# Supplementary material for: Noncanonical roles of chemokine regions in CCR9 activation revealed by structural modeling and mutational mapping
Source: Nat Commun. 2025 Aug 18;16:7695. doi: 10.1038/s41467-025-62321-9 (PMC12361432; doi:10.1038/s41467-025-62321-9)
Supplement: Supplementary file 5 — Supplementary Data 3 [file 41467_2025_62321_MOESM5_ESM.zip › CCR9_CCL25_08_rnk3.pdb]

ATOM      1  N   GLU A  20      -6.311  -4.886  58.284  1.00 49.59           N
ATOM      2  CA  GLU A  20      -6.255  -5.895  57.240  1.00 49.59           C
ATOM      3  C   GLU A  20      -6.856  -7.210  57.741  1.00 49.59           C
ATOM      4  O   GLU A  20      -6.144  -8.056  58.280  1.00 49.59           O
ATOM      5  HA  GLU A  20      -6.858  -5.500  56.423  1.00 49.59           H
ATOM      6  CB  GLU A  20      -4.820  -6.098  56.751  1.00 49.59           C
ATOM      7 1HB  GLU A  20      -4.130  -6.012  57.590  1.00 49.59           H
ATOM      8 2HB  GLU A  20      -4.742  -7.050  56.226  1.00 49.59           H
ATOM      9  CG  GLU A  20      -4.425  -5.017  55.743  1.00 49.59           C
ATOM     10 1HG  GLU A  20      -5.264  -4.812  55.077  1.00 49.59           H
ATOM     11 2HG  GLU A  20      -4.202  -4.089  56.269  1.00 49.59           H
ATOM     12  CD  GLU A  20      -3.209  -5.450  54.922  1.00 49.59           C
ATOM     13  OE1 GLU A  20      -3.058  -4.912  53.804  1.00 49.59           O
ATOM     14  OE2 GLU A  20      -2.458  -6.310  55.431  1.00 49.59           O
ATOM     15  HN  GLU A  20      -6.743  -5.183  59.136  1.00 49.59           H
ATOM     16  N   SER A  21      -8.159  -7.341  57.544  1.00 58.05           N
ATOM     17  CA  SER A  21      -8.832  -8.603  57.802  1.00 58.05           C
ATOM     18  C   SER A  21      -8.118  -9.737  57.064  1.00 58.05           C
ATOM     19  O   SER A  21      -7.666  -9.560  55.934  1.00 58.05           O
ATOM     20  HA  SER A  21      -8.769  -8.749  58.880  1.00 58.05           H
ATOM     21  CB  SER A  21     -10.302  -8.539  57.382  1.00 58.05           C
ATOM     22 1HB  SER A  21     -10.784  -9.492  57.604  1.00 58.05           H
ATOM     23 2HB  SER A  21     -10.814  -7.778  57.971  1.00 58.05           H
ATOM     24  OG  SER A  21     -10.449  -8.245  55.996  1.00 58.05           O
ATOM     25  HG  SER A  21     -10.869  -9.021  55.524  1.00 58.05           H
ATOM     26  HN  SER A  21      -8.752  -6.606  57.215  1.00 58.05           H
ATOM     27  N   THR A  22      -8.039 -10.878  57.733  1.00 59.73           N
ATOM     28  CA  THR A  22      -7.399 -12.045  57.150  1.00 59.73           C
ATOM     29  C   THR A  22      -7.946 -12.306  55.745  1.00 59.73           C
ATOM     30  O   THR A  22      -7.222 -12.784  54.872  1.00 59.73           O
ATOM     31  HA  THR A  22      -6.334 -11.837  57.045  1.00 59.73           H
ATOM     32  CB  THR A  22      -7.598 -13.221  58.108  1.00 59.73           C
ATOM     33  HB  THR A  22      -7.454 -14.171  57.592  1.00 59.73           H
ATOM     34  OG1 THR A  22      -8.896 -13.008  58.655  1.00 59.73           O
ATOM     35  HG1 THR A  22      -9.228 -13.848  59.084  1.00 59.73           H
ATOM     36  CG2 THR A  22      -6.666 -13.153  59.320  1.00 59.73           C
ATOM     37 1HG2 THR A  22      -6.857 -12.234  59.873  1.00 59.73           H
ATOM     38 2HG2 THR A  22      -5.630 -13.166  58.983  1.00 59.73           H
ATOM     39 3HG2 THR A  22      -6.849 -14.011  59.967  1.00 59.73           H
ATOM     40  HN  THR A  22      -8.401 -11.012  58.656  1.00 59.73           H
ATOM     41  N   SER A  23      -9.218 -11.982  55.570  1.00 62.84           N
ATOM     42  CA  SER A  23      -9.860 -12.140  54.276  1.00 62.84           C
ATOM     43  C   SER A  23      -9.162 -11.262  53.235  1.00 62.84           C
ATOM     44  O   SER A  23      -8.944 -11.690  52.103  1.00 62.84           O
ATOM     45  HA  SER A  23      -9.747 -13.194  54.025  1.00 62.84           H
ATOM     46  CB  SER A  23     -11.348 -11.791  54.352  1.00 62.84           C
ATOM     47 1HB  SER A  23     -11.834 -12.069  53.418  1.00 62.84           H
ATOM     48 2HB  SER A  23     -11.817 -12.376  55.143  1.00 62.84           H
ATOM     49  OG  SER A  23     -11.558 -10.403  54.601  1.00 62.84           O
ATOM     50  HG  SER A  23     -12.531 -10.185  54.521  1.00 62.84           H
ATOM     51  HN  SER A  23      -9.807 -11.618  56.292  1.00 62.84           H
ATOM     52  N   SER A  24      -8.830 -10.051  53.656  1.00 68.60           N
ATOM     53  CA  SER A  24      -8.230  -9.083  52.754  1.00 68.60           C
ATOM     54  C   SER A  24      -6.875  -9.597  52.261  1.00 68.60           C
ATOM     55  O   SER A  24      -6.517  -9.399  51.101  1.00 68.60           O
ATOM     56  HA  SER A  24      -8.929  -8.991  51.923  1.00 68.60           H
ATOM     57  CB  SER A  24      -8.066  -7.723  53.434  1.00 68.60           C
ATOM     58 1HB  SER A  24      -9.048  -7.313  53.667  1.00 68.60           H
ATOM     59 2HB  SER A  24      -7.542  -7.852  54.382  1.00 68.60           H
ATOM     60  OG  SER A  24      -7.348  -6.800  52.619  1.00 68.60           O
ATOM     61  HG  SER A  24      -7.179  -5.955  53.125  1.00 68.60           H
ATOM     62  HN  SER A  24      -8.964  -9.728  54.593  1.00 68.60           H
ATOM     63  N   MET A  25      -6.159 -10.246  53.167  1.00 65.13           N
ATOM     64  CA  MET A  25      -4.847 -10.779  52.843  1.00 65.13           C
ATOM     65  C   MET A  25      -4.964 -12.035  51.977  1.00 65.13           C
ATOM     66  O   MET A  25      -4.184 -12.226  51.046  1.00 65.13           O
ATOM     67  HA  MET A  25      -4.340  -9.991  52.285  1.00 65.13           H
ATOM     68  CB  MET A  25      -4.099 -11.116  54.134  1.00 65.13           C
ATOM     69 1HB  MET A  25      -4.194 -10.291  54.840  1.00 65.13           H
ATOM     70 2HB  MET A  25      -4.552 -11.990  54.603  1.00 65.13           H
ATOM     71  CG  MET A  25      -2.620 -11.389  53.856  1.00 65.13           C
ATOM     72 1HG  MET A  25      -2.138 -11.779  54.752  1.00 65.13           H
ATOM     73 2HG  MET A  25      -2.521 -12.152  53.084  1.00 65.13           H
ATOM     74  SD  MET A  25      -1.810  -9.886  53.334  1.00 65.13           S
ATOM     75  CE  MET A  25      -0.103 -10.396  53.455  1.00 65.13           C
ATOM     76 1HE  MET A  25       0.118 -10.684  54.482  1.00 65.13           H
ATOM     77 2HE  MET A  25       0.070 -11.245  52.794  1.00 65.13           H
ATOM     78 3HE  MET A  25       0.544  -9.569  53.162  1.00 65.13           H
ATOM     79  HN  MET A  25      -6.461 -10.409  54.106  1.00 65.13           H
ATOM     80  N   GLU A  26      -5.945 -12.859  52.315  1.00 60.29           N
ATOM     81  CA  GLU A  26      -6.195 -14.075  51.560  1.00 60.29           C
ATOM     82  C   GLU A  26      -6.599 -13.735  50.124  1.00 60.29           C
ATOM     83  O   GLU A  26      -6.162 -14.392  49.181  1.00 60.29           O
ATOM     84  HA  GLU A  26      -5.249 -14.615  51.560  1.00 60.29           H
ATOM     85  CB  GLU A  26      -7.263 -14.933  52.241  1.00 60.29           C
ATOM     86 1HB  GLU A  26      -8.071 -14.297  52.601  1.00 60.29           H
ATOM     87 2HB  GLU A  26      -7.600 -15.712  51.557  1.00 60.29           H
ATOM     88  CG  GLU A  26      -6.690 -15.652  53.464  1.00 60.29           C
ATOM     89 1HG  GLU A  26      -5.884 -16.318  53.155  1.00 60.29           H
ATOM     90 2HG  GLU A  26      -6.257 -14.924  54.150  1.00 60.29           H
ATOM     91  CD  GLU A  26      -7.774 -16.457  54.185  1.00 60.29           C
ATOM     92  OE1 GLU A  26      -7.393 -17.278  55.047  1.00 60.29           O
ATOM     93  OE2 GLU A  26      -8.960 -16.233  53.857  1.00 60.29           O
ATOM     94  HN  GLU A  26      -6.562 -12.706  53.087  1.00 60.29           H
ATOM     95  N   ASP A  27      -7.428 -12.708  50.004  1.00 66.90           N
ATOM     96  CA  ASP A  27      -7.937 -12.306  48.704  1.00 66.90           C
ATOM     97  C   ASP A  27      -6.762 -11.961  47.785  1.00 66.90           C
ATOM     98  O   ASP A  27      -6.780 -12.288  46.600  1.00 66.90           O
ATOM     99  HA  ASP A  27      -8.510 -13.160  48.344  1.00 66.90           H
ATOM    100  CB  ASP A  27      -8.826 -11.066  48.820  1.00 66.90           C
ATOM    101 1HB  ASP A  27      -8.348 -10.331  49.467  1.00 66.90           H
ATOM    102 2HB  ASP A  27      -8.939 -10.603  47.840  1.00 66.90           H
ATOM    103  CG  ASP A  27     -10.202 -11.430  49.380  1.00 66.90           C
ATOM    104  OD1 ASP A  27     -10.552 -12.627  49.295  1.00 66.90           O
ATOM    105  OD2 ASP A  27     -10.874 -10.502  49.881  1.00 66.90           O
ATOM    106  HN  ASP A  27      -7.750 -12.156  50.773  1.00 66.90           H
ATOM    107  N   TYR A  28      -5.770 -11.304  48.368  1.00 66.27           N
ATOM    108  CA  TYR A  28      -4.608 -10.876  47.608  1.00 66.27           C
ATOM    109  C   TYR A  28      -3.713 -12.067  47.258  1.00 66.27           C
ATOM    110  O   TYR A  28      -3.167 -12.135  46.158  1.00 66.27           O
ATOM    111  HA  TYR A  28      -4.960 -10.413  46.687  1.00 66.27           H
ATOM    112  CB  TYR A  28      -3.834  -9.924  48.522  1.00 66.27           C
ATOM    113 1HB  TYR A  28      -4.485  -9.094  48.799  1.00 66.27           H
ATOM    114 2HB  TYR A  28      -3.577 -10.448  49.442  1.00 66.27           H
ATOM    115  CG  TYR A  28      -2.555  -9.363  47.897  1.00 66.27           C
ATOM    116  CD1 TYR A  28      -1.339  -9.957  48.164  1.00 66.27           C
ATOM    117  HD1 TYR A  28      -1.289 -10.826  48.820  1.00 66.27           H
ATOM    118  CD2 TYR A  28      -2.618  -8.263  47.065  1.00 66.27           C
ATOM    119  HD2 TYR A  28      -3.579  -7.794  46.854  1.00 66.27           H
ATOM    120  CE1 TYR A  28      -0.135  -9.430  47.575  1.00 66.27           C
ATOM    121  HE1 TYR A  28       0.832  -9.890  47.778  1.00 66.27           H
ATOM    122  CE2 TYR A  28      -1.414  -7.736  46.477  1.00 66.27           C
ATOM    123  HE2 TYR A  28      -1.450  -6.868  45.818  1.00 66.27           H
ATOM    124  CZ  TYR A  28      -0.232  -8.345  46.761  1.00 66.27           C
ATOM    125  OH  TYR A  28       0.905  -7.847  46.205  1.00 66.27           O
ATOM    126  HH  TYR A  28       0.701  -7.004  45.707  1.00 66.27           H
ATOM    127  HN  TYR A  28      -5.751 -11.066  49.339  1.00 66.27           H
ATOM    128  N   VAL A  29      -3.590 -12.976  48.214  1.00 66.88           N
ATOM    129  CA  VAL A  29      -2.699 -14.112  48.056  1.00 66.88           C
ATOM    130  C   VAL A  29      -3.294 -15.084  47.034  1.00 66.88           C
ATOM    131  O   VAL A  29      -2.566 -15.677  46.240  1.00 66.88           O
ATOM    132  HA  VAL A  29      -1.751 -13.736  47.672  1.00 66.88           H
ATOM    133  CB  VAL A  29      -2.434 -14.763  49.415  1.00 66.88           C
ATOM    134  HB  VAL A  29      -3.398 -14.975  49.879  1.00 66.88           H
ATOM    135  CG1 VAL A  29      -1.688 -16.089  49.253  1.00 66.88           C
ATOM    136 1HG1 VAL A  29      -2.287 -16.771  48.650  1.00 66.88           H
ATOM    137 2HG1 VAL A  29      -0.733 -15.910  48.759  1.00 66.88           H
ATOM    138 3HG1 VAL A  29      -1.513 -16.529  50.235  1.00 66.88           H
ATOM    139  CG2 VAL A  29      -1.669 -13.812  50.338  1.00 66.88           C
ATOM    140 1HG2 VAL A  29      -0.713 -13.554  49.882  1.00 66.88           H
ATOM    141 2HG2 VAL A  29      -2.254 -12.906  50.492  1.00 66.88           H
ATOM    142 3HG2 VAL A  29      -1.494 -14.299  51.298  1.00 66.88           H
ATOM    143  HN  VAL A  29      -4.086 -12.945  49.082  1.00 66.88           H
ATOM    144  N   ASN A  30      -4.611 -15.216  47.089  1.00 61.57           N
ATOM    145  CA  ASN A  30      -5.299 -16.193  46.262  1.00 61.57           C
ATOM    146  C   ASN A  30      -5.567 -15.589  44.882  1.00 61.57           C
ATOM    147  O   ASN A  30      -6.036 -16.279  43.979  1.00 61.57           O
ATOM    148  HA  ASN A  30      -4.631 -17.053  46.218  1.00 61.57           H
ATOM    149  CB  ASN A  30      -6.645 -16.584  46.876  1.00 61.57           C
ATOM    150 1HB  ASN A  30      -7.218 -15.686  47.108  1.00 61.57           H
ATOM    151 2HB  ASN A  30      -7.227 -17.155  46.153  1.00 61.57           H
ATOM    152  CG  ASN A  30      -6.447 -17.412  48.148  1.00 61.57           C
ATOM    153  OD1 ASN A  30      -5.445 -18.082  48.334  1.00 61.57           O
ATOM    154  ND2 ASN A  30      -7.457 -17.328  49.010  1.00 61.57           N
ATOM    155 1HD2 ASN A  30      -8.251 -16.759  48.797  1.00 61.57           H
ATOM    156 2HD2 ASN A  30      -7.421 -17.834  49.872  1.00 61.57           H
ATOM    157  HN  ASN A  30      -5.204 -14.672  47.682  1.00 61.57           H
ATOM    158  N   PHE A  31      -5.258 -14.306  44.763  1.00 69.04           N
ATOM    159  CA  PHE A  31      -5.455 -13.602  43.508  1.00 69.04           C
ATOM    160  C   PHE A  31      -4.552 -14.171  42.412  1.00 69.04           C
ATOM    161  O   PHE A  31      -3.338 -14.263  42.589  1.00 69.04           O
ATOM    162  HA  PHE A  31      -6.499 -13.736  43.222  1.00 69.04           H
ATOM    163  CB  PHE A  31      -5.081 -12.138  43.752  1.00 69.04           C
ATOM    164 1HB  PHE A  31      -5.614 -11.780  44.632  1.00 69.04           H
ATOM    165 2HB  PHE A  31      -4.017 -12.079  43.977  1.00 69.04           H
ATOM    166  CG  PHE A  31      -5.390 -11.212  42.574  1.00 69.04           C
ATOM    167  CD1 PHE A  31      -4.398 -10.845  41.719  1.00 69.04           C
ATOM    168  HD1 PHE A  31      -3.383 -11.210  41.873  1.00 69.04           H
ATOM    169  CD2 PHE A  31      -6.657 -10.757  42.381  1.00 69.04           C
ATOM    170  HD2 PHE A  31      -7.452 -11.051  43.066  1.00 69.04           H
ATOM    171  CE1 PHE A  31      -4.685  -9.985  40.626  1.00 69.04           C
ATOM    172  HE1 PHE A  31      -3.890  -9.691  39.941  1.00 69.04           H
ATOM    173  CE2 PHE A  31      -6.944  -9.897  41.288  1.00 69.04           C
ATOM    174  HE2 PHE A  31      -7.959  -9.532  41.133  1.00 69.04           H
ATOM    175  CZ  PHE A  31      -5.952  -9.530  40.433  1.00 69.04           C
ATOM    176  HZ  PHE A  31      -6.172  -8.870  39.594  1.00 69.04           H
ATOM    177  HN  PHE A  31      -4.880 -13.751  45.504  1.00 69.04           H
ATOM    178  N   ASN A  32      -5.179 -14.538  41.304  1.00 62.81           N
ATOM    179  CA  ASN A  32      -4.446 -15.097  40.180  1.00 62.81           C
ATOM    180  C   ASN A  32      -3.841 -13.959  39.355  1.00 62.81           C
ATOM    181  O   ASN A  32      -4.529 -13.344  38.541  1.00 62.81           O
ATOM    182  HA  ASN A  32      -3.686 -15.739  40.624  1.00 62.81           H
ATOM    183  CB  ASN A  32      -5.371 -15.903  39.266  1.00 62.81           C
ATOM    184 1HB  ASN A  32      -5.972 -16.588  39.864  1.00 62.81           H
ATOM    185 2HB  ASN A  32      -6.063 -15.231  38.759  1.00 62.81           H
ATOM    186  CG  ASN A  32      -4.567 -16.692  38.231  1.00 62.81           C
ATOM    187  OD1 ASN A  32      -3.349 -16.645  38.185  1.00 62.81           O
ATOM    188  ND2 ASN A  32      -5.314 -17.419  37.405  1.00 62.81           N
ATOM    189 1HD2 ASN A  32      -6.310 -17.414  37.496  1.00 62.81           H
ATOM    190 2HD2 ASN A  32      -4.881 -17.971  36.692  1.00 62.81           H
ATOM    191  HN  ASN A  32      -6.166 -14.460  41.168  1.00 62.81           H
ATOM    192  N   PHE A  33      -2.562 -13.713  39.595  1.00 65.23           N
ATOM    193  CA  PHE A  33      -1.829 -12.734  38.811  1.00 65.23           C
ATOM    194  C   PHE A  33      -1.357 -13.335  37.485  1.00 65.23           C
ATOM    195  O   PHE A  33      -0.157 -13.410  37.226  1.00 65.23           O
ATOM    196  HA  PHE A  33      -2.508 -11.905  38.610  1.00 65.23           H
ATOM    197  CB  PHE A  33      -0.606 -12.325  39.635  1.00 65.23           C
ATOM    198 1HB  PHE A  33      -0.055 -13.221  39.918  1.00 65.23           H
ATOM    199 2HB  PHE A  33       0.057 -11.727  39.010  1.00 65.23           H
ATOM    200  CG  PHE A  33      -0.945 -11.531  40.899  1.00 65.23           C
ATOM    201  CD1 PHE A  33      -1.127 -10.185  40.828  1.00 65.23           C
ATOM    202  HD1 PHE A  33      -1.031  -9.672  39.872  1.00 65.23           H
ATOM    203  CD2 PHE A  33      -1.065 -12.172  42.092  1.00 65.23           C
ATOM    204  HD2 PHE A  33      -0.919 -13.251  42.149  1.00 65.23           H
ATOM    205  CE1 PHE A  33      -1.442  -9.449  42.001  1.00 65.23           C
ATOM    206  HE1 PHE A  33      -1.587  -8.370  41.945  1.00 65.23           H
ATOM    207  CE2 PHE A  33      -1.380 -11.436  43.265  1.00 65.23           C
ATOM    208  HE2 PHE A  33      -1.476 -11.949  44.222  1.00 65.23           H
ATOM    209  CZ  PHE A  33      -1.561 -10.090  43.195  1.00 65.23           C
ATOM    210  HZ  PHE A  33      -1.803  -9.525  44.095  1.00 65.23           H
ATOM    211  HN  PHE A  33      -2.029 -14.168  40.308  1.00 65.23           H
ATOM    212  N   THR A  34      -2.326 -13.747  36.681  1.00 63.79           N
ATOM    213  CA  THR A  34      -2.069 -14.017  35.276  1.00 63.79           C
ATOM    214  C   THR A  34      -1.470 -12.783  34.598  1.00 63.79           C
ATOM    215  O   THR A  34      -1.983 -11.676  34.750  1.00 63.79           O
ATOM    216  HA  THR A  34      -1.325 -14.811  35.209  1.00 63.79           H
ATOM    217  CB  THR A  34      -3.377 -14.487  34.638  1.00 63.79           C
ATOM    218  HB  THR A  34      -3.541 -13.995  33.679  1.00 63.79           H
ATOM    219  OG1 THR A  34      -4.362 -14.231  35.636  1.00 63.79           O
ATOM    220  HG1 THR A  34      -4.617 -13.265  35.625  1.00 63.79           H
ATOM    221  CG2 THR A  34      -3.424 -16.004  34.448  1.00 63.79           C
ATOM    222 1HG2 THR A  34      -3.328 -16.495  35.416  1.00 63.79           H
ATOM    223 2HG2 THR A  34      -2.604 -16.314  33.800  1.00 63.79           H
ATOM    224 3HG2 THR A  34      -4.374 -16.284  33.991  1.00 63.79           H
ATOM    225  HN  THR A  34      -3.270 -13.898  36.974  1.00 63.79           H
ATOM    226  N   ASP A  35      -0.392 -13.016  33.863  1.00 68.04           N
ATOM    227  CA  ASP A  35       0.359 -11.923  33.268  1.00 68.04           C
ATOM    228  C   ASP A  35      -0.275 -11.545  31.928  1.00 68.04           C
ATOM    229  O   ASP A  35       0.160 -12.013  30.877  1.00 68.04           O
ATOM    230  HA  ASP A  35       0.310 -11.113  33.996  1.00 68.04           H
ATOM    231  CB  ASP A  35       1.810 -12.330  33.006  1.00 68.04           C
ATOM    232 1HB  ASP A  35       2.140 -13.028  33.776  1.00 68.04           H
ATOM    233 2HB  ASP A  35       1.879 -12.852  32.052  1.00 68.04           H
ATOM    234  CG  ASP A  35       2.728 -11.107  32.992  1.00 68.04           C
ATOM    235  OD1 ASP A  35       2.200  -9.998  33.223  1.00 68.04           O
ATOM    236  OD2 ASP A  35       3.938 -11.308  32.752  1.00 68.04           O
ATOM    237  HN  ASP A  35      -0.031 -13.929  33.673  1.00 68.04           H
ATOM    238  N   PHE A  36      -1.294 -10.702  32.009  1.00 81.87           N
ATOM    239  CA  PHE A  36      -1.968 -10.225  30.812  1.00 81.87           C
ATOM    240  C   PHE A  36      -1.224  -9.035  30.203  1.00 81.87           C
ATOM    241  O   PHE A  36      -1.544  -8.599  29.098  1.00 81.87           O
ATOM    242  HA  PHE A  36      -1.979 -11.049  30.098  1.00 81.87           H
ATOM    243  CB  PHE A  36      -3.367  -9.775  31.236  1.00 81.87           C
ATOM    244 1HB  PHE A  36      -3.277  -9.086  32.077  1.00 81.87           H
ATOM    245 2HB  PHE A  36      -3.822  -9.219  30.417  1.00 81.87           H
ATOM    246  CG  PHE A  36      -4.297 -10.923  31.633  1.00 81.87           C
ATOM    247  CD1 PHE A  36      -4.321 -12.065  30.895  1.00 81.87           C
ATOM    248  HD1 PHE A  36      -3.677 -12.162  30.020  1.00 81.87           H
ATOM    249  CD2 PHE A  36      -5.099 -10.802  32.725  1.00 81.87           C
ATOM    250  HD2 PHE A  36      -5.080  -9.887  33.316  1.00 81.87           H
ATOM    251  CE1 PHE A  36      -5.184 -13.131  31.263  1.00 81.87           C
ATOM    252  HE1 PHE A  36      -5.203 -14.046  30.672  1.00 81.87           H
ATOM    253  CE2 PHE A  36      -5.962 -11.868  33.093  1.00 81.87           C
ATOM    254  HE2 PHE A  36      -6.606 -11.771  33.968  1.00 81.87           H
ATOM    255  CZ  PHE A  36      -5.986 -13.010  32.355  1.00 81.87           C
ATOM    256  HZ  PHE A  36      -6.649 -13.828  32.638  1.00 81.87           H
ATOM    257  HN  PHE A  36      -1.659 -10.347  32.869  1.00 81.87           H
ATOM    258  N   TYR A  37      -0.246  -8.544  30.949  1.00 85.97           N
ATOM    259  CA  TYR A  37       0.587  -7.454  30.469  1.00 85.97           C
ATOM    260  C   TYR A  37       1.774  -7.986  29.664  1.00 85.97           C
ATOM    261  O   TYR A  37       2.689  -8.587  30.224  1.00 85.97           O
ATOM    262  HA  TYR A  37      -0.025  -6.822  29.825  1.00 85.97           H
ATOM    263  CB  TYR A  37       1.110  -6.742  31.717  1.00 85.97           C
ATOM    264 1HB  TYR A  37       0.271  -6.527  32.379  1.00 85.97           H
ATOM    265 2HB  TYR A  37       1.777  -7.415  32.255  1.00 85.97           H
ATOM    266  CG  TYR A  37       1.855  -5.438  31.423  1.00 85.97           C
ATOM    267  CD1 TYR A  37       3.233  -5.433  31.343  1.00 85.97           C
ATOM    268  HD1 TYR A  37       3.790  -6.359  31.489  1.00 85.97           H
ATOM    269  CD2 TYR A  37       1.149  -4.266  31.239  1.00 85.97           C
ATOM    270  HD2 TYR A  37       0.061  -4.270  31.303  1.00 85.97           H
ATOM    271  CE1 TYR A  37       3.934  -4.206  31.066  1.00 85.97           C
ATOM    272  HE1 TYR A  37       5.022  -4.189  31.000  1.00 85.97           H
ATOM    273  CE2 TYR A  37       1.850  -3.039  30.962  1.00 85.97           C
ATOM    274  HE2 TYR A  37       1.305  -2.107  30.815  1.00 85.97           H
ATOM    275  CZ  TYR A  37       3.208  -3.070  30.890  1.00 85.97           C
ATOM    276  OH  TYR A  37       3.870  -1.911  30.628  1.00 85.97           O
ATOM    277  HH  TYR A  37       4.849  -2.090  30.534  1.00 85.97           H
ATOM    278  HN  TYR A  37      -0.020  -8.877  31.864  1.00 85.97           H
ATOM    279  N   CYS A  38       1.722  -7.744  28.362  1.00 89.54           N
ATOM    280  CA  CYS A  38       2.727  -8.279  27.460  1.00 89.54           C
ATOM    281  C   CYS A  38       3.789  -7.202  27.230  1.00 89.54           C
ATOM    282  O   CYS A  38       3.507  -6.164  26.635  1.00 89.54           O
ATOM    283  HA  CYS A  38       3.159  -9.150  27.954  1.00 89.54           H
ATOM    284  CB  CYS A  38       2.109  -8.761  26.146  1.00 89.54           C
ATOM    285 1HB  CYS A  38       1.276  -9.433  26.351  1.00 89.54           H
ATOM    286 2HB  CYS A  38       1.705  -7.913  25.592  1.00 89.54           H
ATOM    287  SG  CYS A  38       3.372  -9.620  25.138  1.00 89.54           S
ATOM    288  HN  CYS A  38       1.010  -7.194  27.924  1.00 89.54           H
ATOM    289  N   GLU A  39       4.989  -7.487  27.715  1.00 81.30           N
ATOM    290  CA  GLU A  39       6.140  -6.657  27.400  1.00 81.30           C
ATOM    291  C   GLU A  39       6.740  -7.071  26.054  1.00 81.30           C
ATOM    292  O   GLU A  39       7.107  -8.230  25.865  1.00 81.30           O
ATOM    293  HA  GLU A  39       5.754  -5.640  27.335  1.00 81.30           H
ATOM    294  CB  GLU A  39       7.187  -6.727  28.512  1.00 81.30           C
ATOM    295 1HB  GLU A  39       7.482  -7.764  28.674  1.00 81.30           H
ATOM    296 2HB  GLU A  39       8.025  -6.074  28.269  1.00 81.30           H
ATOM    297  CG  GLU A  39       6.615  -6.219  29.837  1.00 81.30           C
ATOM    298 1HG  GLU A  39       6.166  -5.237  29.691  1.00 81.30           H
ATOM    299 2HG  GLU A  39       5.821  -6.886  30.174  1.00 81.30           H
ATOM    300  CD  GLU A  39       7.705  -6.133  30.908  1.00 81.30           C
ATOM    301  OE1 GLU A  39       7.397  -5.584  31.988  1.00 81.30           O
ATOM    302  OE2 GLU A  39       8.821  -6.618  30.622  1.00 81.30           O
ATOM    303  HN  GLU A  39       5.181  -8.266  28.312  1.00 81.30           H
ATOM    304  N   LYS A  40       6.821  -6.101  25.155  1.00 87.48           N
ATOM    305  CA  LYS A  40       7.192  -6.386  23.779  1.00 87.48           C
ATOM    306  C   LYS A  40       8.603  -5.857  23.517  1.00 87.48           C
ATOM    307  O   LYS A  40       8.926  -5.471  22.395  1.00 87.48           O
ATOM    308  HA  LYS A  40       7.201  -7.469  23.661  1.00 87.48           H
ATOM    309  CB  LYS A  40       6.139  -5.834  22.816  1.00 87.48           C
ATOM    310 1HB  LYS A  40       6.011  -4.764  22.985  1.00 87.48           H
ATOM    311 2HB  LYS A  40       6.482  -5.955  21.789  1.00 87.48           H
ATOM    312  CG  LYS A  40       4.799  -6.548  23.000  1.00 87.48           C
ATOM    313 1HG  LYS A  40       4.944  -7.626  22.919  1.00 87.48           H
ATOM    314 2HG  LYS A  40       4.413  -6.353  24.000  1.00 87.48           H
ATOM    315  CD  LYS A  40       3.783  -6.085  21.954  1.00 87.48           C
ATOM    316 1HD  LYS A  40       3.581  -5.022  22.085  1.00 87.48           H
ATOM    317 2HD  LYS A  40       4.200  -6.210  20.955  1.00 87.48           H
ATOM    318  CE  LYS A  40       2.478  -6.875  22.071  1.00 87.48           C
ATOM    319 1HE  LYS A  40       2.688  -7.944  22.030  1.00 87.48           H
ATOM    320 2HE  LYS A  40       2.011  -6.678  23.036  1.00 87.48           H
ATOM    321  NZ  LYS A  40       1.549  -6.505  20.980  1.00 87.48           N
ATOM    322 1HZ  LYS A  40       0.733  -7.107  21.011  1.00 87.48           H
ATOM    323 2HZ  LYS A  40       1.261  -5.539  21.094  1.00 87.48           H
ATOM    324 3HZ  LYS A  40       2.016  -6.615  20.086  1.00 87.48           H
ATOM    325  HN  LYS A  40       6.639  -5.138  25.354  1.00 87.48           H
ATOM    326  N   ASN A  41       9.407  -5.857  24.571  1.00 82.39           N
ATOM    327  CA  ASN A  41      10.762  -5.341  24.479  1.00 82.39           C
ATOM    328  C   ASN A  41      11.514  -6.088  23.375  1.00 82.39           C
ATOM    329  O   ASN A  41      12.241  -5.478  22.593  1.00 82.39           O
ATOM    330  HA  ASN A  41      10.649  -4.279  24.262  1.00 82.39           H
ATOM    331  CB  ASN A  41      11.520  -5.548  25.791  1.00 82.39           C
ATOM    332 1HB  ASN A  41      11.451  -6.593  26.094  1.00 82.39           H
ATOM    333 2HB  ASN A  41      12.577  -5.329  25.643  1.00 82.39           H
ATOM    334  CG  ASN A  41      10.958  -4.652  26.897  1.00 82.39           C
ATOM    335  OD1 ASN A  41      10.465  -3.562  26.658  1.00 82.39           O
ATOM    336  ND2 ASN A  41      11.058  -5.172  28.117  1.00 82.39           N
ATOM    337 1HD2 ASN A  41      11.473  -6.072  28.245  1.00 82.39           H
ATOM    338 2HD2 ASN A  41      10.718  -4.661  28.907  1.00 82.39           H
ATOM    339  HN  ASN A  41       9.145  -6.201  25.473  1.00 82.39           H
ATOM    340  N   ASN A  42      11.313  -7.397  23.348  1.00 83.67           N
ATOM    341  CA  ASN A  42      12.011  -8.242  22.394  1.00 83.67           C
ATOM    342  C   ASN A  42      11.565  -7.879  20.976  1.00 83.67           C
ATOM    343  O   ASN A  42      12.362  -7.920  20.041  1.00 83.67           O
ATOM    344  HA  ASN A  42      13.071  -8.046  22.560  1.00 83.67           H
ATOM    345  CB  ASN A  42      11.690  -9.719  22.628  1.00 83.67           C
ATOM    346 1HB  ASN A  42      10.610  -9.867  22.612  1.00 83.67           H
ATOM    347 2HB  ASN A  42      12.106 -10.318  21.817  1.00 83.67           H
ATOM    348  CG  ASN A  42      12.256 -10.198  23.966  1.00 83.67           C
ATOM    349  OD1 ASN A  42      13.018  -9.513  24.628  1.00 83.67           O
ATOM    350  ND2 ASN A  42      11.843 -11.410  24.325  1.00 83.67           N
ATOM    351 1HD2 ASN A  42      11.216 -11.920  23.735  1.00 83.67           H
ATOM    352 2HD2 ASN A  42      12.158 -11.811  25.185  1.00 83.67           H
ATOM    353  HN  ASN A  42      10.688  -7.880  23.961  1.00 83.67           H
ATOM    354  N   VAL A  43      10.291  -7.533  20.861  1.00 90.62           N
ATOM    355  CA  VAL A  43       9.716  -7.213  19.566  1.00 90.62           C
ATOM    356  C   VAL A  43      10.333  -5.913  19.045  1.00 90.62           C
ATOM    357  O   VAL A  43      10.647  -5.802  17.861  1.00 90.62           O
ATOM    358  HA  VAL A  43       9.974  -8.022  18.883  1.00 90.62           H
ATOM    359  CB  VAL A  43       8.191  -7.150  19.671  1.00 90.62           C
ATOM    360  HB  VAL A  43       7.935  -6.332  20.345  1.00 90.62           H
ATOM    361  CG1 VAL A  43       7.559  -6.854  18.310  1.00 90.62           C
ATOM    362 1HG1 VAL A  43       7.923  -5.895  17.941  1.00 90.62           H
ATOM    363 2HG1 VAL A  43       7.828  -7.640  17.605  1.00 90.62           H
ATOM    364 3HG1 VAL A  43       6.474  -6.815  18.414  1.00 90.62           H
ATOM    365  CG2 VAL A  43       7.629  -8.443  20.267  1.00 90.62           C
ATOM    366 1HG2 VAL A  43       7.901  -9.284  19.630  1.00 90.62           H
ATOM    367 2HG2 VAL A  43       8.042  -8.593  21.264  1.00 90.62           H
ATOM    368 3HG2 VAL A  43       6.543  -8.371  20.331  1.00 90.62           H
ATOM    369  HN  VAL A  43       9.657  -7.469  21.632  1.00 90.62           H
ATOM    370  N   ARG A  44      10.489  -4.963  19.956  1.00 86.47           N
ATOM    371  CA  ARG A  44      11.068  -3.678  19.605  1.00 86.47           C
ATOM    372  C   ARG A  44      12.535  -3.848  19.203  1.00 86.47           C
ATOM    373  O   ARG A  44      13.011  -3.184  18.284  1.00 86.47           O
ATOM    374  HA  ARG A  44      10.470  -3.323  18.765  1.00 86.47           H
ATOM    375  CB  ARG A  44      10.977  -2.695  20.774  1.00 86.47           C
ATOM    376 1HB  ARG A  44      11.400  -3.150  21.670  1.00 86.47           H
ATOM    377 2HB  ARG A  44      11.572  -1.808  20.555  1.00 86.47           H
ATOM    378  CG  ARG A  44       9.526  -2.290  21.038  1.00 86.47           C
ATOM    379 1HG  ARG A  44       9.042  -2.022  20.098  1.00 86.47           H
ATOM    380 2HG  ARG A  44       8.977  -3.137  21.449  1.00 86.47           H
ATOM    381  CD  ARG A  44       9.454  -1.110  22.009  1.00 86.47           C
ATOM    382 1HD  ARG A  44      10.148  -0.329  21.697  1.00 86.47           H
ATOM    383 2HD  ARG A  44       8.455  -0.674  21.992  1.00 86.47           H
ATOM    384  NE  ARG A  44       9.784  -1.561  23.379  1.00 86.47           N
ATOM    385  HE  ARG A  44      10.749  -1.693  23.610  1.00 86.47           H
ATOM    386  CZ  ARG A  44       8.872  -1.804  24.331  1.00 86.47           C
ATOM    387  NH1 ARG A  44       7.566  -1.643  24.078  1.00 86.47           N
ATOM    388 1HH1 ARG A  44       7.266  -1.340  23.173  1.00 86.47           H
ATOM    389 2HH1 ARG A  44       6.892  -1.827  24.793  1.00 86.47           H
ATOM    390  NH2 ARG A  44       9.286  -2.209  25.539  1.00 86.47           N
ATOM    391 1HH2 ARG A  44       8.618  -2.395  26.260  1.00 86.47           H
ATOM    392 2HH2 ARG A  44      10.263  -2.327  25.720  1.00 86.47           H
ATOM    393  HN  ARG A  44      10.228  -5.061  20.916  1.00 86.47           H
ATOM    394  N   GLN A  45      13.209  -4.742  19.912  1.00 83.53           N
ATOM    395  CA  GLN A  45      14.620  -4.985  19.662  1.00 83.53           C
ATOM    396  C   GLN A  45      14.818  -5.564  18.260  1.00 83.53           C
ATOM    397  O   GLN A  45      15.730  -5.159  17.541  1.00 83.53           O
ATOM    398  HA  GLN A  45      15.098  -4.008  19.730  1.00 83.53           H
ATOM    399  CB  GLN A  45      15.214  -5.910  20.727  1.00 83.53           C
ATOM    400 1HB  GLN A  45      14.966  -5.534  21.719  1.00 83.53           H
ATOM    401 2HB  GLN A  45      14.769  -6.901  20.641  1.00 83.53           H
ATOM    402  CG  GLN A  45      16.733  -6.011  20.579  1.00 83.53           C
ATOM    403 1HG  GLN A  45      16.980  -6.437  19.607  1.00 83.53           H
ATOM    404 2HG  GLN A  45      17.172  -5.014  20.611  1.00 83.53           H
ATOM    405  CD  GLN A  45      17.335  -6.875  21.688  1.00 83.53           C
ATOM    406  OE1 GLN A  45      16.640  -7.527  22.450  1.00 83.53           O
ATOM    407  NE2 GLN A  45      18.664  -6.845  21.737  1.00 83.53           N
ATOM    408 1HE2 GLN A  45      19.176  -6.289  21.082  1.00 83.53           H
ATOM    409 2HE2 GLN A  45      19.152  -7.377  22.429  1.00 83.53           H
ATOM    410  HN  GLN A  45      12.808  -5.293  20.644  1.00 83.53           H
ATOM    411  N   PHE A  46      13.949  -6.503  17.914  1.00 92.19           N
ATOM    412  CA  PHE A  46      13.985  -7.104  16.592  1.00 92.19           C
ATOM    413  C   PHE A  46      13.752  -6.053  15.505  1.00 92.19           C
ATOM    414  O   PHE A  46      14.467  -6.020  14.505  1.00 92.19           O
ATOM    415  HA  PHE A  46      14.973  -7.545  16.463  1.00 92.19           H
ATOM    416  CB  PHE A  46      12.855  -8.134  16.539  1.00 92.19           C
ATOM    417 1HB  PHE A  46      13.033  -8.895  17.299  1.00 92.19           H
ATOM    418 2HB  PHE A  46      11.916  -7.643  16.794  1.00 92.19           H
ATOM    419  CG  PHE A  46      12.701  -8.820  15.179  1.00 92.19           C
ATOM    420  CD1 PHE A  46      11.732  -8.410  14.317  1.00 92.19           C
ATOM    421  HD1 PHE A  46      11.066  -7.593  14.594  1.00 92.19           H
ATOM    422  CD2 PHE A  46      13.532  -9.839  14.834  1.00 92.19           C
ATOM    423  HD2 PHE A  46      14.308 -10.168  15.525  1.00 92.19           H
ATOM    424  CE1 PHE A  46      11.589  -9.046  13.055  1.00 92.19           C
ATOM    425  HE1 PHE A  46      10.813  -8.717  12.364  1.00 92.19           H
ATOM    426  CE2 PHE A  46      13.389 -10.475  13.572  1.00 92.19           C
ATOM    427  HE2 PHE A  46      14.055 -11.292  13.295  1.00 92.19           H
ATOM    428  CZ  PHE A  46      12.421 -10.065  12.710  1.00 92.19           C
ATOM    429  HZ  PHE A  46      12.311 -10.553  11.741  1.00 92.19           H
ATOM    430  HN  PHE A  46      13.233  -6.852  18.518  1.00 92.19           H
ATOM    431  N   ALA A  47      12.749  -5.219  15.738  1.00 92.58           N
ATOM    432  CA  ALA A  47      12.373  -4.209  14.763  1.00 92.58           C
ATOM    433  C   ALA A  47      13.555  -3.265  14.532  1.00 92.58           C
ATOM    434  O   ALA A  47      13.817  -2.859  13.401  1.00 92.58           O
ATOM    435  HA  ALA A  47      12.139  -4.720  13.829  1.00 92.58           H
ATOM    436  CB  ALA A  47      11.124  -3.471  15.248  1.00 92.58           C
ATOM    437 1HB  ALA A  47      10.306  -4.182  15.369  1.00 92.58           H
ATOM    438 2HB  ALA A  47      11.333  -2.992  16.205  1.00 92.58           H
ATOM    439 3HB  ALA A  47      10.842  -2.714  14.517  1.00 92.58           H
ATOM    440  HN  ALA A  47      12.198  -5.226  16.573  1.00 92.58           H
ATOM    441  N   SER A  48      14.237  -2.945  15.622  1.00 90.92           N
ATOM    442  CA  SER A  48      15.279  -1.933  15.581  1.00 90.92           C
ATOM    443  C   SER A  48      16.453  -2.426  14.732  1.00 90.92           C
ATOM    444  O   SER A  48      17.222  -1.624  14.205  1.00 90.92           O
ATOM    445  HA  SER A  48      14.816  -1.059  15.123  1.00 90.92           H
ATOM    446  CB  SER A  48      15.757  -1.578  16.990  1.00 90.92           C
ATOM    447 1HB  SER A  48      16.384  -0.687  16.947  1.00 90.92           H
ATOM    448 2HB  SER A  48      14.897  -1.331  17.613  1.00 90.92           H
ATOM    449  OG  SER A  48      16.487  -2.643  17.592  1.00 90.92           O
ATOM    450  HG  SER A  48      16.107  -3.523  17.305  1.00 90.92           H
ATOM    451  HN  SER A  48      14.087  -3.361  16.518  1.00 90.92           H
ATOM    452  N   HIS A  49      16.553  -3.743  14.625  1.00 87.18           N
ATOM    453  CA  HIS A  49      17.654  -4.353  13.899  1.00 87.18           C
ATOM    454  C   HIS A  49      17.207  -4.686  12.474  1.00 87.18           C
ATOM    455  O   HIS A  49      17.972  -4.521  11.525  1.00 87.18           O
ATOM    456  HA  HIS A  49      18.451  -3.610  13.857  1.00 87.18           H
ATOM    457  CB  HIS A  49      18.192  -5.572  14.652  1.00 87.18           C
ATOM    458 1HB  HIS A  49      17.360  -6.232  14.896  1.00 87.18           H
ATOM    459 2HB  HIS A  49      18.858  -6.129  13.992  1.00 87.18           H
ATOM    460  CG  HIS A  49      18.935  -5.230  15.922  1.00 87.18           C
ATOM    461  ND1 HIS A  49      20.029  -4.383  15.945  1.00 87.18           N
ATOM    462  HD1 HIS A  49      20.430  -3.923  15.153  1.00 87.18           H
ATOM    463  CD2 HIS A  49      18.729  -5.630  17.210  1.00 87.18           C
ATOM    464  HD2 HIS A  49      17.944  -6.305  17.549  1.00 87.18           H
ATOM    465  CE1 HIS A  49      20.455  -4.285  17.196  1.00 87.18           C
ATOM    466  HE1 HIS A  49      21.301  -3.690  17.540  1.00 87.18           H
ATOM    467  NE2 HIS A  49      19.648  -5.059  17.978  1.00 87.18           N
ATOM    468  HN  HIS A  49      15.901  -4.387  15.023  1.00 87.18           H
ATOM    469  N   PHE A  50      15.970  -5.149  12.369  1.00 90.41           N
ATOM    470  CA  PHE A  50      15.504  -5.766  11.139  1.00 90.41           C
ATOM    471  C   PHE A  50      14.982  -4.713  10.160  1.00 90.41           C
ATOM    472  O   PHE A  50      15.304  -4.749   8.974  1.00 90.41           O
ATOM    473  HA  PHE A  50      16.355  -6.283  10.694  1.00 90.41           H
ATOM    474  CB  PHE A  50      14.358  -6.707  11.517  1.00 90.41           C
ATOM    475 1HB  PHE A  50      14.722  -7.433  12.244  1.00 90.41           H
ATOM    476 2HB  PHE A  50      13.575  -6.130  12.008  1.00 90.41           H
ATOM    477  CG  PHE A  50      13.751  -7.456  10.330  1.00 90.41           C
ATOM    478  CD1 PHE A  50      12.545  -7.075   9.830  1.00 90.41           C
ATOM    479  HD1 PHE A  50      12.011  -6.236  10.276  1.00 90.41           H
ATOM    480  CD2 PHE A  50      14.417  -8.504   9.774  1.00 90.41           C
ATOM    481  HD2 PHE A  50      15.384  -8.809  10.174  1.00 90.41           H
ATOM    482  CE1 PHE A  50      11.981  -7.771   8.728  1.00 90.41           C
ATOM    483  HE1 PHE A  50      11.014  -7.466   8.328  1.00 90.41           H
ATOM    484  CE2 PHE A  50      13.853  -9.199   8.671  1.00 90.41           C
ATOM    485  HE2 PHE A  50      14.387 -10.038   8.226  1.00 90.41           H
ATOM    486  CZ  PHE A  50      12.647  -8.818   8.172  1.00 90.41           C
ATOM    487  HZ  PHE A  50      12.214  -9.352   7.326  1.00 90.41           H
ATOM    488  HN  PHE A  50      15.293  -5.107  13.104  1.00 90.41           H
ATOM    489  N   LEU A  51      14.184  -3.799  10.694  1.00 92.59           N
ATOM    490  CA  LEU A  51      13.366  -2.939   9.856  1.00 92.59           C
ATOM    491  C   LEU A  51      14.263  -1.921   9.149  1.00 92.59           C
ATOM    492  O   LEU A  51      14.196  -1.771   7.930  1.00 92.59           O
ATOM    493  HA  LEU A  51      12.896  -3.569   9.101  1.00 92.59           H
ATOM    494  CB  LEU A  51      12.243  -2.302  10.677  1.00 92.59           C
ATOM    495 1HB  LEU A  51      12.692  -1.752  11.504  1.00 92.59           H
ATOM    496 2HB  LEU A  51      11.730  -1.573  10.050  1.00 92.59           H
ATOM    497  CG  LEU A  51      11.201  -3.266  11.248  1.00 92.59           C
ATOM    498  HG  LEU A  51      11.704  -3.942  11.940  1.00 92.59           H
ATOM    499  CD1 LEU A  51      10.136  -2.511  12.048  1.00 92.59           C
ATOM    500 1HD1 LEU A  51      10.611  -1.980  12.873  1.00 92.59           H
ATOM    501 2HD1 LEU A  51       9.632  -1.797  11.397  1.00 92.59           H
ATOM    502 3HD1 LEU A  51       9.408  -3.220  12.442  1.00 92.59           H
ATOM    503  CD2 LEU A  51      10.585  -4.126  10.143  1.00 92.59           C
ATOM    504 1HD2 LEU A  51      10.101  -3.482   9.409  1.00 92.59           H
ATOM    505 2HD2 LEU A  51      11.368  -4.707   9.656  1.00 92.59           H
ATOM    506 3HD2 LEU A  51       9.848  -4.802  10.576  1.00 92.59           H
ATOM    507  HN  LEU A  51      14.092  -3.643  11.677  1.00 92.59           H
ATOM    508  N   PRO A  52      15.116  -1.207   9.896  1.00 94.31           N
ATOM    509  CA  PRO A  52      15.807  -0.040   9.344  1.00 94.31           C
ATOM    510  C   PRO A  52      16.538  -0.360   8.050  1.00 94.31           C
ATOM    511  O   PRO A  52      16.355   0.324   7.044  1.00 94.31           O
ATOM    512  HA  PRO A  52      15.086   0.733   9.080  1.00 94.31           H
ATOM    513  CB  PRO A  52      16.776   0.367  10.457  1.00 94.31           C
ATOM    514 1HB  PRO A  52      17.751  -0.104  10.333  1.00 94.31           H
ATOM    515 2HB  PRO A  52      16.943   1.444  10.469  1.00 94.31           H
ATOM    516  CG  PRO A  52      16.077  -0.109  11.725  1.00 94.31           C
ATOM    517 1HG  PRO A  52      16.774  -0.214  12.556  1.00 94.31           H
ATOM    518 2HG  PRO A  52      15.312   0.595  12.054  1.00 94.31           H
ATOM    519  CD  PRO A  52      15.483  -1.443  11.304  1.00 94.31           C
ATOM    520 1HD  PRO A  52      16.203  -2.255  11.399  1.00 94.31           H
ATOM    521 2HD  PRO A  52      14.621  -1.712  11.915  1.00 94.31           H
ATOM    522  N   PRO A  53      17.379  -1.403   8.044  1.00 95.24           N
ATOM    523  CA  PRO A  53      18.139  -1.753   6.842  1.00 95.24           C
ATOM    524  C   PRO A  53      17.247  -1.915   5.622  1.00 95.24           C
ATOM    525  O   PRO A  53      17.583  -1.445   4.536  1.00 95.24           O
ATOM    526  HA  PRO A  53      18.827  -0.947   6.586  1.00 95.24           H
ATOM    527  CB  PRO A  53      18.830  -3.065   7.219  1.00 95.24           C
ATOM    528 1HB  PRO A  53      18.232  -3.930   6.932  1.00 95.24           H
ATOM    529 2HB  PRO A  53      19.795  -3.167   6.722  1.00 95.24           H
ATOM    530  CG  PRO A  53      18.983  -2.962   8.731  1.00 95.24           C
ATOM    531 1HG  PRO A  53      19.129  -3.939   9.191  1.00 95.24           H
ATOM    532 2HG  PRO A  53      19.847  -2.359   9.011  1.00 95.24           H
ATOM    533  CD  PRO A  53      17.675  -2.318   9.162  1.00 95.24           C
ATOM    534 1HD  PRO A  53      16.884  -3.057   9.294  1.00 95.24           H
ATOM    535 2HD  PRO A  53      17.776  -1.791  10.110  1.00 95.24           H
ATOM    536  N   LEU A  54      16.122  -2.583   5.836  1.00 92.80           N
ATOM    537  CA  LEU A  54      15.250  -2.952   4.734  1.00 92.80           C
ATOM    538  C   LEU A  54      14.565  -1.697   4.189  1.00 92.80           C
ATOM    539  O   LEU A  54      14.433  -1.533   2.977  1.00 92.80           O
ATOM    540  HA  LEU A  54      15.878  -3.371   3.947  1.00 92.80           H
ATOM    541  CB  LEU A  54      14.274  -4.047   5.167  1.00 92.80           C
ATOM    542 1HB  LEU A  54      13.728  -3.695   6.042  1.00 92.80           H
ATOM    543 2HB  LEU A  54      13.543  -4.190   4.371  1.00 92.80           H
ATOM    544  CG  LEU A  54      14.895  -5.405   5.501  1.00 92.80           C
ATOM    545  HG  LEU A  54      15.633  -5.259   6.289  1.00 92.80           H
ATOM    546  CD1 LEU A  54      13.840  -6.372   6.042  1.00 92.80           C
ATOM    547 1HD1 LEU A  54      13.398  -5.958   6.948  1.00 92.80           H
ATOM    548 2HD1 LEU A  54      13.062  -6.518   5.293  1.00 92.80           H
ATOM    549 3HD1 LEU A  54      14.308  -7.329   6.271  1.00 92.80           H
ATOM    550  CD2 LEU A  54      15.634  -5.982   4.292  1.00 92.80           C
ATOM    551 1HD2 LEU A  54      14.935  -6.111   3.466  1.00 92.80           H
ATOM    552 2HD2 LEU A  54      16.429  -5.299   3.992  1.00 92.80           H
ATOM    553 3HD2 LEU A  54      16.066  -6.948   4.557  1.00 92.80           H
ATOM    554  HN  LEU A  54      15.806  -2.870   6.740  1.00 92.80           H
ATOM    555  N   TYR A  55      14.145  -0.843   5.112  1.00 93.07           N
ATOM    556  CA  TYR A  55      13.444   0.374   4.741  1.00 93.07           C
ATOM    557  C   TYR A  55      14.351   1.306   3.936  1.00 93.07           C
ATOM    558  O   TYR A  55      13.903   1.947   2.986  1.00 93.07           O
ATOM    559  HA  TYR A  55      12.587   0.095   4.128  1.00 93.07           H
ATOM    560  CB  TYR A  55      13.066   1.060   6.055  1.00 93.07           C
ATOM    561 1HB  TYR A  55      13.927   1.043   6.723  1.00 93.07           H
ATOM    562 2HB  TYR A  55      12.838   2.107   5.855  1.00 93.07           H
ATOM    563  CG  TYR A  55      11.873   0.421   6.770  1.00 93.07           C
ATOM    564  CD1 TYR A  55      11.246  -0.678   6.219  1.00 93.07           C
ATOM    565  HD1 TYR A  55      11.601  -1.091   5.275  1.00 93.07           H
ATOM    566  CD2 TYR A  55      11.424   0.945   7.965  1.00 93.07           C
ATOM    567  HD2 TYR A  55      11.919   1.813   8.401  1.00 93.07           H
ATOM    568  CE1 TYR A  55      10.124  -1.279   6.891  1.00 93.07           C
ATOM    569  HE1 TYR A  55       9.620  -2.147   6.467  1.00 93.07           H
ATOM    570  CE2 TYR A  55      10.301   0.344   8.638  1.00 93.07           C
ATOM    571  HE2 TYR A  55       9.936   0.747   9.582  1.00 93.07           H
ATOM    572  CZ  TYR A  55       9.707  -0.738   8.068  1.00 93.07           C
ATOM    573  OH  TYR A  55       8.647  -1.306   8.703  1.00 93.07           O
ATOM    574  HH  TYR A  55       8.267  -2.042   8.143  1.00 93.07           H
ATOM    575  HN  TYR A  55      14.278  -0.972   6.095  1.00 93.07           H
ATOM    576  N   TRP A  56      15.611   1.352   4.344  1.00 91.92           N
ATOM    577  CA  TRP A  56      16.597   2.155   3.641  1.00 91.92           C
ATOM    578  C   TRP A  56      16.788   1.555   2.247  1.00 91.92           C
ATOM    579  O   TRP A  56      16.876   2.283   1.260  1.00 91.92           O
ATOM    580  HA  TRP A  56      16.204   3.169   3.560  1.00 91.92           H
ATOM    581  CB  TRP A  56      17.900   2.245   4.438  1.00 91.92           C
ATOM    582 1HB  TRP A  56      18.097   1.278   4.902  1.00 91.92           H
ATOM    583 2HB  TRP A  56      18.722   2.441   3.749  1.00 91.92           H
ATOM    584  CG  TRP A  56      17.893   3.323   5.523  1.00 91.92           C
ATOM    585  CD1 TRP A  56      17.987   3.160   6.849  1.00 91.92           C
ATOM    586  HD1 TRP A  56      18.084   2.193   7.343  1.00 91.92           H
ATOM    587  CD2 TRP A  56      17.784   4.748   5.318  1.00 91.92           C
ATOM    588  NE1 TRP A  56      17.945   4.370   7.512  1.00 91.92           N
ATOM    589  HE1 TRP A  56      17.997   4.505   8.501  1.00 91.92           H
ATOM    590  CE2 TRP A  56      17.818   5.366   6.551  1.00 91.92           C
ATOM    591  CE3 TRP A  56      17.660   5.489   4.130  1.00 91.92           C
ATOM    592  HE3 TRP A  56      17.631   5.025   3.144  1.00 91.92           H
ATOM    593  CZ2 TRP A  56      17.733   6.754   6.716  1.00 91.92           C
ATOM    594  HZ2 TRP A  56      17.762   7.218   7.701  1.00 91.92           H
ATOM    595  CZ3 TRP A  56      17.576   6.875   4.311  1.00 91.92           C
ATOM    596  HZ3 TRP A  56      17.479   7.497   3.422  1.00 91.92           H
ATOM    597  CH2 TRP A  56      17.609   7.513   5.546  1.00 91.92           C
ATOM    598  HH2 TRP A  56      17.538   8.599   5.603  1.00 91.92           H
ATOM    599  HN  TRP A  56      15.960   0.854   5.138  1.00 91.92           H
ATOM    600  N   LEU A  57      16.847   0.231   2.210  1.00 92.55           N
ATOM    601  CA  LEU A  57      17.044  -0.475   0.956  1.00 92.55           C
ATOM    602  C   LEU A  57      15.866  -0.184   0.023  1.00 92.55           C
ATOM    603  O   LEU A  57      16.062   0.204  -1.128  1.00 92.55           O
ATOM    604  HA  LEU A  57      17.952  -0.082   0.498  1.00 92.55           H
ATOM    605  CB  LEU A  57      17.274  -1.966   1.210  1.00 92.55           C
ATOM    606 1HB  LEU A  57      18.142  -2.073   1.860  1.00 92.55           H
ATOM    607 2HB  LEU A  57      16.416  -2.357   1.757  1.00 92.55           H
ATOM    608  CG  LEU A  57      17.490  -2.832  -0.032  1.00 92.55           C
ATOM    609  HG  LEU A  57      16.672  -2.643  -0.727  1.00 92.55           H
ATOM    610  CD1 LEU A  57      18.788  -2.452  -0.747  1.00 92.55           C
ATOM    611 1HD1 LEU A  57      18.741  -1.407  -1.054  1.00 92.55           H
ATOM    612 2HD1 LEU A  57      19.631  -2.594  -0.070  1.00 92.55           H
ATOM    613 3HD1 LEU A  57      18.917  -3.083  -1.626  1.00 92.55           H
ATOM    614  CD2 LEU A  57      17.446  -4.320   0.323  1.00 92.55           C
ATOM    615 1HD2 LEU A  57      18.230  -4.544   1.047  1.00 92.55           H
ATOM    616 2HD2 LEU A  57      16.475  -4.562   0.754  1.00 92.55           H
ATOM    617 3HD2 LEU A  57      17.603  -4.913  -0.578  1.00 92.55           H
ATOM    618  HN  LEU A  57      16.764  -0.355   3.016  1.00 92.55           H
ATOM    619  N   VAL A  58      14.669  -0.384   0.553  1.00 94.41           N
ATOM    620  CA  VAL A  58      13.462  -0.218  -0.238  1.00 94.41           C
ATOM    621  C   VAL A  58      13.389   1.222  -0.751  1.00 94.41           C
ATOM    622  O   VAL A  58      13.040   1.456  -1.907  1.00 94.41           O
ATOM    623  HA  VAL A  58      13.533  -0.891  -1.093  1.00 94.41           H
ATOM    624  CB  VAL A  58      12.237  -0.623   0.584  1.00 94.41           C
ATOM    625  HB  VAL A  58      12.256  -0.057   1.515  1.00 94.41           H
ATOM    626  CG1 VAL A  58      10.942  -0.271  -0.152  1.00 94.41           C
ATOM    627 1HG1 VAL A  58      10.905   0.804  -0.328  1.00 94.41           H
ATOM    628 2HG1 VAL A  58      10.912  -0.796  -1.107  1.00 94.41           H
ATOM    629 3HG1 VAL A  58      10.087  -0.569   0.454  1.00 94.41           H
ATOM    630  CG2 VAL A  58      12.280  -2.111   0.936  1.00 94.41           C
ATOM    631 1HG2 VAL A  58      12.297  -2.701   0.019  1.00 94.41           H
ATOM    632 2HG2 VAL A  58      13.177  -2.320   1.519  1.00 94.41           H
ATOM    633 3HG2 VAL A  58      11.398  -2.372   1.520  1.00 94.41           H
ATOM    634  HN  VAL A  58      14.516  -0.655   1.504  1.00 94.41           H
ATOM    635  N   PHE A  59      13.723   2.150   0.134  1.00 95.41           N
ATOM    636  CA  PHE A  59      13.668   3.562  -0.205  1.00 95.41           C
ATOM    637  C   PHE A  59      14.577   3.876  -1.395  1.00 95.41           C
ATOM    638  O   PHE A  59      14.137   4.475  -2.375  1.00 95.41           O
ATOM    639  HA  PHE A  59      12.636   3.791  -0.468  1.00 95.41           H
ATOM    640  CB  PHE A  59      14.165   4.335   1.019  1.00 95.41           C
ATOM    641 1HB  PHE A  59      13.451   4.204   1.832  1.00 95.41           H
ATOM    642 2HB  PHE A  59      15.109   3.902   1.350  1.00 95.41           H
ATOM    643  CG  PHE A  59      14.365   5.831   0.770  1.00 95.41           C
ATOM    644  CD1 PHE A  59      15.620   6.354   0.746  1.00 95.41           C
ATOM    645  HD1 PHE A  59      16.484   5.707   0.903  1.00 95.41           H
ATOM    646  CD2 PHE A  59      13.288   6.638   0.574  1.00 95.41           C
ATOM    647  HD2 PHE A  59      12.282   6.219   0.594  1.00 95.41           H
ATOM    648  CE1 PHE A  59      15.806   7.743   0.515  1.00 95.41           C
ATOM    649  HE1 PHE A  59      16.812   8.162   0.496  1.00 95.41           H
ATOM    650  CE2 PHE A  59      13.474   8.027   0.343  1.00 95.41           C
ATOM    651  HE2 PHE A  59      12.611   8.673   0.186  1.00 95.41           H
ATOM    652  CZ  PHE A  59      14.730   8.550   0.319  1.00 95.41           C
ATOM    653  HZ  PHE A  59      14.872   9.616   0.142  1.00 95.41           H
ATOM    654  HN  PHE A  59      14.026   1.950   1.066  1.00 95.41           H
ATOM    655  N   ILE A  60      15.828   3.457  -1.270  1.00 93.30           N
ATOM    656  CA  ILE A  60      16.841   3.825  -2.245  1.00 93.30           C
ATOM    657  C   ILE A  60      16.447   3.274  -3.616  1.00 93.30           C
ATOM    658  O   ILE A  60      16.405   4.013  -4.598  1.00 93.30           O
ATOM    659  HA  ILE A  60      16.859   4.913  -2.302  1.00 93.30           H
ATOM    660  CB  ILE A  60      18.225   3.373  -1.775  1.00 93.30           C
ATOM    661  HB  ILE A  60      18.159   2.328  -1.472  1.00 93.30           H
ATOM    662  CG1 ILE A  60      18.676   4.171  -0.550  1.00 93.30           C
ATOM    663 1HG1 ILE A  60      18.921   5.191  -0.846  1.00 93.30           H
ATOM    664 2HG1 ILE A  60      17.858   4.236   0.168  1.00 93.30           H
ATOM    665  CG2 ILE A  60      19.243   3.450  -2.915  1.00 93.30           C
ATOM    666 1HG2 ILE A  60      18.923   2.803  -3.731  1.00 93.30           H
ATOM    667 2HG2 ILE A  60      19.313   4.478  -3.271  1.00 93.30           H
ATOM    668 3HG2 ILE A  60      20.218   3.123  -2.553  1.00 93.30           H
ATOM    669  CD1 ILE A  60      19.892   3.520   0.112  1.00 93.30           C
ATOM    670 1HD1 ILE A  60      19.635   2.509   0.429  1.00 93.30           H
ATOM    671 2HD1 ILE A  60      20.715   3.479  -0.600  1.00 93.30           H
ATOM    672 3HD1 ILE A  60      20.191   4.107   0.980  1.00 93.30           H
ATOM    673  HN  ILE A  60      16.152   2.878  -0.522  1.00 93.30           H
ATOM    674  N   VAL A  61      16.168   1.979  -3.640  1.00 93.45           N
ATOM    675  CA  VAL A  61      15.905   1.293  -4.894  1.00 93.45           C
ATOM    676  C   VAL A  61      14.609   1.831  -5.503  1.00 93.45           C
ATOM    677  O   VAL A  61      14.540   2.077  -6.706  1.00 93.45           O
ATOM    678  HA  VAL A  61      16.730   1.516  -5.570  1.00 93.45           H
ATOM    679  CB  VAL A  61      15.876  -0.220  -4.667  1.00 93.45           C
ATOM    680  HB  VAL A  61      15.114  -0.432  -3.916  1.00 93.45           H
ATOM    681  CG1 VAL A  61      15.490  -0.960  -5.949  1.00 93.45           C
ATOM    682 1HG1 VAL A  61      14.501  -0.636  -6.272  1.00 93.45           H
ATOM    683 2HG1 VAL A  61      16.218  -0.738  -6.730  1.00 93.45           H
ATOM    684 3HG1 VAL A  61      15.477  -2.033  -5.759  1.00 93.45           H
ATOM    685  CG2 VAL A  61      17.218  -0.720  -4.128  1.00 93.45           C
ATOM    686 1HG2 VAL A  61      18.006  -0.490  -4.845  1.00 93.45           H
ATOM    687 2HG2 VAL A  61      17.435  -0.228  -3.180  1.00 93.45           H
ATOM    688 3HG2 VAL A  61      17.169  -1.798  -3.975  1.00 93.45           H
ATOM    689  HN  VAL A  61      16.120   1.402  -2.825  1.00 93.45           H
ATOM    690  N   GLY A  62      13.614   1.998  -4.645  1.00 94.95           N
ATOM    691  CA  GLY A  62      12.288   2.378  -5.101  1.00 94.95           C
ATOM    692  C   GLY A  62      12.277   3.818  -5.617  1.00 94.95           C
ATOM    693  O   GLY A  62      11.666   4.108  -6.645  1.00 94.95           O
ATOM    694 1HA  GLY A  62      11.964   1.701  -5.892  1.00 94.95           H
ATOM    695 2HA  GLY A  62      11.575   2.276  -4.283  1.00 94.95           H
ATOM    696  HN  GLY A  62      13.702   1.878  -3.656  1.00 94.95           H
ATOM    697  N   ALA A  63      12.960   4.682  -4.881  1.00 94.92           N
ATOM    698  CA  ALA A  63      12.993   6.094  -5.222  1.00 94.92           C
ATOM    699  C   ALA A  63      13.636   6.267  -6.599  1.00 94.92           C
ATOM    700  O   ALA A  63      13.126   7.007  -7.438  1.00 94.92           O
ATOM    701  HA  ALA A  63      11.964   6.449  -5.264  1.00 94.92           H
ATOM    702  CB  ALA A  63      13.737   6.866  -4.130  1.00 94.92           C
ATOM    703 1HB  ALA A  63      13.223   6.734  -3.178  1.00 94.92           H
ATOM    704 2HB  ALA A  63      14.756   6.488  -4.048  1.00 94.92           H
ATOM    705 3HB  ALA A  63      13.761   7.925  -4.386  1.00 94.92           H
ATOM    706  HN  ALA A  63      13.484   4.431  -4.067  1.00 94.92           H
ATOM    707  N   LEU A  64      14.748   5.571  -6.790  1.00 89.29           N
ATOM    708  CA  LEU A  64      15.464   5.636  -8.052  1.00 89.29           C
ATOM    709  C   LEU A  64      14.572   5.090  -9.169  1.00 89.29           C
ATOM    710  O   LEU A  64      14.443   5.709 -10.224  1.00 89.29           O
ATOM    711  HA  LEU A  64      15.671   6.686  -8.257  1.00 89.29           H
ATOM    712  CB  LEU A  64      16.814   4.923  -7.940  1.00 89.29           C
ATOM    713 1HB  LEU A  64      16.642   3.924  -7.538  1.00 89.29           H
ATOM    714 2HB  LEU A  64      17.221   4.798  -8.943  1.00 89.29           H
ATOM    715  CG  LEU A  64      17.868   5.616  -7.074  1.00 89.29           C
ATOM    716  HG  LEU A  64      17.431   5.814  -6.096  1.00 89.29           H
ATOM    717  CD1 LEU A  64      19.079   4.708  -6.853  1.00 89.29           C
ATOM    718 1HD1 LEU A  64      18.761   3.794  -6.351  1.00 89.29           H
ATOM    719 2HD1 LEU A  64      19.526   4.457  -7.815  1.00 89.29           H
ATOM    720 3HD1 LEU A  64      19.813   5.225  -6.235  1.00 89.29           H
ATOM    721  CD2 LEU A  64      18.266   6.967  -7.672  1.00 89.29           C
ATOM    722 1HD2 LEU A  64      18.678   6.816  -8.670  1.00 89.29           H
ATOM    723 2HD2 LEU A  64      17.388   7.610  -7.734  1.00 89.29           H
ATOM    724 3HD2 LEU A  64      19.017   7.438  -7.037  1.00 89.29           H
ATOM    725  HN  LEU A  64      15.158   4.973  -6.101  1.00 89.29           H
ATOM    726  N   GLY A  65      13.978   3.937  -8.898  1.00 92.37           N
ATOM    727  CA  GLY A  65      13.224   3.226  -9.916  1.00 92.37           C
ATOM    728  C   GLY A  65      12.023   4.050 -10.384  1.00 92.37           C
ATOM    729  O   GLY A  65      11.846   4.271 -11.581  1.00 92.37           O
ATOM    730 1HA  GLY A  65      13.871   3.005 -10.765  1.00 92.37           H
ATOM    731 2HA  GLY A  65      12.882   2.270  -9.519  1.00 92.37           H
ATOM    732  HN  GLY A  65      14.007   3.490  -8.003  1.00 92.37           H
ATOM    733  N   ASN A  66      11.228   4.481  -9.416  1.00 90.32           N
ATOM    734  CA  ASN A  66       9.980   5.159  -9.719  1.00 90.32           C
ATOM    735  C   ASN A  66      10.284   6.527 -10.334  1.00 90.32           C
ATOM    736  O   ASN A  66       9.537   7.009 -11.184  1.00 90.32           O
ATOM    737  HA  ASN A  66       9.455   4.499 -10.409  1.00 90.32           H
ATOM    738  CB  ASN A  66       9.153   5.384  -8.451  1.00 90.32           C
ATOM    739 1HB  ASN A  66       9.802   5.731  -7.646  1.00 90.32           H
ATOM    740 2HB  ASN A  66       8.417   6.168  -8.627  1.00 90.32           H
ATOM    741  CG  ASN A  66       8.444   4.098  -8.023  1.00 90.32           C
ATOM    742  OD1 ASN A  66       7.544   3.606  -8.683  1.00 90.32           O
ATOM    743  ND2 ASN A  66       8.899   3.582  -6.885  1.00 90.32           N
ATOM    744 1HD2 ASN A  66       9.641   4.036  -6.391  1.00 90.32           H
ATOM    745 2HD2 ASN A  66       8.499   2.741  -6.522  1.00 90.32           H
ATOM    746  HN  ASN A  66      11.425   4.373  -8.441  1.00 90.32           H
ATOM    747  N   SER A  67      11.381   7.114  -9.879  1.00 90.60           N
ATOM    748  CA  SER A  67      11.827   8.387 -10.419  1.00 90.60           C
ATOM    749  C   SER A  67      12.138   8.243 -11.910  1.00 90.60           C
ATOM    750  O   SER A  67      11.829   9.133 -12.701  1.00 90.60           O
ATOM    751  HA  SER A  67      10.994   9.073 -10.266  1.00 90.60           H
ATOM    752  CB  SER A  67      13.056   8.903  -9.668  1.00 90.60           C
ATOM    753 1HB  SER A  67      13.857   8.166  -9.734  1.00 90.60           H
ATOM    754 2HB  SER A  67      13.419   9.812 -10.149  1.00 90.60           H
ATOM    755  OG  SER A  67      12.771   9.172  -8.298  1.00 90.60           O
ATOM    756  HG  SER A  67      13.293   8.552  -7.712  1.00 90.60           H
ATOM    757  HN  SER A  67      11.960   6.735  -9.157  1.00 90.60           H
ATOM    758  N   LEU A  68      12.745   7.115 -12.250  1.00 84.96           N
ATOM    759  CA  LEU A  68      13.070   6.828 -13.636  1.00 84.96           C
ATOM    760  C   LEU A  68      11.777   6.687 -14.441  1.00 84.96           C
ATOM    761  O   LEU A  68      11.682   7.181 -15.563  1.00 84.96           O
ATOM    762  HA  LEU A  68      13.627   7.681 -14.024  1.00 84.96           H
ATOM    763  CB  LEU A  68      13.989   5.608 -13.730  1.00 84.96           C
ATOM    764 1HB  LEU A  68      13.594   4.830 -13.077  1.00 84.96           H
ATOM    765 2HB  LEU A  68      13.944   5.222 -14.748  1.00 84.96           H
ATOM    766  CG  LEU A  68      15.456   5.844 -13.367  1.00 84.96           C
ATOM    767  HG  LEU A  68      15.492   6.361 -12.408  1.00 84.96           H
ATOM    768  CD1 LEU A  68      16.198   4.517 -13.193  1.00 84.96           C
ATOM    769 1HD1 LEU A  68      15.729   3.940 -12.396  1.00 84.96           H
ATOM    770 2HD1 LEU A  68      16.155   3.952 -14.124  1.00 84.96           H
ATOM    771 3HD1 LEU A  68      17.239   4.714 -12.935  1.00 84.96           H
ATOM    772  CD2 LEU A  68      16.136   6.751 -14.394  1.00 84.96           C
ATOM    773 1HD2 LEU A  68      16.090   6.284 -15.378  1.00 84.96           H
ATOM    774 2HD2 LEU A  68      15.625   7.713 -14.425  1.00 84.96           H
ATOM    775 3HD2 LEU A  68      17.178   6.902 -14.112  1.00 84.96           H
ATOM    776  HN  LEU A  68      13.012   6.406 -11.597  1.00 84.96           H
ATOM    777  N   VAL A  69      10.812   6.011 -13.835  1.00 87.92           N
ATOM    778  CA  VAL A  69       9.537   5.776 -14.492  1.00 87.92           C
ATOM    779  C   VAL A  69       8.916   7.119 -14.884  1.00 87.92           C
ATOM    780  O   VAL A  69       8.488   7.299 -16.024  1.00 87.92           O
ATOM    781  HA  VAL A  69       9.733   5.202 -15.397  1.00 87.92           H
ATOM    782  CB  VAL A  69       8.629   4.940 -13.588  1.00 87.92           C
ATOM    783  HB  VAL A  69       8.570   5.437 -12.620  1.00 87.92           H
ATOM    784  CG1 VAL A  69       7.212   4.856 -14.160  1.00 87.92           C
ATOM    785 1HG1 VAL A  69       6.794   5.859 -14.243  1.00 87.92           H
ATOM    786 2HG1 VAL A  69       7.246   4.393 -15.147  1.00 87.92           H
ATOM    787 3HG1 VAL A  69       6.588   4.255 -13.498  1.00 87.92           H
ATOM    788  CG2 VAL A  69       9.214   3.544 -13.365  1.00 87.92           C
ATOM    789 1HG2 VAL A  69       9.317   3.035 -14.323  1.00 87.92           H
ATOM    790 2HG2 VAL A  69      10.192   3.631 -12.893  1.00 87.92           H
ATOM    791 3HG2 VAL A  69       8.549   2.970 -12.719  1.00 87.92           H
ATOM    792  HN  VAL A  69      10.890   5.627 -12.915  1.00 87.92           H
ATOM    793  N   ILE A  70       8.886   8.026 -13.919  1.00 88.69           N
ATOM    794  CA  ILE A  70       8.247   9.315 -14.123  1.00 88.69           C
ATOM    795  C   ILE A  70       8.964  10.062 -15.249  1.00 88.69           C
ATOM    796  O   ILE A  70       8.321  10.658 -16.111  1.00 88.69           O
ATOM    797  HA  ILE A  70       7.220   9.125 -14.434  1.00 88.69           H
ATOM    798  CB  ILE A  70       8.186  10.096 -12.809  1.00 88.69           C
ATOM    799  HB  ILE A  70       9.185  10.112 -12.374  1.00 88.69           H
ATOM    800  CG1 ILE A  70       7.266   9.403 -11.802  1.00 88.69           C
ATOM    801 1HG1 ILE A  70       6.226   9.539 -12.100  1.00 88.69           H
ATOM    802 2HG1 ILE A  70       7.460   8.330 -11.804  1.00 88.69           H
ATOM    803  CG2 ILE A  70       7.775  11.549 -13.054  1.00 88.69           C
ATOM    804 1HG2 ILE A  70       8.503  12.027 -13.710  1.00 88.69           H
ATOM    805 2HG2 ILE A  70       6.792  11.575 -13.522  1.00 88.69           H
ATOM    806 3HG2 ILE A  70       7.739  12.082 -12.103  1.00 88.69           H
ATOM    807  CD1 ILE A  70       7.476   9.961 -10.393  1.00 88.69           C
ATOM    808 1HD1 ILE A  70       8.510   9.801 -10.089  1.00 88.69           H
ATOM    809 2HD1 ILE A  70       7.257  11.029 -10.389  1.00 88.69           H
ATOM    810 3HD1 ILE A  70       6.810   9.451  -9.697  1.00 88.69           H
ATOM    811  HN  ILE A  70       9.288   7.892 -13.013  1.00 88.69           H
ATOM    812  N   LEU A  71      10.287  10.005 -15.206  1.00 83.18           N
ATOM    813  CA  LEU A  71      11.099  10.708 -16.185  1.00 83.18           C
ATOM    814  C   LEU A  71      10.788  10.166 -17.582  1.00 83.18           C
ATOM    815  O   LEU A  71      10.655  10.934 -18.533  1.00 83.18           O
ATOM    816  HA  LEU A  71      10.815  11.759 -16.151  1.00 83.18           H
ATOM    817  CB  LEU A  71      12.580  10.627 -15.810  1.00 83.18           C
ATOM    818 1HB  LEU A  71      12.810   9.598 -15.535  1.00 83.18           H
ATOM    819 2HB  LEU A  71      13.172  10.860 -16.695  1.00 83.18           H
ATOM    820  CG  LEU A  71      13.034  11.542 -14.671  1.00 83.18           C
ATOM    821  HG  LEU A  71      12.340  11.423 -13.839  1.00 83.18           H
ATOM    822  CD1 LEU A  71      14.421  11.140 -14.164  1.00 83.18           C
ATOM    823 1HD1 LEU A  71      14.389  10.114 -13.796  1.00 83.18           H
ATOM    824 2HD1 LEU A  71      15.141  11.212 -14.978  1.00 83.18           H
ATOM    825 3HD1 LEU A  71      14.719  11.807 -13.355  1.00 83.18           H
ATOM    826  CD2 LEU A  71      12.984  13.012 -15.095  1.00 83.18           C
ATOM    827 1HD2 LEU A  71      13.641  13.166 -15.951  1.00 83.18           H
ATOM    828 2HD2 LEU A  71      11.962  13.276 -15.369  1.00 83.18           H
ATOM    829 3HD2 LEU A  71      13.312  13.640 -14.267  1.00 83.18           H
ATOM    830  HN  LEU A  71      10.803   9.492 -14.519  1.00 83.18           H
ATOM    831  N   VAL A  72      10.681   8.848 -17.660  1.00 83.66           N
ATOM    832  CA  VAL A  72      10.475   8.189 -18.939  1.00 83.66           C
ATOM    833  C   VAL A  72       9.160   8.675 -19.552  1.00 83.66           C
ATOM    834  O   VAL A  72       9.108   9.006 -20.735  1.00 83.66           O
ATOM    835  HA  VAL A  72      11.296   8.479 -19.594  1.00 83.66           H
ATOM    836  CB  VAL A  72      10.525   6.670 -18.759  1.00 83.66           C
ATOM    837  HB  VAL A  72       9.839   6.405 -17.955  1.00 83.66           H
ATOM    838  CG1 VAL A  72      10.063   5.952 -20.028  1.00 83.66           C
ATOM    839 1HG1 VAL A  72       9.038   6.243 -20.257  1.00 83.66           H
ATOM    840 2HG1 VAL A  72      10.713   6.227 -20.858  1.00 83.66           H
ATOM    841 3HG1 VAL A  72      10.108   4.874 -19.872  1.00 83.66           H
ATOM    842  CG2 VAL A  72      11.927   6.213 -18.350  1.00 83.66           C
ATOM    843 1HG2 VAL A  72      12.642   6.497 -19.122  1.00 83.66           H
ATOM    844 2HG2 VAL A  72      12.203   6.686 -17.407  1.00 83.66           H
ATOM    845 3HG2 VAL A  72      11.935   5.130 -18.228  1.00 83.66           H
ATOM    846  HN  VAL A  72      10.733   8.235 -16.872  1.00 83.66           H
ATOM    847  N   TYR A  73       8.130   8.702 -18.719  1.00 80.76           N
ATOM    848  CA  TYR A  73       6.810   9.103 -19.175  1.00 80.76           C
ATOM    849  C   TYR A  73       6.784  10.588 -19.542  1.00 80.76           C
ATOM    850  O   TYR A  73       6.073  10.991 -20.461  1.00 80.76           O
ATOM    851  HA  TYR A  73       6.566   8.513 -20.058  1.00 80.76           H
ATOM    852  CB  TYR A  73       5.866   8.865 -17.994  1.00 80.76           C
ATOM    853 1HB  TYR A  73       6.433   8.950 -17.066  1.00 80.76           H
ATOM    854 2HB  TYR A  73       5.113   9.653 -17.980  1.00 80.76           H
ATOM    855  CG  TYR A  73       5.163   7.507 -18.023  1.00 80.76           C
ATOM    856  CD1 TYR A  73       4.226   7.236 -18.999  1.00 80.76           C
ATOM    857  HD1 TYR A  73       3.987   7.989 -19.749  1.00 80.76           H
ATOM    858  CD2 TYR A  73       5.466   6.553 -17.073  1.00 80.76           C
ATOM    859  HD2 TYR A  73       6.206   6.767 -16.302  1.00 80.76           H
ATOM    860  CE1 TYR A  73       3.564   5.957 -19.026  1.00 80.76           C
ATOM    861  HE1 TYR A  73       2.822   5.730 -19.792  1.00 80.76           H
ATOM    862  CE2 TYR A  73       4.804   5.274 -17.100  1.00 80.76           C
ATOM    863  HE2 TYR A  73       5.033   4.512 -16.355  1.00 80.76           H
ATOM    864  CZ  TYR A  73       3.886   5.040 -18.075  1.00 80.76           C
ATOM    865  OH  TYR A  73       3.261   3.832 -18.101  1.00 80.76           O
ATOM    866  HH  TYR A  73       2.727   3.741 -18.942  1.00 80.76           H
ATOM    867  HN  TYR A  73       8.187   8.457 -17.751  1.00 80.76           H
ATOM    868  N   TRP A  74       7.568  11.361 -18.805  1.00 72.10           N
ATOM    869  CA  TRP A  74       7.561  12.805 -18.966  1.00 72.10           C
ATOM    870  C   TRP A  74       8.145  13.130 -20.343  1.00 72.10           C
ATOM    871  O   TRP A  74       7.539  13.865 -21.120  1.00 72.10           O
ATOM    872  HA  TRP A  74       6.526  13.141 -18.912  1.00 72.10           H
ATOM    873  CB  TRP A  74       8.312  13.488 -17.822  1.00 72.10           C
ATOM    874 1HB  TRP A  74       7.921  13.120 -16.873  1.00 72.10           H
ATOM    875 2HB  TRP A  74       9.362  13.200 -17.867  1.00 72.10           H
ATOM    876  CG  TRP A  74       8.216  15.015 -17.838  1.00 72.10           C
ATOM    877  CD1 TRP A  74       9.062  15.889 -18.400  1.00 72.10           C
ATOM    878  HD1 TRP A  74       9.965  15.608 -18.941  1.00 72.10           H
ATOM    879  CD2 TRP A  74       7.175  15.817 -17.241  1.00 72.10           C
ATOM    880  NE1 TRP A  74       8.645  17.191 -18.209  1.00 72.10           N
ATOM    881  HE1 TRP A  74       9.109  18.015 -18.534  1.00 72.10           H
ATOM    882  CE2 TRP A  74       7.461  17.146 -17.482  1.00 72.10           C
ATOM    883  CE3 TRP A  74       6.031  15.433 -16.520  1.00 72.10           C
ATOM    884  HE3 TRP A  74       5.783  14.392 -16.317  1.00 72.10           H
ATOM    885  CZ2 TRP A  74       6.651  18.197 -17.037  1.00 72.10           C
ATOM    886  HZ2 TRP A  74       6.899  19.239 -17.240  1.00 72.10           H
ATOM    887  CZ3 TRP A  74       5.231  16.496 -16.083  1.00 72.10           C
ATOM    888  HZ3 TRP A  74       4.331  16.254 -15.519  1.00 72.10           H
ATOM    889  CH2 TRP A  74       5.505  17.838 -16.317  1.00 72.10           C
ATOM    890  HH2 TRP A  74       4.831  18.608 -15.942  1.00 72.10           H
ATOM    891  HN  TRP A  74       8.199  11.017 -18.109  1.00 72.10           H
ATOM    892  N   TYR A  75       9.315  12.565 -20.602  1.00 71.31           N
ATOM    893  CA  TYR A  75      10.130  13.010 -21.720  1.00 71.31           C
ATOM    894  C   TYR A  75       9.813  12.207 -22.983  1.00 71.31           C
ATOM    895  O   TYR A  75       9.922  12.723 -24.094  1.00 71.31           O
ATOM    896  HA  TYR A  75       9.907  14.061 -21.901  1.00 71.31           H
ATOM    897  CB  TYR A  75      11.582  12.748 -21.314  1.00 71.31           C
ATOM    898 1HB  TYR A  75      11.633  11.802 -20.775  1.00 71.31           H
ATOM    899 2HB  TYR A  75      12.185  12.634 -22.215  1.00 71.31           H
ATOM    900  CG  TYR A  75      12.193  13.848 -20.445  1.00 71.31           C
ATOM    901  CD1 TYR A  75      12.631  15.022 -21.024  1.00 71.31           C
ATOM    902  HD1 TYR A  75      12.541  15.165 -22.100  1.00 71.31           H
ATOM    903  CD2 TYR A  75      12.307  13.667 -19.081  1.00 71.31           C
ATOM    904  HD2 TYR A  75      11.962  12.740 -18.624  1.00 71.31           H
ATOM    905  CE1 TYR A  75      13.206  16.058 -20.205  1.00 71.31           C
ATOM    906  HE1 TYR A  75      13.556  16.990 -20.650  1.00 71.31           H
ATOM    907  CE2 TYR A  75      12.883  14.703 -18.263  1.00 71.31           C
ATOM    908  HE2 TYR A  75      12.979  14.572 -17.185  1.00 71.31           H
ATOM    909  CZ  TYR A  75      13.304  15.847 -18.865  1.00 71.31           C
ATOM    910  OH  TYR A  75      13.847  16.825 -18.092  1.00 71.31           O
ATOM    911  HH  TYR A  75      13.831  16.550 -17.131  1.00 71.31           H
ATOM    912  HN  TYR A  75       9.707  11.818 -20.064  1.00 71.31           H
ATOM    913  N   CYS A  76       9.426  10.958 -22.770  1.00 69.32           N
ATOM    914  CA  CYS A  76       9.460   9.972 -23.837  1.00 69.32           C
ATOM    915  C   CYS A  76       8.032   9.484 -24.086  1.00 69.32           C
ATOM    916  O   CYS A  76       7.444   9.777 -25.126  1.00 69.32           O
ATOM    917  HA  CYS A  76       9.856  10.477 -24.718  1.00 69.32           H
ATOM    918  CB  CYS A  76      10.409   8.817 -23.510  1.00 69.32           C
ATOM    919 1HB  CYS A  76      11.308   9.200 -23.027  1.00 69.32           H
ATOM    920 2HB  CYS A  76       9.935   8.134 -22.805  1.00 69.32           H
ATOM    921  SG  CYS A  76      10.856   7.921 -25.042  1.00 69.32           S
ATOM    922  HG  CYS A  76       9.662   7.366 -25.231  1.00 69.32           H
ATOM    923  HN  CYS A  76       9.095  10.617 -21.890  1.00 69.32           H
ATOM    924  N   THR A  77       7.514   8.747 -23.114  1.00 63.32           N
ATOM    925  CA  THR A  77       6.286   7.998 -23.315  1.00 63.32           C
ATOM    926  C   THR A  77       5.109   8.951 -23.533  1.00 63.32           C
ATOM    927  O   THR A  77       4.275   8.724 -24.408  1.00 63.32           O
ATOM    928  HA  THR A  77       6.390   7.406 -24.225  1.00 63.32           H
ATOM    929  CB  THR A  77       6.099   7.065 -22.117  1.00 63.32           C
ATOM    930  HB  THR A  77       5.824   7.629 -21.225  1.00 63.32           H
ATOM    931  OG1 THR A  77       7.328   6.350 -22.038  1.00 63.32           O
ATOM    932  HG1 THR A  77       7.440   5.771 -22.846  1.00 63.32           H
ATOM    933  CG2 THR A  77       5.052   5.980 -22.377  1.00 63.32           C
ATOM    934 1HG2 THR A  77       5.362   5.374 -23.229  1.00 63.32           H
ATOM    935 2HG2 THR A  77       4.091   6.446 -22.594  1.00 63.32           H
ATOM    936 3HG2 THR A  77       4.959   5.346 -21.496  1.00 63.32           H
ATOM    937  HN  THR A  77       7.919   8.658 -22.204  1.00 63.32           H
ATOM    938  N   ARG A  78       5.080   9.999 -22.723  1.00 57.02           N
ATOM    939  CA  ARG A  78       3.877  10.801 -22.579  1.00 57.02           C
ATOM    940  C   ARG A  78       2.672   9.902 -22.293  1.00 57.02           C
ATOM    941  O   ARG A  78       2.659   8.734 -22.675  1.00 57.02           O
ATOM    942  HA  ARG A  78       4.081  11.462 -21.738  1.00 57.02           H
ATOM    943  CB  ARG A  78       3.605  11.618 -23.844  1.00 57.02           C
ATOM    944 1HB  ARG A  78       3.496  10.949 -24.697  1.00 57.02           H
ATOM    945 2HB  ARG A  78       2.663  12.156 -23.738  1.00 57.02           H
ATOM    946  CG  ARG A  78       4.739  12.611 -24.108  1.00 57.02           C
ATOM    947 1HG  ARG A  78       4.932  13.196 -23.209  1.00 57.02           H
ATOM    948 2HG  ARG A  78       5.656  12.069 -24.339  1.00 57.02           H
ATOM    949  CD  ARG A  78       4.389  13.547 -25.267  1.00 57.02           C
ATOM    950 1HD  ARG A  78       4.268  12.973 -26.185  1.00 57.02           H
ATOM    951 2HD  ARG A  78       3.436  14.040 -25.072  1.00 57.02           H
ATOM    952  NE  ARG A  78       5.455  14.559 -25.440  1.00 57.02           N
ATOM    953  HE  ARG A  78       6.293  14.453 -24.905  1.00 57.02           H
ATOM    954  CZ  ARG A  78       5.367  15.608 -26.269  1.00 57.02           C
ATOM    955  NH1 ARG A  78       4.268  15.799 -27.011  1.00 57.02           N
ATOM    956 1HH1 ARG A  78       3.504  15.156 -26.948  1.00 57.02           H
ATOM    957 2HH1 ARG A  78       4.210  16.584 -27.627  1.00 57.02           H
ATOM    958  NH2 ARG A  78       6.396  16.463 -26.346  1.00 57.02           N
ATOM    959 1HH2 ARG A  78       6.347  17.251 -26.960  1.00 57.02           H
ATOM    960 2HH2 ARG A  78       7.213  16.313 -25.789  1.00 57.02           H
ATOM    961  HN  ARG A  78       5.857  10.301 -22.171  1.00 57.02           H
ATOM    962  N   VAL A  79       1.688  10.483 -21.622  1.00 71.89           N
ATOM    963  CA  VAL A  79       0.471   9.756 -21.299  1.00 71.89           C
ATOM    964  C   VAL A  79      -0.460   9.765 -22.513  1.00 71.89           C
ATOM    965  O   VAL A  79      -1.099  10.776 -22.803  1.00 71.89           O
ATOM    966  HA  VAL A  79       0.751   8.726 -21.080  1.00 71.89           H
ATOM    967  CB  VAL A  79      -0.176  10.349 -20.046  1.00 71.89           C
ATOM    968  HB  VAL A  79      -0.499  11.363 -20.282  1.00 71.89           H
ATOM    969  CG1 VAL A  79      -1.411   9.546 -19.634  1.00 71.89           C
ATOM    970 1HG1 VAL A  79      -2.141   9.561 -20.444  1.00 71.89           H
ATOM    971 2HG1 VAL A  79      -1.122   8.516 -19.425  1.00 71.89           H
ATOM    972 3HG1 VAL A  79      -1.851   9.988 -18.741  1.00 71.89           H
ATOM    973  CG2 VAL A  79       0.831  10.433 -18.897  1.00 71.89           C
ATOM    974 1HG2 VAL A  79       1.198   9.434 -18.662  1.00 71.89           H
ATOM    975 2HG2 VAL A  79       1.667  11.067 -19.192  1.00 71.89           H
ATOM    976 3HG2 VAL A  79       0.345  10.857 -18.018  1.00 71.89           H
ATOM    977  HN  VAL A  79       1.712  11.430 -21.301  1.00 71.89           H
ATOM    978  N   LYS A  80      -0.507   8.628 -23.191  1.00 65.23           N
ATOM    979  CA  LYS A  80      -1.286   8.516 -24.413  1.00 65.23           C
ATOM    980  C   LYS A  80      -2.533   7.672 -24.142  1.00 65.23           C
ATOM    981  O   LYS A  80      -3.555   7.838 -24.805  1.00 65.23           O
ATOM    982  HA  LYS A  80      -1.603   9.521 -24.691  1.00 65.23           H
ATOM    983  CB  LYS A  80      -0.419   7.983 -25.555  1.00 65.23           C
ATOM    984 1HB  LYS A  80       0.055   7.050 -25.252  1.00 65.23           H
ATOM    985 2HB  LYS A  80      -1.045   7.756 -26.417  1.00 65.23           H
ATOM    986  CG  LYS A  80       0.654   9.001 -25.950  1.00 65.23           C
ATOM    987 1HG  LYS A  80       0.182   9.950 -26.204  1.00 65.23           H
ATOM    988 2HG  LYS A  80       1.312   9.188 -25.102  1.00 65.23           H
ATOM    989  CD  LYS A  80       1.475   8.498 -27.139  1.00 65.23           C
ATOM    990 1HD  LYS A  80       1.932   7.540 -26.891  1.00 65.23           H
ATOM    991 2HD  LYS A  80       0.818   8.326 -27.992  1.00 65.23           H
ATOM    992  CE  LYS A  80       2.562   9.505 -27.520  1.00 65.23           C
ATOM    993 1HE  LYS A  80       2.106  10.463 -27.773  1.00 65.23           H
ATOM    994 2HE  LYS A  80       3.218   9.680 -26.667  1.00 65.23           H
ATOM    995  NZ  LYS A  80       3.352   9.006 -28.667  1.00 65.23           N
ATOM    996 1HZ  LYS A  80       4.066   9.685 -28.907  1.00 65.23           H
ATOM    997 2HZ  LYS A  80       3.792   8.127 -28.418  1.00 65.23           H
ATOM    998 3HZ  LYS A  80       2.740   8.864 -29.463  1.00 65.23           H
ATOM    999  HN  LYS A  80      -0.026   7.794 -22.919  1.00 65.23           H
ATOM   1000  N   THR A  81      -2.407   6.785 -23.166  1.00 76.03           N
ATOM   1001  CA  THR A  81      -3.466   5.832 -22.880  1.00 76.03           C
ATOM   1002  C   THR A  81      -3.928   5.969 -21.427  1.00 76.03           C
ATOM   1003  O   THR A  81      -3.243   6.580 -20.609  1.00 76.03           O
ATOM   1004  HA  THR A  81      -4.322   6.070 -23.511  1.00 76.03           H
ATOM   1005  CB  THR A  81      -2.950   4.433 -23.223  1.00 76.03           C
ATOM   1006  HB  THR A  81      -3.767   3.712 -23.247  1.00 76.03           H
ATOM   1007  OG1 THR A  81      -1.940   4.187 -22.249  1.00 76.03           O
ATOM   1008  HG1 THR A  81      -1.047   4.462 -22.604  1.00 76.03           H
ATOM   1009  CG2 THR A  81      -2.199   4.398 -24.556  1.00 76.03           C
ATOM   1010 1HG2 THR A  81      -1.342   5.069 -24.508  1.00 76.03           H
ATOM   1011 2HG2 THR A  81      -2.866   4.716 -25.357  1.00 76.03           H
ATOM   1012 3HG2 THR A  81      -1.855   3.382 -24.751  1.00 76.03           H
ATOM   1013  HN  THR A  81      -1.602   6.710 -22.578  1.00 76.03           H
ATOM   1014  N   MET A  82      -5.088   5.391 -21.152  1.00 76.52           N
ATOM   1015  CA  MET A  82      -5.620   5.387 -19.800  1.00 76.52           C
ATOM   1016  C   MET A  82      -4.694   4.625 -18.849  1.00 76.52           C
ATOM   1017  O   MET A  82      -4.514   5.025 -17.700  1.00 76.52           O
ATOM   1018  HA  MET A  82      -5.675   6.434 -19.503  1.00 76.52           H
ATOM   1019  CB  MET A  82      -7.004   4.734 -19.797  1.00 76.52           C
ATOM   1020 1HB  MET A  82      -7.605   5.146 -20.607  1.00 76.52           H
ATOM   1021 2HB  MET A  82      -6.906   3.665 -19.984  1.00 76.52           H
ATOM   1022  CG  MET A  82      -7.714   4.960 -18.461  1.00 76.52           C
ATOM   1023 1HG  MET A  82      -7.216   4.394 -17.674  1.00 76.52           H
ATOM   1024 2HG  MET A  82      -7.655   6.013 -18.182  1.00 76.52           H
ATOM   1025  SD  MET A  82      -9.422   4.458 -18.585  1.00 76.52           S
ATOM   1026  CE  MET A  82      -9.991   4.888 -16.949  1.00 76.52           C
ATOM   1027 1HE  MET A  82      -9.419   4.332 -16.206  1.00 76.52           H
ATOM   1028 2HE  MET A  82      -9.855   5.957 -16.786  1.00 76.52           H
ATOM   1029 3HE  MET A  82     -11.048   4.638 -16.854  1.00 76.52           H
ATOM   1030  HN  MET A  82      -5.660   4.932 -21.832  1.00 76.52           H
ATOM   1031  N   THR A  83      -4.131   3.542 -19.364  1.00 78.89           N
ATOM   1032  CA  THR A  83      -3.199   2.742 -18.587  1.00 78.89           C
ATOM   1033  C   THR A  83      -1.969   3.570 -18.213  1.00 78.89           C
ATOM   1034  O   THR A  83      -1.490   3.501 -17.082  1.00 78.89           O
ATOM   1035  HA  THR A  83      -3.687   2.454 -17.656  1.00 78.89           H
ATOM   1036  CB  THR A  83      -2.864   1.488 -19.397  1.00 78.89           C
ATOM   1037  HB  THR A  83      -2.163   1.718 -20.199  1.00 78.89           H
ATOM   1038  OG1 THR A  83      -4.134   0.994 -19.814  1.00 78.89           O
ATOM   1039  HG1 THR A  83      -4.762   0.966 -19.036  1.00 78.89           H
ATOM   1040  CG2 THR A  83      -2.294   0.365 -18.528  1.00 78.89           C
ATOM   1041 1HG2 THR A  83      -3.024   0.088 -17.767  1.00 78.89           H
ATOM   1042 2HG2 THR A  83      -1.379   0.707 -18.046  1.00 78.89           H
ATOM   1043 3HG2 THR A  83      -2.074  -0.502 -19.152  1.00 78.89           H
ATOM   1044  HN  THR A  83      -4.302   3.210 -20.291  1.00 78.89           H
ATOM   1045  N   ASP A  84      -1.491   4.335 -19.184  1.00 80.58           N
ATOM   1046  CA  ASP A  84      -0.313   5.159 -18.977  1.00 80.58           C
ATOM   1047  C   ASP A  84      -0.576   6.139 -17.832  1.00 80.58           C
ATOM   1048  O   ASP A  84       0.313   6.412 -17.027  1.00 80.58           O
ATOM   1049  HA  ASP A  84       0.490   4.458 -18.750  1.00 80.58           H
ATOM   1050  CB  ASP A  84       0.017   5.973 -20.230  1.00 80.58           C
ATOM   1051 1HB  ASP A  84      -0.838   6.593 -20.500  1.00 80.58           H
ATOM   1052 2HB  ASP A  84       0.847   6.648 -20.021  1.00 80.58           H
ATOM   1053  CG  ASP A  84       0.379   5.057 -21.400  1.00 80.58           C
ATOM   1054  OD1 ASP A  84       1.012   4.014 -21.129  1.00 80.58           O
ATOM   1055  OD2 ASP A  84       0.015   5.420 -22.539  1.00 80.58           O
ATOM   1056  HN  ASP A  84      -1.895   4.396 -20.097  1.00 80.58           H
ATOM   1057  N   MET A  85      -1.801   6.642 -17.795  1.00 85.18           N
ATOM   1058  CA  MET A  85      -2.185   7.604 -16.777  1.00 85.18           C
ATOM   1059  C   MET A  85      -2.107   6.984 -15.380  1.00 85.18           C
ATOM   1060  O   MET A  85      -1.568   7.593 -14.457  1.00 85.18           O
ATOM   1061  HA  MET A  85      -1.469   8.421 -16.860  1.00 85.18           H
ATOM   1062  CB  MET A  85      -3.613   8.086 -17.042  1.00 85.18           C
ATOM   1063 1HB  MET A  85      -3.707   8.401 -18.081  1.00 85.18           H
ATOM   1064 2HB  MET A  85      -4.312   7.263 -16.894  1.00 85.18           H
ATOM   1065  CG  MET A  85      -3.981   9.247 -16.115  1.00 85.18           C
ATOM   1066 1HG  MET A  85      -5.045   9.467 -16.199  1.00 85.18           H
ATOM   1067 2HG  MET A  85      -3.794   8.968 -15.078  1.00 85.18           H
ATOM   1068  SD  MET A  85      -3.024  10.693 -16.539  1.00 85.18           S
ATOM   1069  CE  MET A  85      -3.457  11.761 -15.177  1.00 85.18           C
ATOM   1070 1HE  MET A  85      -4.534  11.928 -15.174  1.00 85.18           H
ATOM   1071 2HE  MET A  85      -3.159  11.293 -14.239  1.00 85.18           H
ATOM   1072 3HE  MET A  85      -2.942  12.716 -15.285  1.00 85.18           H
ATOM   1073  HN  MET A  85      -2.524   6.402 -18.444  1.00 85.18           H
ATOM   1074  N   PHE A  86      -2.652   5.782 -15.269  1.00 88.80           N
ATOM   1075  CA  PHE A  86      -2.696   5.095 -13.989  1.00 88.80           C
ATOM   1076  C   PHE A  86      -1.294   4.672 -13.546  1.00 88.80           C
ATOM   1077  O   PHE A  86      -0.961   4.755 -12.365  1.00 88.80           O
ATOM   1078  HA  PHE A  86      -3.110   5.793 -13.262  1.00 88.80           H
ATOM   1079  CB  PHE A  86      -3.556   3.844 -14.182  1.00 88.80           C
ATOM   1080 1HB  PHE A  86      -3.170   3.278 -15.029  1.00 88.80           H
ATOM   1081 2HB  PHE A  86      -3.457   3.209 -13.302  1.00 88.80           H
ATOM   1082  CG  PHE A  86      -5.039   4.139 -14.417  1.00 88.80           C
ATOM   1083  CD1 PHE A  86      -5.662   5.107 -13.693  1.00 88.80           C
ATOM   1084  HD1 PHE A  86      -5.106   5.672 -12.945  1.00 88.80           H
ATOM   1085  CD2 PHE A  86      -5.733   3.434 -15.350  1.00 88.80           C
ATOM   1086  HD2 PHE A  86      -5.233   2.659 -15.930  1.00 88.80           H
ATOM   1087  CE1 PHE A  86      -7.039   5.381 -13.910  1.00 88.80           C
ATOM   1088  HE1 PHE A  86      -7.539   6.156 -13.330  1.00 88.80           H
ATOM   1089  CE2 PHE A  86      -7.109   3.708 -15.567  1.00 88.80           C
ATOM   1090  HE2 PHE A  86      -7.666   3.142 -16.315  1.00 88.80           H
ATOM   1091  CZ  PHE A  86      -7.733   4.675 -14.843  1.00 88.80           C
ATOM   1092  HZ  PHE A  86      -8.789   4.885 -15.011  1.00 88.80           H
ATOM   1093  HN  PHE A  86      -3.057   5.279 -16.033  1.00 88.80           H
ATOM   1094  N   LEU A  87      -0.510   4.227 -14.517  1.00 84.63           N
ATOM   1095  CA  LEU A  87       0.833   3.748 -14.234  1.00 84.63           C
ATOM   1096  C   LEU A  87       1.691   4.912 -13.735  1.00 84.63           C
ATOM   1097  O   LEU A  87       2.545   4.732 -12.870  1.00 84.63           O
ATOM   1098  HA  LEU A  87       0.755   3.009 -13.436  1.00 84.63           H
ATOM   1099  CB  LEU A  87       1.415   3.034 -15.456  1.00 84.63           C
ATOM   1100 1HB  LEU A  87       1.285   3.679 -16.325  1.00 84.63           H
ATOM   1101 2HB  LEU A  87       2.488   2.915 -15.305  1.00 84.63           H
ATOM   1102  CG  LEU A  87       0.819   1.663 -15.779  1.00 84.63           C
ATOM   1103  HG  LEU A  87      -0.258   1.779 -15.899  1.00 84.63           H
ATOM   1104  CD1 LEU A  87       1.366   1.125 -17.103  1.00 84.63           C
ATOM   1105 1HD1 LEU A  87       1.112   1.815 -17.908  1.00 84.63           H
ATOM   1106 2HD1 LEU A  87       2.449   1.028 -17.036  1.00 84.63           H
ATOM   1107 3HD1 LEU A  87       0.926   0.150 -17.309  1.00 84.63           H
ATOM   1108  CD2 LEU A  87       1.042   0.682 -14.626  1.00 84.63           C
ATOM   1109 1HD2 LEU A  87       2.112   0.566 -14.451  1.00 84.63           H
ATOM   1110 2HD2 LEU A  87       0.566   1.067 -13.725  1.00 84.63           H
ATOM   1111 3HD2 LEU A  87       0.609  -0.285 -14.882  1.00 84.63           H
ATOM   1112  HN  LEU A  87      -0.778   4.190 -15.479  1.00 84.63           H
ATOM   1113  N   LEU A  88       1.433   6.081 -14.303  1.00 88.92           N
ATOM   1114  CA  LEU A  88       2.147   7.282 -13.903  1.00 88.92           C
ATOM   1115  C   LEU A  88       1.782   7.629 -12.458  1.00 88.92           C
ATOM   1116  O   LEU A  88       2.663   7.862 -11.631  1.00 88.92           O
ATOM   1117  HA  LEU A  88       3.213   7.057 -13.946  1.00 88.92           H
ATOM   1118  CB  LEU A  88       1.883   8.418 -14.894  1.00 88.92           C
ATOM   1119 1HB  LEU A  88       2.253   8.113 -15.872  1.00 88.92           H
ATOM   1120 2HB  LEU A  88       0.805   8.548 -14.987  1.00 88.92           H
ATOM   1121  CG  LEU A  88       2.505   9.771 -14.543  1.00 88.92           C
ATOM   1122  HG  LEU A  88       2.150  10.064 -13.555  1.00 88.92           H
ATOM   1123  CD1 LEU A  88       4.029   9.670 -14.464  1.00 88.92           C
ATOM   1124 1HD1 LEU A  88       4.306   8.949 -13.695  1.00 88.92           H
ATOM   1125 2HD1 LEU A  88       4.422   9.344 -15.427  1.00 88.92           H
ATOM   1126 3HD1 LEU A  88       4.445  10.646 -14.214  1.00 88.92           H
ATOM   1127  CD2 LEU A  88       2.052  10.853 -15.525  1.00 88.92           C
ATOM   1128 1HD2 LEU A  88       2.358  10.579 -16.535  1.00 88.92           H
ATOM   1129 2HD2 LEU A  88       0.967  10.947 -15.488  1.00 88.92           H
ATOM   1130 3HD2 LEU A  88       2.508  11.805 -15.253  1.00 88.92           H
ATOM   1131  HN  LEU A  88       0.751   6.215 -15.023  1.00 88.92           H
ATOM   1132  N   ASN A  89       0.483   7.651 -12.198  1.00 90.37           N
ATOM   1133  CA  ASN A  89      -0.010   8.027 -10.884  1.00 90.37           C
ATOM   1134  C   ASN A  89       0.436   6.984  -9.859  1.00 90.37           C
ATOM   1135  O   ASN A  89       0.669   7.311  -8.696  1.00 90.37           O
ATOM   1136  HA  ASN A  89       0.415   9.012 -10.689  1.00 90.37           H
ATOM   1137  CB  ASN A  89      -1.539   8.085 -10.866  1.00 90.37           C
ATOM   1138 1HB  ASN A  89      -1.945   7.254 -11.444  1.00 90.37           H
ATOM   1139 2HB  ASN A  89      -1.899   7.968  -9.844  1.00 90.37           H
ATOM   1140  CG  ASN A  89      -2.045   9.409 -11.443  1.00 90.37           C
ATOM   1141  OD1 ASN A  89      -2.224  10.392 -10.743  1.00 90.37           O
ATOM   1142  ND2 ASN A  89      -2.265   9.379 -12.754  1.00 90.37           N
ATOM   1143 1HD2 ASN A  89      -2.098   8.538 -13.270  1.00 90.37           H
ATOM   1144 2HD2 ASN A  89      -2.598  10.196 -13.224  1.00 90.37           H
ATOM   1145  HN  ASN A  89      -0.225   7.419 -12.865  1.00 90.37           H
ATOM   1146  N   LEU A  90       0.541   5.748 -10.326  1.00 89.03           N
ATOM   1147  CA  LEU A  90       0.994   4.662  -9.474  1.00 89.03           C
ATOM   1148  C   LEU A  90       2.431   4.937  -9.025  1.00 89.03           C
ATOM   1149  O   LEU A  90       2.763   4.762  -7.854  1.00 89.03           O
ATOM   1150  HA  LEU A  90       0.354   4.649  -8.593  1.00 89.03           H
ATOM   1151  CB  LEU A  90       0.818   3.317 -10.182  1.00 89.03           C
ATOM   1152 1HB  LEU A  90      -0.228   3.216 -10.472  1.00 89.03           H
ATOM   1153 2HB  LEU A  90       1.403   3.333 -11.101  1.00 89.03           H
ATOM   1154  CG  LEU A  90       1.217   2.078  -9.377  1.00 89.03           C
ATOM   1155  HG  LEU A  90       2.248   2.203  -9.048  1.00 89.03           H
ATOM   1156  CD1 LEU A  90       0.355   1.939  -8.121  1.00 89.03           C
ATOM   1157 1HD1 LEU A  90       0.483   2.820  -7.493  1.00 89.03           H
ATOM   1158 2HD1 LEU A  90      -0.693   1.847  -8.408  1.00 89.03           H
ATOM   1159 3HD1 LEU A  90       0.659   1.051  -7.568  1.00 89.03           H
ATOM   1160  CD2 LEU A  90       1.170   0.821 -10.248  1.00 89.03           C
ATOM   1161 1HD2 LEU A  90       0.158   0.680 -10.628  1.00 89.03           H
ATOM   1162 2HD2 LEU A  90       1.860   0.932 -11.084  1.00 89.03           H
ATOM   1163 3HD2 LEU A  90       1.458  -0.045  -9.651  1.00 89.03           H
ATOM   1164  HN  LEU A  90       0.324   5.486 -11.266  1.00 89.03           H
ATOM   1165  N   ALA A  91       3.245   5.362  -9.981  1.00 92.44           N
ATOM   1166  CA  ALA A  91       4.646   5.630  -9.706  1.00 92.44           C
ATOM   1167  C   ALA A  91       4.755   6.806  -8.733  1.00 92.44           C
ATOM   1168  O   ALA A  91       5.620   6.815  -7.859  1.00 92.44           O
ATOM   1169  HA  ALA A  91       5.068   4.741  -9.237  1.00 92.44           H
ATOM   1170  CB  ALA A  91       5.383   5.891 -11.021  1.00 92.44           C
ATOM   1171 1HB  ALA A  91       5.300   5.015 -11.664  1.00 92.44           H
ATOM   1172 2HB  ALA A  91       4.940   6.752 -11.521  1.00 92.44           H
ATOM   1173 3HB  ALA A  91       6.435   6.092 -10.815  1.00 92.44           H
ATOM   1174  HN  ALA A  91       2.961   5.523 -10.926  1.00 92.44           H
ATOM   1175  N   ILE A  92       3.865   7.770  -8.918  1.00 91.20           N
ATOM   1176  CA  ILE A  92       3.835   8.937  -8.054  1.00 91.20           C
ATOM   1177  C   ILE A  92       3.475   8.504  -6.631  1.00 91.20           C
ATOM   1178  O   ILE A  92       4.097   8.949  -5.667  1.00 91.20           O
ATOM   1179  HA  ILE A  92       4.840   9.360  -8.042  1.00 91.20           H
ATOM   1180  CB  ILE A  92       2.901  10.005  -8.626  1.00 91.20           C
ATOM   1181  HB  ILE A  92       1.947   9.533  -8.862  1.00 91.20           H
ATOM   1182  CG1 ILE A  92       3.457  10.576  -9.933  1.00 91.20           C
ATOM   1183 1HG1 ILE A  92       4.320  11.206  -9.720  1.00 91.20           H
ATOM   1184 2HG1 ILE A  92       3.805   9.763 -10.570  1.00 91.20           H
ATOM   1185  CG2 ILE A  92       2.622  11.100  -7.595  1.00 91.20           C
ATOM   1186 1HG2 ILE A  92       2.152  10.659  -6.716  1.00 91.20           H
ATOM   1187 2HG2 ILE A  92       3.560  11.574  -7.306  1.00 91.20           H
ATOM   1188 3HG2 ILE A  92       1.956  11.846  -8.028  1.00 91.20           H
ATOM   1189  CD1 ILE A  92       2.393  11.391 -10.671  1.00 91.20           C
ATOM   1190 1HD1 ILE A  92       1.542  10.751 -10.904  1.00 91.20           H
ATOM   1191 2HD1 ILE A  92       2.065  12.217 -10.040  1.00 91.20           H
ATOM   1192 3HD1 ILE A  92       2.815  11.785 -11.596  1.00 91.20           H
ATOM   1193  HN  ILE A  92       3.174   7.762  -9.641  1.00 91.20           H
ATOM   1194  N   ALA A  93       2.473   7.642  -6.545  1.00 93.16           N
ATOM   1195  CA  ALA A  93       1.972   7.203  -5.253  1.00 93.16           C
ATOM   1196  C   ALA A  93       3.081   6.458  -4.507  1.00 93.16           C
ATOM   1197  O   ALA A  93       3.320   6.713  -3.328  1.00 93.16           O
ATOM   1198  HA  ALA A  93       1.697   8.092  -4.685  1.00 93.16           H
ATOM   1199  CB  ALA A  93       0.725   6.341  -5.456  1.00 93.16           C
ATOM   1200 1HB  ALA A  93      -0.043   6.925  -5.963  1.00 93.16           H
ATOM   1201 2HB  ALA A  93       0.979   5.471  -6.061  1.00 93.16           H
ATOM   1202 3HB  ALA A  93       0.349   6.012  -4.487  1.00 93.16           H
ATOM   1203  HN  ALA A  93       2.006   7.246  -7.336  1.00 93.16           H
ATOM   1204  N   ASP A  94       3.729   5.553  -5.226  1.00 90.14           N
ATOM   1205  CA  ASP A  94       4.788   4.750  -4.639  1.00 90.14           C
ATOM   1206  C   ASP A  94       5.891   5.672  -4.116  1.00 90.14           C
ATOM   1207  O   ASP A  94       6.429   5.450  -3.033  1.00 90.14           O
ATOM   1208  HA  ASP A  94       4.308   4.181  -3.842  1.00 90.14           H
ATOM   1209  CB  ASP A  94       5.407   3.812  -5.677  1.00 90.14           C
ATOM   1210 1HB  ASP A  94       5.555   4.348  -6.615  1.00 90.14           H
ATOM   1211 2HB  ASP A  94       6.391   3.487  -5.338  1.00 90.14           H
ATOM   1212  CG  ASP A  94       4.515   2.592  -5.915  1.00 90.14           C
ATOM   1213  OD1 ASP A  94       3.778   2.235  -4.971  1.00 90.14           O
ATOM   1214  OD2 ASP A  94       4.591   2.044  -7.036  1.00 90.14           O
ATOM   1215  HN  ASP A  94       3.540   5.365  -6.190  1.00 90.14           H
ATOM   1216  N   LEU A  95       6.196   6.687  -4.912  1.00 90.58           N
ATOM   1217  CA  LEU A  95       7.280   7.596  -4.582  1.00 90.58           C
ATOM   1218  C   LEU A  95       6.946   8.333  -3.284  1.00 90.58           C
ATOM   1219  O   LEU A  95       7.804   8.489  -2.416  1.00 90.58           O
ATOM   1220  HA  LEU A  95       8.173   6.993  -4.417  1.00 90.58           H
ATOM   1221  CB  LEU A  95       7.574   8.528  -5.760  1.00 90.58           C
ATOM   1222 1HB  LEU A  95       7.690   7.921  -6.658  1.00 90.58           H
ATOM   1223 2HB  LEU A  95       6.706   9.167  -5.917  1.00 90.58           H
ATOM   1224  CG  LEU A  95       8.810   9.419  -5.618  1.00 90.58           C
ATOM   1225  HG  LEU A  95       8.743   9.946  -4.666  1.00 90.58           H
ATOM   1226  CD1 LEU A  95      10.089   8.581  -5.581  1.00 90.58           C
ATOM   1227 1HD1 LEU A  95      10.052   7.897  -4.733  1.00 90.58           H
ATOM   1228 2HD1 LEU A  95      10.175   8.009  -6.505  1.00 90.58           H
ATOM   1229 3HD1 LEU A  95      10.952   9.239  -5.480  1.00 90.58           H
ATOM   1230  CD2 LEU A  95       8.851  10.480  -6.719  1.00 90.58           C
ATOM   1231 1HD2 LEU A  95       8.882   9.991  -7.693  1.00 90.58           H
ATOM   1232 2HD2 LEU A  95       7.960  11.105  -6.655  1.00 90.58           H
ATOM   1233 3HD2 LEU A  95       9.739  11.099  -6.595  1.00 90.58           H
ATOM   1234  HN  LEU A  95       5.717   6.892  -5.765  1.00 90.58           H
ATOM   1235  N   LEU A  96       5.697   8.766  -3.191  1.00 87.67           N
ATOM   1236  CA  LEU A  96       5.251   9.521  -2.032  1.00 87.67           C
ATOM   1237  C   LEU A  96       5.391   8.653  -0.780  1.00 87.67           C
ATOM   1238  O   LEU A  96       5.791   9.142   0.276  1.00 87.67           O
ATOM   1239  HA  LEU A  96       5.909  10.383  -1.931  1.00 87.67           H
ATOM   1240  CB  LEU A  96       3.834  10.055  -2.254  1.00 87.67           C
ATOM   1241 1HB  LEU A  96       3.210   9.236  -2.612  1.00 87.67           H
ATOM   1242 2HB  LEU A  96       3.430  10.367  -1.291  1.00 87.67           H
ATOM   1243  CG  LEU A  96       3.704  11.223  -3.234  1.00 87.67           C
ATOM   1244  HG  LEU A  96       4.170  10.933  -4.175  1.00 87.67           H
ATOM   1245  CD1 LEU A  96       2.234  11.528  -3.532  1.00 87.67           C
ATOM   1246 1HD1 LEU A  96       1.763  10.648  -3.971  1.00 87.67           H
ATOM   1247 2HD1 LEU A  96       1.722  11.789  -2.606  1.00 87.67           H
ATOM   1248 3HD1 LEU A  96       2.171  12.362  -4.230  1.00 87.67           H
ATOM   1249  CD2 LEU A  96       4.452  12.455  -2.720  1.00 87.67           C
ATOM   1250 1HD2 LEU A  96       4.037  12.757  -1.758  1.00 87.67           H
ATOM   1251 2HD2 LEU A  96       5.508  12.215  -2.601  1.00 87.67           H
ATOM   1252 3HD2 LEU A  96       4.343  13.271  -3.435  1.00 87.67           H
ATOM   1253  HN  LEU A  96       4.998   8.610  -3.889  1.00 87.67           H
ATOM   1254  N   PHE A  97       5.056   7.381  -0.939  1.00 90.06           N
ATOM   1255  CA  PHE A  97       5.165   6.436   0.159  1.00 90.06           C
ATOM   1256  C   PHE A  97       6.619   6.289   0.613  1.00 90.06           C
ATOM   1257  O   PHE A  97       6.906   6.326   1.809  1.00 90.06           O
ATOM   1258  HA  PHE A  97       4.567   6.826   0.983  1.00 90.06           H
ATOM   1259  CB  PHE A  97       4.667   5.086  -0.362  1.00 90.06           C
ATOM   1260 1HB  PHE A  97       3.580   5.114  -0.431  1.00 90.06           H
ATOM   1261 2HB  PHE A  97       5.047   4.935  -1.372  1.00 90.06           H
ATOM   1262  CG  PHE A  97       5.078   3.895   0.505  1.00 90.06           C
ATOM   1263  CD1 PHE A  97       5.984   2.994   0.038  1.00 90.06           C
ATOM   1264  HD1 PHE A  97       6.418   3.122  -0.953  1.00 90.06           H
ATOM   1265  CD2 PHE A  97       4.537   3.735   1.743  1.00 90.06           C
ATOM   1266  HD2 PHE A  97       3.811   4.457   2.117  1.00 90.06           H
ATOM   1267  CE1 PHE A  97       6.366   1.888   0.843  1.00 90.06           C
ATOM   1268  HE1 PHE A  97       7.092   1.167   0.469  1.00 90.06           H
ATOM   1269  CE2 PHE A  97       4.919   2.629   2.548  1.00 90.06           C
ATOM   1270  HE2 PHE A  97       4.485   2.502   3.540  1.00 90.06           H
ATOM   1271  CZ  PHE A  97       5.825   1.729   2.081  1.00 90.06           C
ATOM   1272  HZ  PHE A  97       6.118   0.880   2.699  1.00 90.06           H
ATOM   1273  HN  PHE A  97       4.715   6.996  -1.796  1.00 90.06           H
ATOM   1274  N   LEU A  98       7.498   6.125  -0.365  1.00 92.86           N
ATOM   1275  CA  LEU A  98       8.881   5.787  -0.080  1.00 92.86           C
ATOM   1276  C   LEU A  98       9.519   6.911   0.738  1.00 92.86           C
ATOM   1277  O   LEU A  98      10.381   6.660   1.579  1.00 92.86           O
ATOM   1278  HA  LEU A  98       8.877   4.879   0.525  1.00 92.86           H
ATOM   1279  CB  LEU A  98       9.632   5.465  -1.373  1.00 92.86           C
ATOM   1280 1HB  LEU A  98       9.482   6.289  -2.072  1.00 92.86           H
ATOM   1281 2HB  LEU A  98      10.699   5.427  -1.151  1.00 92.86           H
ATOM   1282  CG  LEU A  98       9.238   4.162  -2.072  1.00 92.86           C
ATOM   1283  HG  LEU A  98       8.150   4.092  -2.074  1.00 92.86           H
ATOM   1284  CD1 LEU A  98       9.694   4.164  -3.532  1.00 92.86           C
ATOM   1285 1HD1 LEU A  98       9.227   4.997  -4.058  1.00 92.86           H
ATOM   1286 2HD1 LEU A  98      10.778   4.269  -3.575  1.00 92.86           H
ATOM   1287 3HD1 LEU A  98       9.401   3.226  -4.005  1.00 92.86           H
ATOM   1288  CD2 LEU A  98       9.768   2.948  -1.307  1.00 92.86           C
ATOM   1289 1HD2 LEU A  98      10.856   3.000  -1.252  1.00 92.86           H
ATOM   1290 2HD2 LEU A  98       9.353   2.944  -0.299  1.00 92.86           H
ATOM   1291 3HD2 LEU A  98       9.474   2.035  -1.825  1.00 92.86           H
ATOM   1292  HN  LEU A  98       7.277   6.220  -1.336  1.00 92.86           H
ATOM   1293  N   VAL A  99       9.070   8.127   0.464  1.00 90.14           N
ATOM   1294  CA  VAL A  99       9.620   9.296   1.129  1.00 90.14           C
ATOM   1295  C   VAL A  99       9.358   9.191   2.633  1.00 90.14           C
ATOM   1296  O   VAL A  99      10.029   9.845   3.431  1.00 90.14           O
ATOM   1297  HA  VAL A  99      10.696   9.295   0.960  1.00 90.14           H
ATOM   1298  CB  VAL A  99       9.043  10.571   0.510  1.00 90.14           C
ATOM   1299  HB  VAL A  99       7.956  10.487   0.521  1.00 90.14           H
ATOM   1300  CG1 VAL A  99       9.428  11.802   1.331  1.00 90.14           C
ATOM   1301 1HG1 VAL A  99       9.040  11.700   2.344  1.00 90.14           H
ATOM   1302 2HG1 VAL A  99      10.514  11.891   1.366  1.00 90.14           H
ATOM   1303 3HG1 VAL A  99       9.006  12.694   0.869  1.00 90.14           H
ATOM   1304  CG2 VAL A  99       9.487  10.722  -0.946  1.00 90.14           C
ATOM   1305 1HG2 VAL A  99      10.575  10.773  -0.991  1.00 90.14           H
ATOM   1306 2HG2 VAL A  99       9.140   9.865  -1.523  1.00 90.14           H
ATOM   1307 3HG2 VAL A  99       9.064  11.636  -1.363  1.00 90.14           H
ATOM   1308  HN  VAL A  99       8.346   8.320  -0.198  1.00 90.14           H
ATOM   1309  N   THR A 100       8.381   8.364   2.975  1.00 89.51           N
ATOM   1310  CA  THR A 100       7.992   8.200   4.366  1.00 89.51           C
ATOM   1311  C   THR A 100       8.914   7.197   5.063  1.00 89.51           C
ATOM   1312  O   THR A 100       9.060   7.226   6.283  1.00 89.51           O
ATOM   1313  HA  THR A 100       8.119   9.156   4.873  1.00 89.51           H
ATOM   1314  CB  THR A 100       6.517   7.794   4.399  1.00 89.51           C
ATOM   1315  HB  THR A 100       6.098   7.933   5.396  1.00 89.51           H
ATOM   1316  OG1 THR A 100       6.514   6.455   3.912  1.00 89.51           O
ATOM   1317  HG1 THR A 100       5.647   6.011   4.138  1.00 89.51           H
ATOM   1318  CG2 THR A 100       5.675   8.564   3.380  1.00 89.51           C
ATOM   1319 1HG2 THR A 100       6.054   8.371   2.376  1.00 89.51           H
ATOM   1320 2HG2 THR A 100       5.735   9.632   3.591  1.00 89.51           H
ATOM   1321 3HG2 THR A 100       4.637   8.238   3.446  1.00 89.51           H
ATOM   1322  HN  THR A 100       7.861   7.813   2.323  1.00 89.51           H
ATOM   1323  N   LEU A 101       9.512   6.332   4.256  1.00 91.66           N
ATOM   1324  CA  LEU A 101      10.223   5.181   4.787  1.00 91.66           C
ATOM   1325  C   LEU A 101      11.391   5.662   5.650  1.00 91.66           C
ATOM   1326  O   LEU A 101      11.658   5.099   6.711  1.00 91.66           O
ATOM   1327  HA  LEU A 101       9.527   4.633   5.423  1.00 91.66           H
ATOM   1328  CB  LEU A 101      10.640   4.240   3.656  1.00 91.66           C
ATOM   1329 1HB  LEU A 101      11.131   4.830   2.882  1.00 91.66           H
ATOM   1330 2HB  LEU A 101      11.383   3.544   4.045  1.00 91.66           H
ATOM   1331  CG  LEU A 101       9.515   3.432   3.006  1.00 91.66           C
ATOM   1332  HG  LEU A 101       8.821   4.129   2.537  1.00 91.66           H
ATOM   1333  CD1 LEU A 101      10.059   2.524   1.901  1.00 91.66           C
ATOM   1334 1HD1 LEU A 101      10.540   3.133   1.135  1.00 91.66           H
ATOM   1335 2HD1 LEU A 101      10.787   1.832   2.325  1.00 91.66           H
ATOM   1336 3HD1 LEU A 101       9.239   1.962   1.456  1.00 91.66           H
ATOM   1337  CD2 LEU A 101       8.727   2.647   4.056  1.00 91.66           C
ATOM   1338 1HD2 LEU A 101       9.396   1.960   4.575  1.00 91.66           H
ATOM   1339 2HD2 LEU A 101       8.289   3.339   4.775  1.00 91.66           H
ATOM   1340 3HD2 LEU A 101       7.934   2.081   3.568  1.00 91.66           H
ATOM   1341  HN  LEU A 101       9.517   6.408   3.259  1.00 91.66           H
ATOM   1342  N   PRO A 102      12.107   6.708   5.213  1.00 93.66           N
ATOM   1343  CA  PRO A 102      13.265   7.196   5.966  1.00 93.66           C
ATOM   1344  C   PRO A 102      12.928   7.485   7.420  1.00 93.66           C
ATOM   1345  O   PRO A 102      13.698   7.149   8.318  1.00 93.66           O
ATOM   1346  HA  PRO A 102      14.040   6.431   6.000  1.00 93.66           H
ATOM   1347  CB  PRO A 102      13.675   8.465   5.215  1.00 93.66           C
ATOM   1348 1HB  PRO A 102      13.196   9.351   5.633  1.00 93.66           H
ATOM   1349 2HB  PRO A 102      14.751   8.632   5.267  1.00 93.66           H
ATOM   1350  CG  PRO A 102      13.215   8.195   3.788  1.00 93.66           C
ATOM   1351 1HG  PRO A 102      13.113   9.117   3.215  1.00 93.66           H
ATOM   1352 2HG  PRO A 102      13.927   7.574   3.244  1.00 93.66           H
ATOM   1353  CD  PRO A 102      11.881   7.495   3.988  1.00 93.66           C
ATOM   1354 1HD  PRO A 102      11.065   8.207   4.114  1.00 93.66           H
ATOM   1355 2HD  PRO A 102      11.623   6.866   3.136  1.00 93.66           H
ATOM   1356  N   PHE A 103      11.774   8.107   7.614  1.00 92.05           N
ATOM   1357  CA  PHE A 103      11.355   8.506   8.947  1.00 92.05           C
ATOM   1358  C   PHE A 103      11.072   7.284   9.822  1.00 92.05           C
ATOM   1359  O   PHE A 103      11.424   7.265  11.001  1.00 92.05           O
ATOM   1360  HA  PHE A 103      12.171   9.083   9.383  1.00 92.05           H
ATOM   1361  CB  PHE A 103      10.065   9.313   8.787  1.00 92.05           C
ATOM   1362 1HB  PHE A 103       9.336   8.710   8.247  1.00 92.05           H
ATOM   1363 2HB  PHE A 103       9.647   9.511   9.774  1.00 92.05           H
ATOM   1364  CG  PHE A 103      10.250  10.643   8.052  1.00 92.05           C
ATOM   1365  CD1 PHE A 103      10.590  11.762   8.746  1.00 92.05           C
ATOM   1366  HD1 PHE A 103      10.731  11.712   9.826  1.00 92.05           H
ATOM   1367  CD2 PHE A 103      10.074  10.705   6.705  1.00 92.05           C
ATOM   1368  HD2 PHE A 103       9.802   9.809   6.149  1.00 92.05           H
ATOM   1369  CE1 PHE A 103      10.761  12.996   8.064  1.00 92.05           C
ATOM   1370  HE1 PHE A 103      11.033  13.892   8.621  1.00 92.05           H
ATOM   1371  CE2 PHE A 103      10.246  11.939   6.023  1.00 92.05           C
ATOM   1372  HE2 PHE A 103      10.105  11.989   4.943  1.00 92.05           H
ATOM   1373  CZ  PHE A 103      10.586  13.058   6.717  1.00 92.05           C
ATOM   1374  HZ  PHE A 103      10.717  14.005   6.194  1.00 92.05           H
ATOM   1375  HN  PHE A 103      11.133   8.337   6.883  1.00 92.05           H
ATOM   1376  N   TRP A 104      10.440   6.292   9.212  1.00 86.23           N
ATOM   1377  CA  TRP A 104      10.068   5.086   9.932  1.00 86.23           C
ATOM   1378  C   TRP A 104      11.350   4.324  10.271  1.00 86.23           C
ATOM   1379  O   TRP A 104      11.427   3.658  11.302  1.00 86.23           O
ATOM   1380  HA  TRP A 104       9.561   5.388  10.849  1.00 86.23           H
ATOM   1381  CB  TRP A 104       9.071   4.252   9.126  1.00 86.23           C
ATOM   1382 1HB  TRP A 104       9.480   4.076   8.131  1.00 86.23           H
ATOM   1383 2HB  TRP A 104       8.960   3.277   9.601  1.00 86.23           H
ATOM   1384  CG  TRP A 104       7.690   4.895   8.987  1.00 86.23           C
ATOM   1385  CD1 TRP A 104       7.094   5.338   7.871  1.00 86.23           C
ATOM   1386  HD1 TRP A 104       7.541   5.293   6.878  1.00 86.23           H
ATOM   1387  CD2 TRP A 104       6.749   5.150  10.052  1.00 86.23           C
ATOM   1388  NE1 TRP A 104       5.844   5.858   8.138  1.00 86.23           N
ATOM   1389  HE1 TRP A 104       5.211   6.248   7.469  1.00 86.23           H
ATOM   1390  CE2 TRP A 104       5.628   5.741   9.506  1.00 86.23           C
ATOM   1391  CE3 TRP A 104       6.843   4.891  11.430  1.00 86.23           C
ATOM   1392  HE3 TRP A 104       7.718   4.426  11.885  1.00 86.23           H
ATOM   1393  CZ2 TRP A 104       4.515   6.122  10.265  1.00 86.23           C
ATOM   1394  HZ2 TRP A 104       3.641   6.587   9.810  1.00 86.23           H
ATOM   1395  CZ3 TRP A 104       5.723   5.278  12.176  1.00 86.23           C
ATOM   1396  HZ3 TRP A 104       5.744   5.100  13.251  1.00 86.23           H
ATOM   1397  CH2 TRP A 104       4.587   5.874  11.641  1.00 86.23           C
ATOM   1398  HH2 TRP A 104       3.755   6.146  12.290  1.00 86.23           H
ATOM   1399  HN  TRP A 104      10.182   6.304   8.246  1.00 86.23           H
ATOM   1400  N   ALA A 105      12.326   4.446   9.382  1.00 93.87           N
ATOM   1401  CA  ALA A 105      13.601   3.777   9.574  1.00 93.87           C
ATOM   1402  C   ALA A 105      14.269   4.315  10.842  1.00 93.87           C
ATOM   1403  O   ALA A 105      14.753   3.543  11.667  1.00 93.87           O
ATOM   1404  HA  ALA A 105      13.402   2.713   9.702  1.00 93.87           H
ATOM   1405  CB  ALA A 105      14.471   3.970   8.331  1.00 93.87           C
ATOM   1406 1HB  ALA A 105      13.965   3.545   7.464  1.00 93.87           H
ATOM   1407 2HB  ALA A 105      14.641   5.034   8.167  1.00 93.87           H
ATOM   1408 3HB  ALA A 105      15.428   3.468   8.475  1.00 93.87           H
ATOM   1409  HN  ALA A 105      12.255   4.990   8.546  1.00 93.87           H
ATOM   1410  N   ILE A 106      14.272   5.635  10.956  1.00 90.57           N
ATOM   1411  CA  ILE A 106      14.892   6.285  12.098  1.00 90.57           C
ATOM   1412  C   ILE A 106      14.112   5.933  13.366  1.00 90.57           C
ATOM   1413  O   ILE A 106      14.705   5.635  14.402  1.00 90.57           O
ATOM   1414  HA  ILE A 106      15.902   5.887  12.192  1.00 90.57           H
ATOM   1415  CB  ILE A 106      15.020   7.790  11.853  1.00 90.57           C
ATOM   1416  HB  ILE A 106      14.050   8.167  11.529  1.00 90.57           H
ATOM   1417  CG1 ILE A 106      16.016   8.080  10.729  1.00 90.57           C
ATOM   1418 1HG1 ILE A 106      17.033   7.927  11.091  1.00 90.57           H
ATOM   1419 2HG1 ILE A 106      15.860   7.377   9.910  1.00 90.57           H
ATOM   1420  CG2 ILE A 106      15.382   8.527  13.144  1.00 90.57           C
ATOM   1421 1HG2 ILE A 106      14.604   8.359  13.889  1.00 90.57           H
ATOM   1422 2HG2 ILE A 106      16.334   8.152  13.521  1.00 90.57           H
ATOM   1423 3HG2 ILE A 106      15.467   9.595  12.942  1.00 90.57           H
ATOM   1424  CD1 ILE A 106      15.861   9.513  10.215  1.00 90.57           C
ATOM   1425 1HD1 ILE A 106      14.850   9.654   9.832  1.00 90.57           H
ATOM   1426 2HD1 ILE A 106      16.041  10.213  11.031  1.00 90.57           H
ATOM   1427 3HD1 ILE A 106      16.581   9.692   9.416  1.00 90.57           H
ATOM   1428  HN  ILE A 106      13.862   6.255  10.288  1.00 90.57           H
ATOM   1429  N   ALA A 107      12.793   5.977  13.243  1.00 91.65           N
ATOM   1430  CA  ALA A 107      11.927   5.751  14.387  1.00 91.65           C
ATOM   1431  C   ALA A 107      12.132   4.325  14.903  1.00 91.65           C
ATOM   1432  O   ALA A 107      12.116   4.090  16.110  1.00 91.65           O
ATOM   1433  HA  ALA A 107      12.216   6.456  15.167  1.00 91.65           H
ATOM   1434  CB  ALA A 107      10.475   6.024  13.990  1.00 91.65           C
ATOM   1435 1HB  ALA A 107      10.377   7.058  13.659  1.00 91.65           H
ATOM   1436 2HB  ALA A 107      10.188   5.354  13.179  1.00 91.65           H
ATOM   1437 3HB  ALA A 107       9.825   5.854  14.849  1.00 91.65           H
ATOM   1438  HN  ALA A 107      12.318   6.164  12.383  1.00 91.65           H
ATOM   1439  N   ALA A 108      12.320   3.411  13.963  1.00 91.12           N
ATOM   1440  CA  ALA A 108      12.473   2.007  14.304  1.00 91.12           C
ATOM   1441  C   ALA A 108      13.855   1.785  14.923  1.00 91.12           C
ATOM   1442  O   ALA A 108      14.031   0.895  15.753  1.00 91.12           O
ATOM   1443  HA  ALA A 108      11.710   1.759  15.041  1.00 91.12           H
ATOM   1444  CB  ALA A 108      12.250   1.151  13.055  1.00 91.12           C
ATOM   1445 1HB  ALA A 108      11.245   1.324  12.672  1.00 91.12           H
ATOM   1446 2HB  ALA A 108      12.981   1.422  12.294  1.00 91.12           H
ATOM   1447 3HB  ALA A 108      12.365   0.098  13.312  1.00 91.12           H
ATOM   1448  HN  ALA A 108      12.368   3.616  12.985  1.00 91.12           H
ATOM   1449  N   ALA A 109      14.799   2.610  14.496  1.00 89.90           N
ATOM   1450  CA  ALA A 109      16.180   2.449  14.917  1.00 89.90           C
ATOM   1451  C   ALA A 109      16.306   2.829  16.394  1.00 89.90           C
ATOM   1452  O   ALA A 109      17.098   2.237  17.126  1.00 89.90           O
ATOM   1453  HA  ALA A 109      16.443   1.398  14.798  1.00 89.90           H
ATOM   1454  CB  ALA A 109      17.090   3.290  14.019  1.00 89.90           C
ATOM   1455 1HB  ALA A 109      16.985   2.961  12.985  1.00 89.90           H
ATOM   1456 2HB  ALA A 109      16.807   4.340  14.097  1.00 89.90           H
ATOM   1457 3HB  ALA A 109      18.126   3.169  14.335  1.00 89.90           H
ATOM   1458  HN  ALA A 109      14.634   3.376  13.874  1.00 89.90           H
ATOM   1459  N   ASP A 110      15.513   3.815  16.788  1.00 80.86           N
ATOM   1460  CA  ASP A 110      15.636   4.388  18.118  1.00 80.86           C
ATOM   1461  C   ASP A 110      14.259   4.851  18.598  1.00 80.86           C
ATOM   1462  O   ASP A 110      13.508   4.072  19.183  1.00 80.86           O
ATOM   1463  HA  ASP A 110      16.047   3.590  18.736  1.00 80.86           H
ATOM   1464  CB  ASP A 110      16.567   5.602  18.110  1.00 80.86           C
ATOM   1465 1HB  ASP A 110      17.509   5.340  17.630  1.00 80.86           H
ATOM   1466 2HB  ASP A 110      16.121   6.403  17.520  1.00 80.86           H
ATOM   1467  CG  ASP A 110      16.833   6.097  19.533  1.00 80.86           C
ATOM   1468  OD1 ASP A 110      16.463   5.357  20.470  1.00 80.86           O
ATOM   1469  OD2 ASP A 110      17.402   7.204  19.652  1.00 80.86           O
ATOM   1470  HN  ASP A 110      14.799   4.220  16.217  1.00 80.86           H
ATOM   1471  N   GLN A 111      13.969   6.116  18.332  1.00 83.30           N
ATOM   1472  CA  GLN A 111      12.704   6.697  18.748  1.00 83.30           C
ATOM   1473  C   GLN A 111      12.275   7.791  17.769  1.00 83.30           C
ATOM   1474  O   GLN A 111      13.056   8.203  16.912  1.00 83.30           O
ATOM   1475  HA  GLN A 111      11.987   5.877  18.724  1.00 83.30           H
ATOM   1476  CB  GLN A 111      12.794   7.243  20.175  1.00 83.30           C
ATOM   1477 1HB  GLN A 111      11.845   7.701  20.453  1.00 83.30           H
ATOM   1478 2HB  GLN A 111      12.969   6.423  20.871  1.00 83.30           H
ATOM   1479  CG  GLN A 111      13.920   8.272  20.298  1.00 83.30           C
ATOM   1480 1HG  GLN A 111      14.872   7.807  20.046  1.00 83.30           H
ATOM   1481 2HG  GLN A 111      13.759   9.079  19.583  1.00 83.30           H
ATOM   1482  CD  GLN A 111      13.986   8.845  21.715  1.00 83.30           C
ATOM   1483  OE1 GLN A 111      13.044   8.771  22.487  1.00 83.30           O
ATOM   1484  NE2 GLN A 111      15.147   9.420  22.013  1.00 83.30           N
ATOM   1485 1HE2 GLN A 111      15.880   9.448  21.333  1.00 83.30           H
ATOM   1486 2HE2 GLN A 111      15.288   9.825  22.916  1.00 83.30           H
ATOM   1487  HN  GLN A 111      14.580   6.739  17.844  1.00 83.30           H
ATOM   1488  N   TRP A 112      11.036   8.232  17.928  1.00 88.84           N
ATOM   1489  CA  TRP A 112      10.508   9.299  17.097  1.00 88.84           C
ATOM   1490  C   TRP A 112      11.155  10.611  17.544  1.00 88.84           C
ATOM   1491  O   TRP A 112      10.902  11.088  18.650  1.00 88.84           O
ATOM   1492  HA  TRP A 112      10.780   9.083  16.064  1.00 88.84           H
ATOM   1493  CB  TRP A 112       8.979   9.336  17.156  1.00 88.84           C
ATOM   1494 1HB  TRP A 112       8.593   8.343  16.928  1.00 88.84           H
ATOM   1495 2HB  TRP A 112       8.671   9.572  18.175  1.00 88.84           H
ATOM   1496  CG  TRP A 112       8.343  10.347  16.200  1.00 88.84           C
ATOM   1497  CD1 TRP A 112       7.933  11.594  16.470  1.00 88.84           C
ATOM   1498  HD1 TRP A 112       8.005  12.064  17.451  1.00 88.84           H
ATOM   1499  CD2 TRP A 112       8.060  10.145  14.799  1.00 88.84           C
ATOM   1500  NE1 TRP A 112       7.408  12.208  15.351  1.00 88.84           N
ATOM   1501  HE1 TRP A 112       7.039  13.135  15.304  1.00 88.84           H
ATOM   1502  CE2 TRP A 112       7.488  11.299  14.303  1.00 88.84           C
ATOM   1503  CE3 TRP A 112       8.280   9.025  13.979  1.00 88.84           C
ATOM   1504  HE3 TRP A 112       8.731   8.103  14.347  1.00 88.84           H
ATOM   1505  CZ2 TRP A 112       7.088  11.443  12.969  1.00 88.84           C
ATOM   1506  HZ2 TRP A 112       6.638  12.365  12.601  1.00 88.84           H
ATOM   1507  CZ3 TRP A 112       7.875   9.185  12.648  1.00 88.84           C
ATOM   1508  HZ3 TRP A 112       8.023   8.346  11.969  1.00 88.84           H
ATOM   1509  CH2 TRP A 112       7.298  10.340  12.133  1.00 88.84           C
ATOM   1510  HH2 TRP A 112       7.009  10.386  11.083  1.00 88.84           H
ATOM   1511  HN  TRP A 112      10.398   7.872  18.609  1.00 88.84           H
ATOM   1512  N   LYS A 113      11.979  11.159  16.662  1.00 81.30           N
ATOM   1513  CA  LYS A 113      12.795  12.309  17.014  1.00 81.30           C
ATOM   1514  C   LYS A 113      12.191  13.567  16.387  1.00 81.30           C
ATOM   1515  O   LYS A 113      12.786  14.642  16.448  1.00 81.30           O
ATOM   1516  HA  LYS A 113      12.762  12.413  18.098  1.00 81.30           H
ATOM   1517  CB  LYS A 113      14.255  12.069  16.625  1.00 81.30           C
ATOM   1518 1HB  LYS A 113      14.327  11.904  15.550  1.00 81.30           H
ATOM   1519 2HB  LYS A 113      14.846  12.956  16.852  1.00 81.30           H
ATOM   1520  CG  LYS A 113      14.829  10.863  17.371  1.00 81.30           C
ATOM   1521 1HG  LYS A 113      14.688  10.993  18.444  1.00 81.30           H
ATOM   1522 2HG  LYS A 113      14.287   9.962  17.085  1.00 81.30           H
ATOM   1523  CD  LYS A 113      16.318  10.687  17.066  1.00 81.30           C
ATOM   1524 1HD  LYS A 113      16.459  10.547  15.994  1.00 81.30           H
ATOM   1525 2HD  LYS A 113      16.859  11.592  17.342  1.00 81.30           H
ATOM   1526  CE  LYS A 113      16.896   9.490  17.823  1.00 81.30           C
ATOM   1527 1HE  LYS A 113      16.749   9.624  18.894  1.00 81.30           H
ATOM   1528 2HE  LYS A 113      16.364   8.582  17.539  1.00 81.30           H
ATOM   1529  NZ  LYS A 113      18.339   9.339  17.530  1.00 81.30           N
ATOM   1530 1HZ  LYS A 113      18.704   8.537  18.033  1.00 81.30           H
ATOM   1531 2HZ  LYS A 113      18.469   9.200  16.534  1.00 81.30           H
ATOM   1532 3HZ  LYS A 113      18.833  10.175  17.822  1.00 81.30           H
ATOM   1533  HN  LYS A 113      12.094  10.830  15.725  1.00 81.30           H
ATOM   1534  N   PHE A 114      11.016  13.392  15.800  1.00 87.88           N
ATOM   1535  CA  PHE A 114      10.409  14.449  15.009  1.00 87.88           C
ATOM   1536  C   PHE A 114       9.208  15.057  15.736  1.00 87.88           C
ATOM   1537  O   PHE A 114       8.744  14.514  16.737  1.00 87.88           O
ATOM   1538  HA  PHE A 114      11.168  15.217  14.860  1.00 87.88           H
ATOM   1539  CB  PHE A 114       9.931  13.813  13.703  1.00 87.88           C
ATOM   1540 1HB  PHE A 114       9.116  13.123  13.923  1.00 87.88           H
ATOM   1541 2HB  PHE A 114       9.524  14.592  13.059  1.00 87.88           H
ATOM   1542  CG  PHE A 114      11.024  13.061  12.940  1.00 87.88           C
ATOM   1543  CD1 PHE A 114      11.953  13.751  12.227  1.00 87.88           C
ATOM   1544  HD1 PHE A 114      11.920  14.840  12.198  1.00 87.88           H
ATOM   1545  CD2 PHE A 114      11.066  11.702  12.977  1.00 87.88           C
ATOM   1546  HD2 PHE A 114      10.321  11.148  13.549  1.00 87.88           H
ATOM   1547  CE1 PHE A 114      12.967  13.053  11.519  1.00 87.88           C
ATOM   1548  HE1 PHE A 114      13.712  13.606  10.947  1.00 87.88           H
ATOM   1549  CE2 PHE A 114      12.080  11.004  12.269  1.00 87.88           C
ATOM   1550  HE2 PHE A 114      12.114   9.915  12.298  1.00 87.88           H
ATOM   1551  CZ  PHE A 114      13.010  11.694  11.555  1.00 87.88           C
ATOM   1552  HZ  PHE A 114      13.788  11.158  11.012  1.00 87.88           H
ATOM   1553  HN  PHE A 114      10.482  12.548  15.858  1.00 87.88           H
ATOM   1554  N   GLN A 115       8.739  16.176  15.204  1.00 80.97           N
ATOM   1555  CA  GLN A 115       7.623  16.883  15.809  1.00 80.97           C
ATOM   1556  C   GLN A 115       6.317  16.125  15.560  1.00 80.97           C
ATOM   1557  O   GLN A 115       6.254  15.259  14.689  1.00 80.97           O
ATOM   1558  HA  GLN A 115       7.840  16.906  16.877  1.00 80.97           H
ATOM   1559  CB  GLN A 115       7.533  18.317  15.285  1.00 80.97           C
ATOM   1560 1HB  GLN A 115       7.468  18.307  14.197  1.00 80.97           H
ATOM   1561 2HB  GLN A 115       6.621  18.787  15.654  1.00 80.97           H
ATOM   1562  CG  GLN A 115       8.748  19.138  15.721  1.00 80.97           C
ATOM   1563 1HG  GLN A 115       8.851  19.094  16.805  1.00 80.97           H
ATOM   1564 2HG  GLN A 115       9.655  18.705  15.298  1.00 80.97           H
ATOM   1565  CD  GLN A 115       8.616  20.595  15.274  1.00 80.97           C
ATOM   1566  OE1 GLN A 115       7.700  20.971  14.561  1.00 80.97           O
ATOM   1567  NE2 GLN A 115       9.578  21.391  15.730  1.00 80.97           N
ATOM   1568 1HE2 GLN A 115      10.302  21.018  16.311  1.00 80.97           H
ATOM   1569 2HE2 GLN A 115       9.579  22.362  15.492  1.00 80.97           H
ATOM   1570  HN  GLN A 115       9.108  16.599  14.376  1.00 80.97           H
ATOM   1571  N   THR A 116       5.307  16.478  16.342  1.00 87.22           N
ATOM   1572  CA  THR A 116       4.008  15.839  16.220  1.00 87.22           C
ATOM   1573  C   THR A 116       3.453  16.024  14.806  1.00 87.22           C
ATOM   1574  O   THR A 116       2.846  15.111  14.250  1.00 87.22           O
ATOM   1575  HA  THR A 116       4.136  14.768  16.376  1.00 87.22           H
ATOM   1576  CB  THR A 116       3.097  16.409  17.309  1.00 87.22           C
ATOM   1577  HB  THR A 116       2.777  17.420  17.059  1.00 87.22           H
ATOM   1578  OG1 THR A 116       3.864  16.285  18.504  1.00 87.22           O
ATOM   1579  HG1 THR A 116       3.477  16.864  19.221  1.00 87.22           H
ATOM   1580  CG2 THR A 116       1.869  15.533  17.563  1.00 87.22           C
ATOM   1581 1HG2 THR A 116       2.189  14.540  17.879  1.00 87.22           H
ATOM   1582 2HG2 THR A 116       1.285  15.452  16.646  1.00 87.22           H
ATOM   1583 3HG2 THR A 116       1.257  15.983  18.344  1.00 87.22           H
ATOM   1584  HN  THR A 116       5.366  17.186  17.046  1.00 87.22           H
ATOM   1585  N   PHE A 117       3.682  17.212  14.266  1.00 90.16           N
ATOM   1586  CA  PHE A 117       3.197  17.534  12.934  1.00 90.16           C
ATOM   1587  C   PHE A 117       3.692  16.512  11.909  1.00 90.16           C
ATOM   1588  O   PHE A 117       2.919  16.037  11.078  1.00 90.16           O
ATOM   1589  HA  PHE A 117       2.108  17.510  12.972  1.00 90.16           H
ATOM   1590  CB  PHE A 117       3.757  18.912  12.576  1.00 90.16           C
ATOM   1591 1HB  PHE A 117       3.410  19.637  13.311  1.00 90.16           H
ATOM   1592 2HB  PHE A 117       4.844  18.881  12.648  1.00 90.16           H
ATOM   1593  CG  PHE A 117       3.367  19.398  11.178  1.00 90.16           C
ATOM   1594  CD1 PHE A 117       4.287  19.396  10.176  1.00 90.16           C
ATOM   1595  HD1 PHE A 117       5.302  19.048  10.369  1.00 90.16           H
ATOM   1596  CD2 PHE A 117       2.101  19.831  10.938  1.00 90.16           C
ATOM   1597  HD2 PHE A 117       1.364  19.833  11.741  1.00 90.16           H
ATOM   1598  CE1 PHE A 117       3.925  19.847   8.879  1.00 90.16           C
ATOM   1599  HE1 PHE A 117       4.662  19.845   8.076  1.00 90.16           H
ATOM   1600  CE2 PHE A 117       1.739  20.282   9.641  1.00 90.16           C
ATOM   1601  HE2 PHE A 117       0.724  20.630   9.449  1.00 90.16           H
ATOM   1602  CZ  PHE A 117       2.658  20.280   8.639  1.00 90.16           C
ATOM   1603  HZ  PHE A 117       2.380  20.626   7.644  1.00 90.16           H
ATOM   1604  HN  PHE A 117       4.187  17.945  14.721  1.00 90.16           H
ATOM   1605  N   MET A 118       4.977  16.205  12.000  1.00 87.44           N
ATOM   1606  CA  MET A 118       5.589  15.263  11.078  1.00 87.44           C
ATOM   1607  C   MET A 118       4.990  13.865  11.246  1.00 87.44           C
ATOM   1608  O   MET A 118       4.872  13.116  10.277  1.00 87.44           O
ATOM   1609  HA  MET A 118       5.367  15.643  10.080  1.00 87.44           H
ATOM   1610  CB  MET A 118       7.097  15.206  11.330  1.00 87.44           C
ATOM   1611 1HB  MET A 118       7.286  15.059  12.394  1.00 87.44           H
ATOM   1612 2HB  MET A 118       7.524  14.350  10.809  1.00 87.44           H
ATOM   1613  CG  MET A 118       7.780  16.491  10.858  1.00 87.44           C
ATOM   1614 1HG  MET A 118       7.443  17.335  11.461  1.00 87.44           H
ATOM   1615 2HG  MET A 118       8.858  16.411  10.996  1.00 87.44           H
ATOM   1616  SD  MET A 118       7.406  16.785   9.138  1.00 87.44           S
ATOM   1617  CE  MET A 118       8.199  15.365   8.402  1.00 87.44           C
ATOM   1618 1HE  MET A 118       9.264  15.383   8.633  1.00 87.44           H
ATOM   1619 2HE  MET A 118       7.756  14.453   8.802  1.00 87.44           H
ATOM   1620 3HE  MET A 118       8.062  15.391   7.321  1.00 87.44           H
ATOM   1621  HN  MET A 118       5.596  16.587  12.686  1.00 87.44           H
ATOM   1622  N   CYS A 119       4.628  13.556  12.482  1.00 92.37           N
ATOM   1623  CA  CYS A 119       3.995  12.282  12.780  1.00 92.37           C
ATOM   1624  C   CYS A 119       2.682  12.203  11.999  1.00 92.37           C
ATOM   1625  O   CYS A 119       2.404  11.198  11.346  1.00 92.37           O
ATOM   1626  HA  CYS A 119       4.687  11.505  12.455  1.00 92.37           H
ATOM   1627  CB  CYS A 119       3.776  12.097  14.283  1.00 92.37           C
ATOM   1628 1HB  CYS A 119       4.737  12.064  14.798  1.00 92.37           H
ATOM   1629 2HB  CYS A 119       3.228  12.949  14.687  1.00 92.37           H
ATOM   1630  SG  CYS A 119       2.847  10.552  14.595  1.00 92.37           S
ATOM   1631  HN  CYS A 119       4.760  14.157  13.271  1.00 92.37           H
ATOM   1632  N   LYS A 120       1.910  13.276  12.090  1.00 90.92           N
ATOM   1633  CA  LYS A 120       0.620  13.329  11.424  1.00 90.92           C
ATOM   1634  C   LYS A 120       0.823  13.164   9.916  1.00 90.92           C
ATOM   1635  O   LYS A 120       0.133  12.372   9.277  1.00 90.92           O
ATOM   1636  HA  LYS A 120       0.030  12.488  11.787  1.00 90.92           H
ATOM   1637  CB  LYS A 120      -0.129  14.607  11.808  1.00 90.92           C
ATOM   1638 1HB  LYS A 120       0.500  15.475  11.611  1.00 90.92           H
ATOM   1639 2HB  LYS A 120      -1.019  14.712  11.187  1.00 90.92           H
ATOM   1640  CG  LYS A 120      -0.530  14.585  13.284  1.00 90.92           C
ATOM   1641 1HG  LYS A 120      -0.972  13.620  13.530  1.00 90.92           H
ATOM   1642 2HG  LYS A 120       0.357  14.697  13.907  1.00 90.92           H
ATOM   1643  CD  LYS A 120      -1.525  15.704  13.599  1.00 90.92           C
ATOM   1644 1HD  LYS A 120      -1.062  16.672  13.408  1.00 90.92           H
ATOM   1645 2HD  LYS A 120      -2.386  15.626  12.935  1.00 90.92           H
ATOM   1646  CE  LYS A 120      -1.988  15.632  15.055  1.00 90.92           C
ATOM   1647 1HE  LYS A 120      -2.023  14.593  15.381  1.00 90.92           H
ATOM   1648 2HE  LYS A 120      -1.271  16.144  15.697  1.00 90.92           H
ATOM   1649  NZ  LYS A 120      -3.325  16.250  15.205  1.00 90.92           N
ATOM   1650 1HZ  LYS A 120      -3.617  16.192  16.174  1.00 90.92           H
ATOM   1651 2HZ  LYS A 120      -3.282  17.222  14.922  1.00 90.92           H
ATOM   1652 3HZ  LYS A 120      -3.992  15.757  14.621  1.00 90.92           H
ATOM   1653  HN  LYS A 120       2.153  14.097  12.607  1.00 90.92           H
ATOM   1654  N   VAL A 121       1.772  13.925   9.392  1.00 92.14           N
ATOM   1655  CA  VAL A 121       2.002  13.953   7.958  1.00 92.14           C
ATOM   1656  C   VAL A 121       2.406  12.556   7.483  1.00 92.14           C
ATOM   1657  O   VAL A 121       1.849  12.040   6.515  1.00 92.14           O
ATOM   1658  HA  VAL A 121       1.062  14.228   7.479  1.00 92.14           H
ATOM   1659  CB  VAL A 121       3.040  15.024   7.615  1.00 92.14           C
ATOM   1660  HB  VAL A 121       3.918  14.852   8.239  1.00 92.14           H
ATOM   1661  CG1 VAL A 121       3.475  14.917   6.152  1.00 92.14           C
ATOM   1662 1HG1 VAL A 121       3.914  13.935   5.974  1.00 92.14           H
ATOM   1663 2HG1 VAL A 121       2.609  15.050   5.505  1.00 92.14           H
ATOM   1664 3HG1 VAL A 121       4.213  15.689   5.935  1.00 92.14           H
ATOM   1665  CG2 VAL A 121       2.508  16.424   7.928  1.00 92.14           C
ATOM   1666 1HG2 VAL A 121       1.608  16.609   7.342  1.00 92.14           H
ATOM   1667 2HG2 VAL A 121       2.271  16.493   8.990  1.00 92.14           H
ATOM   1668 3HG2 VAL A 121       3.266  17.165   7.675  1.00 92.14           H
ATOM   1669  HN  VAL A 121       2.376  14.514   9.929  1.00 92.14           H
ATOM   1670  N   VAL A 122       3.371  11.982   8.187  1.00 90.72           N
ATOM   1671  CA  VAL A 122       3.992  10.748   7.738  1.00 90.72           C
ATOM   1672  C   VAL A 122       2.952   9.625   7.749  1.00 90.72           C
ATOM   1673  O   VAL A 122       2.859   8.851   6.798  1.00 90.72           O
ATOM   1674  HA  VAL A 122       4.330  10.903   6.714  1.00 90.72           H
ATOM   1675  CB  VAL A 122       5.217  10.435   8.599  1.00 90.72           C
ATOM   1676  HB  VAL A 122       4.914  10.487   9.645  1.00 90.72           H
ATOM   1677  CG1 VAL A 122       5.732   9.020   8.328  1.00 90.72           C
ATOM   1678 1HG1 VAL A 122       4.949   8.298   8.560  1.00 90.72           H
ATOM   1679 2HG1 VAL A 122       6.010   8.930   7.278  1.00 90.72           H
ATOM   1680 3HG1 VAL A 122       6.603   8.824   8.953  1.00 90.72           H
ATOM   1681  CG2 VAL A 122       6.321  11.472   8.379  1.00 90.72           C
ATOM   1682 1HG2 VAL A 122       6.620  11.466   7.330  1.00 90.72           H
ATOM   1683 2HG2 VAL A 122       5.949  12.461   8.645  1.00 90.72           H
ATOM   1684 3HG2 VAL A 122       7.180  11.226   9.003  1.00 90.72           H
ATOM   1685  HN  VAL A 122       3.728  12.346   9.047  1.00 90.72           H
ATOM   1686  N   ASN A 123       2.196   9.573   8.836  1.00 90.09           N
ATOM   1687  CA  ASN A 123       1.161   8.563   8.980  1.00 90.09           C
ATOM   1688  C   ASN A 123       0.106   8.761   7.889  1.00 90.09           C
ATOM   1689  O   ASN A 123      -0.354   7.795   7.283  1.00 90.09           O
ATOM   1690  HA  ASN A 123       1.679   7.608   8.891  1.00 90.09           H
ATOM   1691  CB  ASN A 123       0.465   8.677  10.337  1.00 90.09           C
ATOM   1692 1HB  ASN A 123       0.493   9.712  10.679  1.00 90.09           H
ATOM   1693 2HB  ASN A 123      -0.586   8.404  10.235  1.00 90.09           H
ATOM   1694  CG  ASN A 123       1.134   7.774  11.375  1.00 90.09           C
ATOM   1695  OD1 ASN A 123       1.895   6.876  11.055  1.00 90.09           O
ATOM   1696  ND2 ASN A 123       0.809   8.060  12.632  1.00 90.09           N
ATOM   1697 1HD2 ASN A 123       0.177   8.811  12.826  1.00 90.09           H
ATOM   1698 2HD2 ASN A 123       1.195   7.525  13.383  1.00 90.09           H
ATOM   1699  HN  ASN A 123       2.281  10.203   9.608  1.00 90.09           H
ATOM   1700  N   SER A 124      -0.246  10.020   7.672  1.00 91.09           N
ATOM   1701  CA  SER A 124      -1.292  10.351   6.720  1.00 91.09           C
ATOM   1702  C   SER A 124      -0.856   9.960   5.307  1.00 91.09           C
ATOM   1703  O   SER A 124      -1.629   9.367   4.556  1.00 91.09           O
ATOM   1704  HA  SER A 124      -2.158   9.766   7.028  1.00 91.09           H
ATOM   1705  CB  SER A 124      -1.637  11.841   6.776  1.00 91.09           C
ATOM   1706 1HB  SER A 124      -0.764  12.426   6.487  1.00 91.09           H
ATOM   1707 2HB  SER A 124      -2.421  12.059   6.052  1.00 91.09           H
ATOM   1708  OG  SER A 124      -2.066  12.241   8.075  1.00 91.09           O
ATOM   1709  HG  SER A 124      -1.393  12.857   8.483  1.00 91.09           H
ATOM   1710  HN  SER A 124       0.170  10.804   8.133  1.00 91.09           H
ATOM   1711  N   MET A 125       0.382  10.309   4.986  1.00 85.17           N
ATOM   1712  CA  MET A 125       0.922  10.023   3.668  1.00 85.17           C
ATOM   1713  C   MET A 125       0.928   8.518   3.392  1.00 85.17           C
ATOM   1714  O   MET A 125       0.508   8.077   2.324  1.00 85.17           O
ATOM   1715  HA  MET A 125       0.259  10.525   2.964  1.00 85.17           H
ATOM   1716  CB  MET A 125       2.349  10.565   3.572  1.00 85.17           C
ATOM   1717 1HB  MET A 125       2.906  10.294   4.469  1.00 85.17           H
ATOM   1718 2HB  MET A 125       2.862  10.105   2.728  1.00 85.17           H
ATOM   1719  CG  MET A 125       2.348  12.086   3.406  1.00 85.17           C
ATOM   1720 1HG  MET A 125       1.751  12.365   2.538  1.00 85.17           H
ATOM   1721 2HG  MET A 125       1.884  12.555   4.275  1.00 85.17           H
ATOM   1722  SD  MET A 125       4.019  12.681   3.213  1.00 85.17           S
ATOM   1723  CE  MET A 125       4.344  12.154   1.539  1.00 85.17           C
ATOM   1724 1HE  MET A 125       4.250  11.070   1.474  1.00 85.17           H
ATOM   1725 2HE  MET A 125       3.627  12.622   0.865  1.00 85.17           H
ATOM   1726 3HE  MET A 125       5.355  12.448   1.255  1.00 85.17           H
ATOM   1727  HN  MET A 125       1.010  10.777   5.608  1.00 85.17           H
ATOM   1728  N   TYR A 126       1.410   7.771   4.375  1.00 85.73           N
ATOM   1729  CA  TYR A 126       1.492   6.326   4.245  1.00 85.73           C
ATOM   1730  C   TYR A 126       0.131   5.730   3.879  1.00 85.73           C
ATOM   1731  O   TYR A 126       0.033   4.915   2.963  1.00 85.73           O
ATOM   1732  HA  TYR A 126       2.205   6.099   3.452  1.00 85.73           H
ATOM   1733  CB  TYR A 126       1.911   5.802   5.620  1.00 85.73           C
ATOM   1734 1HB  TYR A 126       2.959   6.053   5.789  1.00 85.73           H
ATOM   1735 2HB  TYR A 126       1.333   6.318   6.386  1.00 85.73           H
ATOM   1736  CG  TYR A 126       1.729   4.293   5.793  1.00 85.73           C
ATOM   1737  CD1 TYR A 126       0.651   3.805   6.503  1.00 85.73           C
ATOM   1738  HD1 TYR A 126      -0.071   4.496   6.941  1.00 85.73           H
ATOM   1739  CD2 TYR A 126       2.642   3.419   5.240  1.00 85.73           C
ATOM   1740  HD2 TYR A 126       3.494   3.804   4.679  1.00 85.73           H
ATOM   1741  CE1 TYR A 126       0.479   2.385   6.667  1.00 85.73           C
ATOM   1742  HE1 TYR A 126      -0.369   1.987   7.225  1.00 85.73           H
ATOM   1743  CE2 TYR A 126       2.470   1.999   5.403  1.00 85.73           C
ATOM   1744  HE2 TYR A 126       3.184   1.298   4.971  1.00 85.73           H
ATOM   1745  CZ  TYR A 126       1.397   1.552   6.108  1.00 85.73           C
ATOM   1746  OH  TYR A 126       1.235   0.210   6.262  1.00 85.73           O
ATOM   1747  HH  TYR A 126       2.053  -0.271   5.949  1.00 85.73           H
ATOM   1748  HN  TYR A 126       1.739   8.136   5.246  1.00 85.73           H
ATOM   1749  N   LYS A 127      -0.884   6.159   4.613  1.00 85.64           N
ATOM   1750  CA  LYS A 127      -2.203   5.561   4.490  1.00 85.64           C
ATOM   1751  C   LYS A 127      -2.828   5.985   3.160  1.00 85.64           C
ATOM   1752  O   LYS A 127      -3.464   5.178   2.484  1.00 85.64           O
ATOM   1753  HA  LYS A 127      -2.071   4.479   4.481  1.00 85.64           H
ATOM   1754  CB  LYS A 127      -3.062   5.902   5.710  1.00 85.64           C
ATOM   1755 1HB  LYS A 127      -2.485   5.745   6.621  1.00 85.64           H
ATOM   1756 2HB  LYS A 127      -3.334   6.957   5.684  1.00 85.64           H
ATOM   1757  CG  LYS A 127      -4.328   5.044   5.746  1.00 85.64           C
ATOM   1758 1HG  LYS A 127      -4.990   5.332   4.930  1.00 85.64           H
ATOM   1759 2HG  LYS A 127      -4.066   3.997   5.590  1.00 85.64           H
ATOM   1760  CD  LYS A 127      -5.058   5.200   7.082  1.00 85.64           C
ATOM   1761 1HD  LYS A 127      -4.418   4.852   7.893  1.00 85.64           H
ATOM   1762 2HD  LYS A 127      -5.263   6.254   7.267  1.00 85.64           H
ATOM   1763  CE  LYS A 127      -6.369   4.411   7.085  1.00 85.64           C
ATOM   1764 1HE  LYS A 127      -6.964   4.680   6.213  1.00 85.64           H
ATOM   1765 2HE  LYS A 127      -6.158   3.344   7.011  1.00 85.64           H
ATOM   1766  NZ  LYS A 127      -7.136   4.686   8.320  1.00 85.64           N
ATOM   1767 1HZ  LYS A 127      -8.064   4.285   8.238  1.00 85.64           H
ATOM   1768 2HZ  LYS A 127      -6.658   4.273   9.114  1.00 85.64           H
ATOM   1769 3HZ  LYS A 127      -7.211   5.688   8.455  1.00 85.64           H
ATOM   1770  HN  LYS A 127      -0.817   6.900   5.282  1.00 85.64           H
ATOM   1771  N   MET A 128      -2.626   7.251   2.824  1.00 85.76           N
ATOM   1772  CA  MET A 128      -3.145   7.786   1.577  1.00 85.76           C
ATOM   1773  C   MET A 128      -2.577   7.027   0.376  1.00 85.76           C
ATOM   1774  O   MET A 128      -3.305   6.712  -0.564  1.00 85.76           O
ATOM   1775  HA  MET A 128      -4.225   7.648   1.625  1.00 85.76           H
ATOM   1776  CB  MET A 128      -2.778   9.267   1.465  1.00 85.76           C
ATOM   1777 1HB  MET A 128      -3.121   9.798   2.352  1.00 85.76           H
ATOM   1778 2HB  MET A 128      -1.694   9.375   1.428  1.00 85.76           H
ATOM   1779  CG  MET A 128      -3.401   9.893   0.216  1.00 85.76           C
ATOM   1780 1HG  MET A 128      -3.038   9.384  -0.677  1.00 85.76           H
ATOM   1781 2HG  MET A 128      -4.484   9.766   0.237  1.00 85.76           H
ATOM   1782  SD  MET A 128      -2.994  11.629   0.135  1.00 85.76           S
ATOM   1783  CE  MET A 128      -1.250  11.522  -0.231  1.00 85.76           C
ATOM   1784 1HE  MET A 128      -0.743  10.984   0.571  1.00 85.76           H
ATOM   1785 2HE  MET A 128      -1.108  10.989  -1.171  1.00 85.76           H
ATOM   1786 3HE  MET A 128      -0.834  12.525  -0.315  1.00 85.76           H
ATOM   1787  HN  MET A 128      -2.119   7.904   3.386  1.00 85.76           H
ATOM   1788  N   ASN A 129      -1.283   6.755   0.446  1.00 81.37           N
ATOM   1789  CA  ASN A 129      -0.596   6.094  -0.650  1.00 81.37           C
ATOM   1790  C   ASN A 129      -1.040   4.631  -0.716  1.00 81.37           C
ATOM   1791  O   ASN A 129      -1.180   4.069  -1.801  1.00 81.37           O
ATOM   1792  HA  ASN A 129      -0.875   6.654  -1.543  1.00 81.37           H
ATOM   1793  CB  ASN A 129       0.920   6.119  -0.447  1.00 81.37           C
ATOM   1794 1HB  ASN A 129       1.163   5.745   0.548  1.00 81.37           H
ATOM   1795 2HB  ASN A 129       1.398   5.452  -1.164  1.00 81.37           H
ATOM   1796  CG  ASN A 129       1.472   7.536  -0.614  1.00 81.37           C
ATOM   1797  OD1 ASN A 129       0.989   8.329  -1.405  1.00 81.37           O
ATOM   1798  ND2 ASN A 129       2.508   7.810   0.175  1.00 81.37           N
ATOM   1799 1HD2 ASN A 129       2.856   7.114   0.803  1.00 81.37           H
ATOM   1800 2HD2 ASN A 129       2.939   8.712   0.139  1.00 81.37           H
ATOM   1801  HN  ASN A 129      -0.706   6.978   1.232  1.00 81.37           H
ATOM   1802  N   PHE A 130      -1.248   4.055   0.459  1.00 86.38           N
ATOM   1803  CA  PHE A 130      -1.691   2.675   0.549  1.00 86.38           C
ATOM   1804  C   PHE A 130      -2.956   2.450  -0.282  1.00 86.38           C
ATOM   1805  O   PHE A 130      -3.009   1.536  -1.103  1.00 86.38           O
ATOM   1806  HA  PHE A 130      -0.886   2.051   0.159  1.00 86.38           H
ATOM   1807  CB  PHE A 130      -2.006   2.400   2.021  1.00 86.38           C
ATOM   1808 1HB  PHE A 130      -1.091   2.507   2.604  1.00 86.38           H
ATOM   1809 2HB  PHE A 130      -2.702   3.158   2.380  1.00 86.38           H
ATOM   1810  CG  PHE A 130      -2.602   1.016   2.282  1.00 86.38           C
ATOM   1811  CD1 PHE A 130      -3.944   0.874   2.451  1.00 86.38           C
ATOM   1812  HD1 PHE A 130      -4.595   1.747   2.400  1.00 86.38           H
ATOM   1813  CD2 PHE A 130      -1.790  -0.073   2.346  1.00 86.38           C
ATOM   1814  HD2 PHE A 130      -0.714   0.040   2.211  1.00 86.38           H
ATOM   1815  CE1 PHE A 130      -4.497  -0.411   2.693  1.00 86.38           C
ATOM   1816  HE1 PHE A 130      -5.573  -0.525   2.828  1.00 86.38           H
ATOM   1817  CE2 PHE A 130      -2.343  -1.359   2.588  1.00 86.38           C
ATOM   1818  HE2 PHE A 130      -1.692  -2.231   2.639  1.00 86.38           H
ATOM   1819  CZ  PHE A 130      -3.685  -1.500   2.757  1.00 86.38           C
ATOM   1820  HZ  PHE A 130      -4.109  -2.487   2.943  1.00 86.38           H
ATOM   1821  HN  PHE A 130      -1.119   4.516   1.338  1.00 86.38           H
ATOM   1822  N   TYR A 131      -3.943   3.299  -0.039  1.00 91.71           N
ATOM   1823  CA  TYR A 131      -5.224   3.171  -0.713  1.00 91.71           C
ATOM   1824  C   TYR A 131      -5.105   3.548  -2.191  1.00 91.71           C
ATOM   1825  O   TYR A 131      -5.688   2.890  -3.052  1.00 91.71           O
ATOM   1826  HA  TYR A 131      -5.542   2.131  -0.636  1.00 91.71           H
ATOM   1827  CB  TYR A 131      -6.166   4.158  -0.022  1.00 91.71           C
ATOM   1828 1HB  TYR A 131      -5.638   5.098   0.136  1.00 91.71           H
ATOM   1829 2HB  TYR A 131      -7.004   4.371  -0.685  1.00 91.71           H
ATOM   1830  CG  TYR A 131      -6.709   3.663   1.320  1.00 91.71           C
ATOM   1831  CD1 TYR A 131      -7.383   2.461   1.391  1.00 91.71           C
ATOM   1832  HD1 TYR A 131      -7.528   1.864   0.491  1.00 91.71           H
ATOM   1833  CD2 TYR A 131      -6.526   4.420   2.460  1.00 91.71           C
ATOM   1834  HD2 TYR A 131      -5.994   5.370   2.404  1.00 91.71           H
ATOM   1835  CE1 TYR A 131      -7.894   1.995   2.654  1.00 91.71           C
ATOM   1836  HE1 TYR A 131      -8.428   1.048   2.724  1.00 91.71           H
ATOM   1837  CE2 TYR A 131      -7.037   3.954   3.723  1.00 91.71           C
ATOM   1838  HE2 TYR A 131      -6.899   4.542   4.631  1.00 91.71           H
ATOM   1839  CZ  TYR A 131      -7.696   2.765   3.758  1.00 91.71           C
ATOM   1840  OH  TYR A 131      -8.179   2.325   4.951  1.00 91.71           O
ATOM   1841  HH  TYR A 131      -8.372   3.103   5.549  1.00 91.71           H
ATOM   1842  HN  TYR A 131      -3.879   4.062   0.604  1.00 91.71           H
ATOM   1843  N   SER A 132      -4.346   4.605  -2.440  1.00 91.21           N
ATOM   1844  CA  SER A 132      -4.229   5.142  -3.785  1.00 91.21           C
ATOM   1845  C   SER A 132      -3.608   4.097  -4.714  1.00 91.21           C
ATOM   1846  O   SER A 132      -4.064   3.914  -5.841  1.00 91.21           O
ATOM   1847  HA  SER A 132      -5.249   5.371  -4.095  1.00 91.21           H
ATOM   1848  CB  SER A 132      -3.395   6.424  -3.796  1.00 91.21           C
ATOM   1849 1HB  SER A 132      -3.353   6.822  -4.810  1.00 91.21           H
ATOM   1850 2HB  SER A 132      -3.881   7.179  -3.178  1.00 91.21           H
ATOM   1851  OG  SER A 132      -2.070   6.203  -3.319  1.00 91.21           O
ATOM   1852  HG  SER A 132      -1.529   7.039  -3.413  1.00 91.21           H
ATOM   1853  HN  SER A 132      -3.819   5.091  -1.744  1.00 91.21           H
ATOM   1854  N   CYS A 133      -2.576   3.439  -4.206  1.00 89.19           N
ATOM   1855  CA  CYS A 133      -1.878   2.427  -4.981  1.00 89.19           C
ATOM   1856  C   CYS A 133      -2.873   1.319  -5.330  1.00 89.19           C
ATOM   1857  O   CYS A 133      -2.986   0.924  -6.489  1.00 89.19           O
ATOM   1858  HA  CYS A 133      -1.515   2.919  -5.883  1.00 89.19           H
ATOM   1859  CB  CYS A 133      -0.658   1.885  -4.234  1.00 89.19           C
ATOM   1860 1HB  CYS A 133      -0.939   1.600  -3.220  1.00 89.19           H
ATOM   1861 2HB  CYS A 133      -0.290   0.985  -4.727  1.00 89.19           H
ATOM   1862  SG  CYS A 133       0.660   3.153  -4.184  1.00 89.19           S
ATOM   1863  HG  CYS A 133       1.578   2.377  -3.615  1.00 89.19           H
ATOM   1864  HN  CYS A 133      -2.218   3.587  -3.284  1.00 89.19           H
ATOM   1865  N   VAL A 134      -3.569   0.848  -4.306  1.00 88.28           N
ATOM   1866  CA  VAL A 134      -4.448  -0.299  -4.462  1.00 88.28           C
ATOM   1867  C   VAL A 134      -5.552   0.042  -5.464  1.00 88.28           C
ATOM   1868  O   VAL A 134      -5.869  -0.760  -6.341  1.00 88.28           O
ATOM   1869  HA  VAL A 134      -3.851  -1.118  -4.863  1.00 88.28           H
ATOM   1870  CB  VAL A 134      -4.991  -0.731  -3.098  1.00 88.28           C
ATOM   1871  HB  VAL A 134      -5.371   0.156  -2.592  1.00 88.28           H
ATOM   1872  CG1 VAL A 134      -6.153  -1.714  -3.258  1.00 88.28           C
ATOM   1873 1HG1 VAL A 134      -6.957  -1.239  -3.820  1.00 88.28           H
ATOM   1874 2HG1 VAL A 134      -5.809  -2.599  -3.794  1.00 88.28           H
ATOM   1875 3HG1 VAL A 134      -6.520  -2.005  -2.274  1.00 88.28           H
ATOM   1876  CG2 VAL A 134      -3.882  -1.329  -2.231  1.00 88.28           C
ATOM   1877 1HG2 VAL A 134      -3.459  -2.201  -2.731  1.00 88.28           H
ATOM   1878 2HG2 VAL A 134      -3.101  -0.585  -2.075  1.00 88.28           H
ATOM   1879 3HG2 VAL A 134      -4.296  -1.628  -1.267  1.00 88.28           H
ATOM   1880  HN  VAL A 134      -3.540   1.235  -3.384  1.00 88.28           H
ATOM   1881  N   LEU A 135      -6.106   1.235  -5.302  1.00 92.25           N
ATOM   1882  CA  LEU A 135      -7.230   1.655  -6.121  1.00 92.25           C
ATOM   1883  C   LEU A 135      -6.767   1.819  -7.570  1.00 92.25           C
ATOM   1884  O   LEU A 135      -7.519   1.535  -8.502  1.00 92.25           O
ATOM   1885  HA  LEU A 135      -7.976   0.861  -6.085  1.00 92.25           H
ATOM   1886  CB  LEU A 135      -7.879   2.912  -5.537  1.00 92.25           C
ATOM   1887 1HB  LEU A 135      -7.101   3.659  -5.381  1.00 92.25           H
ATOM   1888 2HB  LEU A 135      -8.568   3.319  -6.277  1.00 92.25           H
ATOM   1889  CG  LEU A 135      -8.639   2.725  -4.222  1.00 92.25           C
ATOM   1890  HG  LEU A 135      -7.966   2.258  -3.502  1.00 92.25           H
ATOM   1891  CD1 LEU A 135      -9.062   4.074  -3.637  1.00 92.25           C
ATOM   1892 1HD1 LEU A 135      -8.177   4.681  -3.446  1.00 92.25           H
ATOM   1893 2HD1 LEU A 135      -9.711   4.589  -4.345  1.00 92.25           H
ATOM   1894 3HD1 LEU A 135      -9.600   3.912  -2.703  1.00 92.25           H
ATOM   1895  CD2 LEU A 135      -9.829   1.781  -4.406  1.00 92.25           C
ATOM   1896 1HD2 LEU A 135     -10.511   2.196  -5.148  1.00 92.25           H
ATOM   1897 2HD2 LEU A 135      -9.472   0.808  -4.745  1.00 92.25           H
ATOM   1898 3HD2 LEU A 135     -10.351   1.665  -3.456  1.00 92.25           H
ATOM   1899  HN  LEU A 135      -5.800   1.907  -4.628  1.00 92.25           H
ATOM   1900  N   LEU A 136      -5.532   2.276  -7.715  1.00 91.82           N
ATOM   1901  CA  LEU A 136      -4.962   2.488  -9.034  1.00 91.82           C
ATOM   1902  C   LEU A 136      -4.811   1.140  -9.742  1.00 91.82           C
ATOM   1903  O   LEU A 136      -5.158   1.008 -10.915  1.00 91.82           O
ATOM   1904  HA  LEU A 136      -5.666   3.098  -9.600  1.00 91.82           H
ATOM   1905  CB  LEU A 136      -3.657   3.280  -8.934  1.00 91.82           C
ATOM   1906 1HB  LEU A 136      -3.061   2.859  -8.123  1.00 91.82           H
ATOM   1907 2HB  LEU A 136      -3.093   3.131  -9.854  1.00 91.82           H
ATOM   1908  CG  LEU A 136      -3.801   4.784  -8.695  1.00 91.82           C
ATOM   1909  HG  LEU A 136      -4.503   4.934  -7.874  1.00 91.82           H
ATOM   1910  CD1 LEU A 136      -2.468   5.402  -8.269  1.00 91.82           C
ATOM   1911 1HD1 LEU A 136      -2.129   4.933  -7.346  1.00 91.82           H
ATOM   1912 2HD1 LEU A 136      -1.727   5.242  -9.052  1.00 91.82           H
ATOM   1913 3HD1 LEU A 136      -2.600   6.472  -8.106  1.00 91.82           H
ATOM   1914  CD2 LEU A 136      -4.389   5.480  -9.924  1.00 91.82           C
ATOM   1915 1HD2 LEU A 136      -3.732   5.324 -10.779  1.00 91.82           H
ATOM   1916 2HD2 LEU A 136      -5.373   5.065 -10.141  1.00 91.82           H
ATOM   1917 3HD2 LEU A 136      -4.481   6.549  -9.727  1.00 91.82           H
ATOM   1918  HN  LEU A 136      -4.926   2.500  -6.952  1.00 91.82           H
ATOM   1919  N   ILE A 137      -4.291   0.173  -9.000  1.00 87.24           N
ATOM   1920  CA  ILE A 137      -4.054  -1.149  -9.553  1.00 87.24           C
ATOM   1921  C   ILE A 137      -5.388  -1.767  -9.978  1.00 87.24           C
ATOM   1922  O   ILE A 137      -5.469  -2.427 -11.012  1.00 87.24           O
ATOM   1923  HA  ILE A 137      -3.433  -1.026 -10.440  1.00 87.24           H
ATOM   1924  CB  ILE A 137      -3.265  -2.010  -8.564  1.00 87.24           C
ATOM   1925  HB  ILE A 137      -3.711  -1.891  -7.576  1.00 87.24           H
ATOM   1926  CG1 ILE A 137      -1.813  -1.539  -8.464  1.00 87.24           C
ATOM   1927 1HG1 ILE A 137      -1.293  -1.752  -9.397  1.00 87.24           H
ATOM   1928 2HG1 ILE A 137      -1.786  -0.458  -8.324  1.00 87.24           H
ATOM   1929  CG2 ILE A 137      -3.363  -3.493  -8.928  1.00 87.24           C
ATOM   1930 1HG2 ILE A 137      -4.407  -3.804  -8.907  1.00 87.24           H
ATOM   1931 2HG2 ILE A 137      -2.958  -3.649  -9.928  1.00 87.24           H
ATOM   1932 3HG2 ILE A 137      -2.793  -4.082  -8.209  1.00 87.24           H
ATOM   1933  CD1 ILE A 137      -1.092  -2.226  -7.303  1.00 87.24           C
ATOM   1934 1HD1 ILE A 137      -1.601  -1.990  -6.368  1.00 87.24           H
ATOM   1935 2HD1 ILE A 137      -1.100  -3.305  -7.458  1.00 87.24           H
ATOM   1936 3HD1 ILE A 137      -0.062  -1.873  -7.254  1.00 87.24           H
ATOM   1937  HN  ILE A 137      -4.035   0.282  -8.039  1.00 87.24           H
ATOM   1938  N   MET A 138      -6.401  -1.530  -9.157  1.00 88.69           N
ATOM   1939  CA  MET A 138      -7.740  -2.001  -9.467  1.00 88.69           C
ATOM   1940  C   MET A 138      -8.253  -1.378 -10.767  1.00 88.69           C
ATOM   1941  O   MET A 138      -8.833  -2.069 -11.603  1.00 88.69           O
ATOM   1942  HA  MET A 138      -7.652  -3.081  -9.583  1.00 88.69           H
ATOM   1943  CB  MET A 138      -8.686  -1.640  -8.319  1.00 88.69           C
ATOM   1944 1HB  MET A 138      -8.290  -2.028  -7.381  1.00 88.69           H
ATOM   1945 2HB  MET A 138      -8.743  -0.556  -8.217  1.00 88.69           H
ATOM   1946  CG  MET A 138     -10.086  -2.209  -8.563  1.00 88.69           C
ATOM   1947 1HG  MET A 138     -10.474  -1.847  -9.515  1.00 88.69           H
ATOM   1948 2HG  MET A 138     -10.039  -3.296  -8.630  1.00 88.69           H
ATOM   1949  SD  MET A 138     -11.180  -1.727  -7.237  1.00 88.69           S
ATOM   1950  CE  MET A 138     -11.337   0.017  -7.583  1.00 88.69           C
ATOM   1951 1HE  MET A 138     -10.355   0.486  -7.539  1.00 88.69           H
ATOM   1952 2HE  MET A 138     -11.761   0.153  -8.578  1.00 88.69           H
ATOM   1953 3HE  MET A 138     -11.993   0.476  -6.844  1.00 88.69           H
ATOM   1954  HN  MET A 138      -6.318  -1.028  -8.296  1.00 88.69           H
ATOM   1955  N   CYS A 139      -8.022  -0.080 -10.895  1.00 91.39           N
ATOM   1956  CA  CYS A 139      -8.522   0.659 -12.042  1.00 91.39           C
ATOM   1957  C   CYS A 139      -7.800   0.153 -13.292  1.00 91.39           C
ATOM   1958  O   CYS A 139      -8.393   0.074 -14.367  1.00 91.39           O
ATOM   1959  HA  CYS A 139      -9.591   0.456 -12.104  1.00 91.39           H
ATOM   1960  CB  CYS A 139      -8.355   2.169 -11.859  1.00 91.39           C
ATOM   1961 1HB  CYS A 139      -7.354   2.390 -11.489  1.00 91.39           H
ATOM   1962 2HB  CYS A 139      -8.458   2.674 -12.819  1.00 91.39           H
ATOM   1963  SG  CYS A 139      -9.608   2.799 -10.684  1.00 91.39           S
ATOM   1964  HG  CYS A 139      -9.014   2.340  -9.587  1.00 91.39           H
ATOM   1965  HN  CYS A 139      -7.505   0.464 -10.235  1.00 91.39           H
ATOM   1966  N   ILE A 140      -6.529  -0.177 -13.110  1.00 86.32           N
ATOM   1967  CA  ILE A 140      -5.734  -0.723 -14.197  1.00 86.32           C
ATOM   1968  C   ILE A 140      -6.409  -1.988 -14.731  1.00 86.32           C
ATOM   1969  O   ILE A 140      -6.484  -2.192 -15.942  1.00 86.32           O
ATOM   1970  HA  ILE A 140      -5.716   0.021 -14.993  1.00 86.32           H
ATOM   1971  CB  ILE A 140      -4.289  -0.941 -13.746  1.00 86.32           C
ATOM   1972  HB  ILE A 140      -4.304  -1.421 -12.768  1.00 86.32           H
ATOM   1973  CG1 ILE A 140      -3.558   0.394 -13.584  1.00 86.32           C
ATOM   1974 1HG1 ILE A 140      -3.348   0.819 -14.565  1.00 86.32           H
ATOM   1975 2HG1 ILE A 140      -4.200   1.102 -13.060  1.00 86.32           H
ATOM   1976  CG2 ILE A 140      -3.553  -1.884 -14.700  1.00 86.32           C
ATOM   1977 1HG2 ILE A 140      -4.062  -2.848 -14.721  1.00 86.32           H
ATOM   1978 2HG2 ILE A 140      -3.546  -1.455 -15.702  1.00 86.32           H
ATOM   1979 3HG2 ILE A 140      -2.528  -2.022 -14.357  1.00 86.32           H
ATOM   1980  CD1 ILE A 140      -2.251   0.213 -12.809  1.00 86.32           C
ATOM   1981 1HD1 ILE A 140      -2.468  -0.190 -11.820  1.00 86.32           H
ATOM   1982 2HD1 ILE A 140      -1.602  -0.478 -13.348  1.00 86.32           H
ATOM   1983 3HD1 ILE A 140      -1.752   1.176 -12.708  1.00 86.32           H
ATOM   1984  HN  ILE A 140      -6.045  -0.078 -12.241  1.00 86.32           H
ATOM   1985  N   SER A 141      -6.884  -2.805 -13.802  1.00 86.40           N
ATOM   1986  CA  SER A 141      -7.476  -4.082 -14.161  1.00 86.40           C
ATOM   1987  C   SER A 141      -8.767  -3.857 -14.951  1.00 86.40           C
ATOM   1988  O   SER A 141      -9.021  -4.542 -15.940  1.00 86.40           O
ATOM   1989  HA  SER A 141      -6.732  -4.582 -14.779  1.00 86.40           H
ATOM   1990  CB  SER A 141      -7.757  -4.928 -12.917  1.00 86.40           C
ATOM   1991 1HB  SER A 141      -8.557  -4.467 -12.338  1.00 86.40           H
ATOM   1992 2HB  SER A 141      -8.110  -5.913 -13.220  1.00 86.40           H
ATOM   1993  OG  SER A 141      -6.600  -5.070 -12.097  1.00 86.40           O
ATOM   1994  HG  SER A 141      -6.564  -4.332 -11.424  1.00 86.40           H
ATOM   1995  HN  SER A 141      -6.868  -2.606 -12.822  1.00 86.40           H
ATOM   1996  N   VAL A 142      -9.548  -2.893 -14.485  1.00 87.95           N
ATOM   1997  CA  VAL A 142     -10.813  -2.579 -15.126  1.00 87.95           C
ATOM   1998  C   VAL A 142     -10.547  -2.045 -16.535  1.00 87.95           C
ATOM   1999  O   VAL A 142     -11.256  -2.392 -17.479  1.00 87.95           O
ATOM   2000  HA  VAL A 142     -11.382  -3.506 -15.204  1.00 87.95           H
ATOM   2001  CB  VAL A 142     -11.612  -1.605 -14.259  1.00 87.95           C
ATOM   2002  HB  VAL A 142     -11.003  -0.714 -14.107  1.00 87.95           H
ATOM   2003  CG1 VAL A 142     -12.903  -1.177 -14.961  1.00 87.95           C
ATOM   2004 1HG1 VAL A 142     -12.658  -0.686 -15.903  1.00 87.95           H
ATOM   2005 2HG1 VAL A 142     -13.518  -2.055 -15.158  1.00 87.95           H
ATOM   2006 3HG1 VAL A 142     -13.451  -0.484 -14.323  1.00 87.95           H
ATOM   2007  CG2 VAL A 142     -11.910  -2.210 -12.886  1.00 87.95           C
ATOM   2008 1HG2 VAL A 142     -12.491  -3.124 -13.010  1.00 87.95           H
ATOM   2009 2HG2 VAL A 142     -10.973  -2.441 -12.379  1.00 87.95           H
ATOM   2010 3HG2 VAL A 142     -12.479  -1.497 -12.290  1.00 87.95           H
ATOM   2011  HN  VAL A 142      -9.329  -2.333 -13.686  1.00 87.95           H
ATOM   2012  N   ASP A 143      -9.523  -1.210 -16.633  1.00 82.80           N
ATOM   2013  CA  ASP A 143      -9.180  -0.592 -17.903  1.00 82.80           C
ATOM   2014  C   ASP A 143      -8.856  -1.683 -18.926  1.00 82.80           C
ATOM   2015  O   ASP A 143      -9.307  -1.621 -20.068  1.00 82.80           O
ATOM   2016  HA  ASP A 143     -10.056  -0.006 -18.182  1.00 82.80           H
ATOM   2017  CB  ASP A 143      -7.949   0.306 -17.764  1.00 82.80           C
ATOM   2018 1HB  ASP A 143      -8.172   1.133 -17.089  1.00 82.80           H
ATOM   2019 2HB  ASP A 143      -7.131  -0.259 -17.316  1.00 82.80           H
ATOM   2020  CG  ASP A 143      -7.513   0.854 -19.124  1.00 82.80           C
ATOM   2021  OD1 ASP A 143      -8.357   1.516 -19.766  1.00 82.80           O
ATOM   2022  OD2 ASP A 143      -6.346   0.598 -19.492  1.00 82.80           O
ATOM   2023  HN  ASP A 143      -8.934  -0.956 -15.867  1.00 82.80           H
ATOM   2024  N   ARG A 144      -8.078  -2.657 -18.478  1.00 73.50           N
ATOM   2025  CA  ARG A 144      -7.649  -3.734 -19.353  1.00 73.50           C
ATOM   2026  C   ARG A 144      -8.854  -4.560 -19.809  1.00 73.50           C
ATOM   2027  O   ARG A 144      -8.941  -4.947 -20.973  1.00 73.50           O
ATOM   2028  HA  ARG A 144      -7.173  -3.235 -20.197  1.00 73.50           H
ATOM   2029  CB  ARG A 144      -6.648  -4.652 -18.647  1.00 73.50           C
ATOM   2030 1HB  ARG A 144      -7.031  -4.926 -17.664  1.00 73.50           H
ATOM   2031 2HB  ARG A 144      -6.535  -5.576 -19.214  1.00 73.50           H
ATOM   2032  CG  ARG A 144      -5.288  -3.968 -18.498  1.00 73.50           C
ATOM   2033 1HG  ARG A 144      -5.398  -3.054 -17.915  1.00 73.50           H
ATOM   2034 2HG  ARG A 144      -4.609  -4.618 -17.946  1.00 73.50           H
ATOM   2035  CD  ARG A 144      -4.687  -3.639 -19.866  1.00 73.50           C
ATOM   2036 1HD  ARG A 144      -4.508  -4.557 -20.425  1.00 73.50           H
ATOM   2037 2HD  ARG A 144      -5.390  -3.043 -20.447  1.00 73.50           H
ATOM   2038  NE  ARG A 144      -3.418  -2.897 -19.696  1.00 73.50           N
ATOM   2039  HE  ARG A 144      -3.084  -2.747 -18.765  1.00 73.50           H
ATOM   2040  CZ  ARG A 144      -2.688  -2.414 -20.710  1.00 73.50           C
ATOM   2041  NH1 ARG A 144      -3.087  -2.585 -21.978  1.00 73.50           N
ATOM   2042 1HH1 ARG A 144      -3.936  -3.077 -22.172  1.00 73.50           H
ATOM   2043 2HH1 ARG A 144      -2.537  -2.222 -22.729  1.00 73.50           H
ATOM   2044  NH2 ARG A 144      -1.552  -1.756 -20.438  1.00 73.50           N
ATOM   2045 1HH2 ARG A 144      -0.996  -1.389 -21.184  1.00 73.50           H
ATOM   2046 2HH2 ARG A 144      -1.261  -1.632 -19.490  1.00 73.50           H
ATOM   2047  HN  ARG A 144      -7.742  -2.717 -17.538  1.00 73.50           H
ATOM   2048  N   TYR A 145      -9.753  -4.805 -18.867  1.00 83.54           N
ATOM   2049  CA  TYR A 145     -10.981  -5.518 -19.173  1.00 83.54           C
ATOM   2050  C   TYR A 145     -11.743  -4.836 -20.311  1.00 83.54           C
ATOM   2051  O   TYR A 145     -12.119  -5.484 -21.287  1.00 83.54           O
ATOM   2052  HA  TYR A 145     -10.715  -6.530 -19.479  1.00 83.54           H
ATOM   2053  CB  TYR A 145     -11.830  -5.461 -17.901  1.00 83.54           C
ATOM   2054 1HB  TYR A 145     -11.390  -6.119 -17.153  1.00 83.54           H
ATOM   2055 2HB  TYR A 145     -11.793  -4.449 -17.498  1.00 83.54           H
ATOM   2056  CG  TYR A 145     -13.293  -5.857 -18.111  1.00 83.54           C
ATOM   2057  CD1 TYR A 145     -14.278  -4.891 -18.104  1.00 83.54           C
ATOM   2058  HD1 TYR A 145     -14.013  -3.844 -17.949  1.00 83.54           H
ATOM   2059  CD2 TYR A 145     -13.627  -7.182 -18.307  1.00 83.54           C
ATOM   2060  HD2 TYR A 145     -12.849  -7.945 -18.313  1.00 83.54           H
ATOM   2061  CE1 TYR A 145     -15.654  -5.264 -18.302  1.00 83.54           C
ATOM   2062  HE1 TYR A 145     -16.442  -4.510 -18.298  1.00 83.54           H
ATOM   2063  CE2 TYR A 145     -15.004  -7.555 -18.505  1.00 83.54           C
ATOM   2064  HE2 TYR A 145     -15.282  -8.597 -18.661  1.00 83.54           H
ATOM   2065  CZ  TYR A 145     -15.950  -6.578 -18.492  1.00 83.54           C
ATOM   2066  OH  TYR A 145     -17.250  -6.930 -18.679  1.00 83.54           O
ATOM   2067  HH  TYR A 145     -17.321  -7.920 -18.802  1.00 83.54           H
ATOM   2068  HN  TYR A 145      -9.653  -4.526 -17.912  1.00 83.54           H
ATOM   2069  N   ILE A 146     -11.947  -3.537 -20.149  1.00 80.89           N
ATOM   2070  CA  ILE A 146     -12.732  -2.777 -21.107  1.00 80.89           C
ATOM   2071  C   ILE A 146     -12.022  -2.786 -22.463  1.00 80.89           C
ATOM   2072  O   ILE A 146     -12.665  -2.912 -23.503  1.00 80.89           O
ATOM   2073  HA  ILE A 146     -13.691  -3.282 -21.217  1.00 80.89           H
ATOM   2074  CB  ILE A 146     -13.018  -1.373 -20.572  1.00 80.89           C
ATOM   2075  HB  ILE A 146     -12.071  -0.921 -20.277  1.00 80.89           H
ATOM   2076  CG1 ILE A 146     -13.900  -1.431 -19.323  1.00 80.89           C
ATOM   2077 1HG1 ILE A 146     -14.917  -1.705 -19.605  1.00 80.89           H
ATOM   2078 2HG1 ILE A 146     -13.535  -2.209 -18.652  1.00 80.89           H
ATOM   2079  CG2 ILE A 146     -13.623  -0.484 -21.660  1.00 80.89           C
ATOM   2080 1HG2 ILE A 146     -12.925  -0.405 -22.494  1.00 80.89           H
ATOM   2081 2HG2 ILE A 146     -14.558  -0.922 -22.009  1.00 80.89           H
ATOM   2082 3HG2 ILE A 146     -13.816   0.508 -21.253  1.00 80.89           H
ATOM   2083  CD1 ILE A 146     -13.911  -0.085 -18.596  1.00 80.89           C
ATOM   2084 1HD1 ILE A 146     -12.895   0.173 -18.295  1.00 80.89           H
ATOM   2085 2HD1 ILE A 146     -14.299   0.685 -19.263  1.00 80.89           H
ATOM   2086 3HD1 ILE A 146     -14.545  -0.155 -17.713  1.00 80.89           H
ATOM   2087  HN  ILE A 146     -11.587  -3.006 -19.382  1.00 80.89           H
ATOM   2088  N   ALA A 147     -10.705  -2.651 -22.406  1.00 79.65           N
ATOM   2089  CA  ALA A 147      -9.913  -2.515 -23.617  1.00 79.65           C
ATOM   2090  C   ALA A 147     -10.042  -3.792 -24.450  1.00 79.65           C
ATOM   2091  O   ALA A 147      -9.868  -3.763 -25.668  1.00 79.65           O
ATOM   2092  HA  ALA A 147     -10.318  -1.678 -24.185  1.00 79.65           H
ATOM   2093  CB  ALA A 147      -8.462  -2.205 -23.246  1.00 79.65           C
ATOM   2094 1HB  ALA A 147      -8.422  -1.274 -22.681  1.00 79.65           H
ATOM   2095 2HB  ALA A 147      -8.060  -3.016 -22.639  1.00 79.65           H
ATOM   2096 3HB  ALA A 147      -7.869  -2.103 -24.155  1.00 79.65           H
ATOM   2097  HN  ALA A 147     -10.181  -2.633 -21.554  1.00 79.65           H
ATOM   2098  N   ILE A 148     -10.346  -4.882 -23.762  1.00 75.64           N
ATOM   2099  CA  ILE A 148     -10.347  -6.190 -24.394  1.00 75.64           C
ATOM   2100  C   ILE A 148     -11.776  -6.556 -24.799  1.00 75.64           C
ATOM   2101  O   ILE A 148     -12.016  -6.977 -25.929  1.00 75.64           O
ATOM   2102  HA  ILE A 148      -9.740  -6.118 -25.296  1.00 75.64           H
ATOM   2103  CB  ILE A 148      -9.682  -7.225 -23.483  1.00 75.64           C
ATOM   2104  HB  ILE A 148     -10.132  -7.149 -22.494  1.00 75.64           H
ATOM   2105  CG1 ILE A 148      -8.188  -6.936 -23.324  1.00 75.64           C
ATOM   2106 1HG1 ILE A 148      -7.661  -7.211 -24.237  1.00 75.64           H
ATOM   2107 2HG1 ILE A 148      -8.035  -5.867 -23.177  1.00 75.64           H
ATOM   2108  CG2 ILE A 148      -9.940  -8.646 -23.989  1.00 75.64           C
ATOM   2109 1HG2 ILE A 148     -11.013  -8.836 -24.008  1.00 75.64           H
ATOM   2110 2HG2 ILE A 148      -9.534  -8.753 -24.995  1.00 75.64           H
ATOM   2111 3HG2 ILE A 148      -9.456  -9.362 -23.324  1.00 75.64           H
ATOM   2112  CD1 ILE A 148      -7.604  -7.708 -22.139  1.00 75.64           C
ATOM   2113 1HD1 ILE A 148      -8.117  -7.412 -21.224  1.00 75.64           H
ATOM   2114 2HD1 ILE A 148      -7.737  -8.777 -22.301  1.00 75.64           H
ATOM   2115 3HD1 ILE A 148      -6.541  -7.484 -22.048  1.00 75.64           H
ATOM   2116  HN  ILE A 148     -10.588  -4.881 -22.791  1.00 75.64           H
ATOM   2117  N   ALA A 149     -12.688  -6.381 -23.853  1.00 74.15           N
ATOM   2118  CA  ALA A 149     -14.057  -6.829 -24.043  1.00 74.15           C
ATOM   2119  C   ALA A 149     -14.754  -5.912 -25.050  1.00 74.15           C
ATOM   2120  O   ALA A 149     -15.489  -6.381 -25.917  1.00 74.15           O
ATOM   2121  HA  ALA A 149     -14.023  -7.840 -24.448  1.00 74.15           H
ATOM   2122  CB  ALA A 149     -14.775  -6.863 -22.692  1.00 74.15           C
ATOM   2123 1HB  ALA A 149     -14.257  -7.551 -22.023  1.00 74.15           H
ATOM   2124 2HB  ALA A 149     -14.776  -5.864 -22.256  1.00 74.15           H
ATOM   2125 3HB  ALA A 149     -15.802  -7.199 -22.834  1.00 74.15           H
ATOM   2126  HN  ALA A 149     -12.504  -5.945 -22.973  1.00 74.15           H
ATOM   2127  N   GLN A 150     -14.499  -4.620 -24.901  1.00 64.89           N
ATOM   2128  CA  GLN A 150     -15.191  -3.623 -25.700  1.00 64.89           C
ATOM   2129  C   GLN A 150     -14.240  -3.016 -26.733  1.00 64.89           C
ATOM   2130  O   GLN A 150     -14.321  -1.826 -27.033  1.00 64.89           O
ATOM   2131  HA  GLN A 150     -15.992  -4.163 -26.206  1.00 64.89           H
ATOM   2132  CB  GLN A 150     -15.802  -2.537 -24.812  1.00 64.89           C
ATOM   2133 1HB  GLN A 150     -15.009  -1.997 -24.295  1.00 64.89           H
ATOM   2134 2HB  GLN A 150     -16.330  -1.811 -25.431  1.00 64.89           H
ATOM   2135  CG  GLN A 150     -16.766  -3.142 -23.790  1.00 64.89           C
ATOM   2136 1HG  GLN A 150     -17.501  -3.764 -24.301  1.00 64.89           H
ATOM   2137 2HG  GLN A 150     -16.218  -3.792 -23.108  1.00 64.89           H
ATOM   2138  CD  GLN A 150     -17.481  -2.047 -22.996  1.00 64.89           C
ATOM   2139  OE1 GLN A 150     -17.195  -0.868 -23.119  1.00 64.89           O
ATOM   2140  NE2 GLN A 150     -18.425  -2.502 -22.176  1.00 64.89           N
ATOM   2141 1HE2 GLN A 150     -18.610  -3.483 -22.122  1.00 64.89           H
ATOM   2142 2HE2 GLN A 150     -18.949  -1.863 -21.613  1.00 64.89           H
ATOM   2143  HN  GLN A 150     -13.834  -4.253 -24.251  1.00 64.89           H
ATOM   2144  N   ALA A 151     -13.361  -3.863 -27.250  1.00 64.88           N
ATOM   2145  CA  ALA A 151     -12.258  -3.389 -28.068  1.00 64.88           C
ATOM   2146  C   ALA A 151     -12.811  -2.601 -29.257  1.00 64.88           C
ATOM   2147  O   ALA A 151     -12.164  -1.679 -29.751  1.00 64.88           O
ATOM   2148  HA  ALA A 151     -11.651  -2.724 -27.453  1.00 64.88           H
ATOM   2149  CB  ALA A 151     -11.399  -4.577 -28.505  1.00 64.88           C
ATOM   2150 1HB  ALA A 151     -11.006  -5.085 -27.624  1.00 64.88           H
ATOM   2151 2HB  ALA A 151     -12.007  -5.272 -29.084  1.00 64.88           H
ATOM   2152 3HB  ALA A 151     -10.571  -4.221 -29.118  1.00 64.88           H
ATOM   2153  HN  ALA A 151     -13.394  -4.853 -27.118  1.00 64.88           H
ATOM   2154  N   MET A 152     -14.003  -2.993 -29.682  1.00 53.48           N
ATOM   2155  CA  MET A 152     -14.575  -2.459 -30.906  1.00 53.48           C
ATOM   2156  C   MET A 152     -14.815  -0.952 -30.787  1.00 53.48           C
ATOM   2157  O   MET A 152     -14.377  -0.180 -31.638  1.00 53.48           O
ATOM   2158  HA  MET A 152     -13.837  -2.655 -31.684  1.00 53.48           H
ATOM   2159  CB  MET A 152     -15.898  -3.165 -31.204  1.00 53.48           C
ATOM   2160 1HB  MET A 152     -16.472  -3.272 -30.283  1.00 53.48           H
ATOM   2161 2HB  MET A 152     -16.495  -2.557 -31.883  1.00 53.48           H
ATOM   2162  CG  MET A 152     -15.657  -4.543 -31.824  1.00 53.48           C
ATOM   2163 1HG  MET A 152     -14.600  -4.663 -32.063  1.00 53.48           H
ATOM   2164 2HG  MET A 152     -15.912  -5.324 -31.107  1.00 53.48           H
ATOM   2165  SD  MET A 152     -16.641  -4.729 -33.301  1.00 53.48           S
ATOM   2166  CE  MET A 152     -18.204  -5.195 -32.576  1.00 53.48           C
ATOM   2167 1HE  MET A 152     -18.080  -6.117 -32.008  1.00 53.48           H
ATOM   2168 2HE  MET A 152     -18.548  -4.402 -31.912  1.00 53.48           H
ATOM   2169 3HE  MET A 152     -18.939  -5.351 -33.366  1.00 53.48           H
ATOM   2170  HN  MET A 152     -14.575  -3.662 -29.206  1.00 53.48           H
ATOM   2171  N   ARG A 153     -15.512  -0.579 -29.723  1.00 51.36           N
ATOM   2172  CA  ARG A 153     -15.926   0.802 -29.547  1.00 51.36           C
ATOM   2173  C   ARG A 153     -14.790   1.622 -28.930  1.00 51.36           C
ATOM   2174  O   ARG A 153     -14.915   2.834 -28.761  1.00 51.36           O
ATOM   2175  HA  ARG A 153     -16.162   1.153 -30.551  1.00 51.36           H
ATOM   2176  CB  ARG A 153     -17.160   0.897 -28.648  1.00 51.36           C
ATOM   2177 1HB  ARG A 153     -17.038   0.242 -27.785  1.00 51.36           H
ATOM   2178 2HB  ARG A 153     -17.259   1.913 -28.265  1.00 51.36           H
ATOM   2179  CG  ARG A 153     -18.427   0.510 -29.413  1.00 51.36           C
ATOM   2180 1HG  ARG A 153     -18.479   1.072 -30.346  1.00 51.36           H
ATOM   2181 2HG  ARG A 153     -18.387  -0.547 -29.679  1.00 51.36           H
ATOM   2182  CD  ARG A 153     -19.678   0.784 -28.577  1.00 51.36           C
ATOM   2183 1HD  ARG A 153     -19.673   0.158 -27.684  1.00 51.36           H
ATOM   2184 2HD  ARG A 153     -19.681   1.820 -28.240  1.00 51.36           H
ATOM   2185  NE  ARG A 153     -20.893   0.510 -29.378  1.00 51.36           N
ATOM   2186  HE  ARG A 153     -20.772   0.225 -30.329  1.00 51.36           H
ATOM   2187  CZ  ARG A 153     -22.143   0.619 -28.908  1.00 51.36           C
ATOM   2188  NH1 ARG A 153     -22.363   0.996 -27.641  1.00 51.36           N
ATOM   2189 1HH1 ARG A 153     -21.591   1.198 -27.038  1.00 51.36           H
ATOM   2190 2HH1 ARG A 153     -23.299   1.075 -27.298  1.00 51.36           H
ATOM   2191  NH2 ARG A 153     -23.170   0.346 -29.724  1.00 51.36           N
ATOM   2192 1HH2 ARG A 153     -24.109   0.422 -29.389  1.00 51.36           H
ATOM   2193 2HH2 ARG A 153     -22.997   0.065 -30.668  1.00 51.36           H
ATOM   2194  HN  ARG A 153     -15.793  -1.201 -28.992  1.00 51.36           H
ATOM   2195  N   ALA A 154     -13.708   0.927 -28.611  1.00 57.97           N
ATOM   2196  CA  ALA A 154     -12.679   1.496 -27.757  1.00 57.97           C
ATOM   2197  C   ALA A 154     -11.921   2.577 -28.530  1.00 57.97           C
ATOM   2198  O   ALA A 154     -11.308   3.459 -27.931  1.00 57.97           O
ATOM   2199  HA  ALA A 154     -13.174   1.953 -26.900  1.00 57.97           H
ATOM   2200  CB  ALA A 154     -11.757   0.382 -27.257  1.00 57.97           C
ATOM   2201 1HB  ALA A 154     -12.339  -0.344 -26.690  1.00 57.97           H
ATOM   2202 2HB  ALA A 154     -11.290  -0.113 -28.109  1.00 57.97           H
ATOM   2203 3HB  ALA A 154     -10.985   0.809 -26.617  1.00 57.97           H
ATOM   2204  HN  ALA A 154     -13.529  -0.005 -28.924  1.00 57.97           H
ATOM   2205  N   HIS A 155     -11.987   2.472 -29.849  1.00 53.08           N
ATOM   2206  CA  HIS A 155     -11.083   3.221 -30.705  1.00 53.08           C
ATOM   2207  C   HIS A 155     -11.474   4.700 -30.695  1.00 53.08           C
ATOM   2208  O   HIS A 155     -10.619   5.571 -30.544  1.00 53.08           O
ATOM   2209  HA  HIS A 155     -10.086   3.115 -30.277  1.00 53.08           H
ATOM   2210  CB  HIS A 155     -11.051   2.626 -32.115  1.00 53.08           C
ATOM   2211 1HB  HIS A 155     -11.568   1.667 -32.105  1.00 53.08           H
ATOM   2212 2HB  HIS A 155     -11.606   3.280 -32.787  1.00 53.08           H
ATOM   2213  CG  HIS A 155      -9.660   2.426 -32.666  1.00 53.08           C
ATOM   2214  ND1 HIS A 155      -8.860   3.477 -33.083  1.00 53.08           N
ATOM   2215  HD1 HIS A 155      -9.110   4.445 -33.064  1.00 53.08           H
ATOM   2216  CD2 HIS A 155      -8.934   1.288 -32.863  1.00 53.08           C
ATOM   2217  HD2 HIS A 155      -9.266   0.274 -32.640  1.00 53.08           H
ATOM   2218  CE1 HIS A 155      -7.708   2.981 -33.510  1.00 53.08           C
ATOM   2219  HE1 HIS A 155      -6.870   3.556 -33.903  1.00 53.08           H
ATOM   2220  NE2 HIS A 155      -7.756   1.625 -33.374  1.00 53.08           N
ATOM   2221  HN  HIS A 155     -12.641   1.890 -30.332  1.00 53.08           H
ATOM   2222  N   THR A 156     -12.767   4.939 -30.857  1.00 60.20           N
ATOM   2223  CA  THR A 156     -13.261   6.293 -31.040  1.00 60.20           C
ATOM   2224  C   THR A 156     -13.236   7.054 -29.713  1.00 60.20           C
ATOM   2225  O   THR A 156     -13.297   8.282 -29.697  1.00 60.20           O
ATOM   2226  HA  THR A 156     -12.589   6.815 -31.721  1.00 60.20           H
ATOM   2227  CB  THR A 156     -14.656   6.207 -31.665  1.00 60.20           C
ATOM   2228  HB  THR A 156     -15.162   7.171 -31.619  1.00 60.20           H
ATOM   2229  OG1 THR A 156     -15.289   5.145 -30.956  1.00 60.20           O
ATOM   2230  HG1 THR A 156     -16.273   5.155 -31.133  1.00 60.20           H
ATOM   2231  CG2 THR A 156     -14.619   5.718 -33.114  1.00 60.20           C
ATOM   2232 1HG2 THR A 156     -14.173   4.724 -33.151  1.00 60.20           H
ATOM   2233 2HG2 THR A 156     -14.024   6.405 -33.715  1.00 60.20           H
ATOM   2234 3HG2 THR A 156     -15.634   5.675 -33.509  1.00 60.20           H
ATOM   2235  HN  THR A 156     -13.470   4.228 -30.865  1.00 60.20           H
ATOM   2236  N   TRP A 157     -13.145   6.292 -28.633  1.00 56.51           N
ATOM   2237  CA  TRP A 157     -13.348   6.848 -27.306  1.00 56.51           C
ATOM   2238  C   TRP A 157     -11.974   7.088 -26.678  1.00 56.51           C
ATOM   2239  O   TRP A 157     -11.863   7.260 -25.465  1.00 56.51           O
ATOM   2240  HA  TRP A 157     -13.877   7.795 -27.419  1.00 56.51           H
ATOM   2241  CB  TRP A 157     -14.241   5.938 -26.461  1.00 56.51           C
ATOM   2242 1HB  TRP A 157     -13.960   4.901 -26.642  1.00 56.51           H
ATOM   2243 2HB  TRP A 157     -14.053   6.139 -25.406  1.00 56.51           H
ATOM   2244  CG  TRP A 157     -15.737   6.102 -26.738  1.00 56.51           C
ATOM   2245  CD1 TRP A 157     -16.384   5.936 -27.900  1.00 56.51           C
ATOM   2246  HD1 TRP A 157     -15.902   5.651 -28.835  1.00 56.51           H
ATOM   2247  CD2 TRP A 157     -16.753   6.472 -25.782  1.00 56.51           C
ATOM   2248  NE1 TRP A 157     -17.737   6.172 -27.763  1.00 56.51           N
ATOM   2249  HE1 TRP A 157     -18.424   6.112 -28.487  1.00 56.51           H
ATOM   2250  CE2 TRP A 157     -17.968   6.509 -26.435  1.00 56.51           C
ATOM   2251  CE3 TRP A 157     -16.648   6.767 -24.411  1.00 56.51           C
ATOM   2252  HE3 TRP A 157     -15.700   6.745 -23.873  1.00 56.51           H
ATOM   2253  CZ2 TRP A 157     -19.171   6.836 -25.797  1.00 56.51           C
ATOM   2254  HZ2 TRP A 157     -20.119   6.857 -26.336  1.00 56.51           H
ATOM   2255  CZ3 TRP A 157     -17.859   7.092 -23.789  1.00 56.51           C
ATOM   2256  HZ3 TRP A 157     -17.835   7.329 -22.725  1.00 56.51           H
ATOM   2257  CH2 TRP A 157     -19.091   7.133 -24.432  1.00 56.51           C
ATOM   2258  HH2 TRP A 157     -19.991   7.396 -23.875  1.00 56.51           H
ATOM   2259  HN  TRP A 157     -12.936   5.314 -28.654  1.00 56.51           H
ATOM   2260  N   ARG A 158     -10.961   7.092 -27.532  1.00 58.30           N
ATOM   2261  CA  ARG A 158      -9.587   7.163 -27.063  1.00 58.30           C
ATOM   2262  C   ARG A 158      -9.367   8.445 -26.257  1.00 58.30           C
ATOM   2263  O   ARG A 158      -8.812   8.406 -25.161  1.00 58.30           O
ATOM   2264  HA  ARG A 158      -9.460   6.280 -26.437  1.00 58.30           H
ATOM   2265  CB  ARG A 158      -8.603   7.130 -28.234  1.00 58.30           C
ATOM   2266 1HB  ARG A 158      -9.149   7.205 -29.175  1.00 58.30           H
ATOM   2267 2HB  ARG A 158      -7.940   7.994 -28.182  1.00 58.30           H
ATOM   2268  CG  ARG A 158      -7.776   5.843 -28.219  1.00 58.30           C
ATOM   2269 1HG  ARG A 158      -7.309   5.718 -27.242  1.00 58.30           H
ATOM   2270 2HG  ARG A 158      -8.430   4.984 -28.372  1.00 58.30           H
ATOM   2271  CD  ARG A 158      -6.699   5.871 -29.306  1.00 58.30           C
ATOM   2272 1HD  ARG A 158      -7.165   5.884 -30.291  1.00 58.30           H
ATOM   2273 2HD  ARG A 158      -6.108   6.783 -29.220  1.00 58.30           H
ATOM   2274  NE  ARG A 158      -5.821   4.686 -29.178  1.00 58.30           N
ATOM   2275  HE  ARG A 158      -6.009   4.040 -28.438  1.00 58.30           H
ATOM   2276  CZ  ARG A 158      -4.788   4.426 -29.991  1.00 58.30           C
ATOM   2277  NH1 ARG A 158      -4.489   5.257 -30.999  1.00 58.30           N
ATOM   2278 1HH1 ARG A 158      -5.039   6.079 -31.148  1.00 58.30           H
ATOM   2279 2HH1 ARG A 158      -3.717   5.055 -31.601  1.00 58.30           H
ATOM   2280  NH2 ARG A 158      -4.059   3.321 -29.782  1.00 58.30           N
ATOM   2281 1HH2 ARG A 158      -3.285   3.112 -30.379  1.00 58.30           H
ATOM   2282 2HH2 ARG A 158      -4.289   2.706 -29.027  1.00 58.30           H
ATOM   2283  HN  ARG A 158     -11.067   7.047 -28.525  1.00 58.30           H
ATOM   2284  N   GLU A 159      -9.814   9.552 -26.833  1.00 64.61           N
ATOM   2285  CA  GLU A 159      -9.611  10.851 -26.215  1.00 64.61           C
ATOM   2286  C   GLU A 159     -10.443  10.968 -24.937  1.00 64.61           C
ATOM   2287  O   GLU A 159      -9.940  11.400 -23.902  1.00 64.61           O
ATOM   2288  HA  GLU A 159      -8.549  10.892 -25.971  1.00 64.61           H
ATOM   2289  CB  GLU A 159      -9.945  11.981 -27.192  1.00 64.61           C
ATOM   2290 1HB  GLU A 159     -10.892  11.769 -27.688  1.00 64.61           H
ATOM   2291 2HB  GLU A 159      -9.937  12.935 -26.666  1.00 64.61           H
ATOM   2292  CG  GLU A 159      -8.885  12.087 -28.291  1.00 64.61           C
ATOM   2293 1HG  GLU A 159      -7.891  12.094 -27.843  1.00 64.61           H
ATOM   2294 2HG  GLU A 159      -8.937  11.210 -28.937  1.00 64.61           H
ATOM   2295  CD  GLU A 159      -9.085  13.354 -29.124  1.00 64.61           C
ATOM   2296  OE1 GLU A 159      -8.097  13.772 -29.766  1.00 64.61           O
ATOM   2297  OE2 GLU A 159     -10.220  13.875 -29.101  1.00 64.61           O
ATOM   2298  HN  GLU A 159     -10.307   9.570 -27.703  1.00 64.61           H
ATOM   2299  N   LYS A 160     -11.703  10.574 -25.051  1.00 69.65           N
ATOM   2300  CA  LYS A 160     -12.613  10.639 -23.921  1.00 69.65           C
ATOM   2301  C   LYS A 160     -12.059   9.790 -22.775  1.00 69.65           C
ATOM   2302  O   LYS A 160     -12.178  10.161 -21.609  1.00 69.65           O
ATOM   2303  HA  LYS A 160     -12.653  11.678 -23.593  1.00 69.65           H
ATOM   2304  CB  LYS A 160     -14.029  10.246 -24.349  1.00 69.65           C
ATOM   2305 1HB  LYS A 160     -13.998   9.308 -24.903  1.00 69.65           H
ATOM   2306 2HB  LYS A 160     -14.645  10.074 -23.466  1.00 69.65           H
ATOM   2307  CG  LYS A 160     -14.662  11.336 -25.215  1.00 69.65           C
ATOM   2308 1HG  LYS A 160     -14.560  12.303 -24.722  1.00 69.65           H
ATOM   2309 2HG  LYS A 160     -14.132  11.404 -26.165  1.00 69.65           H
ATOM   2310  CD  LYS A 160     -16.142  11.042 -25.471  1.00 69.65           C
ATOM   2311 1HD  LYS A 160     -16.242  10.094 -26.000  1.00 69.65           H
ATOM   2312 2HD  LYS A 160     -16.664  10.933 -24.520  1.00 69.65           H
ATOM   2313  CE  LYS A 160     -16.790  12.160 -26.290  1.00 69.65           C
ATOM   2314 1HE  LYS A 160     -16.677  13.112 -25.770  1.00 69.65           H
ATOM   2315 2HE  LYS A 160     -16.280  12.259 -27.248  1.00 69.65           H
ATOM   2316  NZ  LYS A 160     -18.225  11.876 -26.511  1.00 69.65           N
ATOM   2317 1HZ  LYS A 160     -18.640  12.630 -27.048  1.00 69.65           H
ATOM   2318 2HZ  LYS A 160     -18.323  11.005 -27.020  1.00 69.65           H
ATOM   2319 3HZ  LYS A 160     -18.696  11.800 -25.616  1.00 69.65           H
ATOM   2320  HN  LYS A 160     -12.103  10.216 -25.895  1.00 69.65           H
ATOM   2321  N   ARG A 161     -11.464   8.666 -23.148  1.00 67.60           N
ATOM   2322  CA  ARG A 161     -10.901   7.756 -22.166  1.00 67.60           C
ATOM   2323  C   ARG A 161      -9.802   8.455 -21.364  1.00 67.60           C
ATOM   2324  O   ARG A 161      -9.661   8.224 -20.164  1.00 67.60           O
ATOM   2325  HA  ARG A 161     -11.740   7.482 -21.526  1.00 67.60           H
ATOM   2326  CB  ARG A 161     -10.318   6.511 -22.839  1.00 67.60           C
ATOM   2327 1HB  ARG A 161      -9.855   6.789 -23.785  1.00 67.60           H
ATOM   2328 2HB  ARG A 161      -9.534   6.088 -22.211  1.00 67.60           H
ATOM   2329  CG  ARG A 161     -11.404   5.462 -23.084  1.00 67.60           C
ATOM   2330 1HG  ARG A 161     -11.910   5.231 -22.147  1.00 67.60           H
ATOM   2331 2HG  ARG A 161     -12.157   5.864 -23.762  1.00 67.60           H
ATOM   2332  CD  ARG A 161     -10.807   4.183 -23.676  1.00 67.60           C
ATOM   2333 1HD  ARG A 161     -10.419   4.382 -24.675  1.00 67.60           H
ATOM   2334 2HD  ARG A 161      -9.967   3.849 -23.067  1.00 67.60           H
ATOM   2335  NE  ARG A 161     -11.839   3.124 -23.737  1.00 67.60           N
ATOM   2336  HE  ARG A 161     -12.797   3.396 -23.639  1.00 67.60           H
ATOM   2337  CZ  ARG A 161     -11.571   1.824 -23.916  1.00 67.60           C
ATOM   2338  NH1 ARG A 161     -10.306   1.403 -24.054  1.00 67.60           N
ATOM   2339 1HH1 ARG A 161      -9.554   2.061 -24.023  1.00 67.60           H
ATOM   2340 2HH1 ARG A 161     -10.115   0.430 -24.187  1.00 67.60           H
ATOM   2341  NH2 ARG A 161     -12.587   0.950 -23.955  1.00 67.60           N
ATOM   2342 1HH2 ARG A 161     -12.404  -0.024 -24.088  1.00 67.60           H
ATOM   2343 2HH2 ARG A 161     -13.528   1.273 -23.852  1.00 67.60           H
ATOM   2344  HN  ARG A 161     -11.365   8.375 -24.100  1.00 67.60           H
ATOM   2345  N   LEU A 162      -9.050   9.297 -22.059  1.00 79.16           N
ATOM   2346  CA  LEU A 162      -7.949  10.008 -21.433  1.00 79.16           C
ATOM   2347  C   LEU A 162      -8.506  11.029 -20.439  1.00 79.16           C
ATOM   2348  O   LEU A 162      -7.924  11.250 -19.378  1.00 79.16           O
ATOM   2349  HA  LEU A 162      -7.358   9.277 -20.882  1.00 79.16           H
ATOM   2350  CB  LEU A 162      -7.034  10.621 -22.495  1.00 79.16           C
ATOM   2351 1HB  LEU A 162      -6.778   9.845 -23.217  1.00 79.16           H
ATOM   2352 2HB  LEU A 162      -7.596  11.384 -23.033  1.00 79.16           H
ATOM   2353  CG  LEU A 162      -5.737  11.249 -21.982  1.00 79.16           C
ATOM   2354  HG  LEU A 162      -5.988  11.944 -21.181  1.00 79.16           H
ATOM   2355  CD1 LEU A 162      -4.811  10.187 -21.386  1.00 79.16           C
ATOM   2356 1HD1 LEU A 162      -5.314   9.693 -20.554  1.00 79.16           H
ATOM   2357 2HD1 LEU A 162      -4.564   9.450 -22.150  1.00 79.16           H
ATOM   2358 3HD1 LEU A 162      -3.897  10.661 -21.029  1.00 79.16           H
ATOM   2359  CD2 LEU A 162      -5.047  12.059 -23.082  1.00 79.16           C
ATOM   2360 1HD2 LEU A 162      -4.810  11.404 -23.921  1.00 79.16           H
ATOM   2361 2HD2 LEU A 162      -5.711  12.854 -23.419  1.00 79.16           H
ATOM   2362 3HD2 LEU A 162      -4.128  12.494 -22.690  1.00 79.16           H
ATOM   2363  HN  LEU A 162      -9.183   9.494 -23.030  1.00 79.16           H
ATOM   2364  N   LEU A 163      -9.628  11.624 -20.817  1.00 82.30           N
ATOM   2365  CA  LEU A 163     -10.289  12.591 -19.957  1.00 82.30           C
ATOM   2366  C   LEU A 163     -10.794  11.885 -18.697  1.00 82.30           C
ATOM   2367  O   LEU A 163     -10.541  12.340 -17.582  1.00 82.30           O
ATOM   2368  HA  LEU A 163      -9.544  13.330 -19.663  1.00 82.30           H
ATOM   2369  CB  LEU A 163     -11.384  13.332 -20.726  1.00 82.30           C
ATOM   2370 1HB  LEU A 163     -10.948  13.738 -21.639  1.00 82.30           H
ATOM   2371 2HB  LEU A 163     -12.141  12.609 -21.030  1.00 82.30           H
ATOM   2372  CG  LEU A 163     -12.078  14.470 -19.976  1.00 82.30           C
ATOM   2373  HG  LEU A 163     -12.424  14.086 -19.016  1.00 82.30           H
ATOM   2374  CD1 LEU A 163     -11.100  15.609 -19.680  1.00 82.30           C
ATOM   2375 1HD1 LEU A 163     -10.281  15.234 -19.067  1.00 82.30           H
ATOM   2376 2HD1 LEU A 163     -10.703  15.999 -20.618  1.00 82.30           H
ATOM   2377 3HD1 LEU A 163     -11.619  16.405 -19.146  1.00 82.30           H
ATOM   2378  CD2 LEU A 163     -13.312  14.958 -20.739  1.00 82.30           C
ATOM   2379 1HD2 LEU A 163     -13.012  15.320 -21.722  1.00 82.30           H
ATOM   2380 2HD2 LEU A 163     -14.016  14.134 -20.854  1.00 82.30           H
ATOM   2381 3HD2 LEU A 163     -13.786  15.767 -20.183  1.00 82.30           H
ATOM   2382  HN  LEU A 163     -10.083  11.455 -21.691  1.00 82.30           H
ATOM   2383  N   TYR A 164     -11.498  10.784 -18.915  1.00 76.12           N
ATOM   2384  CA  TYR A 164     -12.057  10.022 -17.812  1.00 76.12           C
ATOM   2385  C   TYR A 164     -10.952   9.499 -16.892  1.00 76.12           C
ATOM   2386  O   TYR A 164     -11.134   9.425 -15.677  1.00 76.12           O
ATOM   2387  HA  TYR A 164     -12.710  10.683 -17.243  1.00 76.12           H
ATOM   2388  CB  TYR A 164     -12.782   8.833 -18.445  1.00 76.12           C
ATOM   2389 1HB  TYR A 164     -12.134   8.384 -19.198  1.00 76.12           H
ATOM   2390 2HB  TYR A 164     -12.953   8.075 -17.680  1.00 76.12           H
ATOM   2391  CG  TYR A 164     -14.120   9.193 -19.094  1.00 76.12           C
ATOM   2392  CD1 TYR A 164     -15.062   9.907 -18.382  1.00 76.12           C
ATOM   2393  HD1 TYR A 164     -14.853  10.214 -17.357  1.00 76.12           H
ATOM   2394  CD2 TYR A 164     -14.384   8.805 -20.392  1.00 76.12           C
ATOM   2395  HD2 TYR A 164     -13.640   8.241 -20.954  1.00 76.12           H
ATOM   2396  CE1 TYR A 164     -16.321  10.247 -18.992  1.00 76.12           C
ATOM   2397  HE1 TYR A 164     -17.074  10.810 -18.441  1.00 76.12           H
ATOM   2398  CE2 TYR A 164     -15.643   9.145 -21.003  1.00 76.12           C
ATOM   2399  HE2 TYR A 164     -15.865   8.844 -22.027  1.00 76.12           H
ATOM   2400  CZ  TYR A 164     -16.549   9.849 -20.273  1.00 76.12           C
ATOM   2401  OH  TYR A 164     -17.738  10.169 -20.850  1.00 76.12           O
ATOM   2402  HH  TYR A 164     -18.306  10.679 -20.203  1.00 76.12           H
ATOM   2403  HN  TYR A 164     -11.688  10.414 -19.824  1.00 76.12           H
ATOM   2404  N   SER A 165      -9.831   9.150 -17.505  1.00 86.18           N
ATOM   2405  CA  SER A 165      -8.700   8.627 -16.757  1.00 86.18           C
ATOM   2406  C   SER A 165      -8.184   9.686 -15.780  1.00 86.18           C
ATOM   2407  O   SER A 165      -7.764   9.360 -14.671  1.00 86.18           O
ATOM   2408  HA  SER A 165      -9.086   7.763 -16.217  1.00 86.18           H
ATOM   2409  CB  SER A 165      -7.577   8.181 -17.697  1.00 86.18           C
ATOM   2410 1HB  SER A 165      -6.850   7.592 -17.138  1.00 86.18           H
ATOM   2411 2HB  SER A 165      -7.988   7.530 -18.469  1.00 86.18           H
ATOM   2412  OG  SER A 165      -6.921   9.288 -18.309  1.00 86.18           O
ATOM   2413  HG  SER A 165      -7.585  10.007 -18.516  1.00 86.18           H
ATOM   2414  HN  SER A 165      -9.689   9.219 -18.493  1.00 86.18           H
ATOM   2415  N   LYS A 166      -8.233  10.932 -16.228  1.00 83.65           N
ATOM   2416  CA  LYS A 166      -7.826  12.045 -15.387  1.00 83.65           C
ATOM   2417  C   LYS A 166      -8.792  12.169 -14.208  1.00 83.65           C
ATOM   2418  O   LYS A 166      -8.365  12.298 -13.062  1.00 83.65           O
ATOM   2419  HA  LYS A 166      -6.834  11.815 -14.998  1.00 83.65           H
ATOM   2420  CB  LYS A 166      -7.701  13.325 -16.217  1.00 83.65           C
ATOM   2421 1HB  LYS A 166      -8.600  13.463 -16.817  1.00 83.65           H
ATOM   2422 2HB  LYS A 166      -7.626  14.186 -15.554  1.00 83.65           H
ATOM   2423  CG  LYS A 166      -6.475  13.269 -17.130  1.00 83.65           C
ATOM   2424 1HG  LYS A 166      -5.575  13.133 -16.529  1.00 83.65           H
ATOM   2425 2HG  LYS A 166      -6.549  12.406 -17.792  1.00 83.65           H
ATOM   2426  CD  LYS A 166      -6.351  14.547 -17.961  1.00 83.65           C
ATOM   2427 1HD  LYS A 166      -7.236  14.667 -18.585  1.00 83.65           H
ATOM   2428 2HD  LYS A 166      -6.308  15.413 -17.299  1.00 83.65           H
ATOM   2429  CE  LYS A 166      -5.101  14.510 -18.842  1.00 83.65           C
ATOM   2430 1HE  LYS A 166      -4.221  14.315 -18.228  1.00 83.65           H
ATOM   2431 2HE  LYS A 166      -5.178  13.691 -19.558  1.00 83.65           H
ATOM   2432  NZ  LYS A 166      -4.935  15.792 -19.562  1.00 83.65           N
ATOM   2433 1HZ  LYS A 166      -4.109  15.747 -20.148  1.00 83.65           H
ATOM   2434 2HZ  LYS A 166      -5.751  15.963 -20.141  1.00 83.65           H
ATOM   2435 3HZ  LYS A 166      -4.833  16.546 -18.891  1.00 83.65           H
ATOM   2436  HN  LYS A 166      -8.544  11.185 -17.144  1.00 83.65           H
ATOM   2437  N   MET A 167     -10.077  12.125 -14.530  1.00 84.94           N
ATOM   2438  CA  MET A 167     -11.108  12.270 -13.516  1.00 84.94           C
ATOM   2439  C   MET A 167     -11.015  11.153 -12.475  1.00 84.94           C
ATOM   2440  O   MET A 167     -11.085  11.410 -11.274  1.00 84.94           O
ATOM   2441  HA  MET A 167     -10.920  13.234 -13.042  1.00 84.94           H
ATOM   2442  CB  MET A 167     -12.486  12.236 -14.180  1.00 84.94           C
ATOM   2443 1HB  MET A 167     -12.578  11.336 -14.787  1.00 84.94           H
ATOM   2444 2HB  MET A 167     -13.261  12.186 -13.415  1.00 84.94           H
ATOM   2445  CG  MET A 167     -12.704  13.472 -15.055  1.00 84.94           C
ATOM   2446 1HG  MET A 167     -12.610  14.376 -14.452  1.00 84.94           H
ATOM   2447 2HG  MET A 167     -11.935  13.523 -15.826  1.00 84.94           H
ATOM   2448  SD  MET A 167     -14.320  13.409 -15.809  1.00 84.94           S
ATOM   2449  CE  MET A 167     -15.340  13.753 -14.385  1.00 84.94           C
ATOM   2450 1HE  MET A 167     -15.175  12.987 -13.627  1.00 84.94           H
ATOM   2451 2HE  MET A 167     -15.079  14.730 -13.978  1.00 84.94           H
ATOM   2452 3HE  MET A 167     -16.389  13.751 -14.681  1.00 84.94           H
ATOM   2453  HN  MET A 167     -10.416  11.993 -15.461  1.00 84.94           H
ATOM   2454  N   VAL A 168     -10.857   9.935 -12.974  1.00 92.22           N
ATOM   2455  CA  VAL A 168     -10.796   8.773 -12.104  1.00 92.22           C
ATOM   2456  C   VAL A 168      -9.609   8.917 -11.149  1.00 92.22           C
ATOM   2457  O   VAL A 168      -9.730   8.643  -9.956  1.00 92.22           O
ATOM   2458  HA  VAL A 168     -11.716   8.750 -11.519  1.00 92.22           H
ATOM   2459  CB  VAL A 168     -10.736   7.494 -12.943  1.00 92.22           C
ATOM   2460  HB  VAL A 168      -9.923   7.602 -13.661  1.00 92.22           H
ATOM   2461  CG1 VAL A 168     -10.430   6.278 -12.067  1.00 92.22           C
ATOM   2462 1HG1 VAL A 168      -9.468   6.418 -11.573  1.00 92.22           H
ATOM   2463 2HG1 VAL A 168     -11.211   6.166 -11.314  1.00 92.22           H
ATOM   2464 3HG1 VAL A 168     -10.393   5.383 -12.688  1.00 92.22           H
ATOM   2465  CG2 VAL A 168     -12.034   7.292 -13.728  1.00 92.22           C
ATOM   2466 1HG2 VAL A 168     -12.870   7.216 -13.033  1.00 92.22           H
ATOM   2467 2HG2 VAL A 168     -12.191   8.141 -14.394  1.00 92.22           H
ATOM   2468 3HG2 VAL A 168     -11.964   6.377 -14.315  1.00 92.22           H
ATOM   2469  HN  VAL A 168     -10.773   9.737 -13.950  1.00 92.22           H
ATOM   2470  N   CYS A 169      -8.489   9.348 -11.710  1.00 93.49           N
ATOM   2471  CA  CYS A 169      -7.279   9.524 -10.925  1.00 93.49           C
ATOM   2472  C   CYS A 169      -7.570  10.533  -9.813  1.00 93.49           C
ATOM   2473  O   CYS A 169      -7.235  10.297  -8.653  1.00 93.49           O
ATOM   2474  HA  CYS A 169      -7.032   8.548 -10.508  1.00 93.49           H
ATOM   2475  CB  CYS A 169      -6.098   9.960 -11.796  1.00 93.49           C
ATOM   2476 1HB  CYS A 169      -6.397  10.786 -12.441  1.00 93.49           H
ATOM   2477 2HB  CYS A 169      -5.287  10.325 -11.166  1.00 93.49           H
ATOM   2478  SG  CYS A 169      -5.516   8.553 -12.811  1.00 93.49           S
ATOM   2479  HG  CYS A 169      -6.487   8.624 -13.717  1.00 93.49           H
ATOM   2480  HN  CYS A 169      -8.400   9.575 -12.680  1.00 93.49           H
ATOM   2481  N   PHE A 170      -8.191  11.636 -10.205  1.00 93.09           N
ATOM   2482  CA  PHE A 170      -8.502  12.696  -9.261  1.00 93.09           C
ATOM   2483  C   PHE A 170      -9.405  12.182  -8.138  1.00 93.09           C
ATOM   2484  O   PHE A 170      -9.163  12.461  -6.965  1.00 93.09           O
ATOM   2485  HA  PHE A 170      -7.559  13.039  -8.838  1.00 93.09           H
ATOM   2486  CB  PHE A 170      -9.245  13.783 -10.040  1.00 93.09           C
ATOM   2487 1HB  PHE A 170      -8.625  14.105 -10.876  1.00 93.09           H
ATOM   2488 2HB  PHE A 170     -10.155  13.356 -10.463  1.00 93.09           H
ATOM   2489  CG  PHE A 170      -9.617  15.006  -9.199  1.00 93.09           C
ATOM   2490  CD1 PHE A 170     -10.893  15.166  -8.757  1.00 93.09           C
ATOM   2491  HD1 PHE A 170     -11.652  14.423  -9.003  1.00 93.09           H
ATOM   2492  CD2 PHE A 170      -8.671  15.934  -8.892  1.00 93.09           C
ATOM   2493  HD2 PHE A 170      -7.648  15.806  -9.246  1.00 93.09           H
ATOM   2494  CE1 PHE A 170     -11.238  16.301  -7.977  1.00 93.09           C
ATOM   2495  HE1 PHE A 170     -12.261  16.429  -7.623  1.00 93.09           H
ATOM   2496  CE2 PHE A 170      -9.015  17.069  -8.112  1.00 93.09           C
ATOM   2497  HE2 PHE A 170      -8.257  17.813  -7.867  1.00 93.09           H
ATOM   2498  CZ  PHE A 170     -10.292  17.229  -7.671  1.00 93.09           C
ATOM   2499  HZ  PHE A 170     -10.556  18.100  -7.072  1.00 93.09           H
ATOM   2500  HN  PHE A 170      -8.479  11.810 -11.147  1.00 93.09           H
ATOM   2501  N   THR A 171     -10.428  11.440  -8.537  1.00 92.61           N
ATOM   2502  CA  THR A 171     -11.378  10.898  -7.580  1.00 92.61           C
ATOM   2503  C   THR A 171     -10.665   9.989  -6.577  1.00 92.61           C
ATOM   2504  O   THR A 171     -10.992   9.989  -5.392  1.00 92.61           O
ATOM   2505  HA  THR A 171     -11.805  11.725  -7.014  1.00 92.61           H
ATOM   2506  CB  THR A 171     -12.485  10.188  -8.363  1.00 92.61           C
ATOM   2507  HB  THR A 171     -12.105   9.288  -8.846  1.00 92.61           H
ATOM   2508  OG1 THR A 171     -12.987  11.192  -9.241  1.00 92.61           O
ATOM   2509  HG1 THR A 171     -12.503  11.155 -10.115  1.00 92.61           H
ATOM   2510  CG2 THR A 171     -13.684   9.828  -7.484  1.00 92.61           C
ATOM   2511 1HG2 THR A 171     -14.106  10.736  -7.054  1.00 92.61           H
ATOM   2512 2HG2 THR A 171     -13.361   9.163  -6.683  1.00 92.61           H
ATOM   2513 3HG2 THR A 171     -14.440   9.327  -8.088  1.00 92.61           H
ATOM   2514  HN  THR A 171     -10.612  11.208  -9.492  1.00 92.61           H
ATOM   2515  N   ILE A 172      -9.703   9.236  -7.090  1.00 93.32           N
ATOM   2516  CA  ILE A 172      -8.960   8.303  -6.259  1.00 93.32           C
ATOM   2517  C   ILE A 172      -8.187   9.081  -5.192  1.00 93.32           C
ATOM   2518  O   ILE A 172      -8.204   8.715  -4.018  1.00 93.32           O
ATOM   2519  HA  ILE A 172      -9.685   7.660  -5.760  1.00 93.32           H
ATOM   2520  CB  ILE A 172      -8.076   7.402  -7.124  1.00 93.32           C
ATOM   2521  HB  ILE A 172      -7.579   8.025  -7.869  1.00 93.32           H
ATOM   2522  CG1 ILE A 172      -8.917   6.374  -7.882  1.00 93.32           C
ATOM   2523 1HG1 ILE A 172      -9.308   5.634  -7.184  1.00 93.32           H
ATOM   2524 2HG1 ILE A 172      -9.775   6.866  -8.340  1.00 93.32           H
ATOM   2525  CG2 ILE A 172      -6.980   6.741  -6.285  1.00 93.32           C
ATOM   2526 1HG2 ILE A 172      -6.356   7.511  -5.831  1.00 93.32           H
ATOM   2527 2HG2 ILE A 172      -7.437   6.135  -5.503  1.00 93.32           H
ATOM   2528 3HG2 ILE A 172      -6.366   6.107  -6.925  1.00 93.32           H
ATOM   2529  CD1 ILE A 172      -8.087   5.676  -8.962  1.00 93.32           C
ATOM   2530 1HD1 ILE A 172      -7.717   6.416  -9.671  1.00 93.32           H
ATOM   2531 2HD1 ILE A 172      -7.243   5.164  -8.498  1.00 93.32           H
ATOM   2532 3HD1 ILE A 172      -8.709   4.950  -9.485  1.00 93.32           H
ATOM   2533  HN  ILE A 172      -9.429   9.255  -8.051  1.00 93.32           H
ATOM   2534  N   TRP A 173      -7.528  10.140  -5.638  1.00 91.88           N
ATOM   2535  CA  TRP A 173      -6.674  10.917  -4.756  1.00 91.88           C
ATOM   2536  C   TRP A 173      -7.554  11.529  -3.664  1.00 91.88           C
ATOM   2537  O   TRP A 173      -7.196  11.508  -2.488  1.00 91.88           O
ATOM   2538  HA  TRP A 173      -5.948  10.236  -4.311  1.00 91.88           H
ATOM   2539  CB  TRP A 173      -5.881  11.963  -5.541  1.00 91.88           C
ATOM   2540 1HB  TRP A 173      -6.544  12.440  -6.262  1.00 91.88           H
ATOM   2541 2HB  TRP A 173      -5.544  12.740  -4.855  1.00 91.88           H
ATOM   2542  CG  TRP A 173      -4.668  11.397  -6.282  1.00 91.88           C
ATOM   2543  CD1 TRP A 173      -4.501  11.254  -7.604  1.00 91.88           C
ATOM   2544  HD1 TRP A 173      -5.244  11.537  -8.350  1.00 91.88           H
ATOM   2545  CD2 TRP A 173      -3.451  10.900  -5.686  1.00 91.88           C
ATOM   2546  NE1 TRP A 173      -3.271  10.704  -7.902  1.00 91.88           N
ATOM   2547  HE1 TRP A 173      -2.919  10.502  -8.816  1.00 91.88           H
ATOM   2548  CE2 TRP A 173      -2.612  10.482  -6.699  1.00 91.88           C
ATOM   2549  CE3 TRP A 173      -3.071  10.808  -4.335  1.00 91.88           C
ATOM   2550  HE3 TRP A 173      -3.715  11.131  -3.517  1.00 91.88           H
ATOM   2551  CZ2 TRP A 173      -1.341   9.943  -6.468  1.00 91.88           C
ATOM   2552  HZ2 TRP A 173      -0.697   9.619  -7.286  1.00 91.88           H
ATOM   2553  CZ3 TRP A 173      -1.798  10.266  -4.121  1.00 91.88           C
ATOM   2554  HZ3 TRP A 173      -1.454  10.172  -3.091  1.00 91.88           H
ATOM   2555  CH2 TRP A 173      -0.942   9.841  -5.130  1.00 91.88           C
ATOM   2556  HH2 TRP A 173       0.036   9.429  -4.880  1.00 91.88           H
ATOM   2557  HN  TRP A 173      -7.571  10.469  -6.582  1.00 91.88           H
ATOM   2558  N   VAL A 174      -8.690  12.061  -4.093  1.00 95.21           N
ATOM   2559  CA  VAL A 174      -9.611  12.703  -3.171  1.00 95.21           C
ATOM   2560  C   VAL A 174     -10.091  11.679  -2.141  1.00 95.21           C
ATOM   2561  O   VAL A 174     -10.152  11.975  -0.949  1.00 95.21           O
ATOM   2562  HA  VAL A 174      -9.063  13.491  -2.654  1.00 95.21           H
ATOM   2563  CB  VAL A 174     -10.758  13.355  -3.946  1.00 95.21           C
ATOM   2564  HB  VAL A 174     -11.198  12.597  -4.594  1.00 95.21           H
ATOM   2565  CG1 VAL A 174     -11.849  13.852  -2.996  1.00 95.21           C
ATOM   2566 1HG1 VAL A 174     -12.245  13.011  -2.426  1.00 95.21           H
ATOM   2567 2HG1 VAL A 174     -11.427  14.588  -2.311  1.00 95.21           H
ATOM   2568 3HG1 VAL A 174     -12.652  14.310  -3.573  1.00 95.21           H
ATOM   2569  CG2 VAL A 174     -10.244  14.491  -4.834  1.00 95.21           C
ATOM   2570 1HG2 VAL A 174      -9.767  15.249  -4.213  1.00 95.21           H
ATOM   2571 2HG2 VAL A 174      -9.520  14.096  -5.547  1.00 95.21           H
ATOM   2572 3HG2 VAL A 174     -11.080  14.936  -5.373  1.00 95.21           H
ATOM   2573  HN  VAL A 174      -8.983  12.057  -5.049  1.00 95.21           H
ATOM   2574  N   LEU A 175     -10.420  10.496  -2.639  1.00 89.97           N
ATOM   2575  CA  LEU A 175     -10.961   9.450  -1.787  1.00 89.97           C
ATOM   2576  C   LEU A 175      -9.904   9.035  -0.762  1.00 89.97           C
ATOM   2577  O   LEU A 175     -10.203   8.903   0.424  1.00 89.97           O
ATOM   2578  HA  LEU A 175     -11.813   9.872  -1.254  1.00 89.97           H
ATOM   2579  CB  LEU A 175     -11.487   8.289  -2.634  1.00 89.97           C
ATOM   2580 1HB  LEU A 175     -12.240   8.677  -3.319  1.00 89.97           H
ATOM   2581 2HB  LEU A 175     -10.666   7.910  -3.243  1.00 89.97           H
ATOM   2582  CG  LEU A 175     -12.095   7.117  -1.861  1.00 89.97           C
ATOM   2583  HG  LEU A 175     -11.356   6.761  -1.142  1.00 89.97           H
ATOM   2584  CD1 LEU A 175     -13.322   7.564  -1.063  1.00 89.97           C
ATOM   2585 1HD1 LEU A 175     -13.031   8.338  -0.353  1.00 89.97           H
ATOM   2586 2HD1 LEU A 175     -14.074   7.961  -1.745  1.00 89.97           H
ATOM   2587 3HD1 LEU A 175     -13.735   6.712  -0.523  1.00 89.97           H
ATOM   2588  CD2 LEU A 175     -12.414   5.950  -2.796  1.00 89.97           C
ATOM   2589 1HD2 LEU A 175     -13.126   6.276  -3.554  1.00 89.97           H
ATOM   2590 2HD2 LEU A 175     -11.498   5.611  -3.280  1.00 89.97           H
ATOM   2591 3HD2 LEU A 175     -12.845   5.130  -2.221  1.00 89.97           H
ATOM   2592  HN  LEU A 175     -10.321  10.248  -3.602  1.00 89.97           H
ATOM   2593  N   ALA A 176      -8.690   8.841  -1.256  1.00 94.84           N
ATOM   2594  CA  ALA A 176      -7.606   8.367  -0.413  1.00 94.84           C
ATOM   2595  C   ALA A 176      -7.315   9.408   0.669  1.00 94.84           C
ATOM   2596  O   ALA A 176      -7.015   9.057   1.809  1.00 94.84           O
ATOM   2597  HA  ALA A 176      -7.935   7.443   0.062  1.00 94.84           H
ATOM   2598  CB  ALA A 176      -6.380   8.067  -1.278  1.00 94.84           C
ATOM   2599 1HB  ALA A 176      -6.631   7.300  -2.012  1.00 94.84           H
ATOM   2600 2HB  ALA A 176      -6.068   8.975  -1.795  1.00 94.84           H
ATOM   2601 3HB  ALA A 176      -5.567   7.712  -0.646  1.00 94.84           H
ATOM   2602  HN  ALA A 176      -8.443   9.001  -2.212  1.00 94.84           H
ATOM   2603  N   ALA A 177      -7.414  10.669   0.274  1.00 94.80           N
ATOM   2604  CA  ALA A 177      -7.143  11.764   1.190  1.00 94.80           C
ATOM   2605  C   ALA A 177      -8.164  11.734   2.329  1.00 94.80           C
ATOM   2606  O   ALA A 177      -7.811  11.938   3.490  1.00 94.80           O
ATOM   2607  HA  ALA A 177      -6.146  11.612   1.604  1.00 94.80           H
ATOM   2608  CB  ALA A 177      -7.163  13.088   0.424  1.00 94.80           C
ATOM   2609 1HB  ALA A 177      -6.400  13.069  -0.354  1.00 94.80           H
ATOM   2610 2HB  ALA A 177      -8.143  13.230  -0.031  1.00 94.80           H
ATOM   2611 3HB  ALA A 177      -6.960  13.909   1.112  1.00 94.80           H
ATOM   2612  HN  ALA A 177      -7.673  10.947  -0.651  1.00 94.80           H
ATOM   2613  N   ALA A 178      -9.410  11.479   1.958  1.00 95.09           N
ATOM   2614  CA  ALA A 178     -10.488  11.440   2.932  1.00 95.09           C
ATOM   2615  C   ALA A 178     -10.269  10.260   3.881  1.00 95.09           C
ATOM   2616  O   ALA A 178     -10.565  10.354   5.072  1.00 95.09           O
ATOM   2617  HA  ALA A 178     -10.453  12.367   3.503  1.00 95.09           H
ATOM   2618  CB  ALA A 178     -11.831  11.360   2.203  1.00 95.09           C
ATOM   2619 1HB  ALA A 178     -11.951  12.235   1.565  1.00 95.09           H
ATOM   2620 2HB  ALA A 178     -11.860  10.458   1.593  1.00 95.09           H
ATOM   2621 3HB  ALA A 178     -12.639  11.331   2.934  1.00 95.09           H
ATOM   2622  HN  ALA A 178      -9.687  11.301   1.014  1.00 95.09           H
ATOM   2623  N   LEU A 179      -9.752   9.177   3.320  1.00 91.96           N
ATOM   2624  CA  LEU A 179      -9.621   7.937   4.065  1.00 91.96           C
ATOM   2625  C   LEU A 179      -8.451   8.056   5.044  1.00 91.96           C
ATOM   2626  O   LEU A 179      -8.282   7.211   5.921  1.00 91.96           O
ATOM   2627  HA  LEU A 179     -10.538   7.803   4.639  1.00 91.96           H
ATOM   2628  CB  LEU A 179      -9.506   6.747   3.110  1.00 91.96           C
ATOM   2629 1HB  LEU A 179      -8.712   6.958   2.393  1.00 91.96           H
ATOM   2630 2HB  LEU A 179      -9.193   5.875   3.684  1.00 91.96           H
ATOM   2631  CG  LEU A 179     -10.773   6.385   2.334  1.00 91.96           C
ATOM   2632  HG  LEU A 179     -11.135   7.283   1.833  1.00 91.96           H
ATOM   2633  CD1 LEU A 179     -10.474   5.351   1.247  1.00 91.96           C
ATOM   2634 1HD1 LEU A 179      -9.741   5.758   0.550  1.00 91.96           H
ATOM   2635 2HD1 LEU A 179     -10.075   4.446   1.706  1.00 91.96           H
ATOM   2636 3HD1 LEU A 179     -11.392   5.111   0.710  1.00 91.96           H
ATOM   2637  CD2 LEU A 179     -11.881   5.918   3.280  1.00 91.96           C
ATOM   2638 1HD2 LEU A 179     -11.544   5.038   3.828  1.00 91.96           H
ATOM   2639 2HD2 LEU A 179     -12.118   6.716   3.984  1.00 91.96           H
ATOM   2640 3HD2 LEU A 179     -12.771   5.667   2.702  1.00 91.96           H
ATOM   2641  HN  LEU A 179      -9.426   9.139   2.375  1.00 91.96           H
ATOM   2642  N   CYS A 180      -7.673   9.113   4.860  1.00 90.88           N
ATOM   2643  CA  CYS A 180      -6.506   9.337   5.697  1.00 90.88           C
ATOM   2644  C   CYS A 180      -6.876  10.363   6.771  1.00 90.88           C
ATOM   2645  O   CYS A 180      -6.027  10.771   7.562  1.00 90.88           O
ATOM   2646  HA  CYS A 180      -6.255   8.378   6.148  1.00 90.88           H
ATOM   2647  CB  CYS A 180      -5.297   9.784   4.873  1.00 90.88           C
ATOM   2648 1HB  CYS A 180      -4.379   9.610   5.435  1.00 90.88           H
ATOM   2649 2HB  CYS A 180      -5.229   9.192   3.961  1.00 90.88           H
ATOM   2650  SG  CYS A 180      -5.446  11.560   4.455  1.00 90.88           S
ATOM   2651  HG  CYS A 180      -4.217  11.690   3.962  1.00 90.88           H
ATOM   2652  HN  CYS A 180      -7.828   9.806   4.156  1.00 90.88           H
ATOM   2653  N   ILE A 181      -8.143  10.749   6.763  1.00 90.67           N
ATOM   2654  CA  ILE A 181      -8.635  11.721   7.725  1.00 90.67           C
ATOM   2655  C   ILE A 181      -8.339  11.224   9.142  1.00 90.67           C
ATOM   2656  O   ILE A 181      -7.836  11.976   9.975  1.00 90.67           O
ATOM   2657  HA  ILE A 181      -8.085  12.648   7.563  1.00 90.67           H
ATOM   2658  CB  ILE A 181     -10.114  12.021   7.475  1.00 90.67           C
ATOM   2659  HB  ILE A 181     -10.632  11.076   7.311  1.00 90.67           H
ATOM   2660  CG1 ILE A 181     -10.296  12.861   6.209  1.00 90.67           C
ATOM   2661 1HG1 ILE A 181      -9.864  13.851   6.360  1.00 90.67           H
ATOM   2662 2HG1 ILE A 181      -9.756  12.401   5.382  1.00 90.67           H
ATOM   2663  CG2 ILE A 181     -10.754  12.681   8.698  1.00 90.67           C
ATOM   2664 1HG2 ILE A 181     -10.674  12.012   9.555  1.00 90.67           H
ATOM   2665 2HG2 ILE A 181     -10.239  13.616   8.917  1.00 90.67           H
ATOM   2666 3HG2 ILE A 181     -11.805  12.884   8.493  1.00 90.67           H
ATOM   2667  CD1 ILE A 181     -11.777  12.995   5.848  1.00 90.67           C
ATOM   2668 1HD1 ILE A 181     -12.199  12.005   5.674  1.00 90.67           H
ATOM   2669 2HD1 ILE A 181     -12.309  13.478   6.668  1.00 90.67           H
ATOM   2670 3HD1 ILE A 181     -11.878  13.597   4.945  1.00 90.67           H
ATOM   2671  HN  ILE A 181      -8.827  10.411   6.117  1.00 90.67           H
ATOM   2672  N   PRO A 182      -8.645   9.954   9.440  1.00 91.89           N
ATOM   2673  CA  PRO A 182      -8.441   9.425  10.791  1.00 91.89           C
ATOM   2674  C   PRO A 182      -7.024   9.653  11.291  1.00 91.89           C
ATOM   2675  O   PRO A 182      -6.822  10.035  12.443  1.00 91.89           O
ATOM   2676  HA  PRO A 182      -9.081   9.950  11.499  1.00 91.89           H
ATOM   2677  CB  PRO A 182      -8.760   7.935  10.649  1.00 91.89           C
ATOM   2678 1HB  PRO A 182      -7.866   7.353  10.428  1.00 91.89           H
ATOM   2679 2HB  PRO A 182      -9.187   7.528  11.566  1.00 91.89           H
ATOM   2680  CG  PRO A 182      -9.758   7.896   9.497  1.00 91.89           C
ATOM   2681 1HG  PRO A 182      -9.814   6.906   9.045  1.00 91.89           H
ATOM   2682 2HG  PRO A 182     -10.767   8.140   9.828  1.00 91.89           H
ATOM   2683  CD  PRO A 182      -9.205   8.934   8.534  1.00 91.89           C
ATOM   2684 1HD  PRO A 182      -8.439   8.514   7.882  1.00 91.89           H
ATOM   2685 2HD  PRO A 182      -9.982   9.340   7.887  1.00 91.89           H
ATOM   2686  N   GLU A 183      -6.071   9.411  10.403  1.00 88.42           N
ATOM   2687  CA  GLU A 183      -4.667   9.529  10.760  1.00 88.42           C
ATOM   2688  C   GLU A 183      -4.340  10.970  11.157  1.00 88.42           C
ATOM   2689  O   GLU A 183      -3.573  11.202  12.090  1.00 88.42           O
ATOM   2690  HA  GLU A 183      -4.530   8.869  11.617  1.00 88.42           H
ATOM   2691  CB  GLU A 183      -3.768   9.057   9.616  1.00 88.42           C
ATOM   2692 1HB  GLU A 183      -4.207   9.347   8.661  1.00 88.42           H
ATOM   2693 2HB  GLU A 183      -2.758   9.441   9.760  1.00 88.42           H
ATOM   2694  CG  GLU A 183      -3.652   7.532   9.603  1.00 88.42           C
ATOM   2695 1HG  GLU A 183      -2.938   7.224   8.839  1.00 88.42           H
ATOM   2696 2HG  GLU A 183      -3.263   7.185  10.560  1.00 88.42           H
ATOM   2697  CD  GLU A 183      -5.010   6.880   9.332  1.00 88.42           C
ATOM   2698  OE1 GLU A 183      -5.162   5.702   9.720  1.00 88.42           O
ATOM   2699  OE2 GLU A 183      -5.865   7.576   8.741  1.00 88.42           O
ATOM   2700  HN  GLU A 183      -6.244   9.139   9.456  1.00 88.42           H
ATOM   2701  N   ILE A 184      -4.937  11.901  10.427  1.00 89.83           N
ATOM   2702  CA  ILE A 184      -4.670  13.311  10.649  1.00 89.83           C
ATOM   2703  C   ILE A 184      -5.082  13.686  12.074  1.00 89.83           C
ATOM   2704  O   ILE A 184      -4.392  14.456  12.741  1.00 89.83           O
ATOM   2705  HA  ILE A 184      -3.594  13.459  10.550  1.00 89.83           H
ATOM   2706  CB  ILE A 184      -5.345  14.161   9.570  1.00 89.83           C
ATOM   2707  HB  ILE A 184      -6.406  13.911   9.553  1.00 89.83           H
ATOM   2708  CG1 ILE A 184      -4.782  13.837   8.185  1.00 89.83           C
ATOM   2709 1HG1 ILE A 184      -3.739  14.150   8.130  1.00 89.83           H
ATOM   2710 2HG1 ILE A 184      -4.799  12.759   8.024  1.00 89.83           H
ATOM   2711  CG2 ILE A 184      -5.237  15.651   9.898  1.00 89.83           C
ATOM   2712 1HG2 ILE A 184      -5.723  15.849  10.854  1.00 89.83           H
ATOM   2713 2HG2 ILE A 184      -4.186  15.935   9.960  1.00 89.83           H
ATOM   2714 3HG2 ILE A 184      -5.725  16.232   9.115  1.00 89.83           H
ATOM   2715  CD1 ILE A 184      -5.588  14.534   7.088  1.00 89.83           C
ATOM   2716 1HD1 ILE A 184      -6.625  14.200   7.131  1.00 89.83           H
ATOM   2717 2HD1 ILE A 184      -5.548  15.613   7.238  1.00 89.83           H
ATOM   2718 3HD1 ILE A 184      -5.167  14.287   6.114  1.00 89.83           H
ATOM   2719  HN  ILE A 184      -5.592  11.704   9.697  1.00 89.83           H
ATOM   2720  N   LEU A 185      -6.205  13.126  12.498  1.00 90.03           N
ATOM   2721  CA  LEU A 185      -6.836  13.557  13.734  1.00 90.03           C
ATOM   2722  C   LEU A 185      -6.095  12.943  14.922  1.00 90.03           C
ATOM   2723  O   LEU A 185      -5.748  13.643  15.872  1.00 90.03           O
ATOM   2724  HA  LEU A 185      -6.739  14.641  13.789  1.00 90.03           H
ATOM   2725  CB  LEU A 185      -8.332  13.237  13.710  1.00 90.03           C
ATOM   2726 1HB  LEU A 185      -8.453  12.173  13.507  1.00 90.03           H
ATOM   2727 2HB  LEU A 185      -8.738  13.419  14.706  1.00 90.03           H
ATOM   2728  CG  LEU A 185      -9.170  14.020  12.698  1.00 90.03           C
ATOM   2729  HG  LEU A 185      -8.783  13.812  11.700  1.00 90.03           H
ATOM   2730  CD1 LEU A 185     -10.629  13.561  12.722  1.00 90.03           C
ATOM   2731 1HD1 LEU A 185     -10.681  12.501  12.473  1.00 90.03           H
ATOM   2732 2HD1 LEU A 185     -11.044  13.722  13.717  1.00 90.03           H
ATOM   2733 3HD1 LEU A 185     -11.202  14.134  11.992  1.00 90.03           H
ATOM   2734  CD2 LEU A 185      -9.039  15.527  12.927  1.00 90.03           C
ATOM   2735 1HD2 LEU A 185      -9.385  15.774  13.931  1.00 90.03           H
ATOM   2736 2HD2 LEU A 185      -7.995  15.822  12.819  1.00 90.03           H
ATOM   2737 3HD2 LEU A 185      -9.645  16.060  12.193  1.00 90.03           H
ATOM   2738  HN  LEU A 185      -6.680  12.391  12.014  1.00 90.03           H
ATOM   2739  N   TYR A 186      -5.872  11.640  14.831  1.00 90.31           N
ATOM   2740  CA  TYR A 186      -5.585  10.845  16.013  1.00 90.31           C
ATOM   2741  C   TYR A 186      -4.112  10.435  16.053  1.00 90.31           C
ATOM   2742  O   TYR A 186      -3.681   9.742  16.974  1.00 90.31           O
ATOM   2743  HA  TYR A 186      -5.809  11.452  16.890  1.00 90.31           H
ATOM   2744  CB  TYR A 186      -6.449   9.587  15.896  1.00 90.31           C
ATOM   2745 1HB  TYR A 186      -6.118   9.010  15.032  1.00 90.31           H
ATOM   2746 2HB  TYR A 186      -6.288   8.965  16.776  1.00 90.31           H
ATOM   2747  CG  TYR A 186      -7.946   9.872  15.757  1.00 90.31           C
ATOM   2748  CD1 TYR A 186      -8.575  10.711  16.655  1.00 90.31           C
ATOM   2749  HD1 TYR A 186      -8.005  11.170  17.462  1.00 90.31           H
ATOM   2750  CD2 TYR A 186      -8.667   9.289  14.735  1.00 90.31           C
ATOM   2751  HD2 TYR A 186      -8.171   8.627  14.026  1.00 90.31           H
ATOM   2752  CE1 TYR A 186      -9.984  10.978  16.525  1.00 90.31           C
ATOM   2753  HE1 TYR A 186     -10.493  11.639  17.227  1.00 90.31           H
ATOM   2754  CE2 TYR A 186     -10.076   9.557  14.605  1.00 90.31           C
ATOM   2755  HE2 TYR A 186     -10.658   9.104  13.802  1.00 90.31           H
ATOM   2756  CZ  TYR A 186     -10.665  10.388  15.506  1.00 90.31           C
ATOM   2757  OH  TYR A 186     -11.995  10.641  15.383  1.00 90.31           O
ATOM   2758  HH  TYR A 186     -12.373  10.119  14.618  1.00 90.31           H
ATOM   2759  HN  TYR A 186      -5.886  11.129  13.971  1.00 90.31           H
ATOM   2760  N   SER A 187      -3.379  10.880  15.043  1.00 91.15           N
ATOM   2761  CA  SER A 187      -1.934  10.728  15.042  1.00 91.15           C
ATOM   2762  C   SER A 187      -1.312  11.633  16.108  1.00 91.15           C
ATOM   2763  O   SER A 187      -1.497  12.849  16.078  1.00 91.15           O
ATOM   2764  HA  SER A 187      -1.754   9.679  15.279  1.00 91.15           H
ATOM   2765  CB  SER A 187      -1.347  11.047  13.666  1.00 91.15           C
ATOM   2766 1HB  SER A 187      -1.630  12.059  13.377  1.00 91.15           H
ATOM   2767 2HB  SER A 187      -0.258  11.025  13.722  1.00 91.15           H
ATOM   2768  OG  SER A 187      -1.789  10.128  12.671  1.00 91.15           O
ATOM   2769  HG  SER A 187      -2.306  10.611  11.965  1.00 91.15           H
ATOM   2770  HN  SER A 187      -3.756  11.336  14.237  1.00 91.15           H
ATOM   2771  N   GLN A 188      -0.589  11.006  17.023  1.00 84.63           N
ATOM   2772  CA  GLN A 188       0.028  11.735  18.119  1.00 84.63           C
ATOM   2773  C   GLN A 188       1.401  11.144  18.443  1.00 84.63           C
ATOM   2774  O   GLN A 188       1.713  10.027  18.032  1.00 84.63           O
ATOM   2775  HA  GLN A 188       0.141  12.757  17.759  1.00 84.63           H
ATOM   2776  CB  GLN A 188      -0.875  11.735  19.354  1.00 84.63           C
ATOM   2777 1HB  GLN A 188      -1.031  10.711  19.694  1.00 84.63           H
ATOM   2778 2HB  GLN A 188      -0.385  12.270  20.167  1.00 84.63           H
ATOM   2779  CG  GLN A 188      -2.224  12.388  19.047  1.00 84.63           C
ATOM   2780 1HG  GLN A 188      -2.064  13.359  18.578  1.00 84.63           H
ATOM   2781 2HG  GLN A 188      -2.774  11.775  18.332  1.00 84.63           H
ATOM   2782  CD  GLN A 188      -3.053  12.561  20.321  1.00 84.63           C
ATOM   2783  OE1 GLN A 188      -2.579  12.374  21.430  1.00 84.63           O
ATOM   2784  NE2 GLN A 188      -4.312  12.927  20.102  1.00 84.63           N
ATOM   2785 1HE2 GLN A 188      -4.638  13.064  19.167  1.00 84.63           H
ATOM   2786 2HE2 GLN A 188      -4.934  13.066  20.873  1.00 84.63           H
ATOM   2787  HN  GLN A 188      -0.421  10.020  17.025  1.00 84.63           H
ATOM   2788  N   ILE A 189       2.185  11.919  19.178  1.00 88.47           N
ATOM   2789  CA  ILE A 189       3.384  11.390  19.806  1.00 88.47           C
ATOM   2790  C   ILE A 189       3.039  10.884  21.208  1.00 88.47           C
ATOM   2791  O   ILE A 189       2.510  11.632  22.029  1.00 88.47           O
ATOM   2792  HA  ILE A 189       3.721  10.544  19.207  1.00 88.47           H
ATOM   2793  CB  ILE A 189       4.503  12.433  19.787  1.00 88.47           C
ATOM   2794  HB  ILE A 189       4.142  13.331  20.289  1.00 88.47           H
ATOM   2795  CG1 ILE A 189       4.858  12.830  18.353  1.00 88.47           C
ATOM   2796 1HG1 ILE A 189       5.271  11.969  17.826  1.00 88.47           H
ATOM   2797 2HG1 ILE A 189       3.956  13.127  17.819  1.00 88.47           H
ATOM   2798  CG2 ILE A 189       5.725  11.941  20.565  1.00 88.47           C
ATOM   2799 1HG2 ILE A 189       5.443  11.749  21.601  1.00 88.47           H
ATOM   2800 2HG2 ILE A 189       6.096  11.021  20.114  1.00 88.47           H
ATOM   2801 3HG2 ILE A 189       6.505  12.701  20.535  1.00 88.47           H
ATOM   2802  CD1 ILE A 189       5.869  13.978  18.336  1.00 88.47           C
ATOM   2803 1HD1 ILE A 189       5.444  14.844  18.842  1.00 88.47           H
ATOM   2804 2HD1 ILE A 189       6.780  13.668  18.848  1.00 88.47           H
ATOM   2805 3HD1 ILE A 189       6.104  14.240  17.304  1.00 88.47           H
ATOM   2806  HN  ILE A 189       2.012  12.889  19.346  1.00 88.47           H
ATOM   2807  N   LYS A 190       3.353   9.618  21.440  1.00 83.80           N
ATOM   2808  CA  LYS A 190       3.150   9.024  22.750  1.00 83.80           C
ATOM   2809  C   LYS A 190       4.508   8.677  23.364  1.00 83.80           C
ATOM   2810  O   LYS A 190       5.370   8.112  22.693  1.00 83.80           O
ATOM   2811  HA  LYS A 190       2.668   9.774  23.378  1.00 83.80           H
ATOM   2812  CB  LYS A 190       2.195   7.832  22.656  1.00 83.80           C
ATOM   2813 1HB  LYS A 190       1.277   8.135  22.151  1.00 83.80           H
ATOM   2814 2HB  LYS A 190       2.647   7.047  22.049  1.00 83.80           H
ATOM   2815  CG  LYS A 190       1.863   7.284  24.045  1.00 83.80           C
ATOM   2816 1HG  LYS A 190       2.783   7.000  24.557  1.00 83.80           H
ATOM   2817 2HG  LYS A 190       1.393   8.064  24.644  1.00 83.80           H
ATOM   2818  CD  LYS A 190       0.931   6.075  23.949  1.00 83.80           C
ATOM   2819 1HD  LYS A 190      -0.033   6.385  23.546  1.00 83.80           H
ATOM   2820 2HD  LYS A 190       1.347   5.344  23.255  1.00 83.80           H
ATOM   2821  CE  LYS A 190       0.731   5.426  25.321  1.00 83.80           C
ATOM   2822 1HE  LYS A 190       1.688   5.351  25.837  1.00 83.80           H
ATOM   2823 2HE  LYS A 190       0.086   6.054  25.936  1.00 83.80           H
ATOM   2824  NZ  LYS A 190       0.132   4.081  25.176  1.00 83.80           N
ATOM   2825 1HZ  LYS A 190       0.049   3.647  26.089  1.00 83.80           H
ATOM   2826 2HZ  LYS A 190      -0.788   4.164  24.757  1.00 83.80           H
ATOM   2827 3HZ  LYS A 190       0.723   3.510  24.582  1.00 83.80           H
ATOM   2828  HN  LYS A 190       3.739   9.003  20.752  1.00 83.80           H
ATOM   2829  N   GLU A 191       4.655   9.031  24.632  1.00 75.70           N
ATOM   2830  CA  GLU A 191       5.817   8.609  25.396  1.00 75.70           C
ATOM   2831  C   GLU A 191       5.483   7.369  26.229  1.00 75.70           C
ATOM   2832  O   GLU A 191       4.550   7.387  27.030  1.00 75.70           O
ATOM   2833  HA  GLU A 191       6.577   8.363  24.655  1.00 75.70           H
ATOM   2834  CB  GLU A 191       6.330   9.743  26.285  1.00 75.70           C
ATOM   2835 1HB  GLU A 191       5.491  10.226  26.786  1.00 75.70           H
ATOM   2836 2HB  GLU A 191       7.080   9.358  26.976  1.00 75.70           H
ATOM   2837  CG  GLU A 191       7.026  10.821  25.451  1.00 75.70           C
ATOM   2838 1HG  GLU A 191       7.788  10.363  24.821  1.00 75.70           H
ATOM   2839 2HG  GLU A 191       6.303  11.294  24.786  1.00 75.70           H
ATOM   2840  CD  GLU A 191       7.669  11.880  26.349  1.00 75.70           C
ATOM   2841  OE1 GLU A 191       8.274  12.814  25.781  1.00 75.70           O
ATOM   2842  OE2 GLU A 191       7.541  11.730  27.584  1.00 75.70           O
ATOM   2843  HN  GLU A 191       4.000   9.594  25.136  1.00 75.70           H
ATOM   2844  N   GLU A 192       6.263   6.321  26.009  1.00 71.68           N
ATOM   2845  CA  GLU A 192       6.102   5.095  26.772  1.00 71.68           C
ATOM   2846  C   GLU A 192       7.469   4.519  27.147  1.00 71.68           C
ATOM   2847  O   GLU A 192       8.323   4.326  26.284  1.00 71.68           O
ATOM   2848  HA  GLU A 192       5.562   5.384  27.674  1.00 71.68           H
ATOM   2849  CB  GLU A 192       5.270   4.072  25.996  1.00 71.68           C
ATOM   2850 1HB  GLU A 192       4.296   4.497  25.756  1.00 71.68           H
ATOM   2851 2HB  GLU A 192       5.823   3.739  25.118  1.00 71.68           H
ATOM   2852  CG  GLU A 192       5.009   2.823  26.841  1.00 71.68           C
ATOM   2853 1HG  GLU A 192       5.897   2.190  26.844  1.00 71.68           H
ATOM   2854 2HG  GLU A 192       4.820   3.111  27.874  1.00 71.68           H
ATOM   2855  CD  GLU A 192       3.816   2.034  26.299  1.00 71.68           C
ATOM   2856  OE1 GLU A 192       3.242   1.256  27.092  1.00 71.68           O
ATOM   2857  OE2 GLU A 192       3.504   2.226  25.104  1.00 71.68           O
ATOM   2858  HN  GLU A 192       6.994   6.300  25.327  1.00 71.68           H
ATOM   2859  N   SER A 193       7.632   4.260  28.437  1.00 72.56           N
ATOM   2860  CA  SER A 193       8.863   3.665  28.930  1.00 72.56           C
ATOM   2861  C   SER A 193      10.059   4.534  28.537  1.00 72.56           C
ATOM   2862  O   SER A 193      11.153   4.023  28.304  1.00 72.56           O
ATOM   2863  HA  SER A 193       8.753   3.633  30.014  1.00 72.56           H
ATOM   2864  CB  SER A 193       9.041   2.243  28.393  1.00 72.56           C
ATOM   2865 1HB  SER A 193       9.197   2.279  27.315  1.00 72.56           H
ATOM   2866 2HB  SER A 193       9.936   1.800  28.830  1.00 72.56           H
ATOM   2867  OG  SER A 193       7.915   1.419  28.682  1.00 72.56           O
ATOM   2868  HG  SER A 193       8.024   0.526  28.246  1.00 72.56           H
ATOM   2869  HN  SER A 193       6.944   4.449  29.137  1.00 72.56           H
ATOM   2870  N   GLY A 194       9.810   5.834  28.475  1.00 80.49           N
ATOM   2871  CA  GLY A 194      10.867   6.785  28.177  1.00 80.49           C
ATOM   2872  C   GLY A 194      11.192   6.794  26.682  1.00 80.49           C
ATOM   2873  O   GLY A 194      12.170   7.409  26.260  1.00 80.49           O
ATOM   2874 1HA  GLY A 194      10.563   7.784  28.492  1.00 80.49           H
ATOM   2875 2HA  GLY A 194      11.761   6.531  28.746  1.00 80.49           H
ATOM   2876  HN  GLY A 194       8.907   6.238  28.623  1.00 80.49           H
ATOM   2877  N   ILE A 195      10.354   6.103  25.923  1.00 78.89           N
ATOM   2878  CA  ILE A 195      10.509   6.068  24.479  1.00 78.89           C
ATOM   2879  C   ILE A 195       9.366   6.850  23.828  1.00 78.89           C
ATOM   2880  O   ILE A 195       8.196   6.595  24.110  1.00 78.89           O
ATOM   2881  HA  ILE A 195      11.448   6.566  24.238  1.00 78.89           H
ATOM   2882  CB  ILE A 195      10.624   4.624  23.987  1.00 78.89           C
ATOM   2883  HB  ILE A 195       9.718   4.091  24.277  1.00 78.89           H
ATOM   2884  CG1 ILE A 195      11.800   3.909  24.655  1.00 78.89           C
ATOM   2885 1HG1 ILE A 195      12.732   4.411  24.391  1.00 78.89           H
ATOM   2886 2HG1 ILE A 195      11.701   3.971  25.738  1.00 78.89           H
ATOM   2887  CG2 ILE A 195      10.711   4.569  22.461  1.00 78.89           C
ATOM   2888 1HG2 ILE A 195       9.815   5.015  22.029  1.00 78.89           H
ATOM   2889 2HG2 ILE A 195      11.589   5.123  22.127  1.00 78.89           H
ATOM   2890 3HG2 ILE A 195      10.792   3.531  22.138  1.00 78.89           H
ATOM   2891  CD1 ILE A 195      11.866   2.442  24.226  1.00 78.89           C
ATOM   2892 1HD1 ILE A 195      10.943   1.938  24.513  1.00 78.89           H
ATOM   2893 2HD1 ILE A 195      11.990   2.385  23.145  1.00 78.89           H
ATOM   2894 3HD1 ILE A 195      12.711   1.958  24.715  1.00 78.89           H
ATOM   2895  HN  ILE A 195       9.583   5.576  26.278  1.00 78.89           H
ATOM   2896  N   ALA A 196       9.744   7.786  22.971  1.00 89.71           N
ATOM   2897  CA  ALA A 196       8.766   8.530  22.195  1.00 89.71           C
ATOM   2898  C   ALA A 196       8.373   7.715  20.962  1.00 89.71           C
ATOM   2899  O   ALA A 196       9.236   7.247  20.221  1.00 89.71           O
ATOM   2900  HA  ALA A 196       7.886   8.674  22.821  1.00 89.71           H
ATOM   2901  CB  ALA A 196       9.340   9.901  21.829  1.00 89.71           C
ATOM   2902 1HB  ALA A 196       9.576  10.451  22.740  1.00 89.71           H
ATOM   2903 2HB  ALA A 196      10.247   9.769  21.240  1.00 89.71           H
ATOM   2904 3HB  ALA A 196       8.606  10.458  21.248  1.00 89.71           H
ATOM   2905  HN  ALA A 196      10.697   8.038  22.803  1.00 89.71           H
ATOM   2906  N   ILE A 197       7.068   7.570  20.780  1.00 85.12           N
ATOM   2907  CA  ILE A 197       6.551   6.781  19.674  1.00 85.12           C
ATOM   2908  C   ILE A 197       5.471   7.582  18.944  1.00 85.12           C
ATOM   2909  O   ILE A 197       4.620   8.205  19.578  1.00 85.12           O
ATOM   2910  HA  ILE A 197       7.375   6.605  18.984  1.00 85.12           H
ATOM   2911  CB  ILE A 197       6.074   5.414  20.168  1.00 85.12           C
ATOM   2912  HB  ILE A 197       5.447   4.971  19.395  1.00 85.12           H
ATOM   2913  CG1 ILE A 197       5.211   5.555  21.424  1.00 85.12           C
ATOM   2914 1HG1 ILE A 197       5.822   5.915  22.251  1.00 85.12           H
ATOM   2915 2HG1 ILE A 197       4.434   6.301  21.254  1.00 85.12           H
ATOM   2916  CG2 ILE A 197       7.256   4.468  20.389  1.00 85.12           C
ATOM   2917 1HG2 ILE A 197       7.793   4.332  19.450  1.00 85.12           H
ATOM   2918 2HG2 ILE A 197       7.928   4.894  21.133  1.00 85.12           H
ATOM   2919 3HG2 ILE A 197       6.889   3.503  20.740  1.00 85.12           H
ATOM   2920  CD1 ILE A 197       4.569   4.219  21.801  1.00 85.12           C
ATOM   2921 1HD1 ILE A 197       3.939   3.874  20.981  1.00 85.12           H
ATOM   2922 2HD1 ILE A 197       5.349   3.483  21.994  1.00 85.12           H
ATOM   2923 3HD1 ILE A 197       3.961   4.347  22.697  1.00 85.12           H
ATOM   2924  HN  ILE A 197       6.372   7.978  21.370  1.00 85.12           H
ATOM   2925  N   CYS A 198       5.540   7.540  17.622  1.00 90.76           N
ATOM   2926  CA  CYS A 198       4.484   8.104  16.799  1.00 90.76           C
ATOM   2927  C   CYS A 198       3.437   7.017  16.548  1.00 90.76           C
ATOM   2928  O   CYS A 198       3.692   6.062  15.815  1.00 90.76           O
ATOM   2929  HA  CYS A 198       4.054   8.931  17.364  1.00 90.76           H
ATOM   2930  CB  CYS A 198       5.032   8.681  15.492  1.00 90.76           C
ATOM   2931 1HB  CYS A 198       5.631   9.568  15.700  1.00 90.76           H
ATOM   2932 2HB  CYS A 198       5.691   7.957  15.013  1.00 90.76           H
ATOM   2933  SG  CYS A 198       3.652   9.108  14.369  1.00 90.76           S
ATOM   2934  HN  CYS A 198       6.298   7.131  17.114  1.00 90.76           H
ATOM   2935  N   THR A 199       2.282   7.197  17.170  1.00 88.82           N
ATOM   2936  CA  THR A 199       1.199   6.238  17.031  1.00 88.82           C
ATOM   2937  C   THR A 199      -0.143   6.962  16.908  1.00 88.82           C
ATOM   2938  O   THR A 199      -0.234   8.158  17.182  1.00 88.82           O
ATOM   2939  HA  THR A 199       1.349   5.682  16.105  1.00 88.82           H
ATOM   2940  CB  THR A 199       1.264   5.276  18.219  1.00 88.82           C
ATOM   2941  HB  THR A 199       2.287   4.945  18.397  1.00 88.82           H
ATOM   2942  OG1 THR A 199       0.334   4.249  17.886  1.00 88.82           O
ATOM   2943  HG1 THR A 199       0.497   3.443  18.454  1.00 88.82           H
ATOM   2944  CG2 THR A 199       0.697   5.890  19.501  1.00 88.82           C
ATOM   2945 1HG2 THR A 199      -0.348   6.159  19.344  1.00 88.82           H
ATOM   2946 2HG2 THR A 199       1.267   6.782  19.760  1.00 88.82           H
ATOM   2947 3HG2 THR A 199       0.767   5.166  20.313  1.00 88.82           H
ATOM   2948  HN  THR A 199       2.080   7.979  17.760  1.00 88.82           H
ATOM   2949  N   MET A 200      -1.151   6.208  16.495  1.00 87.85           N
ATOM   2950  CA  MET A 200      -2.522   6.679  16.583  1.00 87.85           C
ATOM   2951  C   MET A 200      -3.095   6.443  17.982  1.00 87.85           C
ATOM   2952  O   MET A 200      -2.979   5.346  18.527  1.00 87.85           O
ATOM   2953  HA  MET A 200      -2.480   7.748  16.376  1.00 87.85           H
ATOM   2954  CB  MET A 200      -3.381   5.946  15.550  1.00 87.85           C
ATOM   2955 1HB  MET A 200      -3.258   4.869  15.668  1.00 87.85           H
ATOM   2956 2HB  MET A 200      -4.434   6.167  15.724  1.00 87.85           H
ATOM   2957  CG  MET A 200      -2.996   6.356  14.127  1.00 87.85           C
ATOM   2958 1HG  MET A 200      -3.003   7.442  14.038  1.00 87.85           H
ATOM   2959 2HG  MET A 200      -1.981   6.024  13.906  1.00 87.85           H
ATOM   2960  SD  MET A 200      -4.138   5.642  12.956  1.00 87.85           S
ATOM   2961  CE  MET A 200      -5.616   6.555  13.368  1.00 87.85           C
ATOM   2962 1HE  MET A 200      -5.877   6.371  14.410  1.00 87.85           H
ATOM   2963 2HE  MET A 200      -5.438   7.620  13.220  1.00 87.85           H
ATOM   2964 3HE  MET A 200      -6.434   6.230  12.725  1.00 87.85           H
ATOM   2965  HN  MET A 200      -1.042   5.292  16.108  1.00 87.85           H
ATOM   2966  N   VAL A 201      -3.699   7.490  18.524  1.00 90.24           N
ATOM   2967  CA  VAL A 201      -4.399   7.378  19.792  1.00 90.24           C
ATOM   2968  C   VAL A 201      -5.883   7.684  19.581  1.00 90.24           C
ATOM   2969  O   VAL A 201      -6.242   8.796  19.196  1.00 90.24           O
ATOM   2970  HA  VAL A 201      -4.299   6.347  20.133  1.00 90.24           H
ATOM   2971  CB  VAL A 201      -3.743   8.286  20.834  1.00 90.24           C
ATOM   2972  HB  VAL A 201      -3.860   9.317  20.501  1.00 90.24           H
ATOM   2973  CG1 VAL A 201      -4.433   8.150  22.193  1.00 90.24           C
ATOM   2974 1HG1 VAL A 201      -5.482   8.429  22.097  1.00 90.24           H
ATOM   2975 2HG1 VAL A 201      -4.361   7.118  22.535  1.00 90.24           H
ATOM   2976 3HG1 VAL A 201      -3.947   8.807  22.914  1.00 90.24           H
ATOM   2977  CG2 VAL A 201      -2.245   7.997  20.948  1.00 90.24           C
ATOM   2978 1HG2 VAL A 201      -2.097   6.960  21.247  1.00 90.24           H
ATOM   2979 2HG2 VAL A 201      -1.767   8.169  19.984  1.00 90.24           H
ATOM   2980 3HG2 VAL A 201      -1.803   8.657  21.695  1.00 90.24           H
ATOM   2981  HN  VAL A 201      -3.717   8.401  18.111  1.00 90.24           H
ATOM   2982  N   TYR A 202      -6.705   6.679  19.842  1.00 90.46           N
ATOM   2983  CA  TYR A 202      -8.138   6.813  19.641  1.00 90.46           C
ATOM   2984  C   TYR A 202      -8.822   7.337  20.905  1.00 90.46           C
ATOM   2985  O   TYR A 202      -8.435   6.984  22.017  1.00 90.46           O
ATOM   2986  HA  TYR A 202      -8.299   7.521  18.829  1.00 90.46           H
ATOM   2987  CB  TYR A 202      -8.655   5.404  19.343  1.00 90.46           C
ATOM   2988 1HB  TYR A 202      -8.385   4.746  20.169  1.00 90.46           H
ATOM   2989 2HB  TYR A 202      -9.744   5.429  19.298  1.00 90.46           H
ATOM   2990  CG  TYR A 202      -8.120   4.807  18.040  1.00 90.46           C
ATOM   2991  CD1 TYR A 202      -8.764   5.066  16.847  1.00 90.46           C
ATOM   2992  HD1 TYR A 202      -9.654   5.695  16.833  1.00 90.46           H
ATOM   2993  CD2 TYR A 202      -6.993   4.011  18.057  1.00 90.46           C
ATOM   2994  HD2 TYR A 202      -6.484   3.807  18.999  1.00 90.46           H
ATOM   2995  CE1 TYR A 202      -8.260   4.504  15.620  1.00 90.46           C
ATOM   2996  HE1 TYR A 202      -8.759   4.700  14.671  1.00 90.46           H
ATOM   2997  CE2 TYR A 202      -6.489   3.450  16.830  1.00 90.46           C
ATOM   2998  HE2 TYR A 202      -5.600   2.819  16.830  1.00 90.46           H
ATOM   2999  CZ  TYR A 202      -7.148   3.724  15.673  1.00 90.46           C
ATOM   3000  OH  TYR A 202      -6.672   3.194  14.514  1.00 90.46           O
ATOM   3001  HH  TYR A 202      -7.193   3.547  13.737  1.00 90.46           H
ATOM   3002  HN  TYR A 202      -6.408   5.788  20.184  1.00 90.46           H
ATOM   3003  N   PRO A 203      -9.848   8.187  20.758  1.00 85.39           N
ATOM   3004  CA  PRO A 203     -10.515   8.773  21.923  1.00 85.39           C
ATOM   3005  C   PRO A 203     -11.301   7.742  22.717  1.00 85.39           C
ATOM   3006  O   PRO A 203     -11.853   6.802  22.145  1.00 85.39           O
ATOM   3007  HA  PRO A 203      -9.776   9.166  22.622  1.00 85.39           H
ATOM   3008  CB  PRO A 203     -11.429   9.841  21.319  1.00 85.39           C
ATOM   3009 1HB  PRO A 203     -12.343   9.962  21.899  1.00 85.39           H
ATOM   3010 2HB  PRO A 203     -10.941  10.816  21.289  1.00 85.39           H
ATOM   3011  CG  PRO A 203     -11.715   9.324  19.938  1.00 85.39           C
ATOM   3012 1HG  PRO A 203     -12.549   8.622  19.945  1.00 85.39           H
ATOM   3013 2HG  PRO A 203     -11.988  10.135  19.263  1.00 85.39           H
ATOM   3014  CD  PRO A 203     -10.448   8.654  19.495  1.00 85.39           C
ATOM   3015 1HD  PRO A 203     -10.648   7.826  18.815  1.00 85.39           H
ATOM   3016 2HD  PRO A 203      -9.790   9.347  18.970  1.00 85.39           H
ATOM   3017  N   SER A 204     -11.332   7.947  24.025  1.00 77.15           N
ATOM   3018  CA  SER A 204     -11.691   6.878  24.942  1.00 77.15           C
ATOM   3019  C   SER A 204     -13.113   6.394  24.651  1.00 77.15           C
ATOM   3020  O   SER A 204     -13.405   5.205  24.767  1.00 77.15           O
ATOM   3021  HA  SER A 204     -10.971   6.082  24.754  1.00 77.15           H
ATOM   3022  CB  SER A 204     -11.574   7.337  26.397  1.00 77.15           C
ATOM   3023 1HB  SER A 204     -11.954   6.556  27.055  1.00 77.15           H
ATOM   3024 2HB  SER A 204     -10.524   7.482  26.648  1.00 77.15           H
ATOM   3025  OG  SER A 204     -12.290   8.547  26.634  1.00 77.15           O
ATOM   3026  HG  SER A 204     -13.269   8.357  26.703  1.00 77.15           H
ATOM   3027  HN  SER A 204     -11.118   8.822  24.460  1.00 77.15           H
ATOM   3028  N   ASP A 205     -13.961   7.341  24.277  1.00 69.76           N
ATOM   3029  CA  ASP A 205     -15.397   7.131  24.348  1.00 69.76           C
ATOM   3030  C   ASP A 205     -15.792   6.010  23.384  1.00 69.76           C
ATOM   3031  O   ASP A 205     -16.592   5.142  23.731  1.00 69.76           O
ATOM   3032  HA  ASP A 205     -15.598   6.876  25.388  1.00 69.76           H
ATOM   3033  CB  ASP A 205     -16.160   8.394  23.942  1.00 69.76           C
ATOM   3034 1HB  ASP A 205     -15.865   8.694  22.937  1.00 69.76           H
ATOM   3035 2HB  ASP A 205     -17.229   8.183  23.912  1.00 69.76           H
ATOM   3036  CG  ASP A 205     -15.887   9.537  24.922  1.00 69.76           C
ATOM   3037  OD1 ASP A 205     -15.264   9.252  25.967  1.00 69.76           O
ATOM   3038  OD2 ASP A 205     -16.309  10.670  24.603  1.00 69.76           O
ATOM   3039  HN  ASP A 205     -13.682   8.237  23.931  1.00 69.76           H
ATOM   3040  N   GLU A 206     -15.213   6.065  22.194  1.00 72.69           N
ATOM   3041  CA  GLU A 206     -15.551   5.110  21.152  1.00 72.69           C
ATOM   3042  C   GLU A 206     -14.280   4.478  20.580  1.00 72.69           C
ATOM   3043  O   GLU A 206     -14.263   4.044  19.429  1.00 72.69           O
ATOM   3044  HA  GLU A 206     -16.154   4.347  21.644  1.00 72.69           H
ATOM   3045  CB  GLU A 206     -16.380   5.770  20.049  1.00 72.69           C
ATOM   3046 1HB  GLU A 206     -15.851   6.642  19.664  1.00 72.69           H
ATOM   3047 2HB  GLU A 206     -16.619   5.037  19.280  1.00 72.69           H
ATOM   3048  CG  GLU A 206     -17.718   6.273  20.595  1.00 72.69           C
ATOM   3049 1HG  GLU A 206     -17.994   5.696  21.478  1.00 72.69           H
ATOM   3050 2HG  GLU A 206     -17.619   7.312  20.911  1.00 72.69           H
ATOM   3051  CD  GLU A 206     -18.819   6.158  19.540  1.00 72.69           C
ATOM   3052  OE1 GLU A 206     -19.888   5.614  19.892  1.00 72.69           O
ATOM   3053  OE2 GLU A 206     -18.567   6.616  18.404  1.00 72.69           O
ATOM   3054  HN  GLU A 206     -14.527   6.746  21.936  1.00 72.69           H
ATOM   3055  N   SER A 207     -13.247   4.448  21.409  1.00 85.46           N
ATOM   3056  CA  SER A 207     -11.923   4.074  20.941  1.00 85.46           C
ATOM   3057  C   SER A 207     -11.991   2.747  20.183  1.00 85.46           C
ATOM   3058  O   SER A 207     -11.452   2.628  19.084  1.00 85.46           O
ATOM   3059  HA  SER A 207     -11.614   4.880  20.276  1.00 85.46           H
ATOM   3060  CB  SER A 207     -10.937   3.970  22.107  1.00 85.46           C
ATOM   3061 1HB  SER A 207      -9.989   3.572  21.744  1.00 85.46           H
ATOM   3062 2HB  SER A 207     -10.735   4.966  22.501  1.00 85.46           H
ATOM   3063  OG  SER A 207     -11.432   3.137  23.152  1.00 85.46           O
ATOM   3064  HG  SER A 207     -10.863   3.238  23.968  1.00 85.46           H
ATOM   3065  HN  SER A 207     -13.304   4.672  22.382  1.00 85.46           H
ATOM   3066  N   THR A 208     -12.658   1.783  20.800  1.00 85.84           N
ATOM   3067  CA  THR A 208     -12.696   0.435  20.259  1.00 85.84           C
ATOM   3068  C   THR A 208     -13.398   0.425  18.899  1.00 85.84           C
ATOM   3069  O   THR A 208     -12.904  -0.176  17.947  1.00 85.84           O
ATOM   3070  HA  THR A 208     -11.672   0.103  20.092  1.00 85.84           H
ATOM   3071  CB  THR A 208     -13.365  -0.471  21.294  1.00 85.84           C
ATOM   3072  HB  THR A 208     -14.428  -0.244  21.382  1.00 85.84           H
ATOM   3073  OG1 THR A 208     -12.595  -0.274  22.477  1.00 85.84           O
ATOM   3074  HG1 THR A 208     -11.643  -0.532  22.312  1.00 85.84           H
ATOM   3075  CG2 THR A 208     -13.186  -1.957  20.976  1.00 85.84           C
ATOM   3076 1HG2 THR A 208     -12.123  -2.198  20.955  1.00 85.84           H
ATOM   3077 2HG2 THR A 208     -13.627  -2.175  20.003  1.00 85.84           H
ATOM   3078 3HG2 THR A 208     -13.679  -2.555  21.741  1.00 85.84           H
ATOM   3079  HN  THR A 208     -13.166   1.911  21.652  1.00 85.84           H
ATOM   3080  N   LYS A 209     -14.538   1.099  18.853  1.00 81.89           N
ATOM   3081  CA  LYS A 209     -15.336   1.135  17.639  1.00 81.89           C
ATOM   3082  C   LYS A 209     -14.510   1.750  16.508  1.00 81.89           C
ATOM   3083  O   LYS A 209     -14.500   1.236  15.391  1.00 81.89           O
ATOM   3084  HA  LYS A 209     -15.573   0.105  17.373  1.00 81.89           H
ATOM   3085  CB  LYS A 209     -16.663   1.853  17.893  1.00 81.89           C
ATOM   3086 1HB  LYS A 209     -16.474   2.833  18.331  1.00 81.89           H
ATOM   3087 2HB  LYS A 209     -17.176   2.022  16.946  1.00 81.89           H
ATOM   3088  CG  LYS A 209     -17.560   1.036  18.826  1.00 81.89           C
ATOM   3089 1HG  LYS A 209     -17.686   0.030  18.426  1.00 81.89           H
ATOM   3090 2HG  LYS A 209     -17.080   0.935  19.799  1.00 81.89           H
ATOM   3091  CD  LYS A 209     -18.928   1.700  18.991  1.00 81.89           C
ATOM   3092 1HD  LYS A 209     -18.798   2.757  19.222  1.00 81.89           H
ATOM   3093 2HD  LYS A 209     -19.480   1.644  18.053  1.00 81.89           H
ATOM   3094  CE  LYS A 209     -19.734   1.025  20.103  1.00 81.89           C
ATOM   3095 1HE  LYS A 209     -20.068   0.042  19.773  1.00 81.89           H
ATOM   3096 2HE  LYS A 209     -19.100   0.870  20.977  1.00 81.89           H
ATOM   3097  NZ  LYS A 209     -20.903   1.854  20.473  1.00 81.89           N
ATOM   3098 1HZ  LYS A 209     -21.447   1.375  21.182  1.00 81.89           H
ATOM   3099 2HZ  LYS A 209     -20.583   2.745  20.837  1.00 81.89           H
ATOM   3100 3HZ  LYS A 209     -21.479   2.011  19.653  1.00 81.89           H
ATOM   3101  HN  LYS A 209     -14.916   1.612  19.623  1.00 81.89           H
ATOM   3102  N   LEU A 210     -13.837   2.843  16.837  1.00 88.18           N
ATOM   3103  CA  LEU A 210     -13.137   3.623  15.830  1.00 88.18           C
ATOM   3104  C   LEU A 210     -12.009   2.780  15.232  1.00 88.18           C
ATOM   3105  O   LEU A 210     -11.867   2.703  14.013  1.00 88.18           O
ATOM   3106  HA  LEU A 210     -13.853   3.853  15.040  1.00 88.18           H
ATOM   3107  CB  LEU A 210     -12.666   4.955  16.416  1.00 88.18           C
ATOM   3108 1HB  LEU A 210     -13.502   5.414  16.943  1.00 88.18           H
ATOM   3109 2HB  LEU A 210     -11.895   4.750  17.159  1.00 88.18           H
ATOM   3110  CG  LEU A 210     -12.112   5.970  15.414  1.00 88.18           C
ATOM   3111  HG  LEU A 210     -11.307   5.493  14.855  1.00 88.18           H
ATOM   3112  CD1 LEU A 210     -13.183   6.382  14.402  1.00 88.18           C
ATOM   3113 1HD1 LEU A 210     -13.524   5.502  13.856  1.00 88.18           H
ATOM   3114 2HD1 LEU A 210     -14.025   6.833  14.927  1.00 88.18           H
ATOM   3115 3HD1 LEU A 210     -12.762   7.104  13.702  1.00 88.18           H
ATOM   3116  CD2 LEU A 210     -11.509   7.178  16.134  1.00 88.18           C
ATOM   3117 1HD2 LEU A 210     -12.277   7.664  16.735  1.00 88.18           H
ATOM   3118 2HD2 LEU A 210     -10.697   6.847  16.781  1.00 88.18           H
ATOM   3119 3HD2 LEU A 210     -11.122   7.883  15.398  1.00 88.18           H
ATOM   3120  HN  LEU A 210     -13.765   3.196  17.770  1.00 88.18           H
ATOM   3121  N   LYS A 211     -11.235   2.170  16.118  1.00 92.68           N
ATOM   3122  CA  LYS A 211     -10.124   1.336  15.692  1.00 92.68           C
ATOM   3123  C   LYS A 211     -10.646   0.230  14.772  1.00 92.68           C
ATOM   3124  O   LYS A 211     -10.112   0.020  13.684  1.00 92.68           O
ATOM   3125  HA  LYS A 211      -9.442   1.966  15.122  1.00 92.68           H
ATOM   3126  CB  LYS A 211      -9.351   0.814  16.905  1.00 92.68           C
ATOM   3127 1HB  LYS A 211      -8.960   1.653  17.481  1.00 92.68           H
ATOM   3128 2HB  LYS A 211     -10.026   0.264  17.562  1.00 92.68           H
ATOM   3129  CG  LYS A 211      -8.200  -0.095  16.471  1.00 92.68           C
ATOM   3130 1HG  LYS A 211      -8.599  -1.026  16.068  1.00 92.68           H
ATOM   3131 2HG  LYS A 211      -7.636   0.383  15.671  1.00 92.68           H
ATOM   3132  CD  LYS A 211      -7.270  -0.401  17.647  1.00 92.68           C
ATOM   3133 1HD  LYS A 211      -6.891   0.531  18.068  1.00 92.68           H
ATOM   3134 2HD  LYS A 211      -7.828  -0.903  18.437  1.00 92.68           H
ATOM   3135  CE  LYS A 211      -6.098  -1.280  17.205  1.00 92.68           C
ATOM   3136 1HE  LYS A 211      -6.466  -2.259  16.899  1.00 92.68           H
ATOM   3137 2HE  LYS A 211      -5.610  -0.837  16.337  1.00 92.68           H
ATOM   3138  NZ  LYS A 211      -5.120  -1.432  18.306  1.00 92.68           N
ATOM   3139 1HZ  LYS A 211      -4.399  -2.088  18.029  1.00 92.68           H
ATOM   3140 2HZ  LYS A 211      -4.699  -0.533  18.511  1.00 92.68           H
ATOM   3141 3HZ  LYS A 211      -5.594  -1.780  19.133  1.00 92.68           H
ATOM   3142  HN  LYS A 211     -11.358   2.239  17.108  1.00 92.68           H
ATOM   3143  N   SER A 212     -11.682  -0.448  15.243  1.00 90.67           N
ATOM   3144  CA  SER A 212     -12.230  -1.579  14.514  1.00 90.67           C
ATOM   3145  C   SER A 212     -12.694  -1.132  13.127  1.00 90.67           C
ATOM   3146  O   SER A 212     -12.465  -1.827  12.138  1.00 90.67           O
ATOM   3147  HA  SER A 212     -11.411  -2.294  14.432  1.00 90.67           H
ATOM   3148  CB  SER A 212     -13.389  -2.219  15.281  1.00 90.67           C
ATOM   3149 1HB  SER A 212     -14.167  -1.474  15.450  1.00 90.67           H
ATOM   3150 2HB  SER A 212     -13.832  -3.010  14.675  1.00 90.67           H
ATOM   3151  OG  SER A 212     -12.969  -2.759  16.531  1.00 90.67           O
ATOM   3152  HG  SER A 212     -13.007  -2.052  17.238  1.00 90.67           H
ATOM   3153  HN  SER A 212     -12.144  -0.236  16.105  1.00 90.67           H
ATOM   3154  N   ALA A 213     -13.337   0.026  13.097  1.00 93.92           N
ATOM   3155  CA  ALA A 213     -13.853   0.564  11.850  1.00 93.92           C
ATOM   3156  C   ALA A 213     -12.686   0.881  10.914  1.00 93.92           C
ATOM   3157  O   ALA A 213     -12.721   0.539   9.733  1.00 93.92           O
ATOM   3158  HA  ALA A 213     -14.478  -0.203  11.391  1.00 93.92           H
ATOM   3159  CB  ALA A 213     -14.717   1.793  12.143  1.00 93.92           C
ATOM   3160 1HB  ALA A 213     -15.548   1.508  12.787  1.00 93.92           H
ATOM   3161 2HB  ALA A 213     -14.113   2.550  12.642  1.00 93.92           H
ATOM   3162 3HB  ALA A 213     -15.104   2.196  11.207  1.00 93.92           H
ATOM   3163  HN  ALA A 213     -13.506   0.592  13.904  1.00 93.92           H
ATOM   3164  N   VAL A 214     -11.677   1.531  11.477  1.00 91.98           N
ATOM   3165  CA  VAL A 214     -10.533   1.961  10.692  1.00 91.98           C
ATOM   3166  C   VAL A 214      -9.856   0.736  10.072  1.00 91.98           C
ATOM   3167  O   VAL A 214      -9.490   0.752   8.898  1.00 91.98           O
ATOM   3168  HA  VAL A 214     -10.904   2.599   9.890  1.00 91.98           H
ATOM   3169  CB  VAL A 214      -9.585   2.792  11.559  1.00 91.98           C
ATOM   3170  HB  VAL A 214      -9.418   2.248  12.489  1.00 91.98           H
ATOM   3171  CG1 VAL A 214      -8.231   2.975  10.872  1.00 91.98           C
ATOM   3172 1HG1 VAL A 214      -7.778   1.999  10.696  1.00 91.98           H
ATOM   3173 2HG1 VAL A 214      -8.373   3.487   9.920  1.00 91.98           H
ATOM   3174 3HG1 VAL A 214      -7.577   3.569  11.510  1.00 91.98           H
ATOM   3175  CG2 VAL A 214     -10.209   4.144  11.911  1.00 91.98           C
ATOM   3176 1HG2 VAL A 214     -10.419   4.696  10.996  1.00 91.98           H
ATOM   3177 2HG2 VAL A 214     -11.136   3.984  12.461  1.00 91.98           H
ATOM   3178 3HG2 VAL A 214      -9.514   4.714  12.528  1.00 91.98           H
ATOM   3179  HN  VAL A 214     -11.635   1.764  12.448  1.00 91.98           H
ATOM   3180  N   LEU A 215      -9.711  -0.297  10.890  1.00 91.44           N
ATOM   3181  CA  LEU A 215      -9.016  -1.498  10.461  1.00 91.44           C
ATOM   3182  C   LEU A 215      -9.860  -2.224   9.411  1.00 91.44           C
ATOM   3183  O   LEU A 215      -9.336  -2.685   8.399  1.00 91.44           O
ATOM   3184  HA  LEU A 215      -8.080  -1.186   9.996  1.00 91.44           H
ATOM   3185  CB  LEU A 215      -8.654  -2.367  11.667  1.00 91.44           C
ATOM   3186 1HB  LEU A 215      -9.552  -2.510  12.269  1.00 91.44           H
ATOM   3187 2HB  LEU A 215      -8.354  -3.351  11.305  1.00 91.44           H
ATOM   3188  CG  LEU A 215      -7.546  -1.829  12.574  1.00 91.44           C
ATOM   3189  HG  LEU A 215      -7.871  -0.870  12.978  1.00 91.44           H
ATOM   3190  CD1 LEU A 215      -7.308  -2.762  13.763  1.00 91.44           C
ATOM   3191 1HD1 LEU A 215      -8.224  -2.850  14.345  1.00 91.44           H
ATOM   3192 2HD1 LEU A 215      -7.013  -3.746  13.398  1.00 91.44           H
ATOM   3193 3HD1 LEU A 215      -6.515  -2.356  14.391  1.00 91.44           H
ATOM   3194  CD2 LEU A 215      -6.264  -1.573  11.780  1.00 91.44           C
ATOM   3195 1HD2 LEU A 215      -5.923  -2.505  11.329  1.00 91.44           H
ATOM   3196 2HD2 LEU A 215      -6.461  -0.841  10.997  1.00 91.44           H
ATOM   3197 3HD2 LEU A 215      -5.492  -1.190  12.449  1.00 91.44           H
ATOM   3198  HN  LEU A 215     -10.058  -0.321  11.827  1.00 91.44           H
ATOM   3199  N   THR A 216     -11.153  -2.302   9.689  1.00 91.22           N
ATOM   3200  CA  THR A 216     -12.071  -2.986   8.794  1.00 91.22           C
ATOM   3201  C   THR A 216     -12.040  -2.342   7.406  1.00 91.22           C
ATOM   3202  O   THR A 216     -11.988  -3.041   6.395  1.00 91.22           O
ATOM   3203  HA  THR A 216     -11.733  -4.015   8.676  1.00 91.22           H
ATOM   3204  CB  THR A 216     -13.458  -2.973   9.439  1.00 91.22           C
ATOM   3205  HB  THR A 216     -13.829  -1.954   9.544  1.00 91.22           H
ATOM   3206  OG1 THR A 216     -13.281  -3.692  10.656  1.00 91.22           O
ATOM   3207  HG1 THR A 216     -13.249  -3.057  11.428  1.00 91.22           H
ATOM   3208  CG2 THR A 216     -14.475  -3.808   8.658  1.00 91.22           C
ATOM   3209 1HG2 THR A 216     -14.136  -4.843   8.611  1.00 91.22           H
ATOM   3210 2HG2 THR A 216     -14.571  -3.411   7.647  1.00 91.22           H
ATOM   3211 3HG2 THR A 216     -15.442  -3.765   9.159  1.00 91.22           H
ATOM   3212  HN  THR A 216     -11.574  -1.910  10.507  1.00 91.22           H
ATOM   3213  N   LEU A 217     -12.075  -1.018   7.402  1.00 88.47           N
ATOM   3214  CA  LEU A 217     -12.067  -0.273   6.155  1.00 88.47           C
ATOM   3215  C   LEU A 217     -10.777  -0.578   5.391  1.00 88.47           C
ATOM   3216  O   LEU A 217     -10.791  -0.711   4.169  1.00 88.47           O
ATOM   3217  HA  LEU A 217     -12.911  -0.623   5.560  1.00 88.47           H
ATOM   3218  CB  LEU A 217     -12.287   1.218   6.419  1.00 88.47           C
ATOM   3219 1HB  LEU A 217     -13.003   1.320   7.235  1.00 88.47           H
ATOM   3220 2HB  LEU A 217     -11.347   1.648   6.765  1.00 88.47           H
ATOM   3221  CG  LEU A 217     -12.788   2.043   5.233  1.00 88.47           C
ATOM   3222  HG  LEU A 217     -12.299   1.676   4.330  1.00 88.47           H
ATOM   3223  CD1 LEU A 217     -14.295   1.863   5.036  1.00 88.47           C
ATOM   3224 1HD1 LEU A 217     -14.513   0.811   4.848  1.00 88.47           H
ATOM   3225 2HD1 LEU A 217     -14.820   2.187   5.934  1.00 88.47           H
ATOM   3226 3HD1 LEU A 217     -14.624   2.460   4.186  1.00 88.47           H
ATOM   3227  CD2 LEU A 217     -12.403   3.516   5.387  1.00 88.47           C
ATOM   3228 1HD2 LEU A 217     -12.846   3.913   6.301  1.00 88.47           H
ATOM   3229 2HD2 LEU A 217     -11.318   3.604   5.441  1.00 88.47           H
ATOM   3230 3HD2 LEU A 217     -12.771   4.080   4.530  1.00 88.47           H
ATOM   3231  HN  LEU A 217     -12.108  -0.457   8.229  1.00 88.47           H
ATOM   3232  N   LYS A 218      -9.691  -0.679   6.145  1.00 86.66           N
ATOM   3233  CA  LYS A 218      -8.388  -0.921   5.550  1.00 86.66           C
ATOM   3234  C   LYS A 218      -8.397  -2.278   4.844  1.00 86.66           C
ATOM   3235  O   LYS A 218      -7.895  -2.405   3.729  1.00 86.66           O
ATOM   3236  HA  LYS A 218      -8.220  -0.145   4.803  1.00 86.66           H
ATOM   3237  CB  LYS A 218      -7.285  -0.782   6.602  1.00 86.66           C
ATOM   3238 1HB  LYS A 218      -7.401   0.162   7.133  1.00 86.66           H
ATOM   3239 2HB  LYS A 218      -7.382  -1.577   7.342  1.00 86.66           H
ATOM   3240  CG  LYS A 218      -5.900  -0.845   5.956  1.00 86.66           C
ATOM   3241 1HG  LYS A 218      -5.799  -1.772   5.393  1.00 86.66           H
ATOM   3242 2HG  LYS A 218      -5.790  -0.026   5.244  1.00 86.66           H
ATOM   3243  CD  LYS A 218      -4.797  -0.760   7.013  1.00 86.66           C
ATOM   3244 1HD  LYS A 218      -4.869   0.190   7.543  1.00 86.66           H
ATOM   3245 2HD  LYS A 218      -4.936  -1.549   7.752  1.00 86.66           H
ATOM   3246  CE  LYS A 218      -3.413  -0.890   6.373  1.00 86.66           C
ATOM   3247 1HE  LYS A 218      -3.376  -1.786   5.753  1.00 86.66           H
ATOM   3248 2HE  LYS A 218      -3.228  -0.040   5.718  1.00 86.66           H
ATOM   3249  NZ  LYS A 218      -2.365  -0.958   7.416  1.00 86.66           N
ATOM   3250 1HZ  LYS A 218      -1.494  -1.266   6.999  1.00 86.66           H
ATOM   3251 2HZ  LYS A 218      -2.237  -0.040   7.827  1.00 86.66           H
ATOM   3252 3HZ  LYS A 218      -2.646  -1.614   8.136  1.00 86.66           H
ATOM   3253  HN  LYS A 218      -9.693  -0.600   7.141  1.00 86.66           H
ATOM   3254  N   VAL A 219      -8.975  -3.258   5.523  1.00 90.88           N
ATOM   3255  CA  VAL A 219      -8.963  -4.623   5.024  1.00 90.88           C
ATOM   3256  C   VAL A 219      -9.867  -4.718   3.793  1.00 90.88           C
ATOM   3257  O   VAL A 219      -9.488  -5.312   2.785  1.00 90.88           O
ATOM   3258  HA  VAL A 219      -7.941  -4.856   4.727  1.00 90.88           H
ATOM   3259  CB  VAL A 219      -9.366  -5.591   6.138  1.00 90.88           C
ATOM   3260  HB  VAL A 219     -10.320  -5.256   6.545  1.00 90.88           H
ATOM   3261  CG1 VAL A 219      -9.560  -7.007   5.590  1.00 90.88           C
ATOM   3262 1HG1 VAL A 219     -10.344  -6.999   4.833  1.00 90.88           H
ATOM   3263 2HG1 VAL A 219      -8.628  -7.355   5.144  1.00 90.88           H
ATOM   3264 3HG1 VAL A 219      -9.846  -7.675   6.403  1.00 90.88           H
ATOM   3265  CG2 VAL A 219      -8.340  -5.578   7.273  1.00 90.88           C
ATOM   3266 1HG2 VAL A 219      -7.366  -5.877   6.886  1.00 90.88           H
ATOM   3267 2HG2 VAL A 219      -8.273  -4.574   7.691  1.00 90.88           H
ATOM   3268 3HG2 VAL A 219      -8.651  -6.275   8.051  1.00 90.88           H
ATOM   3269  HN  VAL A 219      -9.443  -3.133   6.398  1.00 90.88           H
ATOM   3270  N   ILE A 220     -11.045  -4.125   3.916  1.00 90.93           N
ATOM   3271  CA  ILE A 220     -12.050  -4.233   2.872  1.00 90.93           C
ATOM   3272  C   ILE A 220     -11.533  -3.559   1.600  1.00 90.93           C
ATOM   3273  O   ILE A 220     -11.446  -4.193   0.549  1.00 90.93           O
ATOM   3274  HA  ILE A 220     -12.195  -5.294   2.667  1.00 90.93           H
ATOM   3275  CB  ILE A 220     -13.391  -3.679   3.360  1.00 90.93           C
ATOM   3276  HB  ILE A 220     -13.212  -2.706   3.817  1.00 90.93           H
ATOM   3277  CG1 ILE A 220     -13.997  -4.580   4.437  1.00 90.93           C
ATOM   3278 1HG1 ILE A 220     -14.209  -5.563   4.017  1.00 90.93           H
ATOM   3279 2HG1 ILE A 220     -13.277  -4.727   5.242  1.00 90.93           H
ATOM   3280  CG2 ILE A 220     -14.351  -3.459   2.189  1.00 90.93           C
ATOM   3281 1HG2 ILE A 220     -13.913  -2.748   1.489  1.00 90.93           H
ATOM   3282 2HG2 ILE A 220     -14.529  -4.407   1.682  1.00 90.93           H
ATOM   3283 3HG2 ILE A 220     -15.296  -3.065   2.564  1.00 90.93           H
ATOM   3284  CD1 ILE A 220     -15.283  -3.972   5.001  1.00 90.93           C
ATOM   3285 1HD1 ILE A 220     -15.062  -3.000   5.442  1.00 90.93           H
ATOM   3286 2HD1 ILE A 220     -16.010  -3.850   4.197  1.00 90.93           H
ATOM   3287 3HD1 ILE A 220     -15.693  -4.633   5.764  1.00 90.93           H
ATOM   3288  HN  ILE A 220     -11.316  -3.578   4.709  1.00 90.93           H
ATOM   3289  N   LEU A 221     -11.203  -2.283   1.736  1.00 89.98           N
ATOM   3290  CA  LEU A 221     -10.842  -1.477   0.583  1.00 89.98           C
ATOM   3291  C   LEU A 221      -9.401  -1.792   0.176  1.00 89.98           C
ATOM   3292  O   LEU A 221      -9.013  -1.572  -0.970  1.00 89.98           O
ATOM   3293  HA  LEU A 221     -11.502  -1.763  -0.236  1.00 89.98           H
ATOM   3294  CB  LEU A 221     -11.090   0.006   0.867  1.00 89.98           C
ATOM   3295 1HB  LEU A 221     -10.506   0.290   1.743  1.00 89.98           H
ATOM   3296 2HB  LEU A 221     -10.706   0.586   0.027  1.00 89.98           H
ATOM   3297  CG  LEU A 221     -12.546   0.409   1.106  1.00 89.98           C
ATOM   3298  HG  LEU A 221     -12.906  -0.120   1.989  1.00 89.98           H
ATOM   3299  CD1 LEU A 221     -12.660   1.906   1.399  1.00 89.98           C
ATOM   3300 1HD1 LEU A 221     -12.080   2.148   2.289  1.00 89.98           H
ATOM   3301 2HD1 LEU A 221     -12.276   2.472   0.550  1.00 89.98           H
ATOM   3302 3HD1 LEU A 221     -13.706   2.165   1.565  1.00 89.98           H
ATOM   3303  CD2 LEU A 221     -13.432  -0.015  -0.067  1.00 89.98           C
ATOM   3304 1HD2 LEU A 221     -13.082   0.467  -0.979  1.00 89.98           H
ATOM   3305 2HD2 LEU A 221     -13.384  -1.098  -0.186  1.00 89.98           H
ATOM   3306 3HD2 LEU A 221     -14.462   0.283   0.129  1.00 89.98           H
ATOM   3307  HN  LEU A 221     -11.181  -1.802   2.612  1.00 89.98           H
ATOM   3308  N   GLY A 222      -8.647  -2.303   1.139  1.00 88.02           N
ATOM   3309  CA  GLY A 222      -7.214  -2.466   0.960  1.00 88.02           C
ATOM   3310  C   GLY A 222      -6.899  -3.760   0.207  1.00 88.02           C
ATOM   3311  O   GLY A 222      -5.858  -3.868  -0.440  1.00 88.02           O
ATOM   3312 1HA  GLY A 222      -6.813  -1.614   0.410  1.00 88.02           H
ATOM   3313 2HA  GLY A 222      -6.722  -2.478   1.932  1.00 88.02           H
ATOM   3314  HN  GLY A 222      -8.999  -2.603   2.025  1.00 88.02           H
ATOM   3315  N   PHE A 223      -7.817  -4.709   0.316  1.00 83.74           N
ATOM   3316  CA  PHE A 223      -7.577  -6.045  -0.204  1.00 83.74           C
ATOM   3317  C   PHE A 223      -8.822  -6.590  -0.908  1.00 83.74           C
ATOM   3318  O   PHE A 223      -8.815  -6.790  -2.121  1.00 83.74           O
ATOM   3319  HA  PHE A 223      -6.760  -5.971  -0.921  1.00 83.74           H
ATOM   3320  CB  PHE A 223      -7.250  -6.939   0.993  1.00 83.74           C
ATOM   3321 1HB  PHE A 223      -6.464  -6.468   1.582  1.00 83.74           H
ATOM   3322 2HB  PHE A 223      -8.130  -7.008   1.634  1.00 83.74           H
ATOM   3323  CG  PHE A 223      -6.804  -8.352   0.611  1.00 83.74           C
ATOM   3324  CD1 PHE A 223      -7.602  -9.417   0.893  1.00 83.74           C
ATOM   3325  HD1 PHE A 223      -8.559  -9.264   1.390  1.00 83.74           H
ATOM   3326  CD2 PHE A 223      -5.609  -8.543  -0.010  1.00 83.74           C
ATOM   3327  HD2 PHE A 223      -4.970  -7.689  -0.235  1.00 83.74           H
ATOM   3328  CE1 PHE A 223      -7.187 -10.728   0.538  1.00 83.74           C
ATOM   3329  HE1 PHE A 223      -7.827 -11.581   0.763  1.00 83.74           H
ATOM   3330  CE2 PHE A 223      -5.195  -9.854  -0.365  1.00 83.74           C
ATOM   3331  HE2 PHE A 223      -4.237 -10.007  -0.862  1.00 83.74           H
ATOM   3332  CZ  PHE A 223      -5.993 -10.919  -0.083  1.00 83.74           C
ATOM   3333  HZ  PHE A 223      -5.675 -11.925  -0.356  1.00 83.74           H
ATOM   3334  HN  PHE A 223      -8.708  -4.578   0.750  1.00 83.74           H
ATOM   3335  N   PHE A 224      -9.860  -6.814  -0.116  1.00 84.65           N
ATOM   3336  CA  PHE A 224     -10.972  -7.640  -0.555  1.00 84.65           C
ATOM   3337  C   PHE A 224     -11.610  -7.071  -1.824  1.00 84.65           C
ATOM   3338  O   PHE A 224     -11.758  -7.779  -2.819  1.00 84.65           O
ATOM   3339  HA  PHE A 224     -10.574  -8.633  -0.764  1.00 84.65           H
ATOM   3340  CB  PHE A 224     -12.008  -7.631   0.571  1.00 84.65           C
ATOM   3341 1HB  PHE A 224     -12.040  -6.636   1.013  1.00 84.65           H
ATOM   3342 2HB  PHE A 224     -12.993  -7.823   0.145  1.00 84.65           H
ATOM   3343  CG  PHE A 224     -11.737  -8.656   1.674  1.00 84.65           C
ATOM   3344  CD1 PHE A 224     -11.981  -9.975   1.452  1.00 84.65           C
ATOM   3345  HD1 PHE A 224     -12.370 -10.303   0.487  1.00 84.65           H
ATOM   3346  CD2 PHE A 224     -11.252  -8.247   2.877  1.00 84.65           C
ATOM   3347  HD2 PHE A 224     -11.056  -7.190   3.055  1.00 84.65           H
ATOM   3348  CE1 PHE A 224     -11.729 -10.926   2.476  1.00 84.65           C
ATOM   3349  HE1 PHE A 224     -11.925 -11.984   2.298  1.00 84.65           H
ATOM   3350  CE2 PHE A 224     -11.000  -9.198   3.901  1.00 84.65           C
ATOM   3351  HE2 PHE A 224     -10.612  -8.871   4.866  1.00 84.65           H
ATOM   3352  CZ  PHE A 224     -11.244 -10.518   3.679  1.00 84.65           C
ATOM   3353  HZ  PHE A 224     -11.051 -11.248   4.465  1.00 84.65           H
ATOM   3354  HN  PHE A 224      -9.949  -6.443   0.809  1.00 84.65           H
ATOM   3355  N   LEU A 225     -11.970  -5.799  -1.747  1.00 90.28           N
ATOM   3356  CA  LEU A 225     -12.652  -5.146  -2.852  1.00 90.28           C
ATOM   3357  C   LEU A 225     -11.767  -5.206  -4.099  1.00 90.28           C
ATOM   3358  O   LEU A 225     -12.191  -5.699  -5.143  1.00 90.28           O
ATOM   3359  HA  LEU A 225     -13.565  -5.707  -3.050  1.00 90.28           H
ATOM   3360  CB  LEU A 225     -13.069  -3.727  -2.461  1.00 90.28           C
ATOM   3361 1HB  LEU A 225     -13.768  -3.791  -1.628  1.00 90.28           H
ATOM   3362 2HB  LEU A 225     -12.188  -3.198  -2.098  1.00 90.28           H
ATOM   3363  CG  LEU A 225     -13.712  -2.888  -3.567  1.00 90.28           C
ATOM   3364  HG  LEU A 225     -13.090  -2.964  -4.459  1.00 90.28           H
ATOM   3365  CD1 LEU A 225     -15.095  -3.431  -3.933  1.00 90.28           C
ATOM   3366 1HD1 LEU A 225     -15.001  -4.459  -4.284  1.00 90.28           H
ATOM   3367 2HD1 LEU A 225     -15.740  -3.404  -3.054  1.00 90.28           H
ATOM   3368 3HD1 LEU A 225     -15.530  -2.816  -4.721  1.00 90.28           H
ATOM   3369  CD2 LEU A 225     -13.762  -1.410  -3.176  1.00 90.28           C
ATOM   3370 1HD2 LEU A 225     -14.348  -1.295  -2.264  1.00 90.28           H
ATOM   3371 2HD2 LEU A 225     -12.749  -1.045  -3.005  1.00 90.28           H
ATOM   3372 3HD2 LEU A 225     -14.224  -0.836  -3.980  1.00 90.28           H
ATOM   3373  HN  LEU A 225     -11.804  -5.217  -0.951  1.00 90.28           H
ATOM   3374  N   PRO A 226     -10.526  -4.707  -4.014  1.00 90.87           N
ATOM   3375  CA  PRO A 226      -9.613  -4.758  -5.158  1.00 90.87           C
ATOM   3376  C   PRO A 226      -9.472  -6.162  -5.722  1.00 90.87           C
ATOM   3377  O   PRO A 226      -9.529  -6.356  -6.935  1.00 90.87           O
ATOM   3378  HA  PRO A 226     -10.007  -4.159  -5.979  1.00 90.87           H
ATOM   3379  CB  PRO A 226      -8.290  -4.239  -4.590  1.00 90.87           C
ATOM   3380 1HB  PRO A 226      -7.665  -5.053  -4.222  1.00 90.87           H
ATOM   3381 2HB  PRO A 226      -7.710  -3.708  -5.344  1.00 90.87           H
ATOM   3382  CG  PRO A 226      -8.730  -3.313  -3.462  1.00 90.87           C
ATOM   3383 1HG  PRO A 226      -7.929  -3.143  -2.743  1.00 90.87           H
ATOM   3384 2HG  PRO A 226      -9.021  -2.331  -3.835  1.00 90.87           H
ATOM   3385  CD  PRO A 226      -9.901  -4.061  -2.846  1.00 90.87           C
ATOM   3386 1HD  PRO A 226      -9.571  -4.795  -2.111  1.00 90.87           H
ATOM   3387 2HD  PRO A 226     -10.587  -3.386  -2.332  1.00 90.87           H
ATOM   3388  N   PHE A 227      -9.290  -7.113  -4.818  1.00 86.81           N
ATOM   3389  CA  PHE A 227      -9.001  -8.480  -5.217  1.00 86.81           C
ATOM   3390  C   PHE A 227     -10.159  -9.073  -6.022  1.00 86.81           C
ATOM   3391  O   PHE A 227      -9.944  -9.683  -7.068  1.00 86.81           O
ATOM   3392  HA  PHE A 227      -8.105  -8.453  -5.838  1.00 86.81           H
ATOM   3393  CB  PHE A 227      -8.820  -9.292  -3.933  1.00 86.81           C
ATOM   3394 1HB  PHE A 227      -8.035  -8.832  -3.332  1.00 86.81           H
ATOM   3395 2HB  PHE A 227      -9.739  -9.240  -3.349  1.00 86.81           H
ATOM   3396  CG  PHE A 227      -8.466 -10.761  -4.170  1.00 86.81           C
ATOM   3397  CD1 PHE A 227      -9.431 -11.716  -4.083  1.00 86.81           C
ATOM   3398  HD1 PHE A 227     -10.456 -11.434  -3.844  1.00 86.81           H
ATOM   3399  CD2 PHE A 227      -7.186 -11.113  -4.469  1.00 86.81           C
ATOM   3400  HD2 PHE A 227      -6.413 -10.348  -4.539  1.00 86.81           H
ATOM   3401  CE1 PHE A 227      -9.102 -13.080  -4.304  1.00 86.81           C
ATOM   3402  HE1 PHE A 227      -9.875 -13.845  -4.233  1.00 86.81           H
ATOM   3403  CE2 PHE A 227      -6.858 -12.477  -4.689  1.00 86.81           C
ATOM   3404  HE2 PHE A 227      -5.832 -12.759  -4.928  1.00 86.81           H
ATOM   3405  CZ  PHE A 227      -7.823 -13.431  -4.602  1.00 86.81           C
ATOM   3406  HZ  PHE A 227      -7.571 -14.478  -4.771  1.00 86.81           H
ATOM   3407  HN  PHE A 227      -9.337  -6.962  -3.830  1.00 86.81           H
ATOM   3408  N   VAL A 228     -11.362  -8.873  -5.503  1.00 92.45           N
ATOM   3409  CA  VAL A 228     -12.550  -9.417  -6.137  1.00 92.45           C
ATOM   3410  C   VAL A 228     -12.682  -8.837  -7.547  1.00 92.45           C
ATOM   3411  O   VAL A 228     -12.946  -9.568  -8.500  1.00 92.45           O
ATOM   3412  HA  VAL A 228     -12.417 -10.497  -6.213  1.00 92.45           H
ATOM   3413  CB  VAL A 228     -13.778  -9.151  -5.264  1.00 92.45           C
ATOM   3414  HB  VAL A 228     -13.797  -8.087  -5.028  1.00 92.45           H
ATOM   3415  CG1 VAL A 228     -15.068  -9.489  -6.014  1.00 92.45           C
ATOM   3416 1HG1 VAL A 228     -15.138  -8.875  -6.912  1.00 92.45           H
ATOM   3417 2HG1 VAL A 228     -15.060 -10.543  -6.294  1.00 92.45           H
ATOM   3418 3HG1 VAL A 228     -15.925  -9.291  -5.370  1.00 92.45           H
ATOM   3419  CG2 VAL A 228     -13.691  -9.923  -3.946  1.00 92.45           C
ATOM   3420 1HG2 VAL A 228     -13.636 -10.992  -4.154  1.00 92.45           H
ATOM   3421 2HG2 VAL A 228     -12.800  -9.612  -3.400  1.00 92.45           H
ATOM   3422 3HG2 VAL A 228     -14.576  -9.716  -3.344  1.00 92.45           H
ATOM   3423  HN  VAL A 228     -11.530  -8.351  -4.667  1.00 92.45           H
ATOM   3424  N   VAL A 229     -12.492  -7.529  -7.634  1.00 92.21           N
ATOM   3425  CA  VAL A 229     -12.656  -6.831  -8.898  1.00 92.21           C
ATOM   3426  C   VAL A 229     -11.624  -7.351  -9.900  1.00 92.21           C
ATOM   3427  O   VAL A 229     -11.957  -7.633 -11.051  1.00 92.21           O
ATOM   3428  HA  VAL A 229     -13.654  -7.060  -9.272  1.00 92.21           H
ATOM   3429  CB  VAL A 229     -12.567  -5.320  -8.677  1.00 92.21           C
ATOM   3430  HB  VAL A 229     -11.641  -5.114  -8.141  1.00 92.21           H
ATOM   3431  CG1 VAL A 229     -12.514  -4.573 -10.012  1.00 92.21           C
ATOM   3432 1HG1 VAL A 229     -11.639  -4.897 -10.575  1.00 92.21           H
ATOM   3433 2HG1 VAL A 229     -13.416  -4.790 -10.585  1.00 92.21           H
ATOM   3434 3HG1 VAL A 229     -12.451  -3.501  -9.825  1.00 92.21           H
ATOM   3435  CG2 VAL A 229     -13.729  -4.822  -7.816  1.00 92.21           C
ATOM   3436 1HG2 VAL A 229     -14.673  -5.048  -8.313  1.00 92.21           H
ATOM   3437 2HG2 VAL A 229     -13.702  -5.320  -6.846  1.00 92.21           H
ATOM   3438 3HG2 VAL A 229     -13.642  -3.745  -7.674  1.00 92.21           H
ATOM   3439  HN  VAL A 229     -12.231  -6.949  -6.862  1.00 92.21           H
ATOM   3440  N   MET A 230     -10.391  -7.463  -9.428  1.00 85.02           N
ATOM   3441  CA  MET A 230      -9.302  -7.914 -10.277  1.00 85.02           C
ATOM   3442  C   MET A 230      -9.558  -9.332 -10.790  1.00 85.02           C
ATOM   3443  O   MET A 230      -9.423  -9.598 -11.983  1.00 85.02           O
ATOM   3444  HA  MET A 230      -9.275  -7.217 -11.114  1.00 85.02           H
ATOM   3445  CB  MET A 230      -7.992  -7.885  -9.486  1.00 85.02           C
ATOM   3446 1HB  MET A 230      -8.144  -8.343  -8.509  1.00 85.02           H
ATOM   3447 2HB  MET A 230      -7.238  -8.478 -10.003  1.00 85.02           H
ATOM   3448  CG  MET A 230      -7.489  -6.451  -9.312  1.00 85.02           C
ATOM   3449 1HG  MET A 230      -7.484  -5.939 -10.274  1.00 85.02           H
ATOM   3450 2HG  MET A 230      -8.164  -5.896  -8.659  1.00 85.02           H
ATOM   3451  SD  MET A 230      -5.844  -6.461  -8.619  1.00 85.02           S
ATOM   3452  CE  MET A 230      -6.208  -7.023  -6.964  1.00 85.02           C
ATOM   3453 1HE  MET A 230      -6.887  -6.319  -6.483  1.00 85.02           H
ATOM   3454 2HE  MET A 230      -6.676  -8.006  -7.009  1.00 85.02           H
ATOM   3455 3HE  MET A 230      -5.284  -7.086  -6.390  1.00 85.02           H
ATOM   3456  HN  MET A 230     -10.133  -7.252  -8.485  1.00 85.02           H
ATOM   3457  N   ALA A 231      -9.922 -10.206  -9.863  1.00 90.66           N
ATOM   3458  CA  ALA A 231     -10.108 -11.609 -10.189  1.00 90.66           C
ATOM   3459  C   ALA A 231     -11.193 -11.740 -11.259  1.00 90.66           C
ATOM   3460  O   ALA A 231     -11.038 -12.497 -12.216  1.00 90.66           O
ATOM   3461  HA  ALA A 231      -9.166 -11.985 -10.590  1.00 90.66           H
ATOM   3462  CB  ALA A 231     -10.446 -12.389  -8.917  1.00 90.66           C
ATOM   3463 1HB  ALA A 231      -9.631 -12.287  -8.200  1.00 90.66           H
ATOM   3464 2HB  ALA A 231     -11.364 -11.993  -8.481  1.00 90.66           H
ATOM   3465 3HB  ALA A 231     -10.586 -13.442  -9.162  1.00 90.66           H
ATOM   3466  HN  ALA A 231     -10.088  -9.969  -8.906  1.00 90.66           H
ATOM   3467  N   CYS A 232     -12.268 -10.991 -11.061  1.00 89.84           N
ATOM   3468  CA  CYS A 232     -13.391 -11.036 -11.982  1.00 89.84           C
ATOM   3469  C   CYS A 232     -12.917 -10.524 -13.344  1.00 89.84           C
ATOM   3470  O   CYS A 232     -13.174 -11.152 -14.370  1.00 89.84           O
ATOM   3471  HA  CYS A 232     -13.701 -12.079 -12.047  1.00 89.84           H
ATOM   3472  CB  CYS A 232     -14.586 -10.237 -11.456  1.00 89.84           C
ATOM   3473 1HB  CYS A 232     -14.265  -9.237 -11.165  1.00 89.84           H
ATOM   3474 2HB  CYS A 232     -15.328 -10.116 -12.245  1.00 89.84           H
ATOM   3475  SG  CYS A 232     -15.331 -11.095 -10.022  1.00 89.84           S
ATOM   3476  HG  CYS A 232     -14.458 -10.648  -9.123  1.00 89.84           H
ATOM   3477  HN  CYS A 232     -12.378 -10.363 -10.291  1.00 89.84           H
ATOM   3478  N   CYS A 233     -12.234  -9.390 -13.309  1.00 88.39           N
ATOM   3479  CA  CYS A 233     -11.836  -8.718 -14.534  1.00 88.39           C
ATOM   3480  C   CYS A 233     -11.002  -9.693 -15.367  1.00 88.39           C
ATOM   3481  O   CYS A 233     -11.278  -9.900 -16.548  1.00 88.39           O
ATOM   3482  HA  CYS A 233     -12.754  -8.450 -15.056  1.00 88.39           H
ATOM   3483  CB  CYS A 233     -11.079  -7.420 -14.247  1.00 88.39           C
ATOM   3484 1HB  CYS A 233     -10.321  -7.592 -13.483  1.00 88.39           H
ATOM   3485 2HB  CYS A 233     -10.557  -7.087 -15.144  1.00 88.39           H
ATOM   3486  SG  CYS A 233     -12.246  -6.125 -13.688  1.00 88.39           S
ATOM   3487  HG  CYS A 233     -12.366  -6.575 -12.442  1.00 88.39           H
ATOM   3488  HN  CYS A 233     -11.953  -8.932 -12.465  1.00 88.39           H
ATOM   3489  N   TYR A 234      -9.997 -10.265 -14.720  1.00 76.12           N
ATOM   3490  CA  TYR A 234      -9.022 -11.081 -15.424  1.00 76.12           C
ATOM   3491  C   TYR A 234      -9.618 -12.436 -15.810  1.00 76.12           C
ATOM   3492  O   TYR A 234      -9.227 -13.027 -16.815  1.00 76.12           O
ATOM   3493  HA  TYR A 234      -8.729 -10.550 -16.330  1.00 76.12           H
ATOM   3494  CB  TYR A 234      -7.872 -11.305 -14.440  1.00 76.12           C
ATOM   3495 1HB  TYR A 234      -8.276 -11.354 -13.429  1.00 76.12           H
ATOM   3496 2HB  TYR A 234      -7.413 -12.272 -14.647  1.00 76.12           H
ATOM   3497  CG  TYR A 234      -6.791 -10.223 -14.491  1.00 76.12           C
ATOM   3498  CD1 TYR A 234      -5.783 -10.298 -15.430  1.00 76.12           C
ATOM   3499  HD1 TYR A 234      -5.756 -11.128 -16.136  1.00 76.12           H
ATOM   3500  CD2 TYR A 234      -6.824  -9.173 -13.596  1.00 76.12           C
ATOM   3501  HD2 TYR A 234      -7.621  -9.113 -12.854  1.00 76.12           H
ATOM   3502  CE1 TYR A 234      -4.765  -9.280 -15.477  1.00 76.12           C
ATOM   3503  HE1 TYR A 234      -3.963  -9.327 -16.214  1.00 76.12           H
ATOM   3504  CE2 TYR A 234      -5.807  -8.154 -13.643  1.00 76.12           C
ATOM   3505  HE2 TYR A 234      -5.822  -7.319 -12.943  1.00 76.12           H
ATOM   3506  CZ  TYR A 234      -4.828  -8.258 -14.582  1.00 76.12           C
ATOM   3507  OH  TYR A 234      -3.867  -7.297 -14.626  1.00 76.12           O
ATOM   3508  HH  TYR A 234      -3.099  -7.607 -15.186  1.00 76.12           H
ATOM   3509  HN  TYR A 234      -9.844 -10.178 -13.736  1.00 76.12           H
ATOM   3510  N   THR A 235     -10.556 -12.890 -14.991  1.00 85.46           N
ATOM   3511  CA  THR A 235     -11.298 -14.100 -15.299  1.00 85.46           C
ATOM   3512  C   THR A 235     -11.982 -13.973 -16.662  1.00 85.46           C
ATOM   3513  O   THR A 235     -11.918 -14.889 -17.481  1.00 85.46           O
ATOM   3514  HA  THR A 235     -10.593 -14.927 -15.372  1.00 85.46           H
ATOM   3515  CB  THR A 235     -12.276 -14.361 -14.152  1.00 85.46           C
ATOM   3516  HB  THR A 235     -13.006 -13.555 -14.071  1.00 85.46           H
ATOM   3517  OG1 THR A 235     -11.436 -14.545 -13.015  1.00 85.46           O
ATOM   3518  HG1 THR A 235     -11.515 -13.760 -12.401  1.00 85.46           H
ATOM   3519  CG2 THR A 235     -13.005 -15.698 -14.296  1.00 85.46           C
ATOM   3520 1HG2 THR A 235     -12.277 -16.509 -14.308  1.00 85.46           H
ATOM   3521 2HG2 THR A 235     -13.572 -15.704 -15.227  1.00 85.46           H
ATOM   3522 3HG2 THR A 235     -13.686 -15.833 -13.456  1.00 85.46           H
ATOM   3523  HN  THR A 235     -10.810 -12.446 -14.131  1.00 85.46           H
ATOM   3524  N   ILE A 236     -12.621 -12.830 -16.864  1.00 84.12           N
ATOM   3525  CA  ILE A 236     -13.326 -12.576 -18.109  1.00 84.12           C
ATOM   3526  C   ILE A 236     -12.309 -12.360 -19.231  1.00 84.12           C
ATOM   3527  O   ILE A 236     -12.514 -12.815 -20.356  1.00 84.12           O
ATOM   3528  HA  ILE A 236     -13.911 -13.466 -18.340  1.00 84.12           H
ATOM   3529  CB  ILE A 236     -14.311 -11.417 -17.941  1.00 84.12           C
ATOM   3530  HB  ILE A 236     -13.752 -10.538 -17.619  1.00 84.12           H
ATOM   3531  CG1 ILE A 236     -15.338 -11.725 -16.849  1.00 84.12           C
ATOM   3532 1HG1 ILE A 236     -16.051 -12.464 -17.213  1.00 84.12           H
ATOM   3533 2HG1 ILE A 236     -14.836 -12.163 -15.986  1.00 84.12           H
ATOM   3534  CG2 ILE A 236     -14.977 -11.066 -19.272  1.00 84.12           C
ATOM   3535 1HG2 ILE A 236     -14.215 -10.774 -19.994  1.00 84.12           H
ATOM   3536 2HG2 ILE A 236     -15.520 -11.934 -19.647  1.00 84.12           H
ATOM   3537 3HG2 ILE A 236     -15.672 -10.240 -19.124  1.00 84.12           H
ATOM   3538  CD1 ILE A 236     -16.082 -10.457 -16.423  1.00 84.12           C
ATOM   3539 1HD1 ILE A 236     -15.368  -9.730 -16.037  1.00 84.12           H
ATOM   3540 2HD1 ILE A 236     -16.602 -10.035 -17.284  1.00 84.12           H
ATOM   3541 3HD1 ILE A 236     -16.806 -10.704 -15.647  1.00 84.12           H
ATOM   3542  HN  ILE A 236     -12.662 -12.086 -16.196  1.00 84.12           H
ATOM   3543  N   ILE A 237     -11.233 -11.667 -18.887  1.00 81.26           N
ATOM   3544  CA  ILE A 237     -10.187 -11.379 -19.853  1.00 81.26           C
ATOM   3545  C   ILE A 237      -9.672 -12.692 -20.446  1.00 81.26           C
ATOM   3546  O   ILE A 237      -9.638 -12.856 -21.664  1.00 81.26           O
ATOM   3547  HA  ILE A 237     -10.634 -10.791 -20.654  1.00 81.26           H
ATOM   3548  CB  ILE A 237      -9.092 -10.520 -19.217  1.00 81.26           C
ATOM   3549  HB  ILE A 237      -8.910 -10.890 -18.208  1.00 81.26           H
ATOM   3550  CG1 ILE A 237      -9.542  -9.064 -19.090  1.00 81.26           C
ATOM   3551 1HG1 ILE A 237      -9.549  -8.595 -20.074  1.00 81.26           H
ATOM   3552 2HG1 ILE A 237     -10.564  -9.027 -18.712  1.00 81.26           H
ATOM   3553  CG2 ILE A 237      -7.777 -10.649 -19.989  1.00 81.26           C
ATOM   3554 1HG2 ILE A 237      -7.452 -11.689 -19.983  1.00 81.26           H
ATOM   3555 2HG2 ILE A 237      -7.926 -10.320 -21.018  1.00 81.26           H
ATOM   3556 3HG2 ILE A 237      -7.016 -10.028 -19.516  1.00 81.26           H
ATOM   3557  CD1 ILE A 237      -8.617  -8.284 -18.154  1.00 81.26           C
ATOM   3558 1HD1 ILE A 237      -8.631  -8.741 -17.165  1.00 81.26           H
ATOM   3559 2HD1 ILE A 237      -7.601  -8.302 -18.548  1.00 81.26           H
ATOM   3560 3HD1 ILE A 237      -8.960  -7.251 -18.082  1.00 81.26           H
ATOM   3561  HN  ILE A 237     -11.072 -11.304 -17.969  1.00 81.26           H
ATOM   3562  N   ILE A 238      -9.283 -13.594 -19.556  1.00 78.39           N
ATOM   3563  CA  ILE A 238      -8.689 -14.852 -19.976  1.00 78.39           C
ATOM   3564  C   ILE A 238      -9.674 -15.603 -20.873  1.00 78.39           C
ATOM   3565  O   ILE A 238      -9.295 -16.119 -21.923  1.00 78.39           O
ATOM   3566  HA  ILE A 238      -7.801 -14.614 -20.562  1.00 78.39           H
ATOM   3567  CB  ILE A 238      -8.226 -15.658 -18.761  1.00 78.39           C
ATOM   3568  HB  ILE A 238      -9.033 -15.666 -18.029  1.00 78.39           H
ATOM   3569  CG1 ILE A 238      -7.018 -14.997 -18.093  1.00 78.39           C
ATOM   3570 1HG1 ILE A 238      -6.127 -15.161 -18.700  1.00 78.39           H
ATOM   3571 2HG1 ILE A 238      -7.172 -13.920 -18.038  1.00 78.39           H
ATOM   3572  CG2 ILE A 238      -7.946 -17.113 -19.142  1.00 78.39           C
ATOM   3573 1HG2 ILE A 238      -8.855 -17.566 -19.536  1.00 78.39           H
ATOM   3574 2HG2 ILE A 238      -7.164 -17.145 -19.901  1.00 78.39           H
ATOM   3575 3HG2 ILE A 238      -7.618 -17.663 -18.260  1.00 78.39           H
ATOM   3576  CD1 ILE A 238      -6.794 -15.559 -16.687  1.00 78.39           C
ATOM   3577 1HD1 ILE A 238      -7.676 -15.371 -16.076  1.00 78.39           H
ATOM   3578 2HD1 ILE A 238      -6.616 -16.632 -16.749  1.00 78.39           H
ATOM   3579 3HD1 ILE A 238      -5.929 -15.072 -16.235  1.00 78.39           H
ATOM   3580  HN  ILE A 238      -9.369 -13.477 -18.567  1.00 78.39           H
ATOM   3581  N   HIS A 239     -10.921 -15.641 -20.426  1.00 77.57           N
ATOM   3582  CA  HIS A 239     -11.958 -16.347 -21.159  1.00 77.57           C
ATOM   3583  C   HIS A 239     -12.056 -15.786 -22.579  1.00 77.57           C
ATOM   3584  O   HIS A 239     -12.154 -16.543 -23.544  1.00 77.57           O
ATOM   3585  HA  HIS A 239     -11.648 -17.391 -21.210  1.00 77.57           H
ATOM   3586  CB  HIS A 239     -13.289 -16.292 -20.407  1.00 77.57           C
ATOM   3587 1HB  HIS A 239     -13.129 -16.625 -19.381  1.00 77.57           H
ATOM   3588 2HB  HIS A 239     -13.623 -15.256 -20.356  1.00 77.57           H
ATOM   3589  CG  HIS A 239     -14.381 -17.129 -21.029  1.00 77.57           C
ATOM   3590  ND1 HIS A 239     -15.367 -16.593 -21.839  1.00 77.57           N
ATOM   3591  HD1 HIS A 239     -15.458 -15.629 -22.090  1.00 77.57           H
ATOM   3592  CD2 HIS A 239     -14.632 -18.467 -20.952  1.00 77.57           C
ATOM   3593  HD2 HIS A 239     -14.045 -19.194 -20.391  1.00 77.57           H
ATOM   3594  CE1 HIS A 239     -16.170 -17.573 -22.225  1.00 77.57           C
ATOM   3595  HE1 HIS A 239     -17.042 -17.470 -22.871  1.00 77.57           H
ATOM   3596  NE2 HIS A 239     -15.713 -18.734 -21.674  1.00 77.57           N
ATOM   3597  HN  HIS A 239     -11.226 -15.200 -19.582  1.00 77.57           H
ATOM   3598  N   THR A 240     -12.025 -14.464 -22.662  1.00 79.00           N
ATOM   3599  CA  THR A 240     -12.166 -13.791 -23.942  1.00 79.00           C
ATOM   3600  C   THR A 240     -10.972 -14.108 -24.846  1.00 79.00           C
ATOM   3601  O   THR A 240     -11.133 -14.291 -26.051  1.00 79.00           O
ATOM   3602  HA  THR A 240     -13.055 -14.181 -24.439  1.00 79.00           H
ATOM   3603  CB  THR A 240     -12.345 -12.296 -23.673  1.00 79.00           C
ATOM   3604  HB  THR A 240     -11.419 -11.853 -23.306  1.00 79.00           H
ATOM   3605  OG1 THR A 240     -13.453 -12.234 -22.779  1.00 79.00           O
ATOM   3606  HG1 THR A 240     -13.129 -12.109 -21.842  1.00 79.00           H
ATOM   3607  CG2 THR A 240     -12.821 -11.531 -24.910  1.00 79.00           C
ATOM   3608 1HG2 THR A 240     -13.781 -11.930 -25.237  1.00 79.00           H
ATOM   3609 2HG2 THR A 240     -12.089 -11.643 -25.710  1.00 79.00           H
ATOM   3610 3HG2 THR A 240     -12.931 -10.475 -24.664  1.00 79.00           H
ATOM   3611  HN  THR A 240     -11.907 -13.857 -21.877  1.00 79.00           H
ATOM   3612  N   LEU A 241      -9.801 -14.163 -24.228  1.00 75.36           N
ATOM   3613  CA  LEU A 241      -8.569 -14.351 -24.974  1.00 75.36           C
ATOM   3614  C   LEU A 241      -8.545 -15.764 -25.562  1.00 75.36           C
ATOM   3615  O   LEU A 241      -8.123 -15.959 -26.701  1.00 75.36           O
ATOM   3616  HA  LEU A 241      -8.573 -13.635 -25.796  1.00 75.36           H
ATOM   3617  CB  LEU A 241      -7.357 -14.028 -24.098  1.00 75.36           C
ATOM   3618 1HB  LEU A 241      -7.491 -14.518 -23.133  1.00 75.36           H
ATOM   3619 2HB  LEU A 241      -6.473 -14.469 -24.559  1.00 75.36           H
ATOM   3620  CG  LEU A 241      -7.084 -12.543 -23.852  1.00 75.36           C
ATOM   3621  HG  LEU A 241      -7.996 -12.088 -23.466  1.00 75.36           H
ATOM   3622  CD1 LEU A 241      -5.999 -12.354 -22.789  1.00 75.36           C
ATOM   3623 1HD1 LEU A 241      -6.324 -12.810 -21.854  1.00 75.36           H
ATOM   3624 2HD1 LEU A 241      -5.077 -12.829 -23.123  1.00 75.36           H
ATOM   3625 3HD1 LEU A 241      -5.825 -11.290 -22.634  1.00 75.36           H
ATOM   3626  CD2 LEU A 241      -6.738 -11.826 -25.158  1.00 75.36           C
ATOM   3627 1HD2 LEU A 241      -5.847 -12.277 -25.596  1.00 75.36           H
ATOM   3628 2HD2 LEU A 241      -7.571 -11.917 -25.855  1.00 75.36           H
ATOM   3629 3HD2 LEU A 241      -6.548 -10.772 -24.954  1.00 75.36           H
ATOM   3630  HN  LEU A 241      -9.687 -14.081 -23.237  1.00 75.36           H
ATOM   3631  N   ILE A 242      -9.002 -16.712 -24.758  1.00 75.51           N
ATOM   3632  CA  ILE A 242      -9.047 -18.100 -25.187  1.00 75.51           C
ATOM   3633  C   ILE A 242      -9.929 -18.215 -26.432  1.00 75.51           C
ATOM   3634  O   ILE A 242      -9.567 -18.891 -27.394  1.00 75.51           O
ATOM   3635  HA  ILE A 242      -8.032 -18.392 -25.456  1.00 75.51           H
ATOM   3636  CB  ILE A 242      -9.489 -19.004 -24.035  1.00 75.51           C
ATOM   3637  HB  ILE A 242     -10.377 -18.566 -23.578  1.00 75.51           H
ATOM   3638  CG1 ILE A 242      -8.412 -19.075 -22.950  1.00 75.51           C
ATOM   3639 1HG1 ILE A 242      -7.562 -19.653 -23.314  1.00 75.51           H
ATOM   3640 2HG1 ILE A 242      -8.044 -18.072 -22.731  1.00 75.51           H
ATOM   3641  CG2 ILE A 242      -9.880 -20.392 -24.545  1.00 75.51           C
ATOM   3642 1HG2 ILE A 242     -10.705 -20.299 -25.252  1.00 75.51           H
ATOM   3643 2HG2 ILE A 242      -9.026 -20.851 -25.042  1.00 75.51           H
ATOM   3644 3HG2 ILE A 242     -10.190 -21.014 -23.705  1.00 75.51           H
ATOM   3645  CD1 ILE A 242      -8.961 -19.713 -21.673  1.00 75.51           C
ATOM   3646 1HD1 ILE A 242      -9.795 -19.118 -21.299  1.00 75.51           H
ATOM   3647 2HD1 ILE A 242      -9.305 -20.724 -21.891  1.00 75.51           H
ATOM   3648 3HD1 ILE A 242      -8.175 -19.751 -20.919  1.00 75.51           H
ATOM   3649  HN  ILE A 242      -9.337 -16.546 -23.830  1.00 75.51           H
ATOM   3650  N   GLN A 243     -11.071 -17.546 -26.373  1.00 71.07           N
ATOM   3651  CA  GLN A 243     -12.029 -17.603 -27.464  1.00 71.07           C
ATOM   3652  C   GLN A 243     -11.460 -16.915 -28.707  1.00 71.07           C
ATOM   3653  O   GLN A 243     -11.709 -17.349 -29.830  1.00 71.07           O
ATOM   3654  HA  GLN A 243     -12.178 -18.664 -27.664  1.00 71.07           H
ATOM   3655  CB  GLN A 243     -13.365 -16.978 -27.054  1.00 71.07           C
ATOM   3656 1HB  GLN A 243     -13.190 -16.004 -26.597  1.00 71.07           H
ATOM   3657 2HB  GLN A 243     -13.978 -16.809 -27.939  1.00 71.07           H
ATOM   3658  CG  GLN A 243     -14.114 -17.881 -26.073  1.00 71.07           C
ATOM   3659 1HG  GLN A 243     -14.204 -18.884 -26.491  1.00 71.07           H
ATOM   3660 2HG  GLN A 243     -13.544 -17.972 -25.148  1.00 71.07           H
ATOM   3661  CD  GLN A 243     -15.506 -17.324 -25.768  1.00 71.07           C
ATOM   3662  OE1 GLN A 243     -15.824 -16.183 -26.061  1.00 71.07           O
ATOM   3663  NE2 GLN A 243     -16.316 -18.190 -25.166  1.00 71.07           N
ATOM   3664 1HE2 GLN A 243     -15.993 -19.113 -24.954  1.00 71.07           H
ATOM   3665 2HE2 GLN A 243     -17.248 -17.919 -24.926  1.00 71.07           H
ATOM   3666  HN  GLN A 243     -11.345 -16.974 -25.600  1.00 71.07           H
ATOM   3667  N   ALA A 244     -10.707 -15.852 -28.463  1.00 71.84           N
ATOM   3668  CA  ALA A 244     -10.270 -14.982 -29.541  1.00 71.84           C
ATOM   3669  C   ALA A 244      -9.156 -15.674 -30.329  1.00 71.84           C
ATOM   3670  O   ALA A 244      -8.848 -15.279 -31.453  1.00 71.84           O
ATOM   3671  HA  ALA A 244     -11.121 -14.817 -30.200  1.00 71.84           H
ATOM   3672  CB  ALA A 244      -9.825 -13.637 -28.963  1.00 71.84           C
ATOM   3673 1HB  ALA A 244     -10.660 -13.173 -28.438  1.00 71.84           H
ATOM   3674 2HB  ALA A 244      -9.001 -13.795 -28.267  1.00 71.84           H
ATOM   3675 3HB  ALA A 244      -9.497 -12.984 -29.772  1.00 71.84           H
ATOM   3676  HN  ALA A 244     -10.397 -15.584 -27.551  1.00 71.84           H
ATOM   3677  N   LYS A 245      -8.583 -16.695 -29.710  1.00 60.05           N
ATOM   3678  CA  LYS A 245      -7.468 -17.406 -30.313  1.00 60.05           C
ATOM   3679  C   LYS A 245      -6.436 -16.395 -30.817  1.00 60.05           C
ATOM   3680  O   LYS A 245      -5.569 -16.735 -31.619  1.00 60.05           O
ATOM   3681  HA  LYS A 245      -7.006 -18.011 -29.533  1.00 60.05           H
ATOM   3682  CB  LYS A 245      -7.967 -18.367 -31.394  1.00 60.05           C
ATOM   3683 1HB  LYS A 245      -8.623 -17.835 -32.083  1.00 60.05           H
ATOM   3684 2HB  LYS A 245      -7.122 -18.733 -31.978  1.00 60.05           H
ATOM   3685  CG  LYS A 245      -8.717 -19.548 -30.775  1.00 60.05           C
ATOM   3686 1HG  LYS A 245      -8.133 -19.963 -29.953  1.00 60.05           H
ATOM   3687 2HG  LYS A 245      -9.661 -19.203 -30.353  1.00 60.05           H
ATOM   3688  CD  LYS A 245      -8.985 -20.635 -31.818  1.00 60.05           C
ATOM   3689 1HD  LYS A 245      -9.667 -20.254 -32.578  1.00 60.05           H
ATOM   3690 2HD  LYS A 245      -8.056 -20.894 -32.325  1.00 60.05           H
ATOM   3691  CE  LYS A 245      -9.584 -21.883 -31.167  1.00 60.05           C
ATOM   3692 1HE  LYS A 245      -8.956 -22.204 -30.336  1.00 60.05           H
ATOM   3693 2HE  LYS A 245     -10.565 -21.650 -30.754  1.00 60.05           H
ATOM   3694  NZ  LYS A 245      -9.703 -22.977 -32.157  1.00 60.05           N
ATOM   3695 1HZ  LYS A 245     -10.124 -23.787 -31.717  1.00 60.05           H
ATOM   3696 2HZ  LYS A 245     -10.286 -22.671 -32.930  1.00 60.05           H
ATOM   3697 3HZ  LYS A 245      -8.783 -23.221 -32.505  1.00 60.05           H
ATOM   3698  HN  LYS A 245      -8.867 -17.037 -28.814  1.00 60.05           H
ATOM   3699  N   LYS A 246      -6.565 -15.171 -30.325  1.00 52.89           N
ATOM   3700  CA  LYS A 246      -5.729 -14.082 -30.800  1.00 52.89           C
ATOM   3701  C   LYS A 246      -4.496 -13.962 -29.901  1.00 52.89           C
ATOM   3702  O   LYS A 246      -4.553 -13.336 -28.844  1.00 52.89           O
ATOM   3703  HA  LYS A 246      -5.399 -14.338 -31.806  1.00 52.89           H
ATOM   3704  CB  LYS A 246      -6.541 -12.790 -30.905  1.00 52.89           C
ATOM   3705 1HB  LYS A 246      -7.191 -12.691 -30.035  1.00 52.89           H
ATOM   3706 2HB  LYS A 246      -5.868 -11.932 -30.898  1.00 52.89           H
ATOM   3707  CG  LYS A 246      -7.383 -12.774 -32.182  1.00 52.89           C
ATOM   3708 1HG  LYS A 246      -6.752 -13.000 -33.041  1.00 52.89           H
ATOM   3709 2HG  LYS A 246      -8.143 -13.554 -32.130  1.00 52.89           H
ATOM   3710  CD  LYS A 246      -8.054 -11.413 -32.380  1.00 52.89           C
ATOM   3711 1HD  LYS A 246      -8.715 -11.203 -31.538  1.00 52.89           H
ATOM   3712 2HD  LYS A 246      -7.297 -10.629 -32.393  1.00 52.89           H
ATOM   3713  CE  LYS A 246      -8.854 -11.380 -33.684  1.00 52.89           C
ATOM   3714 1HE  LYS A 246      -8.208 -11.648 -34.520  1.00 52.89           H
ATOM   3715 2HE  LYS A 246      -9.652 -12.122 -33.647  1.00 52.89           H
ATOM   3716  NZ  LYS A 246      -9.430 -10.035 -33.905  1.00 52.89           N
ATOM   3717 1HZ  LYS A 246      -9.969 -10.035 -34.763  1.00 52.89           H
ATOM   3718 2HZ  LYS A 246     -10.033  -9.793 -33.126  1.00 52.89           H
ATOM   3719 3HZ  LYS A 246      -8.681  -9.354 -33.976  1.00 52.89           H
ATOM   3720  HN  LYS A 246      -7.225 -14.920 -29.617  1.00 52.89           H
ATOM   3721  N   SER A 247      -3.411 -14.573 -30.355  1.00 56.79           N
ATOM   3722  CA  SER A 247      -2.195 -14.626 -29.561  1.00 56.79           C
ATOM   3723  C   SER A 247      -1.693 -13.209 -29.279  1.00 56.79           C
ATOM   3724  O   SER A 247      -1.203 -12.926 -28.187  1.00 56.79           O
ATOM   3725  HA  SER A 247      -2.478 -15.123 -28.633  1.00 56.79           H
ATOM   3726  CB  SER A 247      -1.112 -15.443 -30.267  1.00 56.79           C
ATOM   3727 1HB  SER A 247      -1.401 -16.494 -30.280  1.00 56.79           H
ATOM   3728 2HB  SER A 247      -1.034 -15.121 -31.306  1.00 56.79           H
ATOM   3729  OG  SER A 247       0.157 -15.308 -29.633  1.00 56.79           O
ATOM   3730  HG  SER A 247       0.130 -15.721 -28.723  1.00 56.79           H
ATOM   3731  HN  SER A 247      -3.355 -15.025 -31.245  1.00 56.79           H
ATOM   3732  N   SER A 248      -1.831 -12.355 -30.283  1.00 56.56           N
ATOM   3733  CA  SER A 248      -1.108 -11.095 -30.300  1.00 56.56           C
ATOM   3734  C   SER A 248      -1.461 -10.273 -29.059  1.00 56.56           C
ATOM   3735  O   SER A 248      -0.633  -9.517 -28.554  1.00 56.56           O
ATOM   3736  HA  SER A 248      -0.052 -11.368 -30.290  1.00 56.56           H
ATOM   3737  CB  SER A 248      -1.416 -10.300 -31.570  1.00 56.56           C
ATOM   3738 1HB  SER A 248      -0.679  -9.505 -31.688  1.00 56.56           H
ATOM   3739 2HB  SER A 248      -1.323 -10.952 -32.438  1.00 56.56           H
ATOM   3740  OG  SER A 248      -2.723  -9.733 -31.540  1.00 56.56           O
ATOM   3741  HG  SER A 248      -2.880  -9.191 -32.366  1.00 56.56           H
ATOM   3742  HN  SER A 248      -2.423 -12.513 -31.074  1.00 56.56           H
ATOM   3743  N   LYS A 249      -2.693 -10.448 -28.604  1.00 52.75           N
ATOM   3744  CA  LYS A 249      -3.210  -9.638 -27.514  1.00 52.75           C
ATOM   3745  C   LYS A 249      -2.506 -10.031 -26.214  1.00 52.75           C
ATOM   3746  O   LYS A 249      -2.502  -9.267 -25.250  1.00 52.75           O
ATOM   3747  HA  LYS A 249      -2.970  -8.598 -27.736  1.00 52.75           H
ATOM   3748  CB  LYS A 249      -4.735  -9.745 -27.443  1.00 52.75           C
ATOM   3749 1HB  LYS A 249      -5.035 -10.789 -27.530  1.00 52.75           H
ATOM   3750 2HB  LYS A 249      -5.083  -9.393 -26.472  1.00 52.75           H
ATOM   3751  CG  LYS A 249      -5.394  -8.925 -28.555  1.00 52.75           C
ATOM   3752 1HG  LYS A 249      -4.946  -7.932 -28.594  1.00 52.75           H
ATOM   3753 2HG  LYS A 249      -5.207  -9.398 -29.519  1.00 52.75           H
ATOM   3754  CD  LYS A 249      -6.902  -8.802 -28.325  1.00 52.75           C
ATOM   3755 1HD  LYS A 249      -7.365  -9.787 -28.394  1.00 52.75           H
ATOM   3756 2HD  LYS A 249      -7.091  -8.432 -27.317  1.00 52.75           H
ATOM   3757  CE  LYS A 249      -7.537  -7.860 -29.349  1.00 52.75           C
ATOM   3758 1HE  LYS A 249      -6.987  -6.919 -29.376  1.00 52.75           H
ATOM   3759 2HE  LYS A 249      -7.471  -8.297 -30.345  1.00 52.75           H
ATOM   3760  NZ  LYS A 249      -8.954  -7.603 -29.007  1.00 52.75           N
ATOM   3761 1HZ  LYS A 249      -9.368  -7.001 -29.711  1.00 52.75           H
ATOM   3762 2HZ  LYS A 249      -9.459  -8.482 -28.975  1.00 52.75           H
ATOM   3763 3HZ  LYS A 249      -9.006  -7.149 -28.101  1.00 52.75           H
ATOM   3764  HN  LYS A 249      -3.332 -11.126 -28.966  1.00 52.75           H
ATOM   3765  N   HIS A 250      -1.925 -11.222 -26.229  1.00 55.92           N
ATOM   3766  CA  HIS A 250      -1.335 -11.782 -25.026  1.00 55.92           C
ATOM   3767  C   HIS A 250      -0.120 -10.948 -24.613  1.00 55.92           C
ATOM   3768  O   HIS A 250       0.094 -10.702 -23.428  1.00 55.92           O
ATOM   3769  HA  HIS A 250      -2.093 -11.716 -24.245  1.00 55.92           H
ATOM   3770  CB  HIS A 250      -0.998 -13.262 -25.224  1.00 55.92           C
ATOM   3771 1HB  HIS A 250      -0.515 -13.387 -26.193  1.00 55.92           H
ATOM   3772 2HB  HIS A 250      -0.276 -13.564 -24.466  1.00 55.92           H
ATOM   3773  CG  HIS A 250      -2.196 -14.179 -25.152  1.00 55.92           C
ATOM   3774  ND1 HIS A 250      -2.755 -14.589 -23.954  1.00 55.92           N
ATOM   3775  HD1 HIS A 250      -2.438 -14.331 -23.042  1.00 55.92           H
ATOM   3776  CD2 HIS A 250      -2.934 -14.760 -26.141  1.00 55.92           C
ATOM   3777  HD2 HIS A 250      -2.766 -14.648 -27.212  1.00 55.92           H
ATOM   3778  CE1 HIS A 250      -3.783 -15.381 -24.222  1.00 55.92           C
ATOM   3779  HE1 HIS A 250      -4.428 -15.864 -23.488  1.00 55.92           H
ATOM   3780  NE2 HIS A 250      -3.892 -15.486 -25.578  1.00 55.92           N
ATOM   3781  HN  HIS A 250      -1.855 -11.799 -27.043  1.00 55.92           H
ATOM   3782  N   LYS A 251       0.643 -10.537 -25.615  1.00 57.13           N
ATOM   3783  CA  LYS A 251       1.913  -9.878 -25.367  1.00 57.13           C
ATOM   3784  C   LYS A 251       1.665  -8.563 -24.624  1.00 57.13           C
ATOM   3785  O   LYS A 251       2.440  -8.186 -23.747  1.00 57.13           O
ATOM   3786  HA  LYS A 251       2.500 -10.532 -24.723  1.00 57.13           H
ATOM   3787  CB  LYS A 251       2.694  -9.708 -26.672  1.00 57.13           C
ATOM   3788 1HB  LYS A 251       2.043  -9.285 -27.437  1.00 57.13           H
ATOM   3789 2HB  LYS A 251       3.510  -9.001 -26.523  1.00 57.13           H
ATOM   3790  CG  LYS A 251       3.254 -11.048 -27.154  1.00 57.13           C
ATOM   3791 1HG  LYS A 251       3.837 -11.510 -26.357  1.00 57.13           H
ATOM   3792 2HG  LYS A 251       2.433 -11.728 -27.383  1.00 57.13           H
ATOM   3793  CD  LYS A 251       4.130 -10.862 -28.394  1.00 57.13           C
ATOM   3794 1HD  LYS A 251       3.544 -10.410 -29.194  1.00 57.13           H
ATOM   3795 2HD  LYS A 251       4.945 -10.173 -28.168  1.00 57.13           H
ATOM   3796  CE  LYS A 251       4.703 -12.199 -28.867  1.00 57.13           C
ATOM   3797 1HE  LYS A 251       5.409 -12.581 -28.129  1.00 57.13           H
ATOM   3798 2HE  LYS A 251       3.902 -12.934 -28.952  1.00 57.13           H
ATOM   3799  NZ  LYS A 251       5.379 -12.041 -30.173  1.00 57.13           N
ATOM   3800 1HZ  LYS A 251       5.751 -12.936 -30.472  1.00 57.13           H
ATOM   3801 2HZ  LYS A 251       4.713 -11.705 -30.860  1.00 57.13           H
ATOM   3802 3HZ  LYS A 251       6.137 -11.373 -30.083  1.00 57.13           H
ATOM   3803  HN  LYS A 251       0.405 -10.647 -26.581  1.00 57.13           H
ATOM   3804  N   ALA A 252       0.580  -7.903 -25.003  1.00 64.81           N
ATOM   3805  CA  ALA A 252       0.279  -6.588 -24.463  1.00 64.81           C
ATOM   3806  C   ALA A 252      -0.154  -6.727 -23.002  1.00 64.81           C
ATOM   3807  O   ALA A 252      -0.101  -5.763 -22.240  1.00 64.81           O
ATOM   3808  HA  ALA A 252       1.192  -5.993 -24.507  1.00 64.81           H
ATOM   3809  CB  ALA A 252      -0.790  -5.914 -25.326  1.00 64.81           C
ATOM   3810 1HB  ALA A 252      -0.422  -5.812 -26.347  1.00 64.81           H
ATOM   3811 2HB  ALA A 252      -1.694  -6.523 -25.325  1.00 64.81           H
ATOM   3812 3HB  ALA A 252      -1.016  -4.928 -24.921  1.00 64.81           H
ATOM   3813  HN  ALA A 252      -0.084  -8.251 -25.664  1.00 64.81           H
ATOM   3814  N   LEU A 253      -0.573  -7.935 -22.656  1.00 69.27           N
ATOM   3815  CA  LEU A 253      -1.151  -8.180 -21.345  1.00 69.27           C
ATOM   3816  C   LEU A 253      -0.040  -8.574 -20.369  1.00 69.27           C
ATOM   3817  O   LEU A 253      -0.216  -8.488 -19.155  1.00 69.27           O
ATOM   3818  HA  LEU A 253      -1.594  -7.244 -21.003  1.00 69.27           H
ATOM   3819  CB  LEU A 253      -2.280  -9.207 -21.440  1.00 69.27           C
ATOM   3820 1HB  LEU A 253      -1.941 -10.034 -22.063  1.00 69.27           H
ATOM   3821 2HB  LEU A 253      -2.461  -9.612 -20.444  1.00 69.27           H
ATOM   3822  CG  LEU A 253      -3.608  -8.694 -22.000  1.00 69.27           C
ATOM   3823  HG  LEU A 253      -3.397  -8.096 -22.886  1.00 69.27           H
ATOM   3824  CD1 LEU A 253      -4.502  -9.855 -22.441  1.00 69.27           C
ATOM   3825 1HD1 LEU A 253      -3.995 -10.430 -23.216  1.00 69.27           H
ATOM   3826 2HD1 LEU A 253      -4.709 -10.500 -21.587  1.00 69.27           H
ATOM   3827 3HD1 LEU A 253      -5.439  -9.463 -22.835  1.00 69.27           H
ATOM   3828  CD2 LEU A 253      -4.311  -7.780 -20.994  1.00 69.27           C
ATOM   3829 1HD2 LEU A 253      -4.509  -8.334 -20.077  1.00 69.27           H
ATOM   3830 2HD2 LEU A 253      -3.672  -6.925 -20.772  1.00 69.27           H
ATOM   3831 3HD2 LEU A 253      -5.252  -7.430 -21.418  1.00 69.27           H
ATOM   3832  HN  LEU A 253      -0.524  -8.737 -23.252  1.00 69.27           H
ATOM   3833  N   LYS A 254       1.079  -9.000 -20.936  1.00 71.35           N
ATOM   3834  CA  LYS A 254       2.141  -9.594 -20.143  1.00 71.35           C
ATOM   3835  C   LYS A 254       2.454  -8.684 -18.954  1.00 71.35           C
ATOM   3836  O   LYS A 254       2.484  -9.138 -17.811  1.00 71.35           O
ATOM   3837  HA  LYS A 254       1.771 -10.546 -19.762  1.00 71.35           H
ATOM   3838  CB  LYS A 254       3.357  -9.901 -21.020  1.00 71.35           C
ATOM   3839 1HB  LYS A 254       3.539  -9.069 -21.700  1.00 71.35           H
ATOM   3840 2HB  LYS A 254       4.245 -10.000 -20.395  1.00 71.35           H
ATOM   3841  CG  LYS A 254       3.145 -11.186 -21.822  1.00 71.35           C
ATOM   3842 1HG  LYS A 254       2.846 -11.992 -21.152  1.00 71.35           H
ATOM   3843 2HG  LYS A 254       2.331 -11.045 -22.533  1.00 71.35           H
ATOM   3844  CD  LYS A 254       4.420 -11.583 -22.569  1.00 71.35           C
ATOM   3845 1HD  LYS A 254       4.674 -10.812 -23.297  1.00 71.35           H
ATOM   3846 2HD  LYS A 254       5.252 -11.646 -21.868  1.00 71.35           H
ATOM   3847  CE  LYS A 254       4.242 -12.925 -23.282  1.00 71.35           C
ATOM   3848 1HE  LYS A 254       3.874 -13.672 -22.577  1.00 71.35           H
ATOM   3849 2HE  LYS A 254       3.492 -12.831 -24.067  1.00 71.35           H
ATOM   3850  NZ  LYS A 254       5.525 -13.376 -23.865  1.00 71.35           N
ATOM   3851 1HZ  LYS A 254       5.384 -14.252 -24.356  1.00 71.35           H
ATOM   3852 2HZ  LYS A 254       5.866 -12.676 -24.515  1.00 71.35           H
ATOM   3853 3HZ  LYS A 254       6.205 -13.509 -23.125  1.00 71.35           H
ATOM   3854  HN  LYS A 254       1.265  -8.943 -21.917  1.00 71.35           H
ATOM   3855  N   VAL A 255       2.680  -7.416 -19.264  1.00 75.34           N
ATOM   3856  CA  VAL A 255       3.104  -6.462 -18.253  1.00 75.34           C
ATOM   3857  C   VAL A 255       2.077  -6.438 -17.118  1.00 75.34           C
ATOM   3858  O   VAL A 255       2.435  -6.570 -15.949  1.00 75.34           O
ATOM   3859  HA  VAL A 255       4.058  -6.808 -17.854  1.00 75.34           H
ATOM   3860  CB  VAL A 255       3.325  -5.088 -18.889  1.00 75.34           C
ATOM   3861  HB  VAL A 255       2.383  -4.770 -19.335  1.00 75.34           H
ATOM   3862  CG1 VAL A 255       3.719  -4.053 -17.833  1.00 75.34           C
ATOM   3863 1HG1 VAL A 255       2.925  -3.970 -17.091  1.00 75.34           H
ATOM   3864 2HG1 VAL A 255       4.642  -4.365 -17.345  1.00 75.34           H
ATOM   3865 3HG1 VAL A 255       3.870  -3.086 -18.313  1.00 75.34           H
ATOM   3866  CG2 VAL A 255       4.372  -5.162 -20.002  1.00 75.34           C
ATOM   3867 1HG2 VAL A 255       5.318  -5.512 -19.589  1.00 75.34           H
ATOM   3868 2HG2 VAL A 255       4.034  -5.854 -20.774  1.00 75.34           H
ATOM   3869 3HG2 VAL A 255       4.510  -4.172 -20.437  1.00 75.34           H
ATOM   3870  HN  VAL A 255       2.577  -7.038 -20.184  1.00 75.34           H
ATOM   3871  N   THR A 256       0.821  -6.267 -17.504  1.00 73.58           N
ATOM   3872  CA  THR A 256      -0.232  -6.018 -16.534  1.00 73.58           C
ATOM   3873  C   THR A 256      -0.429  -7.240 -15.636  1.00 73.58           C
ATOM   3874  O   THR A 256      -0.617  -7.103 -14.428  1.00 73.58           O
ATOM   3875  HA  THR A 256       0.080  -5.195 -15.891  1.00 73.58           H
ATOM   3876  CB  THR A 256      -1.495  -5.617 -17.300  1.00 73.58           C
ATOM   3877  HB  THR A 256      -2.049  -6.497 -17.625  1.00 73.58           H
ATOM   3878  OG1 THR A 256      -1.014  -4.773 -18.343  1.00 73.58           O
ATOM   3879  HG1 THR A 256      -1.150  -5.215 -19.230  1.00 73.58           H
ATOM   3880  CG2 THR A 256      -2.413  -4.709 -16.480  1.00 73.58           C
ATOM   3881 1HG2 THR A 256      -1.879  -3.797 -16.212  1.00 73.58           H
ATOM   3882 2HG2 THR A 256      -2.722  -5.229 -15.573  1.00 73.58           H
ATOM   3883 3HG2 THR A 256      -3.294  -4.454 -17.070  1.00 73.58           H
ATOM   3884  HN  THR A 256       0.520  -6.297 -18.457  1.00 73.58           H
ATOM   3885  N   ILE A 257      -0.380  -8.408 -16.260  1.00 77.29           N
ATOM   3886  CA  ILE A 257      -0.561  -9.653 -15.533  1.00 77.29           C
ATOM   3887  C   ILE A 257       0.508  -9.763 -14.444  1.00 77.29           C
ATOM   3888  O   ILE A 257       0.197 -10.057 -13.291  1.00 77.29           O
ATOM   3889  HA  ILE A 257      -1.539  -9.612 -15.053  1.00 77.29           H
ATOM   3890  CB  ILE A 257      -0.580 -10.839 -16.499  1.00 77.29           C
ATOM   3891  HB  ILE A 257       0.288 -10.760 -17.154  1.00 77.29           H
ATOM   3892  CG1 ILE A 257      -1.824 -10.802 -17.389  1.00 77.29           C
ATOM   3893 1HG1 ILE A 257      -2.713 -10.983 -16.785  1.00 77.29           H
ATOM   3894 2HG1 ILE A 257      -1.932  -9.810 -17.827  1.00 77.29           H
ATOM   3895  CG2 ILE A 257      -0.455 -12.164 -15.743  1.00 77.29           C
ATOM   3896 1HG2 ILE A 257       0.483 -12.179 -15.189  1.00 77.29           H
ATOM   3897 2HG2 ILE A 257      -1.289 -12.266 -15.048  1.00 77.29           H
ATOM   3898 3HG2 ILE A 257      -0.471 -12.990 -16.453  1.00 77.29           H
ATOM   3899  CD1 ILE A 257      -1.734 -11.850 -18.500  1.00 77.29           C
ATOM   3900 1HD1 ILE A 257      -0.857 -11.652 -19.116  1.00 77.29           H
ATOM   3901 2HD1 ILE A 257      -1.650 -12.843 -18.057  1.00 77.29           H
ATOM   3902 3HD1 ILE A 257      -2.631 -11.802 -19.118  1.00 77.29           H
ATOM   3903  HN  ILE A 257      -0.221  -8.511 -17.241  1.00 77.29           H
ATOM   3904  N   THR A 258       1.746  -9.521 -14.849  1.00 81.62           N
ATOM   3905  CA  THR A 258       2.873  -9.678 -13.945  1.00 81.62           C
ATOM   3906  C   THR A 258       2.723  -8.747 -12.740  1.00 81.62           C
ATOM   3907  O   THR A 258       2.911  -9.167 -11.599  1.00 81.62           O
ATOM   3908  HA  THR A 258       2.869 -10.698 -13.563  1.00 81.62           H
ATOM   3909  CB  THR A 258       4.156  -9.437 -14.743  1.00 81.62           C
ATOM   3910  HB  THR A 258       4.226  -8.397 -15.064  1.00 81.62           H
ATOM   3911  OG1 THR A 258       4.100 -10.401 -15.790  1.00 81.62           O
ATOM   3912  HG1 THR A 258       3.627 -10.018 -16.583  1.00 81.62           H
ATOM   3913  CG2 THR A 258       5.414  -9.813 -13.957  1.00 81.62           C
ATOM   3914 1HG2 THR A 258       5.376 -10.870 -13.694  1.00 81.62           H
ATOM   3915 2HG2 THR A 258       5.467  -9.214 -13.048  1.00 81.62           H
ATOM   3916 3HG2 THR A 258       6.296  -9.622 -14.569  1.00 81.62           H
ATOM   3917  HN  THR A 258       1.984  -9.225 -15.774  1.00 81.62           H
ATOM   3918  N   VAL A 259       2.386  -7.500 -13.034  1.00 80.20           N
ATOM   3919  CA  VAL A 259       2.263  -6.492 -11.994  1.00 80.20           C
ATOM   3920  C   VAL A 259       1.211  -6.941 -10.978  1.00 80.20           C
ATOM   3921  O   VAL A 259       1.428  -6.844  -9.771  1.00 80.20           O
ATOM   3922  HA  VAL A 259       3.228  -6.419 -11.492  1.00 80.20           H
ATOM   3923  CB  VAL A 259       1.949  -5.131 -12.619  1.00 80.20           C
ATOM   3924  HB  VAL A 259       1.112  -5.262 -13.304  1.00 80.20           H
ATOM   3925  CG1 VAL A 259       1.528  -4.122 -11.549  1.00 80.20           C
ATOM   3926 1HG1 VAL A 259       0.637  -4.485 -11.037  1.00 80.20           H
ATOM   3927 2HG1 VAL A 259       2.337  -3.997 -10.828  1.00 80.20           H
ATOM   3928 3HG1 VAL A 259       1.311  -3.163 -12.020  1.00 80.20           H
ATOM   3929  CG2 VAL A 259       3.140  -4.611 -13.426  1.00 80.20           C
ATOM   3930 1HG2 VAL A 259       4.005  -4.503 -12.770  1.00 80.20           H
ATOM   3931 2HG2 VAL A 259       3.375  -5.315 -14.224  1.00 80.20           H
ATOM   3932 3HG2 VAL A 259       2.890  -3.642 -13.859  1.00 80.20           H
ATOM   3933  HN  VAL A 259       2.199  -7.175 -13.962  1.00 80.20           H
ATOM   3934  N   LEU A 260       0.094  -7.422 -11.504  1.00 76.74           N
ATOM   3935  CA  LEU A 260      -1.016  -7.828 -10.659  1.00 76.74           C
ATOM   3936  C   LEU A 260      -0.590  -9.024  -9.805  1.00 76.74           C
ATOM   3937  O   LEU A 260      -0.849  -9.056  -8.603  1.00 76.74           O
ATOM   3938  HA  LEU A 260      -1.245  -6.994  -9.996  1.00 76.74           H
ATOM   3939  CB  LEU A 260      -2.264  -8.090 -11.504  1.00 76.74           C
ATOM   3940 1HB  LEU A 260      -1.949  -8.303 -12.526  1.00 76.74           H
ATOM   3941 2HB  LEU A 260      -2.752  -8.989 -11.127  1.00 76.74           H
ATOM   3942  CG  LEU A 260      -3.297  -6.962 -11.543  1.00 76.74           C
ATOM   3943  HG  LEU A 260      -3.131  -6.318 -10.680  1.00 76.74           H
ATOM   3944  CD1 LEU A 260      -3.118  -6.098 -12.793  1.00 76.74           C
ATOM   3945 1HD1 LEU A 260      -2.121  -5.659 -12.791  1.00 76.74           H
ATOM   3946 2HD1 LEU A 260      -3.242  -6.716 -13.682  1.00 76.74           H
ATOM   3947 3HD1 LEU A 260      -3.865  -5.304 -12.795  1.00 76.74           H
ATOM   3948  CD2 LEU A 260      -4.719  -7.516 -11.427  1.00 76.74           C
ATOM   3949 1HD2 LEU A 260      -4.912  -8.195 -12.257  1.00 76.74           H
ATOM   3950 2HD2 LEU A 260      -4.824  -8.053 -10.485  1.00 76.74           H
ATOM   3951 3HD2 LEU A 260      -5.433  -6.693 -11.458  1.00 76.74           H
ATOM   3952  HN  LEU A 260      -0.059  -7.535 -12.486  1.00 76.74           H
ATOM   3953  N   THR A 261       0.057  -9.978 -10.459  1.00 84.39           N
ATOM   3954  CA  THR A 261       0.443 -11.211  -9.795  1.00 84.39           C
ATOM   3955  C   THR A 261       1.387 -10.915  -8.628  1.00 84.39           C
ATOM   3956  O   THR A 261       1.226 -11.465  -7.540  1.00 84.39           O
ATOM   3957  HA  THR A 261      -0.452 -11.669  -9.373  1.00 84.39           H
ATOM   3958  CB  THR A 261       1.048 -12.144 -10.845  1.00 84.39           C
ATOM   3959  HB  THR A 261       1.963 -11.722 -11.260  1.00 84.39           H
ATOM   3960  OG1 THR A 261      -0.011 -12.352 -11.776  1.00 84.39           O
ATOM   3961  HG1 THR A 261       0.007 -11.641 -12.479  1.00 84.39           H
ATOM   3962  CG2 THR A 261       1.337 -13.541 -10.291  1.00 84.39           C
ATOM   3963 1HG2 THR A 261       0.409 -13.990  -9.938  1.00 84.39           H
ATOM   3964 2HG2 THR A 261       2.042 -13.465  -9.464  1.00 84.39           H
ATOM   3965 3HG2 THR A 261       1.765 -14.162 -11.078  1.00 84.39           H
ATOM   3966  HN  THR A 261       0.316  -9.918 -11.423  1.00 84.39           H
ATOM   3967  N   VAL A 262       2.352 -10.048  -8.895  1.00 87.49           N
ATOM   3968  CA  VAL A 262       3.348  -9.704  -7.894  1.00 87.49           C
ATOM   3969  C   VAL A 262       2.665  -8.986  -6.728  1.00 87.49           C
ATOM   3970  O   VAL A 262       2.980  -9.243  -5.567  1.00 87.49           O
ATOM   3971  HA  VAL A 262       3.781 -10.635  -7.528  1.00 87.49           H
ATOM   3972  CB  VAL A 262       4.467  -8.878  -8.531  1.00 87.49           C
ATOM   3973  HB  VAL A 262       4.010  -8.032  -9.043  1.00 87.49           H
ATOM   3974  CG1 VAL A 262       5.416  -8.325  -7.465  1.00 87.49           C
ATOM   3975 1HG1 VAL A 262       4.858  -7.688  -6.779  1.00 87.49           H
ATOM   3976 2HG1 VAL A 262       5.862  -9.152  -6.912  1.00 87.49           H
ATOM   3977 3HG1 VAL A 262       6.202  -7.743  -7.945  1.00 87.49           H
ATOM   3978  CG2 VAL A 262       5.231  -9.701  -9.571  1.00 87.49           C
ATOM   3979 1HG2 VAL A 262       5.671 -10.575  -9.091  1.00 87.49           H
ATOM   3980 2HG2 VAL A 262       4.545 -10.023 -10.354  1.00 87.49           H
ATOM   3981 3HG2 VAL A 262       6.021  -9.090 -10.008  1.00 87.49           H
ATOM   3982  HN  VAL A 262       2.460  -9.584  -9.774  1.00 87.49           H
ATOM   3983  N   PHE A 263       1.743  -8.101  -7.077  1.00 82.35           N
ATOM   3984  CA  PHE A 263       1.008  -7.351  -6.074  1.00 82.35           C
ATOM   3985  C   PHE A 263       0.268  -8.291  -5.120  1.00 82.35           C
ATOM   3986  O   PHE A 263       0.438  -8.208  -3.905  1.00 82.35           O
ATOM   3987  HA  PHE A 263       1.734  -6.764  -5.512  1.00 82.35           H
ATOM   3988  CB  PHE A 263      -0.015  -6.491  -6.819  1.00 82.35           C
ATOM   3989 1HB  PHE A 263       0.513  -5.824  -7.499  1.00 82.35           H
ATOM   3990 2HB  PHE A 263      -0.642  -7.139  -7.431  1.00 82.35           H
ATOM   3991  CG  PHE A 263      -0.911  -5.656  -5.902  1.00 82.35           C
ATOM   3992  CD1 PHE A 263      -2.188  -6.054  -5.653  1.00 82.35           C
ATOM   3993  HD1 PHE A 263      -2.572  -6.968  -6.105  1.00 82.35           H
ATOM   3994  CD2 PHE A 263      -0.432  -4.515  -5.337  1.00 82.35           C
ATOM   3995  HD2 PHE A 263       0.591  -4.196  -5.538  1.00 82.35           H
ATOM   3996  CE1 PHE A 263      -3.020  -5.279  -4.802  1.00 82.35           C
ATOM   3997  HE1 PHE A 263      -4.043  -5.597  -4.602  1.00 82.35           H
ATOM   3998  CE2 PHE A 263      -1.264  -3.740  -4.487  1.00 82.35           C
ATOM   3999  HE2 PHE A 263      -0.880  -2.826  -4.034  1.00 82.35           H
ATOM   4000  CZ  PHE A 263      -2.540  -4.138  -4.237  1.00 82.35           C
ATOM   4001  HZ  PHE A 263      -3.179  -3.543  -3.584  1.00 82.35           H
ATOM   4002  HN  PHE A 263       1.497  -7.894  -8.024  1.00 82.35           H
ATOM   4003  N   VAL A 264      -0.539  -9.163  -5.707  1.00 86.87           N
ATOM   4004  CA  VAL A 264      -1.396 -10.035  -4.922  1.00 86.87           C
ATOM   4005  C   VAL A 264      -0.533 -10.891  -3.993  1.00 86.87           C
ATOM   4006  O   VAL A 264      -0.853 -11.052  -2.816  1.00 86.87           O
ATOM   4007  HA  VAL A 264      -2.043  -9.401  -4.315  1.00 86.87           H
ATOM   4008  CB  VAL A 264      -2.284 -10.868  -5.849  1.00 86.87           C
ATOM   4009  HB  VAL A 264      -1.639 -11.366  -6.573  1.00 86.87           H
ATOM   4010  CG1 VAL A 264      -3.033 -11.948  -5.066  1.00 86.87           C
ATOM   4011 1HG1 VAL A 264      -2.315 -12.610  -4.582  1.00 86.87           H
ATOM   4012 2HG1 VAL A 264      -3.661 -11.479  -4.309  1.00 86.87           H
ATOM   4013 3HG1 VAL A 264      -3.656 -12.525  -5.749  1.00 86.87           H
ATOM   4014  CG2 VAL A 264      -3.258  -9.977  -6.622  1.00 86.87           C
ATOM   4015 1HG2 VAL A 264      -3.894  -9.439  -5.920  1.00 86.87           H
ATOM   4016 2HG2 VAL A 264      -2.697  -9.262  -7.225  1.00 86.87           H
ATOM   4017 3HG2 VAL A 264      -3.877 -10.594  -7.273  1.00 86.87           H
ATOM   4018  HN  VAL A 264      -0.611  -9.279  -6.697  1.00 86.87           H
ATOM   4019  N   LEU A 265       0.544 -11.418  -4.557  1.00 88.35           N
ATOM   4020  CA  LEU A 265       1.382 -12.359  -3.834  1.00 88.35           C
ATOM   4021  C   LEU A 265       2.041 -11.646  -2.652  1.00 88.35           C
ATOM   4022  O   LEU A 265       2.195 -12.227  -1.579  1.00 88.35           O
ATOM   4023  HA  LEU A 265       0.733 -13.144  -3.446  1.00 88.35           H
ATOM   4024  CB  LEU A 265       2.380 -13.026  -4.783  1.00 88.35           C
ATOM   4025 1HB  LEU A 265       2.872 -12.248  -5.367  1.00 88.35           H
ATOM   4026 2HB  LEU A 265       3.150 -13.513  -4.185  1.00 88.35           H
ATOM   4027  CG  LEU A 265       1.797 -14.059  -5.751  1.00 88.35           C
ATOM   4028  HG  LEU A 265       1.006 -13.578  -6.327  1.00 88.35           H
ATOM   4029  CD1 LEU A 265       2.856 -14.535  -6.747  1.00 88.35           C
ATOM   4030 1HD1 LEU A 265       3.223 -13.684  -7.322  1.00 88.35           H
ATOM   4031 2HD1 LEU A 265       3.685 -14.991  -6.206  1.00 88.35           H
ATOM   4032 3HD1 LEU A 265       2.416 -15.268  -7.423  1.00 88.35           H
ATOM   4033  CD2 LEU A 265       1.160 -15.224  -4.992  1.00 88.35           C
ATOM   4034 1HD2 LEU A 265       1.914 -15.711  -4.374  1.00 88.35           H
ATOM   4035 2HD2 LEU A 265       0.357 -14.848  -4.357  1.00 88.35           H
ATOM   4036 3HD2 LEU A 265       0.754 -15.943  -5.703  1.00 88.35           H
ATOM   4037  HN  LEU A 265       0.846 -11.211  -5.488  1.00 88.35           H
ATOM   4038  N   SER A 266       2.413 -10.396  -2.889  1.00 89.67           N
ATOM   4039  CA  SER A 266       3.146  -9.632  -1.893  1.00 89.67           C
ATOM   4040  C   SER A 266       2.186  -9.113  -0.821  1.00 89.67           C
ATOM   4041  O   SER A 266       2.555  -9.004   0.347  1.00 89.67           O
ATOM   4042  HA  SER A 266       3.860 -10.333  -1.460  1.00 89.67           H
ATOM   4043  CB  SER A 266       3.901  -8.468  -2.538  1.00 89.67           C
ATOM   4044 1HB  SER A 266       4.422  -7.902  -1.766  1.00 89.67           H
ATOM   4045 2HB  SER A 266       4.661  -8.860  -3.215  1.00 89.67           H
ATOM   4046  OG  SER A 266       3.029  -7.599  -3.257  1.00 89.67           O
ATOM   4047  HG  SER A 266       3.045  -7.827  -4.230  1.00 89.67           H
ATOM   4048  HN  SER A 266       2.222  -9.908  -3.740  1.00 89.67           H
ATOM   4049  N   GLN A 267       0.973  -8.806  -1.257  1.00 85.19           N
ATOM   4050  CA  GLN A 267       0.012  -8.142  -0.392  1.00 85.19           C
ATOM   4051  C   GLN A 267      -0.733  -9.170   0.462  1.00 85.19           C
ATOM   4052  O   GLN A 267      -1.170  -8.863   1.570  1.00 85.19           O
ATOM   4053  HA  GLN A 267       0.604  -7.488   0.249  1.00 85.19           H
ATOM   4054  CB  GLN A 267      -0.966  -7.294  -1.207  1.00 85.19           C
ATOM   4055 1HB  GLN A 267      -1.427  -7.908  -1.981  1.00 85.19           H
ATOM   4056 2HB  GLN A 267      -1.769  -6.937  -0.562  1.00 85.19           H
ATOM   4057  CG  GLN A 267      -0.253  -6.103  -1.851  1.00 85.19           C
ATOM   4058 1HG  GLN A 267       0.591  -6.456  -2.444  1.00 85.19           H
ATOM   4059 2HG  GLN A 267      -0.933  -5.595  -2.535  1.00 85.19           H
ATOM   4060  CD  GLN A 267       0.239  -5.119  -0.788  1.00 85.19           C
ATOM   4061  OE1 GLN A 267      -0.337  -4.977   0.278  1.00 85.19           O
ATOM   4062  NE2 GLN A 267       1.334  -4.449  -1.137  1.00 85.19           N
ATOM   4063 1HE2 GLN A 267       1.757  -4.612  -2.028  1.00 85.19           H
ATOM   4064 2HE2 GLN A 267       1.733  -3.781  -0.508  1.00 85.19           H
ATOM   4065  HN  GLN A 267       0.644  -9.004  -2.180  1.00 85.19           H
ATOM   4066  N   PHE A 268      -0.855 -10.370  -0.086  1.00 90.59           N
ATOM   4067  CA  PHE A 268      -1.725 -11.376   0.500  1.00 90.59           C
ATOM   4068  C   PHE A 268      -1.307 -11.692   1.937  1.00 90.59           C
ATOM   4069  O   PHE A 268      -2.109 -11.571   2.862  1.00 90.59           O
ATOM   4070  HA  PHE A 268      -2.736 -10.969   0.499  1.00 90.59           H
ATOM   4071  CB  PHE A 268      -1.583 -12.640  -0.350  1.00 90.59           C
ATOM   4072 1HB  PHE A 268      -1.827 -12.400  -1.385  1.00 90.59           H
ATOM   4073 2HB  PHE A 268      -0.541 -12.961  -0.334  1.00 90.59           H
ATOM   4074  CG  PHE A 268      -2.466 -13.802   0.110  1.00 90.59           C
ATOM   4075  CD1 PHE A 268      -1.931 -14.813   0.845  1.00 90.59           C
ATOM   4076  HD1 PHE A 268      -0.873 -14.796   1.106  1.00 90.59           H
ATOM   4077  CD2 PHE A 268      -3.786 -13.823  -0.216  1.00 90.59           C
ATOM   4078  HD2 PHE A 268      -4.215 -13.012  -0.805  1.00 90.59           H
ATOM   4079  CE1 PHE A 268      -2.751 -15.891   1.272  1.00 90.59           C
ATOM   4080  HE1 PHE A 268      -2.322 -16.702   1.861  1.00 90.59           H
ATOM   4081  CE2 PHE A 268      -4.606 -14.901   0.212  1.00 90.59           C
ATOM   4082  HE2 PHE A 268      -5.664 -14.918  -0.050  1.00 90.59           H
ATOM   4083  CZ  PHE A 268      -4.071 -15.912   0.946  1.00 90.59           C
ATOM   4084  HZ  PHE A 268      -4.700 -16.739   1.274  1.00 90.59           H
ATOM   4085  HN  PHE A 268      -0.374 -10.659  -0.914  1.00 90.59           H
ATOM   4086  N   PRO A 269      -0.048 -12.101   2.151  1.00 94.01           N
ATOM   4087  CA  PRO A 269       0.409 -12.464   3.494  1.00 94.01           C
ATOM   4088  C   PRO A 269       0.136 -11.369   4.512  1.00 94.01           C
ATOM   4089  O   PRO A 269      -0.307 -11.647   5.625  1.00 94.01           O
ATOM   4090  HA  PRO A 269      -0.142 -13.333   3.855  1.00 94.01           H
ATOM   4091  CB  PRO A 269       1.908 -12.710   3.312  1.00 94.01           C
ATOM   4092 1HB  PRO A 269       2.489 -11.807   3.502  1.00 94.01           H
ATOM   4093 2HB  PRO A 269       2.276 -13.473   3.998  1.00 94.01           H
ATOM   4094  CG  PRO A 269       2.019 -13.156   1.859  1.00 94.01           C
ATOM   4095 1HG  PRO A 269       3.031 -13.032   1.474  1.00 94.01           H
ATOM   4096 2HG  PRO A 269       1.774 -14.211   1.740  1.00 94.01           H
ATOM   4097  CD  PRO A 269       1.023 -12.254   1.150  1.00 94.01           C
ATOM   4098 1HD  PRO A 269       1.464 -11.293   0.886  1.00 94.01           H
ATOM   4099 2HD  PRO A 269       0.661 -12.700   0.224  1.00 94.01           H
ATOM   4100  N   TYR A 270       0.411 -10.140   4.100  1.00 91.41           N
ATOM   4101  CA  TYR A 270       0.265  -9.002   4.991  1.00 91.41           C
ATOM   4102  C   TYR A 270      -1.195  -8.814   5.406  1.00 91.41           C
ATOM   4103  O   TYR A 270      -1.487  -8.598   6.581  1.00 91.41           O
ATOM   4104  HA  TYR A 270       0.867  -9.191   5.880  1.00 91.41           H
ATOM   4105  CB  TYR A 270       0.716  -7.779   4.189  1.00 91.41           C
ATOM   4106 1HB  TYR A 270       1.772  -7.890   3.939  1.00 91.41           H
ATOM   4107 2HB  TYR A 270       0.167  -7.751   3.248  1.00 91.41           H
ATOM   4108  CG  TYR A 270       0.517  -6.449   4.919  1.00 91.41           C
ATOM   4109  CD1 TYR A 270      -0.260  -5.460   4.351  1.00 91.41           C
ATOM   4110  HD1 TYR A 270      -0.733  -5.627   3.383  1.00 91.41           H
ATOM   4111  CD2 TYR A 270       1.116  -6.238   6.145  1.00 91.41           C
ATOM   4112  HD2 TYR A 270       1.730  -7.019   6.593  1.00 91.41           H
ATOM   4113  CE1 TYR A 270      -0.448  -4.208   5.038  1.00 91.41           C
ATOM   4114  HE1 TYR A 270      -1.059  -3.419   4.601  1.00 91.41           H
ATOM   4115  CE2 TYR A 270       0.928  -4.986   6.831  1.00 91.41           C
ATOM   4116  HE2 TYR A 270       1.395  -4.806   7.800  1.00 91.41           H
ATOM   4117  CZ  TYR A 270       0.156  -4.033   6.244  1.00 91.41           C
ATOM   4118  OH  TYR A 270      -0.021  -2.851   6.893  1.00 91.41           O
ATOM   4119  HH  TYR A 270       0.238  -2.946   7.854  1.00 91.41           H
ATOM   4120  HN  TYR A 270       0.727  -9.917   3.177  1.00 91.41           H
ATOM   4121  N   ASN A 271      -2.074  -8.902   4.419  1.00 89.77           N
ATOM   4122  CA  ASN A 271      -3.487  -8.651   4.649  1.00 89.77           C
ATOM   4123  C   ASN A 271      -4.073  -9.790   5.486  1.00 89.77           C
ATOM   4124  O   ASN A 271      -5.073  -9.606   6.178  1.00 89.77           O
ATOM   4125  HA  ASN A 271      -3.526  -7.692   5.166  1.00 89.77           H
ATOM   4126  CB  ASN A 271      -4.258  -8.588   3.329  1.00 89.77           C
ATOM   4127 1HB  ASN A 271      -3.920  -9.386   2.668  1.00 89.77           H
ATOM   4128 2HB  ASN A 271      -5.318  -8.756   3.515  1.00 89.77           H
ATOM   4129  CG  ASN A 271      -4.063  -7.234   2.645  1.00 89.77           C
ATOM   4130  OD1 ASN A 271      -4.642  -6.229   3.023  1.00 89.77           O
ATOM   4131  ND2 ASN A 271      -3.218  -7.263   1.618  1.00 89.77           N
ATOM   4132 1HD2 ASN A 271      -2.775  -8.122   1.359  1.00 89.77           H
ATOM   4133 2HD2 ASN A 271      -3.024  -6.427   1.105  1.00 89.77           H
ATOM   4134  HN  ASN A 271      -1.836  -9.140   3.477  1.00 89.77           H
ATOM   4135  N   CYS A 272      -3.426 -10.943   5.394  1.00 94.34           N
ATOM   4136  CA  CYS A 272      -3.790 -12.074   6.230  1.00 94.34           C
ATOM   4137  C   CYS A 272      -3.608 -11.668   7.694  1.00 94.34           C
ATOM   4138  O   CYS A 272      -4.491 -11.896   8.519  1.00 94.34           O
ATOM   4139  HA  CYS A 272      -4.836 -12.297   6.017  1.00 94.34           H
ATOM   4140  CB  CYS A 272      -2.977 -13.322   5.878  1.00 94.34           C
ATOM   4141 1HB  CYS A 272      -1.916 -13.076   5.838  1.00 94.34           H
ATOM   4142 2HB  CYS A 272      -3.101 -14.077   6.655  1.00 94.34           H
ATOM   4143  SG  CYS A 272      -3.524 -13.990   4.265  1.00 94.34           S
ATOM   4144  HG  CYS A 272      -2.923 -13.067   3.520  1.00 94.34           H
ATOM   4145  HN  CYS A 272      -2.666 -11.109   4.765  1.00 94.34           H
ATOM   4146  N   ILE A 273      -2.457 -11.074   7.971  1.00 92.98           N
ATOM   4147  CA  ILE A 273      -2.141 -10.649   9.324  1.00 92.98           C
ATOM   4148  C   ILE A 273      -3.064  -9.495   9.720  1.00 92.98           C
ATOM   4149  O   ILE A 273      -3.543  -9.438  10.851  1.00 92.98           O
ATOM   4150  HA  ILE A 273      -2.339 -11.492   9.986  1.00 92.98           H
ATOM   4151  CB  ILE A 273      -0.653 -10.316   9.448  1.00 92.98           C
ATOM   4152  HB  ILE A 273      -0.414  -9.543   8.717  1.00 92.98           H
ATOM   4153  CG1 ILE A 273       0.211 -11.535   9.116  1.00 92.98           C
ATOM   4154 1HG1 ILE A 273       0.015 -11.856   8.093  1.00 92.98           H
ATOM   4155 2HG1 ILE A 273       1.265 -11.263   9.168  1.00 92.98           H
ATOM   4156  CG2 ILE A 273      -0.332  -9.745  10.831  1.00 92.98           C
ATOM   4157 1HG2 ILE A 273      -0.908  -8.834  10.990  1.00 92.98           H
ATOM   4158 2HG2 ILE A 273      -0.591 -10.478  11.595  1.00 92.98           H
ATOM   4159 3HG2 ILE A 273       0.732  -9.518  10.891  1.00 92.98           H
ATOM   4160  CD1 ILE A 273      -0.073 -12.687  10.081  1.00 92.98           C
ATOM   4161 1HD1 ILE A 273       0.147 -12.370  11.101  1.00 92.98           H
ATOM   4162 2HD1 ILE A 273      -1.122 -12.972  10.009  1.00 92.98           H
ATOM   4163 3HD1 ILE A 273       0.554 -13.540   9.823  1.00 92.98           H
ATOM   4164  HN  ILE A 273      -1.748 -10.883   7.292  1.00 92.98           H
ATOM   4165  N   LEU A 274      -3.287  -8.603   8.765  1.00 90.43           N
ATOM   4166  CA  LEU A 274      -4.149  -7.457   8.998  1.00 90.43           C
ATOM   4167  C   LEU A 274      -5.536  -7.944   9.420  1.00 90.43           C
ATOM   4168  O   LEU A 274      -6.168  -7.351  10.293  1.00 90.43           O
ATOM   4169  HA  LEU A 274      -3.718  -6.886   9.821  1.00 90.43           H
ATOM   4170  CB  LEU A 274      -4.165  -6.541   7.772  1.00 90.43           C
ATOM   4171 1HB  LEU A 274      -4.245  -7.163   6.880  1.00 90.43           H
ATOM   4172 2HB  LEU A 274      -5.065  -5.927   7.814  1.00 90.43           H
ATOM   4173  CG  LEU A 274      -2.957  -5.616   7.609  1.00 90.43           C
ATOM   4174  HG  LEU A 274      -2.064  -6.235   7.515  1.00 90.43           H
ATOM   4175  CD1 LEU A 274      -3.070  -4.788   6.328  1.00 90.43           C
ATOM   4176 1HD1 LEU A 274      -3.119  -5.454   5.467  1.00 90.43           H
ATOM   4177 2HD1 LEU A 274      -3.973  -4.179   6.368  1.00 90.43           H
ATOM   4178 3HD1 LEU A 274      -2.199  -4.139   6.237  1.00 90.43           H
ATOM   4179  CD2 LEU A 274      -2.769  -4.736   8.847  1.00 90.43           C
ATOM   4180 1HD2 LEU A 274      -3.659  -4.125   8.996  1.00 90.43           H
ATOM   4181 2HD2 LEU A 274      -2.611  -5.368   9.721  1.00 90.43           H
ATOM   4182 3HD2 LEU A 274      -1.904  -4.089   8.704  1.00 90.43           H
ATOM   4183  HN  LEU A 274      -2.890  -8.654   7.849  1.00 90.43           H
ATOM   4184  N   LEU A 275      -5.969  -9.021   8.781  1.00 92.51           N
ATOM   4185  CA  LEU A 275      -7.281  -9.580   9.061  1.00 92.51           C
ATOM   4186  C   LEU A 275      -7.335 -10.036  10.520  1.00 92.51           C
ATOM   4187  O   LEU A 275      -8.289  -9.730  11.234  1.00 92.51           O
ATOM   4188  HA  LEU A 275      -8.012  -8.784   8.920  1.00 92.51           H
ATOM   4189  CB  LEU A 275      -7.617 -10.686   8.058  1.00 92.51           C
ATOM   4190 1HB  LEU A 275      -7.547 -10.271   7.053  1.00 92.51           H
ATOM   4191 2HB  LEU A 275      -6.856 -11.463   8.136  1.00 92.51           H
ATOM   4192  CG  LEU A 275      -8.991 -11.340   8.216  1.00 92.51           C
ATOM   4193  HG  LEU A 275      -9.074 -11.719   9.234  1.00 92.51           H
ATOM   4194  CD1 LEU A 275     -10.111 -10.315   8.023  1.00 92.51           C
ATOM   4195 1HD1 LEU A 275     -10.012  -9.525   8.767  1.00 92.51           H
ATOM   4196 2HD1 LEU A 275     -10.041  -9.884   7.024  1.00 92.51           H
ATOM   4197 3HD1 LEU A 275     -11.077 -10.806   8.141  1.00 92.51           H
ATOM   4198  CD2 LEU A 275      -9.141 -12.536   7.274  1.00 92.51           C
ATOM   4199 1HD2 LEU A 275      -9.029 -12.203   6.243  1.00 92.51           H
ATOM   4200 2HD2 LEU A 275      -8.374 -13.276   7.502  1.00 92.51           H
ATOM   4201 3HD2 LEU A 275     -10.127 -12.982   7.407  1.00 92.51           H
ATOM   4202  HN  LEU A 275      -5.442  -9.508   8.084  1.00 92.51           H
ATOM   4203  N   VAL A 276      -6.300 -10.759  10.920  1.00 94.07           N
ATOM   4204  CA  VAL A 276      -6.220 -11.264  12.280  1.00 94.07           C
ATOM   4205  C   VAL A 276      -6.269 -10.089  13.259  1.00 94.07           C
ATOM   4206  O   VAL A 276      -7.007 -10.126  14.242  1.00 94.07           O
ATOM   4207  HA  VAL A 276      -7.092 -11.896  12.448  1.00 94.07           H
ATOM   4208  CB  VAL A 276      -4.968 -12.128  12.445  1.00 94.07           C
ATOM   4209  HB  VAL A 276      -4.107 -11.530  12.147  1.00 94.07           H
ATOM   4210  CG1 VAL A 276      -4.773 -12.536  13.907  1.00 94.07           C
ATOM   4211 1HG1 VAL A 276      -4.665 -11.643  14.522  1.00 94.07           H
ATOM   4212 2HG1 VAL A 276      -5.638 -13.107  14.244  1.00 94.07           H
ATOM   4213 3HG1 VAL A 276      -3.876 -13.149  13.996  1.00 94.07           H
ATOM   4214  CG2 VAL A 276      -5.026 -13.356  11.536  1.00 94.07           C
ATOM   4215 1HG2 VAL A 276      -5.900 -13.956  11.790  1.00 94.07           H
ATOM   4216 2HG2 VAL A 276      -5.095 -13.036  10.496  1.00 94.07           H
ATOM   4217 3HG2 VAL A 276      -4.124 -13.953  11.673  1.00 94.07           H
ATOM   4218  HN  VAL A 276      -5.527 -11.000  10.334  1.00 94.07           H
ATOM   4219  N   GLN A 277      -5.473  -9.074  12.956  1.00 90.95           N
ATOM   4220  CA  GLN A 277      -5.386  -7.908  13.819  1.00 90.95           C
ATOM   4221  C   GLN A 277      -6.742  -7.203  13.897  1.00 90.95           C
ATOM   4222  O   GLN A 277      -7.103  -6.659  14.939  1.00 90.95           O
ATOM   4223  HA  GLN A 277      -5.112  -8.293  14.801  1.00 90.95           H
ATOM   4224  CB  GLN A 277      -4.296  -6.948  13.335  1.00 90.95           C
ATOM   4225 1HB  GLN A 277      -4.401  -6.784  12.263  1.00 90.95           H
ATOM   4226 2HB  GLN A 277      -4.419  -5.980  13.819  1.00 90.95           H
ATOM   4227  CG  GLN A 277      -2.903  -7.504  13.638  1.00 90.95           C
ATOM   4228 1HG  GLN A 277      -2.814  -7.710  14.704  1.00 90.95           H
ATOM   4229 2HG  GLN A 277      -2.764  -8.451  13.117  1.00 90.95           H
ATOM   4230  CD  GLN A 277      -1.815  -6.517  13.211  1.00 90.95           C
ATOM   4231  OE1 GLN A 277      -2.019  -5.651  12.377  1.00 90.95           O
ATOM   4232  NE2 GLN A 277      -0.651  -6.695  13.829  1.00 90.95           N
ATOM   4233 1HE2 GLN A 277      -0.550  -7.425  14.505  1.00 90.95           H
ATOM   4234 2HE2 GLN A 277       0.124  -6.098  13.618  1.00 90.95           H
ATOM   4235  HN  GLN A 277      -4.896  -9.040  12.140  1.00 90.95           H
ATOM   4236  N   THR A 278      -7.455  -7.235  12.780  1.00 91.49           N
ATOM   4237  CA  THR A 278      -8.741  -6.565  12.695  1.00 91.49           C
ATOM   4238  C   THR A 278      -9.764  -7.258  13.597  1.00 91.49           C
ATOM   4239  O   THR A 278     -10.513  -6.597  14.315  1.00 91.49           O
ATOM   4240  HA  THR A 278      -8.624  -5.548  13.067  1.00 91.49           H
ATOM   4241  CB  THR A 278      -9.157  -6.526  11.223  1.00 91.49           C
ATOM   4242  HB  THR A 278      -9.316  -7.533  10.837  1.00 91.49           H
ATOM   4243  OG1 THR A 278      -8.121  -5.781  10.589  1.00 91.49           O
ATOM   4244  HG1 THR A 278      -7.474  -6.403  10.146  1.00 91.49           H
ATOM   4245  CG2 THR A 278     -10.415  -5.686  10.992  1.00 91.49           C
ATOM   4246 1HG2 THR A 278     -10.232  -4.662  11.316  1.00 91.49           H
ATOM   4247 2HG2 THR A 278     -11.242  -6.107  11.563  1.00 91.49           H
ATOM   4248 3HG2 THR A 278     -10.666  -5.692   9.931  1.00 91.49           H
ATOM   4249  HN  THR A 278      -7.167  -7.706  11.947  1.00 91.49           H
ATOM   4250  N   ILE A 279      -9.764  -8.582  13.531  1.00 92.24           N
ATOM   4251  CA  ILE A 279     -10.679  -9.372  14.336  1.00 92.24           C
ATOM   4252  C   ILE A 279     -10.328  -9.200  15.816  1.00 92.24           C
ATOM   4253  O   ILE A 279     -11.214  -9.041  16.653  1.00 92.24           O
ATOM   4254  HA  ILE A 279     -11.682  -8.978  14.172  1.00 92.24           H
ATOM   4255  CB  ILE A 279     -10.682 -10.829  13.870  1.00 92.24           C
ATOM   4256  HB  ILE A 279      -9.655 -11.193  13.879  1.00 92.24           H
ATOM   4257  CG1 ILE A 279     -11.190 -10.943  12.432  1.00 92.24           C
ATOM   4258 1HG1 ILE A 279     -12.267 -10.779  12.409  1.00 92.24           H
ATOM   4259 2HG1 ILE A 279     -10.736 -10.164  11.819  1.00 92.24           H
ATOM   4260  CG2 ILE A 279     -11.481 -11.711  14.832  1.00 92.24           C
ATOM   4261 1HG2 ILE A 279     -11.034 -11.663  15.825  1.00 92.24           H
ATOM   4262 2HG2 ILE A 279     -12.511 -11.357  14.879  1.00 92.24           H
ATOM   4263 3HG2 ILE A 279     -11.467 -12.741  14.477  1.00 92.24           H
ATOM   4264  CD1 ILE A 279     -10.865 -12.318  11.843  1.00 92.24           C
ATOM   4265 1HD1 ILE A 279      -9.786 -12.468  11.845  1.00 92.24           H
ATOM   4266 2HD1 ILE A 279     -11.341 -13.092  12.444  1.00 92.24           H
ATOM   4267 3HD1 ILE A 279     -11.237 -12.372  10.820  1.00 92.24           H
ATOM   4268  HN  ILE A 279      -9.153  -9.112  12.942  1.00 92.24           H
ATOM   4269  N   ASP A 280      -9.033  -9.239  16.092  1.00 91.30           N
ATOM   4270  CA  ASP A 280      -8.556  -9.140  17.461  1.00 91.30           C
ATOM   4271  C   ASP A 280      -8.906  -7.759  18.020  1.00 91.30           C
ATOM   4272  O   ASP A 280      -9.185  -7.619  19.209  1.00 91.30           O
ATOM   4273  HA  ASP A 280      -9.057  -9.946  17.998  1.00 91.30           H
ATOM   4274  CB  ASP A 280      -7.037  -9.306  17.529  1.00 91.30           C
ATOM   4275 1HB  ASP A 280      -6.747 -10.236  17.040  1.00 91.30           H
ATOM   4276 2HB  ASP A 280      -6.554  -8.496  16.984  1.00 91.30           H
ATOM   4277  CG  ASP A 280      -6.550  -9.314  18.979  1.00 91.30           C
ATOM   4278  OD1 ASP A 280      -7.152 -10.066  19.776  1.00 91.30           O
ATOM   4279  OD2 ASP A 280      -5.588  -8.567  19.259  1.00 91.30           O
ATOM   4280  HN  ASP A 280      -8.316  -9.336  15.401  1.00 91.30           H
ATOM   4281  N   ALA A 281      -8.879  -6.774  17.134  1.00 90.51           N
ATOM   4282  CA  ALA A 281      -9.194  -5.410  17.523  1.00 90.51           C
ATOM   4283  C   ALA A 281     -10.624  -5.356  18.065  1.00 90.51           C
ATOM   4284  O   ALA A 281     -10.938  -4.527  18.917  1.00 90.51           O
ATOM   4285  HA  ALA A 281      -8.503  -5.122  18.315  1.00 90.51           H
ATOM   4286  CB  ALA A 281      -8.989  -4.477  16.327  1.00 90.51           C
ATOM   4287 1HB  ALA A 281      -7.950  -4.531  15.999  1.00 90.51           H
ATOM   4288 2HB  ALA A 281      -9.644  -4.783  15.511  1.00 90.51           H
ATOM   4289 3HB  ALA A 281      -9.225  -3.454  16.619  1.00 90.51           H
ATOM   4290  HN  ALA A 281      -8.648  -6.896  16.169  1.00 90.51           H
ATOM   4291  N   TYR A 282     -11.453  -6.250  17.547  1.00 79.95           N
ATOM   4292  CA  TYR A 282     -12.851  -6.291  17.942  1.00 79.95           C
ATOM   4293  C   TYR A 282     -13.077  -7.314  19.056  1.00 79.95           C
ATOM   4294  O   TYR A 282     -13.722  -7.012  20.060  1.00 79.95           O
ATOM   4295  HA  TYR A 282     -13.127  -5.301  18.305  1.00 79.95           H
ATOM   4296  CB  TYR A 282     -13.627  -6.730  16.698  1.00 79.95           C
ATOM   4297 1HB  TYR A 282     -13.367  -6.072  15.869  1.00 79.95           H
ATOM   4298 2HB  TYR A 282     -13.309  -7.735  16.420  1.00 79.95           H
ATOM   4299  CG  TYR A 282     -15.147  -6.723  16.878  1.00 79.95           C
ATOM   4300  CD1 TYR A 282     -15.821  -7.906  17.097  1.00 79.95           C
ATOM   4301  HD1 TYR A 282     -15.271  -8.847  17.141  1.00 79.95           H
ATOM   4302  CD2 TYR A 282     -15.842  -5.532  16.822  1.00 79.95           C
ATOM   4303  HD2 TYR A 282     -15.309  -4.597  16.649  1.00 79.95           H
ATOM   4304  CE1 TYR A 282     -17.251  -7.900  17.266  1.00 79.95           C
ATOM   4305  HE1 TYR A 282     -17.796  -8.827  17.440  1.00 79.95           H
ATOM   4306  CE2 TYR A 282     -17.272  -5.525  16.991  1.00 79.95           C
ATOM   4307  HE2 TYR A 282     -17.834  -4.592  16.949  1.00 79.95           H
ATOM   4308  CZ  TYR A 282     -17.906  -6.709  17.205  1.00 79.95           C
ATOM   4309  OH  TYR A 282     -19.257  -6.703  17.365  1.00 79.95           O
ATOM   4310  HH  TYR A 282     -19.600  -5.764  17.334  1.00 79.95           H
ATOM   4311  HN  TYR A 282     -11.184  -6.937  16.872  1.00 79.95           H
ATOM   4312  N   ALA A 283     -12.534  -8.504  18.843  1.00 88.97           N
ATOM   4313  CA  ALA A 283     -12.870  -9.641  19.683  1.00 88.97           C
ATOM   4314  C   ALA A 283     -11.883  -9.718  20.849  1.00 88.97           C
ATOM   4315  O   ALA A 283     -12.180 -10.321  21.879  1.00 88.97           O
ATOM   4316  HA  ALA A 283     -13.873  -9.478  20.076  1.00 88.97           H
ATOM   4317  CB  ALA A 283     -12.874 -10.916  18.837  1.00 88.97           C
ATOM   4318 1HB  ALA A 283     -13.612 -10.822  18.040  1.00 88.97           H
ATOM   4319 2HB  ALA A 283     -11.886 -11.066  18.401  1.00 88.97           H
ATOM   4320 3HB  ALA A 283     -13.126 -11.769  19.467  1.00 88.97           H
ATOM   4321  HN  ALA A 283     -11.876  -8.696  18.115  1.00 88.97           H
ATOM   4322  N   MET A 284     -10.729  -9.099  20.649  1.00 82.86           N
ATOM   4323  CA  MET A 284      -9.696  -9.092  21.670  1.00 82.86           C
ATOM   4324  C   MET A 284      -9.457 -10.500  22.218  1.00 82.86           C
ATOM   4325  O   MET A 284      -9.356 -10.690  23.429  1.00 82.86           O
ATOM   4326  HA  MET A 284      -8.796  -8.730  21.174  1.00 82.86           H
ATOM   4327  CB  MET A 284     -10.114  -8.164  22.813  1.00 82.86           C
ATOM   4328 1HB  MET A 284     -11.022  -8.544  23.281  1.00 82.86           H
ATOM   4329 2HB  MET A 284      -9.339  -8.154  23.580  1.00 82.86           H
ATOM   4330  CG  MET A 284     -10.353  -6.741  22.303  1.00 82.86           C
ATOM   4331 1HG  MET A 284      -9.436  -6.341  21.871  1.00 82.86           H
ATOM   4332 2HG  MET A 284     -11.101  -6.751  21.510  1.00 82.86           H
ATOM   4333  SD  MET A 284     -10.901  -5.697  23.644  1.00 82.86           S
ATOM   4334  CE  MET A 284     -11.121  -4.158  22.767  1.00 82.86           C
ATOM   4335 1HE  MET A 284     -10.172  -3.851  22.327  1.00 82.86           H
ATOM   4336 2HE  MET A 284     -11.862  -4.291  21.979  1.00 82.86           H
ATOM   4337 3HE  MET A 284     -11.464  -3.390  23.462  1.00 82.86           H
ATOM   4338  HN  MET A 284     -10.496  -8.609  19.809  1.00 82.86           H
ATOM   4339  N   PHE A 285      -9.374 -11.452  21.300  1.00 85.50           N
ATOM   4340  CA  PHE A 285      -9.330 -12.854  21.677  1.00 85.50           C
ATOM   4341  C   PHE A 285      -7.898 -13.293  21.988  1.00 85.50           C
ATOM   4342  O   PHE A 285      -7.683 -14.358  22.566  1.00 85.50           O
ATOM   4343  HA  PHE A 285      -9.945 -12.969  22.569  1.00 85.50           H
ATOM   4344  CB  PHE A 285      -9.848 -13.656  20.481  1.00 85.50           C
ATOM   4345 1HB  PHE A 285     -10.014 -14.687  20.792  1.00 85.50           H
ATOM   4346 2HB  PHE A 285     -10.815 -13.254  20.179  1.00 85.50           H
ATOM   4347  CG  PHE A 285      -8.909 -13.647  19.273  1.00 85.50           C
ATOM   4348  CD1 PHE A 285      -9.024 -12.676  18.328  1.00 85.50           C
ATOM   4349  HD1 PHE A 285      -9.786 -11.903  18.432  1.00 85.50           H
ATOM   4350  CD2 PHE A 285      -7.959 -14.612  19.143  1.00 85.50           C
ATOM   4351  HD2 PHE A 285      -7.866 -15.391  19.900  1.00 85.50           H
ATOM   4352  CE1 PHE A 285      -8.153 -12.668  17.207  1.00 85.50           C
ATOM   4353  HE1 PHE A 285      -8.246 -11.889  16.450  1.00 85.50           H
ATOM   4354  CE2 PHE A 285      -7.087 -14.604  18.022  1.00 85.50           C
ATOM   4355  HE2 PHE A 285      -6.326 -15.377  17.918  1.00 85.50           H
ATOM   4356  CZ  PHE A 285      -7.203 -13.632  17.078  1.00 85.50           C
ATOM   4357  HZ  PHE A 285      -6.534 -13.626  16.217  1.00 85.50           H
ATOM   4358  HN  PHE A 285      -9.338 -11.277  20.316  1.00 85.50           H
ATOM   4359  N   ILE A 286      -6.955 -12.451  21.591  1.00 86.44           N
ATOM   4360  CA  ILE A 286      -5.551 -12.723  21.850  1.00 86.44           C
ATOM   4361  C   ILE A 286      -5.193 -12.236  23.256  1.00 86.44           C
ATOM   4362  O   ILE A 286      -4.992 -11.042  23.471  1.00 86.44           O
ATOM   4363  HA  ILE A 286      -5.416 -13.803  21.814  1.00 86.44           H
ATOM   4364  CB  ILE A 286      -4.677 -12.119  20.749  1.00 86.44           C
ATOM   4365  HB  ILE A 286      -4.844 -11.042  20.732  1.00 86.44           H
ATOM   4366  CG1 ILE A 286      -5.075 -12.660  19.375  1.00 86.44           C
ATOM   4367 1HG1 ILE A 286      -4.889 -13.733  19.334  1.00 86.44           H
ATOM   4368 2HG1 ILE A 286      -6.145 -12.517  19.220  1.00 86.44           H
ATOM   4369  CG2 ILE A 286      -3.192 -12.342  21.045  1.00 86.44           C
ATOM   4370 1HG2 ILE A 286      -2.935 -11.870  21.993  1.00 86.44           H
ATOM   4371 2HG2 ILE A 286      -2.990 -13.412  21.105  1.00 86.44           H
ATOM   4372 3HG2 ILE A 286      -2.593 -11.904  20.246  1.00 86.44           H
ATOM   4373  CD1 ILE A 286      -4.294 -11.958  18.262  1.00 86.44           C
ATOM   4374 1HD1 ILE A 286      -4.503 -10.889  18.291  1.00 86.44           H
ATOM   4375 2HD1 ILE A 286      -3.227 -12.125  18.407  1.00 86.44           H
ATOM   4376 3HD1 ILE A 286      -4.597 -12.362  17.296  1.00 86.44           H
ATOM   4377  HN  ILE A 286      -7.137 -11.598  21.102  1.00 86.44           H
ATOM   4378  N   SER A 287      -5.124 -13.186  24.177  1.00 85.10           N
ATOM   4379  CA  SER A 287      -4.796 -12.869  25.556  1.00 85.10           C
ATOM   4380  C   SER A 287      -3.374 -13.334  25.877  1.00 85.10           C
ATOM   4381  O   SER A 287      -2.795 -12.925  26.882  1.00 85.10           O
ATOM   4382  HA  SER A 287      -4.869 -11.784  25.628  1.00 85.10           H
ATOM   4383  CB  SER A 287      -5.795 -13.511  26.522  1.00 85.10           C
ATOM   4384 1HB  SER A 287      -5.504 -13.285  27.547  1.00 85.10           H
ATOM   4385 2HB  SER A 287      -6.781 -13.074  26.367  1.00 85.10           H
ATOM   4386  OG  SER A 287      -5.870 -14.924  26.350  1.00 85.10           O
ATOM   4387  HG  SER A 287      -6.560 -15.306  26.965  1.00 85.10           H
ATOM   4388  HN  SER A 287      -5.287 -14.155  23.994  1.00 85.10           H
ATOM   4389  N   ASN A 288      -2.853 -14.183  25.003  1.00 85.60           N
ATOM   4390  CA  ASN A 288      -1.546 -14.778  25.226  1.00 85.60           C
ATOM   4391  C   ASN A 288      -0.468 -13.864  24.640  1.00 85.60           C
ATOM   4392  O   ASN A 288      -0.496 -13.547  23.452  1.00 85.60           O
ATOM   4393  HA  ASN A 288      -1.460 -14.883  26.307  1.00 85.60           H
ATOM   4394  CB  ASN A 288      -1.436 -16.140  24.538  1.00 85.60           C
ATOM   4395 1HB  ASN A 288      -2.298 -16.754  24.800  1.00 85.60           H
ATOM   4396 2HB  ASN A 288      -1.456 -16.008  23.456  1.00 85.60           H
ATOM   4397  CG  ASN A 288      -0.149 -16.858  24.946  1.00 85.60           C
ATOM   4398  OD1 ASN A 288       0.889 -16.254  25.159  1.00 85.60           O
ATOM   4399  ND2 ASN A 288      -0.273 -18.179  25.043  1.00 85.60           N
ATOM   4400 1HD2 ASN A 288      -1.154 -18.613  24.855  1.00 85.60           H
ATOM   4401 2HD2 ASN A 288       0.514 -18.738  25.304  1.00 85.60           H
ATOM   4402  HN  ASN A 288      -3.306 -14.464  24.157  1.00 85.60           H
ATOM   4403  N   CYS A 289       0.458 -13.466  25.501  1.00 90.48           N
ATOM   4404  CA  CYS A 289       1.489 -12.521  25.108  1.00 90.48           C
ATOM   4405  C   CYS A 289       2.354 -13.175  24.029  1.00 90.48           C
ATOM   4406  O   CYS A 289       2.762 -12.518  23.072  1.00 90.48           O
ATOM   4407  HA  CYS A 289       0.976 -11.644  24.713  1.00 90.48           H
ATOM   4408  CB  CYS A 289       2.322 -12.062  26.306  1.00 90.48           C
ATOM   4409 1HB  CYS A 289       1.671 -11.633  27.069  1.00 90.48           H
ATOM   4410 2HB  CYS A 289       2.824 -12.916  26.760  1.00 90.48           H
ATOM   4411  SG  CYS A 289       3.557 -10.822  25.771  1.00 90.48           S
ATOM   4412  HN  CYS A 289       0.510 -13.778  26.450  1.00 90.48           H
ATOM   4413  N   ALA A 290       2.609 -14.462  24.219  1.00 92.63           N
ATOM   4414  CA  ALA A 290       3.488 -15.191  23.321  1.00 92.63           C
ATOM   4415  C   ALA A 290       2.910 -15.150  21.904  1.00 92.63           C
ATOM   4416  O   ALA A 290       3.644 -14.960  20.936  1.00 92.63           O
ATOM   4417  HA  ALA A 290       4.455 -14.690  23.324  1.00 92.63           H
ATOM   4418  CB  ALA A 290       3.671 -16.620  23.834  1.00 92.63           C
ATOM   4419 1HB  ALA A 290       4.111 -16.595  24.831  1.00 92.63           H
ATOM   4420 2HB  ALA A 290       2.702 -17.118  23.878  1.00 92.63           H
ATOM   4421 3HB  ALA A 290       4.330 -17.167  23.160  1.00 92.63           H
ATOM   4422  HN  ALA A 290       2.227 -15.002  24.968  1.00 92.63           H
ATOM   4423  N   VAL A 291       1.600 -15.332  21.828  1.00 92.76           N
ATOM   4424  CA  VAL A 291       0.915 -15.317  20.547  1.00 92.76           C
ATOM   4425  C   VAL A 291       0.993 -13.910  19.949  1.00 92.76           C
ATOM   4426  O   VAL A 291       1.239 -13.753  18.754  1.00 92.76           O
ATOM   4427  HA  VAL A 291       1.438 -16.008  19.886  1.00 92.76           H
ATOM   4428  CB  VAL A 291      -0.521 -15.816  20.715  1.00 92.76           C
ATOM   4429  HB  VAL A 291      -1.020 -15.166  21.435  1.00 92.76           H
ATOM   4430  CG1 VAL A 291      -1.290 -15.731  19.395  1.00 92.76           C
ATOM   4431 1HG1 VAL A 291      -1.317 -14.695  19.056  1.00 92.76           H
ATOM   4432 2HG1 VAL A 291      -0.792 -16.345  18.644  1.00 92.76           H
ATOM   4433 3HG1 VAL A 291      -2.307 -16.092  19.543  1.00 92.76           H
ATOM   4434  CG2 VAL A 291      -0.545 -17.241  21.272  1.00 92.76           C
ATOM   4435 1HG2 VAL A 291      -0.021 -17.907  20.587  1.00 92.76           H
ATOM   4436 2HG2 VAL A 291      -0.052 -17.259  22.245  1.00 92.76           H
ATOM   4437 3HG2 VAL A 291      -1.578 -17.571  21.382  1.00 92.76           H
ATOM   4438  HN  VAL A 291       1.010 -15.487  22.621  1.00 92.76           H
ATOM   4439  N   SER A 292       0.779 -12.924  20.807  1.00 92.88           N
ATOM   4440  CA  SER A 292       0.790 -11.538  20.372  1.00 92.88           C
ATOM   4441  C   SER A 292       2.162 -11.182  19.794  1.00 92.88           C
ATOM   4442  O   SER A 292       2.251 -10.536  18.751  1.00 92.88           O
ATOM   4443  HA  SER A 292       0.022 -11.471  19.602  1.00 92.88           H
ATOM   4444  CB  SER A 292       0.440 -10.596  21.525  1.00 92.88           C
ATOM   4445 1HB  SER A 292      -0.492 -10.920  21.988  1.00 92.88           H
ATOM   4446 2HB  SER A 292       1.213 -10.656  22.291  1.00 92.88           H
ATOM   4447  OG  SER A 292       0.308  -9.245  21.090  1.00 92.88           O
ATOM   4448  HG  SER A 292      -0.508  -9.148  20.520  1.00 92.88           H
ATOM   4449  HN  SER A 292       0.600 -13.060  21.782  1.00 92.88           H
ATOM   4450  N   THR A 293       3.196 -11.619  20.497  1.00 89.42           N
ATOM   4451  CA  THR A 293       4.558 -11.315  20.092  1.00 89.42           C
ATOM   4452  C   THR A 293       4.840 -11.884  18.700  1.00 89.42           C
ATOM   4453  O   THR A 293       5.396 -11.196  17.846  1.00 89.42           O
ATOM   4454  HA  THR A 293       4.663 -10.233  20.023  1.00 89.42           H
ATOM   4455  CB  THR A 293       5.503 -11.852  21.170  1.00 89.42           C
ATOM   4456  HB  THR A 293       5.393 -12.931  21.281  1.00 89.42           H
ATOM   4457  OG1 THR A 293       5.186 -11.079  22.325  1.00 89.42           O
ATOM   4458  HG1 THR A 293       4.467 -11.531  22.852  1.00 89.42           H
ATOM   4459  CG2 THR A 293       6.967 -11.514  20.886  1.00 89.42           C
ATOM   4460 1HG2 THR A 293       7.089 -10.432  20.842  1.00 89.42           H
ATOM   4461 2HG2 THR A 293       7.263 -11.952  19.932  1.00 89.42           H
ATOM   4462 3HG2 THR A 293       7.594 -11.918  21.681  1.00 89.42           H
ATOM   4463  HN  THR A 293       3.115 -12.170  21.328  1.00 89.42           H
ATOM   4464  N   ASN A 294       4.443 -13.134  18.515  1.00 91.24           N
ATOM   4465  CA  ASN A 294       4.709 -13.826  17.265  1.00 91.24           C
ATOM   4466  C   ASN A 294       3.954 -13.130  16.131  1.00 91.24           C
ATOM   4467  O   ASN A 294       4.466 -13.014  15.019  1.00 91.24           O
ATOM   4468  HA  ASN A 294       5.790 -13.780  17.136  1.00 91.24           H
ATOM   4469  CB  ASN A 294       4.232 -15.279  17.328  1.00 91.24           C
ATOM   4470 1HB  ASN A 294       3.226 -15.318  17.745  1.00 91.24           H
ATOM   4471 2HB  ASN A 294       4.175 -15.691  16.320  1.00 91.24           H
ATOM   4472  CG  ASN A 294       5.176 -16.129  18.180  1.00 91.24           C
ATOM   4473  OD1 ASN A 294       6.322 -15.783  18.416  1.00 91.24           O
ATOM   4474  ND2 ASN A 294       4.633 -17.259  18.626  1.00 91.24           N
ATOM   4475 1HD2 ASN A 294       3.687 -17.483  18.395  1.00 91.24           H
ATOM   4476 2HD2 ASN A 294       5.172 -17.883  19.192  1.00 91.24           H
ATOM   4477  HN  ASN A 294       3.950 -13.672  19.199  1.00 91.24           H
ATOM   4478  N   ILE A 295       2.748 -12.684  16.452  1.00 91.42           N
ATOM   4479  CA  ILE A 295       1.914 -12.008  15.472  1.00 91.42           C
ATOM   4480  C   ILE A 295       2.595 -10.708  15.040  1.00 91.42           C
ATOM   4481  O   ILE A 295       2.602 -10.370  13.857  1.00 91.42           O
ATOM   4482  HA  ILE A 295       1.836 -12.662  14.604  1.00 91.42           H
ATOM   4483  CB  ILE A 295       0.499 -11.809  16.019  1.00 91.42           C
ATOM   4484  HB  ILE A 295       0.577 -11.450  17.045  1.00 91.42           H
ATOM   4485  CG1 ILE A 295      -0.264 -13.135  16.060  1.00 91.42           C
ATOM   4486 1HG1 ILE A 295      -0.464 -13.475  15.044  1.00 91.42           H
ATOM   4487 2HG1 ILE A 295       0.352 -13.898  16.537  1.00 91.42           H
ATOM   4488  CG2 ILE A 295      -0.251 -10.741  15.221  1.00 91.42           C
ATOM   4489 1HG2 ILE A 295       0.285  -9.794  15.288  1.00 91.42           H
ATOM   4490 2HG2 ILE A 295      -0.319 -11.047  14.178  1.00 91.42           H
ATOM   4491 3HG2 ILE A 295      -1.254 -10.619  15.631  1.00 91.42           H
ATOM   4492  CD1 ILE A 295      -1.582 -12.985  16.823  1.00 91.42           C
ATOM   4493 1HD1 ILE A 295      -1.376 -12.668  17.845  1.00 91.42           H
ATOM   4494 2HD1 ILE A 295      -2.204 -12.239  16.329  1.00 91.42           H
ATOM   4495 3HD1 ILE A 295      -2.104 -13.942  16.837  1.00 91.42           H
ATOM   4496  HN  ILE A 295       2.341 -12.778  17.361  1.00 91.42           H
ATOM   4497  N   ASP A 296       3.151 -10.014  16.022  1.00 92.48           N
ATOM   4498  CA  ASP A 296       3.779  -8.728  15.767  1.00 92.48           C
ATOM   4499  C   ASP A 296       4.999  -8.931  14.866  1.00 92.48           C
ATOM   4500  O   ASP A 296       5.258  -8.123  13.975  1.00 92.48           O
ATOM   4501  HA  ASP A 296       3.007  -8.121  15.294  1.00 92.48           H
ATOM   4502  CB  ASP A 296       4.255  -8.080  17.069  1.00 92.48           C
ATOM   4503 1HB  ASP A 296       4.799  -8.812  17.666  1.00 92.48           H
ATOM   4504 2HB  ASP A 296       4.951  -7.272  16.843  1.00 92.48           H
ATOM   4505  CG  ASP A 296       3.074  -7.534  17.873  1.00 92.48           C
ATOM   4506  OD1 ASP A 296       1.995  -7.376  17.262  1.00 92.48           O
ATOM   4507  OD2 ASP A 296       3.277  -7.287  19.082  1.00 92.48           O
ATOM   4508  HN  ASP A 296       3.177 -10.315  16.975  1.00 92.48           H
ATOM   4509  N   ILE A 297       5.715 -10.014  15.129  1.00 91.51           N
ATOM   4510  CA  ILE A 297       6.880 -10.353  14.329  1.00 91.51           C
ATOM   4511  C   ILE A 297       6.435 -10.684  12.903  1.00 91.51           C
ATOM   4512  O   ILE A 297       7.034 -10.213  11.937  1.00 91.51           O
ATOM   4513  HA  ILE A 297       7.521  -9.472  14.295  1.00 91.51           H
ATOM   4514  CB  ILE A 297       7.682 -11.471  14.998  1.00 91.51           C
ATOM   4515  HB  ILE A 297       6.996 -12.277  15.256  1.00 91.51           H
ATOM   4516  CG1 ILE A 297       8.319 -10.984  16.301  1.00 91.51           C
ATOM   4517 1HG1 ILE A 297       9.096 -10.252  16.080  1.00 91.51           H
ATOM   4518 2HG1 ILE A 297       7.569 -10.479  16.910  1.00 91.51           H
ATOM   4519  CG2 ILE A 297       8.720 -12.052  14.035  1.00 91.51           C
ATOM   4520 1HG2 ILE A 297       8.215 -12.461  13.160  1.00 91.51           H
ATOM   4521 2HG2 ILE A 297       9.408 -11.266  13.724  1.00 91.51           H
ATOM   4522 3HG2 ILE A 297       9.276 -12.845  14.536  1.00 91.51           H
ATOM   4523  CD1 ILE A 297       8.920 -12.152  17.087  1.00 91.51           C
ATOM   4524 1HD1 ILE A 297       8.135 -12.869  17.328  1.00 91.51           H
ATOM   4525 2HD1 ILE A 297       9.686 -12.639  16.485  1.00 91.51           H
ATOM   4526 3HD1 ILE A 297       9.365 -11.778  18.009  1.00 91.51           H
ATOM   4527  HN  ILE A 297       5.512 -10.652  15.871  1.00 91.51           H
ATOM   4528  N   CYS A 298       5.388 -11.491  12.816  1.00 93.86           N
ATOM   4529  CA  CYS A 298       4.851 -11.884  11.524  1.00 93.86           C
ATOM   4530  C   CYS A 298       4.442 -10.618  10.769  1.00 93.86           C
ATOM   4531  O   CYS A 298       4.652 -10.516   9.561  1.00 93.86           O
ATOM   4532  HA  CYS A 298       5.651 -12.406  10.999  1.00 93.86           H
ATOM   4533  CB  CYS A 298       3.686 -12.864  11.670  1.00 93.86           C
ATOM   4534 1HB  CYS A 298       2.986 -12.500  12.423  1.00 93.86           H
ATOM   4535 2HB  CYS A 298       3.137 -12.931  10.731  1.00 93.86           H
ATOM   4536  SG  CYS A 298       4.312 -14.516  12.147  1.00 93.86           S
ATOM   4537  HG  CYS A 298       4.510 -14.224  13.430  1.00 93.86           H
ATOM   4538  HN  CYS A 298       4.909 -11.873  13.606  1.00 93.86           H
ATOM   4539  N   PHE A 299       3.864  -9.685  11.511  1.00 93.74           N
ATOM   4540  CA  PHE A 299       3.414  -8.434  10.925  1.00 93.74           C
ATOM   4541  C   PHE A 299       4.582  -7.674  10.293  1.00 93.74           C
ATOM   4542  O   PHE A 299       4.475  -7.189   9.168  1.00 93.74           O
ATOM   4543  HA  PHE A 299       2.685  -8.682  10.154  1.00 93.74           H
ATOM   4544  CB  PHE A 299       2.828  -7.593  12.060  1.00 93.74           C
ATOM   4545 1HB  PHE A 299       1.995  -8.135  12.508  1.00 93.74           H
ATOM   4546 2HB  PHE A 299       3.583  -7.472  12.837  1.00 93.74           H
ATOM   4547  CG  PHE A 299       2.342  -6.210  11.623  1.00 93.74           C
ATOM   4548  CD1 PHE A 299       3.127  -5.118  11.825  1.00 93.74           C
ATOM   4549  HD1 PHE A 299       4.103  -5.228  12.298  1.00 93.74           H
ATOM   4550  CD2 PHE A 299       1.124  -6.072  11.033  1.00 93.74           C
ATOM   4551  HD2 PHE A 299       0.495  -6.947  10.872  1.00 93.74           H
ATOM   4552  CE1 PHE A 299       2.675  -3.834  11.419  1.00 93.74           C
ATOM   4553  HE1 PHE A 299       3.305  -2.959  11.581  1.00 93.74           H
ATOM   4554  CE2 PHE A 299       0.673  -4.788  10.627  1.00 93.74           C
ATOM   4555  HE2 PHE A 299      -0.303  -4.678  10.154  1.00 93.74           H
ATOM   4556  CZ  PHE A 299       1.458  -3.696  10.829  1.00 93.74           C
ATOM   4557  HZ  PHE A 299       1.111  -2.711  10.517  1.00 93.74           H
ATOM   4558  HN  PHE A 299       3.702  -9.773  12.494  1.00 93.74           H
ATOM   4559  N   GLN A 300       5.670  -7.593  11.045  1.00 89.48           N
ATOM   4560  CA  GLN A 300       6.840  -6.860  10.592  1.00 89.48           C
ATOM   4561  C   GLN A 300       7.340  -7.428   9.262  1.00 89.48           C
ATOM   4562  O   GLN A 300       7.621  -6.677   8.329  1.00 89.48           O
ATOM   4563  HA  GLN A 300       6.502  -5.833  10.452  1.00 89.48           H
ATOM   4564  CB  GLN A 300       7.945  -6.885  11.649  1.00 89.48           C
ATOM   4565 1HB  GLN A 300       8.113  -7.909  11.982  1.00 89.48           H
ATOM   4566 2HB  GLN A 300       8.880  -6.535  11.211  1.00 89.48           H
ATOM   4567  CG  GLN A 300       7.578  -6.007  12.848  1.00 89.48           C
ATOM   4568 1HG  GLN A 300       7.394  -4.987  12.513  1.00 89.48           H
ATOM   4569 2HG  GLN A 300       6.652  -6.367  13.296  1.00 89.48           H
ATOM   4570  CD  GLN A 300       8.694  -6.013  13.894  1.00 89.48           C
ATOM   4571  OE1 GLN A 300       9.852  -5.757  13.606  1.00 89.48           O
ATOM   4572  NE2 GLN A 300       8.283  -6.319  15.122  1.00 89.48           N
ATOM   4573 1HE2 GLN A 300       7.318  -6.519  15.290  1.00 89.48           H
ATOM   4574 2HE2 GLN A 300       8.939  -6.349  15.876  1.00 89.48           H
ATOM   4575  HN  GLN A 300       5.759  -8.017  11.946  1.00 89.48           H
ATOM   4576  N   VAL A 301       7.436  -8.748   9.218  1.00 94.32           N
ATOM   4577  CA  VAL A 301       8.010  -9.419   8.064  1.00 94.32           C
ATOM   4578  C   VAL A 301       7.109  -9.195   6.848  1.00 94.32           C
ATOM   4579  O   VAL A 301       7.578  -8.773   5.792  1.00 94.32           O
ATOM   4580  HA  VAL A 301       8.981  -8.963   7.869  1.00 94.32           H
ATOM   4581  CB  VAL A 301       8.236 -10.899   8.377  1.00 94.32           C
ATOM   4582  HB  VAL A 301       7.278 -11.329   8.670  1.00 94.32           H
ATOM   4583  CG1 VAL A 301       8.729 -11.652   7.140  1.00 94.32           C
ATOM   4584 1HG1 VAL A 301       7.988 -11.572   6.345  1.00 94.32           H
ATOM   4585 2HG1 VAL A 301       9.671 -11.219   6.803  1.00 94.32           H
ATOM   4586 3HG1 VAL A 301       8.881 -12.702   7.390  1.00 94.32           H
ATOM   4587  CG2 VAL A 301       9.206 -11.071   9.547  1.00 94.32           C
ATOM   4588 1HG2 VAL A 301      10.164 -10.618   9.294  1.00 94.32           H
ATOM   4589 2HG2 VAL A 301       8.797 -10.584  10.433  1.00 94.32           H
ATOM   4590 3HG2 VAL A 301       9.348 -12.133   9.749  1.00 94.32           H
ATOM   4591  HN  VAL A 301       7.130  -9.356   9.950  1.00 94.32           H
ATOM   4592  N   THR A 302       5.831  -9.488   7.037  1.00 93.58           N
ATOM   4593  CA  THR A 302       4.889  -9.479   5.931  1.00 93.58           C
ATOM   4594  C   THR A 302       4.698  -8.054   5.405  1.00 93.58           C
ATOM   4595  O   THR A 302       4.506  -7.851   4.208  1.00 93.58           O
ATOM   4596  HA  THR A 302       5.311 -10.066   5.116  1.00 93.58           H
ATOM   4597  CB  THR A 302       3.590 -10.129   6.410  1.00 93.58           C
ATOM   4598  HB  THR A 302       2.839 -10.128   5.620  1.00 93.58           H
ATOM   4599  OG1 THR A 302       3.247  -9.397   7.584  1.00 93.58           O
ATOM   4600  HG1 THR A 302       2.291  -9.562   7.824  1.00 93.58           H
ATOM   4601  CG2 THR A 302       3.801 -11.559   6.912  1.00 93.58           C
ATOM   4602 1HG2 THR A 302       4.500 -11.551   7.747  1.00 93.58           H
ATOM   4603 2HG2 THR A 302       4.204 -12.171   6.105  1.00 93.58           H
ATOM   4604 3HG2 THR A 302       2.847 -11.973   7.240  1.00 93.58           H
ATOM   4605  HN  THR A 302       5.437  -9.728   7.925  1.00 93.58           H
ATOM   4606  N   GLN A 303       4.757  -7.105   6.327  1.00 90.39           N
ATOM   4607  CA  GLN A 303       4.637  -5.702   5.966  1.00 90.39           C
ATOM   4608  C   GLN A 303       5.798  -5.287   5.060  1.00 90.39           C
ATOM   4609  O   GLN A 303       5.599  -4.577   4.076  1.00 90.39           O
ATOM   4610  HA  GLN A 303       3.696  -5.623   5.422  1.00 90.39           H
ATOM   4611  CB  GLN A 303       4.572  -4.818   7.213  1.00 90.39           C
ATOM   4612 1HB  GLN A 303       3.705  -5.094   7.813  1.00 90.39           H
ATOM   4613 2HB  GLN A 303       5.454  -4.989   7.831  1.00 90.39           H
ATOM   4614  CG  GLN A 303       4.487  -3.339   6.833  1.00 90.39           C
ATOM   4615 1HG  GLN A 303       5.429  -3.019   6.389  1.00 90.39           H
ATOM   4616 2HG  GLN A 303       3.714  -3.198   6.077  1.00 90.39           H
ATOM   4617  CD  GLN A 303       4.174  -2.475   8.056  1.00 90.39           C
ATOM   4618  OE1 GLN A 303       4.981  -2.315   8.958  1.00 90.39           O
ATOM   4619  NE2 GLN A 303       2.961  -1.930   8.038  1.00 90.39           N
ATOM   4620 1HE2 GLN A 303       2.348  -2.102   7.268  1.00 90.39           H
ATOM   4621 2HE2 GLN A 303       2.664  -1.348   8.795  1.00 90.39           H
ATOM   4622  HN  GLN A 303       4.883  -7.280   7.304  1.00 90.39           H
ATOM   4623  N   THR A 304       6.986  -5.748   5.425  1.00 91.65           N
ATOM   4624  CA  THR A 304       8.185  -5.394   4.685  1.00 91.65           C
ATOM   4625  C   THR A 304       8.107  -5.931   3.255  1.00 91.65           C
ATOM   4626  O   THR A 304       8.447  -5.228   2.304  1.00 91.65           O
ATOM   4627  HA  THR A 304       8.239  -4.307   4.616  1.00 91.65           H
ATOM   4628  CB  THR A 304       9.393  -5.916   5.465  1.00 91.65           C
ATOM   4629  HB  THR A 304       9.401  -7.006   5.487  1.00 91.65           H
ATOM   4630  OG1 THR A 304       9.290  -5.276   6.735  1.00 91.65           O
ATOM   4631  HG1 THR A 304       8.904  -5.909   7.406  1.00 91.65           H
ATOM   4632  CG2 THR A 304      10.721  -5.408   4.899  1.00 91.65           C
ATOM   4633 1HG2 THR A 304      10.740  -4.319   4.940  1.00 91.65           H
ATOM   4634 2HG2 THR A 304      10.823  -5.734   3.864  1.00 91.65           H
ATOM   4635 3HG2 THR A 304      11.545  -5.808   5.489  1.00 91.65           H
ATOM   4636  HN  THR A 304       7.135  -6.350   6.209  1.00 91.65           H
ATOM   4637  N   ILE A 305       7.659  -7.173   3.147  1.00 92.10           N
ATOM   4638  CA  ILE A 305       7.498  -7.800   1.846  1.00 92.10           C
ATOM   4639  C   ILE A 305       6.551  -6.955   0.991  1.00 92.10           C
ATOM   4640  O   ILE A 305       6.770  -6.792  -0.209  1.00 92.10           O
ATOM   4641  HA  ILE A 305       8.476  -7.813   1.366  1.00 92.10           H
ATOM   4642  CB  ILE A 305       7.050  -9.254   2.004  1.00 92.10           C
ATOM   4643  HB  ILE A 305       6.185  -9.276   2.666  1.00 92.10           H
ATOM   4644  CG1 ILE A 305       8.145 -10.096   2.662  1.00 92.10           C
ATOM   4645 1HG1 ILE A 305       8.951 -10.273   1.950  1.00 92.10           H
ATOM   4646 2HG1 ILE A 305       8.575  -9.548   3.501  1.00 92.10           H
ATOM   4647  CG2 ILE A 305       6.606  -9.840   0.662  1.00 92.10           C
ATOM   4648 1HG2 ILE A 305       5.771  -9.259   0.270  1.00 92.10           H
ATOM   4649 2HG2 ILE A 305       7.437  -9.804  -0.043  1.00 92.10           H
ATOM   4650 3HG2 ILE A 305       6.293 -10.875   0.803  1.00 92.10           H
ATOM   4651  CD1 ILE A 305       7.588 -11.434   3.152  1.00 92.10           C
ATOM   4652 1HD1 ILE A 305       6.799 -11.254   3.882  1.00 92.10           H
ATOM   4653 2HD1 ILE A 305       7.181 -11.989   2.307  1.00 92.10           H
ATOM   4654 3HD1 ILE A 305       8.387 -12.013   3.616  1.00 92.10           H
ATOM   4655  HN  ILE A 305       7.407  -7.747   3.926  1.00 92.10           H
ATOM   4656  N   ALA A 306       5.518  -6.439   1.641  1.00 92.38           N
ATOM   4657  CA  ALA A 306       4.509  -5.659   0.946  1.00 92.38           C
ATOM   4658  C   ALA A 306       5.148  -4.382   0.395  1.00 92.38           C
ATOM   4659  O   ALA A 306       4.797  -3.927  -0.692  1.00 92.38           O
ATOM   4660  HA  ALA A 306       4.141  -6.259   0.113  1.00 92.38           H
ATOM   4661  CB  ALA A 306       3.346  -5.366   1.895  1.00 92.38           C
ATOM   4662 1HB  ALA A 306       2.908  -6.305   2.234  1.00 92.38           H
ATOM   4663 2HB  ALA A 306       3.711  -4.804   2.755  1.00 92.38           H
ATOM   4664 3HB  ALA A 306       2.589  -4.781   1.373  1.00 92.38           H
ATOM   4665  HN  ALA A 306       5.366  -6.547   2.624  1.00 92.38           H
ATOM   4666  N   PHE A 307       6.075  -3.840   1.172  1.00 90.50           N
ATOM   4667  CA  PHE A 307       6.709  -2.583   0.814  1.00 90.50           C
ATOM   4668  C   PHE A 307       7.650  -2.764  -0.379  1.00 90.50           C
ATOM   4669  O   PHE A 307       7.839  -1.841  -1.171  1.00 90.50           O
ATOM   4670  HA  PHE A 307       5.916  -1.885   0.546  1.00 90.50           H
ATOM   4671  CB  PHE A 307       7.525  -2.132   2.027  1.00 90.50           C
ATOM   4672 1HB  PHE A 307       8.137  -2.965   2.371  1.00 90.50           H
ATOM   4673 2HB  PHE A 307       8.208  -1.340   1.719  1.00 90.50           H
ATOM   4674  CG  PHE A 307       6.675  -1.627   3.195  1.00 90.50           C
ATOM   4675  CD1 PHE A 307       5.324  -1.539   3.065  1.00 90.50           C
ATOM   4676  HD1 PHE A 307       4.846  -1.829   2.129  1.00 90.50           H
ATOM   4677  CD2 PHE A 307       7.270  -1.265   4.363  1.00 90.50           C
ATOM   4678  HD2 PHE A 307       8.353  -1.335   4.467  1.00 90.50           H
ATOM   4679  CE1 PHE A 307       4.535  -1.071   4.148  1.00 90.50           C
ATOM   4680  HE1 PHE A 307       3.452  -1.000   4.044  1.00 90.50           H
ATOM   4681  CE2 PHE A 307       6.481  -0.796   5.447  1.00 90.50           C
ATOM   4682  HE2 PHE A 307       6.958  -0.506   6.383  1.00 90.50           H
ATOM   4683  CZ  PHE A 307       5.130  -0.709   5.316  1.00 90.50           C
ATOM   4684  HZ  PHE A 307       4.525  -0.349   6.148  1.00 90.50           H
ATOM   4685  HN  PHE A 307       6.392  -4.244   2.029  1.00 90.50           H
ATOM   4686  N   PHE A 308       8.215  -3.959  -0.471  1.00 87.05           N
ATOM   4687  CA  PHE A 308       9.115  -4.279  -1.566  1.00 87.05           C
ATOM   4688  C   PHE A 308       8.395  -4.183  -2.913  1.00 87.05           C
ATOM   4689  O   PHE A 308       9.030  -3.985  -3.947  1.00 87.05           O
ATOM   4690  HA  PHE A 308       9.929  -3.555  -1.538  1.00 87.05           H
ATOM   4691  CB  PHE A 308       9.583  -5.720  -1.353  1.00 87.05           C
ATOM   4692 1HB  PHE A 308       8.806  -6.269  -0.821  1.00 87.05           H
ATOM   4693 2HB  PHE A 308       9.703  -6.200  -2.324  1.00 87.05           H
ATOM   4694  CG  PHE A 308      10.895  -5.840  -0.576  1.00 87.05           C
ATOM   4695  CD1 PHE A 308      12.077  -5.564  -1.190  1.00 87.05           C
ATOM   4696  HD1 PHE A 308      12.089  -5.257  -2.236  1.00 87.05           H
ATOM   4697  CD2 PHE A 308      10.881  -6.223   0.729  1.00 87.05           C
ATOM   4698  HD2 PHE A 308       9.934  -6.444   1.221  1.00 87.05           H
ATOM   4699  CE1 PHE A 308      13.295  -5.675  -0.469  1.00 87.05           C
ATOM   4700  HE1 PHE A 308      14.242  -5.454  -0.962  1.00 87.05           H
ATOM   4701  CE2 PHE A 308      12.099  -6.334   1.450  1.00 87.05           C
ATOM   4702  HE2 PHE A 308      12.087  -6.641   2.496  1.00 87.05           H
ATOM   4703  CZ  PHE A 308      13.280  -6.058   0.836  1.00 87.05           C
ATOM   4704  HZ  PHE A 308      14.215  -6.143   1.389  1.00 87.05           H
ATOM   4705  HN  PHE A 308       8.068  -4.699   0.185  1.00 87.05           H
ATOM   4706  N   HIS A 309       7.079  -4.328  -2.856  1.00 80.12           N
ATOM   4707  CA  HIS A 309       6.266  -4.259  -4.058  1.00 80.12           C
ATOM   4708  C   HIS A 309       6.484  -2.912  -4.749  1.00 80.12           C
ATOM   4709  O   HIS A 309       6.525  -2.839  -5.976  1.00 80.12           O
ATOM   4710  HA  HIS A 309       6.613  -5.056  -4.716  1.00 80.12           H
ATOM   4711  CB  HIS A 309       4.795  -4.529  -3.735  1.00 80.12           C
ATOM   4712 1HB  HIS A 309       4.688  -5.565  -3.413  1.00 80.12           H
ATOM   4713 2HB  HIS A 309       4.497  -3.902  -2.895  1.00 80.12           H
ATOM   4714  CG  HIS A 309       3.857  -4.277  -4.891  1.00 80.12           C
ATOM   4715  ND1 HIS A 309       3.119  -3.112  -5.018  1.00 80.12           N
ATOM   4716  HD1 HIS A 309       3.129  -2.341  -4.381  1.00 80.12           H
ATOM   4717  CD2 HIS A 309       3.544  -5.049  -5.971  1.00 80.12           C
ATOM   4718  HD2 HIS A 309       3.949  -6.038  -6.185  1.00 80.12           H
ATOM   4719  CE1 HIS A 309       2.399  -3.192  -6.127  1.00 80.12           C
ATOM   4720  HE1 HIS A 309       1.714  -2.431  -6.502  1.00 80.12           H
ATOM   4721  NE2 HIS A 309       2.663  -4.394  -6.716  1.00 80.12           N
ATOM   4722  HN  HIS A 309       6.570  -4.488  -2.010  1.00 80.12           H
ATOM   4723  N   SER A 310       6.620  -1.878  -3.931  1.00 84.25           N
ATOM   4724  CA  SER A 310       6.663  -0.519  -4.443  1.00 84.25           C
ATOM   4725  C   SER A 310       7.946  -0.305  -5.250  1.00 84.25           C
ATOM   4726  O   SER A 310       7.972   0.502  -6.178  1.00 84.25           O
ATOM   4727  HA  SER A 310       5.788  -0.424  -5.085  1.00 84.25           H
ATOM   4728  CB  SER A 310       6.574   0.501  -3.307  1.00 84.25           C
ATOM   4729 1HB  SER A 310       7.578   0.744  -2.958  1.00 84.25           H
ATOM   4730 2HB  SER A 310       6.135   1.425  -3.682  1.00 84.25           H
ATOM   4731  OG  SER A 310       5.798   0.017  -2.214  1.00 84.25           O
ATOM   4732  HG  SER A 310       4.831  -0.010  -2.467  1.00 84.25           H
ATOM   4733  HN  SER A 310       6.699  -1.958  -2.938  1.00 84.25           H
ATOM   4734  N   CYS A 311       8.979  -1.041  -4.866  1.00 86.76           N
ATOM   4735  CA  CYS A 311      10.275  -0.906  -5.508  1.00 86.76           C
ATOM   4736  C   CYS A 311      10.350  -1.914  -6.656  1.00 86.76           C
ATOM   4737  O   CYS A 311      11.211  -1.805  -7.528  1.00 86.76           O
ATOM   4738  HA  CYS A 311      10.332   0.115  -5.886  1.00 86.76           H
ATOM   4739  CB  CYS A 311      11.422  -1.088  -4.512  1.00 86.76           C
ATOM   4740 1HB  CYS A 311      12.358  -0.751  -4.957  1.00 86.76           H
ATOM   4741 2HB  CYS A 311      11.249  -0.473  -3.629  1.00 86.76           H
ATOM   4742  SG  CYS A 311      11.558  -2.848  -4.030  1.00 86.76           S
ATOM   4743  HG  CYS A 311      12.600  -2.690  -3.219  1.00 86.76           H
ATOM   4744  HN  CYS A 311       8.940  -1.719  -4.131  1.00 86.76           H
ATOM   4745  N   LEU A 312       9.436  -2.873  -6.620  1.00 84.65           N
ATOM   4746  CA  LEU A 312       9.469  -3.974  -7.567  1.00 84.65           C
ATOM   4747  C   LEU A 312       8.832  -3.528  -8.884  1.00 84.65           C
ATOM   4748  O   LEU A 312       9.252  -3.956  -9.958  1.00 84.65           O
ATOM   4749  HA  LEU A 312      10.516  -4.214  -7.753  1.00 84.65           H
ATOM   4750  CB  LEU A 312       8.820  -5.221  -6.962  1.00 84.65           C
ATOM   4751 1HB  LEU A 312       7.898  -4.921  -6.464  1.00 84.65           H
ATOM   4752 2HB  LEU A 312       8.540  -5.891  -7.774  1.00 84.65           H
ATOM   4753  CG  LEU A 312       9.674  -6.004  -5.963  1.00 84.65           C
ATOM   4754  HG  LEU A 312       9.967  -5.327  -5.160  1.00 84.65           H
ATOM   4755  CD1 LEU A 312       8.871  -7.140  -5.326  1.00 84.65           C
ATOM   4756 1HD1 LEU A 312       8.010  -6.726  -4.801  1.00 84.65           H
ATOM   4757 2HD1 LEU A 312       8.528  -7.823  -6.104  1.00 84.65           H
ATOM   4758 3HD1 LEU A 312       9.502  -7.680  -4.621  1.00 84.65           H
ATOM   4759  CD2 LEU A 312      10.960  -6.510  -6.620  1.00 84.65           C
ATOM   4760 1HD2 LEU A 312      10.709  -7.165  -7.454  1.00 84.65           H
ATOM   4761 2HD2 LEU A 312      11.539  -5.662  -6.985  1.00 84.65           H
ATOM   4762 3HD2 LEU A 312      11.549  -7.063  -5.888  1.00 84.65           H
ATOM   4763  HN  LEU A 312       8.685  -2.905  -5.960  1.00 84.65           H
ATOM   4764  N   ASN A 313       7.828  -2.672  -8.759  1.00 79.96           N
ATOM   4765  CA  ASN A 313       7.034  -2.277  -9.910  1.00 79.96           C
ATOM   4766  C   ASN A 313       7.963  -1.786 -11.022  1.00 79.96           C
ATOM   4767  O   ASN A 313       7.920  -2.293 -12.141  1.00 79.96           O
ATOM   4768  HA  ASN A 313       6.478  -3.170 -10.195  1.00 79.96           H
ATOM   4769  CB  ASN A 313       6.079  -1.135  -9.554  1.00 79.96           C
ATOM   4770 1HB  ASN A 313       6.585  -0.422  -8.904  1.00 79.96           H
ATOM   4771 2HB  ASN A 313       5.796  -0.598 -10.459  1.00 79.96           H
ATOM   4772  CG  ASN A 313       4.825  -1.667  -8.857  1.00 79.96           C
ATOM   4773  OD1 ASN A 313       4.430  -2.810  -9.020  1.00 79.96           O
ATOM   4774  ND2 ASN A 313       4.223  -0.776  -8.074  1.00 79.96           N
ATOM   4775 1HD2 ASN A 313       4.599   0.146  -7.984  1.00 79.96           H
ATOM   4776 2HD2 ASN A 313       3.394  -1.029  -7.575  1.00 79.96           H
ATOM   4777  HN  ASN A 313       7.556  -2.252  -7.893  1.00 79.96           H
ATOM   4778  N   PRO A 314       8.818  -0.794 -10.735  1.00 80.55           N
ATOM   4779  CA  PRO A 314       9.705  -0.242 -11.762  1.00 80.55           C
ATOM   4780  C   PRO A 314      10.518  -1.320 -12.462  1.00 80.55           C
ATOM   4781  O   PRO A 314      10.695  -1.276 -13.678  1.00 80.55           O
ATOM   4782  HA  PRO A 314       9.118   0.229 -12.550  1.00 80.55           H
ATOM   4783  CB  PRO A 314      10.598   0.728 -10.986  1.00 80.55           C
ATOM   4784 1HB  PRO A 314      11.513   0.245 -10.643  1.00 80.55           H
ATOM   4785 2HB  PRO A 314      10.898   1.576 -11.601  1.00 80.55           H
ATOM   4786  CG  PRO A 314       9.718   1.162  -9.820  1.00 80.55           C
ATOM   4787 1HG  PRO A 314      10.308   1.565  -8.996  1.00 80.55           H
ATOM   4788 2HG  PRO A 314       9.019   1.946 -10.110  1.00 80.55           H
ATOM   4789  CD  PRO A 314       9.006  -0.125  -9.435  1.00 80.55           C
ATOM   4790 1HD  PRO A 314       9.605  -0.731  -8.755  1.00 80.55           H
ATOM   4791 2HD  PRO A 314       8.059   0.071  -8.932  1.00 80.55           H
ATOM   4792  N   VAL A 315      10.994  -2.267 -11.668  1.00 81.98           N
ATOM   4793  CA  VAL A 315      11.851  -3.319 -12.187  1.00 81.98           C
ATOM   4794  C   VAL A 315      11.056  -4.177 -13.174  1.00 81.98           C
ATOM   4795  O   VAL A 315      11.579  -4.582 -14.211  1.00 81.98           O
ATOM   4796  HA  VAL A 315      12.672  -2.840 -12.721  1.00 81.98           H
ATOM   4797  CB  VAL A 315      12.444  -4.129 -11.033  1.00 81.98           C
ATOM   4798  HB  VAL A 315      11.619  -4.570 -10.474  1.00 81.98           H
ATOM   4799  CG1 VAL A 315      13.320  -5.269 -11.557  1.00 81.98           C
ATOM   4800 1HG1 VAL A 315      12.718  -5.934 -12.177  1.00 81.98           H
ATOM   4801 2HG1 VAL A 315      14.136  -4.857 -12.150  1.00 81.98           H
ATOM   4802 3HG1 VAL A 315      13.729  -5.828 -10.715  1.00 81.98           H
ATOM   4803  CG2 VAL A 315      13.230  -3.228 -10.078  1.00 81.98           C
ATOM   4804 1HG2 VAL A 315      14.043  -2.745 -10.621  1.00 81.98           H
ATOM   4805 2HG2 VAL A 315      12.567  -2.467  -9.667  1.00 81.98           H
ATOM   4806 3HG2 VAL A 315      13.641  -3.829  -9.267  1.00 81.98           H
ATOM   4807  HN  VAL A 315      10.803  -2.323 -10.687  1.00 81.98           H
ATOM   4808  N   LEU A 316       9.806  -4.430 -12.815  1.00 80.37           N
ATOM   4809  CA  LEU A 316       8.944  -5.260 -13.640  1.00 80.37           C
ATOM   4810  C   LEU A 316       8.819  -4.634 -15.030  1.00 80.37           C
ATOM   4811  O   LEU A 316       8.863  -5.338 -16.038  1.00 80.37           O
ATOM   4812  HA  LEU A 316       9.427  -6.232 -13.741  1.00 80.37           H
ATOM   4813  CB  LEU A 316       7.601  -5.492 -12.946  1.00 80.37           C
ATOM   4814 1HB  LEU A 316       7.159  -4.521 -12.720  1.00 80.37           H
ATOM   4815 2HB  LEU A 316       6.933  -5.990 -13.649  1.00 80.37           H
ATOM   4816  CG  LEU A 316       7.644  -6.314 -11.657  1.00 80.37           C
ATOM   4817  HG  LEU A 316       8.327  -5.824 -10.962  1.00 80.37           H
ATOM   4818  CD1 LEU A 316       6.270  -6.357 -10.986  1.00 80.37           C
ATOM   4819 1HD1 LEU A 316       5.953  -5.342 -10.744  1.00 80.37           H
ATOM   4820 2HD1 LEU A 316       5.548  -6.810 -11.666  1.00 80.37           H
ATOM   4821 3HD1 LEU A 316       6.329  -6.947 -10.072  1.00 80.37           H
ATOM   4822  CD2 LEU A 316       8.198  -7.716 -11.919  1.00 80.37           C
ATOM   4823 1HD2 LEU A 316       7.560  -8.229 -12.639  1.00 80.37           H
ATOM   4824 2HD2 LEU A 316       9.209  -7.639 -12.319  1.00 80.37           H
ATOM   4825 3HD2 LEU A 316       8.218  -8.279 -10.986  1.00 80.37           H
ATOM   4826  HN  LEU A 316       9.382  -4.079 -11.981  1.00 80.37           H
ATOM   4827  N   TYR A 317       8.665  -3.318 -15.040  1.00 71.61           N
ATOM   4828  CA  TYR A 317       8.494  -2.594 -16.288  1.00 71.61           C
ATOM   4829  C   TYR A 317       9.736  -2.726 -17.172  1.00 71.61           C
ATOM   4830  O   TYR A 317       9.626  -2.819 -18.394  1.00 71.61           O
ATOM   4831  HA  TYR A 317       7.638  -3.021 -16.811  1.00 71.61           H
ATOM   4832  CB  TYR A 317       8.312  -1.125 -15.902  1.00 71.61           C
ATOM   4833 1HB  TYR A 317       9.213  -0.778 -15.396  1.00 71.61           H
ATOM   4834 2HB  TYR A 317       8.207  -0.531 -16.810  1.00 71.61           H
ATOM   4835  CG  TYR A 317       7.105  -0.865 -14.998  1.00 71.61           C
ATOM   4836  CD1 TYR A 317       6.030  -1.729 -15.016  1.00 71.61           C
ATOM   4837  HD1 TYR A 317       6.040  -2.597 -15.675  1.00 71.61           H
ATOM   4838  CD2 TYR A 317       7.092   0.235 -14.164  1.00 71.61           C
ATOM   4839  HD2 TYR A 317       7.942   0.918 -14.149  1.00 71.61           H
ATOM   4840  CE1 TYR A 317       4.894  -1.484 -14.166  1.00 71.61           C
ATOM   4841  HE1 TYR A 317       4.038  -2.159 -14.171  1.00 71.61           H
ATOM   4842  CE2 TYR A 317       5.957   0.480 -13.313  1.00 71.61           C
ATOM   4843  HE2 TYR A 317       5.933   1.344 -12.649  1.00 71.61           H
ATOM   4844  CZ  TYR A 317       4.913  -0.392 -13.356  1.00 71.61           C
ATOM   4845  OH  TYR A 317       3.841  -0.161 -12.552  1.00 71.61           O
ATOM   4846  HH  TYR A 317       3.975   0.686 -12.038  1.00 71.61           H
ATOM   4847  HN  TYR A 317       8.655  -2.750 -14.217  1.00 71.61           H
ATOM   4848  N   VAL A 318      10.890  -2.728 -16.521  1.00 73.35           N
ATOM   4849  CA  VAL A 318      12.153  -2.789 -17.236  1.00 73.35           C
ATOM   4850  C   VAL A 318      12.261  -4.133 -17.960  1.00 73.35           C
ATOM   4851  O   VAL A 318      12.601  -4.180 -19.141  1.00 73.35           O
ATOM   4852  HA  VAL A 318      12.150  -1.991 -17.978  1.00 73.35           H
ATOM   4853  CB  VAL A 318      13.313  -2.535 -16.271  1.00 73.35           C
ATOM   4854  HB  VAL A 318      13.213  -3.229 -15.436  1.00 73.35           H
ATOM   4855  CG1 VAL A 318      14.658  -2.806 -16.948  1.00 73.35           C
ATOM   4856 1HG1 VAL A 318      14.697  -3.845 -17.276  1.00 73.35           H
ATOM   4857 2HG1 VAL A 318      14.770  -2.149 -17.810  1.00 73.35           H
ATOM   4858 3HG1 VAL A 318      15.466  -2.618 -16.240  1.00 73.35           H
ATOM   4859  CG2 VAL A 318      13.259  -1.113 -15.710  1.00 73.35           C
ATOM   4860 1HG2 VAL A 318      13.322  -0.396 -16.529  1.00 73.35           H
ATOM   4861 2HG2 VAL A 318      12.320  -0.969 -15.174  1.00 73.35           H
ATOM   4862 3HG2 VAL A 318      14.094  -0.959 -15.028  1.00 73.35           H
ATOM   4863  HN  VAL A 318      10.970  -2.690 -15.525  1.00 73.35           H
ATOM   4864  N   PHE A 319      11.964  -5.192 -17.221  1.00 72.10           N
ATOM   4865  CA  PHE A 319      12.200  -6.538 -17.714  1.00 72.10           C
ATOM   4866  C   PHE A 319      11.074  -6.986 -18.648  1.00 72.10           C
ATOM   4867  O   PHE A 319      11.320  -7.668 -19.641  1.00 72.10           O
ATOM   4868  HA  PHE A 319      13.140  -6.521 -18.264  1.00 72.10           H
ATOM   4869  CB  PHE A 319      12.232  -7.462 -16.495  1.00 72.10           C
ATOM   4870 1HB  PHE A 319      11.439  -7.168 -15.808  1.00 72.10           H
ATOM   4871 2HB  PHE A 319      12.014  -8.480 -16.817  1.00 72.10           H
ATOM   4872  CG  PHE A 319      13.565  -7.455 -15.744  1.00 72.10           C
ATOM   4873  CD1 PHE A 319      14.673  -7.996 -16.319  1.00 72.10           C
ATOM   4874  HD1 PHE A 319      14.610  -8.434 -17.315  1.00 72.10           H
ATOM   4875  CD2 PHE A 319      13.643  -6.908 -14.501  1.00 72.10           C
ATOM   4876  HD2 PHE A 319      12.756  -6.475 -14.040  1.00 72.10           H
ATOM   4877  CE1 PHE A 319      15.910  -7.989 -15.623  1.00 72.10           C
ATOM   4878  HE1 PHE A 319      16.797  -8.423 -16.084  1.00 72.10           H
ATOM   4879  CE2 PHE A 319      14.881  -6.902 -13.804  1.00 72.10           C
ATOM   4880  HE2 PHE A 319      14.943  -6.463 -12.808  1.00 72.10           H
ATOM   4881  CZ  PHE A 319      15.988  -7.442 -14.380  1.00 72.10           C
ATOM   4882  HZ  PHE A 319      16.938  -7.437 -13.845  1.00 72.10           H
ATOM   4883  HN  PHE A 319      11.570  -5.141 -16.303  1.00 72.10           H
ATOM   4884  N   VAL A 320       9.861  -6.583 -18.296  1.00 75.49           N
ATOM   4885  CA  VAL A 320       8.677  -7.115 -18.949  1.00 75.49           C
ATOM   4886  C   VAL A 320       8.233  -6.154 -20.053  1.00 75.49           C
ATOM   4887  O   VAL A 320       7.627  -6.573 -21.038  1.00 75.49           O
ATOM   4888  HA  VAL A 320       8.952  -8.068 -19.402  1.00 75.49           H
ATOM   4889  CB  VAL A 320       7.584  -7.381 -17.912  1.00 75.49           C
ATOM   4890  HB  VAL A 320       7.227  -6.418 -17.547  1.00 75.49           H
ATOM   4891  CG1 VAL A 320       6.397  -8.113 -18.543  1.00 75.49           C
ATOM   4892 1HG1 VAL A 320       5.979  -7.504 -19.344  1.00 75.49           H
ATOM   4893 2HG1 VAL A 320       6.733  -9.067 -18.949  1.00 75.49           H
ATOM   4894 3HG1 VAL A 320       5.634  -8.289 -17.784  1.00 75.49           H
ATOM   4895  CG2 VAL A 320       8.138  -8.161 -16.718  1.00 75.49           C
ATOM   4896 1HG2 VAL A 320       8.534  -9.117 -17.061  1.00 75.49           H
ATOM   4897 2HG2 VAL A 320       8.934  -7.586 -16.246  1.00 75.49           H
ATOM   4898 3HG2 VAL A 320       7.339  -8.336 -15.997  1.00 75.49           H
ATOM   4899  HN  VAL A 320       9.682  -5.907 -17.581  1.00 75.49           H
ATOM   4900  N   GLY A 321       8.552  -4.884 -19.852  1.00 77.18           N
ATOM   4901  CA  GLY A 321       8.052  -3.839 -20.729  1.00 77.18           C
ATOM   4902  C   GLY A 321       9.047  -3.546 -21.854  1.00 77.18           C
ATOM   4903  O   GLY A 321       9.985  -2.771 -21.672  1.00 77.18           O
ATOM   4904 1HA  GLY A 321       7.096  -4.143 -21.155  1.00 77.18           H
ATOM   4905 2HA  GLY A 321       7.871  -2.932 -20.154  1.00 77.18           H
ATOM   4906  HN  GLY A 321       9.139  -4.566 -19.107  1.00 77.18           H
ATOM   4907  N   GLU A 322       8.808  -4.180 -22.993  1.00 67.25           N
ATOM   4908  CA  GLU A 322       9.578  -3.886 -24.189  1.00 67.25           C
ATOM   4909  C   GLU A 322       9.490  -2.396 -24.524  1.00 67.25           C
ATOM   4910  O   GLU A 322      10.503  -1.758 -24.804  1.00 67.25           O
ATOM   4911  HA  GLU A 322      10.607  -4.150 -23.944  1.00 67.25           H
ATOM   4912  CB  GLU A 322       9.109  -4.742 -25.367  1.00 67.25           C
ATOM   4913 1HB  GLU A 322       8.019  -4.761 -25.396  1.00 67.25           H
ATOM   4914 2HB  GLU A 322       9.557  -4.374 -26.290  1.00 67.25           H
ATOM   4915  CG  GLU A 322       9.572  -6.191 -25.211  1.00 67.25           C
ATOM   4916 1HG  GLU A 322      10.636  -6.213 -24.974  1.00 67.25           H
ATOM   4917 2HG  GLU A 322       9.049  -6.656 -24.375  1.00 67.25           H
ATOM   4918  CD  GLU A 322       9.313  -6.990 -26.490  1.00 67.25           C
ATOM   4919  OE1 GLU A 322       9.593  -8.208 -26.465  1.00 67.25           O
ATOM   4920  OE2 GLU A 322       8.840  -6.365 -27.464  1.00 67.25           O
ATOM   4921  HN  GLU A 322       8.105  -4.883 -23.104  1.00 67.25           H
ATOM   4922  N   ARG A 323       8.268  -1.884 -24.484  1.00 64.13           N
ATOM   4923  CA  ARG A 323       8.024  -0.499 -24.848  1.00 64.13           C
ATOM   4924  C   ARG A 323       8.764   0.439 -23.892  1.00 64.13           C
ATOM   4925  O   ARG A 323       9.430   1.377 -24.328  1.00 64.13           O
ATOM   4926  HA  ARG A 323       8.409  -0.406 -25.864  1.00 64.13           H
ATOM   4927  CB  ARG A 323       6.529  -0.175 -24.815  1.00 64.13           C
ATOM   4928 1HB  ARG A 323       5.990  -0.864 -25.465  1.00 64.13           H
ATOM   4929 2HB  ARG A 323       6.144  -0.323 -23.806  1.00 64.13           H
ATOM   4930  CG  ARG A 323       6.270   1.265 -25.261  1.00 64.13           C
ATOM   4931 1HG  ARG A 323       6.777   1.955 -24.586  1.00 64.13           H
ATOM   4932 2HG  ARG A 323       6.690   1.423 -26.254  1.00 64.13           H
ATOM   4933  CD  ARG A 323       4.771   1.572 -25.280  1.00 64.13           C
ATOM   4934 1HD  ARG A 323       4.276   0.957 -26.032  1.00 64.13           H
ATOM   4935 2HD  ARG A 323       4.327   1.317 -24.318  1.00 64.13           H
ATOM   4936  NE  ARG A 323       4.552   3.005 -25.574  1.00 64.13           N
ATOM   4937  HE  ARG A 323       5.269   3.498 -26.066  1.00 64.13           H
ATOM   4938  CZ  ARG A 323       3.451   3.684 -25.223  1.00 64.13           C
ATOM   4939  NH1 ARG A 323       2.457   3.074 -24.563  1.00 64.13           N
ATOM   4940 1HH1 ARG A 323       2.534   2.105 -24.329  1.00 64.13           H
ATOM   4941 2HH1 ARG A 323       1.639   3.588 -24.305  1.00 64.13           H
ATOM   4942  NH2 ARG A 323       3.359   4.982 -25.543  1.00 64.13           N
ATOM   4943 1HH2 ARG A 323       2.544   5.503 -25.288  1.00 64.13           H
ATOM   4944 2HH2 ARG A 323       4.105   5.430 -26.035  1.00 64.13           H
ATOM   4945  HN  ARG A 323       7.455  -2.399 -24.210  1.00 64.13           H
ATOM   4946  N   PHE A 324       8.622   0.153 -22.606  1.00 76.68           N
ATOM   4947  CA  PHE A 324       9.246   0.975 -21.583  1.00 76.68           C
ATOM   4948  C   PHE A 324      10.771   0.915 -21.687  1.00 76.68           C
ATOM   4949  O   PHE A 324      11.450   1.923 -21.498  1.00 76.68           O
ATOM   4950  HA  PHE A 324       8.913   2.000 -21.744  1.00 76.68           H
ATOM   4951  CB  PHE A 324       8.816   0.408 -20.229  1.00 76.68           C
ATOM   4952 1HB  PHE A 324       7.728   0.353 -20.198  1.00 76.68           H
ATOM   4953 2HB  PHE A 324       9.189  -0.613 -20.139  1.00 76.68           H
ATOM   4954  CG  PHE A 324       9.306   1.221 -19.029  1.00 76.68           C
ATOM   4955  CD1 PHE A 324      10.447   0.861 -18.384  1.00 76.68           C
ATOM   4956  HD1 PHE A 324      11.013  -0.008 -18.721  1.00 76.68           H
ATOM   4957  CD2 PHE A 324       8.600   2.305 -18.609  1.00 76.68           C
ATOM   4958  HD2 PHE A 324       7.685   2.594 -19.126  1.00 76.68           H
ATOM   4959  CE1 PHE A 324      10.902   1.616 -17.270  1.00 76.68           C
ATOM   4960  HE1 PHE A 324      11.816   1.327 -16.753  1.00 76.68           H
ATOM   4961  CE2 PHE A 324       9.054   3.060 -17.496  1.00 76.68           C
ATOM   4962  HE2 PHE A 324       8.488   3.928 -17.158  1.00 76.68           H
ATOM   4963  CZ  PHE A 324      10.196   2.700 -16.850  1.00 76.68           C
ATOM   4964  HZ  PHE A 324      10.544   3.279 -15.995  1.00 76.68           H
ATOM   4965  HN  PHE A 324       8.092  -0.622 -22.260  1.00 76.68           H
ATOM   4966  N   ARG A 325      11.265  -0.277 -21.988  1.00 74.16           N
ATOM   4967  CA  ARG A 325      12.700  -0.493 -22.070  1.00 74.16           C
ATOM   4968  C   ARG A 325      13.308   0.389 -23.162  1.00 74.16           C
ATOM   4969  O   ARG A 325      14.376   0.969 -22.973  1.00 74.16           O
ATOM   4970  HA  ARG A 325      13.080  -0.218 -21.086  1.00 74.16           H
ATOM   4971  CB  ARG A 325      13.019  -1.959 -22.370  1.00 74.16           C
ATOM   4972 1HB  ARG A 325      12.226  -2.596 -21.979  1.00 74.16           H
ATOM   4973 2HB  ARG A 325      13.050  -2.115 -23.449  1.00 74.16           H
ATOM   4974  CG  ARG A 325      14.359  -2.366 -21.753  1.00 74.16           C
ATOM   4975 1HG  ARG A 325      15.145  -1.703 -22.111  1.00 74.16           H
ATOM   4976 2HG  ARG A 325      14.314  -2.251 -20.670  1.00 74.16           H
ATOM   4977  CD  ARG A 325      14.706  -3.814 -22.103  1.00 74.16           C
ATOM   4978 1HD  ARG A 325      14.863  -3.910 -23.177  1.00 74.16           H
ATOM   4979 2HD  ARG A 325      15.640  -4.100 -21.618  1.00 74.16           H
ATOM   4980  NE  ARG A 325      13.616  -4.716 -21.669  1.00 74.16           N
ATOM   4981  HE  ARG A 325      12.958  -4.368 -21.001  1.00 74.16           H
ATOM   4982  CZ  ARG A 325      13.454  -5.969 -22.116  1.00 74.16           C
ATOM   4983  NH1 ARG A 325      14.305  -6.486 -23.012  1.00 74.16           N
ATOM   4984 1HH1 ARG A 325      15.068  -5.937 -23.353  1.00 74.16           H
ATOM   4985 2HH1 ARG A 325      14.177  -7.422 -23.341  1.00 74.16           H
ATOM   4986  NH2 ARG A 325      12.428  -6.696 -21.654  1.00 74.16           N
ATOM   4987 1HH2 ARG A 325      12.293  -7.633 -21.977  1.00 74.16           H
ATOM   4988 2HH2 ARG A 325      11.797  -6.302 -20.985  1.00 74.16           H
ATOM   4989  HN  ARG A 325      10.705  -1.084 -22.173  1.00 74.16           H
ATOM   4990  N   ARG A 326      12.603   0.461 -24.281  1.00 67.75           N
ATOM   4991  CA  ARG A 326      13.040   1.293 -25.389  1.00 67.75           C
ATOM   4992  C   ARG A 326      13.005   2.770 -24.990  1.00 67.75           C
ATOM   4993  O   ARG A 326      13.971   3.499 -25.208  1.00 67.75           O
ATOM   4994  HA  ARG A 326      14.059   0.967 -25.597  1.00 67.75           H
ATOM   4995  CB  ARG A 326      12.154   1.083 -26.619  1.00 67.75           C
ATOM   4996 1HB  ARG A 326      11.105   1.131 -26.328  1.00 67.75           H
ATOM   4997 2HB  ARG A 326      12.323   1.888 -27.334  1.00 67.75           H
ATOM   4998  CG  ARG A 326      12.445  -0.265 -27.280  1.00 67.75           C
ATOM   4999 1HG  ARG A 326      13.489  -0.304 -27.592  1.00 67.75           H
ATOM   5000 2HG  ARG A 326      12.299  -1.068 -26.558  1.00 67.75           H
ATOM   5001  CD  ARG A 326      11.537  -0.489 -28.491  1.00 67.75           C
ATOM   5002 1HD  ARG A 326      10.495  -0.342 -28.207  1.00 67.75           H
ATOM   5003 2HD  ARG A 326      11.762   0.244 -29.266  1.00 67.75           H
ATOM   5004  NE  ARG A 326      11.728  -1.858 -29.020  1.00 67.75           N
ATOM   5005  HE  ARG A 326      12.329  -2.477 -28.514  1.00 67.75           H
ATOM   5006  CZ  ARG A 326      11.145  -2.321 -30.135  1.00 67.75           C
ATOM   5007  NH1 ARG A 326      10.330  -1.535 -30.852  1.00 67.75           N
ATOM   5008 1HH1 ARG A 326      10.153  -0.597 -30.557  1.00 67.75           H
ATOM   5009 2HH1 ARG A 326       9.900  -1.888 -31.683  1.00 67.75           H
ATOM   5010  NH2 ARG A 326      11.390  -3.580 -30.521  1.00 67.75           N
ATOM   5011 1HH2 ARG A 326      10.964  -3.940 -31.351  1.00 67.75           H
ATOM   5012 2HH2 ARG A 326      12.000  -4.160 -29.980  1.00 67.75           H
ATOM   5013  HN  ARG A 326      11.748  -0.035 -24.436  1.00 67.75           H
ATOM   5014  N   ASP A 327      11.881   3.167 -24.411  1.00 78.11           N
ATOM   5015  CA  ASP A 327      11.657   4.567 -24.092  1.00 78.11           C
ATOM   5016  C   ASP A 327      12.659   5.007 -23.022  1.00 78.11           C
ATOM   5017  O   ASP A 327      13.097   6.157 -23.013  1.00 78.11           O
ATOM   5018  HA  ASP A 327      11.791   5.100 -25.033  1.00 78.11           H
ATOM   5019  CB  ASP A 327      10.248   4.788 -23.539  1.00 78.11           C
ATOM   5020 1HB  ASP A 327      10.043   4.060 -22.754  1.00 78.11           H
ATOM   5021 2HB  ASP A 327      10.183   5.775 -23.083  1.00 78.11           H
ATOM   5022  CG  ASP A 327       9.199   4.661 -24.646  1.00 78.11           C
ATOM   5023  OD1 ASP A 327       9.610   4.709 -25.826  1.00 78.11           O
ATOM   5024  OD2 ASP A 327       8.010   4.519 -24.288  1.00 78.11           O
ATOM   5025  HN  ASP A 327      11.132   2.552 -24.162  1.00 78.11           H
ATOM   5026  N   LEU A 328      12.992   4.070 -22.147  1.00 79.68           N
ATOM   5027  CA  LEU A 328      13.977   4.330 -21.111  1.00 79.68           C
ATOM   5028  C   LEU A 328      15.321   4.663 -21.764  1.00 79.68           C
ATOM   5029  O   LEU A 328      15.910   5.705 -21.482  1.00 79.68           O
ATOM   5030  HA  LEU A 328      13.640   5.201 -20.551  1.00 79.68           H
ATOM   5031  CB  LEU A 328      14.044   3.158 -20.130  1.00 79.68           C
ATOM   5032 1HB  LEU A 328      13.072   3.057 -19.648  1.00 79.68           H
ATOM   5033 2HB  LEU A 328      14.215   2.244 -20.698  1.00 79.68           H
ATOM   5034  CG  LEU A 328      15.114   3.256 -19.040  1.00 79.68           C
ATOM   5035  HG  LEU A 328      16.081   3.397 -19.523  1.00 79.68           H
ATOM   5036  CD1 LEU A 328      14.875   4.474 -18.145  1.00 79.68           C
ATOM   5037 1HD1 LEU A 328      14.906   5.380 -18.749  1.00 79.68           H
ATOM   5038 2HD1 LEU A 328      13.898   4.388 -17.669  1.00 79.68           H
ATOM   5039 3HD1 LEU A 328      15.649   4.519 -17.379  1.00 79.68           H
ATOM   5040  CD2 LEU A 328      15.196   1.959 -18.234  1.00 79.68           C
ATOM   5041 1HD2 LEU A 328      14.233   1.763 -17.762  1.00 79.68           H
ATOM   5042 2HD2 LEU A 328      15.449   1.133 -18.899  1.00 79.68           H
ATOM   5043 3HD2 LEU A 328      15.964   2.056 -17.466  1.00 79.68           H
ATOM   5044  HN  LEU A 328      12.602   3.150 -22.138  1.00 79.68           H
ATOM   5045  N   VAL A 329      15.765   3.759 -22.624  1.00 79.77           N
ATOM   5046  CA  VAL A 329      17.068   3.900 -23.252  1.00 79.77           C
ATOM   5047  C   VAL A 329      17.086   5.178 -24.094  1.00 79.77           C
ATOM   5048  O   VAL A 329      18.105   5.864 -24.164  1.00 79.77           O
ATOM   5049  HA  VAL A 329      17.808   3.993 -22.458  1.00 79.77           H
ATOM   5050  CB  VAL A 329      17.397   2.645 -24.063  1.00 79.77           C
ATOM   5051  HB  VAL A 329      16.583   2.479 -24.769  1.00 79.77           H
ATOM   5052  CG1 VAL A 329      18.685   2.834 -24.867  1.00 79.77           C
ATOM   5053 1HG1 VAL A 329      18.565   3.672 -25.553  1.00 79.77           H
ATOM   5054 2HG1 VAL A 329      19.511   3.037 -24.186  1.00 79.77           H
ATOM   5055 3HG1 VAL A 329      18.895   1.927 -25.434  1.00 79.77           H
ATOM   5056  CG2 VAL A 329      17.491   1.416 -23.157  1.00 79.77           C
ATOM   5057 1HG2 VAL A 329      18.276   1.570 -22.417  1.00 79.77           H
ATOM   5058 2HG2 VAL A 329      16.538   1.265 -22.649  1.00 79.77           H
ATOM   5059 3HG2 VAL A 329      17.726   0.538 -23.759  1.00 79.77           H
ATOM   5060  HN  VAL A 329      15.254   2.942 -22.891  1.00 79.77           H
ATOM   5061  N   LYS A 330      15.948   5.458 -24.712  1.00 73.75           N
ATOM   5062  CA  LYS A 330      15.814   6.653 -25.527  1.00 73.75           C
ATOM   5063  C   LYS A 330      16.004   7.890 -24.647  1.00 73.75           C
[truncated: 117,162 more chars]
