# Supplementary material for: Noncanonical roles of chemokine regions in CCR9 activation revealed by structural modeling and mutational mapping
Source: Nat Commun. 2025 Aug 18;16:7695. doi: 10.1038/s41467-025-62321-9 (PMC12361432; doi:10.1038/s41467-025-62321-9)
Supplement: Supplementary file 5 — Supplementary Data 3 [file 41467_2025_62321_MOESM5_ESM.zip › CCR9_CCL25_08_rnk4.pdb]

ATOM      1  N   GLU A  20      -5.775  -4.320  58.380  1.00 49.86           N
ATOM      2  CA  GLU A  20      -5.604  -5.320  57.339  1.00 49.86           C
ATOM      3  C   GLU A  20      -6.093  -6.684  57.828  1.00 49.86           C
ATOM      4  O   GLU A  20      -5.314  -7.472  58.362  1.00 49.86           O
ATOM      5  HA  GLU A  20      -6.223  -4.981  56.508  1.00 49.86           H
ATOM      6  CB  GLU A  20      -4.146  -5.392  56.881  1.00 49.86           C
ATOM      7 1HB  GLU A  20      -3.486  -5.183  57.723  1.00 49.86           H
ATOM      8 2HB  GLU A  20      -3.955  -6.357  56.413  1.00 49.86           H
ATOM      9  CG  GLU A  20      -3.852  -4.332  55.818  1.00 49.86           C
ATOM     10 1HG  GLU A  20      -4.710  -4.230  55.154  1.00 49.86           H
ATOM     11 2HG  GLU A  20      -3.702  -3.364  56.295  1.00 49.86           H
ATOM     12  CD  GLU A  20      -2.611  -4.702  55.003  1.00 49.86           C
ATOM     13  OE1 GLU A  20      -2.517  -4.212  53.857  1.00 49.86           O
ATOM     14  OE2 GLU A  20      -1.784  -5.467  55.544  1.00 49.86           O
ATOM     15  HN  GLU A  20      -6.196  -4.656  59.222  1.00 49.86           H
ATOM     16  N   SER A  21      -7.381  -6.922  57.627  1.00 58.54           N
ATOM     17  CA  SER A  21      -7.964  -8.212  57.957  1.00 58.54           C
ATOM     18  C   SER A  21      -7.192  -9.330  57.253  1.00 58.54           C
ATOM     19  O   SER A  21      -6.820  -9.194  56.089  1.00 58.54           O
ATOM     20  HA  SER A  21      -7.869  -8.304  59.039  1.00 58.54           H
ATOM     21  CB  SER A  21      -9.443  -8.263  57.569  1.00 58.54           C
ATOM     22 1HB  SER A  21      -9.858  -9.232  57.848  1.00 58.54           H
ATOM     23 2HB  SER A  21      -9.992  -7.507  58.131  1.00 58.54           H
ATOM     24  OG  SER A  21      -9.637  -8.049  56.173  1.00 58.54           O
ATOM     25  HG  SER A  21      -9.991  -8.881  55.746  1.00 58.54           H
ATOM     26  HN  SER A  21      -8.021  -6.254  57.248  1.00 58.54           H
ATOM     27  N   THR A  22      -6.975 -10.410  57.990  1.00 60.16           N
ATOM     28  CA  THR A  22      -6.253 -11.550  57.451  1.00 60.16           C
ATOM     29  C   THR A  22      -6.832 -11.956  56.094  1.00 60.16           C
ATOM     30  O   THR A  22      -6.104 -12.418  55.218  1.00 60.16           O
ATOM     31  HA  THR A  22      -5.219 -11.253  57.282  1.00 60.16           H
ATOM     32  CB  THR A  22      -6.299 -12.672  58.491  1.00 60.16           C
ATOM     33  HB  THR A  22      -6.325 -13.649  58.008  1.00 60.16           H
ATOM     34  OG1 THR A  22      -7.430 -12.354  59.296  1.00 60.16           O
ATOM     35  HG1 THR A  22      -7.714 -13.157  59.820  1.00 60.16           H
ATOM     36  CG2 THR A  22      -5.120 -12.616  59.465  1.00 60.16           C
ATOM     37 1HG2 THR A  22      -5.134 -11.664  59.997  1.00 60.16           H
ATOM     38 2HG2 THR A  22      -4.186 -12.709  58.911  1.00 60.16           H
ATOM     39 3HG2 THR A  22      -5.201 -13.433  60.181  1.00 60.16           H
ATOM     40  HN  THR A  22      -7.282 -10.512  58.936  1.00 60.16           H
ATOM     41  N   SER A  23      -8.137 -11.768  55.964  1.00 63.39           N
ATOM     42  CA  SER A  23      -8.817 -12.076  54.717  1.00 63.39           C
ATOM     43  C   SER A  23      -8.240 -11.225  53.583  1.00 63.39           C
ATOM     44  O   SER A  23      -8.023 -11.722  52.479  1.00 63.39           O
ATOM     45  HA  SER A  23      -8.625 -13.134  54.537  1.00 63.39           H
ATOM     46  CB  SER A  23     -10.324 -11.845  54.839  1.00 63.39           C
ATOM     47 1HB  SER A  23     -10.823 -12.227  53.948  1.00 63.39           H
ATOM     48 2HB  SER A  23     -10.710 -12.412  55.687  1.00 63.39           H
ATOM     49  OG  SER A  23     -10.642 -10.466  55.006  1.00 63.39           O
ATOM     50  HG  SER A  23     -11.633 -10.338  54.976  1.00 63.39           H
ATOM     51  HN  SER A  23      -8.727 -11.412  56.689  1.00 63.39           H
ATOM     52  N   SER A  24      -8.009  -9.959  53.895  1.00 68.69           N
ATOM     53  CA  SER A  24      -7.540  -9.015  52.894  1.00 68.69           C
ATOM     54  C   SER A  24      -6.145  -9.417  52.410  1.00 68.69           C
ATOM     55  O   SER A  24      -5.804  -9.207  51.247  1.00 68.69           O
ATOM     56  HA  SER A  24      -8.260  -9.077  52.079  1.00 68.69           H
ATOM     57  CB  SER A  24      -7.519  -7.589  53.448  1.00 68.69           C
ATOM     58 1HB  SER A  24      -7.599  -6.879  52.625  1.00 68.69           H
ATOM     59 2HB  SER A  24      -8.390  -7.436  54.087  1.00 68.69           H
ATOM     60  OG  SER A  24      -6.333  -7.322  54.192  1.00 68.69           O
ATOM     61  HG  SER A  24      -6.307  -7.894  55.012  1.00 68.69           H
ATOM     62  HN  SER A  24      -8.137  -9.576  54.810  1.00 68.69           H
ATOM     63  N   MET A  25      -5.376  -9.986  53.327  1.00 65.38           N
ATOM     64  CA  MET A  25      -4.018 -10.395  53.015  1.00 65.38           C
ATOM     65  C   MET A  25      -4.007 -11.714  52.238  1.00 65.38           C
ATOM     66  O   MET A  25      -3.193 -11.900  51.335  1.00 65.38           O
ATOM     67  HA  MET A  25      -3.606  -9.598  52.396  1.00 65.38           H
ATOM     68  CB  MET A  25      -3.223 -10.560  54.312  1.00 65.38           C
ATOM     69 1HB  MET A  25      -3.470  -9.751  54.999  1.00 65.38           H
ATOM     70 2HB  MET A  25      -3.508 -11.492  54.801  1.00 65.38           H
ATOM     71  CG  MET A  25      -1.718 -10.561  54.037  1.00 65.38           C
ATOM     72 1HG  MET A  25      -1.304 -11.549  54.237  1.00 65.38           H
ATOM     73 2HG  MET A  25      -1.532 -10.345  52.985  1.00 65.38           H
ATOM     74  SD  MET A  25      -0.910  -9.343  55.061  1.00 65.38           S
ATOM     75  CE  MET A  25       0.793  -9.826  54.831  1.00 65.38           C
ATOM     76 1HE  MET A  25       0.930 -10.852  55.172  1.00 65.38           H
ATOM     77 2HE  MET A  25       1.051  -9.757  53.774  1.00 65.38           H
ATOM     78 3HE  MET A  25       1.440  -9.163  55.406  1.00 65.38           H
ATOM     79  HN  MET A  25      -5.667 -10.168  54.266  1.00 65.38           H
ATOM     80  N   GLU A  26      -4.920 -12.595  52.618  1.00 60.79           N
ATOM     81  CA  GLU A  26      -5.080 -13.857  51.916  1.00 60.79           C
ATOM     82  C   GLU A  26      -5.552 -13.611  50.482  1.00 60.79           C
ATOM     83  O   GLU A  26      -5.079 -14.258  49.549  1.00 60.79           O
ATOM     84  HA  GLU A  26      -4.089 -14.311  51.907  1.00 60.79           H
ATOM     85  CB  GLU A  26      -6.047 -14.780  52.661  1.00 60.79           C
ATOM     86 1HB  GLU A  26      -6.902 -14.206  53.017  1.00 60.79           H
ATOM     87 2HB  GLU A  26      -6.326 -15.615  52.019  1.00 60.79           H
ATOM     88  CG  GLU A  26      -5.381 -15.390  53.896  1.00 60.79           C
ATOM     89 1HG  GLU A  26      -4.502 -15.960  53.595  1.00 60.79           H
ATOM     90 2HG  GLU A  26      -5.035 -14.595  54.557  1.00 60.79           H
ATOM     91  CD  GLU A  26      -6.352 -16.301  54.650  1.00 60.79           C
ATOM     92  OE1 GLU A  26      -5.861 -17.080  55.494  1.00 60.79           O
ATOM     93  OE2 GLU A  26      -7.565 -16.197  54.364  1.00 60.79           O
ATOM     94  HN  GLU A  26      -5.543 -12.458  53.389  1.00 60.79           H
ATOM     95  N   ASP A  27      -6.480 -12.674  50.351  1.00 66.76           N
ATOM     96  CA  ASP A  27      -7.051 -12.362  49.052  1.00 66.76           C
ATOM     97  C   ASP A  27      -5.934 -11.922  48.102  1.00 66.76           C
ATOM     98  O   ASP A  27      -5.944 -12.272  46.923  1.00 66.76           O
ATOM     99  HA  ASP A  27      -7.538 -13.281  48.724  1.00 66.76           H
ATOM    100  CB  ASP A  27      -8.062 -11.219  49.154  1.00 66.76           C
ATOM    101 1HB  ASP A  27      -7.655 -10.422  49.776  1.00 66.76           H
ATOM    102 2HB  ASP A  27      -8.238 -10.794  48.166  1.00 66.76           H
ATOM    103  CG  ASP A  27      -9.385 -11.710  49.747  1.00 66.76           C
ATOM    104  OD1 ASP A  27      -9.625 -12.934  49.665  1.00 66.76           O
ATOM    105  OD2 ASP A  27     -10.127 -10.849  50.268  1.00 66.76           O
ATOM    106  HN  ASP A  27      -6.841 -12.135  51.112  1.00 66.76           H
ATOM    107  N   TYR A  28      -4.999 -11.161  48.652  1.00 66.27           N
ATOM    108  CA  TYR A  28      -3.892 -10.648  47.863  1.00 66.27           C
ATOM    109  C   TYR A  28      -2.912 -11.766  47.502  1.00 66.27           C
ATOM    110  O   TYR A  28      -2.365 -11.785  46.401  1.00 66.27           O
ATOM    111  HA  TYR A  28      -4.301 -10.223  46.946  1.00 66.27           H
ATOM    112  CB  TYR A  28      -3.179  -9.627  48.752  1.00 66.27           C
ATOM    113 1HB  TYR A  28      -3.893  -8.861  49.053  1.00 66.27           H
ATOM    114 2HB  TYR A  28      -2.842 -10.125  49.661  1.00 66.27           H
ATOM    115  CG  TYR A  28      -1.979  -8.952  48.084  1.00 66.27           C
ATOM    116  CD1 TYR A  28      -0.704  -9.429  48.311  1.00 66.27           C
ATOM    117  HD1 TYR A  28      -0.552 -10.286  48.966  1.00 66.27           H
ATOM    118  CD2 TYR A  28      -2.172  -7.866  47.254  1.00 66.27           C
ATOM    119  HD2 TYR A  28      -3.179  -7.489  47.075  1.00 66.27           H
ATOM    120  CE1 TYR A  28       0.425  -8.793  47.682  1.00 66.27           C
ATOM    121  HE1 TYR A  28       1.437  -9.159  47.853  1.00 66.27           H
ATOM    122  CE2 TYR A  28      -1.044  -7.230  46.626  1.00 66.27           C
ATOM    123  HE2 TYR A  28      -1.182  -6.371  45.969  1.00 66.27           H
ATOM    124  CZ  TYR A  28       0.199  -7.725  46.871  1.00 66.27           C
ATOM    125  OH  TYR A  28       1.265  -7.125  46.277  1.00 66.27           O
ATOM    126  HH  TYR A  28       0.976  -6.279  45.829  1.00 66.27           H
ATOM    127  HN  TYR A  28      -4.990 -10.895  49.616  1.00 66.27           H
ATOM    128  N   VAL A  29      -2.720 -12.670  48.451  1.00 66.92           N
ATOM    129  CA  VAL A  29      -1.750 -13.739  48.282  1.00 66.92           C
ATOM    130  C   VAL A  29      -2.300 -14.768  47.292  1.00 66.92           C
ATOM    131  O   VAL A  29      -1.555 -15.311  46.478  1.00 66.92           O
ATOM    132  HA  VAL A  29      -0.845 -13.298  47.863  1.00 66.92           H
ATOM    133  CB  VAL A  29      -1.397 -14.346  49.641  1.00 66.92           C
ATOM    134  HB  VAL A  29      -2.328 -14.609  50.143  1.00 66.92           H
ATOM    135  CG1 VAL A  29      -0.575 -15.625  49.473  1.00 66.92           C
ATOM    136 1HG1 VAL A  29      -1.151 -16.355  48.904  1.00 66.92           H
ATOM    137 2HG1 VAL A  29       0.349 -15.397  48.942  1.00 66.92           H
ATOM    138 3HG1 VAL A  29      -0.338 -16.036  50.454  1.00 66.92           H
ATOM    139  CG2 VAL A  29      -0.660 -13.332  50.519  1.00 66.92           C
ATOM    140 1HG2 VAL A  29       0.261 -13.024  50.024  1.00 66.92           H
ATOM    141 2HG2 VAL A  29      -1.295 -12.461  50.680  1.00 66.92           H
ATOM    142 3HG2 VAL A  29      -0.421 -13.790  51.479  1.00 66.92           H
ATOM    143  HN  VAL A  29      -3.212 -12.680  49.322  1.00 66.92           H
ATOM    144  N   ASN A  30      -3.600 -15.005  47.395  1.00 61.73           N
ATOM    145  CA  ASN A  30      -4.235 -16.045  46.604  1.00 61.73           C
ATOM    146  C   ASN A  30      -4.595 -15.484  45.226  1.00 61.73           C
ATOM    147  O   ASN A  30      -5.006 -16.228  44.337  1.00 61.73           O
ATOM    148  HA  ASN A  30      -3.503 -16.850  46.548  1.00 61.73           H
ATOM    149  CB  ASN A  30      -5.525 -16.531  47.268  1.00 61.73           C
ATOM    150 1HB  ASN A  30      -6.159 -15.677  47.507  1.00 61.73           H
ATOM    151 2HB  ASN A  30      -6.084 -17.157  46.571  1.00 61.73           H
ATOM    152  CG  ASN A  30      -5.222 -17.321  48.542  1.00 61.73           C
ATOM    153  OD1 ASN A  30      -4.153 -17.883  48.715  1.00 61.73           O
ATOM    154  ND2 ASN A  30      -6.220 -17.334  49.421  1.00 61.73           N
ATOM    155 1HD2 ASN A  30      -7.072 -16.853  49.217  1.00 61.73           H
ATOM    156 2HD2 ASN A  30      -6.118 -17.825  50.286  1.00 61.73           H
ATOM    157  HN  ASN A  30      -4.213 -14.502  48.003  1.00 61.73           H
ATOM    158  N   PHE A  31      -4.428 -14.176  45.093  1.00 68.57           N
ATOM    159  CA  PHE A  31      -4.709 -13.510  43.833  1.00 68.57           C
ATOM    160  C   PHE A  31      -3.798 -14.034  42.721  1.00 68.57           C
ATOM    161  O   PHE A  31      -2.577 -14.051  42.870  1.00 68.57           O
ATOM    162  HA  PHE A  31      -5.748 -13.723  43.580  1.00 68.57           H
ATOM    163  CB  PHE A  31      -4.433 -12.020  44.043  1.00 68.57           C
ATOM    164 1HB  PHE A  31      -4.958 -11.686  44.938  1.00 68.57           H
ATOM    165 2HB  PHE A  31      -3.368 -11.881  44.228  1.00 68.57           H
ATOM    166  CG  PHE A  31      -4.851 -11.138  42.865  1.00 68.57           C
ATOM    167  CD1 PHE A  31      -3.917 -10.699  41.979  1.00 68.57           C
ATOM    168  HD1 PHE A  31      -2.870 -10.976  42.109  1.00 68.57           H
ATOM    169  CD2 PHE A  31      -6.156 -10.792  42.704  1.00 68.57           C
ATOM    170  HD2 PHE A  31      -6.905 -11.144  43.414  1.00 68.57           H
ATOM    171  CE1 PHE A  31      -4.305  -9.880  40.886  1.00 68.57           C
ATOM    172  HE1 PHE A  31      -3.556  -9.528  40.176  1.00 68.57           H
ATOM    173  CE2 PHE A  31      -6.544  -9.973  41.610  1.00 68.57           C
ATOM    174  HE2 PHE A  31      -7.590  -9.696  41.481  1.00 68.57           H
ATOM    175  CZ  PHE A  31      -5.610  -9.534  40.725  1.00 68.57           C
ATOM    176  HZ  PHE A  31      -5.908  -8.906  39.885  1.00 68.57           H
ATOM    177  HN  PHE A  31      -4.107 -13.576  45.826  1.00 68.57           H
ATOM    178  N   ASN A  32      -4.426 -14.448  41.630  1.00 62.28           N
ATOM    179  CA  ASN A  32      -3.688 -14.981  40.498  1.00 62.28           C
ATOM    180  C   ASN A  32      -3.155 -13.823  39.652  1.00 62.28           C
ATOM    181  O   ASN A  32      -3.869 -13.287  38.806  1.00 62.28           O
ATOM    182  HA  ASN A  32      -2.890 -15.581  40.934  1.00 62.28           H
ATOM    183  CB  ASN A  32      -4.589 -15.840  39.609  1.00 62.28           C
ATOM    184 1HB  ASN A  32      -5.154 -16.539  40.225  1.00 62.28           H
ATOM    185 2HB  ASN A  32      -5.314 -15.207  39.099  1.00 62.28           H
ATOM    186  CG  ASN A  32      -3.764 -16.613  38.577  1.00 62.28           C
ATOM    187  OD1 ASN A  32      -2.549 -16.520  38.520  1.00 62.28           O
ATOM    188  ND2 ASN A  32      -4.491 -17.379  37.768  1.00 62.28           N
ATOM    189 1HD2 ASN A  32      -5.485 -17.410  37.868  1.00 62.28           H
ATOM    190 2HD2 ASN A  32      -4.042 -17.924  37.059  1.00 62.28           H
ATOM    191  HN  ASN A  32      -5.419 -14.424  41.514  1.00 62.28           H
ATOM    192  N   PHE A  33      -1.904 -13.471  39.910  1.00 64.46           N
ATOM    193  CA  PHE A  33      -1.230 -12.463  39.110  1.00 64.46           C
ATOM    194  C   PHE A  33      -0.712 -13.059  37.799  1.00 64.46           C
ATOM    195  O   PHE A  33       0.486 -13.018  37.525  1.00 64.46           O
ATOM    196  HA  PHE A  33      -1.960 -11.684  38.889  1.00 64.46           H
ATOM    197  CB  PHE A  33      -0.042 -11.960  39.932  1.00 64.46           C
ATOM    198 1HB  PHE A  33       0.567 -12.813  40.231  1.00 64.46           H
ATOM    199 2HB  PHE A  33       0.583 -11.328  39.300  1.00 64.46           H
ATOM    200  CG  PHE A  33      -0.439 -11.171  41.181  1.00 64.46           C
ATOM    201  CD1 PHE A  33      -0.692  -9.838  41.092  1.00 64.46           C
ATOM    202  HD1 PHE A  33      -0.612  -9.331  40.131  1.00 64.46           H
ATOM    203  CD2 PHE A  33      -0.538 -11.804  42.381  1.00 64.46           C
ATOM    204  HD2 PHE A  33      -0.335 -12.872  42.453  1.00 64.46           H
ATOM    205  CE1 PHE A  33      -1.061  -9.106  42.252  1.00 64.46           C
ATOM    206  HE1 PHE A  33      -1.263  -8.038  42.181  1.00 64.46           H
ATOM    207  CE2 PHE A  33      -0.907 -11.072  43.541  1.00 64.46           C
ATOM    208  HE2 PHE A  33      -0.986 -11.579  44.503  1.00 64.46           H
ATOM    209  CZ  PHE A  33      -1.160  -9.739  43.452  1.00 64.46           C
ATOM    210  HZ  PHE A  33      -1.443  -9.177  44.342  1.00 64.46           H
ATOM    211  HN  PHE A  33      -1.354 -13.861  40.648  1.00 64.46           H
ATOM    212  N   THR A  34      -1.642 -13.599  37.024  1.00 62.79           N
ATOM    213  CA  THR A  34      -1.384 -13.861  35.618  1.00 62.79           C
ATOM    214  C   THR A  34      -0.952 -12.577  34.906  1.00 62.79           C
ATOM    215  O   THR A  34      -1.608 -11.544  35.030  1.00 62.79           O
ATOM    216  HA  THR A  34      -0.552 -14.561  35.546  1.00 62.79           H
ATOM    217  CB  THR A  34      -2.640 -14.496  35.018  1.00 62.79           C
ATOM    218  HB  THR A  34      -2.719 -14.270  33.954  1.00 62.79           H
ATOM    219  OG1 THR A  34      -3.701 -14.004  35.832  1.00 62.79           O
ATOM    220  HG1 THR A  34      -3.811 -13.020  35.692  1.00 62.79           H
ATOM    221  CG2 THR A  34      -2.685 -16.011  35.222  1.00 62.79           C
ATOM    222 1HG2 THR A  34      -2.673 -16.234  36.289  1.00 62.79           H
ATOM    223 2HG2 THR A  34      -1.817 -16.468  34.747  1.00 62.79           H
ATOM    224 3HG2 THR A  34      -3.596 -16.411  34.777  1.00 62.79           H
ATOM    225  HN  THR A  34      -2.555 -13.855  37.341  1.00 62.79           H
ATOM    226  N   ASP A  35       0.148 -12.684  34.177  1.00 67.22           N
ATOM    227  CA  ASP A  35       0.744 -11.519  33.545  1.00 67.22           C
ATOM    228  C   ASP A  35       0.054 -11.262  32.204  1.00 67.22           C
ATOM    229  O   ASP A  35       0.481 -11.780  31.173  1.00 67.22           O
ATOM    230  HA  ASP A  35       0.597 -10.703  34.253  1.00 67.22           H
ATOM    231  CB  ASP A  35       2.234 -11.740  33.276  1.00 67.22           C
ATOM    232 1HB  ASP A  35       2.674 -12.311  34.093  1.00 67.22           H
ATOM    233 2HB  ASP A  35       2.360 -12.332  32.370  1.00 67.22           H
ATOM    234  CG  ASP A  35       2.968 -10.406  33.126  1.00 67.22           C
ATOM    235  OD1 ASP A  35       2.284  -9.366  33.243  1.00 67.22           O
ATOM    236  OD2 ASP A  35       4.195 -10.456  32.897  1.00 67.22           O
ATOM    237  HN  ASP A  35       0.630 -13.545  34.014  1.00 67.22           H
ATOM    238  N   PHE A  36      -1.001 -10.463  32.261  1.00 81.13           N
ATOM    239  CA  PHE A  36      -1.704 -10.064  31.053  1.00 81.13           C
ATOM    240  C   PHE A  36      -1.041  -8.843  30.412  1.00 81.13           C
ATOM    241  O   PHE A  36      -1.406  -8.442  29.308  1.00 81.13           O
ATOM    242  HA  PHE A  36      -1.660 -10.904  30.361  1.00 81.13           H
ATOM    243  CB  PHE A  36      -3.130  -9.697  31.466  1.00 81.13           C
ATOM    244 1HB  PHE A  36      -3.088  -8.987  32.292  1.00 81.13           H
ATOM    245 2HB  PHE A  36      -3.620  -9.191  30.634  1.00 81.13           H
ATOM    246  CG  PHE A  36      -3.984 -10.895  31.887  1.00 81.13           C
ATOM    247  CD1 PHE A  36      -3.998 -12.022  31.125  1.00 81.13           C
ATOM    248  HD1 PHE A  36      -3.401 -12.071  30.214  1.00 81.13           H
ATOM    249  CD2 PHE A  36      -4.728 -10.834  33.024  1.00 81.13           C
ATOM    250  HD2 PHE A  36      -4.717  -9.931  33.635  1.00 81.13           H
ATOM    251  CE1 PHE A  36      -4.790 -13.133  31.516  1.00 81.13           C
ATOM    252  HE1 PHE A  36      -4.801 -14.036  30.905  1.00 81.13           H
ATOM    253  CE2 PHE A  36      -5.520 -11.946  33.415  1.00 81.13           C
ATOM    254  HE2 PHE A  36      -6.116 -11.897  34.326  1.00 81.13           H
ATOM    255  CZ  PHE A  36      -5.534 -13.072  32.653  1.00 81.13           C
ATOM    256  HZ  PHE A  36      -6.142 -13.926  32.953  1.00 81.13           H
ATOM    257  HN  PHE A  36      -1.376 -10.092  33.110  1.00 81.13           H
ATOM    258  N   TYR A  37      -0.079  -8.285  31.133  1.00 85.78           N
ATOM    259  CA  TYR A  37       0.697  -7.172  30.612  1.00 85.78           C
ATOM    260  C   TYR A  37       1.900  -7.671  29.808  1.00 85.78           C
ATOM    261  O   TYR A  37       2.880  -8.145  30.381  1.00 85.78           O
ATOM    262  HA  TYR A  37       0.049  -6.588  29.958  1.00 85.78           H
ATOM    263  CB  TYR A  37       1.199  -6.400  31.833  1.00 85.78           C
ATOM    264 1HB  TYR A  37       0.354  -6.187  32.488  1.00 85.78           H
ATOM    265 2HB  TYR A  37       1.885  -7.034  32.394  1.00 85.78           H
ATOM    266  CG  TYR A  37       1.905  -5.086  31.492  1.00 85.78           C
ATOM    267  CD1 TYR A  37       3.281  -5.047  31.397  1.00 85.78           C
ATOM    268  HD1 TYR A  37       3.865  -5.952  31.566  1.00 85.78           H
ATOM    269  CD2 TYR A  37       1.165  -3.941  31.278  1.00 85.78           C
ATOM    270  HD2 TYR A  37       0.078  -3.972  31.353  1.00 85.78           H
ATOM    271  CE1 TYR A  37       3.946  -3.810  31.076  1.00 85.78           C
ATOM    272  HE1 TYR A  37       5.032  -3.765  30.998  1.00 85.78           H
ATOM    273  CE2 TYR A  37       1.830  -2.704  30.957  1.00 85.78           C
ATOM    274  HE2 TYR A  37       1.258  -1.792  30.786  1.00 85.78           H
ATOM    275  CZ  TYR A  37       3.187  -2.700  30.871  1.00 85.78           C
ATOM    276  OH  TYR A  37       3.815  -1.533  30.568  1.00 85.78           O
ATOM    277  HH  TYR A  37       3.147  -0.856  30.258  1.00 85.78           H
ATOM    278  HN  TYR A  37       0.173  -8.581  32.054  1.00 85.78           H
ATOM    279  N   CYS A  38       1.786  -7.546  28.494  1.00 89.33           N
ATOM    280  CA  CYS A  38       2.804  -8.074  27.601  1.00 89.33           C
ATOM    281  C   CYS A  38       3.829  -6.970  27.336  1.00 89.33           C
ATOM    282  O   CYS A  38       3.518  -5.970  26.690  1.00 89.33           O
ATOM    283  HA  CYS A  38       3.266  -8.916  28.117  1.00 89.33           H
ATOM    284  CB  CYS A  38       2.196  -8.611  26.304  1.00 89.33           C
ATOM    285 1HB  CYS A  38       1.393  -9.312  26.533  1.00 89.33           H
ATOM    286 2HB  CYS A  38       1.753  -7.794  25.735  1.00 89.33           H
ATOM    287  SG  CYS A  38       3.485  -9.441  25.305  1.00 89.33           S
ATOM    288  HN  CYS A  38       1.017  -7.096  28.040  1.00 89.33           H
ATOM    289  N   GLU A  39       5.032  -7.187  27.849  1.00 81.24           N
ATOM    290  CA  GLU A  39       6.158  -6.337  27.503  1.00 81.24           C
ATOM    291  C   GLU A  39       6.768  -6.780  26.172  1.00 81.24           C
ATOM    292  O   GLU A  39       7.178  -7.930  26.025  1.00 81.24           O
ATOM    293  HA  GLU A  39       5.743  -5.333  27.405  1.00 81.24           H
ATOM    294  CB  GLU A  39       7.208  -6.339  28.616  1.00 81.24           C
ATOM    295 1HB  GLU A  39       7.544  -7.359  28.801  1.00 81.24           H
ATOM    296 2HB  GLU A  39       8.019  -5.658  28.356  1.00 81.24           H
ATOM    297  CG  GLU A  39       6.617  -5.823  29.929  1.00 81.24           C
ATOM    298 1HG  GLU A  39       6.101  -4.879  29.754  1.00 81.24           H
ATOM    299 2HG  GLU A  39       5.873  -6.529  30.299  1.00 81.24           H
ATOM    300  CD  GLU A  39       7.709  -5.626  30.982  1.00 81.24           C
ATOM    301  OE1 GLU A  39       7.405  -4.964  31.998  1.00 81.24           O
ATOM    302  OE2 GLU A  39       8.824  -6.140  30.747  1.00 81.24           O
ATOM    303  HN  GLU A  39       5.241  -7.927  28.489  1.00 81.24           H
ATOM    304  N   LYS A  40       6.809  -5.843  25.236  1.00 87.37           N
ATOM    305  CA  LYS A  40       7.180  -6.167  23.869  1.00 87.37           C
ATOM    306  C   LYS A  40       8.596  -5.657  23.595  1.00 87.37           C
ATOM    307  O   LYS A  40       8.917  -5.280  22.469  1.00 87.37           O
ATOM    308  HA  LYS A  40       7.182  -7.254  23.779  1.00 87.37           H
ATOM    309  CB  LYS A  40       6.134  -5.634  22.888  1.00 87.37           C
ATOM    310 1HB  LYS A  40       6.011  -4.560  23.030  1.00 87.37           H
ATOM    311 2HB  LYS A  40       6.479  -5.783  21.865  1.00 87.37           H
ATOM    312  CG  LYS A  40       4.789  -6.337  23.085  1.00 87.37           C
ATOM    313 1HG  LYS A  40       4.932  -7.417  23.056  1.00 87.37           H
ATOM    314 2HG  LYS A  40       4.389  -6.095  24.070  1.00 87.37           H
ATOM    315  CD  LYS A  40       3.789  -5.920  22.005  1.00 87.37           C
ATOM    316 1HD  LYS A  40       3.603  -4.848  22.072  1.00 87.37           H
ATOM    317 2HD  LYS A  40       4.213  -6.109  21.019  1.00 87.37           H
ATOM    318  CE  LYS A  40       2.471  -6.683  22.155  1.00 87.37           C
ATOM    319 1HE  LYS A  40       2.665  -7.755  22.175  1.00 87.37           H
ATOM    320 2HE  LYS A  40       2.001  -6.426  23.104  1.00 87.37           H
ATOM    321  NZ  LYS A  40       1.555  -6.359  21.038  1.00 87.37           N
ATOM    322 1HZ  LYS A  40       0.742  -6.963  21.082  1.00 87.37           H
ATOM    323 2HZ  LYS A  40       1.261  -5.391  21.112  1.00 87.37           H
ATOM    324 3HZ  LYS A  40       2.035  -6.500  20.156  1.00 87.37           H
ATOM    325  HN  LYS A  40       6.594  -4.880  25.398  1.00 87.37           H
ATOM    326  N   ASN A  41       9.406  -5.661  24.644  1.00 82.31           N
ATOM    327  CA  ASN A  41      10.767  -5.162  24.541  1.00 82.31           C
ATOM    328  C   ASN A  41      11.507  -5.936  23.448  1.00 82.31           C
ATOM    329  O   ASN A  41      12.236  -5.347  22.651  1.00 82.31           O
ATOM    330  HA  ASN A  41      10.667  -4.102  24.306  1.00 82.31           H
ATOM    331  CB  ASN A  41      11.526  -5.357  25.855  1.00 82.31           C
ATOM    332 1HB  ASN A  41      11.407  -6.385  26.199  1.00 82.31           H
ATOM    333 2HB  ASN A  41      12.591  -5.198  25.690  1.00 82.31           H
ATOM    334  CG  ASN A  41      11.020  -4.392  26.929  1.00 82.31           C
ATOM    335  OD1 ASN A  41      10.569  -3.293  26.650  1.00 82.31           O
ATOM    336  ND2 ASN A  41      11.119  -4.863  28.169  1.00 82.31           N
ATOM    337 1HD2 ASN A  41      11.498  -5.774  28.329  1.00 82.31           H
ATOM    338 2HD2 ASN A  41      10.814  -4.305  28.941  1.00 82.31           H
ATOM    339  HN  ASN A  41       9.146  -5.995  25.549  1.00 82.31           H
ATOM    340  N   ASN A  42      11.295  -7.244  23.446  1.00 83.67           N
ATOM    341  CA  ASN A  42      11.981  -8.112  22.504  1.00 83.67           C
ATOM    342  C   ASN A  42      11.544  -7.759  21.081  1.00 83.67           C
ATOM    343  O   ASN A  42      12.348  -7.808  20.151  1.00 83.67           O
ATOM    344  HA  ASN A  42      13.043  -7.932  22.670  1.00 83.67           H
ATOM    345  CB  ASN A  42      11.634  -9.580  22.755  1.00 83.67           C
ATOM    346 1HB  ASN A  42      10.552  -9.712  22.727  1.00 83.67           H
ATOM    347 2HB  ASN A  42      12.050 -10.197  21.958  1.00 83.67           H
ATOM    348  CG  ASN A  42      12.175 -10.049  24.107  1.00 83.67           C
ATOM    349  OD1 ASN A  42      12.953  -9.374  24.761  1.00 83.67           O
ATOM    350  ND2 ASN A  42      11.722 -11.240  24.488  1.00 83.67           N
ATOM    351 1HD2 ASN A  42      11.085 -11.743  23.904  1.00 83.67           H
ATOM    352 2HD2 ASN A  42      12.019 -11.633  25.358  1.00 83.67           H
ATOM    353  HN  ASN A  42      10.669  -7.710  24.071  1.00 83.67           H
ATOM    354  N   VAL A  43      10.272  -7.410  20.955  1.00 90.64           N
ATOM    355  CA  VAL A  43       9.705  -7.103  19.653  1.00 90.64           C
ATOM    356  C   VAL A  43      10.338  -5.817  19.117  1.00 90.64           C
ATOM    357  O   VAL A  43      10.669  -5.731  17.936  1.00 90.64           O
ATOM    358  HA  VAL A  43       9.957  -7.924  18.983  1.00 90.64           H
ATOM    359  CB  VAL A  43       8.180  -7.023  19.753  1.00 90.64           C
ATOM    360  HB  VAL A  43       7.930  -6.181  20.399  1.00 90.64           H
ATOM    361  CG1 VAL A  43       7.555  -6.763  18.381  1.00 90.64           C
ATOM    362 1HG1 VAL A  43       7.929  -5.820  17.983  1.00 90.64           H
ATOM    363 2HG1 VAL A  43       7.818  -7.574  17.702  1.00 90.64           H
ATOM    364 3HG1 VAL A  43       6.470  -6.710  18.480  1.00 90.64           H
ATOM    365  CG2 VAL A  43       7.604  -8.290  20.387  1.00 90.64           C
ATOM    366 1HG2 VAL A  43       7.870  -9.154  19.778  1.00 90.64           H
ATOM    367 2HG2 VAL A  43       8.014  -8.413  21.390  1.00 90.64           H
ATOM    368 3HG2 VAL A  43       6.519  -8.206  20.445  1.00 90.64           H
ATOM    369  HN  VAL A  43       9.634  -7.337  21.722  1.00 90.64           H
ATOM    370  N   ARG A  44      10.486  -4.851  20.011  1.00 86.39           N
ATOM    371  CA  ARG A  44      11.075  -3.575  19.643  1.00 86.39           C
ATOM    372  C   ARG A  44      12.544  -3.760  19.256  1.00 86.39           C
ATOM    373  O   ARG A  44      13.036  -3.104  18.340  1.00 86.39           O
ATOM    374  HA  ARG A  44      10.486  -3.231  18.793  1.00 86.39           H
ATOM    375  CB  ARG A  44      10.981  -2.572  20.794  1.00 86.39           C
ATOM    376 1HB  ARG A  44      11.399  -3.011  21.700  1.00 86.39           H
ATOM    377 2HB  ARG A  44      11.577  -1.689  20.563  1.00 86.39           H
ATOM    378  CG  ARG A  44       9.528  -2.161  21.045  1.00 86.39           C
ATOM    379 1HG  ARG A  44       9.050  -1.906  20.099  1.00 86.39           H
ATOM    380 2HG  ARG A  44       8.976  -3.001  21.466  1.00 86.39           H
ATOM    381  CD  ARG A  44       9.454  -0.966  21.998  1.00 86.39           C
ATOM    382 1HD  ARG A  44      10.145  -0.188  21.674  1.00 86.39           H
ATOM    383 2HD  ARG A  44       8.453  -0.534  21.975  1.00 86.39           H
ATOM    384  NE  ARG A  44       9.786  -1.396  23.375  1.00 86.39           N
ATOM    385  HE  ARG A  44      10.752  -1.458  23.626  1.00 86.39           H
ATOM    386  CZ  ARG A  44       8.874  -1.705  24.306  1.00 86.39           C
ATOM    387  NH1 ARG A  44       7.565  -1.639  24.025  1.00 86.39           N
ATOM    388 1HH1 ARG A  44       7.263  -1.356  23.115  1.00 86.39           H
ATOM    389 2HH1 ARG A  44       6.891  -1.872  24.726  1.00 86.39           H
ATOM    390  NH2 ARG A  44       9.289  -2.083  25.523  1.00 86.39           N
ATOM    391 1HH2 ARG A  44       8.621  -2.318  26.229  1.00 86.39           H
ATOM    392 2HH2 ARG A  44      10.268  -2.130  25.725  1.00 86.39           H
ATOM    393  HN  ARG A  44      10.212  -4.929  20.970  1.00 86.39           H
ATOM    394  N   GLN A  45      13.203  -4.657  19.975  1.00 83.53           N
ATOM    395  CA  GLN A  45      14.615  -4.910  19.744  1.00 83.53           C
ATOM    396  C   GLN A  45      14.826  -5.511  18.353  1.00 83.53           C
ATOM    397  O   GLN A  45      15.761  -5.138  17.646  1.00 83.53           O
ATOM    398  HA  GLN A  45      15.098  -3.935  19.802  1.00 83.53           H
ATOM    399  CB  GLN A  45      15.194  -5.821  20.828  1.00 83.53           C
ATOM    400 1HB  GLN A  45      14.905  -5.451  21.812  1.00 83.53           H
ATOM    401 2HB  GLN A  45      14.774  -6.822  20.729  1.00 83.53           H
ATOM    402  CG  GLN A  45      16.719  -5.890  20.731  1.00 83.53           C
ATOM    403 1HG  GLN A  45      17.007  -6.328  19.775  1.00 83.53           H
ATOM    404 2HG  GLN A  45      17.134  -4.882  20.757  1.00 83.53           H
ATOM    405  CD  GLN A  45      17.305  -6.719  21.875  1.00 83.53           C
ATOM    406  OE1 GLN A  45      16.602  -7.387  22.615  1.00 83.53           O
ATOM    407  NE2 GLN A  45      18.629  -6.638  21.979  1.00 83.53           N
ATOM    408 1HE2 GLN A  45      19.147  -6.070  21.339  1.00 83.53           H
ATOM    409 2HE2 GLN A  45      19.106  -7.145  22.697  1.00 83.53           H
ATOM    410  HN  GLN A  45      12.789  -5.205  20.702  1.00 83.53           H
ATOM    411  N   PHE A  46      13.941  -6.432  18.001  1.00 92.45           N
ATOM    412  CA  PHE A  46      13.978  -7.041  16.682  1.00 92.45           C
ATOM    413  C   PHE A  46      13.773  -5.991  15.588  1.00 92.45           C
ATOM    414  O   PHE A  46      14.508  -5.966  14.601  1.00 92.45           O
ATOM    415  HA  PHE A  46      14.961  -7.498  16.564  1.00 92.45           H
ATOM    416  CB  PHE A  46      12.832  -8.052  16.623  1.00 92.45           C
ATOM    417 1HB  PHE A  46      12.988  -8.808  17.392  1.00 92.45           H
ATOM    418 2HB  PHE A  46      11.898  -7.542  16.862  1.00 92.45           H
ATOM    419  CG  PHE A  46      12.683  -8.746  15.268  1.00 92.45           C
ATOM    420  CD1 PHE A  46      11.728  -8.333  14.392  1.00 92.45           C
ATOM    421  HD1 PHE A  46      11.068  -7.506  14.656  1.00 92.45           H
ATOM    422  CD2 PHE A  46      13.506  -9.778  14.938  1.00 92.45           C
ATOM    423  HD2 PHE A  46      14.272 -10.110  15.640  1.00 92.45           H
ATOM    424  CE1 PHE A  46      11.590  -8.977  13.135  1.00 92.45           C
ATOM    425  HE1 PHE A  46      10.825  -8.645  12.433  1.00 92.45           H
ATOM    426  CE2 PHE A  46      13.369 -10.422  13.681  1.00 92.45           C
ATOM    427  HE2 PHE A  46      14.028 -11.249  13.417  1.00 92.45           H
ATOM    428  CZ  PHE A  46      12.414 -10.008  12.805  1.00 92.45           C
ATOM    429  HZ  PHE A  46      12.308 -10.503  11.840  1.00 92.45           H
ATOM    430  HN  PHE A  46      13.209  -6.762  18.598  1.00 92.45           H
ATOM    431  N   ALA A  47      12.772  -5.150  15.799  1.00 92.55           N
ATOM    432  CA  ALA A  47      12.415  -4.147  14.810  1.00 92.55           C
ATOM    433  C   ALA A  47      13.610  -3.222  14.574  1.00 92.55           C
ATOM    434  O   ALA A  47      13.884  -2.832  13.440  1.00 92.55           O
ATOM    435  HA  ALA A  47      12.179  -4.667  13.881  1.00 92.55           H
ATOM    436  CB  ALA A  47      11.173  -3.387  15.278  1.00 92.55           C
ATOM    437 1HB  ALA A  47      10.345  -4.085  15.402  1.00 92.55           H
ATOM    438 2HB  ALA A  47      11.383  -2.899  16.230  1.00 92.55           H
ATOM    439 3HB  ALA A  47      10.905  -2.635  14.536  1.00 92.55           H
ATOM    440  HN  ALA A  47      12.210  -5.146  16.626  1.00 92.55           H
ATOM    441  N   SER A  48      14.291  -2.897  15.663  1.00 90.83           N
ATOM    442  CA  SER A  48      15.345  -1.898  15.617  1.00 90.83           C
ATOM    443  C   SER A  48      16.504  -2.400  14.754  1.00 90.83           C
ATOM    444  O   SER A  48      17.290  -1.605  14.241  1.00 90.83           O
ATOM    445  HA  SER A  48      14.887  -1.016  15.169  1.00 90.83           H
ATOM    446  CB  SER A  48      15.840  -1.555  17.024  1.00 90.83           C
ATOM    447 1HB  SER A  48      16.485  -0.678  16.977  1.00 90.83           H
ATOM    448 2HB  SER A  48      14.990  -1.293  17.654  1.00 90.83           H
ATOM    449  OG  SER A  48      16.554  -2.637  17.617  1.00 90.83           O
ATOM    450  HG  SER A  48      16.068  -3.496  17.456  1.00 90.83           H
ATOM    451  HN  SER A  48      14.132  -3.303  16.563  1.00 90.83           H
ATOM    452  N   HIS A  49      16.573  -3.716  14.619  1.00 87.03           N
ATOM    453  CA  HIS A  49      17.658  -4.336  13.878  1.00 87.03           C
ATOM    454  C   HIS A  49      17.195  -4.647  12.453  1.00 87.03           C
ATOM    455  O   HIS A  49      17.953  -4.478  11.500  1.00 87.03           O
ATOM    456  HA  HIS A  49      18.466  -3.606  13.837  1.00 87.03           H
ATOM    457  CB  HIS A  49      18.182  -5.572  14.614  1.00 87.03           C
ATOM    458 1HB  HIS A  49      17.341  -6.223  14.853  1.00 87.03           H
ATOM    459 2HB  HIS A  49      18.837  -6.130  13.945  1.00 87.03           H
ATOM    460  CG  HIS A  49      18.933  -5.257  15.885  1.00 87.03           C
ATOM    461  ND1 HIS A  49      18.300  -5.041  17.096  1.00 87.03           N
ATOM    462  HD1 HIS A  49      17.313  -5.070  17.254  1.00 87.03           H
ATOM    463  CD2 HIS A  49      20.271  -5.125  16.120  1.00 87.03           C
ATOM    464  HD2 HIS A  49      21.062  -5.232  15.378  1.00 87.03           H
ATOM    465  CE1 HIS A  49      19.224  -4.790  18.012  1.00 87.03           C
ATOM    466  HE1 HIS A  49      19.042  -4.580  19.066  1.00 87.03           H
ATOM    467  NE2 HIS A  49      20.445  -4.842  17.405  1.00 87.03           N
ATOM    468  HN  HIS A  49      15.906  -4.353  15.005  1.00 87.03           H
ATOM    469  N   PHE A  50      15.952  -5.094  12.354  1.00 90.45           N
ATOM    470  CA  PHE A  50      15.466  -5.684  11.118  1.00 90.45           C
ATOM    471  C   PHE A  50      14.955  -4.607  10.160  1.00 90.45           C
ATOM    472  O   PHE A  50      15.262  -4.634   8.969  1.00 90.45           O
ATOM    473  HA  PHE A  50      16.304  -6.209  10.659  1.00 90.45           H
ATOM    474  CB  PHE A  50      14.306  -6.611  11.491  1.00 90.45           C
ATOM    475 1HB  PHE A  50      14.654  -7.333  12.228  1.00 90.45           H
ATOM    476 2HB  PHE A  50      13.523  -6.021  11.967  1.00 90.45           H
ATOM    477  CG  PHE A  50      13.706  -7.365  10.303  1.00 90.45           C
ATOM    478  CD1 PHE A  50      12.503  -6.985   9.793  1.00 90.45           C
ATOM    479  HD1 PHE A  50      11.967  -6.144  10.231  1.00 90.45           H
ATOM    480  CD2 PHE A  50      14.375  -8.415   9.756  1.00 90.45           C
ATOM    481  HD2 PHE A  50      15.339  -8.720  10.164  1.00 90.45           H
ATOM    482  CE1 PHE A  50      11.946  -7.686   8.691  1.00 90.45           C
ATOM    483  HE1 PHE A  50      10.982  -7.381   8.283  1.00 90.45           H
ATOM    484  CE2 PHE A  50      13.818  -9.115   8.653  1.00 90.45           C
ATOM    485  HE2 PHE A  50      14.354  -9.957   8.215  1.00 90.45           H
ATOM    486  CZ  PHE A  50      12.615  -8.736   8.144  1.00 90.45           C
ATOM    487  HZ  PHE A  50      12.188  -9.273   7.297  1.00 90.45           H
ATOM    488  HN  PHE A  50      15.283  -5.058  13.096  1.00 90.45           H
ATOM    489  N   LEU A  51      14.183  -3.684  10.715  1.00 92.46           N
ATOM    490  CA  LEU A  51      13.381  -2.789   9.898  1.00 92.46           C
ATOM    491  C   LEU A  51      14.294  -1.756   9.235  1.00 92.46           C
ATOM    492  O   LEU A  51      14.201  -1.522   8.031  1.00 92.46           O
ATOM    493  HA  LEU A  51      12.915  -3.389   9.117  1.00 92.46           H
ATOM    494  CB  LEU A  51      12.254  -2.171  10.728  1.00 92.46           C
ATOM    495 1HB  LEU A  51      12.697  -1.665  11.586  1.00 92.46           H
ATOM    496 2HB  LEU A  51      11.764  -1.406  10.126  1.00 92.46           H
ATOM    497  CG  LEU A  51      11.187  -3.141  11.238  1.00 92.46           C
ATOM    498  HG  LEU A  51      11.669  -3.864  11.897  1.00 92.46           H
ATOM    499  CD1 LEU A  51      10.130  -2.408  12.066  1.00 92.46           C
ATOM    500 1HD1 LEU A  51      10.606  -1.931  12.923  1.00 92.46           H
ATOM    501 2HD1 LEU A  51       9.647  -1.650  11.450  1.00 92.46           H
ATOM    502 3HD1 LEU A  51       9.384  -3.121  12.416  1.00 92.46           H
ATOM    503  CD2 LEU A  51      10.565  -3.928  10.082  1.00 92.46           C
ATOM    504 1HD2 LEU A  51      10.101  -3.236   9.379  1.00 92.46           H
ATOM    505 2HD2 LEU A  51      11.341  -4.499   9.572  1.00 92.46           H
ATOM    506 3HD2 LEU A  51       9.810  -4.610  10.473  1.00 92.46           H
ATOM    507  HN  LEU A  51      14.100  -3.544  11.701  1.00 92.46           H
ATOM    508  N   PRO A  52      15.189  -1.121  10.004  1.00 94.18           N
ATOM    509  CA  PRO A  52      15.910   0.054   9.510  1.00 94.18           C
ATOM    510  C   PRO A  52      16.598  -0.207   8.180  1.00 94.18           C
ATOM    511  O   PRO A  52      16.457   0.573   7.240  1.00 94.18           O
ATOM    512  HA  PRO A  52      15.211   0.868   9.315  1.00 94.18           H
ATOM    513  CB  PRO A  52      16.919   0.354  10.621  1.00 94.18           C
ATOM    514 1HB  PRO A  52      17.872  -0.142  10.443  1.00 94.18           H
ATOM    515 2HB  PRO A  52      17.126   1.422  10.698  1.00 94.18           H
ATOM    516  CG  PRO A  52      16.233  -0.178  11.874  1.00 94.18           C
ATOM    517 1HG  PRO A  52      16.945  -0.361  12.679  1.00 94.18           H
ATOM    518 2HG  PRO A  52      15.502   0.530  12.267  1.00 94.18           H
ATOM    519  CD  PRO A  52      15.580  -1.460  11.385  1.00 94.18           C
ATOM    520 1HD  PRO A  52      16.273  -2.302  11.409  1.00 94.18           H
ATOM    521 2HD  PRO A  52      14.724  -1.738  11.999  1.00 94.18           H
ATOM    522  N   PRO A  53      17.355  -1.308   8.069  1.00 95.14           N
ATOM    523  CA  PRO A  53      18.143  -1.562   6.861  1.00 95.14           C
ATOM    524  C   PRO A  53      17.269  -1.873   5.657  1.00 95.14           C
ATOM    525  O   PRO A  53      17.601  -1.500   4.532  1.00 95.14           O
ATOM    526  HA  PRO A  53      18.704  -0.670   6.582  1.00 95.14           H
ATOM    527  CB  PRO A  53      19.023  -2.753   7.247  1.00 95.14           C
ATOM    528 1HB  PRO A  53      19.224  -3.397   6.390  1.00 95.14           H
ATOM    529 2HB  PRO A  53      19.989  -2.430   7.635  1.00 95.14           H
ATOM    530  CG  PRO A  53      18.217  -3.466   8.295  1.00 95.14           C
ATOM    531 1HG  PRO A  53      17.498  -4.149   7.843  1.00 95.14           H
ATOM    532 2HG  PRO A  53      18.857  -4.062   8.946  1.00 95.14           H
ATOM    533  CD  PRO A  53      17.522  -2.381   9.065  1.00 95.14           C
ATOM    534 1HD  PRO A  53      16.562  -2.719   9.457  1.00 95.14           H
ATOM    535 2HD  PRO A  53      18.116  -2.050   9.917  1.00 95.14           H
ATOM    536  N   LEU A  54      16.165  -2.554   5.927  1.00 92.61           N
ATOM    537  CA  LEU A  54      15.273  -2.984   4.864  1.00 92.61           C
ATOM    538  C   LEU A  54      14.571  -1.763   4.267  1.00 92.61           C
ATOM    539  O   LEU A  54      14.407  -1.669   3.052  1.00 92.61           O
ATOM    540  HA  LEU A  54      15.886  -3.443   4.089  1.00 92.61           H
ATOM    541  CB  LEU A  54      14.310  -4.058   5.375  1.00 92.61           C
ATOM    542 1HB  LEU A  54      13.802  -3.672   6.259  1.00 92.61           H
ATOM    543 2HB  LEU A  54      13.547  -4.225   4.615  1.00 92.61           H
ATOM    544  CG  LEU A  54      14.938  -5.407   5.732  1.00 92.61           C
ATOM    545  HG  LEU A  54      15.678  -5.243   6.515  1.00 92.61           H
ATOM    546  CD1 LEU A  54      13.889  -6.368   6.295  1.00 92.61           C
ATOM    547 1HD1 LEU A  54      13.449  -5.939   7.195  1.00 92.61           H
ATOM    548 2HD1 LEU A  54      13.109  -6.531   5.552  1.00 92.61           H
ATOM    549 3HD1 LEU A  54      14.362  -7.319   6.540  1.00 92.61           H
ATOM    550  CD2 LEU A  54      15.675  -6.003   4.531  1.00 92.61           C
ATOM    551 1HD2 LEU A  54      14.973  -6.150   3.710  1.00 92.61           H
ATOM    552 2HD2 LEU A  54      16.466  -5.322   4.215  1.00 92.61           H
ATOM    553 3HD2 LEU A  54      16.112  -6.961   4.812  1.00 92.61           H
ATOM    554  HN  LEU A  54      15.878  -2.810   6.850  1.00 92.61           H
ATOM    555  N   TYR A  55      14.176  -0.857   5.150  1.00 92.77           N
ATOM    556  CA  TYR A  55      13.479   0.345   4.727  1.00 92.77           C
ATOM    557  C   TYR A  55      14.392   1.244   3.891  1.00 92.77           C
ATOM    558  O   TYR A  55      13.955   1.832   2.903  1.00 92.77           O
ATOM    559  HA  TYR A  55      12.625   0.043   4.121  1.00 92.77           H
ATOM    560  CB  TYR A  55      13.094   1.083   6.011  1.00 92.77           C
ATOM    561 1HB  TYR A  55      13.953   1.096   6.682  1.00 92.77           H
ATOM    562 2HB  TYR A  55      12.864   2.121   5.767  1.00 92.77           H
ATOM    563  CG  TYR A  55      11.900   0.471   6.746  1.00 92.77           C
ATOM    564  CD1 TYR A  55      11.284  -0.656   6.243  1.00 92.77           C
ATOM    565  HD1 TYR A  55      11.648  -1.111   5.322  1.00 92.77           H
ATOM    566  CD2 TYR A  55      11.439   1.047   7.913  1.00 92.77           C
ATOM    567  HD2 TYR A  55      11.926   1.938   8.310  1.00 92.77           H
ATOM    568  CE1 TYR A  55      10.160  -1.232   6.936  1.00 92.77           C
ATOM    569  HE1 TYR A  55       9.665  -2.123   6.549  1.00 92.77           H
ATOM    570  CE2 TYR A  55      10.316   0.471   8.605  1.00 92.77           C
ATOM    571  HE2 TYR A  55       9.942   0.916   9.528  1.00 92.77           H
ATOM    572  CZ  TYR A  55       9.732  -0.640   8.083  1.00 92.77           C
ATOM    573  OH  TYR A  55       8.671  -1.184   8.737  1.00 92.77           O
ATOM    574  HH  TYR A  55       8.301  -1.950   8.210  1.00 92.77           H
ATOM    575  HN  TYR A  55      14.325  -0.935   6.136  1.00 92.77           H
ATOM    576  N   TRP A  56      15.644   1.322   4.318  1.00 91.35           N
ATOM    577  CA  TRP A  56      16.633   2.106   3.598  1.00 91.35           C
ATOM    578  C   TRP A  56      16.808   1.486   2.210  1.00 91.35           C
ATOM    579  O   TRP A  56      16.897   2.202   1.213  1.00 91.35           O
ATOM    580  HA  TRP A  56      16.250   3.123   3.506  1.00 91.35           H
ATOM    581  CB  TRP A  56      17.942   2.193   4.384  1.00 91.35           C
ATOM    582 1HB  TRP A  56      18.141   1.226   4.846  1.00 91.35           H
ATOM    583 2HB  TRP A  56      18.759   2.388   3.689  1.00 91.35           H
ATOM    584  CG  TRP A  56      17.947   3.271   5.470  1.00 91.35           C
ATOM    585  CD1 TRP A  56      18.034   3.105   6.796  1.00 91.35           C
ATOM    586  HD1 TRP A  56      18.117   2.137   7.290  1.00 91.35           H
ATOM    587  CD2 TRP A  56      17.856   4.697   5.265  1.00 91.35           C
ATOM    588  NE1 TRP A  56      18.006   4.315   7.460  1.00 91.35           N
ATOM    589  HE1 TRP A  56      18.057   4.449   8.450  1.00 91.35           H
ATOM    590  CE2 TRP A  56      17.894   5.313   6.499  1.00 91.35           C
ATOM    591  CE3 TRP A  56      17.745   5.440   4.078  1.00 91.35           C
ATOM    592  HE3 TRP A  56      17.713   4.977   3.091  1.00 91.35           H
ATOM    593  CZ2 TRP A  56      17.827   6.702   6.665  1.00 91.35           C
ATOM    594  HZ2 TRP A  56      17.859   7.165   7.651  1.00 91.35           H
ATOM    595  CZ3 TRP A  56      17.679   6.827   4.260  1.00 91.35           C
ATOM    596  HZ3 TRP A  56      17.592   7.451   3.371  1.00 91.35           H
ATOM    597  CH2 TRP A  56      17.716   7.463   5.495  1.00 91.35           C
ATOM    598  HH2 TRP A  56      17.659   8.550   5.553  1.00 91.35           H
ATOM    599  HN  TRP A  56      15.985   0.862   5.138  1.00 91.35           H
ATOM    600  N   LEU A  57      16.853   0.162   2.190  1.00 92.00           N
ATOM    601  CA  LEU A  57      17.031  -0.561   0.942  1.00 92.00           C
ATOM    602  C   LEU A  57      15.852  -0.266   0.013  1.00 92.00           C
ATOM    603  O   LEU A  57      16.046   0.088  -1.149  1.00 92.00           O
ATOM    604  HA  LEU A  57      17.942  -0.187   0.475  1.00 92.00           H
ATOM    605  CB  LEU A  57      17.242  -2.052   1.213  1.00 92.00           C
ATOM    606 1HB  LEU A  57      18.102  -2.164   1.874  1.00 92.00           H
ATOM    607 2HB  LEU A  57      16.374  -2.429   1.754  1.00 92.00           H
ATOM    608  CG  LEU A  57      17.462  -2.933  -0.018  1.00 92.00           C
ATOM    609  HG  LEU A  57      16.650  -2.748  -0.721  1.00 92.00           H
ATOM    610  CD1 LEU A  57      18.767  -2.566  -0.728  1.00 92.00           C
ATOM    611 1HD1 LEU A  57      18.727  -1.525  -1.046  1.00 92.00           H
ATOM    612 2HD1 LEU A  57      19.604  -2.706  -0.044  1.00 92.00           H
ATOM    613 3HD1 LEU A  57      18.899  -3.208  -1.599  1.00 92.00           H
ATOM    614  CD2 LEU A  57      17.409  -4.417   0.352  1.00 92.00           C
ATOM    615 1HD2 LEU A  57      18.187  -4.637   1.084  1.00 92.00           H
ATOM    616 2HD2 LEU A  57      16.433  -4.650   0.779  1.00 92.00           H
ATOM    617 3HD2 LEU A  57      17.569  -5.020  -0.541  1.00 92.00           H
ATOM    618  HN  LEU A  57      16.770  -0.413   3.004  1.00 92.00           H
ATOM    619  N   VAL A  58      14.656  -0.422   0.560  1.00 93.90           N
ATOM    620  CA  VAL A  58      13.445  -0.234  -0.222  1.00 93.90           C
ATOM    621  C   VAL A  58      13.405   1.200  -0.755  1.00 93.90           C
ATOM    622  O   VAL A  58      13.050   1.426  -1.911  1.00 93.90           O
ATOM    623  HA  VAL A  58      13.489  -0.921  -1.066  1.00 93.90           H
ATOM    624  CB  VAL A  58      12.218  -0.594   0.619  1.00 93.90           C
ATOM    625  HB  VAL A  58      12.261  -0.013   1.540  1.00 93.90           H
ATOM    626  CG1 VAL A  58      10.926  -0.224  -0.112  1.00 93.90           C
ATOM    627 1HG1 VAL A  58      10.913   0.848  -0.307  1.00 93.90           H
ATOM    628 2HG1 VAL A  58      10.874  -0.766  -1.056  1.00 93.90           H
ATOM    629 3HG1 VAL A  58      10.070  -0.491   0.508  1.00 93.90           H
ATOM    630  CG2 VAL A  58      12.229  -2.077   0.998  1.00 93.90           C
ATOM    631 1HG2 VAL A  58      12.223  -2.683   0.092  1.00 93.90           H
ATOM    632 2HG2 VAL A  58      13.126  -2.297   1.576  1.00 93.90           H
ATOM    633 3HG2 VAL A  58      11.346  -2.305   1.594  1.00 93.90           H
ATOM    634  HN  VAL A  58      14.506  -0.671   1.517  1.00 93.90           H
ATOM    635  N   PHE A  59      13.773   2.130   0.114  1.00 94.81           N
ATOM    636  CA  PHE A  59      13.751   3.538  -0.245  1.00 94.81           C
ATOM    637  C   PHE A  59      14.651   3.810  -1.452  1.00 94.81           C
ATOM    638  O   PHE A  59      14.216   4.414  -2.432  1.00 94.81           O
ATOM    639  HA  PHE A  59      12.722   3.793  -0.497  1.00 94.81           H
ATOM    640  CB  PHE A  59      14.286   4.315   0.960  1.00 94.81           C
ATOM    641 1HB  PHE A  59      13.593   4.197   1.792  1.00 94.81           H
ATOM    642 2HB  PHE A  59      15.234   3.876   1.271  1.00 94.81           H
ATOM    643  CG  PHE A  59      14.495   5.807   0.696  1.00 94.81           C
ATOM    644  CD1 PHE A  59      15.754   6.316   0.622  1.00 94.81           C
ATOM    645  HD1 PHE A  59      16.615   5.660   0.750  1.00 94.81           H
ATOM    646  CD2 PHE A  59      13.420   6.626   0.535  1.00 94.81           C
ATOM    647  HD2 PHE A  59      12.411   6.219   0.595  1.00 94.81           H
ATOM    648  CE1 PHE A  59      15.947   7.701   0.377  1.00 94.81           C
ATOM    649  HE1 PHE A  59      16.956   8.108   0.317  1.00 94.81           H
ATOM    650  CE2 PHE A  59      13.614   8.011   0.290  1.00 94.81           C
ATOM    651  HE2 PHE A  59      12.753   8.667   0.161  1.00 94.81           H
ATOM    652  CZ  PHE A  59      14.873   8.520   0.216  1.00 94.81           C
ATOM    653  HZ  PHE A  59      15.021   9.583   0.027  1.00 94.81           H
ATOM    654  HN  PHE A  59      14.080   1.936   1.045  1.00 94.81           H
ATOM    655  N   ILE A  60      15.890   3.352  -1.342  1.00 92.53           N
ATOM    656  CA  ILE A  60      16.896   3.668  -2.341  1.00 92.53           C
ATOM    657  C   ILE A  60      16.459   3.106  -3.695  1.00 92.53           C
ATOM    658  O   ILE A  60      16.418   3.831  -4.688  1.00 92.53           O
ATOM    659  HA  ILE A  60      16.949   4.754  -2.419  1.00 92.53           H
ATOM    660  CB  ILE A  60      18.273   3.179  -1.888  1.00 92.53           C
ATOM    661  HB  ILE A  60      18.179   2.140  -1.572  1.00 92.53           H
ATOM    662  CG1 ILE A  60      18.768   3.976  -0.679  1.00 92.53           C
ATOM    663 1HG1 ILE A  60      19.039   4.985  -0.991  1.00 92.53           H
ATOM    664 2HG1 ILE A  60      17.964   4.073   0.050  1.00 92.53           H
ATOM    665  CG2 ILE A  60      19.274   3.211  -3.044  1.00 92.53           C
ATOM    666 1HG2 ILE A  60      18.921   2.565  -3.848  1.00 92.53           H
ATOM    667 2HG2 ILE A  60      19.370   4.232  -3.414  1.00 92.53           H
ATOM    668 3HG2 ILE A  60      20.245   2.858  -2.695  1.00 92.53           H
ATOM    669  CD1 ILE A  60      19.974   3.295  -0.030  1.00 92.53           C
ATOM    670 1HD1 ILE A  60      19.692   2.296   0.302  1.00 92.53           H
ATOM    671 2HD1 ILE A  60      20.784   3.222  -0.756  1.00 92.53           H
ATOM    672 3HD1 ILE A  60      20.306   3.883   0.826  1.00 92.53           H
ATOM    673  HN  ILE A  60      16.208   2.776  -0.589  1.00 92.53           H
ATOM    674  N   VAL A  61      16.143   1.819  -3.692  1.00 92.54           N
ATOM    675  CA  VAL A  61      15.842   1.119  -4.929  1.00 92.54           C
ATOM    676  C   VAL A  61      14.556   1.688  -5.532  1.00 92.54           C
ATOM    677  O   VAL A  61      14.481   1.917  -6.739  1.00 92.54           O
ATOM    678  HA  VAL A  61      16.665   1.304  -5.620  1.00 92.54           H
ATOM    679  CB  VAL A  61      15.767  -0.387  -4.673  1.00 92.54           C
ATOM    680  HB  VAL A  61      15.013  -0.559  -3.904  1.00 92.54           H
ATOM    681  CG1 VAL A  61      15.332  -1.137  -5.934  1.00 92.54           C
ATOM    682 1HG1 VAL A  61      14.348  -0.785  -6.244  1.00 92.54           H
ATOM    683 2HG1 VAL A  61      16.052  -0.954  -6.731  1.00 92.54           H
ATOM    684 3HG1 VAL A  61      15.287  -2.205  -5.724  1.00 92.54           H
ATOM    685  CG2 VAL A  61      17.101  -0.922  -4.150  1.00 92.54           C
ATOM    686 1HG2 VAL A  61      17.883  -0.731  -4.885  1.00 92.54           H
ATOM    687 2HG2 VAL A  61      17.353  -0.420  -3.215  1.00 92.54           H
ATOM    688 3HG2 VAL A  61      17.020  -1.995  -3.976  1.00 92.54           H
ATOM    689  HN  VAL A  61      16.090   1.259  -2.865  1.00 92.54           H
ATOM    690  N   GLY A  62      13.577   1.899  -4.666  1.00 94.21           N
ATOM    691  CA  GLY A  62      12.260   2.321  -5.113  1.00 94.21           C
ATOM    692  C   GLY A  62      12.299   3.748  -5.664  1.00 94.21           C
ATOM    693  O   GLY A  62      11.675   4.041  -6.682  1.00 94.21           O
ATOM    694 1HA  GLY A  62      11.898   1.640  -5.882  1.00 94.21           H
ATOM    695 2HA  GLY A  62      11.556   2.268  -4.282  1.00 94.21           H
ATOM    696  HN  GLY A  62      13.671   1.787  -3.676  1.00 94.21           H
ATOM    697  N   ALA A  63      13.040   4.598  -4.967  1.00 94.37           N
ATOM    698  CA  ALA A  63      13.136   5.996  -5.351  1.00 94.37           C
ATOM    699  C   ALA A  63      13.764   6.096  -6.743  1.00 94.37           C
ATOM    700  O   ALA A  63      13.285   6.847  -7.591  1.00 94.37           O
ATOM    701  HA  ALA A  63      12.124   6.400  -5.388  1.00 94.37           H
ATOM    702  CB  ALA A  63      13.935   6.761  -4.295  1.00 94.37           C
ATOM    703 1HB  ALA A  63      13.431   6.683  -3.331  1.00 94.37           H
ATOM    704 2HB  ALA A  63      14.936   6.337  -4.217  1.00 94.37           H
ATOM    705 3HB  ALA A  63      14.007   7.810  -4.583  1.00 94.37           H
ATOM    706  HN  ALA A  63      13.567   4.345  -4.156  1.00 94.37           H
ATOM    707  N   LEU A  64      14.826   5.328  -6.935  1.00 88.43           N
ATOM    708  CA  LEU A  64      15.527   5.325  -8.207  1.00 88.43           C
ATOM    709  C   LEU A  64      14.592   4.800  -9.299  1.00 88.43           C
ATOM    710  O   LEU A  64      14.495   5.389 -10.374  1.00 88.43           O
ATOM    711  HA  LEU A  64      15.785   6.358  -8.441  1.00 88.43           H
ATOM    712  CB  LEU A  64      16.839   4.545  -8.094  1.00 88.43           C
ATOM    713 1HB  LEU A  64      16.625   3.575  -7.646  1.00 88.43           H
ATOM    714 2HB  LEU A  64      17.214   4.357  -9.100  1.00 88.43           H
ATOM    715  CG  LEU A  64      17.950   5.216  -7.283  1.00 88.43           C
ATOM    716  HG  LEU A  64      17.545   5.484  -6.307  1.00 88.43           H
ATOM    717  CD1 LEU A  64      19.112   4.250  -7.041  1.00 88.43           C
ATOM    718 1HD1 LEU A  64      18.753   3.381  -6.491  1.00 88.43           H
ATOM    719 2HD1 LEU A  64      19.523   3.930  -7.999  1.00 88.43           H
ATOM    720 3HD1 LEU A  64      19.887   4.753  -6.463  1.00 88.43           H
ATOM    721  CD2 LEU A  64      18.411   6.512  -7.953  1.00 88.43           C
ATOM    722 1HD2 LEU A  64      18.792   6.290  -8.950  1.00 88.43           H
ATOM    723 2HD2 LEU A  64      17.570   7.201  -8.030  1.00 88.43           H
ATOM    724 3HD2 LEU A  64      19.201   6.968  -7.356  1.00 88.43           H
ATOM    725  HN  LEU A  64      15.207   4.716  -6.241  1.00 88.43           H
ATOM    726  N   GLY A  65      13.928   3.697  -8.985  1.00 91.19           N
ATOM    727  CA  GLY A  65      13.115   3.006  -9.971  1.00 91.19           C
ATOM    728  C   GLY A  65      11.949   3.883 -10.432  1.00 91.19           C
ATOM    729  O   GLY A  65      11.755   4.085 -11.630  1.00 91.19           O
ATOM    730 1HA  GLY A  65      13.731   2.734 -10.829  1.00 91.19           H
ATOM    731 2HA  GLY A  65      12.732   2.079  -9.547  1.00 91.19           H
ATOM    732  HN  GLY A  65      13.940   3.277  -8.077  1.00 91.19           H
ATOM    733  N   ASN A  66      11.203   4.381  -9.456  1.00 88.82           N
ATOM    734  CA  ASN A  66       9.981   5.111  -9.747  1.00 88.82           C
ATOM    735  C   ASN A  66      10.335   6.452 -10.394  1.00 88.82           C
ATOM    736  O   ASN A  66       9.621   6.927 -11.276  1.00 88.82           O
ATOM    737  HA  ASN A  66       9.412   4.464 -10.414  1.00 88.82           H
ATOM    738  CB  ASN A  66       9.194   5.398  -8.467  1.00 88.82           C
ATOM    739 1HB  ASN A  66       9.876   5.720  -7.680  1.00 88.82           H
ATOM    740 2HB  ASN A  66       8.497   6.218  -8.640  1.00 88.82           H
ATOM    741  CG  ASN A  66       8.425   4.158  -8.007  1.00 88.82           C
ATOM    742  OD1 ASN A  66       7.503   3.691  -8.656  1.00 88.82           O
ATOM    743  ND2 ASN A  66       8.853   3.652  -6.854  1.00 88.82           N
ATOM    744 1HD2 ASN A  66       9.615   4.084  -6.371  1.00 88.82           H
ATOM    745 2HD2 ASN A  66       8.413   2.840  -6.470  1.00 88.82           H
ATOM    746  HN  ASN A  66      11.422   4.292  -8.484  1.00 88.82           H
ATOM    747  N   SER A  67      11.438   7.023  -9.932  1.00 89.96           N
ATOM    748  CA  SER A  67      11.929   8.268 -10.498  1.00 89.96           C
ATOM    749  C   SER A  67      12.220   8.085 -11.989  1.00 89.96           C
ATOM    750  O   SER A  67      11.943   8.974 -12.793  1.00 89.96           O
ATOM    751  HA  SER A  67      11.126   8.989 -10.351  1.00 89.96           H
ATOM    752  CB  SER A  67      13.185   8.747  -9.767  1.00 89.96           C
ATOM    753 1HB  SER A  67      13.957   7.980  -9.832  1.00 89.96           H
ATOM    754 2HB  SER A  67      13.577   9.635 -10.264  1.00 89.96           H
ATOM    755  OG  SER A  67      12.925   9.045  -8.398  1.00 89.96           O
ATOM    756  HG  SER A  67      13.405   8.394  -7.810  1.00 89.96           H
ATOM    757  HN  SER A  67      11.990   6.651  -9.186  1.00 89.96           H
ATOM    758  N   LEU A  68      12.776   6.927 -12.314  1.00 83.91           N
ATOM    759  CA  LEU A  68      13.103   6.614 -13.694  1.00 83.91           C
ATOM    760  C   LEU A  68      11.813   6.519 -14.511  1.00 83.91           C
ATOM    761  O   LEU A  68      11.746   7.016 -15.634  1.00 83.91           O
ATOM    762  HA  LEU A  68      13.698   7.441 -14.084  1.00 83.91           H
ATOM    763  CB  LEU A  68      13.972   5.357 -13.768  1.00 83.91           C
ATOM    764 1HB  LEU A  68      14.737   5.422 -12.994  1.00 83.91           H
ATOM    765 2HB  LEU A  68      13.349   4.495 -13.529  1.00 83.91           H
ATOM    766  CG  LEU A  68      14.663   5.096 -15.108  1.00 83.91           C
ATOM    767  HG  LEU A  68      13.976   5.377 -15.906  1.00 83.91           H
ATOM    768  CD1 LEU A  68      15.912   5.967 -15.259  1.00 83.91           C
ATOM    769 1HD1 LEU A  68      15.630   7.019 -15.210  1.00 83.91           H
ATOM    770 2HD1 LEU A  68      16.612   5.741 -14.455  1.00 83.91           H
ATOM    771 3HD1 LEU A  68      16.383   5.762 -16.220  1.00 83.91           H
ATOM    772  CD2 LEU A  68      14.976   3.609 -15.283  1.00 83.91           C
ATOM    773 1HD2 LEU A  68      15.635   3.279 -14.480  1.00 83.91           H
ATOM    774 2HD2 LEU A  68      14.049   3.036 -15.251  1.00 83.91           H
ATOM    775 3HD2 LEU A  68      15.466   3.452 -16.244  1.00 83.91           H
ATOM    776  HN  LEU A  68      13.001   6.210 -11.653  1.00 83.91           H
ATOM    777  N   VAL A  69      10.819   5.877 -13.914  1.00 85.76           N
ATOM    778  CA  VAL A  69       9.545   5.681 -14.585  1.00 85.76           C
ATOM    779  C   VAL A  69       8.954   7.042 -14.957  1.00 85.76           C
ATOM    780  O   VAL A  69       8.566   7.262 -16.103  1.00 85.76           O
ATOM    781  HA  VAL A  69       9.738   5.120 -15.500  1.00 85.76           H
ATOM    782  CB  VAL A  69       8.613   4.845 -13.705  1.00 85.76           C
ATOM    783  HB  VAL A  69       8.568   5.316 -12.723  1.00 85.76           H
ATOM    784  CG1 VAL A  69       7.195   4.818 -14.279  1.00 85.76           C
ATOM    785 1HG1 VAL A  69       6.806   5.834 -14.334  1.00 85.76           H
ATOM    786 2HG1 VAL A  69       7.216   4.382 -15.278  1.00 85.76           H
ATOM    787 3HG1 VAL A  69       6.554   4.217 -13.635  1.00 85.76           H
ATOM    788  CG2 VAL A  69       9.158   3.427 -13.522  1.00 85.76           C
ATOM    789 1HG2 VAL A  69       9.247   2.943 -14.495  1.00 85.76           H
ATOM    790 2HG2 VAL A  69      10.138   3.473 -13.048  1.00 85.76           H
ATOM    791 3HG2 VAL A  69       8.476   2.855 -12.892  1.00 85.76           H
ATOM    792  HN  VAL A  69      10.874   5.495 -12.992  1.00 85.76           H
ATOM    793  N   ILE A  70       8.906   7.921 -13.967  1.00 87.43           N
ATOM    794  CA  ILE A  70       8.306   9.231 -14.157  1.00 87.43           C
ATOM    795  C   ILE A  70       9.033   9.960 -15.289  1.00 87.43           C
ATOM    796  O   ILE A  70       8.400  10.600 -16.127  1.00 87.43           O
ATOM    797  HA  ILE A  70       7.270   9.075 -14.456  1.00 87.43           H
ATOM    798  CB  ILE A  70       8.286  10.007 -12.839  1.00 87.43           C
ATOM    799  HB  ILE A  70       9.288   9.980 -12.411  1.00 87.43           H
ATOM    800  CG1 ILE A  70       7.345   9.348 -11.829  1.00 87.43           C
ATOM    801 1HG1 ILE A  70       6.310   9.531 -12.117  1.00 87.43           H
ATOM    802 2HG1 ILE A  70       7.492   8.268 -11.840  1.00 87.43           H
ATOM    803  CG2 ILE A  70       7.934  11.478 -13.074  1.00 87.43           C
ATOM    804 1HG2 ILE A  70       8.677  11.927 -13.733  1.00 87.43           H
ATOM    805 2HG2 ILE A  70       6.949  11.546 -13.536  1.00 87.43           H
ATOM    806 3HG2 ILE A  70       7.927  12.006 -12.121  1.00 87.43           H
ATOM    807  CD1 ILE A  70       7.590   9.887 -10.418  1.00 87.43           C
ATOM    808 1HD1 ILE A  70       8.619   9.680 -10.124  1.00 87.43           H
ATOM    809 2HD1 ILE A  70       7.417  10.963 -10.406  1.00 87.43           H
ATOM    810 3HD1 ILE A  70       6.908   9.402  -9.720  1.00 87.43           H
ATOM    811  HN  ILE A  70       9.266   7.750 -13.050  1.00 87.43           H
ATOM    812  N   LEU A  71      10.352   9.838 -15.277  1.00 82.19           N
ATOM    813  CA  LEU A  71      11.181  10.585 -16.208  1.00 82.19           C
ATOM    814  C   LEU A  71      10.920  10.085 -17.631  1.00 82.19           C
ATOM    815  O   LEU A  71      10.863  10.877 -18.570  1.00 82.19           O
ATOM    816  HA  LEU A  71      10.879  11.630 -16.149  1.00 82.19           H
ATOM    817  CB  LEU A  71      12.652  10.514 -15.792  1.00 82.19           C
ATOM    818 1HB  LEU A  71      12.705  10.581 -14.705  1.00 82.19           H
ATOM    819 2HB  LEU A  71      13.041   9.535 -16.070  1.00 82.19           H
ATOM    820  CG  LEU A  71      13.569  11.585 -16.386  1.00 82.19           C
ATOM    821  HG  LEU A  71      12.952  12.426 -16.704  1.00 82.19           H
ATOM    822  CD1 LEU A  71      14.546  12.115 -15.335  1.00 82.19           C
ATOM    823 1HD1 LEU A  71      13.988  12.552 -14.507  1.00 82.19           H
ATOM    824 2HD1 LEU A  71      15.161  11.294 -14.964  1.00 82.19           H
ATOM    825 3HD1 LEU A  71      15.186  12.874 -15.783  1.00 82.19           H
ATOM    826  CD2 LEU A  71      14.292  11.060 -17.628  1.00 82.19           C
ATOM    827 1HD2 LEU A  71      14.895  10.194 -17.358  1.00 82.19           H
ATOM    828 2HD2 LEU A  71      13.558  10.772 -18.381  1.00 82.19           H
ATOM    829 3HD2 LEU A  71      14.937  11.841 -18.030  1.00 82.19           H
ATOM    830  HN  LEU A  71      10.853   9.244 -14.648  1.00 82.19           H
ATOM    831  N   VAL A  72      10.768   8.774 -17.744  1.00 81.57           N
ATOM    832  CA  VAL A  72      10.531   8.157 -19.038  1.00 81.57           C
ATOM    833  C   VAL A  72       9.227   8.701 -19.626  1.00 81.57           C
ATOM    834  O   VAL A  72       9.183   9.093 -20.791  1.00 81.57           O
ATOM    835  HA  VAL A  72      11.355   8.440 -19.693  1.00 81.57           H
ATOM    836  CB  VAL A  72      10.535   6.634 -18.901  1.00 81.57           C
ATOM    837  HB  VAL A  72       9.843   6.367 -18.102  1.00 81.57           H
ATOM    838  CG1 VAL A  72      10.046   5.966 -20.188  1.00 81.57           C
ATOM    839 1HG1 VAL A  72       9.029   6.294 -20.404  1.00 81.57           H
ATOM    840 2HG1 VAL A  72      10.701   6.244 -21.013  1.00 81.57           H
ATOM    841 3HG1 VAL A  72      10.059   4.883 -20.063  1.00 81.57           H
ATOM    842  CG2 VAL A  72      11.923   6.122 -18.511  1.00 81.57           C
ATOM    843 1HG2 VAL A  72      12.644   6.406 -19.278  1.00 81.57           H
ATOM    844 2HG2 VAL A  72      12.217   6.560 -17.557  1.00 81.57           H
ATOM    845 3HG2 VAL A  72      11.898   5.036 -18.420  1.00 81.57           H
ATOM    846  HN  VAL A  72      10.805   8.138 -16.974  1.00 81.57           H
ATOM    847  N   TYR A  73       8.197   8.708 -18.792  1.00 77.75           N
ATOM    848  CA  TYR A  73       6.876   9.116 -19.238  1.00 77.75           C
ATOM    849  C   TYR A  73       6.844  10.610 -19.564  1.00 77.75           C
ATOM    850  O   TYR A  73       6.148  11.034 -20.485  1.00 77.75           O
ATOM    851  HA  TYR A  73       6.635   8.550 -20.139  1.00 77.75           H
ATOM    852  CB  TYR A  73       5.931   8.841 -18.066  1.00 77.75           C
ATOM    853 1HB  TYR A  73       6.491   8.926 -17.135  1.00 77.75           H
ATOM    854 2HB  TYR A  73       5.161   9.612 -18.046  1.00 77.75           H
ATOM    855  CG  TYR A  73       5.258   7.468 -18.117  1.00 77.75           C
ATOM    856  CD1 TYR A  73       4.327   7.193 -19.097  1.00 77.75           C
ATOM    857  HD1 TYR A  73       4.070   7.953 -19.835  1.00 77.75           H
ATOM    858  CD2 TYR A  73       5.583   6.506 -17.183  1.00 77.75           C
ATOM    859  HD2 TYR A  73       6.319   6.723 -16.409  1.00 77.75           H
ATOM    860  CE1 TYR A  73       3.693   5.901 -19.145  1.00 77.75           C
ATOM    861  HE1 TYR A  73       2.955   5.670 -19.914  1.00 77.75           H
ATOM    862  CE2 TYR A  73       4.950   5.213 -17.231  1.00 77.75           C
ATOM    863  HE2 TYR A  73       5.197   4.444 -16.500  1.00 77.75           H
ATOM    864  CZ  TYR A  73       4.036   4.975 -18.210  1.00 77.75           C
ATOM    865  OH  TYR A  73       3.438   3.754 -18.256  1.00 77.75           O
ATOM    866  HH  TYR A  73       2.868   3.683 -19.074  1.00 77.75           H
ATOM    867  HN  TYR A  73       8.255   8.441 -17.830  1.00 77.75           H
ATOM    868  N   TRP A  74       7.607  11.368 -18.790  1.00 70.23           N
ATOM    869  CA  TRP A  74       7.584  12.816 -18.904  1.00 70.23           C
ATOM    870  C   TRP A  74       8.174  13.193 -20.265  1.00 70.23           C
ATOM    871  O   TRP A  74       7.582  13.975 -21.007  1.00 70.23           O
ATOM    872  HA  TRP A  74       6.544  13.138 -18.847  1.00 70.23           H
ATOM    873  CB  TRP A  74       8.318  13.471 -17.732  1.00 70.23           C
ATOM    874 1HB  TRP A  74       7.985  13.007 -16.804  1.00 70.23           H
ATOM    875 2HB  TRP A  74       9.385  13.267 -17.826  1.00 70.23           H
ATOM    876  CG  TRP A  74       8.109  14.983 -17.633  1.00 70.23           C
ATOM    877  CD1 TRP A  74       8.799  15.953 -18.248  1.00 70.23           C
ATOM    878  HD1 TRP A  74       9.633  15.777 -18.927  1.00 70.23           H
ATOM    879  CD2 TRP A  74       7.111  15.663 -16.844  1.00 70.23           C
ATOM    880  NE1 TRP A  74       8.320  17.204 -17.915  1.00 70.23           N
ATOM    881  HE1 TRP A  74       8.671  18.080 -18.246  1.00 70.23           H
ATOM    882  CE2 TRP A  74       7.261  17.022 -17.033  1.00 70.23           C
ATOM    883  CE3 TRP A  74       6.113  15.147 -15.998  1.00 70.23           C
ATOM    884  HE3 TRP A  74       5.974  14.079 -15.832  1.00 70.23           H
ATOM    885  CZ2 TRP A  74       6.449  17.977 -16.411  1.00 70.23           C
ATOM    886  HZ2 TRP A  74       6.588  19.045 -16.577  1.00 70.23           H
ATOM    887  CZ3 TRP A  74       5.310  16.115 -15.383  1.00 70.23           C
ATOM    888  HZ3 TRP A  74       4.520  15.769 -14.716  1.00 70.23           H
ATOM    889  CH2 TRP A  74       5.449  17.486 -15.563  1.00 70.23           C
ATOM    890  HH2 TRP A  74       4.781  18.177 -15.047  1.00 70.23           H
ATOM    891  HN  TRP A  74       8.232  11.009 -18.097  1.00 70.23           H
ATOM    892  N   TYR A  75       9.334  12.619 -20.551  1.00 68.75           N
ATOM    893  CA  TYR A  75      10.147  13.087 -21.660  1.00 68.75           C
ATOM    894  C   TYR A  75       9.811  12.329 -22.945  1.00 68.75           C
ATOM    895  O   TYR A  75       9.866  12.894 -24.036  1.00 68.75           O
ATOM    896  HA  TYR A  75       9.938  14.147 -21.807  1.00 68.75           H
ATOM    897  CB  TYR A  75      11.598  12.792 -21.273  1.00 68.75           C
ATOM    898 1HB  TYR A  75      11.628  11.871 -20.690  1.00 68.75           H
ATOM    899 2HB  TYR A  75      12.176  12.615 -22.179  1.00 68.75           H
ATOM    900  CG  TYR A  75      12.266  13.909 -20.468  1.00 68.75           C
ATOM    901  CD1 TYR A  75      12.863  14.968 -21.122  1.00 68.75           C
ATOM    902  HD1 TYR A  75      12.857  15.009 -22.211  1.00 68.75           H
ATOM    903  CD2 TYR A  75      12.273  13.857 -19.089  1.00 68.75           C
ATOM    904  HD2 TYR A  75      11.803  13.020 -18.573  1.00 68.75           H
ATOM    905  CE1 TYR A  75      13.492  16.019 -20.365  1.00 68.75           C
ATOM    906  HE1 TYR A  75      13.966  16.861 -20.869  1.00 68.75           H
ATOM    907  CE2 TYR A  75      12.903  14.908 -18.332  1.00 68.75           C
ATOM    908  HE2 TYR A  75      12.916  14.879 -17.243  1.00 68.75           H
ATOM    909  CZ  TYR A  75      13.481  15.937 -19.007  1.00 68.75           C
ATOM    910  OH  TYR A  75      14.075  16.930 -18.292  1.00 68.75           O
ATOM    911  HH  TYR A  75      13.979  16.751 -17.313  1.00 68.75           H
ATOM    912  HN  TYR A  75       9.717  11.849 -20.040  1.00 68.75           H
ATOM    913  N   CYS A  76       9.469  11.060 -22.774  1.00 66.71           N
ATOM    914  CA  CYS A  76       9.491  10.123 -23.884  1.00 66.71           C
ATOM    915  C   CYS A  76       8.049   9.727 -24.206  1.00 66.71           C
ATOM    916  O   CYS A  76       7.533  10.062 -25.272  1.00 66.71           O
ATOM    917  HA  CYS A  76       9.947  10.644 -24.725  1.00 66.71           H
ATOM    918  CB  CYS A  76      10.362   8.903 -23.577  1.00 66.71           C
ATOM    919 1HB  CYS A  76      11.257   9.212 -23.037  1.00 66.71           H
ATOM    920 2HB  CYS A  76       9.821   8.213 -22.929  1.00 66.71           H
ATOM    921  SG  CYS A  76      10.830   8.061 -25.133  1.00 66.71           S
ATOM    922  HG  CYS A  76       9.626   7.559 -25.387  1.00 66.71           H
ATOM    923  HN  CYS A  76       9.183  10.672 -21.898  1.00 66.71           H
ATOM    924  N   THR A  77       7.438   9.020 -23.267  1.00 60.33           N
ATOM    925  CA  THR A  77       6.198   8.317 -23.547  1.00 60.33           C
ATOM    926  C   THR A  77       5.075   9.313 -23.844  1.00 60.33           C
ATOM    927  O   THR A  77       4.242   9.072 -24.716  1.00 60.33           O
ATOM    928  HA  THR A  77       6.339   7.716 -24.445  1.00 60.33           H
ATOM    929  CB  THR A  77       5.897   7.399 -22.360  1.00 60.33           C
ATOM    930  HB  THR A  77       5.564   7.975 -21.497  1.00 60.33           H
ATOM    931  OG1 THR A  77       7.101   6.659 -22.179  1.00 60.33           O
ATOM    932  HG1 THR A  77       7.189   5.967 -22.895  1.00 60.33           H
ATOM    933  CG2 THR A  77       4.852   6.333 -22.695  1.00 60.33           C
ATOM    934 1HG2 THR A  77       5.215   5.713 -23.515  1.00 60.33           H
ATOM    935 2HG2 THR A  77       3.921   6.816 -22.990  1.00 60.33           H
ATOM    936 3HG2 THR A  77       4.676   5.709 -21.819  1.00 60.33           H
ATOM    937  HN  THR A  77       7.776   8.924 -22.331  1.00 60.33           H
ATOM    938  N   ARG A  78       5.090  10.411 -23.103  1.00 54.41           N
ATOM    939  CA  ARG A  78       3.922  11.271 -23.016  1.00 54.41           C
ATOM    940  C   ARG A  78       2.667  10.437 -22.752  1.00 54.41           C
ATOM    941  O   ARG A  78       2.470   9.392 -23.371  1.00 54.41           O
ATOM    942  HA  ARG A  78       4.131  11.941 -22.182  1.00 54.41           H
ATOM    943  CB  ARG A  78       3.731  12.073 -24.306  1.00 54.41           C
ATOM    944 1HB  ARG A  78       3.631  11.391 -25.150  1.00 54.41           H
ATOM    945 2HB  ARG A  78       2.807  12.647 -24.248  1.00 54.41           H
ATOM    946  CG  ARG A  78       4.911  13.018 -24.543  1.00 54.41           C
ATOM    947 1HG  ARG A  78       5.075  13.630 -23.657  1.00 54.41           H
ATOM    948 2HG  ARG A  78       5.820  12.437 -24.702  1.00 54.41           H
ATOM    949  CD  ARG A  78       4.657  13.919 -25.753  1.00 54.41           C
ATOM    950 1HD  ARG A  78       4.493  13.310 -26.642  1.00 54.41           H
ATOM    951 2HD  ARG A  78       3.751  14.505 -25.596  1.00 54.41           H
ATOM    952  NE  ARG A  78       5.811  14.821 -25.964  1.00 54.41           N
ATOM    953  HE  ARG A  78       6.622  14.685 -25.395  1.00 54.41           H
ATOM    954  CZ  ARG A  78       5.837  15.808 -26.870  1.00 54.41           C
ATOM    955  NH1 ARG A  78       4.779  16.035 -27.660  1.00 54.41           N
ATOM    956 1HH1 ARG A  78       3.961  15.466 -27.575  1.00 54.41           H
ATOM    957 2HH1 ARG A  78       4.807  16.773 -28.333  1.00 54.41           H
ATOM    958  NH2 ARG A  78       6.939  16.564 -26.975  1.00 54.41           N
ATOM    959 1HH2 ARG A  78       6.974  17.305 -27.646  1.00 54.41           H
ATOM    960 2HH2 ARG A  78       7.724  16.388 -26.382  1.00 54.41           H
ATOM    961  HN  ARG A  78       5.879  10.715 -22.569  1.00 54.41           H
ATOM    962  N   VAL A  79       1.851  10.929 -21.832  1.00 69.85           N
ATOM    963  CA  VAL A  79       0.635  10.227 -21.457  1.00 69.85           C
ATOM    964  C   VAL A  79      -0.359  10.282 -22.618  1.00 69.85           C
ATOM    965  O   VAL A  79      -1.036  11.291 -22.814  1.00 69.85           O
ATOM    966  HA  VAL A  79       0.900   9.186 -21.271  1.00 69.85           H
ATOM    967  CB  VAL A  79       0.072  10.811 -20.160  1.00 69.85           C
ATOM    968  HB  VAL A  79      -0.230  11.840 -20.359  1.00 69.85           H
ATOM    969  CG1 VAL A  79      -1.166  10.038 -19.702  1.00 69.85           C
ATOM    970 1HG1 VAL A  79      -1.935  10.094 -20.473  1.00 69.85           H
ATOM    971 2HG1 VAL A  79      -0.900   8.995 -19.529  1.00 69.85           H
ATOM    972 3HG1 VAL A  79      -1.546  10.474 -18.778  1.00 69.85           H
ATOM    973  CG2 VAL A  79       1.138  10.839 -19.063  1.00 69.85           C
ATOM    974 1HG2 VAL A  79       1.484   9.824 -18.867  1.00 69.85           H
ATOM    975 2HG2 VAL A  79       1.978  11.453 -19.387  1.00 69.85           H
ATOM    976 3HG2 VAL A  79       0.712  11.258 -18.152  1.00 69.85           H
ATOM    977  HN  VAL A  79       2.008  11.790 -21.347  1.00 69.85           H
ATOM    978  N   LYS A  80      -0.417   9.185 -23.359  1.00 63.01           N
ATOM    979  CA  LYS A  80      -1.248   9.128 -24.549  1.00 63.01           C
ATOM    980  C   LYS A  80      -2.473   8.254 -24.270  1.00 63.01           C
ATOM    981  O   LYS A  80      -3.531   8.454 -24.863  1.00 63.01           O
ATOM    982  HA  LYS A  80      -1.588  10.142 -24.759  1.00 63.01           H
ATOM    983  CB  LYS A  80      -0.427   8.667 -25.755  1.00 63.01           C
ATOM    984 1HB  LYS A  80       0.129   7.765 -25.499  1.00 63.01           H
ATOM    985 2HB  LYS A  80      -1.094   8.407 -26.576  1.00 63.01           H
ATOM    986  CG  LYS A  80       0.544   9.760 -26.207  1.00 63.01           C
ATOM    987 1HG  LYS A  80      -0.011  10.663 -26.460  1.00 63.01           H
ATOM    988 2HG  LYS A  80       1.215  10.018 -25.387  1.00 63.01           H
ATOM    989  CD  LYS A  80       1.361   9.302 -27.417  1.00 63.01           C
ATOM    990 1HD  LYS A  80       1.890   8.380 -27.174  1.00 63.01           H
ATOM    991 2HD  LYS A  80       0.693   9.077 -28.247  1.00 63.01           H
ATOM    992  CE  LYS A  80       2.365  10.376 -27.839  1.00 63.01           C
ATOM    993 1HE  LYS A  80       1.838  11.298 -28.084  1.00 63.01           H
ATOM    994 2HE  LYS A  80       3.035  10.603 -27.009  1.00 63.01           H
ATOM    995  NZ  LYS A  80       3.151   9.921 -29.008  1.00 63.01           N
ATOM    996 1HZ  LYS A  80       3.807  10.645 -29.277  1.00 63.01           H
ATOM    997 2HZ  LYS A  80       3.659   9.077 -28.766  1.00 63.01           H
ATOM    998 3HZ  LYS A  80       2.524   9.728 -29.781  1.00 63.01           H
ATOM    999  HN  LYS A  80       0.091   8.347 -23.158  1.00 63.01           H
ATOM   1000  N   THR A  81      -2.288   7.304 -23.365  1.00 73.71           N
ATOM   1001  CA  THR A  81      -3.316   6.312 -23.101  1.00 73.71           C
ATOM   1002  C   THR A  81      -3.776   6.396 -21.644  1.00 73.71           C
ATOM   1003  O   THR A  81      -3.090   6.978 -20.805  1.00 73.71           O
ATOM   1004  HA  THR A  81      -4.181   6.540 -23.722  1.00 73.71           H
ATOM   1005  CB  THR A  81      -2.758   4.940 -23.484  1.00 73.71           C
ATOM   1006  HB  THR A  81      -3.558   4.203 -23.562  1.00 73.71           H
ATOM   1007  OG1 THR A  81      -1.773   4.675 -22.489  1.00 73.71           O
ATOM   1008  HG1 THR A  81      -1.511   3.710 -22.516  1.00 73.71           H
ATOM   1009  CG2 THR A  81      -1.967   4.974 -24.793  1.00 73.71           C
ATOM   1010 1HG2 THR A  81      -1.127   5.661 -24.692  1.00 73.71           H
ATOM   1011 2HG2 THR A  81      -2.616   5.311 -25.601  1.00 73.71           H
ATOM   1012 3HG2 THR A  81      -1.594   3.975 -25.018  1.00 73.71           H
ATOM   1013  HN  THR A  81      -1.456   7.206 -22.819  1.00 73.71           H
ATOM   1014  N   MET A  82      -4.934   5.805 -21.387  1.00 74.81           N
ATOM   1015  CA  MET A  82      -5.467   5.758 -20.036  1.00 74.81           C
ATOM   1016  C   MET A  82      -4.528   4.989 -19.103  1.00 74.81           C
ATOM   1017  O   MET A  82      -4.356   5.364 -17.944  1.00 74.81           O
ATOM   1018  HA  MET A  82      -5.541   6.796 -19.714  1.00 74.81           H
ATOM   1019  CB  MET A  82      -6.838   5.081 -20.052  1.00 74.81           C
ATOM   1020 1HB  MET A  82      -7.451   5.511 -20.844  1.00 74.81           H
ATOM   1021 2HB  MET A  82      -6.722   4.021 -20.279  1.00 74.81           H
ATOM   1022  CG  MET A  82      -7.546   5.245 -18.705  1.00 74.81           C
ATOM   1023 1HG  MET A  82      -7.035   4.657 -17.943  1.00 74.81           H
ATOM   1024 2HG  MET A  82      -7.503   6.286 -18.387  1.00 74.81           H
ATOM   1025  SD  MET A  82      -9.246   4.719 -18.841  1.00 74.81           S
ATOM   1026  CE  MET A  82      -9.801   5.028 -17.173  1.00 74.81           C
ATOM   1027 1HE  MET A  82      -9.208   4.434 -16.477  1.00 74.81           H
ATOM   1028 2HE  MET A  82      -9.682   6.086 -16.941  1.00 74.81           H
ATOM   1029 3HE  MET A  82     -10.852   4.752 -17.082  1.00 74.81           H
ATOM   1030  HN  MET A  82      -5.503   5.365 -22.082  1.00 74.81           H
ATOM   1031  N   THR A  83      -3.946   3.929 -19.644  1.00 75.61           N
ATOM   1032  CA  THR A  83      -3.005   3.123 -18.884  1.00 75.61           C
ATOM   1033  C   THR A  83      -1.805   3.969 -18.453  1.00 75.61           C
ATOM   1034  O   THR A  83      -1.357   3.881 -17.311  1.00 75.61           O
ATOM   1035  HA  THR A  83      -3.500   2.784 -17.974  1.00 75.61           H
ATOM   1036  CB  THR A  83      -2.621   1.914 -19.738  1.00 75.61           C
ATOM   1037  HB  THR A  83      -1.856   2.180 -20.467  1.00 75.61           H
ATOM   1038  OG1 THR A  83      -3.860   1.465 -20.282  1.00 75.61           O
ATOM   1039  HG1 THR A  83      -4.543   1.385 -19.557  1.00 75.61           H
ATOM   1040  CG2 THR A  83      -2.135   0.733 -18.896  1.00 75.61           C
ATOM   1041 1HG2 THR A  83      -2.926   0.423 -18.213  1.00 75.61           H
ATOM   1042 2HG2 THR A  83      -1.257   1.032 -18.323  1.00 75.61           H
ATOM   1043 3HG2 THR A  83      -1.876  -0.099 -19.551  1.00 75.61           H
ATOM   1044  HN  THR A  83      -4.108   3.619 -20.580  1.00 75.61           H
ATOM   1045  N   ASP A  84      -1.319   4.769 -19.391  1.00 77.82           N
ATOM   1046  CA  ASP A  84      -0.141   5.583 -19.143  1.00 77.82           C
ATOM   1047  C   ASP A  84      -0.423   6.539 -17.982  1.00 77.82           C
ATOM   1048  O   ASP A  84       0.461   6.813 -17.171  1.00 77.82           O
ATOM   1049  HA  ASP A  84       0.655   4.874 -18.916  1.00 77.82           H
ATOM   1050  CB  ASP A  84       0.216   6.424 -20.371  1.00 77.82           C
ATOM   1051 1HB  ASP A  84      -0.604   7.104 -20.602  1.00 77.82           H
ATOM   1052 2HB  ASP A  84       1.089   7.039 -20.153  1.00 77.82           H
ATOM   1053  CG  ASP A  84       0.502   5.532 -21.581  1.00 77.82           C
ATOM   1054  OD1 ASP A  84       1.064   4.438 -21.359  1.00 77.82           O
ATOM   1055  OD2 ASP A  84       0.153   5.965 -22.700  1.00 77.82           O
ATOM   1056  HN  ASP A  84      -1.715   4.866 -20.304  1.00 77.82           H
ATOM   1057  N   MET A  85      -1.657   7.020 -17.939  1.00 83.45           N
ATOM   1058  CA  MET A  85      -2.063   7.946 -16.895  1.00 83.45           C
ATOM   1059  C   MET A  85      -1.981   7.288 -15.516  1.00 83.45           C
ATOM   1060  O   MET A  85      -1.437   7.870 -14.578  1.00 83.45           O
ATOM   1061  HA  MET A  85      -1.360   8.777 -16.951  1.00 83.45           H
ATOM   1062  CB  MET A  85      -3.497   8.411 -17.155  1.00 83.45           C
ATOM   1063 1HB  MET A  85      -3.573   8.822 -18.162  1.00 83.45           H
ATOM   1064 2HB  MET A  85      -4.174   7.558 -17.107  1.00 83.45           H
ATOM   1065  CG  MET A  85      -3.925   9.467 -16.133  1.00 83.45           C
ATOM   1066 1HG  MET A  85      -4.975   9.719 -16.277  1.00 83.45           H
ATOM   1067 2HG  MET A  85      -3.827   9.068 -15.124  1.00 83.45           H
ATOM   1068  SD  MET A  85      -2.918  10.930 -16.310  1.00 83.45           S
ATOM   1069  CE  MET A  85      -3.651  11.635 -17.777  1.00 83.45           C
ATOM   1070 1HE  MET A  85      -3.559  10.932 -18.604  1.00 83.45           H
ATOM   1071 2HE  MET A  85      -4.705  11.843 -17.592  1.00 83.45           H
ATOM   1072 3HE  MET A  85      -3.138  12.563 -18.030  1.00 83.45           H
ATOM   1073  HN  MET A  85      -2.371   6.787 -18.599  1.00 83.45           H
ATOM   1074  N   PHE A  86      -2.529   6.085 -15.436  1.00 86.65           N
ATOM   1075  CA  PHE A  86      -2.578   5.367 -14.174  1.00 86.65           C
ATOM   1076  C   PHE A  86      -1.175   4.961 -13.718  1.00 86.65           C
ATOM   1077  O   PHE A  86      -0.862   5.025 -12.530  1.00 86.65           O
ATOM   1078  HA  PHE A  86      -3.017   6.040 -13.437  1.00 86.65           H
ATOM   1079  CB  PHE A  86      -3.411   4.105 -14.409  1.00 86.65           C
ATOM   1080 1HB  PHE A  86      -3.020   3.582 -15.281  1.00 86.65           H
ATOM   1081 2HB  PHE A  86      -3.289   3.438 -13.556  1.00 86.65           H
ATOM   1082  CG  PHE A  86      -4.902   4.374 -14.619  1.00 86.65           C
ATOM   1083  CD1 PHE A  86      -5.552   5.265 -13.823  1.00 86.65           C
ATOM   1084  HD1 PHE A  86      -5.009   5.788 -13.035  1.00 86.65           H
ATOM   1085  CD2 PHE A  86      -5.579   3.721 -15.601  1.00 86.65           C
ATOM   1086  HD2 PHE A  86      -5.059   3.006 -16.239  1.00 86.65           H
ATOM   1087  CE1 PHE A  86      -6.936   5.514 -14.018  1.00 86.65           C
ATOM   1088  HE1 PHE A  86      -7.456   6.228 -13.380  1.00 86.65           H
ATOM   1089  CE2 PHE A  86      -6.963   3.970 -15.796  1.00 86.65           C
ATOM   1090  HE2 PHE A  86      -7.506   3.446 -16.584  1.00 86.65           H
ATOM   1091  CZ  PHE A  86      -7.612   4.861 -15.000  1.00 86.65           C
ATOM   1092  HZ  PHE A  86      -8.675   5.052 -15.150  1.00 86.65           H
ATOM   1093  HN  PHE A  86      -2.933   5.602 -16.213  1.00 86.65           H
ATOM   1094  N   LEU A  87      -0.369   4.552 -14.686  1.00 80.76           N
ATOM   1095  CA  LEU A  87       0.974   4.081 -14.392  1.00 80.76           C
ATOM   1096  C   LEU A  87       1.813   5.245 -13.861  1.00 80.76           C
ATOM   1097  O   LEU A  87       2.660   5.057 -12.989  1.00 80.76           O
ATOM   1098  HA  LEU A  87       0.892   3.329 -13.608  1.00 80.76           H
ATOM   1099  CB  LEU A  87       1.581   3.394 -15.618  1.00 80.76           C
ATOM   1100 1HB  LEU A  87       1.477   4.062 -16.473  1.00 80.76           H
ATOM   1101 2HB  LEU A  87       2.649   3.263 -15.444  1.00 80.76           H
ATOM   1102  CG  LEU A  87       0.982   2.037 -15.991  1.00 80.76           C
ATOM   1103  HG  LEU A  87      -0.089   2.167 -16.145  1.00 80.76           H
ATOM   1104  CD1 LEU A  87       1.569   1.522 -17.306  1.00 80.76           C
ATOM   1105 1HD1 LEU A  87       1.350   2.231 -18.104  1.00 80.76           H
ATOM   1106 2HD1 LEU A  87       2.648   1.411 -17.204  1.00 80.76           H
ATOM   1107 3HD1 LEU A  87       1.126   0.556 -17.548  1.00 80.76           H
ATOM   1108  CD2 LEU A  87       1.155   1.029 -14.852  1.00 80.76           C
ATOM   1109 1HD2 LEU A  87       2.217   0.897 -14.643  1.00 80.76           H
ATOM   1110 2HD2 LEU A  87       0.652   1.400 -13.959  1.00 80.76           H
ATOM   1111 3HD2 LEU A  87       0.721   0.073 -15.144  1.00 80.76           H
ATOM   1112  HN  LEU A  87      -0.619   4.539 -15.654  1.00 80.76           H
ATOM   1113  N   LEU A  88       1.549   6.422 -14.409  1.00 86.76           N
ATOM   1114  CA  LEU A  88       2.249   7.621 -13.981  1.00 86.76           C
ATOM   1115  C   LEU A  88       1.868   7.940 -12.534  1.00 86.76           C
ATOM   1116  O   LEU A  88       2.739   8.165 -11.695  1.00 86.76           O
ATOM   1117  HA  LEU A  88       3.317   7.406 -14.018  1.00 86.76           H
ATOM   1118  CB  LEU A  88       1.986   8.772 -14.955  1.00 86.76           C
ATOM   1119 1HB  LEU A  88       2.350   8.479 -15.939  1.00 86.76           H
ATOM   1120 2HB  LEU A  88       0.908   8.908 -15.042  1.00 86.76           H
ATOM   1121  CG  LEU A  88       2.613  10.118 -14.588  1.00 86.76           C
ATOM   1122  HG  LEU A  88       2.280  10.388 -13.586  1.00 86.76           H
ATOM   1123  CD1 LEU A  88       4.140  10.017 -14.545  1.00 86.76           C
ATOM   1124 1HD1 LEU A  88       4.434   9.279 -13.799  1.00 86.76           H
ATOM   1125 2HD1 LEU A  88       4.511   9.713 -15.523  1.00 86.76           H
ATOM   1126 3HD1 LEU A  88       4.560  10.988 -14.282  1.00 86.76           H
ATOM   1127  CD2 LEU A  88       2.138  11.221 -15.536  1.00 86.76           C
ATOM   1128 1HD2 LEU A  88       2.422  10.970 -16.557  1.00 86.76           H
ATOM   1129 2HD2 LEU A  88       1.054  11.312 -15.472  1.00 86.76           H
ATOM   1130 3HD2 LEU A  88       2.600  12.167 -15.252  1.00 86.76           H
ATOM   1131  HN  LEU A  88       0.871   6.563 -15.131  1.00 86.76           H
ATOM   1132  N   ASN A  89       0.567   7.949 -12.287  1.00 88.99           N
ATOM   1133  CA  ASN A  89       0.057   8.299 -10.972  1.00 88.99           C
ATOM   1134  C   ASN A  89       0.515   7.250  -9.957  1.00 88.99           C
ATOM   1135  O   ASN A  89       0.757   7.570  -8.794  1.00 88.99           O
ATOM   1136  HA  ASN A  89       0.464   9.288 -10.761  1.00 88.99           H
ATOM   1137  CB  ASN A  89      -1.472   8.330 -10.964  1.00 88.99           C
ATOM   1138 1HB  ASN A  89      -1.859   7.502 -11.558  1.00 88.99           H
ATOM   1139 2HB  ASN A  89      -1.837   8.189  -9.946  1.00 88.99           H
ATOM   1140  CG  ASN A  89      -1.997   9.654 -11.521  1.00 88.99           C
ATOM   1141  OD1 ASN A  89      -2.190  10.625 -10.808  1.00 88.99           O
ATOM   1142  ND2 ASN A  89      -2.217   9.640 -12.833  1.00 88.99           N
ATOM   1143 1HD2 ASN A  89      -2.038   8.810 -13.361  1.00 88.99           H
ATOM   1144 2HD2 ASN A  89      -2.561  10.460 -13.291  1.00 88.99           H
ATOM   1145  HN  ASN A  89      -0.133   7.724 -12.965  1.00 88.99           H
ATOM   1146  N   LEU A  90       0.618   6.018 -10.433  1.00 86.02           N
ATOM   1147  CA  LEU A  90       1.063   4.923  -9.588  1.00 86.02           C
ATOM   1148  C   LEU A  90       2.497   5.191  -9.126  1.00 86.02           C
ATOM   1149  O   LEU A  90       2.816   5.026  -7.950  1.00 86.02           O
ATOM   1150  HA  LEU A  90       0.416   4.904  -8.711  1.00 86.02           H
ATOM   1151  CB  LEU A  90       0.889   3.585 -10.308  1.00 86.02           C
ATOM   1152 1HB  LEU A  90      -0.155   3.489 -10.607  1.00 86.02           H
ATOM   1153 2HB  LEU A  90       1.482   3.607 -11.222  1.00 86.02           H
ATOM   1154  CG  LEU A  90       1.279   2.338  -9.511  1.00 86.02           C
ATOM   1155  HG  LEU A  90       2.305   2.462  -9.163  1.00 86.02           H
ATOM   1156  CD1 LEU A  90       0.397   2.183  -8.270  1.00 86.02           C
ATOM   1157 1HD1 LEU A  90       0.513   3.058  -7.630  1.00 86.02           H
ATOM   1158 2HD1 LEU A  90      -0.646   2.091  -8.574  1.00 86.02           H
ATOM   1159 3HD1 LEU A  90       0.695   1.290  -7.722  1.00 86.02           H
ATOM   1160  CD2 LEU A  90       1.249   1.090 -10.395  1.00 86.02           C
ATOM   1161 1HD2 LEU A  90       0.243   0.950 -10.792  1.00 86.02           H
ATOM   1162 2HD2 LEU A  90       1.952   1.212 -11.219  1.00 86.02           H
ATOM   1163 3HD2 LEU A  90       1.530   0.219  -9.803  1.00 86.02           H
ATOM   1164  HN  LEU A  90       0.404   5.763 -11.376  1.00 86.02           H
ATOM   1165  N   ALA A  91       3.324   5.601 -10.077  1.00 90.06           N
ATOM   1166  CA  ALA A  91       4.728   5.846  -9.794  1.00 90.06           C
ATOM   1167  C   ALA A  91       4.849   7.015  -8.813  1.00 90.06           C
ATOM   1168  O   ALA A  91       5.710   7.006  -7.935  1.00 90.06           O
ATOM   1169  HA  ALA A  91       5.134   4.949  -9.328  1.00 90.06           H
ATOM   1170  CB  ALA A  91       5.476   6.104 -11.103  1.00 90.06           C
ATOM   1171 1HB  ALA A  91       5.383   5.233 -11.752  1.00 90.06           H
ATOM   1172 2HB  ALA A  91       5.048   6.975 -11.600  1.00 90.06           H
ATOM   1173 3HB  ALA A  91       6.529   6.288 -10.890  1.00 90.06           H
ATOM   1174  HN  ALA A  91       3.049   5.764 -11.025  1.00 90.06           H
ATOM   1175  N   ILE A  92       3.974   7.993  -8.997  1.00 89.92           N
ATOM   1176  CA  ILE A  92       3.957   9.155  -8.125  1.00 89.92           C
ATOM   1177  C   ILE A  92       3.593   8.717  -6.705  1.00 89.92           C
ATOM   1178  O   ILE A  92       4.222   9.146  -5.739  1.00 89.92           O
ATOM   1179  HA  ILE A  92       4.966   9.568  -8.111  1.00 89.92           H
ATOM   1180  CB  ILE A  92       3.033  10.235  -8.690  1.00 89.92           C
ATOM   1181  HB  ILE A  92       2.077   9.773  -8.937  1.00 89.92           H
ATOM   1182  CG1 ILE A  92       3.601  10.819  -9.986  1.00 89.92           C
ATOM   1183 1HG1 ILE A  92       4.466  11.442  -9.760  1.00 89.92           H
ATOM   1184 2HG1 ILE A  92       3.948  10.012 -10.631  1.00 89.92           H
ATOM   1185  CG2 ILE A  92       2.754  11.319  -7.647  1.00 89.92           C
ATOM   1186 1HG2 ILE A  92       2.275  10.871  -6.777  1.00 89.92           H
ATOM   1187 2HG2 ILE A  92       3.693  11.784  -7.347  1.00 89.92           H
ATOM   1188 3HG2 ILE A  92       2.095  12.075  -8.076  1.00 89.92           H
ATOM   1189  CD1 ILE A  92       2.547  11.649 -10.721  1.00 89.92           C
ATOM   1190 1HD1 ILE A  92       1.693  11.017 -10.967  1.00 89.92           H
ATOM   1191 2HD1 ILE A  92       2.219  12.469 -10.083  1.00 89.92           H
ATOM   1192 3HD1 ILE A  92       2.976  12.052 -11.639  1.00 89.92           H
ATOM   1193  HN  ILE A  92       3.287   7.999  -9.723  1.00 89.92           H
ATOM   1194  N   ALA A  93       2.580   7.867  -6.623  1.00 91.33           N
ATOM   1195  CA  ALA A  93       2.077   7.424  -5.334  1.00 91.33           C
ATOM   1196  C   ALA A  93       3.180   6.663  -4.595  1.00 91.33           C
ATOM   1197  O   ALA A  93       3.423   6.907  -3.415  1.00 91.33           O
ATOM   1198  HA  ALA A  93       1.812   8.311  -4.758  1.00 91.33           H
ATOM   1199  CB  ALA A  93       0.820   6.576  -5.540  1.00 91.33           C
ATOM   1200 1HB  ALA A  93       0.058   7.172  -6.042  1.00 91.33           H
ATOM   1201 2HB  ALA A  93       1.065   5.708  -6.152  1.00 91.33           H
ATOM   1202 3HB  ALA A  93       0.444   6.244  -4.573  1.00 91.33           H
ATOM   1203  HN  ALA A  93       2.106   7.484  -7.416  1.00 91.33           H
ATOM   1204  N   ASP A  94       3.817   5.756  -5.322  1.00 87.73           N
ATOM   1205  CA  ASP A  94       4.869   4.938  -4.742  1.00 87.73           C
ATOM   1206  C   ASP A  94       5.976   5.845  -4.202  1.00 87.73           C
ATOM   1207  O   ASP A  94       6.501   5.609  -3.115  1.00 87.73           O
ATOM   1208  HA  ASP A  94       4.382   4.360  -3.956  1.00 87.73           H
ATOM   1209  CB  ASP A  94       5.486   4.011  -5.791  1.00 87.73           C
ATOM   1210 1HB  ASP A  94       5.638   4.559  -6.721  1.00 87.73           H
ATOM   1211 2HB  ASP A  94       6.468   3.678  -5.454  1.00 87.73           H
ATOM   1212  CG  ASP A  94       4.590   2.798  -6.048  1.00 87.73           C
ATOM   1213  OD1 ASP A  94       3.884   2.403  -5.095  1.00 87.73           O
ATOM   1214  OD2 ASP A  94       4.630   2.294  -7.191  1.00 87.73           O
ATOM   1215  HN  ASP A  94       3.626   5.578  -6.287  1.00 87.73           H
ATOM   1216  N   LEU A  95       6.298   6.863  -4.986  1.00 89.59           N
ATOM   1217  CA  LEU A  95       7.393   7.754  -4.643  1.00 89.59           C
ATOM   1218  C   LEU A  95       7.061   8.488  -3.343  1.00 89.59           C
ATOM   1219  O   LEU A  95       7.918   8.636  -2.473  1.00 89.59           O
ATOM   1220  HA  LEU A  95       8.276   7.137  -4.475  1.00 89.59           H
ATOM   1221  CB  LEU A  95       7.710   8.688  -5.813  1.00 89.59           C
ATOM   1222 1HB  LEU A  95       7.784   8.089  -6.721  1.00 89.59           H
ATOM   1223 2HB  LEU A  95       6.869   9.368  -5.947  1.00 89.59           H
ATOM   1224  CG  LEU A  95       8.987   9.521  -5.680  1.00 89.59           C
ATOM   1225  HG  LEU A  95       8.974  10.011  -4.706  1.00 89.59           H
ATOM   1226  CD1 LEU A  95      10.230   8.630  -5.722  1.00 89.59           C
ATOM   1227 1HD1 LEU A  95      10.192   7.914  -4.900  1.00 89.59           H
ATOM   1228 2HD1 LEU A  95      10.260   8.093  -6.670  1.00 89.59           H
ATOM   1229 3HD1 LEU A  95      11.123   9.247  -5.625  1.00 89.59           H
ATOM   1230  CD2 LEU A  95       9.035  10.623  -6.740  1.00 89.59           C
ATOM   1231 1HD2 LEU A  95       9.013  10.174  -7.732  1.00 89.59           H
ATOM   1232 2HD2 LEU A  95       8.174  11.281  -6.619  1.00 89.59           H
ATOM   1233 3HD2 LEU A  95       9.953  11.200  -6.622  1.00 89.59           H
ATOM   1234  HN  LEU A  95       5.825   7.083  -5.839  1.00 89.59           H
ATOM   1235  N   LEU A  96       5.815   8.929  -3.251  1.00 86.70           N
ATOM   1236  CA  LEU A  96       5.369   9.678  -2.089  1.00 86.70           C
ATOM   1237  C   LEU A  96       5.501   8.802  -0.842  1.00 86.70           C
ATOM   1238  O   LEU A  96       5.899   9.282   0.219  1.00 86.70           O
ATOM   1239  HA  LEU A  96       6.032  10.537  -1.980  1.00 86.70           H
ATOM   1240  CB  LEU A  96       3.956  10.222  -2.311  1.00 86.70           C
ATOM   1241 1HB  LEU A  96       3.327   9.408  -2.672  1.00 86.70           H
ATOM   1242 2HB  LEU A  96       3.553  10.534  -1.348  1.00 86.70           H
ATOM   1243  CG  LEU A  96       3.835  11.394  -3.287  1.00 86.70           C
ATOM   1244  HG  LEU A  96       4.309  11.107  -4.226  1.00 86.70           H
ATOM   1245  CD1 LEU A  96       2.368  11.700  -3.597  1.00 86.70           C
ATOM   1246 1HD1 LEU A  96       1.900  10.823  -4.044  1.00 86.70           H
ATOM   1247 2HD1 LEU A  96       1.848  11.958  -2.674  1.00 86.70           H
ATOM   1248 3HD1 LEU A  96       2.310  12.537  -4.292  1.00 86.70           H
ATOM   1249  CD2 LEU A  96       4.578  12.624  -2.762  1.00 86.70           C
ATOM   1250 1HD2 LEU A  96       4.155  12.922  -1.803  1.00 86.70           H
ATOM   1251 2HD2 LEU A  96       5.634  12.383  -2.635  1.00 86.70           H
ATOM   1252 3HD2 LEU A  96       4.476  13.442  -3.475  1.00 86.70           H
ATOM   1253  HN  LEU A  96       5.117   8.782  -3.952  1.00 86.70           H
ATOM   1254  N   PHE A  97       5.161   7.533  -1.010  1.00 88.56           N
ATOM   1255  CA  PHE A  97       5.262   6.580   0.082  1.00 88.56           C
ATOM   1256  C   PHE A  97       6.712   6.429   0.547  1.00 88.56           C
ATOM   1257  O   PHE A  97       6.990   6.460   1.744  1.00 88.56           O
ATOM   1258  HA  PHE A  97       4.657   6.964   0.904  1.00 88.56           H
ATOM   1259  CB  PHE A  97       4.768   5.234  -0.452  1.00 88.56           C
ATOM   1260 1HB  PHE A  97       3.680   5.261  -0.525  1.00 88.56           H
ATOM   1261 2HB  PHE A  97       5.152   5.092  -1.462  1.00 88.56           H
ATOM   1262  CG  PHE A  97       5.176   4.035   0.407  1.00 88.56           C
ATOM   1263  CD1 PHE A  97       6.051   3.116  -0.081  1.00 88.56           C
ATOM   1264  HD1 PHE A  97       6.461   3.232  -1.084  1.00 88.56           H
ATOM   1265  CD2 PHE A  97       4.665   3.890   1.659  1.00 88.56           C
ATOM   1266  HD2 PHE A  97       3.963   4.627   2.050  1.00 88.56           H
ATOM   1267  CE1 PHE A  97       6.431   2.004   0.717  1.00 88.56           C
ATOM   1268  HE1 PHE A  97       7.132   1.267   0.326  1.00 88.56           H
ATOM   1269  CE2 PHE A  97       5.044   2.778   2.456  1.00 88.56           C
ATOM   1270  HE2 PHE A  97       4.634   2.661   3.460  1.00 88.56           H
ATOM   1271  CZ  PHE A  97       5.919   1.858   1.968  1.00 88.56           C
ATOM   1272  HZ  PHE A  97       6.210   1.005   2.581  1.00 88.56           H
ATOM   1273  HN  PHE A  97       4.823   7.154  -1.871  1.00 88.56           H
ATOM   1274  N   LEU A  98       7.598   6.270  -0.426  1.00 91.76           N
ATOM   1275  CA  LEU A  98       8.980   5.931  -0.131  1.00 91.76           C
ATOM   1276  C   LEU A  98       9.608   7.051   0.700  1.00 91.76           C
ATOM   1277  O   LEU A  98      10.460   6.794   1.551  1.00 91.76           O
ATOM   1278  HA  LEU A  98       8.972   5.019   0.466  1.00 91.76           H
ATOM   1279  CB  LEU A  98       9.742   5.621  -1.421  1.00 91.76           C
ATOM   1280 1HB  LEU A  98       9.605   6.454  -2.110  1.00 91.76           H
ATOM   1281 2HB  LEU A  98      10.806   5.571  -1.188  1.00 91.76           H
ATOM   1282  CG  LEU A  98       9.345   4.330  -2.141  1.00 91.76           C
ATOM   1283  HG  LEU A  98       8.257   4.272  -2.162  1.00 91.76           H
ATOM   1284  CD1 LEU A  98       9.826   4.343  -3.594  1.00 91.76           C
ATOM   1285 1HD1 LEU A  98       9.377   5.187  -4.117  1.00 91.76           H
ATOM   1286 2HD1 LEU A  98      10.911   4.436  -3.617  1.00 91.76           H
ATOM   1287 3HD1 LEU A  98       9.530   3.414  -4.082  1.00 91.76           H
ATOM   1288  CD2 LEU A  98       9.849   3.102  -1.381  1.00 91.76           C
ATOM   1289 1HD2 LEU A  98      10.936   3.141  -1.307  1.00 91.76           H
ATOM   1290 2HD2 LEU A  98       9.417   3.091  -0.380  1.00 91.76           H
ATOM   1291 3HD2 LEU A  98       9.554   2.198  -1.914  1.00 91.76           H
ATOM   1292  HN  LEU A  98       7.385   6.368  -1.398  1.00 91.76           H
ATOM   1293  N   VAL A  99       9.165   8.269   0.426  1.00 89.24           N
ATOM   1294  CA  VAL A  99       9.710   9.433   1.102  1.00 89.24           C
ATOM   1295  C   VAL A  99       9.445   9.316   2.605  1.00 89.24           C
ATOM   1296  O   VAL A  99      10.130   9.945   3.410  1.00 89.24           O
ATOM   1297  HA  VAL A  99      10.787   9.437   0.936  1.00 89.24           H
ATOM   1298  CB  VAL A  99       9.132  10.712   0.492  1.00 89.24           C
ATOM   1299  HB  VAL A  99       8.046  10.622   0.493  1.00 89.24           H
ATOM   1300  CG1 VAL A  99       9.504  11.937   1.329  1.00 89.24           C
ATOM   1301 1HG1 VAL A  99       9.108  11.821   2.338  1.00 89.24           H
ATOM   1302 2HG1 VAL A  99      10.589  12.030   1.374  1.00 89.24           H
ATOM   1303 3HG1 VAL A  99       9.081  12.831   0.873  1.00 89.24           H
ATOM   1304  CG2 VAL A  99       9.587  10.880  -0.959  1.00 89.24           C
ATOM   1305 1HG2 VAL A  99      10.675  10.937  -0.994  1.00 89.24           H
ATOM   1306 2HG2 VAL A  99       9.249  10.028  -1.548  1.00 89.24           H
ATOM   1307 3HG2 VAL A  99       9.162  11.796  -1.369  1.00 89.24           H
ATOM   1308  HN  VAL A  99       8.448   8.465  -0.243  1.00 89.24           H
ATOM   1309  N   THR A 100       8.450   8.507   2.936  1.00 88.69           N
ATOM   1310  CA  THR A 100       8.054   8.337   4.324  1.00 88.69           C
ATOM   1311  C   THR A 100       8.965   7.324   5.019  1.00 88.69           C
ATOM   1312  O   THR A 100       9.112   7.350   6.240  1.00 88.69           O
ATOM   1313  HA  THR A 100       8.185   9.290   4.838  1.00 88.69           H
ATOM   1314  CB  THR A 100       6.576   7.942   4.349  1.00 88.69           C
ATOM   1315  HB  THR A 100       6.158   8.061   5.349  1.00 88.69           H
ATOM   1316  OG1 THR A 100       6.562   6.615   3.831  1.00 88.69           O
ATOM   1317  HG1 THR A 100       6.525   6.638   2.832  1.00 88.69           H
ATOM   1318  CG2 THR A 100       5.739   8.741   3.348  1.00 88.69           C
ATOM   1319 1HG2 THR A 100       6.116   8.568   2.340  1.00 88.69           H
ATOM   1320 2HG2 THR A 100       5.807   9.803   3.584  1.00 88.69           H
ATOM   1321 3HG2 THR A 100       4.699   8.421   3.407  1.00 88.69           H
ATOM   1322  HN  THR A 100       7.919   7.974   2.277  1.00 88.69           H
ATOM   1323  N   LEU A 101       9.554   6.454   4.211  1.00 91.15           N
ATOM   1324  CA  LEU A 101      10.256   5.297   4.740  1.00 91.15           C
ATOM   1325  C   LEU A 101      11.419   5.768   5.615  1.00 91.15           C
ATOM   1326  O   LEU A 101      11.679   5.192   6.670  1.00 91.15           O
ATOM   1327  HA  LEU A 101       9.553   4.747   5.366  1.00 91.15           H
ATOM   1328  CB  LEU A 101      10.678   4.361   3.605  1.00 91.15           C
ATOM   1329 1HB  LEU A 101      11.158   4.958   2.829  1.00 91.15           H
ATOM   1330 2HB  LEU A 101      11.432   3.674   3.990  1.00 91.15           H
ATOM   1331  CG  LEU A 101       9.560   3.540   2.961  1.00 91.15           C
ATOM   1332  HG  LEU A 101       8.848   4.230   2.506  1.00 91.15           H
ATOM   1333  CD1 LEU A 101      10.106   2.651   1.843  1.00 91.15           C
ATOM   1334 1HD1 LEU A 101      10.568   3.274   1.077  1.00 91.15           H
ATOM   1335 2HD1 LEU A 101      10.850   1.968   2.253  1.00 91.15           H
ATOM   1336 3HD1 LEU A 101       9.290   2.078   1.402  1.00 91.15           H
ATOM   1337  CD2 LEU A 101       8.796   2.733   4.014  1.00 91.15           C
ATOM   1338 1HD2 LEU A 101       9.482   2.054   4.518  1.00 91.15           H
ATOM   1339 2HD2 LEU A 101       8.355   3.413   4.743  1.00 91.15           H
ATOM   1340 3HD2 LEU A 101       8.007   2.159   3.529  1.00 91.15           H
ATOM   1341  HN  LEU A 101       9.557   6.530   3.214  1.00 91.15           H
ATOM   1342  N   PRO A 102      12.138   6.817   5.194  1.00 93.23           N
ATOM   1343  CA  PRO A 102      13.289   7.300   5.961  1.00 93.23           C
ATOM   1344  C   PRO A 102      12.940   7.575   7.415  1.00 93.23           C
ATOM   1345  O   PRO A 102      13.692   7.210   8.317  1.00 93.23           O
ATOM   1346  HA  PRO A 102      14.064   6.534   5.995  1.00 93.23           H
ATOM   1347  CB  PRO A 102      13.705   8.576   5.226  1.00 93.23           C
ATOM   1348 1HB  PRO A 102      13.222   9.457   5.648  1.00 93.23           H
ATOM   1349 2HB  PRO A 102      14.781   8.742   5.289  1.00 93.23           H
ATOM   1350  CG  PRO A 102      13.258   8.319   3.792  1.00 93.23           C
ATOM   1351 1HG  PRO A 102      13.159   9.246   3.227  1.00 93.23           H
ATOM   1352 2HG  PRO A 102      13.974   7.703   3.249  1.00 93.23           H
ATOM   1353  CD  PRO A 102      11.923   7.616   3.974  1.00 93.23           C
ATOM   1354 1HD  PRO A 102      11.105   8.326   4.100  1.00 93.23           H
ATOM   1355 2HD  PRO A 102      11.672   6.995   3.114  1.00 93.23           H
ATOM   1356  N   PHE A 103      11.796   8.216   7.604  1.00 91.39           N
ATOM   1357  CA  PHE A 103      11.368   8.607   8.937  1.00 91.39           C
ATOM   1358  C   PHE A 103      11.081   7.378   9.802  1.00 91.39           C
ATOM   1359  O   PHE A 103      11.422   7.353  10.983  1.00 91.39           O
ATOM   1360  HA  PHE A 103      12.181   9.180   9.382  1.00 91.39           H
ATOM   1361  CB  PHE A 103      10.079   9.414   8.774  1.00 91.39           C
ATOM   1362 1HB  PHE A 103       9.354   8.815   8.224  1.00 91.39           H
ATOM   1363 2HB  PHE A 103       9.654   9.603   9.760  1.00 91.39           H
ATOM   1364  CG  PHE A 103      10.268  10.750   8.052  1.00 91.39           C
ATOM   1365  CD1 PHE A 103      10.617  11.860   8.756  1.00 91.39           C
ATOM   1366  HD1 PHE A 103      10.763  11.798   9.834  1.00 91.39           H
ATOM   1367  CD2 PHE A 103      10.087  10.827   6.706  1.00 91.39           C
ATOM   1368  HD2 PHE A 103       9.806   9.937   6.142  1.00 91.39           H
ATOM   1369  CE1 PHE A 103      10.793  13.099   8.085  1.00 91.39           C
ATOM   1370  HE1 PHE A 103      11.073  13.989   8.649  1.00 91.39           H
ATOM   1371  CE2 PHE A 103      10.262  12.066   6.036  1.00 91.39           C
ATOM   1372  HE2 PHE A 103      10.117  12.128   4.957  1.00 91.39           H
ATOM   1373  CZ  PHE A 103      10.612  13.176   6.740  1.00 91.39           C
ATOM   1374  HZ  PHE A 103      10.746  14.128   6.225  1.00 91.39           H
ATOM   1375  HN  PHE A 103      11.168   8.469   6.868  1.00 91.39           H
ATOM   1376  N   TRP A 104      10.456   6.389   9.180  1.00 85.71           N
ATOM   1377  CA  TRP A 104      10.078   5.178   9.890  1.00 85.71           C
ATOM   1378  C   TRP A 104      11.358   4.413  10.233  1.00 85.71           C
ATOM   1379  O   TRP A 104      11.428   3.745  11.264  1.00 85.71           O
ATOM   1380  HA  TRP A 104       9.564   5.475  10.804  1.00 85.71           H
ATOM   1381  CB  TRP A 104       9.087   4.349   9.071  1.00 85.71           C
ATOM   1382 1HB  TRP A 104       9.513   4.163   8.085  1.00 85.71           H
ATOM   1383 2HB  TRP A 104       8.957   3.379   9.550  1.00 85.71           H
ATOM   1384  CG  TRP A 104       7.716   5.007   8.902  1.00 85.71           C
ATOM   1385  CD1 TRP A 104       7.142   5.439   7.771  1.00 85.71           C
ATOM   1386  HD1 TRP A 104       7.602   5.372   6.785  1.00 85.71           H
ATOM   1387  CD2 TRP A 104       6.764   5.291   9.949  1.00 85.71           C
ATOM   1388  NE1 TRP A 104       5.894   5.978   8.011  1.00 85.71           N
ATOM   1389  HE1 TRP A 104       5.275   6.365   7.328  1.00 85.71           H
ATOM   1390  CE2 TRP A 104       5.658   5.886   9.378  1.00 85.71           C
ATOM   1391  CE3 TRP A 104       6.836   5.053  11.333  1.00 85.71           C
ATOM   1392  HE3 TRP A 104       7.698   4.585  11.808  1.00 85.71           H
ATOM   1393  CZ2 TRP A 104       4.539   6.292  10.115  1.00 85.71           C
ATOM   1394  HZ2 TRP A 104       3.677   6.760   9.640  1.00 85.71           H
ATOM   1395  CZ3 TRP A 104       5.710   5.465  12.056  1.00 85.71           C
ATOM   1396  HZ3 TRP A 104       5.714   5.304  13.134  1.00 85.71           H
ATOM   1397  CH2 TRP A 104       4.588   6.066  11.496  1.00 85.71           C
ATOM   1398  HH2 TRP A 104       3.751   6.358  12.129  1.00 85.71           H
ATOM   1399  HN  TRP A 104      10.210   6.405   8.211  1.00 85.71           H
ATOM   1400  N   ALA A 105      12.338   4.535   9.350  1.00 93.58           N
ATOM   1401  CA  ALA A 105      13.613   3.868   9.550  1.00 93.58           C
ATOM   1402  C   ALA A 105      14.266   4.398  10.828  1.00 93.58           C
ATOM   1403  O   ALA A 105      14.752   3.622  11.649  1.00 93.58           O
ATOM   1404  HA  ALA A 105      13.415   2.802   9.669  1.00 93.58           H
ATOM   1405  CB  ALA A 105      14.495   4.071   8.316  1.00 93.58           C
ATOM   1406 1HB  ALA A 105      13.998   3.650   7.442  1.00 93.58           H
ATOM   1407 2HB  ALA A 105      14.663   5.136   8.161  1.00 93.58           H
ATOM   1408 3HB  ALA A 105      15.451   3.570   8.467  1.00 93.58           H
ATOM   1409  HN  ALA A 105      12.271   5.077   8.512  1.00 93.58           H
ATOM   1410  N   ILE A 106      14.258   5.717  10.955  1.00 90.18           N
ATOM   1411  CA  ILE A 106      14.865   6.362  12.107  1.00 90.18           C
ATOM   1412  C   ILE A 106      14.081   5.990  13.366  1.00 90.18           C
ATOM   1413  O   ILE A 106      14.670   5.673  14.398  1.00 90.18           O
ATOM   1414  HA  ILE A 106      15.878   5.971  12.203  1.00 90.18           H
ATOM   1415  CB  ILE A 106      14.982   7.870  11.877  1.00 90.18           C
ATOM   1416  HB  ILE A 106      14.010   8.242  11.553  1.00 90.18           H
ATOM   1417  CG1 ILE A 106      15.980   8.179  10.759  1.00 90.18           C
ATOM   1418 1HG1 ILE A 106      16.996   8.029  11.122  1.00 90.18           H
ATOM   1419 2HG1 ILE A 106      15.831   7.484   9.932  1.00 90.18           H
ATOM   1420  CG2 ILE A 106      15.334   8.597  13.176  1.00 90.18           C
ATOM   1421 1HG2 ILE A 106      14.555   8.415  13.917  1.00 90.18           H
ATOM   1422 2HG2 ILE A 106      16.287   8.226  13.553  1.00 90.18           H
ATOM   1423 3HG2 ILE A 106      15.410   9.667  12.985  1.00 90.18           H
ATOM   1424  CD1 ILE A 106      15.817   9.616  10.261  1.00 90.18           C
ATOM   1425 1HD1 ILE A 106      14.807   9.755   9.876  1.00 90.18           H
ATOM   1426 2HD1 ILE A 106      15.990  10.308  11.085  1.00 90.18           H
ATOM   1427 3HD1 ILE A 106      16.538   9.809   9.466  1.00 90.18           H
ATOM   1428  HN  ILE A 106      13.847   6.340  10.290  1.00 90.18           H
ATOM   1429  N   ALA A 107      12.763   6.042  13.241  1.00 91.39           N
ATOM   1430  CA  ALA A 107      11.892   5.799  14.379  1.00 91.39           C
ATOM   1431  C   ALA A 107      12.108   4.371  14.884  1.00 91.39           C
ATOM   1432  O   ALA A 107      12.090   4.125  16.089  1.00 91.39           O
ATOM   1433  HA  ALA A 107      12.171   6.499  15.166  1.00 91.39           H
ATOM   1434  CB  ALA A 107      10.440   6.061  13.976  1.00 91.39           C
ATOM   1435 1HB  ALA A 107      10.334   7.097  13.653  1.00 91.39           H
ATOM   1436 2HB  ALA A 107      10.164   5.396  13.158  1.00 91.39           H
ATOM   1437 3HB  ALA A 107       9.788   5.879  14.830  1.00 91.39           H
ATOM   1438  HN  ALA A 107      12.290   6.246  12.383  1.00 91.39           H
ATOM   1439  N   ALA A 108      12.308   3.466  13.937  1.00 90.98           N
ATOM   1440  CA  ALA A 108      12.471   2.060  14.267  1.00 90.98           C
ATOM   1441  C   ALA A 108      13.848   1.846  14.898  1.00 90.98           C
ATOM   1442  O   ALA A 108      14.026   0.947  15.719  1.00 90.98           O
ATOM   1443  HA  ALA A 108      11.703   1.799  14.994  1.00 90.98           H
ATOM   1444  CB  ALA A 108      12.268   1.213  13.009  1.00 90.98           C
ATOM   1445 1HB  ALA A 108      11.265   1.380  12.617  1.00 90.98           H
ATOM   1446 2HB  ALA A 108      13.004   1.497  12.257  1.00 90.98           H
ATOM   1447 3HB  ALA A 108      12.390   0.159  13.257  1.00 90.98           H
ATOM   1448  HN  ALA A 108      12.358   3.679  12.961  1.00 90.98           H
ATOM   1449  N   ALA A 109      14.788   2.686  14.490  1.00 89.61           N
ATOM   1450  CA  ALA A 109      16.167   2.534  14.922  1.00 89.61           C
ATOM   1451  C   ALA A 109      16.276   2.897  16.404  1.00 89.61           C
ATOM   1452  O   ALA A 109      17.057   2.294  17.139  1.00 89.61           O
ATOM   1453  HA  ALA A 109      16.442   1.487  14.792  1.00 89.61           H
ATOM   1454  CB  ALA A 109      17.076   3.395  14.043  1.00 89.61           C
ATOM   1455 1HB  ALA A 109      16.983   3.077  13.004  1.00 89.61           H
ATOM   1456 2HB  ALA A 109      16.782   4.441  14.130  1.00 89.61           H
ATOM   1457 3HB  ALA A 109      18.110   3.280  14.367  1.00 89.61           H
ATOM   1458  HN  ALA A 109      14.620   3.459  13.878  1.00 89.61           H
ATOM   1459  N   ASP A 110      15.481   3.881  16.800  1.00 80.52           N
ATOM   1460  CA  ASP A 110      15.594   4.443  18.135  1.00 80.52           C
ATOM   1461  C   ASP A 110      14.210   4.881  18.617  1.00 80.52           C
ATOM   1462  O   ASP A 110      13.479   4.093  19.215  1.00 80.52           O
ATOM   1463  HA  ASP A 110      16.016   3.646  18.747  1.00 80.52           H
ATOM   1464  CB  ASP A 110      16.507   5.671  18.140  1.00 80.52           C
ATOM   1465 1HB  ASP A 110      17.444   5.434  17.635  1.00 80.52           H
ATOM   1466 2HB  ASP A 110      16.039   6.479  17.579  1.00 80.52           H
ATOM   1467  CG  ASP A 110      16.795   6.134  19.570  1.00 80.52           C
ATOM   1468  OD1 ASP A 110      16.435   5.375  20.495  1.00 80.52           O
ATOM   1469  OD2 ASP A 110      17.368   7.236  19.705  1.00 80.52           O
ATOM   1470  HN  ASP A 110      14.772   4.292  16.227  1.00 80.52           H
ATOM   1471  N   GLN A 111      13.892   6.137  18.340  1.00 82.90           N
ATOM   1472  CA  GLN A 111      12.610   6.691  18.742  1.00 82.90           C
ATOM   1473  C   GLN A 111      12.179   7.791  17.771  1.00 82.90           C
ATOM   1474  O   GLN A 111      12.961   8.216  16.922  1.00 82.90           O
ATOM   1475  HA  GLN A 111      11.907   5.859  18.695  1.00 82.90           H
ATOM   1476  CB  GLN A 111      12.667   7.218  20.177  1.00 82.90           C
ATOM   1477 1HB  GLN A 111      11.705   7.655  20.446  1.00 82.90           H
ATOM   1478 2HB  GLN A 111      12.844   6.391  20.866  1.00 82.90           H
ATOM   1479  CG  GLN A 111      13.771   8.265  20.334  1.00 82.90           C
ATOM   1480 1HG  GLN A 111      14.737   7.818  20.099  1.00 82.90           H
ATOM   1481 2HG  GLN A 111      13.613   9.075  19.621  1.00 82.90           H
ATOM   1482  CD  GLN A 111      13.796   8.828  21.756  1.00 82.90           C
ATOM   1483  OE1 GLN A 111      12.799   8.854  22.459  1.00 82.90           O
ATOM   1484  NE2 GLN A 111      14.988   9.276  22.140  1.00 82.90           N
ATOM   1485 1HE2 GLN A 111      15.766   9.226  21.514  1.00 82.90           H
ATOM   1486 2HE2 GLN A 111      15.105   9.664  23.054  1.00 82.90           H
ATOM   1487  HN  GLN A 111      14.491   6.771  17.851  1.00 82.90           H
ATOM   1488  N   TRP A 112      10.935   8.221  17.928  1.00 88.06           N
ATOM   1489  CA  TRP A 112      10.406   9.298  17.108  1.00 88.06           C
ATOM   1490  C   TRP A 112      11.021  10.611  17.597  1.00 88.06           C
ATOM   1491  O   TRP A 112      10.728  11.064  18.702  1.00 88.06           O
ATOM   1492  HA  TRP A 112      10.704   9.108  16.077  1.00 88.06           H
ATOM   1493  CB  TRP A 112       8.877   9.307  17.135  1.00 88.06           C
ATOM   1494 1HB  TRP A 112       8.513   8.310  16.890  1.00 88.06           H
ATOM   1495 2HB  TRP A 112       8.543   9.528  18.149  1.00 88.06           H
ATOM   1496  CG  TRP A 112       8.243  10.316  16.175  1.00 88.06           C
ATOM   1497  CD1 TRP A 112       7.832  11.563  16.442  1.00 88.06           C
ATOM   1498  HD1 TRP A 112       7.901  12.035  17.422  1.00 88.06           H
ATOM   1499  CD2 TRP A 112       7.964  10.111  14.774  1.00 88.06           C
ATOM   1500  NE1 TRP A 112       7.310  12.174  15.320  1.00 88.06           N
ATOM   1501  HE1 TRP A 112       6.940  13.102  15.270  1.00 88.06           H
ATOM   1502  CE2 TRP A 112       7.393  11.263  14.274  1.00 88.06           C
ATOM   1503  CE3 TRP A 112       8.187   8.989  13.957  1.00 88.06           C
ATOM   1504  HE3 TRP A 112       8.637   8.068  14.328  1.00 88.06           H
ATOM   1505  CZ2 TRP A 112       6.997  11.405  12.939  1.00 88.06           C
ATOM   1506  HZ2 TRP A 112       6.548  12.327  12.567  1.00 88.06           H
ATOM   1507  CZ3 TRP A 112       7.786   9.147  12.625  1.00 88.06           C
ATOM   1508  HZ3 TRP A 112       7.936   8.306  11.947  1.00 88.06           H
ATOM   1509  CH2 TRP A 112       7.209  10.300  12.106  1.00 88.06           C
ATOM   1510  HH2 TRP A 112       6.924  10.344  11.055  1.00 88.06           H
ATOM   1511  HN  TRP A 112      10.295   7.848  18.599  1.00 88.06           H
ATOM   1512  N   LYS A 113      11.864  11.184  16.750  1.00 80.41           N
ATOM   1513  CA  LYS A 113      12.647  12.343  17.143  1.00 80.41           C
ATOM   1514  C   LYS A 113      12.035  13.601  16.522  1.00 80.41           C
ATOM   1515  O   LYS A 113      12.607  14.686  16.618  1.00 80.41           O
ATOM   1516  HA  LYS A 113      12.583  12.428  18.228  1.00 80.41           H
ATOM   1517  CB  LYS A 113      14.121  12.138  16.791  1.00 80.41           C
ATOM   1518 1HB  LYS A 113      14.225  11.989  15.716  1.00 80.41           H
ATOM   1519 2HB  LYS A 113      14.688  13.035  17.044  1.00 80.41           H
ATOM   1520  CG  LYS A 113      14.701  10.935  17.536  1.00 80.41           C
ATOM   1521 1HG  LYS A 113      14.540  11.054  18.608  1.00 80.41           H
ATOM   1522 2HG  LYS A 113      14.177  10.028  17.235  1.00 80.41           H
ATOM   1523  CD  LYS A 113      16.197  10.783  17.254  1.00 80.41           C
ATOM   1524 1HD  LYS A 113      16.357  10.649  16.184  1.00 80.41           H
ATOM   1525 2HD  LYS A 113      16.720  11.695  17.542  1.00 80.41           H
ATOM   1526  CE  LYS A 113      16.781   9.592  18.016  1.00 80.41           C
ATOM   1527 1HE  LYS A 113      16.640   9.734  19.088  1.00 80.41           H
ATOM   1528 2HE  LYS A 113      16.249   8.681  17.742  1.00 80.41           H
ATOM   1529  NZ  LYS A 113      18.223   9.441  17.716  1.00 80.41           N
ATOM   1530 1HZ  LYS A 113      18.587   8.632  18.207  1.00 80.41           H
ATOM   1531 2HZ  LYS A 113      18.349   9.317  16.718  1.00 80.41           H
ATOM   1532 3HZ  LYS A 113      18.720  10.272  18.018  1.00 80.41           H
ATOM   1533  HN  LYS A 113      12.015  10.870  15.813  1.00 80.41           H
ATOM   1534  N   PHE A 114      10.881  13.413  15.899  1.00 86.79           N
ATOM   1535  CA  PHE A 114      10.272  14.475  15.116  1.00 86.79           C
ATOM   1536  C   PHE A 114       9.061  15.065  15.841  1.00 86.79           C
ATOM   1537  O   PHE A 114       8.597  14.510  16.837  1.00 86.79           O
ATOM   1538  HA  PHE A 114      11.026  15.251  14.981  1.00 86.79           H
ATOM   1539  CB  PHE A 114       9.808  13.850  13.799  1.00 86.79           C
ATOM   1540 1HB  PHE A 114       8.999  13.149  14.006  1.00 86.79           H
ATOM   1541 2HB  PHE A 114       9.396  14.633  13.162  1.00 86.79           H
ATOM   1542  CG  PHE A 114      10.913  13.119  13.034  1.00 86.79           C
ATOM   1543  CD1 PHE A 114      11.841  13.828  12.337  1.00 86.79           C
ATOM   1544  HD1 PHE A 114      11.797  14.917  12.323  1.00 86.79           H
ATOM   1545  CD2 PHE A 114      10.967  11.760  13.051  1.00 86.79           C
ATOM   1546  HD2 PHE A 114      10.223  11.192  13.610  1.00 86.79           H
ATOM   1547  CE1 PHE A 114      12.866  13.149  11.627  1.00 86.79           C
ATOM   1548  HE1 PHE A 114      13.610  13.717  11.068  1.00 86.79           H
ATOM   1549  CE2 PHE A 114      11.993  11.081  12.341  1.00 86.79           C
ATOM   1550  HE2 PHE A 114      12.036   9.992  12.355  1.00 86.79           H
ATOM   1551  CZ  PHE A 114      12.921  11.790  11.644  1.00 86.79           C
ATOM   1552  HZ  PHE A 114      13.708  11.269  11.099  1.00 86.79           H
ATOM   1553  HN  PHE A 114      10.365  12.557  15.923  1.00 86.79           H
ATOM   1554  N   GLN A 115       8.582  16.183  15.315  1.00 80.21           N
ATOM   1555  CA  GLN A 115       7.463  16.879  15.926  1.00 80.21           C
ATOM   1556  C   GLN A 115       6.160  16.122  15.664  1.00 80.21           C
ATOM   1557  O   GLN A 115       6.101  15.267  14.782  1.00 80.21           O
ATOM   1558  HA  GLN A 115       7.677  16.889  16.995  1.00 80.21           H
ATOM   1559  CB  GLN A 115       7.371  18.320  15.419  1.00 80.21           C
ATOM   1560 1HB  GLN A 115       7.326  18.324  14.330  1.00 80.21           H
ATOM   1561 2HB  GLN A 115       6.449  18.777  15.778  1.00 80.21           H
ATOM   1562  CG  GLN A 115       8.572  19.144  15.888  1.00 80.21           C
ATOM   1563 1HG  GLN A 115       8.658  19.082  16.973  1.00 80.21           H
ATOM   1564 2HG  GLN A 115       9.489  18.727  15.471  1.00 80.21           H
ATOM   1565  CD  GLN A 115       8.432  20.607  15.465  1.00 80.21           C
ATOM   1566  OE1 GLN A 115       7.542  20.982  14.719  1.00 80.21           O
ATOM   1567  NE2 GLN A 115       9.357  21.411  15.982  1.00 80.21           N
ATOM   1568 1HE2 GLN A 115      10.060  21.039  16.588  1.00 80.21           H
ATOM   1569 2HE2 GLN A 115       9.350  22.387  15.764  1.00 80.21           H
ATOM   1570  HN  GLN A 115       8.946  16.611  14.487  1.00 80.21           H
ATOM   1571  N   THR A 116       5.147  16.463  16.447  1.00 86.38           N
ATOM   1572  CA  THR A 116       3.850  15.820  16.317  1.00 86.38           C
ATOM   1573  C   THR A 116       3.296  16.020  14.905  1.00 86.38           C
ATOM   1574  O   THR A 116       2.699  15.109  14.334  1.00 86.38           O
ATOM   1575  HA  THR A 116       3.982  14.748  16.459  1.00 86.38           H
ATOM   1576  CB  THR A 116       2.936  16.373  17.412  1.00 86.38           C
ATOM   1577  HB  THR A 116       2.605  17.383  17.170  1.00 86.38           H
ATOM   1578  OG1 THR A 116       3.707  16.247  18.604  1.00 86.38           O
ATOM   1579  HG1 THR A 116       3.318  16.820  19.325  1.00 86.38           H
ATOM   1580  CG2 THR A 116       1.717  15.483  17.662  1.00 86.38           C
ATOM   1581 1HG2 THR A 116       2.048  14.491  17.969  1.00 86.38           H
ATOM   1582 2HG2 THR A 116       1.132  15.403  16.745  1.00 86.38           H
ATOM   1583 3HG2 THR A 116       1.102  15.921  18.448  1.00 86.38           H
ATOM   1584  HN  THR A 116       5.202  17.163  17.159  1.00 86.38           H
ATOM   1585  N   PHE A 117       3.513  17.218  14.382  1.00 89.29           N
ATOM   1586  CA  PHE A 117       3.029  17.555  13.054  1.00 89.29           C
ATOM   1587  C   PHE A 117       3.542  16.557  12.014  1.00 89.29           C
ATOM   1588  O   PHE A 117       2.778  16.080  11.177  1.00 89.29           O
ATOM   1589  HA  PHE A 117       1.940  17.514  13.088  1.00 89.29           H
ATOM   1590  CB  PHE A 117       3.570  18.946  12.720  1.00 89.29           C
ATOM   1591 1HB  PHE A 117       3.207  19.655  13.464  1.00 89.29           H
ATOM   1592 2HB  PHE A 117       4.657  18.930  12.799  1.00 89.29           H
ATOM   1593  CG  PHE A 117       3.182  19.447  11.327  1.00 89.29           C
ATOM   1594  CD1 PHE A 117       4.107  19.472  10.331  1.00 89.29           C
ATOM   1595  HD1 PHE A 117       5.126  19.136  10.525  1.00 89.29           H
ATOM   1596  CD2 PHE A 117       1.911  19.866  11.086  1.00 89.29           C
ATOM   1597  HD2 PHE A 117       1.169  19.846  11.884  1.00 89.29           H
ATOM   1598  CE1 PHE A 117       3.746  19.937   9.039  1.00 89.29           C
ATOM   1599  HE1 PHE A 117       4.488  19.958   8.240  1.00 89.29           H
ATOM   1600  CE2 PHE A 117       1.550  20.331   9.793  1.00 89.29           C
ATOM   1601  HE2 PHE A 117       0.531  20.668   9.600  1.00 89.29           H
ATOM   1602  CZ  PHE A 117       2.475  20.357   8.797  1.00 89.29           C
ATOM   1603  HZ  PHE A 117       2.198  20.713   7.805  1.00 89.29           H
ATOM   1604  HN  PHE A 117       4.009  17.951  14.849  1.00 89.29           H
ATOM   1605  N   MET A 118       4.833  16.271  12.102  1.00 86.59           N
ATOM   1606  CA  MET A 118       5.460  15.348  11.171  1.00 86.59           C
ATOM   1607  C   MET A 118       4.879  13.941  11.319  1.00 86.59           C
ATOM   1608  O   MET A 118       4.780  13.200  10.342  1.00 86.59           O
ATOM   1609  HA  MET A 118       5.237  15.737  10.177  1.00 86.59           H
ATOM   1610  CB  MET A 118       6.967  15.308  11.429  1.00 86.59           C
ATOM   1611 1HB  MET A 118       7.154  15.166  12.493  1.00 86.59           H
ATOM   1612 2HB  MET A 118       7.406  14.455  10.911  1.00 86.59           H
ATOM   1613  CG  MET A 118       7.639  16.599  10.955  1.00 86.59           C
ATOM   1614 1HG  MET A 118       7.278  17.443  11.543  1.00 86.59           H
ATOM   1615 2HG  MET A 118       8.715  16.538  11.114  1.00 86.59           H
ATOM   1616  SD  MET A 118       7.291  16.869   9.225  1.00 86.59           S
ATOM   1617  CE  MET A 118       8.158  15.480   8.515  1.00 86.59           C
ATOM   1618 1HE  MET A 118       9.216  15.542   8.769  1.00 86.59           H
ATOM   1619 2HE  MET A 118       7.743  14.552   8.910  1.00 86.59           H
ATOM   1620 3HE  MET A 118       8.043  15.496   7.431  1.00 86.59           H
ATOM   1621  HN  MET A 118       5.446  16.657  12.792  1.00 86.59           H
ATOM   1622  N   CYS A 119       4.510  13.614  12.549  1.00 91.62           N
ATOM   1623  CA  CYS A 119       3.883  12.333  12.827  1.00 91.62           C
ATOM   1624  C   CYS A 119       2.579  12.254  12.030  1.00 91.62           C
ATOM   1625  O   CYS A 119       2.321  11.260  11.352  1.00 91.62           O
ATOM   1626  HA  CYS A 119       4.583  11.564  12.501  1.00 91.62           H
ATOM   1627  CB  CYS A 119       3.649  12.131  14.326  1.00 91.62           C
ATOM   1628 1HB  CYS A 119       4.604  12.080  14.848  1.00 91.62           H
ATOM   1629 2HB  CYS A 119       3.107  12.983  14.736  1.00 91.62           H
ATOM   1630  SG  CYS A 119       2.700  10.592  14.609  1.00 91.62           S
ATOM   1631  HN  CYS A 119       4.634  14.205  13.346  1.00 91.62           H
ATOM   1632  N   LYS A 120       1.792  13.314  12.138  1.00 90.17           N
ATOM   1633  CA  LYS A 120       0.508  13.365  11.459  1.00 90.17           C
ATOM   1634  C   LYS A 120       0.726  13.211   9.953  1.00 90.17           C
ATOM   1635  O   LYS A 120       0.052  12.414   9.303  1.00 90.17           O
ATOM   1636  HA  LYS A 120      -0.081  12.518  11.811  1.00 90.17           H
ATOM   1637  CB  LYS A 120      -0.252  14.636  11.844  1.00 90.17           C
ATOM   1638 1HB  LYS A 120       0.404  15.501  11.744  1.00 90.17           H
ATOM   1639 2HB  LYS A 120      -1.085  14.788  11.158  1.00 90.17           H
ATOM   1640  CG  LYS A 120      -0.775  14.549  13.279  1.00 90.17           C
ATOM   1641 1HG  LYS A 120      -1.465  13.710  13.368  1.00 90.17           H
ATOM   1642 2HG  LYS A 120       0.052  14.354  13.961  1.00 90.17           H
ATOM   1643  CD  LYS A 120      -1.484  15.843  13.684  1.00 90.17           C
ATOM   1644 1HD  LYS A 120      -0.778  16.674  13.651  1.00 90.17           H
ATOM   1645 2HD  LYS A 120      -2.274  16.068  12.968  1.00 90.17           H
ATOM   1646  CE  LYS A 120      -2.078  15.727  15.089  1.00 90.17           C
ATOM   1647 1HE  LYS A 120      -1.370  15.226  15.749  1.00 90.17           H
ATOM   1648 2HE  LYS A 120      -2.249  16.721  15.501  1.00 90.17           H
ATOM   1649  NZ  LYS A 120      -3.351  14.973  15.053  1.00 90.17           N
ATOM   1650 1HZ  LYS A 120      -3.870  15.145  15.907  1.00 90.17           H
ATOM   1651 2HZ  LYS A 120      -3.900  15.276  14.256  1.00 90.17           H
ATOM   1652 3HZ  LYS A 120      -3.154  13.982  14.970  1.00 90.17           H
ATOM   1653  HN  LYS A 120       2.018  14.126  12.676  1.00 90.17           H
ATOM   1654  N   VAL A 121       1.671  13.986   9.442  1.00 91.42           N
ATOM   1655  CA  VAL A 121       1.906  14.034   8.009  1.00 91.42           C
ATOM   1656  C   VAL A 121       2.344  12.651   7.522  1.00 91.42           C
ATOM   1657  O   VAL A 121       1.789  12.123   6.560  1.00 91.42           O
ATOM   1658  HA  VAL A 121       0.962  14.292   7.528  1.00 91.42           H
ATOM   1659  CB  VAL A 121       2.920  15.132   7.681  1.00 91.42           C
ATOM   1660  HB  VAL A 121       3.800  14.972   8.303  1.00 91.42           H
ATOM   1661  CG1 VAL A 121       3.359  15.053   6.217  1.00 91.42           C
ATOM   1662 1HG1 VAL A 121       3.820  14.084   6.028  1.00 91.42           H
ATOM   1663 2HG1 VAL A 121       2.490  15.175   5.570  1.00 91.42           H
ATOM   1664 3HG1 VAL A 121       4.080  15.844   6.011  1.00 91.42           H
ATOM   1665  CG2 VAL A 121       2.356  16.515   8.010  1.00 91.42           C
ATOM   1666 1HG2 VAL A 121       1.452  16.688   7.426  1.00 91.42           H
ATOM   1667 2HG2 VAL A 121       2.117  16.566   9.073  1.00 91.42           H
ATOM   1668 3HG2 VAL A 121       3.097  17.277   7.768  1.00 91.42           H
ATOM   1669  HN  VAL A 121       2.268  14.574   9.988  1.00 91.42           H
ATOM   1670  N   VAL A 122       3.336  12.104   8.209  1.00 89.99           N
ATOM   1671  CA  VAL A 122       3.991  10.893   7.743  1.00 89.99           C
ATOM   1672  C   VAL A 122       2.987   9.738   7.757  1.00 89.99           C
ATOM   1673  O   VAL A 122       2.916   8.962   6.805  1.00 89.99           O
ATOM   1674  HA  VAL A 122       4.311  11.067   6.716  1.00 89.99           H
ATOM   1675  CB  VAL A 122       5.235  10.613   8.588  1.00 89.99           C
ATOM   1676  HB  VAL A 122       4.939  10.628   9.637  1.00 89.99           H
ATOM   1677  CG1 VAL A 122       5.806   9.228   8.280  1.00 89.99           C
ATOM   1678 1HG1 VAL A 122       5.056   8.468   8.501  1.00 89.99           H
ATOM   1679 2HG1 VAL A 122       6.080   9.173   7.226  1.00 89.99           H
ATOM   1680 3HG1 VAL A 122       6.690   9.054   8.894  1.00 89.99           H
ATOM   1681  CG2 VAL A 122       6.293  11.700   8.383  1.00 89.99           C
ATOM   1682 1HG2 VAL A 122       6.583  11.731   7.333  1.00 89.99           H
ATOM   1683 2HG2 VAL A 122       5.882  12.666   8.675  1.00 89.99           H
ATOM   1684 3HG2 VAL A 122       7.167  11.476   8.995  1.00 89.99           H
ATOM   1685  HN  VAL A 122       3.692  12.473   9.068  1.00 89.99           H
ATOM   1686  N   ASN A 123       2.237   9.661   8.846  1.00 89.47           N
ATOM   1687  CA  ASN A 123       1.239   8.616   8.995  1.00 89.47           C
ATOM   1688  C   ASN A 123       0.180   8.768   7.900  1.00 89.47           C
ATOM   1689  O   ASN A 123      -0.236   7.783   7.292  1.00 89.47           O
ATOM   1690  HA  ASN A 123       1.790   7.679   8.913  1.00 89.47           H
ATOM   1691  CB  ASN A 123       0.535   8.714  10.350  1.00 89.47           C
ATOM   1692 1HB  ASN A 123       0.759   9.676  10.811  1.00 89.47           H
ATOM   1693 2HB  ASN A 123      -0.545   8.673  10.207  1.00 89.47           H
ATOM   1694  CG  ASN A 123       0.975   7.582  11.280  1.00 89.47           C
ATOM   1695  OD1 ASN A 123       1.697   6.675  10.898  1.00 89.47           O
ATOM   1696  ND2 ASN A 123       0.502   7.685  12.518  1.00 89.47           N
ATOM   1697 1HD2 ASN A 123      -0.086   8.454  12.767  1.00 89.47           H
ATOM   1698 2HD2 ASN A 123       0.734   6.992  13.201  1.00 89.47           H
ATOM   1699  HN  ASN A 123       2.303  10.295   9.617  1.00 89.47           H
ATOM   1700  N   SER A 124      -0.225  10.011   7.682  1.00 90.47           N
ATOM   1701  CA  SER A 124      -1.287  10.296   6.733  1.00 90.47           C
ATOM   1702  C   SER A 124      -0.832   9.941   5.316  1.00 90.47           C
ATOM   1703  O   SER A 124      -1.572   9.312   4.562  1.00 90.47           O
ATOM   1704  HA  SER A 124      -2.122   9.664   7.036  1.00 90.47           H
ATOM   1705  CB  SER A 124      -1.709  11.765   6.803  1.00 90.47           C
ATOM   1706 1HB  SER A 124      -0.874  12.396   6.498  1.00 90.47           H
ATOM   1707 2HB  SER A 124      -2.518  11.944   6.095  1.00 90.47           H
ATOM   1708  OG  SER A 124      -2.132  12.137   8.111  1.00 90.47           O
ATOM   1709  HG  SER A 124      -1.499  12.809   8.498  1.00 90.47           H
ATOM   1710  HN  SER A 124       0.159  10.812   8.141  1.00 90.47           H
ATOM   1711  N   MET A 125       0.384  10.360   4.997  1.00 84.35           N
ATOM   1712  CA  MET A 125       0.938  10.112   3.677  1.00 84.35           C
ATOM   1713  C   MET A 125       1.005   8.612   3.383  1.00 84.35           C
ATOM   1714  O   MET A 125       0.648   8.174   2.291  1.00 84.35           O
ATOM   1715  HA  MET A 125       0.258  10.597   2.977  1.00 84.35           H
ATOM   1716  CB  MET A 125       2.343  10.712   3.593  1.00 84.35           C
ATOM   1717 1HB  MET A 125       2.906  10.456   4.491  1.00 84.35           H
ATOM   1718 2HB  MET A 125       2.878  10.278   2.747  1.00 84.35           H
ATOM   1719  CG  MET A 125       2.282  12.233   3.439  1.00 84.35           C
ATOM   1720 1HG  MET A 125       1.654  12.495   2.587  1.00 84.35           H
ATOM   1721 2HG  MET A 125       1.824  12.678   4.322  1.00 84.35           H
ATOM   1722  SD  MET A 125       3.926  12.890   3.209  1.00 84.35           S
ATOM   1723  CE  MET A 125       4.211  12.424   1.509  1.00 84.35           C
ATOM   1724 1HE  MET A 125       4.150  11.340   1.415  1.00 84.35           H
ATOM   1725 2HE  MET A 125       3.456  12.887   0.874  1.00 84.35           H
ATOM   1726 3HE  MET A 125       5.201  12.761   1.201  1.00 84.35           H
ATOM   1727  HN  MET A 125       0.985  10.859   5.621  1.00 84.35           H
ATOM   1728  N   TYR A 126       1.465   7.866   4.377  1.00 84.44           N
ATOM   1729  CA  TYR A 126       1.585   6.425   4.237  1.00 84.44           C
ATOM   1730  C   TYR A 126       0.240   5.796   3.868  1.00 84.44           C
ATOM   1731  O   TYR A 126       0.161   4.988   2.944  1.00 84.44           O
ATOM   1732  HA  TYR A 126       2.303   6.223   3.442  1.00 84.44           H
ATOM   1733  CB  TYR A 126       2.019   5.903   5.608  1.00 84.44           C
ATOM   1734 1HB  TYR A 126       3.065   6.166   5.771  1.00 84.44           H
ATOM   1735 2HB  TYR A 126       1.440   6.411   6.379  1.00 84.44           H
ATOM   1736  CG  TYR A 126       1.855   4.392   5.780  1.00 84.44           C
ATOM   1737  CD1 TYR A 126       0.825   3.893   6.550  1.00 84.44           C
ATOM   1738  HD1 TYR A 126       0.128   4.575   7.037  1.00 84.44           H
ATOM   1739  CD2 TYR A 126       2.738   3.528   5.164  1.00 84.44           C
ATOM   1740  HD2 TYR A 126       3.552   3.922   4.555  1.00 84.44           H
ATOM   1741  CE1 TYR A 126       0.671   2.470   6.712  1.00 84.44           C
ATOM   1742  HE1 TYR A 126      -0.139   2.062   7.317  1.00 84.44           H
ATOM   1743  CE2 TYR A 126       2.583   2.105   5.325  1.00 84.44           C
ATOM   1744  HE2 TYR A 126       3.273   1.412   4.844  1.00 84.44           H
ATOM   1745  CZ  TYR A 126       1.557   1.647   6.091  1.00 84.44           C
ATOM   1746  OH  TYR A 126       1.412   0.303   6.243  1.00 84.44           O
ATOM   1747  HH  TYR A 126       1.610  -0.162   5.380  1.00 84.44           H
ATOM   1748  HN  TYR A 126       1.752   8.230   5.263  1.00 84.44           H
ATOM   1749  N   LYS A 127      -0.785   6.189   4.610  1.00 84.90           N
ATOM   1750  CA  LYS A 127      -2.104   5.607   4.434  1.00 84.90           C
ATOM   1751  C   LYS A 127      -2.655   6.009   3.064  1.00 84.90           C
ATOM   1752  O   LYS A 127      -3.201   5.177   2.342  1.00 84.90           O
ATOM   1753  HA  LYS A 127      -1.988   4.523   4.454  1.00 84.90           H
ATOM   1754  CB  LYS A 127      -3.018   5.986   5.600  1.00 84.90           C
ATOM   1755 1HB  LYS A 127      -2.927   7.053   5.807  1.00 84.90           H
ATOM   1756 2HB  LYS A 127      -4.057   5.803   5.328  1.00 84.90           H
ATOM   1757  CG  LYS A 127      -2.665   5.186   6.856  1.00 84.90           C
ATOM   1758 1HG  LYS A 127      -1.585   5.192   7.003  1.00 84.90           H
ATOM   1759 2HG  LYS A 127      -3.109   5.662   7.731  1.00 84.90           H
ATOM   1760  CD  LYS A 127      -3.163   3.744   6.745  1.00 84.90           C
ATOM   1761 1HD  LYS A 127      -4.183   3.736   6.361  1.00 84.90           H
ATOM   1762 2HD  LYS A 127      -2.549   3.197   6.029  1.00 84.90           H
ATOM   1763  CE  LYS A 127      -3.118   3.042   8.104  1.00 84.90           C
ATOM   1764 1HE  LYS A 127      -2.713   2.037   7.988  1.00 84.90           H
ATOM   1765 2HE  LYS A 127      -2.450   3.580   8.776  1.00 84.90           H
ATOM   1766  NZ  LYS A 127      -4.473   2.971   8.695  1.00 84.90           N
ATOM   1767 1HZ  LYS A 127      -4.398   2.822   9.695  1.00 84.90           H
ATOM   1768 2HZ  LYS A 127      -4.965   3.840   8.519  1.00 84.90           H
ATOM   1769 3HZ  LYS A 127      -4.985   2.202   8.276  1.00 84.90           H
ATOM   1770  HN  LYS A 127      -0.724   6.891   5.320  1.00 84.90           H
ATOM   1771  N   MET A 128      -2.494   7.286   2.749  1.00 85.01           N
ATOM   1772  CA  MET A 128      -3.022   7.822   1.506  1.00 85.01           C
ATOM   1773  C   MET A 128      -2.432   7.092   0.298  1.00 85.01           C
ATOM   1774  O   MET A 128      -3.149   6.768  -0.647  1.00 85.01           O
ATOM   1775  HA  MET A 128      -4.099   7.656   1.549  1.00 85.01           H
ATOM   1776  CB  MET A 128      -2.692   9.313   1.412  1.00 85.01           C
ATOM   1777 1HB  MET A 128      -3.072   9.829   2.294  1.00 85.01           H
ATOM   1778 2HB  MET A 128      -1.611   9.450   1.403  1.00 85.01           H
ATOM   1779  CG  MET A 128      -3.301   9.931   0.152  1.00 85.01           C
ATOM   1780 1HG  MET A 128      -2.891   9.447  -0.735  1.00 85.01           H
ATOM   1781 2HG  MET A 128      -4.378   9.763   0.138  1.00 85.01           H
ATOM   1782  SD  MET A 128      -2.957  11.682   0.103  1.00 85.01           S
ATOM   1783  CE  MET A 128      -3.566  12.073  -1.529  1.00 85.01           C
ATOM   1784 1HE  MET A 128      -3.016  11.492  -2.270  1.00 85.01           H
ATOM   1785 2HE  MET A 128      -4.626  11.828  -1.589  1.00 85.01           H
ATOM   1786 3HE  MET A 128      -3.427  13.136  -1.724  1.00 85.01           H
ATOM   1787  HN  MET A 128      -2.013   7.947   3.324  1.00 85.01           H
ATOM   1788  N   ASN A 129      -1.130   6.854   0.369  1.00 80.50           N
ATOM   1789  CA  ASN A 129      -0.421   6.238  -0.739  1.00 80.50           C
ATOM   1790  C   ASN A 129      -0.788   4.755  -0.814  1.00 80.50           C
ATOM   1791  O   ASN A 129      -0.879   4.188  -1.902  1.00 80.50           O
ATOM   1792  HA  ASN A 129      -0.737   6.791  -1.624  1.00 80.50           H
ATOM   1793  CB  ASN A 129       1.094   6.342  -0.549  1.00 80.50           C
ATOM   1794 1HB  ASN A 129       1.368   5.954   0.432  1.00 80.50           H
ATOM   1795 2HB  ASN A 129       1.600   5.722  -1.289  1.00 80.50           H
ATOM   1796  CG  ASN A 129       1.566   7.791  -0.681  1.00 80.50           C
ATOM   1797  OD1 ASN A 129       1.058   8.566  -1.475  1.00 80.50           O
ATOM   1798  ND2 ASN A 129       2.563   8.112   0.138  1.00 80.50           N
ATOM   1799 1HD2 ASN A 129       2.935   7.428   0.765  1.00 80.50           H
ATOM   1800 2HD2 ASN A 129       2.941   9.038   0.126  1.00 80.50           H
ATOM   1801  HN  ASN A 129      -0.564   7.073   1.164  1.00 80.50           H
ATOM   1802  N   PHE A 130      -0.988   4.168   0.357  1.00 84.27           N
ATOM   1803  CA  PHE A 130      -1.373   2.769   0.437  1.00 84.27           C
ATOM   1804  C   PHE A 130      -2.638   2.501  -0.381  1.00 84.27           C
ATOM   1805  O   PHE A 130      -2.660   1.600  -1.218  1.00 84.27           O
ATOM   1806  HA  PHE A 130      -0.548   2.184   0.031  1.00 84.27           H
ATOM   1807  CB  PHE A 130      -1.658   2.467   1.909  1.00 84.27           C
ATOM   1808 1HB  PHE A 130      -0.739   2.596   2.481  1.00 84.27           H
ATOM   1809 2HB  PHE A 130      -2.374   3.198   2.288  1.00 84.27           H
ATOM   1810  CG  PHE A 130      -2.206   1.061   2.162  1.00 84.27           C
ATOM   1811  CD1 PHE A 130      -3.538   0.875   2.359  1.00 84.27           C
ATOM   1812  HD1 PHE A 130      -4.217   1.729   2.338  1.00 84.27           H
ATOM   1813  CD2 PHE A 130      -1.360  -0.003   2.188  1.00 84.27           C
ATOM   1814  HD2 PHE A 130      -0.292   0.145   2.030  1.00 84.27           H
ATOM   1815  CE1 PHE A 130      -4.046  -0.430   2.593  1.00 84.27           C
ATOM   1816  HE1 PHE A 130      -5.115  -0.579   2.752  1.00 84.27           H
ATOM   1817  CE2 PHE A 130      -1.868  -1.309   2.422  1.00 84.27           C
ATOM   1818  HE2 PHE A 130      -1.190  -2.162   2.443  1.00 84.27           H
ATOM   1819  CZ  PHE A 130      -3.200  -1.494   2.620  1.00 84.27           C
ATOM   1820  HZ  PHE A 130      -3.590  -2.496   2.799  1.00 84.27           H
ATOM   1821  HN  PHE A 130      -0.893   4.631   1.238  1.00 84.27           H
ATOM   1822  N   TYR A 131      -3.660   3.299  -0.110  1.00 90.84           N
ATOM   1823  CA  TYR A 131      -4.942   3.123  -0.770  1.00 90.84           C
ATOM   1824  C   TYR A 131      -4.854   3.501  -2.250  1.00 90.84           C
ATOM   1825  O   TYR A 131      -5.407   2.810  -3.105  1.00 90.84           O
ATOM   1826  HA  TYR A 131      -5.222   2.072  -0.687  1.00 90.84           H
ATOM   1827  CB  TYR A 131      -5.912   4.076  -0.069  1.00 90.84           C
ATOM   1828 1HB  TYR A 131      -5.425   5.043   0.059  1.00 90.84           H
ATOM   1829 2HB  TYR A 131      -6.776   4.238  -0.713  1.00 90.84           H
ATOM   1830  CG  TYR A 131      -6.396   3.580   1.295  1.00 90.84           C
ATOM   1831  CD1 TYR A 131      -7.044   2.367   1.398  1.00 90.84           C
ATOM   1832  HD1 TYR A 131      -7.212   1.761   0.507  1.00 90.84           H
ATOM   1833  CD2 TYR A 131      -6.184   4.347   2.423  1.00 90.84           C
ATOM   1834  HD2 TYR A 131      -5.671   5.306   2.342  1.00 90.84           H
ATOM   1835  CE1 TYR A 131      -7.500   1.900   2.681  1.00 90.84           C
ATOM   1836  HE1 TYR A 131      -8.013   0.943   2.776  1.00 90.84           H
ATOM   1837  CE2 TYR A 131      -6.639   3.880   3.707  1.00 90.84           C
ATOM   1838  HE2 TYR A 131      -6.478   4.475   4.606  1.00 90.84           H
ATOM   1839  CZ  TYR A 131      -7.275   2.679   3.773  1.00 90.84           C
ATOM   1840  OH  TYR A 131      -7.705   2.238   4.985  1.00 90.84           O
ATOM   1841  HH  TYR A 131      -7.587   2.956   5.671  1.00 90.84           H
ATOM   1842  HN  TYR A 131      -3.622   4.053   0.546  1.00 90.84           H
ATOM   1843  N   SER A 132      -4.155   4.597  -2.507  1.00 90.09           N
ATOM   1844  CA  SER A 132      -4.085   5.142  -3.852  1.00 90.09           C
ATOM   1845  C   SER A 132      -3.419   4.134  -4.791  1.00 90.09           C
ATOM   1846  O   SER A 132      -3.868   3.941  -5.920  1.00 90.09           O
ATOM   1847  HA  SER A 132      -5.120   5.314  -4.147  1.00 90.09           H
ATOM   1848  CB  SER A 132      -3.323   6.468  -3.870  1.00 90.09           C
ATOM   1849 1HB  SER A 132      -3.308   6.863  -4.886  1.00 90.09           H
ATOM   1850 2HB  SER A 132      -3.849   7.197  -3.253  1.00 90.09           H
ATOM   1851  OG  SER A 132      -1.987   6.322  -3.398  1.00 90.09           O
ATOM   1852  HG  SER A 132      -1.496   7.189  -3.488  1.00 90.09           H
ATOM   1853  HN  SER A 132      -3.643   5.108  -1.817  1.00 90.09           H
ATOM   1854  N   CYS A 133      -2.359   3.518  -4.290  1.00 86.92           N
ATOM   1855  CA  CYS A 133      -1.615   2.549  -5.077  1.00 86.92           C
ATOM   1856  C   CYS A 133      -2.563   1.409  -5.456  1.00 86.92           C
ATOM   1857  O   CYS A 133      -2.665   1.046  -6.627  1.00 86.92           O
ATOM   1858  HA  CYS A 133      -1.263   3.072  -5.966  1.00 86.92           H
ATOM   1859  CB  CYS A 133      -0.381   2.040  -4.329  1.00 86.92           C
ATOM   1860 1HB  CYS A 133      -0.659   1.730  -3.321  1.00 86.92           H
ATOM   1861 2HB  CYS A 133       0.023   1.161  -4.832  1.00 86.92           H
ATOM   1862  SG  CYS A 133       0.890   3.354  -4.251  1.00 86.92           S
ATOM   1863  HG  CYS A 133       0.373   3.985  -3.200  1.00 86.92           H
ATOM   1864  HN  CYS A 133      -2.007   3.671  -3.366  1.00 86.92           H
ATOM   1865  N   VAL A 134      -3.231   0.876  -4.444  1.00 86.55           N
ATOM   1866  CA  VAL A 134      -4.045  -0.313  -4.629  1.00 86.55           C
ATOM   1867  C   VAL A 134      -5.191   0.003  -5.592  1.00 86.55           C
ATOM   1868  O   VAL A 134      -5.512  -0.802  -6.466  1.00 86.55           O
ATOM   1869  HA  VAL A 134      -3.412  -1.079  -5.076  1.00 86.55           H
ATOM   1870  CB  VAL A 134      -4.530  -0.831  -3.273  1.00 86.55           C
ATOM   1871  HB  VAL A 134      -5.051  -0.016  -2.770  1.00 86.55           H
ATOM   1872  CG1 VAL A 134      -5.520  -1.984  -3.448  1.00 86.55           C
ATOM   1873 1HG1 VAL A 134      -6.382  -1.639  -4.019  1.00 86.55           H
ATOM   1874 2HG1 VAL A 134      -5.035  -2.801  -3.981  1.00 86.55           H
ATOM   1875 3HG1 VAL A 134      -5.849  -2.333  -2.469  1.00 86.55           H
ATOM   1876  CG2 VAL A 134      -3.351  -1.249  -2.392  1.00 86.55           C
ATOM   1877 1HG2 VAL A 134      -2.790  -2.041  -2.888  1.00 86.55           H
ATOM   1878 2HG2 VAL A 134      -2.699  -0.392  -2.226  1.00 86.55           H
ATOM   1879 3HG2 VAL A 134      -3.724  -1.613  -1.435  1.00 86.55           H
ATOM   1880  HN  VAL A 134      -3.223   1.243  -3.514  1.00 86.55           H
ATOM   1881  N   LEU A 135      -5.776   1.176  -5.401  1.00 91.41           N
ATOM   1882  CA  LEU A 135      -6.924   1.578  -6.197  1.00 91.41           C
ATOM   1883  C   LEU A 135      -6.484   1.789  -7.647  1.00 91.41           C
ATOM   1884  O   LEU A 135      -7.243   1.514  -8.576  1.00 91.41           O
ATOM   1885  HA  LEU A 135      -7.643   0.760  -6.169  1.00 91.41           H
ATOM   1886  CB  LEU A 135      -7.604   2.800  -5.577  1.00 91.41           C
ATOM   1887 1HB  LEU A 135      -6.847   3.567  -5.411  1.00 91.41           H
ATOM   1888 2HB  LEU A 135      -8.313   3.203  -6.300  1.00 91.41           H
ATOM   1889  CG  LEU A 135      -8.343   2.560  -4.259  1.00 91.41           C
ATOM   1890  HG  LEU A 135      -7.649   2.096  -3.558  1.00 91.41           H
ATOM   1891  CD1 LEU A 135      -8.799   3.881  -3.637  1.00 91.41           C
ATOM   1892 1HD1 LEU A 135      -7.930   4.509  -3.441  1.00 91.41           H
ATOM   1893 2HD1 LEU A 135      -9.470   4.395  -4.326  1.00 91.41           H
ATOM   1894 3HD1 LEU A 135      -9.322   3.681  -2.702  1.00 91.41           H
ATOM   1895  CD2 LEU A 135      -9.507   1.586  -4.453  1.00 91.41           C
ATOM   1896 1HD2 LEU A 135     -10.209   1.999  -5.178  1.00 91.41           H
ATOM   1897 2HD2 LEU A 135      -9.126   0.633  -4.819  1.00 91.41           H
ATOM   1898 3HD2 LEU A 135     -10.015   1.433  -3.501  1.00 91.41           H
ATOM   1899  HN  LEU A 135      -5.480   1.844  -4.719  1.00 91.41           H
ATOM   1900  N   LEU A 136      -5.261   2.274  -7.797  1.00 90.22           N
ATOM   1901  CA  LEU A 136      -4.714   2.531  -9.118  1.00 90.22           C
ATOM   1902  C   LEU A 136      -4.517   1.202  -9.851  1.00 90.22           C
ATOM   1903  O   LEU A 136      -4.850   1.084 -11.029  1.00 90.22           O
ATOM   1904  HA  LEU A 136      -5.448   3.122  -9.667  1.00 90.22           H
ATOM   1905  CB  LEU A 136      -3.440   3.372  -9.017  1.00 90.22           C
ATOM   1906 1HB  LEU A 136      -2.829   2.974  -8.206  1.00 90.22           H
ATOM   1907 2HB  LEU A 136      -2.870   3.245  -9.937  1.00 90.22           H
ATOM   1908  CG  LEU A 136      -3.642   4.870  -8.778  1.00 90.22           C
ATOM   1909  HG  LEU A 136      -4.349   4.992  -7.957  1.00 90.22           H
ATOM   1910  CD1 LEU A 136      -2.334   5.539  -8.352  1.00 90.22           C
ATOM   1911 1HD1 LEU A 136      -1.976   5.083  -7.429  1.00 90.22           H
ATOM   1912 2HD1 LEU A 136      -1.587   5.408  -9.136  1.00 90.22           H
ATOM   1913 3HD1 LEU A 136      -2.506   6.603  -8.189  1.00 90.22           H
ATOM   1914  CD2 LEU A 136      -4.257   5.543 -10.007  1.00 90.22           C
ATOM   1915 1HD2 LEU A 136      -3.594   5.412 -10.862  1.00 90.22           H
ATOM   1916 2HD2 LEU A 136      -5.224   5.090 -10.224  1.00 90.22           H
ATOM   1917 3HD2 LEU A 136      -4.390   6.607  -9.810  1.00 90.22           H
ATOM   1918  HN  LEU A 136      -4.648   2.491  -7.037  1.00 90.22           H
ATOM   1919  N   ILE A 137      -3.977   0.236  -9.123  1.00 84.74           N
ATOM   1920  CA  ILE A 137      -3.728  -1.078  -9.690  1.00 84.74           C
ATOM   1921  C   ILE A 137      -5.053  -1.688 -10.152  1.00 84.74           C
ATOM   1922  O   ILE A 137      -5.123  -2.291 -11.222  1.00 84.74           O
ATOM   1923  HA  ILE A 137      -3.088  -0.942 -10.561  1.00 84.74           H
ATOM   1924  CB  ILE A 137      -2.961  -1.954  -8.697  1.00 84.74           C
ATOM   1925  HB  ILE A 137      -3.451  -1.878  -7.726  1.00 84.74           H
ATOM   1926  CG1 ILE A 137      -1.526  -1.454  -8.520  1.00 84.74           C
ATOM   1927 1HG1 ILE A 137      -0.951  -1.661  -9.422  1.00 84.74           H
ATOM   1928 2HG1 ILE A 137      -1.528  -0.373  -8.384  1.00 84.74           H
ATOM   1929  CG2 ILE A 137      -3.009  -3.425  -9.113  1.00 84.74           C
ATOM   1930 1HG2 ILE A 137      -4.045  -3.760  -9.146  1.00 84.74           H
ATOM   1931 2HG2 ILE A 137      -2.558  -3.539 -10.099  1.00 84.74           H
ATOM   1932 3HG2 ILE A 137      -2.456  -4.025  -8.390  1.00 84.74           H
ATOM   1933  CD1 ILE A 137      -0.857  -2.123  -7.317  1.00 84.74           C
ATOM   1934 1HD1 ILE A 137      -1.421  -1.894  -6.413  1.00 84.74           H
ATOM   1935 2HD1 ILE A 137      -0.835  -3.203  -7.468  1.00 84.74           H
ATOM   1936 3HD1 ILE A 137       0.162  -1.750  -7.215  1.00 84.74           H
ATOM   1937  HN  ILE A 137      -3.711   0.340  -8.165  1.00 84.74           H
ATOM   1938  N   MET A 138      -6.071  -1.510  -9.323  1.00 87.58           N
ATOM   1939  CA  MET A 138      -7.397  -2.005  -9.650  1.00 87.58           C
ATOM   1940  C   MET A 138      -7.918  -1.367 -10.939  1.00 87.58           C
ATOM   1941  O   MET A 138      -8.470  -2.054 -11.797  1.00 87.58           O
ATOM   1942  HA  MET A 138      -7.284  -3.080  -9.789  1.00 87.58           H
ATOM   1943  CB  MET A 138      -8.357  -1.691  -8.500  1.00 87.58           C
ATOM   1944 1HB  MET A 138      -7.965  -2.105  -7.571  1.00 87.58           H
ATOM   1945 2HB  MET A 138      -8.426  -0.611  -8.364  1.00 87.58           H
ATOM   1946  CG  MET A 138      -9.748  -2.266  -8.775  1.00 87.58           C
ATOM   1947 1HG  MET A 138     -10.128  -1.884  -9.723  1.00 87.58           H
ATOM   1948 2HG  MET A 138      -9.691  -3.350  -8.868  1.00 87.58           H
ATOM   1949  SD  MET A 138     -10.862  -1.826  -7.451  1.00 87.58           S
ATOM   1950  CE  MET A 138     -11.030  -0.075  -7.755  1.00 87.58           C
ATOM   1951 1HE  MET A 138     -10.051   0.400  -7.687  1.00 87.58           H
ATOM   1952 2HE  MET A 138     -11.442   0.083  -8.752  1.00 87.58           H
ATOM   1953 3HE  MET A 138     -11.698   0.360  -7.012  1.00 87.58           H
ATOM   1954  HN  MET A 138      -6.000  -1.039  -8.444  1.00 87.58           H
ATOM   1955  N   CYS A 139      -7.725  -0.059 -11.034  1.00 90.17           N
ATOM   1956  CA  CYS A 139      -8.246   0.694 -12.163  1.00 90.17           C
ATOM   1957  C   CYS A 139      -7.509   0.240 -13.424  1.00 90.17           C
ATOM   1958  O   CYS A 139      -8.097   0.179 -14.503  1.00 90.17           O
ATOM   1959  HA  CYS A 139      -9.309   0.461 -12.231  1.00 90.17           H
ATOM   1960  CB  CYS A 139      -8.123   2.202 -11.941  1.00 90.17           C
ATOM   1961 1HB  CYS A 139      -7.126   2.444 -11.572  1.00 90.17           H
ATOM   1962 2HB  CYS A 139      -8.248   2.729 -12.887  1.00 90.17           H
ATOM   1963  SG  CYS A 139      -9.386   2.764 -10.742  1.00 90.17           S
ATOM   1964  HG  CYS A 139      -8.768   2.298  -9.660  1.00 90.17           H
ATOM   1965  HN  CYS A 139      -7.225   0.483 -10.359  1.00 90.17           H
ATOM   1966  N   ILE A 140      -6.232  -0.067 -13.247  1.00 83.04           N
ATOM   1967  CA  ILE A 140      -5.424  -0.568 -14.346  1.00 83.04           C
ATOM   1968  C   ILE A 140      -6.057  -1.846 -14.898  1.00 83.04           C
ATOM   1969  O   ILE A 140      -6.152  -2.022 -16.112  1.00 83.04           O
ATOM   1970  HA  ILE A 140      -5.433   0.189 -15.130  1.00 83.04           H
ATOM   1971  CB  ILE A 140      -3.969  -0.743 -13.904  1.00 83.04           C
ATOM   1972  HB  ILE A 140      -3.965  -1.246 -12.936  1.00 83.04           H
ATOM   1973  CG1 ILE A 140      -3.287   0.613 -13.712  1.00 83.04           C
ATOM   1974 1HG1 ILE A 140      -3.087   1.063 -14.684  1.00 83.04           H
ATOM   1975 2HG1 ILE A 140      -3.956   1.288 -13.179  1.00 83.04           H
ATOM   1976  CG2 ILE A 140      -3.203  -1.637 -14.881  1.00 83.04           C
ATOM   1977 1HG2 ILE A 140      -3.677  -2.618 -14.923  1.00 83.04           H
ATOM   1978 2HG2 ILE A 140      -3.215  -1.185 -15.873  1.00 83.04           H
ATOM   1979 3HG2 ILE A 140      -2.173  -1.745 -14.543  1.00 83.04           H
ATOM   1980  CD1 ILE A 140      -1.979   0.463 -12.933  1.00 83.04           C
ATOM   1981 1HD1 ILE A 140      -2.187   0.034 -11.953  1.00 83.04           H
ATOM   1982 2HD1 ILE A 140      -1.303  -0.194 -13.481  1.00 83.04           H
ATOM   1983 3HD1 ILE A 140      -1.515   1.441 -12.811  1.00 83.04           H
ATOM   1984  HN  ILE A 140      -5.752   0.021 -12.375  1.00 83.04           H
ATOM   1985  N   SER A 141      -6.475  -2.706 -13.981  1.00 84.77           N
ATOM   1986  CA  SER A 141      -7.031  -3.994 -14.360  1.00 84.77           C
ATOM   1987  C   SER A 141      -8.332  -3.793 -15.139  1.00 84.77           C
ATOM   1988  O   SER A 141      -8.579  -4.479 -16.130  1.00 84.77           O
ATOM   1989  HA  SER A 141      -6.275  -4.460 -14.991  1.00 84.77           H
ATOM   1990  CB  SER A 141      -7.279  -4.870 -13.131  1.00 84.77           C
ATOM   1991 1HB  SER A 141      -8.020  -4.394 -12.489  1.00 84.77           H
ATOM   1992 2HB  SER A 141      -7.697  -5.827 -13.445  1.00 84.77           H
ATOM   1993  OG  SER A 141      -6.084  -5.097 -12.387  1.00 84.77           O
ATOM   1994  HG  SER A 141      -5.948  -4.359 -11.726  1.00 84.77           H
ATOM   1995  HN  SER A 141      -6.437  -2.535 -12.996  1.00 84.77           H
ATOM   1996  N   VAL A 142      -9.130  -2.848 -14.663  1.00 87.17           N
ATOM   1997  CA  VAL A 142     -10.402  -2.552 -15.299  1.00 87.17           C
ATOM   1998  C   VAL A 142     -10.150  -2.006 -16.706  1.00 87.17           C
ATOM   1999  O   VAL A 142     -10.840  -2.379 -17.653  1.00 87.17           O
ATOM   2000  HA  VAL A 142     -10.955  -3.488 -15.380  1.00 87.17           H
ATOM   2001  CB  VAL A 142     -11.215  -1.596 -14.424  1.00 87.17           C
ATOM   2002  HB  VAL A 142     -10.616  -0.701 -14.260  1.00 87.17           H
ATOM   2003  CG1 VAL A 142     -12.508  -1.176 -15.126  1.00 87.17           C
ATOM   2004 1HG1 VAL A 142     -12.266  -0.672 -16.061  1.00 87.17           H
ATOM   2005 2HG1 VAL A 142     -13.112  -2.058 -15.333  1.00 87.17           H
ATOM   2006 3HG1 VAL A 142     -13.066  -0.496 -14.481  1.00 87.17           H
ATOM   2007  CG2 VAL A 142     -11.511  -2.220 -13.058  1.00 87.17           C
ATOM   2008 1HG2 VAL A 142     -12.081  -3.139 -13.194  1.00 87.17           H
ATOM   2009 2HG2 VAL A 142     -10.572  -2.446 -12.551  1.00 87.17           H
ATOM   2010 3HG2 VAL A 142     -12.089  -1.520 -12.456  1.00 87.17           H
ATOM   2011  HN  VAL A 142      -8.920  -2.292 -13.859  1.00 87.17           H
ATOM   2012  N   ASP A 143      -9.158  -1.132 -16.797  1.00 81.77           N
ATOM   2013  CA  ASP A 143      -8.836  -0.495 -18.063  1.00 81.77           C
ATOM   2014  C   ASP A 143      -8.447  -1.567 -19.083  1.00 81.77           C
ATOM   2015  O   ASP A 143      -8.873  -1.516 -20.236  1.00 81.77           O
ATOM   2016  HA  ASP A 143      -9.739   0.045 -18.349  1.00 81.77           H
ATOM   2017  CB  ASP A 143      -7.655   0.465 -17.912  1.00 81.77           C
ATOM   2018 1HB  ASP A 143      -7.905   1.245 -17.192  1.00 81.77           H
ATOM   2019 2HB  ASP A 143      -6.794  -0.072 -17.513  1.00 81.77           H
ATOM   2020  CG  ASP A 143      -7.290   1.101 -19.255  1.00 81.77           C
ATOM   2021  OD1 ASP A 143      -8.203   1.695 -19.868  1.00 81.77           O
ATOM   2022  OD2 ASP A 143      -6.106   0.978 -19.638  1.00 81.77           O
ATOM   2023  HN  ASP A 143      -8.581  -0.858 -16.028  1.00 81.77           H
ATOM   2024  N   ARG A 144      -7.642  -2.513 -18.623  1.00 71.64           N
ATOM   2025  CA  ARG A 144      -7.160  -3.574 -19.490  1.00 71.64           C
ATOM   2026  C   ARG A 144      -8.329  -4.433 -19.977  1.00 71.64           C
ATOM   2027  O   ARG A 144      -8.375  -4.821 -21.143  1.00 71.64           O
ATOM   2028  HA  ARG A 144      -6.680  -3.058 -20.322  1.00 71.64           H
ATOM   2029  CB  ARG A 144      -6.150  -4.465 -18.763  1.00 71.64           C
ATOM   2030 1HB  ARG A 144      -6.550  -4.756 -17.792  1.00 71.64           H
ATOM   2031 2HB  ARG A 144      -5.993  -5.381 -19.332  1.00 71.64           H
ATOM   2032  CG  ARG A 144      -4.816  -3.740 -18.575  1.00 71.64           C
ATOM   2033 1HG  ARG A 144      -4.970  -2.835 -17.986  1.00 71.64           H
ATOM   2034 2HG  ARG A 144      -4.130  -4.373 -18.013  1.00 71.64           H
ATOM   2035  CD  ARG A 144      -4.194  -3.377 -19.924  1.00 71.64           C
ATOM   2036 1HD  ARG A 144      -4.047  -4.277 -20.520  1.00 71.64           H
ATOM   2037 2HD  ARG A 144      -4.870  -2.731 -20.484  1.00 71.64           H
ATOM   2038  NE  ARG A 144      -2.899  -2.691 -19.717  1.00 71.64           N
ATOM   2039  HE  ARG A 144      -2.611  -2.507 -18.777  1.00 71.64           H
ATOM   2040  CZ  ARG A 144      -2.087  -2.302 -20.709  1.00 71.64           C
ATOM   2041  NH1 ARG A 144      -2.421  -2.523 -21.988  1.00 71.64           N
ATOM   2042 1HH1 ARG A 144      -3.283  -2.982 -22.207  1.00 71.64           H
ATOM   2043 2HH1 ARG A 144      -1.810  -2.229 -22.722  1.00 71.64           H
ATOM   2044  NH2 ARG A 144      -0.935  -1.689 -20.404  1.00 71.64           N
ATOM   2045 1HH2 ARG A 144      -0.318  -1.392 -21.133  1.00 71.64           H
ATOM   2046 2HH2 ARG A 144      -0.693  -1.528 -19.447  1.00 71.64           H
ATOM   2047  HN  ARG A 144      -7.319  -2.561 -17.677  1.00 71.64           H
ATOM   2048  N   TYR A 145      -9.245  -4.704 -19.059  1.00 83.33           N
ATOM   2049  CA  TYR A 145     -10.450  -5.442 -19.399  1.00 83.33           C
ATOM   2050  C   TYR A 145     -11.194  -4.775 -20.557  1.00 83.33           C
ATOM   2051  O   TYR A 145     -11.516  -5.425 -21.550  1.00 83.33           O
ATOM   2052  HA  TYR A 145     -10.154  -6.448 -19.699  1.00 83.33           H
ATOM   2053  CB  TYR A 145     -11.334  -5.405 -18.151  1.00 83.33           C
ATOM   2054 1HB  TYR A 145     -10.915  -6.075 -17.401  1.00 83.33           H
ATOM   2055 2HB  TYR A 145     -11.308  -4.400 -17.730  1.00 83.33           H
ATOM   2056  CG  TYR A 145     -12.790  -5.797 -18.408  1.00 83.33           C
ATOM   2057  CD1 TYR A 145     -13.775  -4.830 -18.410  1.00 83.33           C
ATOM   2058  HD1 TYR A 145     -13.515  -3.787 -18.229  1.00 83.33           H
ATOM   2059  CD2 TYR A 145     -13.119  -7.118 -18.638  1.00 83.33           C
ATOM   2060  HD2 TYR A 145     -12.341  -7.881 -18.636  1.00 83.33           H
ATOM   2061  CE1 TYR A 145     -15.146  -5.199 -18.652  1.00 83.33           C
ATOM   2062  HE1 TYR A 145     -15.933  -4.446 -18.657  1.00 83.33           H
ATOM   2063  CE2 TYR A 145     -14.489  -7.487 -18.880  1.00 83.33           C
ATOM   2064  HE2 TYR A 145     -14.763  -8.526 -19.063  1.00 83.33           H
ATOM   2065  CZ  TYR A 145     -15.435  -6.509 -18.875  1.00 83.33           C
ATOM   2066  OH  TYR A 145     -16.730  -6.858 -19.104  1.00 83.33           O
ATOM   2067  HH  TYR A 145     -16.795  -7.843 -19.266  1.00 83.33           H
ATOM   2068  HN  TYR A 145      -9.175  -4.428 -18.101  1.00 83.33           H
ATOM   2069  N   ILE A 146     -11.446  -3.484 -20.392  1.00 80.83           N
ATOM   2070  CA  ILE A 146     -12.217  -2.740 -21.373  1.00 80.83           C
ATOM   2071  C   ILE A 146     -11.478  -2.754 -22.713  1.00 80.83           C
ATOM   2072  O   ILE A 146     -12.099  -2.888 -23.766  1.00 80.83           O
ATOM   2073  HA  ILE A 146     -13.169  -3.255 -21.498  1.00 80.83           H
ATOM   2074  CB  ILE A 146     -12.527  -1.334 -20.856  1.00 80.83           C
ATOM   2075  HB  ILE A 146     -11.589  -0.865 -20.558  1.00 80.83           H
ATOM   2076  CG1 ILE A 146     -13.419  -1.391 -19.614  1.00 80.83           C
ATOM   2077 1HG1 ILE A 146     -14.430  -1.678 -19.901  1.00 80.83           H
ATOM   2078 2HG1 ILE A 146     -13.051  -2.158 -18.932  1.00 80.83           H
ATOM   2079  CG2 ILE A 146     -13.136  -0.466 -21.959  1.00 80.83           C
ATOM   2080 1HG2 ILE A 146     -12.432  -0.386 -22.788  1.00 80.83           H
ATOM   2081 2HG2 ILE A 146     -14.061  -0.922 -22.311  1.00 80.83           H
ATOM   2082 3HG2 ILE A 146     -13.346   0.528 -21.565  1.00 80.83           H
ATOM   2083  CD1 ILE A 146     -13.450  -0.039 -18.899  1.00 80.83           C
ATOM   2084 1HD1 ILE A 146     -12.440   0.233 -18.592  1.00 80.83           H
ATOM   2085 2HD1 ILE A 146     -13.841   0.721 -19.576  1.00 80.83           H
ATOM   2086 3HD1 ILE A 146     -14.091  -0.107 -18.020  1.00 80.83           H
ATOM   2087  HN  ILE A 146     -11.133  -2.950 -19.606  1.00 80.83           H
ATOM   2088  N   ALA A 147     -10.163  -2.613 -22.629  1.00 79.19           N
ATOM   2089  CA  ALA A 147      -9.347  -2.481 -23.823  1.00 79.19           C
ATOM   2090  C   ALA A 147      -9.398  -3.789 -24.617  1.00 79.19           C
ATOM   2091  O   ALA A 147      -9.320  -3.778 -25.844  1.00 79.19           O
ATOM   2092  HA  ALA A 147      -9.772  -1.682 -24.430  1.00 79.19           H
ATOM   2093  CB  ALA A 147      -7.921  -2.095 -23.428  1.00 79.19           C
ATOM   2094 1HB  ALA A 147      -7.937  -1.146 -22.893  1.00 79.19           H
ATOM   2095 2HB  ALA A 147      -7.500  -2.868 -22.784  1.00 79.19           H
ATOM   2096 3HB  ALA A 147      -7.309  -1.997 -24.324  1.00 79.19           H
ATOM   2097  HN  ALA A 147      -9.658  -2.587 -21.766  1.00 79.19           H
ATOM   2098  N   ILE A 148      -9.530  -4.884 -23.883  1.00 75.39           N
ATOM   2099  CA  ILE A 148      -9.411  -6.203 -24.480  1.00 75.39           C
ATOM   2100  C   ILE A 148     -10.799  -6.703 -24.884  1.00 75.39           C
ATOM   2101  O   ILE A 148     -11.004  -7.129 -26.020  1.00 75.39           O
ATOM   2102  HA  ILE A 148      -8.805  -6.101 -25.381  1.00 75.39           H
ATOM   2103  CB  ILE A 148      -8.666  -7.152 -23.539  1.00 75.39           C
ATOM   2104  HB  ILE A 148      -9.117  -7.076 -22.550  1.00 75.39           H
ATOM   2105  CG1 ILE A 148      -7.198  -6.744 -23.399  1.00 75.39           C
ATOM   2106 1HG1 ILE A 148      -6.688  -6.875 -24.354  1.00 75.39           H
ATOM   2107 2HG1 ILE A 148      -7.133  -5.686 -23.146  1.00 75.39           H
ATOM   2108  CG2 ILE A 148      -8.816  -8.605 -23.994  1.00 75.39           C
ATOM   2109 1HG2 ILE A 148      -9.872  -8.877 -23.999  1.00 75.39           H
ATOM   2110 2HG2 ILE A 148      -8.407  -8.716 -24.998  1.00 75.39           H
ATOM   2111 3HG2 ILE A 148      -8.277  -9.258 -23.307  1.00 75.39           H
ATOM   2112  CD1 ILE A 148      -6.498  -7.576 -22.322  1.00 75.39           C
ATOM   2113 1HD1 ILE A 148      -6.996  -7.423 -21.365  1.00 75.39           H
ATOM   2114 2HD1 ILE A 148      -6.543  -8.631 -22.591  1.00 75.39           H
ATOM   2115 3HD1 ILE A 148      -5.456  -7.265 -22.243  1.00 75.39           H
ATOM   2116  HN  ILE A 148      -9.714  -4.880 -22.900  1.00 75.39           H
ATOM   2117  N   ALA A 149     -11.718  -6.634 -23.932  1.00 75.67           N
ATOM   2118  CA  ALA A 149     -13.032  -7.226 -24.115  1.00 75.67           C
ATOM   2119  C   ALA A 149     -13.851  -6.355 -25.071  1.00 75.67           C
ATOM   2120  O   ALA A 149     -14.560  -6.870 -25.933  1.00 75.67           O
ATOM   2121  HA  ALA A 149     -12.894  -8.210 -24.564  1.00 75.67           H
ATOM   2122  CB  ALA A 149     -13.711  -7.395 -22.755  1.00 75.67           C
ATOM   2123 1HB  ALA A 149     -13.105  -8.046 -22.125  1.00 75.67           H
ATOM   2124 2HB  ALA A 149     -13.815  -6.421 -22.277  1.00 75.67           H
ATOM   2125 3HB  ALA A 149     -14.697  -7.839 -22.893  1.00 75.67           H
ATOM   2126  HN  ALA A 149     -11.577  -6.185 -23.050  1.00 75.67           H
ATOM   2127  N   GLN A 150     -13.724  -5.049 -24.885  1.00 67.02           N
ATOM   2128  CA  GLN A 150     -14.538  -4.104 -25.630  1.00 67.02           C
ATOM   2129  C   GLN A 150     -13.670  -3.312 -26.610  1.00 67.02           C
ATOM   2130  O   GLN A 150     -13.842  -2.104 -26.760  1.00 67.02           O
ATOM   2131  HA  GLN A 150     -15.257  -4.712 -26.181  1.00 67.02           H
ATOM   2132  CB  GLN A 150     -15.294  -3.167 -24.686  1.00 67.02           C
ATOM   2133 1HB  GLN A 150     -14.584  -2.561 -24.124  1.00 67.02           H
ATOM   2134 2HB  GLN A 150     -15.910  -2.480 -25.266  1.00 67.02           H
ATOM   2135  CG  GLN A 150     -16.177  -3.958 -23.719  1.00 67.02           C
ATOM   2136 1HG  GLN A 150     -16.775  -4.680 -24.274  1.00 67.02           H
ATOM   2137 2HG  GLN A 150     -15.550  -4.526 -23.031  1.00 67.02           H
ATOM   2138  CD  GLN A 150     -17.097  -3.026 -22.928  1.00 67.02           C
ATOM   2139  OE1 GLN A 150     -17.059  -1.814 -23.063  1.00 67.02           O
ATOM   2140  NE2 GLN A 150     -17.923  -3.657 -22.099  1.00 67.02           N
ATOM   2141 1HE2 GLN A 150     -17.903  -4.655 -22.036  1.00 67.02           H
ATOM   2142 2HE2 GLN A 150     -18.564  -3.133 -21.537  1.00 67.02           H
ATOM   2143  HN  GLN A 150     -13.081  -4.635 -24.240  1.00 67.02           H
ATOM   2144  N   ALA A 151     -12.756  -4.026 -27.252  1.00 66.98           N
ATOM   2145  CA  ALA A 151     -11.695  -3.379 -28.005  1.00 66.98           C
ATOM   2146  C   ALA A 151     -12.311  -2.406 -29.013  1.00 66.98           C
ATOM   2147  O   ALA A 151     -11.827  -1.288 -29.176  1.00 66.98           O
ATOM   2148  HA  ALA A 151     -11.082  -2.819 -27.300  1.00 66.98           H
ATOM   2149  CB  ALA A 151     -10.826  -4.443 -28.678  1.00 66.98           C
ATOM   2150 1HB  ALA A 151     -10.389  -5.090 -27.918  1.00 66.98           H
ATOM   2151 2HB  ALA A 151     -11.439  -5.040 -29.354  1.00 66.98           H
ATOM   2152 3HB  ALA A 151     -10.030  -3.958 -29.244  1.00 66.98           H
ATOM   2153  HN  ALA A 151     -12.733  -5.025 -27.262  1.00 66.98           H
ATOM   2154  N   MET A 152     -13.370  -2.868 -29.662  1.00 55.80           N
ATOM   2155  CA  MET A 152     -14.024  -2.074 -30.688  1.00 55.80           C
ATOM   2156  C   MET A 152     -14.601  -0.785 -30.099  1.00 55.80           C
ATOM   2157  O   MET A 152     -14.354   0.303 -30.617  1.00 55.80           O
ATOM   2158  HA  MET A 152     -13.247  -1.834 -31.413  1.00 55.80           H
ATOM   2159  CB  MET A 152     -15.149  -2.891 -31.327  1.00 55.80           C
ATOM   2160 1HB  MET A 152     -15.718  -3.402 -30.550  1.00 55.80           H
ATOM   2161 2HB  MET A 152     -15.840  -2.224 -31.843  1.00 55.80           H
ATOM   2162  CG  MET A 152     -14.588  -3.917 -32.314  1.00 55.80           C
ATOM   2163 1HG  MET A 152     -13.522  -3.746 -32.463  1.00 55.80           H
ATOM   2164 2HG  MET A 152     -14.696  -4.922 -31.907  1.00 55.80           H
ATOM   2165  SD  MET A 152     -15.448  -3.796 -33.874  1.00 55.80           S
ATOM   2166  CE  MET A 152     -16.909  -4.750 -33.497  1.00 55.80           C
ATOM   2167 1HE  MET A 152     -16.620  -5.766 -33.228  1.00 55.80           H
ATOM   2168 2HE  MET A 152     -17.438  -4.290 -32.663  1.00 55.80           H
ATOM   2169 3HE  MET A 152     -17.560  -4.777 -34.371  1.00 55.80           H
ATOM   2170  HN  MET A 152     -13.780  -3.765 -29.497  1.00 55.80           H
ATOM   2171  N   ARG A 153     -15.358  -0.950 -29.024  1.00 55.15           N
ATOM   2172  CA  ARG A 153     -16.007   0.182 -28.385  1.00 55.15           C
ATOM   2173  C   ARG A 153     -14.962   1.116 -27.770  1.00 55.15           C
ATOM   2174  O   ARG A 153     -15.214   2.307 -27.597  1.00 55.15           O
ATOM   2175  HA  ARG A 153     -16.553   0.679 -29.186  1.00 55.15           H
ATOM   2176  CB  ARG A 153     -16.972  -0.281 -27.292  1.00 55.15           C
ATOM   2177 1HB  ARG A 153     -17.316  -1.293 -27.511  1.00 55.15           H
ATOM   2178 2HB  ARG A 153     -16.452  -0.321 -26.335  1.00 55.15           H
ATOM   2179  CG  ARG A 153     -18.174   0.660 -27.187  1.00 55.15           C
ATOM   2180 1HG  ARG A 153     -17.838   1.653 -26.888  1.00 55.15           H
ATOM   2181 2HG  ARG A 153     -18.646   0.764 -28.164  1.00 55.15           H
ATOM   2182  CD  ARG A 153     -19.195   0.135 -26.175  1.00 55.15           C
ATOM   2183 1HD  ARG A 153     -19.424  -0.909 -26.386  1.00 55.15           H
ATOM   2184 2HD  ARG A 153     -18.775   0.172 -25.170  1.00 55.15           H
ATOM   2185  NE  ARG A 153     -20.431   0.946 -26.236  1.00 55.15           N
ATOM   2186  HE  ARG A 153     -20.441   1.741 -26.844  1.00 55.15           H
ATOM   2187  CZ  ARG A 153     -21.538   0.682 -25.529  1.00 55.15           C
ATOM   2188  NH1 ARG A 153     -21.581  -0.369 -24.700  1.00 55.15           N
ATOM   2189 1HH1 ARG A 153     -20.783  -0.964 -24.605  1.00 55.15           H
ATOM   2190 2HH1 ARG A 153     -22.411  -0.559 -24.175  1.00 55.15           H
ATOM   2191  NH2 ARG A 153     -22.602   1.486 -25.663  1.00 55.15           N
ATOM   2192 1HH2 ARG A 153     -23.436   1.304 -25.143  1.00 55.15           H
ATOM   2193 2HH2 ARG A 153     -22.562   2.269 -26.284  1.00 55.15           H
ATOM   2194  HN  ARG A 153     -15.529  -1.835 -28.591  1.00 55.15           H
ATOM   2195  N   ALA A 154     -13.811   0.539 -27.457  1.00 59.72           N
ATOM   2196  CA  ALA A 154     -12.746   1.292 -26.817  1.00 59.72           C
ATOM   2197  C   ALA A 154     -12.219   2.349 -27.790  1.00 59.72           C
ATOM   2198  O   ALA A 154     -11.879   3.459 -27.382  1.00 59.72           O
ATOM   2199  HA  ALA A 154     -13.170   1.792 -25.946  1.00 59.72           H
ATOM   2200  CB  ALA A 154     -11.650   0.332 -26.350  1.00 59.72           C
ATOM   2201 1HB  ALA A 154     -12.070  -0.379 -25.639  1.00 59.72           H
ATOM   2202 2HB  ALA A 154     -11.249  -0.206 -27.209  1.00 59.72           H
ATOM   2203 3HB  ALA A 154     -10.852   0.898 -25.870  1.00 59.72           H
ATOM   2204  HN  ALA A 154     -13.601  -0.423 -27.633  1.00 59.72           H
ATOM   2205  N   HIS A 155     -12.168   1.967 -29.058  1.00 55.38           N
ATOM   2206  CA  HIS A 155     -11.492   2.778 -30.057  1.00 55.38           C
ATOM   2207  C   HIS A 155     -12.245   4.097 -30.242  1.00 55.38           C
ATOM   2208  O   HIS A 155     -11.630   5.158 -30.340  1.00 55.38           O
ATOM   2209  HA  HIS A 155     -10.497   2.989 -29.667  1.00 55.38           H
ATOM   2210  CB  HIS A 155     -11.326   2.001 -31.365  1.00 55.38           C
ATOM   2211 1HB  HIS A 155     -11.105   0.960 -31.131  1.00 55.38           H
ATOM   2212 2HB  HIS A 155     -12.273   2.012 -31.905  1.00 55.38           H
ATOM   2213  CG  HIS A 155     -10.242   2.541 -32.266  1.00 55.38           C
ATOM   2214  ND1 HIS A 155     -10.421   3.655 -33.069  1.00 55.38           N
ATOM   2215  HD1 HIS A 155     -11.256   4.201 -33.135  1.00 55.38           H
ATOM   2216  CD2 HIS A 155      -8.966   2.111 -32.483  1.00 55.38           C
ATOM   2217  HD2 HIS A 155      -8.495   1.250 -32.009  1.00 55.38           H
ATOM   2218  CE1 HIS A 155      -9.297   3.875 -33.735  1.00 55.38           C
ATOM   2219  HE1 HIS A 155      -9.122   4.680 -34.448  1.00 55.38           H
ATOM   2220  NE2 HIS A 155      -8.397   2.916 -33.371  1.00 55.38           N
ATOM   2221  HN  HIS A 155     -12.578   1.124 -29.405  1.00 55.38           H
ATOM   2222  N   THR A 156     -13.564   3.988 -30.286  1.00 61.30           N
ATOM   2223  CA  THR A 156     -14.402   5.143 -30.557  1.00 61.30           C
ATOM   2224  C   THR A 156     -14.326   6.141 -29.400  1.00 61.30           C
ATOM   2225  O   THR A 156     -14.499   7.342 -29.598  1.00 61.30           O
ATOM   2226  HA  THR A 156     -14.015   5.649 -31.441  1.00 61.30           H
ATOM   2227  CB  THR A 156     -15.821   4.644 -30.836  1.00 61.30           C
ATOM   2228  HB  THR A 156     -16.473   4.828 -29.982  1.00 61.30           H
ATOM   2229  OG1 THR A 156     -15.644   3.275 -31.190  1.00 61.30           O
ATOM   2230  HG1 THR A 156     -16.507   2.780 -31.086  1.00 61.30           H
ATOM   2231  CG2 THR A 156     -16.430   5.277 -32.088  1.00 61.30           C
ATOM   2232 1HG2 THR A 156     -15.813   5.036 -32.954  1.00 61.30           H
ATOM   2233 2HG2 THR A 156     -16.474   6.359 -31.964  1.00 61.30           H
ATOM   2234 3HG2 THR A 156     -17.437   4.888 -32.240  1.00 61.30           H
ATOM   2235  HN  THR A 156     -14.060   3.131 -30.140  1.00 61.30           H
ATOM   2236  N   TRP A 157     -14.066   5.606 -28.216  1.00 56.45           N
ATOM   2237  CA  TRP A 157     -14.158   6.397 -27.000  1.00 56.45           C
ATOM   2238  C   TRP A 157     -12.742   6.821 -26.604  1.00 56.45           C
ATOM   2239  O   TRP A 157     -12.499   7.191 -25.457  1.00 56.45           O
ATOM   2240  HA  TRP A 157     -14.762   7.277 -27.221  1.00 56.45           H
ATOM   2241  CB  TRP A 157     -14.881   5.625 -25.896  1.00 56.45           C
ATOM   2242 1HB  TRP A 157     -14.488   4.609 -25.860  1.00 56.45           H
ATOM   2243 2HB  TRP A 157     -14.656   6.088 -24.935  1.00 56.45           H
ATOM   2244  CG  TRP A 157     -16.400   5.562 -26.072  1.00 56.45           C
ATOM   2245  CD1 TRP A 157     -17.090   5.097 -27.122  1.00 56.45           C
ATOM   2246  HD1 TRP A 157     -16.634   4.686 -28.023  1.00 56.45           H
ATOM   2247  CD2 TRP A 157     -17.394   6.001 -25.123  1.00 56.45           C
ATOM   2248  NE1 TRP A 157     -18.451   5.203 -26.920  1.00 56.45           N
ATOM   2249  HE1 TRP A 157     -19.168   4.924 -27.559  1.00 56.45           H
ATOM   2250  CE2 TRP A 157     -18.642   5.771 -25.666  1.00 56.45           C
ATOM   2251  CE3 TRP A 157     -17.245   6.574 -23.848  1.00 56.45           C
ATOM   2252  HE3 TRP A 157     -16.271   6.765 -23.397  1.00 56.45           H
ATOM   2253  CZ2 TRP A 157     -19.836   6.082 -25.004  1.00 56.45           C
ATOM   2254  HZ2 TRP A 157     -20.809   5.891 -25.454  1.00 56.45           H
ATOM   2255  CZ3 TRP A 157     -18.447   6.880 -23.199  1.00 56.45           C
ATOM   2256  HZ3 TRP A 157     -18.388   7.326 -22.206  1.00 56.45           H
ATOM   2257  CH2 TRP A 157     -19.711   6.654 -23.732  1.00 56.45           C
ATOM   2258  HH2 TRP A 157     -20.601   6.921 -23.162  1.00 56.45           H
ATOM   2259  HN  TRP A 157     -13.798   4.652 -28.079  1.00 56.45           H
ATOM   2260  N   ARG A 158     -11.845   6.753 -27.577  1.00 57.23           N
ATOM   2261  CA  ARG A 158     -10.424   6.872 -27.294  1.00 57.23           C
ATOM   2262  C   ARG A 158     -10.131   8.205 -26.602  1.00 57.23           C
ATOM   2263  O   ARG A 158      -9.382   8.250 -25.627  1.00 57.23           O
ATOM   2264  HA  ARG A 158     -10.199   6.031 -26.638  1.00 57.23           H
ATOM   2265  CB  ARG A 158      -9.597   6.780 -28.578  1.00 57.23           C
ATOM   2266 1HB  ARG A 158      -9.931   5.927 -29.169  1.00 57.23           H
ATOM   2267 2HB  ARG A 158      -9.760   7.671 -29.185  1.00 57.23           H
ATOM   2268  CG  ARG A 158      -8.107   6.636 -28.262  1.00 57.23           C
ATOM   2269 1HG  ARG A 158      -7.754   7.528 -27.745  1.00 57.23           H
ATOM   2270 2HG  ARG A 158      -7.955   5.795 -27.585  1.00 57.23           H
ATOM   2271  CD  ARG A 158      -7.294   6.423 -29.540  1.00 57.23           C
ATOM   2272 1HD  ARG A 158      -7.627   5.518 -30.047  1.00 57.23           H
ATOM   2273 2HD  ARG A 158      -7.458   7.253 -30.228  1.00 57.23           H
ATOM   2274  NE  ARG A 158      -5.854   6.317 -29.211  1.00 57.23           N
ATOM   2275  HE  ARG A 158      -5.582   6.433 -28.256  1.00 57.23           H
ATOM   2276  CZ  ARG A 158      -4.894   6.074 -30.114  1.00 57.23           C
ATOM   2277  NH1 ARG A 158      -5.202   5.909 -31.407  1.00 57.23           N
ATOM   2278 1HH1 ARG A 158      -6.155   5.967 -31.706  1.00 57.23           H
ATOM   2279 2HH1 ARG A 158      -4.479   5.728 -32.075  1.00 57.23           H
ATOM   2280  NH2 ARG A 158      -3.621   5.998 -29.703  1.00 57.23           N
ATOM   2281 1HH2 ARG A 158      -2.892   5.818 -30.364  1.00 57.23           H
ATOM   2282 2HH2 ARG A 158      -3.399   6.122 -28.736  1.00 57.23           H
ATOM   2283  HN  ARG A 158     -12.074   6.620 -28.541  1.00 57.23           H
ATOM   2284  N   GLU A 159     -10.736   9.257 -27.133  1.00 63.17           N
ATOM   2285  CA  GLU A 159     -10.503  10.595 -26.615  1.00 63.17           C
ATOM   2286  C   GLU A 159     -11.128  10.742 -25.226  1.00 63.17           C
ATOM   2287  O   GLU A 159     -10.488  11.243 -24.303  1.00 63.17           O
ATOM   2288  HA  GLU A 159      -9.420  10.694 -26.545  1.00 63.17           H
ATOM   2289  CB  GLU A 159     -11.043  11.656 -27.575  1.00 63.17           C
ATOM   2290 1HB  GLU A 159     -12.055  11.392 -27.883  1.00 63.17           H
ATOM   2291 2HB  GLU A 159     -10.977  12.640 -27.110  1.00 63.17           H
ATOM   2292  CG  GLU A 159     -10.199  11.724 -28.849  1.00 63.17           C
ATOM   2293 1HG  GLU A 159      -9.146  11.829 -28.586  1.00 63.17           H
ATOM   2294 2HG  GLU A 159     -10.297  10.792 -29.405  1.00 63.17           H
ATOM   2295  CD  GLU A 159     -10.629  12.898 -29.730  1.00 63.17           C
ATOM   2296  OE1 GLU A 159      -9.815  13.287 -30.595  1.00 63.17           O
ATOM   2297  OE2 GLU A 159     -11.763  13.380 -29.519  1.00 63.17           O
ATOM   2298  HN  GLU A 159     -11.373   9.207 -27.902  1.00 63.17           H
ATOM   2299  N   LYS A 160     -12.372  10.297 -25.122  1.00 68.76           N
ATOM   2300  CA  LYS A 160     -13.111  10.425 -23.878  1.00 68.76           C
ATOM   2301  C   LYS A 160     -12.377   9.663 -22.773  1.00 68.76           C
ATOM   2302  O   LYS A 160     -12.441  10.042 -21.604  1.00 68.76           O
ATOM   2303  HA  LYS A 160     -13.127  11.483 -23.615  1.00 68.76           H
ATOM   2304  CB  LYS A 160     -14.563   9.984 -24.069  1.00 68.76           C
ATOM   2305 1HB  LYS A 160     -14.590   8.988 -24.510  1.00 68.76           H
ATOM   2306 2HB  LYS A 160     -15.057   9.916 -23.100  1.00 68.76           H
ATOM   2307  CG  LYS A 160     -15.321  10.965 -24.966  1.00 68.76           C
ATOM   2308 1HG  LYS A 160     -15.209  11.978 -24.579  1.00 68.76           H
ATOM   2309 2HG  LYS A 160     -14.889  10.957 -25.966  1.00 68.76           H
ATOM   2310  CD  LYS A 160     -16.806  10.604 -25.043  1.00 68.76           C
ATOM   2311 1HD  LYS A 160     -16.919   9.601 -25.454  1.00 68.76           H
ATOM   2312 2HD  LYS A 160     -17.232  10.587 -24.040  1.00 68.76           H
ATOM   2313  CE  LYS A 160     -17.570  11.606 -25.911  1.00 68.76           C
ATOM   2314 1HE  LYS A 160     -17.468  12.608 -25.495  1.00 68.76           H
ATOM   2315 2HE  LYS A 160     -17.139  11.631 -26.912  1.00 68.76           H
ATOM   2316  NZ  LYS A 160     -19.001  11.238 -25.989  1.00 68.76           N
ATOM   2317 1HZ  LYS A 160     -19.494  11.918 -26.558  1.00 68.76           H
ATOM   2318 2HZ  LYS A 160     -19.091  10.319 -26.408  1.00 68.76           H
ATOM   2319 3HZ  LYS A 160     -19.398  11.225 -25.056  1.00 68.76           H
ATOM   2320  HN  LYS A 160     -12.873   9.856 -25.867  1.00 68.76           H
ATOM   2321  N   ARG A 161     -11.697   8.602 -23.181  1.00 66.61           N
ATOM   2322  CA  ARG A 161     -11.014   7.739 -22.232  1.00 66.61           C
ATOM   2323  C   ARG A 161      -9.967   8.534 -21.450  1.00 66.61           C
ATOM   2324  O   ARG A 161      -9.786   8.320 -20.253  1.00 66.61           O
ATOM   2325  HA  ARG A 161     -11.801   7.373 -21.573  1.00 66.61           H
ATOM   2326  CB  ARG A 161     -10.330   6.570 -22.943  1.00 66.61           C
ATOM   2327 1HB  ARG A 161      -9.908   6.911 -23.888  1.00 66.61           H
ATOM   2328 2HB  ARG A 161      -9.501   6.205 -22.337  1.00 66.61           H
ATOM   2329  CG  ARG A 161     -11.319   5.432 -23.202  1.00 66.61           C
ATOM   2330 1HG  ARG A 161     -11.618   4.983 -22.255  1.00 66.61           H
ATOM   2331 2HG  ARG A 161     -12.223   5.828 -23.666  1.00 66.61           H
ATOM   2332  CD  ARG A 161     -10.702   4.363 -24.106  1.00 66.61           C
ATOM   2333 1HD  ARG A 161     -10.499   4.783 -25.092  1.00 66.61           H
ATOM   2334 2HD  ARG A 161      -9.746   4.036 -23.696  1.00 66.61           H
ATOM   2335  NE  ARG A 161     -11.621   3.210 -24.228  1.00 66.61           N
ATOM   2336  HE  ARG A 161     -12.603   3.395 -24.257  1.00 66.61           H
ATOM   2337  CZ  ARG A 161     -11.219   1.934 -24.303  1.00 66.61           C
ATOM   2338  NH1 ARG A 161      -9.915   1.628 -24.269  1.00 66.61           N
ATOM   2339 1HH1 ARG A 161      -9.233   2.355 -24.188  1.00 66.61           H
ATOM   2340 2HH1 ARG A 161      -9.624   0.673 -24.325  1.00 66.61           H
ATOM   2341  NH2 ARG A 161     -12.142   0.968 -24.411  1.00 66.61           N
ATOM   2342 1HH2 ARG A 161     -11.859   0.010 -24.468  1.00 66.61           H
ATOM   2343 2HH2 ARG A 161     -13.113   1.204 -24.436  1.00 66.61           H
ATOM   2344  HN  ARG A 161     -11.608   8.330 -24.140  1.00 66.61           H
ATOM   2345  N   LEU A 162      -9.304   9.436 -22.159  1.00 77.79           N
ATOM   2346  CA  LEU A 162      -8.237  10.222 -21.562  1.00 77.79           C
ATOM   2347  C   LEU A 162      -8.831  11.171 -20.520  1.00 77.79           C
ATOM   2348  O   LEU A 162      -8.214  11.429 -19.487  1.00 77.79           O
ATOM   2349  HA  LEU A 162      -7.566   9.528 -21.055  1.00 77.79           H
ATOM   2350  CB  LEU A 162      -7.422  10.930 -22.646  1.00 77.79           C
ATOM   2351 1HB  LEU A 162      -7.192  10.209 -23.429  1.00 77.79           H
ATOM   2352 2HB  LEU A 162      -8.047  11.701 -23.096  1.00 77.79           H
ATOM   2353  CG  LEU A 162      -6.114  11.577 -22.186  1.00 77.79           C
ATOM   2354  HG  LEU A 162      -6.311  12.133 -21.270  1.00 77.79           H
ATOM   2355  CD1 LEU A 162      -5.065  10.514 -21.852  1.00 77.79           C
ATOM   2356 1HD1 LEU A 162      -5.438   9.873 -21.053  1.00 77.79           H
ATOM   2357 2HD1 LEU A 162      -4.864   9.911 -22.738  1.00 77.79           H
ATOM   2358 3HD1 LEU A 162      -4.145  11.001 -21.529  1.00 77.79           H
ATOM   2359  CD2 LEU A 162      -5.604  12.580 -23.223  1.00 77.79           C
ATOM   2360 1HD2 LEU A 162      -5.427  12.067 -24.168  1.00 77.79           H
ATOM   2361 2HD2 LEU A 162      -6.349  13.363 -23.368  1.00 77.79           H
ATOM   2362 3HD2 LEU A 162      -4.673  13.025 -22.871  1.00 77.79           H
ATOM   2363  HN  LEU A 162      -9.485   9.633 -23.123  1.00 77.79           H
ATOM   2364  N   LEU A 163     -10.022  11.665 -20.826  1.00 81.17           N
ATOM   2365  CA  LEU A 163     -10.724  12.548 -19.910  1.00 81.17           C
ATOM   2366  C   LEU A 163     -11.125  11.765 -18.659  1.00 81.17           C
ATOM   2367  O   LEU A 163     -10.869  12.203 -17.539  1.00 81.17           O
ATOM   2368  HA  LEU A 163     -10.028  13.334 -19.617  1.00 81.17           H
ATOM   2369  CB  LEU A 163     -11.900  13.226 -20.616  1.00 81.17           C
ATOM   2370 1HB  LEU A 163     -11.529  13.699 -21.525  1.00 81.17           H
ATOM   2371 2HB  LEU A 163     -12.607  12.455 -20.923  1.00 81.17           H
ATOM   2372  CG  LEU A 163     -12.657  14.276 -19.800  1.00 81.17           C
ATOM   2373  HG  LEU A 163     -12.931  13.832 -18.842  1.00 81.17           H
ATOM   2374  CD1 LEU A 163     -11.767  15.484 -19.500  1.00 81.17           C
ATOM   2375 1HD1 LEU A 163     -10.895  15.160 -18.931  1.00 81.17           H
ATOM   2376 2HD1 LEU A 163     -11.441  15.937 -20.436  1.00 81.17           H
ATOM   2377 3HD1 LEU A 163     -12.329  16.214 -18.919  1.00 81.17           H
ATOM   2378  CD2 LEU A 163     -13.956  14.681 -20.498  1.00 81.17           C
ATOM   2379 1HD2 LEU A 163     -13.727  15.099 -21.478  1.00 81.17           H
ATOM   2380 2HD2 LEU A 163     -14.594  13.804 -20.617  1.00 81.17           H
ATOM   2381 3HD2 LEU A 163     -14.475  15.428 -19.897  1.00 81.17           H
ATOM   2382  HN  LEU A 163     -10.505  11.471 -21.680  1.00 81.17           H
ATOM   2383  N   TYR A 164     -11.748  10.619 -18.893  1.00 75.48           N
ATOM   2384  CA  TYR A 164     -12.205   9.779 -17.798  1.00 75.48           C
ATOM   2385  C   TYR A 164     -11.033   9.348 -16.913  1.00 75.48           C
ATOM   2386  O   TYR A 164     -11.177   9.243 -15.696  1.00 75.48           O
ATOM   2387  HA  TYR A 164     -12.908  10.358 -17.200  1.00 75.48           H
ATOM   2388  CB  TYR A 164     -12.821   8.538 -18.448  1.00 75.48           C
ATOM   2389 1HB  TYR A 164     -12.166   8.197 -19.250  1.00 75.48           H
ATOM   2390 2HB  TYR A 164     -12.863   7.737 -17.709  1.00 75.48           H
ATOM   2391  CG  TYR A 164     -14.224   8.764 -19.015  1.00 75.48           C
ATOM   2392  CD1 TYR A 164     -15.227   9.249 -18.201  1.00 75.48           C
ATOM   2393  HD1 TYR A 164     -15.020   9.470 -17.154  1.00 75.48           H
ATOM   2394  CD2 TYR A 164     -14.485   8.484 -20.341  1.00 75.48           C
ATOM   2395  HD2 TYR A 164     -13.692   8.101 -20.984  1.00 75.48           H
ATOM   2396  CE1 TYR A 164     -16.547   9.462 -18.735  1.00 75.48           C
ATOM   2397  HE1 TYR A 164     -17.349   9.844 -18.103  1.00 75.48           H
ATOM   2398  CE2 TYR A 164     -15.805   8.697 -20.875  1.00 75.48           C
ATOM   2399  HE2 TYR A 164     -16.026   8.480 -21.920  1.00 75.48           H
ATOM   2400  CZ  TYR A 164     -16.771   9.175 -20.046  1.00 75.48           C
ATOM   2401  OH  TYR A 164     -18.018   9.377 -20.550  1.00 75.48           O
ATOM   2402  HH  TYR A 164     -18.623   9.728 -19.836  1.00 75.48           H
ATOM   2403  HN  TYR A 164     -11.942  10.263 -19.807  1.00 75.48           H
ATOM   2404  N   SER A 165      -9.901   9.109 -17.559  1.00 85.41           N
ATOM   2405  CA  SER A 165      -8.714   8.666 -16.848  1.00 85.41           C
ATOM   2406  C   SER A 165      -8.275   9.735 -15.846  1.00 85.41           C
ATOM   2407  O   SER A 165      -7.828   9.413 -14.746  1.00 85.41           O
ATOM   2408  HA  SER A 165      -9.010   7.754 -16.330  1.00 85.41           H
ATOM   2409  CB  SER A 165      -7.575   8.352 -17.821  1.00 85.41           C
ATOM   2410 1HB  SER A 165      -6.772   7.844 -17.287  1.00 85.41           H
ATOM   2411 2HB  SER A 165      -7.933   7.664 -18.588  1.00 85.41           H
ATOM   2412  OG  SER A 165      -7.063   9.528 -18.441  1.00 85.41           O
ATOM   2413  HG  SER A 165      -7.808  10.166 -18.634  1.00 85.41           H
ATOM   2414  HN  SER A 165      -9.788   9.214 -18.547  1.00 85.41           H
ATOM   2415  N   LYS A 166      -8.417  10.985 -16.261  1.00 82.61           N
ATOM   2416  CA  LYS A 166      -8.081  12.104 -15.397  1.00 82.61           C
ATOM   2417  C   LYS A 166      -9.041  12.128 -14.205  1.00 82.61           C
ATOM   2418  O   LYS A 166      -8.610  12.251 -13.060  1.00 82.61           O
ATOM   2419  HA  LYS A 166      -7.071  11.937 -15.023  1.00 82.61           H
ATOM   2420  CB  LYS A 166      -8.058  13.409 -16.195  1.00 82.61           C
ATOM   2421 1HB  LYS A 166      -8.970  13.495 -16.786  1.00 82.61           H
ATOM   2422 2HB  LYS A 166      -8.042  14.258 -15.511  1.00 82.61           H
ATOM   2423  CG  LYS A 166      -6.838  13.467 -17.116  1.00 82.61           C
ATOM   2424 1HG  LYS A 166      -5.928  13.361 -16.527  1.00 82.61           H
ATOM   2425 2HG  LYS A 166      -6.866  12.631 -17.815  1.00 82.61           H
ATOM   2426  CD  LYS A 166      -6.799  14.785 -17.892  1.00 82.61           C
ATOM   2427 1HD  LYS A 166      -7.694  14.875 -18.509  1.00 82.61           H
ATOM   2428 2HD  LYS A 166      -6.808  15.623 -17.194  1.00 82.61           H
ATOM   2429  CE  LYS A 166      -5.553  14.865 -18.776  1.00 82.61           C
ATOM   2430 1HE  LYS A 166      -4.662  14.686 -18.175  1.00 82.61           H
ATOM   2431 2HE  LYS A 166      -5.588  14.083 -19.535  1.00 82.61           H
ATOM   2432  NZ  LYS A 166      -5.462  16.191 -19.427  1.00 82.61           N
ATOM   2433 1HZ  LYS A 166      -4.641  16.221 -20.020  1.00 82.61           H
ATOM   2434 2HZ  LYS A 166      -6.291  16.349 -19.989  1.00 82.61           H
ATOM   2435 3HZ  LYS A 166      -5.393  16.911 -18.717  1.00 82.61           H
ATOM   2436  HN  LYS A 166      -8.754  11.238 -17.168  1.00 82.61           H
ATOM   2437  N   MET A 167     -10.323  12.010 -14.517  1.00 84.14           N
ATOM   2438  CA  MET A 167     -11.350  12.066 -13.491  1.00 84.14           C
ATOM   2439  C   MET A 167     -11.169  10.941 -12.470  1.00 84.14           C
ATOM   2440  O   MET A 167     -11.243  11.173 -11.265  1.00 84.14           O
ATOM   2441  HA  MET A 167     -11.225  13.032 -13.002  1.00 84.14           H
ATOM   2442  CB  MET A 167     -12.730  11.947 -14.142  1.00 84.14           C
ATOM   2443 1HB  MET A 167     -12.757  11.069 -14.787  1.00 84.14           H
ATOM   2444 2HB  MET A 167     -13.488  11.801 -13.373  1.00 84.14           H
ATOM   2445  CG  MET A 167     -13.059  13.197 -14.960  1.00 84.14           C
ATOM   2446 1HG  MET A 167     -13.032  14.079 -14.319  1.00 84.14           H
ATOM   2447 2HG  MET A 167     -12.308  13.343 -15.736  1.00 84.14           H
ATOM   2448  SD  MET A 167     -14.675  13.033 -15.701  1.00 84.14           S
ATOM   2449  CE  MET A 167     -15.701  13.229 -14.254  1.00 84.14           C
ATOM   2450 1HE  MET A 167     -15.464  12.448 -13.532  1.00 84.14           H
ATOM   2451 2HE  MET A 167     -15.516  14.206 -13.807  1.00 84.14           H
ATOM   2452 3HE  MET A 167     -16.751  13.153 -14.540  1.00 84.14           H
ATOM   2453  HN  MET A 167     -10.663  11.878 -15.448  1.00 84.14           H
ATOM   2454  N   VAL A 168     -10.934   9.745 -12.991  1.00 91.51           N
ATOM   2455  CA  VAL A 168     -10.796   8.573 -12.143  1.00 91.51           C
ATOM   2456  C   VAL A 168      -9.612   8.772 -11.195  1.00 91.51           C
ATOM   2457  O   VAL A 168      -9.706   8.471 -10.006  1.00 91.51           O
ATOM   2458  HA  VAL A 168     -11.708   8.486 -11.552  1.00 91.51           H
ATOM   2459  CB  VAL A 168     -10.668   7.316 -13.005  1.00 91.51           C
ATOM   2460  HB  VAL A 168      -9.868   7.483 -13.725  1.00 91.51           H
ATOM   2461  CG1 VAL A 168     -10.288   6.103 -12.153  1.00 91.51           C
ATOM   2462 1HG1 VAL A 168      -9.333   6.289 -11.662  1.00 91.51           H
ATOM   2463 2HG1 VAL A 168     -11.057   5.934 -11.399  1.00 91.51           H
ATOM   2464 3HG1 VAL A 168     -10.204   5.223 -12.790  1.00 91.51           H
ATOM   2465  CG2 VAL A 168     -11.957   7.054 -13.787  1.00 91.51           C
ATOM   2466 1HG2 VAL A 168     -12.784   6.917 -13.090  1.00 91.51           H
ATOM   2467 2HG2 VAL A 168     -12.167   7.903 -14.437  1.00 91.51           H
ATOM   2468 3HG2 VAL A 168     -11.839   6.154 -14.391  1.00 91.51           H
ATOM   2469  HN  VAL A 168     -10.839   9.571 -13.971  1.00 91.51           H
ATOM   2470  N   CYS A 169      -8.523   9.276 -11.758  1.00 92.76           N
ATOM   2471  CA  CYS A 169      -7.322   9.520 -10.977  1.00 92.76           C
ATOM   2472  C   CYS A 169      -7.674  10.485  -9.843  1.00 92.76           C
ATOM   2473  O   CYS A 169      -7.326  10.244  -8.688  1.00 92.76           O
ATOM   2474  HA  CYS A 169      -7.005   8.555 -10.580  1.00 92.76           H
ATOM   2475  CB  CYS A 169      -6.181  10.052 -11.846  1.00 92.76           C
ATOM   2476 1HB  CYS A 169      -6.539  10.872 -12.469  1.00 92.76           H
ATOM   2477 2HB  CYS A 169      -5.389  10.454 -11.214  1.00 92.76           H
ATOM   2478  SG  CYS A 169      -5.518   8.711 -12.900  1.00 92.76           S
ATOM   2479  HG  CYS A 169      -6.503   8.737 -13.793  1.00 92.76           H
ATOM   2480  HN  CYS A 169      -8.454   9.516 -12.726  1.00 92.76           H
ATOM   2481  N   PHE A 170      -8.359  11.557 -10.213  1.00 92.69           N
ATOM   2482  CA  PHE A 170      -8.728  12.579  -9.248  1.00 92.69           C
ATOM   2483  C   PHE A 170      -9.594  11.991  -8.131  1.00 92.69           C
ATOM   2484  O   PHE A 170      -9.367  12.267  -6.954  1.00 92.69           O
ATOM   2485  HA  PHE A 170      -7.804  12.969  -8.821  1.00 92.69           H
ATOM   2486  CB  PHE A 170      -9.537  13.635 -10.002  1.00 92.69           C
ATOM   2487 1HB  PHE A 170      -8.942  14.007 -10.836  1.00 92.69           H
ATOM   2488 2HB  PHE A 170     -10.423  13.164 -10.428  1.00 92.69           H
ATOM   2489  CG  PHE A 170      -9.974  14.819  -9.137  1.00 92.69           C
ATOM   2490  CD1 PHE A 170     -11.256  14.899  -8.690  1.00 92.69           C
ATOM   2491  HD1 PHE A 170     -11.972  14.119  -8.948  1.00 92.69           H
ATOM   2492  CD2 PHE A 170      -9.080  15.793  -8.816  1.00 92.69           C
ATOM   2493  HD2 PHE A 170      -8.053  15.729  -9.175  1.00 92.69           H
ATOM   2494  CE1 PHE A 170     -11.661  15.998  -7.888  1.00 92.69           C
ATOM   2495  HE1 PHE A 170     -12.688  16.062  -7.529  1.00 92.69           H
ATOM   2496  CE2 PHE A 170      -9.485  16.892  -8.013  1.00 92.69           C
ATOM   2497  HE2 PHE A 170      -8.768  17.672  -7.756  1.00 92.69           H
ATOM   2498  CZ  PHE A 170     -10.767  16.972  -7.566  1.00 92.69           C
ATOM   2499  HZ  PHE A 170     -11.077  17.815  -6.950  1.00 92.69           H
ATOM   2500  HN  PHE A 170      -8.661  11.732 -11.150  1.00 92.69           H
ATOM   2501  N   THR A 171     -10.568  11.192  -8.540  1.00 92.20           N
ATOM   2502  CA  THR A 171     -11.478  10.574  -7.590  1.00 92.20           C
ATOM   2503  C   THR A 171     -10.702   9.703  -6.599  1.00 92.20           C
ATOM   2504  O   THR A 171     -11.022   9.673  -5.411  1.00 92.20           O
ATOM   2505  HA  THR A 171     -11.960  11.363  -7.013  1.00 92.20           H
ATOM   2506  CB  THR A 171     -12.534   9.801  -8.381  1.00 92.20           C
ATOM   2507  HB  THR A 171     -12.092   8.939  -8.882  1.00 92.20           H
ATOM   2508  OG1 THR A 171     -13.113  10.781  -9.238  1.00 92.20           O
ATOM   2509  HG1 THR A 171     -12.628  10.799 -10.113  1.00 92.20           H
ATOM   2510  CG2 THR A 171     -13.700   9.338  -7.504  1.00 92.20           C
ATOM   2511 1HG2 THR A 171     -14.184  10.206  -7.056  1.00 92.20           H
ATOM   2512 2HG2 THR A 171     -13.325   8.684  -6.716  1.00 92.20           H
ATOM   2513 3HG2 THR A 171     -14.421   8.794  -8.115  1.00 92.20           H
ATOM   2514  HN  THR A 171     -10.741  10.966  -9.498  1.00 92.20           H
ATOM   2515  N   ILE A 172      -9.698   9.017  -7.123  1.00 92.90           N
ATOM   2516  CA  ILE A 172      -8.897   8.121  -6.306  1.00 92.90           C
ATOM   2517  C   ILE A 172      -8.163   8.932  -5.236  1.00 92.90           C
ATOM   2518  O   ILE A 172      -8.150   8.554  -4.066  1.00 92.90           O
ATOM   2519  HA  ILE A 172      -9.580   7.433  -5.810  1.00 92.90           H
ATOM   2520  CB  ILE A 172      -7.968   7.281  -7.185  1.00 92.90           C
ATOM   2521  HB  ILE A 172      -7.503   7.941  -7.918  1.00 92.90           H
ATOM   2522  CG1 ILE A 172      -8.755   6.225  -7.963  1.00 92.90           C
ATOM   2523 1HG1 ILE A 172      -9.095   5.445  -7.282  1.00 92.90           H
ATOM   2524 2HG1 ILE A 172      -9.646   6.679  -8.399  1.00 92.90           H
ATOM   2525  CG2 ILE A 172      -6.841   6.661  -6.357  1.00 92.90           C
ATOM   2526 1HG2 ILE A 172      -6.257   7.452  -5.887  1.00 92.90           H
ATOM   2527 2HG2 ILE A 172      -7.268   6.019  -5.586  1.00 92.90           H
ATOM   2528 3HG2 ILE A 172      -6.196   6.069  -7.006  1.00 92.90           H
ATOM   2529  CD1 ILE A 172      -7.899   5.607  -9.070  1.00 92.90           C
ATOM   2530 1HD1 ILE A 172      -7.581   6.387  -9.762  1.00 92.90           H
ATOM   2531 2HD1 ILE A 172      -7.021   5.134  -8.628  1.00 92.90           H
ATOM   2532 3HD1 ILE A 172      -8.483   4.860  -9.607  1.00 92.90           H
ATOM   2533  HN  ILE A 172      -9.429   9.065  -8.085  1.00 92.90           H
ATOM   2534  N   TRP A 173      -7.571  10.033  -5.676  1.00 91.13           N
ATOM   2535  CA  TRP A 173      -6.756  10.849  -4.791  1.00 91.13           C
ATOM   2536  C   TRP A 173      -7.664  11.407  -3.693  1.00 91.13           C
ATOM   2537  O   TRP A 173      -7.295  11.410  -2.520  1.00 91.13           O
ATOM   2538  HA  TRP A 173      -5.994  10.205  -4.353  1.00 91.13           H
ATOM   2539  CB  TRP A 173      -6.022  11.940  -5.573  1.00 91.13           C
ATOM   2540 1HB  TRP A 173      -6.716  12.395  -6.280  1.00 91.13           H
ATOM   2541 2HB  TRP A 173      -5.713  12.723  -4.881  1.00 91.13           H
ATOM   2542  CG  TRP A 173      -4.794  11.440  -6.336  1.00 91.13           C
ATOM   2543  CD1 TRP A 173      -4.637  11.322  -7.661  1.00 91.13           C
ATOM   2544  HD1 TRP A 173      -5.401  11.580  -8.395  1.00 91.13           H
ATOM   2545  CD2 TRP A 173      -3.548  10.992  -5.761  1.00 91.13           C
ATOM   2546  NE1 TRP A 173      -3.387  10.833  -7.981  1.00 91.13           N
ATOM   2547  HE1 TRP A 173      -3.037  10.659  -8.902  1.00 91.13           H
ATOM   2548  CE2 TRP A 173      -2.704  10.626  -6.789  1.00 91.13           C
ATOM   2549  CE3 TRP A 173      -3.148  10.899  -4.416  1.00 91.13           C
ATOM   2550  HE3 TRP A 173      -3.796  11.182  -3.586  1.00 91.13           H
ATOM   2551  CZ2 TRP A 173      -1.407  10.142  -6.580  1.00 91.13           C
ATOM   2552  HZ2 TRP A 173      -0.759   9.859  -7.410  1.00 91.13           H
ATOM   2553  CZ3 TRP A 173      -1.849  10.414  -4.224  1.00 91.13           C
ATOM   2554  HZ3 TRP A 173      -1.488  10.322  -3.200  1.00 91.13           H
ATOM   2555  CH2 TRP A 173      -0.987  10.041  -5.249  1.00 91.13           C
ATOM   2556  HH2 TRP A 173       0.012   9.672  -5.016  1.00 91.13           H
ATOM   2557  HN  TRP A 173      -7.641  10.369  -6.615  1.00 91.13           H
ATOM   2558  N   VAL A 174      -8.833  11.867  -4.114  1.00 94.97           N
ATOM   2559  CA  VAL A 174      -9.788  12.445  -3.183  1.00 94.97           C
ATOM   2560  C   VAL A 174     -10.205  11.385  -2.163  1.00 94.97           C
ATOM   2561  O   VAL A 174     -10.257  11.658  -0.964  1.00 94.97           O
ATOM   2562  HA  VAL A 174      -9.286  13.258  -2.659  1.00 94.97           H
ATOM   2563  CB  VAL A 174     -10.973  13.036  -3.950  1.00 94.97           C
ATOM   2564  HB  VAL A 174     -11.369  12.261  -4.605  1.00 94.97           H
ATOM   2565  CG1 VAL A 174     -12.090  13.458  -2.993  1.00 94.97           C
ATOM   2566 1HG1 VAL A 174     -12.435  12.589  -2.432  1.00 94.97           H
ATOM   2567 2HG1 VAL A 174     -11.711  14.210  -2.301  1.00 94.97           H
ATOM   2568 3HG1 VAL A 174     -12.919  13.874  -3.563  1.00 94.97           H
ATOM   2569  CG2 VAL A 174     -10.529  14.210  -4.825  1.00 94.97           C
ATOM   2570 1HG2 VAL A 174     -10.096  14.988  -4.197  1.00 94.97           H
ATOM   2571 2HG2 VAL A 174      -9.785  13.866  -5.544  1.00 94.97           H
ATOM   2572 3HG2 VAL A 174     -11.391  14.611  -5.359  1.00 94.97           H
ATOM   2573  HN  VAL A 174      -9.131  11.849  -5.068  1.00 94.97           H
ATOM   2574  N   LEU A 175     -10.492  10.197  -2.675  1.00 89.70           N
ATOM   2575  CA  LEU A 175     -10.970   9.114  -1.832  1.00 89.70           C
ATOM   2576  C   LEU A 175      -9.888   8.753  -0.812  1.00 89.70           C
ATOM   2577  O   LEU A 175     -10.173   8.604   0.375  1.00 89.70           O
ATOM   2578  HA  LEU A 175     -11.843   9.480  -1.293  1.00 89.70           H
ATOM   2579  CB  LEU A 175     -11.428   7.931  -2.687  1.00 89.70           C
ATOM   2580 1HB  LEU A 175     -12.199   8.282  -3.373  1.00 89.70           H
ATOM   2581 2HB  LEU A 175     -10.587   7.600  -3.295  1.00 89.70           H
ATOM   2582  CG  LEU A 175     -11.976   6.724  -1.924  1.00 89.70           C
ATOM   2583  HG  LEU A 175     -11.225   6.409  -1.198  1.00 89.70           H
ATOM   2584  CD1 LEU A 175     -13.235   7.096  -1.138  1.00 89.70           C
ATOM   2585 1HD1 LEU A 175     -12.997   7.884  -0.423  1.00 89.70           H
ATOM   2586 2HD1 LEU A 175     -14.001   7.451  -1.827  1.00 89.70           H
ATOM   2587 3HD1 LEU A 175     -13.603   6.220  -0.605  1.00 89.70           H
ATOM   2588  CD2 LEU A 175     -12.216   5.542  -2.866  1.00 89.70           C
ATOM   2589 1HD2 LEU A 175     -12.938   5.829  -3.630  1.00 89.70           H
ATOM   2590 2HD2 LEU A 175     -11.277   5.259  -3.341  1.00 89.70           H
ATOM   2591 3HD2 LEU A 175     -12.605   4.698  -2.297  1.00 89.70           H
ATOM   2592  HN  LEU A 175     -10.404   9.970  -3.645  1.00 89.70           H
ATOM   2593  N   ALA A 176      -8.668   8.621  -1.313  1.00 94.49           N
ATOM   2594  CA  ALA A 176      -7.555   8.210  -0.474  1.00 94.49           C
ATOM   2595  C   ALA A 176      -7.342   9.250   0.629  1.00 94.49           C
ATOM   2596  O   ALA A 176      -7.051   8.898   1.771  1.00 94.49           O
ATOM   2597  HA  ALA A 176      -7.818   7.257  -0.016  1.00 94.49           H
ATOM   2598  CB  ALA A 176      -6.308   8.015  -1.339  1.00 94.49           C
ATOM   2599 1HB  ALA A 176      -6.503   7.246  -2.087  1.00 94.49           H
ATOM   2600 2HB  ALA A 176      -6.061   8.952  -1.837  1.00 94.49           H
ATOM   2601 3HB  ALA A 176      -5.474   7.706  -0.710  1.00 94.49           H
ATOM   2602  HN  ALA A 176      -8.435   8.791  -2.270  1.00 94.49           H
ATOM   2603  N   ALA A 177      -7.495  10.510   0.248  1.00 94.46           N
ATOM   2604  CA  ALA A 177      -7.308  11.603   1.186  1.00 94.46           C
ATOM   2605  C   ALA A 177      -8.330  11.479   2.318  1.00 94.46           C
ATOM   2606  O   ALA A 177      -7.983  11.616   3.490  1.00 94.46           O
ATOM   2607  HA  ALA A 177      -6.304  11.515   1.603  1.00 94.46           H
ATOM   2608  CB  ALA A 177      -7.418  12.937   0.445  1.00 94.46           C
ATOM   2609 1HB  ALA A 177      -6.652  12.987  -0.329  1.00 94.46           H
ATOM   2610 2HB  ALA A 177      -8.404  13.017  -0.014  1.00 94.46           H
ATOM   2611 3HB  ALA A 177      -7.278  13.757   1.149  1.00 94.46           H
ATOM   2612  HN  ALA A 177      -7.741  10.787  -0.681  1.00 94.46           H
ATOM   2613  N   ALA A 178      -9.569  11.220   1.927  1.00 94.80           N
ATOM   2614  CA  ALA A 178     -10.655  11.139   2.889  1.00 94.80           C
ATOM   2615  C   ALA A 178     -10.399   9.972   3.845  1.00 94.80           C
ATOM   2616  O   ALA A 178     -10.712  10.057   5.031  1.00 94.80           O
ATOM   2617  HA  ALA A 178     -10.664  12.069   3.458  1.00 94.80           H
ATOM   2618  CB  ALA A 178     -11.986  11.003   2.146  1.00 94.80           C
ATOM   2619 1HB  ALA A 178     -12.134  11.871   1.503  1.00 94.80           H
ATOM   2620 2HB  ALA A 178     -11.972  10.099   1.538  1.00 94.80           H
ATOM   2621 3HB  ALA A 178     -12.801  10.943   2.868  1.00 94.80           H
ATOM   2622  HN  ALA A 178      -9.835  11.067   0.975  1.00 94.80           H
ATOM   2623  N   LEU A 179      -9.833   8.909   3.291  1.00 91.58           N
ATOM   2624  CA  LEU A 179      -9.602   7.699   4.061  1.00 91.58           C
ATOM   2625  C   LEU A 179      -8.448   7.934   5.038  1.00 91.58           C
ATOM   2626  O   LEU A 179      -8.176   7.095   5.896  1.00 91.58           O
ATOM   2627  HA  LEU A 179     -10.506   7.500   4.636  1.00 91.58           H
ATOM   2628  CB  LEU A 179      -9.386   6.505   3.129  1.00 91.58           C
ATOM   2629 1HB  LEU A 179      -8.591   6.756   2.427  1.00 91.58           H
ATOM   2630 2HB  LEU A 179      -9.030   5.664   3.725  1.00 91.58           H
ATOM   2631  CG  LEU A 179     -10.608   6.047   2.331  1.00 91.58           C
ATOM   2632  HG  LEU A 179     -11.017   6.911   1.807  1.00 91.58           H
ATOM   2633  CD1 LEU A 179     -10.216   5.018   1.269  1.00 91.58           C
ATOM   2634 1HD1 LEU A 179      -9.496   5.462   0.582  1.00 91.58           H
ATOM   2635 2HD1 LEU A 179      -9.769   4.149   1.752  1.00 91.58           H
ATOM   2636 3HD1 LEU A 179     -11.103   4.710   0.716  1.00 91.58           H
ATOM   2637  CD2 LEU A 179     -11.705   5.522   3.260  1.00 91.58           C
ATOM   2638 1HD2 LEU A 179     -11.323   4.676   3.831  1.00 91.58           H
ATOM   2639 2HD2 LEU A 179     -12.011   6.313   3.945  1.00 91.58           H
ATOM   2640 3HD2 LEU A 179     -12.562   5.204   2.667  1.00 91.58           H
ATOM   2641  HN  LEU A 179      -9.536   8.867   2.338  1.00 91.58           H
ATOM   2642  N   CYS A 180      -7.800   9.078   4.875  1.00 90.46           N
ATOM   2643  CA  CYS A 180      -6.632   9.397   5.677  1.00 90.46           C
ATOM   2644  C   CYS A 180      -7.066  10.331   6.809  1.00 90.46           C
ATOM   2645  O   CYS A 180      -6.249  10.730   7.637  1.00 90.46           O
ATOM   2646  HA  CYS A 180      -6.258   8.454   6.075  1.00 90.46           H
ATOM   2647  CB  CYS A 180      -5.514  10.009   4.830  1.00 90.46           C
ATOM   2648 1HB  CYS A 180      -5.870  10.918   4.345  1.00 90.46           H
ATOM   2649 2HB  CYS A 180      -4.678  10.295   5.468  1.00 90.46           H
ATOM   2650  SG  CYS A 180      -4.954   8.806   3.569  1.00 90.46           S
ATOM   2651  HG  CYS A 180      -6.131   8.685   2.961  1.00 90.46           H
ATOM   2652  HN  CYS A 180      -8.061   9.779   4.211  1.00 90.46           H
ATOM   2653  N   ILE A 181      -8.352  10.651   6.808  1.00 90.18           N
ATOM   2654  CA  ILE A 181      -8.893  11.577   7.788  1.00 90.18           C
ATOM   2655  C   ILE A 181      -8.598  11.054   9.195  1.00 90.18           C
ATOM   2656  O   ILE A 181      -8.112  11.795  10.048  1.00 90.18           O
ATOM   2657  HA  ILE A 181      -8.376  12.529   7.659  1.00 90.18           H
ATOM   2658  CB  ILE A 181     -10.379  11.829   7.524  1.00 90.18           C
ATOM   2659  HB  ILE A 181     -10.866  10.867   7.368  1.00 90.18           H
ATOM   2660  CG1 ILE A 181     -10.578  12.648   6.247  1.00 90.18           C
ATOM   2661 1HG1 ILE A 181     -10.175  13.651   6.388  1.00 90.18           H
ATOM   2662 2HG1 ILE A 181     -10.020  12.193   5.428  1.00 90.18           H
ATOM   2663  CG2 ILE A 181     -11.047  12.483   8.735  1.00 90.18           C
ATOM   2664 1HG2 ILE A 181     -10.952  11.828   9.601  1.00 90.18           H
ATOM   2665 2HG2 ILE A 181     -10.563  13.437   8.946  1.00 90.18           H
ATOM   2666 3HG2 ILE A 181     -12.103  12.651   8.520  1.00 90.18           H
ATOM   2667  CD1 ILE A 181     -12.060  12.735   5.877  1.00 90.18           C
ATOM   2668 1HD1 ILE A 181     -12.453  11.732   5.713  1.00 90.18           H
ATOM   2669 2HD1 ILE A 181     -12.609  13.213   6.688  1.00 90.18           H
ATOM   2670 3HD1 ILE A 181     -12.173  13.323   4.966  1.00 90.18           H
ATOM   2671  HN  ILE A 181      -9.017  10.291   6.154  1.00 90.18           H
ATOM   2672  N   PRO A 182      -8.885   9.772   9.462  1.00 91.49           N
ATOM   2673  CA  PRO A 182      -8.657   9.210  10.796  1.00 91.49           C
ATOM   2674  C   PRO A 182      -7.237   9.442  11.284  1.00 91.49           C
ATOM   2675  O   PRO A 182      -7.027   9.827  12.434  1.00 91.49           O
ATOM   2676  HA  PRO A 182      -9.295   9.708  11.526  1.00 91.49           H
ATOM   2677  CB  PRO A 182      -8.960   7.721  10.618  1.00 91.49           C
ATOM   2678 1HB  PRO A 182      -8.062   7.155  10.370  1.00 91.49           H
ATOM   2679 2HB  PRO A 182      -9.370   7.284  11.528  1.00 91.49           H
ATOM   2680  CG  PRO A 182      -9.972   7.700   9.478  1.00 91.49           C
ATOM   2681 1HG  PRO A 182     -10.022   6.722   8.999  1.00 91.49           H
ATOM   2682 2HG  PRO A 182     -10.980   7.923   9.827  1.00 91.49           H
ATOM   2683  CD  PRO A 182      -9.444   8.770   8.536  1.00 91.49           C
ATOM   2684 1HD  PRO A 182      -8.681   8.377   7.864  1.00 91.49           H
ATOM   2685 2HD  PRO A 182     -10.234   9.184   7.910  1.00 91.49           H
ATOM   2686  N   GLU A 183      -6.290   9.199  10.390  1.00 87.86           N
ATOM   2687  CA  GLU A 183      -4.884   9.303  10.741  1.00 87.86           C
ATOM   2688  C   GLU A 183      -4.537  10.745  11.118  1.00 87.86           C
ATOM   2689  O   GLU A 183      -3.755  10.978  12.039  1.00 87.86           O
ATOM   2690  HA  GLU A 183      -4.752   8.653  11.605  1.00 87.86           H
ATOM   2691  CB  GLU A 183      -3.995   8.806   9.599  1.00 87.86           C
ATOM   2692 1HB  GLU A 183      -4.400   9.145   8.645  1.00 87.86           H
ATOM   2693 2HB  GLU A 183      -2.967   9.125   9.769  1.00 87.86           H
ATOM   2694  CG  GLU A 183      -3.970   7.277   9.550  1.00 87.86           C
ATOM   2695 1HG  GLU A 183      -3.151   6.944   8.912  1.00 87.86           H
ATOM   2696 2HG  GLU A 183      -3.779   6.881  10.547  1.00 87.86           H
ATOM   2697  CD  GLU A 183      -5.294   6.724   9.020  1.00 87.86           C
ATOM   2698  OE1 GLU A 183      -5.484   5.494   9.141  1.00 87.86           O
ATOM   2699  OE2 GLU A 183      -6.087   7.543   8.507  1.00 87.86           O
ATOM   2700  HN  GLU A 183      -6.470   8.936   9.442  1.00 87.86           H
ATOM   2701  N   ILE A 184      -5.134  11.675  10.387  1.00 89.24           N
ATOM   2702  CA  ILE A 184      -4.857  13.085  10.598  1.00 89.24           C
ATOM   2703  C   ILE A 184      -5.277  13.477  12.016  1.00 89.24           C
ATOM   2704  O   ILE A 184      -4.578  14.233  12.688  1.00 89.24           O
ATOM   2705  HA  ILE A 184      -3.780  13.224  10.507  1.00 89.24           H
ATOM   2706  CB  ILE A 184      -5.516  13.930   9.506  1.00 89.24           C
ATOM   2707  HB  ILE A 184      -6.567  13.648   9.444  1.00 89.24           H
ATOM   2708  CG1 ILE A 184      -4.890  13.645   8.140  1.00 89.24           C
ATOM   2709 1HG1 ILE A 184      -3.881  14.056   8.105  1.00 89.24           H
ATOM   2710 2HG1 ILE A 184      -4.801  12.569   7.994  1.00 89.24           H
ATOM   2711  CG2 ILE A 184      -5.468  15.418   9.860  1.00 89.24           C
ATOM   2712 1HG2 ILE A 184      -5.997  15.586  10.798  1.00 89.24           H
ATOM   2713 2HG2 ILE A 184      -4.430  15.733   9.966  1.00 89.24           H
ATOM   2714 3HG2 ILE A 184      -5.943  15.995   9.067  1.00 89.24           H
ATOM   2715  CD1 ILE A 184      -5.732  14.250   7.014  1.00 89.24           C
ATOM   2716 1HD1 ILE A 184      -6.733  13.818   7.037  1.00 89.24           H
ATOM   2717 2HD1 ILE A 184      -5.798  15.329   7.150  1.00 89.24           H
ATOM   2718 3HD1 ILE A 184      -5.264  14.032   6.054  1.00 89.24           H
ATOM   2719  HN  ILE A 184      -5.795  11.478   9.664  1.00 89.24           H
ATOM   2720  N   LEU A 185      -6.418  12.943  12.430  1.00 89.61           N
ATOM   2721  CA  LEU A 185      -7.048  13.387  13.661  1.00 89.61           C
ATOM   2722  C   LEU A 185      -6.303  12.786  14.855  1.00 89.61           C
ATOM   2723  O   LEU A 185      -5.936  13.502  15.786  1.00 89.61           O
ATOM   2724  HA  LEU A 185      -6.953  14.472  13.705  1.00 89.61           H
ATOM   2725  CB  LEU A 185      -8.544  13.064  13.644  1.00 89.61           C
ATOM   2726 1HB  LEU A 185      -8.664  12.002  13.428  1.00 89.61           H
ATOM   2727 2HB  LEU A 185      -8.943  13.233  14.644  1.00 89.61           H
ATOM   2728  CG  LEU A 185      -9.390  13.858  12.646  1.00 89.61           C
ATOM   2729  HG  LEU A 185      -8.999  13.674  11.646  1.00 89.61           H
ATOM   2730  CD1 LEU A 185     -10.843  13.381  12.659  1.00 89.61           C
ATOM   2731 1HD1 LEU A 185     -10.882  12.326  12.388  1.00 89.61           H
ATOM   2732 2HD1 LEU A 185     -11.261  13.516  13.656  1.00 89.61           H
ATOM   2733 3HD1 LEU A 185     -11.422  13.962  11.941  1.00 89.61           H
ATOM   2734  CD2 LEU A 185      -9.277  15.361  12.906  1.00 89.61           C
ATOM   2735 1HD2 LEU A 185      -9.627  15.583  13.915  1.00 89.61           H
ATOM   2736 2HD2 LEU A 185      -8.237  15.671  12.806  1.00 89.61           H
ATOM   2737 3HD2 LEU A 185      -9.888  15.902  12.183  1.00 89.61           H
ATOM   2738  HN  LEU A 185      -6.908  12.223  11.940  1.00 89.61           H
ATOM   2739  N   TYR A 186      -6.102  11.478  14.790  1.00 89.94           N
ATOM   2740  CA  TYR A 186      -5.813  10.705  15.985  1.00 89.94           C
ATOM   2741  C   TYR A 186      -4.337  10.305  16.036  1.00 89.94           C
ATOM   2742  O   TYR A 186      -3.903   9.636  16.972  1.00 89.94           O
ATOM   2743  HA  TYR A 186      -6.044  11.325  16.851  1.00 89.94           H
ATOM   2744  CB  TYR A 186      -6.668   9.440  15.886  1.00 89.94           C
ATOM   2745 1HB  TYR A 186      -6.340   8.858  15.025  1.00 89.94           H
ATOM   2746 2HB  TYR A 186      -6.494   8.826  16.770  1.00 89.94           H
ATOM   2747  CG  TYR A 186      -8.168   9.711  15.758  1.00 89.94           C
ATOM   2748  CD1 TYR A 186      -8.792  10.568  16.642  1.00 89.94           C
ATOM   2749  HD1 TYR A 186      -8.216  11.051  17.431  1.00 89.94           H
ATOM   2750  CD2 TYR A 186      -8.897   9.099  14.759  1.00 89.94           C
ATOM   2751  HD2 TYR A 186      -8.404   8.422  14.061  1.00 89.94           H
ATOM   2752  CE1 TYR A 186     -10.204  10.823  16.522  1.00 89.94           C
ATOM   2753  HE1 TYR A 186     -10.709  11.498  17.213  1.00 89.94           H
ATOM   2754  CE2 TYR A 186     -10.309   9.354  14.639  1.00 89.94           C
ATOM   2755  HE2 TYR A 186     -10.897   8.877  13.855  1.00 89.94           H
ATOM   2756  CZ  TYR A 186     -10.893  10.204  15.526  1.00 89.94           C
ATOM   2757  OH  TYR A 186     -12.227  10.445  15.412  1.00 89.94           O
ATOM   2758  HH  TYR A 186     -12.611   9.898  14.669  1.00 89.94           H
ATOM   2759  HN  TYR A 186      -6.135  10.949  13.942  1.00 89.94           H
ATOM   2760  N   SER A 187      -3.606  10.733  15.017  1.00 90.71           N
ATOM   2761  CA  SER A 187      -2.157  10.621  15.036  1.00 90.71           C
ATOM   2762  C   SER A 187      -1.569  11.605  16.048  1.00 90.71           C
ATOM   2763  O   SER A 187      -1.793  12.810  15.950  1.00 90.71           O
ATOM   2764  HA  SER A 187      -1.952   9.593  15.337  1.00 90.71           H
ATOM   2765  CB  SER A 187      -1.567  10.872  13.647  1.00 90.71           C
ATOM   2766 1HB  SER A 187      -1.870  11.859  13.298  1.00 90.71           H
ATOM   2767 2HB  SER A 187      -0.479  10.877  13.710  1.00 90.71           H
ATOM   2768  OG  SER A 187      -1.983   9.888  12.704  1.00 90.71           O
ATOM   2769  HG  SER A 187      -2.441  10.327  11.930  1.00 90.71           H
ATOM   2770  HN  SER A 187      -3.987  11.150  14.191  1.00 90.71           H
ATOM   2771  N   GLN A 188      -0.827  11.055  16.999  1.00 84.33           N
ATOM   2772  CA  GLN A 188      -0.107  11.877  17.956  1.00 84.33           C
ATOM   2773  C   GLN A 188       1.158  11.157  18.428  1.00 84.33           C
ATOM   2774  O   GLN A 188       1.332   9.967  18.170  1.00 84.33           O
ATOM   2775  HA  GLN A 188       0.162  12.783  17.415  1.00 84.33           H
ATOM   2776  CB  GLN A 188      -1.001  12.247  19.142  1.00 84.33           C
ATOM   2777 1HB  GLN A 188      -0.470  12.933  19.802  1.00 84.33           H
ATOM   2778 2HB  GLN A 188      -1.887  12.771  18.784  1.00 84.33           H
ATOM   2779  CG  GLN A 188      -1.420  11.000  19.924  1.00 84.33           C
ATOM   2780 1HG  GLN A 188      -1.873  10.277  19.246  1.00 84.33           H
ATOM   2781 2HG  GLN A 188      -0.539  10.525  20.355  1.00 84.33           H
ATOM   2782  CD  GLN A 188      -2.410  11.356  21.034  1.00 84.33           C
ATOM   2783  OE1 GLN A 188      -3.016  12.415  21.045  1.00 84.33           O
ATOM   2784  NE2 GLN A 188      -2.539  10.416  21.966  1.00 84.33           N
ATOM   2785 1HE2 GLN A 188      -2.012   9.568  21.897  1.00 84.33           H
ATOM   2786 2HE2 GLN A 188      -3.164  10.555  22.734  1.00 84.33           H
ATOM   2787  HN  GLN A 188      -0.715  10.068  17.119  1.00 84.33           H
ATOM   2788  N   ILE A 189       2.009  11.910  19.109  1.00 87.98           N
ATOM   2789  CA  ILE A 189       3.177  11.328  19.748  1.00 87.98           C
ATOM   2790  C   ILE A 189       2.790  10.808  21.133  1.00 87.98           C
ATOM   2791  O   ILE A 189       2.209  11.538  21.935  1.00 87.98           O
ATOM   2792  HA  ILE A 189       3.496  10.483  19.138  1.00 87.98           H
ATOM   2793  CB  ILE A 189       4.332  12.332  19.769  1.00 87.98           C
ATOM   2794  HB  ILE A 189       3.992  13.233  20.280  1.00 87.98           H
ATOM   2795  CG1 ILE A 189       4.730  12.740  18.349  1.00 87.98           C
ATOM   2796 1HG1 ILE A 189       5.126  11.876  17.816  1.00 87.98           H
ATOM   2797 2HG1 ILE A 189       3.848  13.075  17.803  1.00 87.98           H
ATOM   2798  CG2 ILE A 189       5.520  11.784  20.562  1.00 87.98           C
ATOM   2799 1HG2 ILE A 189       5.212  11.585  21.588  1.00 87.98           H
ATOM   2800 2HG2 ILE A 189       5.869  10.860  20.102  1.00 87.98           H
ATOM   2801 3HG2 ILE A 189       6.327  12.517  20.561  1.00 87.98           H
ATOM   2802  CD1 ILE A 189       5.776  13.856  18.373  1.00 87.98           C
ATOM   2803 1HD1 ILE A 189       5.368  14.727  18.885  1.00 87.98           H
ATOM   2804 2HD1 ILE A 189       6.666  13.509  18.899  1.00 87.98           H
ATOM   2805 3HD1 ILE A 189       6.041  14.127  17.351  1.00 87.98           H
ATOM   2806  HN  ILE A 189       1.910  12.898  19.228  1.00 87.98           H
ATOM   2807  N   LYS A 190       3.127   9.549  21.373  1.00 83.64           N
ATOM   2808  CA  LYS A 190       2.909   8.951  22.680  1.00 83.64           C
ATOM   2809  C   LYS A 190       4.258   8.571  23.293  1.00 83.64           C
ATOM   2810  O   LYS A 190       5.068   7.901  22.654  1.00 83.64           O
ATOM   2811  HA  LYS A 190       2.443   9.708  23.311  1.00 83.64           H
ATOM   2812  CB  LYS A 190       1.928   7.781  22.577  1.00 83.64           C
ATOM   2813 1HB  LYS A 190       1.013   8.111  22.087  1.00 83.64           H
ATOM   2814 2HB  LYS A 190       2.358   6.996  21.954  1.00 83.64           H
ATOM   2815  CG  LYS A 190       1.598   7.220  23.961  1.00 83.64           C
ATOM   2816 1HG  LYS A 190       2.516   6.903  24.457  1.00 83.64           H
ATOM   2817 2HG  LYS A 190       1.156   8.001  24.579  1.00 83.64           H
ATOM   2818  CD  LYS A 190       0.634   6.036  23.857  1.00 83.64           C
ATOM   2819 1HD  LYS A 190      -0.312   6.370  23.429  1.00 83.64           H
ATOM   2820 2HD  LYS A 190       1.043   5.287  23.179  1.00 83.64           H
ATOM   2821  CE  LYS A 190       0.386   5.409  25.230  1.00 83.64           C
ATOM   2822 1HE  LYS A 190       1.328   5.318  25.771  1.00 83.64           H
ATOM   2823 2HE  LYS A 190      -0.260   6.058  25.822  1.00 83.64           H
ATOM   2824  NZ  LYS A 190      -0.240   4.075  25.085  1.00 83.64           N
ATOM   2825 1HZ  LYS A 190      -0.315   3.636  25.996  1.00 83.64           H
ATOM   2826 2HZ  LYS A 190      -1.165   4.178  24.683  1.00 83.64           H
ATOM   2827 3HZ  LYS A 190       0.331   3.498  24.477  1.00 83.64           H
ATOM   2828  HN  LYS A 190       3.541   8.942  20.695  1.00 83.64           H
ATOM   2829  N   GLU A 191       4.458   9.016  24.525  1.00 75.55           N
ATOM   2830  CA  GLU A 191       5.612   8.588  25.297  1.00 75.55           C
ATOM   2831  C   GLU A 191       5.263   7.356  26.136  1.00 75.55           C
ATOM   2832  O   GLU A 191       4.307   7.379  26.909  1.00 75.55           O
ATOM   2833  HA  GLU A 191       6.374   8.330  24.561  1.00 75.55           H
ATOM   2834  CB  GLU A 191       6.133   9.723  26.181  1.00 75.55           C
ATOM   2835 1HB  GLU A 191       5.293  10.289  26.584  1.00 75.55           H
ATOM   2836 2HB  GLU A 191       6.789   9.318  26.951  1.00 75.55           H
ATOM   2837  CG  GLU A 191       6.978  10.707  25.369  1.00 75.55           C
ATOM   2838 1HG  GLU A 191       7.715  10.159  24.781  1.00 75.55           H
ATOM   2839 2HG  GLU A 191       6.342  11.242  24.664  1.00 75.55           H
ATOM   2840  CD  GLU A 191       7.688  11.706  26.284  1.00 75.55           C
ATOM   2841  OE1 GLU A 191       8.607  12.385  25.778  1.00 75.55           O
ATOM   2842  OE2 GLU A 191       7.295  11.767  27.469  1.00 75.55           O
ATOM   2843  HN  GLU A 191       3.850   9.656  24.994  1.00 75.55           H
ATOM   2844  N   GLU A 192       6.057   6.311  25.953  1.00 71.47           N
ATOM   2845  CA  GLU A 192       5.884   5.096  26.731  1.00 71.47           C
ATOM   2846  C   GLU A 192       7.246   4.494  27.084  1.00 71.47           C
ATOM   2847  O   GLU A 192       8.091   4.307  26.209  1.00 71.47           O
ATOM   2848  HA  GLU A 192       5.370   5.405  27.641  1.00 71.47           H
ATOM   2849  CB  GLU A 192       5.014   4.085  25.983  1.00 71.47           C
ATOM   2850 1HB  GLU A 192       4.016   4.497  25.836  1.00 71.47           H
ATOM   2851 2HB  GLU A 192       5.503   3.797  25.052  1.00 71.47           H
ATOM   2852  CG  GLU A 192       4.845   2.799  26.796  1.00 71.47           C
ATOM   2853 1HG  GLU A 192       5.671   2.120  26.584  1.00 71.47           H
ATOM   2854 2HG  GLU A 192       4.887   3.030  27.860  1.00 71.47           H
ATOM   2855  CD  GLU A 192       3.517   2.114  26.468  1.00 71.47           C
ATOM   2856  OE1 GLU A 192       3.079   1.296  27.306  1.00 71.47           O
ATOM   2857  OE2 GLU A 192       2.969   2.425  25.389  1.00 71.47           O
ATOM   2858  HN  GLU A 192       6.805   6.286  25.290  1.00 71.47           H
ATOM   2859  N   SER A 193       7.416   4.207  28.366  1.00 72.54           N
ATOM   2860  CA  SER A 193       8.646   3.594  28.838  1.00 72.54           C
ATOM   2861  C   SER A 193       9.847   4.456  28.440  1.00 72.54           C
ATOM   2862  O   SER A 193      10.933   3.936  28.191  1.00 72.54           O
ATOM   2863  HA  SER A 193       8.549   3.551  29.923  1.00 72.54           H
ATOM   2864  CB  SER A 193       8.804   2.177  28.285  1.00 72.54           C
ATOM   2865 1HB  SER A 193       8.931   2.222  27.203  1.00 72.54           H
ATOM   2866 2HB  SER A 193       9.709   1.726  28.693  1.00 72.54           H
ATOM   2867  OG  SER A 193       7.683   1.354  28.597  1.00 72.54           O
ATOM   2868  HG  SER A 193       7.757   0.479  28.118  1.00 72.54           H
ATOM   2869  HN  SER A 193       6.734   4.385  29.074  1.00 72.54           H
ATOM   2870  N   GLY A 194       9.610   5.759  28.394  1.00 80.43           N
ATOM   2871  CA  GLY A 194      10.673   6.702  28.094  1.00 80.43           C
ATOM   2872  C   GLY A 194      10.992   6.712  26.598  1.00 80.43           C
ATOM   2873  O   GLY A 194      11.969   7.326  26.172  1.00 80.43           O
ATOM   2874 1HA  GLY A 194      10.378   7.702  28.413  1.00 80.43           H
ATOM   2875 2HA  GLY A 194      11.568   6.439  28.659  1.00 80.43           H
ATOM   2876  HN  GLY A 194       8.713   6.170  28.556  1.00 80.43           H
ATOM   2877  N   ILE A 195      10.150   6.024  25.841  1.00 78.76           N
ATOM   2878  CA  ILE A 195      10.297   5.992  24.396  1.00 78.76           C
ATOM   2879  C   ILE A 195       9.167   6.799  23.754  1.00 78.76           C
ATOM   2880  O   ILE A 195       7.994   6.572  24.046  1.00 78.76           O
ATOM   2881  HA  ILE A 195      11.245   6.473  24.153  1.00 78.76           H
ATOM   2882  CB  ILE A 195      10.382   4.548  23.898  1.00 78.76           C
ATOM   2883  HB  ILE A 195       9.463   4.034  24.183  1.00 78.76           H
ATOM   2884  CG1 ILE A 195      11.540   3.804  24.566  1.00 78.76           C
ATOM   2885 1HG1 ILE A 195      12.483   4.284  24.305  1.00 78.76           H
ATOM   2886 2HG1 ILE A 195      11.440   3.867  25.650  1.00 78.76           H
ATOM   2887  CG2 ILE A 195      10.473   4.498  22.372  1.00 78.76           C
ATOM   2888 1HG2 ILE A 195       9.588   4.966  21.940  1.00 78.76           H
ATOM   2889 2HG2 ILE A 195      11.364   5.034  22.044  1.00 78.76           H
ATOM   2890 3HG2 ILE A 195      10.532   3.460  22.045  1.00 78.76           H
ATOM   2891  CD1 ILE A 195      11.571   2.337  24.135  1.00 78.76           C
ATOM   2892 1HD1 ILE A 195      10.636   1.854  24.419  1.00 78.76           H
ATOM   2893 2HD1 ILE A 195      11.696   2.279  23.053  1.00 78.76           H
ATOM   2894 3HD1 ILE A 195      12.404   1.832  24.624  1.00 78.76           H
ATOM   2895  HN  ILE A 195       9.379   5.497  26.199  1.00 78.76           H
ATOM   2896  N   ALA A 196       9.560   7.724  22.891  1.00 89.36           N
ATOM   2897  CA  ALA A 196       8.592   8.503  22.136  1.00 89.36           C
ATOM   2898  C   ALA A 196       8.133   7.697  20.920  1.00 89.36           C
ATOM   2899  O   ALA A 196       8.956   7.185  20.163  1.00 89.36           O
ATOM   2900  HA  ALA A 196       7.735   8.686  22.785  1.00 89.36           H
ATOM   2901  CB  ALA A 196       9.211   9.846  21.746  1.00 89.36           C
ATOM   2902 1HB  ALA A 196       9.493  10.392  22.646  1.00 89.36           H
ATOM   2903 2HB  ALA A 196      10.096   9.674  21.133  1.00 89.36           H
ATOM   2904 3HB  ALA A 196       8.485  10.430  21.180  1.00 89.36           H
ATOM   2905  HN  ALA A 196      10.517   7.945  22.704  1.00 89.36           H
ATOM   2906  N   ILE A 197       6.819   7.608  20.770  1.00 84.88           N
ATOM   2907  CA  ILE A 197       6.239   6.763  19.741  1.00 84.88           C
ATOM   2908  C   ILE A 197       5.198   7.564  18.956  1.00 84.88           C
ATOM   2909  O   ILE A 197       4.317   8.189  19.544  1.00 84.88           O
ATOM   2910  HA  ILE A 197       7.041   6.479  19.060  1.00 84.88           H
ATOM   2911  CB  ILE A 197       5.688   5.474  20.354  1.00 84.88           C
ATOM   2912  HB  ILE A 197       4.981   5.744  21.138  1.00 84.88           H
ATOM   2913  CG1 ILE A 197       6.804   4.660  21.012  1.00 84.88           C
ATOM   2914 1HG1 ILE A 197       7.489   4.292  20.249  1.00 84.88           H
ATOM   2915 2HG1 ILE A 197       7.383   5.301  21.678  1.00 84.88           H
ATOM   2916  CG2 ILE A 197       4.919   4.656  19.314  1.00 84.88           C
ATOM   2917 1HG2 ILE A 197       4.086   5.246  18.933  1.00 84.88           H
ATOM   2918 2HG2 ILE A 197       5.586   4.395  18.492  1.00 84.88           H
ATOM   2919 3HG2 ILE A 197       4.539   3.746  19.777  1.00 84.88           H
ATOM   2920  CD1 ILE A 197       6.230   3.481  21.802  1.00 84.88           C
ATOM   2921 1HD1 ILE A 197       5.565   3.855  22.580  1.00 84.88           H
ATOM   2922 2HD1 ILE A 197       5.673   2.830  21.128  1.00 84.88           H
ATOM   2923 3HD1 ILE A 197       7.045   2.920  22.259  1.00 84.88           H
ATOM   2924  HN  ILE A 197       6.158   8.101  21.335  1.00 84.88           H
ATOM   2925  N   CYS A 198       5.333   7.519  17.638  1.00 90.44           N
ATOM   2926  CA  CYS A 198       4.310   8.062  16.762  1.00 90.44           C
ATOM   2927  C   CYS A 198       3.266   6.973  16.509  1.00 90.44           C
ATOM   2928  O   CYS A 198       3.528   6.012  15.787  1.00 90.44           O
ATOM   2929  HA  CYS A 198       3.867   8.909  17.286  1.00 90.44           H
ATOM   2930  CB  CYS A 198       4.907   8.594  15.457  1.00 90.44           C
ATOM   2931 1HB  CYS A 198       5.547   9.453  15.664  1.00 90.44           H
ATOM   2932 2HB  CYS A 198       5.536   7.832  14.998  1.00 90.44           H
ATOM   2933  SG  CYS A 198       3.568   9.077  14.307  1.00 90.44           S
ATOM   2934  HN  CYS A 198       6.123   7.121  17.171  1.00 90.44           H
ATOM   2935  N   THR A 199       2.103   7.159  17.117  1.00 88.61           N
ATOM   2936  CA  THR A 199       1.027   6.192  16.986  1.00 88.61           C
ATOM   2937  C   THR A 199      -0.320   6.907  16.861  1.00 88.61           C
ATOM   2938  O   THR A 199      -0.419   8.104  17.127  1.00 88.61           O
ATOM   2939  HA  THR A 199       1.178   5.632  16.064  1.00 88.61           H
ATOM   2940  CB  THR A 199       1.100   5.239  18.181  1.00 88.61           C
ATOM   2941  HB  THR A 199       2.126   4.917  18.359  1.00 88.61           H
ATOM   2942  OG1 THR A 199       0.178   4.203  17.856  1.00 88.61           O
ATOM   2943  HG1 THR A 199       0.327   3.413  18.451  1.00 88.61           H
ATOM   2944  CG2 THR A 199       0.531   5.858  19.459  1.00 88.61           C
ATOM   2945 1HG2 THR A 199      -0.516   6.118  19.301  1.00 88.61           H
ATOM   2946 2HG2 THR A 199       1.095   6.756  19.711  1.00 88.61           H
ATOM   2947 3HG2 THR A 199       0.607   5.140  20.276  1.00 88.61           H
ATOM   2948  HN  THR A 199       1.892   7.952  17.688  1.00 88.61           H
ATOM   2949  N   MET A 200      -1.324   6.143  16.456  1.00 87.58           N
ATOM   2950  CA  MET A 200      -2.699   6.601  16.552  1.00 87.58           C
ATOM   2951  C   MET A 200      -3.272   6.326  17.944  1.00 87.58           C
ATOM   2952  O   MET A 200      -3.094   5.238  18.489  1.00 87.58           O
ATOM   2953  HA  MET A 200      -2.664   7.675  16.372  1.00 87.58           H
ATOM   2954  CB  MET A 200      -3.550   5.888  15.500  1.00 87.58           C
ATOM   2955 1HB  MET A 200      -3.415   4.810  15.587  1.00 87.58           H
ATOM   2956 2HB  MET A 200      -4.605   6.092  15.680  1.00 87.58           H
ATOM   2957  CG  MET A 200      -3.171   6.342  14.089  1.00 87.58           C
ATOM   2958 1HG  MET A 200      -3.224   7.429  14.021  1.00 87.58           H
ATOM   2959 2HG  MET A 200      -2.142   6.059  13.870  1.00 87.58           H
ATOM   2960  SD  MET A 200      -4.272   5.604  12.893  1.00 87.58           S
ATOM   2961  CE  MET A 200      -5.795   6.431  13.321  1.00 87.58           C
ATOM   2962 1HE  MET A 200      -6.051   6.208  14.357  1.00 87.58           H
ATOM   2963 2HE  MET A 200      -5.670   7.507  13.202  1.00 87.58           H
ATOM   2964 3HE  MET A 200      -6.594   6.084  12.666  1.00 87.58           H
ATOM   2965  HN  MET A 200      -1.209   5.228  16.068  1.00 87.58           H
ATOM   2966  N   VAL A 201      -3.949   7.332  18.479  1.00 90.11           N
ATOM   2967  CA  VAL A 201      -4.653   7.173  19.741  1.00 90.11           C
ATOM   2968  C   VAL A 201      -6.136   7.486  19.535  1.00 90.11           C
ATOM   2969  O   VAL A 201      -6.491   8.595  19.138  1.00 90.11           O
ATOM   2970  HA  VAL A 201      -4.553   6.131  20.044  1.00 90.11           H
ATOM   2971  CB  VAL A 201      -4.002   8.044  20.817  1.00 90.11           C
ATOM   2972  HB  VAL A 201      -4.109   9.086  20.515  1.00 90.11           H
ATOM   2973  CG1 VAL A 201      -4.706   7.869  22.164  1.00 90.11           C
ATOM   2974 1HG1 VAL A 201      -5.753   8.158  22.066  1.00 90.11           H
ATOM   2975 2HG1 VAL A 201      -4.644   6.826  22.474  1.00 90.11           H
ATOM   2976 3HG1 VAL A 201      -4.223   8.500  22.910  1.00 90.11           H
ATOM   2977  CG2 VAL A 201      -2.507   7.741  20.936  1.00 90.11           C
ATOM   2978 1HG2 VAL A 201      -2.368   6.694  21.204  1.00 90.11           H
ATOM   2979 2HG2 VAL A 201      -2.018   7.941  19.982  1.00 90.11           H
ATOM   2980 3HG2 VAL A 201      -2.069   8.374  21.708  1.00 90.11           H
ATOM   2981  HN  VAL A 201      -4.021   8.240  18.067  1.00 90.11           H
ATOM   2982  N   TYR A 202      -6.963   6.489  19.814  1.00 90.20           N
ATOM   2983  CA  TYR A 202      -8.393   6.617  19.589  1.00 90.20           C
ATOM   2984  C   TYR A 202      -9.101   7.135  20.843  1.00 90.20           C
ATOM   2985  O   TYR A 202      -8.711   6.803  21.962  1.00 90.20           O
ATOM   2986  HA  TYR A 202      -8.543   7.328  18.777  1.00 90.20           H
ATOM   2987  CB  TYR A 202      -8.899   5.207  19.278  1.00 90.20           C
ATOM   2988 1HB  TYR A 202      -8.649   4.550  20.111  1.00 90.20           H
ATOM   2989 2HB  TYR A 202      -9.986   5.230  19.206  1.00 90.20           H
ATOM   2990  CG  TYR A 202      -8.329   4.612  17.989  1.00 90.20           C
ATOM   2991  CD1 TYR A 202      -8.940   4.872  16.780  1.00 90.20           C
ATOM   2992  HD1 TYR A 202      -9.829   5.502  16.743  1.00 90.20           H
ATOM   2993  CD2 TYR A 202      -7.204   3.814  18.036  1.00 90.20           C
ATOM   2994  HD2 TYR A 202      -6.721   3.609  18.991  1.00 90.20           H
ATOM   2995  CE1 TYR A 202      -8.404   4.312  15.566  1.00 90.20           C
ATOM   2996  HE1 TYR A 202      -8.877   4.510  14.604  1.00 90.20           H
ATOM   2997  CE2 TYR A 202      -6.667   3.254  16.823  1.00 90.20           C
ATOM   2998  HE2 TYR A 202      -5.779   2.623  16.846  1.00 90.20           H
ATOM   2999  CZ  TYR A 202      -7.294   3.531  15.648  1.00 90.20           C
ATOM   3000  OH  TYR A 202      -6.787   3.002  14.502  1.00 90.20           O
ATOM   3001  HH  TYR A 202      -7.334   3.297  13.718  1.00 90.20           H
ATOM   3002  HN  TYR A 202      -6.671   5.608  20.186  1.00 90.20           H
ATOM   3003  N   PRO A 203     -10.148   7.954  20.681  1.00 85.07           N
ATOM   3004  CA  PRO A 203     -10.842   8.529  21.836  1.00 85.07           C
ATOM   3005  C   PRO A 203     -11.606   7.482  22.630  1.00 85.07           C
ATOM   3006  O   PRO A 203     -12.033   6.469  22.078  1.00 85.07           O
ATOM   3007  HA  PRO A 203     -10.121   8.948  22.538  1.00 85.07           H
ATOM   3008  CB  PRO A 203     -11.780   9.567  21.216  1.00 85.07           C
ATOM   3009 1HB  PRO A 203     -12.703   9.666  21.787  1.00 85.07           H
ATOM   3010 2HB  PRO A 203     -11.320  10.554  21.182  1.00 85.07           H
ATOM   3011  CG  PRO A 203     -12.039   9.032  19.836  1.00 85.07           C
ATOM   3012 1HG  PRO A 203     -12.853   8.307  19.841  1.00 85.07           H
ATOM   3013 2HG  PRO A 203     -12.328   9.830  19.152  1.00 85.07           H
ATOM   3014  CD  PRO A 203     -10.749   8.395  19.409  1.00 85.07           C
ATOM   3015 1HD  PRO A 203     -10.920   7.557  18.734  1.00 85.07           H
ATOM   3016 2HD  PRO A 203     -10.107   9.102  18.885  1.00 85.07           H
ATOM   3017  N   SER A 204     -11.760   7.757  23.917  1.00 77.15           N
ATOM   3018  CA  SER A 204     -12.080   6.710  24.873  1.00 77.15           C
ATOM   3019  C   SER A 204     -13.454   6.115  24.556  1.00 77.15           C
ATOM   3020  O   SER A 204     -13.660   4.911  24.696  1.00 77.15           O
ATOM   3021  HA  SER A 204     -11.300   5.959  24.750  1.00 77.15           H
ATOM   3022  CB  SER A 204     -12.050   7.245  26.306  1.00 77.15           C
ATOM   3023 1HB  SER A 204     -12.434   6.484  26.985  1.00 77.15           H
ATOM   3024 2HB  SER A 204     -11.019   7.442  26.598  1.00 77.15           H
ATOM   3025  OG  SER A 204     -12.819   8.437  26.447  1.00 77.15           O
ATOM   3026  HG  SER A 204     -13.792   8.212  26.495  1.00 77.15           H
ATOM   3027  HN  SER A 204     -11.668   8.673  24.308  1.00 77.15           H
ATOM   3028  N   ASP A 205     -14.358   6.988  24.136  1.00 69.58           N
ATOM   3029  CA  ASP A 205     -15.778   6.690  24.215  1.00 69.58           C
ATOM   3030  C   ASP A 205     -16.093   5.484  23.328  1.00 69.58           C
ATOM   3031  O   ASP A 205     -16.753   4.543  23.765  1.00 69.58           O
ATOM   3032  HA  ASP A 205     -15.971   6.493  25.270  1.00 69.58           H
ATOM   3033  CB  ASP A 205     -16.617   7.871  23.722  1.00 69.58           C
ATOM   3034 1HB  ASP A 205     -16.315   8.139  22.710  1.00 69.58           H
ATOM   3035 2HB  ASP A 205     -17.667   7.582  23.675  1.00 69.58           H
ATOM   3036  CG  ASP A 205     -16.456   9.081  24.645  1.00 69.58           C
ATOM   3037  OD1 ASP A 205     -15.866   8.892  25.731  1.00 69.58           O
ATOM   3038  OD2 ASP A 205     -16.928  10.167  24.245  1.00 69.58           O
ATOM   3039  HN  ASP A 205     -14.135   7.882  23.748  1.00 69.58           H
ATOM   3040  N   GLU A 206     -15.604   5.552  22.098  1.00 72.66           N
ATOM   3041  CA  GLU A 206     -15.867   4.500  21.130  1.00 72.66           C
ATOM   3042  C   GLU A 206     -14.554   3.994  20.527  1.00 72.66           C
ATOM   3043  O   GLU A 206     -14.517   3.585  19.368  1.00 72.66           O
ATOM   3044  HA  GLU A 206     -16.347   3.701  21.694  1.00 72.66           H
ATOM   3045  CB  GLU A 206     -16.820   4.986  20.037  1.00 72.66           C
ATOM   3046 1HB  GLU A 206     -16.435   5.906  19.596  1.00 72.66           H
ATOM   3047 2HB  GLU A 206     -16.979   4.192  19.308  1.00 72.66           H
ATOM   3048  CG  GLU A 206     -18.196   5.319  20.618  1.00 72.66           C
ATOM   3049 1HG  GLU A 206     -18.352   4.755  21.538  1.00 72.66           H
ATOM   3050 2HG  GLU A 206     -18.238   6.376  20.881  1.00 72.66           H
ATOM   3051  CD  GLU A 206     -19.307   4.992  19.618  1.00 72.66           C
ATOM   3052  OE1 GLU A 206     -20.289   4.351  20.050  1.00 72.66           O
ATOM   3053  OE2 GLU A 206     -19.150   5.392  18.444  1.00 72.66           O
ATOM   3054  HN  GLU A 206     -15.040   6.305  21.761  1.00 72.66           H
ATOM   3055  N   SER A 207     -13.510   4.039  21.342  1.00 85.39           N
ATOM   3056  CA  SER A 207     -12.170   3.756  20.856  1.00 85.39           C
ATOM   3057  C   SER A 207     -12.152   2.415  20.120  1.00 85.39           C
ATOM   3058  O   SER A 207     -11.583   2.307  19.035  1.00 85.39           O
ATOM   3059  HA  SER A 207     -11.933   4.572  20.173  1.00 85.39           H
ATOM   3060  CB  SER A 207     -11.159   3.745  22.005  1.00 85.39           C
ATOM   3061 1HB  SER A 207     -10.186   3.432  21.628  1.00 85.39           H
ATOM   3062 2HB  SER A 207     -11.041   4.756  22.394  1.00 85.39           H
ATOM   3063  OG  SER A 207     -11.561   2.875  23.060  1.00 85.39           O
ATOM   3064  HG  SER A 207     -11.018   3.059  23.880  1.00 85.39           H
ATOM   3065  HN  SER A 207     -13.569   4.264  22.314  1.00 85.39           H
ATOM   3066  N   THR A 208     -12.782   1.428  20.739  1.00 85.69           N
ATOM   3067  CA  THR A 208     -12.749   0.074  20.215  1.00 85.69           C
ATOM   3068  C   THR A 208     -13.436   0.014  18.849  1.00 85.69           C
ATOM   3069  O   THR A 208     -12.913  -0.589  17.913  1.00 85.69           O
ATOM   3070  HA  THR A 208     -11.708  -0.210  20.062  1.00 85.69           H
ATOM   3071  CB  THR A 208     -13.384  -0.852  21.255  1.00 85.69           C
ATOM   3072  HB  THR A 208     -14.460  -0.689  21.316  1.00 85.69           H
ATOM   3073  OG1 THR A 208     -12.653  -0.585  22.449  1.00 85.69           O
ATOM   3074  HG1 THR A 208     -11.683  -0.783  22.307  1.00 85.69           H
ATOM   3075  CG2 THR A 208     -13.107  -2.330  20.970  1.00 85.69           C
ATOM   3076 1HG2 THR A 208     -12.031  -2.505  20.976  1.00 85.69           H
ATOM   3077 2HG2 THR A 208     -13.512  -2.594  19.994  1.00 85.69           H
ATOM   3078 3HG2 THR A 208     -13.579  -2.942  21.738  1.00 85.69           H
ATOM   3079  HN  THR A 208     -13.307   1.542  21.583  1.00 85.69           H
ATOM   3080  N   LYS A 209     -14.597   0.648  18.778  1.00 81.69           N
ATOM   3081  CA  LYS A 209     -15.380   0.642  17.553  1.00 81.69           C
ATOM   3082  C   LYS A 209     -14.575   1.309  16.436  1.00 81.69           C
ATOM   3083  O   LYS A 209     -14.516   0.798  15.318  1.00 81.69           O
ATOM   3084  HA  LYS A 209     -15.551  -0.399  17.280  1.00 81.69           H
ATOM   3085  CB  LYS A 209     -16.750   1.280  17.789  1.00 81.69           C
ATOM   3086 1HB  LYS A 209     -16.624   2.268  18.233  1.00 81.69           H
ATOM   3087 2HB  LYS A 209     -17.258   1.422  16.836  1.00 81.69           H
ATOM   3088  CG  LYS A 209     -17.609   0.409  18.708  1.00 81.69           C
ATOM   3089 1HG  LYS A 209     -17.649  -0.608  18.317  1.00 81.69           H
ATOM   3090 2HG  LYS A 209     -17.152   0.353  19.695  1.00 81.69           H
ATOM   3091  CD  LYS A 209     -19.027   0.971  18.827  1.00 81.69           C
ATOM   3092 1HD  LYS A 209     -18.983   2.048  18.988  1.00 81.69           H
ATOM   3093 2HD  LYS A 209     -19.566   0.810  17.894  1.00 81.69           H
ATOM   3094  CE  LYS A 209     -19.784   0.308  19.980  1.00 81.69           C
ATOM   3095 1HE  LYS A 209     -20.074  -0.704  19.699  1.00 81.69           H
ATOM   3096 2HE  LYS A 209     -19.133   0.224  20.850  1.00 81.69           H
ATOM   3097  NZ  LYS A 209     -20.988   1.095  20.330  1.00 81.69           N
ATOM   3098 1HZ  LYS A 209     -21.453   0.668  21.123  1.00 81.69           H
ATOM   3099 2HZ  LYS A 209     -20.715   2.042  20.568  1.00 81.69           H
ATOM   3100 3HZ  LYS A 209     -21.621   1.115  19.538  1.00 81.69           H
ATOM   3101  HN  LYS A 209     -15.004   1.158  19.536  1.00 81.69           H
ATOM   3102  N   LEU A 210     -13.975   2.440  16.776  1.00 87.77           N
ATOM   3103  CA  LEU A 210     -13.289   3.251  15.785  1.00 87.77           C
ATOM   3104  C   LEU A 210     -12.117   2.456  15.205  1.00 87.77           C
ATOM   3105  O   LEU A 210     -11.955   2.382  13.988  1.00 87.77           O
ATOM   3106  HA  LEU A 210     -13.998   3.457  14.983  1.00 87.77           H
ATOM   3107  CB  LEU A 210     -12.881   4.599  16.385  1.00 87.77           C
ATOM   3108 1HB  LEU A 210     -13.749   5.030  16.883  1.00 87.77           H
ATOM   3109 2HB  LEU A 210     -12.129   4.419  17.154  1.00 87.77           H
ATOM   3110  CG  LEU A 210     -12.327   5.631  15.400  1.00 87.77           C
ATOM   3111  HG  LEU A 210     -11.493   5.178  14.865  1.00 87.77           H
ATOM   3112  CD1 LEU A 210     -13.379   6.014  14.358  1.00 87.77           C
ATOM   3113 1HD1 LEU A 210     -13.680   5.126  13.802  1.00 87.77           H
ATOM   3114 2HD1 LEU A 210     -14.249   6.440  14.859  1.00 87.77           H
ATOM   3115 3HD1 LEU A 210     -12.959   6.749  13.671  1.00 87.77           H
ATOM   3116  CD2 LEU A 210     -11.779   6.854  16.139  1.00 87.77           C
ATOM   3117 1HD2 LEU A 210     -12.578   7.317  16.718  1.00 87.77           H
ATOM   3118 2HD2 LEU A 210     -10.977   6.544  16.809  1.00 87.77           H
ATOM   3119 3HD2 LEU A 210     -11.392   7.571  15.415  1.00 87.77           H
ATOM   3120  HN  LEU A 210     -13.954   2.803  17.708  1.00 87.77           H
ATOM   3121  N   LYS A 211     -11.331   1.882  16.103  1.00 92.29           N
ATOM   3122  CA  LYS A 211     -10.178   1.096  15.696  1.00 92.29           C
ATOM   3123  C   LYS A 211     -10.637  -0.027  14.764  1.00 92.29           C
ATOM   3124  O   LYS A 211     -10.074  -0.213  13.686  1.00 92.29           O
ATOM   3125  HA  LYS A 211      -9.513   1.757  15.139  1.00 92.29           H
ATOM   3126  CB  LYS A 211      -9.406   0.603  16.921  1.00 92.29           C
ATOM   3127 1HB  LYS A 211      -9.050   1.455  17.499  1.00 92.29           H
ATOM   3128 2HB  LYS A 211     -10.072   0.034  17.570  1.00 92.29           H
ATOM   3129  CG  LYS A 211      -8.220  -0.270  16.506  1.00 92.29           C
ATOM   3130 1HG  LYS A 211      -8.584  -1.211  16.093  1.00 92.29           H
ATOM   3131 2HG  LYS A 211      -7.656   0.227  15.717  1.00 92.29           H
ATOM   3132  CD  LYS A 211      -7.302  -0.551  17.698  1.00 92.29           C
ATOM   3133 1HD  LYS A 211      -6.960   0.391  18.127  1.00 92.29           H
ATOM   3134 2HD  LYS A 211      -7.860  -1.072  18.476  1.00 92.29           H
ATOM   3135  CE  LYS A 211      -6.097  -1.393  17.275  1.00 92.29           C
ATOM   3136 1HE  LYS A 211      -6.432  -2.374  16.939  1.00 92.29           H
ATOM   3137 2HE  LYS A 211      -5.594  -0.921  16.431  1.00 92.29           H
ATOM   3138  NZ  LYS A 211      -5.150  -1.545  18.402  1.00 92.29           N
ATOM   3139 1HZ  LYS A 211      -4.432  -2.216  18.152  1.00 92.29           H
ATOM   3140 2HZ  LYS A 211      -4.720  -0.649  18.606  1.00 92.29           H
ATOM   3141 3HZ  LYS A 211      -5.649  -1.874  19.221  1.00 92.29           H
ATOM   3142  HN  LYS A 211     -11.470   1.947  17.091  1.00 92.29           H
ATOM   3143  N   SER A 212     -11.654  -0.748  15.213  1.00 90.15           N
ATOM   3144  CA  SER A 212     -12.149  -1.891  14.466  1.00 90.15           C
ATOM   3145  C   SER A 212     -12.608  -1.448  13.075  1.00 90.15           C
ATOM   3146  O   SER A 212     -12.339  -2.125  12.084  1.00 90.15           O
ATOM   3147  HA  SER A 212     -11.303  -2.575  14.390  1.00 90.15           H
ATOM   3148  CB  SER A 212     -13.295  -2.580  15.209  1.00 90.15           C
ATOM   3149 1HB  SER A 212     -12.987  -2.793  16.233  1.00 90.15           H
ATOM   3150 2HB  SER A 212     -14.148  -1.904  15.267  1.00 90.15           H
ATOM   3151  OG  SER A 212     -13.692  -3.792  14.572  1.00 90.15           O
ATOM   3152  HG  SER A 212     -12.909  -4.408  14.490  1.00 90.15           H
ATOM   3153  HN  SER A 212     -12.135  -0.562  16.070  1.00 90.15           H
ATOM   3154  N   ALA A 213     -13.293  -0.314  13.047  1.00 93.52           N
ATOM   3155  CA  ALA A 213     -13.821   0.210  11.798  1.00 93.52           C
ATOM   3156  C   ALA A 213     -12.660   0.559  10.865  1.00 93.52           C
ATOM   3157  O   ALA A 213     -12.674   0.199   9.689  1.00 93.52           O
ATOM   3158  HA  ALA A 213     -14.423  -0.574  11.338  1.00 93.52           H
ATOM   3159  CB  ALA A 213     -14.718   1.414  12.089  1.00 93.52           C
ATOM   3160 1HB  ALA A 213     -15.543   1.106  12.732  1.00 93.52           H
ATOM   3161 2HB  ALA A 213     -14.137   2.188  12.590  1.00 93.52           H
ATOM   3162 3HB  ALA A 213     -15.114   1.807  11.152  1.00 93.52           H
ATOM   3163  HN  ALA A 213     -13.487   0.242  13.854  1.00 93.52           H
ATOM   3164  N   VAL A 214     -11.682   1.257  11.425  1.00 91.49           N
ATOM   3165  CA  VAL A 214     -10.547   1.715  10.642  1.00 91.49           C
ATOM   3166  C   VAL A 214      -9.833   0.508  10.032  1.00 91.49           C
ATOM   3167  O   VAL A 214      -9.470   0.525   8.856  1.00 91.49           O
ATOM   3168  HA  VAL A 214     -10.934   2.338   9.836  1.00 91.49           H
ATOM   3169  CB  VAL A 214      -9.628   2.578  11.509  1.00 91.49           C
ATOM   3170  HB  VAL A 214      -9.402   2.020  12.417  1.00 91.49           H
ATOM   3171  CG1 VAL A 214      -8.307   2.863  10.792  1.00 91.49           C
ATOM   3172 1HG1 VAL A 214      -7.801   1.922  10.575  1.00 91.49           H
ATOM   3173 2HG1 VAL A 214      -8.506   3.392   9.860  1.00 91.49           H
ATOM   3174 3HG1 VAL A 214      -7.672   3.478  11.430  1.00 91.49           H
ATOM   3175  CG2 VAL A 214     -10.322   3.879  11.917  1.00 91.49           C
ATOM   3176 1HG2 VAL A 214     -10.591   4.443  11.024  1.00 91.49           H
ATOM   3177 2HG2 VAL A 214     -11.223   3.648  12.486  1.00 91.49           H
ATOM   3178 3HG2 VAL A 214      -9.647   4.474  12.532  1.00 91.49           H
ATOM   3179  HN  VAL A 214     -11.657   1.508  12.392  1.00 91.49           H
ATOM   3180  N   LEU A 215      -9.652  -0.512  10.858  1.00 90.82           N
ATOM   3181  CA  LEU A 215      -8.920  -1.695  10.437  1.00 90.82           C
ATOM   3182  C   LEU A 215      -9.721  -2.430   9.361  1.00 90.82           C
ATOM   3183  O   LEU A 215      -9.165  -2.851   8.348  1.00 90.82           O
ATOM   3184  HA  LEU A 215      -7.980  -1.359   9.999  1.00 90.82           H
ATOM   3185  CB  LEU A 215      -8.570  -2.566  11.646  1.00 90.82           C
ATOM   3186 1HB  LEU A 215      -9.477  -2.725  12.229  1.00 90.82           H
ATOM   3187 2HB  LEU A 215      -8.249  -3.543  11.284  1.00 90.82           H
ATOM   3188  CG  LEU A 215      -7.488  -2.017  12.578  1.00 90.82           C
ATOM   3189  HG  LEU A 215      -7.826  -1.055  12.964  1.00 90.82           H
ATOM   3190  CD1 LEU A 215      -7.281  -2.940  13.780  1.00 90.82           C
ATOM   3191 1HD1 LEU A 215      -8.213  -3.024  14.339  1.00 90.82           H
ATOM   3192 2HD1 LEU A 215      -6.975  -3.927  13.433  1.00 90.82           H
ATOM   3193 3HD1 LEU A 215      -6.506  -2.526  14.426  1.00 90.82           H
ATOM   3194  CD2 LEU A 215      -6.185  -1.766  11.816  1.00 90.82           C
ATOM   3195 1HD2 LEU A 215      -5.831  -2.702  11.383  1.00 90.82           H
ATOM   3196 2HD2 LEU A 215      -6.362  -1.042  11.022  1.00 90.82           H
ATOM   3197 3HD2 LEU A 215      -5.433  -1.376  12.502  1.00 90.82           H
ATOM   3198  HN  LEU A 215      -9.995  -0.539  11.797  1.00 90.82           H
ATOM   3199  N   THR A 216     -11.014  -2.561   9.617  1.00 90.56           N
ATOM   3200  CA  THR A 216     -11.892  -3.266   8.698  1.00 90.56           C
ATOM   3201  C   THR A 216     -11.873  -2.594   7.323  1.00 90.56           C
ATOM   3202  O   THR A 216     -11.792  -3.271   6.299  1.00 90.56           O
ATOM   3203  HA  THR A 216     -11.509  -4.278   8.565  1.00 90.56           H
ATOM   3204  CB  THR A 216     -13.285  -3.325   9.326  1.00 90.56           C
ATOM   3205  HB  THR A 216     -13.706  -2.326   9.437  1.00 90.56           H
ATOM   3206  OG1 THR A 216     -13.089  -4.048  10.539  1.00 90.56           O
ATOM   3207  HG1 THR A 216     -13.068  -3.416  11.314  1.00 90.56           H
ATOM   3208  CG2 THR A 216     -14.252  -4.199   8.525  1.00 90.56           C
ATOM   3209 1HG2 THR A 216     -13.864  -5.216   8.472  1.00 90.56           H
ATOM   3210 2HG2 THR A 216     -14.355  -3.797   7.517  1.00 90.56           H
ATOM   3211 3HG2 THR A 216     -15.226  -4.207   9.014  1.00 90.56           H
ATOM   3212  HN  THR A 216     -11.462  -2.197  10.434  1.00 90.56           H
ATOM   3213  N   LEU A 217     -11.950  -1.272   7.345  1.00 87.98           N
ATOM   3214  CA  LEU A 217     -11.963  -0.503   6.112  1.00 87.98           C
ATOM   3215  C   LEU A 217     -10.663  -0.755   5.345  1.00 87.98           C
ATOM   3216  O   LEU A 217     -10.673  -0.867   4.120  1.00 87.98           O
ATOM   3217  HA  LEU A 217     -12.795  -0.866   5.509  1.00 87.98           H
ATOM   3218  CB  LEU A 217     -12.227   0.975   6.405  1.00 87.98           C
ATOM   3219 1HB  LEU A 217     -13.006   1.041   7.165  1.00 87.98           H
ATOM   3220 2HB  LEU A 217     -11.324   1.407   6.837  1.00 87.98           H
ATOM   3221  CG  LEU A 217     -12.647   1.832   5.209  1.00 87.98           C
ATOM   3222  HG  LEU A 217     -12.017   1.565   4.360  1.00 87.98           H
ATOM   3223  CD1 LEU A 217     -14.094   1.540   4.807  1.00 87.98           C
ATOM   3224 1HD1 LEU A 217     -14.191   0.489   4.535  1.00 87.98           H
ATOM   3225 2HD1 LEU A 217     -14.756   1.762   5.645  1.00 87.98           H
ATOM   3226 3HD1 LEU A 217     -14.367   2.163   3.955  1.00 87.98           H
ATOM   3227  CD2 LEU A 217     -12.419   3.318   5.492  1.00 87.98           C
ATOM   3228 1HD2 LEU A 217     -13.007   3.617   6.360  1.00 87.98           H
ATOM   3229 2HD2 LEU A 217     -11.362   3.492   5.692  1.00 87.98           H
ATOM   3230 3HD2 LEU A 217     -12.726   3.904   4.626  1.00 87.98           H
ATOM   3231  HN  LEU A 217     -12.002  -0.728   8.182  1.00 87.98           H
ATOM   3232  N   LYS A 218      -9.576  -0.836   6.098  1.00 85.70           N
ATOM   3233  CA  LYS A 218      -8.266  -1.037   5.501  1.00 85.70           C
ATOM   3234  C   LYS A 218      -8.243  -2.383   4.774  1.00 85.70           C
ATOM   3235  O   LYS A 218      -7.738  -2.479   3.656  1.00 85.70           O
ATOM   3236  HA  LYS A 218      -8.116  -0.245   4.768  1.00 85.70           H
ATOM   3237  CB  LYS A 218      -7.168  -0.890   6.557  1.00 85.70           C
ATOM   3238 1HB  LYS A 218      -7.330   0.023   7.130  1.00 85.70           H
ATOM   3239 2HB  LYS A 218      -7.221  -1.721   7.260  1.00 85.70           H
ATOM   3240  CG  LYS A 218      -5.784  -0.852   5.907  1.00 85.70           C
ATOM   3241 1HG  LYS A 218      -5.666  -1.710   5.245  1.00 85.70           H
ATOM   3242 2HG  LYS A 218      -5.692   0.041   5.289  1.00 85.70           H
ATOM   3243  CD  LYS A 218      -4.680  -0.863   6.966  1.00 85.70           C
ATOM   3244 1HD  LYS A 218      -4.746   0.040   7.574  1.00 85.70           H
ATOM   3245 2HD  LYS A 218      -4.823  -1.710   7.637  1.00 85.70           H
ATOM   3246  CE  LYS A 218      -3.297  -0.947   6.316  1.00 85.70           C
ATOM   3247 1HE  LYS A 218      -3.299  -1.714   5.542  1.00 85.70           H
ATOM   3248 2HE  LYS A 218      -3.060  -0.001   5.828  1.00 85.70           H
ATOM   3249  NZ  LYS A 218      -2.266  -1.260   7.331  1.00 85.70           N
ATOM   3250 1HZ  LYS A 218      -1.387  -1.461   6.868  1.00 85.70           H
ATOM   3251 2HZ  LYS A 218      -2.149  -0.466   7.950  1.00 85.70           H
ATOM   3252 3HZ  LYS A 218      -2.557  -2.069   7.870  1.00 85.70           H
ATOM   3253  HN  LYS A 218      -9.580  -0.768   7.095  1.00 85.70           H
ATOM   3254  N   VAL A 219      -8.796  -3.388   5.437  1.00 90.17           N
ATOM   3255  CA  VAL A 219      -8.751  -4.743   4.916  1.00 90.17           C
ATOM   3256  C   VAL A 219      -9.628  -4.834   3.666  1.00 90.17           C
ATOM   3257  O   VAL A 219      -9.216  -5.397   2.653  1.00 90.17           O
ATOM   3258  HA  VAL A 219      -7.718  -4.954   4.635  1.00 90.17           H
ATOM   3259  CB  VAL A 219      -9.158  -5.737   6.005  1.00 90.17           C
ATOM   3260  HB  VAL A 219     -10.136  -5.437   6.383  1.00 90.17           H
ATOM   3261  CG1 VAL A 219      -9.287  -7.151   5.437  1.00 90.17           C
ATOM   3262 1HG1 VAL A 219     -10.046  -7.161   4.654  1.00 90.17           H
ATOM   3263 2HG1 VAL A 219      -8.330  -7.464   5.019  1.00 90.17           H
ATOM   3264 3HG1 VAL A 219      -9.578  -7.837   6.233  1.00 90.17           H
ATOM   3265  CG2 VAL A 219      -8.172  -5.703   7.174  1.00 90.17           C
ATOM   3266 1HG2 VAL A 219      -7.176  -5.965   6.817  1.00 90.17           H
ATOM   3267 2HG2 VAL A 219      -8.151  -4.702   7.604  1.00 90.17           H
ATOM   3268 3HG2 VAL A 219      -8.485  -6.419   7.935  1.00 90.17           H
ATOM   3269  HN  VAL A 219      -9.267  -3.287   6.313  1.00 90.17           H
ATOM   3270  N   ILE A 220     -10.822  -4.271   3.778  1.00 90.39           N
ATOM   3271  CA  ILE A 220     -11.808  -4.389   2.717  1.00 90.39           C
ATOM   3272  C   ILE A 220     -11.290  -3.680   1.464  1.00 90.39           C
ATOM   3273  O   ILE A 220     -11.162  -4.295   0.407  1.00 90.39           O
ATOM   3274  HA  ILE A 220     -11.920  -5.450   2.492  1.00 90.39           H
ATOM   3275  CB  ILE A 220     -13.171  -3.880   3.193  1.00 90.39           C
ATOM   3276  HB  ILE A 220     -13.028  -2.906   3.659  1.00 90.39           H
ATOM   3277  CG1 ILE A 220     -13.761  -4.808   4.256  1.00 90.39           C
ATOM   3278 1HG1 ILE A 220     -13.944  -5.792   3.825  1.00 90.39           H
ATOM   3279 2HG1 ILE A 220     -13.043  -4.943   5.065  1.00 90.39           H
ATOM   3280  CG2 ILE A 220     -14.124  -3.681   2.013  1.00 90.39           C
ATOM   3281 1HG2 ILE A 220     -13.700  -2.951   1.322  1.00 90.39           H
ATOM   3282 2HG2 ILE A 220     -14.266  -4.630   1.496  1.00 90.39           H
ATOM   3283 3HG2 ILE A 220     -15.085  -3.319   2.379  1.00 90.39           H
ATOM   3284  CD1 ILE A 220     -15.067  -4.239   4.816  1.00 90.39           C
ATOM   3285 1HD1 ILE A 220     -14.875  -3.266   5.268  1.00 90.39           H
ATOM   3286 2HD1 ILE A 220     -15.790  -4.128   4.008  1.00 90.39           H
ATOM   3287 3HD1 ILE A 220     -15.465  -4.918   5.570  1.00 90.39           H
ATOM   3288  HN  ILE A 220     -11.119  -3.742   4.574  1.00 90.39           H
ATOM   3289  N   LEU A 221     -11.006  -2.396   1.624  1.00 89.49           N
ATOM   3290  CA  LEU A 221     -10.675  -1.555   0.486  1.00 89.49           C
ATOM   3291  C   LEU A 221      -9.218  -1.797   0.086  1.00 89.49           C
ATOM   3292  O   LEU A 221      -8.836  -1.551  -1.057  1.00 89.49           O
ATOM   3293  HA  LEU A 221     -11.316  -1.858  -0.342  1.00 89.49           H
ATOM   3294  CB  LEU A 221     -10.994  -0.090   0.792  1.00 89.49           C
ATOM   3295 1HB  LEU A 221     -10.429   0.207   1.676  1.00 89.49           H
ATOM   3296 2HB  LEU A 221     -10.633   0.520  -0.037  1.00 89.49           H
ATOM   3297  CG  LEU A 221     -12.469   0.240   1.028  1.00 89.49           C
ATOM   3298  HG  LEU A 221     -12.809  -0.322   1.898  1.00 89.49           H
ATOM   3299  CD1 LEU A 221     -12.654   1.725   1.349  1.00 89.49           C
ATOM   3300 1HD1 LEU A 221     -12.091   1.975   2.248  1.00 89.49           H
ATOM   3301 2HD1 LEU A 221     -12.290   2.325   0.514  1.00 89.49           H
ATOM   3302 3HD1 LEU A 221     -13.711   1.933   1.512  1.00 89.49           H
ATOM   3303  CD2 LEU A 221     -13.327  -0.201  -0.159  1.00 89.49           C
ATOM   3304 1HD2 LEU A 221     -12.993   0.315  -1.060  1.00 89.49           H
ATOM   3305 2HD2 LEU A 221     -13.228  -1.277  -0.299  1.00 89.49           H
ATOM   3306 3HD2 LEU A 221     -14.370   0.046   0.035  1.00 89.49           H
ATOM   3307  HN  LEU A 221     -11.000  -1.931   2.509  1.00 89.49           H
ATOM   3308  N   GLY A 222      -8.445  -2.276   1.049  1.00 87.62           N
ATOM   3309  CA  GLY A 222      -7.007  -2.382   0.871  1.00 87.62           C
ATOM   3310  C   GLY A 222      -6.644  -3.639   0.078  1.00 87.62           C
ATOM   3311  O   GLY A 222      -5.591  -3.695  -0.555  1.00 87.62           O
ATOM   3312 1HA  GLY A 222      -6.635  -1.500   0.351  1.00 87.62           H
ATOM   3313 2HA  GLY A 222      -6.517  -2.408   1.845  1.00 87.62           H
ATOM   3314  HN  GLY A 222      -8.785  -2.588   1.937  1.00 87.62           H
ATOM   3315  N   PHE A 223      -7.536  -4.617   0.139  1.00 83.39           N
ATOM   3316  CA  PHE A 223      -7.254  -5.924  -0.430  1.00 83.39           C
ATOM   3317  C   PHE A 223      -8.495  -6.504  -1.112  1.00 83.39           C
ATOM   3318  O   PHE A 223      -8.510  -6.691  -2.328  1.00 83.39           O
ATOM   3319  HA  PHE A 223      -6.464  -5.791  -1.170  1.00 83.39           H
ATOM   3320  CB  PHE A 223      -6.848  -6.838   0.728  1.00 83.39           C
ATOM   3321 1HB  PHE A 223      -6.079  -6.340   1.317  1.00 83.39           H
ATOM   3322 2HB  PHE A 223      -7.708  -6.982   1.382  1.00 83.39           H
ATOM   3323  CG  PHE A 223      -6.327  -8.207   0.286  1.00 83.39           C
ATOM   3324  CD1 PHE A 223      -7.076  -9.321   0.501  1.00 83.39           C
ATOM   3325  HD1 PHE A 223      -8.048  -9.239   0.988  1.00 83.39           H
ATOM   3326  CD2 PHE A 223      -5.114  -8.309  -0.321  1.00 83.39           C
ATOM   3327  HD2 PHE A 223      -4.514  -7.415  -0.493  1.00 83.39           H
ATOM   3328  CE1 PHE A 223      -6.591 -10.592   0.092  1.00 83.39           C
ATOM   3329  HE1 PHE A 223      -7.192 -11.485   0.264  1.00 83.39           H
ATOM   3330  CE2 PHE A 223      -4.630  -9.579  -0.730  1.00 83.39           C
ATOM   3331  HE2 PHE A 223      -3.658  -9.661  -1.217  1.00 83.39           H
ATOM   3332  CZ  PHE A 223      -5.379 -10.694  -0.515  1.00 83.39           C
ATOM   3333  HZ  PHE A 223      -5.007 -11.669  -0.830  1.00 83.39           H
ATOM   3334  HN  PHE A 223      -8.436  -4.527   0.566  1.00 83.39           H
ATOM   3335  N   PHE A 224      -9.506  -6.773  -0.299  1.00 84.23           N
ATOM   3336  CA  PHE A 224     -10.601  -7.628  -0.725  1.00 84.23           C
ATOM   3337  C   PHE A 224     -11.298  -7.052  -1.959  1.00 84.23           C
ATOM   3338  O   PHE A 224     -11.466  -7.745  -2.961  1.00 84.23           O
ATOM   3339  HA  PHE A 224     -10.176  -8.601  -0.970  1.00 84.23           H
ATOM   3340  CB  PHE A 224     -11.601  -7.683   0.432  1.00 84.23           C
ATOM   3341 1HB  PHE A 224     -11.636  -6.707   0.916  1.00 84.23           H
ATOM   3342 2HB  PHE A 224     -12.596  -7.874   0.030  1.00 84.23           H
ATOM   3343  CG  PHE A 224     -11.279  -8.747   1.484  1.00 84.23           C
ATOM   3344  CD1 PHE A 224     -11.508 -10.060   1.214  1.00 84.23           C
ATOM   3345  HD1 PHE A 224     -11.921 -10.355   0.250  1.00 84.23           H
ATOM   3346  CD2 PHE A 224     -10.764  -8.379   2.687  1.00 84.23           C
ATOM   3347  HD2 PHE A 224     -10.581  -7.326   2.903  1.00 84.23           H
ATOM   3348  CE1 PHE A 224     -11.209 -11.047   2.190  1.00 84.23           C
ATOM   3349  HE1 PHE A 224     -11.392 -12.100   1.975  1.00 84.23           H
ATOM   3350  CE2 PHE A 224     -10.465  -9.366   3.663  1.00 84.23           C
ATOM   3351  HE2 PHE A 224     -10.052  -9.071   4.628  1.00 84.23           H
ATOM   3352  CZ  PHE A 224     -10.694 -10.679   3.394  1.00 84.23           C
ATOM   3353  HZ  PHE A 224     -10.464 -11.437   4.143  1.00 84.23           H
ATOM   3354  HN  PHE A 224      -9.584  -6.419   0.633  1.00 84.23           H
ATOM   3355  N   LEU A 225     -11.686  -5.790  -1.846  1.00 89.74           N
ATOM   3356  CA  LEU A 225     -12.415  -5.132  -2.916  1.00 89.74           C
ATOM   3357  C   LEU A 225     -11.568  -5.150  -4.190  1.00 89.74           C
ATOM   3358  O   LEU A 225     -12.015  -5.629  -5.231  1.00 89.74           O
ATOM   3359  HA  LEU A 225     -13.322  -5.710  -3.097  1.00 89.74           H
ATOM   3360  CB  LEU A 225     -12.849  -3.730  -2.486  1.00 89.74           C
ATOM   3361 1HB  LEU A 225     -13.510  -3.824  -1.624  1.00 89.74           H
ATOM   3362 2HB  LEU A 225     -11.966  -3.184  -2.153  1.00 89.74           H
ATOM   3363  CG  LEU A 225     -13.561  -2.892  -3.550  1.00 89.74           C
ATOM   3364  HG  LEU A 225     -12.978  -2.941  -4.470  1.00 89.74           H
ATOM   3365  CD1 LEU A 225     -14.946  -3.462  -3.861  1.00 89.74           C
ATOM   3366 1HD1 LEU A 225     -14.844  -4.483  -4.230  1.00 89.74           H
ATOM   3367 2HD1 LEU A 225     -15.551  -3.463  -2.954  1.00 89.74           H
ATOM   3368 3HD1 LEU A 225     -15.430  -2.848  -4.620  1.00 89.74           H
ATOM   3369  CD2 LEU A 225     -13.627  -1.421  -3.135  1.00 89.74           C
ATOM   3370 1HD2 LEU A 225     -14.174  -1.332  -2.197  1.00 89.74           H
ATOM   3371 2HD2 LEU A 225     -12.616  -1.034  -3.005  1.00 89.74           H
ATOM   3372 3HD2 LEU A 225     -14.138  -0.848  -3.909  1.00 89.74           H
ATOM   3373  HN  LEU A 225     -11.509  -5.221  -1.042  1.00 89.74           H
ATOM   3374  N   PRO A 226     -10.334  -4.629  -4.133  1.00 90.17           N
ATOM   3375  CA  PRO A 226      -9.451  -4.650  -5.302  1.00 90.17           C
ATOM   3376  C   PRO A 226      -9.301  -6.044  -5.887  1.00 90.17           C
ATOM   3377  O   PRO A 226      -9.380  -6.224  -7.101  1.00 90.17           O
ATOM   3378  HA  PRO A 226      -9.879  -4.049  -6.104  1.00 90.17           H
ATOM   3379  CB  PRO A 226      -8.123  -4.114  -4.762  1.00 90.17           C
ATOM   3380 1HB  PRO A 226      -7.474  -4.921  -4.422  1.00 90.17           H
ATOM   3381 2HB  PRO A 226      -7.573  -3.563  -5.525  1.00 90.17           H
ATOM   3382  CG  PRO A 226      -8.549  -3.210  -3.611  1.00 90.17           C
ATOM   3383 1HG  PRO A 226      -7.732  -3.034  -2.912  1.00 90.17           H
ATOM   3384 2HG  PRO A 226      -8.867  -2.229  -3.964  1.00 90.17           H
ATOM   3385  CD  PRO A 226      -9.689  -3.986  -2.974  1.00 90.17           C
ATOM   3386 1HD  PRO A 226      -9.326  -4.723  -2.257  1.00 90.17           H
ATOM   3387 2HD  PRO A 226     -10.373  -3.331  -2.433  1.00 90.17           H
ATOM   3388  N   PHE A 227      -9.085  -7.004  -4.999  1.00 85.99           N
ATOM   3389  CA  PHE A 227      -8.800  -8.364  -5.421  1.00 85.99           C
ATOM   3390  C   PHE A 227      -9.967  -8.946  -6.222  1.00 85.99           C
ATOM   3391  O   PHE A 227      -9.765  -9.521  -7.291  1.00 85.99           O
ATOM   3392  HA  PHE A 227      -7.911  -8.328  -6.052  1.00 85.99           H
ATOM   3393  CB  PHE A 227      -8.604  -9.196  -4.152  1.00 85.99           C
ATOM   3394 1HB  PHE A 227      -7.761  -8.791  -3.592  1.00 85.99           H
ATOM   3395 2HB  PHE A 227      -9.486  -9.089  -3.520  1.00 85.99           H
ATOM   3396  CG  PHE A 227      -8.358 -10.683  -4.413  1.00 85.99           C
ATOM   3397  CD1 PHE A 227      -9.358 -11.583  -4.213  1.00 85.99           C
ATOM   3398  HD1 PHE A 227     -10.334 -11.244  -3.866  1.00 85.99           H
ATOM   3399  CD2 PHE A 227      -7.140 -11.105  -4.846  1.00 85.99           C
ATOM   3400  HD2 PHE A 227      -6.339 -10.384  -5.007  1.00 85.99           H
ATOM   3401  CE1 PHE A 227      -9.130 -12.963  -4.456  1.00 85.99           C
ATOM   3402  HE1 PHE A 227      -9.931 -13.684  -4.295  1.00 85.99           H
ATOM   3403  CE2 PHE A 227      -6.912 -12.485  -5.089  1.00 85.99           C
ATOM   3404  HE2 PHE A 227      -5.936 -12.824  -5.436  1.00 85.99           H
ATOM   3405  CZ  PHE A 227      -7.912 -13.385  -4.889  1.00 85.99           C
ATOM   3406  HZ  PHE A 227      -7.737 -14.445  -5.075  1.00 85.99           H
ATOM   3407  HN  PHE A 227      -9.103  -6.864  -4.009  1.00 85.99           H
ATOM   3408  N   VAL A 228     -11.161  -8.775  -5.676  1.00 91.85           N
ATOM   3409  CA  VAL A 228     -12.353  -9.331  -6.294  1.00 91.85           C
ATOM   3410  C   VAL A 228     -12.522  -8.735  -7.693  1.00 91.85           C
ATOM   3411  O   VAL A 228     -12.796  -9.457  -8.650  1.00 91.85           O
ATOM   3412  HA  VAL A 228     -12.205 -10.407  -6.386  1.00 91.85           H
ATOM   3413  CB  VAL A 228     -13.568  -9.095  -5.393  1.00 91.85           C
ATOM   3414  HB  VAL A 228     -13.598  -8.035  -5.142  1.00 91.85           H
ATOM   3415  CG1 VAL A 228     -14.867  -9.443  -6.123  1.00 91.85           C
ATOM   3416 1HG1 VAL A 228     -14.964  -8.818  -7.010  1.00 91.85           H
ATOM   3417 2HG1 VAL A 228     -14.848 -10.492  -6.417  1.00 91.85           H
ATOM   3418 3HG1 VAL A 228     -15.714  -9.266  -5.460  1.00 91.85           H
ATOM   3419  CG2 VAL A 228     -13.444  -9.884  -4.088  1.00 91.85           C
ATOM   3420 1HG2 VAL A 228     -13.376 -10.948  -4.312  1.00 91.85           H
ATOM   3421 2HG2 VAL A 228     -12.547  -9.567  -3.556  1.00 91.85           H
ATOM   3422 3HG2 VAL A 228     -14.320  -9.698  -3.467  1.00 91.85           H
ATOM   3423  HN  VAL A 228     -11.321  -8.270  -4.828  1.00 91.85           H
ATOM   3424  N   VAL A 229     -12.351  -7.423  -7.767  1.00 91.47           N
ATOM   3425  CA  VAL A 229     -12.553  -6.711  -9.017  1.00 91.47           C
ATOM   3426  C   VAL A 229     -11.545  -7.212 -10.053  1.00 91.47           C
ATOM   3427  O   VAL A 229     -11.907  -7.486 -11.196  1.00 91.47           O
ATOM   3428  HA  VAL A 229     -13.560  -6.942  -9.368  1.00 91.47           H
ATOM   3429  CB  VAL A 229     -12.468  -5.202  -8.781  1.00 91.47           C
ATOM   3430  HB  VAL A 229     -11.528  -4.996  -8.269  1.00 91.47           H
ATOM   3431  CG1 VAL A 229     -12.459  -4.439 -10.106  1.00 91.47           C
ATOM   3432 1HG1 VAL A 229     -11.599  -4.749 -10.699  1.00 91.47           H
ATOM   3433 2HG1 VAL A 229     -13.376  -4.655 -10.656  1.00 91.47           H
ATOM   3434 3HG1 VAL A 229     -12.398  -3.369  -9.909  1.00 91.47           H
ATOM   3435  CG2 VAL A 229     -13.608  -4.723  -7.879  1.00 91.47           C
ATOM   3436 1HG2 VAL A 229     -14.564  -4.949  -8.352  1.00 91.47           H
ATOM   3437 2HG2 VAL A 229     -13.549  -5.232  -6.917  1.00 91.47           H
ATOM   3438 3HG2 VAL A 229     -13.523  -3.647  -7.727  1.00 91.47           H
ATOM   3439  HN  VAL A 229     -12.080  -6.850  -6.994  1.00 91.47           H
ATOM   3440  N   MET A 230     -10.298  -7.317  -9.616  1.00 83.78           N
ATOM   3441  CA  MET A 230      -9.230  -7.753 -10.499  1.00 83.78           C
ATOM   3442  C   MET A 230      -9.475  -9.180 -10.993  1.00 83.78           C
ATOM   3443  O   MET A 230      -9.361  -9.455 -12.186  1.00 83.78           O
ATOM   3444  HA  MET A 230      -9.245  -7.061 -11.341  1.00 83.78           H
ATOM   3445  CB  MET A 230      -7.895  -7.693  -9.753  1.00 83.78           C
ATOM   3446 1HB  MET A 230      -8.006  -8.139  -8.764  1.00 83.78           H
ATOM   3447 2HB  MET A 230      -7.150  -8.283 -10.286  1.00 83.78           H
ATOM   3448  CG  MET A 230      -7.408  -6.249  -9.616  1.00 83.78           C
ATOM   3449 1HG  MET A 230      -7.416  -5.760 -10.590  1.00 83.78           H
ATOM   3450 2HG  MET A 230      -8.085  -5.688  -8.971  1.00 83.78           H
ATOM   3451  SD  MET A 230      -5.758  -6.224  -8.935  1.00 83.78           S
ATOM   3452  CE  MET A 230      -6.118  -6.630  -7.235  1.00 83.78           C
ATOM   3453 1HE  MET A 230      -6.782  -5.876  -6.813  1.00 83.78           H
ATOM   3454 2HE  MET A 230      -6.601  -7.607  -7.189  1.00 83.78           H
ATOM   3455 3HE  MET A 230      -5.190  -6.657  -6.663  1.00 83.78           H
ATOM   3456  HN  MET A 230     -10.015  -7.110  -8.679  1.00 83.78           H
ATOM   3457  N   ALA A 231      -9.808 -10.049 -10.051  1.00 89.59           N
ATOM   3458  CA  ALA A 231      -9.989 -11.457 -10.362  1.00 89.59           C
ATOM   3459  C   ALA A 231     -11.078 -11.604 -11.426  1.00 89.59           C
ATOM   3460  O   ALA A 231     -10.926 -12.373 -12.373  1.00 89.59           O
ATOM   3461  HA  ALA A 231      -9.048 -11.832 -10.763  1.00 89.59           H
ATOM   3462  CB  ALA A 231     -10.319 -12.225  -9.080  1.00 89.59           C
ATOM   3463 1HB  ALA A 231      -9.501 -12.113  -8.368  1.00 89.59           H
ATOM   3464 2HB  ALA A 231     -11.236 -11.829  -8.645  1.00 89.59           H
ATOM   3465 3HB  ALA A 231     -10.454 -13.281  -9.314  1.00 89.59           H
ATOM   3466  HN  ALA A 231      -9.953  -9.806  -9.091  1.00 89.59           H
ATOM   3467  N   CYS A 232     -12.154 -10.854 -11.234  1.00 89.36           N
ATOM   3468  CA  CYS A 232     -13.273 -10.901 -12.159  1.00 89.36           C
ATOM   3469  C   CYS A 232     -12.792 -10.396 -13.521  1.00 89.36           C
ATOM   3470  O   CYS A 232     -13.050 -11.025 -14.546  1.00 89.36           O
ATOM   3471  HA  CYS A 232     -13.586 -11.943 -12.220  1.00 89.36           H
ATOM   3472  CB  CYS A 232     -14.468 -10.097 -11.641  1.00 89.36           C
ATOM   3473 1HB  CYS A 232     -14.145  -9.097 -11.351  1.00 89.36           H
ATOM   3474 2HB  CYS A 232     -15.206  -9.975 -12.434  1.00 89.36           H
ATOM   3475  SG  CYS A 232     -15.224 -10.950 -10.210  1.00 89.36           S
ATOM   3476  HG  CYS A 232     -14.350 -10.510  -9.309  1.00 89.36           H
ATOM   3477  HN  CYS A 232     -12.267 -10.225 -10.465  1.00 89.36           H
ATOM   3478  N   CYS A 233     -12.102  -9.266 -13.487  1.00 87.49           N
ATOM   3479  CA  CYS A 233     -11.679  -8.611 -14.713  1.00 87.49           C
ATOM   3480  C   CYS A 233     -10.842  -9.603 -15.524  1.00 87.49           C
ATOM   3481  O   CYS A 233     -11.099  -9.816 -16.707  1.00 87.49           O
ATOM   3482  HA  CYS A 233     -12.586  -8.339 -15.252  1.00 87.49           H
ATOM   3483  CB  CYS A 233     -10.913  -7.318 -14.428  1.00 87.49           C
ATOM   3484 1HB  CYS A 233     -10.159  -7.493 -13.661  1.00 87.49           H
ATOM   3485 2HB  CYS A 233     -10.385  -6.993 -15.325  1.00 87.49           H
ATOM   3486  SG  CYS A 233     -12.072  -6.012 -13.878  1.00 87.49           S
ATOM   3487  HG  CYS A 233     -12.191  -6.451 -12.628  1.00 87.49           H
ATOM   3488  HN  CYS A 233     -11.833  -8.800 -12.644  1.00 87.49           H
ATOM   3489  N   TYR A 234      -9.857 -10.183 -14.853  1.00 75.10           N
ATOM   3490  CA  TYR A 234      -8.892 -11.035 -15.529  1.00 75.10           C
ATOM   3491  C   TYR A 234      -9.536 -12.352 -15.966  1.00 75.10           C
ATOM   3492  O   TYR A 234      -9.165 -12.916 -16.995  1.00 75.10           O
ATOM   3493  HA  TYR A 234      -8.534 -10.503 -16.410  1.00 75.10           H
ATOM   3494  CB  TYR A 234      -7.799 -11.332 -14.500  1.00 75.10           C
ATOM   3495 1HB  TYR A 234      -8.257 -11.426 -13.515  1.00 75.10           H
ATOM   3496 2HB  TYR A 234      -7.346 -12.295 -14.734  1.00 75.10           H
ATOM   3497  CG  TYR A 234      -6.700 -10.269 -14.436  1.00 75.10           C
ATOM   3498  CD1 TYR A 234      -5.733 -10.216 -15.419  1.00 75.10           C
ATOM   3499  HD1 TYR A 234      -5.753 -10.931 -16.242  1.00 75.10           H
ATOM   3500  CD2 TYR A 234      -6.676  -9.364 -13.394  1.00 75.10           C
ATOM   3501  HD2 TYR A 234      -7.439  -9.406 -12.617  1.00 75.10           H
ATOM   3502  CE1 TYR A 234      -4.699  -9.216 -15.358  1.00 75.10           C
ATOM   3503  HE1 TYR A 234      -3.929  -9.163 -16.128  1.00 75.10           H
ATOM   3504  CE2 TYR A 234      -5.641  -8.365 -13.333  1.00 75.10           C
ATOM   3505  HE2 TYR A 234      -5.610  -7.644 -12.516  1.00 75.10           H
ATOM   3506  CZ  TYR A 234      -4.704  -8.340 -14.318  1.00 75.10           C
ATOM   3507  OH  TYR A 234      -3.727  -7.395 -14.261  1.00 75.10           O
ATOM   3508  HH  TYR A 234      -3.786  -6.894 -13.398  1.00 75.10           H
ATOM   3509  HN  TYR A 234      -9.713 -10.079 -13.869  1.00 75.10           H
ATOM   3510  N   THR A 235     -10.488 -12.804 -15.164  1.00 85.15           N
ATOM   3511  CA  THR A 235     -11.235 -14.006 -15.492  1.00 85.15           C
ATOM   3512  C   THR A 235     -11.899 -13.864 -16.863  1.00 85.15           C
ATOM   3513  O   THR A 235     -11.837 -14.778 -17.684  1.00 85.15           O
ATOM   3514  HA  THR A 235     -10.534 -14.838 -15.561  1.00 85.15           H
ATOM   3515  CB  THR A 235     -12.230 -14.269 -14.359  1.00 85.15           C
ATOM   3516  HB  THR A 235     -12.964 -13.467 -14.293  1.00 85.15           H
ATOM   3517  OG1 THR A 235     -11.407 -14.447 -13.209  1.00 85.15           O
ATOM   3518  HG1 THR A 235     -11.480 -13.649 -12.610  1.00 85.15           H
ATOM   3519  CG2 THR A 235     -12.951 -15.610 -14.512  1.00 85.15           C
ATOM   3520 1HG2 THR A 235     -12.219 -16.418 -14.511  1.00 85.15           H
ATOM   3521 2HG2 THR A 235     -13.502 -15.620 -15.453  1.00 85.15           H
ATOM   3522 3HG2 THR A 235     -13.644 -15.746 -13.683  1.00 85.15           H
ATOM   3523  HN  THR A 235     -10.751 -12.364 -14.305  1.00 85.15           H
ATOM   3524  N   ILE A 236     -12.519 -12.712 -17.068  1.00 84.42           N
ATOM   3525  CA  ILE A 236     -13.217 -12.448 -18.315  1.00 84.42           C
ATOM   3526  C   ILE A 236     -12.194 -12.260 -19.437  1.00 84.42           C
ATOM   3527  O   ILE A 236     -12.410 -12.709 -20.561  1.00 84.42           O
ATOM   3528  HA  ILE A 236     -13.821 -13.327 -18.543  1.00 84.42           H
ATOM   3529  CB  ILE A 236     -14.177 -11.268 -18.154  1.00 84.42           C
ATOM   3530  HB  ILE A 236     -13.598 -10.397 -17.847  1.00 84.42           H
ATOM   3531  CG1 ILE A 236     -15.201 -11.541 -17.050  1.00 84.42           C
ATOM   3532 1HG1 ILE A 236     -15.934 -12.267 -17.402  1.00 84.42           H
ATOM   3533 2HG1 ILE A 236     -14.703 -11.984 -16.188  1.00 84.42           H
ATOM   3534  CG2 ILE A 236     -14.847 -10.920 -19.484  1.00 84.42           C
ATOM   3535 1HG2 ILE A 236     -14.084 -10.653 -20.216  1.00 84.42           H
ATOM   3536 2HG2 ILE A 236     -15.409 -11.781 -19.844  1.00 84.42           H
ATOM   3537 3HG2 ILE A 236     -15.524 -10.078 -19.341  1.00 84.42           H
ATOM   3538  CD1 ILE A 236     -15.911 -10.253 -16.630  1.00 84.42           C
ATOM   3539 1HD1 ILE A 236     -15.178  -9.539 -16.257  1.00 84.42           H
ATOM   3540 2HD1 ILE A 236     -16.429  -9.826 -17.490  1.00 84.42           H
ATOM   3541 3HD1 ILE A 236     -16.634 -10.476 -15.845  1.00 84.42           H
ATOM   3542  HN  ILE A 236     -12.550 -11.967 -16.401  1.00 84.42           H
ATOM   3543  N   ILE A 237     -11.101 -11.595 -19.092  1.00 80.26           N
ATOM   3544  CA  ILE A 237     -10.044 -11.340 -20.056  1.00 80.26           C
ATOM   3545  C   ILE A 237      -9.553 -12.670 -20.631  1.00 80.26           C
ATOM   3546  O   ILE A 237      -9.492 -12.839 -21.848  1.00 80.26           O
ATOM   3547  HA  ILE A 237     -10.475 -10.752 -20.866  1.00 80.26           H
ATOM   3548  CB  ILE A 237      -8.935 -10.496 -19.424  1.00 80.26           C
ATOM   3549  HB  ILE A 237      -8.732 -10.889 -18.428  1.00 80.26           H
ATOM   3550  CG1 ILE A 237      -9.381  -9.043 -19.255  1.00 80.26           C
ATOM   3551 1HG1 ILE A 237      -9.398  -8.548 -20.226  1.00 80.26           H
ATOM   3552 2HG1 ILE A 237     -10.398  -9.014 -18.864  1.00 80.26           H
ATOM   3553  CG2 ILE A 237      -7.637 -10.608 -20.227  1.00 80.26           C
ATOM   3554 1HG2 ILE A 237      -7.313 -11.648 -20.252  1.00 80.26           H
ATOM   3555 2HG2 ILE A 237      -7.808 -10.256 -21.245  1.00 80.26           H
ATOM   3556 3HG2 ILE A 237      -6.865  -9.998 -19.757  1.00 80.26           H
ATOM   3557  CD1 ILE A 237      -8.444  -8.289 -18.309  1.00 80.26           C
ATOM   3558 1HD1 ILE A 237      -8.448  -8.772 -17.332  1.00 80.26           H
ATOM   3559 2HD1 ILE A 237      -7.432  -8.299 -18.714  1.00 80.26           H
ATOM   3560 3HD1 ILE A 237      -8.784  -7.258 -18.206  1.00 80.26           H
ATOM   3561  HN  ILE A 237     -10.932 -11.233 -18.175  1.00 80.26           H
ATOM   3562  N   ILE A 238      -9.216 -13.580 -19.729  1.00 78.20           N
ATOM   3563  CA  ILE A 238      -8.643 -14.854 -20.130  1.00 78.20           C
ATOM   3564  C   ILE A 238      -9.629 -15.587 -21.041  1.00 78.20           C
ATOM   3565  O   ILE A 238      -9.241 -16.121 -22.079  1.00 78.20           O
ATOM   3566  HA  ILE A 238      -7.739 -14.641 -20.700  1.00 78.20           H
ATOM   3567  CB  ILE A 238      -8.224 -15.663 -18.901  1.00 78.20           C
ATOM   3568  HB  ILE A 238      -9.045 -15.646 -18.184  1.00 78.20           H
ATOM   3569  CG1 ILE A 238      -7.012 -15.029 -18.214  1.00 78.20           C
ATOM   3570 1HG1 ILE A 238      -6.115 -15.222 -18.802  1.00 78.20           H
ATOM   3571 2HG1 ILE A 238      -7.139 -13.947 -18.172  1.00 78.20           H
ATOM   3572  CG2 ILE A 238      -7.974 -17.127 -19.267  1.00 78.20           C
ATOM   3573 1HG2 ILE A 238      -8.887 -17.560 -19.675  1.00 78.20           H
ATOM   3574 2HG2 ILE A 238      -7.179 -17.185 -20.011  1.00 78.20           H
ATOM   3575 3HG2 ILE A 238      -7.677 -17.679 -18.375  1.00 78.20           H
ATOM   3576  CD1 ILE A 238      -6.831 -15.583 -16.800  1.00 78.20           C
ATOM   3577 1HD1 ILE A 238      -7.721 -15.366 -16.208  1.00 78.20           H
ATOM   3578 2HD1 ILE A 238      -6.681 -16.661 -16.848  1.00 78.20           H
ATOM   3579 3HD1 ILE A 238      -5.963 -15.115 -16.335  1.00 78.20           H
ATOM   3580  HN  ILE A 238      -9.328 -13.458 -18.743  1.00 78.20           H
ATOM   3581  N   HIS A 239     -10.885 -15.590 -20.621  1.00 77.74           N
ATOM   3582  CA  HIS A 239     -11.922 -16.284 -21.365  1.00 77.74           C
ATOM   3583  C   HIS A 239     -11.991 -15.728 -22.789  1.00 77.74           C
ATOM   3584  O   HIS A 239     -12.079 -16.488 -23.752  1.00 77.74           O
ATOM   3585  HA  HIS A 239     -11.629 -17.333 -21.407  1.00 77.74           H
ATOM   3586  CB  HIS A 239     -13.263 -16.204 -20.632  1.00 77.74           C
ATOM   3587 1HB  HIS A 239     -13.117 -16.505 -19.595  1.00 77.74           H
ATOM   3588 2HB  HIS A 239     -13.597 -15.166 -20.619  1.00 77.74           H
ATOM   3589  CG  HIS A 239     -14.348 -17.059 -21.242  1.00 77.74           C
ATOM   3590  ND1 HIS A 239     -14.375 -18.437 -21.118  1.00 77.74           N
ATOM   3591  HD1 HIS A 239     -13.703 -18.994 -20.629  1.00 77.74           H
ATOM   3592  CD2 HIS A 239     -15.443 -16.718 -21.980  1.00 77.74           C
ATOM   3593  HD2 HIS A 239     -15.728 -15.705 -22.266  1.00 77.74           H
ATOM   3594  CE1 HIS A 239     -15.442 -18.894 -21.757  1.00 77.74           C
ATOM   3595  HE1 HIS A 239     -15.740 -19.939 -21.841  1.00 77.74           H
ATOM   3596  NE2 HIS A 239     -16.102 -17.827 -22.290  1.00 77.74           N
ATOM   3597  HN  HIS A 239     -11.197 -15.130 -19.789  1.00 77.74           H
ATOM   3598  N   THR A 240     -11.948 -14.407 -22.877  1.00 79.20           N
ATOM   3599  CA  THR A 240     -12.067 -13.738 -24.162  1.00 79.20           C
ATOM   3600  C   THR A 240     -10.875 -14.086 -25.057  1.00 79.20           C
ATOM   3601  O   THR A 240     -11.031 -14.258 -26.264  1.00 79.20           O
ATOM   3602  HA  THR A 240     -12.961 -14.110 -24.661  1.00 79.20           H
ATOM   3603  CB  THR A 240     -12.213 -12.238 -23.902  1.00 79.20           C
ATOM   3604  HB  THR A 240     -11.282 -11.815 -23.525  1.00 79.20           H
ATOM   3605  OG1 THR A 240     -13.331 -12.145 -23.023  1.00 79.20           O
ATOM   3606  HG1 THR A 240     -13.016 -12.029 -22.081  1.00 79.20           H
ATOM   3607  CG2 THR A 240     -12.656 -11.468 -25.148  1.00 79.20           C
ATOM   3608 1HG2 THR A 240     -13.621 -11.846 -25.486  1.00 79.20           H
ATOM   3609 2HG2 THR A 240     -11.917 -11.601 -25.939  1.00 79.20           H
ATOM   3610 3HG2 THR A 240     -12.744 -10.409 -24.909  1.00 79.20           H
ATOM   3611  HN  THR A 240     -11.834 -13.797 -22.093  1.00 79.20           H
ATOM   3612  N   LEU A 241      -9.712 -14.180 -24.429  1.00 74.49           N
ATOM   3613  CA  LEU A 241      -8.477 -14.384 -25.167  1.00 74.49           C
ATOM   3614  C   LEU A 241      -8.446 -15.812 -25.715  1.00 74.49           C
ATOM   3615  O   LEU A 241      -8.006 -16.039 -26.841  1.00 74.49           O
ATOM   3616  HA  LEU A 241      -8.482 -13.691 -26.009  1.00 74.49           H
ATOM   3617  CB  LEU A 241      -7.269 -14.032 -24.298  1.00 74.49           C
ATOM   3618 1HB  LEU A 241      -7.424 -14.456 -23.306  1.00 74.49           H
ATOM   3619 2HB  LEU A 241      -6.389 -14.520 -24.719  1.00 74.49           H
ATOM   3620  CG  LEU A 241      -6.965 -12.540 -24.143  1.00 74.49           C
ATOM   3621  HG  LEU A 241      -7.877 -12.038 -23.819  1.00 74.49           H
ATOM   3622  CD1 LEU A 241      -5.909 -12.305 -23.062  1.00 74.49           C
ATOM   3623 1HD1 LEU A 241      -6.274 -12.688 -22.108  1.00 74.49           H
ATOM   3624 2HD1 LEU A 241      -4.989 -12.822 -23.333  1.00 74.49           H
ATOM   3625 3HD1 LEU A 241      -5.713 -11.236 -22.972  1.00 74.49           H
ATOM   3626  CD2 LEU A 241      -6.561 -11.921 -25.483  1.00 74.49           C
ATOM   3627 1HD2 LEU A 241      -5.670 -12.422 -25.861  1.00 74.49           H
ATOM   3628 2HD2 LEU A 241      -7.375 -12.040 -26.198  1.00 74.49           H
ATOM   3629 3HD2 LEU A 241      -6.351 -10.861 -25.345  1.00 74.49           H
ATOM   3630  HN  LEU A 241      -9.606 -14.119 -23.436  1.00 74.49           H
ATOM   3631  N   ILE A 242      -8.918 -16.738 -24.893  1.00 76.00           N
ATOM   3632  CA  ILE A 242      -8.981 -18.133 -25.294  1.00 76.00           C
ATOM   3633  C   ILE A 242      -9.840 -18.259 -26.554  1.00 76.00           C
ATOM   3634  O   ILE A 242      -9.487 -18.987 -27.480  1.00 76.00           O
ATOM   3635  HA  ILE A 242      -7.967 -18.450 -25.535  1.00 76.00           H
ATOM   3636  CB  ILE A 242      -9.463 -19.003 -24.132  1.00 76.00           C
ATOM   3637  HB  ILE A 242     -10.348 -18.536 -23.699  1.00 76.00           H
ATOM   3638  CG1 ILE A 242      -8.407 -19.078 -23.028  1.00 76.00           C
ATOM   3639 1HG1 ILE A 242      -7.562 -19.677 -23.368  1.00 76.00           H
ATOM   3640 2HG1 ILE A 242      -8.025 -18.080 -22.817  1.00 76.00           H
ATOM   3641  CG2 ILE A 242      -9.880 -20.391 -24.622  1.00 76.00           C
ATOM   3642 1HG2 ILE A 242     -10.690 -20.293 -25.345  1.00 76.00           H
ATOM   3643 2HG2 ILE A 242      -9.028 -20.880 -25.095  1.00 76.00           H
ATOM   3644 3HG2 ILE A 242     -10.218 -20.989 -23.776  1.00 76.00           H
ATOM   3645  CD1 ILE A 242      -8.989 -19.688 -21.751  1.00 76.00           C
ATOM   3646 1HD1 ILE A 242      -9.818 -19.073 -21.400  1.00 76.00           H
ATOM   3647 2HD1 ILE A 242      -9.348 -20.696 -21.961  1.00 76.00           H
ATOM   3648 3HD1 ILE A 242      -8.217 -19.730 -20.983  1.00 76.00           H
ATOM   3649  HN  ILE A 242      -9.253 -16.548 -23.970  1.00 76.00           H
ATOM   3650  N   GLN A 243     -10.952 -17.537 -26.548  1.00 71.59           N
ATOM   3651  CA  GLN A 243     -11.884 -17.590 -27.661  1.00 71.59           C
ATOM   3652  C   GLN A 243     -11.273 -16.928 -28.897  1.00 71.59           C
ATOM   3653  O   GLN A 243     -11.499 -17.374 -30.021  1.00 71.59           O
ATOM   3654  HA  GLN A 243     -12.047 -18.651 -27.852  1.00 71.59           H
ATOM   3655  CB  GLN A 243     -13.217 -16.937 -27.291  1.00 71.59           C
ATOM   3656 1HB  GLN A 243     -13.037 -15.951 -26.863  1.00 71.59           H
ATOM   3657 2HB  GLN A 243     -13.816 -16.790 -28.190  1.00 71.59           H
ATOM   3658  CG  GLN A 243     -13.992 -17.799 -26.292  1.00 71.59           C
ATOM   3659 1HG  GLN A 243     -14.135 -18.798 -26.702  1.00 71.59           H
ATOM   3660 2HG  GLN A 243     -13.411 -17.910 -25.376  1.00 71.59           H
ATOM   3661  CD  GLN A 243     -15.351 -17.175 -25.968  1.00 71.59           C
ATOM   3662  OE1 GLN A 243     -15.649 -16.049 -26.331  1.00 71.59           O
ATOM   3663  NE2 GLN A 243     -16.156 -17.968 -25.267  1.00 71.59           N
ATOM   3664 1HE2 GLN A 243     -15.850 -18.882 -25.000  1.00 71.59           H
ATOM   3665 2HE2 GLN A 243     -17.068 -17.650 -25.006  1.00 71.59           H
ATOM   3666  HN  GLN A 243     -11.218 -16.927 -25.802  1.00 71.59           H
ATOM   3667  N   ALA A 244     -10.511 -15.873 -28.648  1.00 72.13           N
ATOM   3668  CA  ALA A 244     -10.060 -15.005 -29.723  1.00 72.13           C
ATOM   3669  C   ALA A 244      -8.916 -15.686 -30.476  1.00 72.13           C
ATOM   3670  O   ALA A 244      -8.613 -15.323 -31.612  1.00 72.13           O
ATOM   3671  HA  ALA A 244     -10.898 -14.859 -30.405  1.00 72.13           H
ATOM   3672  CB  ALA A 244      -9.652 -13.648 -29.146  1.00 72.13           C
ATOM   3673 1HB  ALA A 244     -10.508 -13.193 -28.647  1.00 72.13           H
ATOM   3674 2HB  ALA A 244      -8.844 -13.787 -28.428  1.00 72.13           H
ATOM   3675 3HB  ALA A 244      -9.314 -12.997 -29.952  1.00 72.13           H
ATOM   3676  HN  ALA A 244     -10.204 -15.609 -27.734  1.00 72.13           H
ATOM   3677  N   LYS A 245      -8.312 -16.662 -29.814  1.00 60.56           N
ATOM   3678  CA  LYS A 245      -7.183 -17.371 -30.392  1.00 60.56           C
ATOM   3679  C   LYS A 245      -6.188 -16.358 -30.963  1.00 60.56           C
ATOM   3680  O   LYS A 245      -5.337 -16.711 -31.778  1.00 60.56           O
ATOM   3681  HA  LYS A 245      -6.694 -17.919 -29.586  1.00 60.56           H
ATOM   3682  CB  LYS A 245      -7.665 -18.403 -31.414  1.00 60.56           C
ATOM   3683 1HB  LYS A 245      -8.347 -17.930 -32.120  1.00 60.56           H
ATOM   3684 2HB  LYS A 245      -6.817 -18.773 -31.989  1.00 60.56           H
ATOM   3685  CG  LYS A 245      -8.368 -19.573 -30.722  1.00 60.56           C
ATOM   3686 1HG  LYS A 245      -7.765 -19.918 -29.882  1.00 60.56           H
ATOM   3687 2HG  LYS A 245      -9.322 -19.238 -30.314  1.00 60.56           H
ATOM   3688  CD  LYS A 245      -8.602 -20.727 -31.698  1.00 60.56           C
ATOM   3689 1HD  LYS A 245      -9.299 -20.415 -32.475  1.00 60.56           H
ATOM   3690 2HD  LYS A 245      -7.666 -20.984 -32.194  1.00 60.56           H
ATOM   3691  CE  LYS A 245      -9.154 -21.956 -30.973  1.00 60.56           C
ATOM   3692 1HE  LYS A 245      -8.511 -22.207 -30.129  1.00 60.56           H
ATOM   3693 2HE  LYS A 245     -10.140 -21.732 -30.566  1.00 60.56           H
ATOM   3694  NZ  LYS A 245      -9.242 -23.108 -31.897  1.00 60.56           N
ATOM   3695 1HZ  LYS A 245      -9.632 -23.905 -31.408  1.00 60.56           H
ATOM   3696 2HZ  LYS A 245      -9.838 -22.867 -32.681  1.00 60.56           H
ATOM   3697 3HZ  LYS A 245      -8.315 -23.340 -32.237  1.00 60.56           H
ATOM   3698  HN  LYS A 245      -8.581 -16.968 -28.901  1.00 60.56           H
ATOM   3699  N   LYS A 246      -6.329 -15.120 -30.512  1.00 53.10           N
ATOM   3700  CA  LYS A 246      -5.527 -14.033 -31.049  1.00 53.10           C
ATOM   3701  C   LYS A 246      -4.258 -13.879 -30.208  1.00 53.10           C
ATOM   3702  O   LYS A 246      -4.310 -13.377 -29.086  1.00 53.10           O
ATOM   3703  HA  LYS A 246      -5.238 -14.310 -32.063  1.00 53.10           H
ATOM   3704  CB  LYS A 246      -6.359 -12.753 -31.148  1.00 53.10           C
ATOM   3705 1HB  LYS A 246      -6.975 -12.644 -30.256  1.00 53.10           H
ATOM   3706 2HB  LYS A 246      -5.698 -11.888 -31.187  1.00 53.10           H
ATOM   3707  CG  LYS A 246      -7.252 -12.775 -32.391  1.00 53.10           C
ATOM   3708 1HG  LYS A 246      -6.664 -13.066 -33.261  1.00 53.10           H
ATOM   3709 2HG  LYS A 246      -8.033 -13.525 -32.268  1.00 53.10           H
ATOM   3710  CD  LYS A 246      -7.887 -11.404 -32.633  1.00 53.10           C
ATOM   3711 1HD  LYS A 246      -8.520 -11.138 -31.787  1.00 53.10           H
ATOM   3712 2HD  LYS A 246      -7.108 -10.645 -32.699  1.00 53.10           H
ATOM   3713  CE  LYS A 246      -8.717 -11.404 -33.919  1.00 53.10           C
ATOM   3714 1HE  LYS A 246      -8.115 -11.776 -34.747  1.00 53.10           H
ATOM   3715 2HE  LYS A 246      -9.564 -12.081 -33.811  1.00 53.10           H
ATOM   3716  NZ  LYS A 246      -9.200 -10.039 -34.223  1.00 53.10           N
ATOM   3717 1HZ  LYS A 246      -9.766 -10.060 -35.065  1.00 53.10           H
ATOM   3718 2HZ  LYS A 246      -9.759  -9.698 -33.449  1.00 53.10           H
ATOM   3719 3HZ  LYS A 246      -8.407  -9.423 -34.365  1.00 53.10           H
ATOM   3720  HN  LYS A 246      -6.974 -14.856 -29.796  1.00 53.10           H
ATOM   3721  N   SER A 247      -3.149 -14.318 -30.784  1.00 56.83           N
ATOM   3722  CA  SER A 247      -1.879 -14.291 -30.078  1.00 56.83           C
ATOM   3723  C   SER A 247      -1.570 -12.867 -29.610  1.00 56.83           C
ATOM   3724  O   SER A 247      -1.129 -12.663 -28.481  1.00 56.83           O
ATOM   3725  HA  SER A 247      -2.009 -14.955 -29.224  1.00 56.83           H
ATOM   3726  CB  SER A 247      -0.746 -14.816 -30.963  1.00 56.83           C
ATOM   3727 1HB  SER A 247      -0.771 -15.905 -30.975  1.00 56.83           H
ATOM   3728 2HB  SER A 247      -0.902 -14.482 -31.989  1.00 56.83           H
ATOM   3729  OG  SER A 247       0.532 -14.376 -30.511  1.00 56.83           O
ATOM   3730  HG  SER A 247       1.247 -14.717 -31.121  1.00 56.83           H
ATOM   3731  HN  SER A 247      -3.108 -14.687 -31.712  1.00 56.83           H
ATOM   3732  N   SER A 248      -1.816 -11.919 -30.503  1.00 57.51           N
ATOM   3733  CA  SER A 248      -1.352 -10.558 -30.295  1.00 57.51           C
ATOM   3734  C   SER A 248      -1.769 -10.069 -28.906  1.00 57.51           C
ATOM   3735  O   SER A 248      -1.025  -9.341 -28.251  1.00 57.51           O
ATOM   3736  HA  SER A 248      -0.266 -10.607 -30.373  1.00 57.51           H
ATOM   3737  CB  SER A 248      -1.898  -9.619 -31.373  1.00 57.51           C
ATOM   3738 1HB  SER A 248      -1.471  -9.889 -32.339  1.00 57.51           H
ATOM   3739 2HB  SER A 248      -2.977  -9.749 -31.454  1.00 57.51           H
ATOM   3740  OG  SER A 248      -1.605  -8.254 -31.090  1.00 57.51           O
ATOM   3741  HG  SER A 248      -0.615  -8.108 -31.094  1.00 57.51           H
ATOM   3742  HN  SER A 248      -2.320 -12.068 -31.353  1.00 57.51           H
ATOM   3743  N   LYS A 249      -2.957 -10.491 -28.497  1.00 53.33           N
ATOM   3744  CA  LYS A 249      -3.545  -9.992 -27.266  1.00 53.33           C
ATOM   3745  C   LYS A 249      -2.808 -10.601 -26.071  1.00 53.33           C
ATOM   3746  O   LYS A 249      -2.896 -10.088 -24.956  1.00 53.33           O
ATOM   3747  HA  LYS A 249      -3.398  -8.912 -27.247  1.00 53.33           H
ATOM   3748  CB  LYS A 249      -5.054 -10.244 -27.252  1.00 53.33           C
ATOM   3749 1HB  LYS A 249      -5.257 -11.277 -27.533  1.00 53.33           H
ATOM   3750 2HB  LYS A 249      -5.440 -10.108 -26.241  1.00 53.33           H
ATOM   3751  CG  LYS A 249      -5.777  -9.297 -28.212  1.00 53.33           C
ATOM   3752 1HG  LYS A 249      -5.471  -8.269 -28.013  1.00 53.33           H
ATOM   3753 2HG  LYS A 249      -5.487  -9.523 -29.238  1.00 53.33           H
ATOM   3754  CD  LYS A 249      -7.295  -9.421 -28.065  1.00 53.33           C
ATOM   3755 1HD  LYS A 249      -7.615 -10.410 -28.390  1.00 53.33           H
ATOM   3756 2HD  LYS A 249      -7.571  -9.325 -27.015  1.00 53.33           H
ATOM   3757  CE  LYS A 249      -8.014  -8.350 -28.887  1.00 53.33           C
ATOM   3758 1HE  LYS A 249      -7.588  -7.370 -28.671  1.00 53.33           H
ATOM   3759 2HE  LYS A 249      -7.863  -8.536 -29.950  1.00 53.33           H
ATOM   3760  NZ  LYS A 249      -9.462  -8.345 -28.579  1.00 53.33           N
ATOM   3761 1HZ  LYS A 249      -9.937  -7.696 -29.196  1.00 53.33           H
ATOM   3762 2HZ  LYS A 249      -9.839  -9.277 -28.713  1.00 53.33           H
ATOM   3763 3HZ  LYS A 249      -9.602  -8.060 -27.616  1.00 53.33           H
ATOM   3764  HN  LYS A 249      -3.514 -11.159 -28.991  1.00 53.33           H
ATOM   3765  N   HIS A 250      -2.100 -11.687 -26.344  1.00 55.46           N
ATOM   3766  CA  HIS A 250      -1.461 -12.450 -25.285  1.00 55.46           C
ATOM   3767  C   HIS A 250      -0.332 -11.624 -24.666  1.00 55.46           C
ATOM   3768  O   HIS A 250      -0.078 -11.714 -23.466  1.00 55.46           O
ATOM   3769  HA  HIS A 250      -2.224 -12.632 -24.528  1.00 55.46           H
ATOM   3770  CB  HIS A 250      -0.986 -13.808 -25.805  1.00 55.46           C
ATOM   3771 1HB  HIS A 250      -0.509 -13.667 -26.775  1.00 55.46           H
ATOM   3772 2HB  HIS A 250      -0.224 -14.198 -25.130  1.00 55.46           H
ATOM   3773  CG  HIS A 250      -2.086 -14.832 -25.944  1.00 55.46           C
ATOM   3774  ND1 HIS A 250      -2.782 -15.338 -24.859  1.00 55.46           N
ATOM   3775  HD1 HIS A 250      -2.634 -15.088 -23.902  1.00 55.46           H
ATOM   3776  CD2 HIS A 250      -2.605 -15.439 -27.050  1.00 55.46           C
ATOM   3777  HD2 HIS A 250      -2.285 -15.270 -28.079  1.00 55.46           H
ATOM   3778  CE1 HIS A 250      -3.675 -16.209 -25.304  1.00 55.46           C
ATOM   3779  HE1 HIS A 250      -4.376 -16.777 -24.693  1.00 55.46           H
ATOM   3780  NE2 HIS A 250      -3.564 -16.271 -26.662  1.00 55.46           N
ATOM   3781  HN  HIS A 250      -1.959 -12.045 -27.267  1.00 55.46           H
ATOM   3782  N   LYS A 251       0.315 -10.836 -25.512  1.00 57.95           N
ATOM   3783  CA  LYS A 251       1.467 -10.062 -25.083  1.00 57.95           C
ATOM   3784  C   LYS A 251       1.039  -9.085 -23.986  1.00 57.95           C
ATOM   3785  O   LYS A 251       1.702  -8.973 -22.956  1.00 57.95           O
ATOM   3786  HA  LYS A 251       2.190 -10.759 -24.661  1.00 57.95           H
ATOM   3787  CB  LYS A 251       2.136  -9.387 -26.282  1.00 57.95           C
ATOM   3788 1HB  LYS A 251       1.376  -8.941 -26.924  1.00 57.95           H
ATOM   3789 2HB  LYS A 251       2.776  -8.575 -25.936  1.00 57.95           H
ATOM   3790  CG  LYS A 251       2.964 -10.391 -27.085  1.00 57.95           C
ATOM   3791 1HG  LYS A 251       3.517 -11.039 -26.404  1.00 57.95           H
ATOM   3792 2HG  LYS A 251       2.302 -11.032 -27.667  1.00 57.95           H
ATOM   3793  CD  LYS A 251       3.940  -9.674 -28.020  1.00 57.95           C
ATOM   3794 1HD  LYS A 251       3.385  -9.146 -28.796  1.00 57.95           H
ATOM   3795 2HD  LYS A 251       4.499  -8.923 -27.462  1.00 57.95           H
ATOM   3796  CE  LYS A 251       4.911 -10.665 -28.665  1.00 57.95           C
ATOM   3797 1HE  LYS A 251       5.186 -11.434 -27.944  1.00 57.95           H
ATOM   3798 2HE  LYS A 251       4.423 -11.170 -29.499  1.00 57.95           H
ATOM   3799  NZ  LYS A 251       6.125  -9.966 -29.142  1.00 57.95           N
ATOM   3800 1HZ  LYS A 251       6.738 -10.629 -29.602  1.00 57.95           H
ATOM   3801 2HZ  LYS A 251       5.860  -9.239 -29.798  1.00 57.95           H
ATOM   3802 3HZ  LYS A 251       6.607  -9.550 -28.353  1.00 57.95           H
ATOM   3803  HN  LYS A 251       0.064 -10.723 -26.474  1.00 57.95           H
ATOM   3804  N   ALA A 252      -0.066  -8.401 -24.245  1.00 64.48           N
ATOM   3805  CA  ALA A 252      -0.556  -7.393 -23.321  1.00 64.48           C
ATOM   3806  C   ALA A 252      -0.991  -8.069 -22.019  1.00 64.48           C
ATOM   3807  O   ALA A 252      -0.911  -7.470 -20.948  1.00 64.48           O
ATOM   3808  HA  ALA A 252       0.266  -6.710 -23.109  1.00 64.48           H
ATOM   3809  CB  ALA A 252      -1.693  -6.607 -23.978  1.00 64.48           C
ATOM   3810 1HB  ALA A 252      -1.325  -6.123 -24.882  1.00 64.48           H
ATOM   3811 2HB  ALA A 252      -2.504  -7.289 -24.236  1.00 64.48           H
ATOM   3812 3HB  ALA A 252      -2.061  -5.851 -23.284  1.00 64.48           H
ATOM   3813  HN  ALA A 252      -0.622  -8.527 -25.067  1.00 64.48           H
ATOM   3814  N   LEU A 253      -1.442  -9.307 -22.155  1.00 66.20           N
ATOM   3815  CA  LEU A 253      -1.966 -10.042 -21.016  1.00 66.20           C
ATOM   3816  C   LEU A 253      -0.821 -10.371 -20.056  1.00 66.20           C
ATOM   3817  O   LEU A 253      -0.984 -10.290 -18.839  1.00 66.20           O
ATOM   3818  HA  LEU A 253      -2.671  -9.388 -20.502  1.00 66.20           H
ATOM   3819  CB  LEU A 253      -2.748 -11.271 -21.485  1.00 66.20           C
ATOM   3820 1HB  LEU A 253      -3.401 -10.971 -22.304  1.00 66.20           H
ATOM   3821 2HB  LEU A 253      -2.040 -11.994 -21.889  1.00 66.20           H
ATOM   3822  CG  LEU A 253      -3.598 -11.970 -20.422  1.00 66.20           C
ATOM   3823  HG  LEU A 253      -3.002 -12.063 -19.514  1.00 66.20           H
ATOM   3824  CD1 LEU A 253      -4.831 -11.136 -20.070  1.00 66.20           C
ATOM   3825 1HD1 LEU A 253      -4.516 -10.167 -19.683  1.00 66.20           H
ATOM   3826 2HD1 LEU A 253      -5.439 -10.990 -20.963  1.00 66.20           H
ATOM   3827 3HD1 LEU A 253      -5.418 -11.656 -19.313  1.00 66.20           H
ATOM   3828  CD2 LEU A 253      -3.972 -13.387 -20.864  1.00 66.20           C
ATOM   3829 1HD2 LEU A 253      -4.542 -13.339 -21.792  1.00 66.20           H
ATOM   3830 2HD2 LEU A 253      -3.064 -13.969 -21.024  1.00 66.20           H
ATOM   3831 3HD2 LEU A 253      -4.576 -13.861 -20.091  1.00 66.20           H
ATOM   3832  HN  LEU A 253      -1.454  -9.807 -23.021  1.00 66.20           H
ATOM   3833  N   LYS A 254       0.311 -10.735 -20.639  1.00 68.22           N
ATOM   3834  CA  LYS A 254       1.449 -11.181 -19.853  1.00 68.22           C
ATOM   3835  C   LYS A 254       1.769 -10.131 -18.787  1.00 68.22           C
ATOM   3836  O   LYS A 254       1.934 -10.463 -17.614  1.00 68.22           O
ATOM   3837  HA  LYS A 254       1.157 -12.104 -19.351  1.00 68.22           H
ATOM   3838  CB  LYS A 254       2.632 -11.514 -20.763  1.00 68.22           C
ATOM   3839 1HB  LYS A 254       2.698 -10.778 -21.564  1.00 68.22           H
ATOM   3840 2HB  LYS A 254       3.561 -11.452 -20.196  1.00 68.22           H
ATOM   3841  CG  LYS A 254       2.487 -12.915 -21.361  1.00 68.22           C
ATOM   3842 1HG  LYS A 254       2.287 -13.634 -20.566  1.00 68.22           H
ATOM   3843 2HG  LYS A 254       1.631 -12.940 -22.035  1.00 68.22           H
ATOM   3844  CD  LYS A 254       3.752 -13.322 -22.119  1.00 68.22           C
ATOM   3845 1HD  LYS A 254       3.903 -12.653 -22.966  1.00 68.22           H
ATOM   3846 2HD  LYS A 254       4.620 -13.215 -21.468  1.00 68.22           H
ATOM   3847  CE  LYS A 254       3.654 -14.767 -22.613  1.00 68.22           C
ATOM   3848 1HE  LYS A 254       3.416 -15.427 -21.780  1.00 68.22           H
ATOM   3849 2HE  LYS A 254       2.840 -14.856 -23.333  1.00 68.22           H
ATOM   3850  NZ  LYS A 254       4.927 -15.187 -23.240  1.00 68.22           N
ATOM   3851 1HZ  LYS A 254       4.838 -16.138 -23.580  1.00 68.22           H
ATOM   3852 2HZ  LYS A 254       5.143 -14.570 -24.015  1.00 68.22           H
ATOM   3853 3HZ  LYS A 254       5.673 -15.142 -22.554  1.00 68.22           H
ATOM   3854  HN  LYS A 254       0.458 -10.728 -21.628  1.00 68.22           H
ATOM   3855  N   VAL A 255       1.848  -8.886 -19.233  1.00 68.39           N
ATOM   3856  CA  VAL A 255       2.235  -7.798 -18.351  1.00 68.39           C
ATOM   3857  C   VAL A 255       1.276  -7.749 -17.159  1.00 68.39           C
ATOM   3858  O   VAL A 255       1.712  -7.724 -16.009  1.00 68.39           O
ATOM   3859  HA  VAL A 255       3.239  -8.012 -17.985  1.00 68.39           H
ATOM   3860  CB  VAL A 255       2.285  -6.484 -19.132  1.00 68.39           C
ATOM   3861  HB  VAL A 255       1.284  -6.282 -19.513  1.00 68.39           H
ATOM   3862  CG1 VAL A 255       2.684  -5.320 -18.222  1.00 68.39           C
ATOM   3863 1HG1 VAL A 255       1.955  -5.221 -17.418  1.00 68.39           H
ATOM   3864 2HG1 VAL A 255       3.669  -5.512 -17.798  1.00 68.39           H
ATOM   3865 3HG1 VAL A 255       2.711  -4.398 -18.803  1.00 68.39           H
ATOM   3866  CG2 VAL A 255       3.231  -6.593 -20.329  1.00 68.39           C
ATOM   3867 1HG2 VAL A 255       4.235  -6.829 -19.978  1.00 68.39           H
ATOM   3868 2HG2 VAL A 255       2.884  -7.383 -20.996  1.00 68.39           H
ATOM   3869 3HG2 VAL A 255       3.247  -5.645 -20.867  1.00 68.39           H
ATOM   3870  HN  VAL A 255       1.654  -8.617 -20.176  1.00 68.39           H
ATOM   3871  N   THR A 256      -0.010  -7.738 -17.475  1.00 65.98           N
ATOM   3872  CA  THR A 256      -1.026  -7.488 -16.466  1.00 65.98           C
ATOM   3873  C   THR A 256      -1.104  -8.659 -15.486  1.00 65.98           C
ATOM   3874  O   THR A 256      -1.287  -8.458 -14.286  1.00 65.98           O
ATOM   3875  HA  THR A 256      -0.732  -6.609 -15.892  1.00 65.98           H
ATOM   3876  CB  THR A 256      -2.347  -7.208 -17.186  1.00 65.98           C
ATOM   3877  HB  THR A 256      -3.169  -7.127 -16.473  1.00 65.98           H
ATOM   3878  OG1 THR A 256      -2.457  -8.267 -18.133  1.00 65.98           O
ATOM   3879  HG1 THR A 256      -3.372  -8.269 -18.539  1.00 65.98           H
ATOM   3880  CG2 THR A 256      -2.291  -5.943 -18.045  1.00 65.98           C
ATOM   3881 1HG2 THR A 256      -1.513  -6.052 -18.801  1.00 65.98           H
ATOM   3882 2HG2 THR A 256      -2.064  -5.085 -17.412  1.00 65.98           H
ATOM   3883 3HG2 THR A 256      -3.253  -5.792 -18.532  1.00 65.98           H
ATOM   3884  HN  THR A 256      -0.361  -7.895 -18.398  1.00 65.98           H
ATOM   3885  N   ILE A 257      -0.961  -9.858 -16.033  1.00 74.70           N
ATOM   3886  CA  ILE A 257      -0.986 -11.060 -15.217  1.00 74.70           C
ATOM   3887  C   ILE A 257       0.144 -10.996 -14.188  1.00 74.70           C
ATOM   3888  O   ILE A 257      -0.074 -11.252 -13.005  1.00 74.70           O
ATOM   3889  HA  ILE A 257      -1.937 -11.075 -14.685  1.00 74.70           H
ATOM   3890  CB  ILE A 257      -0.942 -12.308 -16.102  1.00 74.70           C
ATOM   3891  HB  ILE A 257      -0.163 -12.168 -16.851  1.00 74.70           H
ATOM   3892  CG1 ILE A 257      -2.263 -12.495 -16.851  1.00 74.70           C
ATOM   3893 1HG1 ILE A 257      -3.074 -12.633 -16.137  1.00 74.70           H
ATOM   3894 2HG1 ILE A 257      -2.491 -11.596 -17.423  1.00 74.70           H
ATOM   3895  CG2 ILE A 257      -0.566 -13.546 -15.285  1.00 74.70           C
ATOM   3896 1HG2 ILE A 257       0.417 -13.401 -14.837  1.00 74.70           H
ATOM   3897 2HG2 ILE A 257      -1.305 -13.700 -14.499  1.00 74.70           H
ATOM   3898 3HG2 ILE A 257      -0.543 -14.419 -15.938  1.00 74.70           H
ATOM   3899  CD1 ILE A 257      -2.193 -13.700 -17.792  1.00 74.70           C
ATOM   3900 1HD1 ILE A 257      -1.397 -13.547 -18.520  1.00 74.70           H
ATOM   3901 2HD1 ILE A 257      -1.989 -14.601 -17.213  1.00 74.70           H
ATOM   3902 3HD1 ILE A 257      -3.145 -13.810 -18.312  1.00 74.70           H
ATOM   3903  HN  ILE A 257      -0.831 -10.014 -17.012  1.00 74.70           H
ATOM   3904  N   THR A 258       1.328 -10.653 -14.676  1.00 78.73           N
ATOM   3905  CA  THR A 258       2.505 -10.616 -13.826  1.00 78.73           C
ATOM   3906  C   THR A 258       2.294  -9.643 -12.664  1.00 78.73           C
ATOM   3907  O   THR A 258       2.576  -9.975 -11.513  1.00 78.73           O
ATOM   3908  HA  THR A 258       2.647 -11.606 -13.392  1.00 78.73           H
ATOM   3909  CB  THR A 258       3.710 -10.265 -14.702  1.00 78.73           C
ATOM   3910  HB  THR A 258       3.634  -9.244 -15.076  1.00 78.73           H
ATOM   3911  OG1 THR A 258       3.725 -11.286 -15.696  1.00 78.73           O
ATOM   3912  HG1 THR A 258       3.202 -10.992 -16.496  1.00 78.73           H
ATOM   3913  CG2 THR A 258       5.040 -10.441 -13.966  1.00 78.73           C
ATOM   3914 1HG2 THR A 258       5.146 -11.479 -13.650  1.00 78.73           H
ATOM   3915 2HG2 THR A 258       5.060  -9.791 -13.091  1.00 78.73           H
ATOM   3916 3HG2 THR A 258       5.861 -10.178 -14.633  1.00 78.73           H
ATOM   3917  HN  THR A 258       1.488 -10.404 -15.631  1.00 78.73           H
ATOM   3918  N   VAL A 259       1.801  -8.462 -13.006  1.00 73.28           N
ATOM   3919  CA  VAL A 259       1.590  -7.424 -12.012  1.00 73.28           C
ATOM   3920  C   VAL A 259       0.601  -7.926 -10.957  1.00 73.28           C
ATOM   3921  O   VAL A 259       0.810  -7.728  -9.762  1.00 73.28           O
ATOM   3922  HA  VAL A 259       2.548  -7.230 -11.530  1.00 73.28           H
ATOM   3923  CB  VAL A 259       1.132  -6.132 -12.693  1.00 73.28           C
ATOM   3924  HB  VAL A 259       0.278  -6.372 -13.327  1.00 73.28           H
ATOM   3925  CG1 VAL A 259       0.675  -5.100 -11.661  1.00 73.28           C
ATOM   3926 1HG1 VAL A 259      -0.157  -5.505 -11.085  1.00 73.28           H
ATOM   3927 2HG1 VAL A 259       1.502  -4.867 -10.989  1.00 73.28           H
ATOM   3928 3HG1 VAL A 259       0.355  -4.192 -12.172  1.00 73.28           H
ATOM   3929  CG2 VAL A 259       2.236  -5.563 -13.587  1.00 73.28           C
ATOM   3930 1HG2 VAL A 259       3.117  -5.346 -12.982  1.00 73.28           H
ATOM   3931 2HG2 VAL A 259       2.493  -6.292 -14.355  1.00 73.28           H
ATOM   3932 3HG2 VAL A 259       1.884  -4.646 -14.059  1.00 73.28           H
ATOM   3933  HN  VAL A 259       1.547  -8.211 -13.940  1.00 73.28           H
ATOM   3934  N   LEU A 260      -0.454  -8.566 -11.439  1.00 73.41           N
ATOM   3935  CA  LEU A 260      -1.489  -9.075 -10.555  1.00 73.41           C
ATOM   3936  C   LEU A 260      -0.874 -10.086  -9.586  1.00 73.41           C
ATOM   3937  O   LEU A 260      -1.057  -9.981  -8.374  1.00 73.41           O
ATOM   3938  HA  LEU A 260      -1.870  -8.232  -9.979  1.00 73.41           H
ATOM   3939  CB  LEU A 260      -2.660  -9.634 -11.366  1.00 73.41           C
ATOM   3940 1HB  LEU A 260      -3.096  -8.820 -11.945  1.00 73.41           H
ATOM   3941 2HB  LEU A 260      -2.268 -10.359 -12.080  1.00 73.41           H
ATOM   3942  CG  LEU A 260      -3.774 -10.305 -10.561  1.00 73.41           C
ATOM   3943  HG  LEU A 260      -3.321 -11.044  -9.900  1.00 73.41           H
ATOM   3944  CD1 LEU A 260      -4.497  -9.289  -9.674  1.00 73.41           C
ATOM   3945 1HD1 LEU A 260      -3.786  -8.841  -8.980  1.00 73.41           H
ATOM   3946 2HD1 LEU A 260      -4.936  -8.510 -10.297  1.00 73.41           H
ATOM   3947 3HD1 LEU A 260      -5.284  -9.792  -9.113  1.00 73.41           H
ATOM   3948  CD2 LEU A 260      -4.741 -11.053 -11.480  1.00 73.41           C
ATOM   3949 1HD2 LEU A 260      -5.191 -10.352 -12.183  1.00 73.41           H
ATOM   3950 2HD2 LEU A 260      -4.197 -11.821 -12.031  1.00 73.41           H
ATOM   3951 3HD2 LEU A 260      -5.523 -11.521 -10.882  1.00 73.41           H
ATOM   3952  HN  LEU A 260      -0.608  -8.738 -12.412  1.00 73.41           H
ATOM   3953  N   THR A 261      -0.156 -11.043 -10.156  1.00 83.09           N
ATOM   3954  CA  THR A 261       0.356 -12.159  -9.379  1.00 83.09           C
ATOM   3955  C   THR A 261       1.304 -11.658  -8.288  1.00 83.09           C
ATOM   3956  O   THR A 261       1.237 -12.111  -7.146  1.00 83.09           O
ATOM   3957  HA  THR A 261      -0.483 -12.642  -8.877  1.00 83.09           H
ATOM   3958  CB  THR A 261       1.011 -13.148 -10.346  1.00 83.09           C
ATOM   3959  HB  THR A 261       1.886 -12.705 -10.821  1.00 83.09           H
ATOM   3960  OG1 THR A 261      -0.045 -13.523 -11.227  1.00 83.09           O
ATOM   3961  HG1 THR A 261      -0.079 -12.896 -12.005  1.00 83.09           H
ATOM   3962  CG2 THR A 261       1.409 -14.458  -9.663  1.00 83.09           C
ATOM   3963 1HG2 THR A 261       0.522 -14.934  -9.245  1.00 83.09           H
ATOM   3964 2HG2 THR A 261       2.120 -14.249  -8.863  1.00 83.09           H
ATOM   3965 3HG2 THR A 261       1.869 -15.123 -10.393  1.00 83.09           H
ATOM   3966  HN  THR A 261       0.076 -11.064 -11.129  1.00 83.09           H
ATOM   3967  N   VAL A 262       2.166 -10.730  -8.677  1.00 85.23           N
ATOM   3968  CA  VAL A 262       3.164 -10.204  -7.761  1.00 85.23           C
ATOM   3969  C   VAL A 262       2.463  -9.464  -6.620  1.00 85.23           C
ATOM   3970  O   VAL A 262       2.848  -9.598  -5.460  1.00 85.23           O
ATOM   3971  HA  VAL A 262       3.709 -11.052  -7.347  1.00 85.23           H
ATOM   3972  CB  VAL A 262       4.160  -9.325  -8.521  1.00 85.23           C
ATOM   3973  HB  VAL A 262       3.593  -8.564  -9.059  1.00 85.23           H
ATOM   3974  CG1 VAL A 262       5.108  -8.611  -7.556  1.00 85.23           C
ATOM   3975 1HG1 VAL A 262       4.531  -7.980  -6.880  1.00 85.23           H
ATOM   3976 2HG1 VAL A 262       5.663  -9.350  -6.979  1.00 85.23           H
ATOM   3977 3HG1 VAL A 262       5.805  -7.993  -8.122  1.00 85.23           H
ATOM   3978  CG2 VAL A 262       4.940 -10.145  -9.551  1.00 85.23           C
ATOM   3979 1HG2 VAL A 262       5.490 -10.937  -9.043  1.00 85.23           H
ATOM   3980 2HG2 VAL A 262       4.246 -10.586 -10.266  1.00 85.23           H
ATOM   3981 3HG2 VAL A 262       5.641  -9.496 -10.076  1.00 85.23           H
ATOM   3982  HN  VAL A 262       2.189 -10.339  -9.597  1.00 85.23           H
ATOM   3983  N   PHE A 263       1.447  -8.699  -6.990  1.00 78.03           N
ATOM   3984  CA  PHE A 263       0.680  -7.948  -6.010  1.00 78.03           C
ATOM   3985  C   PHE A 263       0.057  -8.881  -4.970  1.00 78.03           C
ATOM   3986  O   PHE A 263       0.230  -8.681  -3.768  1.00 78.03           O
ATOM   3987  HA  PHE A 263       1.369  -7.264  -5.515  1.00 78.03           H
ATOM   3988  CB  PHE A 263      -0.438  -7.232  -6.770  1.00 78.03           C
ATOM   3989 1HB  PHE A 263       0.007  -6.529  -7.474  1.00 78.03           H
ATOM   3990 2HB  PHE A 263      -0.991  -7.965  -7.357  1.00 78.03           H
ATOM   3991  CG  PHE A 263      -1.418  -6.477  -5.869  1.00 78.03           C
ATOM   3992  CD1 PHE A 263      -2.615  -7.037  -5.547  1.00 78.03           C
ATOM   3993  HD1 PHE A 263      -2.875  -8.024  -5.929  1.00 78.03           H
ATOM   3994  CD2 PHE A 263      -1.093  -5.246  -5.392  1.00 78.03           C
ATOM   3995  HD2 PHE A 263      -0.134  -4.797  -5.651  1.00 78.03           H
ATOM   3996  CE1 PHE A 263      -3.524  -6.336  -4.711  1.00 78.03           C
ATOM   3997  HE1 PHE A 263      -4.483  -6.785  -4.452  1.00 78.03           H
ATOM   3998  CE2 PHE A 263      -2.002  -4.545  -4.556  1.00 78.03           C
ATOM   3999  HE2 PHE A 263      -1.742  -3.558  -4.174  1.00 78.03           H
ATOM   4000  CZ  PHE A 263      -3.199  -5.105  -4.234  1.00 78.03           C
ATOM   4001  HZ  PHE A 263      -3.897  -4.567  -3.592  1.00 78.03           H
ATOM   4002  HN  PHE A 263       1.146  -8.587  -7.937  1.00 78.03           H
ATOM   4003  N   VAL A 264      -0.656  -9.880  -5.469  1.00 84.92           N
ATOM   4004  CA  VAL A 264      -1.410 -10.769  -4.601  1.00 84.92           C
ATOM   4005  C   VAL A 264      -0.448 -11.486  -3.652  1.00 84.92           C
ATOM   4006  O   VAL A 264      -0.701 -11.567  -2.451  1.00 84.92           O
ATOM   4007  HA  VAL A 264      -2.090 -10.153  -4.012  1.00 84.92           H
ATOM   4008  CB  VAL A 264      -2.250 -11.732  -5.442  1.00 84.92           C
ATOM   4009  HB  VAL A 264      -1.585 -12.226  -6.151  1.00 84.92           H
ATOM   4010  CG1 VAL A 264      -2.886 -12.813  -4.565  1.00 84.92           C
ATOM   4011 1HG1 VAL A 264      -2.104 -13.380  -4.061  1.00 84.92           H
ATOM   4012 2HG1 VAL A 264      -3.531 -12.344  -3.822  1.00 84.92           H
ATOM   4013 3HG1 VAL A 264      -3.478 -13.484  -5.187  1.00 84.92           H
ATOM   4014  CG2 VAL A 264      -3.314 -10.978  -6.242  1.00 84.92           C
ATOM   4015 1HG2 VAL A 264      -3.974 -10.446  -5.557  1.00 84.92           H
ATOM   4016 2HG2 VAL A 264      -2.830 -10.264  -6.908  1.00 84.92           H
ATOM   4017 3HG2 VAL A 264      -3.896 -11.687  -6.830  1.00 84.92           H
ATOM   4018  HN  VAL A 264      -0.722 -10.087  -6.445  1.00 84.92           H
ATOM   4019  N   LEU A 265       0.636 -11.987  -4.226  1.00 87.60           N
ATOM   4020  CA  LEU A 265       1.564 -12.817  -3.477  1.00 87.60           C
ATOM   4021  C   LEU A 265       2.209 -11.981  -2.370  1.00 87.60           C
ATOM   4022  O   LEU A 265       2.486 -12.490  -1.285  1.00 87.60           O
ATOM   4023  HA  LEU A 265       0.986 -13.617  -3.014  1.00 87.60           H
ATOM   4024  CB  LEU A 265       2.574 -13.476  -4.419  1.00 87.60           C
ATOM   4025 1HB  LEU A 265       2.996 -12.705  -5.063  1.00 87.60           H
ATOM   4026 2HB  LEU A 265       3.392 -13.875  -3.820  1.00 87.60           H
ATOM   4027  CG  LEU A 265       2.031 -14.600  -5.305  1.00 87.60           C
ATOM   4028  HG  LEU A 265       1.196 -14.205  -5.883  1.00 87.60           H
ATOM   4029  CD1 LEU A 265       3.090 -15.071  -6.303  1.00 87.60           C
ATOM   4030 1HD1 LEU A 265       3.386 -14.236  -6.939  1.00 87.60           H
ATOM   4031 2HD1 LEU A 265       3.961 -15.441  -5.762  1.00 87.60           H
ATOM   4032 3HD1 LEU A 265       2.678 -15.870  -6.920  1.00 87.60           H
ATOM   4033  CD2 LEU A 265       1.490 -15.752  -4.457  1.00 87.60           C
ATOM   4034 1HD2 LEU A 265       2.290 -16.153  -3.835  1.00 87.60           H
ATOM   4035 2HD2 LEU A 265       0.683 -15.388  -3.821  1.00 87.60           H
ATOM   4036 3HD2 LEU A 265       1.110 -16.538  -5.111  1.00 87.60           H
ATOM   4037  HN  LEU A 265       0.883 -11.835  -5.183  1.00 87.60           H
ATOM   4038  N   SER A 266       2.431 -10.713  -2.683  1.00 88.42           N
ATOM   4039  CA  SER A 266       3.141  -9.831  -1.773  1.00 88.42           C
ATOM   4040  C   SER A 266       2.183  -9.302  -0.703  1.00 88.42           C
ATOM   4041  O   SER A 266       2.565  -9.150   0.456  1.00 88.42           O
ATOM   4042  HA  SER A 266       3.917 -10.447  -1.320  1.00 88.42           H
ATOM   4043  CB  SER A 266       3.789  -8.668  -2.526  1.00 88.42           C
ATOM   4044 1HB  SER A 266       4.275  -8.001  -1.814  1.00 88.42           H
ATOM   4045 2HB  SER A 266       4.568  -9.052  -3.186  1.00 88.42           H
ATOM   4046  OG  SER A 266       2.839  -7.932  -3.293  1.00 88.42           O
ATOM   4047  HG  SER A 266       2.930  -8.162  -4.262  1.00 88.42           H
ATOM   4048  HN  SER A 266       2.136 -10.288  -3.539  1.00 88.42           H
ATOM   4049  N   GLN A 267       0.957  -9.037  -1.131  1.00 84.01           N
ATOM   4050  CA  GLN A 267       0.003  -8.342  -0.284  1.00 84.01           C
ATOM   4051  C   GLN A 267      -0.748  -9.341   0.599  1.00 84.01           C
ATOM   4052  O   GLN A 267      -1.190  -8.997   1.694  1.00 84.01           O
ATOM   4053  HA  GLN A 267       0.600  -7.675   0.338  1.00 84.01           H
ATOM   4054  CB  GLN A 267      -0.970  -7.511  -1.122  1.00 84.01           C
ATOM   4055 1HB  GLN A 267      -1.458  -8.149  -1.859  1.00 84.01           H
ATOM   4056 2HB  GLN A 267      -1.754  -7.107  -0.481  1.00 84.01           H
ATOM   4057  CG  GLN A 267      -0.244  -6.366  -1.831  1.00 84.01           C
ATOM   4058 1HG  GLN A 267       0.599  -6.762  -2.398  1.00 84.01           H
ATOM   4059 2HG  GLN A 267      -0.915  -5.892  -2.547  1.00 84.01           H
ATOM   4060  CD  GLN A 267       0.254  -5.326  -0.825  1.00 84.01           C
ATOM   4061  OE1 GLN A 267      -0.281  -5.168   0.260  1.00 84.01           O
ATOM   4062  NE2 GLN A 267       1.306  -4.628  -1.245  1.00 84.01           N
ATOM   4063 1HE2 GLN A 267       1.698  -4.808  -2.147  1.00 84.01           H
ATOM   4064 2HE2 GLN A 267       1.705  -3.924  -0.658  1.00 84.01           H
ATOM   4065  HN  GLN A 267       0.615  -9.288  -2.036  1.00 84.01           H
ATOM   4066  N   PHE A 268      -0.870 -10.558   0.089  1.00 89.96           N
ATOM   4067  CA  PHE A 268      -1.723 -11.551   0.720  1.00 89.96           C
ATOM   4068  C   PHE A 268      -1.264 -11.839   2.150  1.00 89.96           C
ATOM   4069  O   PHE A 268      -2.047 -11.726   3.092  1.00 89.96           O
ATOM   4070  HA  PHE A 268      -2.734 -11.144   0.739  1.00 89.96           H
ATOM   4071  CB  PHE A 268      -1.606 -12.832  -0.109  1.00 89.96           C
ATOM   4072 1HB  PHE A 268      -1.891 -12.614  -1.138  1.00 89.96           H
ATOM   4073 2HB  PHE A 268      -0.562 -13.146  -0.127  1.00 89.96           H
ATOM   4074  CG  PHE A 268      -2.463 -13.989   0.409  1.00 89.96           C
ATOM   4075  CD1 PHE A 268      -1.891 -14.989   1.131  1.00 89.96           C
ATOM   4076  HD1 PHE A 268      -0.821 -14.967   1.341  1.00 89.96           H
ATOM   4077  CD2 PHE A 268      -3.797 -14.016   0.147  1.00 89.96           C
ATOM   4078  HD2 PHE A 268      -4.256 -13.215  -0.432  1.00 89.96           H
ATOM   4079  CE1 PHE A 268      -2.686 -16.063   1.611  1.00 89.96           C
ATOM   4080  HE1 PHE A 268      -2.228 -16.864   2.190  1.00 89.96           H
ATOM   4081  CE2 PHE A 268      -4.593 -15.090   0.627  1.00 89.96           C
ATOM   4082  HE2 PHE A 268      -5.662 -15.112   0.417  1.00 89.96           H
ATOM   4083  CZ  PHE A 268      -4.021 -16.090   1.349  1.00 89.96           C
ATOM   4084  HZ  PHE A 268      -4.632 -16.914   1.718  1.00 89.96           H
ATOM   4085  HN  PHE A 268      -0.399 -10.868  -0.737  1.00 89.96           H
ATOM   4086  N   PRO A 269       0.008 -12.217   2.339  1.00 93.47           N
ATOM   4087  CA  PRO A 269       0.504 -12.554   3.676  1.00 93.47           C
ATOM   4088  C   PRO A 269       0.229 -11.454   4.688  1.00 93.47           C
ATOM   4089  O   PRO A 269      -0.194 -11.730   5.809  1.00 93.47           O
ATOM   4090  HA  PRO A 269      -0.017 -13.431   4.059  1.00 93.47           H
ATOM   4091  CB  PRO A 269       2.004 -12.766   3.462  1.00 93.47           C
ATOM   4092 1HB  PRO A 269       2.567 -11.848   3.628  1.00 93.47           H
ATOM   4093 2HB  PRO A 269       2.406 -13.513   4.147  1.00 93.47           H
ATOM   4094  CG  PRO A 269       2.093 -13.226   2.012  1.00 93.47           C
ATOM   4095 1HG  PRO A 269       3.093 -13.082   1.602  1.00 93.47           H
ATOM   4096 2HG  PRO A 269       1.869 -14.288   1.909  1.00 93.47           H
ATOM   4097  CD  PRO A 269       1.060 -12.355   1.316  1.00 93.47           C
ATOM   4098 1HD  PRO A 269       1.472 -11.387   1.031  1.00 93.47           H
ATOM   4099 2HD  PRO A 269       0.687 -12.820   0.403  1.00 93.47           H
ATOM   4100  N   TYR A 270       0.479 -10.225   4.261  1.00 90.63           N
ATOM   4101  CA  TYR A 270       0.316  -9.080   5.141  1.00 90.63           C
ATOM   4102  C   TYR A 270      -1.143  -8.923   5.573  1.00 90.63           C
ATOM   4103  O   TYR A 270      -1.426  -8.720   6.753  1.00 90.63           O
ATOM   4104  HA  TYR A 270       0.934  -9.244   6.024  1.00 90.63           H
ATOM   4105  CB  TYR A 270       0.726  -7.856   4.320  1.00 90.63           C
ATOM   4106 1HB  TYR A 270       1.788  -7.928   4.084  1.00 90.63           H
ATOM   4107 2HB  TYR A 270       0.188  -7.870   3.372  1.00 90.63           H
ATOM   4108  CG  TYR A 270       0.464  -6.521   5.019  1.00 90.63           C
ATOM   4109  CD1 TYR A 270      -0.434  -5.623   4.478  1.00 90.63           C
ATOM   4110  HD1 TYR A 270      -0.955  -5.865   3.551  1.00 90.63           H
ATOM   4111  CD2 TYR A 270       1.124  -6.214   6.192  1.00 90.63           C
ATOM   4112  HD2 TYR A 270       1.832  -6.924   6.619  1.00 90.63           H
ATOM   4113  CE1 TYR A 270      -0.681  -4.366   5.136  1.00 90.63           C
ATOM   4114  HE1 TYR A 270      -1.387  -3.648   4.719  1.00 90.63           H
ATOM   4115  CE2 TYR A 270       0.877  -4.958   6.850  1.00 90.63           C
ATOM   4116  HE2 TYR A 270       1.391  -4.703   7.777  1.00 90.63           H
ATOM   4117  CZ  TYR A 270      -0.014  -4.096   6.290  1.00 90.63           C
ATOM   4118  OH  TYR A 270      -0.247  -2.909   6.912  1.00 90.63           O
ATOM   4119  HH  TYR A 270       0.121  -2.932   7.841  1.00 90.63           H
ATOM   4120  HN  TYR A 270       0.786 -10.006   3.335  1.00 90.63           H
ATOM   4121  N   ASN A 271      -2.031  -9.025   4.595  1.00 89.16           N
ATOM   4122  CA  ASN A 271      -3.444  -8.791   4.840  1.00 89.16           C
ATOM   4123  C   ASN A 271      -4.008  -9.938   5.681  1.00 89.16           C
ATOM   4124  O   ASN A 271      -5.007  -9.769   6.378  1.00 89.16           O
ATOM   4125  HA  ASN A 271      -3.490  -7.833   5.358  1.00 89.16           H
ATOM   4126  CB  ASN A 271      -4.229  -8.736   3.528  1.00 89.16           C
ATOM   4127 1HB  ASN A 271      -3.884  -9.525   2.860  1.00 89.16           H
ATOM   4128 2HB  ASN A 271      -5.285  -8.923   3.723  1.00 89.16           H
ATOM   4129  CG  ASN A 271      -4.064  -7.376   2.847  1.00 89.16           C
ATOM   4130  OD1 ASN A 271      -4.694  -6.394   3.203  1.00 89.16           O
ATOM   4131  ND2 ASN A 271      -3.183  -7.374   1.850  1.00 89.16           N
ATOM   4132 1HD2 ASN A 271      -2.699  -8.215   1.608  1.00 89.16           H
ATOM   4133 2HD2 ASN A 271      -3.005  -6.531   1.342  1.00 89.16           H
ATOM   4134  HN  ASN A 271      -1.799  -9.261   3.652  1.00 89.16           H
ATOM   4135  N   CYS A 272      -3.343 -11.081   5.587  1.00 93.89           N
ATOM   4136  CA  CYS A 272      -3.686 -12.217   6.424  1.00 93.89           C
ATOM   4137  C   CYS A 272      -3.495 -11.811   7.887  1.00 93.89           C
ATOM   4138  O   CYS A 272      -4.383 -12.016   8.713  1.00 93.89           O
ATOM   4139  HA  CYS A 272      -4.731 -12.452   6.221  1.00 93.89           H
ATOM   4140  CB  CYS A 272      -2.862 -13.455   6.064  1.00 93.89           C
ATOM   4141 1HB  CYS A 272      -1.807 -13.191   5.991  1.00 93.89           H
ATOM   4142 2HB  CYS A 272      -2.950 -14.203   6.852  1.00 93.89           H
ATOM   4143  SG  CYS A 272      -3.443 -14.152   4.474  1.00 93.89           S
ATOM   4144  HG  CYS A 272      -2.900 -13.213   3.704  1.00 93.89           H
ATOM   4145  HN  CYS A 272      -2.585 -11.236   4.954  1.00 93.89           H
ATOM   4146  N   ILE A 273      -2.331 -11.242   8.163  1.00 92.69           N
ATOM   4147  CA  ILE A 273      -2.006 -10.818   9.514  1.00 92.69           C
ATOM   4148  C   ILE A 273      -2.925  -9.662   9.916  1.00 92.69           C
ATOM   4149  O   ILE A 273      -3.400  -9.608  11.049  1.00 92.69           O
ATOM   4150  HA  ILE A 273      -2.202 -11.661  10.177  1.00 92.69           H
ATOM   4151  CB  ILE A 273      -0.517 -10.488   9.629  1.00 92.69           C
ATOM   4152  HB  ILE A 273      -0.278  -9.723   8.890  1.00 92.69           H
ATOM   4153  CG1 ILE A 273       0.343 -11.712   9.306  1.00 92.69           C
ATOM   4154 1HG1 ILE A 273       0.146 -12.039   8.285  1.00 92.69           H
ATOM   4155 2HG1 ILE A 273       1.398 -11.444   9.357  1.00 92.69           H
ATOM   4156  CG2 ILE A 273      -0.189  -9.905  11.005  1.00 92.69           C
ATOM   4157 1HG2 ILE A 273      -0.762  -8.990  11.158  1.00 92.69           H
ATOM   4158 2HG2 ILE A 273      -0.447 -10.629  11.777  1.00 92.69           H
ATOM   4159 3HG2 ILE A 273       0.876  -9.679  11.059  1.00 92.69           H
ATOM   4160  CD1 ILE A 273       0.054 -12.857  10.278  1.00 92.69           C
ATOM   4161 1HD1 ILE A 273       0.274 -12.534  11.296  1.00 92.69           H
ATOM   4162 2HD1 ILE A 273      -0.997 -13.139  10.206  1.00 92.69           H
ATOM   4163 3HD1 ILE A 273       0.678 -13.714  10.026  1.00 92.69           H
ATOM   4164  HN  ILE A 273      -1.618 -11.070   7.483  1.00 92.69           H
ATOM   4165  N   LEU A 274      -3.148  -8.768   8.965  1.00 89.85           N
ATOM   4166  CA  LEU A 274      -3.964  -7.592   9.219  1.00 89.85           C
ATOM   4167  C   LEU A 274      -5.378  -8.032   9.603  1.00 89.85           C
ATOM   4168  O   LEU A 274      -6.023  -7.400  10.439  1.00 89.85           O
ATOM   4169  HA  LEU A 274      -3.523  -7.066  10.066  1.00 89.85           H
ATOM   4170  CB  LEU A 274      -3.920  -6.640   8.022  1.00 89.85           C
ATOM   4171 1HB  LEU A 274      -2.885  -6.551   7.692  1.00 89.85           H
ATOM   4172 2HB  LEU A 274      -4.478  -7.093   7.202  1.00 89.85           H
ATOM   4173  CG  LEU A 274      -4.473  -5.234   8.263  1.00 89.85           C
ATOM   4174  HG  LEU A 274      -5.437  -5.327   8.762  1.00 89.85           H
ATOM   4175  CD1 LEU A 274      -3.557  -4.437   9.194  1.00 89.85           C
ATOM   4176 1HD1 LEU A 274      -3.477  -4.950  10.152  1.00 89.85           H
ATOM   4177 2HD1 LEU A 274      -2.568  -4.351   8.744  1.00 89.85           H
ATOM   4178 3HD1 LEU A 274      -3.973  -3.441   9.348  1.00 89.85           H
ATOM   4179  CD2 LEU A 274      -4.718  -4.507   6.939  1.00 89.85           C
ATOM   4180 1HD2 LEU A 274      -3.779  -4.425   6.391  1.00 89.85           H
ATOM   4181 2HD2 LEU A 274      -5.438  -5.069   6.344  1.00 89.85           H
ATOM   4182 3HD2 LEU A 274      -5.111  -3.510   7.139  1.00 89.85           H
ATOM   4183  HN  LEU A 274      -2.783  -8.836   8.036  1.00 89.85           H
ATOM   4184  N   LEU A 275      -5.819  -9.112   8.976  1.00 91.95           N
ATOM   4185  CA  LEU A 275      -7.138  -9.654   9.254  1.00 91.95           C
ATOM   4186  C   LEU A 275      -7.195 -10.123  10.709  1.00 91.95           C
ATOM   4187  O   LEU A 275      -8.150  -9.823  11.424  1.00 91.95           O
ATOM   4188  HA  LEU A 275      -7.857  -8.845   9.123  1.00 91.95           H
ATOM   4189  CB  LEU A 275      -7.494 -10.744   8.242  1.00 91.95           C
ATOM   4190 1HB  LEU A 275      -7.431 -10.318   7.240  1.00 91.95           H
ATOM   4191 2HB  LEU A 275      -6.740 -11.529   8.302  1.00 91.95           H
ATOM   4192  CG  LEU A 275      -8.873 -11.387   8.405  1.00 91.95           C
ATOM   4193  HG  LEU A 275      -8.958 -11.756   9.428  1.00 91.95           H
ATOM   4194  CD1 LEU A 275      -9.986 -10.357   8.202  1.00 91.95           C
ATOM   4195 1HD1 LEU A 275      -9.882  -9.560   8.938  1.00 91.95           H
ATOM   4196 2HD1 LEU A 275      -9.913  -9.937   7.199  1.00 91.95           H
ATOM   4197 3HD1 LEU A 275     -10.955 -10.841   8.324  1.00 91.95           H
ATOM   4198  CD2 LEU A 275      -9.030 -12.592   7.476  1.00 91.95           C
ATOM   4199 1HD2 LEU A 275      -8.915 -12.270   6.441  1.00 91.95           H
ATOM   4200 2HD2 LEU A 275      -8.267 -13.335   7.712  1.00 91.95           H
ATOM   4201 3HD2 LEU A 275     -10.018 -13.030   7.613  1.00 91.95           H
ATOM   4202  HN  LEU A 275      -5.292  -9.614   8.289  1.00 91.95           H
ATOM   4203  N   VAL A 276      -6.161 -10.851  11.104  1.00 93.64           N
ATOM   4204  CA  VAL A 276      -6.082 -11.365  12.461  1.00 93.64           C
ATOM   4205  C   VAL A 276      -6.142 -10.197  13.448  1.00 93.64           C
ATOM   4206  O   VAL A 276      -6.870 -10.253  14.438  1.00 93.64           O
ATOM   4207  HA  VAL A 276      -6.950 -12.005  12.621  1.00 93.64           H
ATOM   4208  CB  VAL A 276      -4.825 -12.221  12.624  1.00 93.64           C
ATOM   4209  HB  VAL A 276      -3.968 -11.619  12.321  1.00 93.64           H
ATOM   4210  CG1 VAL A 276      -4.622 -12.625  14.085  1.00 93.64           C
ATOM   4211 1HG1 VAL A 276      -4.518 -11.730  14.699  1.00 93.64           H
ATOM   4212 2HG1 VAL A 276      -5.483 -13.201  14.426  1.00 93.64           H
ATOM   4213 3HG1 VAL A 276      -3.722 -13.233  14.173  1.00 93.64           H
ATOM   4214  CG2 VAL A 276      -4.878 -13.452  11.716  1.00 93.64           C
ATOM   4215 1HG2 VAL A 276      -5.748 -14.056  11.974  1.00 93.64           H
ATOM   4216 2HG2 VAL A 276      -4.952 -13.134  10.677  1.00 93.64           H
ATOM   4217 3HG2 VAL A 276      -3.972 -14.042  11.852  1.00 93.64           H
ATOM   4218  HN  VAL A 276      -5.389 -11.091  10.516  1.00 93.64           H
ATOM   4219  N   GLN A 277      -5.368  -9.166  13.143  1.00 90.52           N
ATOM   4220  CA  GLN A 277      -5.307  -7.996  14.003  1.00 90.52           C
ATOM   4221  C   GLN A 277      -6.678  -7.322  14.081  1.00 90.52           C
ATOM   4222  O   GLN A 277      -7.053  -6.790  15.124  1.00 90.52           O
ATOM   4223  HA  GLN A 277      -5.024  -8.374  14.986  1.00 90.52           H
ATOM   4224  CB  GLN A 277      -4.239  -7.014  13.517  1.00 90.52           C
ATOM   4225 1HB  GLN A 277      -4.356  -6.845  12.446  1.00 90.52           H
ATOM   4226 2HB  GLN A 277      -4.376  -6.050  14.008  1.00 90.52           H
ATOM   4227  CG  GLN A 277      -2.834  -7.544  13.806  1.00 90.52           C
ATOM   4228 1HG  GLN A 277      -2.730  -7.749  14.871  1.00 90.52           H
ATOM   4229 2HG  GLN A 277      -2.683  -8.489  13.284  1.00 90.52           H
ATOM   4230  CD  GLN A 277      -1.767  -6.538  13.368  1.00 90.52           C
ATOM   4231  OE1 GLN A 277      -1.986  -5.695  12.513  1.00 90.52           O
ATOM   4232  NE2 GLN A 277      -0.605  -6.673  13.999  1.00 90.52           N
ATOM   4233 1HE2 GLN A 277      -0.491  -7.386  14.690  1.00 90.52           H
ATOM   4234 2HE2 GLN A 277       0.156  -6.061  13.782  1.00 90.52           H
ATOM   4235  HN  GLN A 277      -4.791  -9.121  12.327  1.00 90.52           H
ATOM   4236  N   THR A 278      -7.388  -7.367  12.964  1.00 90.93           N
ATOM   4237  CA  THR A 278      -8.695  -6.737  12.882  1.00 90.93           C
ATOM   4238  C   THR A 278      -9.695  -7.462  13.785  1.00 90.93           C
ATOM   4239  O   THR A 278     -10.458  -6.825  14.509  1.00 90.93           O
ATOM   4240  HA  THR A 278      -8.608  -5.716  13.256  1.00 90.93           H
ATOM   4241  CB  THR A 278      -9.115  -6.708  11.411  1.00 90.93           C
ATOM   4242  HB  THR A 278      -9.271  -7.717  11.031  1.00 90.93           H
ATOM   4243  OG1 THR A 278      -8.082  -5.963  10.770  1.00 90.93           O
ATOM   4244  HG1 THR A 278      -7.422  -6.585  10.349  1.00 90.93           H
ATOM   4245  CG2 THR A 278     -10.376  -5.873  11.178  1.00 90.93           C
ATOM   4246 1HG2 THR A 278     -10.196  -4.846  11.496  1.00 90.93           H
ATOM   4247 2HG2 THR A 278     -11.200  -6.293  11.754  1.00 90.93           H
ATOM   4248 3HG2 THR A 278     -10.629  -5.886  10.118  1.00 90.93           H
ATOM   4249  HN  THR A 278      -7.086  -7.823  12.127  1.00 90.93           H
ATOM   4250  N   ILE A 279      -9.658  -8.784  13.712  1.00 91.46           N
ATOM   4251  CA  ILE A 279     -10.549  -9.603  14.516  1.00 91.46           C
ATOM   4252  C   ILE A 279     -10.207  -9.419  15.996  1.00 91.46           C
ATOM   4253  O   ILE A 279     -11.100  -9.276  16.830  1.00 91.46           O
ATOM   4254  HA  ILE A 279     -11.564  -9.242  14.349  1.00 91.46           H
ATOM   4255  CB  ILE A 279     -10.504 -11.060  14.051  1.00 91.46           C
ATOM   4256  HB  ILE A 279      -9.465 -11.388  14.057  1.00 91.46           H
ATOM   4257  CG1 ILE A 279     -11.012 -11.192  12.614  1.00 91.46           C
ATOM   4258 1HG1 ILE A 279     -12.094 -11.059  12.593  1.00 91.46           H
ATOM   4259 2HG1 ILE A 279     -10.582 -10.402  11.998  1.00 91.46           H
ATOM   4260  CG2 ILE A 279     -11.271 -11.967  15.016  1.00 91.46           C
ATOM   4261 1HG2 ILE A 279     -10.823 -11.903  16.007  1.00 91.46           H
ATOM   4262 2HG2 ILE A 279     -12.312 -11.648  15.065  1.00 91.46           H
ATOM   4263 3HG2 ILE A 279     -11.223 -12.997  14.661  1.00 91.46           H
ATOM   4264  CD1 ILE A 279     -10.649 -12.558  12.028  1.00 91.46           C
ATOM   4265 1HD1 ILE A 279      -9.566 -12.677  12.028  1.00 91.46           H
ATOM   4266 2HD1 ILE A 279     -11.101 -13.345  12.632  1.00 91.46           H
ATOM   4267 3HD1 ILE A 279     -11.022 -12.626  11.006  1.00 91.46           H
ATOM   4268  HN  ILE A 279      -9.036  -9.295  13.118  1.00 91.46           H
ATOM   4269  N   ASP A 280      -8.912  -9.429  16.277  1.00 90.66           N
ATOM   4270  CA  ASP A 280      -8.443  -9.314  17.647  1.00 90.66           C
ATOM   4271  C   ASP A 280      -8.838  -7.945  18.204  1.00 90.66           C
ATOM   4272  O   ASP A 280      -9.139  -7.816  19.389  1.00 90.66           O
ATOM   4273  HA  ASP A 280      -8.919 -10.135  18.183  1.00 90.66           H
ATOM   4274  CB  ASP A 280      -6.919  -9.431  17.719  1.00 90.66           C
ATOM   4275 1HB  ASP A 280      -6.598 -10.352  17.231  1.00 90.66           H
ATOM   4276 2HB  ASP A 280      -6.461  -8.606  17.174  1.00 90.66           H
ATOM   4277  CG  ASP A 280      -6.436  -9.422  19.171  1.00 90.66           C
ATOM   4278  OD1 ASP A 280      -6.995 -10.214  19.960  1.00 90.66           O
ATOM   4279  OD2 ASP A 280      -5.519  -8.622  19.458  1.00 90.66           O
ATOM   4280  HN  ASP A 280      -8.192  -9.514  15.589  1.00 90.66           H
ATOM   4281  N   ALA A 281      -8.824  -6.956  17.321  1.00 89.87           N
ATOM   4282  CA  ALA A 281      -9.183  -5.602  17.708  1.00 89.87           C
ATOM   4283  C   ALA A 281     -10.619  -5.592  18.237  1.00 89.87           C
ATOM   4284  O   ALA A 281     -10.967  -4.769  19.082  1.00 89.87           O
ATOM   4285  HA  ALA A 281      -8.509  -5.296  18.507  1.00 89.87           H
ATOM   4286  CB  ALA A 281      -8.994  -4.663  16.515  1.00 89.87           C
ATOM   4287 1HB  ALA A 281      -7.952  -4.685  16.197  1.00 89.87           H
ATOM   4288 2HB  ALA A 281      -9.632  -4.987  15.693  1.00 89.87           H
ATOM   4289 3HB  ALA A 281      -9.264  -3.648  16.806  1.00 89.87           H
ATOM   4290  HN  ALA A 281      -8.574  -7.069  16.359  1.00 89.87           H
ATOM   4291  N   TYR A 282     -11.414  -6.515  17.717  1.00 79.07           N
ATOM   4292  CA  TYR A 282     -12.815  -6.595  18.094  1.00 79.07           C
ATOM   4293  C   TYR A 282     -13.026  -7.623  19.207  1.00 79.07           C
ATOM   4294  O   TYR A 282     -13.686  -7.336  20.205  1.00 79.07           O
ATOM   4295  HA  TYR A 282     -13.123  -5.613  18.453  1.00 79.07           H
ATOM   4296  CB  TYR A 282     -13.563  -7.057  16.842  1.00 79.07           C
ATOM   4297 1HB  TYR A 282     -13.310  -6.394  16.014  1.00 79.07           H
ATOM   4298 2HB  TYR A 282     -13.215  -8.054  16.570  1.00 79.07           H
ATOM   4299  CG  TYR A 282     -15.084  -7.090  17.002  1.00 79.07           C
ATOM   4300  CD1 TYR A 282     -15.730  -8.290  17.218  1.00 79.07           C
ATOM   4301  HD1 TYR A 282     -15.155  -9.215  17.274  1.00 79.07           H
ATOM   4302  CD2 TYR A 282     -15.811  -5.919  16.931  1.00 79.07           C
ATOM   4303  HD2 TYR A 282     -15.301  -4.971  16.760  1.00 79.07           H
ATOM   4304  CE1 TYR A 282     -17.161  -8.321  17.369  1.00 79.07           C
ATOM   4305  HE1 TYR A 282     -17.683  -9.263  17.540  1.00 79.07           H
ATOM   4306  CE2 TYR A 282     -17.243  -5.950  17.081  1.00 79.07           C
ATOM   4307  HE2 TYR A 282     -17.829  -5.032  17.027  1.00 79.07           H
ATOM   4308  CZ  TYR A 282     -17.847  -7.149  17.293  1.00 79.07           C
ATOM   4309  OH  TYR A 282     -19.199  -7.179  17.436  1.00 79.07           O
ATOM   4310  HH  TYR A 282     -19.569  -6.251  17.381  1.00 79.07           H
ATOM   4311  HN  TYR A 282     -11.116  -7.200  17.051  1.00 79.07           H
ATOM   4312  N   ALA A 283     -12.452  -8.799  19.000  1.00 88.39           N
ATOM   4313  CA  ALA A 283     -12.777  -9.947  19.830  1.00 88.39           C
ATOM   4314  C   ALA A 283     -11.793 -10.019  20.999  1.00 88.39           C
ATOM   4315  O   ALA A 283     -12.080 -10.643  22.020  1.00 88.39           O
ATOM   4316  HA  ALA A 283     -13.783  -9.799  20.222  1.00 88.39           H
ATOM   4317  CB  ALA A 283     -12.761 -11.216  18.976  1.00 88.39           C
ATOM   4318 1HB  ALA A 283     -13.497 -11.126  18.177  1.00 88.39           H
ATOM   4319 2HB  ALA A 283     -11.770 -11.350  18.542  1.00 88.39           H
ATOM   4320 3HB  ALA A 283     -13.004 -12.076  19.599  1.00 88.39           H
ATOM   4321  HN  ALA A 283     -11.779  -8.974  18.281  1.00 88.39           H
ATOM   4322  N   MET A 284     -10.652  -9.372  20.812  1.00 82.03           N
ATOM   4323  CA  MET A 284      -9.623  -9.355  21.838  1.00 82.03           C
ATOM   4324  C   MET A 284      -9.353 -10.766  22.366  1.00 82.03           C
ATOM   4325  O   MET A 284      -9.264 -10.973  23.575  1.00 82.03           O
ATOM   4326  HA  MET A 284      -8.729  -8.965  21.352  1.00 82.03           H
ATOM   4327  CB  MET A 284     -10.067  -8.454  22.992  1.00 82.03           C
ATOM   4328 1HB  MET A 284     -10.965  -8.865  23.454  1.00 82.03           H
ATOM   4329 2HB  MET A 284      -9.295  -8.434  23.761  1.00 82.03           H
ATOM   4330  CG  MET A 284     -10.344  -7.032  22.502  1.00 82.03           C
ATOM   4331 1HG  MET A 284      -9.433  -6.595  22.092  1.00 82.03           H
ATOM   4332 2HG  MET A 284     -11.078  -7.052  21.695  1.00 82.03           H
ATOM   4333  SD  MET A 284     -10.949  -6.028  23.848  1.00 82.03           S
ATOM   4334  CE  MET A 284     -11.206  -4.483  22.993  1.00 82.03           C
ATOM   4335 1HE  MET A 284     -10.261  -4.138  22.573  1.00 82.03           H
ATOM   4336 2HE  MET A 284     -11.928  -4.628  22.190  1.00 82.03           H
ATOM   4337 3HE  MET A 284     -11.585  -3.739  23.693  1.00 82.03           H
ATOM   4338  HN  MET A 284     -10.426  -8.866  19.979  1.00 82.03           H
ATOM   4339  N   PHE A 285      -9.230 -11.699  21.434  1.00 84.57           N
ATOM   4340  CA  PHE A 285      -9.142 -13.105  21.789  1.00 84.57           C
ATOM   4341  C   PHE A 285      -7.701 -13.498  22.117  1.00 84.57           C
ATOM   4342  O   PHE A 285      -7.458 -14.562  22.684  1.00 84.57           O
ATOM   4343  HA  PHE A 285      -9.767 -13.256  22.669  1.00 84.57           H
ATOM   4344  CB  PHE A 285      -9.612 -13.904  20.572  1.00 84.57           C
ATOM   4345 1HB  PHE A 285      -9.744 -14.946  20.863  1.00 84.57           H
ATOM   4346 2HB  PHE A 285     -10.589 -13.534  20.262  1.00 84.57           H
ATOM   4347  CG  PHE A 285      -8.657 -13.840  19.378  1.00 84.57           C
ATOM   4348  CD1 PHE A 285      -8.796 -12.858  18.448  1.00 84.57           C
ATOM   4349  HD1 PHE A 285      -9.588 -12.116  18.553  1.00 84.57           H
ATOM   4350  CD2 PHE A 285      -7.668 -14.765  19.248  1.00 84.57           C
ATOM   4351  HD2 PHE A 285      -7.557 -15.552  19.994  1.00 84.57           H
ATOM   4352  CE1 PHE A 285      -7.909 -12.798  17.341  1.00 84.57           C
ATOM   4353  HE1 PHE A 285      -8.020 -12.011  16.595  1.00 84.57           H
ATOM   4354  CE2 PHE A 285      -6.781 -14.705  18.141  1.00 84.57           C
ATOM   4355  HE2 PHE A 285      -5.989 -15.446  18.036  1.00 84.57           H
ATOM   4356  CZ  PHE A 285      -6.920 -13.723  17.210  1.00 84.57           C
ATOM   4357  HZ  PHE A 285      -6.240 -13.677  16.360  1.00 84.57           H
ATOM   4358  HN  PHE A 285      -9.191 -11.508  20.453  1.00 84.57           H
ATOM   4359  N   ILE A 286      -6.782 -12.619  21.746  1.00 85.79           N
ATOM   4360  CA  ILE A 286      -5.374 -12.845  22.024  1.00 85.79           C
ATOM   4361  C   ILE A 286      -5.047 -12.335  23.429  1.00 85.79           C
ATOM   4362  O   ILE A 286      -4.931 -11.130  23.644  1.00 85.79           O
ATOM   4363  HA  ILE A 286      -5.205 -13.922  21.999  1.00 85.79           H
ATOM   4364  CB  ILE A 286      -4.505 -12.226  20.927  1.00 85.79           C
ATOM   4365  HB  ILE A 286      -4.708 -11.156  20.894  1.00 85.79           H
ATOM   4366  CG1 ILE A 286      -4.866 -12.796  19.554  1.00 85.79           C
ATOM   4367 1HG1 ILE A 286      -4.615 -13.856  19.519  1.00 85.79           H
ATOM   4368 2HG1 ILE A 286      -5.942 -12.719  19.395  1.00 85.79           H
ATOM   4369  CG2 ILE A 286      -3.018 -12.395  21.244  1.00 85.79           C
ATOM   4370 1HG2 ILE A 286      -2.790 -11.903  22.190  1.00 85.79           H
ATOM   4371 2HG2 ILE A 286      -2.781 -13.456  21.321  1.00 85.79           H
ATOM   4372 3HG2 ILE A 286      -2.423 -11.946  20.449  1.00 85.79           H
ATOM   4373  CD1 ILE A 286      -4.126 -12.054  18.440  1.00 85.79           C
ATOM   4374 1HD1 ILE A 286      -4.399 -10.999  18.463  1.00 85.79           H
ATOM   4375 2HD1 ILE A 286      -3.051 -12.155  18.588  1.00 85.79           H
ATOM   4376 3HD1 ILE A 286      -4.401 -12.479  17.475  1.00 85.79           H
ATOM   4377  HN  ILE A 286      -6.986 -11.766  21.266  1.00 85.79           H
ATOM   4378  N   SER A 287      -4.907 -13.278  24.348  1.00 84.57           N
ATOM   4379  CA  SER A 287      -4.595 -12.940  25.727  1.00 84.57           C
ATOM   4380  C   SER A 287      -3.166 -13.371  26.061  1.00 84.57           C
ATOM   4381  O   SER A 287      -2.602 -12.939  27.065  1.00 84.57           O
ATOM   4382  HA  SER A 287      -4.691 -11.855  25.786  1.00 84.57           H
ATOM   4383  CB  SER A 287      -5.587 -13.592  26.692  1.00 84.57           C
ATOM   4384 1HB  SER A 287      -5.306 -13.351  27.717  1.00 84.57           H
ATOM   4385 2HB  SER A 287      -6.580 -13.176  26.527  1.00 84.57           H
ATOM   4386  OG  SER A 287      -5.633 -15.008  26.533  1.00 84.57           O
ATOM   4387  HG  SER A 287      -6.321 -15.398  27.146  1.00 84.57           H
ATOM   4388  HN  SER A 287      -5.002 -14.257  24.165  1.00 84.57           H
ATOM   4389  N   ASN A 288      -2.621 -14.219  25.201  1.00 85.19           N
ATOM   4390  CA  ASN A 288      -1.300 -14.777  25.435  1.00 85.19           C
ATOM   4391  C   ASN A 288      -0.244 -13.845  24.838  1.00 85.19           C
ATOM   4392  O   ASN A 288      -0.264 -13.565  23.641  1.00 85.19           O
ATOM   4393  HA  ASN A 288      -1.214 -14.865  26.518  1.00 85.19           H
ATOM   4394  CB  ASN A 288      -1.154 -16.146  24.768  1.00 85.19           C
ATOM   4395 1HB  ASN A 288      -2.002 -16.777  25.036  1.00 85.19           H
ATOM   4396 2HB  ASN A 288      -1.174 -16.030  23.684  1.00 85.19           H
ATOM   4397  CG  ASN A 288       0.149 -16.826  25.190  1.00 85.19           C
ATOM   4398  OD1 ASN A 288       1.156 -16.189  25.450  1.00 85.19           O
ATOM   4399  ND2 ASN A 288       0.074 -18.153  25.244  1.00 85.19           N
ATOM   4400 1HD2 ASN A 288      -0.783 -18.615  25.018  1.00 85.19           H
ATOM   4401 2HD2 ASN A 288       0.876 -18.689  25.510  1.00 85.19           H
ATOM   4402  HN  ASN A 288      -3.065 -14.523  24.358  1.00 85.19           H
ATOM   4403  N   CYS A 289       0.654 -13.391  25.700  1.00 90.15           N
ATOM   4404  CA  CYS A 289       1.661 -12.426  25.293  1.00 90.15           C
ATOM   4405  C   CYS A 289       2.547 -13.076  24.229  1.00 90.15           C
ATOM   4406  O   CYS A 289       2.954 -12.422  23.271  1.00 90.15           O
ATOM   4407  HA  CYS A 289       1.126 -11.570  24.882  1.00 90.15           H
ATOM   4408  CB  CYS A 289       2.477 -11.923  26.486  1.00 90.15           C
ATOM   4409 1HB  CYS A 289       1.813 -11.502  27.240  1.00 90.15           H
ATOM   4410 2HB  CYS A 289       3.004 -12.755  26.953  1.00 90.15           H
ATOM   4411  SG  CYS A 289       3.677 -10.656  25.934  1.00 90.15           S
ATOM   4412  HN  CYS A 289       0.699 -13.670  26.660  1.00 90.15           H
ATOM   4413  N   ALA A 290       2.819 -14.357  24.433  1.00 92.40           N
ATOM   4414  CA  ALA A 290       3.707 -15.085  23.543  1.00 92.40           C
ATOM   4415  C   ALA A 290       3.124 -15.074  22.128  1.00 92.40           C
ATOM   4416  O   ALA A 290       3.851 -14.886  21.154  1.00 92.40           O
ATOM   4417  HA  ALA A 290       4.666 -14.567  23.535  1.00 92.40           H
ATOM   4418  CB  ALA A 290       3.916 -16.503  24.077  1.00 92.40           C
ATOM   4419 1HB  ALA A 290       4.359 -16.455  25.071  1.00 92.40           H
ATOM   4420 2HB  ALA A 290       2.956 -17.016  24.131  1.00 92.40           H
ATOM   4421 3HB  ALA A 290       4.582 -17.049  23.408  1.00 92.40           H
ATOM   4422  HN  ALA A 290       2.446 -14.894  25.189  1.00 92.40           H
ATOM   4423  N   VAL A 291       1.817 -15.279  22.060  1.00 92.47           N
ATOM   4424  CA  VAL A 291       1.128 -15.298  20.781  1.00 92.47           C
ATOM   4425  C   VAL A 291       1.171 -13.899  20.163  1.00 92.47           C
ATOM   4426  O   VAL A 291       1.409 -13.752  18.965  1.00 92.47           O
ATOM   4427  HA  VAL A 291       1.664 -15.986  20.128  1.00 92.47           H
ATOM   4428  CB  VAL A 291      -0.296 -15.827  20.961  1.00 92.47           C
ATOM   4429  HB  VAL A 291      -0.807 -15.180  21.674  1.00 92.47           H
ATOM   4430  CG1 VAL A 291      -1.071 -15.777  19.642  1.00 92.47           C
ATOM   4431 1HG1 VAL A 291      -1.123 -14.747  19.291  1.00 92.47           H
ATOM   4432 2HG1 VAL A 291      -0.561 -16.389  18.898  1.00 92.47           H
ATOM   4433 3HG1 VAL A 291      -2.079 -16.159  19.798  1.00 92.47           H
ATOM   4434  CG2 VAL A 291      -0.285 -17.245  21.536  1.00 92.47           C
ATOM   4435 1HG2 VAL A 291       0.251 -17.908  20.858  1.00 92.47           H
ATOM   4436 2HG2 VAL A 291       0.211 -17.239  22.507  1.00 92.47           H
ATOM   4437 3HG2 VAL A 291      -1.310 -17.597  21.654  1.00 92.47           H
ATOM   4438  HN  VAL A 291       1.232 -15.431  22.857  1.00 92.47           H
ATOM   4439  N   SER A 292       0.939 -12.905  21.008  1.00 92.64           N
ATOM   4440  CA  SER A 292       0.919 -11.525  20.554  1.00 92.64           C
ATOM   4441  C   SER A 292       2.281 -11.147  19.969  1.00 92.64           C
ATOM   4442  O   SER A 292       2.354 -10.505  18.922  1.00 92.64           O
ATOM   4443  HA  SER A 292       0.147 -11.486  19.785  1.00 92.64           H
ATOM   4444  CB  SER A 292       0.549 -10.576  21.696  1.00 92.64           C
ATOM   4445 1HB  SER A 292      -0.370 -10.920  22.170  1.00 92.64           H
ATOM   4446 2HB  SER A 292       1.329 -10.601  22.456  1.00 92.64           H
ATOM   4447  OG  SER A 292       0.375  -9.237  21.240  1.00 92.64           O
ATOM   4448  HG  SER A 292      -0.449  -9.171  20.677  1.00 92.64           H
ATOM   4449  HN  SER A 292       0.767 -13.032  21.985  1.00 92.64           H
ATOM   4450  N   THR A 293       3.326 -11.561  20.670  1.00 89.27           N
ATOM   4451  CA  THR A 293       4.681 -11.234  20.258  1.00 89.27           C
ATOM   4452  C   THR A 293       4.968 -11.806  18.868  1.00 89.27           C
ATOM   4453  O   THR A 293       5.499 -11.110  18.005  1.00 89.27           O
ATOM   4454  HA  THR A 293       4.764 -10.150  20.182  1.00 89.27           H
ATOM   4455  CB  THR A 293       5.639 -11.746  21.336  1.00 89.27           C
ATOM   4456  HB  THR A 293       5.560 -12.827  21.445  1.00 89.27           H
ATOM   4457  OG1 THR A 293       5.301 -10.984  22.491  1.00 89.27           O
ATOM   4458  HG1 THR A 293       4.603 -11.463  23.025  1.00 89.27           H
ATOM   4459  CG2 THR A 293       7.094 -11.367  21.052  1.00 89.27           C
ATOM   4460 1HG2 THR A 293       7.186 -10.282  21.010  1.00 89.27           H
ATOM   4461 2HG2 THR A 293       7.402 -11.796  20.098  1.00 89.27           H
ATOM   4462 3HG2 THR A 293       7.732 -11.755  21.847  1.00 89.27           H
ATOM   4463  HN  THR A 293       3.259 -12.109  21.504  1.00 89.27           H
ATOM   4464  N   ASN A 294       4.603 -13.068  18.696  1.00 91.02           N
ATOM   4465  CA  ASN A 294       4.877 -13.762  17.449  1.00 91.02           C
ATOM   4466  C   ASN A 294       4.106 -13.085  16.314  1.00 91.02           C
ATOM   4467  O   ASN A 294       4.617 -12.955  15.203  1.00 91.02           O
ATOM   4468  HA  ASN A 294       5.957 -13.697  17.316  1.00 91.02           H
ATOM   4469  CB  ASN A 294       4.426 -15.222  17.521  1.00 91.02           C
ATOM   4470 1HB  ASN A 294       3.424 -15.277  17.946  1.00 91.02           H
ATOM   4471 2HB  ASN A 294       4.368 -15.639  16.515  1.00 91.02           H
ATOM   4472  CG  ASN A 294       5.392 -16.053  18.368  1.00 91.02           C
ATOM   4473  OD1 ASN A 294       6.532 -15.684  18.597  1.00 91.02           O
ATOM   4474  ND2 ASN A 294       4.874 -17.191  18.820  1.00 91.02           N
ATOM   4475 1HD2 ASN A 294       3.930 -17.435  18.595  1.00 91.02           H
ATOM   4476 2HD2 ASN A 294       5.428 -17.804  19.383  1.00 91.02           H
ATOM   4477  HN  ASN A 294       4.130 -13.613  19.388  1.00 91.02           H
ATOM   4478  N   ILE A 295       2.888 -12.671  16.632  1.00 91.24           N
ATOM   4479  CA  ILE A 295       2.034 -12.029  15.648  1.00 91.24           C
ATOM   4480  C   ILE A 295       2.679 -10.716  15.199  1.00 91.24           C
ATOM   4481  O   ILE A 295       2.678 -10.393  14.012  1.00 91.24           O
ATOM   4482  HA  ILE A 295       1.971 -12.694  14.787  1.00 91.24           H
ATOM   4483  CB  ILE A 295       0.616 -11.861  16.196  1.00 91.24           C
ATOM   4484  HB  ILE A 295       0.687 -11.496  17.221  1.00 91.24           H
ATOM   4485  CG1 ILE A 295      -0.116 -13.204  16.244  1.00 91.24           C
ATOM   4486 1HG1 ILE A 295      -0.299 -13.559  15.230  1.00 91.24           H
ATOM   4487 2HG1 ILE A 295       0.513 -13.947  16.734  1.00 91.24           H
ATOM   4488  CG2 ILE A 295      -0.161 -10.813  15.396  1.00 91.24           C
ATOM   4489 1HG2 ILE A 295       0.353  -9.854  15.458  1.00 91.24           H
ATOM   4490 2HG2 ILE A 295      -0.224 -11.125  14.354  1.00 91.24           H
ATOM   4491 3HG2 ILE A 295      -1.165 -10.714  15.807  1.00 91.24           H
ATOM   4492  CD1 ILE A 295      -1.444 -13.078  16.994  1.00 91.24           C
ATOM   4493 1HD1 ILE A 295      -1.255 -12.746  18.015  1.00 91.24           H
ATOM   4494 2HD1 ILE A 295      -2.079 -12.352  16.487  1.00 91.24           H
ATOM   4495 3HD1 ILE A 295      -1.943 -14.047  17.013  1.00 91.24           H
ATOM   4496  HN  ILE A 295       2.485 -12.769  17.542  1.00 91.24           H
ATOM   4497  N   ASP A 296       3.216  -9.994  16.172  1.00 92.44           N
ATOM   4498  CA  ASP A 296       3.812  -8.697  15.900  1.00 92.44           C
ATOM   4499  C   ASP A 296       5.031  -8.881  14.994  1.00 92.44           C
ATOM   4500  O   ASP A 296       5.264  -8.080  14.090  1.00 92.44           O
ATOM   4501  HA  ASP A 296       3.024  -8.113  15.425  1.00 92.44           H
ATOM   4502  CB  ASP A 296       4.281  -8.025  17.192  1.00 92.44           C
ATOM   4503 1HB  ASP A 296       4.832  -8.742  17.801  1.00 92.44           H
ATOM   4504 2HB  ASP A 296       4.969  -7.213  16.955  1.00 92.44           H
ATOM   4505  CG  ASP A 296       3.094  -7.478  17.988  1.00 92.44           C
ATOM   4506  OD1 ASP A 296       2.000  -7.395  17.389  1.00 92.44           O
ATOM   4507  OD2 ASP A 296       3.307  -7.157  19.176  1.00 92.44           O
ATOM   4508  HN  ASP A 296       3.246 -10.281  17.129  1.00 92.44           H
ATOM   4509  N   ILE A 297       5.777  -9.941  15.268  1.00 91.54           N
ATOM   4510  CA  ILE A 297       6.949 -10.259  14.468  1.00 91.54           C
ATOM   4511  C   ILE A 297       6.510 -10.606  13.044  1.00 91.54           C
ATOM   4512  O   ILE A 297       7.103 -10.132  12.076  1.00 91.54           O
ATOM   4513  HA  ILE A 297       7.570  -9.364  14.430  1.00 91.54           H
ATOM   4514  CB  ILE A 297       7.776 -11.356  15.142  1.00 91.54           C
ATOM   4515  HB  ILE A 297       7.105 -12.170  15.415  1.00 91.54           H
ATOM   4516  CG1 ILE A 297       8.415 -10.845  16.435  1.00 91.54           C
ATOM   4517 1HG1 ILE A 297       9.180 -10.105  16.198  1.00 91.54           H
ATOM   4518 2HG1 ILE A 297       7.663 -10.342  17.043  1.00 91.54           H
ATOM   4519  CG2 ILE A 297       8.815 -11.930  14.176  1.00 91.54           C
ATOM   4520 1HG2 ILE A 297       8.309 -12.356  13.310  1.00 91.54           H
ATOM   4521 2HG2 ILE A 297       9.486 -11.136  13.851  1.00 91.54           H
ATOM   4522 3HG2 ILE A 297       9.388 -12.707  14.681  1.00 91.54           H
ATOM   4523  CD1 ILE A 297       9.038 -11.994  17.230  1.00 91.54           C
ATOM   4524 1HD1 ILE A 297       8.266 -12.719  17.485  1.00 91.54           H
ATOM   4525 2HD1 ILE A 297       9.807 -12.478  16.627  1.00 91.54           H
ATOM   4526 3HD1 ILE A 297       9.486 -11.603  18.143  1.00 91.54           H
ATOM   4527  HN  ILE A 297       5.593 -10.576  16.018  1.00 91.54           H
ATOM   4528  N   CYS A 298       5.476 -11.430  12.962  1.00 93.74           N
ATOM   4529  CA  CYS A 298       4.950 -11.843  11.672  1.00 93.74           C
ATOM   4530  C   CYS A 298       4.511 -10.592  10.909  1.00 93.74           C
ATOM   4531  O   CYS A 298       4.718 -10.493   9.701  1.00 93.74           O
ATOM   4532  HA  CYS A 298       5.762 -12.350  11.150  1.00 93.74           H
ATOM   4533  CB  CYS A 298       3.807 -12.849  11.824  1.00 93.74           C
ATOM   4534 1HB  CYS A 298       3.100 -12.498  12.576  1.00 93.74           H
ATOM   4535 2HB  CYS A 298       3.258 -12.932  10.886  1.00 93.74           H
ATOM   4536  SG  CYS A 298       4.472 -14.484  12.306  1.00 93.74           S
ATOM   4537  HG  CYS A 298       4.659 -14.186  13.588  1.00 93.74           H
ATOM   4538  HN  CYS A 298       5.002 -11.813  13.754  1.00 93.74           H
ATOM   4539  N   PHE A 299       3.913  -9.667  11.646  1.00 93.49           N
ATOM   4540  CA  PHE A 299       3.442  -8.427  11.054  1.00 93.49           C
ATOM   4541  C   PHE A 299       4.597  -7.650  10.417  1.00 93.49           C
ATOM   4542  O   PHE A 299       4.481  -7.171   9.291  1.00 93.49           O
ATOM   4543  HA  PHE A 299       2.717  -8.691  10.284  1.00 93.49           H
ATOM   4544  CB  PHE A 299       2.843  -7.590  12.186  1.00 93.49           C
ATOM   4545 1HB  PHE A 299       2.021  -8.144  12.637  1.00 93.49           H
ATOM   4546 2HB  PHE A 299       3.598  -7.451  12.960  1.00 93.49           H
ATOM   4547  CG  PHE A 299       2.332  -6.218  11.741  1.00 93.49           C
ATOM   4548  CD1 PHE A 299       3.104  -5.113  11.923  1.00 93.49           C
ATOM   4549  HD1 PHE A 299       4.087  -5.205  12.385  1.00 93.49           H
ATOM   4550  CD2 PHE A 299       1.105  -6.103  11.165  1.00 93.49           C
ATOM   4551  HD2 PHE A 299       0.487  -6.988  11.020  1.00 93.49           H
ATOM   4552  CE1 PHE A 299       2.630  -3.840  11.511  1.00 93.49           C
ATOM   4553  HE1 PHE A 299       3.248  -2.954  11.656  1.00 93.49           H
ATOM   4554  CE2 PHE A 299       0.631  -4.830  10.753  1.00 93.49           C
ATOM   4555  HE2 PHE A 299      -0.352  -4.738  10.291  1.00 93.49           H
ATOM   4556  CZ  PHE A 299       1.403  -3.725  10.934  1.00 93.49           C
ATOM   4557  HZ  PHE A 299       1.039  -2.748  10.618  1.00 93.49           H
ATOM   4558  HN  PHE A 299       3.749  -9.755  12.629  1.00 93.49           H
ATOM   4559  N   GLN A 300       5.685  -7.550  11.167  1.00 89.48           N
ATOM   4560  CA  GLN A 300       6.842  -6.799  10.711  1.00 89.48           C
ATOM   4561  C   GLN A 300       7.346  -7.358   9.379  1.00 89.48           C
ATOM   4562  O   GLN A 300       7.612  -6.603   8.445  1.00 89.48           O
ATOM   4563  HA  GLN A 300       6.488  -5.777  10.573  1.00 89.48           H
ATOM   4564  CB  GLN A 300       7.951  -6.807  11.764  1.00 89.48           C
ATOM   4565 1HB  GLN A 300       8.127  -7.827  12.105  1.00 89.48           H
ATOM   4566 2HB  GLN A 300       8.882  -6.455  11.320  1.00 89.48           H
ATOM   4567  CG  GLN A 300       7.582  -5.921  12.956  1.00 89.48           C
ATOM   4568 1HG  GLN A 300       7.372  -4.909  12.610  1.00 89.48           H
ATOM   4569 2HG  GLN A 300       6.670  -6.295  13.422  1.00 89.48           H
ATOM   4570  CD  GLN A 300       8.713  -5.890  13.987  1.00 89.48           C
ATOM   4571  OE1 GLN A 300       9.876  -5.713  13.665  1.00 89.48           O
ATOM   4572  NE2 GLN A 300       8.307  -6.071  15.240  1.00 89.48           N
ATOM   4573 1HE2 GLN A 300       7.336  -6.211  15.436  1.00 89.48           H
ATOM   4574 2HE2 GLN A 300       8.972  -6.067  15.986  1.00 89.48           H
ATOM   4575  HN  GLN A 300       5.783  -7.971  12.069  1.00 89.48           H
ATOM   4576  N   VAL A 301       7.463  -8.677   9.334  1.00 94.34           N
ATOM   4577  CA  VAL A 301       8.047  -9.337   8.178  1.00 94.34           C
ATOM   4578  C   VAL A 301       7.138  -9.130   6.965  1.00 94.34           C
ATOM   4579  O   VAL A 301       7.597  -8.702   5.907  1.00 94.34           O
ATOM   4580  HA  VAL A 301       9.009  -8.865   7.980  1.00 94.34           H
ATOM   4581  CB  VAL A 301       8.299 -10.814   8.491  1.00 94.34           C
ATOM   4582  HB  VAL A 301       7.350 -11.260   8.789  1.00 94.34           H
ATOM   4583  CG1 VAL A 301       8.800 -11.559   7.252  1.00 94.34           C
ATOM   4584 1HG1 VAL A 301       8.053 -11.492   6.461  1.00 94.34           H
ATOM   4585 2HG1 VAL A 301       9.733 -11.110   6.911  1.00 94.34           H
ATOM   4586 3HG1 VAL A 301       8.971 -12.606   7.503  1.00 94.34           H
ATOM   4587  CG2 VAL A 301       9.277 -10.968   9.657  1.00 94.34           C
ATOM   4588 1HG2 VAL A 301      10.226 -10.498   9.399  1.00 94.34           H
ATOM   4589 2HG2 VAL A 301       8.864 -10.488  10.544  1.00 94.34           H
ATOM   4590 3HG2 VAL A 301       9.438 -12.027   9.858  1.00 94.34           H
ATOM   4591  HN  VAL A 301       7.169  -9.290  10.067  1.00 94.34           H
ATOM   4592  N   THR A 302       5.865  -9.443   7.159  1.00 93.22           N
ATOM   4593  CA  THR A 302       4.919  -9.449   6.055  1.00 93.22           C
ATOM   4594  C   THR A 302       4.712  -8.029   5.523  1.00 93.22           C
ATOM   4595  O   THR A 302       4.520  -7.834   4.324  1.00 93.22           O
ATOM   4596  HA  THR A 302       5.344 -10.037   5.242  1.00 93.22           H
ATOM   4597  CB  THR A 302       3.628 -10.109   6.543  1.00 93.22           C
ATOM   4598  HB  THR A 302       2.874 -10.116   5.756  1.00 93.22           H
ATOM   4599  OG1 THR A 302       3.286  -9.378   7.717  1.00 93.22           O
ATOM   4600  HG1 THR A 302       3.579  -9.881   8.530  1.00 93.22           H
ATOM   4601  CG2 THR A 302       3.854 -11.537   7.045  1.00 93.22           C
ATOM   4602 1HG2 THR A 302       4.558 -11.522   7.877  1.00 93.22           H
ATOM   4603 2HG2 THR A 302       4.259 -12.146   6.237  1.00 93.22           H
ATOM   4604 3HG2 THR A 302       2.906 -11.959   7.379  1.00 93.22           H
ATOM   4605  HN  THR A 302       5.479  -9.689   8.048  1.00 93.22           H
ATOM   4606  N   GLN A 303       4.759  -7.075   6.441  1.00 89.83           N
ATOM   4607  CA  GLN A 303       4.619  -5.676   6.074  1.00 89.83           C
ATOM   4608  C   GLN A 303       5.774  -5.248   5.166  1.00 89.83           C
ATOM   4609  O   GLN A 303       5.567  -4.528   4.190  1.00 89.83           O
ATOM   4610  HA  GLN A 303       3.677  -5.612   5.529  1.00 89.83           H
ATOM   4611  CB  GLN A 303       4.540  -4.788   7.317  1.00 89.83           C
ATOM   4612 1HB  GLN A 303       3.670  -5.065   7.912  1.00 89.83           H
ATOM   4613 2HB  GLN A 303       5.418  -4.951   7.942  1.00 89.83           H
ATOM   4614  CG  GLN A 303       4.450  -3.310   6.930  1.00 89.83           C
ATOM   4615 1HG  GLN A 303       5.404  -2.980   6.518  1.00 89.83           H
ATOM   4616 2HG  GLN A 303       3.703  -3.180   6.148  1.00 89.83           H
ATOM   4617  CD  GLN A 303       4.085  -2.448   8.141  1.00 89.83           C
ATOM   4618  OE1 GLN A 303       4.886  -2.210   9.030  1.00 89.83           O
ATOM   4619  NE2 GLN A 303       2.835  -1.995   8.124  1.00 89.83           N
ATOM   4620 1HE2 GLN A 303       2.229  -2.228   7.364  1.00 89.83           H
ATOM   4621 2HE2 GLN A 303       2.501  -1.422   8.873  1.00 89.83           H
ATOM   4622  HN  GLN A 303       4.889  -7.244   7.418  1.00 89.83           H
ATOM   4623  N   THR A 304       6.965  -5.708   5.521  1.00 91.26           N
ATOM   4624  CA  THR A 304       8.161  -5.335   4.784  1.00 91.26           C
ATOM   4625  C   THR A 304       8.095  -5.871   3.353  1.00 91.26           C
ATOM   4626  O   THR A 304       8.439  -5.167   2.405  1.00 91.26           O
ATOM   4627  HA  THR A 304       8.198  -4.248   4.717  1.00 91.26           H
ATOM   4628  CB  THR A 304       9.375  -5.840   5.567  1.00 91.26           C
ATOM   4629  HB  THR A 304       9.403  -6.929   5.582  1.00 91.26           H
ATOM   4630  OG1 THR A 304       9.254  -5.210   6.839  1.00 91.26           O
ATOM   4631  HG1 THR A 304       8.882  -5.856   7.507  1.00 91.26           H
ATOM   4632  CG2 THR A 304      10.695  -5.303   5.010  1.00 91.26           C
ATOM   4633 1HG2 THR A 304      10.694  -4.214   5.058  1.00 91.26           H
ATOM   4634 2HG2 THR A 304      10.808  -5.621   3.973  1.00 91.26           H
ATOM   4635 3HG2 THR A 304      11.524  -5.692   5.602  1.00 91.26           H
ATOM   4636  HN  THR A 304       7.119  -6.323   6.293  1.00 91.26           H
ATOM   4637  N   ILE A 305       7.649  -7.114   3.241  1.00 91.61           N
ATOM   4638  CA  ILE A 305       7.495  -7.739   1.938  1.00 91.61           C
ATOM   4639  C   ILE A 305       6.540  -6.901   1.085  1.00 91.61           C
ATOM   4640  O   ILE A 305       6.755  -6.739  -0.115  1.00 91.61           O
ATOM   4641  HA  ILE A 305       8.474  -7.742   1.459  1.00 91.61           H
ATOM   4642  CB  ILE A 305       7.062  -9.198   2.092  1.00 91.61           C
ATOM   4643  HB  ILE A 305       6.189  -9.229   2.744  1.00 91.61           H
ATOM   4644  CG1 ILE A 305       8.158 -10.028   2.764  1.00 91.61           C
ATOM   4645 1HG1 ILE A 305       8.973 -10.198   2.060  1.00 91.61           H
ATOM   4646 2HG1 ILE A 305       8.574  -9.474   3.605  1.00 91.61           H
ATOM   4647  CG2 ILE A 305       6.640  -9.790   0.745  1.00 91.61           C
ATOM   4648 1HG2 ILE A 305       5.804  -9.218   0.343  1.00 91.61           H
ATOM   4649 2HG2 ILE A 305       7.478  -9.746   0.050  1.00 91.61           H
ATOM   4650 3HG2 ILE A 305       6.337 -10.828   0.883  1.00 91.61           H
ATOM   4651  CD1 ILE A 305       7.608 -11.370   3.252  1.00 91.61           C
ATOM   4652 1HD1 ILE A 305       6.810 -11.195   3.973  1.00 91.61           H
ATOM   4653 2HD1 ILE A 305       7.215 -11.931   2.404  1.00 91.61           H
ATOM   4654 3HD1 ILE A 305       8.408 -11.939   3.725  1.00 91.61           H
ATOM   4655  HN  ILE A 305       7.397  -7.690   4.018  1.00 91.61           H
ATOM   4656  N   ALA A 306       5.507  -6.391   1.739  1.00 91.22           N
ATOM   4657  CA  ALA A 306       4.495  -5.611   1.046  1.00 91.22           C
ATOM   4658  C   ALA A 306       5.129  -4.333   0.495  1.00 91.22           C
ATOM   4659  O   ALA A 306       4.768  -3.873  -0.587  1.00 91.22           O
ATOM   4660  HA  ALA A 306       4.125  -6.212   0.215  1.00 91.22           H
ATOM   4661  CB  ALA A 306       3.333  -5.321   1.999  1.00 91.22           C
ATOM   4662 1HB  ALA A 306       2.899  -6.261   2.339  1.00 91.22           H
ATOM   4663 2HB  ALA A 306       3.700  -4.759   2.858  1.00 91.22           H
ATOM   4664 3HB  ALA A 306       2.574  -4.737   1.480  1.00 91.22           H
ATOM   4665  HN  ALA A 306       5.356  -6.502   2.721  1.00 91.22           H
ATOM   4666  N   PHE A 307       6.065  -3.796   1.264  1.00 89.38           N
ATOM   4667  CA  PHE A 307       6.721  -2.555   0.888  1.00 89.38           C
ATOM   4668  C   PHE A 307       7.650  -2.767  -0.309  1.00 89.38           C
ATOM   4669  O   PHE A 307       7.815  -1.873  -1.137  1.00 89.38           O
ATOM   4670  HA  PHE A 307       5.939  -1.845   0.618  1.00 89.38           H
ATOM   4671  CB  PHE A 307       7.553  -2.107   2.091  1.00 89.38           C
ATOM   4672 1HB  PHE A 307       8.165  -2.943   2.428  1.00 89.38           H
ATOM   4673 2HB  PHE A 307       8.236  -1.319   1.774  1.00 89.38           H
ATOM   4674  CG  PHE A 307       6.720  -1.596   3.268  1.00 89.38           C
ATOM   4675  CD1 PHE A 307       5.372  -1.466   3.142  1.00 89.38           C
ATOM   4676  HD1 PHE A 307       4.885  -1.725   2.201  1.00 89.38           H
ATOM   4677  CD2 PHE A 307       7.327  -1.272   4.441  1.00 89.38           C
ATOM   4678  HD2 PHE A 307       8.407  -1.377   4.543  1.00 89.38           H
ATOM   4679  CE1 PHE A 307       4.599  -0.992   4.234  1.00 89.38           C
ATOM   4680  HE1 PHE A 307       3.518  -0.887   4.133  1.00 89.38           H
ATOM   4681  CE2 PHE A 307       6.554  -0.798   5.534  1.00 89.38           C
ATOM   4682  HE2 PHE A 307       7.040  -0.539   6.474  1.00 89.38           H
ATOM   4683  CZ  PHE A 307       5.206  -0.668   5.407  1.00 89.38           C
ATOM   4684  HZ  PHE A 307       4.612  -0.304   6.246  1.00 89.38           H
ATOM   4685  HN  PHE A 307       6.375  -4.193   2.128  1.00 89.38           H
ATOM   4686  N   PHE A 308       8.233  -3.955  -0.362  1.00 86.21           N
ATOM   4687  CA  PHE A 308       9.110  -4.310  -1.465  1.00 86.21           C
ATOM   4688  C   PHE A 308       8.352  -4.297  -2.794  1.00 86.21           C
ATOM   4689  O   PHE A 308       8.948  -4.092  -3.850  1.00 86.21           O
ATOM   4690  HA  PHE A 308       9.907  -3.568  -1.496  1.00 86.21           H
ATOM   4691  CB  PHE A 308       9.617  -5.729  -1.195  1.00 86.21           C
ATOM   4692 1HB  PHE A 308       8.862  -6.271  -0.625  1.00 86.21           H
ATOM   4693 2HB  PHE A 308       9.733  -6.249  -2.145  1.00 86.21           H
ATOM   4694  CG  PHE A 308      10.944  -5.781  -0.435  1.00 86.21           C
ATOM   4695  CD1 PHE A 308      12.105  -5.477  -1.074  1.00 86.21           C
ATOM   4696  HD1 PHE A 308      12.091  -5.195  -2.127  1.00 86.21           H
ATOM   4697  CD2 PHE A 308      10.962  -6.132   0.879  1.00 86.21           C
ATOM   4698  HD2 PHE A 308      10.031  -6.376   1.391  1.00 86.21           H
ATOM   4699  CE1 PHE A 308      13.337  -5.525  -0.369  1.00 86.21           C
ATOM   4700  HE1 PHE A 308      14.268  -5.281  -0.880  1.00 86.21           H
ATOM   4701  CE2 PHE A 308      12.194  -6.180   1.584  1.00 86.21           C
ATOM   4702  HE2 PHE A 308      12.208  -6.462   2.637  1.00 86.21           H
ATOM   4703  CZ  PHE A 308      13.355  -5.876   0.945  1.00 86.21           C
ATOM   4704  HZ  PHE A 308      14.301  -5.913   1.487  1.00 86.21           H
ATOM   4705  HN  PHE A 308       8.114  -4.668   0.330  1.00 86.21           H
ATOM   4706  N   HIS A 309       7.049  -4.518  -2.698  1.00 77.32           N
ATOM   4707  CA  HIS A 309       6.205  -4.537  -3.880  1.00 77.32           C
ATOM   4708  C   HIS A 309       6.281  -3.183  -4.588  1.00 77.32           C
ATOM   4709  O   HIS A 309       6.295  -3.120  -5.816  1.00 77.32           O
ATOM   4710  HA  HIS A 309       6.608  -5.306  -4.540  1.00 77.32           H
ATOM   4711  CB  HIS A 309       4.773  -4.937  -3.519  1.00 77.32           C
ATOM   4712 1HB  HIS A 309       4.788  -5.924  -3.056  1.00 77.32           H
ATOM   4713 2HB  HIS A 309       4.390  -4.241  -2.772  1.00 77.32           H
ATOM   4714  CG  HIS A 309       3.826  -4.962  -4.695  1.00 77.32           C
ATOM   4715  ND1 HIS A 309       3.964  -5.848  -5.749  1.00 77.32           N
ATOM   4716  HD1 HIS A 309       4.679  -6.542  -5.841  1.00 77.32           H
ATOM   4717  CD2 HIS A 309       2.728  -4.202  -4.972  1.00 77.32           C
ATOM   4718  HD2 HIS A 309       2.333  -3.402  -4.346  1.00 77.32           H
ATOM   4719  CE1 HIS A 309       2.988  -5.622  -6.616  1.00 77.32           C
ATOM   4720  HE1 HIS A 309       2.824  -6.158  -7.551  1.00 77.32           H
ATOM   4721  NE2 HIS A 309       2.223  -4.601  -6.132  1.00 77.32           N
ATOM   4722  HN  HIS A 309       6.572  -4.682  -1.835  1.00 77.32           H
ATOM   4723  N   SER A 310       6.329  -2.132  -3.782  1.00 80.76           N
ATOM   4724  CA  SER A 310       6.283  -0.780  -4.312  1.00 80.76           C
ATOM   4725  C   SER A 310       7.548  -0.493  -5.124  1.00 80.76           C
ATOM   4726  O   SER A 310       7.522   0.310  -6.056  1.00 80.76           O
ATOM   4727  HA  SER A 310       5.402  -0.751  -4.953  1.00 80.76           H
ATOM   4728  CB  SER A 310       6.129   0.247  -3.188  1.00 80.76           C
ATOM   4729 1HB  SER A 310       6.977   0.169  -2.507  1.00 80.76           H
ATOM   4730 2HB  SER A 310       6.151   1.252  -3.610  1.00 80.76           H
ATOM   4731  OG  SER A 310       4.918   0.064  -2.460  1.00 80.76           O
ATOM   4732  HG  SER A 310       4.145   0.415  -2.989  1.00 80.76           H
ATOM   4733  HN  SER A 310       6.398  -2.194  -2.786  1.00 80.76           H
ATOM   4734  N   CYS A 311       8.624  -1.164  -4.741  1.00 84.76           N
ATOM   4735  CA  CYS A 311       9.900  -0.978  -5.411  1.00 84.76           C
ATOM   4736  C   CYS A 311       9.980  -1.968  -6.575  1.00 84.76           C
ATOM   4737  O   CYS A 311      10.814  -1.818  -7.466  1.00 84.76           O
ATOM   4738  HA  CYS A 311       9.915   0.049  -5.775  1.00 84.76           H
ATOM   4739  CB  CYS A 311      11.075  -1.138  -4.444  1.00 84.76           C
ATOM   4740 1HB  CYS A 311      11.974  -0.699  -4.877  1.00 84.76           H
ATOM   4741 2HB  CYS A 311      10.871  -0.599  -3.519  1.00 84.76           H
ATOM   4742  SG  CYS A 311      11.354  -2.910  -4.086  1.00 84.76           S
ATOM   4743  HG  CYS A 311      12.380  -2.725  -3.260  1.00 84.76           H
ATOM   4744  HN  CYS A 311       8.633  -1.824  -3.989  1.00 84.76           H
ATOM   4745  N   LEU A 312       9.101  -2.958  -6.530  1.00 82.79           N
ATOM   4746  CA  LEU A 312       9.139  -4.038  -7.501  1.00 82.79           C
ATOM   4747  C   LEU A 312       8.408  -3.602  -8.772  1.00 82.79           C
ATOM   4748  O   LEU A 312       8.752  -4.035  -9.870  1.00 82.79           O
ATOM   4749  HA  LEU A 312      10.185  -4.218  -7.749  1.00 82.79           H
ATOM   4750  CB  LEU A 312       8.591  -5.329  -6.889  1.00 82.79           C
ATOM   4751 1HB  LEU A 312       7.703  -5.083  -6.306  1.00 82.79           H
ATOM   4752 2HB  LEU A 312       8.269  -5.983  -7.699  1.00 82.79           H
ATOM   4753  CG  LEU A 312       9.555  -6.109  -5.993  1.00 82.79           C
ATOM   4754  HG  LEU A 312       9.929  -5.434  -5.224  1.00 82.79           H
ATOM   4755  CD1 LEU A 312       8.836  -7.255  -5.279  1.00 82.79           C
ATOM   4756 1HD1 LEU A 312       8.034  -6.851  -4.661  1.00 82.79           H
ATOM   4757 2HD1 LEU A 312       8.416  -7.937  -6.018  1.00 82.79           H
ATOM   4758 3HD1 LEU A 312       9.544  -7.793  -4.649  1.00 82.79           H
ATOM   4759  CD2 LEU A 312      10.766  -6.601  -6.789  1.00 82.79           C
ATOM   4760 1HD2 LEU A 312      10.431  -7.254  -7.594  1.00 82.79           H
ATOM   4761 2HD2 LEU A 312      11.295  -5.746  -7.211  1.00 82.79           H
ATOM   4762 3HD2 LEU A 312      11.436  -7.152  -6.129  1.00 82.79           H
ATOM   4763  HN  LEU A 312       8.373  -3.030  -5.847  1.00 82.79           H
ATOM   4764  N   ASN A 313       7.412  -2.749  -8.580  1.00 76.93           N
ATOM   4765  CA  ASN A 313       6.546  -2.351  -9.677  1.00 76.93           C
ATOM   4766  C   ASN A 313       7.403  -1.861 -10.846  1.00 76.93           C
ATOM   4767  O   ASN A 313       7.288  -2.370 -11.960  1.00 76.93           O
ATOM   4768  HA  ASN A 313       5.971  -3.243  -9.926  1.00 76.93           H
ATOM   4769  CB  ASN A 313       5.618  -1.208  -9.259  1.00 76.93           C
ATOM   4770 1HB  ASN A 313       6.171  -0.489  -8.654  1.00 76.93           H
ATOM   4771 2HB  ASN A 313       5.268  -0.677 -10.144  1.00 76.93           H
ATOM   4772  CG  ASN A 313       4.421  -1.735  -8.466  1.00 76.93           C
ATOM   4773  OD1 ASN A 313       4.009  -2.876  -8.599  1.00 76.93           O
ATOM   4774  ND2 ASN A 313       3.886  -0.843  -7.637  1.00 76.93           N
ATOM   4775 1HD2 ASN A 313       4.272   0.077  -7.576  1.00 76.93           H
ATOM   4776 2HD2 ASN A 313       3.098  -1.094  -7.075  1.00 76.93           H
ATOM   4777  HN  ASN A 313       7.194  -2.333  -7.697  1.00 76.93           H
ATOM   4778  N   PRO A 314       8.273  -0.869 -10.616  1.00 76.33           N
ATOM   4779  CA  PRO A 314       9.093  -0.318 -11.698  1.00 76.33           C
ATOM   4780  C   PRO A 314       9.860  -1.396 -12.446  1.00 76.33           C
ATOM   4781  O   PRO A 314       9.938  -1.368 -13.674  1.00 76.33           O
ATOM   4782  HA  PRO A 314       8.457   0.152 -12.448  1.00 76.33           H
ATOM   4783  CB  PRO A 314      10.033   0.654 -10.982  1.00 76.33           C
ATOM   4784 1HB  PRO A 314      10.968   0.171 -10.697  1.00 76.33           H
ATOM   4785 2HB  PRO A 314      10.293   1.501 -11.616  1.00 76.33           H
ATOM   4786  CG  PRO A 314       9.229   1.089  -9.762  1.00 76.33           C
ATOM   4787 1HG  PRO A 314       9.869   1.494  -8.979  1.00 76.33           H
ATOM   4788 2HG  PRO A 314       8.512   1.872 -10.008  1.00 76.33           H
ATOM   4789  CD  PRO A 314       8.543  -0.197  -9.331  1.00 76.33           C
ATOM   4790 1HD  PRO A 314       9.184  -0.803  -8.690  1.00 76.33           H
ATOM   4791 2HD  PRO A 314       7.630  -0.001  -8.770  1.00 76.33           H
ATOM   4792  N   VAL A 315      10.410  -2.327 -11.680  1.00 78.94           N
ATOM   4793  CA  VAL A 315      11.261  -3.358 -12.249  1.00 78.94           C
ATOM   4794  C   VAL A 315      10.434  -4.229 -13.197  1.00 78.94           C
ATOM   4795  O   VAL A 315      10.908  -4.611 -14.266  1.00 78.94           O
ATOM   4796  HA  VAL A 315      12.043  -2.860 -12.823  1.00 78.94           H
ATOM   4797  CB  VAL A 315      11.931  -4.159 -11.132  1.00 78.94           C
ATOM   4798  HB  VAL A 315      11.145  -4.620 -10.532  1.00 78.94           H
ATOM   4799  CG1 VAL A 315      12.801  -5.279 -11.706  1.00 78.94           C
ATOM   4800 1HG1 VAL A 315      12.182  -5.953 -12.297  1.00 78.94           H
ATOM   4801 2HG1 VAL A 315      13.577  -4.848 -12.339  1.00 78.94           H
ATOM   4802 3HG1 VAL A 315      13.266  -5.833 -10.890  1.00 78.94           H
ATOM   4803  CG2 VAL A 315      12.747  -3.245 -10.215  1.00 78.94           C
ATOM   4804 1HG2 VAL A 315      13.520  -2.744 -10.797  1.00 78.94           H
ATOM   4805 2HG2 VAL A 315      12.089  -2.501  -9.765  1.00 78.94           H
ATOM   4806 3HG2 VAL A 315      13.212  -3.841  -9.429  1.00 78.94           H
ATOM   4807  HN  VAL A 315      10.283  -2.383 -10.690  1.00 78.94           H
ATOM   4808  N   LEU A 316       9.214  -4.518 -12.771  1.00 76.58           N
ATOM   4809  CA  LEU A 316       8.330  -5.367 -13.552  1.00 76.58           C
ATOM   4810  C   LEU A 316       8.131  -4.751 -14.938  1.00 76.58           C
ATOM   4811  O   LEU A 316       8.170  -5.456 -15.946  1.00 76.58           O
ATOM   4812  HA  LEU A 316       8.823  -6.331 -13.670  1.00 76.58           H
ATOM   4813  CB  LEU A 316       7.022  -5.617 -12.797  1.00 76.58           C
ATOM   4814 1HB  LEU A 316       6.594  -4.652 -12.523  1.00 76.58           H
ATOM   4815 2HB  LEU A 316       6.319  -6.096 -13.478  1.00 76.58           H
ATOM   4816  CG  LEU A 316       7.130  -6.473 -11.534  1.00 76.58           C
ATOM   4817  HG  LEU A 316       7.872  -6.020 -10.876  1.00 76.58           H
ATOM   4818  CD1 LEU A 316       5.804  -6.496 -10.772  1.00 76.58           C
ATOM   4819 1HD1 LEU A 316       5.533  -5.480 -10.483  1.00 76.58           H
ATOM   4820 2HD1 LEU A 316       5.025  -6.912 -11.411  1.00 76.58           H
ATOM   4821 3HD1 LEU A 316       5.908  -7.111  -9.879  1.00 76.58           H
ATOM   4822  CD2 LEU A 316       7.624  -7.882 -11.868  1.00 76.58           C
ATOM   4823 1HD2 LEU A 316       6.924  -8.359 -12.554  1.00 76.58           H
ATOM   4824 2HD2 LEU A 316       8.607  -7.822 -12.334  1.00 76.58           H
ATOM   4825 3HD2 LEU A 316       7.691  -8.470 -10.952  1.00 76.58           H
ATOM   4826  HN  LEU A 316       8.828  -4.183 -11.911  1.00 76.58           H
ATOM   4827  N   TYR A 317       7.924  -3.442 -14.945  1.00 64.98           N
ATOM   4828  CA  TYR A 317       7.660  -2.733 -16.186  1.00 64.98           C
ATOM   4829  C   TYR A 317       8.873  -2.785 -17.116  1.00 64.98           C
ATOM   4830  O   TYR A 317       8.723  -2.861 -18.334  1.00 64.98           O
ATOM   4831  HA  TYR A 317       6.815  -3.217 -16.676  1.00 64.98           H
ATOM   4832  CB  TYR A 317       7.395  -1.279 -15.792  1.00 64.98           C
ATOM   4833 1HB  TYR A 317       8.282  -0.879 -15.301  1.00 64.98           H
ATOM   4834 2HB  TYR A 317       7.239  -0.691 -16.696  1.00 64.98           H
ATOM   4835  CG  TYR A 317       6.191  -1.094 -14.866  1.00 64.98           C
ATOM   4836  CD1 TYR A 317       5.075  -1.892 -15.018  1.00 64.98           C
ATOM   4837  HD1 TYR A 317       5.052  -2.654 -15.797  1.00 64.98           H
ATOM   4838  CD2 TYR A 317       6.221  -0.129 -13.880  1.00 64.98           C
ATOM   4839  HD2 TYR A 317       7.102   0.501 -13.760  1.00 64.98           H
ATOM   4840  CE1 TYR A 317       3.942  -1.718 -14.147  1.00 64.98           C
ATOM   4841  HE1 TYR A 317       3.054  -2.341 -14.256  1.00 64.98           H
ATOM   4842  CE2 TYR A 317       5.087   0.045 -13.009  1.00 64.98           C
ATOM   4843  HE2 TYR A 317       5.097   0.803 -12.226  1.00 64.98           H
ATOM   4844  CZ  TYR A 317       4.004  -0.758 -13.185  1.00 64.98           C
ATOM   4845  OH  TYR A 317       2.933  -0.593 -12.363  1.00 64.98           O
ATOM   4846  HH  TYR A 317       2.234  -1.278 -12.570  1.00 64.98           H
ATOM   4847  HN  TYR A 317       7.934  -2.870 -14.125  1.00 64.98           H
ATOM   4848  N   VAL A 318      10.049  -2.741 -16.506  1.00 67.18           N
ATOM   4849  CA  VAL A 318      11.287  -2.751 -17.266  1.00 67.18           C
ATOM   4850  C   VAL A 318      11.409  -4.078 -18.018  1.00 67.18           C
ATOM   4851  O   VAL A 318      11.641  -4.092 -19.226  1.00 67.18           O
ATOM   4852  HA  VAL A 318      11.233  -1.940 -17.993  1.00 67.18           H
ATOM   4853  CB  VAL A 318      12.473  -2.478 -16.338  1.00 67.18           C
ATOM   4854  HB  VAL A 318      12.428  -3.195 -15.518  1.00 67.18           H
ATOM   4855  CG1 VAL A 318      13.800  -2.684 -17.070  1.00 67.18           C
ATOM   4856 1HG1 VAL A 318      13.864  -3.712 -17.426  1.00 67.18           H
ATOM   4857 2HG1 VAL A 318      13.857  -2.002 -17.919  1.00 67.18           H
ATOM   4858 3HG1 VAL A 318      14.626  -2.484 -16.388  1.00 67.18           H
ATOM   4859  CG2 VAL A 318      12.388  -1.073 -15.739  1.00 67.18           C
ATOM   4860 1HG2 VAL A 318      12.396  -0.335 -16.541  1.00 67.18           H
ATOM   4861 2HG2 VAL A 318      11.466  -0.977 -15.166  1.00 67.18           H
ATOM   4862 3HG2 VAL A 318      13.243  -0.906 -15.084  1.00 67.18           H
ATOM   4863  HN  VAL A 318      10.162  -2.700 -15.513  1.00 67.18           H
ATOM   4864  N   PHE A 319      11.246  -5.161 -17.272  1.00 67.08           N
ATOM   4865  CA  PHE A 319      11.551  -6.482 -17.794  1.00 67.08           C
ATOM   4866  C   PHE A 319      10.419  -6.994 -18.686  1.00 67.08           C
ATOM   4867  O   PHE A 319      10.666  -7.682 -19.676  1.00 67.08           O
ATOM   4868  HA  PHE A 319      12.464  -6.394 -18.384  1.00 67.08           H
ATOM   4869  CB  PHE A 319      11.699  -7.415 -16.591  1.00 67.08           C
ATOM   4870 1HB  PHE A 319      10.930  -7.172 -15.859  1.00 67.08           H
ATOM   4871 2HB  PHE A 319      11.518  -8.440 -16.915  1.00 67.08           H
ATOM   4872  CG  PHE A 319      13.069  -7.345 -15.913  1.00 67.08           C
ATOM   4873  CD1 PHE A 319      14.160  -7.873 -16.529  1.00 67.08           C
ATOM   4874  HD1 PHE A 319      14.059  -8.346 -17.505  1.00 67.08           H
ATOM   4875  CD2 PHE A 319      13.195  -6.754 -14.695  1.00 67.08           C
ATOM   4876  HD2 PHE A 319      12.320  -6.331 -14.201  1.00 67.08           H
ATOM   4877  CE1 PHE A 319      15.432  -7.807 -15.900  1.00 67.08           C
ATOM   4878  HE1 PHE A 319      16.306  -8.231 -16.393  1.00 67.08           H
ATOM   4879  CE2 PHE A 319      14.466  -6.689 -14.065  1.00 67.08           C
ATOM   4880  HE2 PHE A 319      14.567  -6.215 -13.089  1.00 67.08           H
ATOM   4881  CZ  PHE A 319      15.558  -7.217 -14.681  1.00 67.08           C
ATOM   4882  HZ  PHE A 319      16.534  -7.166 -14.198  1.00 67.08           H
ATOM   4883  HN  PHE A 319      10.913  -5.146 -16.329  1.00 67.08           H
ATOM   4884  N   VAL A 320       9.201  -6.639 -18.304  1.00 70.69           N
ATOM   4885  CA  VAL A 320       8.023  -7.222 -18.924  1.00 70.69           C
ATOM   4886  C   VAL A 320       7.522  -6.292 -20.031  1.00 70.69           C
ATOM   4887  O   VAL A 320       6.886  -6.741 -20.983  1.00 70.69           O
ATOM   4888  HA  VAL A 320       8.321  -8.170 -19.371  1.00 70.69           H
ATOM   4889  CB  VAL A 320       6.961  -7.511 -17.861  1.00 70.69           C
ATOM   4890  HB  VAL A 320       6.540  -6.559 -17.539  1.00 70.69           H
ATOM   4891  CG1 VAL A 320       5.824  -8.357 -18.437  1.00 70.69           C
ATOM   4892 1HG1 VAL A 320       5.355  -7.821 -19.262  1.00 70.69           H
ATOM   4893 2HG1 VAL A 320       6.224  -9.304 -18.800  1.00 70.69           H
ATOM   4894 3HG1 VAL A 320       5.084  -8.548 -17.661  1.00 70.69           H
ATOM   4895  CG2 VAL A 320       7.582  -8.188 -16.637  1.00 70.69           C
ATOM   4896 1HG2 VAL A 320       8.042  -9.129 -16.936  1.00 70.69           H
ATOM   4897 2HG2 VAL A 320       8.340  -7.534 -16.205  1.00 70.69           H
ATOM   4898 3HG2 VAL A 320       6.806  -8.383 -15.897  1.00 70.69           H
ATOM   4899  HN  VAL A 320       9.013  -5.968 -17.587  1.00 70.69           H
ATOM   4900  N   GLY A 321       7.827  -5.013 -19.869  1.00 72.35           N
ATOM   4901  CA  GLY A 321       7.319  -4.001 -20.779  1.00 72.35           C
ATOM   4902  C   GLY A 321       8.284  -3.776 -21.944  1.00 72.35           C
ATOM   4903  O   GLY A 321       9.279  -3.067 -21.803  1.00 72.35           O
ATOM   4904 1HA  GLY A 321       6.345  -4.307 -21.162  1.00 72.35           H
ATOM   4905 2HA  GLY A 321       7.169  -3.065 -20.241  1.00 72.35           H
ATOM   4906  HN  GLY A 321       8.409  -4.666 -19.133  1.00 72.35           H
ATOM   4907  N   GLU A 322       7.957  -4.395 -23.069  1.00 63.76           N
ATOM   4908  CA  GLU A 322       8.683  -4.139 -24.302  1.00 63.76           C
ATOM   4909  C   GLU A 322       8.639  -2.649 -24.644  1.00 63.76           C
ATOM   4910  O   GLU A 322       9.661  -2.057 -24.988  1.00 63.76           O
ATOM   4911  HA  GLU A 322       9.710  -4.443 -24.101  1.00 63.76           H
ATOM   4912  CB  GLU A 322       8.126  -4.982 -25.451  1.00 63.76           C
ATOM   4913 1HB  GLU A 322       7.036  -4.979 -25.415  1.00 63.76           H
ATOM   4914 2HB  GLU A 322       8.526  -4.622 -26.399  1.00 63.76           H
ATOM   4915  CG  GLU A 322       8.566  -6.442 -25.324  1.00 63.76           C
ATOM   4916 1HG  GLU A 322       9.653  -6.493 -25.256  1.00 63.76           H
ATOM   4917 2HG  GLU A 322       8.169  -6.866 -24.402  1.00 63.76           H
ATOM   4918  CD  GLU A 322       8.085  -7.266 -26.520  1.00 63.76           C
ATOM   4919  OE1 GLU A 322       8.445  -8.462 -26.566  1.00 63.76           O
ATOM   4920  OE2 GLU A 322       7.369  -6.681 -27.360  1.00 63.76           O
ATOM   4921  HN  GLU A 322       7.213  -5.058 -23.147  1.00 63.76           H
ATOM   4922  N   ARG A 323       7.445  -2.084 -24.538  1.00 61.27           N
ATOM   4923  CA  ARG A 323       7.240  -0.693 -24.905  1.00 61.27           C
ATOM   4924  C   ARG A 323       8.062   0.222 -23.996  1.00 61.27           C
ATOM   4925  O   ARG A 323       8.714   1.151 -24.470  1.00 61.27           O
ATOM   4926  HA  ARG A 323       7.577  -0.625 -25.939  1.00 61.27           H
ATOM   4927  CB  ARG A 323       5.762  -0.309 -24.801  1.00 61.27           C
ATOM   4928 1HB  ARG A 323       5.161  -0.999 -25.394  1.00 61.27           H
ATOM   4929 2HB  ARG A 323       5.429  -0.404 -23.768  1.00 61.27           H
ATOM   4930  CG  ARG A 323       5.533   1.123 -25.287  1.00 61.27           C
ATOM   4931 1HG  ARG A 323       6.084   1.819 -24.654  1.00 61.27           H
ATOM   4932 2HG  ARG A 323       5.924   1.235 -26.299  1.00 61.27           H
ATOM   4933  CD  ARG A 323       4.045   1.478 -25.267  1.00 61.27           C
ATOM   4934 1HD  ARG A 323       3.503   0.845 -25.971  1.00 61.27           H
ATOM   4935 2HD  ARG A 323       3.629   1.283 -24.279  1.00 61.27           H
ATOM   4936  NE  ARG A 323       3.859   2.902 -25.622  1.00 61.27           N
ATOM   4937  HE  ARG A 323       4.561   3.341 -26.184  1.00 61.27           H
ATOM   4938  CZ  ARG A 323       2.809   3.641 -25.239  1.00 61.27           C
ATOM   4939  NH1 ARG A 323       1.839   3.105 -24.486  1.00 61.27           N
ATOM   4940 1HH1 ARG A 323       1.895   2.147 -24.206  1.00 61.27           H
ATOM   4941 2HH1 ARG A 323       1.059   3.664 -24.203  1.00 61.27           H
ATOM   4942  NH2 ARG A 323       2.744   4.924 -25.619  1.00 61.27           N
ATOM   4943 1HH2 ARG A 323       1.967   5.490 -25.341  1.00 61.27           H
ATOM   4944 2HH2 ARG A 323       3.472   5.317 -26.181  1.00 61.27           H
ATOM   4945  HN  ARG A 323       6.629  -2.560 -24.210  1.00 61.27           H
ATOM   4946  N   PHE A 324       8.005  -0.072 -22.705  1.00 71.02           N
ATOM   4947  CA  PHE A 324       8.688   0.748 -21.719  1.00 71.02           C
ATOM   4948  C   PHE A 324      10.206   0.668 -21.896  1.00 71.02           C
ATOM   4949  O   PHE A 324      10.900   1.678 -21.793  1.00 71.02           O
ATOM   4950  HA  PHE A 324       8.360   1.777 -21.871  1.00 71.02           H
ATOM   4951  CB  PHE A 324       8.317   0.195 -20.342  1.00 71.02           C
ATOM   4952 1HB  PHE A 324       7.232   0.123 -20.271  1.00 71.02           H
ATOM   4953 2HB  PHE A 324       8.710  -0.817 -20.250  1.00 71.02           H
ATOM   4954  CG  PHE A 324       8.835   1.036 -19.173  1.00 71.02           C
ATOM   4955  CD1 PHE A 324      10.015   0.717 -18.577  1.00 71.02           C
ATOM   4956  HD1 PHE A 324      10.592  -0.137 -18.932  1.00 71.02           H
ATOM   4957  CD2 PHE A 324       8.115   2.101 -18.731  1.00 71.02           C
ATOM   4958  HD2 PHE A 324       7.169   2.356 -19.208  1.00 71.02           H
ATOM   4959  CE1 PHE A 324      10.496   1.497 -17.493  1.00 71.02           C
ATOM   4960  HE1 PHE A 324      11.442   1.242 -17.015  1.00 71.02           H
ATOM   4961  CE2 PHE A 324       8.596   2.882 -17.646  1.00 71.02           C
ATOM   4962  HE2 PHE A 324       8.019   3.736 -17.291  1.00 71.02           H
ATOM   4963  CZ  PHE A 324       9.776   2.563 -17.050  1.00 71.02           C
ATOM   4964  HZ  PHE A 324      10.146   3.162 -16.217  1.00 71.02           H
ATOM   4965  HN  PHE A 324       7.504  -0.853 -22.331  1.00 71.02           H
ATOM   4966  N   ARG A 325      10.676  -0.542 -22.159  1.00 70.70           N
ATOM   4967  CA  ARG A 325      12.094  -0.761 -22.388  1.00 70.70           C
ATOM   4968  C   ARG A 325      12.589   0.125 -23.532  1.00 70.70           C
ATOM   4969  O   ARG A 325      13.641   0.754 -23.424  1.00 70.70           O
ATOM   4970  HA  ARG A 325      12.573  -0.491 -21.446  1.00 70.70           H
ATOM   4971  CB  ARG A 325      12.377  -2.226 -22.726  1.00 70.70           C
ATOM   4972 1HB  ARG A 325      11.458  -2.712 -23.054  1.00 70.70           H
ATOM   4973 2HB  ARG A 325      13.080  -2.282 -23.557  1.00 70.70           H
ATOM   4974  CG  ARG A 325      12.950  -2.968 -21.517  1.00 70.70           C
ATOM   4975 1HG  ARG A 325      13.810  -2.424 -21.126  1.00 70.70           H
ATOM   4976 2HG  ARG A 325      12.206  -3.001 -20.721  1.00 70.70           H
ATOM   4977  CD  ARG A 325      13.366  -4.391 -21.893  1.00 70.70           C
ATOM   4978 1HD  ARG A 325      13.815  -4.397 -22.886  1.00 70.70           H
ATOM   4979 2HD  ARG A 325      14.125  -4.752 -21.198  1.00 70.70           H
ATOM   4980  NE  ARG A 325      12.189  -5.287 -21.865  1.00 70.70           N
ATOM   4981  HE  ARG A 325      11.362  -4.960 -21.408  1.00 70.70           H
ATOM   4982  CZ  ARG A 325      12.162  -6.509 -22.414  1.00 70.70           C
ATOM   4983  NH1 ARG A 325      13.241  -6.998 -23.039  1.00 70.70           N
ATOM   4984 1HH1 ARG A 325      14.076  -6.450 -23.099  1.00 70.70           H
ATOM   4985 2HH1 ARG A 325      13.213  -7.911 -23.446  1.00 70.70           H
ATOM   4986  NH2 ARG A 325      11.038  -7.235 -22.329  1.00 70.70           N
ATOM   4987 1HH2 ARG A 325      11.002  -8.149 -22.733  1.00 70.70           H
ATOM   4988 2HH2 ARG A 325      10.237  -6.863 -21.861  1.00 70.70           H
ATOM   4989  HN  ARG A 325      10.107  -1.363 -22.216  1.00 70.70           H
ATOM   4990  N   ARG A 326      11.809   0.146 -24.602  1.00 66.42           N
ATOM   4991  CA  ARG A 326      12.186   0.896 -25.789  1.00 66.42           C
ATOM   4992  C   ARG A 326      12.199   2.396 -25.486  1.00 66.42           C
ATOM   4993  O   ARG A 326      13.114   3.107 -25.899  1.00 66.42           O
ATOM   4994  HA  ARG A 326      13.184   0.537 -26.040  1.00 66.42           H
ATOM   4995  CB  ARG A 326      11.218   0.624 -26.942  1.00 66.42           C
ATOM   4996 1HB  ARG A 326      11.046  -0.449 -27.032  1.00 66.42           H
ATOM   4997 2HB  ARG A 326      10.254   1.085 -26.729  1.00 66.42           H
ATOM   4998  CG  ARG A 326      11.770   1.169 -28.261  1.00 66.42           C
ATOM   4999 1HG  ARG A 326      11.890   2.250 -28.190  1.00 66.42           H
ATOM   5000 2HG  ARG A 326      12.760   0.751 -28.446  1.00 66.42           H
ATOM   5001  CD  ARG A 326      10.841   0.829 -29.427  1.00 66.42           C
ATOM   5002 1HD  ARG A 326       9.845   1.229 -29.238  1.00 66.42           H
ATOM   5003 2HD  ARG A 326      11.204   1.297 -30.342  1.00 66.42           H
ATOM   5004  NE  ARG A 326      10.769  -0.639 -29.606  1.00 66.42           N
ATOM   5005  HE  ARG A 326      11.480  -1.198 -29.180  1.00 66.42           H
ATOM   5006  CZ  ARG A 326       9.811  -1.265 -30.303  1.00 66.42           C
ATOM   5007  NH1 ARG A 326       8.833  -0.566 -30.895  1.00 66.42           N
ATOM   5008 1HH1 ARG A 326       8.815   0.431 -30.818  1.00 66.42           H
ATOM   5009 2HH1 ARG A 326       8.122  -1.041 -31.413  1.00 66.42           H
ATOM   5010  NH2 ARG A 326       9.846  -2.601 -30.398  1.00 66.42           N
ATOM   5011 1HH2 ARG A 326       9.138  -3.084 -30.915  1.00 66.42           H
ATOM   5012 2HH2 ARG A 326      10.579  -3.116 -29.954  1.00 66.42           H
ATOM   5013  HN  ARG A 326      10.935  -0.336 -24.667  1.00 66.42           H
ATOM   5014  N   ASP A 327      11.174   2.832 -24.769  1.00 75.71           N
ATOM   5015  CA  ASP A 327      11.025   4.243 -24.457  1.00 75.71           C
ATOM   5016  C   ASP A 327      12.121   4.663 -23.476  1.00 75.71           C
ATOM   5017  O   ASP A 327      12.611   5.790 -23.532  1.00 75.71           O
ATOM   5018  HA  ASP A 327      11.104   4.757 -25.415  1.00 75.71           H
ATOM   5019  CB  ASP A 327       9.671   4.522 -23.802  1.00 75.71           C
ATOM   5020 1HB  ASP A 327       9.505   3.817 -22.988  1.00 75.71           H
ATOM   5021 2HB  ASP A 327       9.674   5.520 -23.363  1.00 75.71           H
ATOM   5022  CG  ASP A 327       8.535   4.411 -24.821  1.00 75.71           C
ATOM   5023  OD1 ASP A 327       8.856   4.396 -26.029  1.00 75.71           O
ATOM   5024  OD2 ASP A 327       7.372   4.343 -24.369  1.00 75.71           O
ATOM   5025  HN  ASP A 327      10.456   2.240 -24.403  1.00 75.71           H
ATOM   5026  N   LEU A 328      12.474   3.734 -22.600  1.00 77.10           N
ATOM   5027  CA  LEU A 328      13.530   3.981 -21.632  1.00 77.10           C
ATOM   5028  C   LEU A 328      14.832   4.290 -22.372  1.00 77.10           C
ATOM   5029  O   LEU A 328      15.458   5.321 -22.131  1.00 77.10           O
ATOM   5030  HA  LEU A 328      13.244   4.860 -21.054  1.00 77.10           H
ATOM   5031  CB  LEU A 328      13.642   2.812 -20.652  1.00 77.10           C
ATOM   5032 1HB  LEU A 328      12.713   2.748 -20.085  1.00 77.10           H
ATOM   5033 2HB  LEU A 328      13.729   1.889 -21.226  1.00 77.10           H
ATOM   5034  CG  LEU A 328      14.807   2.876 -19.662  1.00 77.10           C
ATOM   5035  HG  LEU A 328      15.734   2.948 -20.230  1.00 77.10           H
ATOM   5036  CD1 LEU A 328      14.714   4.127 -18.786  1.00 77.10           C
ATOM   5037 1HD1 LEU A 328      14.743   5.015 -19.418  1.00 77.10           H
ATOM   5038 2HD1 LEU A 328      13.779   4.109 -18.226  1.00 77.10           H
ATOM   5039 3HD1 LEU A 328      15.554   4.147 -18.092  1.00 77.10           H
ATOM   5040  CD2 LEU A 328      14.888   1.596 -18.827  1.00 77.10           C
ATOM   5041 1HD2 LEU A 328      13.961   1.468 -18.268  1.00 77.10           H
ATOM   5042 2HD2 LEU A 328      15.036   0.741 -19.486  1.00 77.10           H
ATOM   5043 3HD2 LEU A 328      15.724   1.668 -18.132  1.00 77.10           H
ATOM   5044  HN  LEU A 328      12.054   2.829 -22.545  1.00 77.10           H
ATOM   5045  N   VAL A 329      15.203   3.378 -23.259  1.00 78.10           N
ATOM   5046  CA  VAL A 329      16.455   3.505 -23.986  1.00 78.10           C
ATOM   5047  C   VAL A 329      16.430   4.792 -24.813  1.00 78.10           C
ATOM   5048  O   VAL A 329      17.454   5.458 -24.962  1.00 78.10           O
ATOM   5049  HA  VAL A 329      17.256   3.576 -23.250  1.00 78.10           H
ATOM   5050  CB  VAL A 329      16.698   2.255 -24.833  1.00 78.10           C
ATOM   5051  HB  VAL A 329      15.834   2.117 -25.483  1.00 78.10           H
ATOM   5052  CG1 VAL A 329      17.932   2.426 -25.721  1.00 78.10           C
ATOM   5053 1HG1 VAL A 329      17.785   3.276 -26.387  1.00 78.10           H
ATOM   5054 2HG1 VAL A 329      18.808   2.600 -25.096  1.00 78.10           H
ATOM   5055 3HG1 VAL A 329      18.081   1.522 -26.312  1.00 78.10           H
ATOM   5056  CG2 VAL A 329      16.825   1.011 -23.950  1.00 78.10           C
ATOM   5057 1HG2 VAL A 329      17.663   1.137 -23.264  1.00 78.10           H
ATOM   5058 2HG2 VAL A 329      15.906   0.874 -23.381  1.00 78.10           H
ATOM   5059 3HG2 VAL A 329      16.997   0.137 -24.578  1.00 78.10           H
ATOM   5060  HN  VAL A 329      14.665   2.565 -23.483  1.00 78.10           H
ATOM   5061  N   LYS A 330      15.251   5.104 -25.329  1.00 72.43           N
ATOM   5062  CA  LYS A 330      15.078   6.303 -26.132  1.00 72.43           C
ATOM   5063  C   LYS A 330      15.367   7.534 -25.271  1.00 72.43           C
[truncated: 117,162 more chars]
