# Supplementary material for: Noncanonical roles of chemokine regions in CCR9 activation revealed by structural modeling and mutational mapping
Source: Nat Commun. 2025 Aug 18;16:7695. doi: 10.1038/s41467-025-62321-9 (PMC12361432; doi:10.1038/s41467-025-62321-9)
Supplement: Supplementary file 5 — Supplementary Data 3 [file 41467_2025_62321_MOESM5_ESM.zip › CCR9_CCL25_09_rnk0.pdb]

ATOM      1  N   GLU A  20      -5.640  -1.895  59.183  1.00 50.93           N
ATOM      2  CA  GLU A  20      -6.114  -2.718  58.083  1.00 50.93           C
ATOM      3  C   GLU A  20      -6.687  -4.034  58.613  1.00 50.93           C
ATOM      4  O   GLU A  20      -5.949  -4.879  59.116  1.00 50.93           O
ATOM      5  HA  GLU A  20      -6.903  -2.136  57.606  1.00 50.93           H
ATOM      6  CB  GLU A  20      -4.998  -2.975  57.069  1.00 50.93           C
ATOM      7 1HB  GLU A  20      -4.043  -3.056  57.587  1.00 50.93           H
ATOM      8 2HB  GLU A  20      -5.240  -3.854  56.471  1.00 50.93           H
ATOM      9  CG  GLU A  20      -4.870  -1.808  56.087  1.00 50.93           C
ATOM     10 1HG  GLU A  20      -5.861  -1.483  55.771  1.00 50.93           H
ATOM     11 2HG  GLU A  20      -4.399  -0.960  56.584  1.00 50.93           H
ATOM     12  CD  GLU A  20      -4.045  -2.210  54.863  1.00 50.93           C
ATOM     13  OE1 GLU A  20      -4.263  -1.586  53.802  1.00 50.93           O
ATOM     14  OE2 GLU A  20      -3.215  -3.132  55.016  1.00 50.93           O
ATOM     15  HN  GLU A  20      -5.741  -2.304  60.090  1.00 50.93           H
ATOM     16  N   SER A  21      -7.999  -4.166  58.482  1.00 58.65           N
ATOM     17  CA  SER A  21      -8.671  -5.393  58.876  1.00 58.65           C
ATOM     18  C   SER A  21      -8.012  -6.593  58.192  1.00 58.65           C
ATOM     19  O   SER A  21      -7.622  -6.512  57.029  1.00 58.65           O
ATOM     20  HA  SER A  21      -8.548  -5.454  59.957  1.00 58.65           H
ATOM     21  CB  SER A  21     -10.161  -5.340  58.534  1.00 58.65           C
ATOM     22 1HB  SER A  21     -10.635  -6.274  58.834  1.00 58.65           H
ATOM     23 2HB  SER A  21     -10.636  -4.543  59.107  1.00 58.65           H
ATOM     24  OG  SER A  21     -10.382  -5.121  57.144  1.00 58.65           O
ATOM     25  HG  SER A  21     -10.822  -5.922  56.737  1.00 58.65           H
ATOM     26  HN  SER A  21      -8.599  -3.455  58.115  1.00 58.65           H
ATOM     27  N   THR A  22      -7.908  -7.679  58.945  1.00 59.13           N
ATOM     28  CA  THR A  22      -7.308  -8.895  58.424  1.00 59.13           C
ATOM     29  C   THR A  22      -7.938  -9.269  57.081  1.00 59.13           C
ATOM     30  O   THR A  22      -7.268  -9.817  56.208  1.00 59.13           O
ATOM     31  HA  THR A  22      -6.250  -8.705  58.239  1.00 59.13           H
ATOM     32  CB  THR A  22      -7.452  -9.986  59.487  1.00 59.13           C
ATOM     33  HB  THR A  22      -7.592 -10.963  59.026  1.00 59.13           H
ATOM     34  OG1 THR A  22      -8.527  -9.533  60.306  1.00 59.13           O
ATOM     35  HG1 THR A  22      -8.890 -10.293  60.844  1.00 59.13           H
ATOM     36  CG2 THR A  22      -6.255 -10.038  60.439  1.00 59.13           C
ATOM     37 1HG2 THR A  22      -6.157  -9.081  60.952  1.00 59.13           H
ATOM     38 2HG2 THR A  22      -5.347 -10.241  59.871  1.00 59.13           H
ATOM     39 3HG2 THR A  22      -6.409 -10.829  61.173  1.00 59.13           H
ATOM     40  HN  THR A  22      -8.225  -7.735  59.891  1.00 59.13           H
ATOM     41  N   SER A  23      -9.220  -8.956  56.958  1.00 62.69           N
ATOM     42  CA  SER A  23      -9.937  -9.215  55.721  1.00 62.69           C
ATOM     43  C   SER A  23      -9.289  -8.444  54.569  1.00 62.69           C
ATOM     44  O   SER A  23      -9.152  -8.970  53.466  1.00 62.69           O
ATOM     45  HA  SER A  23      -9.853 -10.289  55.558  1.00 62.69           H
ATOM     46  CB  SER A  23     -11.413  -8.833  55.851  1.00 62.69           C
ATOM     47 1HB  SER A  23     -11.939  -9.102  54.934  1.00 62.69           H
ATOM     48 2HB  SER A  23     -11.867  -9.409  56.658  1.00 62.69           H
ATOM     49  OG  SER A  23     -11.585  -7.442  56.106  1.00 62.69           O
ATOM     50  HG  SER A  23     -12.557  -7.209  56.094  1.00 62.69           H
ATOM     51  HN  SER A  23      -9.765  -8.535  57.683  1.00 62.69           H
ATOM     52  N   SER A  24      -8.909  -7.210  54.865  1.00 67.88           N
ATOM     53  CA  SER A  24      -8.331  -6.342  53.853  1.00 67.88           C
ATOM     54  C   SER A  24      -7.020  -6.939  53.338  1.00 67.88           C
ATOM     55  O   SER A  24      -6.709  -6.833  52.153  1.00 67.88           O
ATOM     56  HA  SER A  24      -9.072  -6.298  53.054  1.00 67.88           H
ATOM     57  CB  SER A  24      -8.094  -4.935  54.405  1.00 67.88           C
ATOM     58 1HB  SER A  24      -9.050  -4.479  54.660  1.00 67.88           H
ATOM     59 2HB  SER A  24      -7.515  -5.000  55.326  1.00 67.88           H
ATOM     60  OG  SER A  24      -7.407  -4.105  53.472  1.00 67.88           O
ATOM     61  HG  SER A  24      -7.164  -3.235  53.902  1.00 67.88           H
ATOM     62  HN  SER A  24      -8.990  -6.803  55.775  1.00 67.88           H
ATOM     63  N   MET A  25      -6.287  -7.553  54.254  1.00 64.53           N
ATOM     64  CA  MET A  25      -4.986  -8.110  53.922  1.00 64.53           C
ATOM     65  C   MET A  25      -5.133  -9.441  53.182  1.00 64.53           C
ATOM     66  O   MET A  25      -4.354  -9.743  52.280  1.00 64.53           O
ATOM     67  HA  MET A  25      -4.510  -7.376  53.272  1.00 64.53           H
ATOM     68  CB  MET A  25      -4.180  -8.324  55.204  1.00 64.53           C
ATOM     69 1HB  MET A  25      -4.382  -7.514  55.905  1.00 64.53           H
ATOM     70 2HB  MET A  25      -4.496  -9.249  55.687  1.00 64.53           H
ATOM     71  CG  MET A  25      -2.681  -8.385  54.905  1.00 64.53           C
ATOM     72 1HG  MET A  25      -2.399  -9.400  54.623  1.00 64.53           H
ATOM     73 2HG  MET A  25      -2.444  -7.741  54.059  1.00 64.53           H
ATOM     74  SD  MET A  25      -1.750  -7.872  56.340  1.00 64.53           S
ATOM     75  CE  MET A  25      -0.091  -8.188  55.763  1.00 64.53           C
ATOM     76 1HE  MET A  25       0.014  -9.246  55.522  1.00 64.53           H
ATOM     77 2HE  MET A  25       0.104  -7.591  54.872  1.00 64.53           H
ATOM     78 3HE  MET A  25       0.622  -7.920  56.543  1.00 64.53           H
ATOM     79  HN  MET A  25      -6.567  -7.673  55.207  1.00 64.53           H
ATOM     80  N   GLU A  26      -6.137 -10.203  53.593  1.00 59.71           N
ATOM     81  CA  GLU A  26      -6.452 -11.452  52.921  1.00 59.71           C
ATOM     82  C   GLU A  26      -6.901 -11.183  51.483  1.00 59.71           C
ATOM     83  O   GLU A  26      -6.511 -11.900  50.563  1.00 59.71           O
ATOM     84  HA  GLU A  26      -5.522 -12.021  52.918  1.00 59.71           H
ATOM     85  CB  GLU A  26      -7.517 -12.235  53.691  1.00 59.71           C
ATOM     86 1HB  GLU A  26      -8.274 -11.549  54.072  1.00 59.71           H
ATOM     87 2HB  GLU A  26      -7.928 -13.019  53.055  1.00 59.71           H
ATOM     88  CG  GLU A  26      -6.909 -12.940  54.905  1.00 59.71           C
ATOM     89 1HG  GLU A  26      -6.108 -13.604  54.581  1.00 59.71           H
ATOM     90 2HG  GLU A  26      -6.462 -12.202  55.572  1.00 59.71           H
ATOM     91  CD  GLU A  26      -7.970 -13.742  55.661  1.00 59.71           C
ATOM     92  OE1 GLU A  26      -7.563 -14.655  56.412  1.00 59.71           O
ATOM     93  OE2 GLU A  26      -9.164 -13.425  55.471  1.00 59.71           O
ATOM     94  HN  GLU A  26      -6.728  -9.979  54.367  1.00 59.71           H
ATOM     95  N   ASP A  27      -7.714 -10.147  51.335  1.00 66.88           N
ATOM     96  CA  ASP A  27      -8.261  -9.805  50.033  1.00 66.88           C
ATOM     97  C   ASP A  27      -7.113  -9.528  49.060  1.00 66.88           C
ATOM     98  O   ASP A  27      -7.179  -9.909  47.892  1.00 66.88           O
ATOM     99  HA  ASP A  27      -8.859 -10.667  49.738  1.00 66.88           H
ATOM    100  CB  ASP A  27      -9.127  -8.546  50.113  1.00 66.88           C
ATOM    101 1HB  ASP A  27      -8.619  -7.788  50.709  1.00 66.88           H
ATOM    102 2HB  ASP A  27      -9.262  -8.130  49.115  1.00 66.88           H
ATOM    103  CG  ASP A  27     -10.491  -8.858  50.730  1.00 66.88           C
ATOM    104  OD1 ASP A  27     -10.870 -10.049  50.698  1.00 66.88           O
ATOM    105  OD2 ASP A  27     -11.125  -7.899  51.221  1.00 66.88           O
ATOM    106  HN  ASP A  27      -8.000  -9.549  52.084  1.00 66.88           H
ATOM    107  N   TYR A  28      -6.087  -8.867  49.577  1.00 66.15           N
ATOM    108  CA  TYR A  28      -4.945  -8.499  48.759  1.00 66.15           C
ATOM    109  C   TYR A  28      -4.099  -9.727  48.413  1.00 66.15           C
ATOM    110  O   TYR A  28      -3.570  -9.829  47.307  1.00 66.15           O
ATOM    111  HA  TYR A  28      -5.320  -8.055  47.837  1.00 66.15           H
ATOM    112  CB  TYR A  28      -4.107  -7.542  49.610  1.00 66.15           C
ATOM    113 1HB  TYR A  28      -4.727  -6.693  49.899  1.00 66.15           H
ATOM    114 2HB  TYR A  28      -3.814  -8.050  50.528  1.00 66.15           H
ATOM    115  CG  TYR A  28      -2.851  -7.022  48.908  1.00 66.15           C
ATOM    116  CD1 TYR A  28      -1.635  -7.638  49.125  1.00 66.15           C
ATOM    117  HD1 TYR A  28      -1.570  -8.494  49.796  1.00 66.15           H
ATOM    118  CD2 TYR A  28      -2.934  -5.938  48.058  1.00 66.15           C
ATOM    119  HD2 TYR A  28      -3.894  -5.452  47.886  1.00 66.15           H
ATOM    120  CE1 TYR A  28      -0.453  -7.149  48.464  1.00 66.15           C
ATOM    121  HE1 TYR A  28       0.514  -7.625  48.627  1.00 66.15           H
ATOM    122  CE2 TYR A  28      -1.752  -5.449  47.397  1.00 66.15           C
ATOM    123  HE2 TYR A  28      -1.803  -4.594  46.723  1.00 66.15           H
ATOM    124  CZ  TYR A  28      -0.569  -6.079  47.633  1.00 66.15           C
ATOM    125  OH  TYR A  28       0.548  -5.617  47.009  1.00 66.15           O
ATOM    126  HH  TYR A  28       0.344  -4.762  46.532  1.00 66.15           H
ATOM    127  HN  TYR A  28      -6.029  -8.585  50.535  1.00 66.15           H
ATOM    128  N   VAL A  29      -3.999 -10.628  49.379  1.00 66.60           N
ATOM    129  CA  VAL A  29      -3.160 -11.804  49.222  1.00 66.60           C
ATOM    130  C   VAL A  29      -3.831 -12.777  48.250  1.00 66.60           C
ATOM    131  O   VAL A  29      -3.158 -13.425  47.451  1.00 66.60           O
ATOM    132  HA  VAL A  29      -2.213 -11.477  48.793  1.00 66.60           H
ATOM    133  CB  VAL A  29      -2.872 -12.428  50.589  1.00 66.60           C
ATOM    134  HB  VAL A  29      -3.825 -12.582  51.095  1.00 66.60           H
ATOM    135  CG1 VAL A  29      -2.195 -13.792  50.437  1.00 66.60           C
ATOM    136 1HG1 VAL A  29      -2.849 -14.461  49.878  1.00 66.60           H
ATOM    137 2HG1 VAL A  29      -1.253 -13.673  49.901  1.00 66.60           H
ATOM    138 3HG1 VAL A  29      -2.002 -14.213  51.423  1.00 66.60           H
ATOM    139  CG2 VAL A  29      -2.027 -11.490  51.452  1.00 66.60           C
ATOM    140 1HG2 VAL A  29      -1.079 -11.290  50.952  1.00 66.60           H
ATOM    141 2HG2 VAL A  29      -2.563 -10.552  51.602  1.00 66.60           H
ATOM    142 3HG2 VAL A  29      -1.836 -11.958  52.418  1.00 66.60           H
ATOM    143  HN  VAL A  29      -4.477 -10.564  50.256  1.00 66.60           H
ATOM    144  N   ASN A  30      -5.151 -12.848  48.350  1.00 61.76           N
ATOM    145  CA  ASN A  30      -5.909 -13.813  47.574  1.00 61.76           C
ATOM    146  C   ASN A  30      -6.180 -13.241  46.181  1.00 61.76           C
ATOM    147  O   ASN A  30      -6.682 -13.943  45.304  1.00 61.76           O
ATOM    148  HA  ASN A  30      -5.288 -14.708  47.543  1.00 61.76           H
ATOM    149  CB  ASN A  30      -7.258 -14.112  48.232  1.00 61.76           C
ATOM    150 1HB  ASN A  30      -7.770 -13.177  48.460  1.00 61.76           H
ATOM    151 2HB  ASN A  30      -7.892 -14.662  47.537  1.00 61.76           H
ATOM    152  CG  ASN A  30      -7.074 -14.925  49.515  1.00 61.76           C
ATOM    153  OD1 ASN A  30      -6.102 -15.641  49.692  1.00 61.76           O
ATOM    154  ND2 ASN A  30      -8.058 -14.775  50.397  1.00 61.76           N
ATOM    155 1HD2 ASN A  30      -8.827 -14.171  50.189  1.00 61.76           H
ATOM    156 2HD2 ASN A  30      -8.028 -15.266  51.267  1.00 61.76           H
ATOM    157  HN  ASN A  30      -5.698 -12.262  48.947  1.00 61.76           H
ATOM    158  N   PHE A  31      -5.835 -11.972  46.020  1.00 68.42           N
ATOM    159  CA  PHE A  31      -6.024 -11.300  44.745  1.00 68.42           C
ATOM    160  C   PHE A  31      -5.155 -11.936  43.657  1.00 68.42           C
ATOM    161  O   PHE A  31      -3.947 -12.087  43.832  1.00 68.42           O
ATOM    162  HA  PHE A  31      -7.075 -11.406  44.476  1.00 68.42           H
ATOM    163  CB  PHE A  31      -5.595  -9.845  44.938  1.00 68.42           C
ATOM    164 1HB  PHE A  31      -6.075  -9.450  45.834  1.00 68.42           H
ATOM    165 2HB  PHE A  31      -4.519  -9.814  45.114  1.00 68.42           H
ATOM    166  CG  PHE A  31      -5.929  -8.935  43.755  1.00 68.42           C
ATOM    167  CD1 PHE A  31      -4.970  -8.627  42.841  1.00 68.42           C
ATOM    168  HD1 PHE A  31      -3.963  -9.028  42.952  1.00 68.42           H
ATOM    169  CD2 PHE A  31      -7.186  -8.434  43.616  1.00 68.42           C
ATOM    170  HD2 PHE A  31      -7.955  -8.681  44.348  1.00 68.42           H
ATOM    171  CE1 PHE A  31      -5.281  -7.782  41.743  1.00 68.42           C
ATOM    172  HE1 PHE A  31      -4.512  -7.535  41.011  1.00 68.42           H
ATOM    173  CE2 PHE A  31      -7.497  -7.590  42.517  1.00 68.42           C
ATOM    174  HE2 PHE A  31      -8.505  -7.189  42.406  1.00 68.42           H
ATOM    175  CZ  PHE A  31      -6.538  -7.282  41.604  1.00 68.42           C
ATOM    176  HZ  PHE A  31      -6.777  -6.634  40.761  1.00 68.42           H
ATOM    177  HN  PHE A  31      -5.434 -11.406  46.740  1.00 68.42           H
ATOM    178  N   ASN A  32      -5.805 -12.290  42.558  1.00 61.46           N
ATOM    179  CA  ASN A  32      -5.109 -12.912  41.445  1.00 61.46           C
ATOM    180  C   ASN A  32      -4.437 -11.829  40.599  1.00 61.46           C
ATOM    181  O   ASN A  32      -5.074 -11.225  39.738  1.00 61.46           O
ATOM    182  HA  ASN A  32      -4.388 -13.591  41.902  1.00 61.46           H
ATOM    183  CB  ASN A  32      -6.081 -13.679  40.546  1.00 61.46           C
ATOM    184 1HB  ASN A  32      -6.733 -14.302  41.158  1.00 61.46           H
ATOM    185 2HB  ASN A  32      -6.721 -12.975  40.014  1.00 61.46           H
ATOM    186  CG  ASN A  32      -5.327 -14.552  39.542  1.00 61.46           C
ATOM    187  OD1 ASN A  32      -4.108 -14.613  39.525  1.00 61.46           O
ATOM    188  ND2 ASN A  32      -6.117 -15.222  38.707  1.00 61.46           N
ATOM    189 1HD2 ASN A  32      -7.110 -15.128  38.775  1.00 61.46           H
ATOM    190 2HD2 ASN A  32      -5.717 -15.821  38.013  1.00 61.46           H
ATOM    191  HN  ASN A  32      -6.787 -12.159  42.422  1.00 61.46           H
ATOM    192  N   PHE A  33      -3.159 -11.615  40.875  1.00 64.10           N
ATOM    193  CA  PHE A  33      -2.374 -10.667  40.103  1.00 64.10           C
ATOM    194  C   PHE A  33      -1.877 -11.299  38.801  1.00 64.10           C
ATOM    195  O   PHE A  33      -0.672 -11.393  38.574  1.00 64.10           O
ATOM    196  HA  PHE A  33      -3.025  -9.824  39.870  1.00 64.10           H
ATOM    197  CB  PHE A  33      -1.169 -10.279  40.961  1.00 64.10           C
ATOM    198 1HB  PHE A  33      -0.665 -11.187  41.294  1.00 64.10           H
ATOM    199 2HB  PHE A  33      -0.458  -9.729  40.344  1.00 64.10           H
ATOM    200  CG  PHE A  33      -1.523  -9.432  42.185  1.00 64.10           C
ATOM    201  CD1 PHE A  33      -1.669  -8.086  42.060  1.00 64.10           C
ATOM    202  HD1 PHE A  33      -1.535  -7.610  41.089  1.00 64.10           H
ATOM    203  CD2 PHE A  33      -1.690 -10.025  43.397  1.00 64.10           C
ATOM    204  HD2 PHE A  33      -1.572 -11.104  43.497  1.00 64.10           H
ATOM    205  CE1 PHE A  33      -1.998  -7.299  43.196  1.00 64.10           C
ATOM    206  HE1 PHE A  33      -2.115  -6.220  43.097  1.00 64.10           H
ATOM    207  CE2 PHE A  33      -2.019  -9.239  44.533  1.00 64.10           C
ATOM    208  HE2 PHE A  33      -2.153  -9.714  45.505  1.00 64.10           H
ATOM    209  CZ  PHE A  33      -2.166  -7.892  44.409  1.00 64.10           C
ATOM    210  HZ  PHE A  33      -2.418  -7.289  45.280  1.00 64.10           H
ATOM    211  HN  PHE A  33      -2.660 -12.076  41.610  1.00 64.10           H
ATOM    212  N   THR A  34      -2.830 -11.716  37.981  1.00 64.14           N
ATOM    213  CA  THR A  34      -2.551 -11.975  36.579  1.00 64.14           C
ATOM    214  C   THR A  34      -2.007 -10.715  35.902  1.00 64.14           C
ATOM    215  O   THR A  34      -2.607  -9.646  35.998  1.00 64.14           O
ATOM    216  HA  THR A  34      -1.770 -12.732  36.518  1.00 64.14           H
ATOM    217  CB  THR A  34      -3.831 -12.507  35.932  1.00 64.14           C
ATOM    218  HB  THR A  34      -3.970 -12.083  34.938  1.00 64.14           H
ATOM    219  OG1 THR A  34      -4.851 -12.203  36.879  1.00 64.14           O
ATOM    220  HG1 THR A  34      -5.089 -11.233  36.826  1.00 64.14           H
ATOM    221  CG2 THR A  34      -3.850 -14.035  35.842  1.00 64.14           C
ATOM    222 1HG2 THR A  34      -3.778 -14.459  36.844  1.00 64.14           H
ATOM    223 2HG2 THR A  34      -3.004 -14.374  35.243  1.00 64.14           H
ATOM    224 3HG2 THR A  34      -4.779 -14.360  35.376  1.00 64.14           H
ATOM    225  HN  THR A  34      -3.777 -11.876  38.260  1.00 64.14           H
ATOM    226  N   ASP A  35      -0.876 -10.883  35.232  1.00 67.87           N
ATOM    227  CA  ASP A  35      -0.217  -9.762  34.584  1.00 67.87           C
ATOM    228  C   ASP A  35      -0.838  -9.539  33.204  1.00 67.87           C
ATOM    229  O   ASP A  35      -0.427 -10.161  32.226  1.00 67.87           O
ATOM    230  HA  ASP A  35      -0.370  -8.914  35.252  1.00 67.87           H
ATOM    231  CB  ASP A  35       1.276 -10.038  34.391  1.00 67.87           C
ATOM    232 1HB  ASP A  35       1.663 -10.581  35.253  1.00 67.87           H
ATOM    233 2HB  ASP A  35       1.422 -10.676  33.520  1.00 67.87           H
ATOM    234  CG  ASP A  35       2.055  -8.733  34.211  1.00 67.87           C
ATOM    235  OD1 ASP A  35       1.401  -7.670  34.261  1.00 67.87           O
ATOM    236  OD2 ASP A  35       3.288  -8.830  34.027  1.00 67.87           O
ATOM    237  HN  ASP A  35      -0.413 -11.763  35.129  1.00 67.87           H
ATOM    238  N   PHE A  36      -1.820  -8.649  33.169  1.00 81.68           N
ATOM    239  CA  PHE A  36      -2.470  -8.301  31.917  1.00 81.68           C
ATOM    240  C   PHE A  36      -1.719  -7.176  31.203  1.00 81.68           C
ATOM    241  O   PHE A  36      -2.061  -6.812  30.079  1.00 81.68           O
ATOM    242  HA  PHE A  36      -2.465  -9.194  31.291  1.00 81.68           H
ATOM    243  CB  PHE A  36      -3.879  -7.817  32.265  1.00 81.68           C
ATOM    244 1HB  PHE A  36      -3.808  -7.038  33.024  1.00 81.68           H
ATOM    245 2HB  PHE A  36      -4.324  -7.361  31.380  1.00 81.68           H
ATOM    246  CG  PHE A  36      -4.809  -8.921  32.774  1.00 81.68           C
ATOM    247  CD1 PHE A  36      -4.841 -10.126  32.145  1.00 81.68           C
ATOM    248  HD1 PHE A  36      -4.205 -10.306  31.278  1.00 81.68           H
ATOM    249  CD2 PHE A  36      -5.603  -8.696  33.855  1.00 81.68           C
ATOM    250  HD2 PHE A  36      -5.577  -7.730  34.359  1.00 81.68           H
ATOM    251  CE1 PHE A  36      -5.704 -11.150  32.617  1.00 81.68           C
ATOM    252  HE1 PHE A  36      -5.730 -12.116  32.113  1.00 81.68           H
ATOM    253  CE2 PHE A  36      -6.465  -9.721  34.327  1.00 81.68           C
ATOM    254  HE2 PHE A  36      -7.102  -9.541  35.194  1.00 81.68           H
ATOM    255  CZ  PHE A  36      -6.498 -10.926  33.698  1.00 81.68           C
ATOM    256  HZ  PHE A  36      -7.160 -11.712  34.061  1.00 81.68           H
ATOM    257  HN  PHE A  36      -2.170  -8.171  33.974  1.00 81.68           H
ATOM    258  N   TYR A  37      -0.709  -6.657  31.884  1.00 85.85           N
ATOM    259  CA  TYR A  37       0.130  -5.621  31.306  1.00 85.85           C
ATOM    260  C   TYR A  37       1.275  -6.231  30.495  1.00 85.85           C
ATOM    261  O   TYR A  37       2.181  -6.843  31.057  1.00 85.85           O
ATOM    262  HA  TYR A  37      -0.491  -5.015  30.646  1.00 85.85           H
ATOM    263  CB  TYR A  37       0.715  -4.844  32.487  1.00 85.85           C
ATOM    264 1HB  TYR A  37      -0.096  -4.552  33.155  1.00 85.85           H
ATOM    265 2HB  TYR A  37       1.372  -5.504  33.054  1.00 85.85           H
ATOM    266  CG  TYR A  37       1.499  -3.593  32.083  1.00 85.85           C
ATOM    267  CD1 TYR A  37       2.876  -3.638  32.002  1.00 85.85           C
ATOM    268  HD1 TYR A  37       3.405  -4.564  32.226  1.00 85.85           H
ATOM    269  CD2 TYR A  37       0.828  -2.421  31.799  1.00 85.85           C
ATOM    270  HD2 TYR A  37      -0.259  -2.386  31.863  1.00 85.85           H
ATOM    271  CE1 TYR A  37       3.613  -2.461  31.621  1.00 85.85           C
ATOM    272  HE1 TYR A  37       4.701  -2.482  31.554  1.00 85.85           H
ATOM    273  CE2 TYR A  37       1.566  -1.244  31.419  1.00 85.85           C
ATOM    274  HE2 TYR A  37       1.049  -0.312  31.192  1.00 85.85           H
ATOM    275  CZ  TYR A  37       2.921  -1.322  31.349  1.00 85.85           C
ATOM    276  OH  TYR A  37       3.618  -0.211  30.989  1.00 85.85           O
ATOM    277  HH  TYR A  37       2.996   0.476  30.613  1.00 85.85           H
ATOM    278  HN  TYR A  37      -0.460  -6.932  32.813  1.00 85.85           H
ATOM    279  N   CYS A  38       1.196  -6.043  29.186  1.00 89.33           N
ATOM    280  CA  CYS A  38       2.149  -6.662  28.282  1.00 89.33           C
ATOM    281  C   CYS A  38       3.228  -5.632  27.941  1.00 89.33           C
ATOM    282  O   CYS A  38       2.950  -4.634  27.277  1.00 89.33           O
ATOM    283  HA  CYS A  38       2.579  -7.511  28.814  1.00 89.33           H
ATOM    284  CB  CYS A  38       1.466  -7.210  27.027  1.00 89.33           C
ATOM    285 1HB  CYS A  38       0.637  -7.859  27.308  1.00 89.33           H
ATOM    286 2HB  CYS A  38       1.046  -6.390  26.445  1.00 89.33           H
ATOM    287  SG  CYS A  38       2.672  -8.142  26.014  1.00 89.33           S
ATOM    288  HN  CYS A  38       0.498  -5.480  28.743  1.00 89.33           H
ATOM    289  N   GLU A  39       4.435  -5.909  28.410  1.00 81.21           N
ATOM    290  CA  GLU A  39       5.597  -5.147  27.984  1.00 81.21           C
ATOM    291  C   GLU A  39       6.137  -5.696  26.662  1.00 81.21           C
ATOM    292  O   GLU A  39       6.460  -6.879  26.563  1.00 81.21           O
ATOM    293  HA  GLU A  39       5.238  -4.127  27.842  1.00 81.21           H
ATOM    294  CB  GLU A  39       6.681  -5.151  29.064  1.00 81.21           C
ATOM    295 1HB  GLU A  39       6.949  -6.178  29.312  1.00 81.21           H
ATOM    296 2HB  GLU A  39       7.531  -4.553  28.733  1.00 81.21           H
ATOM    297  CG  GLU A  39       6.174  -4.504  30.354  1.00 81.21           C
ATOM    298 1HG  GLU A  39       5.749  -3.525  30.131  1.00 81.21           H
ATOM    299 2HG  GLU A  39       5.373  -5.110  30.778  1.00 81.21           H
ATOM    300  CD  GLU A  39       7.304  -4.355  31.374  1.00 81.21           C
ATOM    301  OE1 GLU A  39       7.052  -3.701  32.409  1.00 81.21           O
ATOM    302  OE2 GLU A  39       8.395  -4.898  31.095  1.00 81.21           O
ATOM    303  HN  GLU A  39       4.626  -6.637  29.068  1.00 81.21           H
ATOM    304  N   LYS A  40       6.217  -4.811  25.679  1.00 87.70           N
ATOM    305  CA  LYS A  40       6.558  -5.223  24.328  1.00 87.70           C
ATOM    306  C   LYS A  40       8.010  -4.842  24.034  1.00 87.70           C
ATOM    307  O   LYS A  40       8.356  -4.533  22.895  1.00 87.70           O
ATOM    308  HA  LYS A  40       6.470  -6.308  24.285  1.00 87.70           H
ATOM    309  CB  LYS A  40       5.556  -4.647  23.325  1.00 87.70           C
ATOM    310 1HB  LYS A  40       5.526  -3.561  23.416  1.00 87.70           H
ATOM    311 2HB  LYS A  40       5.883  -4.872  22.309  1.00 87.70           H
ATOM    312  CG  LYS A  40       4.157  -5.223  23.555  1.00 87.70           C
ATOM    313 1HG  LYS A  40       4.209  -6.311  23.589  1.00 87.70           H
ATOM    314 2HG  LYS A  40       3.778  -4.891  24.521  1.00 87.70           H
ATOM    315  CD  LYS A  40       3.196  -4.787  22.447  1.00 87.70           C
ATOM    316 1HD  LYS A  40       3.103  -3.701  22.448  1.00 87.70           H
ATOM    317 2HD  LYS A  40       3.602  -5.071  21.476  1.00 87.70           H
ATOM    318  CE  LYS A  40       1.818  -5.423  22.635  1.00 87.70           C
ATOM    319 1HE  LYS A  40       1.920  -6.503  22.736  1.00 87.70           H
ATOM    320 2HE  LYS A  40       1.365  -5.058  23.558  1.00 87.70           H
ATOM    321  NZ  LYS A  40       0.940  -5.107  21.487  1.00 87.70           N
ATOM    322 1HZ  LYS A  40       0.044  -5.567  21.609  1.00 87.70           H
ATOM    323 2HZ  LYS A  40       0.799  -4.104  21.434  1.00 87.70           H
ATOM    324 3HZ  LYS A  40       1.373  -5.433  20.630  1.00 87.70           H
ATOM    325  HN  LYS A  40       6.055  -3.831  25.795  1.00 87.70           H
ATOM    326  N   ASN A  41       8.821  -4.878  25.082  1.00 82.74           N
ATOM    327  CA  ASN A  41      10.215  -4.484  24.963  1.00 82.74           C
ATOM    328  C   ASN A  41      10.900  -5.363  23.914  1.00 82.74           C
ATOM    329  O   ASN A  41      11.676  -4.869  23.097  1.00 82.74           O
ATOM    330  HA  ASN A  41      10.192  -3.433  24.676  1.00 82.74           H
ATOM    331  CB  ASN A  41      10.954  -4.668  26.289  1.00 82.74           C
ATOM    332 1HB  ASN A  41      10.758  -5.665  26.684  1.00 82.74           H
ATOM    333 2HB  ASN A  41      12.029  -4.597  26.124  1.00 82.74           H
ATOM    334  CG  ASN A  41      10.519  -3.615  27.310  1.00 82.74           C
ATOM    335  OD1 ASN A  41      10.130  -2.509  26.972  1.00 82.74           O
ATOM    336  ND2 ASN A  41      10.606  -4.018  28.574  1.00 82.74           N
ATOM    337 1HD2 ASN A  41      10.934  -4.940  28.784  1.00 82.74           H
ATOM    338 2HD2 ASN A  41      10.344  -3.400  29.316  1.00 82.74           H
ATOM    339  HN  ASN A  41       8.540  -5.167  25.997  1.00 82.74           H
ATOM    340  N   ASN A  42      10.589  -6.649  23.971  1.00 83.45           N
ATOM    341  CA  ASN A  42      11.210  -7.610  23.075  1.00 83.45           C
ATOM    342  C   ASN A  42      10.797  -7.298  21.635  1.00 83.45           C
ATOM    343  O   ASN A  42      11.593  -7.451  20.710  1.00 83.45           O
ATOM    344  HA  ASN A  42      12.282  -7.499  23.234  1.00 83.45           H
ATOM    345  CB  ASN A  42      10.758  -9.036  23.397  1.00 83.45           C
ATOM    346 1HB  ASN A  42       9.669  -9.087  23.389  1.00 83.45           H
ATOM    347 2HB  ASN A  42      11.115  -9.717  22.625  1.00 83.45           H
ATOM    348  CG  ASN A  42      11.285  -9.482  24.763  1.00 83.45           C
ATOM    349  OD1 ASN A  42      12.117  -8.835  25.377  1.00 83.45           O
ATOM    350  ND2 ASN A  42      10.756 -10.621  25.201  1.00 83.45           N
ATOM    351 1HD2 ASN A  42      10.077 -11.102  24.647  1.00 83.45           H
ATOM    352 2HD2 ASN A  42      11.037 -10.995  26.085  1.00 83.45           H
ATOM    353  HN  ASN A  42       9.928  -7.037  24.613  1.00 83.45           H
ATOM    354  N   VAL A  43       9.553  -6.866  21.490  1.00 91.23           N
ATOM    355  CA  VAL A  43       9.005  -6.590  20.173  1.00 91.23           C
ATOM    356  C   VAL A  43       9.720  -5.378  19.572  1.00 91.23           C
ATOM    357  O   VAL A  43      10.043  -5.369  18.385  1.00 91.23           O
ATOM    358  HA  VAL A  43       9.201  -7.459  19.546  1.00 91.23           H
ATOM    359  CB  VAL A  43       7.489  -6.405  20.265  1.00 91.23           C
ATOM    360  HB  VAL A  43       7.294  -5.546  20.908  1.00 91.23           H
ATOM    361  CG1 VAL A  43       6.889  -6.107  18.889  1.00 91.23           C
ATOM    362 1HG1 VAL A  43       7.329  -5.193  18.491  1.00 91.23           H
ATOM    363 2HG1 VAL A  43       7.099  -6.936  18.214  1.00 91.23           H
ATOM    364 3HG1 VAL A  43       5.810  -5.979  18.983  1.00 91.23           H
ATOM    365  CG2 VAL A  43       6.825  -7.628  20.900  1.00 91.23           C
ATOM    366 1HG2 VAL A  43       7.033  -8.510  20.294  1.00 91.23           H
ATOM    367 2HG2 VAL A  43       7.220  -7.776  21.905  1.00 91.23           H
ATOM    368 3HG2 VAL A  43       5.747  -7.470  20.953  1.00 91.23           H
ATOM    369  HN  VAL A  43       8.924  -6.706  22.251  1.00 91.23           H
ATOM    370  N   ARG A  44       9.946  -4.385  20.419  1.00 86.50           N
ATOM    371  CA  ARG A  44      10.617  -3.170  19.986  1.00 86.50           C
ATOM    372  C   ARG A  44      12.066  -3.473  19.600  1.00 86.50           C
ATOM    373  O   ARG A  44      12.592  -2.895  18.650  1.00 86.50           O
ATOM    374  HA  ARG A  44      10.044  -2.828  19.125  1.00 86.50           H
ATOM    375  CB  ARG A  44      10.602  -2.110  21.089  1.00 86.50           C
ATOM    376 1HB  ARG A  44      10.982  -2.539  22.016  1.00 86.50           H
ATOM    377 2HB  ARG A  44      11.268  -1.291  20.820  1.00 86.50           H
ATOM    378  CG  ARG A  44       9.187  -1.571  21.312  1.00 86.50           C
ATOM    379 1HG  ARG A  44       8.733  -1.325  20.353  1.00 86.50           H
ATOM    380 2HG  ARG A  44       8.568  -2.343  21.769  1.00 86.50           H
ATOM    381  CD  ARG A  44       9.208  -0.330  22.207  1.00 86.50           C
ATOM    382 1HD  ARG A  44       9.964   0.370  21.854  1.00 86.50           H
ATOM    383 2HD  ARG A  44       8.248   0.183  22.154  1.00 86.50           H
ATOM    384  NE  ARG A  44       9.495  -0.720  23.606  1.00 86.50           N
ATOM    385  HE  ARG A  44      10.451  -0.836  23.873  1.00 86.50           H
ATOM    386  CZ  ARG A  44       8.553  -0.926  24.537  1.00 86.50           C
ATOM    387  NH1 ARG A  44       7.255  -0.784  24.234  1.00 86.50           N
ATOM    388 1HH1 ARG A  44       6.983  -0.523  23.308  1.00 86.50           H
ATOM    389 2HH1 ARG A  44       6.559  -0.940  24.935  1.00 86.50           H
ATOM    390  NH2 ARG A  44       8.928  -1.276  25.774  1.00 86.50           N
ATOM    391 1HH2 ARG A  44       8.238  -1.434  26.480  1.00 86.50           H
ATOM    392 2HH2 ARG A  44       9.899  -1.380  25.992  1.00 86.50           H
ATOM    393  HN  ARG A  44       9.681  -4.400  21.383  1.00 86.50           H
ATOM    394  N   GLN A  45      12.670  -4.379  20.355  1.00 83.93           N
ATOM    395  CA  GLN A  45      14.056  -4.745  20.121  1.00 83.93           C
ATOM    396  C   GLN A  45      14.204  -5.416  18.754  1.00 83.93           C
ATOM    397  O   GLN A  45      15.137  -5.118  18.009  1.00 83.93           O
ATOM    398  HA  GLN A  45      14.610  -3.807  20.134  1.00 83.93           H
ATOM    399  CB  GLN A  45      14.580  -5.652  21.236  1.00 83.93           C
ATOM    400 1HB  GLN A  45      14.375  -5.198  22.205  1.00 83.93           H
ATOM    401 2HB  GLN A  45      14.051  -6.605  21.213  1.00 83.93           H
ATOM    402  CG  GLN A  45      16.083  -5.893  21.087  1.00 83.93           C
ATOM    403 1HG  GLN A  45      16.283  -6.387  20.136  1.00 83.93           H
ATOM    404 2HG  GLN A  45      16.608  -4.937  21.066  1.00 83.93           H
ATOM    405  CD  GLN A  45      16.618  -6.750  22.236  1.00 83.93           C
ATOM    406  OE1 GLN A  45      15.876  -7.294  23.036  1.00 83.93           O
ATOM    407  NE2 GLN A  45      17.945  -6.838  22.272  1.00 83.93           N
ATOM    408 1HE2 GLN A  45      18.497  -6.367  21.584  1.00 83.93           H
ATOM    409 2HE2 GLN A  45      18.390  -7.377  22.987  1.00 83.93           H
ATOM    410  HN  GLN A  45      12.229  -4.857  21.115  1.00 83.93           H
ATOM    411  N   PHE A  46      13.269  -6.310  18.465  1.00 93.08           N
ATOM    412  CA  PHE A  46      13.254  -6.988  17.180  1.00 93.08           C
ATOM    413  C   PHE A  46      13.087  -5.988  16.034  1.00 93.08           C
ATOM    414  O   PHE A  46      13.800  -6.060  15.034  1.00 93.08           O
ATOM    415  HA  PHE A  46      14.209  -7.503  17.075  1.00 93.08           H
ATOM    416  CB  PHE A  46      12.055  -7.939  17.190  1.00 93.08           C
ATOM    417 1HB  PHE A  46      12.178  -8.654  18.003  1.00 93.08           H
ATOM    418 2HB  PHE A  46      11.152  -7.366  17.403  1.00 93.08           H
ATOM    419  CG  PHE A  46      11.858  -8.705  15.881  1.00 93.08           C
ATOM    420  CD1 PHE A  46      10.947  -8.271  14.969  1.00 93.08           C
ATOM    421  HD1 PHE A  46      10.358  -7.377  15.171  1.00 93.08           H
ATOM    422  CD2 PHE A  46      12.594  -9.821  15.629  1.00 93.08           C
ATOM    423  HD2 PHE A  46      13.323 -10.169  16.360  1.00 93.08           H
ATOM    424  CE1 PHE A  46      10.764  -8.983  13.754  1.00 93.08           C
ATOM    425  HE1 PHE A  46      10.034  -8.635  13.023  1.00 93.08           H
ATOM    426  CE2 PHE A  46      12.411 -10.533  14.414  1.00 93.08           C
ATOM    427  HE2 PHE A  46      13.000 -11.427  14.212  1.00 93.08           H
ATOM    428  CZ  PHE A  46      11.500 -10.099  13.502  1.00 93.08           C
ATOM    429  HZ  PHE A  46      11.360 -10.645  12.569  1.00 93.08           H
ATOM    430  HN  PHE A  46      12.533  -6.571  19.089  1.00 93.08           H
ATOM    431  N   ALA A  47      12.142  -5.078  16.217  1.00 93.17           N
ATOM    432  CA  ALA A  47      11.832  -4.103  15.186  1.00 93.17           C
ATOM    433  C   ALA A  47      13.077  -3.264  14.893  1.00 93.17           C
ATOM    434  O   ALA A  47      13.352  -2.935  13.740  1.00 93.17           O
ATOM    435  HA  ALA A  47      11.552  -4.649  14.285  1.00 93.17           H
ATOM    436  CB  ALA A  47      10.644  -3.248  15.632  1.00 93.17           C
ATOM    437 1HB  ALA A  47       9.778  -3.888  15.799  1.00 93.17           H
ATOM    438 2HB  ALA A  47      10.897  -2.730  16.558  1.00 93.17           H
ATOM    439 3HB  ALA A  47      10.412  -2.516  14.859  1.00 93.17           H
ATOM    440  HN  ALA A  47      11.593  -5.002  17.050  1.00 93.17           H
ATOM    441  N   SER A  48      13.797  -2.940  15.957  1.00 91.40           N
ATOM    442  CA  SER A  48      14.912  -2.015  15.853  1.00 91.40           C
ATOM    443  C   SER A  48      16.026  -2.630  15.004  1.00 91.40           C
ATOM    444  O   SER A  48      16.850  -1.913  14.439  1.00 91.40           O
ATOM    445  HA  SER A  48      14.507  -1.128  15.366  1.00 91.40           H
ATOM    446  CB  SER A  48      15.447  -1.637  17.236  1.00 91.40           C
ATOM    447 1HB  SER A  48      16.117  -0.783  17.145  1.00 91.40           H
ATOM    448 2HB  SER A  48      14.618  -1.326  17.872  1.00 91.40           H
ATOM    449  OG  SER A  48      16.139  -2.719  17.854  1.00 91.40           O
ATOM    450  HG  SER A  48      15.655  -3.577  17.683  1.00 91.40           H
ATOM    451  HN  SER A  48      13.630  -3.298  16.876  1.00 91.40           H
ATOM    452  N   HIS A  49      16.015  -3.954  14.940  1.00 87.76           N
ATOM    453  CA  HIS A  49      17.041  -4.676  14.207  1.00 87.76           C
ATOM    454  C   HIS A  49      16.529  -5.015  12.806  1.00 87.76           C
ATOM    455  O   HIS A  49      17.276  -4.935  11.832  1.00 87.76           O
ATOM    456  HA  HIS A  49      17.895  -4.005  14.120  1.00 87.76           H
ATOM    457  CB  HIS A  49      17.497  -5.912  14.987  1.00 87.76           C
ATOM    458 1HB  HIS A  49      16.621  -6.500  15.260  1.00 87.76           H
ATOM    459 2HB  HIS A  49      18.109  -6.535  14.335  1.00 87.76           H
ATOM    460  CG  HIS A  49      18.281  -5.594  16.237  1.00 87.76           C
ATOM    461  ND1 HIS A  49      19.429  -4.821  16.226  1.00 87.76           N
ATOM    462  HD1 HIS A  49      19.847  -4.405  15.418  1.00 87.76           H
ATOM    463  CD2 HIS A  49      18.071  -5.951  17.537  1.00 87.76           C
ATOM    464  HD2 HIS A  49      17.248  -6.565  17.903  1.00 87.76           H
ATOM    465  CE1 HIS A  49      19.881  -4.725  17.468  1.00 87.76           C
ATOM    466  HE1 HIS A  49      20.771  -4.181  17.786  1.00 87.76           H
ATOM    467  NE2 HIS A  49      19.038  -5.427  18.279  1.00 87.76           N
ATOM    468  HN  HIS A  49      15.323  -4.529  15.376  1.00 87.76           H
ATOM    469  N   PHE A  50      15.259  -5.387  12.749  1.00 92.51           N
ATOM    470  CA  PHE A  50      14.712  -6.001  11.551  1.00 92.51           C
ATOM    471  C   PHE A  50      14.259  -4.939  10.547  1.00 92.51           C
ATOM    472  O   PHE A  50      14.548  -5.042   9.356  1.00 92.51           O
ATOM    473  HA  PHE A  50      15.504  -6.604  11.106  1.00 92.51           H
ATOM    474  CB  PHE A  50      13.499  -6.826  11.985  1.00 92.51           C
ATOM    475 1HB  PHE A  50      13.812  -7.542  12.745  1.00 92.51           H
ATOM    476 2HB  PHE A  50      12.770  -6.163  12.452  1.00 92.51           H
ATOM    477  CG  PHE A  50      12.819  -7.582  10.841  1.00 92.51           C
ATOM    478  CD1 PHE A  50      11.653  -7.118  10.318  1.00 92.51           C
ATOM    479  HD1 PHE A  50      11.202  -6.207  10.713  1.00 92.51           H
ATOM    480  CD2 PHE A  50      13.381  -8.718  10.349  1.00 92.51           C
ATOM    481  HD2 PHE A  50      14.315  -9.090  10.768  1.00 92.51           H
ATOM    482  CE1 PHE A  50      11.022  -7.819   9.257  1.00 92.51           C
ATOM    483  HE1 PHE A  50      10.087  -7.447   8.837  1.00 92.51           H
ATOM    484  CE2 PHE A  50      12.750  -9.420   9.287  1.00 92.51           C
ATOM    485  HE2 PHE A  50      13.200 -10.331   8.893  1.00 92.51           H
ATOM    486  CZ  PHE A  50      11.584  -8.956   8.764  1.00 92.51           C
ATOM    487  HZ  PHE A  50      11.099  -9.494   7.949  1.00 92.51           H
ATOM    488  HN  PHE A  50      14.609  -5.275  13.500  1.00 92.51           H
ATOM    489  N   LEU A  51      13.557  -3.942  11.066  1.00 93.37           N
ATOM    490  CA  LEU A  51      12.801  -3.038  10.216  1.00 93.37           C
ATOM    491  C   LEU A  51      13.767  -2.099   9.491  1.00 93.37           C
ATOM    492  O   LEU A  51      13.662  -1.909   8.280  1.00 93.37           O
ATOM    493  HA  LEU A  51      12.285  -3.644   9.471  1.00 93.37           H
ATOM    494  CB  LEU A  51      11.728  -2.310  11.029  1.00 93.37           C
ATOM    495 1HB  LEU A  51      12.215  -1.799  11.860  1.00 93.37           H
ATOM    496 2HB  LEU A  51      11.283  -1.540  10.398  1.00 93.37           H
ATOM    497  CG  LEU A  51      10.604  -3.183  11.591  1.00 93.37           C
ATOM    498  HG  LEU A  51      11.042  -3.894  12.291  1.00 93.37           H
ATOM    499  CD1 LEU A  51       9.595  -2.340  12.374  1.00 93.37           C
ATOM    500 1HD1 LEU A  51      10.101  -1.845  13.203  1.00 93.37           H
ATOM    501 2HD1 LEU A  51       9.159  -1.590  11.715  1.00 93.37           H
ATOM    502 3HD1 LEU A  51       8.807  -2.986  12.762  1.00 93.37           H
ATOM    503  CD2 LEU A  51       9.934  -3.995  10.481  1.00 93.37           C
ATOM    504 1HD2 LEU A  51       9.512  -3.317   9.739  1.00 93.37           H
ATOM    505 2HD2 LEU A  51      10.673  -4.640  10.006  1.00 93.37           H
ATOM    506 3HD2 LEU A  51       9.139  -4.607  10.908  1.00 93.37           H
ATOM    507  HN  LEU A  51      13.499  -3.749  12.045  1.00 93.37           H
ATOM    508  N   PRO A  52      14.721  -1.497  10.215  1.00 94.76           N
ATOM    509  CA  PRO A  52      15.511  -0.398   9.655  1.00 94.76           C
ATOM    510  C   PRO A  52      16.150  -0.765   8.326  1.00 94.76           C
ATOM    511  O   PRO A  52      16.036  -0.023   7.352  1.00 94.76           O
ATOM    512  HA  PRO A  52      14.867   0.454   9.436  1.00 94.76           H
ATOM    513  CB  PRO A  52      16.562  -0.122  10.733  1.00 94.76           C
ATOM    514 1HB  PRO A  52      17.474  -0.693  10.558  1.00 94.76           H
ATOM    515 2HB  PRO A  52      16.845   0.930  10.757  1.00 94.76           H
ATOM    516  CG  PRO A  52      15.868  -0.549  12.020  1.00 94.76           C
ATOM    517 1HG  PRO A  52      16.583  -0.748  12.819  1.00 94.76           H
ATOM    518 2HG  PRO A  52      15.197   0.224  12.394  1.00 94.76           H
ATOM    519  CD  PRO A  52      15.117  -1.802  11.601  1.00 94.76           C
ATOM    520 1HD  PRO A  52      15.749  -2.689  11.651  1.00 94.76           H
ATOM    521 2HD  PRO A  52      14.256  -1.992  12.243  1.00 94.76           H
ATOM    522  N   PRO A  53      16.834  -1.915   8.253  1.00 95.44           N
ATOM    523  CA  PRO A  53      17.580  -2.274   7.044  1.00 95.44           C
ATOM    524  C   PRO A  53      16.663  -2.584   5.871  1.00 95.44           C
ATOM    525  O   PRO A  53      16.994  -2.284   4.725  1.00 95.44           O
ATOM    526  HA  PRO A  53      18.189  -1.433   6.714  1.00 95.44           H
ATOM    527  CB  PRO A  53      18.391  -3.500   7.469  1.00 95.44           C
ATOM    528 1HB  PRO A  53      18.534  -4.194   6.641  1.00 95.44           H
ATOM    529 2HB  PRO A  53      19.383  -3.221   7.825  1.00 95.44           H
ATOM    530  CG  PRO A  53      17.565  -4.111   8.564  1.00 95.44           C
ATOM    531 1HG  PRO A  53      16.795  -4.767   8.158  1.00 95.44           H
ATOM    532 2HG  PRO A  53      18.179  -4.716   9.231  1.00 95.44           H
ATOM    533  CD  PRO A  53      16.955  -2.951   9.295  1.00 95.44           C
ATOM    534 1HD  PRO A  53      15.984  -3.209   9.719  1.00 95.44           H
ATOM    535 2HD  PRO A  53      17.586  -2.619  10.120  1.00 95.44           H
ATOM    536  N   LEU A  54      15.525  -3.181   6.193  1.00 93.54           N
ATOM    537  CA  LEU A  54      14.594  -3.619   5.167  1.00 93.54           C
ATOM    538  C   LEU A  54      13.933  -2.395   4.529  1.00 93.54           C
ATOM    539  O   LEU A  54      13.741  -2.351   3.315  1.00 93.54           O
ATOM    540  HA  LEU A  54      15.171  -4.137   4.401  1.00 93.54           H
ATOM    541  CB  LEU A  54      13.597  -4.626   5.743  1.00 93.54           C
ATOM    542 1HB  LEU A  54      13.134  -4.185   6.625  1.00 93.54           H
ATOM    543 2HB  LEU A  54      12.804  -4.782   5.011  1.00 93.54           H
ATOM    544  CG  LEU A  54      14.170  -5.991   6.130  1.00 93.54           C
ATOM    545  HG  LEU A  54      14.939  -5.836   6.887  1.00 93.54           H
ATOM    546  CD1 LEU A  54      13.094  -6.881   6.754  1.00 93.54           C
ATOM    547 1HD1 LEU A  54      12.700  -6.400   7.650  1.00 93.54           H
ATOM    548 2HD1 LEU A  54      12.286  -7.031   6.037  1.00 93.54           H
ATOM    549 3HD1 LEU A  54      13.528  -7.844   7.020  1.00 93.54           H
ATOM    550  CD2 LEU A  54      14.845  -6.662   4.932  1.00 93.54           C
ATOM    551 1HD2 LEU A  54      14.115  -6.803   4.135  1.00 93.54           H
ATOM    552 2HD2 LEU A  54      15.658  -6.031   4.572  1.00 93.54           H
ATOM    553 3HD2 LEU A  54      15.244  -7.630   5.235  1.00 93.54           H
ATOM    554  HN  LEU A  54      15.237  -3.367   7.132  1.00 93.54           H
ATOM    555  N   TYR A  55      13.603  -1.431   5.377  1.00 93.77           N
ATOM    556  CA  TYR A  55      12.950  -0.219   4.914  1.00 93.77           C
ATOM    557  C   TYR A  55      13.883   0.600   4.019  1.00 93.77           C
ATOM    558  O   TYR A  55      13.448   1.170   3.020  1.00 93.77           O
ATOM    559  HA  TYR A  55      12.070  -0.509   4.340  1.00 93.77           H
ATOM    560  CB  TYR A  55      12.626   0.592   6.171  1.00 93.77           C
ATOM    561 1HB  TYR A  55      13.489   0.569   6.837  1.00 93.77           H
ATOM    562 2HB  TYR A  55      12.469   1.633   5.888  1.00 93.77           H
ATOM    563  CG  TYR A  55      11.397   0.094   6.933  1.00 93.77           C
ATOM    564  CD1 TYR A  55      10.733  -1.038   6.507  1.00 93.77           C
ATOM    565  HD1 TYR A  55      11.084  -1.578   5.628  1.00 93.77           H
ATOM    566  CD2 TYR A  55      10.953   0.777   8.047  1.00 93.77           C
ATOM    567  HD2 TYR A  55      11.477   1.672   8.383  1.00 93.77           H
ATOM    568  CE1 TYR A  55       9.576  -1.507   7.225  1.00 93.77           C
ATOM    569  HE1 TYR A  55       9.042  -2.400   6.900  1.00 93.77           H
ATOM    570  CE2 TYR A  55       9.796   0.309   8.765  1.00 93.77           C
ATOM    571  HE2 TYR A  55       9.434   0.839   9.646  1.00 93.77           H
ATOM    572  CZ  TYR A  55       9.164  -0.810   8.318  1.00 93.77           C
ATOM    573  OH  TYR A  55       8.072  -1.253   8.996  1.00 93.77           O
ATOM    574  HH  TYR A  55       7.673  -2.040   8.526  1.00 93.77           H
ATOM    575  HN  TYR A  55      13.775  -1.469   6.361  1.00 93.77           H
ATOM    576  N   TRP A  56      15.148   0.632   4.411  1.00 91.78           N
ATOM    577  CA  TRP A  56      16.155   1.334   3.633  1.00 91.78           C
ATOM    578  C   TRP A  56      16.270   0.641   2.274  1.00 91.78           C
ATOM    579  O   TRP A  56      16.366   1.303   1.241  1.00 91.78           O
ATOM    580  HA  TRP A  56      15.816   2.361   3.500  1.00 91.78           H
ATOM    581  CB  TRP A  56      17.485   1.397   4.386  1.00 91.78           C
ATOM    582 1HB  TRP A  56      17.653   0.443   4.887  1.00 91.78           H
ATOM    583 2HB  TRP A  56      18.293   1.525   3.666  1.00 91.78           H
ATOM    584  CG  TRP A  56      17.561   2.520   5.422  1.00 91.78           C
ATOM    585  CD1 TRP A  56      17.676   2.410   6.752  1.00 91.78           C
ATOM    586  HD1 TRP A  56      17.732   1.461   7.286  1.00 91.78           H
ATOM    587  CD2 TRP A  56      17.523   3.938   5.156  1.00 91.78           C
ATOM    588  NE1 TRP A  56      17.714   3.647   7.361  1.00 91.78           N
ATOM    589  HE1 TRP A  56      17.796   3.822   8.342  1.00 91.78           H
ATOM    590  CE2 TRP A  56      17.618   4.607   6.360  1.00 91.78           C
ATOM    591  CE3 TRP A  56      17.411   4.633   3.939  1.00 91.78           C
ATOM    592  HE3 TRP A  56      17.335   4.129   2.976  1.00 91.78           H
ATOM    593  CZ2 TRP A  56      17.612   6.003   6.464  1.00 91.78           C
ATOM    594  HZ2 TRP A  56      17.688   6.507   7.428  1.00 91.78           H
ATOM    595  CZ3 TRP A  56      17.406   6.028   4.061  1.00 91.78           C
ATOM    596  HZ3 TRP A  56      17.321   6.616   3.147  1.00 91.78           H
ATOM    597  CH2 TRP A  56      17.501   6.716   5.265  1.00 91.78           C
ATOM    598  HH2 TRP A  56      17.490   7.806   5.275  1.00 91.78           H
ATOM    599  HN  TRP A  56      15.488   0.191   5.241  1.00 91.78           H
ATOM    600  N   LEU A  57      16.256  -0.684   2.317  1.00 93.36           N
ATOM    601  CA  LEU A  57      16.365  -1.474   1.103  1.00 93.36           C
ATOM    602  C   LEU A  57      15.173  -1.170   0.193  1.00 93.36           C
ATOM    603  O   LEU A  57      15.347  -0.889  -0.992  1.00 93.36           O
ATOM    604  HA  LEU A  57      17.277  -1.164   0.592  1.00 93.36           H
ATOM    605  CB  LEU A  57      16.517  -2.958   1.441  1.00 93.36           C
ATOM    606 1HB  LEU A  57      17.395  -3.077   2.077  1.00 93.36           H
ATOM    607 2HB  LEU A  57      15.654  -3.267   2.030  1.00 93.36           H
ATOM    608  CG  LEU A  57      16.653  -3.907   0.249  1.00 93.36           C
ATOM    609  HG  LEU A  57      15.807  -3.740  -0.418  1.00 93.36           H
ATOM    610  CD1 LEU A  57      17.924  -3.608  -0.549  1.00 93.36           C
ATOM    611 1HD1 LEU A  57      17.887  -2.584  -0.920  1.00 93.36           H
ATOM    612 2HD1 LEU A  57      18.794  -3.730   0.096  1.00 93.36           H
ATOM    613 3HD1 LEU A  57      17.995  -4.297  -1.390  1.00 93.36           H
ATOM    614  CD2 LEU A  57      16.590  -5.368   0.701  1.00 93.36           C
ATOM    615 1HD2 LEU A  57      17.402  -5.567   1.400  1.00 93.36           H
ATOM    616 2HD2 LEU A  57      15.634  -5.556   1.191  1.00 93.36           H
ATOM    617 3HD2 LEU A  57      16.688  -6.021  -0.166  1.00 93.36           H
ATOM    618  HN  LEU A  57      16.173  -1.214   3.161  1.00 93.36           H
ATOM    619  N   VAL A  58      13.988  -1.236   0.782  1.00 94.95           N
ATOM    620  CA  VAL A  58      12.765  -1.019   0.029  1.00 94.95           C
ATOM    621  C   VAL A  58      12.792   0.381  -0.588  1.00 94.95           C
ATOM    622  O   VAL A  58      12.444   0.557  -1.754  1.00 94.95           O
ATOM    623  HA  VAL A  58      12.738  -1.755  -0.774  1.00 94.95           H
ATOM    624  CB  VAL A  58      11.548  -1.253   0.927  1.00 94.95           C
ATOM    625  HB  VAL A  58      11.671  -0.644   1.823  1.00 94.95           H
ATOM    626  CG1 VAL A  58      10.260  -0.810   0.231  1.00 94.95           C
ATOM    627 1HG1 VAL A  58      10.320   0.252  -0.005  1.00 94.95           H
ATOM    628 2HG1 VAL A  58      10.129  -1.380  -0.689  1.00 94.95           H
ATOM    629 3HG1 VAL A  58       9.411  -0.988   0.891  1.00 94.95           H
ATOM    630  CG2 VAL A  58      11.462  -2.717   1.362  1.00 94.95           C
ATOM    631 1HG2 VAL A  58      11.373  -3.353   0.481  1.00 94.95           H
ATOM    632 2HG2 VAL A  58      12.362  -2.986   1.915  1.00 94.95           H
ATOM    633 3HG2 VAL A  58      10.588  -2.856   1.999  1.00 94.95           H
ATOM    634  HN  VAL A  58      13.856  -1.433   1.754  1.00 94.95           H
ATOM    635  N   PHE A  59      13.209   1.342   0.224  1.00 95.51           N
ATOM    636  CA  PHE A  59      13.244   2.728  -0.213  1.00 95.51           C
ATOM    637  C   PHE A  59      14.134   2.891  -1.446  1.00 95.51           C
ATOM    638  O   PHE A  59      13.713   3.465  -2.449  1.00 95.51           O
ATOM    639  HA  PHE A  59      12.222   3.014  -0.464  1.00 95.51           H
ATOM    640  CB  PHE A  59      13.832   3.545   0.939  1.00 95.51           C
ATOM    641 1HB  PHE A  59      13.149   3.503   1.787  1.00 95.51           H
ATOM    642 2HB  PHE A  59      14.767   3.084   1.258  1.00 95.51           H
ATOM    643  CG  PHE A  59      14.098   5.011   0.589  1.00 95.51           C
ATOM    644  CD1 PHE A  59      15.376   5.460   0.467  1.00 95.51           C
ATOM    645  HD1 PHE A  59      16.211   4.776   0.617  1.00 95.51           H
ATOM    646  CD2 PHE A  59      13.056   5.865   0.401  1.00 95.51           C
ATOM    647  HD2 PHE A  59      12.032   5.505   0.500  1.00 95.51           H
ATOM    648  CE1 PHE A  59      15.622   6.820   0.143  1.00 95.51           C
ATOM    649  HE1 PHE A  59      16.646   7.180   0.045  1.00 95.51           H
ATOM    650  CE2 PHE A  59      13.303   7.225   0.077  1.00 95.51           C
ATOM    651  HE2 PHE A  59      12.468   7.909  -0.073  1.00 95.51           H
ATOM    652  CZ  PHE A  59      14.580   7.674  -0.045  1.00 95.51           C
ATOM    653  HZ  PHE A  59      14.769   8.718  -0.294  1.00 95.51           H
ATOM    654  HN  PHE A  59      13.518   1.187   1.162  1.00 95.51           H
ATOM    655  N   ILE A  60      15.350   2.377  -1.331  1.00 93.64           N
ATOM    656  CA  ILE A  60      16.357   2.599  -2.355  1.00 93.64           C
ATOM    657  C   ILE A  60      15.873   2.002  -3.678  1.00 93.64           C
ATOM    658  O   ILE A  60      15.862   2.682  -4.703  1.00 93.64           O
ATOM    659  HA  ILE A  60      16.462   3.677  -2.481  1.00 93.64           H
ATOM    660  CB  ILE A  60      17.714   2.061  -1.898  1.00 93.64           C
ATOM    661  HB  ILE A  60      17.572   1.047  -1.525  1.00 93.64           H
ATOM    662  CG1 ILE A  60      18.272   2.893  -0.741  1.00 93.64           C
ATOM    663 1HG1 ILE A  60      18.597   3.865  -1.111  1.00 93.64           H
ATOM    664 2HG1 ILE A  60      17.485   3.077  -0.009  1.00 93.64           H
ATOM    665  CG2 ILE A  60      18.694   1.979  -3.069  1.00 93.64           C
ATOM    666 1HG2 ILE A  60      18.294   1.312  -3.833  1.00 93.64           H
ATOM    667 2HG2 ILE A  60      18.837   2.973  -3.494  1.00 93.64           H
ATOM    668 3HG2 ILE A  60      19.651   1.594  -2.716  1.00 93.64           H
ATOM    669  CD1 ILE A  60      19.445   2.178  -0.068  1.00 93.64           C
ATOM    670 1HD1 ILE A  60      19.110   1.217   0.323  1.00 93.64           H
ATOM    671 2HD1 ILE A  60      20.239   2.017  -0.797  1.00 93.64           H
ATOM    672 3HD1 ILE A  60      19.822   2.791   0.751  1.00 93.64           H
ATOM    673  HN  ILE A  60      15.650   1.818  -0.558  1.00 93.64           H
ATOM    674  N   VAL A  61      15.484   0.737  -3.613  1.00 94.25           N
ATOM    675  CA  VAL A  61      15.144  -0.004  -4.815  1.00 94.25           C
ATOM    676  C   VAL A  61      13.879   0.591  -5.436  1.00 94.25           C
ATOM    677  O   VAL A  61      13.805   0.773  -6.650  1.00 94.25           O
ATOM    678  HA  VAL A  61      15.968   0.114  -5.519  1.00 94.25           H
ATOM    679  CB  VAL A  61      15.007  -1.493  -4.491  1.00 94.25           C
ATOM    680  HB  VAL A  61      14.252  -1.599  -3.712  1.00 94.25           H
ATOM    681  CG1 VAL A  61      14.534  -2.280  -5.715  1.00 94.25           C
ATOM    682 1HG1 VAL A  61      13.563  -1.902  -6.036  1.00 94.25           H
ATOM    683 2HG1 VAL A  61      15.255  -2.163  -6.523  1.00 94.25           H
ATOM    684 3HG1 VAL A  61      14.445  -3.335  -5.456  1.00 94.25           H
ATOM    685  CG2 VAL A  61      16.322  -2.060  -3.950  1.00 94.25           C
ATOM    686 1HG2 VAL A  61      17.106  -1.935  -4.697  1.00 94.25           H
ATOM    687 2HG2 VAL A  61      16.600  -1.528  -3.040  1.00 94.25           H
ATOM    688 3HG2 VAL A  61      16.197  -3.119  -3.728  1.00 94.25           H
ATOM    689  HN  VAL A  61      15.400   0.221  -2.760  1.00 94.25           H
ATOM    690  N   GLY A  62      12.914   0.877  -4.574  1.00 95.64           N
ATOM    691  CA  GLY A  62      11.619   1.353  -5.031  1.00 95.64           C
ATOM    692  C   GLY A  62      11.734   2.750  -5.646  1.00 95.64           C
ATOM    693  O   GLY A  62      11.134   3.026  -6.683  1.00 95.64           O
ATOM    694 1HA  GLY A  62      11.212   0.660  -5.767  1.00 95.64           H
ATOM    695 2HA  GLY A  62      10.921   1.377  -4.194  1.00 95.64           H
ATOM    696  HN  GLY A  62      13.005   0.789  -3.582  1.00 95.64           H
ATOM    697  N   ALA A  63      12.510   3.593  -4.980  1.00 95.32           N
ATOM    698  CA  ALA A  63      12.669   4.969  -5.418  1.00 95.32           C
ATOM    699  C   ALA A  63      13.299   4.986  -6.812  1.00 95.32           C
ATOM    700  O   ALA A  63      12.861   5.733  -7.686  1.00 95.32           O
ATOM    701  HA  ALA A  63      11.677   5.417  -5.471  1.00 95.32           H
ATOM    702  CB  ALA A  63      13.504   5.738  -4.392  1.00 95.32           C
ATOM    703 1HB  ALA A  63      12.998   5.721  -3.426  1.00 95.32           H
ATOM    704 2HB  ALA A  63      14.484   5.272  -4.298  1.00 95.32           H
ATOM    705 3HB  ALA A  63      13.623   6.771  -4.721  1.00 95.32           H
ATOM    706  HN  ALA A  63      13.024   3.349  -4.157  1.00 95.32           H
ATOM    707  N   LEU A  64      14.316   4.153  -6.978  1.00 89.61           N
ATOM    708  CA  LEU A  64      15.012   4.066  -8.250  1.00 89.61           C
ATOM    709  C   LEU A  64      14.029   3.621  -9.335  1.00 89.61           C
ATOM    710  O   LEU A  64      13.967   4.223 -10.406  1.00 89.61           O
ATOM    711  HA  LEU A  64      15.370   5.065  -8.497  1.00 89.61           H
ATOM    712  CB  LEU A  64      16.242   3.163  -8.127  1.00 89.61           C
ATOM    713 1HB  LEU A  64      15.943   2.241  -7.630  1.00 89.61           H
ATOM    714 2HB  LEU A  64      16.571   2.892  -9.131  1.00 89.61           H
ATOM    715  CG  LEU A  64      17.434   3.753  -7.372  1.00 89.61           C
ATOM    716  HG  LEU A  64      17.078   4.129  -6.412  1.00 89.61           H
ATOM    717  CD1 LEU A  64      18.482   2.679  -7.076  1.00 89.61           C
ATOM    718 1HD1 LEU A  64      18.035   1.894  -6.466  1.00 89.61           H
ATOM    719 2HD1 LEU A  64      18.839   2.251  -8.013  1.00 89.61           H
ATOM    720 3HD1 LEU A  64      19.319   3.125  -6.538  1.00 89.61           H
ATOM    721  CD2 LEU A  64      18.030   4.942  -8.129  1.00 89.61           C
ATOM    722 1HD2 LEU A  64      18.367   4.614  -9.113  1.00 89.61           H
ATOM    723 2HD2 LEU A  64      17.271   5.716  -8.245  1.00 89.61           H
ATOM    724 3HD2 LEU A  64      18.875   5.342  -7.570  1.00 89.61           H
ATOM    725  HN  LEU A  64      14.665   3.548  -6.263  1.00 89.61           H
ATOM    726  N   GLY A  65      13.285   2.571  -9.020  1.00 93.38           N
ATOM    727  CA  GLY A  65      12.412   1.950 -10.002  1.00 93.38           C
ATOM    728  C   GLY A  65      11.326   2.924 -10.462  1.00 93.38           C
ATOM    729  O   GLY A  65      11.138   3.129 -11.661  1.00 93.38           O
ATOM    730 1HA  GLY A  65      12.999   1.622 -10.860  1.00 93.38           H
ATOM    731 2HA  GLY A  65      11.950   1.061  -9.573  1.00 93.38           H
ATOM    732  HN  GLY A  65      13.272   2.146  -8.115  1.00 93.38           H
ATOM    733  N   ASN A  66      10.638   3.499  -9.486  1.00 91.79           N
ATOM    734  CA  ASN A  66       9.479   4.327  -9.774  1.00 91.79           C
ATOM    735  C   ASN A  66       9.941   5.640 -10.408  1.00 91.79           C
ATOM    736  O   ASN A  66       9.257   6.192 -11.269  1.00 91.79           O
ATOM    737  HA  ASN A  66       8.863   3.732 -10.448  1.00 91.79           H
ATOM    738  CB  ASN A  66       8.712   4.663  -8.494  1.00 91.79           C
ATOM    739 1HB  ASN A  66       9.412   4.952  -7.711  1.00 91.79           H
ATOM    740 2HB  ASN A  66       8.061   5.520  -8.671  1.00 91.79           H
ATOM    741  CG  ASN A  66       7.877   3.470  -8.025  1.00 91.79           C
ATOM    742  OD1 ASN A  66       6.916   3.064  -8.657  1.00 91.79           O
ATOM    743  ND2 ASN A  66       8.297   2.932  -6.883  1.00 91.79           N
ATOM    744 1HD2 ASN A  66       9.093   3.314  -6.413  1.00 91.79           H
ATOM    745 2HD2 ASN A  66       7.816   2.146  -6.494  1.00 91.79           H
ATOM    746  HN  ASN A  66      10.862   3.407  -8.516  1.00 91.79           H
ATOM    747  N   SER A  67      11.098   6.103  -9.958  1.00 91.42           N
ATOM    748  CA  SER A  67      11.671   7.328 -10.490  1.00 91.42           C
ATOM    749  C   SER A  67      11.970   7.161 -11.981  1.00 91.42           C
ATOM    750  O   SER A  67      11.775   8.090 -12.764  1.00 91.42           O
ATOM    751  HA  SER A  67      10.911   8.094 -10.335  1.00 91.42           H
ATOM    752  CB  SER A  67      12.944   7.713  -9.734  1.00 91.42           C
ATOM    753 1HB  SER A  67      13.673   6.907  -9.815  1.00 91.42           H
ATOM    754 2HB  SER A  67      13.390   8.593 -10.198  1.00 91.42           H
ATOM    755  OG  SER A  67      12.687   7.983  -8.358  1.00 91.42           O
ATOM    756  HG  SER A  67      12.408   7.143  -7.892  1.00 91.42           H
ATOM    757  HN  SER A  67      11.639   5.658  -9.245  1.00 91.42           H
ATOM    758  N   LEU A  68      12.437   5.971 -12.329  1.00 86.45           N
ATOM    759  CA  LEU A  68      12.725   5.658 -13.719  1.00 86.45           C
ATOM    760  C   LEU A  68      11.431   5.725 -14.531  1.00 86.45           C
ATOM    761  O   LEU A  68      11.420   6.243 -15.647  1.00 86.45           O
ATOM    762  HA  LEU A  68      13.407   6.422 -14.091  1.00 86.45           H
ATOM    763  CB  LEU A  68      13.449   4.314 -13.825  1.00 86.45           C
ATOM    764 1HB  LEU A  68      13.083   3.663 -13.032  1.00 86.45           H
ATOM    765 2HB  LEU A  68      13.173   3.849 -14.772  1.00 86.45           H
ATOM    766  CG  LEU A  68      14.976   4.366 -13.741  1.00 86.45           C
ATOM    767  HG  LEU A  68      15.251   5.071 -12.957  1.00 86.45           H
ATOM    768  CD1 LEU A  68      15.550   3.004 -13.346  1.00 86.45           C
ATOM    769 1HD1 LEU A  68      15.155   2.712 -12.372  1.00 86.45           H
ATOM    770 2HD1 LEU A  68      15.266   2.260 -14.090  1.00 86.45           H
ATOM    771 3HD1 LEU A  68      16.636   3.069 -13.293  1.00 86.45           H
ATOM    772  CD2 LEU A  68      15.580   4.884 -15.048  1.00 86.45           C
ATOM    773 1HD2 LEU A  68      15.297   4.223 -15.867  1.00 86.45           H
ATOM    774 2HD2 LEU A  68      15.206   5.889 -15.247  1.00 86.45           H
ATOM    775 3HD2 LEU A  68      16.666   4.911 -14.961  1.00 86.45           H
ATOM    776  HN  LEU A  68      12.619   5.231 -11.682  1.00 86.45           H
ATOM    777  N   VAL A  69      10.370   5.195 -13.940  1.00 89.97           N
ATOM    778  CA  VAL A  69       9.083   5.150 -14.612  1.00 89.97           C
ATOM    779  C   VAL A  69       8.654   6.573 -14.979  1.00 89.97           C
ATOM    780  O   VAL A  69       8.311   6.845 -16.128  1.00 89.97           O
ATOM    781  HA  VAL A  69       9.210   4.575 -15.530  1.00 89.97           H
ATOM    782  CB  VAL A  69       8.060   4.425 -13.736  1.00 89.97           C
ATOM    783  HB  VAL A  69       8.064   4.897 -12.754  1.00 89.97           H
ATOM    784  CG1 VAL A  69       6.650   4.558 -14.315  1.00 89.97           C
ATOM    785 1HG1 VAL A  69       6.378   5.612 -14.370  1.00 89.97           H
ATOM    786 2HG1 VAL A  69       6.625   4.123 -15.315  1.00 89.97           H
ATOM    787 3HG1 VAL A  69       5.942   4.033 -13.673  1.00 89.97           H
ATOM    788  CG2 VAL A  69       8.441   2.954 -13.552  1.00 89.97           C
ATOM    789 1HG2 VAL A  69       8.478   2.464 -14.525  1.00 89.97           H
ATOM    790 2HG2 VAL A  69       9.418   2.889 -13.075  1.00 89.97           H
ATOM    791 3HG2 VAL A  69       7.697   2.462 -12.926  1.00 89.97           H
ATOM    792  HN  VAL A  69      10.381   4.801 -13.021  1.00 89.97           H
ATOM    793  N   ILE A  70       8.688   7.442 -13.980  1.00 90.12           N
ATOM    794  CA  ILE A  70       8.210   8.803 -14.156  1.00 90.12           C
ATOM    795  C   ILE A  70       9.041   9.495 -15.239  1.00 90.12           C
ATOM    796  O   ILE A  70       8.497  10.200 -16.088  1.00 90.12           O
ATOM    797  HA  ILE A  70       7.177   8.745 -14.498  1.00 90.12           H
ATOM    798  CB  ILE A  70       8.203   9.546 -12.819  1.00 90.12           C
ATOM    799  HB  ILE A  70       9.193   9.455 -12.372  1.00 90.12           H
ATOM    800  CG1 ILE A  70       7.208   8.911 -11.844  1.00 90.12           C
ATOM    801 1HG1 ILE A  70       6.190   9.150 -12.151  1.00 90.12           H
ATOM    802 2HG1 ILE A  70       7.305   7.826 -11.877  1.00 90.12           H
ATOM    803  CG2 ILE A  70       7.934  11.038 -13.021  1.00 90.12           C
ATOM    804 1HG2 ILE A  70       8.712  11.465 -13.654  1.00 90.12           H
ATOM    805 2HG2 ILE A  70       6.963  11.171 -13.500  1.00 90.12           H
ATOM    806 3HG2 ILE A  70       7.934  11.542 -12.055  1.00 90.12           H
ATOM    807  CD1 ILE A  70       7.447   9.408 -10.417  1.00 90.12           C
ATOM    808 1HD1 ILE A  70       8.457   9.145 -10.105  1.00 90.12           H
ATOM    809 2HD1 ILE A  70       7.326  10.490 -10.384  1.00 90.12           H
ATOM    810 3HD1 ILE A  70       6.726   8.941  -9.745  1.00 90.12           H
ATOM    811  HN  ILE A  70       9.034   7.231 -13.066  1.00 90.12           H
ATOM    812  N   LEU A  71      10.345   9.269 -15.174  1.00 85.02           N
ATOM    813  CA  LEU A  71      11.267   9.942 -16.073  1.00 85.02           C
ATOM    814  C   LEU A  71      10.938   9.556 -17.517  1.00 85.02           C
ATOM    815  O   LEU A  71      10.936  10.406 -18.406  1.00 85.02           O
ATOM    816  HA  LEU A  71      11.110  11.015 -15.959  1.00 85.02           H
ATOM    817  CB  LEU A  71      12.714   9.651 -15.673  1.00 85.02           C
ATOM    818 1HB  LEU A  71      12.828   9.871 -14.611  1.00 85.02           H
ATOM    819 2HB  LEU A  71      12.898   8.584 -15.799  1.00 85.02           H
ATOM    820  CG  LEU A  71      13.790  10.420 -16.442  1.00 85.02           C
ATOM    821  HG  LEU A  71      13.299  11.022 -17.206  1.00 85.02           H
ATOM    822  CD1 LEU A  71      14.541  11.383 -15.521  1.00 85.02           C
ATOM    823 1HD1 LEU A  71      13.838  12.099 -15.093  1.00 85.02           H
ATOM    824 2HD1 LEU A  71      15.019  10.821 -14.719  1.00 85.02           H
ATOM    825 3HD1 LEU A  71      15.300  11.917 -16.093  1.00 85.02           H
ATOM    826  CD2 LEU A  71      14.739   9.461 -17.164  1.00 85.02           C
ATOM    827 1HD2 LEU A  71      15.226   8.814 -16.434  1.00 85.02           H
ATOM    828 2HD2 LEU A  71      14.173   8.852 -17.869  1.00 85.02           H
ATOM    829 3HD2 LEU A  71      15.494  10.033 -17.703  1.00 85.02           H
ATOM    830  HN  LEU A  71      10.772   8.641 -14.524  1.00 85.02           H
ATOM    831  N   VAL A  72      10.668   8.272 -17.705  1.00 84.39           N
ATOM    832  CA  VAL A  72      10.452   7.742 -19.040  1.00 84.39           C
ATOM    833  C   VAL A  72       9.182   8.359 -19.630  1.00 84.39           C
ATOM    834  O   VAL A  72       9.161   8.748 -20.797  1.00 84.39           O
ATOM    835  HA  VAL A  72      11.303   8.037 -19.654  1.00 84.39           H
ATOM    836  CB  VAL A  72      10.408   6.213 -18.995  1.00 84.39           C
ATOM    837  HB  VAL A  72       9.633   5.921 -18.286  1.00 84.39           H
ATOM    838  CG1 VAL A  72      10.036   5.634 -20.361  1.00 84.39           C
ATOM    839 1HG1 VAL A  72       9.054   6.003 -20.657  1.00 84.39           H
ATOM    840 2HG1 VAL A  72      10.777   5.941 -21.099  1.00 84.39           H
ATOM    841 3HG1 VAL A  72      10.012   4.546 -20.301  1.00 84.39           H
ATOM    842  CG2 VAL A  72      11.738   5.641 -18.500  1.00 84.39           C
ATOM    843 1HG2 VAL A  72      12.538   5.947 -19.174  1.00 84.39           H
ATOM    844 2HG2 VAL A  72      11.944   6.014 -17.497  1.00 84.39           H
ATOM    845 3HG2 VAL A  72      11.679   4.552 -18.477  1.00 84.39           H
ATOM    846  HN  VAL A  72      10.597   7.602 -16.967  1.00 84.39           H
ATOM    847  N   TYR A  73       8.154   8.429 -18.797  1.00 84.48           N
ATOM    848  CA  TYR A  73       6.881   8.983 -19.224  1.00 84.48           C
ATOM    849  C   TYR A  73       7.007  10.479 -19.524  1.00 84.48           C
ATOM    850  O   TYR A  73       6.347  10.992 -20.426  1.00 84.48           O
ATOM    851  HA  TYR A  73       6.575   8.463 -20.132  1.00 84.48           H
ATOM    852  CB  TYR A  73       5.921   8.790 -18.049  1.00 84.48           C
ATOM    853 1HB  TYR A  73       6.495   8.780 -17.122  1.00 84.48           H
ATOM    854 2HB  TYR A  73       5.248   9.645 -17.998  1.00 84.48           H
ATOM    855  CG  TYR A  73       5.089   7.508 -18.130  1.00 84.48           C
ATOM    856  CD1 TYR A  73       4.196   7.329 -19.167  1.00 84.48           C
ATOM    857  HD1 TYR A  73       4.084   8.101 -19.928  1.00 84.48           H
ATOM    858  CD2 TYR A  73       5.231   6.531 -17.165  1.00 84.48           C
ATOM    859  HD2 TYR A  73       5.936   6.673 -16.346  1.00 84.48           H
ATOM    860  CE1 TYR A  73       3.413   6.123 -19.243  1.00 84.48           C
ATOM    861  HE1 TYR A  73       2.705   5.969 -20.057  1.00 84.48           H
ATOM    862  CE2 TYR A  73       4.448   5.325 -17.241  1.00 84.48           C
ATOM    863  HE2 TYR A  73       4.550   4.546 -16.486  1.00 84.48           H
ATOM    864  CZ  TYR A  73       3.578   5.181 -18.276  1.00 84.48           C
ATOM    865  OH  TYR A  73       2.838   4.042 -18.348  1.00 84.48           O
ATOM    866  HH  TYR A  73       2.469   3.931 -19.271  1.00 84.48           H
ATOM    867  HN  TYR A  73       8.182   8.116 -17.847  1.00 84.48           H
ATOM    868  N   TRP A  74       7.857  11.135 -18.749  1.00 73.71           N
ATOM    869  CA  TRP A  74       8.017  12.575 -18.865  1.00 73.71           C
ATOM    870  C   TRP A  74       8.613  12.875 -20.241  1.00 73.71           C
ATOM    871  O   TRP A  74       8.081  13.697 -20.986  1.00 73.71           O
ATOM    872  HA  TRP A  74       7.029  13.027 -18.779  1.00 73.71           H
ATOM    873  CB  TRP A  74       8.861  13.127 -17.714  1.00 73.71           C
ATOM    874 1HB  TRP A  74       8.451  12.768 -16.771  1.00 73.71           H
ATOM    875 2HB  TRP A  74       9.872  12.727 -17.795  1.00 73.71           H
ATOM    876  CG  TRP A  74       8.934  14.655 -17.673  1.00 73.71           C
ATOM    877  CD1 TRP A  74       9.486  15.479 -18.575  1.00 73.71           C
ATOM    878  HD1 TRP A  74       9.973  15.147 -19.491  1.00 73.71           H
ATOM    879  CD2 TRP A  74       8.413  15.513 -16.637  1.00 73.71           C
ATOM    880  NE1 TRP A  74       9.358  16.800 -18.196  1.00 73.71           N
ATOM    881  HE1 TRP A  74       9.690  17.596 -18.704  1.00 73.71           H
ATOM    882  CE2 TRP A  74       8.685  16.821 -16.981  1.00 73.71           C
ATOM    883  CE3 TRP A  74       7.733  15.194 -15.448  1.00 73.71           C
ATOM    884  HE3 TRP A  74       7.506  14.169 -15.154  1.00 73.71           H
ATOM    885  CZ2 TRP A  74       8.315  17.915 -16.189  1.00 73.71           C
ATOM    886  HZ2 TRP A  74       8.542  18.940 -16.483  1.00 73.71           H
ATOM    887  CZ3 TRP A  74       7.369  16.298 -14.668  1.00 73.71           C
ATOM    888  HZ3 TRP A  74       6.840  16.107 -13.735  1.00 73.71           H
ATOM    889  CH2 TRP A  74       7.636  17.621 -15.000  1.00 73.71           C
ATOM    890  HH2 TRP A  74       7.319  18.427 -14.338  1.00 73.71           H
ATOM    891  HN  TRP A  74       8.430  10.701 -18.054  1.00 73.71           H
ATOM    892  N   TYR A  75       9.709  12.193 -20.538  1.00 70.60           N
ATOM    893  CA  TYR A  75      10.560  12.589 -21.647  1.00 70.60           C
ATOM    894  C   TYR A  75      10.088  11.952 -22.956  1.00 70.60           C
ATOM    895  O   TYR A  75      10.181  12.565 -24.018  1.00 70.60           O
ATOM    896  HA  TYR A  75      10.507  13.674 -21.741  1.00 70.60           H
ATOM    897  CB  TYR A  75      11.958  12.065 -21.314  1.00 70.60           C
ATOM    898 1HB  TYR A  75      11.865  11.207 -20.649  1.00 70.60           H
ATOM    899 2HB  TYR A  75      12.429  11.708 -22.230  1.00 70.60           H
ATOM    900  CG  TYR A  75      12.872  13.103 -20.659  1.00 70.60           C
ATOM    901  CD1 TYR A  75      13.623  13.954 -21.444  1.00 70.60           C
ATOM    902  HD1 TYR A  75      13.565  13.887 -22.530  1.00 70.60           H
ATOM    903  CD2 TYR A  75      12.945  13.188 -19.284  1.00 70.60           C
ATOM    904  HD2 TYR A  75      12.352  12.516 -18.664  1.00 70.60           H
ATOM    905  CE1 TYR A  75      14.483  14.931 -20.828  1.00 70.60           C
ATOM    906  HE1 TYR A  75      15.082  15.610 -21.436  1.00 70.60           H
ATOM    907  CE2 TYR A  75      13.805  14.165 -18.667  1.00 70.60           C
ATOM    908  HE2 TYR A  75      13.872  14.243 -17.582  1.00 70.60           H
ATOM    909  CZ  TYR A  75      14.531  14.988 -19.470  1.00 70.60           C
ATOM    910  OH  TYR A  75      15.343  15.911 -18.888  1.00 70.60           O
ATOM    911  HH  TYR A  75      15.266  15.855 -17.892  1.00 70.60           H
ATOM    912  HN  TYR A  75      10.017  11.384 -20.037  1.00 70.60           H
ATOM    913  N   CYS A  76       9.592  10.729 -22.836  1.00 70.29           N
ATOM    914  CA  CYS A  76       9.519   9.836 -23.979  1.00 70.29           C
ATOM    915  C   CYS A  76       8.057   9.438 -24.187  1.00 70.29           C
ATOM    916  O   CYS A  76       7.452   9.789 -25.198  1.00 70.29           O
ATOM    917  HA  CYS A  76       9.894  10.394 -24.837  1.00 70.29           H
ATOM    918  CB  CYS A  76      10.423   8.614 -23.800  1.00 70.29           C
ATOM    919 1HB  CYS A  76      11.361   8.911 -23.332  1.00 70.29           H
ATOM    920 2HB  CYS A  76       9.948   7.894 -23.134  1.00 70.29           H
ATOM    921  SG  CYS A  76      10.754   7.837 -25.424  1.00 70.29           S
ATOM    922  HG  CYS A  76       9.513   7.401 -25.625  1.00 70.29           H
ATOM    923  HN  CYS A  76       9.244  10.348 -21.979  1.00 70.29           H
ATOM    924  N   THR A  77       7.530   8.711 -23.212  1.00 64.00           N
ATOM    925  CA  THR A  77       6.290   7.980 -23.410  1.00 64.00           C
ATOM    926  C   THR A  77       5.116   8.951 -23.554  1.00 64.00           C
ATOM    927  O   THR A  77       4.254   8.766 -24.412  1.00 64.00           O
ATOM    928  HA  THR A  77       6.363   7.426 -24.345  1.00 64.00           H
ATOM    929  CB  THR A  77       6.128   7.000 -22.246  1.00 64.00           C
ATOM    930  HB  THR A  77       5.891   7.529 -21.322  1.00 64.00           H
ATOM    931  OG1 THR A  77       7.349   6.266 -22.238  1.00 64.00           O
ATOM    932  HG1 THR A  77       7.427   5.723 -23.075  1.00 64.00           H
ATOM    933  CG2 THR A  77       5.057   5.941 -22.517  1.00 64.00           C
ATOM    934 1HG2 THR A  77       5.329   5.368 -23.403  1.00 64.00           H
ATOM    935 2HG2 THR A  77       4.097   6.430 -22.681  1.00 64.00           H
ATOM    936 3HG2 THR A  77       4.983   5.272 -21.660  1.00 64.00           H
ATOM    937  HN  THR A  77       7.936   8.617 -22.303  1.00 64.00           H
ATOM    938  N   ARG A  78       5.121   9.966 -22.702  1.00 60.55           N
ATOM    939  CA  ARG A  78       3.951  10.813 -22.540  1.00 60.55           C
ATOM    940  C   ARG A  78       2.702   9.956 -22.322  1.00 60.55           C
ATOM    941  O   ARG A  78       2.627   8.827 -22.805  1.00 60.55           O
ATOM    942  HA  ARG A  78       4.167  11.422 -21.663  1.00 60.55           H
ATOM    943  CB  ARG A  78       3.742  11.704 -23.766  1.00 60.55           C
ATOM    944 1HB  ARG A  78       3.610  11.083 -24.653  1.00 60.55           H
ATOM    945 2HB  ARG A  78       2.828  12.286 -23.646  1.00 60.55           H
ATOM    946  CG  ARG A  78       4.931  12.645 -23.969  1.00 60.55           C
ATOM    947 1HG  ARG A  78       5.156  13.158 -23.034  1.00 60.55           H
ATOM    948 2HG  ARG A  78       5.815  12.068 -24.237  1.00 60.55           H
ATOM    949  CD  ARG A  78       4.635  13.674 -25.063  1.00 60.55           C
ATOM    950 1HD  ARG A  78       4.450  13.167 -26.010  1.00 60.55           H
ATOM    951 2HD  ARG A  78       3.731  14.229 -24.816  1.00 60.55           H
ATOM    952  NE  ARG A  78       5.777  14.605 -25.203  1.00 60.55           N
ATOM    953  HE  ARG A  78       6.624  14.385 -24.719  1.00 60.55           H
ATOM    954  CZ  ARG A  78       5.748  15.724 -25.940  1.00 60.55           C
ATOM    955  NH1 ARG A  78       4.640  16.067 -26.611  1.00 60.55           N
ATOM    956 1HH1 ARG A  78       3.827  15.487 -26.564  1.00 60.55           H
ATOM    957 2HH1 ARG A  78       4.626  16.904 -27.159  1.00 60.55           H
ATOM    958  NH2 ARG A  78       6.843  16.494 -25.996  1.00 60.55           N
ATOM    959 1HH2 ARG A  78       6.837  17.332 -26.541  1.00 60.55           H
ATOM    960 2HH2 ARG A  78       7.665  16.230 -25.492  1.00 60.55           H
ATOM    961  HN  ARG A  78       5.903  10.212 -22.130  1.00 60.55           H
ATOM    962  N   VAL A  79       1.753  10.526 -21.594  1.00 74.77           N
ATOM    963  CA  VAL A  79       0.508   9.832 -21.313  1.00 74.77           C
ATOM    964  C   VAL A  79      -0.411   9.927 -22.533  1.00 74.77           C
ATOM    965  O   VAL A  79      -0.977  10.983 -22.808  1.00 74.77           O
ATOM    966  HA  VAL A  79       0.748   8.783 -21.136  1.00 74.77           H
ATOM    967  CB  VAL A  79      -0.129  10.394 -20.040  1.00 74.77           C
ATOM    968  HB  VAL A  79      -0.384  11.437 -20.226  1.00 74.77           H
ATOM    969  CG1 VAL A  79      -1.420   9.648 -19.698  1.00 74.77           C
ATOM    970 1HG1 VAL A  79      -2.129   9.753 -20.519  1.00 74.77           H
ATOM    971 2HG1 VAL A  79      -1.199   8.592 -19.541  1.00 74.77           H
ATOM    972 3HG1 VAL A  79      -1.852  10.068 -18.789  1.00 74.77           H
ATOM    973  CG2 VAL A  79       0.855  10.352 -18.870  1.00 74.77           C
ATOM    974 1HG2 VAL A  79       1.155   9.320 -18.684  1.00 74.77           H
ATOM    975 2HG2 VAL A  79       1.735  10.948 -19.114  1.00 74.77           H
ATOM    976 3HG2 VAL A  79       0.377  10.757 -17.978  1.00 74.77           H
ATOM    977  HN  VAL A  79       1.824  11.442 -21.200  1.00 74.77           H
ATOM    978  N   LYS A  80      -0.530   8.808 -23.233  1.00 67.51           N
ATOM    979  CA  LYS A  80      -1.299   8.774 -24.465  1.00 67.51           C
ATOM    980  C   LYS A  80      -2.553   7.923 -24.256  1.00 67.51           C
ATOM    981  O   LYS A  80      -3.535   8.069 -24.982  1.00 67.51           O
ATOM    982  HA  LYS A  80      -1.607   9.796 -24.686  1.00 67.51           H
ATOM    983  CB  LYS A  80      -0.424   8.304 -25.629  1.00 67.51           C
ATOM    984 1HB  LYS A  80       0.050   7.356 -25.374  1.00 67.51           H
ATOM    985 2HB  LYS A  80      -1.047   8.121 -26.506  1.00 67.51           H
ATOM    986  CG  LYS A  80       0.647   9.343 -25.965  1.00 67.51           C
ATOM    987 1HG  LYS A  80       0.177  10.309 -26.147  1.00 67.51           H
ATOM    988 2HG  LYS A  80       1.316   9.469 -25.114  1.00 67.51           H
ATOM    989  CD  LYS A  80       1.452   8.922 -27.196  1.00 67.51           C
ATOM    990 1HD  LYS A  80       1.912   7.949 -27.019  1.00 67.51           H
ATOM    991 2HD  LYS A  80       0.785   8.809 -28.051  1.00 67.51           H
ATOM    992  CE  LYS A  80       2.536   9.952 -27.521  1.00 67.51           C
ATOM    993 1HE  LYS A  80       2.083  10.934 -27.659  1.00 67.51           H
ATOM    994 2HE  LYS A  80       3.229  10.036 -26.683  1.00 67.51           H
ATOM    995  NZ  LYS A  80       3.273   9.562 -28.743  1.00 67.51           N
ATOM    996 1HZ  LYS A  80       3.988  10.252 -28.942  1.00 67.51           H
ATOM    997 2HZ  LYS A  80       3.707   8.656 -28.602  1.00 67.51           H
ATOM    998 3HZ  LYS A  80       2.628   9.510 -29.524  1.00 67.51           H
ATOM    999  HN  LYS A  80      -0.113   7.937 -22.971  1.00 67.51           H
ATOM   1000  N   THR A  81      -2.480   7.054 -23.259  1.00 79.22           N
ATOM   1001  CA  THR A  81      -3.530   6.073 -23.043  1.00 79.22           C
ATOM   1002  C   THR A  81      -4.030   6.137 -21.598  1.00 79.22           C
ATOM   1003  O   THR A  81      -3.383   6.734 -20.739  1.00 79.22           O
ATOM   1004  HA  THR A  81      -4.374   6.326 -23.685  1.00 79.22           H
ATOM   1005  CB  THR A  81      -2.983   4.699 -23.436  1.00 79.22           C
ATOM   1006  HB  THR A  81      -3.786   3.966 -23.505  1.00 79.22           H
ATOM   1007  OG1 THR A  81      -1.986   4.429 -22.454  1.00 79.22           O
ATOM   1008  HG1 THR A  81      -1.716   3.467 -22.496  1.00 79.22           H
ATOM   1009  CG2 THR A  81      -2.207   4.733 -24.754  1.00 79.22           C
ATOM   1010 1HG2 THR A  81      -1.364   5.417 -24.662  1.00 79.22           H
ATOM   1011 2HG2 THR A  81      -2.866   5.074 -25.554  1.00 79.22           H
ATOM   1012 3HG2 THR A  81      -1.841   3.733 -24.987  1.00 79.22           H
ATOM   1013  HN  THR A  81      -1.722   7.012 -22.607  1.00 79.22           H
ATOM   1014  N   MET A  82      -5.178   5.513 -21.375  1.00 80.28           N
ATOM   1015  CA  MET A  82      -5.718   5.400 -20.031  1.00 80.28           C
ATOM   1016  C   MET A  82      -4.763   4.629 -19.119  1.00 80.28           C
ATOM   1017  O   MET A  82      -4.588   4.984 -17.954  1.00 80.28           O
ATOM   1018  HA  MET A  82      -5.828   6.423 -19.671  1.00 80.28           H
ATOM   1019  CB  MET A  82      -7.068   4.680 -20.082  1.00 80.28           C
ATOM   1020 1HB  MET A  82      -7.729   5.190 -20.782  1.00 80.28           H
ATOM   1021 2HB  MET A  82      -6.929   3.666 -20.457  1.00 80.28           H
ATOM   1022  CG  MET A  82      -7.717   4.634 -18.698  1.00 80.28           C
ATOM   1023 1HG  MET A  82      -7.135   3.994 -18.035  1.00 80.28           H
ATOM   1024 2HG  MET A  82      -7.723   5.630 -18.256  1.00 80.28           H
ATOM   1025  SD  MET A  82      -9.387   4.016 -18.828  1.00 80.28           S
ATOM   1026  CE  MET A  82      -9.844   3.992 -17.102  1.00 80.28           C
ATOM   1027 1HE  MET A  82      -9.168   3.332 -16.557  1.00 80.28           H
ATOM   1028 2HE  MET A  82      -9.775   5.000 -16.694  1.00 80.28           H
ATOM   1029 3HE  MET A  82     -10.866   3.628 -17.002  1.00 80.28           H
ATOM   1030  HN  MET A  82      -5.733   5.091 -22.091  1.00 80.28           H
ATOM   1031  N   THR A  83      -4.169   3.587 -19.682  1.00 82.81           N
ATOM   1032  CA  THR A  83      -3.219   2.775 -18.941  1.00 82.81           C
ATOM   1033  C   THR A  83      -2.035   3.628 -18.479  1.00 82.81           C
ATOM   1034  O   THR A  83      -1.602   3.525 -17.332  1.00 82.81           O
ATOM   1035  HA  THR A  83      -3.712   2.401 -18.044  1.00 82.81           H
ATOM   1036  CB  THR A  83      -2.809   1.597 -19.828  1.00 82.81           C
ATOM   1037  HB  THR A  83      -2.032   1.893 -20.533  1.00 82.81           H
ATOM   1038  OG1 THR A  83      -4.034   1.159 -20.410  1.00 82.81           O
ATOM   1039  HG1 THR A  83      -4.449   0.449 -19.841  1.00 82.81           H
ATOM   1040  CG2 THR A  83      -2.331   0.392 -19.016  1.00 82.81           C
ATOM   1041 1HG2 THR A  83      -3.132   0.055 -18.359  1.00 82.81           H
ATOM   1042 2HG2 THR A  83      -1.466   0.678 -18.417  1.00 82.81           H
ATOM   1043 3HG2 THR A  83      -2.053  -0.415 -19.694  1.00 82.81           H
ATOM   1044  HN  THR A  83      -4.327   3.296 -20.626  1.00 82.81           H
ATOM   1045  N   ASP A  84      -1.546   4.450 -19.395  1.00 84.99           N
ATOM   1046  CA  ASP A  84      -0.393   5.287 -19.111  1.00 84.99           C
ATOM   1047  C   ASP A  84      -0.707   6.193 -17.919  1.00 84.99           C
ATOM   1048  O   ASP A  84       0.157   6.445 -17.080  1.00 84.99           O
ATOM   1049  HA  ASP A  84       0.421   4.593 -18.903  1.00 84.99           H
ATOM   1050  CB  ASP A  84      -0.051   6.179 -20.306  1.00 84.99           C
ATOM   1051 1HB  ASP A  84      -0.906   6.812 -20.548  1.00 84.99           H
ATOM   1052 2HB  ASP A  84       0.773   6.843 -20.045  1.00 84.99           H
ATOM   1053  CG  ASP A  84       0.330   5.339 -21.526  1.00 84.99           C
ATOM   1054  OD1 ASP A  84       0.889   4.242 -21.307  1.00 84.99           O
ATOM   1055  OD2 ASP A  84       0.055   5.812 -22.650  1.00 84.99           O
ATOM   1056  HN  ASP A  84      -1.923   4.550 -20.316  1.00 84.99           H
ATOM   1057  N   MET A  85      -1.947   6.659 -17.881  1.00 87.70           N
ATOM   1058  CA  MET A  85      -2.366   7.590 -16.847  1.00 87.70           C
ATOM   1059  C   MET A  85      -2.284   6.944 -15.462  1.00 87.70           C
ATOM   1060  O   MET A  85      -1.743   7.535 -14.529  1.00 87.70           O
ATOM   1061  HA  MET A  85      -1.671   8.427 -16.907  1.00 87.70           H
ATOM   1062  CB  MET A  85      -3.804   8.039 -17.116  1.00 87.70           C
ATOM   1063 1HB  MET A  85      -3.902   8.351 -18.156  1.00 87.70           H
ATOM   1064 2HB  MET A  85      -4.484   7.200 -16.969  1.00 87.70           H
ATOM   1065  CG  MET A  85      -4.200   9.192 -16.191  1.00 87.70           C
ATOM   1066 1HG  MET A  85      -5.272   9.377 -16.266  1.00 87.70           H
ATOM   1067 2HG  MET A  85      -3.994   8.925 -15.155  1.00 87.70           H
ATOM   1068  SD  MET A  85      -3.296  10.666 -16.632  1.00 87.70           S
ATOM   1069  CE  MET A  85      -3.675  11.695 -15.223  1.00 87.70           C
ATOM   1070 1HE  MET A  85      -4.753  11.840 -15.159  1.00 87.70           H
ATOM   1071 2HE  MET A  85      -3.318  11.211 -14.314  1.00 87.70           H
ATOM   1072 3HE  MET A  85      -3.185  12.662 -15.337  1.00 87.70           H
ATOM   1073  HN  MET A  85      -2.658   6.412 -18.540  1.00 87.70           H
ATOM   1074  N   PHE A  86      -2.828   5.739 -15.373  1.00 91.49           N
ATOM   1075  CA  PHE A  86      -2.864   5.027 -14.107  1.00 91.49           C
ATOM   1076  C   PHE A  86      -1.458   4.612 -13.671  1.00 91.49           C
ATOM   1077  O   PHE A  86      -1.126   4.678 -12.488  1.00 91.49           O
ATOM   1078  HA  PHE A  86      -3.287   5.705 -13.366  1.00 91.49           H
ATOM   1079  CB  PHE A  86      -3.709   3.770 -14.326  1.00 91.49           C
ATOM   1080 1HB  PHE A  86      -3.336   3.241 -15.203  1.00 91.49           H
ATOM   1081 2HB  PHE A  86      -3.579   3.104 -13.473  1.00 91.49           H
ATOM   1082  CG  PHE A  86      -5.202   4.049 -14.513  1.00 91.49           C
ATOM   1083  CD1 PHE A  86      -5.817   4.996 -13.757  1.00 91.49           C
ATOM   1084  HD1 PHE A  86      -5.247   5.558 -13.017  1.00 91.49           H
ATOM   1085  CD2 PHE A  86      -5.913   3.348 -15.437  1.00 91.49           C
ATOM   1086  HD2 PHE A  86      -5.420   2.589 -16.043  1.00 91.49           H
ATOM   1087  CE1 PHE A  86      -7.203   5.255 -13.931  1.00 91.49           C
ATOM   1088  HE1 PHE A  86      -7.696   6.014 -13.324  1.00 91.49           H
ATOM   1089  CE2 PHE A  86      -7.299   3.607 -15.611  1.00 91.49           C
ATOM   1090  HE2 PHE A  86      -7.869   3.046 -16.351  1.00 91.49           H
ATOM   1091  CZ  PHE A  86      -7.914   4.555 -14.855  1.00 91.49           C
ATOM   1092  HZ  PHE A  86      -8.977   4.753 -14.988  1.00 91.49           H
ATOM   1093  HN  PHE A  86      -3.237   5.252 -16.144  1.00 91.49           H
ATOM   1094  N   LEU A  87      -0.669   4.192 -14.649  1.00 88.95           N
ATOM   1095  CA  LEU A  87       0.669   3.696 -14.371  1.00 88.95           C
ATOM   1096  C   LEU A  87       1.529   4.839 -13.829  1.00 88.95           C
ATOM   1097  O   LEU A  87       2.367   4.629 -12.953  1.00 88.95           O
ATOM   1098  HA  LEU A  87       0.580   2.934 -13.597  1.00 88.95           H
ATOM   1099  CB  LEU A  87       1.256   3.018 -15.610  1.00 88.95           C
ATOM   1100 1HB  LEU A  87       1.162   3.702 -16.454  1.00 88.95           H
ATOM   1101 2HB  LEU A  87       2.322   2.863 -15.444  1.00 88.95           H
ATOM   1102  CG  LEU A  87       0.630   1.679 -16.003  1.00 88.95           C
ATOM   1103  HG  LEU A  87      -0.437   1.835 -16.164  1.00 88.95           H
ATOM   1104  CD1 LEU A  87       1.215   1.164 -17.319  1.00 88.95           C
ATOM   1105 1HD1 LEU A  87       1.020   1.887 -18.111  1.00 88.95           H
ATOM   1106 2HD1 LEU A  87       2.291   1.028 -17.210  1.00 88.95           H
ATOM   1107 3HD1 LEU A  87       0.753   0.211 -17.575  1.00 88.95           H
ATOM   1108  CD2 LEU A  87       0.771   0.656 -14.874  1.00 88.95           C
ATOM   1109 1HD2 LEU A  87       1.827   0.497 -14.657  1.00 88.95           H
ATOM   1110 2HD2 LEU A  87       0.269   1.028 -13.981  1.00 88.95           H
ATOM   1111 3HD2 LEU A  87       0.317  -0.287 -15.179  1.00 88.95           H
ATOM   1112  HN  LEU A  87      -0.929   4.188 -15.614  1.00 88.95           H
ATOM   1113  N   LEU A  88       1.293   6.025 -14.373  1.00 91.42           N
ATOM   1114  CA  LEU A  88       2.033   7.202 -13.951  1.00 91.42           C
ATOM   1115  C   LEU A  88       1.658   7.545 -12.508  1.00 91.42           C
ATOM   1116  O   LEU A  88       2.533   7.763 -11.671  1.00 91.42           O
ATOM   1117  HA  LEU A  88       3.093   6.950 -13.982  1.00 91.42           H
ATOM   1118  CB  LEU A  88       1.813   8.353 -14.934  1.00 91.42           C
ATOM   1119 1HB  LEU A  88       2.162   8.037 -15.917  1.00 91.42           H
ATOM   1120 2HB  LEU A  88       0.742   8.533 -15.018  1.00 91.42           H
ATOM   1121  CG  LEU A  88       2.498   9.676 -14.582  1.00 91.42           C
ATOM   1122  HG  LEU A  88       2.171   9.975 -13.587  1.00 91.42           H
ATOM   1123  CD1 LEU A  88       4.018   9.509 -14.528  1.00 91.42           C
ATOM   1124 1HD1 LEU A  88       4.275   8.769 -13.769  1.00 91.42           H
ATOM   1125 2HD1 LEU A  88       4.382   9.174 -15.499  1.00 91.42           H
ATOM   1126 3HD1 LEU A  88       4.479  10.463 -14.276  1.00 91.42           H
ATOM   1127  CD2 LEU A  88       2.078  10.785 -15.549  1.00 91.42           C
ATOM   1128 1HD2 LEU A  88       2.357  10.506 -16.565  1.00 91.42           H
ATOM   1129 2HD2 LEU A  88       0.998  10.925 -15.494  1.00 91.42           H
ATOM   1130 3HD2 LEU A  88       2.579  11.714 -15.276  1.00 91.42           H
ATOM   1131  HN  LEU A  88       0.612   6.187 -15.087  1.00 91.42           H
ATOM   1132  N   ASN A  89       0.357   7.582 -12.261  1.00 92.33           N
ATOM   1133  CA  ASN A  89      -0.146   7.968 -10.954  1.00 92.33           C
ATOM   1134  C   ASN A  89       0.277   6.922  -9.921  1.00 92.33           C
ATOM   1135  O   ASN A  89       0.538   7.255  -8.766  1.00 92.33           O
ATOM   1136  HA  ASN A  89       0.289   8.948 -10.757  1.00 92.33           H
ATOM   1137  CB  ASN A  89      -1.674   8.043 -10.952  1.00 92.33           C
ATOM   1138 1HB  ASN A  89      -2.083   7.213 -11.528  1.00 92.33           H
ATOM   1139 2HB  ASN A  89      -2.046   7.938  -9.932  1.00 92.33           H
ATOM   1140  CG  ASN A  89      -2.158   9.369 -11.542  1.00 92.33           C
ATOM   1141  OD1 ASN A  89      -2.315  10.364 -10.855  1.00 92.33           O
ATOM   1142  ND2 ASN A  89      -2.387   9.326 -12.852  1.00 92.33           N
ATOM   1143 1HD2 ASN A  89      -2.239   8.477 -13.358  1.00 92.33           H
ATOM   1144 2HD2 ASN A  89      -2.707  10.144 -13.331  1.00 92.33           H
ATOM   1145  HN  ASN A  89      -0.346   7.356 -12.935  1.00 92.33           H
ATOM   1146  N   LEU A  90       0.332   5.678 -10.374  1.00 93.36           N
ATOM   1147  CA  LEU A  90       0.752   4.585  -9.512  1.00 93.36           C
ATOM   1148  C   LEU A  90       2.196   4.821  -9.065  1.00 93.36           C
ATOM   1149  O   LEU A  90       2.516   4.674  -7.886  1.00 93.36           O
ATOM   1150  HA  LEU A  90       0.111   4.599  -8.631  1.00 93.36           H
ATOM   1151  CB  LEU A  90       0.535   3.240 -10.208  1.00 93.36           C
ATOM   1152 1HB  LEU A  90      -0.522   3.147 -10.454  1.00 93.36           H
ATOM   1153 2HB  LEU A  90       1.082   3.249 -11.151  1.00 93.36           H
ATOM   1154  CG  LEU A  90       0.958   2.000  -9.418  1.00 93.36           C
ATOM   1155  HG  LEU A  90       2.005   2.113  -9.139  1.00 93.36           H
ATOM   1156  CD1 LEU A  90       0.156   1.877  -8.121  1.00 93.36           C
ATOM   1157 1HD1 LEU A  90       0.325   2.759  -7.504  1.00 93.36           H
ATOM   1158 2HD1 LEU A  90      -0.906   1.797  -8.356  1.00 93.36           H
ATOM   1159 3HD1 LEU A  90       0.476   0.987  -7.579  1.00 93.36           H
ATOM   1160  CD2 LEU A  90       0.853   0.740 -10.279  1.00 93.36           C
ATOM   1161 1HD2 LEU A  90      -0.178   0.609 -10.608  1.00 93.36           H
ATOM   1162 2HD2 LEU A  90       1.503   0.838 -11.148  1.00 93.36           H
ATOM   1163 3HD2 LEU A  90       1.159  -0.127  -9.692  1.00 93.36           H
ATOM   1164  HN  LEU A  90       0.097   5.412 -11.308  1.00 93.36           H
ATOM   1165  N   ALA A  91       3.030   5.181 -10.029  1.00 94.40           N
ATOM   1166  CA  ALA A  91       4.444   5.378  -9.762  1.00 94.40           C
ATOM   1167  C   ALA A  91       4.618   6.552  -8.796  1.00 94.40           C
ATOM   1168  O   ALA A  91       5.486   6.522  -7.926  1.00 94.40           O
ATOM   1169  HA  ALA A  91       4.822   4.471  -9.289  1.00 94.40           H
ATOM   1170  CB  ALA A  91       5.189   5.593 -11.081  1.00 94.40           C
ATOM   1171 1HB  ALA A  91       5.058   4.719 -11.719  1.00 94.40           H
ATOM   1172 2HB  ALA A  91       4.789   6.473 -11.585  1.00 94.40           H
ATOM   1173 3HB  ALA A  91       6.250   5.740 -10.880  1.00 94.40           H
ATOM   1174  HN  ALA A  91       2.753   5.339 -10.978  1.00 94.40           H
ATOM   1175  N   ILE A  92       3.778   7.560  -8.983  1.00 93.26           N
ATOM   1176  CA  ILE A  92       3.814   8.733  -8.127  1.00 93.26           C
ATOM   1177  C   ILE A  92       3.430   8.331  -6.701  1.00 93.26           C
ATOM   1178  O   ILE A  92       4.089   8.727  -5.742  1.00 93.26           O
ATOM   1179  HA  ILE A  92       4.840   9.099  -8.117  1.00 93.26           H
ATOM   1180  CB  ILE A  92       2.941   9.847  -8.707  1.00 93.26           C
ATOM   1181  HB  ILE A  92       1.967   9.424  -8.956  1.00 93.26           H
ATOM   1182  CG1 ILE A  92       3.541  10.394 -10.005  1.00 93.26           C
ATOM   1183 1HG1 ILE A  92       4.434  10.977  -9.779  1.00 93.26           H
ATOM   1184 2HG1 ILE A  92       3.853   9.567 -10.642  1.00 93.26           H
ATOM   1185  CG2 ILE A  92       2.703  10.952  -7.676  1.00 93.26           C
ATOM   1186 1HG2 ILE A  92       2.201  10.533  -6.804  1.00 93.26           H
ATOM   1187 2HG2 ILE A  92       3.660  11.378  -7.373  1.00 93.26           H
ATOM   1188 3HG2 ILE A  92       2.080  11.731  -8.115  1.00 93.26           H
ATOM   1189  CD1 ILE A  92       2.530  11.267 -10.751  1.00 93.26           C
ATOM   1190 1HD1 ILE A  92       1.649  10.674 -10.996  1.00 93.26           H
ATOM   1191 2HD1 ILE A  92       2.239  12.106 -10.119  1.00 93.26           H
ATOM   1192 3HD1 ILE A  92       2.982  11.643 -11.669  1.00 93.26           H
ATOM   1193  HN  ILE A  92       3.083   7.583  -9.702  1.00 93.26           H
ATOM   1194  N   ALA A  93       2.364   7.548  -6.608  1.00 95.23           N
ATOM   1195  CA  ALA A  93       1.833   7.158  -5.313  1.00 95.23           C
ATOM   1196  C   ALA A  93       2.883   6.338  -4.562  1.00 95.23           C
ATOM   1197  O   ALA A  93       3.119   6.562  -3.376  1.00 95.23           O
ATOM   1198  HA  ALA A  93       1.626   8.069  -4.751  1.00 95.23           H
ATOM   1199  CB  ALA A  93       0.524   6.391  -5.508  1.00 95.23           C
ATOM   1200 1HB  ALA A  93      -0.198   7.028  -6.020  1.00 95.23           H
ATOM   1201 2HB  ALA A  93       0.711   5.500  -6.107  1.00 95.23           H
ATOM   1202 3HB  ALA A  93       0.126   6.099  -4.536  1.00 95.23           H
ATOM   1203  HN  ALA A  93       1.868   7.183  -7.396  1.00 95.23           H
ATOM   1204  N   ASP A  94       3.487   5.405  -5.284  1.00 91.68           N
ATOM   1205  CA  ASP A  94       4.498   4.542  -4.697  1.00 91.68           C
ATOM   1206  C   ASP A  94       5.644   5.400  -4.158  1.00 91.68           C
ATOM   1207  O   ASP A  94       6.129   5.169  -3.052  1.00 91.68           O
ATOM   1208  HA  ASP A  94       3.983   3.991  -3.910  1.00 91.68           H
ATOM   1209  CB  ASP A  94       5.075   3.582  -5.740  1.00 91.68           C
ATOM   1210 1HB  ASP A  94       5.184   4.099  -6.693  1.00 91.68           H
ATOM   1211 2HB  ASP A  94       6.072   3.264  -5.434  1.00 91.68           H
ATOM   1212  CG  ASP A  94       4.175   2.358  -5.917  1.00 91.68           C
ATOM   1213  OD1 ASP A  94       3.504   1.999  -4.925  1.00 91.68           O
ATOM   1214  OD2 ASP A  94       4.177   1.809  -7.040  1.00 91.68           O
ATOM   1215  HN  ASP A  94       3.295   5.235  -6.251  1.00 91.68           H
ATOM   1216  N   LEU A  95       6.043   6.372  -4.964  1.00 91.93           N
ATOM   1217  CA  LEU A  95       7.195   7.194  -4.633  1.00 91.93           C
ATOM   1218  C   LEU A  95       6.905   7.976  -3.351  1.00 91.93           C
ATOM   1219  O   LEU A  95       7.761   8.074  -2.472  1.00 91.93           O
ATOM   1220  HA  LEU A  95       8.032   6.522  -4.446  1.00 91.93           H
ATOM   1221  CB  LEU A  95       7.580   8.079  -5.820  1.00 91.93           C
ATOM   1222 1HB  LEU A  95       7.645   7.452  -6.709  1.00 91.93           H
ATOM   1223 2HB  LEU A  95       6.776   8.794  -5.991  1.00 91.93           H
ATOM   1224  CG  LEU A  95       8.892   8.854  -5.680  1.00 91.93           C
ATOM   1225  HG  LEU A  95       8.873   9.390  -4.731  1.00 91.93           H
ATOM   1226  CD1 LEU A  95      10.089   7.902  -5.637  1.00 91.93           C
ATOM   1227 1HD1 LEU A  95       9.988   7.230  -4.785  1.00 91.93           H
ATOM   1228 2HD1 LEU A  95      10.124   7.320  -6.558  1.00 91.93           H
ATOM   1229 3HD1 LEU A  95      11.009   8.479  -5.537  1.00 91.93           H
ATOM   1230  CD2 LEU A  95       9.031   9.901  -6.787  1.00 91.93           C
ATOM   1231 1HD2 LEU A  95       9.020   9.406  -7.758  1.00 91.93           H
ATOM   1232 2HD2 LEU A  95       8.202  10.605  -6.728  1.00 91.93           H
ATOM   1233 3HD2 LEU A  95       9.972  10.437  -6.664  1.00 91.93           H
ATOM   1234  HN  LEU A  95       5.595   6.601  -5.829  1.00 91.93           H
ATOM   1235  N   LEU A  96       5.696   8.514  -3.284  1.00 90.80           N
ATOM   1236  CA  LEU A  96       5.301   9.328  -2.147  1.00 90.80           C
ATOM   1237  C   LEU A  96       5.325   8.472  -0.879  1.00 90.80           C
ATOM   1238  O   LEU A  96       5.724   8.944   0.185  1.00 90.80           O
ATOM   1239  HA  LEU A  96       6.040  10.122  -2.041  1.00 90.80           H
ATOM   1240  CB  LEU A  96       3.951   9.997  -2.411  1.00 90.80           C
ATOM   1241 1HB  LEU A  96       3.253   9.237  -2.763  1.00 90.80           H
ATOM   1242 2HB  LEU A  96       3.562  10.372  -1.464  1.00 90.80           H
ATOM   1243  CG  LEU A  96       3.958  11.149  -3.418  1.00 90.80           C
ATOM   1244  HG  LEU A  96       4.405  10.788  -4.345  1.00 90.80           H
ATOM   1245  CD1 LEU A  96       2.534  11.599  -3.748  1.00 90.80           C
ATOM   1246 1HD1 LEU A  96       1.979  10.764  -4.175  1.00 90.80           H
ATOM   1247 2HD1 LEU A  96       2.039  11.935  -2.837  1.00 90.80           H
ATOM   1248 3HD1 LEU A  96       2.568  12.418  -4.466  1.00 90.80           H
ATOM   1249  CD2 LEU A  96       4.825  12.307  -2.920  1.00 90.80           C
ATOM   1250 1HD2 LEU A  96       4.430  12.675  -1.973  1.00 90.80           H
ATOM   1251 2HD2 LEU A  96       5.848  11.961  -2.778  1.00 90.80           H
ATOM   1252 3HD2 LEU A  96       4.813  13.112  -3.656  1.00 90.80           H
ATOM   1253  HN  LEU A  96       4.994   8.401  -3.987  1.00 90.80           H
ATOM   1254  N   PHE A  97       4.895   7.229  -1.034  1.00 91.99           N
ATOM   1255  CA  PHE A  97       4.908   6.288   0.073  1.00 91.99           C
ATOM   1256  C   PHE A  97       6.336   6.042   0.566  1.00 91.99           C
ATOM   1257  O   PHE A  97       6.597   6.080   1.767  1.00 91.99           O
ATOM   1258  HA  PHE A  97       4.319   6.727   0.878  1.00 91.99           H
ATOM   1259  CB  PHE A  97       4.328   4.973  -0.450  1.00 91.99           C
ATOM   1260 1HB  PHE A  97       3.243   5.064  -0.508  1.00 91.99           H
ATOM   1261 2HB  PHE A  97       4.688   4.807  -1.465  1.00 91.99           H
ATOM   1262  CG  PHE A  97       4.678   3.754   0.406  1.00 91.99           C
ATOM   1263  CD1 PHE A  97       5.570   2.835  -0.052  1.00 91.99           C
ATOM   1264  HD1 PHE A  97       6.035   2.967  -1.029  1.00 91.99           H
ATOM   1265  CD2 PHE A  97       4.097   3.589   1.625  1.00 91.99           C
ATOM   1266  HD2 PHE A  97       3.383   4.326   1.992  1.00 91.99           H
ATOM   1267  CE1 PHE A  97       5.895   1.704   0.742  1.00 91.99           C
ATOM   1268  HE1 PHE A  97       6.609   0.967   0.375  1.00 91.99           H
ATOM   1269  CE2 PHE A  97       4.423   2.458   2.419  1.00 91.99           C
ATOM   1270  HE2 PHE A  97       3.957   2.326   3.396  1.00 91.99           H
ATOM   1271  CZ  PHE A  97       5.314   1.539   1.961  1.00 91.99           C
ATOM   1272  HZ  PHE A  97       5.564   0.671   2.571  1.00 91.99           H
ATOM   1273  HN  PHE A  97       4.542   6.863  -1.895  1.00 91.99           H
ATOM   1274  N   LEU A  98       7.222   5.794  -0.388  1.00 94.14           N
ATOM   1275  CA  LEU A  98       8.568   5.354  -0.063  1.00 94.14           C
ATOM   1276  C   LEU A  98       9.282   6.451   0.728  1.00 94.14           C
ATOM   1277  O   LEU A  98      10.098   6.162   1.601  1.00 94.14           O
ATOM   1278  HA  LEU A  98       8.479   4.473   0.573  1.00 94.14           H
ATOM   1279  CB  LEU A  98       9.312   4.925  -1.329  1.00 94.14           C
ATOM   1280 1HB  LEU A  98       9.236   5.728  -2.061  1.00 94.14           H
ATOM   1281 2HB  LEU A  98      10.369   4.814  -1.085  1.00 94.14           H
ATOM   1282  CG  LEU A  98       8.830   3.628  -1.983  1.00 94.14           C
ATOM   1283  HG  LEU A  98       7.740   3.645  -2.012  1.00 94.14           H
ATOM   1284  CD1 LEU A  98       9.319   3.530  -3.430  1.00 94.14           C
ATOM   1285 1HD1 LEU A  98       8.935   4.374  -4.002  1.00 94.14           H
ATOM   1286 2HD1 LEU A  98      10.409   3.545  -3.446  1.00 94.14           H
ATOM   1287 3HD1 LEU A  98       8.962   2.599  -3.871  1.00 94.14           H
ATOM   1288  CD2 LEU A  98       9.241   2.410  -1.155  1.00 94.14           C
ATOM   1289 1HD2 LEU A  98      10.327   2.376  -1.072  1.00 94.14           H
ATOM   1290 2HD2 LEU A  98       8.803   2.483  -0.159  1.00 94.14           H
ATOM   1291 3HD2 LEU A  98       8.886   1.502  -1.642  1.00 94.14           H
ATOM   1292  HN  LEU A  98       7.033   5.890  -1.365  1.00 94.14           H
ATOM   1293  N   VAL A  99       8.949   7.690   0.394  1.00 91.39           N
ATOM   1294  CA  VAL A  99       9.593   8.833   1.018  1.00 91.39           C
ATOM   1295  C   VAL A  99       9.318   8.808   2.523  1.00 91.39           C
ATOM   1296  O   VAL A  99      10.029   9.446   3.298  1.00 91.39           O
ATOM   1297  HA  VAL A  99      10.667   8.734   0.856  1.00 91.39           H
ATOM   1298  CB  VAL A  99       9.129  10.126   0.346  1.00 91.39           C
ATOM   1299  HB  VAL A  99       8.039  10.125   0.332  1.00 91.39           H
ATOM   1300  CG1 VAL A  99       9.587  11.351   1.140  1.00 91.39           C
ATOM   1301 1HG1 VAL A  99       9.168  11.310   2.146  1.00 91.39           H
ATOM   1302 2HG1 VAL A  99      10.675  11.359   1.200  1.00 91.39           H
ATOM   1303 3HG1 VAL A  99       9.244  12.257   0.640  1.00 91.39           H
ATOM   1304  CG2 VAL A  99       9.617  10.198  -1.102  1.00 91.39           C
ATOM   1305 1HG2 VAL A  99      10.707  10.166  -1.120  1.00 91.39           H
ATOM   1306 2HG2 VAL A  99       9.220   9.351  -1.662  1.00 91.39           H
ATOM   1307 3HG2 VAL A  99       9.274  11.127  -1.556  1.00 91.39           H
ATOM   1308  HN  VAL A  99       8.254   7.917  -0.289  1.00 91.39           H
ATOM   1309  N   THR A 100       8.284   8.066   2.891  1.00 90.60           N
ATOM   1310  CA  THR A 100       7.887   7.976   4.286  1.00 90.60           C
ATOM   1311  C   THR A 100       8.760   6.959   5.025  1.00 90.60           C
ATOM   1312  O   THR A 100       8.917   7.039   6.242  1.00 90.60           O
ATOM   1313  HA  THR A 100       8.057   8.945   4.755  1.00 90.60           H
ATOM   1314  CB  THR A 100       6.394   7.642   4.332  1.00 90.60           C
ATOM   1315  HB  THR A 100       5.984   7.830   5.324  1.00 90.60           H
ATOM   1316  OG1 THR A 100       6.327   6.290   3.884  1.00 90.60           O
ATOM   1317  HG1 THR A 100       5.429   5.905   4.094  1.00 90.60           H
ATOM   1318  CG2 THR A 100       5.588   8.420   3.290  1.00 90.60           C
ATOM   1319 1HG2 THR A 100       5.955   8.179   2.292  1.00 90.60           H
ATOM   1320 2HG2 THR A 100       5.698   9.489   3.470  1.00 90.60           H
ATOM   1321 3HG2 THR A 100       4.536   8.145   3.366  1.00 90.60           H
ATOM   1322  HN  THR A 100       7.724   7.534   2.257  1.00 90.60           H
ATOM   1323  N   LEU A 101       9.305   6.027   4.257  1.00 92.50           N
ATOM   1324  CA  LEU A 101       9.948   4.861   4.839  1.00 92.50           C
ATOM   1325  C   LEU A 101      11.164   5.307   5.653  1.00 92.50           C
ATOM   1326  O   LEU A 101      11.423   4.776   6.731  1.00 92.50           O
ATOM   1327  HA  LEU A 101       9.231   4.396   5.516  1.00 92.50           H
ATOM   1328  CB  LEU A 101      10.278   3.834   3.754  1.00 92.50           C
ATOM   1329 1HB  LEU A 101      10.819   4.340   2.954  1.00 92.50           H
ATOM   1330 2HB  LEU A 101      10.955   3.092   4.177  1.00 92.50           H
ATOM   1331  CG  LEU A 101       9.084   3.101   3.139  1.00 92.50           C
ATOM   1332  HG  LEU A 101       8.462   3.833   2.623  1.00 92.50           H
ATOM   1333  CD1 LEU A 101       9.544   2.083   2.094  1.00 92.50           C
ATOM   1334 1HD1 LEU A 101      10.086   2.597   1.299  1.00 92.50           H
ATOM   1335 2HD1 LEU A 101      10.199   1.350   2.564  1.00 92.50           H
ATOM   1336 3HD1 LEU A 101       8.676   1.576   1.672  1.00 92.50           H
ATOM   1337  CD2 LEU A 101       8.218   2.457   4.223  1.00 92.50           C
ATOM   1338 1HD2 LEU A 101       8.815   1.741   4.787  1.00 92.50           H
ATOM   1339 2HD2 LEU A 101       7.845   3.230   4.896  1.00 92.50           H
ATOM   1340 3HD2 LEU A 101       7.376   1.943   3.759  1.00 92.50           H
ATOM   1341  HN  LEU A 101       9.312   6.059   3.258  1.00 92.50           H
ATOM   1342  N   PRO A 102      11.929   6.288   5.154  1.00 93.99           N
ATOM   1343  CA  PRO A 102      13.129   6.742   5.861  1.00 93.99           C
ATOM   1344  C   PRO A 102      12.841   7.117   7.306  1.00 93.99           C
ATOM   1345  O   PRO A 102      13.604   6.768   8.205  1.00 93.99           O
ATOM   1346  HA  PRO A 102      13.860   5.935   5.917  1.00 93.99           H
ATOM   1347  CB  PRO A 102      13.596   7.948   5.044  1.00 93.99           C
ATOM   1348 1HB  PRO A 102      13.178   8.879   5.428  1.00 93.99           H
ATOM   1349 2HB  PRO A 102      14.681   8.054   5.068  1.00 93.99           H
ATOM   1350  CG  PRO A 102      13.091   7.641   3.640  1.00 93.99           C
ATOM   1351 1HG  PRO A 102      13.030   8.539   3.026  1.00 93.99           H
ATOM   1352 2HG  PRO A 102      13.754   6.954   3.112  1.00 93.99           H
ATOM   1353  CD  PRO A 102      11.724   7.030   3.897  1.00 93.99           C
ATOM   1354 1HD  PRO A 102      10.953   7.793   4.004  1.00 93.99           H
ATOM   1355 2HD  PRO A 102      11.411   6.379   3.081  1.00 93.99           H
ATOM   1356  N   PHE A 103      11.736   7.824   7.491  1.00 92.49           N
ATOM   1357  CA  PHE A 103      11.373   8.314   8.809  1.00 92.49           C
ATOM   1358  C   PHE A 103      11.028   7.157   9.749  1.00 92.49           C
ATOM   1359  O   PHE A 103      11.407   7.169  10.919  1.00 92.49           O
ATOM   1360  HA  PHE A 103      12.234   8.854   9.202  1.00 92.49           H
ATOM   1361  CB  PHE A 103      10.136   9.198   8.633  1.00 92.49           C
ATOM   1362 1HB  PHE A 103       9.357   8.620   8.137  1.00 92.49           H
ATOM   1363 2HB  PHE A 103       9.754   9.470   9.617  1.00 92.49           H
ATOM   1364  CG  PHE A 103      10.393  10.475   7.831  1.00 92.49           C
ATOM   1365  CD1 PHE A 103      10.883  11.581   8.453  1.00 92.49           C
ATOM   1366  HD1 PHE A 103      11.092  11.558   9.522  1.00 92.49           H
ATOM   1367  CD2 PHE A 103      10.132  10.504   6.497  1.00 92.49           C
ATOM   1368  HD2 PHE A 103       9.740   9.618   5.999  1.00 92.49           H
ATOM   1369  CE1 PHE A 103      11.122  12.767   7.708  1.00 92.49           C
ATOM   1370  HE1 PHE A 103      11.514  13.653   8.206  1.00 92.49           H
ATOM   1371  CE2 PHE A 103      10.371  11.690   5.752  1.00 92.49           C
ATOM   1372  HE2 PHE A 103      10.161  11.713   4.683  1.00 92.49           H
ATOM   1373  CZ  PHE A 103      10.860  12.796   6.374  1.00 92.49           C
ATOM   1374  HZ  PHE A 103      11.044  13.706   5.802  1.00 92.49           H
ATOM   1375  HN  PHE A 103      11.095   8.062   6.760  1.00 92.49           H
ATOM   1376  N   TRP A 104      10.314   6.184   9.201  1.00 87.63           N
ATOM   1377  CA  TRP A 104       9.871   5.046   9.988  1.00 87.63           C
ATOM   1378  C   TRP A 104      11.100   4.202  10.333  1.00 87.63           C
ATOM   1379  O   TRP A 104      11.139   3.553  11.377  1.00 87.63           O
ATOM   1380  HA  TRP A 104       9.415   5.430  10.901  1.00 87.63           H
ATOM   1381  CB  TRP A 104       8.791   4.255   9.249  1.00 87.63           C
ATOM   1382 1HB  TRP A 104       9.144   4.030   8.243  1.00 87.63           H
ATOM   1383 2HB  TRP A 104       8.642   3.301   9.755  1.00 87.63           H
ATOM   1384  CG  TRP A 104       7.446   4.979   9.151  1.00 87.63           C
ATOM   1385  CD1 TRP A 104       6.847   5.462   8.053  1.00 87.63           C
ATOM   1386  HD1 TRP A 104       7.263   5.396   7.048  1.00 87.63           H
ATOM   1387  CD2 TRP A 104       6.552   5.284  10.242  1.00 87.63           C
ATOM   1388  NE1 TRP A 104       5.638   6.054   8.356  1.00 87.63           N
ATOM   1389  HE1 TRP A 104       5.010   6.484   7.708  1.00 87.63           H
ATOM   1390  CE2 TRP A 104       5.453   5.942   9.730  1.00 87.63           C
ATOM   1391  CE3 TRP A 104       6.669   5.012  11.616  1.00 87.63           C
ATOM   1392  HE3 TRP A 104       7.527   4.494  12.045  1.00 87.63           H
ATOM   1393  CZ2 TRP A 104       4.386   6.384  10.521  1.00 87.63           C
ATOM   1394  HZ2 TRP A 104       3.528   6.902  10.092  1.00 87.63           H
ATOM   1395  CZ3 TRP A 104       5.595   5.461  12.394  1.00 87.63           C
ATOM   1396  HZ3 TRP A 104       5.635   5.276  13.468  1.00 87.63           H
ATOM   1397  CH2 TRP A 104       4.481   6.125  11.894  1.00 87.63           C
ATOM   1398  HH2 TRP A 104       3.684   6.442  12.567  1.00 87.63           H
ATOM   1399  HN  TRP A 104      10.039   6.166   8.240  1.00 87.63           H
ATOM   1400  N   ALA A 105      12.074   4.238   9.435  1.00 94.16           N
ATOM   1401  CA  ALA A 105      13.308   3.499   9.639  1.00 94.16           C
ATOM   1402  C   ALA A 105      14.028   4.049  10.872  1.00 94.16           C
ATOM   1403  O   ALA A 105      14.493   3.284  11.716  1.00 94.16           O
ATOM   1404  HA  ALA A 105      13.045   2.457   9.817  1.00 94.16           H
ATOM   1405  CB  ALA A 105      14.168   3.583   8.376  1.00 94.16           C
ATOM   1406 1HB  ALA A 105      13.622   3.153   7.536  1.00 94.16           H
ATOM   1407 2HB  ALA A 105      14.400   4.626   8.163  1.00 94.16           H
ATOM   1408 3HB  ALA A 105      15.094   3.028   8.530  1.00 94.16           H
ATOM   1409  HN  ALA A 105      12.029   4.759   8.582  1.00 94.16           H
ATOM   1410  N   ILE A 106      14.098   5.370  10.938  1.00 90.73           N
ATOM   1411  CA  ILE A 106      14.765   6.030  12.047  1.00 90.73           C
ATOM   1412  C   ILE A 106      13.984   5.768  13.336  1.00 90.73           C
ATOM   1413  O   ILE A 106      14.573   5.464  14.372  1.00 90.73           O
ATOM   1414  HA  ILE A 106      15.754   5.583  12.146  1.00 90.73           H
ATOM   1415  CB  ILE A 106      14.968   7.516  11.742  1.00 90.73           C
ATOM   1416  HB  ILE A 106      14.014   7.932  11.418  1.00 90.73           H
ATOM   1417  CG1 ILE A 106      15.959   7.710  10.593  1.00 90.73           C
ATOM   1418 1HG1 ILE A 106      16.973   7.519  10.945  1.00 90.73           H
ATOM   1419 2HG1 ILE A 106      15.754   6.984   9.805  1.00 90.73           H
ATOM   1420  CG2 ILE A 106      15.391   8.280  12.998  1.00 90.73           C
ATOM   1421 1HG2 ILE A 106      14.618   8.182  13.761  1.00 90.73           H
ATOM   1422 2HG2 ILE A 106      16.328   7.870  13.375  1.00 90.73           H
ATOM   1423 3HG2 ILE A 106      15.528   9.333  12.754  1.00 90.73           H
ATOM   1424  CD1 ILE A 106      15.869   9.127  10.024  1.00 90.73           C
ATOM   1425 1HD1 ILE A 106      14.861   9.305   9.650  1.00 90.73           H
ATOM   1426 2HD1 ILE A 106      16.098   9.848  10.808  1.00 90.73           H
ATOM   1427 3HD1 ILE A 106      16.584   9.238   9.208  1.00 90.73           H
ATOM   1428  HN  ILE A 106      13.709   5.985  10.252  1.00 90.73           H
ATOM   1429  N   ALA A 107      12.669   5.895  13.229  1.00 91.89           N
ATOM   1430  CA  ALA A 107      11.808   5.759  14.391  1.00 91.89           C
ATOM   1431  C   ALA A 107      11.951   4.349  14.966  1.00 91.89           C
ATOM   1432  O   ALA A 107      11.933   4.165  16.182  1.00 91.89           O
ATOM   1433  HA  ALA A 107      12.141   6.481  15.137  1.00 91.89           H
ATOM   1434  CB  ALA A 107      10.365   6.086  13.999  1.00 91.89           C
ATOM   1435 1HB  ALA A 107      10.313   7.108  13.625  1.00 91.89           H
ATOM   1436 2HB  ALA A 107      10.036   5.397  13.221  1.00 91.89           H
ATOM   1437 3HB  ALA A 107       9.719   5.984  14.871  1.00 91.89           H
ATOM   1438  HN  ALA A 107      12.193   6.086  12.370  1.00 91.89           H
ATOM   1439  N   ALA A 108      12.089   3.388  14.063  1.00 91.63           N
ATOM   1440  CA  ALA A 108      12.180   1.994  14.462  1.00 91.63           C
ATOM   1441  C   ALA A 108      13.553   1.734  15.084  1.00 91.63           C
ATOM   1442  O   ALA A 108      13.695   0.867  15.944  1.00 91.63           O
ATOM   1443  HA  ALA A 108      11.410   1.813  15.213  1.00 91.63           H
ATOM   1444  CB  ALA A 108      11.908   1.098  13.252  1.00 91.63           C
ATOM   1445 1HB  ALA A 108      10.909   1.301  12.866  1.00 91.63           H
ATOM   1446 2HB  ALA A 108      12.646   1.302  12.476  1.00 91.63           H
ATOM   1447 3HB  ALA A 108      11.977   0.052  13.552  1.00 91.63           H
ATOM   1448  HN  ALA A 108      12.139   3.550  13.078  1.00 91.63           H
ATOM   1449  N   ALA A 109      14.530   2.502  14.624  1.00 90.16           N
ATOM   1450  CA  ALA A 109      15.905   2.297  15.046  1.00 90.16           C
ATOM   1451  C   ALA A 109      16.049   2.705  16.514  1.00 90.16           C
ATOM   1452  O   ALA A 109      16.826   2.106  17.255  1.00 90.16           O
ATOM   1453  HA  ALA A 109      16.127   1.234  14.951  1.00 90.16           H
ATOM   1454  CB  ALA A 109      16.844   3.081  14.128  1.00 90.16           C
ATOM   1455 1HB  ALA A 109      16.724   2.733  13.102  1.00 90.16           H
ATOM   1456 2HB  ALA A 109      16.602   4.143  14.182  1.00 90.16           H
ATOM   1457 3HB  ALA A 109      17.876   2.927  14.446  1.00 90.16           H
ATOM   1458  HN  ALA A 109      14.395   3.251  13.975  1.00 90.16           H
ATOM   1459  N   ASP A 110      15.288   3.723  16.889  1.00 80.71           N
ATOM   1460  CA  ASP A 110      15.432   4.320  18.206  1.00 80.71           C
ATOM   1461  C   ASP A 110      14.079   4.866  18.665  1.00 80.71           C
ATOM   1462  O   ASP A 110      13.297   4.153  19.292  1.00 80.71           O
ATOM   1463  HA  ASP A 110      15.796   3.516  18.846  1.00 80.71           H
ATOM   1464  CB  ASP A 110      16.427   5.482  18.178  1.00 80.71           C
ATOM   1465 1HB  ASP A 110      17.354   5.160  17.705  1.00 80.71           H
ATOM   1466 2HB  ASP A 110      16.025   6.295  17.573  1.00 80.71           H
ATOM   1467  CG  ASP A 110      16.718   5.988  19.592  1.00 80.71           C
ATOM   1468  OD1 ASP A 110      16.287   5.299  20.542  1.00 80.71           O
ATOM   1469  OD2 ASP A 110      17.365   7.053  19.692  1.00 80.71           O
ATOM   1470  HN  ASP A 110      14.585   4.138  16.312  1.00 80.71           H
ATOM   1471  N   GLN A 111      13.843   6.127  18.333  1.00 83.24           N
ATOM   1472  CA  GLN A 111      12.602   6.781  18.713  1.00 83.24           C
ATOM   1473  C   GLN A 111      12.232   7.854  17.687  1.00 83.24           C
ATOM   1474  O   GLN A 111      13.016   8.155  16.788  1.00 83.24           O
ATOM   1475  HA  GLN A 111      11.848   5.994  18.714  1.00 83.24           H
ATOM   1476  CB  GLN A 111      12.705   7.379  20.118  1.00 83.24           C
ATOM   1477 1HB  GLN A 111      11.765   7.865  20.380  1.00 83.24           H
ATOM   1478 2HB  GLN A 111      12.864   6.582  20.845  1.00 83.24           H
ATOM   1479  CG  GLN A 111      13.850   8.390  20.202  1.00 83.24           C
ATOM   1480 1HG  GLN A 111      14.792   7.898  19.961  1.00 83.24           H
ATOM   1481 2HG  GLN A 111      13.702   9.175  19.460  1.00 83.24           H
ATOM   1482  CD  GLN A 111      13.934   9.009  21.598  1.00 83.24           C
ATOM   1483  OE1 GLN A 111      13.027   8.902  22.408  1.00 83.24           O
ATOM   1484  NE2 GLN A 111      15.069   9.660  21.834  1.00 83.24           N
ATOM   1485 1HE2 GLN A 111      15.773   9.710  21.126  1.00 83.24           H
ATOM   1486 2HE2 GLN A 111      15.218  10.100  22.720  1.00 83.24           H
ATOM   1487  HN  GLN A 111      14.481   6.698  17.816  1.00 83.24           H
ATOM   1488  N   TRP A 112      11.038   8.402  17.856  1.00 89.12           N
ATOM   1489  CA  TRP A 112      10.583   9.484  16.999  1.00 89.12           C
ATOM   1490  C   TRP A 112      11.338  10.753  17.398  1.00 89.12           C
ATOM   1491  O   TRP A 112      11.151  11.271  18.498  1.00 89.12           O
ATOM   1492  HA  TRP A 112      10.821   9.216  15.970  1.00 89.12           H
ATOM   1493  CB  TRP A 112       9.063   9.643  17.077  1.00 89.12           C
ATOM   1494 1HB  TRP A 112       8.597   8.670  16.921  1.00 89.12           H
ATOM   1495 2HB  TRP A 112       8.793   9.968  18.082  1.00 89.12           H
ATOM   1496  CG  TRP A 112       8.488  10.636  16.064  1.00 89.12           C
ATOM   1497  CD1 TRP A 112       8.187  11.927  16.255  1.00 89.12           C
ATOM   1498  HD1 TRP A 112       8.321  12.456  17.199  1.00 89.12           H
ATOM   1499  CD2 TRP A 112       8.156  10.363  14.687  1.00 89.12           C
ATOM   1500  NE1 TRP A 112       7.687  12.505  15.106  1.00 89.12           N
ATOM   1501  HE1 TRP A 112       7.393  13.455  15.000  1.00 89.12           H
ATOM   1502  CE2 TRP A 112       7.667  11.523  14.122  1.00 89.12           C
ATOM   1503  CE3 TRP A 112       8.264   9.175  13.943  1.00 89.12           C
ATOM   1504  HE3 TRP A 112       8.647   8.246  14.366  1.00 89.12           H
ATOM   1505  CZ2 TRP A 112       7.248  11.609  12.789  1.00 89.12           C
ATOM   1506  HZ2 TRP A 112       6.866  12.538  12.366  1.00 89.12           H
ATOM   1507  CZ3 TRP A 112       7.841   9.277  12.612  1.00 89.12           C
ATOM   1508  HZ3 TRP A 112       7.904   8.384  11.990  1.00 89.12           H
ATOM   1509  CH2 TRP A 112       7.347  10.438  12.028  1.00 89.12           C
ATOM   1510  HH2 TRP A 112       7.038  10.436  10.983  1.00 89.12           H
ATOM   1511  HN  TRP A 112      10.387   8.120  18.561  1.00 89.12           H
ATOM   1512  N   LYS A 113      12.176  11.217  16.483  1.00 81.30           N
ATOM   1513  CA  LYS A 113      13.084  12.310  16.785  1.00 81.30           C
ATOM   1514  C   LYS A 113      12.570  13.592  16.126  1.00 81.30           C
ATOM   1515  O   LYS A 113      13.264  14.608  16.111  1.00 81.30           O
ATOM   1516  HA  LYS A 113      13.078  12.451  17.866  1.00 81.30           H
ATOM   1517  CB  LYS A 113      14.515  11.944  16.385  1.00 81.30           C
ATOM   1518 1HB  LYS A 113      14.558  11.745  15.315  1.00 81.30           H
ATOM   1519 2HB  LYS A 113      15.177  12.788  16.578  1.00 81.30           H
ATOM   1520  CG  LYS A 113      15.004  10.718  17.158  1.00 81.30           C
ATOM   1521 1HG  LYS A 113      14.877  10.884  18.228  1.00 81.30           H
ATOM   1522 2HG  LYS A 113      14.396   9.852  16.896  1.00 81.30           H
ATOM   1523  CD  LYS A 113      16.475  10.428  16.853  1.00 81.30           C
ATOM   1524 1HD  LYS A 113      16.597  10.232  15.788  1.00 81.30           H
ATOM   1525 2HD  LYS A 113      17.078  11.304  17.088  1.00 81.30           H
ATOM   1526  CE  LYS A 113      16.975   9.227  17.658  1.00 81.30           C
ATOM   1527 1HE  LYS A 113      16.841   9.414  18.723  1.00 81.30           H
ATOM   1528 2HE  LYS A 113      16.384   8.345  17.412  1.00 81.30           H
ATOM   1529  NZ  LYS A 113      18.404   8.969  17.370  1.00 81.30           N
ATOM   1530 1HZ  LYS A 113      18.722   8.179  17.920  1.00 81.30           H
ATOM   1531 2HZ  LYS A 113      18.518   8.762  16.384  1.00 81.30           H
ATOM   1532 3HZ  LYS A 113      18.950   9.789  17.609  1.00 81.30           H
ATOM   1533  HN  LYS A 113      12.240  10.860  15.551  1.00 81.30           H
ATOM   1534  N   PHE A 114      11.358  13.503  15.598  1.00 87.58           N
ATOM   1535  CA  PHE A 114      10.813  14.580  14.790  1.00 87.58           C
ATOM   1536  C   PHE A 114       9.676  15.294  15.523  1.00 87.58           C
ATOM   1537  O   PHE A 114       9.193  14.812  16.547  1.00 87.58           O
ATOM   1538  HA  PHE A 114      11.623  15.286  14.603  1.00 87.58           H
ATOM   1539  CB  PHE A 114      10.261  13.946  13.512  1.00 87.58           C
ATOM   1540 1HB  PHE A 114       9.403  13.324  13.769  1.00 87.58           H
ATOM   1541 2HB  PHE A 114       9.897  14.735  12.854  1.00 87.58           H
ATOM   1542  CG  PHE A 114      11.278  13.095  12.749  1.00 87.58           C
ATOM   1543  CD1 PHE A 114      12.228  13.696  11.983  1.00 87.58           C
ATOM   1544  HD1 PHE A 114      12.264  14.783  11.912  1.00 87.58           H
ATOM   1545  CD2 PHE A 114      11.234  11.739  12.838  1.00 87.58           C
ATOM   1546  HD2 PHE A 114      10.473  11.258  13.452  1.00 87.58           H
ATOM   1547  CE1 PHE A 114      13.172  12.906  11.275  1.00 87.58           C
ATOM   1548  HE1 PHE A 114      13.933  13.387  10.660  1.00 87.58           H
ATOM   1549  CE2 PHE A 114      12.178  10.949  12.130  1.00 87.58           C
ATOM   1550  HE2 PHE A 114      12.142   9.862  12.201  1.00 87.58           H
ATOM   1551  CZ  PHE A 114      13.128  11.550  11.363  1.00 87.58           C
ATOM   1552  HZ  PHE A 114      13.853  10.944  10.820  1.00 87.58           H
ATOM   1553  HN  PHE A 114      10.754  12.714  15.714  1.00 87.58           H
ATOM   1554  N   GLN A 115       9.281  16.433  14.972  1.00 80.57           N
ATOM   1555  CA  GLN A 115       8.230  17.232  15.576  1.00 80.57           C
ATOM   1556  C   GLN A 115       6.870  16.559  15.376  1.00 80.57           C
ATOM   1557  O   GLN A 115       6.729  15.676  14.532  1.00 80.57           O
ATOM   1558  HA  GLN A 115       8.470  17.272  16.639  1.00 80.57           H
ATOM   1559  CB  GLN A 115       8.227  18.653  15.009  1.00 80.57           C
ATOM   1560 1HB  GLN A 115       8.147  18.615  13.923  1.00 80.57           H
ATOM   1561 2HB  GLN A 115       7.352  19.192  15.374  1.00 80.57           H
ATOM   1562  CG  GLN A 115       9.498  19.405  15.407  1.00 80.57           C
ATOM   1563 1HG  GLN A 115       9.614  19.383  16.491  1.00 80.57           H
ATOM   1564 2HG  GLN A 115      10.369  18.904  14.984  1.00 80.57           H
ATOM   1565  CD  GLN A 115       9.452  20.855  14.923  1.00 80.57           C
ATOM   1566  OE1 GLN A 115       8.577  21.260  14.175  1.00 80.57           O
ATOM   1567  NE2 GLN A 115      10.441  21.613  15.389  1.00 80.57           N
ATOM   1568 1HE2 GLN A 115      11.128  21.219  16.000  1.00 80.57           H
ATOM   1569 2HE2 GLN A 115      10.497  22.577  15.129  1.00 80.57           H
ATOM   1570  HN  GLN A 115       9.667  16.809  14.129  1.00 80.57           H
ATOM   1571  N   THR A 116       5.904  17.003  16.167  1.00 86.74           N
ATOM   1572  CA  THR A 116       4.565  16.442  16.100  1.00 86.74           C
ATOM   1573  C   THR A 116       3.983  16.618  14.696  1.00 86.74           C
ATOM   1574  O   THR A 116       3.327  15.717  14.175  1.00 86.74           O
ATOM   1575  HA  THR A 116       4.631  15.371  16.287  1.00 86.74           H
ATOM   1576  CB  THR A 116       3.722  17.100  17.194  1.00 86.74           C
ATOM   1577  HB  THR A 116       3.477  18.129  16.930  1.00 86.74           H
ATOM   1578  OG1 THR A 116       4.499  16.937  18.377  1.00 86.74           O
ATOM   1579  HG1 THR A 116       4.169  17.555  19.091  1.00 86.74           H
ATOM   1580  CG2 THR A 116       2.434  16.328  17.485  1.00 86.74           C
ATOM   1581 1HG2 THR A 116       2.682  15.318  17.813  1.00 86.74           H
ATOM   1582 2HG2 THR A 116       1.829  16.276  16.579  1.00 86.74           H
ATOM   1583 3HG2 THR A 116       1.873  16.837  18.268  1.00 86.74           H
ATOM   1584  HN  THR A 116       6.024  17.730  16.843  1.00 86.74           H
ATOM   1585  N   PHE A 117       4.245  17.784  14.123  1.00 89.83           N
ATOM   1586  CA  PHE A 117       3.746  18.093  12.794  1.00 89.83           C
ATOM   1587  C   PHE A 117       4.169  17.022  11.787  1.00 89.83           C
ATOM   1588  O   PHE A 117       3.361  16.576  10.973  1.00 89.83           O
ATOM   1589  HA  PHE A 117       2.659  18.122  12.855  1.00 89.83           H
ATOM   1590  CB  PHE A 117       4.363  19.432  12.385  1.00 89.83           C
ATOM   1591 1HB  PHE A 117       4.063  20.194  13.105  1.00 89.83           H
ATOM   1592 2HB  PHE A 117       5.449  19.352  12.440  1.00 89.83           H
ATOM   1593  CG  PHE A 117       3.971  19.895  10.980  1.00 89.83           C
ATOM   1594  CD1 PHE A 117       4.872  19.822   9.964  1.00 89.83           C
ATOM   1595  HD1 PHE A 117       5.874  19.434  10.150  1.00 89.83           H
ATOM   1596  CD2 PHE A 117       2.722  20.379  10.748  1.00 89.83           C
ATOM   1597  HD2 PHE A 117       2.000  20.438  11.562  1.00 89.83           H
ATOM   1598  CE1 PHE A 117       4.508  20.252   8.661  1.00 89.83           C
ATOM   1599  HE1 PHE A 117       5.230  20.193   7.846  1.00 89.83           H
ATOM   1600  CE2 PHE A 117       2.358  20.809   9.444  1.00 89.83           C
ATOM   1601  HE2 PHE A 117       1.357  21.197   9.258  1.00 89.83           H
ATOM   1602  CZ  PHE A 117       3.259  20.736   8.428  1.00 89.83           C
ATOM   1603  HZ  PHE A 117       2.979  21.065   7.428  1.00 89.83           H
ATOM   1604  HN  PHE A 117       4.786  18.508  14.551  1.00 89.83           H
ATOM   1605  N   MET A 118       5.434  16.639  11.874  1.00 87.94           N
ATOM   1606  CA  MET A 118       5.988  15.666  10.947  1.00 87.94           C
ATOM   1607  C   MET A 118       5.349  14.291  11.149  1.00 87.94           C
ATOM   1608  O   MET A 118       5.208  13.523  10.199  1.00 87.94           O
ATOM   1609  HA  MET A 118       5.751  16.042   9.952  1.00 87.94           H
ATOM   1610  CB  MET A 118       7.500  15.563  11.158  1.00 87.94           C
ATOM   1611 1HB  MET A 118       7.906  16.548  11.391  1.00 87.94           H
ATOM   1612 2HB  MET A 118       7.709  14.922  12.014  1.00 87.94           H
ATOM   1613  CG  MET A 118       8.190  15.002   9.913  1.00 87.94           C
ATOM   1614 1HG  MET A 118       9.267  14.952  10.075  1.00 87.94           H
ATOM   1615 2HG  MET A 118       7.848  13.985   9.725  1.00 87.94           H
ATOM   1616  SD  MET A 118       7.834  16.035   8.500  1.00 87.94           S
ATOM   1617  CE  MET A 118       9.465  16.153   7.785  1.00 87.94           C
ATOM   1618 1HE  MET A 118      10.146  16.607   8.505  1.00 87.94           H
ATOM   1619 2HE  MET A 118       9.822  15.156   7.526  1.00 87.94           H
ATOM   1620 3HE  MET A 118       9.424  16.768   6.886  1.00 87.94           H
ATOM   1621  HN  MET A 118       6.076  16.980  12.561  1.00 87.94           H
ATOM   1622  N   CYS A 119       4.981  14.022  12.393  1.00 92.59           N
ATOM   1623  CA  CYS A 119       4.284  12.788  12.717  1.00 92.59           C
ATOM   1624  C   CYS A 119       2.962  12.767  11.948  1.00 92.59           C
ATOM   1625  O   CYS A 119       2.619  11.765  11.323  1.00 92.59           O
ATOM   1626  HA  CYS A 119       4.931  11.971  12.398  1.00 92.59           H
ATOM   1627  CB  CYS A 119       4.070  12.639  14.225  1.00 92.59           C
ATOM   1628 1HB  CYS A 119       5.031  12.537  14.728  1.00 92.59           H
ATOM   1629 2HB  CYS A 119       3.594  13.535  14.623  1.00 92.59           H
ATOM   1630  SG  CYS A 119       3.028  11.174  14.566  1.00 92.59           S
ATOM   1631  HN  CYS A 119       5.150  14.628  13.170  1.00 92.59           H
ATOM   1632  N   LYS A 120       2.254  13.885  12.019  1.00 90.75           N
ATOM   1633  CA  LYS A 120       0.968  14.000  11.354  1.00 90.75           C
ATOM   1634  C   LYS A 120       1.152  13.773   9.852  1.00 90.75           C
ATOM   1635  O   LYS A 120       0.409  13.008   9.241  1.00 90.75           O
ATOM   1636  HA  LYS A 120       0.326  13.212  11.746  1.00 90.75           H
ATOM   1637  CB  LYS A 120       0.305  15.336  11.697  1.00 90.75           C
ATOM   1638 1HB  LYS A 120       1.009  16.150  11.529  1.00 90.75           H
ATOM   1639 2HB  LYS A 120      -0.543  15.506  11.034  1.00 90.75           H
ATOM   1640  CG  LYS A 120      -0.167  15.356  13.153  1.00 90.75           C
ATOM   1641 1HG  LYS A 120      -0.903  14.568  13.311  1.00 90.75           H
ATOM   1642 2HG  LYS A 120       0.673  15.144  13.814  1.00 90.75           H
ATOM   1643  CD  LYS A 120      -0.778  16.712  13.512  1.00 90.75           C
ATOM   1644 1HD  LYS A 120      -0.024  17.493  13.412  1.00 90.75           H
ATOM   1645 2HD  LYS A 120      -1.579  16.951  12.813  1.00 90.75           H
ATOM   1646  CE  LYS A 120      -1.325  16.705  14.941  1.00 90.75           C
ATOM   1647 1HE  LYS A 120      -0.611  16.222  15.608  1.00 90.75           H
ATOM   1648 2HE  LYS A 120      -1.450  17.729  15.294  1.00 90.75           H
ATOM   1649  NZ  LYS A 120      -2.622  15.994  14.995  1.00 90.75           N
ATOM   1650 1HZ  LYS A 120      -3.115  16.253  15.843  1.00 90.75           H
ATOM   1651 2HZ  LYS A 120      -3.182  16.249  14.189  1.00 90.75           H
ATOM   1652 3HZ  LYS A 120      -2.460  14.993  14.991  1.00 90.75           H
ATOM   1653  HN  LYS A 120       2.547  14.701  12.519  1.00 90.75           H
ATOM   1654  N   VAL A 121       2.147  14.453   9.302  1.00 92.88           N
ATOM   1655  CA  VAL A 121       2.367  14.427   7.865  1.00 92.88           C
ATOM   1656  C   VAL A 121       2.702  12.998   7.431  1.00 92.88           C
ATOM   1657  O   VAL A 121       2.112  12.479   6.486  1.00 92.88           O
ATOM   1658  HA  VAL A 121       1.436  14.730   7.385  1.00 92.88           H
ATOM   1659  CB  VAL A 121       3.449  15.438   7.483  1.00 92.88           C
ATOM   1660  HB  VAL A 121       4.326  15.240   8.100  1.00 92.88           H
ATOM   1661  CG1 VAL A 121       3.860  15.273   6.018  1.00 92.88           C
ATOM   1662 1HG1 VAL A 121       4.250  14.267   5.861  1.00 92.88           H
ATOM   1663 2HG1 VAL A 121       2.993  15.431   5.378  1.00 92.88           H
ATOM   1664 3HG1 VAL A 121       4.631  16.004   5.773  1.00 92.88           H
ATOM   1665  CG2 VAL A 121       2.988  16.869   7.765  1.00 92.88           C
ATOM   1666 1HG2 VAL A 121       2.090  17.082   7.185  1.00 92.88           H
ATOM   1667 2HG2 VAL A 121       2.768  16.977   8.828  1.00 92.88           H
ATOM   1668 3HG2 VAL A 121       3.776  17.567   7.484  1.00 92.88           H
ATOM   1669  HN  VAL A 121       2.795  15.013   9.818  1.00 92.88           H
ATOM   1670  N   VAL A 122       3.649  12.404   8.143  1.00 92.03           N
ATOM   1671  CA  VAL A 122       4.200  11.124   7.734  1.00 92.03           C
ATOM   1672  C   VAL A 122       3.101  10.061   7.783  1.00 92.03           C
ATOM   1673  O   VAL A 122       2.962   9.263   6.857  1.00 92.03           O
ATOM   1674  HA  VAL A 122       4.542  11.227   6.704  1.00 92.03           H
ATOM   1675  CB  VAL A 122       5.410  10.774   8.602  1.00 92.03           C
ATOM   1676  HB  VAL A 122       5.110  10.861   9.647  1.00 92.03           H
ATOM   1677  CG1 VAL A 122       5.859   9.331   8.361  1.00 92.03           C
ATOM   1678 1HG1 VAL A 122       5.044   8.651   8.607  1.00 92.03           H
ATOM   1679 2HG1 VAL A 122       6.133   9.206   7.314  1.00 92.03           H
ATOM   1680 3HG1 VAL A 122       6.721   9.109   8.991  1.00 92.03           H
ATOM   1681  CG2 VAL A 122       6.560  11.754   8.361  1.00 92.03           C
ATOM   1682 1HG2 VAL A 122       6.859  11.713   7.314  1.00 92.03           H
ATOM   1683 2HG2 VAL A 122       6.234  12.765   8.607  1.00 92.03           H
ATOM   1684 3HG2 VAL A 122       7.407  11.482   8.991  1.00 92.03           H
ATOM   1685  HN  VAL A 122       4.037  12.783   8.983  1.00 92.03           H
ATOM   1686  N   ASN A 123       2.349  10.084   8.874  1.00 90.71           N
ATOM   1687  CA  ASN A 123       1.266   9.132   9.056  1.00 90.71           C
ATOM   1688  C   ASN A 123       0.221   9.339   7.958  1.00 90.71           C
ATOM   1689  O   ASN A 123      -0.276   8.374   7.379  1.00 90.71           O
ATOM   1690  HA  ASN A 123       1.736   8.150   9.004  1.00 90.71           H
ATOM   1691  CB  ASN A 123       0.578   9.333  10.407  1.00 90.71           C
ATOM   1692 1HB  ASN A 123       0.762  10.345  10.766  1.00 90.71           H
ATOM   1693 2HB  ASN A 123      -0.501   9.227  10.289  1.00 90.71           H
ATOM   1694  CG  ASN A 123       1.085   8.320  11.437  1.00 90.71           C
ATOM   1695  OD1 ASN A 123       1.741   7.344  11.114  1.00 90.71           O
ATOM   1696  ND2 ASN A 123       0.745   8.607  12.690  1.00 90.71           N
ATOM   1697 1HD2 ASN A 123       0.204   9.425  12.887  1.00 90.71           H
ATOM   1698 2HD2 ASN A 123       1.029   8.005  13.436  1.00 90.71           H
ATOM   1699  HN  ASN A 123       2.469  10.735   9.623  1.00 90.71           H
ATOM   1700  N   SER A 124      -0.082  10.603   7.703  1.00 91.99           N
ATOM   1701  CA  SER A 124      -1.121  10.947   6.748  1.00 91.99           C
ATOM   1702  C   SER A 124      -0.698  10.522   5.340  1.00 91.99           C
ATOM   1703  O   SER A 124      -1.491   9.946   4.597  1.00 91.99           O
ATOM   1704  HA  SER A 124      -2.002  10.390   7.067  1.00 91.99           H
ATOM   1705  CB  SER A 124      -1.426  12.445   6.781  1.00 91.99           C
ATOM   1706 1HB  SER A 124      -0.542  13.002   6.470  1.00 91.99           H
ATOM   1707 2HB  SER A 124      -2.214  12.671   6.062  1.00 91.99           H
ATOM   1708  OG  SER A 124      -1.828  12.880   8.077  1.00 91.99           O
ATOM   1709  HG  SER A 124      -1.132  13.482   8.468  1.00 91.99           H
ATOM   1710  HN  SER A 124       0.369  11.384   8.137  1.00 91.99           H
ATOM   1711  N   MET A 125       0.551  10.823   5.016  1.00 86.85           N
ATOM   1712  CA  MET A 125       1.085  10.489   3.706  1.00 86.85           C
ATOM   1713  C   MET A 125       1.018   8.982   3.455  1.00 86.85           C
ATOM   1714  O   MET A 125       0.576   8.545   2.394  1.00 86.85           O
ATOM   1715  HA  MET A 125       0.453  11.012   2.989  1.00 86.85           H
ATOM   1716  CB  MET A 125       2.539  10.958   3.613  1.00 86.85           C
ATOM   1717 1HB  MET A 125       3.060  10.724   4.541  1.00 86.85           H
ATOM   1718 2HB  MET A 125       3.049  10.418   2.816  1.00 86.85           H
ATOM   1719  CG  MET A 125       2.613  12.463   3.346  1.00 86.85           C
ATOM   1720 1HG  MET A 125       2.026  12.713   2.462  1.00 86.85           H
ATOM   1721 2HG  MET A 125       2.179  13.011   4.182  1.00 86.85           H
ATOM   1722  SD  MET A 125       4.312  12.958   3.109  1.00 86.85           S
ATOM   1723  CE  MET A 125       4.625  12.234   1.508  1.00 86.85           C
ATOM   1724 1HE  MET A 125       4.481  11.154   1.562  1.00 86.85           H
ATOM   1725 2HE  MET A 125       3.935  12.655   0.777  1.00 86.85           H
ATOM   1726 3HE  MET A 125       5.650  12.449   1.206  1.00 86.85           H
ATOM   1727  HN  MET A 125       1.192  11.286   5.628  1.00 86.85           H
ATOM   1728  N   TYR A 126       1.464   8.228   4.450  1.00 89.58           N
ATOM   1729  CA  TYR A 126       1.495   6.780   4.335  1.00 89.58           C
ATOM   1730  C   TYR A 126       0.108   6.227   3.999  1.00 89.58           C
ATOM   1731  O   TYR A 126      -0.037   5.420   3.083  1.00 89.58           O
ATOM   1732  HA  TYR A 126       2.185   6.520   3.533  1.00 89.58           H
ATOM   1733  CB  TYR A 126       1.920   6.257   5.709  1.00 89.58           C
ATOM   1734 1HB  TYR A 126       2.966   6.515   5.876  1.00 89.58           H
ATOM   1735 2HB  TYR A 126       1.339   6.768   6.477  1.00 89.58           H
ATOM   1736  CG  TYR A 126       1.748   4.746   5.881  1.00 89.58           C
ATOM   1737  CD1 TYR A 126       0.671   4.250   6.585  1.00 89.58           C
ATOM   1738  HD1 TYR A 126      -0.058   4.935   7.020  1.00 89.58           H
ATOM   1739  CD2 TYR A 126       2.671   3.880   5.330  1.00 89.58           C
ATOM   1740  HD2 TYR A 126       3.523   4.272   4.774  1.00 89.58           H
ATOM   1741  CE1 TYR A 126       0.509   2.829   6.747  1.00 89.58           C
ATOM   1742  HE1 TYR A 126      -0.337   2.423   7.301  1.00 89.58           H
ATOM   1743  CE2 TYR A 126       2.510   2.459   5.492  1.00 89.58           C
ATOM   1744  HE2 TYR A 126       3.231   1.763   5.063  1.00 89.58           H
ATOM   1745  CZ  TYR A 126       1.436   2.003   6.192  1.00 89.58           C
ATOM   1746  OH  TYR A 126       1.284   0.660   6.345  1.00 89.58           O
ATOM   1747  HH  TYR A 126       0.480   0.469   6.908  1.00 89.58           H
ATOM   1748  HN  TYR A 126       1.799   8.590   5.319  1.00 89.58           H
ATOM   1749  N   LYS A 127      -0.876   6.683   4.760  1.00 87.36           N
ATOM   1750  CA  LYS A 127      -2.211   6.114   4.678  1.00 87.36           C
ATOM   1751  C   LYS A 127      -2.851   6.517   3.348  1.00 87.36           C
ATOM   1752  O   LYS A 127      -3.498   5.701   2.694  1.00 87.36           O
ATOM   1753  HA  LYS A 127      -2.105   5.030   4.696  1.00 87.36           H
ATOM   1754  CB  LYS A 127      -3.037   6.509   5.903  1.00 87.36           C
ATOM   1755 1HB  LYS A 127      -2.456   6.340   6.809  1.00 87.36           H
ATOM   1756 2HB  LYS A 127      -3.265   7.574   5.865  1.00 87.36           H
ATOM   1757  CG  LYS A 127      -4.338   5.706   5.969  1.00 87.36           C
ATOM   1758 1HG  LYS A 127      -5.027   6.059   5.202  1.00 87.36           H
ATOM   1759 2HG  LYS A 127      -4.133   4.657   5.754  1.00 87.36           H
ATOM   1760  CD  LYS A 127      -4.991   5.832   7.347  1.00 87.36           C
ATOM   1761 1HD  LYS A 127      -4.363   5.351   8.097  1.00 87.36           H
ATOM   1762 2HD  LYS A 127      -5.068   6.884   7.622  1.00 87.36           H
ATOM   1763  CE  LYS A 127      -6.382   5.194   7.355  1.00 87.36           C
ATOM   1764 1HE  LYS A 127      -6.936   5.505   6.469  1.00 87.36           H
ATOM   1765 2HE  LYS A 127      -6.291   4.109   7.309  1.00 87.36           H
ATOM   1766  NZ  LYS A 127      -7.125   5.585   8.574  1.00 87.36           N
ATOM   1767 1HZ  LYS A 127      -8.082   5.259   8.505  1.00 87.36           H
ATOM   1768 2HZ  LYS A 127      -6.683   5.169   9.386  1.00 87.36           H
ATOM   1769 3HZ  LYS A 127      -7.117   6.595   8.665  1.00 87.36           H
ATOM   1770  HN  LYS A 127      -0.773   7.426   5.422  1.00 87.36           H
ATOM   1771  N   MET A 128      -2.648   7.776   2.988  1.00 88.06           N
ATOM   1772  CA  MET A 128      -3.200   8.298   1.749  1.00 88.06           C
ATOM   1773  C   MET A 128      -2.675   7.517   0.543  1.00 88.06           C
ATOM   1774  O   MET A 128      -3.441   7.153  -0.348  1.00 88.06           O
ATOM   1775  HA  MET A 128      -4.279   8.169   1.832  1.00 88.06           H
ATOM   1776  CB  MET A 128      -2.825   9.774   1.605  1.00 88.06           C
ATOM   1777 1HB  MET A 128      -3.158  10.325   2.484  1.00 88.06           H
ATOM   1778 2HB  MET A 128      -1.740   9.874   1.557  1.00 88.06           H
ATOM   1779  CG  MET A 128      -3.454  10.379   0.348  1.00 88.06           C
ATOM   1780 1HG  MET A 128      -3.116   9.836  -0.535  1.00 88.06           H
ATOM   1781 2HG  MET A 128      -4.538  10.278   0.389  1.00 88.06           H
ATOM   1782  SD  MET A 128      -3.007  12.102   0.211  1.00 88.06           S
ATOM   1783  CE  MET A 128      -1.283  11.942  -0.223  1.00 88.06           C
ATOM   1784 1HE  MET A 128      -0.757  11.409   0.569  1.00 88.06           H
ATOM   1785 2HE  MET A 128      -1.194  11.386  -1.157  1.00 88.06           H
ATOM   1786 3HE  MET A 128      -0.846  12.933  -0.348  1.00 88.06           H
ATOM   1787  HN  MET A 128      -2.119   8.433   3.524  1.00 88.06           H
ATOM   1788  N   ASN A 129      -1.371   7.282   0.552  1.00 85.93           N
ATOM   1789  CA  ASN A 129      -0.717   6.644  -0.578  1.00 85.93           C
ATOM   1790  C   ASN A 129      -1.054   5.152  -0.581  1.00 85.93           C
ATOM   1791  O   ASN A 129      -1.140   4.534  -1.640  1.00 85.93           O
ATOM   1792  HA  ASN A 129      -1.099   7.160  -1.458  1.00 85.93           H
ATOM   1793  CB  ASN A 129       0.804   6.785  -0.485  1.00 85.93           C
ATOM   1794 1HB  ASN A 129       1.144   6.459   0.498  1.00 85.93           H
ATOM   1795 2HB  ASN A 129       1.278   6.134  -1.219  1.00 85.93           H
ATOM   1796  CG  ASN A 129       1.236   8.233  -0.726  1.00 85.93           C
ATOM   1797  OD1 ASN A 129       0.799   8.892  -1.655  1.00 85.93           O
ATOM   1798  ND2 ASN A 129       2.117   8.690   0.160  1.00 85.93           N
ATOM   1799 1HD2 ASN A 129       2.435   8.096   0.900  1.00 85.93           H
ATOM   1800 2HD2 ASN A 129       2.460   9.626   0.087  1.00 85.93           H
ATOM   1801  HN  ASN A 129      -0.765   7.520   1.312  1.00 85.93           H
ATOM   1802  N   PHE A 130      -1.235   4.617   0.618  1.00 89.13           N
ATOM   1803  CA  PHE A 130      -1.642   3.229   0.764  1.00 89.13           C
ATOM   1804  C   PHE A 130      -2.907   2.941  -0.046  1.00 89.13           C
ATOM   1805  O   PHE A 130      -2.934   2.012  -0.853  1.00 89.13           O
ATOM   1806  HA  PHE A 130      -0.825   2.612   0.391  1.00 89.13           H
ATOM   1807  CB  PHE A 130      -1.938   3.004   2.248  1.00 89.13           C
ATOM   1808 1HB  PHE A 130      -1.011   3.106   2.813  1.00 89.13           H
ATOM   1809 2HB  PHE A 130      -2.612   3.787   2.596  1.00 89.13           H
ATOM   1810  CG  PHE A 130      -2.560   1.641   2.558  1.00 89.13           C
ATOM   1811  CD1 PHE A 130      -3.903   1.532   2.742  1.00 89.13           C
ATOM   1812  HD1 PHE A 130      -4.536   2.416   2.669  1.00 89.13           H
ATOM   1813  CD2 PHE A 130      -1.769   0.538   2.650  1.00 89.13           C
ATOM   1814  HD2 PHE A 130      -0.693   0.625   2.502  1.00 89.13           H
ATOM   1815  CE1 PHE A 130      -4.480   0.267   3.031  1.00 89.13           C
ATOM   1816  HE1 PHE A 130      -5.556   0.179   3.178  1.00 89.13           H
ATOM   1817  CE2 PHE A 130      -2.346  -0.727   2.938  1.00 89.13           C
ATOM   1818  HE2 PHE A 130      -1.712  -1.611   3.011  1.00 89.13           H
ATOM   1819  CZ  PHE A 130      -3.689  -0.836   3.122  1.00 89.13           C
ATOM   1820  HZ  PHE A 130      -4.132  -1.807   3.343  1.00 89.13           H
ATOM   1821  HN  PHE A 130      -1.110   5.113   1.477  1.00 89.13           H
ATOM   1822  N   TYR A 131      -3.925   3.753   0.196  1.00 93.16           N
ATOM   1823  CA  TYR A 131      -5.196   3.585  -0.487  1.00 93.16           C
ATOM   1824  C   TYR A 131      -5.060   3.881  -1.981  1.00 93.16           C
ATOM   1825  O   TYR A 131      -5.620   3.168  -2.813  1.00 93.16           O
ATOM   1826  HA  TYR A 131      -5.514   2.550  -0.356  1.00 93.16           H
ATOM   1827  CB  TYR A 131      -6.149   4.606   0.138  1.00 93.16           C
ATOM   1828 1HB  TYR A 131      -5.624   5.554   0.255  1.00 93.16           H
ATOM   1829 2HB  TYR A 131      -6.977   4.783  -0.548  1.00 93.16           H
ATOM   1830  CG  TYR A 131      -6.713   4.182   1.496  1.00 93.16           C
ATOM   1831  CD1 TYR A 131      -7.391   2.986   1.618  1.00 93.16           C
ATOM   1832  HD1 TYR A 131      -7.525   2.344   0.748  1.00 93.16           H
ATOM   1833  CD2 TYR A 131      -6.543   4.995   2.598  1.00 93.16           C
ATOM   1834  HD2 TYR A 131      -6.007   5.939   2.501  1.00 93.16           H
ATOM   1835  CE1 TYR A 131      -7.922   2.587   2.896  1.00 93.16           C
ATOM   1836  HE1 TYR A 131      -8.459   1.645   3.007  1.00 93.16           H
ATOM   1837  CE2 TYR A 131      -7.074   4.596   3.876  1.00 93.16           C
ATOM   1838  HE2 TYR A 131      -6.947   5.228   4.754  1.00 93.16           H
ATOM   1839  CZ  TYR A 131      -7.737   3.411   3.962  1.00 93.16           C
ATOM   1840  OH  TYR A 131      -8.238   3.034   5.168  1.00 93.16           O
ATOM   1841  HH  TYR A 131      -8.415   3.841   5.732  1.00 93.16           H
ATOM   1842  HN  TYR A 131      -3.891   4.514   0.844  1.00 93.16           H
ATOM   1843  N   SER A 132      -4.311   4.933  -2.278  1.00 92.54           N
ATOM   1844  CA  SER A 132      -4.169   5.387  -3.651  1.00 92.54           C
ATOM   1845  C   SER A 132      -3.573   4.272  -4.512  1.00 92.54           C
ATOM   1846  O   SER A 132      -4.047   4.016  -5.618  1.00 92.54           O
ATOM   1847  HA  SER A 132      -5.179   5.628  -3.981  1.00 92.54           H
ATOM   1848  CB  SER A 132      -3.295   6.641  -3.728  1.00 92.54           C
ATOM   1849 1HB  SER A 132      -2.302   6.416  -3.339  1.00 92.54           H
ATOM   1850 2HB  SER A 132      -3.171   6.933  -4.771  1.00 92.54           H
ATOM   1851  OG  SER A 132      -3.856   7.728  -2.996  1.00 92.54           O
ATOM   1852  HG  SER A 132      -3.471   7.753  -2.073  1.00 92.54           H
ATOM   1853  HN  SER A 132      -3.808   5.470  -1.601  1.00 92.54           H
ATOM   1854  N   CYS A 133      -2.542   3.638  -3.972  1.00 92.23           N
ATOM   1855  CA  CYS A 133      -1.829   2.607  -4.708  1.00 92.23           C
ATOM   1856  C   CYS A 133      -2.816   1.487  -5.044  1.00 92.23           C
ATOM   1857  O   CYS A 133      -2.928   1.079  -6.199  1.00 92.23           O
ATOM   1858  HA  CYS A 133      -1.451   3.076  -5.616  1.00 92.23           H
ATOM   1859  CB  CYS A 133      -0.621   2.087  -3.926  1.00 92.23           C
ATOM   1860 1HB  CYS A 133      -0.920   1.822  -2.912  1.00 92.23           H
ATOM   1861 2HB  CYS A 133      -0.238   1.180  -4.393  1.00 92.23           H
ATOM   1862  SG  CYS A 133       0.689   3.364  -3.877  1.00 92.23           S
ATOM   1863  HG  CYS A 133       0.167   4.060  -2.871  1.00 92.23           H
ATOM   1864  HN  CYS A 133      -2.194   3.818  -3.052  1.00 92.23           H
ATOM   1865  N   VAL A 134      -3.507   1.022  -4.014  1.00 90.22           N
ATOM   1866  CA  VAL A 134      -4.324  -0.174  -4.139  1.00 90.22           C
ATOM   1867  C   VAL A 134      -5.507   0.117  -5.065  1.00 90.22           C
ATOM   1868  O   VAL A 134      -5.907  -0.738  -5.853  1.00 90.22           O
ATOM   1869  HA  VAL A 134      -3.706  -0.948  -4.593  1.00 90.22           H
ATOM   1870  CB  VAL A 134      -4.754  -0.661  -2.754  1.00 90.22           C
ATOM   1871  HB  VAL A 134      -5.368   0.117  -2.301  1.00 90.22           H
ATOM   1872  CG1 VAL A 134      -5.604  -1.929  -2.859  1.00 90.22           C
ATOM   1873 1HG1 VAL A 134      -6.497  -1.720  -3.449  1.00 90.22           H
ATOM   1874 2HG1 VAL A 134      -5.025  -2.716  -3.342  1.00 90.22           H
ATOM   1875 3HG1 VAL A 134      -5.896  -2.254  -1.860  1.00 90.22           H
ATOM   1876  CG2 VAL A 134      -3.540  -0.888  -1.851  1.00 90.22           C
ATOM   1877 1HG2 VAL A 134      -2.889  -1.639  -2.299  1.00 90.22           H
ATOM   1878 2HG2 VAL A 134      -2.991   0.047  -1.738  1.00 90.22           H
ATOM   1879 3HG2 VAL A 134      -3.874  -1.234  -0.873  1.00 90.22           H
ATOM   1880  HN  VAL A 134      -3.515   1.446  -3.108  1.00 90.22           H
ATOM   1881  N   LEU A 135      -6.033   1.326  -4.938  1.00 93.85           N
ATOM   1882  CA  LEU A 135      -7.170   1.736  -5.744  1.00 93.85           C
ATOM   1883  C   LEU A 135      -6.736   1.860  -7.206  1.00 93.85           C
ATOM   1884  O   LEU A 135      -7.509   1.561  -8.114  1.00 93.85           O
ATOM   1885  HA  LEU A 135      -7.922   0.949  -5.673  1.00 93.85           H
ATOM   1886  CB  LEU A 135      -7.796   3.012  -5.178  1.00 93.85           C
ATOM   1887 1HB  LEU A 135      -7.008   3.755  -5.052  1.00 93.85           H
ATOM   1888 2HB  LEU A 135      -8.493   3.410  -5.916  1.00 93.85           H
ATOM   1889  CG  LEU A 135      -8.536   2.864  -3.847  1.00 93.85           C
ATOM   1890  HG  LEU A 135      -7.849   2.430  -3.121  1.00 93.85           H
ATOM   1891  CD1 LEU A 135      -8.966   4.228  -3.304  1.00 93.85           C
ATOM   1892 1HD1 LEU A 135      -8.086   4.850  -3.146  1.00 93.85           H
ATOM   1893 2HD1 LEU A 135      -9.630   4.712  -4.020  1.00 93.85           H
ATOM   1894 3HD1 LEU A 135      -9.490   4.093  -2.357  1.00 93.85           H
ATOM   1895  CD2 LEU A 135      -9.718   1.902  -3.982  1.00 93.85           C
ATOM   1896 1HD2 LEU A 135     -10.415   2.284  -4.728  1.00 93.85           H
ATOM   1897 2HD2 LEU A 135      -9.356   0.921  -4.292  1.00 93.85           H
ATOM   1898 3HD2 LEU A 135     -10.227   1.814  -3.022  1.00 93.85           H
ATOM   1899  HN  LEU A 135      -5.696   2.019  -4.300  1.00 93.85           H
ATOM   1900  N   LEU A 136      -5.500   2.301  -7.387  1.00 94.06           N
ATOM   1901  CA  LEU A 136      -4.951   2.461  -8.723  1.00 94.06           C
ATOM   1902  C   LEU A 136      -4.747   1.082  -9.354  1.00 94.06           C
ATOM   1903  O   LEU A 136      -5.052   0.882 -10.528  1.00 94.06           O
ATOM   1904  HA  LEU A 136      -5.685   3.007  -9.315  1.00 94.06           H
ATOM   1905  CB  LEU A 136      -3.680   3.313  -8.681  1.00 94.06           C
ATOM   1906 1HB  LEU A 136      -3.062   2.968  -7.852  1.00 94.06           H
ATOM   1907 2HB  LEU A 136      -3.116   3.132  -9.596  1.00 94.06           H
ATOM   1908  CG  LEU A 136      -3.888   4.821  -8.533  1.00 94.06           C
ATOM   1909  HG  LEU A 136      -4.584   4.991  -7.711  1.00 94.06           H
ATOM   1910  CD1 LEU A 136      -2.578   5.522  -8.169  1.00 94.06           C
ATOM   1911 1HD1 LEU A 136      -2.205   5.126  -7.224  1.00 94.06           H
ATOM   1912 2HD1 LEU A 136      -1.842   5.346  -8.953  1.00 94.06           H
ATOM   1913 3HD1 LEU A 136      -2.755   6.593  -8.069  1.00 94.06           H
ATOM   1914  CD2 LEU A 136      -4.524   5.413  -9.792  1.00 94.06           C
ATOM   1915 1HD2 LEU A 136      -3.873   5.233 -10.647  1.00 94.06           H
ATOM   1916 2HD2 LEU A 136      -5.492   4.942  -9.966  1.00 94.06           H
ATOM   1917 3HD2 LEU A 136      -4.661   6.487  -9.660  1.00 94.06           H
ATOM   1918  HN  LEU A 136      -4.879   2.547  -6.643  1.00 94.06           H
ATOM   1919  N   ILE A 137      -4.231   0.167  -8.546  1.00 91.36           N
ATOM   1920  CA  ILE A 137      -4.003  -1.192  -9.004  1.00 91.36           C
ATOM   1921  C   ILE A 137      -5.330  -1.804  -9.456  1.00 91.36           C
ATOM   1922  O   ILE A 137      -5.387  -2.491 -10.475  1.00 91.36           O
ATOM   1923  HA  ILE A 137      -3.336  -1.139  -9.865  1.00 91.36           H
ATOM   1924  CB  ILE A 137      -3.285  -2.008  -7.927  1.00 91.36           C
ATOM   1925  HB  ILE A 137      -3.786  -1.830  -6.975  1.00 91.36           H
ATOM   1926  CG1 ILE A 137      -1.834  -1.549  -7.767  1.00 91.36           C
ATOM   1927 1HG1 ILE A 137      -1.250  -1.873  -8.628  1.00 91.36           H
ATOM   1928 2HG1 ILE A 137      -1.794  -0.460  -7.746  1.00 91.36           H
ATOM   1929  CG2 ILE A 137      -3.384  -3.507  -8.216  1.00 91.36           C
ATOM   1930 1HG2 ILE A 137      -4.432  -3.804  -8.240  1.00 91.36           H
ATOM   1931 2HG2 ILE A 137      -2.924  -3.721  -9.181  1.00 91.36           H
ATOM   1932 3HG2 ILE A 137      -2.866  -4.063  -7.435  1.00 91.36           H
ATOM   1933  CD1 ILE A 137      -1.219  -2.112  -6.484  1.00 91.36           C
ATOM   1934 1HD1 ILE A 137      -1.792  -1.766  -5.624  1.00 91.36           H
ATOM   1935 2HD1 ILE A 137      -1.240  -3.202  -6.520  1.00 91.36           H
ATOM   1936 3HD1 ILE A 137      -0.188  -1.771  -6.395  1.00 91.36           H
ATOM   1937  HN  ILE A 137      -3.972   0.342  -7.596  1.00 91.36           H
ATOM   1938  N   MET A 138      -6.366  -1.532  -8.676  1.00 91.07           N
ATOM   1939  CA  MET A 138      -7.699  -2.005  -9.010  1.00 91.07           C
ATOM   1940  C   MET A 138      -8.154  -1.452 -10.363  1.00 91.07           C
ATOM   1941  O   MET A 138      -8.687  -2.189 -11.191  1.00 91.07           O
ATOM   1942  HA  MET A 138      -7.621  -3.091  -9.061  1.00 91.07           H
ATOM   1943  CB  MET A 138      -8.683  -1.568  -7.923  1.00 91.07           C
ATOM   1944 1HB  MET A 138      -8.340  -1.924  -6.952  1.00 91.07           H
ATOM   1945 2HB  MET A 138      -8.713  -0.479  -7.871  1.00 91.07           H
ATOM   1946  CG  MET A 138     -10.086  -2.109  -8.204  1.00 91.07           C
ATOM   1947 1HG  MET A 138     -10.409  -1.806  -9.201  1.00 91.07           H
ATOM   1948 2HG  MET A 138     -10.074  -3.199  -8.191  1.00 91.07           H
ATOM   1949  SD  MET A 138     -11.233  -1.498  -6.981  1.00 91.07           S
ATOM   1950  CE  MET A 138     -11.314   0.219  -7.462  1.00 91.07           C
ATOM   1951 1HE  MET A 138     -10.320   0.662  -7.397  1.00 91.07           H
ATOM   1952 2HE  MET A 138     -11.679   0.293  -8.486  1.00 91.07           H
ATOM   1953 3HE  MET A 138     -11.993   0.752  -6.795  1.00 91.07           H
ATOM   1954  HN  MET A 138      -6.306  -1.000  -7.831  1.00 91.07           H
ATOM   1955  N   CYS A 139      -7.926  -0.160 -10.545  1.00 93.79           N
ATOM   1956  CA  CYS A 139      -8.369   0.515 -11.753  1.00 93.79           C
ATOM   1957  C   CYS A 139      -7.596  -0.066 -12.939  1.00 93.79           C
ATOM   1958  O   CYS A 139      -8.139  -0.198 -14.034  1.00 93.79           O
ATOM   1959  HA  CYS A 139      -9.435   0.314 -11.851  1.00 93.79           H
ATOM   1960  CB  CYS A 139      -8.197   2.032 -11.649  1.00 93.79           C
ATOM   1961 1HB  CYS A 139      -7.201   2.269 -11.275  1.00 93.79           H
ATOM   1962 2HB  CYS A 139      -8.283   2.484 -12.637  1.00 93.79           H
ATOM   1963  SG  CYS A 139      -9.466   2.729 -10.530  1.00 93.79           S
ATOM   1964  HG  CYS A 139      -8.889   2.332  -9.400  1.00 93.79           H
ATOM   1965  HN  CYS A 139      -7.450   0.423  -9.886  1.00 93.79           H
ATOM   1966  N   ILE A 140      -6.339  -0.399 -12.679  1.00 90.43           N
ATOM   1967  CA  ILE A 140      -5.493  -0.985 -13.705  1.00 90.43           C
ATOM   1968  C   ILE A 140      -6.112  -2.302 -14.178  1.00 90.43           C
ATOM   1969  O   ILE A 140      -6.126  -2.590 -15.374  1.00 90.43           O
ATOM   1970  HA  ILE A 140      -5.471  -0.292 -14.546  1.00 90.43           H
ATOM   1971  CB  ILE A 140      -4.057  -1.127 -13.198  1.00 90.43           C
ATOM   1972  HB  ILE A 140      -4.089  -1.550 -12.194  1.00 90.43           H
ATOM   1973  CG1 ILE A 140      -3.376   0.239 -13.091  1.00 90.43           C
ATOM   1974 1HG1 ILE A 140      -3.120   0.600 -14.087  1.00 90.43           H
ATOM   1975 2HG1 ILE A 140      -4.067   0.961 -12.657  1.00 90.43           H
ATOM   1976  CG2 ILE A 140      -3.261  -2.098 -14.072  1.00 90.43           C
ATOM   1977 1HG2 ILE A 140      -3.737  -3.079 -14.052  1.00 90.43           H
ATOM   1978 2HG2 ILE A 140      -3.234  -1.727 -15.096  1.00 90.43           H
ATOM   1979 3HG2 ILE A 140      -2.243  -2.181 -13.689  1.00 90.43           H
ATOM   1980  CD1 ILE A 140      -2.112   0.155 -12.232  1.00 90.43           C
ATOM   1981 1HD1 ILE A 140      -2.375  -0.184 -11.230  1.00 90.43           H
ATOM   1982 2HD1 ILE A 140      -1.413  -0.550 -12.682  1.00 90.43           H
ATOM   1983 3HD1 ILE A 140      -1.647   1.139 -12.173  1.00 90.43           H
ATOM   1984  HN  ILE A 140      -5.900  -0.274 -11.790  1.00 90.43           H
ATOM   1985  N   SER A 141      -6.607  -3.066 -13.216  1.00 89.11           N
ATOM   1986  CA  SER A 141      -7.183  -4.366 -13.514  1.00 89.11           C
ATOM   1987  C   SER A 141      -8.403  -4.202 -14.423  1.00 89.11           C
ATOM   1988  O   SER A 141      -8.601  -4.986 -15.350  1.00 89.11           O
ATOM   1989  HA  SER A 141      -6.396  -4.920 -14.026  1.00 89.11           H
ATOM   1990  CB  SER A 141      -7.573  -5.103 -12.231  1.00 89.11           C
ATOM   1991 1HB  SER A 141      -7.650  -6.171 -12.436  1.00 89.11           H
ATOM   1992 2HB  SER A 141      -6.786  -4.978 -11.488  1.00 89.11           H
ATOM   1993  OG  SER A 141      -8.808  -4.632 -11.700  1.00 89.11           O
ATOM   1994  HG  SER A 141      -8.656  -3.799 -11.168  1.00 89.11           H
ATOM   1995  HN  SER A 141      -6.618  -2.811 -12.249  1.00 89.11           H
ATOM   1996  N   VAL A 142      -9.188  -3.177 -14.127  1.00 90.52           N
ATOM   1997  CA  VAL A 142     -10.388  -2.905 -14.900  1.00 90.52           C
ATOM   1998  C   VAL A 142      -9.991  -2.473 -16.313  1.00 90.52           C
ATOM   1999  O   VAL A 142     -10.609  -2.892 -17.291  1.00 90.52           O
ATOM   2000  HA  VAL A 142     -10.956  -3.833 -14.964  1.00 90.52           H
ATOM   2001  CB  VAL A 142     -11.252  -1.869 -14.178  1.00 90.52           C
ATOM   2002  HB  VAL A 142     -10.661  -0.960 -14.065  1.00 90.52           H
ATOM   2003  CG1 VAL A 142     -12.494  -1.521 -15.002  1.00 90.52           C
ATOM   2004 1HG1 VAL A 142     -12.188  -1.112 -15.965  1.00 90.52           H
ATOM   2005 2HG1 VAL A 142     -13.087  -2.422 -15.161  1.00 90.52           H
ATOM   2006 3HG1 VAL A 142     -13.090  -0.783 -14.466  1.00 90.52           H
ATOM   2007  CG2 VAL A 142     -11.639  -2.356 -12.781  1.00 90.52           C
ATOM   2008 1HG2 VAL A 142     -12.203  -3.285 -12.863  1.00 90.52           H
ATOM   2009 2HG2 VAL A 142     -10.738  -2.529 -12.193  1.00 90.52           H
ATOM   2010 3HG2 VAL A 142     -12.253  -1.601 -12.290  1.00 90.52           H
ATOM   2011  HN  VAL A 142      -9.016  -2.540 -13.375  1.00 90.52           H
ATOM   2012  N   ASP A 143      -8.963  -1.639 -16.376  1.00 85.71           N
ATOM   2013  CA  ASP A 143      -8.499  -1.119 -17.651  1.00 85.71           C
ATOM   2014  C   ASP A 143      -8.037  -2.280 -18.533  1.00 85.71           C
ATOM   2015  O   ASP A 143      -8.323  -2.308 -19.729  1.00 85.71           O
ATOM   2016  HA  ASP A 143      -9.353  -0.589 -18.072  1.00 85.71           H
ATOM   2017  CB  ASP A 143      -7.314  -0.170 -17.459  1.00 85.71           C
ATOM   2018 1HB  ASP A 143      -7.600   0.647 -16.797  1.00 85.71           H
ATOM   2019 2HB  ASP A 143      -6.493  -0.700 -16.976  1.00 85.71           H
ATOM   2020  CG  ASP A 143      -6.843   0.396 -18.801  1.00 85.71           C
ATOM   2021  OD1 ASP A 143      -7.670   1.067 -19.455  1.00 85.71           O
ATOM   2022  OD2 ASP A 143      -5.666   0.145 -19.141  1.00 85.71           O
ATOM   2023  HN  ASP A 143      -8.452  -1.321 -15.578  1.00 85.71           H
ATOM   2024  N   ARG A 144      -7.329  -3.210 -17.909  1.00 74.60           N
ATOM   2025  CA  ARG A 144      -6.816  -4.366 -18.625  1.00 74.60           C
ATOM   2026  C   ARG A 144      -7.970  -5.195 -19.192  1.00 74.60           C
ATOM   2027  O   ARG A 144      -7.906  -5.661 -20.328  1.00 74.60           O
ATOM   2028  HA  ARG A 144      -6.203  -3.949 -19.424  1.00 74.60           H
ATOM   2029  CB  ARG A 144      -5.965  -5.248 -17.709  1.00 74.60           C
ATOM   2030 1HB  ARG A 144      -6.502  -5.438 -16.780  1.00 74.60           H
ATOM   2031 2HB  ARG A 144      -5.796  -6.215 -18.184  1.00 74.60           H
ATOM   2032  CG  ARG A 144      -4.622  -4.583 -17.402  1.00 74.60           C
ATOM   2033 1HG  ARG A 144      -4.788  -3.565 -17.050  1.00 74.60           H
ATOM   2034 2HG  ARG A 144      -4.122  -5.121 -16.596  1.00 74.60           H
ATOM   2035  CD  ARG A 144      -3.724  -4.561 -18.641  1.00 74.60           C
ATOM   2036 1HD  ARG A 144      -3.587  -5.574 -19.019  1.00 74.60           H
ATOM   2037 2HD  ARG A 144      -4.201  -3.986 -19.435  1.00 74.60           H
ATOM   2038  NE  ARG A 144      -2.412  -3.966 -18.304  1.00 74.60           N
ATOM   2039  HE  ARG A 144      -2.303  -3.550 -17.401  1.00 74.60           H
ATOM   2040  CZ  ARG A 144      -1.360  -3.949 -19.134  1.00 74.60           C
ATOM   2041  NH1 ARG A 144      -1.449  -4.492 -20.356  1.00 74.60           N
ATOM   2042 1HH1 ARG A 144      -2.305  -4.913 -20.655  1.00 74.60           H
ATOM   2043 2HH1 ARG A 144      -0.659  -4.475 -20.969  1.00 74.60           H
ATOM   2044  NH2 ARG A 144      -0.218  -3.381 -18.723  1.00 74.60           N
ATOM   2045 1HH2 ARG A 144       0.577  -3.361 -19.330  1.00 74.60           H
ATOM   2046 2HH2 ARG A 144      -0.160  -2.979 -17.810  1.00 74.60           H
ATOM   2047  HN  ARG A 144      -7.106  -3.184 -16.935  1.00 74.60           H
ATOM   2048  N   TYR A 145      -9.000  -5.354 -18.373  1.00 86.48           N
ATOM   2049  CA  TYR A 145     -10.189  -6.074 -18.797  1.00 86.48           C
ATOM   2050  C   TYR A 145     -10.790  -5.445 -20.056  1.00 86.48           C
ATOM   2051  O   TYR A 145     -11.037  -6.137 -21.042  1.00 86.48           O
ATOM   2052  HA  TYR A 145      -9.900  -7.102 -19.015  1.00 86.48           H
ATOM   2053  CB  TYR A 145     -11.192  -5.945 -17.649  1.00 86.48           C
ATOM   2054 1HB  TYR A 145     -10.875  -6.590 -16.829  1.00 86.48           H
ATOM   2055 2HB  TYR A 145     -11.171  -4.921 -17.274  1.00 86.48           H
ATOM   2056  CG  TYR A 145     -12.629  -6.302 -18.034  1.00 86.48           C
ATOM   2057  CD1 TYR A 145     -13.576  -5.307 -18.163  1.00 86.48           C
ATOM   2058  HD1 TYR A 145     -13.301  -4.267 -17.989  1.00 86.48           H
ATOM   2059  CD2 TYR A 145     -12.977  -7.619 -18.254  1.00 86.48           C
ATOM   2060  HD2 TYR A 145     -12.229  -8.405 -18.152  1.00 86.48           H
ATOM   2061  CE1 TYR A 145     -14.929  -5.643 -18.526  1.00 86.48           C
ATOM   2062  HE1 TYR A 145     -15.687  -4.867 -18.630  1.00 86.48           H
ATOM   2063  CE2 TYR A 145     -14.330  -7.955 -18.616  1.00 86.48           C
ATOM   2064  HE2 TYR A 145     -14.618  -8.992 -18.792  1.00 86.48           H
ATOM   2065  CZ  TYR A 145     -15.239  -6.951 -18.735  1.00 86.48           C
ATOM   2066  OH  TYR A 145     -16.516  -7.268 -19.077  1.00 86.48           O
ATOM   2067  HH  TYR A 145     -16.599  -8.256 -19.210  1.00 86.48           H
ATOM   2068  HN  TYR A 145      -9.030  -5.003 -17.437  1.00 86.48           H
ATOM   2069  N   ILE A 146     -11.008  -4.140 -19.981  1.00 83.27           N
ATOM   2070  CA  ILE A 146     -11.654  -3.426 -21.069  1.00 83.27           C
ATOM   2071  C   ILE A 146     -10.802  -3.552 -22.333  1.00 83.27           C
ATOM   2072  O   ILE A 146     -11.331  -3.738 -23.428  1.00 83.27           O
ATOM   2073  HA  ILE A 146     -12.615  -3.908 -21.251  1.00 83.27           H
ATOM   2074  CB  ILE A 146     -11.942  -1.979 -20.664  1.00 83.27           C
ATOM   2075  HB  ILE A 146     -11.018  -1.538 -20.291  1.00 83.27           H
ATOM   2076  CG1 ILE A 146     -12.962  -1.922 -19.524  1.00 83.27           C
ATOM   2077 1HG1 ILE A 146     -13.949  -2.187 -19.901  1.00 83.27           H
ATOM   2078 2HG1 ILE A 146     -12.703  -2.658 -18.763  1.00 83.27           H
ATOM   2079  CG2 ILE A 146     -12.384  -1.149 -21.870  1.00 83.27           C
ATOM   2080 1HG2 ILE A 146     -11.594  -1.151 -22.621  1.00 83.27           H
ATOM   2081 2HG2 ILE A 146     -13.291  -1.580 -22.295  1.00 83.27           H
ATOM   2082 3HG2 ILE A 146     -12.583  -0.125 -21.554  1.00 83.27           H
ATOM   2083  CD1 ILE A 146     -13.006  -0.527 -18.897  1.00 83.27           C
ATOM   2084 1HD1 ILE A 146     -12.022  -0.276 -18.500  1.00 83.27           H
ATOM   2085 2HD1 ILE A 146     -13.288   0.203 -19.656  1.00 83.27           H
ATOM   2086 3HD1 ILE A 146     -13.738  -0.514 -18.090  1.00 83.27           H
ATOM   2087  HN  ILE A 146     -10.752  -3.575 -19.197  1.00 83.27           H
ATOM   2088  N   ALA A 147      -9.495  -3.446 -22.141  1.00 81.76           N
ATOM   2089  CA  ALA A 147      -8.573  -3.411 -23.263  1.00 81.76           C
ATOM   2090  C   ALA A 147      -8.638  -4.744 -24.012  1.00 81.76           C
ATOM   2091  O   ALA A 147      -8.439  -4.789 -25.225  1.00 81.76           O
ATOM   2092  HA  ALA A 147      -8.895  -2.613 -23.932  1.00 81.76           H
ATOM   2093  CB  ALA A 147      -7.164  -3.094 -22.758  1.00 81.76           C
ATOM   2094 1HB  ALA A 147      -7.167  -2.125 -22.260  1.00 81.76           H
ATOM   2095 2HB  ALA A 147      -6.849  -3.864 -22.053  1.00 81.76           H
ATOM   2096 3HB  ALA A 147      -6.473  -3.068 -23.600  1.00 81.76           H
ATOM   2097  HN  ALA A 147      -9.066  -3.385 -21.239  1.00 81.76           H
ATOM   2098  N   ILE A 148      -8.916  -5.797 -23.258  1.00 77.80           N
ATOM   2099  CA  ILE A 148      -8.867  -7.143 -23.804  1.00 77.80           C
ATOM   2100  C   ILE A 148     -10.257  -7.535 -24.308  1.00 77.80           C
ATOM   2101  O   ILE A 148     -10.401  -8.020 -25.429  1.00 77.80           O
ATOM   2102  HA  ILE A 148      -8.184  -7.126 -24.654  1.00 77.80           H
ATOM   2103  CB  ILE A 148      -8.287  -8.117 -22.777  1.00 77.80           C
ATOM   2104  HB  ILE A 148      -8.815  -7.973 -21.834  1.00 77.80           H
ATOM   2105  CG1 ILE A 148      -6.809  -7.823 -22.516  1.00 77.80           C
ATOM   2106 1HG1 ILE A 148      -6.227  -8.043 -23.411  1.00 77.80           H
ATOM   2107 2HG1 ILE A 148      -6.677  -6.762 -22.303  1.00 77.80           H
ATOM   2108  CG2 ILE A 148      -8.516  -9.567 -23.206  1.00 77.80           C
ATOM   2109 1HG2 ILE A 148      -9.586  -9.754 -23.300  1.00 77.80           H
ATOM   2110 2HG2 ILE A 148      -8.031  -9.743 -24.167  1.00 77.80           H
ATOM   2111 3HG2 ILE A 148      -8.094 -10.239 -22.458  1.00 77.80           H
ATOM   2112  CD1 ILE A 148      -6.283  -8.653 -21.343  1.00 77.80           C
ATOM   2113 1HD1 ILE A 148      -6.851  -8.413 -20.444  1.00 77.80           H
ATOM   2114 2HD1 ILE A 148      -6.394  -9.714 -21.570  1.00 77.80           H
ATOM   2115 3HD1 ILE A 148      -5.230  -8.425 -21.179  1.00 77.80           H
ATOM   2116  HN  ILE A 148      -9.172  -5.742 -22.293  1.00 77.80           H
ATOM   2117  N   ALA A 149     -11.246  -7.312 -23.454  1.00 76.92           N
ATOM   2118  CA  ALA A 149     -12.586  -7.811 -23.714  1.00 76.92           C
ATOM   2119  C   ALA A 149     -13.261  -6.925 -24.763  1.00 76.92           C
ATOM   2120  O   ALA A 149     -14.055  -7.407 -25.569  1.00 76.92           O
ATOM   2121  HA  ALA A 149     -12.492  -8.822 -24.110  1.00 76.92           H
ATOM   2122  CB  ALA A 149     -13.373  -7.865 -22.403  1.00 76.92           C
ATOM   2123 1HB  ALA A 149     -12.867  -8.530 -21.703  1.00 76.92           H
ATOM   2124 2HB  ALA A 149     -13.435  -6.865 -21.974  1.00 76.92           H
ATOM   2125 3HB  ALA A 149     -14.378  -8.240 -22.598  1.00 76.92           H
ATOM   2126  HN  ALA A 149     -11.143  -6.802 -22.600  1.00 76.92           H
ATOM   2127  N   GLN A 150     -12.920  -5.646 -24.718  1.00 66.91           N
ATOM   2128  CA  GLN A 150     -13.585  -4.664 -25.559  1.00 66.91           C
ATOM   2129  C   GLN A 150     -12.564  -3.940 -26.439  1.00 66.91           C
ATOM   2130  O   GLN A 150     -12.664  -2.732 -26.646  1.00 66.91           O
ATOM   2131  HA  GLN A 150     -14.272  -5.236 -26.183  1.00 66.91           H
ATOM   2132  CB  GLN A 150     -14.383  -3.670 -24.714  1.00 66.91           C
ATOM   2133 1HB  GLN A 150     -13.708  -3.119 -24.059  1.00 66.91           H
ATOM   2134 2HB  GLN A 150     -14.864  -2.939 -25.363  1.00 66.91           H
ATOM   2135  CG  GLN A 150     -15.442  -4.390 -23.875  1.00 66.91           C
ATOM   2136 1HG  GLN A 150     -16.024  -5.056 -24.512  1.00 66.91           H
ATOM   2137 2HG  GLN A 150     -14.955  -5.011 -23.124  1.00 66.91           H
ATOM   2138  CD  GLN A 150     -16.373  -3.387 -23.191  1.00 66.91           C
ATOM   2139  OE1 GLN A 150     -16.213  -2.182 -23.292  1.00 66.91           O
ATOM   2140  NE2 GLN A 150     -17.353  -3.951 -22.489  1.00 66.91           N
ATOM   2141 1HE2 GLN A 150     -17.428  -4.947 -22.446  1.00 66.91           H
ATOM   2142 2HE2 GLN A 150     -18.014  -3.378 -22.005  1.00 66.91           H
ATOM   2143  HN  GLN A 150     -12.205  -5.278 -24.124  1.00 66.91           H
ATOM   2144  N   ALA A 151     -11.604  -4.709 -26.932  1.00 67.26           N
ATOM   2145  CA  ALA A 151     -10.437  -4.129 -27.574  1.00 67.26           C
ATOM   2146  C   ALA A 151     -10.890  -3.166 -28.673  1.00 67.26           C
ATOM   2147  O   ALA A 151     -10.353  -2.066 -28.799  1.00 67.26           O
ATOM   2148  HA  ALA A 151      -9.885  -3.571 -26.818  1.00 67.26           H
ATOM   2149  CB  ALA A 151      -9.542  -5.248 -28.112  1.00 67.26           C
ATOM   2150 1HB  ALA A 151      -9.224  -5.887 -27.288  1.00 67.26           H
ATOM   2151 2HB  ALA A 151     -10.098  -5.841 -28.838  1.00 67.26           H
ATOM   2152 3HB  ALA A 151      -8.666  -4.813 -28.594  1.00 67.26           H
ATOM   2153  HN  ALA A 151     -11.616  -5.708 -26.899  1.00 67.26           H
ATOM   2154  N   MET A 152     -11.873  -3.613 -29.440  1.00 57.57           N
ATOM   2155  CA  MET A 152     -12.319  -2.860 -30.600  1.00 57.57           C
ATOM   2156  C   MET A 152     -12.903  -1.509 -30.184  1.00 57.57           C
ATOM   2157  O   MET A 152     -12.538  -0.474 -30.740  1.00 57.57           O
ATOM   2158  HA  MET A 152     -11.429  -2.707 -31.210  1.00 57.57           H
ATOM   2159  CB  MET A 152     -13.379  -3.665 -31.354  1.00 57.57           C
ATOM   2160 1HB  MET A 152     -14.118  -4.049 -30.651  1.00 57.57           H
ATOM   2161 2HB  MET A 152     -13.909  -3.014 -32.049  1.00 57.57           H
ATOM   2162  CG  MET A 152     -12.744  -4.827 -32.120  1.00 57.57           C
ATOM   2163 1HG  MET A 152     -11.670  -4.665 -32.219  1.00 57.57           H
ATOM   2164 2HG  MET A 152     -12.875  -5.755 -31.563  1.00 57.57           H
ATOM   2165  SD  MET A 152     -13.489  -4.975 -33.735  1.00 57.57           S
ATOM   2166  CE  MET A 152     -15.015  -5.792 -33.298  1.00 57.57           C
ATOM   2167 1HE  MET A 152     -14.792  -6.748 -32.824  1.00 57.57           H
ATOM   2168 2HE  MET A 152     -15.578  -5.166 -32.606  1.00 57.57           H
ATOM   2169 3HE  MET A 152     -15.606  -5.962 -34.198  1.00 57.57           H
ATOM   2170  HN  MET A 152     -12.360  -4.472 -29.280  1.00 57.57           H
ATOM   2171  N   ARG A 153     -13.801  -1.562 -29.211  1.00 56.78           N
ATOM   2172  CA  ARG A 153     -14.473  -0.360 -28.746  1.00 56.78           C
ATOM   2173  C   ARG A 153     -13.482   0.558 -28.029  1.00 56.78           C
ATOM   2174  O   ARG A 153     -13.657   1.776 -28.015  1.00 56.78           O
ATOM   2175  HA  ARG A 153     -14.860   0.110 -29.650  1.00 56.78           H
ATOM   2176  CB  ARG A 153     -15.620  -0.704 -27.794  1.00 56.78           C
ATOM   2177 1HB  ARG A 153     -15.297  -1.473 -27.092  1.00 56.78           H
ATOM   2178 2HB  ARG A 153     -15.884   0.174 -27.205  1.00 56.78           H
ATOM   2179  CG  ARG A 153     -16.846  -1.195 -28.567  1.00 56.78           C
ATOM   2180 1HG  ARG A 153     -17.089  -0.486 -29.358  1.00 56.78           H
ATOM   2181 2HG  ARG A 153     -16.619  -2.146 -29.050  1.00 56.78           H
ATOM   2182  CD  ARG A 153     -18.049  -1.363 -27.637  1.00 56.78           C
ATOM   2183 1HD  ARG A 153     -17.842  -2.135 -26.897  1.00 56.78           H
ATOM   2184 2HD  ARG A 153     -18.229  -0.437 -27.091  1.00 56.78           H
ATOM   2185  NE  ARG A 153     -19.250  -1.726 -28.423  1.00 56.78           N
ATOM   2186  HE  ARG A 153     -19.160  -1.778 -29.418  1.00 56.78           H
ATOM   2187  CZ  ARG A 153     -20.448  -1.989 -27.886  1.00 56.78           C
ATOM   2188  NH1 ARG A 153     -20.625  -1.934 -26.559  1.00 56.78           N
ATOM   2189 1HH1 ARG A 153     -19.860  -1.696 -25.961  1.00 56.78           H
ATOM   2190 2HH1 ARG A 153     -21.523  -2.132 -26.165  1.00 56.78           H
ATOM   2191  NH2 ARG A 153     -21.468  -2.308 -28.695  1.00 56.78           N
ATOM   2192 1HH2 ARG A 153     -22.369  -2.507 -28.310  1.00 56.78           H
ATOM   2193 2HH2 ARG A 153     -21.327  -2.346 -29.685  1.00 56.78           H
ATOM   2194  HN  ARG A 153     -14.069  -2.404 -28.744  1.00 56.78           H
ATOM   2195  N   ALA A 154     -12.462  -0.060 -27.451  1.00 60.51           N
ATOM   2196  CA  ALA A 154     -11.511   0.671 -26.631  1.00 60.51           C
ATOM   2197  C   ALA A 154     -10.720   1.637 -27.515  1.00 60.51           C
ATOM   2198  O   ALA A 154     -10.265   2.680 -27.048  1.00 60.51           O
ATOM   2199  HA  ALA A 154     -12.077   1.244 -25.897  1.00 60.51           H
ATOM   2200  CB  ALA A 154     -10.607  -0.318 -25.894  1.00 60.51           C
ATOM   2201 1HB  ALA A 154     -11.215  -0.962 -25.258  1.00 60.51           H
ATOM   2202 2HB  ALA A 154     -10.068  -0.928 -26.619  1.00 60.51           H
ATOM   2203 3HB  ALA A 154      -9.893   0.231 -25.279  1.00 60.51           H
ATOM   2204  HN  ALA A 154     -12.282  -1.040 -27.535  1.00 60.51           H
ATOM   2205  N   HIS A 155     -10.580   1.256 -28.776  1.00 56.02           N
ATOM   2206  CA  HIS A 155      -9.714   1.985 -29.687  1.00 56.02           C
ATOM   2207  C   HIS A 155     -10.412   3.268 -30.144  1.00 56.02           C
ATOM   2208  O   HIS A 155      -9.783   4.320 -30.241  1.00 56.02           O
ATOM   2209  HA  HIS A 155      -8.819   2.250 -29.123  1.00 56.02           H
ATOM   2210  CB  HIS A 155      -9.283   1.096 -30.855  1.00 56.02           C
ATOM   2211 1HB  HIS A 155      -9.403   0.052 -30.568  1.00 56.02           H
ATOM   2212 2HB  HIS A 155      -9.950   1.274 -31.699  1.00 56.02           H
ATOM   2213  CG  HIS A 155      -7.858   1.320 -31.304  1.00 56.02           C
ATOM   2214  ND1 HIS A 155      -7.395   2.546 -31.747  1.00 56.02           N
ATOM   2215  HD1 HIS A 155      -7.935   3.385 -31.815  1.00 56.02           H
ATOM   2216  CD2 HIS A 155      -6.800   0.461 -31.371  1.00 56.02           C
ATOM   2217  HD2 HIS A 155      -6.816  -0.593 -31.095  1.00 56.02           H
ATOM   2218  CE1 HIS A 155      -6.115   2.420 -32.065  1.00 56.02           C
ATOM   2219  HE1 HIS A 155      -5.468   3.210 -32.447  1.00 56.02           H
ATOM   2220  NE2 HIS A 155      -5.748   1.127 -31.832  1.00 56.02           N
ATOM   2221  HN  HIS A 155     -11.045   0.467 -29.177  1.00 56.02           H
ATOM   2222  N   THR A 156     -11.703   3.137 -30.412  1.00 64.18           N
ATOM   2223  CA  THR A 156     -12.467   4.241 -30.967  1.00 64.18           C
ATOM   2224  C   THR A 156     -12.683   5.326 -29.910  1.00 64.18           C
ATOM   2225  O   THR A 156     -12.779   6.507 -30.239  1.00 64.18           O
ATOM   2226  HA  THR A 156     -11.886   4.690 -31.773  1.00 64.18           H
ATOM   2227  CB  THR A 156     -13.772   3.675 -31.532  1.00 64.18           C
ATOM   2228  HB  THR A 156     -14.523   4.459 -31.637  1.00 64.18           H
ATOM   2229  OG1 THR A 156     -14.108   2.617 -30.639  1.00 64.18           O
ATOM   2230  HG1 THR A 156     -15.041   2.304 -30.815  1.00 64.18           H
ATOM   2231  CG2 THR A 156     -13.573   2.977 -32.879  1.00 64.18           C
ATOM   2232 1HG2 THR A 156     -12.873   2.151 -32.760  1.00 64.18           H
ATOM   2233 2HG2 THR A 156     -13.175   3.689 -33.602  1.00 64.18           H
ATOM   2234 3HG2 THR A 156     -14.529   2.595 -33.235  1.00 64.18           H
ATOM   2235  HN  THR A 156     -12.225   2.298 -30.256  1.00 64.18           H
ATOM   2236  N   TRP A 157     -12.753   4.886 -28.662  1.00 59.82           N
ATOM   2237  CA  TRP A 157     -13.131   5.773 -27.576  1.00 59.82           C
ATOM   2238  C   TRP A 157     -11.859   6.170 -26.825  1.00 59.82           C
ATOM   2239  O   TRP A 157     -11.903   6.455 -25.629  1.00 59.82           O
ATOM   2240  HA  TRP A 157     -13.596   6.657 -28.014  1.00 59.82           H
ATOM   2241  CB  TRP A 157     -14.179   5.120 -26.673  1.00 59.82           C
ATOM   2242 1HB  TRP A 157     -13.819   4.137 -26.367  1.00 59.82           H
ATOM   2243 2HB  TRP A 157     -14.286   5.716 -25.767  1.00 59.82           H
ATOM   2244  CG  TRP A 157     -15.553   4.961 -27.328  1.00 59.82           C
ATOM   2245  CD1 TRP A 157     -15.867   4.265 -28.429  1.00 59.82           C
ATOM   2246  HD1 TRP A 157     -15.149   3.698 -29.022  1.00 59.82           H
ATOM   2247  CD2 TRP A 157     -16.793   5.543 -26.875  1.00 59.82           C
ATOM   2248  NE1 TRP A 157     -17.213   4.355 -28.718  1.00 59.82           N
ATOM   2249  HE1 TRP A 157     -17.684   3.923 -29.487  1.00 59.82           H
ATOM   2250  CE2 TRP A 157     -17.795   5.157 -27.743  1.00 59.82           C
ATOM   2251  CE3 TRP A 157     -17.061   6.368 -25.769  1.00 59.82           C
ATOM   2252  HE3 TRP A 157     -16.288   6.687 -25.069  1.00 59.82           H
ATOM   2253  CZ2 TRP A 157     -19.131   5.548 -27.594  1.00 59.82           C
ATOM   2254  HZ2 TRP A 157     -19.904   5.229 -28.294  1.00 59.82           H
ATOM   2255  CZ3 TRP A 157     -18.401   6.751 -25.634  1.00 59.82           C
ATOM   2256  HZ3 TRP A 157     -18.663   7.392 -24.792  1.00 59.82           H
ATOM   2257  CH2 TRP A 157     -19.420   6.371 -26.499  1.00 59.82           C
ATOM   2258  HH2 TRP A 157     -20.441   6.711 -26.325  1.00 59.82           H
ATOM   2259  HN  TRP A 157     -12.557   3.944 -28.390  1.00 59.82           H
ATOM   2260  N   ARG A 158     -10.754   6.175 -27.557  1.00 61.51           N
ATOM   2261  CA  ARG A 158      -9.448   6.336 -26.941  1.00 61.51           C
ATOM   2262  C   ARG A 158      -9.391   7.645 -26.151  1.00 61.51           C
ATOM   2263  O   ARG A 158      -8.916   7.670 -25.017  1.00 61.51           O
ATOM   2264  HA  ARG A 158      -9.344   5.475 -26.280  1.00 61.51           H
ATOM   2265  CB  ARG A 158      -8.339   6.334 -27.994  1.00 61.51           C
ATOM   2266 1HB  ARG A 158      -8.416   5.436 -28.607  1.00 61.51           H
ATOM   2267 2HB  ARG A 158      -8.464   7.187 -28.661  1.00 61.51           H
ATOM   2268  CG  ARG A 158      -6.958   6.392 -27.336  1.00 61.51           C
ATOM   2269 1HG  ARG A 158      -6.844   7.337 -26.804  1.00 61.51           H
ATOM   2270 2HG  ARG A 158      -6.871   5.597 -26.595  1.00 61.51           H
ATOM   2271  CD  ARG A 158      -5.848   6.250 -28.379  1.00 61.51           C
ATOM   2272 1HD  ARG A 158      -5.898   5.265 -28.843  1.00 61.51           H
ATOM   2273 2HD  ARG A 158      -5.986   6.985 -29.172  1.00 61.51           H
ATOM   2274  NE  ARG A 158      -4.526   6.440 -27.739  1.00 61.51           N
ATOM   2275  HE  ARG A 158      -4.504   6.814 -26.812  1.00 61.51           H
ATOM   2276  CZ  ARG A 158      -3.359   6.143 -28.326  1.00 61.51           C
ATOM   2277  NH1 ARG A 158      -3.330   5.640 -29.567  1.00 61.51           N
ATOM   2278 1HH1 ARG A 158      -4.184   5.483 -30.064  1.00 61.51           H
ATOM   2279 2HH1 ARG A 158      -2.454   5.421 -29.998  1.00 61.51           H
ATOM   2280  NH2 ARG A 158      -2.220   6.357 -27.652  1.00 61.51           N
ATOM   2281 1HH2 ARG A 158      -1.341   6.140 -28.075  1.00 61.51           H
ATOM   2282 2HH2 ARG A 158      -2.251   6.732 -26.725  1.00 61.51           H
ATOM   2283  HN  ARG A 158     -10.743   6.073 -28.552  1.00 61.51           H
ATOM   2284  N   GLU A 159      -9.882   8.702 -26.783  1.00 66.95           N
ATOM   2285  CA  GLU A 159      -9.802  10.028 -26.196  1.00 66.95           C
ATOM   2286  C   GLU A 159     -10.695  10.115 -24.957  1.00 66.95           C
ATOM   2287  O   GLU A 159     -10.272  10.618 -23.917  1.00 66.95           O
ATOM   2288  HA  GLU A 159      -8.758  10.156 -25.910  1.00 66.95           H
ATOM   2289  CB  GLU A 159     -10.176  11.104 -27.218  1.00 66.95           C
ATOM   2290 1HB  GLU A 159     -11.098  10.821 -27.728  1.00 66.95           H
ATOM   2291 2HB  GLU A 159     -10.236  12.074 -26.725  1.00 66.95           H
ATOM   2292  CG  GLU A 159      -9.099  11.234 -28.296  1.00 66.95           C
ATOM   2293 1HG  GLU A 159      -8.115  11.275 -27.829  1.00 66.95           H
ATOM   2294 2HG  GLU A 159      -9.111  10.352 -28.937  1.00 66.95           H
ATOM   2295  CD  GLU A 159      -9.319  12.489 -29.143  1.00 66.95           C
ATOM   2296  OE1 GLU A 159      -8.335  12.926 -29.777  1.00 66.95           O
ATOM   2297  OE2 GLU A 159     -10.468  12.982 -29.138  1.00 66.95           O
ATOM   2298  HN  GLU A 159     -10.327   8.661 -27.678  1.00 66.95           H
ATOM   2299  N   LYS A 160     -11.914   9.618 -25.109  1.00 70.80           N
ATOM   2300  CA  LYS A 160     -12.879   9.657 -24.023  1.00 70.80           C
ATOM   2301  C   LYS A 160     -12.315   8.901 -22.818  1.00 70.80           C
ATOM   2302  O   LYS A 160     -12.448   9.350 -21.681  1.00 70.80           O
ATOM   2303  HA  LYS A 160     -13.013  10.702 -23.743  1.00 70.80           H
ATOM   2304  CB  LYS A 160     -14.238   9.136 -24.495  1.00 70.80           C
ATOM   2305 1HB  LYS A 160     -14.113   8.167 -24.978  1.00 70.80           H
ATOM   2306 2HB  LYS A 160     -14.890   8.982 -23.636  1.00 70.80           H
ATOM   2307  CG  LYS A 160     -14.892  10.118 -25.470  1.00 70.80           C
ATOM   2308 1HG  LYS A 160     -14.846  11.127 -25.061  1.00 70.80           H
ATOM   2309 2HG  LYS A 160     -14.338  10.128 -26.408  1.00 70.80           H
ATOM   2310  CD  LYS A 160     -16.349   9.736 -25.736  1.00 70.80           C
ATOM   2311 1HD  LYS A 160     -16.398   8.716 -26.119  1.00 70.80           H
ATOM   2312 2HD  LYS A 160     -16.910   9.752 -24.802  1.00 70.80           H
ATOM   2313  CE  LYS A 160     -16.993  10.694 -26.741  1.00 70.80           C
ATOM   2314 1HE  LYS A 160     -16.962  11.712 -26.352  1.00 70.80           H
ATOM   2315 2HE  LYS A 160     -16.424  10.691 -27.671  1.00 70.80           H
ATOM   2316  NZ  LYS A 160     -18.394  10.301 -27.008  1.00 70.80           N
ATOM   2317 1HZ  LYS A 160     -18.811  10.958 -27.658  1.00 70.80           H
ATOM   2318 2HZ  LYS A 160     -18.413   9.370 -27.409  1.00 70.80           H
ATOM   2319 3HZ  LYS A 160     -18.918  10.306 -26.140  1.00 70.80           H
ATOM   2320  HN  LYS A 160     -12.244   9.196 -25.953  1.00 70.80           H
ATOM   2321  N   ARG A 161     -11.698   7.765 -23.109  1.00 69.91           N
ATOM   2322  CA  ARG A 161     -11.132   6.931 -22.062  1.00 69.91           C
ATOM   2323  C   ARG A 161     -10.041   7.694 -21.307  1.00 69.91           C
ATOM   2324  O   ARG A 161      -9.877   7.518 -20.101  1.00 69.91           O
ATOM   2325  HA  ARG A 161     -11.972   6.697 -21.408  1.00 69.91           H
ATOM   2326  CB  ARG A 161     -10.537   5.646 -22.642  1.00 69.91           C
ATOM   2327 1HB  ARG A 161      -9.907   5.887 -23.498  1.00 69.91           H
ATOM   2328 2HB  ARG A 161      -9.898   5.169 -21.899  1.00 69.91           H
ATOM   2329  CG  ARG A 161     -11.641   4.677 -23.071  1.00 69.91           C
ATOM   2330 1HG  ARG A 161     -12.299   4.473 -22.227  1.00 69.91           H
ATOM   2331 2HG  ARG A 161     -12.251   5.136 -23.848  1.00 69.91           H
ATOM   2332  CD  ARG A 161     -11.047   3.366 -23.590  1.00 69.91           C
ATOM   2333 1HD  ARG A 161     -11.831   2.753 -24.036  1.00 69.91           H
ATOM   2334 2HD  ARG A 161     -10.318   3.572 -24.374  1.00 69.91           H
ATOM   2335  NE  ARG A 161     -10.401   2.629 -22.481  1.00 69.91           N
ATOM   2336  HE  ARG A 161     -10.583   2.933 -21.547  1.00 69.91           H
ATOM   2337  CZ  ARG A 161      -9.585   1.579 -22.651  1.00 69.91           C
ATOM   2338  NH1 ARG A 161      -9.305   1.128 -23.882  1.00 69.91           N
ATOM   2339 1HH1 ARG A 161      -9.705   1.575 -24.681  1.00 69.91           H
ATOM   2340 2HH1 ARG A 161      -8.696   0.344 -24.000  1.00 69.91           H
ATOM   2341  NH2 ARG A 161      -9.055   0.987 -21.573  1.00 69.91           N
ATOM   2342 1HH2 ARG A 161      -8.444   0.202 -21.682  1.00 69.91           H
ATOM   2343 2HH2 ARG A 161      -9.269   1.330 -20.658  1.00 69.91           H
ATOM   2344  HN  ARG A 161     -11.581   7.413 -24.038  1.00 69.91           H
ATOM   2345  N   LEU A 162      -9.324   8.525 -22.049  1.00 81.71           N
ATOM   2346  CA  LEU A 162      -8.249   9.310 -21.466  1.00 81.71           C
ATOM   2347  C   LEU A 162      -8.840  10.340 -20.501  1.00 81.71           C
ATOM   2348  O   LEU A 162      -8.294  10.571 -19.424  1.00 81.71           O
ATOM   2349  HA  LEU A 162      -7.617   8.627 -20.898  1.00 81.71           H
ATOM   2350  CB  LEU A 162      -7.379   9.925 -22.564  1.00 81.71           C
ATOM   2351 1HB  LEU A 162      -7.028   9.123 -23.214  1.00 81.71           H
ATOM   2352 2HB  LEU A 162      -8.004  10.578 -23.173  1.00 81.71           H
ATOM   2353  CG  LEU A 162      -6.165  10.726 -22.088  1.00 81.71           C
ATOM   2354  HG  LEU A 162      -6.510  11.483 -21.384  1.00 81.71           H
ATOM   2355  CD1 LEU A 162      -5.176   9.830 -21.341  1.00 81.71           C
ATOM   2356 1HD1 LEU A 162      -5.667   9.392 -20.472  1.00 81.71           H
ATOM   2357 2HD1 LEU A 162      -4.832   9.036 -22.003  1.00 81.71           H
ATOM   2358 3HD1 LEU A 162      -4.323  10.425 -21.013  1.00 81.71           H
ATOM   2359  CD2 LEU A 162      -5.503  11.463 -23.255  1.00 81.71           C
ATOM   2360 1HD2 LEU A 162      -5.174  10.740 -24.001  1.00 81.71           H
ATOM   2361 2HD2 LEU A 162      -6.220  12.149 -23.705  1.00 81.71           H
ATOM   2362 3HD2 LEU A 162      -4.643  12.024 -22.888  1.00 81.71           H
ATOM   2363  HN  LEU A 162      -9.467   8.666 -23.029  1.00 81.71           H
ATOM   2364  N   LEU A 163      -9.948  10.931 -20.923  1.00 83.39           N
ATOM   2365  CA  LEU A 163     -10.621  11.928 -20.108  1.00 83.39           C
ATOM   2366  C   LEU A 163     -11.090  11.281 -18.803  1.00 83.39           C
ATOM   2367  O   LEU A 163     -10.825  11.798 -17.719  1.00 83.39           O
ATOM   2368  HA  LEU A 163      -9.891  12.700 -19.867  1.00 83.39           H
ATOM   2369  CB  LEU A 163     -11.745  12.598 -20.901  1.00 83.39           C
ATOM   2370 1HB  LEU A 163     -11.326  12.986 -21.829  1.00 83.39           H
ATOM   2371 2HB  LEU A 163     -12.475  11.836 -21.174  1.00 83.39           H
ATOM   2372  CG  LEU A 163     -12.479  13.737 -20.190  1.00 83.39           C
ATOM   2373  HG  LEU A 163     -12.837  13.366 -19.230  1.00 83.39           H
ATOM   2374  CD1 LEU A 163     -11.533  14.904 -19.901  1.00 83.39           C
ATOM   2375 1HD1 LEU A 163     -10.719  14.561 -19.262  1.00 83.39           H
ATOM   2376 2HD1 LEU A 163     -11.125  15.282 -20.838  1.00 83.39           H
ATOM   2377 3HD1 LEU A 163     -12.081  15.699 -19.396  1.00 83.39           H
ATOM   2378  CD2 LEU A 163     -13.707  14.180 -20.989  1.00 83.39           C
ATOM   2379 1HD2 LEU A 163     -13.394  14.526 -21.974  1.00 83.39           H
ATOM   2380 2HD2 LEU A 163     -14.391  13.339 -21.100  1.00 83.39           H
ATOM   2381 3HD2 LEU A 163     -14.211  14.990 -20.462  1.00 83.39           H
ATOM   2382  HN  LEU A 163     -10.385  10.739 -21.802  1.00 83.39           H
ATOM   2383  N   TYR A 164     -11.780  10.159 -18.950  1.00 77.40           N
ATOM   2384  CA  TYR A 164     -12.301   9.444 -17.798  1.00 77.40           C
ATOM   2385  C   TYR A 164     -11.171   9.026 -16.855  1.00 77.40           C
ATOM   2386  O   TYR A 164     -11.339   9.036 -15.636  1.00 77.40           O
ATOM   2387  HA  TYR A 164     -12.979  10.112 -17.266  1.00 77.40           H
ATOM   2388  CB  TYR A 164     -12.978   8.189 -18.351  1.00 77.40           C
ATOM   2389 1HB  TYR A 164     -12.308   7.712 -19.066  1.00 77.40           H
ATOM   2390 2HB  TYR A 164     -13.130   7.481 -17.536  1.00 77.40           H
ATOM   2391  CG  TYR A 164     -14.322   8.456 -19.032  1.00 77.40           C
ATOM   2392  CD1 TYR A 164     -15.284   9.208 -18.390  1.00 77.40           C
ATOM   2393  HD1 TYR A 164     -15.087   9.613 -17.397  1.00 77.40           H
ATOM   2394  CD2 TYR A 164     -14.572   7.944 -20.290  1.00 77.40           C
ATOM   2395  HD2 TYR A 164     -13.812   7.349 -20.797  1.00 77.40           H
ATOM   2396  CE1 TYR A 164     -16.549   9.460 -19.032  1.00 77.40           C
ATOM   2397  HE1 TYR A 164     -17.317  10.052 -18.536  1.00 77.40           H
ATOM   2398  CE2 TYR A 164     -15.836   8.195 -20.931  1.00 77.40           C
ATOM   2399  HE2 TYR A 164     -16.046   7.797 -21.924  1.00 77.40           H
ATOM   2400  CZ  TYR A 164     -16.762   8.941 -20.270  1.00 77.40           C
ATOM   2401  OH  TYR A 164     -17.956   9.178 -20.876  1.00 77.40           O
ATOM   2402  HH  TYR A 164     -18.541   9.725 -20.277  1.00 77.40           H
ATOM   2403  HN  TYR A 164     -11.984   9.740 -19.835  1.00 77.40           H
ATOM   2404  N   SER A 165     -10.045   8.669 -17.455  1.00 88.17           N
ATOM   2405  CA  SER A 165      -8.897   8.220 -16.685  1.00 88.17           C
ATOM   2406  C   SER A 165      -8.410   9.343 -15.768  1.00 88.17           C
ATOM   2407  O   SER A 165      -7.973   9.088 -14.647  1.00 88.17           O
ATOM   2408  HA  SER A 165      -9.256   7.375 -16.097  1.00 88.17           H
ATOM   2409  CB  SER A 165      -7.765   7.756 -17.604  1.00 88.17           C
ATOM   2410 1HB  SER A 165      -7.020   7.217 -17.018  1.00 88.17           H
ATOM   2411 2HB  SER A 165      -8.160   7.055 -18.340  1.00 88.17           H
ATOM   2412  OG  SER A 165      -7.142   8.847 -18.276  1.00 88.17           O
ATOM   2413  HG  SER A 165      -7.832   9.512 -18.562  1.00 88.17           H
ATOM   2414  HN  SER A 165      -9.910   8.683 -18.445  1.00 88.17           H
ATOM   2415  N   LYS A 166      -8.500  10.562 -16.279  1.00 85.16           N
ATOM   2416  CA  LYS A 166      -8.095  11.727 -15.512  1.00 85.16           C
ATOM   2417  C   LYS A 166      -9.033  11.897 -14.316  1.00 85.16           C
ATOM   2418  O   LYS A 166      -8.580  12.089 -13.188  1.00 85.16           O
ATOM   2419  HA  LYS A 166      -7.089  11.538 -15.137  1.00 85.16           H
ATOM   2420  CB  LYS A 166      -8.017  12.962 -16.413  1.00 85.16           C
ATOM   2421 1HB  LYS A 166      -8.935  13.051 -16.994  1.00 85.16           H
ATOM   2422 2HB  LYS A 166      -7.941  13.860 -15.800  1.00 85.16           H
ATOM   2423  CG  LYS A 166      -6.815  12.878 -17.356  1.00 85.16           C
ATOM   2424 1HG  LYS A 166      -5.898  12.783 -16.774  1.00 85.16           H
ATOM   2425 2HG  LYS A 166      -6.895  11.983 -17.973  1.00 85.16           H
ATOM   2426  CD  LYS A 166      -6.732  14.116 -18.250  1.00 85.16           C
ATOM   2427 1HD  LYS A 166      -7.638  14.196 -18.852  1.00 85.16           H
ATOM   2428 2HD  LYS A 166      -6.681  15.013 -17.632  1.00 85.16           H
ATOM   2429  CE  LYS A 166      -5.508  14.051 -19.165  1.00 85.16           C
ATOM   2430 1HE  LYS A 166      -4.609  13.898 -18.569  1.00 85.16           H
ATOM   2431 2HE  LYS A 166      -5.595  13.197 -19.837  1.00 85.16           H
ATOM   2432  NZ  LYS A 166      -5.382  15.298 -19.952  1.00 85.16           N
ATOM   2433 1HZ  LYS A 166      -4.574  15.233 -20.561  1.00 85.16           H
ATOM   2434 2HZ  LYS A 166      -6.217  15.430 -20.513  1.00 85.16           H
ATOM   2435 3HZ  LYS A 166      -5.270  16.085 -19.323  1.00 85.16           H
ATOM   2436  HN  LYS A 166      -8.843  10.759 -17.198  1.00 85.16           H
ATOM   2437  N   MET A 167     -10.325  11.820 -14.602  1.00 86.12           N
ATOM   2438  CA  MET A 167     -11.332  12.009 -13.572  1.00 86.12           C
ATOM   2439  C   MET A 167     -11.199  10.950 -12.475  1.00 86.12           C
ATOM   2440  O   MET A 167     -11.257  11.270 -11.289  1.00 86.12           O
ATOM   2441  HA  MET A 167     -11.144  12.998 -13.155  1.00 86.12           H
ATOM   2442  CB  MET A 167     -12.725  11.923 -14.198  1.00 86.12           C
ATOM   2443 1HB  MET A 167     -12.831  10.978 -14.730  1.00 86.12           H
ATOM   2444 2HB  MET A 167     -13.482  11.934 -13.414  1.00 86.12           H
ATOM   2445  CG  MET A 167     -12.965  13.087 -15.162  1.00 86.12           C
ATOM   2446 1HG  MET A 167     -12.866  14.035 -14.633  1.00 86.12           H
ATOM   2447 2HG  MET A 167     -12.211  13.080 -15.948  1.00 86.12           H
ATOM   2448  SD  MET A 167     -14.594  12.959 -15.880  1.00 86.12           S
ATOM   2449  CE  MET A 167     -15.588  13.470 -14.488  1.00 86.12           C
ATOM   2450 1HE  MET A 167     -15.418  12.792 -13.652  1.00 86.12           H
ATOM   2451 2HE  MET A 167     -15.311  14.483 -14.197  1.00 86.12           H
ATOM   2452 3HE  MET A 167     -16.642  13.447 -14.766  1.00 86.12           H
ATOM   2453  HN  MET A 167     -10.685  11.633 -15.516  1.00 86.12           H
ATOM   2454  N   VAL A 168     -11.024   9.711 -12.911  1.00 93.56           N
ATOM   2455  CA  VAL A 168     -10.939   8.596 -11.983  1.00 93.56           C
ATOM   2456  C   VAL A 168      -9.737   8.798 -11.058  1.00 93.56           C
ATOM   2457  O   VAL A 168      -9.831   8.571  -9.853  1.00 93.56           O
ATOM   2458  HA  VAL A 168     -11.848   8.599 -11.381  1.00 93.56           H
ATOM   2459  CB  VAL A 168     -10.885   7.276 -12.754  1.00 93.56           C
ATOM   2460  HB  VAL A 168     -10.088   7.352 -13.493  1.00 93.56           H
ATOM   2461  CG1 VAL A 168     -10.553   6.110 -11.822  1.00 93.56           C
ATOM   2462 1HG1 VAL A 168      -9.583   6.282 -11.356  1.00 93.56           H
ATOM   2463 2HG1 VAL A 168     -11.318   6.032 -11.050  1.00 93.56           H
ATOM   2464 3HG1 VAL A 168     -10.521   5.184 -12.396  1.00 93.56           H
ATOM   2465  CG2 VAL A 168     -12.196   7.024 -13.502  1.00 93.56           C
ATOM   2466 1HG2 VAL A 168     -13.019   6.978 -12.788  1.00 93.56           H
ATOM   2467 2HG2 VAL A 168     -12.373   7.835 -14.209  1.00 93.56           H
ATOM   2468 3HG2 VAL A 168     -12.131   6.080 -14.042  1.00 93.56           H
ATOM   2469  HN  VAL A 168     -10.941   9.464 -13.876  1.00 93.56           H
ATOM   2470  N   CYS A 169      -8.634   9.223 -11.659  1.00 94.64           N
ATOM   2471  CA  CYS A 169      -7.412   9.449 -10.906  1.00 94.64           C
ATOM   2472  C   CYS A 169      -7.695  10.508  -9.838  1.00 94.64           C
ATOM   2473  O   CYS A 169      -7.338  10.331  -8.674  1.00 94.64           O
ATOM   2474  HA  CYS A 169      -7.147   8.497 -10.446  1.00 94.64           H
ATOM   2475  CB  CYS A 169      -6.253   9.855 -11.818  1.00 94.64           C
ATOM   2476 1HB  CYS A 169      -6.572  10.647 -12.495  1.00 94.64           H
ATOM   2477 2HB  CYS A 169      -5.433  10.256 -11.222  1.00 94.64           H
ATOM   2478  SG  CYS A 169      -5.676   8.407 -12.778  1.00 94.64           S
ATOM   2479  HG  CYS A 169      -6.659   8.434 -13.674  1.00 94.64           H
ATOM   2480  HN  CYS A 169      -8.568   9.410 -12.638  1.00 94.64           H
ATOM   2481  N   PHE A 170      -8.334  11.584 -10.272  1.00 93.80           N
ATOM   2482  CA  PHE A 170      -8.636  12.687  -9.376  1.00 93.80           C
ATOM   2483  C   PHE A 170      -9.507  12.222  -8.207  1.00 93.80           C
ATOM   2484  O   PHE A 170      -9.237  12.557  -7.055  1.00 93.80           O
ATOM   2485  HA  PHE A 170      -7.687  13.062  -8.993  1.00 93.80           H
ATOM   2486  CB  PHE A 170      -9.410  13.726 -10.190  1.00 93.80           C
ATOM   2487 1HB  PHE A 170      -8.809  14.018 -11.052  1.00 93.80           H
ATOM   2488 2HB  PHE A 170     -10.320  13.267 -10.576  1.00 93.80           H
ATOM   2489  CG  PHE A 170      -9.786  14.982  -9.401  1.00 93.80           C
ATOM   2490  CD1 PHE A 170     -11.058  15.145  -8.948  1.00 93.80           C
ATOM   2491  HD1 PHE A 170     -11.809  14.381  -9.147  1.00 93.80           H
ATOM   2492  CD2 PHE A 170      -8.848  15.935  -9.152  1.00 93.80           C
ATOM   2493  HD2 PHE A 170      -7.829  15.805  -9.515  1.00 93.80           H
ATOM   2494  CE1 PHE A 170     -11.407  16.310  -8.215  1.00 93.80           C
ATOM   2495  HE1 PHE A 170     -12.426  16.440  -7.852  1.00 93.80           H
ATOM   2496  CE2 PHE A 170      -9.197  17.100  -8.419  1.00 93.80           C
ATOM   2497  HE2 PHE A 170      -8.446  17.864  -8.220  1.00 93.80           H
ATOM   2498  CZ  PHE A 170     -10.469  17.263  -7.966  1.00 93.80           C
ATOM   2499  HZ  PHE A 170     -10.737  18.157  -7.403  1.00 93.80           H
ATOM   2500  HN  PHE A 170      -8.643  11.709 -11.215  1.00 93.80           H
ATOM   2501  N   THR A 171     -10.535  11.456  -8.545  1.00 93.48           N
ATOM   2502  CA  THR A 171     -11.465  10.967  -7.541  1.00 93.48           C
ATOM   2503  C   THR A 171     -10.728  10.124  -6.498  1.00 93.48           C
ATOM   2504  O   THR A 171     -11.032  10.197  -5.308  1.00 93.48           O
ATOM   2505  HA  THR A 171     -11.888  11.824  -7.018  1.00 93.48           H
ATOM   2506  CB  THR A 171     -12.579  10.205  -8.261  1.00 93.48           C
ATOM   2507  HB  THR A 171     -12.199   9.283  -8.701  1.00 93.48           H
ATOM   2508  OG1 THR A 171     -13.108  11.154  -9.183  1.00 93.48           O
ATOM   2509  HG1 THR A 171     -12.644  11.070 -10.065  1.00 93.48           H
ATOM   2510  CG2 THR A 171     -13.758   9.883  -7.340  1.00 93.48           C
ATOM   2511 1HG2 THR A 171     -14.181  10.811  -6.953  1.00 93.48           H
ATOM   2512 2HG2 THR A 171     -13.413   9.267  -6.510  1.00 93.48           H
ATOM   2513 3HG2 THR A 171     -14.520   9.343  -7.901  1.00 93.48           H
ATOM   2514  HN  THR A 171     -10.736  11.171  -9.482  1.00 93.48           H
ATOM   2515  N   ILE A 172      -9.774   9.342  -6.982  1.00 94.29           N
ATOM   2516  CA  ILE A 172      -9.021   8.454  -6.112  1.00 94.29           C
ATOM   2517  C   ILE A 172      -8.232   9.286  -5.100  1.00 94.29           C
ATOM   2518  O   ILE A 172      -8.236   8.985  -3.907  1.00 94.29           O
ATOM   2519  HA  ILE A 172      -9.741   7.841  -5.570  1.00 94.29           H
ATOM   2520  CB  ILE A 172      -8.152   7.505  -6.939  1.00 94.29           C
ATOM   2521  HB  ILE A 172      -7.669   8.083  -7.727  1.00 94.29           H
ATOM   2522  CG1 ILE A 172      -9.005   6.434  -7.622  1.00 94.29           C
ATOM   2523 1HG1 ILE A 172      -9.387   5.738  -6.876  1.00 94.29           H
ATOM   2524 2HG1 ILE A 172      -9.869   6.900  -8.096  1.00 94.29           H
ATOM   2525  CG2 ILE A 172      -7.041   6.893  -6.083  1.00 94.29           C
ATOM   2526 1HG2 ILE A 172      -6.410   7.687  -5.685  1.00 94.29           H
ATOM   2527 2HG2 ILE A 172      -7.484   6.333  -5.260  1.00 94.29           H
ATOM   2528 3HG2 ILE A 172      -6.438   6.223  -6.696  1.00 94.29           H
ATOM   2529  CD1 ILE A 172      -8.192   5.671  -8.670  1.00 94.29           C
ATOM   2530 1HD1 ILE A 172      -7.832   6.367  -9.428  1.00 94.29           H
ATOM   2531 2HD1 ILE A 172      -7.342   5.187  -8.189  1.00 94.29           H
ATOM   2532 3HD1 ILE A 172      -8.822   4.916  -9.140  1.00 94.29           H
ATOM   2533  HN  ILE A 172      -9.513   9.310  -7.947  1.00 94.29           H
ATOM   2534  N   TRP A 173      -7.575  10.316  -5.612  1.00 93.36           N
ATOM   2535  CA  TRP A 173      -6.708  11.137  -4.784  1.00 93.36           C
ATOM   2536  C   TRP A 173      -7.572  11.809  -3.716  1.00 93.36           C
ATOM   2537  O   TRP A 173      -7.196  11.853  -2.545  1.00 93.36           O
ATOM   2538  HA  TRP A 173      -5.977  10.480  -4.313  1.00 93.36           H
ATOM   2539  CB  TRP A 173      -5.924  12.138  -5.636  1.00 93.36           C
ATOM   2540 1HB  TRP A 173      -6.594  12.571  -6.378  1.00 93.36           H
ATOM   2541 2HB  TRP A 173      -5.584  12.954  -4.998  1.00 93.36           H
ATOM   2542  CG  TRP A 173      -4.715  11.533  -6.352  1.00 93.36           C
ATOM   2543  CD1 TRP A 173      -4.559  11.313  -7.665  1.00 93.36           C
ATOM   2544  HD1 TRP A 173      -5.309  11.549  -8.420  1.00 93.36           H
ATOM   2545  CD2 TRP A 173      -3.492  11.076  -5.738  1.00 93.36           C
ATOM   2546  NE1 TRP A 173      -3.329  10.750  -7.941  1.00 93.36           N
ATOM   2547  HE1 TRP A 173      -2.984  10.496  -8.844  1.00 93.36           H
ATOM   2548  CE2 TRP A 173      -2.660  10.601  -6.732  1.00 93.36           C
ATOM   2549  CE3 TRP A 173      -3.101  11.064  -4.388  1.00 93.36           C
ATOM   2550  HE3 TRP A 173      -3.739  11.433  -3.585  1.00 93.36           H
ATOM   2551  CZ2 TRP A 173      -1.385  10.080  -6.480  1.00 93.36           C
ATOM   2552  HZ2 TRP A 173      -0.747   9.711  -7.283  1.00 93.36           H
ATOM   2553  CZ3 TRP A 173      -1.824  10.540  -4.153  1.00 93.36           C
ATOM   2554  HZ3 TRP A 173      -1.471  10.508  -3.122  1.00 93.36           H
ATOM   2555  CH2 TRP A 173      -0.974  10.059  -5.142  1.00 93.36           C
ATOM   2556  HH2 TRP A 173       0.007   9.666  -4.877  1.00 93.36           H
ATOM   2557  HN  TRP A 173      -7.627  10.591  -6.572  1.00 93.36           H
ATOM   2558  N   VAL A 174      -8.714  12.317  -4.157  1.00 96.01           N
ATOM   2559  CA  VAL A 174      -9.619  13.015  -3.260  1.00 96.01           C
ATOM   2560  C   VAL A 174     -10.089  12.053  -2.167  1.00 96.01           C
ATOM   2561  O   VAL A 174     -10.131  12.415  -0.992  1.00 96.01           O
ATOM   2562  HA  VAL A 174      -9.060  13.827  -2.795  1.00 96.01           H
ATOM   2563  CB  VAL A 174     -10.774  13.628  -4.054  1.00 96.01           C
ATOM   2564  HB  VAL A 174     -11.229  12.836  -4.649  1.00 96.01           H
ATOM   2565  CG1 VAL A 174     -11.847  14.188  -3.118  1.00 96.01           C
ATOM   2566 1HG1 VAL A 174     -12.239  13.385  -2.494  1.00 96.01           H
ATOM   2567 2HG1 VAL A 174     -11.410  14.960  -2.484  1.00 96.01           H
ATOM   2568 3HG1 VAL A 174     -12.656  14.617  -3.708  1.00 96.01           H
ATOM   2569  CG2 VAL A 174     -10.267  14.706  -5.014  1.00 96.01           C
ATOM   2570 1HG2 VAL A 174      -9.775  15.496  -4.447  1.00 96.01           H
ATOM   2571 2HG2 VAL A 174      -9.557  14.265  -5.714  1.00 96.01           H
ATOM   2572 3HG2 VAL A 174     -11.108  15.125  -5.566  1.00 96.01           H
ATOM   2573  HN  VAL A 174      -9.023  12.257  -5.106  1.00 96.01           H
ATOM   2574  N   LEU A 175     -10.432  10.846  -2.592  1.00 91.42           N
ATOM   2575  CA  LEU A 175     -10.973   9.855  -1.677  1.00 91.42           C
ATOM   2576  C   LEU A 175      -9.913   9.501  -0.632  1.00 91.42           C
ATOM   2577  O   LEU A 175     -10.207   9.447   0.561  1.00 91.42           O
ATOM   2578  HA  LEU A 175     -11.822  10.311  -1.168  1.00 91.42           H
ATOM   2579  CB  LEU A 175     -11.503   8.646  -2.450  1.00 91.42           C
ATOM   2580 1HB  LEU A 175     -12.276   8.990  -3.138  1.00 91.42           H
ATOM   2581 2HB  LEU A 175     -10.692   8.243  -3.056  1.00 91.42           H
ATOM   2582  CG  LEU A 175     -12.082   7.511  -1.603  1.00 91.42           C
ATOM   2583  HG  LEU A 175     -11.327   7.206  -0.878  1.00 91.42           H
ATOM   2584  CD1 LEU A 175     -13.303   7.985  -0.811  1.00 91.42           C
ATOM   2585 1HD1 LEU A 175     -13.012   8.801  -0.150  1.00 91.42           H
ATOM   2586 2HD1 LEU A 175     -14.071   8.333  -1.502  1.00 91.42           H
ATOM   2587 3HD1 LEU A 175     -13.694   7.159  -0.218  1.00 91.42           H
ATOM   2588  CD2 LEU A 175     -12.399   6.289  -2.467  1.00 91.42           C
ATOM   2589 1HD2 LEU A 175     -13.128   6.562  -3.230  1.00 91.42           H
ATOM   2590 2HD2 LEU A 175     -11.486   5.936  -2.946  1.00 91.42           H
ATOM   2591 3HD2 LEU A 175     -12.809   5.497  -1.840  1.00 91.42           H
ATOM   2592  HN  LEU A 175     -10.345  10.542  -3.541  1.00 91.42           H
ATOM   2593  N   ALA A 176      -8.703   9.269  -1.118  1.00 95.70           N
ATOM   2594  CA  ALA A 176      -7.621   8.830  -0.253  1.00 95.70           C
ATOM   2595  C   ALA A 176      -7.300   9.935   0.756  1.00 95.70           C
ATOM   2596  O   ALA A 176      -6.988   9.653   1.912  1.00 95.70           O
ATOM   2597  HA  ALA A 176      -7.963   7.946   0.286  1.00 95.70           H
ATOM   2598  CB  ALA A 176      -6.408   8.449  -1.105  1.00 95.70           C
ATOM   2599 1HB  ALA A 176      -6.681   7.641  -1.784  1.00 95.70           H
ATOM   2600 2HB  ALA A 176      -6.084   9.314  -1.682  1.00 95.70           H
ATOM   2601 3HB  ALA A 176      -5.597   8.120  -0.456  1.00 95.70           H
ATOM   2602  HN  ALA A 176      -8.457   9.375  -2.081  1.00 95.70           H
ATOM   2603  N   ALA A 177      -7.388  11.169   0.282  1.00 95.55           N
ATOM   2604  CA  ALA A 177      -7.087  12.316   1.121  1.00 95.55           C
ATOM   2605  C   ALA A 177      -8.090  12.375   2.275  1.00 95.55           C
ATOM   2606  O   ALA A 177      -7.715  12.649   3.414  1.00 95.55           O
ATOM   2607  HA  ALA A 177      -6.086  12.177   1.528  1.00 95.55           H
ATOM   2608  CB  ALA A 177      -7.101  13.588   0.271  1.00 95.55           C
ATOM   2609 1HB  ALA A 177      -6.351  13.508  -0.516  1.00 95.55           H
ATOM   2610 2HB  ALA A 177      -8.086  13.715  -0.178  1.00 95.55           H
ATOM   2611 3HB  ALA A 177      -6.875  14.449   0.901  1.00 95.55           H
ATOM   2612  HN  ALA A 177      -7.658  11.390  -0.656  1.00 95.55           H
ATOM   2613  N   ALA A 178      -9.345  12.114   1.940  1.00 95.73           N
ATOM   2614  CA  ALA A 178     -10.408  12.158   2.929  1.00 95.73           C
ATOM   2615  C   ALA A 178     -10.190  11.045   3.956  1.00 95.73           C
ATOM   2616  O   ALA A 178     -10.462  11.226   5.141  1.00 95.73           O
ATOM   2617  HA  ALA A 178     -10.352  13.122   3.434  1.00 95.73           H
ATOM   2618  CB  ALA A 178     -11.763  12.047   2.228  1.00 95.73           C
ATOM   2619 1HB  ALA A 178     -11.881  12.877   1.531  1.00 95.73           H
ATOM   2620 2HB  ALA A 178     -11.814  11.104   1.682  1.00 95.73           H
ATOM   2621 3HB  ALA A 178     -12.561  12.080   2.970  1.00 95.73           H
ATOM   2622  HN  ALA A 178      -9.639  11.877   1.014  1.00 95.73           H
ATOM   2623  N   LEU A 179      -9.700   9.916   3.463  1.00 92.99           N
ATOM   2624  CA  LEU A 179      -9.584   8.727   4.289  1.00 92.99           C
ATOM   2625  C   LEU A 179      -8.394   8.884   5.237  1.00 92.99           C
ATOM   2626  O   LEU A 179      -8.226   8.094   6.165  1.00 92.99           O
ATOM   2627  HA  LEU A 179     -10.493   8.653   4.885  1.00 92.99           H
ATOM   2628  CB  LEU A 179      -9.513   7.473   3.415  1.00 92.99           C
ATOM   2629 1HB  LEU A 179      -8.745   7.625   2.657  1.00 92.99           H
ATOM   2630 2HB  LEU A 179      -9.186   6.639   4.037  1.00 92.99           H
ATOM   2631  CG  LEU A 179     -10.811   7.070   2.713  1.00 92.99           C
ATOM   2632  HG  LEU A 179     -11.201   7.943   2.189  1.00 92.99           H
ATOM   2633  CD1 LEU A 179     -10.552   5.990   1.661  1.00 92.99           C
ATOM   2634 1HD1 LEU A 179      -9.854   6.369   0.914  1.00 92.99           H
ATOM   2635 2HD1 LEU A 179     -10.127   5.108   2.141  1.00 92.99           H
ATOM   2636 3HD1 LEU A 179     -11.492   5.722   1.176  1.00 92.99           H
ATOM   2637  CD2 LEU A 179     -11.873   6.640   3.727  1.00 92.99           C
ATOM   2638 1HD2 LEU A 179     -11.506   5.788   4.298  1.00 92.99           H
ATOM   2639 2HD2 LEU A 179     -12.084   7.468   4.404  1.00 92.99           H
ATOM   2640 3HD2 LEU A 179     -12.785   6.359   3.201  1.00 92.99           H
ATOM   2641  HN  LEU A 179      -9.387   9.808   2.519  1.00 92.99           H
ATOM   2642  N   CYS A 180      -7.598   9.910   4.972  1.00 91.46           N
ATOM   2643  CA  CYS A 180      -6.403  10.154   5.762  1.00 91.46           C
ATOM   2644  C   CYS A 180      -6.718  11.248   6.784  1.00 91.46           C
ATOM   2645  O   CYS A 180      -5.844  11.665   7.541  1.00 91.46           O
ATOM   2646  HA  CYS A 180      -6.161   9.216   6.262  1.00 91.46           H
ATOM   2647  CB  CYS A 180      -5.208  10.523   4.881  1.00 91.46           C
ATOM   2648 1HB  CYS A 180      -4.278  10.325   5.414  1.00 91.46           H
ATOM   2649 2HB  CYS A 180      -5.200   9.901   3.986  1.00 91.46           H
ATOM   2650  SG  CYS A 180      -5.297  12.289   4.413  1.00 91.46           S
ATOM   2651  HG  CYS A 180      -4.058  12.369   3.936  1.00 91.46           H
ATOM   2652  HN  CYS A 180      -7.758  10.566   4.234  1.00 91.46           H
ATOM   2653  N   ILE A 181      -7.970  11.682   6.772  1.00 91.24           N
ATOM   2654  CA  ILE A 181      -8.408  12.729   7.679  1.00 91.24           C
ATOM   2655  C   ILE A 181      -8.132  12.297   9.121  1.00 91.24           C
ATOM   2656  O   ILE A 181      -7.585  13.067   9.909  1.00 91.24           O
ATOM   2657  HA  ILE A 181      -7.813  13.617   7.465  1.00 91.24           H
ATOM   2658  CB  ILE A 181      -9.871  13.090   7.414  1.00 91.24           C
ATOM   2659  HB  ILE A 181     -10.441  12.164   7.328  1.00 91.24           H
ATOM   2660  CG1 ILE A 181     -10.021  13.838   6.088  1.00 91.24           C
ATOM   2661 1HG1 ILE A 181      -9.521  14.804   6.154  1.00 91.24           H
ATOM   2662 2HG1 ILE A 181      -9.528  13.278   5.293  1.00 91.24           H
ATOM   2663  CG2 ILE A 181     -10.463  13.876   8.586  1.00 91.24           C
ATOM   2664 1HG2 ILE A 181     -10.410  13.273   9.492  1.00 91.24           H
ATOM   2665 2HG2 ILE A 181      -9.896  14.796   8.729  1.00 91.24           H
ATOM   2666 3HG2 ILE A 181     -11.503  14.120   8.372  1.00 91.24           H
ATOM   2667  CD1 ILE A 181     -11.496  14.043   5.737  1.00 91.24           C
ATOM   2668 1HD1 ILE A 181     -11.986  13.074   5.649  1.00 91.24           H
ATOM   2669 2HD1 ILE A 181     -11.978  14.624   6.523  1.00 91.24           H
ATOM   2670 3HD1 ILE A 181     -11.573  14.577   4.790  1.00 91.24           H
ATOM   2671  HN  ILE A 181      -8.678  11.331   6.159  1.00 91.24           H
ATOM   2672  N   PRO A 182      -8.504  11.064   9.490  1.00 92.41           N
ATOM   2673  CA  PRO A 182      -8.313  10.599  10.866  1.00 92.41           C
ATOM   2674  C   PRO A 182      -6.880  10.774  11.341  1.00 92.41           C
ATOM   2675  O   PRO A 182      -6.644  11.199  12.471  1.00 92.41           O
ATOM   2676  HA  PRO A 182      -8.915  11.196  11.551  1.00 92.41           H
ATOM   2677  CB  PRO A 182      -8.716   9.124  10.809  1.00 92.41           C
ATOM   2678 1HB  PRO A 182      -7.857   8.481  10.612  1.00 92.41           H
ATOM   2679 2HB  PRO A 182      -9.153   8.790  11.750  1.00 92.41           H
ATOM   2680  CG  PRO A 182      -9.727   9.077   9.670  1.00 92.41           C
ATOM   2681 1HG  PRO A 182      -9.843   8.069   9.273  1.00 92.41           H
ATOM   2682 2HG  PRO A 182     -10.718   9.395   9.995  1.00 92.41           H
ATOM   2683  CD  PRO A 182      -9.130  10.029   8.647  1.00 92.41           C
ATOM   2684 1HD  PRO A 182      -8.395   9.533   8.012  1.00 92.41           H
ATOM   2685 2HD  PRO A 182      -9.891  10.442   7.985  1.00 92.41           H
ATOM   2686  N   GLU A 183      -5.952  10.440  10.456  1.00 89.19           N
ATOM   2687  CA  GLU A 183      -4.540  10.507  10.791  1.00 89.19           C
ATOM   2688  C   GLU A 183      -4.142  11.946  11.125  1.00 89.19           C
ATOM   2689  O   GLU A 183      -3.352  12.180  12.039  1.00 89.19           O
ATOM   2690  HA  GLU A 183      -4.421   9.877  11.672  1.00 89.19           H
ATOM   2691  CB  GLU A 183      -3.680   9.950   9.655  1.00 89.19           C
ATOM   2692 1HB  GLU A 183      -4.127  10.208   8.695  1.00 89.19           H
ATOM   2693 2HB  GLU A 183      -2.655  10.305   9.762  1.00 89.19           H
ATOM   2694  CG  GLU A 183      -3.615   8.423   9.715  1.00 89.19           C
ATOM   2695 1HG  GLU A 183      -2.942   8.053   8.941  1.00 89.19           H
ATOM   2696 2HG  GLU A 183      -3.201   8.110  10.673  1.00 89.19           H
ATOM   2697  CD  GLU A 183      -5.003   7.807   9.528  1.00 89.19           C
ATOM   2698  OE1 GLU A 183      -5.188   6.667  10.005  1.00 89.19           O
ATOM   2699  OE2 GLU A 183      -5.849   8.491   8.911  1.00 89.19           O
ATOM   2700  HN  GLU A 183      -6.152  10.128   9.527  1.00 89.19           H
ATOM   2701  N   ILE A 184      -4.706  12.874  10.365  1.00 90.38           N
ATOM   2702  CA  ILE A 184      -4.372  14.279  10.528  1.00 90.38           C
ATOM   2703  C   ILE A 184      -4.752  14.729  11.940  1.00 90.38           C
ATOM   2704  O   ILE A 184      -4.021  15.491  12.570  1.00 90.38           O
ATOM   2705  HA  ILE A 184      -3.292  14.373  10.414  1.00 90.38           H
ATOM   2706  CB  ILE A 184      -5.018  15.115   9.421  1.00 90.38           C
ATOM   2707  HB  ILE A 184      -6.088  14.904   9.414  1.00 90.38           H
ATOM   2708  CG1 ILE A 184      -4.471  14.722   8.047  1.00 90.38           C
ATOM   2709 1HG1 ILE A 184      -3.419  14.997   7.979  1.00 90.38           H
ATOM   2710 2HG1 ILE A 184      -4.526  13.640   7.926  1.00 90.38           H
ATOM   2711  CG2 ILE A 184      -4.855  16.611   9.697  1.00 90.38           C
ATOM   2712 1HG2 ILE A 184      -5.330  16.859  10.646  1.00 90.38           H
ATOM   2713 2HG2 ILE A 184      -3.794  16.857   9.747  1.00 90.38           H
ATOM   2714 3HG2 ILE A 184      -5.323  17.181   8.895  1.00 90.38           H
ATOM   2715  CD1 ILE A 184      -5.258  15.407   6.928  1.00 90.38           C
ATOM   2716 1HD1 ILE A 184      -6.305  15.110   6.985  1.00 90.38           H
ATOM   2717 2HD1 ILE A 184      -5.180  16.489   7.039  1.00 90.38           H
ATOM   2718 3HD1 ILE A 184      -4.848  15.111   5.962  1.00 90.38           H
ATOM   2719  HN  ILE A 184      -5.379  12.679   9.652  1.00 90.38           H
ATOM   2720  N   LEU A 185      -5.896  14.239  12.395  1.00 90.51           N
ATOM   2721  CA  LEU A 185      -6.504  14.760  13.608  1.00 90.51           C
ATOM   2722  C   LEU A 185      -5.794  14.164  14.825  1.00 90.51           C
ATOM   2723  O   LEU A 185      -5.396  14.891  15.734  1.00 90.51           O
ATOM   2724  HA  LEU A 185      -6.350  15.839  13.613  1.00 90.51           H
ATOM   2725  CB  LEU A 185      -8.014  14.517  13.597  1.00 90.51           C
ATOM   2726 1HB  LEU A 185      -8.190  13.454  13.436  1.00 90.51           H
ATOM   2727 2HB  LEU A 185      -8.408  14.760  14.584  1.00 90.51           H
ATOM   2728  CG  LEU A 185      -8.812  15.301  12.554  1.00 90.51           C
ATOM   2729  HG  LEU A 185      -8.442  15.029  11.565  1.00 90.51           H
ATOM   2730  CD1 LEU A 185     -10.295  14.926  12.601  1.00 90.51           C
ATOM   2731 1HD1 LEU A 185     -10.406  13.861  12.399  1.00 90.51           H
ATOM   2732 2HD1 LEU A 185     -10.695  15.151  13.590  1.00 90.51           H
ATOM   2733 3HD1 LEU A 185     -10.839  15.498  11.849  1.00 90.51           H
ATOM   2734  CD2 LEU A 185      -8.597  16.807  12.717  1.00 90.51           C
ATOM   2735 1HD2 LEU A 185      -8.923  17.115  13.710  1.00 90.51           H
ATOM   2736 2HD2 LEU A 185      -7.539  17.038  12.594  1.00 90.51           H
ATOM   2737 3HD2 LEU A 185      -9.175  17.341  11.963  1.00 90.51           H
ATOM   2738  HN  LEU A 185      -6.405  13.501  11.951  1.00 90.51           H
ATOM   2739  N   TYR A 186      -5.656  12.846  14.803  1.00 90.73           N
ATOM   2740  CA  TYR A 186      -5.423  12.098  16.027  1.00 90.73           C
ATOM   2741  C   TYR A 186      -3.981  11.592  16.094  1.00 90.73           C
ATOM   2742  O   TYR A 186      -3.595  10.933  17.059  1.00 90.73           O
ATOM   2743  HA  TYR A 186      -5.606  12.765  16.869  1.00 90.73           H
ATOM   2744  CB  TYR A 186      -6.370  10.897  15.974  1.00 90.73           C
ATOM   2745 1HB  TYR A 186      -6.084  10.259  15.138  1.00 90.73           H
ATOM   2746 2HB  TYR A 186      -6.245  10.308  16.882  1.00 90.73           H
ATOM   2747  CG  TYR A 186      -7.846  11.275  15.828  1.00 90.73           C
ATOM   2748  CD1 TYR A 186      -8.409  12.200  16.683  1.00 90.73           C
ATOM   2749  HD1 TYR A 186      -7.803  12.662  17.462  1.00 90.73           H
ATOM   2750  CD2 TYR A 186      -8.613  10.690  14.841  1.00 90.73           C
ATOM   2751  HD2 TYR A 186      -8.168   9.959  14.166  1.00 90.73           H
ATOM   2752  CE1 TYR A 186      -9.798  12.555  16.545  1.00 90.73           C
ATOM   2753  HE1 TYR A 186     -10.255  13.285  17.214  1.00 90.73           H
ATOM   2754  CE2 TYR A 186     -10.002  11.045  14.704  1.00 90.73           C
ATOM   2755  HE2 TYR A 186     -10.619  10.591  13.929  1.00 90.73           H
ATOM   2756  CZ  TYR A 186     -10.525  11.960  15.562  1.00 90.73           C
ATOM   2757  OH  TYR A 186     -11.837  12.296  15.433  1.00 90.73           O
ATOM   2758  HH  TYR A 186     -12.259  11.751  14.708  1.00 90.73           H
ATOM   2759  HN  TYR A 186      -5.701  12.293  13.972  1.00 90.73           H
ATOM   2760  N   SER A 187      -3.223  11.919  15.058  1.00 91.39           N
ATOM   2761  CA  SER A 187      -1.787  11.703  15.082  1.00 91.39           C
ATOM   2762  C   SER A 187      -1.126  12.685  16.052  1.00 91.39           C
ATOM   2763  O   SER A 187      -1.279  13.898  15.913  1.00 91.39           O
ATOM   2764  HA  SER A 187      -1.655  10.678  15.428  1.00 91.39           H
ATOM   2765  CB  SER A 187      -1.183  11.851  13.684  1.00 91.39           C
ATOM   2766 1HB  SER A 187      -1.399  12.848  13.300  1.00 91.39           H
ATOM   2767 2HB  SER A 187      -0.099  11.760  13.745  1.00 91.39           H
ATOM   2768  OG  SER A 187      -1.690  10.874  12.778  1.00 91.39           O
ATOM   2769  HG  SER A 187      -2.212  11.320  12.051  1.00 91.39           H
ATOM   2770  HN  SER A 187      -3.575  12.324  14.214  1.00 91.39           H
ATOM   2771  N   GLN A 188      -0.406  12.125  17.012  1.00 84.83           N
ATOM   2772  CA  GLN A 188       0.386  12.934  17.923  1.00 84.83           C
ATOM   2773  C   GLN A 188       1.579  12.131  18.446  1.00 84.83           C
ATOM   2774  O   GLN A 188       1.652  10.920  18.245  1.00 84.83           O
ATOM   2775  HA  GLN A 188       0.739  13.777  17.329  1.00 84.83           H
ATOM   2776  CB  GLN A 188      -0.470  13.458  19.077  1.00 84.83           C
ATOM   2777 1HB  GLN A 188       0.134  14.096  19.722  1.00 84.83           H
ATOM   2778 2HB  GLN A 188      -1.278  14.076  18.684  1.00 84.83           H
ATOM   2779  CG  GLN A 188      -1.055  12.305  19.894  1.00 84.83           C
ATOM   2780 1HG  GLN A 188      -1.599  11.627  19.236  1.00 84.83           H
ATOM   2781 2HG  GLN A 188      -0.248  11.729  20.347  1.00 84.83           H
ATOM   2782  CD  GLN A 188      -1.992  12.825  20.986  1.00 84.83           C
ATOM   2783  OE1 GLN A 188      -2.269  14.009  21.089  1.00 84.83           O
ATOM   2784  NE2 GLN A 188      -2.463  11.878  21.791  1.00 84.83           N
ATOM   2785 1HE2 GLN A 188      -2.196  10.924  21.652  1.00 84.83           H
ATOM   2786 2HE2 GLN A 188      -3.084  12.119  22.537  1.00 84.83           H
ATOM   2787  HN  GLN A 188      -0.358  11.139  17.173  1.00 84.83           H
ATOM   2788  N   ILE A 189       2.484  12.839  19.106  1.00 88.50           N
ATOM   2789  CA  ILE A 189       3.610  12.192  19.757  1.00 88.50           C
ATOM   2790  C   ILE A 189       3.202  11.767  21.170  1.00 88.50           C
ATOM   2791  O   ILE A 189       2.714  12.583  21.950  1.00 88.50           O
ATOM   2792  HA  ILE A 189       3.849  11.296  19.184  1.00 88.50           H
ATOM   2793  CB  ILE A 189       4.843  13.097  19.719  1.00 88.50           C
ATOM   2794  HB  ILE A 189       4.587  14.043  20.196  1.00 88.50           H
ATOM   2795  CG1 ILE A 189       5.248  13.411  18.278  1.00 88.50           C
ATOM   2796 1HG1 ILE A 189       5.548  12.493  17.772  1.00 88.50           H
ATOM   2797 2HG1 ILE A 189       4.391  13.810  17.734  1.00 88.50           H
ATOM   2798  CG2 ILE A 189       5.996  12.486  20.519  1.00 88.50           C
ATOM   2799 1HG2 ILE A 189       5.690  12.356  21.557  1.00 88.50           H
ATOM   2800 2HG2 ILE A 189       6.260  11.518  20.094  1.00 88.50           H
ATOM   2801 3HG2 ILE A 189       6.860  13.150  20.475  1.00 88.50           H
ATOM   2802  CD1 ILE A 189       6.398  14.420  18.239  1.00 88.50           C
ATOM   2803 1HD1 ILE A 189       6.087  15.345  18.724  1.00 88.50           H
ATOM   2804 2HD1 ILE A 189       7.261  14.007  18.762  1.00 88.50           H
ATOM   2805 3HD1 ILE A 189       6.666  14.625  17.203  1.00 88.50           H
ATOM   2806  HN  ILE A 189       2.456  13.834  19.200  1.00 88.50           H
ATOM   2807  N   LYS A 190       3.418  10.492  21.455  1.00 83.19           N
ATOM   2808  CA  LYS A 190       3.212   9.981  22.800  1.00 83.19           C
ATOM   2809  C   LYS A 190       4.565   9.624  23.418  1.00 83.19           C
ATOM   2810  O   LYS A 190       5.362   8.913  22.809  1.00 83.19           O
ATOM   2811  HA  LYS A 190       2.763  10.781  23.388  1.00 83.19           H
ATOM   2812  CB  LYS A 190       2.217   8.818  22.784  1.00 83.19           C
ATOM   2813 1HB  LYS A 190       1.275   9.146  22.346  1.00 83.19           H
ATOM   2814 2HB  LYS A 190       2.600   8.016  22.153  1.00 83.19           H
ATOM   2815  CG  LYS A 190       1.972   8.288  24.198  1.00 83.19           C
ATOM   2816 1HG  LYS A 190       2.920   8.002  24.653  1.00 83.19           H
ATOM   2817 2HG  LYS A 190       1.546   9.077  24.818  1.00 83.19           H
ATOM   2818  CD  LYS A 190       1.027   7.084  24.177  1.00 83.19           C
ATOM   2819 1HD  LYS A 190       0.040   7.398  23.838  1.00 83.19           H
ATOM   2820 2HD  LYS A 190       1.389   6.346  23.461  1.00 83.19           H
ATOM   2821  CE  LYS A 190       0.918   6.448  25.564  1.00 83.19           C
ATOM   2822 1HE  LYS A 190       1.905   6.391  26.023  1.00 83.19           H
ATOM   2823 2HE  LYS A 190       0.301   7.072  26.209  1.00 83.19           H
ATOM   2824  NZ  LYS A 190       0.331   5.092  25.467  1.00 83.19           N
ATOM   2825 1HZ  LYS A 190       0.484   4.595  26.337  1.00 83.19           H
ATOM   2826 2HZ  LYS A 190      -0.665   5.167  25.292  1.00 83.19           H
ATOM   2827 3HZ  LYS A 190       0.771   4.587  24.706  1.00 83.19           H
ATOM   2828  HN  LYS A 190       3.727   9.814  20.788  1.00 83.19           H
ATOM   2829  N   GLU A 191       4.783  10.135  24.621  1.00 75.41           N
ATOM   2830  CA  GLU A 191       5.958   9.765  25.390  1.00 75.41           C
ATOM   2831  C   GLU A 191       5.625   8.623  26.352  1.00 75.41           C
ATOM   2832  O   GLU A 191       4.695   8.729  27.149  1.00 75.41           O
ATOM   2833  HA  GLU A 191       6.690   9.428  24.656  1.00 75.41           H
ATOM   2834  CB  GLU A 191       6.523  10.970  26.145  1.00 75.41           C
ATOM   2835 1HB  GLU A 191       5.712  11.507  26.638  1.00 75.41           H
ATOM   2836 2HB  GLU A 191       7.302  10.641  26.832  1.00 75.41           H
ATOM   2837  CG  GLU A 191       7.185  11.958  25.183  1.00 75.41           C
ATOM   2838 1HG  GLU A 191       7.906  11.433  24.556  1.00 75.41           H
ATOM   2839 2HG  GLU A 191       6.434  12.383  24.518  1.00 75.41           H
ATOM   2840  CD  GLU A 191       7.890  13.080  25.948  1.00 75.41           C
ATOM   2841  OE1 GLU A 191       8.477  13.949  25.268  1.00 75.41           O
ATOM   2842  OE2 GLU A 191       7.824  13.044  27.196  1.00 75.41           O
ATOM   2843  HN  GLU A 191       4.174  10.790  25.069  1.00 75.41           H
ATOM   2844  N   GLU A 192       6.404   7.556  26.246  1.00 72.92           N
ATOM   2845  CA  GLU A 192       6.226   6.409  27.121  1.00 72.92           C
ATOM   2846  C   GLU A 192       7.585   5.880  27.584  1.00 72.92           C
ATOM   2847  O   GLU A 192       8.425   5.515  26.763  1.00 72.92           O
ATOM   2848  HA  GLU A 192       5.664   6.783  27.977  1.00 72.92           H
ATOM   2849  CB  GLU A 192       5.416   5.311  26.429  1.00 72.92           C
ATOM   2850 1HB  GLU A 192       4.438   5.700  26.145  1.00 72.92           H
ATOM   2851 2HB  GLU A 192       5.982   4.913  25.586  1.00 72.92           H
ATOM   2852  CG  GLU A 192       5.167   4.135  27.375  1.00 72.92           C
ATOM   2853 1HG  GLU A 192       6.043   3.487  27.394  1.00 72.92           H
ATOM   2854 2HG  GLU A 192       5.021   4.505  28.390  1.00 72.92           H
ATOM   2855  CD  GLU A 192       3.941   3.331  26.938  1.00 72.92           C
ATOM   2856  OE1 GLU A 192       3.344   2.680  27.823  1.00 72.92           O
ATOM   2857  OE2 GLU A 192       3.628   3.385  25.729  1.00 72.92           O
ATOM   2858  HN  GLU A 192       7.143   7.467  25.578  1.00 72.92           H
ATOM   2859  N   SER A 193       7.758   5.854  28.897  1.00 72.65           N
ATOM   2860  CA  SER A 193       8.977   5.320  29.481  1.00 72.65           C
ATOM   2861  C   SER A 193      10.195   6.035  28.893  1.00 72.65           C
ATOM   2862  O   SER A 193      11.248   5.425  28.709  1.00 72.65           O
ATOM   2863  HA  SER A 193       8.896   5.519  30.550  1.00 72.65           H
ATOM   2864  CB  SER A 193       9.083   3.812  29.250  1.00 72.65           C
ATOM   2865 1HB  SER A 193       9.190   3.615  28.183  1.00 72.65           H
ATOM   2866 2HB  SER A 193       9.983   3.433  29.735  1.00 72.65           H
ATOM   2867  OG  SER A 193       7.946   3.114  29.749  1.00 72.65           O
ATOM   2868  HG  SER A 193       8.006   2.145  29.509  1.00 72.65           H
ATOM   2869  HN  SER A 193       7.085   6.190  29.557  1.00 72.65           H
ATOM   2870  N   GLY A 194      10.012   7.317  28.615  1.00 80.47           N
ATOM   2871  CA  GLY A 194      11.104   8.138  28.118  1.00 80.47           C
ATOM   2872  C   GLY A 194      11.333   7.900  26.624  1.00 80.47           C
ATOM   2873  O   GLY A 194      12.282   8.429  26.047  1.00 80.47           O
ATOM   2874 1HA  GLY A 194      10.880   9.191  28.292  1.00 80.47           H
ATOM   2875 2HA  GLY A 194      12.015   7.911  28.671  1.00 80.47           H
ATOM   2876  HN  GLY A 194       9.140   7.794  28.723  1.00 80.47           H
ATOM   2877  N   ILE A 195      10.449   7.104  26.042  1.00 79.00           N
ATOM   2878  CA  ILE A 195      10.492   6.858  24.610  1.00 79.00           C
ATOM   2879  C   ILE A 195       9.404   7.683  23.922  1.00 79.00           C
ATOM   2880  O   ILE A 195       8.233   7.604  24.291  1.00 79.00           O
ATOM   2881  HA  ILE A 195      11.463   7.198  24.250  1.00 79.00           H
ATOM   2882  CB  ILE A 195      10.402   5.358  24.322  1.00 79.00           C
ATOM   2883  HB  ILE A 195       9.466   4.986  24.738  1.00 79.00           H
ATOM   2884  CG1 ILE A 195      11.536   4.598  25.012  1.00 79.00           C
ATOM   2885 1HG1 ILE A 195      12.496   4.935  24.619  1.00 79.00           H
ATOM   2886 2HG1 ILE A 195      11.532   4.821  26.079  1.00 79.00           H
ATOM   2887  CG2 ILE A 195      10.366   5.091  22.816  1.00 79.00           C
ATOM   2888 1HG2 ILE A 195       9.496   5.583  22.380  1.00 79.00           H
ATOM   2889 2HG2 ILE A 195      11.273   5.481  22.355  1.00 79.00           H
ATOM   2890 3HG2 ILE A 195      10.301   4.017  22.639  1.00 79.00           H
ATOM   2891  CD1 ILE A 195      11.393   3.089  24.800  1.00 79.00           C
ATOM   2892 1HD1 ILE A 195      10.444   2.753  25.216  1.00 79.00           H
ATOM   2893 2HD1 ILE A 195      11.422   2.868  23.733  1.00 79.00           H
ATOM   2894 3HD1 ILE A 195      12.213   2.573  25.301  1.00 79.00           H
ATOM   2895  HN  ILE A 195       9.714   6.633  26.529  1.00 79.00           H
ATOM   2896  N   ALA A 196       9.828   8.457  22.933  1.00 89.41           N
ATOM   2897  CA  ALA A 196       8.894   9.237  22.140  1.00 89.41           C
ATOM   2898  C   ALA A 196       8.323   8.360  21.023  1.00 89.41           C
ATOM   2899  O   ALA A 196       9.073   7.736  20.275  1.00 89.41           O
ATOM   2900  HA  ALA A 196       8.082   9.550  22.796  1.00 89.41           H
ATOM   2901  CB  ALA A 196       9.600  10.483  21.599  1.00 89.41           C
ATOM   2902 1HB  ALA A 196       9.961  11.086  22.432  1.00 89.41           H
ATOM   2903 2HB  ALA A 196      10.442  10.182  20.977  1.00 89.41           H
ATOM   2904 3HB  ALA A 196       8.899  11.068  21.004  1.00 89.41           H
ATOM   2905  HN  ALA A 196      10.789   8.555  22.673  1.00 89.41           H
ATOM   2906  N   ILE A 197       7.001   8.341  20.947  1.00 85.07           N
ATOM   2907  CA  ILE A 197       6.317   7.464  20.012  1.00 85.07           C
ATOM   2908  C   ILE A 197       5.329   8.283  19.180  1.00 85.07           C
ATOM   2909  O   ILE A 197       4.486   8.991  19.730  1.00 85.07           O
ATOM   2910  HA  ILE A 197       7.071   7.049  19.343  1.00 85.07           H
ATOM   2911  CB  ILE A 197       5.673   6.290  20.752  1.00 85.07           C
ATOM   2912  HB  ILE A 197       5.015   6.692  21.523  1.00 85.07           H
ATOM   2913  CG1 ILE A 197       6.731   5.441  21.460  1.00 85.07           C
ATOM   2914 1HG1 ILE A 197       7.400   4.998  20.722  1.00 85.07           H
ATOM   2915 2HG1 ILE A 197       7.341   6.075  22.103  1.00 85.07           H
ATOM   2916  CG2 ILE A 197       4.806   5.456  19.807  1.00 85.07           C
ATOM   2917 1HG2 ILE A 197       4.017   6.082  19.390  1.00 85.07           H
ATOM   2918 2HG2 ILE A 197       5.423   5.063  18.999  1.00 85.07           H
ATOM   2919 3HG2 ILE A 197       4.360   4.628  20.359  1.00 85.07           H
ATOM   2920  CD1 ILE A 197       6.079   4.336  22.293  1.00 85.07           C
ATOM   2921 1HD1 ILE A 197       5.430   4.783  23.046  1.00 85.07           H
ATOM   2922 2HD1 ILE A 197       5.490   3.690  21.643  1.00 85.07           H
ATOM   2923 3HD1 ILE A 197       6.853   3.747  22.785  1.00 85.07           H
ATOM   2924  HN  ILE A 197       6.400   8.910  21.509  1.00 85.07           H
ATOM   2925  N   CYS A 198       5.465   8.160  17.868  1.00 91.03           N
ATOM   2926  CA  CYS A 198       4.493   8.741  16.957  1.00 91.03           C
ATOM   2927  C   CYS A 198       3.366   7.728  16.746  1.00 91.03           C
ATOM   2928  O   CYS A 198       3.538   6.742  16.030  1.00 91.03           O
ATOM   2929  HA  CYS A 198       4.117   9.645  17.436  1.00 91.03           H
ATOM   2930  CB  CYS A 198       5.138   9.160  15.634  1.00 91.03           C
ATOM   2931 1HB  CYS A 198       5.830   9.986  15.803  1.00 91.03           H
ATOM   2932 2HB  CYS A 198       5.721   8.335  15.226  1.00 91.03           H
ATOM   2933  SG  CYS A 198       3.846   9.662  14.439  1.00 91.03           S
ATOM   2934  HN  CYS A 198       6.220   7.674  17.427  1.00 91.03           H
ATOM   2935  N   THR A 199       2.238   8.005  17.383  1.00 89.43           N
ATOM   2936  CA  THR A 199       1.092   7.116  17.296  1.00 89.43           C
ATOM   2937  C   THR A 199      -0.197   7.922  17.125  1.00 89.43           C
ATOM   2938  O   THR A 199      -0.202   9.138  17.306  1.00 89.43           O
ATOM   2939  HA  THR A 199       1.203   6.497  16.406  1.00 89.43           H
ATOM   2940  CB  THR A 199       1.090   6.225  18.540  1.00 89.43           C
ATOM   2941  HB  THR A 199       2.091   5.848  18.750  1.00 89.43           H
ATOM   2942  OG1 THR A 199       0.107   5.234  18.256  1.00 89.43           O
ATOM   2943  HG1 THR A 199       0.179   4.482  18.912  1.00 89.43           H
ATOM   2944  CG2 THR A 199       0.547   6.945  19.776  1.00 89.43           C
ATOM   2945 1HG2 THR A 199      -0.479   7.263  19.590  1.00 89.43           H
ATOM   2946 2HG2 THR A 199       1.165   7.818  19.989  1.00 89.43           H
ATOM   2947 3HG2 THR A 199       0.568   6.268  20.630  1.00 89.43           H
ATOM   2948  HN  THR A 199       2.100   8.818  17.948  1.00 89.43           H
ATOM   2949  N   MET A 200      -1.260   7.211  16.777  1.00 88.20           N
ATOM   2950  CA  MET A 200      -2.596   7.778  16.849  1.00 88.20           C
ATOM   2951  C   MET A 200      -3.185   7.615  18.252  1.00 88.20           C
ATOM   2952  O   MET A 200      -3.077   6.548  18.855  1.00 88.20           O
ATOM   2953  HA  MET A 200      -2.478   8.836  16.617  1.00 88.20           H
ATOM   2954  CB  MET A 200      -3.502   7.082  15.831  1.00 88.20           C
ATOM   2955 1HB  MET A 200      -3.445   6.002  15.967  1.00 88.20           H
ATOM   2956 2HB  MET A 200      -4.538   7.371  16.005  1.00 88.20           H
ATOM   2957  CG  MET A 200      -3.098   7.444  14.401  1.00 88.20           C
ATOM   2958 1HG  MET A 200      -3.042   8.527  14.293  1.00 88.20           H
ATOM   2959 2HG  MET A 200      -2.105   7.050  14.183  1.00 88.20           H
ATOM   2960  SD  MET A 200      -4.284   6.777  13.245  1.00 88.20           S
ATOM   2961  CE  MET A 200      -5.697   7.800  13.625  1.00 88.20           C
ATOM   2962 1HE  MET A 200      -5.973   7.664  14.671  1.00 88.20           H
ATOM   2963 2HE  MET A 200      -5.446   8.846  13.449  1.00 88.20           H
ATOM   2964 3HE  MET A 200      -6.534   7.514  12.988  1.00 88.20           H
ATOM   2965  HN  MET A 200      -1.219   6.267  16.450  1.00 88.20           H
ATOM   2966  N   VAL A 201      -3.794   8.690  18.731  1.00 90.70           N
ATOM   2967  CA  VAL A 201      -4.515   8.642  19.992  1.00 90.70           C
ATOM   2968  C   VAL A 201      -5.969   9.057  19.760  1.00 90.70           C
ATOM   2969  O   VAL A 201      -6.237  10.186  19.352  1.00 90.70           O
ATOM   2970  HA  VAL A 201      -4.497   7.609  20.342  1.00 90.70           H
ATOM   2971  CB  VAL A 201      -3.804   9.508  21.034  1.00 90.70           C
ATOM   2972  HB  VAL A 201      -3.831  10.540  20.687  1.00 90.70           H
ATOM   2973  CG1 VAL A 201      -4.526   9.446  22.382  1.00 90.70           C
ATOM   2974 1HG1 VAL A 201      -5.547   9.808  22.264  1.00 90.70           H
ATOM   2975 2HG1 VAL A 201      -4.545   8.416  22.738  1.00 90.70           H
ATOM   2976 3HG1 VAL A 201      -4.000  10.071  23.104  1.00 90.70           H
ATOM   2977  CG2 VAL A 201      -2.337   9.099  21.179  1.00 90.70           C
ATOM   2978 1HG2 VAL A 201      -2.280   8.057  21.493  1.00 90.70           H
ATOM   2979 2HG2 VAL A 201      -1.830   9.218  20.221  1.00 90.70           H
ATOM   2980 3HG2 VAL A 201      -1.856   9.730  21.926  1.00 90.70           H
ATOM   2981  HN  VAL A 201      -3.800   9.579  18.275  1.00 90.70           H
ATOM   2982  N   TYR A 202      -6.868   8.123  20.030  1.00 90.60           N
ATOM   2983  CA  TYR A 202      -8.282   8.351  19.781  1.00 90.60           C
ATOM   2984  C   TYR A 202      -8.962   8.962  21.008  1.00 90.60           C
ATOM   2985  O   TYR A 202      -8.602   8.650  22.142  1.00 90.60           O
ATOM   2986  HA  TYR A 202      -8.369   9.044  18.944  1.00 90.60           H
ATOM   2987  CB  TYR A 202      -8.889   6.974  19.509  1.00 90.60           C
ATOM   2988 1HB  TYR A 202      -8.692   6.325  20.362  1.00 90.60           H
ATOM   2989 2HB  TYR A 202      -9.972   7.075  19.429  1.00 90.60           H
ATOM   2990  CG  TYR A 202      -8.360   6.300  18.241  1.00 90.60           C
ATOM   2991  CD1 TYR A 202      -8.955   6.556  17.023  1.00 90.60           C
ATOM   2992  HD1 TYR A 202      -9.803   7.238  16.964  1.00 90.60           H
ATOM   2993  CD2 TYR A 202      -7.286   5.436  18.317  1.00 90.60           C
ATOM   2994  HD2 TYR A 202      -6.816   5.233  19.279  1.00 90.60           H
ATOM   2995  CE1 TYR A 202      -8.457   5.921  15.830  1.00 90.60           C
ATOM   2996  HE1 TYR A 202      -8.918   6.115  14.862  1.00 90.60           H
ATOM   2997  CE2 TYR A 202      -6.788   4.801  17.124  1.00 90.60           C
ATOM   2998  HE2 TYR A 202      -5.941   4.117  17.169  1.00 90.60           H
ATOM   2999  CZ  TYR A 202      -7.397   5.075  15.940  1.00 90.60           C
ATOM   3000  OH  TYR A 202      -6.926   4.476  14.813  1.00 90.60           O
ATOM   3001  HH  TYR A 202      -7.398   4.841  14.010  1.00 90.60           H
ATOM   3002  HN  TYR A 202      -6.646   7.226  20.411  1.00 90.60           H
ATOM   3003  N   PRO A 203      -9.954   9.840  20.805  1.00 85.16           N
ATOM   3004  CA  PRO A 203     -10.619  10.501  21.930  1.00 85.16           C
ATOM   3005  C   PRO A 203     -11.454   9.536  22.755  1.00 85.16           C
ATOM   3006  O   PRO A 203     -11.986   8.561  22.226  1.00 85.16           O
ATOM   3007  HA  PRO A 203      -9.878  10.899  22.623  1.00 85.16           H
ATOM   3008  CB  PRO A 203     -11.483  11.572  21.262  1.00 85.16           C
ATOM   3009 1HB  PRO A 203     -12.402  11.751  21.820  1.00 85.16           H
ATOM   3010 2HB  PRO A 203     -10.960  12.526  21.196  1.00 85.16           H
ATOM   3011  CG  PRO A 203     -11.766  11.003  19.901  1.00 85.16           C
ATOM   3012 1HG  PRO A 203     -12.625  10.332  19.925  1.00 85.16           H
ATOM   3013 2HG  PRO A 203     -11.998  11.791  19.185  1.00 85.16           H
ATOM   3014  CD  PRO A 203     -10.516  10.269  19.511  1.00 85.16           C
ATOM   3015 1HD  PRO A 203     -10.736   9.418  18.866  1.00 85.16           H
ATOM   3016 2HD  PRO A 203      -9.826  10.913  18.967  1.00 85.16           H
ATOM   3017  N   SER A 204     -11.548   9.836  24.043  1.00 77.41           N
ATOM   3018  CA  SER A 204     -11.963   8.839  25.015  1.00 77.41           C
ATOM   3019  C   SER A 204     -13.387   8.371  24.709  1.00 77.41           C
ATOM   3020  O   SER A 204     -13.706   7.194  24.872  1.00 77.41           O
ATOM   3021  HA  SER A 204     -11.257   8.015  24.903  1.00 77.41           H
ATOM   3022  CB  SER A 204     -11.880   9.390  26.439  1.00 77.41           C
ATOM   3023 1HB  SER A 204     -12.331   8.679  27.131  1.00 77.41           H
ATOM   3024 2HB  SER A 204     -10.834   9.495  26.727  1.00 77.41           H
ATOM   3025  OG  SER A 204     -12.533  10.651  26.563  1.00 77.41           O
ATOM   3026  HG  SER A 204     -13.523  10.518  26.623  1.00 77.41           H
ATOM   3027  HN  SER A 204     -11.347  10.738  24.423  1.00 77.41           H
ATOM   3028  N   ASP A 205     -14.206   9.316  24.272  1.00 72.10           N
ATOM   3029  CA  ASP A 205     -15.647   9.151  24.347  1.00 72.10           C
ATOM   3030  C   ASP A 205     -16.072   7.996  23.438  1.00 72.10           C
ATOM   3031  O   ASP A 205     -16.880   7.157  23.832  1.00 72.10           O
ATOM   3032  HA  ASP A 205     -15.859   8.955  25.397  1.00 72.10           H
ATOM   3033  CB  ASP A 205     -16.371  10.414  23.875  1.00 72.10           C
ATOM   3034 1HB  ASP A 205     -16.063  10.657  22.858  1.00 72.10           H
ATOM   3035 2HB  ASP A 205     -17.446  10.233  23.848  1.00 72.10           H
ATOM   3036  CG  ASP A 205     -16.071  11.596  24.800  1.00 72.10           C
ATOM   3037  OD1 ASP A 205     -15.493  11.340  25.878  1.00 72.10           O
ATOM   3038  OD2 ASP A 205     -16.427  12.728  24.408  1.00 72.10           O
ATOM   3039  HN  ASP A 205     -13.899  10.181  23.873  1.00 72.10           H
ATOM   3040  N   GLU A 206     -15.508   7.990  22.239  1.00 75.49           N
ATOM   3041  CA  GLU A 206     -15.860   6.985  21.251  1.00 75.49           C
ATOM   3042  C   GLU A 206     -14.598   6.328  20.689  1.00 75.49           C
ATOM   3043  O   GLU A 206     -14.580   5.892  19.539  1.00 75.49           O
ATOM   3044  HA  GLU A 206     -16.453   6.245  21.789  1.00 75.49           H
ATOM   3045  CB  GLU A 206     -16.709   7.589  20.131  1.00 75.49           C
ATOM   3046 1HB  GLU A 206     -16.206   8.465  19.721  1.00 75.49           H
ATOM   3047 2HB  GLU A 206     -16.926   6.828  19.382  1.00 75.49           H
ATOM   3048  CG  GLU A 206     -18.061   8.067  20.664  1.00 75.49           C
ATOM   3049 1HG  GLU A 206     -18.315   7.515  21.569  1.00 75.49           H
ATOM   3050 2HG  GLU A 206     -17.996   9.119  20.940  1.00 75.49           H
ATOM   3051  CD  GLU A 206     -19.162   7.875  19.619  1.00 75.49           C
ATOM   3052  OE1 GLU A 206     -20.208   7.303  19.994  1.00 75.49           O
ATOM   3053  OE2 GLU A 206     -18.931   8.305  18.467  1.00 75.49           O
ATOM   3054  HN  GLU A 206     -14.824   8.655  21.939  1.00 75.49           H
ATOM   3055  N   SER A 207     -13.572   6.278  21.527  1.00 86.68           N
ATOM   3056  CA  SER A 207     -12.261   5.842  21.078  1.00 86.68           C
ATOM   3057  C   SER A 207     -12.371   4.485  20.380  1.00 86.68           C
ATOM   3058  O   SER A 207     -11.816   4.293  19.299  1.00 86.68           O
ATOM   3059  HA  SER A 207     -11.926   6.607  20.378  1.00 86.68           H
ATOM   3060  CB  SER A 207     -11.278   5.758  22.249  1.00 86.68           C
ATOM   3061 1HB  SER A 207     -10.339   5.326  21.903  1.00 86.68           H
ATOM   3062 2HB  SER A 207     -11.054   6.763  22.606  1.00 86.68           H
ATOM   3063  OG  SER A 207     -11.793   4.977  23.323  1.00 86.68           O
ATOM   3064  HG  SER A 207     -12.146   5.575  24.043  1.00 86.68           H
ATOM   3065  HN  SER A 207     -13.627   6.528  22.493  1.00 86.68           H
ATOM   3066  N   THR A 208     -13.090   3.580  21.026  1.00 86.64           N
ATOM   3067  CA  THR A 208     -13.180   2.212  20.544  1.00 86.64           C
ATOM   3068  C   THR A 208     -13.859   2.172  19.173  1.00 86.64           C
ATOM   3069  O   THR A 208     -13.388   1.493  18.262  1.00 86.64           O
ATOM   3070  HA  THR A 208     -12.168   1.828  20.410  1.00 86.64           H
ATOM   3071  CB  THR A 208     -13.905   1.383  21.605  1.00 86.64           C
ATOM   3072  HB  THR A 208     -14.961   1.650  21.653  1.00 86.64           H
ATOM   3073  OG1 THR A 208     -13.158   1.613  22.796  1.00 86.64           O
ATOM   3074  HG1 THR A 208     -12.211   1.319  22.668  1.00 86.64           H
ATOM   3075  CG2 THR A 208     -13.770  -0.123  21.366  1.00 86.64           C
ATOM   3076 1HG2 THR A 208     -12.716  -0.400  21.386  1.00 86.64           H
ATOM   3077 2HG2 THR A 208     -14.194  -0.376  20.394  1.00 86.64           H
ATOM   3078 3HG2 THR A 208     -14.303  -0.664  22.148  1.00 86.64           H
ATOM   3079  HN  THR A 208     -13.606   3.767  21.862  1.00 86.64           H
ATOM   3080  N   LYS A 209     -14.955   2.910  19.070  1.00 82.32           N
ATOM   3081  CA  LYS A 209     -15.731   2.929  17.842  1.00 82.32           C
ATOM   3082  C   LYS A 209     -14.859   3.453  16.700  1.00 82.32           C
ATOM   3083  O   LYS A 209     -14.841   2.878  15.613  1.00 82.32           O
ATOM   3084  HA  LYS A 209     -16.012   1.900  17.617  1.00 82.32           H
ATOM   3085  CB  LYS A 209     -17.027   3.719  18.039  1.00 82.32           C
ATOM   3086 1HB  LYS A 209     -16.798   4.707  18.438  1.00 82.32           H
ATOM   3087 2HB  LYS A 209     -17.515   3.870  17.076  1.00 82.32           H
ATOM   3088  CG  LYS A 209     -17.976   2.986  18.989  1.00 82.32           C
ATOM   3089 1HG  LYS A 209     -18.130   1.965  18.640  1.00 82.32           H
ATOM   3090 2HG  LYS A 209     -17.525   2.919  19.979  1.00 82.32           H
ATOM   3091  CD  LYS A 209     -19.322   3.708  19.083  1.00 82.32           C
ATOM   3092 1HD  LYS A 209     -19.157   4.777  19.216  1.00 82.32           H
ATOM   3093 2HD  LYS A 209     -19.871   3.583  18.150  1.00 82.32           H
ATOM   3094  CE  LYS A 209     -20.154   3.166  20.247  1.00 82.32           C
ATOM   3095 1HE  LYS A 209     -20.541   2.178  19.997  1.00 82.32           H
ATOM   3096 2HE  LYS A 209     -19.524   3.048  21.129  1.00 82.32           H
ATOM   3097  NZ  LYS A 209     -21.277   4.082  20.552  1.00 82.32           N
ATOM   3098 1HZ  LYS A 209     -21.778   3.743  21.366  1.00 82.32           H
ATOM   3099 2HZ  LYS A 209     -20.914   5.010  20.740  1.00 82.32           H
ATOM   3100 3HZ  LYS A 209     -21.907   4.120  19.759  1.00 82.32           H
ATOM   3101  HN  LYS A 209     -15.312   3.486  19.805  1.00 82.32           H
ATOM   3102  N   LEU A 210     -14.156   4.540  16.985  1.00 88.26           N
ATOM   3103  CA  LEU A 210     -13.400   5.233  15.957  1.00 88.26           C
ATOM   3104  C   LEU A 210     -12.299   4.310  15.429  1.00 88.26           C
ATOM   3105  O   LEU A 210     -12.145   4.151  14.220  1.00 88.26           O
ATOM   3106  HA  LEU A 210     -14.086   5.454  15.140  1.00 88.26           H
ATOM   3107  CB  LEU A 210     -12.879   6.571  16.486  1.00 88.26           C
ATOM   3108 1HB  LEU A 210     -13.707   7.099  16.959  1.00 88.26           H
ATOM   3109 2HB  LEU A 210     -12.142   6.370  17.263  1.00 88.26           H
ATOM   3110  CG  LEU A 210     -12.244   7.501  15.449  1.00 88.26           C
ATOM   3111  HG  LEU A 210     -11.452   6.953  14.939  1.00 88.26           H
ATOM   3112  CD1 LEU A 210     -13.264   7.915  14.387  1.00 88.26           C
ATOM   3113 1HD1 LEU A 210     -13.639   7.028  13.877  1.00 88.26           H
ATOM   3114 2HD1 LEU A 210     -14.094   8.438  14.864  1.00 88.26           H
ATOM   3115 3HD1 LEU A 210     -12.787   8.575  13.663  1.00 88.26           H
ATOM   3116  CD2 LEU A 210     -11.594   8.711  16.123  1.00 88.26           C
ATOM   3117 1HD2 LEU A 210     -12.351   9.268  16.676  1.00 88.26           H
ATOM   3118 2HD2 LEU A 210     -10.819   8.372  16.809  1.00 88.26           H
ATOM   3119 3HD2 LEU A 210     -11.151   9.355  15.363  1.00 88.26           H
ATOM   3120  HN  LEU A 210     -14.099   4.945  17.898  1.00 88.26           H
ATOM   3121  N   LYS A 211     -11.563   3.726  16.363  1.00 92.87           N
ATOM   3122  CA  LYS A 211     -10.476   2.830  16.007  1.00 92.87           C
ATOM   3123  C   LYS A 211     -11.019   1.701  15.128  1.00 92.87           C
ATOM   3124  O   LYS A 211     -10.462   1.410  14.071  1.00 92.87           O
ATOM   3125  HA  LYS A 211      -9.756   3.404  15.425  1.00 92.87           H
ATOM   3126  CB  LYS A 211      -9.754   2.338  17.264  1.00 92.87           C
ATOM   3127 1HB  LYS A 211      -9.361   3.189  17.819  1.00 92.87           H
ATOM   3128 2HB  LYS A 211     -10.462   1.830  17.919  1.00 92.87           H
ATOM   3129  CG  LYS A 211      -8.612   1.386  16.902  1.00 92.87           C
ATOM   3130 1HG  LYS A 211      -9.021   0.453  16.514  1.00 92.87           H
ATOM   3131 2HG  LYS A 211      -8.007   1.823  16.108  1.00 92.87           H
ATOM   3132  CD  LYS A 211      -7.733   1.096  18.121  1.00 92.87           C
ATOM   3133 1HD  LYS A 211      -7.358   2.033  18.533  1.00 92.87           H
ATOM   3134 2HD  LYS A 211      -8.330   0.622  18.900  1.00 92.87           H
ATOM   3135  CE  LYS A 211      -6.559   0.190  17.747  1.00 92.87           C
ATOM   3136 1HE  LYS A 211      -6.932  -0.777  17.409  1.00 92.87           H
ATOM   3137 2HE  LYS A 211      -6.005   0.626  16.916  1.00 92.87           H
ATOM   3138  NZ  LYS A 211      -5.659   0.002  18.907  1.00 92.87           N
ATOM   3139 1HZ  LYS A 211      -5.021  -0.763  18.719  1.00 92.87           H
ATOM   3140 2HZ  LYS A 211      -5.130   0.853  19.065  1.00 92.87           H
ATOM   3141 3HZ  LYS A 211      -6.210  -0.211  19.731  1.00 92.87           H
ATOM   3142  HN  LYS A 211     -11.698   3.857  17.345  1.00 92.87           H
ATOM   3143  N   SER A 212     -12.100   1.096  15.598  1.00 91.05           N
ATOM   3144  CA  SER A 212     -12.669  -0.055  14.918  1.00 91.05           C
ATOM   3145  C   SER A 212     -13.087   0.331  13.497  1.00 91.05           C
ATOM   3146  O   SER A 212     -12.863  -0.426  12.554  1.00 91.05           O
ATOM   3147  HA  SER A 212     -11.872  -0.799  14.893  1.00 91.05           H
ATOM   3148  CB  SER A 212     -13.865  -0.616  15.689  1.00 91.05           C
ATOM   3149 1HB  SER A 212     -14.645   0.143  15.749  1.00 91.05           H
ATOM   3150 2HB  SER A 212     -14.284  -1.461  15.144  1.00 91.05           H
ATOM   3151  OG  SER A 212     -13.505  -1.030  17.004  1.00 91.05           O
ATOM   3152  HG  SER A 212     -13.685  -0.294  17.657  1.00 91.05           H
ATOM   3153  HN  SER A 212     -12.584   1.379  16.426  1.00 91.05           H
ATOM   3154  N   ALA A 213     -13.686   1.508  13.390  1.00 94.31           N
ATOM   3155  CA  ALA A 213     -14.161   1.992  12.105  1.00 94.31           C
ATOM   3156  C   ALA A 213     -12.966   2.218  11.177  1.00 94.31           C
ATOM   3157  O   ALA A 213     -12.993   1.817  10.015  1.00 94.31           O
ATOM   3158  HA  ALA A 213     -14.802   1.221  11.677  1.00 94.31           H
ATOM   3159  CB  ALA A 213     -14.988   3.262  12.312  1.00 94.31           C
ATOM   3160 1HB  ALA A 213     -15.840   3.041  12.954  1.00 94.31           H
ATOM   3161 2HB  ALA A 213     -14.368   4.026  12.781  1.00 94.31           H
ATOM   3162 3HB  ALA A 213     -15.344   3.625  11.347  1.00 94.31           H
ATOM   3163  HN  ALA A 213     -13.849   2.124  14.161  1.00 94.31           H
ATOM   3164  N   VAL A 214     -11.945   2.860  11.726  1.00 92.70           N
ATOM   3165  CA  VAL A 214     -10.771   3.208  10.943  1.00 92.70           C
ATOM   3166  C   VAL A 214     -10.140   1.931  10.384  1.00 92.70           C
ATOM   3167  O   VAL A 214      -9.759   1.883   9.215  1.00 92.70           O
ATOM   3168  HA  VAL A 214     -11.103   3.828  10.110  1.00 92.70           H
ATOM   3169  CB  VAL A 214      -9.801   4.032  11.791  1.00 92.70           C
ATOM   3170  HB  VAL A 214      -9.681   3.527  12.750  1.00 92.70           H
ATOM   3171  CG1 VAL A 214      -8.425   4.114  11.128  1.00 92.70           C
ATOM   3172 1HG1 VAL A 214      -8.019   3.110  11.009  1.00 92.70           H
ATOM   3173 2HG1 VAL A 214      -8.521   4.585  10.149  1.00 92.70           H
ATOM   3174 3HG1 VAL A 214      -7.755   4.706  11.752  1.00 92.70           H
ATOM   3175  CG2 VAL A 214     -10.363   5.430  12.064  1.00 92.70           C
ATOM   3176 1HG2 VAL A 214     -10.526   5.946  11.118  1.00 92.70           H
ATOM   3177 2HG2 VAL A 214     -11.308   5.343  12.598  1.00 92.70           H
ATOM   3178 3HG2 VAL A 214      -9.653   5.994  12.669  1.00 92.70           H
ATOM   3179  HN  VAL A 214     -11.911   3.141  12.685  1.00 92.70           H
ATOM   3180  N   LEU A 215     -10.049   0.928  11.245  1.00 92.06           N
ATOM   3181  CA  LEU A 215      -9.392  -0.315  10.879  1.00 92.06           C
ATOM   3182  C   LEU A 215     -10.241  -1.048   9.839  1.00 92.06           C
ATOM   3183  O   LEU A 215      -9.711  -1.588   8.868  1.00 92.06           O
ATOM   3184  HA  LEU A 215      -8.435  -0.057  10.424  1.00 92.06           H
ATOM   3185  CB  LEU A 215      -9.091  -1.149  12.125  1.00 92.06           C
ATOM   3186 1HB  LEU A 215     -10.007  -1.238  12.709  1.00 92.06           H
ATOM   3187 2HB  LEU A 215      -8.816  -2.155  11.808  1.00 92.06           H
ATOM   3188  CG  LEU A 215      -7.986  -0.614  13.040  1.00 92.06           C
ATOM   3189  HG  LEU A 215      -8.279   0.378  13.384  1.00 92.06           H
ATOM   3190  CD1 LEU A 215      -7.827  -1.495  14.280  1.00 92.06           C
ATOM   3191 1HD1 LEU A 215      -8.764  -1.512  14.837  1.00 92.06           H
ATOM   3192 2HD1 LEU A 215      -7.568  -2.509  13.975  1.00 92.06           H
ATOM   3193 3HD1 LEU A 215      -7.036  -1.092  14.913  1.00 92.06           H
ATOM   3194  CD2 LEU A 215      -6.670  -0.457  12.276  1.00 92.06           C
ATOM   3195 1HD2 LEU A 215      -6.360  -1.425  11.883  1.00 92.06           H
ATOM   3196 2HD2 LEU A 215      -6.810   0.242  11.451  1.00 92.06           H
ATOM   3197 3HD2 LEU A 215      -5.903  -0.075  12.949  1.00 92.06           H
ATOM   3198  HN  LEU A 215     -10.413   0.955  12.176  1.00 92.06           H
ATOM   3199  N   THR A 216     -11.545  -1.045  10.077  1.00 91.84           N
ATOM   3200  CA  THR A 216     -12.468  -1.742   9.197  1.00 91.84           C
ATOM   3201  C   THR A 216     -12.379  -1.180   7.777  1.00 91.84           C
ATOM   3202  O   THR A 216     -12.320  -1.936   6.809  1.00 91.84           O
ATOM   3203  HA  THR A 216     -12.169  -2.789   9.146  1.00 91.84           H
ATOM   3204  CB  THR A 216     -13.868  -1.639   9.805  1.00 91.84           C
ATOM   3205  HB  THR A 216     -14.201  -0.602   9.843  1.00 91.84           H
ATOM   3206  OG1 THR A 216     -13.749  -2.294  11.065  1.00 91.84           O
ATOM   3207  HG1 THR A 216     -13.701  -1.617  11.799  1.00 91.84           H
ATOM   3208  CG2 THR A 216     -14.899  -2.477   9.046  1.00 91.84           C
ATOM   3209 1HG2 THR A 216     -14.600  -3.525   9.065  1.00 91.84           H
ATOM   3210 2HG2 THR A 216     -14.955  -2.135   8.012  1.00 91.84           H
ATOM   3211 3HG2 THR A 216     -15.875  -2.369   9.518  1.00 91.84           H
ATOM   3212  HN  THR A 216     -11.970  -0.578  10.852  1.00 91.84           H
ATOM   3213  N   LEU A 217     -12.372   0.143   7.698  1.00 89.44           N
ATOM   3214  CA  LEU A 217     -12.278   0.815   6.413  1.00 89.44           C
ATOM   3215  C   LEU A 217     -10.994   0.376   5.706  1.00 89.44           C
ATOM   3216  O   LEU A 217     -10.991   0.159   4.495  1.00 89.44           O
ATOM   3217  HA  LEU A 217     -13.129   0.494   5.813  1.00 89.44           H
ATOM   3218  CB  LEU A 217     -12.394   2.330   6.591  1.00 89.44           C
ATOM   3219 1HB  LEU A 217     -11.783   2.624   7.445  1.00 89.44           H
ATOM   3220 2HB  LEU A 217     -11.967   2.813   5.712  1.00 89.44           H
ATOM   3221  CG  LEU A 217     -13.809   2.874   6.801  1.00 89.44           C
ATOM   3222  HG  LEU A 217     -14.281   2.300   7.599  1.00 89.44           H
ATOM   3223  CD1 LEU A 217     -13.773   4.334   7.256  1.00 89.44           C
ATOM   3224 1HD1 LEU A 217     -13.227   4.409   8.196  1.00 89.44           H
ATOM   3225 2HD1 LEU A 217     -13.275   4.939   6.498  1.00 89.44           H
ATOM   3226 3HD1 LEU A 217     -14.792   4.696   7.398  1.00 89.44           H
ATOM   3227  CD2 LEU A 217     -14.661   2.686   5.544  1.00 89.44           C
ATOM   3228 1HD2 LEU A 217     -14.202   3.218   4.711  1.00 89.44           H
ATOM   3229 2HD2 LEU A 217     -14.726   1.624   5.306  1.00 89.44           H
ATOM   3230 3HD2 LEU A 217     -15.661   3.081   5.721  1.00 89.44           H
ATOM   3231  HN  LEU A 217     -12.429   0.751   8.490  1.00 89.44           H
ATOM   3232  N   LYS A 218      -9.934   0.258   6.492  1.00 88.23           N
ATOM   3233  CA  LYS A 218      -8.631  -0.079   5.945  1.00 88.23           C
ATOM   3234  C   LYS A 218      -8.696  -1.465   5.299  1.00 88.23           C
ATOM   3235  O   LYS A 218      -8.172  -1.670   4.206  1.00 88.23           O
ATOM   3236  HA  LYS A 218      -8.402   0.652   5.169  1.00 88.23           H
ATOM   3237  CB  LYS A 218      -7.549   0.048   7.020  1.00 88.23           C
ATOM   3238 1HB  LYS A 218      -7.668   0.992   7.551  1.00 88.23           H
ATOM   3239 2HB  LYS A 218      -7.667  -0.748   7.755  1.00 88.23           H
ATOM   3240  CG  LYS A 218      -6.151  -0.025   6.402  1.00 88.23           C
ATOM   3241 1HG  LYS A 218      -6.049  -0.948   5.833  1.00 88.23           H
ATOM   3242 2HG  LYS A 218      -6.017   0.799   5.701  1.00 88.23           H
ATOM   3243  CD  LYS A 218      -5.070   0.037   7.483  1.00 88.23           C
ATOM   3244 1HD  LYS A 218      -5.131   0.990   8.009  1.00 88.23           H
ATOM   3245 2HD  LYS A 218      -5.244  -0.746   8.222  1.00 88.23           H
ATOM   3246  CE  LYS A 218      -3.676  -0.129   6.875  1.00 88.23           C
ATOM   3247 1HE  LYS A 218      -3.657  -1.008   6.231  1.00 88.23           H
ATOM   3248 2HE  LYS A 218      -3.442   0.732   6.248  1.00 88.23           H
ATOM   3249  NZ  LYS A 218      -2.659  -0.265   7.941  1.00 88.23           N
ATOM   3250 1HZ  LYS A 218      -1.870  -0.796   7.589  1.00 88.23           H
ATOM   3251 2HZ  LYS A 218      -2.345   0.655   8.229  1.00 88.23           H
ATOM   3252 3HZ  LYS A 218      -3.064  -0.748   8.735  1.00 88.23           H
ATOM   3253  HN  LYS A 218      -9.955   0.389   7.483  1.00 88.23           H
ATOM   3254  N   VAL A 219      -9.346  -2.380   6.003  1.00 91.84           N
ATOM   3255  CA  VAL A 219      -9.391  -3.766   5.568  1.00 91.84           C
ATOM   3256  C   VAL A 219     -10.265  -3.874   4.317  1.00 91.84           C
ATOM   3257  O   VAL A 219      -9.879  -4.514   3.340  1.00 91.84           O
ATOM   3258  HA  VAL A 219      -8.374  -4.064   5.313  1.00 91.84           H
ATOM   3259  CB  VAL A 219      -9.874  -4.658   6.713  1.00 91.84           C
ATOM   3260  HB  VAL A 219     -10.841  -4.283   7.047  1.00 91.84           H
ATOM   3261  CG1 VAL A 219     -10.067  -6.101   6.240  1.00 91.84           C
ATOM   3262 1HG1 VAL A 219     -10.809  -6.125   5.442  1.00 91.84           H
ATOM   3263 2HG1 VAL A 219      -9.120  -6.491   5.868  1.00 91.84           H
ATOM   3264 3HG1 VAL A 219     -10.410  -6.713   7.074  1.00 91.84           H
ATOM   3265  CG2 VAL A 219      -8.911  -4.595   7.901  1.00 91.84           C
ATOM   3266 1HG2 VAL A 219      -7.923  -4.933   7.586  1.00 91.84           H
ATOM   3267 2HG2 VAL A 219      -8.845  -3.569   8.261  1.00 91.84           H
ATOM   3268 3HG2 VAL A 219      -9.277  -5.239   8.700  1.00 91.84           H
ATOM   3269  HN  VAL A 219      -9.834  -2.189   6.855  1.00 91.84           H
ATOM   3270  N   ILE A 220     -11.426  -3.239   4.388  1.00 92.03           N
ATOM   3271  CA  ILE A 220     -12.416  -3.370   3.332  1.00 92.03           C
ATOM   3272  C   ILE A 220     -11.863  -2.762   2.042  1.00 92.03           C
ATOM   3273  O   ILE A 220     -11.748  -3.448   1.027  1.00 92.03           O
ATOM   3274  HA  ILE A 220     -12.581  -4.435   3.169  1.00 92.03           H
ATOM   3275  CB  ILE A 220     -13.752  -2.768   3.773  1.00 92.03           C
ATOM   3276  HB  ILE A 220     -13.563  -1.769   4.166  1.00 92.03           H
ATOM   3277  CG1 ILE A 220     -14.376  -3.587   4.904  1.00 92.03           C
ATOM   3278 1HG1 ILE A 220     -14.581  -4.599   4.555  1.00 92.03           H
ATOM   3279 2HG1 ILE A 220     -13.669  -3.673   5.729  1.00 92.03           H
ATOM   3280  CG2 ILE A 220     -14.703  -2.614   2.584  1.00 92.03           C
ATOM   3281 1HG2 ILE A 220     -14.251  -1.957   1.841  1.00 92.03           H
ATOM   3282 2HG2 ILE A 220     -14.890  -3.592   2.140  1.00 92.03           H
ATOM   3283 3HG2 ILE A 220     -15.644  -2.184   2.926  1.00 92.03           H
ATOM   3284  CD1 ILE A 220     -15.671  -2.940   5.400  1.00 92.03           C
ATOM   3285 1HD1 ILE A 220     -15.457  -1.938   5.771  1.00 92.03           H
ATOM   3286 2HD1 ILE A 220     -16.384  -2.879   4.578  1.00 92.03           H
ATOM   3287 3HD1 ILE A 220     -16.093  -3.543   6.204  1.00 92.03           H
ATOM   3288  HN  ILE A 220     -11.693  -2.646   5.147  1.00 92.03           H
ATOM   3289  N   LEU A 221     -11.535  -1.481   2.123  1.00 91.85           N
ATOM   3290  CA  LEU A 221     -11.164  -0.727   0.937  1.00 91.85           C
ATOM   3291  C   LEU A 221      -9.715  -1.050   0.565  1.00 91.85           C
ATOM   3292  O   LEU A 221      -9.321  -0.909  -0.591  1.00 91.85           O
ATOM   3293  HA  LEU A 221     -11.810  -1.057   0.124  1.00 91.85           H
ATOM   3294  CB  LEU A 221     -11.426   0.765   1.147  1.00 91.85           C
ATOM   3295 1HB  LEU A 221     -10.820   1.106   1.986  1.00 91.85           H
ATOM   3296 2HB  LEU A 221     -11.080   1.303   0.264  1.00 91.85           H
ATOM   3297  CG  LEU A 221     -12.881   1.160   1.411  1.00 91.85           C
ATOM   3298  HG  LEU A 221     -13.231   0.609   2.284  1.00 91.85           H
ATOM   3299  CD1 LEU A 221     -12.993   2.649   1.743  1.00 91.85           C
ATOM   3300 1HD1 LEU A 221     -12.404   2.869   2.633  1.00 91.85           H
ATOM   3301 2HD1 LEU A 221     -12.618   3.237   0.905  1.00 91.85           H
ATOM   3302 3HD1 LEU A 221     -14.037   2.903   1.926  1.00 91.85           H
ATOM   3303  CD2 LEU A 221     -13.778   0.764   0.237  1.00 91.85           C
ATOM   3304 1HD2 LEU A 221     -13.438   1.270  -0.667  1.00 91.85           H
ATOM   3305 2HD2 LEU A 221     -13.730  -0.315   0.090  1.00 91.85           H
ATOM   3306 3HD2 LEU A 221     -14.806   1.056   0.451  1.00 91.85           H
ATOM   3307  HN  LEU A 221     -11.520  -0.960   2.976  1.00 91.85           H
ATOM   3308  N   GLY A 222      -8.962  -1.478   1.568  1.00 91.14           N
ATOM   3309  CA  GLY A 222      -7.528  -1.647   1.408  1.00 91.14           C
ATOM   3310  C   GLY A 222      -7.207  -2.965   0.700  1.00 91.14           C
ATOM   3311  O   GLY A 222      -6.154  -3.100   0.078  1.00 91.14           O
ATOM   3312 1HA  GLY A 222      -7.121  -0.814   0.834  1.00 91.14           H
ATOM   3313 2HA  GLY A 222      -7.044  -1.627   2.384  1.00 91.14           H
ATOM   3314  HN  GLY A 222      -9.315  -1.707   2.475  1.00 91.14           H
ATOM   3315  N   PHE A 223      -8.133  -3.905   0.820  1.00 90.50           N
ATOM   3316  CA  PHE A 223      -7.900  -5.253   0.330  1.00 90.50           C
ATOM   3317  C   PHE A 223      -9.147  -5.810  -0.358  1.00 90.50           C
ATOM   3318  O   PHE A 223      -9.133  -6.070  -1.560  1.00 90.50           O
ATOM   3319  HA  PHE A 223      -7.083  -5.199  -0.389  1.00 90.50           H
ATOM   3320  CB  PHE A 223      -7.573  -6.121   1.548  1.00 90.50           C
ATOM   3321 1HB  PHE A 223      -6.755  -5.660   2.100  1.00 90.50           H
ATOM   3322 2HB  PHE A 223      -8.437  -6.136   2.212  1.00 90.50           H
ATOM   3323  CG  PHE A 223      -7.189  -7.560   1.200  1.00 90.50           C
ATOM   3324  CD1 PHE A 223      -8.041  -8.580   1.491  1.00 90.50           C
ATOM   3325  HD1 PHE A 223      -8.997  -8.372   1.972  1.00 90.50           H
ATOM   3326  CD2 PHE A 223      -5.997  -7.820   0.601  1.00 90.50           C
ATOM   3327  HD2 PHE A 223      -5.314  -7.003   0.368  1.00 90.50           H
ATOM   3328  CE1 PHE A 223      -7.684  -9.916   1.169  1.00 90.50           C
ATOM   3329  HE1 PHE A 223      -8.366 -10.734   1.403  1.00 90.50           H
ATOM   3330  CE2 PHE A 223      -5.640  -9.156   0.279  1.00 90.50           C
ATOM   3331  HE2 PHE A 223      -4.684  -9.365  -0.202  1.00 90.50           H
ATOM   3332  CZ  PHE A 223      -6.491 -10.176   0.570  1.00 90.50           C
ATOM   3333  HZ  PHE A 223      -6.218 -11.202   0.322  1.00 90.50           H
ATOM   3334  HN  PHE A 223      -9.028  -3.757   1.241  1.00 90.50           H
ATOM   3335  N   PHE A 224     -10.197  -5.976   0.433  1.00 85.74           N
ATOM   3336  CA  PHE A 224     -11.320  -6.802   0.023  1.00 85.74           C
ATOM   3337  C   PHE A 224     -11.918  -6.300  -1.292  1.00 85.74           C
ATOM   3338  O   PHE A 224     -12.103  -7.075  -2.230  1.00 85.74           O
ATOM   3339  HA  PHE A 224     -10.943  -7.816  -0.114  1.00 85.74           H
ATOM   3340  CB  PHE A 224     -12.378  -6.697   1.124  1.00 85.74           C
ATOM   3341 1HB  PHE A 224     -12.373  -5.682   1.522  1.00 85.74           H
ATOM   3342 2HB  PHE A 224     -13.361  -6.862   0.685  1.00 85.74           H
ATOM   3343  CG  PHE A 224     -12.177  -7.683   2.276  1.00 85.74           C
ATOM   3344  CD1 PHE A 224     -12.508  -8.993   2.116  1.00 85.74           C
ATOM   3345  HD1 PHE A 224     -12.916  -9.339   1.167  1.00 85.74           H
ATOM   3346  CD2 PHE A 224     -11.668  -7.250   3.461  1.00 85.74           C
ATOM   3347  HD2 PHE A 224     -11.402  -6.201   3.589  1.00 85.74           H
ATOM   3348  CE1 PHE A 224     -12.321  -9.908   3.186  1.00 85.74           C
ATOM   3349  HE1 PHE A 224     -12.587 -10.957   3.058  1.00 85.74           H
ATOM   3350  CE2 PHE A 224     -11.481  -8.166   4.530  1.00 85.74           C
ATOM   3351  HE2 PHE A 224     -11.073  -7.819   5.480  1.00 85.74           H
ATOM   3352  CZ  PHE A 224     -11.812  -9.475   4.370  1.00 85.74           C
ATOM   3353  HZ  PHE A 224     -11.669 -10.178   5.191  1.00 85.74           H
ATOM   3354  HN  PHE A 224     -10.287  -5.559   1.338  1.00 85.74           H
ATOM   3355  N   LEU A 225     -12.205  -5.007  -1.320  1.00 92.96           N
ATOM   3356  CA  LEU A 225     -12.826  -4.403  -2.486  1.00 92.96           C
ATOM   3357  C   LEU A 225     -11.912  -4.589  -3.699  1.00 92.96           C
ATOM   3358  O   LEU A 225     -12.327  -5.148  -4.713  1.00 92.96           O
ATOM   3359  HA  LEU A 225     -13.759  -4.935  -2.672  1.00 92.96           H
ATOM   3360  CB  LEU A 225     -13.186  -2.943  -2.206  1.00 92.96           C
ATOM   3361 1HB  LEU A 225     -13.927  -2.919  -1.406  1.00 92.96           H
ATOM   3362 2HB  LEU A 225     -12.297  -2.435  -1.831  1.00 92.96           H
ATOM   3363  CG  LEU A 225     -13.732  -2.147  -3.392  1.00 92.96           C
ATOM   3364  HG  LEU A 225     -13.070  -2.304  -4.243  1.00 92.96           H
ATOM   3365  CD1 LEU A 225     -15.119  -2.650  -3.799  1.00 92.96           C
ATOM   3366 1HD1 LEU A 225     -15.054  -3.701  -4.083  1.00 92.96           H
ATOM   3367 2HD1 LEU A 225     -15.806  -2.542  -2.960  1.00 92.96           H
ATOM   3368 3HD1 LEU A 225     -15.483  -2.067  -4.645  1.00 92.96           H
ATOM   3369  CD2 LEU A 225     -13.733  -0.646  -3.092  1.00 92.96           C
ATOM   3370 1HD2 LEU A 225     -14.359  -0.450  -2.222  1.00 92.96           H
ATOM   3371 2HD2 LEU A 225     -12.715  -0.316  -2.889  1.00 92.96           H
ATOM   3372 3HD2 LEU A 225     -14.126  -0.104  -3.952  1.00 92.96           H
ATOM   3373  HN  LEU A 225     -12.020  -4.377  -0.566  1.00 92.96           H
ATOM   3374  N   PRO A 226     -10.658  -4.126  -3.619  1.00 93.40           N
ATOM   3375  CA  PRO A 226      -9.720  -4.289  -4.732  1.00 93.40           C
ATOM   3376  C   PRO A 226      -9.614  -5.735  -5.190  1.00 93.40           C
ATOM   3377  O   PRO A 226      -9.626  -6.012  -6.388  1.00 93.40           O
ATOM   3378  HA  PRO A 226     -10.074  -3.739  -5.604  1.00 93.40           H
ATOM   3379  CB  PRO A 226      -8.394  -3.774  -4.168  1.00 93.40           C
ATOM   3380 1HB  PRO A 226      -7.806  -4.578  -3.727  1.00 93.40           H
ATOM   3381 2HB  PRO A 226      -7.778  -3.318  -4.943  1.00 93.40           H
ATOM   3382  CG  PRO A 226      -8.828  -2.754  -3.122  1.00 93.40           C
ATOM   3383 1HG  PRO A 226      -8.039  -2.558  -2.396  1.00 93.40           H
ATOM   3384 2HG  PRO A 226      -9.077  -1.793  -3.571  1.00 93.40           H
ATOM   3385  CD  PRO A 226     -10.038  -3.417  -2.484  1.00 93.40           C
ATOM   3386 1HD  PRO A 226      -9.751  -4.106  -1.690  1.00 93.40           H
ATOM   3387 2HD  PRO A 226     -10.712  -2.685  -2.038  1.00 93.40           H
ATOM   3388  N   PHE A 227      -9.512  -6.625  -4.214  1.00 91.74           N
ATOM   3389  CA  PHE A 227      -9.268  -8.028  -4.503  1.00 91.74           C
ATOM   3390  C   PHE A 227     -10.415  -8.627  -5.321  1.00 91.74           C
ATOM   3391  O   PHE A 227     -10.181  -9.307  -6.318  1.00 91.74           O
ATOM   3392  HA  PHE A 227      -8.345  -8.083  -5.080  1.00 91.74           H
ATOM   3393  CB  PHE A 227      -9.183  -8.753  -3.159  1.00 91.74           C
ATOM   3394 1HB  PHE A 227      -8.354  -8.339  -2.586  1.00 91.74           H
ATOM   3395 2HB  PHE A 227     -10.093  -8.555  -2.592  1.00 91.74           H
ATOM   3396  CG  PHE A 227      -8.995 -10.267  -3.280  1.00 91.74           C
ATOM   3397  CD1 PHE A 227     -10.030 -11.105  -3.007  1.00 91.74           C
ATOM   3398  HD1 PHE A 227     -10.995 -10.698  -2.702  1.00 91.74           H
ATOM   3399  CD2 PHE A 227      -7.791 -10.774  -3.660  1.00 91.74           C
ATOM   3400  HD2 PHE A 227      -6.961 -10.103  -3.878  1.00 91.74           H
ATOM   3401  CE1 PHE A 227      -9.855 -12.510  -3.119  1.00 91.74           C
ATOM   3402  HE1 PHE A 227     -10.686 -13.181  -2.900  1.00 91.74           H
ATOM   3403  CE2 PHE A 227      -7.617 -12.179  -3.772  1.00 91.74           C
ATOM   3404  HE2 PHE A 227      -6.652 -12.586  -4.077  1.00 91.74           H
ATOM   3405  CZ  PHE A 227      -8.652 -13.017  -3.499  1.00 91.74           C
ATOM   3406  HZ  PHE A 227      -8.518 -14.095  -3.585  1.00 91.74           H
ATOM   3407  HN  PHE A 227      -9.594  -6.402  -3.243  1.00 91.74           H
ATOM   3408  N   VAL A 228     -11.629  -8.351  -4.867  1.00 94.41           N
ATOM   3409  CA  VAL A 228     -12.810  -8.901  -5.511  1.00 94.41           C
ATOM   3410  C   VAL A 228     -12.851  -8.442  -6.970  1.00 94.41           C
ATOM   3411  O   VAL A 228     -13.117  -9.240  -7.868  1.00 94.41           O
ATOM   3412  HA  VAL A 228     -12.723  -9.987  -5.487  1.00 94.41           H
ATOM   3413  CB  VAL A 228     -14.064  -8.509  -4.726  1.00 94.41           C
ATOM   3414  HB  VAL A 228     -14.043  -7.429  -4.579  1.00 94.41           H
ATOM   3415  CG1 VAL A 228     -15.332  -8.852  -5.510  1.00 94.41           C
ATOM   3416 1HG1 VAL A 228     -15.330  -8.313  -6.458  1.00 94.41           H
ATOM   3417 2HG1 VAL A 228     -15.361  -9.925  -5.703  1.00 94.41           H
ATOM   3418 3HG1 VAL A 228     -16.208  -8.563  -4.930  1.00 94.41           H
ATOM   3419  CG2 VAL A 228     -14.076  -9.171  -3.347  1.00 94.41           C
ATOM   3420 1HG2 VAL A 228     -14.062 -10.255  -3.464  1.00 94.41           H
ATOM   3421 2HG2 VAL A 228     -13.198  -8.855  -2.784  1.00 94.41           H
ATOM   3422 3HG2 VAL A 228     -14.978  -8.876  -2.810  1.00 94.41           H
ATOM   3423  HN  VAL A 228     -11.812  -7.766  -4.077  1.00 94.41           H
ATOM   3424  N   VAL A 229     -12.583  -7.159  -7.161  1.00 94.51           N
ATOM   3425  CA  VAL A 229     -12.655  -6.569  -8.487  1.00 94.51           C
ATOM   3426  C   VAL A 229     -11.580  -7.195  -9.378  1.00 94.51           C
ATOM   3427  O   VAL A 229     -11.851  -7.560 -10.521  1.00 94.51           O
ATOM   3428  HA  VAL A 229     -13.635  -6.807  -8.900  1.00 94.51           H
ATOM   3429  CB  VAL A 229     -12.538  -5.047  -8.390  1.00 94.51           C
ATOM   3430  HB  VAL A 229     -11.626  -4.815  -7.840  1.00 94.51           H
ATOM   3431  CG1 VAL A 229     -12.423  -4.415  -9.779  1.00 94.51           C
ATOM   3432 1HG1 VAL A 229     -11.536  -4.802 -10.281  1.00 94.51           H
ATOM   3433 2HG1 VAL A 229     -13.309  -4.661 -10.364  1.00 94.51           H
ATOM   3434 3HG1 VAL A 229     -12.341  -3.333  -9.680  1.00 94.51           H
ATOM   3435  CG2 VAL A 229     -13.717  -4.455  -7.615  1.00 94.51           C
ATOM   3436 1HG2 VAL A 229     -14.648  -4.702  -8.125  1.00 94.51           H
ATOM   3437 2HG2 VAL A 229     -13.735  -4.869  -6.607  1.00 94.51           H
ATOM   3438 3HG2 VAL A 229     -13.610  -3.372  -7.560  1.00 94.51           H
ATOM   3439  HN  VAL A 229     -12.322  -6.527  -6.431  1.00 94.51           H
ATOM   3440  N   MET A 230     -10.383  -7.301  -8.820  1.00 88.83           N
ATOM   3441  CA  MET A 230      -9.259  -7.851  -9.559  1.00 88.83           C
ATOM   3442  C   MET A 230      -9.532  -9.298  -9.974  1.00 88.83           C
ATOM   3443  O   MET A 230      -9.314  -9.670 -11.126  1.00 88.83           O
ATOM   3444  HA  MET A 230      -9.156  -7.225 -10.446  1.00 88.83           H
ATOM   3445  CB  MET A 230      -8.001  -7.796  -8.691  1.00 88.83           C
ATOM   3446 1HB  MET A 230      -8.237  -8.133  -7.681  1.00 88.83           H
ATOM   3447 2HB  MET A 230      -7.251  -8.481  -9.088  1.00 88.83           H
ATOM   3448  CG  MET A 230      -7.430  -6.378  -8.642  1.00 88.83           C
ATOM   3449 1HG  MET A 230      -7.196  -6.036  -9.650  1.00 88.83           H
ATOM   3450 2HG  MET A 230      -8.173  -5.691  -8.237  1.00 88.83           H
ATOM   3451  SD  MET A 230      -5.958  -6.347  -7.632  1.00 88.83           S
ATOM   3452  CE  MET A 230      -4.853  -7.295  -8.665  1.00 88.83           C
ATOM   3453 1HE  MET A 230      -5.265  -8.293  -8.818  1.00 88.83           H
ATOM   3454 2HE  MET A 230      -4.740  -6.797  -9.628  1.00 88.83           H
ATOM   3455 3HE  MET A 230      -3.880  -7.374  -8.180  1.00 88.83           H
ATOM   3456  HN  MET A 230     -10.175  -7.018  -7.884  1.00 88.83           H
ATOM   3457  N   ALA A 231     -10.004 -10.077  -9.011  1.00 93.65           N
ATOM   3458  CA  ALA A 231     -10.228 -11.495  -9.237  1.00 93.65           C
ATOM   3459  C   ALA A 231     -11.225 -11.672 -10.384  1.00 93.65           C
ATOM   3460  O   ALA A 231     -11.019 -12.504 -11.267  1.00 93.65           O
ATOM   3461  HA  ALA A 231      -9.275 -11.940  -9.523  1.00 93.65           H
ATOM   3462  CB  ALA A 231     -10.709 -12.149  -7.941  1.00 93.65           C
ATOM   3463 1HB  ALA A 231      -9.952 -12.020  -7.166  1.00 93.65           H
ATOM   3464 2HB  ALA A 231     -11.640 -11.681  -7.621  1.00 93.65           H
ATOM   3465 3HB  ALA A 231     -10.877 -13.212  -8.111  1.00 93.65           H
ATOM   3466  HN  ALA A 231     -10.232  -9.754  -8.092  1.00 93.65           H
ATOM   3467  N   CYS A 232     -12.284 -10.877 -10.334  1.00 92.30           N
ATOM   3468  CA  CYS A 232     -13.323 -10.950 -11.347  1.00 92.30           C
ATOM   3469  C   CYS A 232     -12.709 -10.563 -12.694  1.00 92.30           C
ATOM   3470  O   CYS A 232     -12.885 -11.268 -13.686  1.00 92.30           O
ATOM   3471  HA  CYS A 232     -13.672 -11.982 -11.364  1.00 92.30           H
ATOM   3472  CB  CYS A 232     -14.522 -10.068 -10.992  1.00 92.30           C
ATOM   3473 1HB  CYS A 232     -14.184  -9.059 -10.755  1.00 92.30           H
ATOM   3474 2HB  CYS A 232     -15.191  -9.988 -11.849  1.00 92.30           H
ATOM   3475  SG  CYS A 232     -15.419 -10.778  -9.564  1.00 92.30           S
ATOM   3476  HG  CYS A 232     -14.614 -10.279  -8.631  1.00 92.30           H
ATOM   3477  HN  CYS A 232     -12.437 -10.194  -9.620  1.00 92.30           H
ATOM   3478  N   CYS A 233     -12.001  -9.443 -12.685  1.00 92.12           N
ATOM   3479  CA  CYS A 233     -11.480  -8.877 -13.918  1.00 92.12           C
ATOM   3480  C   CYS A 233     -10.572  -9.916 -14.578  1.00 92.12           C
ATOM   3481  O   CYS A 233     -10.739 -10.235 -15.754  1.00 92.12           O
ATOM   3482  HA  CYS A 233     -12.341  -8.659 -14.550  1.00 92.12           H
ATOM   3483  CB  CYS A 233     -10.750  -7.555 -13.670  1.00 92.12           C
ATOM   3484 1HB  CYS A 233     -10.058  -7.664 -12.835  1.00 92.12           H
ATOM   3485 2HB  CYS A 233     -10.156  -7.289 -14.544  1.00 92.12           H
ATOM   3486  SG  CYS A 233     -11.960  -6.230 -13.310  1.00 92.12           S
ATOM   3487  HG  CYS A 233     -12.185  -6.586 -12.049  1.00 92.12           H
ATOM   3488  HN  CYS A 233     -11.782  -8.926 -11.858  1.00 92.12           H
ATOM   3489  N   TYR A 234      -9.629 -10.415 -13.792  1.00 86.11           N
ATOM   3490  CA  TYR A 234      -8.597 -11.289 -14.323  1.00 86.11           C
ATOM   3491  C   TYR A 234      -9.171 -12.662 -14.677  1.00 86.11           C
ATOM   3492  O   TYR A 234      -8.661 -13.342 -15.566  1.00 86.11           O
ATOM   3493  HA  TYR A 234      -8.197 -10.827 -15.226  1.00 86.11           H
ATOM   3494  CB  TYR A 234      -7.566 -11.453 -13.205  1.00 86.11           C
ATOM   3495 1HB  TYR A 234      -8.090 -11.610 -12.262  1.00 86.11           H
ATOM   3496 2HB  TYR A 234      -6.977 -12.350 -13.396  1.00 86.11           H
ATOM   3497  CG  TYR A 234      -6.619 -10.261 -13.052  1.00 86.11           C
ATOM   3498  CD1 TYR A 234      -5.924  -9.788 -14.146  1.00 86.11           C
ATOM   3499  HD1 TYR A 234      -6.049 -10.263 -15.119  1.00 86.11           H
ATOM   3500  CD2 TYR A 234      -6.459  -9.660 -11.820  1.00 86.11           C
ATOM   3501  HD2 TYR A 234      -7.008 -10.034 -10.956  1.00 86.11           H
ATOM   3502  CE1 TYR A 234      -5.032  -8.666 -14.002  1.00 86.11           C
ATOM   3503  HE1 TYR A 234      -4.477  -8.282 -14.858  1.00 86.11           H
ATOM   3504  CE2 TYR A 234      -5.568  -8.538 -11.676  1.00 86.11           C
ATOM   3505  HE2 TYR A 234      -5.433  -8.054 -10.709  1.00 86.11           H
ATOM   3506  CZ  TYR A 234      -4.898  -8.097 -12.775  1.00 86.11           C
ATOM   3507  OH  TYR A 234      -4.056  -7.037 -12.639  1.00 86.11           O
ATOM   3508  HH  TYR A 234      -4.098  -6.685 -11.704  1.00 86.11           H
ATOM   3509  HN  TYR A 234      -9.563 -10.230 -12.811  1.00 86.11           H
ATOM   3510  N   THR A 235     -10.224 -13.030 -13.962  1.00 89.22           N
ATOM   3511  CA  THR A 235     -10.936 -14.262 -14.257  1.00 89.22           C
ATOM   3512  C   THR A 235     -11.477 -14.235 -15.688  1.00 89.22           C
ATOM   3513  O   THR A 235     -11.322 -15.202 -16.433  1.00 89.22           O
ATOM   3514  HA  THR A 235     -10.230 -15.090 -14.198  1.00 89.22           H
ATOM   3515  CB  THR A 235     -12.026 -14.444 -13.199  1.00 89.22           C
ATOM   3516  HB  THR A 235     -12.754 -13.634 -13.248  1.00 89.22           H
ATOM   3517  OG1 THR A 235     -11.306 -14.550 -11.974  1.00 89.22           O
ATOM   3518  HG1 THR A 235     -11.493 -13.755 -11.397  1.00 89.22           H
ATOM   3519  CG2 THR A 235     -12.747 -15.787 -13.325  1.00 89.22           C
ATOM   3520 1HG2 THR A 235     -12.027 -16.598 -13.209  1.00 89.22           H
ATOM   3521 2HG2 THR A 235     -13.217 -15.856 -14.307  1.00 89.22           H
ATOM   3522 3HG2 THR A 235     -13.510 -15.864 -12.551  1.00 89.22           H
ATOM   3523  HN  THR A 235     -10.590 -12.504 -13.194  1.00 89.22           H
ATOM   3524  N   ILE A 236     -12.101 -13.117 -16.030  1.00 88.44           N
ATOM   3525  CA  ILE A 236     -12.682 -12.958 -17.352  1.00 88.44           C
ATOM   3526  C   ILE A 236     -11.561 -12.850 -18.388  1.00 88.44           C
ATOM   3527  O   ILE A 236     -11.667 -13.399 -19.483  1.00 88.44           O
ATOM   3528  HA  ILE A 236     -13.261 -13.857 -17.564  1.00 88.44           H
ATOM   3529  CB  ILE A 236     -13.654 -11.777 -17.372  1.00 88.44           C
ATOM   3530  HB  ILE A 236     -13.110 -10.882 -17.072  1.00 88.44           H
ATOM   3531  CG1 ILE A 236     -14.784 -11.980 -16.361  1.00 88.44           C
ATOM   3532 1HG1 ILE A 236     -15.477 -12.734 -16.731  1.00 88.44           H
ATOM   3533 2HG1 ILE A 236     -14.374 -12.356 -15.423  1.00 88.44           H
ATOM   3534  CG2 ILE A 236     -14.187 -11.529 -18.785  1.00 88.44           C
ATOM   3535 1HG2 ILE A 236     -13.355 -11.309 -19.454  1.00 88.44           H
ATOM   3536 2HG2 ILE A 236     -14.710 -12.419 -19.137  1.00 88.44           H
ATOM   3537 3HG2 ILE A 236     -14.876 -10.685 -18.770  1.00 88.44           H
ATOM   3538  CD1 ILE A 236     -15.534 -10.671 -16.107  1.00 88.44           C
ATOM   3539 1HD1 ILE A 236     -14.842  -9.926 -15.713  1.00 88.44           H
ATOM   3540 2HD1 ILE A 236     -15.962 -10.310 -17.042  1.00 88.44           H
ATOM   3541 3HD1 ILE A 236     -16.331 -10.843 -15.384  1.00 88.44           H
ATOM   3542  HN  ILE A 236     -12.212 -12.330 -15.423  1.00 88.44           H
ATOM   3543  N   ILE A 237     -10.512 -12.137 -18.004  1.00 87.04           N
ATOM   3544  CA  ILE A 237      -9.376 -11.940 -18.890  1.00 87.04           C
ATOM   3545  C   ILE A 237      -8.811 -13.302 -19.297  1.00 87.04           C
ATOM   3546  O   ILE A 237      -8.621 -13.570 -20.482  1.00 87.04           O
ATOM   3547  HA  ILE A 237      -9.743 -11.437 -19.784  1.00 87.04           H
ATOM   3548  CB  ILE A 237      -8.345 -11.015 -18.241  1.00 87.04           C
ATOM   3549  HB  ILE A 237      -8.226 -11.313 -17.199  1.00 87.04           H
ATOM   3550  CG1 ILE A 237      -8.832  -9.564 -18.243  1.00 87.04           C
ATOM   3551 1HG1 ILE A 237      -8.774  -9.159 -19.253  1.00 87.04           H
ATOM   3552 2HG1 ILE A 237      -9.879  -9.528 -17.944  1.00 87.04           H
ATOM   3553  CG2 ILE A 237      -6.978 -11.161 -18.912  1.00 87.04           C
ATOM   3554 1HG2 ILE A 237      -6.634 -12.191 -18.814  1.00 87.04           H
ATOM   3555 2HG2 ILE A 237      -7.062 -10.905 -19.968  1.00 87.04           H
ATOM   3556 3HG2 ILE A 237      -6.264 -10.493 -18.432  1.00 87.04           H
ATOM   3557  CD1 ILE A 237      -7.995  -8.704 -17.294  1.00 87.04           C
ATOM   3558 1HD1 ILE A 237      -8.075  -9.098 -16.280  1.00 87.04           H
ATOM   3559 2HD1 ILE A 237      -6.952  -8.723 -17.610  1.00 87.04           H
ATOM   3560 3HD1 ILE A 237      -8.362  -7.678 -17.314  1.00 87.04           H
ATOM   3561  HN  ILE A 237     -10.430 -11.699 -17.109  1.00 87.04           H
ATOM   3562  N   ILE A 238      -8.556 -14.126 -18.291  1.00 87.01           N
ATOM   3563  CA  ILE A 238      -7.954 -15.428 -18.524  1.00 87.01           C
ATOM   3564  C   ILE A 238      -8.835 -16.228 -19.485  1.00 87.01           C
ATOM   3565  O   ILE A 238      -8.336 -16.834 -20.432  1.00 87.01           O
ATOM   3566  HA  ILE A 238      -6.988 -15.260 -18.999  1.00 87.01           H
ATOM   3567  CB  ILE A 238      -7.688 -16.140 -17.196  1.00 87.01           C
ATOM   3568  HB  ILE A 238      -8.574 -16.037 -16.569  1.00 87.01           H
ATOM   3569  CG1 ILE A 238      -6.526 -15.487 -16.446  1.00 87.01           C
ATOM   3570 1HG1 ILE A 238      -5.582 -15.770 -16.913  1.00 87.01           H
ATOM   3571 2HG1 ILE A 238      -6.605 -14.402 -16.519  1.00 87.01           H
ATOM   3572  CG2 ILE A 238      -7.461 -17.638 -17.413  1.00 87.01           C
ATOM   3573 1HG2 ILE A 238      -8.346 -18.076 -17.874  1.00 87.01           H
ATOM   3574 2HG2 ILE A 238      -6.601 -17.784 -18.067  1.00 87.01           H
ATOM   3575 3HG2 ILE A 238      -7.274 -18.120 -16.454  1.00 87.01           H
ATOM   3576  CD1 ILE A 238      -6.518 -15.905 -14.975  1.00 87.01           C
ATOM   3577 1HD1 ILE A 238      -7.453 -15.599 -14.505  1.00 87.01           H
ATOM   3578 2HD1 ILE A 238      -6.414 -16.988 -14.905  1.00 87.01           H
ATOM   3579 3HD1 ILE A 238      -5.682 -15.427 -14.465  1.00 87.01           H
ATOM   3580  HN  ILE A 238      -8.755 -13.917 -17.333  1.00 87.01           H
ATOM   3581  N   HIS A 239     -10.131 -16.204 -19.209  1.00 81.49           N
ATOM   3582  CA  HIS A 239     -11.081 -16.956 -20.011  1.00 81.49           C
ATOM   3583  C   HIS A 239     -10.992 -16.504 -21.470  1.00 81.49           C
ATOM   3584  O   HIS A 239     -10.981 -17.331 -22.381  1.00 81.49           O
ATOM   3585  HA  HIS A 239     -10.786 -18.003 -19.946  1.00 81.49           H
ATOM   3586  CB  HIS A 239     -12.494 -16.833 -19.437  1.00 81.49           C
ATOM   3587 1HB  HIS A 239     -12.469 -17.095 -18.380  1.00 81.49           H
ATOM   3588 2HB  HIS A 239     -12.811 -15.792 -19.500  1.00 81.49           H
ATOM   3589  CG  HIS A 239     -13.517 -17.699 -20.133  1.00 81.49           C
ATOM   3590  ND1 HIS A 239     -14.343 -17.224 -21.136  1.00 81.49           N
ATOM   3591  HD1 HIS A 239     -14.351 -16.290 -21.495  1.00 81.49           H
ATOM   3592  CD2 HIS A 239     -13.837 -19.013 -19.960  1.00 81.49           C
ATOM   3593  HD2 HIS A 239     -13.375 -19.693 -19.244  1.00 81.49           H
ATOM   3594  CE1 HIS A 239     -15.122 -18.216 -21.541  1.00 81.49           C
ATOM   3595  HE1 HIS A 239     -15.882 -18.157 -22.321  1.00 81.49           H
ATOM   3596  NE2 HIS A 239     -14.808 -19.324 -20.810  1.00 81.49           N
ATOM   3597  HN  HIS A 239     -10.532 -15.684 -18.455  1.00 81.49           H
ATOM   3598  N   THR A 240     -10.932 -15.192 -21.647  1.00 83.97           N
ATOM   3599  CA  THR A 240     -10.899 -14.618 -22.982  1.00 83.97           C
ATOM   3600  C   THR A 240      -9.608 -15.015 -23.701  1.00 83.97           C
ATOM   3601  O   THR A 240      -9.628 -15.331 -24.890  1.00 83.97           O
ATOM   3602  HA  THR A 240     -11.726 -15.034 -23.556  1.00 83.97           H
ATOM   3603  CB  THR A 240     -11.079 -13.104 -22.850  1.00 83.97           C
ATOM   3604  HB  THR A 240     -10.194 -12.644 -22.409  1.00 83.97           H
ATOM   3605  OG1 THR A 240     -12.283 -12.962 -22.101  1.00 83.97           O
ATOM   3606  HG1 THR A 240     -12.071 -12.821 -21.134  1.00 83.97           H
ATOM   3607  CG2 THR A 240     -11.391 -12.432 -24.189  1.00 83.97           C
ATOM   3608 1HG2 THR A 240     -12.313 -12.846 -24.596  1.00 83.97           H
ATOM   3609 2HG2 THR A 240     -10.572 -12.613 -24.885  1.00 83.97           H
ATOM   3610 3HG2 THR A 240     -11.509 -11.359 -24.038  1.00 83.97           H
ATOM   3611  HN  THR A 240     -10.906 -14.527 -20.901  1.00 83.97           H
ATOM   3612  N   LEU A 241      -8.517 -14.987 -22.950  1.00 83.34           N
ATOM   3613  CA  LEU A 241      -7.208 -15.255 -23.522  1.00 83.34           C
ATOM   3614  C   LEU A 241      -7.142 -16.716 -23.971  1.00 83.34           C
ATOM   3615  O   LEU A 241      -6.543 -17.027 -25.000  1.00 83.34           O
ATOM   3616  HA  LEU A 241      -7.099 -14.619 -24.400  1.00 83.34           H
ATOM   3617  CB  LEU A 241      -6.103 -14.863 -22.539  1.00 83.34           C
ATOM   3618 1HB  LEU A 241      -6.359 -15.264 -21.558  1.00 83.34           H
ATOM   3619 2HB  LEU A 241      -5.178 -15.348 -22.850  1.00 83.34           H
ATOM   3620  CG  LEU A 241      -5.837 -13.364 -22.392  1.00 83.34           C
ATOM   3621  HG  LEU A 241      -6.772 -12.875 -22.121  1.00 83.34           H
ATOM   3622  CD1 LEU A 241      -4.841 -13.092 -21.263  1.00 83.34           C
ATOM   3623 1HD1 LEU A 241      -5.245 -13.469 -20.323  1.00 83.34           H
ATOM   3624 2HD1 LEU A 241      -3.898 -13.595 -21.480  1.00 83.34           H
ATOM   3625 3HD1 LEU A 241      -4.669 -12.019 -21.180  1.00 83.34           H
ATOM   3626  CD2 LEU A 241      -5.378 -12.756 -23.719  1.00 83.34           C
ATOM   3627 1HD2 LEU A 241      -4.459 -13.245 -24.044  1.00 83.34           H
ATOM   3628 2HD2 LEU A 241      -6.153 -12.902 -24.472  1.00 83.34           H
ATOM   3629 3HD2 LEU A 241      -5.195 -11.690 -23.587  1.00 83.34           H
ATOM   3630  HN  LEU A 241      -8.517 -14.786 -21.971  1.00 83.34           H
ATOM   3631  N   ILE A 242      -7.766 -17.574 -23.178  1.00 82.32           N
ATOM   3632  CA  ILE A 242      -7.771 -18.997 -23.471  1.00 82.32           C
ATOM   3633  C   ILE A 242      -8.461 -19.234 -24.816  1.00 82.32           C
ATOM   3634  O   ILE A 242      -8.011 -20.057 -25.612  1.00 82.32           O
ATOM   3635  HA  ILE A 242      -6.733 -19.318 -23.555  1.00 82.32           H
ATOM   3636  CB  ILE A 242      -8.395 -19.781 -22.314  1.00 82.32           C
ATOM   3637  HB  ILE A 242      -9.307 -19.269 -22.007  1.00 82.32           H
ATOM   3638  CG1 ILE A 242      -7.461 -19.806 -21.103  1.00 82.32           C
ATOM   3639 1HG1 ILE A 242      -6.602 -20.444 -21.314  1.00 82.32           H
ATOM   3640 2HG1 ILE A 242      -7.075 -18.804 -20.916  1.00 82.32           H
ATOM   3641  CG2 ILE A 242      -8.795 -21.189 -22.759  1.00 82.32           C
ATOM   3642 1HG2 ILE A 242      -9.522 -21.122 -23.568  1.00 82.32           H
ATOM   3643 2HG2 ILE A 242      -7.912 -21.725 -23.108  1.00 82.32           H
ATOM   3644 3HG2 ILE A 242      -9.235 -21.724 -21.917  1.00 82.32           H
ATOM   3645  CD1 ILE A 242      -8.190 -20.318 -19.859  1.00 82.32           C
ATOM   3646 1HD1 ILE A 242      -9.033 -19.664 -19.637  1.00 82.32           H
ATOM   3647 2HD1 ILE A 242      -8.553 -21.330 -20.041  1.00 82.32           H
ATOM   3648 3HD1 ILE A 242      -7.503 -20.326 -19.013  1.00 82.32           H
ATOM   3649  HN  ILE A 242      -8.261 -17.312 -22.349  1.00 82.32           H
ATOM   3650  N   GLN A 243      -9.542 -18.497 -25.029  1.00 77.01           N
ATOM   3651  CA  GLN A 243     -10.340 -18.669 -26.230  1.00 77.01           C
ATOM   3652  C   GLN A 243      -9.640 -18.024 -27.429  1.00 77.01           C
ATOM   3653  O   GLN A 243      -9.939 -18.352 -28.576  1.00 77.01           O
ATOM   3654  HA  GLN A 243     -10.412 -19.746 -26.379  1.00 77.01           H
ATOM   3655  CB  GLN A 243     -11.745 -18.094 -26.042  1.00 77.01           C
ATOM   3656 1HB  GLN A 243     -11.677 -17.067 -25.683  1.00 77.01           H
ATOM   3657 2HB  GLN A 243     -12.261 -18.063 -27.001  1.00 77.01           H
ATOM   3658  CG  GLN A 243     -12.552 -18.934 -25.050  1.00 77.01           C
ATOM   3659 1HG  GLN A 243     -12.536 -19.980 -25.356  1.00 77.01           H
ATOM   3660 2HG  GLN A 243     -12.090 -18.883 -24.064  1.00 77.01           H
ATOM   3661  CD  GLN A 243     -13.999 -18.443 -24.966  1.00 77.01           C
ATOM   3662  OE1 GLN A 243     -14.361 -17.405 -25.494  1.00 77.01           O
ATOM   3663  NE2 GLN A 243     -14.803 -19.246 -24.275  1.00 77.01           N
ATOM   3664 1HE2 GLN A 243     -14.442 -20.085 -23.866  1.00 77.01           H
ATOM   3665 2HE2 GLN A 243     -15.769 -19.011 -24.164  1.00 77.01           H
ATOM   3666  HN  GLN A 243      -9.872 -17.795 -24.398  1.00 77.01           H
ATOM   3667  N   ALA A 244      -8.722 -17.120 -27.122  1.00 77.85           N
ATOM   3668  CA  ALA A 244      -8.021 -16.383 -28.159  1.00 77.85           C
ATOM   3669  C   ALA A 244      -7.145 -17.348 -28.961  1.00 77.85           C
ATOM   3670  O   ALA A 244      -6.462 -18.195 -28.387  1.00 77.85           O
ATOM   3671  HA  ALA A 244      -8.770 -15.950 -28.822  1.00 77.85           H
ATOM   3672  CB  ALA A 244      -7.212 -15.251 -27.523  1.00 77.85           C
ATOM   3673 1HB  ALA A 244      -7.884 -14.578 -26.991  1.00 77.85           H
ATOM   3674 2HB  ALA A 244      -6.488 -15.670 -26.824  1.00 77.85           H
ATOM   3675 3HB  ALA A 244      -6.686 -14.699 -28.302  1.00 77.85           H
ATOM   3676  HN  ALA A 244      -8.456 -16.889 -26.186  1.00 77.85           H
ATOM   3677  N   LYS A 245      -7.192 -17.187 -30.275  1.00 67.13           N
ATOM   3678  CA  LYS A 245      -6.395 -18.019 -31.160  1.00 67.13           C
ATOM   3679  C   LYS A 245      -4.996 -17.416 -31.298  1.00 67.13           C
ATOM   3680  O   LYS A 245      -4.114 -18.017 -31.909  1.00 67.13           O
ATOM   3681  HA  LYS A 245      -6.304 -18.999 -30.692  1.00 67.13           H
ATOM   3682  CB  LYS A 245      -7.113 -18.221 -32.496  1.00 67.13           C
ATOM   3683 1HB  LYS A 245      -7.415 -17.255 -32.901  1.00 67.13           H
ATOM   3684 2HB  LYS A 245      -6.428 -18.667 -33.217  1.00 67.13           H
ATOM   3685  CG  LYS A 245      -8.342 -19.117 -32.329  1.00 67.13           C
ATOM   3686 1HG  LYS A 245      -8.070 -20.011 -31.767  1.00 67.13           H
ATOM   3687 2HG  LYS A 245      -9.101 -18.594 -31.748  1.00 67.13           H
ATOM   3688  CD  LYS A 245      -8.917 -19.518 -33.689  1.00 67.13           C
ATOM   3689 1HD  LYS A 245      -9.259 -18.630 -34.219  1.00 67.13           H
ATOM   3690 2HD  LYS A 245      -8.136 -19.973 -34.298  1.00 67.13           H
ATOM   3691  CE  LYS A 245     -10.079 -20.500 -33.524  1.00 67.13           C
ATOM   3692 1HE  LYS A 245      -9.765 -21.345 -32.911  1.00 67.13           H
ATOM   3693 2HE  LYS A 245     -10.902 -20.014 -33.001  1.00 67.13           H
ATOM   3694  NZ  LYS A 245     -10.540 -20.983 -34.845  1.00 67.13           N
ATOM   3695 1HZ  LYS A 245     -11.311 -21.629 -34.718  1.00 67.13           H
ATOM   3696 2HZ  LYS A 245     -10.847 -20.196 -35.405  1.00 67.13           H
ATOM   3697 3HZ  LYS A 245      -9.777 -21.456 -35.317  1.00 67.13           H
ATOM   3698  HN  LYS A 245      -7.761 -16.505 -30.735  1.00 67.13           H
ATOM   3699  N   LYS A 246      -4.837 -16.234 -30.721  1.00 60.96           N
ATOM   3700  CA  LYS A 246      -3.623 -15.460 -30.922  1.00 60.96           C
ATOM   3701  C   LYS A 246      -2.447 -16.185 -30.265  1.00 60.96           C
ATOM   3702  O   LYS A 246      -2.579 -16.720 -29.165  1.00 60.96           O
ATOM   3703  HA  LYS A 246      -3.442 -15.410 -31.995  1.00 60.96           H
ATOM   3704  CB  LYS A 246      -3.815 -14.025 -30.427  1.00 60.96           C
ATOM   3705 1HB  LYS A 246      -4.260 -14.035 -29.432  1.00 60.96           H
ATOM   3706 2HB  LYS A 246      -2.845 -13.535 -30.337  1.00 60.96           H
ATOM   3707  CG  LYS A 246      -4.707 -13.230 -31.383  1.00 60.96           C
ATOM   3708 1HG  LYS A 246      -4.375 -13.386 -32.409  1.00 60.96           H
ATOM   3709 2HG  LYS A 246      -5.731 -13.597 -31.320  1.00 60.96           H
ATOM   3710  CD  LYS A 246      -4.672 -11.737 -31.051  1.00 60.96           C
ATOM   3711 1HD  LYS A 246      -5.094 -11.572 -30.059  1.00 60.96           H
ATOM   3712 2HD  LYS A 246      -3.639 -11.391 -31.019  1.00 60.96           H
ATOM   3713  CE  LYS A 246      -5.456 -10.927 -32.086  1.00 60.96           C
ATOM   3714 1HE  LYS A 246      -5.106 -11.171 -33.088  1.00 60.96           H
ATOM   3715 2HE  LYS A 246      -6.512 -11.195 -32.043  1.00 60.96           H
ATOM   3716  NZ  LYS A 246      -5.296  -9.477 -31.838  1.00 60.96           N
ATOM   3717 1HZ  LYS A 246      -5.845  -8.956 -32.513  1.00 60.96           H
ATOM   3718 2HZ  LYS A 246      -5.616  -9.257 -30.901  1.00 60.96           H
ATOM   3719 3HZ  LYS A 246      -4.318  -9.224 -31.929  1.00 60.96           H
ATOM   3720  HN  LYS A 246      -5.517 -15.805 -30.126  1.00 60.96           H
ATOM   3721  N   SER A 247      -1.324 -16.181 -30.967  1.00 66.67           N
ATOM   3722  CA  SER A 247      -0.134 -16.857 -30.480  1.00 66.67           C
ATOM   3723  C   SER A 247       0.385 -16.162 -29.220  1.00 66.67           C
ATOM   3724  O   SER A 247       0.856 -16.819 -28.293  1.00 66.67           O
ATOM   3725  HA  SER A 247      -0.453 -17.874 -30.252  1.00 66.67           H
ATOM   3726  CB  SER A 247       0.957 -16.894 -31.553  1.00 66.67           C
ATOM   3727 1HB  SER A 247       1.790 -17.504 -31.202  1.00 66.67           H
ATOM   3728 2HB  SER A 247       0.567 -17.374 -32.450  1.00 66.67           H
ATOM   3729  OG  SER A 247       1.429 -15.590 -31.879  1.00 66.67           O
ATOM   3730  HG  SER A 247       2.132 -15.648 -32.588  1.00 66.67           H
ATOM   3731  HN  SER A 247      -1.219 -15.727 -31.852  1.00 66.67           H
ATOM   3732  N   SER A 248       0.280 -14.841 -29.226  1.00 69.71           N
ATOM   3733  CA  SER A 248       0.848 -14.040 -28.155  1.00 69.71           C
ATOM   3734  C   SER A 248       0.056 -14.256 -26.864  1.00 69.71           C
ATOM   3735  O   SER A 248       0.407 -13.713 -25.818  1.00 69.71           O
ATOM   3736  HA  SER A 248       1.872 -14.397 -28.039  1.00 69.71           H
ATOM   3737  CB  SER A 248       0.865 -12.556 -28.526  1.00 69.71           C
ATOM   3738 1HB  SER A 248       1.251 -11.977 -27.687  1.00 69.71           H
ATOM   3739 2HB  SER A 248       1.546 -12.399 -29.362  1.00 69.71           H
ATOM   3740  OG  SER A 248      -0.432 -12.078 -28.874  1.00 69.71           O
ATOM   3741  HG  SER A 248      -0.384 -11.111 -29.124  1.00 69.71           H
ATOM   3742  HN  SER A 248      -0.182 -14.320 -29.944  1.00 69.71           H
ATOM   3743  N   LYS A 249      -0.999 -15.049 -26.980  1.00 67.02           N
ATOM   3744  CA  LYS A 249      -1.928 -15.226 -25.876  1.00 67.02           C
ATOM   3745  C   LYS A 249      -1.176 -15.788 -24.668  1.00 67.02           C
ATOM   3746  O   LYS A 249      -1.481 -15.443 -23.527  1.00 67.02           O
ATOM   3747  HA  LYS A 249      -2.316 -14.242 -25.615  1.00 67.02           H
ATOM   3748  CB  LYS A 249      -3.119 -16.082 -26.311  1.00 67.02           C
ATOM   3749 1HB  LYS A 249      -3.934 -15.968 -25.596  1.00 67.02           H
ATOM   3750 2HB  LYS A 249      -3.490 -15.732 -27.274  1.00 67.02           H
ATOM   3751  CG  LYS A 249      -2.727 -17.557 -26.414  1.00 67.02           C
ATOM   3752 1HG  LYS A 249      -1.877 -17.665 -27.088  1.00 67.02           H
ATOM   3753 2HG  LYS A 249      -2.407 -17.921 -25.437  1.00 67.02           H
ATOM   3754  CD  LYS A 249      -3.897 -18.402 -26.920  1.00 67.02           C
ATOM   3755 1HD  LYS A 249      -4.769 -18.238 -26.287  1.00 67.02           H
ATOM   3756 2HD  LYS A 249      -4.170 -18.085 -27.927  1.00 67.02           H
ATOM   3757  CE  LYS A 249      -3.538 -19.889 -26.927  1.00 67.02           C
ATOM   3758 1HE  LYS A 249      -2.737 -20.072 -27.643  1.00 67.02           H
ATOM   3759 2HE  LYS A 249      -3.162 -20.183 -25.947  1.00 67.02           H
ATOM   3760  NZ  LYS A 249      -4.721 -20.707 -27.276  1.00 67.02           N
ATOM   3761 1HZ  LYS A 249      -4.448 -21.681 -27.350  1.00 67.02           H
ATOM   3762 2HZ  LYS A 249      -5.426 -20.606 -26.555  1.00 67.02           H
ATOM   3763 3HZ  LYS A 249      -5.098 -20.393 -28.164  1.00 67.02           H
ATOM   3764  HN  LYS A 249      -1.223 -15.564 -27.807  1.00 67.02           H
ATOM   3765  N   HIS A 250      -0.206 -16.643 -24.959  1.00 71.57           N
ATOM   3766  CA  HIS A 250       0.508 -17.351 -23.910  1.00 71.57           C
ATOM   3767  C   HIS A 250       1.310 -16.353 -23.073  1.00 71.57           C
ATOM   3768  O   HIS A 250       1.376 -16.475 -21.850  1.00 71.57           O
ATOM   3769  HA  HIS A 250      -0.248 -17.818 -23.279  1.00 71.57           H
ATOM   3770  CB  HIS A 250       1.376 -18.463 -24.500  1.00 71.57           C
ATOM   3771 1HB  HIS A 250       1.975 -18.051 -25.312  1.00 71.57           H
ATOM   3772 2HB  HIS A 250       2.072 -18.811 -23.736  1.00 71.57           H
ATOM   3773  CG  HIS A 250       0.592 -19.644 -25.021  1.00 71.57           C
ATOM   3774  ND1 HIS A 250      -0.042 -20.549 -24.188  1.00 71.57           N
ATOM   3775  HD1 HIS A 250      -0.048 -20.519 -23.189  1.00 71.57           H
ATOM   3776  CD2 HIS A 250       0.345 -20.057 -26.297  1.00 71.57           C
ATOM   3777  HD2 HIS A 250       0.699 -19.568 -27.205  1.00 71.57           H
ATOM   3778  CE1 HIS A 250      -0.639 -21.462 -24.940  1.00 71.57           C
ATOM   3779  HE1 HIS A 250      -1.222 -22.309 -24.578  1.00 71.57           H
ATOM   3780  NE2 HIS A 250      -0.398 -21.156 -26.247  1.00 71.57           N
ATOM   3781  HN  HIS A 250       0.092 -16.854 -25.890  1.00 71.57           H
ATOM   3782  N   LYS A 251       1.900 -15.389 -23.763  1.00 70.84           N
ATOM   3783  CA  LYS A 251       2.707 -14.379 -23.100  1.00 70.84           C
ATOM   3784  C   LYS A 251       1.816 -13.546 -22.176  1.00 70.84           C
ATOM   3785  O   LYS A 251       2.167 -13.304 -21.022  1.00 70.84           O
ATOM   3786  HA  LYS A 251       3.446 -14.900 -22.490  1.00 70.84           H
ATOM   3787  CB  LYS A 251       3.475 -13.546 -24.128  1.00 70.84           C
ATOM   3788 1HB  LYS A 251       4.001 -14.207 -24.817  1.00 70.84           H
ATOM   3789 2HB  LYS A 251       2.775 -12.958 -24.721  1.00 70.84           H
ATOM   3790  CG  LYS A 251       4.477 -12.615 -23.441  1.00 70.84           C
ATOM   3791 1HG  LYS A 251       3.948 -11.935 -22.774  1.00 70.84           H
ATOM   3792 2HG  LYS A 251       5.159 -13.201 -22.825  1.00 70.84           H
ATOM   3793  CD  LYS A 251       5.274 -11.812 -24.471  1.00 70.84           C
ATOM   3794 1HD  LYS A 251       5.849 -12.490 -25.101  1.00 70.84           H
ATOM   3795 2HD  LYS A 251       4.589 -11.273 -25.126  1.00 70.84           H
ATOM   3796  CE  LYS A 251       6.216 -10.821 -23.784  1.00 70.84           C
ATOM   3797 1HE  LYS A 251       5.648 -10.173 -23.117  1.00 70.84           H
ATOM   3798 2HE  LYS A 251       6.934 -11.362 -23.168  1.00 70.84           H
ATOM   3799  NZ  LYS A 251       6.932 -10.004 -24.789  1.00 70.84           N
ATOM   3800 1HZ  LYS A 251       7.565  -9.367 -24.318  1.00 70.84           H
ATOM   3801 2HZ  LYS A 251       7.461 -10.613 -25.405  1.00 70.84           H
ATOM   3802 3HZ  LYS A 251       6.261  -9.474 -25.334  1.00 70.84           H
ATOM   3803  HN  LYS A 251       1.834 -15.291 -24.756  1.00 70.84           H
ATOM   3804  N   ALA A 252       0.681 -13.130 -22.718  1.00 81.29           N
ATOM   3805  CA  ALA A 252      -0.235 -12.281 -21.976  1.00 81.29           C
ATOM   3806  C   ALA A 252      -0.767 -13.047 -20.764  1.00 81.29           C
ATOM   3807  O   ALA A 252      -0.912 -12.481 -19.682  1.00 81.29           O
ATOM   3808  HA  ALA A 252       0.325 -11.412 -21.629  1.00 81.29           H
ATOM   3809  CB  ALA A 252      -1.356 -11.806 -22.904  1.00 81.29           C
ATOM   3810 1HB  ALA A 252      -0.927 -11.242 -23.732  1.00 81.29           H
ATOM   3811 2HB  ALA A 252      -1.895 -12.670 -23.293  1.00 81.29           H
ATOM   3812 3HB  ALA A 252      -2.042 -11.169 -22.347  1.00 81.29           H
ATOM   3813  HN  ALA A 252       0.385 -13.364 -23.644  1.00 81.29           H
ATOM   3814  N   LEU A 253      -1.044 -14.324 -20.986  1.00 79.47           N
ATOM   3815  CA  LEU A 253      -1.589 -15.165 -19.934  1.00 79.47           C
ATOM   3816  C   LEU A 253      -0.598 -15.227 -18.771  1.00 79.47           C
ATOM   3817  O   LEU A 253      -0.981 -15.058 -17.614  1.00 79.47           O
ATOM   3818  HA  LEU A 253      -2.507 -14.694 -19.582  1.00 79.47           H
ATOM   3819  CB  LEU A 253      -1.971 -16.539 -20.491  1.00 79.47           C
ATOM   3820 1HB  LEU A 253      -2.504 -16.393 -21.430  1.00 79.47           H
ATOM   3821 2HB  LEU A 253      -1.054 -17.081 -20.726  1.00 79.47           H
ATOM   3822  CG  LEU A 253      -2.830 -17.417 -19.579  1.00 79.47           C
ATOM   3823  HG  LEU A 253      -2.441 -17.338 -18.564  1.00 79.47           H
ATOM   3824  CD1 LEU A 253      -4.278 -16.922 -19.547  1.00 79.47           C
ATOM   3825 1HD1 LEU A 253      -4.304 -15.899 -19.173  1.00 79.47           H
ATOM   3826 2HD1 LEU A 253      -4.694 -16.952 -20.554  1.00 79.47           H
ATOM   3827 3HD1 LEU A 253      -4.866 -17.564 -18.892  1.00 79.47           H
ATOM   3828  CD2 LEU A 253      -2.736 -18.888 -19.987  1.00 79.47           C
ATOM   3829 1HD2 LEU A 253      -3.084 -19.004 -21.013  1.00 79.47           H
ATOM   3830 2HD2 LEU A 253      -1.700 -19.219 -19.916  1.00 79.47           H
ATOM   3831 3HD2 LEU A 253      -3.356 -19.490 -19.323  1.00 79.47           H
ATOM   3832  HN  LEU A 253      -0.901 -14.783 -21.863  1.00 79.47           H
ATOM   3833  N   LYS A 254       0.658 -15.469 -19.117  1.00 76.44           N
ATOM   3834  CA  LYS A 254       1.697 -15.616 -18.112  1.00 76.44           C
ATOM   3835  C   LYS A 254       1.763 -14.345 -17.263  1.00 76.44           C
ATOM   3836  O   LYS A 254       1.802 -14.415 -16.036  1.00 76.44           O
ATOM   3837  HA  LYS A 254       1.412 -16.447 -17.467  1.00 76.44           H
ATOM   3838  CB  LYS A 254       3.028 -15.988 -18.767  1.00 76.44           C
ATOM   3839 1HB  LYS A 254       2.881 -16.825 -19.449  1.00 76.44           H
ATOM   3840 2HB  LYS A 254       3.390 -15.151 -19.365  1.00 76.44           H
ATOM   3841  CG  LYS A 254       4.074 -16.359 -17.713  1.00 76.44           C
ATOM   3842 1HG  LYS A 254       4.304 -15.486 -17.102  1.00 76.44           H
ATOM   3843 2HG  LYS A 254       3.668 -17.118 -17.045  1.00 76.44           H
ATOM   3844  CD  LYS A 254       5.353 -16.881 -18.370  1.00 76.44           C
ATOM   3845 1HD  LYS A 254       5.117 -17.734 -19.007  1.00 76.44           H
ATOM   3846 2HD  LYS A 254       5.776 -16.110 -19.014  1.00 76.44           H
ATOM   3847  CE  LYS A 254       6.382 -17.293 -17.315  1.00 76.44           C
ATOM   3848 1HE  LYS A 254       6.674 -16.425 -16.725  1.00 76.44           H
ATOM   3849 2HE  LYS A 254       5.937 -18.012 -16.627  1.00 76.44           H
ATOM   3850  NZ  LYS A 254       7.574 -17.888 -17.959  1.00 76.44           N
ATOM   3851 1HZ  LYS A 254       8.253 -18.138 -17.248  1.00 76.44           H
ATOM   3852 2HZ  LYS A 254       7.302 -18.717 -18.475  1.00 76.44           H
ATOM   3853 3HZ  LYS A 254       7.985 -17.214 -18.596  1.00 76.44           H
ATOM   3854  HN  LYS A 254       0.969 -15.565 -20.063  1.00 76.44           H
ATOM   3855  N   VAL A 255       1.772 -13.213 -17.951  1.00 82.55           N
ATOM   3856  CA  VAL A 255       1.882 -11.929 -17.279  1.00 82.55           C
ATOM   3857  C   VAL A 255       0.703 -11.759 -16.318  1.00 82.55           C
ATOM   3858  O   VAL A 255       0.886 -11.355 -15.171  1.00 82.55           O
ATOM   3859  HA  VAL A 255       2.807 -11.939 -16.701  1.00 82.55           H
ATOM   3860  CB  VAL A 255       1.980 -10.804 -18.311  1.00 82.55           C
ATOM   3861  HB  VAL A 255       1.151 -10.917 -19.009  1.00 82.55           H
ATOM   3862  CG1 VAL A 255       1.849  -9.434 -17.642  1.00 82.55           C
ATOM   3863 1HG1 VAL A 255       0.884  -9.365 -17.141  1.00 82.55           H
ATOM   3864 2HG1 VAL A 255       2.648  -9.308 -16.912  1.00 82.55           H
ATOM   3865 3HG1 VAL A 255       1.922  -8.653 -18.399  1.00 82.55           H
ATOM   3866  CG2 VAL A 255       3.282 -10.903 -19.108  1.00 82.55           C
ATOM   3867 1HG2 VAL A 255       4.131 -10.828 -18.428  1.00 82.55           H
ATOM   3868 2HG2 VAL A 255       3.318 -11.860 -19.629  1.00 82.55           H
ATOM   3869 3HG2 VAL A 255       3.326 -10.092 -19.834  1.00 82.55           H
ATOM   3870  HN  VAL A 255       1.707 -13.163 -18.948  1.00 82.55           H
ATOM   3871  N   THR A 256      -0.480 -12.075 -16.823  1.00 81.60           N
ATOM   3872  CA  THR A 256      -1.699 -11.870 -16.059  1.00 81.60           C
ATOM   3873  C   THR A 256      -1.653 -12.673 -14.757  1.00 81.60           C
ATOM   3874  O   THR A 256      -1.963 -12.148 -13.689  1.00 81.60           O
ATOM   3875  HA  THR A 256      -1.759 -10.817 -15.783  1.00 81.60           H
ATOM   3876  CB  THR A 256      -2.885 -12.232 -16.954  1.00 81.60           C
ATOM   3877  HB  THR A 256      -2.872 -13.292 -17.209  1.00 81.60           H
ATOM   3878  OG1 THR A 256      -2.776 -11.334 -18.055  1.00 81.60           O
ATOM   3879  HG1 THR A 256      -2.321 -11.786 -18.822  1.00 81.60           H
ATOM   3880  CG2 THR A 256      -4.230 -11.878 -16.316  1.00 81.60           C
ATOM   3881 1HG2 THR A 256      -4.270 -10.806 -16.124  1.00 81.60           H
ATOM   3882 2HG2 THR A 256      -4.340 -12.420 -15.377  1.00 81.60           H
ATOM   3883 3HG2 THR A 256      -5.038 -12.156 -16.993  1.00 81.60           H
ATOM   3884  HN  THR A 256      -0.613 -12.464 -17.735  1.00 81.60           H
ATOM   3885  N   ILE A 257      -1.264 -13.933 -14.889  1.00 84.25           N
ATOM   3886  CA  ILE A 257      -1.209 -14.823 -13.743  1.00 84.25           C
ATOM   3887  C   ILE A 257      -0.191 -14.287 -12.734  1.00 84.25           C
ATOM   3888  O   ILE A 257      -0.467 -14.236 -11.536  1.00 84.25           O
ATOM   3889  HA  ILE A 257      -2.194 -14.816 -13.276  1.00 84.25           H
ATOM   3890  CB  ILE A 257      -0.931 -16.259 -14.192  1.00 84.25           C
ATOM   3891  HB  ILE A 257      -0.069 -16.248 -14.859  1.00 84.25           H
ATOM   3892  CG1 ILE A 257      -2.111 -16.822 -14.988  1.00 84.25           C
ATOM   3893 1HG1 ILE A 257      -2.958 -16.985 -14.323  1.00 84.25           H
ATOM   3894 2HG1 ILE A 257      -2.428 -16.097 -15.737  1.00 84.25           H
ATOM   3895  CG2 ILE A 257      -0.569 -17.147 -13.000  1.00 84.25           C
ATOM   3896 1HG2 ILE A 257       0.324 -16.754 -12.513  1.00 84.25           H
ATOM   3897 2HG2 ILE A 257      -1.396 -17.156 -12.290  1.00 84.25           H
ATOM   3898 3HG2 ILE A 257      -0.377 -18.162 -13.348  1.00 84.25           H
ATOM   3899  CD1 ILE A 257      -1.732 -18.137 -15.672  1.00 84.25           C
ATOM   3900 1HD1 ILE A 257      -0.900 -17.966 -16.355  1.00 84.25           H
ATOM   3901 2HD1 ILE A 257      -1.439 -18.868 -14.918  1.00 84.25           H
ATOM   3902 3HD1 ILE A 257      -2.588 -18.516 -16.231  1.00 84.25           H
ATOM   3903  HN  ILE A 257      -0.990 -14.345 -15.758  1.00 84.25           H
ATOM   3904  N   THR A 258       0.964 -13.901 -13.255  1.00 86.10           N
ATOM   3905  CA  THR A 258       2.054 -13.448 -12.407  1.00 86.10           C
ATOM   3906  C   THR A 258       1.605 -12.264 -11.549  1.00 86.10           C
ATOM   3907  O   THR A 258       1.858 -12.233 -10.346  1.00 86.10           O
ATOM   3908  HA  THR A 258       2.316 -14.256 -11.725  1.00 86.10           H
ATOM   3909  CB  THR A 258       3.250 -13.129 -13.306  1.00 86.10           C
ATOM   3910  HB  THR A 258       3.020 -12.307 -13.984  1.00 86.10           H
ATOM   3911  OG1 THR A 258       3.558 -14.373 -13.929  1.00 86.10           O
ATOM   3912  HG1 THR A 258       3.034 -14.470 -14.775  1.00 86.10           H
ATOM   3913  CG2 THR A 258       4.510 -12.791 -12.505  1.00 86.10           C
ATOM   3914 1HG2 THR A 258       4.779 -13.640 -11.876  1.00 86.10           H
ATOM   3915 2HG2 THR A 258       4.319 -11.920 -11.878  1.00 86.10           H
ATOM   3916 3HG2 THR A 258       5.328 -12.573 -13.191  1.00 86.10           H
ATOM   3917  HN  THR A 258       1.160 -13.894 -14.236  1.00 86.10           H
ATOM   3918  N   VAL A 259       0.946 -11.317 -12.202  1.00 86.50           N
ATOM   3919  CA  VAL A 259       0.516 -10.104 -11.527  1.00 86.50           C
ATOM   3920  C   VAL A 259      -0.405 -10.472 -10.363  1.00 86.50           C
ATOM   3921  O   VAL A 259      -0.245  -9.963  -9.255  1.00 86.50           O
ATOM   3922  HA  VAL A 259       1.406  -9.616 -11.130  1.00 86.50           H
ATOM   3923  CB  VAL A 259      -0.139  -9.152 -12.530  1.00 86.50           C
ATOM   3924  HB  VAL A 259      -0.843  -9.729 -13.130  1.00 86.50           H
ATOM   3925  CG1 VAL A 259      -0.924  -8.053 -11.811  1.00 86.50           C
ATOM   3926 1HG1 VAL A 259      -1.704  -8.506 -11.198  1.00 86.50           H
ATOM   3927 2HG1 VAL A 259      -0.249  -7.481 -11.175  1.00 86.50           H
ATOM   3928 3HG1 VAL A 259      -1.379  -7.391 -12.547  1.00 86.50           H
ATOM   3929  CG2 VAL A 259       0.903  -8.551 -13.477  1.00 86.50           C
ATOM   3930 1HG2 VAL A 259       1.641  -7.996 -12.899  1.00 86.50           H
ATOM   3931 2HG2 VAL A 259       1.399  -9.351 -14.027  1.00 86.50           H
ATOM   3932 3HG2 VAL A 259       0.410  -7.878 -14.179  1.00 86.50           H
ATOM   3933  HN  VAL A 259       0.707 -11.369 -13.171  1.00 86.50           H
ATOM   3934  N   LEU A 260      -1.351 -11.353 -10.654  1.00 85.22           N
ATOM   3935  CA  LEU A 260      -2.347 -11.735  -9.668  1.00 85.22           C
ATOM   3936  C   LEU A 260      -1.657 -12.435  -8.496  1.00 85.22           C
ATOM   3937  O   LEU A 260      -1.932 -12.130  -7.337  1.00 85.22           O
ATOM   3938  HA  LEU A 260      -2.809 -10.819  -9.299  1.00 85.22           H
ATOM   3939  CB  LEU A 260      -3.453 -12.569 -10.319  1.00 85.22           C
ATOM   3940 1HB  LEU A 260      -3.863 -12.003 -11.155  1.00 85.22           H
ATOM   3941 2HB  LEU A 260      -3.003 -13.471 -10.734  1.00 85.22           H
ATOM   3942  CG  LEU A 260      -4.607 -12.983  -9.404  1.00 85.22           C
ATOM   3943  HG  LEU A 260      -4.190 -13.496  -8.537  1.00 85.22           H
ATOM   3944  CD1 LEU A 260      -5.361 -11.757  -8.884  1.00 85.22           C
ATOM   3945 1HD1 LEU A 260      -4.678 -11.123  -8.319  1.00 85.22           H
ATOM   3946 2HD1 LEU A 260      -5.766 -11.195  -9.726  1.00 85.22           H
ATOM   3947 3HD1 LEU A 260      -6.176 -12.080  -8.236  1.00 85.22           H
ATOM   3948  CD2 LEU A 260      -5.538 -13.972 -10.109  1.00 85.22           C
ATOM   3949 1HD2 LEU A 260      -5.951 -13.507 -11.004  1.00 85.22           H
ATOM   3950 2HD2 LEU A 260      -4.976 -14.863 -10.388  1.00 85.22           H
ATOM   3951 3HD2 LEU A 260      -6.350 -14.249  -9.436  1.00 85.22           H
ATOM   3952  HN  LEU A 260      -1.441 -11.803 -11.543  1.00 85.22           H
ATOM   3953  N   THR A 261      -0.774 -13.362  -8.839  1.00 88.09           N
ATOM   3954  CA  THR A 261      -0.127 -14.187  -7.833  1.00 88.09           C
ATOM   3955  C   THR A 261       0.706 -13.321  -6.887  1.00 88.09           C
ATOM   3956  O   THR A 261       0.677 -13.516  -5.673  1.00 88.09           O
ATOM   3957  HA  THR A 261      -0.901 -14.665  -7.231  1.00 88.09           H
ATOM   3958  CB  THR A 261       0.691 -15.259  -8.556  1.00 88.09           C
ATOM   3959  HB  THR A 261       1.498 -14.808  -9.134  1.00 88.09           H
ATOM   3960  OG1 THR A 261      -0.276 -15.983  -9.312  1.00 88.09           O
ATOM   3961  HG1 THR A 261      -0.387 -15.566 -10.214  1.00 88.09           H
ATOM   3962  CG2 THR A 261       1.271 -16.300  -7.597  1.00 88.09           C
ATOM   3963 1HG2 THR A 261       0.458 -16.799  -7.068  1.00 88.09           H
ATOM   3964 2HG2 THR A 261       1.924 -15.807  -6.877  1.00 88.09           H
ATOM   3965 3HG2 THR A 261       1.842 -17.037  -8.162  1.00 88.09           H
ATOM   3966  HN  THR A 261      -0.500 -13.551  -9.781  1.00 88.09           H
ATOM   3967  N   VAL A 262       1.431 -12.383  -7.479  1.00 90.68           N
ATOM   3968  CA  VAL A 262       2.337 -11.543  -6.715  1.00 90.68           C
ATOM   3969  C   VAL A 262       1.531 -10.703  -5.721  1.00 90.68           C
ATOM   3970  O   VAL A 262       1.928 -10.551  -4.567  1.00 90.68           O
ATOM   3971  HA  VAL A 262       3.004 -12.201  -6.158  1.00 90.68           H
ATOM   3972  CB  VAL A 262       3.189 -10.695  -7.662  1.00 90.68           C
ATOM   3973  HB  VAL A 262       2.516 -10.174  -8.343  1.00 90.68           H
ATOM   3974  CG1 VAL A 262       3.983  -9.640  -6.888  1.00 90.68           C
ATOM   3975 1HG1 VAL A 262       3.293  -8.984  -6.356  1.00 90.68           H
ATOM   3976 2HG1 VAL A 262       4.641 -10.133  -6.173  1.00 90.68           H
ATOM   3977 3HG1 VAL A 262       4.579  -9.051  -7.585  1.00 90.68           H
ATOM   3978  CG2 VAL A 262       4.118 -11.575  -8.500  1.00 90.68           C
ATOM   3979 1HG2 VAL A 262       4.781 -12.135  -7.841  1.00 90.68           H
ATOM   3980 2HG2 VAL A 262       3.523 -12.270  -9.093  1.00 90.68           H
ATOM   3981 3HG2 VAL A 262       4.712 -10.947  -9.164  1.00 90.68           H
ATOM   3982  HN  VAL A 262       1.405 -12.193  -8.461  1.00 90.68           H
ATOM   3983  N   PHE A 263       0.414 -10.181  -6.206  1.00 89.12           N
ATOM   3984  CA  PHE A 263      -0.448  -9.356  -5.377  1.00 89.12           C
ATOM   3985  C   PHE A 263      -0.944 -10.136  -4.157  1.00 89.12           C
ATOM   3986  O   PHE A 263      -0.833  -9.664  -3.027  1.00 89.12           O
ATOM   3987  HA  PHE A 263       0.144  -8.503  -5.044  1.00 89.12           H
ATOM   3988  CB  PHE A 263      -1.649  -8.958  -6.237  1.00 89.12           C
ATOM   3989 1HB  PHE A 263      -1.291  -8.430  -7.120  1.00 89.12           H
ATOM   3990 2HB  PHE A 263      -2.148  -9.862  -6.586  1.00 89.12           H
ATOM   3991  CG  PHE A 263      -2.669  -8.078  -5.512  1.00 89.12           C
ATOM   3992  CD1 PHE A 263      -3.773  -8.638  -4.950  1.00 89.12           C
ATOM   3993  HD1 PHE A 263      -3.931  -9.715  -5.015  1.00 89.12           H
ATOM   3994  CD2 PHE A 263      -2.471  -6.735  -5.430  1.00 89.12           C
ATOM   3995  HD2 PHE A 263      -1.586  -6.286  -5.881  1.00 89.12           H
ATOM   3996  CE1 PHE A 263      -4.720  -7.821  -4.277  1.00 89.12           C
ATOM   3997  HE1 PHE A 263      -5.605  -8.270  -3.826  1.00 89.12           H
ATOM   3998  CE2 PHE A 263      -3.418  -5.917  -4.758  1.00 89.12           C
ATOM   3999  HE2 PHE A 263      -3.260  -4.841  -4.692  1.00 89.12           H
ATOM   4000  CZ  PHE A 263      -4.522  -6.478  -4.195  1.00 89.12           C
ATOM   4001  HZ  PHE A 263      -5.249  -5.850  -3.679  1.00 89.12           H
ATOM   4002  HN  PHE A 263       0.097 -10.313  -7.145  1.00 89.12           H
ATOM   4003  N   VAL A 264      -1.481 -11.316  -4.428  1.00 90.11           N
ATOM   4004  CA  VAL A 264      -2.089 -12.120  -3.381  1.00 90.11           C
ATOM   4005  C   VAL A 264      -1.026 -12.484  -2.343  1.00 90.11           C
ATOM   4006  O   VAL A 264      -1.254 -12.347  -1.142  1.00 90.11           O
ATOM   4007  HA  VAL A 264      -2.854 -11.511  -2.901  1.00 90.11           H
ATOM   4008  CB  VAL A 264      -2.772 -13.345  -3.992  1.00 90.11           C
ATOM   4009  HB  VAL A 264      -2.037 -13.867  -4.606  1.00 90.11           H
ATOM   4010  CG1 VAL A 264      -3.244 -14.310  -2.902  1.00 90.11           C
ATOM   4011 1HG1 VAL A 264      -2.387 -14.643  -2.316  1.00 90.11           H
ATOM   4012 2HG1 VAL A 264      -3.955 -13.802  -2.251  1.00 90.11           H
ATOM   4013 3HG1 VAL A 264      -3.726 -15.172  -3.364  1.00 90.11           H
ATOM   4014  CG2 VAL A 264      -3.932 -12.931  -4.898  1.00 90.11           C
ATOM   4015 1HG2 VAL A 264      -4.667 -12.375  -4.316  1.00 90.11           H
ATOM   4016 2HG2 VAL A 264      -3.557 -12.302  -5.705  1.00 90.11           H
ATOM   4017 3HG2 VAL A 264      -4.400 -13.821  -5.319  1.00 90.11           H
ATOM   4018  HN  VAL A 264      -1.506 -11.723  -5.341  1.00 90.11           H
ATOM   4019  N   LEU A 265       0.113 -12.940  -2.843  1.00 89.32           N
ATOM   4020  CA  LEU A 265       1.151 -13.473  -1.977  1.00 89.32           C
ATOM   4021  C   LEU A 265       1.690 -12.352  -1.085  1.00 89.32           C
ATOM   4022  O   LEU A 265       2.137 -12.604   0.033  1.00 89.32           O
ATOM   4023  HA  LEU A 265       0.690 -14.228  -1.341  1.00 89.32           H
ATOM   4024  CB  LEU A 265       2.231 -14.174  -2.803  1.00 89.32           C
ATOM   4025 1HB  LEU A 265       2.524 -13.512  -3.618  1.00 89.32           H
ATOM   4026 2HB  LEU A 265       3.110 -14.312  -2.173  1.00 89.32           H
ATOM   4027  CG  LEU A 265       1.846 -15.530  -3.398  1.00 89.32           C
ATOM   4028  HG  LEU A 265       0.963 -15.391  -4.021  1.00 89.32           H
ATOM   4029  CD1 LEU A 265       2.957 -16.068  -4.301  1.00 89.32           C
ATOM   4030 1HD1 LEU A 265       3.134 -15.366  -5.117  1.00 89.32           H
ATOM   4031 2HD1 LEU A 265       3.872 -16.188  -3.721  1.00 89.32           H
ATOM   4032 3HD1 LEU A 265       2.657 -17.032  -4.711  1.00 89.32           H
ATOM   4033  CD2 LEU A 265       1.470 -16.524  -2.297  1.00 89.32           C
ATOM   4034 1HD2 LEU A 265       2.320 -16.665  -1.629  1.00 89.32           H
ATOM   4035 2HD2 LEU A 265       0.623 -16.137  -1.731  1.00 89.32           H
ATOM   4036 3HD2 LEU A 265       1.201 -17.480  -2.747  1.00 89.32           H
ATOM   4037  HN  LEU A 265       0.331 -12.950  -3.819  1.00 89.32           H
ATOM   4038  N   SER A 266       1.629 -11.138  -1.613  1.00 90.82           N
ATOM   4039  CA  SER A 266       2.207  -9.995  -0.928  1.00 90.82           C
ATOM   4040  C   SER A 266       1.192  -9.405   0.054  1.00 90.82           C
ATOM   4041  O   SER A 266       1.544  -9.049   1.177  1.00 90.82           O
ATOM   4042  HA  SER A 266       3.073 -10.385  -0.394  1.00 90.82           H
ATOM   4043  CB  SER A 266       2.663  -8.928  -1.925  1.00 90.82           C
ATOM   4044 1HB  SER A 266       3.047  -8.064  -1.382  1.00 90.82           H
ATOM   4045 2HB  SER A 266       3.485  -9.319  -2.524  1.00 90.82           H
ATOM   4046  OG  SER A 266       1.604  -8.513  -2.785  1.00 90.82           O
ATOM   4047  HG  SER A 266       1.694  -8.957  -3.676  1.00 90.82           H
ATOM   4048  HN  SER A 266       1.197 -10.931  -2.490  1.00 90.82           H
ATOM   4049  N   GLN A 267      -0.048  -9.320  -0.407  1.00 88.00           N
ATOM   4050  CA  GLN A 267      -1.042  -8.503   0.268  1.00 88.00           C
ATOM   4051  C   GLN A 267      -1.831  -9.347   1.271  1.00 88.00           C
ATOM   4052  O   GLN A 267      -2.212  -8.859   2.334  1.00 88.00           O
ATOM   4053  HA  GLN A 267      -0.476  -7.734   0.795  1.00 88.00           H
ATOM   4054  CB  GLN A 267      -1.977  -7.833  -0.741  1.00 88.00           C
ATOM   4055 1HB  GLN A 267      -2.476  -8.595  -1.341  1.00 88.00           H
ATOM   4056 2HB  GLN A 267      -2.756  -7.284  -0.212  1.00 88.00           H
ATOM   4057  CG  GLN A 267      -1.205  -6.880  -1.656  1.00 88.00           C
ATOM   4058 1HG  GLN A 267      -0.452  -7.436  -2.213  1.00 88.00           H
ATOM   4059 2HG  GLN A 267      -1.885  -6.443  -2.387  1.00 88.00           H
ATOM   4060  CD  GLN A 267      -0.534  -5.769  -0.847  1.00 88.00           C
ATOM   4061  OE1 GLN A 267      -1.061  -5.275   0.136  1.00 88.00           O
ATOM   4062  NE2 GLN A 267       0.657  -5.404  -1.315  1.00 88.00           N
ATOM   4063 1HE2 GLN A 267       1.033  -5.850  -2.127  1.00 88.00           H
ATOM   4064 2HE2 GLN A 267       1.176  -4.684  -0.854  1.00 88.00           H
ATOM   4065  HN  GLN A 267      -0.375  -9.796  -1.223  1.00 88.00           H
ATOM   4066  N   PHE A 268      -2.053 -10.598   0.897  1.00 92.29           N
ATOM   4067  CA  PHE A 268      -2.982 -11.444   1.627  1.00 92.29           C
ATOM   4068  C   PHE A 268      -2.505 -11.670   3.063  1.00 92.29           C
ATOM   4069  O   PHE A 268      -3.250 -11.435   4.013  1.00 92.29           O
ATOM   4070  HA  PHE A 268      -3.943 -10.930   1.643  1.00 92.29           H
ATOM   4071  CB  PHE A 268      -3.030 -12.789   0.900  1.00 92.29           C
ATOM   4072 1HB  PHE A 268      -3.301 -12.618  -0.142  1.00 92.29           H
ATOM   4073 2HB  PHE A 268      -2.031 -13.226   0.901  1.00 92.29           H
ATOM   4074  CG  PHE A 268      -4.011 -13.792   1.510  1.00 92.29           C
ATOM   4075  CD1 PHE A 268      -3.550 -14.807   2.289  1.00 92.29           C
ATOM   4076  HD1 PHE A 268      -2.481 -14.905   2.479  1.00 92.29           H
ATOM   4077  CD2 PHE A 268      -5.344 -13.669   1.273  1.00 92.29           C
ATOM   4078  HD2 PHE A 268      -5.714 -12.856   0.648  1.00 92.29           H
ATOM   4079  CE1 PHE A 268      -4.460 -15.737   2.855  1.00 92.29           C
ATOM   4080  HE1 PHE A 268      -4.091 -16.551   3.479  1.00 92.29           H
ATOM   4081  CE2 PHE A 268      -6.255 -14.600   1.839  1.00 92.29           C
ATOM   4082  HE2 PHE A 268      -7.324 -14.501   1.648  1.00 92.29           H
ATOM   4083  CZ  PHE A 268      -5.794 -15.614   2.618  1.00 92.29           C
ATOM   4084  HZ  PHE A 268      -6.493 -16.329   3.052  1.00 92.29           H
ATOM   4085  HN  PHE A 268      -1.611 -11.035   0.113  1.00 92.29           H
ATOM   4086  N   PRO A 269      -1.260 -12.130   3.247  1.00 94.85           N
ATOM   4087  CA  PRO A 269      -0.750 -12.409   4.592  1.00 94.85           C
ATOM   4088  C   PRO A 269      -0.912 -11.224   5.529  1.00 94.85           C
ATOM   4089  O   PRO A 269      -1.335 -11.385   6.672  1.00 94.85           O
ATOM   4090  HA  PRO A 269      -1.324 -13.215   5.050  1.00 94.85           H
ATOM   4091  CB  PRO A 269       0.723 -12.750   4.357  1.00 94.85           C
ATOM   4092 1HB  PRO A 269       1.358 -11.868   4.443  1.00 94.85           H
ATOM   4093 2HB  PRO A 269       1.088 -13.476   5.084  1.00 94.85           H
ATOM   4094  CG  PRO A 269       0.734 -13.316   2.942  1.00 94.85           C
ATOM   4095 1HG  PRO A 269       1.728 -13.278   2.498  1.00 94.85           H
ATOM   4096 2HG  PRO A 269       0.429 -14.362   2.922  1.00 94.85           H
ATOM   4097  CD  PRO A 269      -0.252 -12.420   2.211  1.00 94.85           C
ATOM   4098 1HD  PRO A 269       0.222 -11.508   1.847  1.00 94.85           H
ATOM   4099 2HD  PRO A 269      -0.686 -12.918   1.343  1.00 94.85           H
ATOM   4100  N   TYR A 270      -0.567 -10.052   5.014  1.00 92.74           N
ATOM   4101  CA  TYR A 270      -0.618  -8.840   5.813  1.00 92.74           C
ATOM   4102  C   TYR A 270      -2.047  -8.542   6.269  1.00 92.74           C
ATOM   4103  O   TYR A 270      -2.284  -8.270   7.445  1.00 92.74           O
ATOM   4104  HA  TYR A 270       0.012  -8.989   6.691  1.00 92.74           H
ATOM   4105  CB  TYR A 270      -0.142  -7.711   4.897  1.00 92.74           C
ATOM   4106 1HB  TYR A 270       0.901  -7.887   4.631  1.00 92.74           H
ATOM   4107 2HB  TYR A 270      -0.716  -7.741   3.971  1.00 92.74           H
ATOM   4108  CG  TYR A 270      -0.267  -6.315   5.512  1.00 92.74           C
ATOM   4109  CD1 TYR A 270      -1.056  -5.361   4.903  1.00 92.74           C
ATOM   4110  HD1 TYR A 270      -1.590  -5.602   3.983  1.00 92.74           H
ATOM   4111  CD2 TYR A 270       0.408  -6.011   6.676  1.00 92.74           C
ATOM   4112  HD2 TYR A 270       1.031  -6.765   7.158  1.00 92.74           H
ATOM   4113  CE1 TYR A 270      -1.174  -4.048   5.481  1.00 92.74           C
ATOM   4114  HE1 TYR A 270      -1.794  -3.285   5.010  1.00 92.74           H
ATOM   4115  CE2 TYR A 270       0.290  -4.698   7.255  1.00 92.74           C
ATOM   4116  HE2 TYR A 270       0.818  -4.445   8.174  1.00 92.74           H
ATOM   4117  CZ  TYR A 270      -0.496  -3.781   6.629  1.00 92.74           C
ATOM   4118  OH  TYR A 270      -0.607  -2.541   7.176  1.00 92.74           O
ATOM   4119  HH  TYR A 270      -0.121  -2.507   8.049  1.00 92.74           H
ATOM   4120  HN  TYR A 270      -0.259  -9.924   4.071  1.00 92.74           H
ATOM   4121  N   ASN A 271      -2.964  -8.604   5.315  1.00 91.36           N
ATOM   4122  CA  ASN A 271      -4.341  -8.220   5.573  1.00 91.36           C
ATOM   4123  C   ASN A 271      -4.998  -9.266   6.475  1.00 91.36           C
ATOM   4124  O   ASN A 271      -5.989  -8.980   7.144  1.00 91.36           O
ATOM   4125  HA  ASN A 271      -4.281  -7.240   6.046  1.00 91.36           H
ATOM   4126  CB  ASN A 271      -5.145  -8.144   4.273  1.00 91.36           C
ATOM   4127 1HB  ASN A 271      -4.916  -9.008   3.649  1.00 91.36           H
ATOM   4128 2HB  ASN A 271      -6.211  -8.188   4.498  1.00 91.36           H
ATOM   4129  CG  ASN A 271      -4.831  -6.857   3.508  1.00 91.36           C
ATOM   4130  OD1 ASN A 271      -5.333  -5.787   3.811  1.00 91.36           O
ATOM   4131  ND2 ASN A 271      -3.976  -7.020   2.503  1.00 91.36           N
ATOM   4132 1HD2 ASN A 271      -3.601  -7.926   2.308  1.00 91.36           H
ATOM   4133 2HD2 ASN A 271      -3.708  -6.237   1.942  1.00 91.36           H
ATOM   4134  HN  ASN A 271      -2.779  -8.910   4.381  1.00 91.36           H
ATOM   4135  N   CYS A 272      -4.418 -10.458   6.465  1.00 94.78           N
ATOM   4136  CA  CYS A 272      -4.844 -11.505   7.378  1.00 94.78           C
ATOM   4137  C   CYS A 272      -4.611 -11.017   8.809  1.00 94.78           C
ATOM   4138  O   CYS A 272      -5.503 -11.105   9.651  1.00 94.78           O
ATOM   4139  HA  CYS A 272      -5.905 -11.669   7.193  1.00 94.78           H
ATOM   4140  CB  CYS A 272      -4.122 -12.825   7.100  1.00 94.78           C
ATOM   4141 1HB  CYS A 272      -3.052 -12.648   6.993  1.00 94.78           H
ATOM   4142 2HB  CYS A 272      -4.250 -13.504   7.943  1.00 94.78           H
ATOM   4143  SG  CYS A 272      -4.784 -13.591   5.576  1.00 94.78           S
ATOM   4144  HG  CYS A 272      -4.199 -12.747   4.731  1.00 94.78           H
ATOM   4145  HN  CYS A 272      -3.673 -10.711   5.848  1.00 94.78           H
ATOM   4146  N   ILE A 273      -3.407 -10.515   9.041  1.00 93.68           N
ATOM   4147  CA  ILE A 273      -3.040 -10.029  10.360  1.00 93.68           C
ATOM   4148  C   ILE A 273      -3.871  -8.788  10.691  1.00 93.68           C
ATOM   4149  O   ILE A 273      -4.321  -8.622  11.824  1.00 93.68           O
ATOM   4150  HA  ILE A 273      -3.288 -10.812  11.077  1.00 93.68           H
ATOM   4151  CB  ILE A 273      -1.530  -9.798  10.446  1.00 93.68           C
ATOM   4152  HB  ILE A 273      -1.249  -9.085   9.671  1.00 93.68           H
ATOM   4153  CG1 ILE A 273      -0.761 -11.092  10.168  1.00 93.68           C
ATOM   4154 1HG1 ILE A 273      -0.992 -11.448   9.164  1.00 93.68           H
ATOM   4155 2HG1 ILE A 273       0.311 -10.896  10.198  1.00 93.68           H
ATOM   4156  CG2 ILE A 273      -1.145  -9.180  11.791  1.00 93.68           C
ATOM   4157 1HG2 ILE A 273      -1.652  -8.222  11.909  1.00 93.68           H
ATOM   4158 2HG2 ILE A 273      -1.442  -9.850  12.597  1.00 93.68           H
ATOM   4159 3HG2 ILE A 273      -0.066  -9.026  11.825  1.00 93.68           H
ATOM   4160  CD1 ILE A 273      -1.117 -12.171  11.193  1.00 93.68           C
ATOM   4161 1HD1 ILE A 273      -0.862 -11.821  12.193  1.00 93.68           H
ATOM   4162 2HD1 ILE A 273      -2.185 -12.382  11.143  1.00 93.68           H
ATOM   4163 3HD1 ILE A 273      -0.556 -13.080  10.972  1.00 93.68           H
ATOM   4164  HN  ILE A 273      -2.690 -10.437   8.348  1.00 93.68           H
ATOM   4165  N   LEU A 274      -4.050  -7.948   9.682  1.00 91.85           N
ATOM   4166  CA  LEU A 274      -4.766  -6.697   9.867  1.00 91.85           C
ATOM   4167  C   LEU A 274      -6.209  -6.997  10.279  1.00 91.85           C
ATOM   4168  O   LEU A 274      -6.806  -6.247  11.050  1.00 91.85           O
ATOM   4169  HA  LEU A 274      -4.279  -6.160  10.681  1.00 91.85           H
ATOM   4170  CB  LEU A 274      -4.652  -5.825   8.616  1.00 91.85           C
ATOM   4171 1HB  LEU A 274      -3.861  -6.230   7.985  1.00 91.85           H
ATOM   4172 2HB  LEU A 274      -5.582  -5.908   8.053  1.00 91.85           H
ATOM   4173  CG  LEU A 274      -4.366  -4.341   8.856  1.00 91.85           C
ATOM   4174  HG  LEU A 274      -3.995  -4.226   9.875  1.00 91.85           H
ATOM   4175  CD1 LEU A 274      -3.270  -3.835   7.916  1.00 91.85           C
ATOM   4176 1HD1 LEU A 274      -2.354  -4.400   8.088  1.00 91.85           H
ATOM   4177 2HD1 LEU A 274      -3.589  -3.966   6.882  1.00 91.85           H
ATOM   4178 3HD1 LEU A 274      -3.086  -2.778   8.108  1.00 91.85           H
ATOM   4179  CD2 LEU A 274      -5.646  -3.510   8.745  1.00 91.85           C
ATOM   4180 1HD2 LEU A 274      -6.069  -3.627   7.747  1.00 91.85           H
ATOM   4181 2HD2 LEU A 274      -6.366  -3.852   9.488  1.00 91.85           H
ATOM   4182 3HD2 LEU A 274      -5.413  -2.460   8.920  1.00 91.85           H
ATOM   4183  HN  LEU A 274      -3.716  -8.110   8.754  1.00 91.85           H
ATOM   4184  N   LEU A 275      -6.727  -8.094   9.747  1.00 92.78           N
ATOM   4185  CA  LEU A 275      -8.077  -8.519  10.075  1.00 92.78           C
ATOM   4186  C   LEU A 275      -8.147  -8.881  11.559  1.00 92.78           C
ATOM   4187  O   LEU A 275      -9.068  -8.466  12.261  1.00 92.78           O
ATOM   4188  HA  LEU A 275      -8.739  -7.672   9.894  1.00 92.78           H
ATOM   4189  CB  LEU A 275      -8.524  -9.649   9.144  1.00 92.78           C
ATOM   4190 1HB  LEU A 275      -8.433  -9.302   8.115  1.00 92.78           H
ATOM   4191 2HB  LEU A 275      -7.833 -10.484   9.262  1.00 92.78           H
ATOM   4192  CG  LEU A 275      -9.948 -10.167   9.355  1.00 92.78           C
ATOM   4193  HG  LEU A 275     -10.052 -10.466  10.398  1.00 92.78           H
ATOM   4194  CD1 LEU A 275     -10.977  -9.065   9.095  1.00 92.78           C
ATOM   4195 1HD1 LEU A 275     -10.802  -8.236   9.780  1.00 92.78           H
ATOM   4196 2HD1 LEU A 275     -10.881  -8.713   8.067  1.00 92.78           H
ATOM   4197 3HD1 LEU A 275     -11.980  -9.461   9.251  1.00 92.78           H
ATOM   4198  CD2 LEU A 275     -10.211 -11.410   8.501  1.00 92.78           C
ATOM   4199 1HD2 LEU A 275     -10.081 -11.161   7.448  1.00 92.78           H
ATOM   4200 2HD2 LEU A 275      -9.508 -12.196   8.777  1.00 92.78           H
ATOM   4201 3HD2 LEU A 275     -11.230 -11.757   8.669  1.00 92.78           H
ATOM   4202  HN  LEU A 275      -6.241  -8.687   9.105  1.00 92.78           H
ATOM   4203  N   VAL A 276      -7.162  -9.652  11.995  1.00 94.41           N
ATOM   4204  CA  VAL A 276      -7.103 -10.080  13.382  1.00 94.41           C
ATOM   4205  C   VAL A 276      -7.077  -8.849  14.290  1.00 94.41           C
ATOM   4206  O   VAL A 276      -7.802  -8.789  15.282  1.00 94.41           O
ATOM   4207  HA  VAL A 276      -8.009 -10.649  13.590  1.00 94.41           H
ATOM   4208  CB  VAL A 276      -5.903 -11.005  13.595  1.00 94.41           C
ATOM   4209  HB  VAL A 276      -5.013 -10.487  13.236  1.00 94.41           H
ATOM   4210  CG1 VAL A 276      -5.702 -11.310  15.081  1.00 94.41           C
ATOM   4211 1HG1 VAL A 276      -5.527 -10.380  15.622  1.00 94.41           H
ATOM   4212 2HG1 VAL A 276      -6.593 -11.798  15.475  1.00 94.41           H
ATOM   4213 3HG1 VAL A 276      -4.842 -11.969  15.203  1.00 94.41           H
ATOM   4214  CG2 VAL A 276      -6.055 -12.294  12.786  1.00 94.41           C
ATOM   4215 1HG2 VAL A 276      -6.958 -12.817  13.101  1.00 94.41           H
ATOM   4216 2HG2 VAL A 276      -6.126 -12.052  11.726  1.00 94.41           H
ATOM   4217 3HG2 VAL A 276      -5.188 -12.933  12.955  1.00 94.41           H
ATOM   4218  HN  VAL A 276      -6.414  -9.983  11.419  1.00 94.41           H
ATOM   4219  N   GLN A 277      -6.233  -7.897  13.919  1.00 91.53           N
ATOM   4220  CA  GLN A 277      -6.084  -6.682  14.702  1.00 91.53           C
ATOM   4221  C   GLN A 277      -7.406  -5.914  14.749  1.00 91.53           C
ATOM   4222  O   GLN A 277      -7.730  -5.289  15.757  1.00 91.53           O
ATOM   4223  HA  GLN A 277      -5.814  -7.015  15.704  1.00 91.53           H
ATOM   4224  CB  GLN A 277      -4.960  -5.806  14.145  1.00 91.53           C
ATOM   4225 1HB  GLN A 277      -5.075  -5.703  13.066  1.00 91.53           H
ATOM   4226 2HB  GLN A 277      -5.030  -4.804  14.570  1.00 91.53           H
ATOM   4227  CG  GLN A 277      -3.589  -6.405  14.462  1.00 91.53           C
ATOM   4228 1HG  GLN A 277      -3.493  -6.554  15.538  1.00 91.53           H
ATOM   4229 2HG  GLN A 277      -3.500  -7.386  13.996  1.00 91.53           H
ATOM   4230  CD  GLN A 277      -2.464  -5.494  13.966  1.00 91.53           C
ATOM   4231  OE1 GLN A 277      -2.638  -4.680  13.075  1.00 91.53           O
ATOM   4232  NE2 GLN A 277      -1.304  -5.677  14.591  1.00 91.53           N
ATOM   4233 1HE2 GLN A 277      -1.229  -6.363  15.315  1.00 91.53           H
ATOM   4234 2HE2 GLN A 277      -0.508  -5.128  14.337  1.00 91.53           H
ATOM   4235  HN  GLN A 277      -5.660  -7.946  13.101  1.00 91.53           H
ATOM   4236  N   THR A 278      -8.135  -5.986  13.644  1.00 92.09           N
ATOM   4237  CA  THR A 278      -9.393  -5.269  13.530  1.00 92.09           C
ATOM   4238  C   THR A 278     -10.431  -5.858  14.487  1.00 92.09           C
ATOM   4239  O   THR A 278     -11.143  -5.120  15.167  1.00 92.09           O
ATOM   4240  HA  THR A 278      -9.229  -4.235  13.834  1.00 92.09           H
ATOM   4241  CB  THR A 278      -9.828  -5.308  12.064  1.00 92.09           C
ATOM   4242  HB  THR A 278     -10.056  -6.327  11.752  1.00 92.09           H
ATOM   4243  OG1 THR A 278      -8.757  -4.677  11.367  1.00 92.09           O
ATOM   4244  HG1 THR A 278      -8.157  -5.368  10.964  1.00 92.09           H
ATOM   4245  CG2 THR A 278     -11.034  -4.408  11.786  1.00 92.09           C
ATOM   4246 1HG2 THR A 278     -10.783  -3.377  12.035  1.00 92.09           H
ATOM   4247 2HG2 THR A 278     -11.878  -4.733  12.395  1.00 92.09           H
ATOM   4248 3HG2 THR A 278     -11.301  -4.473  10.732  1.00 92.09           H
ATOM   4249  HN  THR A 278      -7.878  -6.521  12.839  1.00 92.09           H
ATOM   4250  N   ILE A 279     -10.485  -7.182  14.510  1.00 92.41           N
ATOM   4251  CA  ILE A 279     -11.432  -7.878  15.364  1.00 92.41           C
ATOM   4252  C   ILE A 279     -11.064  -7.638  16.829  1.00 92.41           C
ATOM   4253  O   ILE A 279     -11.938  -7.391  17.660  1.00 92.41           O
ATOM   4254  HA  ILE A 279     -12.416  -7.447  15.179  1.00 92.41           H
ATOM   4255  CB  ILE A 279     -11.509  -9.358  14.984  1.00 92.41           C
ATOM   4256  HB  ILE A 279     -10.499  -9.768  15.001  1.00 92.41           H
ATOM   4257  CG1 ILE A 279     -12.042  -9.532  13.560  1.00 92.41           C
ATOM   4258 1HG1 ILE A 279     -13.110  -9.315  13.539  1.00 92.41           H
ATOM   4259 2HG1 ILE A 279     -11.558  -8.815  12.897  1.00 92.41           H
ATOM   4260  CG2 ILE A 279     -12.333 -10.145  16.005  1.00 92.41           C
ATOM   4261 1HG2 ILE A 279     -11.871 -10.060  16.988  1.00 92.41           H
ATOM   4262 2HG2 ILE A 279     -13.345  -9.741  16.043  1.00 92.41           H
ATOM   4263 3HG2 ILE A 279     -12.371 -11.193  15.711  1.00 92.41           H
ATOM   4264  CD1 ILE A 279     -11.794 -10.954  13.052  1.00 92.41           C
ATOM   4265 1HD1 ILE A 279     -10.724 -11.158  13.051  1.00 92.41           H
ATOM   4266 2HD1 ILE A 279     -12.300 -11.666  13.704  1.00 92.41           H
ATOM   4267 3HD1 ILE A 279     -12.183 -11.050  12.038  1.00 92.41           H
ATOM   4268  HN  ILE A 279      -9.897  -7.775  13.960  1.00 92.41           H
ATOM   4269  N   ASP A 280      -9.770  -7.718  17.102  1.00 91.42           N
ATOM   4270  CA  ASP A 280      -9.281  -7.559  18.461  1.00 91.42           C
ATOM   4271  C   ASP A 280      -9.577  -6.137  18.942  1.00 91.42           C
ATOM   4272  O   ASP A 280      -9.845  -5.921  20.123  1.00 91.42           O
ATOM   4273  HA  ASP A 280      -9.806  -8.315  19.045  1.00 91.42           H
ATOM   4274  CB  ASP A 280      -7.768  -7.776  18.530  1.00 91.42           C
ATOM   4275 1HB  ASP A 280      -7.516  -8.748  18.104  1.00 91.42           H
ATOM   4276 2HB  ASP A 280      -7.261  -7.023  17.927  1.00 91.42           H
ATOM   4277  CG  ASP A 280      -7.269  -7.703  19.975  1.00 91.42           C
ATOM   4278  OD1 ASP A 280      -7.863  -8.410  20.817  1.00 91.42           O
ATOM   4279  OD2 ASP A 280      -6.305  -6.940  20.204  1.00 91.42           O
ATOM   4280  HN  ASP A 280      -9.064  -7.888  16.415  1.00 91.42           H
ATOM   4281  N   ALA A 281      -9.518  -5.205  18.002  1.00 91.02           N
ATOM   4282  CA  ALA A 281      -9.786  -3.811  18.314  1.00 91.02           C
ATOM   4283  C   ALA A 281     -11.207  -3.680  18.865  1.00 91.02           C
ATOM   4284  O   ALA A 281     -11.483  -2.799  19.678  1.00 91.02           O
ATOM   4285  HA  ALA A 281      -9.078  -3.500  19.082  1.00 91.02           H
ATOM   4286  CB  ALA A 281      -9.565  -2.957  17.064  1.00 91.02           C
ATOM   4287 1HB  ALA A 281      -8.532  -3.062  16.730  1.00 91.02           H
ATOM   4288 2HB  ALA A 281     -10.238  -3.288  16.273  1.00 91.02           H
ATOM   4289 3HB  ALA A 281      -9.766  -1.911  17.298  1.00 91.02           H
ATOM   4290  HN  ALA A 281      -9.293  -5.388  17.046  1.00 91.02           H
ATOM   4291  N   TYR A 282     -12.072  -4.570  18.400  1.00 78.39           N
ATOM   4292  CA  TYR A 282     -13.469  -4.534  18.799  1.00 78.39           C
ATOM   4293  C   TYR A 282     -13.730  -5.486  19.968  1.00 78.39           C
ATOM   4294  O   TYR A 282     -14.384  -5.116  20.941  1.00 78.39           O
ATOM   4295  HA  TYR A 282     -13.705  -3.516  19.110  1.00 78.39           H
ATOM   4296  CB  TYR A 282     -14.267  -5.008  17.582  1.00 78.39           C
ATOM   4297 1HB  TYR A 282     -13.970  -4.420  16.714  1.00 78.39           H
ATOM   4298 2HB  TYR A 282     -14.004  -6.045  17.370  1.00 78.39           H
ATOM   4299  CG  TYR A 282     -15.784  -4.907  17.755  1.00 78.39           C
ATOM   4300  CD1 TYR A 282     -16.522  -6.035  18.052  1.00 78.39           C
ATOM   4301  HD1 TYR A 282     -16.023  -6.998  18.163  1.00 78.39           H
ATOM   4302  CD2 TYR A 282     -16.414  -3.687  17.614  1.00 78.39           C
ATOM   4303  HD2 TYR A 282     -15.832  -2.796  17.379  1.00 78.39           H
ATOM   4304  CE1 TYR A 282     -17.949  -5.939  18.214  1.00 78.39           C
ATOM   4305  HE1 TYR A 282     -18.544  -6.822  18.448  1.00 78.39           H
ATOM   4306  CE2 TYR A 282     -17.842  -3.592  17.776  1.00 78.39           C
ATOM   4307  HE2 TYR A 282     -18.352  -2.635  17.667  1.00 78.39           H
ATOM   4308  CZ  TYR A 282     -18.539  -4.722  18.068  1.00 78.39           C
ATOM   4309  OH  TYR A 282     -19.887  -4.632  18.222  1.00 78.39           O
ATOM   4310  HH  TYR A 282     -20.183  -3.685  18.095  1.00 78.39           H
ATOM   4311  HN  TYR A 282     -11.833  -5.303  17.764  1.00 78.39           H
ATOM   4312  N   ALA A 283     -13.205  -6.695  19.833  1.00 88.81           N
ATOM   4313  CA  ALA A 283     -13.586  -7.780  20.722  1.00 88.81           C
ATOM   4314  C   ALA A 283     -12.605  -7.840  21.895  1.00 88.81           C
ATOM   4315  O   ALA A 283     -12.926  -8.386  22.949  1.00 88.81           O
ATOM   4316  HA  ALA A 283     -14.583  -7.561  21.104  1.00 88.81           H
ATOM   4317  CB  ALA A 283     -13.635  -9.091  19.935  1.00 88.81           C
ATOM   4318 1HB  ALA A 283     -14.368  -9.006  19.133  1.00 88.81           H
ATOM   4319 2HB  ALA A 283     -12.653  -9.298  19.511  1.00 88.81           H
ATOM   4320 3HB  ALA A 283     -13.921  -9.905  20.603  1.00 88.81           H
ATOM   4321  HN  ALA A 283     -12.533  -6.938  19.133  1.00 88.81           H
ATOM   4322  N   MET A 284     -11.429  -7.272  21.671  1.00 82.55           N
ATOM   4323  CA  MET A 284     -10.395  -7.264  22.692  1.00 82.55           C
ATOM   4324  C   MET A 284     -10.208  -8.658  23.294  1.00 82.55           C
ATOM   4325  O   MET A 284     -10.131  -8.806  24.513  1.00 82.55           O
ATOM   4326  HA  MET A 284      -9.483  -6.954  22.184  1.00 82.55           H
ATOM   4327  CB  MET A 284     -10.778  -6.277  23.798  1.00 82.55           C
ATOM   4328 1HB  MET A 284     -11.685  -6.619  24.297  1.00 82.55           H
ATOM   4329 2HB  MET A 284      -9.992  -6.247  24.551  1.00 82.55           H
ATOM   4330  CG  MET A 284     -11.001  -4.875  23.228  1.00 82.55           C
ATOM   4331 1HG  MET A 284     -10.074  -4.497  22.797  1.00 82.55           H
ATOM   4332 2HG  MET A 284     -11.734  -4.913  22.422  1.00 82.55           H
ATOM   4333  SD  MET A 284     -11.567  -3.776  24.515  1.00 82.55           S
ATOM   4334  CE  MET A 284     -11.841  -2.293  23.559  1.00 82.55           C
ATOM   4335 1HE  MET A 284     -10.906  -1.984  23.093  1.00 82.55           H
ATOM   4336 2HE  MET A 284     -12.584  -2.491  22.787  1.00 82.55           H
ATOM   4337 3HE  MET A 284     -12.200  -1.500  24.215  1.00 82.55           H
ATOM   4338  HN  MET A 284     -11.178  -6.825  20.812  1.00 82.55           H
ATOM   4339  N   PHE A 285     -10.139  -9.644  22.412  1.00 84.52           N
ATOM   4340  CA  PHE A 285     -10.155 -11.033  22.839  1.00 84.52           C
ATOM   4341  C   PHE A 285      -8.743 -11.520  23.172  1.00 84.52           C
ATOM   4342  O   PHE A 285      -8.574 -12.572  23.786  1.00 84.52           O
ATOM   4343  HA  PHE A 285     -10.776 -11.089  23.733  1.00 84.52           H
ATOM   4344  CB  PHE A 285     -10.703 -11.854  21.671  1.00 84.52           C
ATOM   4345 1HB  PHE A 285     -10.913 -12.866  22.018  1.00 84.52           H
ATOM   4346 2HB  PHE A 285     -11.653 -11.424  21.352  1.00 84.52           H
ATOM   4347  CG  PHE A 285      -9.763 -11.928  20.467  1.00 84.52           C
ATOM   4348  CD1 PHE A 285      -9.838 -10.988  19.487  1.00 84.52           C
ATOM   4349  HD1 PHE A 285     -10.568 -10.182  19.559  1.00 84.52           H
ATOM   4350  CD2 PHE A 285      -8.852 -12.933  20.376  1.00 84.52           C
ATOM   4351  HD2 PHE A 285      -8.792 -13.687  21.161  1.00 84.52           H
ATOM   4352  CE1 PHE A 285      -8.965 -11.056  18.369  1.00 84.52           C
ATOM   4353  HE1 PHE A 285      -9.025 -10.303  17.583  1.00 84.52           H
ATOM   4354  CE2 PHE A 285      -7.979 -13.002  19.258  1.00 84.52           C
ATOM   4355  HE2 PHE A 285      -7.249 -13.808  19.185  1.00 84.52           H
ATOM   4356  CZ  PHE A 285      -8.054 -12.062  18.278  1.00 84.52           C
ATOM   4357  HZ  PHE A 285      -7.384 -12.114  17.420  1.00 84.52           H
ATOM   4358  HN  PHE A 285     -10.074  -9.507  21.424  1.00 84.52           H
ATOM   4359  N   ILE A 286      -7.765 -10.731  22.751  1.00 86.40           N
ATOM   4360  CA  ILE A 286      -6.374 -11.062  23.010  1.00 86.40           C
ATOM   4361  C   ILE A 286      -5.978 -10.539  24.392  1.00 86.40           C
ATOM   4362  O   ILE A 286      -5.746  -9.343  24.565  1.00 86.40           O
ATOM   4363  HA  ILE A 286      -6.292 -12.148  23.015  1.00 86.40           H
ATOM   4364  CB  ILE A 286      -5.482 -10.546  21.879  1.00 86.40           C
ATOM   4365  HB  ILE A 286      -5.603  -9.465  21.814  1.00 86.40           H
ATOM   4366  CG1 ILE A 286      -5.911 -11.131  20.532  1.00 86.40           C
ATOM   4367 1HG1 ILE A 286      -5.780 -12.213  20.543  1.00 86.40           H
ATOM   4368 2HG1 ILE A 286      -6.972 -10.940  20.370  1.00 86.40           H
ATOM   4369  CG2 ILE A 286      -4.006 -10.817  22.177  1.00 86.40           C
ATOM   4370 1HG2 ILE A 286      -3.724 -10.314  23.102  1.00 86.40           H
ATOM   4371 2HG2 ILE A 286      -3.848 -11.890  22.285  1.00 86.40           H
ATOM   4372 3HG2 ILE A 286      -3.394 -10.440  21.358  1.00 86.40           H
ATOM   4373  CD1 ILE A 286      -5.097 -10.525  19.387  1.00 86.40           C
ATOM   4374 1HD1 ILE A 286      -5.250  -9.446  19.364  1.00 86.40           H
ATOM   4375 2HD1 ILE A 286      -4.039 -10.739  19.540  1.00 86.40           H
ATOM   4376 3HD1 ILE A 286      -5.422 -10.958  18.441  1.00 86.40           H
ATOM   4377  HN  ILE A 286      -7.910  -9.882  22.244  1.00 86.40           H
ATOM   4378  N   SER A 287      -5.913 -11.460  25.342  1.00 84.40           N
ATOM   4379  CA  SER A 287      -5.563 -11.105  26.707  1.00 84.40           C
ATOM   4380  C   SER A 287      -4.158 -11.614  27.036  1.00 84.40           C
ATOM   4381  O   SER A 287      -3.551 -11.181  28.014  1.00 84.40           O
ATOM   4382  HA  SER A 287      -5.593 -10.016  26.738  1.00 84.40           H
ATOM   4383  CB  SER A 287      -6.579 -11.671  27.701  1.00 84.40           C
ATOM   4384 1HB  SER A 287      -6.275 -11.415  28.716  1.00 84.40           H
ATOM   4385 2HB  SER A 287      -7.550 -11.205  27.533  1.00 84.40           H
ATOM   4386  OG  SER A 287      -6.707 -13.086  27.587  1.00 84.40           O
ATOM   4387  HG  SER A 287      -7.407 -13.418  28.219  1.00 84.40           H
ATOM   4388  HN  SER A 287      -6.095 -12.432  25.191  1.00 84.40           H
ATOM   4389  N   ASN A 288      -3.683 -12.526  26.201  1.00 85.50           N
ATOM   4390  CA  ASN A 288      -2.398 -13.161  26.438  1.00 85.50           C
ATOM   4391  C   ASN A 288      -1.295 -12.334  25.775  1.00 85.50           C
ATOM   4392  O   ASN A 288      -1.319 -12.118  24.565  1.00 85.50           O
ATOM   4393  HA  ASN A 288      -2.294 -13.201  27.523  1.00 85.50           H
ATOM   4394  CB  ASN A 288      -2.359 -14.568  25.838  1.00 85.50           C
ATOM   4395 1HB  ASN A 288      -3.244 -15.124  26.149  1.00 85.50           H
ATOM   4396 2HB  ASN A 288      -2.389 -14.504  24.750  1.00 85.50           H
ATOM   4397  CG  ASN A 288      -1.099 -15.317  26.277  1.00 85.50           C
ATOM   4398  OD1 ASN A 288      -0.054 -14.736  26.521  1.00 85.50           O
ATOM   4399  ND2 ASN A 288      -1.255 -16.635  26.362  1.00 85.50           N
ATOM   4400 1HD2 ASN A 288      -2.140 -17.048  26.147  1.00 85.50           H
ATOM   4401 2HD2 ASN A 288      -0.488 -17.212  26.641  1.00 85.50           H
ATOM   4402  HN  ASN A 288      -4.159 -12.831  25.376  1.00 85.50           H
ATOM   4403  N   CYS A 289      -0.355 -11.893  26.598  1.00 90.21           N
ATOM   4404  CA  CYS A 289       0.708 -11.023  26.123  1.00 90.21           C
ATOM   4405  C   CYS A 289       1.532 -11.793  25.089  1.00 90.21           C
ATOM   4406  O   CYS A 289       1.940 -11.233  24.072  1.00 90.21           O
ATOM   4407  HA  CYS A 289       0.225 -10.159  25.667  1.00 90.21           H
ATOM   4408  CB  CYS A 289       1.574 -10.507  27.273  1.00 90.21           C
ATOM   4409 1HB  CYS A 289       0.948 -10.015  28.018  1.00 90.21           H
ATOM   4410 2HB  CYS A 289       2.066 -11.342  27.772  1.00 90.21           H
ATOM   4411  SG  CYS A 289       2.827  -9.335  26.637  1.00 90.21           S
ATOM   4412  HN  CYS A 289      -0.311 -12.120  27.571  1.00 90.21           H
ATOM   4413  N   ALA A 290       1.754 -13.066  25.384  1.00 92.56           N
ATOM   4414  CA  ALA A 290       2.599 -13.894  24.541  1.00 92.56           C
ATOM   4415  C   ALA A 290       2.007 -13.951  23.132  1.00 92.56           C
ATOM   4416  O   ALA A 290       2.740 -13.920  22.145  1.00 92.56           O
ATOM   4417  HA  ALA A 290       3.582 -13.425  24.495  1.00 92.56           H
ATOM   4418  CB  ALA A 290       2.744 -15.281  25.170  1.00 92.56           C
ATOM   4419 1HB  ALA A 290       3.197 -15.188  26.157  1.00 92.56           H
ATOM   4420 2HB  ALA A 290       1.761 -15.743  25.262  1.00 92.56           H
ATOM   4421 3HB  ALA A 290       3.379 -15.902  24.537  1.00 92.56           H
ATOM   4422  HN  ALA A 290       1.367 -13.530  26.181  1.00 92.56           H
ATOM   4423  N   VAL A 291       0.686 -14.034  23.083  1.00 92.88           N
ATOM   4424  CA  VAL A 291      -0.015 -14.074  21.810  1.00 92.88           C
ATOM   4425  C   VAL A 291       0.110 -12.714  21.121  1.00 92.88           C
ATOM   4426  O   VAL A 291       0.306 -12.644  19.909  1.00 92.88           O
ATOM   4427  HA  VAL A 291       0.472 -14.827  21.190  1.00 92.88           H
ATOM   4428  CB  VAL A 291      -1.467 -14.504  22.026  1.00 92.88           C
ATOM   4429  HB  VAL A 291      -1.930 -13.792  22.710  1.00 92.88           H
ATOM   4430  CG1 VAL A 291      -2.250 -14.468  20.712  1.00 92.88           C
ATOM   4431 1HG1 VAL A 291      -2.241 -13.455  20.310  1.00 92.88           H
ATOM   4432 2HG1 VAL A 291      -1.788 -15.147  19.995  1.00 92.88           H
ATOM   4433 3HG1 VAL A 291      -3.279 -14.778  20.894  1.00 92.88           H
ATOM   4434  CG2 VAL A 291      -1.539 -15.889  22.670  1.00 92.88           C
ATOM   4435 1HG2 VAL A 291      -1.052 -16.617  22.022  1.00 92.88           H
ATOM   4436 2HG2 VAL A 291      -1.034 -15.868  23.636  1.00 92.88           H
ATOM   4437 3HG2 VAL A 291      -2.583 -16.170  22.812  1.00 92.88           H
ATOM   4438  HN  VAL A 291       0.097 -14.074  23.890  1.00 92.88           H
ATOM   4439  N   SER A 292      -0.008 -11.666  21.924  1.00 93.04           N
ATOM   4440  CA  SER A 292       0.030 -10.312  21.398  1.00 93.04           C
ATOM   4441  C   SER A 292       1.385 -10.044  20.741  1.00 93.04           C
ATOM   4442  O   SER A 292       1.448  -9.491  19.644  1.00 93.04           O
ATOM   4443  HA  SER A 292      -0.769 -10.267  20.659  1.00 93.04           H
ATOM   4444  CB  SER A 292      -0.238  -9.286  22.501  1.00 93.04           C
ATOM   4445 1HB  SER A 292      -1.155  -9.550  23.027  1.00 93.04           H
ATOM   4446 2HB  SER A 292       0.570  -9.319  23.232  1.00 93.04           H
ATOM   4447  OG  SER A 292      -0.353  -7.963  21.982  1.00 93.04           O
ATOM   4448  HG  SER A 292      -1.195  -7.877  21.449  1.00 93.04           H
ATOM   4449  HN  SER A 292      -0.127 -11.732  22.915  1.00 93.04           H
ATOM   4450  N   THR A 293       2.436 -10.448  21.439  1.00 89.70           N
ATOM   4451  CA  THR A 293       3.788 -10.189  20.975  1.00 89.70           C
ATOM   4452  C   THR A 293       4.048 -10.920  19.656  1.00 89.70           C
ATOM   4453  O   THR A 293       4.661 -10.366  18.745  1.00 89.70           O
ATOM   4454  HA  THR A 293       3.884  -9.122  20.772  1.00 89.70           H
ATOM   4455  CB  THR A 293       4.756 -10.585  22.091  1.00 89.70           C
ATOM   4456  HB  THR A 293       5.791 -10.449  21.776  1.00 89.70           H
ATOM   4457  OG1 THR A 293       4.383 -11.922  22.415  1.00 89.70           O
ATOM   4458  HG1 THR A 293       4.779 -12.558  21.753  1.00 89.70           H
ATOM   4459  CG2 THR A 293       4.510  -9.806  23.384  1.00 89.70           C
ATOM   4460 1HG2 THR A 293       3.496  -9.996  23.736  1.00 89.70           H
ATOM   4461 2HG2 THR A 293       4.635  -8.739  23.195  1.00 89.70           H
ATOM   4462 3HG2 THR A 293       5.224 -10.126  24.143  1.00 89.70           H
ATOM   4463  HN  THR A 293       2.375 -10.943  22.306  1.00 89.70           H
ATOM   4464  N   ASN A 294       3.570 -12.154  19.597  1.00 91.53           N
ATOM   4465  CA  ASN A 294       3.773 -12.980  18.419  1.00 91.53           C
ATOM   4466  C   ASN A 294       3.037 -12.357  17.231  1.00 91.53           C
ATOM   4467  O   ASN A 294       3.542 -12.366  16.109  1.00 91.53           O
ATOM   4468  HA  ASN A 294       4.853 -13.008  18.272  1.00 91.53           H
ATOM   4469  CB  ASN A 294       3.219 -14.390  18.632  1.00 91.53           C
ATOM   4470 1HB  ASN A 294       2.225 -14.331  19.076  1.00 91.53           H
ATOM   4471 2HB  ASN A 294       3.108 -14.890  17.670  1.00 91.53           H
ATOM   4472  CG  ASN A 294       4.140 -15.211  19.537  1.00 91.53           C
ATOM   4473  OD1 ASN A 294       5.299 -14.889  19.742  1.00 91.53           O
ATOM   4474  ND2 ASN A 294       3.562 -16.286  20.065  1.00 91.53           N
ATOM   4475 1HD2 ASN A 294       2.607 -16.493  19.856  1.00 91.53           H
ATOM   4476 2HD2 ASN A 294       4.084 -16.887  20.671  1.00 91.53           H
ATOM   4477  HN  ASN A 294       3.052 -12.589  20.333  1.00 91.53           H
ATOM   4478  N   ILE A 295       1.856 -11.831  17.518  1.00 92.07           N
ATOM   4479  CA  ILE A 295       1.044 -11.206  16.487  1.00 92.07           C
ATOM   4480  C   ILE A 295       1.773  -9.975  15.946  1.00 92.07           C
ATOM   4481  O   ILE A 295       1.782  -9.734  14.740  1.00 92.07           O
ATOM   4482  HA  ILE A 295       0.935 -11.927  15.676  1.00 92.07           H
ATOM   4483  CB  ILE A 295      -0.359 -10.907  17.018  1.00 92.07           C
ATOM   4484  HB  ILE A 295      -0.262 -10.472  18.013  1.00 92.07           H
ATOM   4485  CG1 ILE A 295      -1.176 -12.192  17.164  1.00 92.07           C
ATOM   4486 1HG1 ILE A 295      -1.408 -12.594  16.178  1.00 92.07           H
ATOM   4487 2HG1 ILE A 295      -0.585 -12.945  17.685  1.00 92.07           H
ATOM   4488  CG2 ILE A 295      -1.068  -9.873  16.140  1.00 92.07           C
ATOM   4489 1HG2 ILE A 295      -0.493  -8.948  16.131  1.00 92.07           H
ATOM   4490 2HG2 ILE A 295      -1.154 -10.258  15.124  1.00 92.07           H
ATOM   4491 3HG2 ILE A 295      -2.063  -9.679  16.540  1.00 92.07           H
ATOM   4492  CD1 ILE A 295      -2.473 -11.932  17.933  1.00 92.07           C
ATOM   4493 1HD1 ILE A 295      -2.237 -11.553  18.927  1.00 92.07           H
ATOM   4494 2HD1 ILE A 295      -3.072 -11.197  17.396  1.00 92.07           H
ATOM   4495 3HD1 ILE A 295      -3.035 -12.862  18.022  1.00 92.07           H
ATOM   4496  HN  ILE A 295       1.453 -11.827  18.433  1.00 92.07           H
ATOM   4497  N   ASP A 296       2.367  -9.227  16.865  1.00 93.21           N
ATOM   4498  CA  ASP A 296       3.041  -7.992  16.504  1.00 93.21           C
ATOM   4499  C   ASP A 296       4.237  -8.312  15.605  1.00 93.21           C
ATOM   4500  O   ASP A 296       4.520  -7.580  14.658  1.00 93.21           O
ATOM   4501  HA  ASP A 296       2.286  -7.392  15.995  1.00 93.21           H
ATOM   4502  CB  ASP A 296       3.564  -7.266  17.745  1.00 93.21           C
ATOM   4503 1HB  ASP A 296       4.077  -7.974  18.396  1.00 93.21           H
ATOM   4504 2HB  ASP A 296       4.297  -6.516  17.450  1.00 93.21           H
ATOM   4505  CG  ASP A 296       2.421  -6.597  18.511  1.00 93.21           C
ATOM   4506  OD1 ASP A 296       1.354  -6.408  17.888  1.00 93.21           O
ATOM   4507  OD2 ASP A 296       2.639  -6.291  19.703  1.00 93.21           O
ATOM   4508  HN  ASP A 296       2.393  -9.454  17.839  1.00 93.21           H
ATOM   4509  N   ILE A 297       4.907  -9.407  15.933  1.00 92.16           N
ATOM   4510  CA  ILE A 297       6.046  -9.851  15.148  1.00 92.16           C
ATOM   4511  C   ILE A 297       5.571 -10.259  13.753  1.00 92.16           C
ATOM   4512  O   ILE A 297       6.182  -9.888  12.752  1.00 92.16           O
ATOM   4513  HA  ILE A 297       6.724  -9.003  15.048  1.00 92.16           H
ATOM   4514  CB  ILE A 297       6.807 -10.955  15.886  1.00 92.16           C
ATOM   4515  HB  ILE A 297       6.087 -11.699  16.224  1.00 92.16           H
ATOM   4516  CG1 ILE A 297       7.505 -10.403  17.130  1.00 92.16           C
ATOM   4517 1HG1 ILE A 297       8.322  -9.746  16.832  1.00 92.16           H
ATOM   4518 2HG1 ILE A 297       6.804  -9.799  17.706  1.00 92.16           H
ATOM   4519  CG2 ILE A 297       7.785 -11.666  14.948  1.00 92.16           C
ATOM   4520 1HG2 ILE A 297       7.235 -12.114  14.121  1.00 92.16           H
ATOM   4521 2HG2 ILE A 297       8.505 -10.946  14.559  1.00 92.16           H
ATOM   4522 3HG2 ILE A 297       8.313 -12.446  15.498  1.00 92.16           H
ATOM   4523  CD1 ILE A 297       8.048 -11.536  18.003  1.00 92.16           C
ATOM   4524 1HD1 ILE A 297       7.224 -12.177  18.319  1.00 92.16           H
ATOM   4525 2HD1 ILE A 297       8.766 -12.123  17.431  1.00 92.16           H
ATOM   4526 3HD1 ILE A 297       8.539 -11.116  18.881  1.00 92.16           H
ATOM   4527  HN  ILE A 297       4.683  -9.985  16.718  1.00 92.16           H
ATOM   4528  N   CYS A 298       4.484 -11.016  13.730  1.00 94.35           N
ATOM   4529  CA  CYS A 298       3.917 -11.476  12.474  1.00 94.35           C
ATOM   4530  C   CYS A 298       3.552 -10.249  11.635  1.00 94.35           C
ATOM   4531  O   CYS A 298       3.740 -10.246  10.419  1.00 94.35           O
ATOM   4532  HA  CYS A 298       4.689 -12.067  11.980  1.00 94.35           H
ATOM   4533  CB  CYS A 298       2.713 -12.393  12.698  1.00 94.35           C
ATOM   4534 1HB  CYS A 298       2.037 -11.947  13.427  1.00 94.35           H
ATOM   4535 2HB  CYS A 298       2.153 -12.504  11.769  1.00 94.35           H
ATOM   4536  SG  CYS A 298       3.276 -14.032  13.287  1.00 94.35           S
ATOM   4537  HG  CYS A 298       3.493 -13.660  14.545  1.00 94.35           H
ATOM   4538  HN  CYS A 298       3.994 -11.315  14.549  1.00 94.35           H
ATOM   4539  N   PHE A 299       3.038  -9.237  12.317  1.00 94.49           N
ATOM   4540  CA  PHE A 299       2.648  -8.006  11.650  1.00 94.49           C
ATOM   4541  C   PHE A 299       3.843  -7.363  10.943  1.00 94.49           C
ATOM   4542  O   PHE A 299       3.741  -6.964   9.784  1.00 94.49           O
ATOM   4543  HA  PHE A 299       1.888  -8.265  10.913  1.00 94.49           H
ATOM   4544  CB  PHE A 299       2.138  -7.053  12.733  1.00 94.49           C
ATOM   4545 1HB  PHE A 299       1.276  -7.505  13.223  1.00 94.49           H
ATOM   4546 2HB  PHE A 299       2.911  -6.935  13.492  1.00 94.49           H
ATOM   4547  CG  PHE A 299       1.742  -5.671  12.209  1.00 94.49           C
ATOM   4548  CD1 PHE A 299       2.613  -4.631  12.308  1.00 94.49           C
ATOM   4549  HD1 PHE A 299       3.594  -4.783  12.760  1.00 94.49           H
ATOM   4550  CD2 PHE A 299       0.519  -5.482  11.645  1.00 94.49           C
ATOM   4551  HD2 PHE A 299      -0.179  -6.315  11.565  1.00 94.49           H
ATOM   4552  CE1 PHE A 299       2.246  -3.349  11.822  1.00 94.49           C
ATOM   4553  HE1 PHE A 299       2.945  -2.516  11.901  1.00 94.49           H
ATOM   4554  CE2 PHE A 299       0.152  -4.199  11.158  1.00 94.49           C
ATOM   4555  HE2 PHE A 299      -0.828  -4.048  10.706  1.00 94.49           H
ATOM   4556  CZ  PHE A 299       1.023  -3.160  11.257  1.00 94.49           C
ATOM   4557  HZ  PHE A 299       0.742  -2.175  10.884  1.00 94.49           H
ATOM   4558  HN  PHE A 299       2.887  -9.248  13.305  1.00 94.49           H
ATOM   4559  N   GLN A 300       4.947  -7.283  11.670  1.00 90.62           N
ATOM   4560  CA  GLN A 300       6.140  -6.638  11.151  1.00 90.62           C
ATOM   4561  C   GLN A 300       6.591  -7.318   9.857  1.00 90.62           C
ATOM   4562  O   GLN A 300       6.899  -6.647   8.873  1.00 90.62           O
ATOM   4563  HA  GLN A 300       5.846  -5.608  10.944  1.00 90.62           H
ATOM   4564  CB  GLN A 300       7.262  -6.639  12.191  1.00 90.62           C
ATOM   4565 1HB  GLN A 300       7.392  -7.646  12.589  1.00 90.62           H
ATOM   4566 2HB  GLN A 300       8.203  -6.360  11.717  1.00 90.62           H
ATOM   4567  CG  GLN A 300       6.953  -5.669  13.333  1.00 90.62           C
ATOM   4568 1HG  GLN A 300       6.801  -4.667  12.932  1.00 90.62           H
ATOM   4569 2HG  GLN A 300       6.023  -5.961  13.821  1.00 90.62           H
ATOM   4570  CD  GLN A 300       8.088  -5.648  14.358  1.00 90.62           C
ATOM   4571  OE1 GLN A 300       9.255  -5.519  14.027  1.00 90.62           O
ATOM   4572  NE2 GLN A 300       7.683  -5.783  15.617  1.00 90.62           N
ATOM   4573 1HE2 GLN A 300       6.709  -5.886  15.821  1.00 90.62           H
ATOM   4574 2HE2 GLN A 300       8.352  -5.782  16.361  1.00 90.62           H
ATOM   4575  HN  GLN A 300       5.034  -7.649  12.597  1.00 90.62           H
ATOM   4576  N   VAL A 301       6.617  -8.642   9.900  1.00 94.79           N
ATOM   4577  CA  VAL A 301       7.135  -9.418   8.786  1.00 94.79           C
ATOM   4578  C   VAL A 301       6.231  -9.219   7.568  1.00 94.79           C
ATOM   4579  O   VAL A 301       6.707  -8.884   6.484  1.00 94.79           O
ATOM   4580  HA  VAL A 301       8.128  -9.034   8.551  1.00 94.79           H
ATOM   4581  CB  VAL A 301       7.278 -10.886   9.191  1.00 94.79           C
ATOM   4582  HB  VAL A 301       6.300 -11.241   9.516  1.00 94.79           H
ATOM   4583  CG1 VAL A 301       7.719 -11.743   8.003  1.00 94.79           C
ATOM   4584 1HG1 VAL A 301       6.977 -11.670   7.208  1.00 94.79           H
ATOM   4585 2HG1 VAL A 301       8.681 -11.386   7.635  1.00 94.79           H
ATOM   4586 3HG1 VAL A 301       7.813 -12.781   8.319  1.00 94.79           H
ATOM   4587  CG2 VAL A 301       8.247 -11.038  10.366  1.00 94.79           C
ATOM   4588 1HG2 VAL A 301       9.227 -10.657  10.080  1.00 94.79           H
ATOM   4589 2HG2 VAL A 301       7.873 -10.474  11.221  1.00 94.79           H
ATOM   4590 3HG2 VAL A 301       8.330 -12.091  10.634  1.00 94.79           H
ATOM   4591  HN  VAL A 301       6.292  -9.183  10.676  1.00 94.79           H
ATOM   4592  N   THR A 302       4.942  -9.435   7.786  1.00 94.07           N
ATOM   4593  CA  THR A 302       3.988  -9.441   6.691  1.00 94.07           C
ATOM   4594  C   THR A 302       3.870  -8.044   6.078  1.00 94.07           C
ATOM   4595  O   THR A 302       3.676  -7.906   4.871  1.00 94.07           O
ATOM   4596  HA  THR A 302       4.365 -10.102   5.910  1.00 94.07           H
ATOM   4597  CB  THR A 302       2.660  -9.985   7.223  1.00 94.07           C
ATOM   4598  HB  THR A 302       1.899  -9.984   6.443  1.00 94.07           H
ATOM   4599  OG1 THR A 302       2.381  -9.170   8.357  1.00 94.07           O
ATOM   4600  HG1 THR A 302       2.640  -9.650   9.196  1.00 94.07           H
ATOM   4601  CG2 THR A 302       2.795 -11.396   7.801  1.00 94.07           C
ATOM   4602 1HG2 THR A 302       3.508 -11.383   8.626  1.00 94.07           H
ATOM   4603 2HG2 THR A 302       3.149 -12.074   7.025  1.00 94.07           H
ATOM   4604 3HG2 THR A 302       1.825 -11.734   8.164  1.00 94.07           H
ATOM   4605  HN  THR A 302       4.548  -9.602   8.690  1.00 94.07           H
ATOM   4606  N   GLN A 303       3.991  -7.044   6.938  1.00 91.47           N
ATOM   4607  CA  GLN A 303       3.932  -5.662   6.491  1.00 91.47           C
ATOM   4608  C   GLN A 303       5.089  -5.363   5.536  1.00 91.47           C
ATOM   4609  O   GLN A 303       4.898  -4.715   4.508  1.00 91.47           O
ATOM   4610  HA  GLN A 303       2.982  -5.569   5.964  1.00 91.47           H
ATOM   4611  CB  GLN A 303       3.940  -4.701   7.681  1.00 91.47           C
ATOM   4612 1HB  GLN A 303       3.101  -4.923   8.340  1.00 91.47           H
ATOM   4613 2HB  GLN A 303       4.850  -4.846   8.264  1.00 91.47           H
ATOM   4614  CG  GLN A 303       3.856  -3.247   7.212  1.00 91.47           C
ATOM   4615 1HG  GLN A 303       4.761  -2.984   6.665  1.00 91.47           H
ATOM   4616 2HG  GLN A 303       3.021  -3.132   6.521  1.00 91.47           H
ATOM   4617  CD  GLN A 303       3.677  -2.297   8.399  1.00 91.47           C
ATOM   4618  OE1 GLN A 303       4.458  -2.280   9.336  1.00 91.47           O
ATOM   4619  NE2 GLN A 303       2.609  -1.510   8.306  1.00 91.47           N
ATOM   4620 1HE2 GLN A 303       2.008  -1.575   7.509  1.00 91.47           H
ATOM   4621 2HE2 GLN A 303       2.406  -0.855   9.033  1.00 91.47           H
ATOM   4622  HN  GLN A 303       4.127  -7.165   7.921  1.00 91.47           H
ATOM   4623  N   THR A 304       6.263  -5.848   5.910  1.00 92.61           N
ATOM   4624  CA  THR A 304       7.463  -5.586   5.133  1.00 92.61           C
ATOM   4625  C   THR A 304       7.338  -6.197   3.736  1.00 92.61           C
ATOM   4626  O   THR A 304       7.692  -5.563   2.743  1.00 92.61           O
ATOM   4627  HA  THR A 304       7.559  -4.508   5.003  1.00 92.61           H
ATOM   4628  CB  THR A 304       8.662  -6.114   5.923  1.00 92.61           C
ATOM   4629  HB  THR A 304       8.627  -7.201   6.004  1.00 92.61           H
ATOM   4630  OG1 THR A 304       8.606  -5.403   7.156  1.00 92.61           O
ATOM   4631  HG1 THR A 304       8.167  -5.966   7.856  1.00 92.61           H
ATOM   4632  CG2 THR A 304       9.999  -5.692   5.309  1.00 92.61           C
ATOM   4633 1HG2 THR A 304      10.063  -4.604   5.291  1.00 92.61           H
ATOM   4634 2HG2 THR A 304      10.070  -6.078   4.292  1.00 92.61           H
ATOM   4635 3HG2 THR A 304      10.817  -6.093   5.908  1.00 92.61           H
ATOM   4636  HN  THR A 304       6.402  -6.411   6.725  1.00 92.61           H
ATOM   4637  N   ILE A 305       6.834  -7.422   3.704  1.00 92.87           N
ATOM   4638  CA  ILE A 305       6.628  -8.114   2.443  1.00 92.87           C
ATOM   4639  C   ILE A 305       5.694  -7.285   1.558  1.00 92.87           C
ATOM   4640  O   ILE A 305       5.892  -7.202   0.347  1.00 92.87           O
ATOM   4641  HA  ILE A 305       7.597  -8.188   1.948  1.00 92.87           H
ATOM   4642  CB  ILE A 305       6.135  -9.541   2.689  1.00 92.87           C
ATOM   4643  HB  ILE A 305       5.272  -9.495   3.353  1.00 92.87           H
ATOM   4644  CG1 ILE A 305       7.205 -10.376   3.395  1.00 92.87           C
ATOM   4645 1HG1 ILE A 305       8.005 -10.617   2.695  1.00 92.87           H
ATOM   4646 2HG1 ILE A 305       7.652  -9.795   4.202  1.00 92.87           H
ATOM   4647  CG2 ILE A 305       5.668 -10.192   1.385  1.00 92.87           C
ATOM   4648 1HG2 ILE A 305       4.851  -9.609   0.960  1.00 92.87           H
ATOM   4649 2HG2 ILE A 305       6.497 -10.226   0.678  1.00 92.87           H
ATOM   4650 3HG2 ILE A 305       5.323 -11.206   1.589  1.00 92.87           H
ATOM   4651  CD1 ILE A 305       6.608 -11.667   3.960  1.00 92.87           C
ATOM   4652 1HD1 ILE A 305       5.826 -11.422   4.678  1.00 92.87           H
ATOM   4653 2HD1 ILE A 305       6.184 -12.257   3.147  1.00 92.87           H
ATOM   4654 3HD1 ILE A 305       7.390 -12.242   4.457  1.00 92.87           H
ATOM   4655  HN  ILE A 305       6.570  -7.940   4.518  1.00 92.87           H
ATOM   4656  N   ALA A 306       4.697  -6.692   2.198  1.00 94.18           N
ATOM   4657  CA  ALA A 306       3.703  -5.915   1.478  1.00 94.18           C
ATOM   4658  C   ALA A 306       4.378  -4.705   0.831  1.00 94.18           C
ATOM   4659  O   ALA A 306       4.017  -4.305  -0.275  1.00 94.18           O
ATOM   4660  HA  ALA A 306       3.288  -6.551   0.695  1.00 94.18           H
ATOM   4661  CB  ALA A 306       2.578  -5.513   2.434  1.00 94.18           C
ATOM   4662 1HB  ALA A 306       2.111  -6.409   2.843  1.00 94.18           H
ATOM   4663 2HB  ALA A 306       2.988  -4.914   3.246  1.00 94.18           H
ATOM   4664 3HB  ALA A 306       1.832  -4.930   1.893  1.00 94.18           H
ATOM   4665  HN  ALA A 306       4.562  -6.737   3.188  1.00 94.18           H
ATOM   4666  N   PHE A 307       5.348  -4.155   1.548  1.00 92.32           N
ATOM   4667  CA  PHE A 307       6.029  -2.956   1.090  1.00 92.32           C
ATOM   4668  C   PHE A 307       6.893  -3.252  -0.138  1.00 92.32           C
ATOM   4669  O   PHE A 307       7.053  -2.398  -1.009  1.00 92.32           O
ATOM   4670  HA  PHE A 307       5.262  -2.229   0.826  1.00 92.32           H
ATOM   4671  CB  PHE A 307       6.932  -2.491   2.234  1.00 92.32           C
ATOM   4672 1HB  PHE A 307       7.523  -3.337   2.584  1.00 92.32           H
ATOM   4673 2HB  PHE A 307       7.634  -1.749   1.851  1.00 92.32           H
ATOM   4674  CG  PHE A 307       6.175  -1.890   3.420  1.00 92.32           C
ATOM   4675  CD1 PHE A 307       4.832  -1.689   3.338  1.00 92.32           C
ATOM   4676  HD1 PHE A 307       4.296  -1.956   2.427  1.00 92.32           H
ATOM   4677  CD2 PHE A 307       6.844  -1.557   4.556  1.00 92.32           C
ATOM   4678  HD2 PHE A 307       7.920  -1.719   4.622  1.00 92.32           H
ATOM   4679  CE1 PHE A 307       4.129  -1.132   4.438  1.00 92.32           C
ATOM   4680  HE1 PHE A 307       3.053  -0.970   4.373  1.00 92.32           H
ATOM   4681  CE2 PHE A 307       6.141  -1.000   5.657  1.00 92.32           C
ATOM   4682  HE2 PHE A 307       6.677  -0.733   6.567  1.00 92.32           H
ATOM   4683  CZ  PHE A 307       4.799  -0.799   5.575  1.00 92.32           C
ATOM   4684  HZ  PHE A 307       4.259  -0.371   6.420  1.00 92.32           H
ATOM   4685  HN  PHE A 307       5.667  -4.514   2.424  1.00 92.32           H
ATOM   4686  N   PHE A 308       7.427  -4.464  -0.169  1.00 87.91           N
ATOM   4687  CA  PHE A 308       8.241  -4.895  -1.292  1.00 87.91           C
ATOM   4688  C   PHE A 308       7.426  -4.905  -2.587  1.00 87.91           C
ATOM   4689  O   PHE A 308       7.990  -4.887  -3.680  1.00 87.91           O
ATOM   4690  HA  PHE A 308       9.062  -4.185  -1.388  1.00 87.91           H
ATOM   4691  CB  PHE A 308       8.707  -6.320  -0.986  1.00 87.91           C
ATOM   4692 1HB  PHE A 308       7.939  -6.825  -0.401  1.00 87.91           H
ATOM   4693 2HB  PHE A 308       8.807  -6.868  -1.923  1.00 87.91           H
ATOM   4694  CG  PHE A 308      10.034  -6.390  -0.228  1.00 87.91           C
ATOM   4695  CD1 PHE A 308      11.203  -6.137  -0.876  1.00 87.91           C
ATOM   4696  HD1 PHE A 308      11.194  -5.884  -1.936  1.00 87.91           H
ATOM   4697  CD2 PHE A 308      10.045  -6.706   1.095  1.00 87.91           C
ATOM   4698  HD2 PHE A 308       9.109  -6.909   1.615  1.00 87.91           H
ATOM   4699  CE1 PHE A 308      12.434  -6.203  -0.172  1.00 87.91           C
ATOM   4700  HE1 PHE A 308      13.370  -6.001  -0.692  1.00 87.91           H
ATOM   4701  CE2 PHE A 308      11.277  -6.771   1.799  1.00 87.91           C
ATOM   4702  HE2 PHE A 308      11.286  -7.024   2.859  1.00 87.91           H
ATOM   4703  CZ  PHE A 308      12.445  -6.519   1.151  1.00 87.91           C
ATOM   4704  HZ  PHE A 308      13.390  -6.569   1.691  1.00 87.91           H
ATOM   4705  HN  PHE A 308       7.311  -5.144   0.555  1.00 87.91           H
ATOM   4706  N   HIS A 309       6.111  -4.934  -2.422  1.00 82.44           N
ATOM   4707  CA  HIS A 309       5.213  -4.932  -3.564  1.00 82.44           C
ATOM   4708  C   HIS A 309       5.404  -3.643  -4.365  1.00 82.44           C
ATOM   4709  O   HIS A 309       5.322  -3.652  -5.592  1.00 82.44           O
ATOM   4710  HA  HIS A 309       5.496  -5.782  -4.186  1.00 82.44           H
ATOM   4711  CB  HIS A 309       3.765  -5.144  -3.116  1.00 82.44           C
ATOM   4712 1HB  HIS A 309       3.718  -6.026  -2.478  1.00 82.44           H
ATOM   4713 2HB  HIS A 309       3.456  -4.294  -2.508  1.00 82.44           H
ATOM   4714  CG  HIS A 309       2.789  -5.312  -4.256  1.00 82.44           C
ATOM   4715  ND1 HIS A 309       1.993  -4.279  -4.719  1.00 82.44           N
ATOM   4716  HD1 HIS A 309       1.980  -3.345  -4.362  1.00 82.44           H
ATOM   4717  CD2 HIS A 309       2.489  -6.401  -5.020  1.00 82.44           C
ATOM   4718  HD2 HIS A 309       2.936  -7.390  -4.922  1.00 82.44           H
ATOM   4719  CE1 HIS A 309       1.251  -4.737  -5.716  1.00 82.44           C
ATOM   4720  HE1 HIS A 309       0.522  -4.164  -6.289  1.00 82.44           H
ATOM   4721  NE2 HIS A 309       1.559  -6.053  -5.901  1.00 82.44           N
ATOM   4722  HN  HIS A 309       5.661  -4.959  -1.529  1.00 82.44           H
ATOM   4723  N   SER A 310       5.655  -2.564  -3.637  1.00 85.61           N
ATOM   4724  CA  SER A 310       5.817  -1.262  -4.262  1.00 85.61           C
ATOM   4725  C   SER A 310       7.077  -1.250  -5.128  1.00 85.61           C
ATOM   4726  O   SER A 310       7.174  -0.476  -6.079  1.00 85.61           O
ATOM   4727  HA  SER A 310       4.928  -1.124  -4.877  1.00 85.61           H
ATOM   4728  CB  SER A 310       5.885  -0.152  -3.211  1.00 85.61           C
ATOM   4729 1HB  SER A 310       5.796   0.817  -3.701  1.00 85.61           H
ATOM   4730 2HB  SER A 310       5.038  -0.244  -2.531  1.00 85.61           H
ATOM   4731  OG  SER A 310       7.098  -0.197  -2.465  1.00 85.61           O
ATOM   4732  HG  SER A 310       7.040  -0.904  -1.760  1.00 85.61           H
ATOM   4733  HN  SER A 310       5.747  -2.570  -2.642  1.00 85.61           H
ATOM   4734  N   CYS A 311       8.012  -2.118  -4.769  1.00 88.15           N
ATOM   4735  CA  CYS A 311       9.252  -2.235  -5.517  1.00 88.15           C
ATOM   4736  C   CYS A 311       8.967  -3.016  -6.802  1.00 88.15           C
ATOM   4737  O   CYS A 311       9.645  -2.827  -7.811  1.00 88.15           O
ATOM   4738  HA  CYS A 311       9.577  -1.220  -5.745  1.00 88.15           H
ATOM   4739  CB  CYS A 311      10.355  -2.890  -4.684  1.00 88.15           C
ATOM   4740 1HB  CYS A 311      10.056  -3.899  -4.399  1.00 88.15           H
ATOM   4741 2HB  CYS A 311      11.264  -2.984  -5.279  1.00 88.15           H
ATOM   4742  SG  CYS A 311      10.688  -1.890  -3.188  1.00 88.15           S
ATOM   4743  HG  CYS A 311      11.574  -2.727  -2.656  1.00 88.15           H
ATOM   4744  HN  CYS A 311       7.932  -2.733  -3.985  1.00 88.15           H
ATOM   4745  N   LEU A 312       7.962  -3.876  -6.723  1.00 86.28           N
ATOM   4746  CA  LEU A 312       7.699  -4.820  -7.795  1.00 86.28           C
ATOM   4747  C   LEU A 312       6.748  -4.182  -8.810  1.00 86.28           C
ATOM   4748  O   LEU A 312       6.737  -4.561  -9.980  1.00 86.28           O
ATOM   4749  HA  LEU A 312       8.648  -5.023  -8.292  1.00 86.28           H
ATOM   4750  CB  LEU A 312       7.192  -6.147  -7.228  1.00 86.28           C
ATOM   4751 1HB  LEU A 312       6.326  -5.944  -6.599  1.00 86.28           H
ATOM   4752 2HB  LEU A 312       6.846  -6.765  -8.057  1.00 86.28           H
ATOM   4753  CG  LEU A 312       8.201  -6.957  -6.412  1.00 86.28           C
ATOM   4754  HG  LEU A 312       8.555  -6.333  -5.591  1.00 86.28           H
ATOM   4755  CD1 LEU A 312       7.541  -8.190  -5.790  1.00 86.28           C
ATOM   4756 1HD1 LEU A 312       6.731  -7.875  -5.132  1.00 86.28           H
ATOM   4757 2HD1 LEU A 312       7.141  -8.825  -6.581  1.00 86.28           H
ATOM   4758 3HD1 LEU A 312       8.280  -8.747  -5.216  1.00 86.28           H
ATOM   4759  CD2 LEU A 312       9.421  -7.326  -7.258  1.00 86.28           C
ATOM   4760 1HD2 LEU A 312       9.104  -7.923  -8.113  1.00 86.28           H
ATOM   4761 2HD2 LEU A 312       9.907  -6.416  -7.611  1.00 86.28           H
ATOM   4762 3HD2 LEU A 312      10.123  -7.901  -6.653  1.00 86.28           H
ATOM   4763  HN  LEU A 312       7.335  -3.933  -5.946  1.00 86.28           H
ATOM   4764  N   ASN A 313       5.973  -3.223  -8.325  1.00 84.91           N
ATOM   4765  CA  ASN A 313       4.954  -2.595  -9.149  1.00 84.91           C
ATOM   4766  C   ASN A 313       5.584  -2.127 -10.462  1.00 84.91           C
ATOM   4767  O   ASN A 313       5.077  -2.432 -11.541  1.00 84.91           O
ATOM   4768  HA  ASN A 313       4.196  -3.363  -9.300  1.00 84.91           H
ATOM   4769  CB  ASN A 313       4.356  -1.373  -8.449  1.00 84.91           C
ATOM   4770 1HB  ASN A 313       5.146  -0.809  -7.954  1.00 84.91           H
ATOM   4771 2HB  ASN A 313       3.907  -0.710  -9.189  1.00 84.91           H
ATOM   4772  CG  ASN A 313       3.300  -1.791  -7.423  1.00 84.91           C
ATOM   4773  OD1 ASN A 313       2.777  -2.892  -7.446  1.00 84.91           O
ATOM   4774  ND2 ASN A 313       3.018  -0.852  -6.525  1.00 84.91           N
ATOM   4775 1HD2 ASN A 313       3.484   0.032  -6.562  1.00 84.91           H
ATOM   4776 2HD2 ASN A 313       2.340  -1.029  -5.811  1.00 84.91           H
ATOM   4777  HN  ASN A 313       6.033  -2.875  -7.389  1.00 84.91           H
ATOM   4778  N   PRO A 314       6.695  -1.381 -10.397  1.00 85.29           N
ATOM   4779  CA  PRO A 314       7.340  -0.880 -11.613  1.00 85.29           C
ATOM   4780  C   PRO A 314       7.626  -1.989 -12.613  1.00 85.29           C
ATOM   4781  O   PRO A 314       7.382  -1.830 -13.808  1.00 85.29           O
ATOM   4782  HA  PRO A 314       6.674  -0.192 -12.134  1.00 85.29           H
ATOM   4783  CB  PRO A 314       8.628  -0.233 -11.100  1.00 85.29           C
ATOM   4784 1HB  PRO A 314       9.460  -0.936 -11.105  1.00 85.29           H
ATOM   4785 2HB  PRO A 314       8.924   0.616 -11.717  1.00 85.29           H
ATOM   4786  CG  PRO A 314       8.265   0.200  -9.684  1.00 85.29           C
ATOM   4787 1HG  PRO A 314       9.151   0.354  -9.068  1.00 85.29           H
ATOM   4788 2HG  PRO A 314       7.719   1.143  -9.676  1.00 85.29           H
ATOM   4789  CD  PRO A 314       7.415  -0.956  -9.183  1.00 85.29           C
ATOM   4790 1HD  PRO A 314       8.027  -1.762  -8.778  1.00 85.29           H
ATOM   4791 2HD  PRO A 314       6.736  -0.646  -8.389  1.00 85.29           H
ATOM   4792  N   VAL A 315       8.142  -3.093 -12.092  1.00 84.13           N
ATOM   4793  CA  VAL A 315       8.594  -4.181 -12.942  1.00 84.13           C
ATOM   4794  C   VAL A 315       7.379  -4.889 -13.547  1.00 84.13           C
ATOM   4795  O   VAL A 315       7.367  -5.202 -14.736  1.00 84.13           O
ATOM   4796  HA  VAL A 315       9.183  -3.745 -13.749  1.00 84.13           H
ATOM   4797  CB  VAL A 315       9.501  -5.124 -12.148  1.00 84.13           C
ATOM   4798  HB  VAL A 315       8.910  -5.556 -11.341  1.00 84.13           H
ATOM   4799  CG1 VAL A 315      10.004  -6.270 -13.028  1.00 84.13           C
ATOM   4800 1HG1 VAL A 315       9.155  -6.838 -13.406  1.00 84.13           H
ATOM   4801 2HG1 VAL A 315      10.571  -5.863 -13.866  1.00 84.13           H
ATOM   4802 3HG1 VAL A 315      10.647  -6.924 -12.439  1.00 84.13           H
ATOM   4803  CG2 VAL A 315      10.668  -4.361 -11.520  1.00 84.13           C
ATOM   4804 1HG2 VAL A 315      11.258  -3.888 -12.305  1.00 84.13           H
ATOM   4805 2HG2 VAL A 315      10.282  -3.597 -10.845  1.00 84.13           H
ATOM   4806 3HG2 VAL A 315      11.297  -5.054 -10.961  1.00 84.13           H
ATOM   4807  HN  VAL A 315       8.252  -3.250 -11.111  1.00 84.13           H
ATOM   4808  N   LEU A 316       6.387  -5.120 -12.700  1.00 83.80           N
ATOM   4809  CA  LEU A 316       5.290  -6.004 -13.056  1.00 83.80           C
ATOM   4810  C   LEU A 316       4.466  -5.363 -14.175  1.00 83.80           C
ATOM   4811  O   LEU A 316       4.066  -6.039 -15.121  1.00 83.80           O
ATOM   4812  HA  LEU A 316       5.726  -6.929 -13.435  1.00 83.80           H
ATOM   4813  CB  LEU A 316       4.469  -6.365 -11.817  1.00 83.80           C
ATOM   4814 1HB  LEU A 316       4.199  -5.442 -11.303  1.00 83.80           H
ATOM   4815 2HB  LEU A 316       3.539  -6.831 -12.144  1.00 83.80           H
ATOM   4816  CG  LEU A 316       5.147  -7.297 -10.810  1.00 83.80           C
ATOM   4817  HG  LEU A 316       6.108  -6.861 -10.536  1.00 83.80           H
ATOM   4818  CD1 LEU A 316       4.321  -7.413  -9.528  1.00 83.80           C
ATOM   4819 1HD1 LEU A 316       4.213  -6.428  -9.074  1.00 83.80           H
ATOM   4820 2HD1 LEU A 316       3.335  -7.814  -9.766  1.00 83.80           H
ATOM   4821 3HD1 LEU A 316       4.826  -8.081  -8.830  1.00 83.80           H
ATOM   4822  CD2 LEU A 316       5.432  -8.664 -11.435  1.00 83.80           C
ATOM   4823 1HD2 LEU A 316       4.495  -9.119 -11.756  1.00 83.80           H
ATOM   4824 2HD2 LEU A 316       6.090  -8.540 -12.295  1.00 83.80           H
ATOM   4825 3HD2 LEU A 316       5.914  -9.306 -10.698  1.00 83.80           H
ATOM   4826  HN  LEU A 316       6.325  -4.716 -11.787  1.00 83.80           H
ATOM   4827  N   TYR A 317       4.238  -4.066 -14.029  1.00 81.06           N
ATOM   4828  CA  TYR A 317       3.245  -3.385 -14.842  1.00 81.06           C
ATOM   4829  C   TYR A 317       3.908  -2.603 -15.977  1.00 81.06           C
ATOM   4830  O   TYR A 317       3.300  -2.386 -17.024  1.00 81.06           O
ATOM   4831  HA  TYR A 317       2.584  -4.140 -15.268  1.00 81.06           H
ATOM   4832  CB  TYR A 317       2.537  -2.402 -13.908  1.00 81.06           C
ATOM   4833 1HB  TYR A 317       3.287  -1.819 -13.374  1.00 81.06           H
ATOM   4834 2HB  TYR A 317       1.955  -1.701 -14.507  1.00 81.06           H
ATOM   4835  CG  TYR A 317       1.611  -3.069 -12.888  1.00 81.06           C
ATOM   4836  CD1 TYR A 317       0.365  -3.517 -13.277  1.00 81.06           C
ATOM   4837  HD1 TYR A 317       0.040  -3.396 -14.310  1.00 81.06           H
ATOM   4838  CD2 TYR A 317       2.022  -3.223 -11.580  1.00 81.06           C
ATOM   4839  HD2 TYR A 317       3.007  -2.869 -11.273  1.00 81.06           H
ATOM   4840  CE1 TYR A 317      -0.506  -4.145 -12.317  1.00 81.06           C
ATOM   4841  HE1 TYR A 317      -1.493  -4.503 -12.611  1.00 81.06           H
ATOM   4842  CE2 TYR A 317       1.151  -3.850 -10.620  1.00 81.06           C
ATOM   4843  HE2 TYR A 317       1.464  -3.978  -9.584  1.00 81.06           H
ATOM   4844  CZ  TYR A 317      -0.070  -4.281 -11.036  1.00 81.06           C
ATOM   4845  OH  TYR A 317      -0.893  -4.874 -10.130  1.00 81.06           O
ATOM   4846  HH  TYR A 317      -0.420  -4.977  -9.255  1.00 81.06           H
ATOM   4847  HN  TYR A 317       4.716  -3.484 -13.371  1.00 81.06           H
ATOM   4848  N   VAL A 318       5.147  -2.202 -15.732  1.00 77.79           N
ATOM   4849  CA  VAL A 318       5.771  -1.165 -16.535  1.00 77.79           C
ATOM   4850  C   VAL A 318       6.807  -1.800 -17.465  1.00 77.79           C
ATOM   4851  O   VAL A 318       6.664  -1.750 -18.686  1.00 77.79           O
ATOM   4852  HA  VAL A 318       4.991  -0.705 -17.142  1.00 77.79           H
ATOM   4853  CB  VAL A 318       6.364  -0.086 -15.627  1.00 77.79           C
ATOM   4854  HB  VAL A 318       7.125  -0.554 -15.003  1.00 77.79           H
ATOM   4855  CG1 VAL A 318       7.042   1.012 -16.451  1.00 77.79           C
ATOM   4856 1HG1 VAL A 318       7.844   0.576 -17.046  1.00 77.79           H
ATOM   4857 2HG1 VAL A 318       6.309   1.475 -17.111  1.00 77.79           H
ATOM   4858 3HG1 VAL A 318       7.455   1.766 -15.781  1.00 77.79           H
ATOM   4859  CG2 VAL A 318       5.296   0.502 -14.704  1.00 77.79           C
ATOM   4860 1HG2 VAL A 318       4.502   0.948 -15.304  1.00 77.79           H
ATOM   4861 2HG2 VAL A 318       4.879  -0.289 -14.080  1.00 77.79           H
ATOM   4862 3HG2 VAL A 318       5.744   1.267 -14.069  1.00 77.79           H
ATOM   4863  HN  VAL A 318       5.720  -2.573 -15.001  1.00 77.79           H
ATOM   4864  N   PHE A 319       7.827  -2.382 -16.852  1.00 75.05           N
ATOM   4865  CA  PHE A 319       8.988  -2.836 -17.598  1.00 75.05           C
ATOM   4866  C   PHE A 319       8.660  -4.086 -18.417  1.00 75.05           C
ATOM   4867  O   PHE A 319       9.398  -4.444 -19.333  1.00 75.05           O
ATOM   4868  HA  PHE A 319       9.276  -2.028 -18.272  1.00 75.05           H
ATOM   4869  CB  PHE A 319      10.071  -3.181 -16.574  1.00 75.05           C
ATOM   4870 1HB  PHE A 319       9.696  -3.962 -15.913  1.00 75.05           H
ATOM   4871 2HB  PHE A 319      10.933  -3.595 -17.098  1.00 75.05           H
ATOM   4872  CG  PHE A 319      10.529  -1.992 -15.727  1.00 75.05           C
ATOM   4873  CD1 PHE A 319      10.468  -0.732 -16.235  1.00 75.05           C
ATOM   4874  HD1 PHE A 319      10.093  -0.569 -17.246  1.00 75.05           H
ATOM   4875  CD2 PHE A 319      10.997  -2.195 -14.467  1.00 75.05           C
ATOM   4876  HD2 PHE A 319      11.046  -3.205 -14.060  1.00 75.05           H
ATOM   4877  CE1 PHE A 319      10.893   0.371 -15.449  1.00 75.05           C
ATOM   4878  HE1 PHE A 319      10.844   1.381 -15.856  1.00 75.05           H
ATOM   4879  CE2 PHE A 319      11.422  -1.092 -13.681  1.00 75.05           C
ATOM   4880  HE2 PHE A 319      11.797  -1.254 -12.670  1.00 75.05           H
ATOM   4881  CZ  PHE A 319      11.361   0.168 -14.189  1.00 75.05           C
ATOM   4882  HZ  PHE A 319      11.687   1.016 -13.585  1.00 75.05           H
ATOM   4883  HN  PHE A 319       7.869  -2.544 -15.866  1.00 75.05           H
ATOM   4884  N   VAL A 320       7.551  -4.716 -18.057  1.00 74.43           N
ATOM   4885  CA  VAL A 320       7.051  -5.846 -18.820  1.00 74.43           C
ATOM   4886  C   VAL A 320       6.609  -5.366 -20.204  1.00 74.43           C
ATOM   4887  O   VAL A 320       6.602  -6.140 -21.160  1.00 74.43           O
ATOM   4888  HA  VAL A 320       7.872  -6.552 -18.939  1.00 74.43           H
ATOM   4889  CB  VAL A 320       5.932  -6.547 -18.046  1.00 74.43           C
ATOM   4890  HB  VAL A 320       5.159  -5.808 -17.831  1.00 74.43           H
ATOM   4891  CG1 VAL A 320       5.299  -7.660 -18.883  1.00 74.43           C
ATOM   4892 1HG1 VAL A 320       4.880  -7.234 -19.795  1.00 74.43           H
ATOM   4893 2HG1 VAL A 320       6.059  -8.396 -19.142  1.00 74.43           H
ATOM   4894 3HG1 VAL A 320       4.507  -8.141 -18.309  1.00 74.43           H
ATOM   4895  CG2 VAL A 320       6.446  -7.090 -16.711  1.00 74.43           C
ATOM   4896 1HG2 VAL A 320       7.246  -7.807 -16.894  1.00 74.43           H
ATOM   4897 2HG2 VAL A 320       6.828  -6.267 -16.106  1.00 74.43           H
ATOM   4898 3HG2 VAL A 320       5.631  -7.582 -16.181  1.00 74.43           H
ATOM   4899  HN  VAL A 320       6.999  -4.466 -17.261  1.00 74.43           H
ATOM   4900  N   GLY A 321       6.253  -4.092 -20.268  1.00 75.61           N
ATOM   4901  CA  GLY A 321       5.772  -3.510 -21.509  1.00 75.61           C
ATOM   4902  C   GLY A 321       6.914  -3.345 -22.515  1.00 75.61           C
ATOM   4903  O   GLY A 321       7.933  -2.730 -22.206  1.00 75.61           O
ATOM   4904 1HA  GLY A 321       4.996  -4.145 -21.936  1.00 75.61           H
ATOM   4905 2HA  GLY A 321       5.316  -2.541 -21.309  1.00 75.61           H
ATOM   4906  HN  GLY A 321       6.288  -3.462 -19.492  1.00 75.61           H
ATOM   4907  N   GLU A 322       6.704  -3.904 -23.697  1.00 64.01           N
ATOM   4908  CA  GLU A 322       7.679  -3.779 -24.768  1.00 64.01           C
ATOM   4909  C   GLU A 322       7.851  -2.311 -25.160  1.00 64.01           C
ATOM   4910  O   GLU A 322       8.973  -1.841 -25.344  1.00 64.01           O
ATOM   4911  HA  GLU A 322       8.612  -4.164 -24.356  1.00 64.01           H
ATOM   4912  CB  GLU A 322       7.277  -4.626 -25.977  1.00 64.01           C
ATOM   4913 1HB  GLU A 322       6.240  -4.420 -26.242  1.00 64.01           H
ATOM   4914 2HB  GLU A 322       7.974  -4.451 -26.796  1.00 64.01           H
ATOM   4915  CG  GLU A 322       7.360  -6.119 -25.652  1.00 64.01           C
ATOM   4916 1HG  GLU A 322       8.383  -6.380 -25.382  1.00 64.01           H
ATOM   4917 2HG  GLU A 322       6.734  -6.343 -24.788  1.00 64.01           H
ATOM   4918  CD  GLU A 322       6.911  -6.966 -26.846  1.00 64.01           C
ATOM   4919  OE1 GLU A 322       6.934  -8.207 -26.701  1.00 64.01           O
ATOM   4920  OE2 GLU A 322       6.556  -6.352 -27.875  1.00 64.01           O
ATOM   4921  HN  GLU A 322       5.888  -4.433 -23.929  1.00 64.01           H
ATOM   4922  N   ARG A 323       6.723  -1.626 -25.277  1.00 62.17           N
ATOM   4923  CA  ARG A 323       6.734  -0.224 -25.657  1.00 62.17           C
ATOM   4924  C   ARG A 323       7.592   0.584 -24.681  1.00 62.17           C
ATOM   4925  O   ARG A 323       8.398   1.414 -25.097  1.00 62.17           O
ATOM   4926  HA  ARG A 323       7.162  -0.210 -26.659  1.00 62.17           H
ATOM   4927  CB  ARG A 323       5.317   0.353 -25.677  1.00 62.17           C
ATOM   4928 1HB  ARG A 323       4.708  -0.194 -26.397  1.00 62.17           H
ATOM   4929 2HB  ARG A 323       4.852   0.220 -24.700  1.00 62.17           H
ATOM   4930  CG  ARG A 323       5.335   1.839 -26.041  1.00 62.17           C
ATOM   4931 1HG  ARG A 323       5.911   2.392 -25.299  1.00 62.17           H
ATOM   4932 2HG  ARG A 323       5.836   1.976 -27.000  1.00 62.17           H
ATOM   4933  CD  ARG A 323       3.914   2.402 -26.116  1.00 62.17           C
ATOM   4934 1HD  ARG A 323       3.390   1.976 -26.972  1.00 62.17           H
ATOM   4935 2HD  ARG A 323       3.354   2.118 -25.225  1.00 62.17           H
ATOM   4936  NE  ARG A 323       3.960   3.877 -26.235  1.00 62.17           N
ATOM   4937  HE  ARG A 323       4.781   4.290 -26.630  1.00 62.17           H
ATOM   4938  CZ  ARG A 323       2.971   4.693 -25.846  1.00 62.17           C
ATOM   4939  NH1 ARG A 323       1.849   4.194 -25.310  1.00 62.17           N
ATOM   4940 1HH1 ARG A 323       1.745   3.206 -25.197  1.00 62.17           H
ATOM   4941 2HH1 ARG A 323       1.116   4.810 -25.022  1.00 62.17           H
ATOM   4942  NH2 ARG A 323       3.121   6.016 -26.002  1.00 62.17           N
ATOM   4943 1HH2 ARG A 323       2.393   6.638 -25.716  1.00 62.17           H
ATOM   4944 2HH2 ARG A 323       3.962   6.380 -26.403  1.00 62.17           H
ATOM   4945  HN  ARG A 323       5.815  -2.013 -25.117  1.00 62.17           H
ATOM   4946  N   PHE A 324       7.389   0.312 -23.400  1.00 73.49           N
ATOM   4947  CA  PHE A 324       8.021   1.103 -22.358  1.00 73.49           C
ATOM   4948  C   PHE A 324       9.514   0.785 -22.257  1.00 73.49           C
ATOM   4949  O   PHE A 324      10.331   1.683 -22.060  1.00 73.49           O
ATOM   4950  HA  PHE A 324       7.891   2.152 -22.624  1.00 73.49           H
ATOM   4951  CB  PHE A 324       7.342   0.729 -21.038  1.00 73.49           C
ATOM   4952 1HB  PHE A 324       6.304   0.463 -21.238  1.00 73.49           H
ATOM   4953 2HB  PHE A 324       7.826  -0.160 -20.632  1.00 73.49           H
ATOM   4954  CG  PHE A 324       7.376   1.837 -19.985  1.00 73.49           C
ATOM   4955  CD1 PHE A 324       8.504   2.046 -19.254  1.00 73.49           C
ATOM   4956  HD1 PHE A 324       9.383   1.424 -19.419  1.00 73.49           H
ATOM   4957  CD2 PHE A 324       6.278   2.614 -19.779  1.00 73.49           C
ATOM   4958  HD2 PHE A 324       5.375   2.446 -20.365  1.00 73.49           H
ATOM   4959  CE1 PHE A 324       8.535   3.075 -18.276  1.00 73.49           C
ATOM   4960  HE1 PHE A 324       9.439   3.243 -17.690  1.00 73.49           H
ATOM   4961  CE2 PHE A 324       6.310   3.643 -18.801  1.00 73.49           C
ATOM   4962  HE2 PHE A 324       5.430   4.265 -18.636  1.00 73.49           H
ATOM   4963  CZ  PHE A 324       7.438   3.852 -18.070  1.00 73.49           C
ATOM   4964  HZ  PHE A 324       7.462   4.642 -17.319  1.00 73.49           H
ATOM   4965  HN  PHE A 324       6.807  -0.432 -23.071  1.00 73.49           H
ATOM   4966  N   ARG A 325       9.825  -0.495 -22.397  1.00 71.40           N
ATOM   4967  CA  ARG A 325      11.210  -0.934 -22.389  1.00 71.40           C
ATOM   4968  C   ARG A 325      11.992  -0.244 -23.508  1.00 71.40           C
ATOM   4969  O   ARG A 325      13.139   0.156 -23.314  1.00 71.40           O
ATOM   4970  HA  ARG A 325      11.589  -0.644 -21.409  1.00 71.40           H
ATOM   4971  CB  ARG A 325      11.308  -2.450 -22.568  1.00 71.40           C
ATOM   4972 1HB  ARG A 325      10.715  -2.758 -23.429  1.00 71.40           H
ATOM   4973 2HB  ARG A 325      12.341  -2.729 -22.777  1.00 71.40           H
ATOM   4974  CG  ARG A 325      10.819  -3.183 -21.317  1.00 71.40           C
ATOM   4975 1HG  ARG A 325      11.289  -2.753 -20.433  1.00 71.40           H
ATOM   4976 2HG  ARG A 325       9.744  -3.043 -21.207  1.00 71.40           H
ATOM   4977  CD  ARG A 325      11.139  -4.677 -21.397  1.00 71.40           C
ATOM   4978 1HD  ARG A 325      12.217  -4.824 -21.460  1.00 71.40           H
ATOM   4979 2HD  ARG A 325      10.802  -5.178 -20.489  1.00 71.40           H
ATOM   4980  NE  ARG A 325      10.478  -5.274 -22.578  1.00 71.40           N
ATOM   4981  HE  ARG A 325       9.761  -4.745 -23.032  1.00 71.40           H
ATOM   4982  CZ  ARG A 325      10.779  -6.480 -23.078  1.00 71.40           C
ATOM   4983  NH1 ARG A 325      11.731  -7.233 -22.510  1.00 71.40           N
ATOM   4984 1HH1 ARG A 325      12.223  -6.896 -21.707  1.00 71.40           H
ATOM   4985 2HH1 ARG A 325      11.950  -8.132 -22.890  1.00 71.40           H
ATOM   4986  NH2 ARG A 325      10.115  -6.922 -24.155  1.00 71.40           N
ATOM   4987 1HH2 ARG A 325      10.327  -7.820 -24.540  1.00 71.40           H
ATOM   4988 2HH2 ARG A 325       9.406  -6.354 -24.572  1.00 71.40           H
ATOM   4989  HN  ARG A 325       9.151  -1.225 -22.514  1.00 71.40           H
ATOM   4990  N   ARG A 326      11.340  -0.124 -24.656  1.00 65.79           N
ATOM   4991  CA  ARG A 326      11.952   0.531 -25.799  1.00 65.79           C
ATOM   4992  C   ARG A 326      12.181   2.014 -25.502  1.00 65.79           C
ATOM   4993  O   ARG A 326      13.241   2.556 -25.812  1.00 65.79           O
ATOM   4994  HA  ARG A 326      12.898   0.009 -25.946  1.00 65.79           H
ATOM   4995  CB  ARG A 326      11.074   0.397 -27.045  1.00 65.79           C
ATOM   4996 1HB  ARG A 326      10.920  -0.657 -27.275  1.00 65.79           H
ATOM   4997 2HB  ARG A 326      10.092   0.828 -26.850  1.00 65.79           H
ATOM   4998  CG  ARG A 326      11.715   1.097 -28.245  1.00 65.79           C
ATOM   4999 1HG  ARG A 326      11.832   2.160 -28.031  1.00 65.79           H
ATOM   5000 2HG  ARG A 326      12.713   0.694 -28.415  1.00 65.79           H
ATOM   5001  CD  ARG A 326      10.864   0.916 -29.504  1.00 65.79           C
ATOM   5002 1HD  ARG A 326      10.980  -0.098 -29.888  1.00 65.79           H
ATOM   5003 2HD  ARG A 326       9.809   1.047 -29.263  1.00 65.79           H
ATOM   5004  NE  ARG A 326      11.271   1.896 -30.536  1.00 65.79           N
ATOM   5005  HE  ARG A 326      12.016   2.526 -30.315  1.00 65.79           H
ATOM   5006  CZ  ARG A 326      10.705   1.992 -31.746  1.00 65.79           C
ATOM   5007  NH1 ARG A 326       9.703   1.173 -32.095  1.00 65.79           N
ATOM   5008 1HH1 ARG A 326       9.373   0.484 -31.450  1.00 65.79           H
ATOM   5009 2HH1 ARG A 326       9.286   1.251 -33.000  1.00 65.79           H
ATOM   5010  NH2 ARG A 326      11.155   2.919 -32.603  1.00 65.79           N
ATOM   5011 1HH2 ARG A 326      10.743   3.004 -33.510  1.00 65.79           H
ATOM   5012 2HH2 ARG A 326      11.903   3.526 -32.334  1.00 65.79           H
ATOM   5013  HN  ARG A 326      10.412  -0.464 -24.810  1.00 65.79           H
ATOM   5014  N   ASP A 327      11.170   2.628 -24.905  1.00 75.93           N
ATOM   5015  CA  ASP A 327      11.215   4.055 -24.636  1.00 75.93           C
ATOM   5016  C   ASP A 327      12.221   4.327 -23.516  1.00 75.93           C
ATOM   5017  O   ASP A 327      12.873   5.370 -23.502  1.00 75.93           O
ATOM   5018  HA  ASP A 327      11.507   4.516 -25.580  1.00 75.93           H
ATOM   5019  CB  ASP A 327       9.849   4.573 -24.181  1.00 75.93           C
ATOM   5020 1HB  ASP A 327       9.453   3.926 -23.398  1.00 75.93           H
ATOM   5021 2HB  ASP A 327       9.959   5.567 -23.747  1.00 75.93           H
ATOM   5022  CG  ASP A 327       8.865   4.628 -25.351  1.00 75.93           C
ATOM   5023  OD1 ASP A 327       9.346   4.531 -26.501  1.00 75.93           O
ATOM   5024  OD2 ASP A 327       7.655   4.764 -25.069  1.00 75.93           O
ATOM   5025  HN  ASP A 327      10.333   2.168 -24.608  1.00 75.93           H
ATOM   5026  N   LEU A 328      12.316   3.371 -22.604  1.00 77.86           N
ATOM   5027  CA  LEU A 328      13.279   3.463 -21.520  1.00 77.86           C
ATOM   5028  C   LEU A 328      14.687   3.599 -22.103  1.00 77.86           C
ATOM   5029  O   LEU A 328      15.405   4.546 -21.788  1.00 77.86           O
ATOM   5030  HA  LEU A 328      13.050   4.368 -20.956  1.00 77.86           H
ATOM   5031  CB  LEU A 328      13.121   2.281 -20.561  1.00 77.86           C
ATOM   5032 1HB  LEU A 328      12.145   2.356 -20.081  1.00 77.86           H
ATOM   5033 2HB  LEU A 328      13.119   1.362 -21.146  1.00 77.86           H
ATOM   5034  CG  LEU A 328      14.187   2.156 -19.470  1.00 77.86           C
ATOM   5035  HG  LEU A 328      15.166   2.138 -19.949  1.00 77.86           H
ATOM   5036  CD1 LEU A 328      14.162   3.369 -18.538  1.00 77.86           C
ATOM   5037 1HD1 LEU A 328      14.356   4.274 -19.114  1.00 77.86           H
ATOM   5038 2HD1 LEU A 328      13.184   3.443 -18.063  1.00 77.86           H
ATOM   5039 3HD1 LEU A 328      14.929   3.254 -17.772  1.00 77.86           H
ATOM   5040  CD2 LEU A 328      14.035   0.841 -18.704  1.00 77.86           C
ATOM   5041 1HD2 LEU A 328      13.050   0.804 -18.237  1.00 77.86           H
ATOM   5042 2HD2 LEU A 328      14.141   0.004 -19.394  1.00 77.86           H
ATOM   5043 3HD2 LEU A 328      14.804   0.777 -17.934  1.00 77.86           H
ATOM   5044  HN  LEU A 328      11.751   2.545 -22.598  1.00 77.86           H
ATOM   5045  N   VAL A 329      15.039   2.637 -22.944  1.00 78.36           N
ATOM   5046  CA  VAL A 329      16.383   2.579 -23.494  1.00 78.36           C
ATOM   5047  C   VAL A 329      16.647   3.841 -24.318  1.00 78.36           C
ATOM   5048  O   VAL A 329      17.767   4.348 -24.341  1.00 78.36           O
ATOM   5049  HA  VAL A 329      17.080   2.555 -22.656  1.00 78.36           H
ATOM   5050  CB  VAL A 329      16.564   1.291 -24.298  1.00 78.36           C
ATOM   5051  HB  VAL A 329      15.809   1.278 -25.085  1.00 78.36           H
ATOM   5052  CG1 VAL A 329      17.940   1.250 -24.966  1.00 78.36           C
ATOM   5053 1HG1 VAL A 329      18.041   2.100 -25.641  1.00 78.36           H
ATOM   5054 2HG1 VAL A 329      18.716   1.297 -24.202  1.00 78.36           H
ATOM   5055 3HG1 VAL A 329      18.042   0.324 -25.532  1.00 78.36           H
ATOM   5056  CG2 VAL A 329      16.345   0.059 -23.417  1.00 78.36           C
ATOM   5057 1HG2 VAL A 329      17.066   0.064 -22.600  1.00 78.36           H
ATOM   5058 2HG2 VAL A 329      15.334   0.078 -23.010  1.00 78.36           H
ATOM   5059 3HG2 VAL A 329      16.480  -0.843 -24.014  1.00 78.36           H
ATOM   5060  HN  VAL A 329      14.426   1.908 -23.249  1.00 78.36           H
ATOM   5061  N   LYS A 330      15.596   4.311 -24.974  1.00 71.84           N
ATOM   5062  CA  LYS A 330      15.694   5.516 -25.780  1.00 71.84           C
ATOM   5063  C   LYS A 330      16.057   6.698 -24.878  1.00 71.84           C
[truncated: 117,162 more chars]
