# Supplementary material for: Noncanonical roles of chemokine regions in CCR9 activation revealed by structural modeling and mutational mapping
Source: Nat Commun. 2025 Aug 18;16:7695. doi: 10.1038/s41467-025-62321-9 (PMC12361432; doi:10.1038/s41467-025-62321-9)
Supplement: Supplementary file 5 — Supplementary Data 3 [file 41467_2025_62321_MOESM5_ESM.zip › CCR9_CCL25_09_rnk1.pdb]

ATOM      1  N   GLU A  20      -6.384  -1.248  58.222  1.00 51.08           N
ATOM      2  CA  GLU A  20      -6.166  -2.390  57.351  1.00 51.08           C
ATOM      3  C   GLU A  20      -6.716  -3.663  57.996  1.00 51.08           C
ATOM      4  O   GLU A  20      -5.974  -4.415  58.626  1.00 51.08           O
ATOM      5  HA  GLU A  20      -6.719  -2.168  56.438  1.00 51.08           H
ATOM      6  CB  GLU A  20      -4.682  -2.545  57.012  1.00 51.08           C
ATOM      7 1HB  GLU A  20      -4.076  -2.202  57.850  1.00 51.08           H
ATOM      8 2HB  GLU A  20      -4.476  -3.576  56.724  1.00 51.08           H
ATOM      9  CG  GLU A  20      -4.301  -1.678  55.809  1.00 51.08           C
ATOM     10 1HG  GLU A  20      -5.106  -1.694  55.075  1.00 51.08           H
ATOM     11 2HG  GLU A  20      -4.179  -0.643  56.127  1.00 51.08           H
ATOM     12  CD  GLU A  20      -3.005  -2.175  55.164  1.00 51.08           C
ATOM     13  OE1 GLU A  20      -2.884  -2.006  53.932  1.00 51.08           O
ATOM     14  OE2 GLU A  20      -2.166  -2.713  55.918  1.00 51.08           O
ATOM     15  HN  GLU A  20      -6.867  -1.452  59.074  1.00 51.08           H
ATOM     16  N   SER A  21      -8.013  -3.866  57.817  1.00 58.47           N
ATOM     17  CA  SER A  21      -8.643  -5.104  58.243  1.00 58.47           C
ATOM     18  C   SER A  21      -7.953  -6.297  57.581  1.00 58.47           C
ATOM     19  O   SER A  21      -7.530  -6.214  56.429  1.00 58.47           O
ATOM     20  HA  SER A  21      -8.511  -5.137  59.325  1.00 58.47           H
ATOM     21  CB  SER A  21     -10.137  -5.104  57.912  1.00 58.47           C
ATOM     22 1HB  SER A  21     -10.586  -6.033  58.264  1.00 58.47           H
ATOM     23 2HB  SER A  21     -10.627  -4.290  58.447  1.00 58.47           H
ATOM     24  OG  SER A  21     -10.374  -4.963  56.514  1.00 58.47           O
ATOM     25  HG  SER A  21     -10.696  -5.830  56.133  1.00 58.47           H
ATOM     26  HN  SER A  21      -8.629  -3.203  57.390  1.00 58.47           H
ATOM     27  N   THR A  22      -7.859  -7.381  58.338  1.00 58.40           N
ATOM     28  CA  THR A  22      -7.240  -8.595  57.834  1.00 58.40           C
ATOM     29  C   THR A  22      -7.840  -8.977  56.479  1.00 58.40           C
ATOM     30  O   THR A  22      -7.154  -9.543  55.630  1.00 58.40           O
ATOM     31  HA  THR A  22      -6.180  -8.398  57.669  1.00 58.40           H
ATOM     32  CB  THR A  22      -7.398  -9.683  58.897  1.00 58.40           C
ATOM     33  HB  THR A  22      -7.265 -10.674  58.463  1.00 58.40           H
ATOM     34  OG1 THR A  22      -8.679  -9.428  59.467  1.00 58.40           O
ATOM     35  HG1 THR A  22      -8.996 -10.232  59.970  1.00 58.40           H
ATOM     36  CG2 THR A  22      -6.428  -9.504  60.067  1.00 58.40           C
ATOM     37 1HG2 THR A  22      -6.607  -8.541  60.543  1.00 58.40           H
ATOM     38 2HG2 THR A  22      -5.403  -9.542  59.697  1.00 58.40           H
ATOM     39 3HG2 THR A  22      -6.582 -10.303  60.792  1.00 58.40           H
ATOM     40  HN  THR A  22      -8.197  -7.437  59.277  1.00 58.40           H
ATOM     41  N   SER A  23      -9.115  -8.652  56.320  1.00 62.34           N
ATOM     42  CA  SER A  23      -9.803  -8.914  55.068  1.00 62.34           C
ATOM     43  C   SER A  23      -9.124  -8.153  53.927  1.00 62.34           C
ATOM     44  O   SER A  23      -8.968  -8.684  52.829  1.00 62.34           O
ATOM     45  HA  SER A  23      -9.720  -9.990  54.913  1.00 62.34           H
ATOM     46  CB  SER A  23     -11.280  -8.526  55.159  1.00 62.34           C
ATOM     47 1HB  SER A  23     -11.804  -8.879  54.271  1.00 62.34           H
ATOM     48 2HB  SER A  23     -11.734  -9.025  56.015  1.00 62.34           H
ATOM     49  OG  SER A  23     -11.455  -7.117  55.285  1.00 62.34           O
ATOM     50  HG  SER A  23     -12.420  -6.881  55.170  1.00 62.34           H
ATOM     51  HN  SER A  23      -9.674  -8.218  57.027  1.00 62.34           H
ATOM     52  N   SER A  24      -8.739  -6.922  54.228  1.00 66.67           N
ATOM     53  CA  SER A  24      -8.152  -6.054  53.220  1.00 66.67           C
ATOM     54  C   SER A  24      -6.805  -6.619  52.764  1.00 66.67           C
ATOM     55  O   SER A  24      -6.418  -6.452  51.608  1.00 66.67           O
ATOM     56  HA  SER A  24      -8.864  -6.048  52.395  1.00 66.67           H
ATOM     57  CB  SER A  24      -7.978  -4.631  53.753  1.00 66.67           C
ATOM     58 1HB  SER A  24      -7.989  -3.928  52.919  1.00 66.67           H
ATOM     59 2HB  SER A  24      -8.822  -4.378  54.394  1.00 66.67           H
ATOM     60  OG  SER A  24      -6.765  -4.479  54.485  1.00 66.67           O
ATOM     61  HG  SER A  24      -6.793  -5.039  55.313  1.00 66.67           H
ATOM     62  HN  SER A  24      -8.821  -6.516  55.138  1.00 66.67           H
ATOM     63  N   MET A  25      -6.129  -7.275  53.695  1.00 63.61           N
ATOM     64  CA  MET A  25      -4.835  -7.869  53.402  1.00 63.61           C
ATOM     65  C   MET A  25      -4.996  -9.175  52.621  1.00 63.61           C
ATOM     66  O   MET A  25      -4.230  -9.450  51.699  1.00 63.61           O
ATOM     67  HA  MET A  25      -4.308  -7.136  52.791  1.00 63.61           H
ATOM     68  CB  MET A  25      -4.091  -8.144  54.710  1.00 63.61           C
ATOM     69 1HB  MET A  25      -4.564  -7.595  55.524  1.00 63.61           H
ATOM     70 2HB  MET A  25      -4.161  -9.203  54.956  1.00 63.61           H
ATOM     71  CG  MET A  25      -2.620  -7.736  54.600  1.00 63.61           C
ATOM     72 1HG  MET A  25      -2.165  -8.217  53.734  1.00 63.61           H
ATOM     73 2HG  MET A  25      -2.543  -6.660  54.444  1.00 63.61           H
ATOM     74  SD  MET A  25      -1.745  -8.201  56.084  1.00 63.61           S
ATOM     75  CE  MET A  25      -0.330  -7.120  55.961  1.00 63.61           C
ATOM     76 1HE  MET A  25       0.213  -7.336  55.041  1.00 63.61           H
ATOM     77 2HE  MET A  25      -0.665  -6.083  55.951  1.00 63.61           H
ATOM     78 3HE  MET A  25       0.326  -7.282  56.817  1.00 63.61           H
ATOM     79  HN  MET A  25      -6.449  -7.404  54.633  1.00 63.61           H
ATOM     80  N   GLU A  26      -5.997  -9.946  53.020  1.00 58.74           N
ATOM     81  CA  GLU A  26      -6.307 -11.187  52.330  1.00 58.74           C
ATOM     82  C   GLU A  26      -6.728 -10.901  50.887  1.00 58.74           C
ATOM     83  O   GLU A  26      -6.332 -11.615  49.968  1.00 58.74           O
ATOM     84  HA  GLU A  26      -5.381 -11.762  52.338  1.00 58.74           H
ATOM     85  CB  GLU A  26      -7.391 -11.971  53.073  1.00 58.74           C
ATOM     86 1HB  GLU A  26      -8.146 -11.283  53.455  1.00 58.74           H
ATOM     87 2HB  GLU A  26      -7.801 -12.740  52.418  1.00 58.74           H
ATOM     88  CG  GLU A  26      -6.807 -12.702  54.283  1.00 58.74           C
ATOM     89 1HG  GLU A  26      -6.003 -13.363  53.960  1.00 58.74           H
ATOM     90 2HG  GLU A  26      -6.369 -11.979  54.972  1.00 58.74           H
ATOM     91  CD  GLU A  26      -7.884 -13.514  55.006  1.00 58.74           C
ATOM     92  OE1 GLU A  26      -7.495 -14.464  55.719  1.00 58.74           O
ATOM     93  OE2 GLU A  26      -9.072 -13.166  54.828  1.00 58.74           O
ATOM     94  HN  GLU A  26      -6.590  -9.736  53.798  1.00 58.74           H
ATOM     95  N   ASP A  27      -7.527  -9.854  50.734  1.00 65.65           N
ATOM     96  CA  ASP A  27      -8.041  -9.491  49.425  1.00 65.65           C
ATOM     97  C   ASP A  27      -6.870  -9.201  48.484  1.00 65.65           C
ATOM     98  O   ASP A  27      -6.909  -9.561  47.309  1.00 65.65           O
ATOM     99  HA  ASP A  27      -8.633 -10.348  49.102  1.00 65.65           H
ATOM    100  CB  ASP A  27      -8.908  -8.233  49.503  1.00 65.65           C
ATOM    101 1HB  ASP A  27      -8.418  -7.487  50.130  1.00 65.65           H
ATOM    102 2HB  ASP A  27      -9.012  -7.796  48.510  1.00 65.65           H
ATOM    103  CG  ASP A  27     -10.291  -8.554  50.072  1.00 65.65           C
ATOM    104  OD1 ASP A  27     -10.674  -9.742  49.995  1.00 65.65           O
ATOM    105  OD2 ASP A  27     -10.935  -7.606  50.570  1.00 65.65           O
ATOM    106  HN  ASP A  27      -7.821  -9.261  51.483  1.00 65.65           H
ATOM    107  N   TYR A  28      -5.856  -8.551  49.036  1.00 65.09           N
ATOM    108  CA  TYR A  28      -4.690  -8.179  48.253  1.00 65.09           C
ATOM    109  C   TYR A  28      -3.824  -9.402  47.944  1.00 65.09           C
ATOM    110  O   TYR A  28      -3.243  -9.499  46.864  1.00 65.09           O
ATOM    111  HA  TYR A  28      -5.039  -7.744  47.316  1.00 65.09           H
ATOM    112  CB  TYR A  28      -3.889  -7.209  49.124  1.00 65.09           C
ATOM    113 1HB  TYR A  28      -4.537  -6.384  49.421  1.00 65.09           H
ATOM    114 2HB  TYR A  28      -3.586  -7.721  50.037  1.00 65.09           H
ATOM    115  CG  TYR A  28      -2.645  -6.639  48.439  1.00 65.09           C
ATOM    116  CD1 TYR A  28      -1.419  -7.243  48.623  1.00 65.09           C
ATOM    117  HD1 TYR A  28      -1.336  -8.127  49.256  1.00 65.09           H
ATOM    118  CD2 TYR A  28      -2.751  -5.521  47.636  1.00 65.09           C
ATOM    119  HD2 TYR A  28      -3.720  -5.044  47.491  1.00 65.09           H
ATOM    120  CE1 TYR A  28      -0.248  -6.707  47.978  1.00 65.09           C
ATOM    121  HE1 TYR A  28       0.727  -7.175  48.115  1.00 65.09           H
ATOM    122  CE2 TYR A  28      -1.580  -4.985  46.991  1.00 65.09           C
ATOM    123  HE2 TYR A  28      -1.649  -4.103  46.355  1.00 65.09           H
ATOM    124  CZ  TYR A  28      -0.386  -5.605  47.194  1.00 65.09           C
ATOM    125  OH  TYR A  28       0.719  -5.099  46.585  1.00 65.09           O
ATOM    126  HH  TYR A  28       0.495  -4.236  46.130  1.00 65.09           H
ATOM    127  HN  TYR A  28      -5.822  -8.281  49.999  1.00 65.09           H
ATOM    128  N   VAL A  29      -3.765 -10.305  48.912  1.00 65.41           N
ATOM    129  CA  VAL A  29      -2.930 -11.488  48.782  1.00 65.41           C
ATOM    130  C   VAL A  29      -3.582 -12.461  47.798  1.00 65.41           C
ATOM    131  O   VAL A  29      -2.895 -13.097  47.001  1.00 65.41           O
ATOM    132  HA  VAL A  29      -1.970 -11.170  48.376  1.00 65.41           H
ATOM    133  CB  VAL A  29      -2.682 -12.106  50.159  1.00 65.41           C
ATOM    134  HB  VAL A  29      -3.648 -12.248  50.642  1.00 65.41           H
ATOM    135  CG1 VAL A  29      -2.015 -13.478  50.031  1.00 65.41           C
ATOM    136 1HG1 VAL A  29      -2.661 -14.144  49.460  1.00 65.41           H
ATOM    137 2HG1 VAL A  29      -1.059 -13.370  49.519  1.00 65.41           H
ATOM    138 3HG1 VAL A  29      -1.849 -13.895  51.025  1.00 65.41           H
ATOM    139  CG2 VAL A  29      -1.849 -11.171  51.038  1.00 65.41           C
ATOM    140 1HG2 VAL A  29      -0.887 -10.984  50.560  1.00 65.41           H
ATOM    141 2HG2 VAL A  29      -2.379 -10.228  51.169  1.00 65.41           H
ATOM    142 3HG2 VAL A  29      -1.687 -11.635  52.011  1.00 65.41           H
ATOM    143  HN  VAL A  29      -4.273 -10.239  49.770  1.00 65.41           H
ATOM    144  N   ASN A  30      -4.902 -12.547  47.886  1.00 60.35           N
ATOM    145  CA  ASN A  30      -5.644 -13.508  47.089  1.00 60.35           C
ATOM    146  C   ASN A  30      -5.912 -12.916  45.704  1.00 60.35           C
ATOM    147  O   ASN A  30      -6.367 -13.619  44.802  1.00 60.35           O
ATOM    148  HA  ASN A  30      -5.012 -14.396  47.048  1.00 60.35           H
ATOM    149  CB  ASN A  30      -6.993 -13.834  47.733  1.00 60.35           C
ATOM    150 1HB  ASN A  30      -7.517 -12.909  47.975  1.00 60.35           H
ATOM    151 2HB  ASN A  30      -7.617 -14.377  47.024  1.00 60.35           H
ATOM    152  CG  ASN A  30      -6.808 -14.669  49.001  1.00 60.35           C
ATOM    153  OD1 ASN A  30      -5.825 -15.370  49.176  1.00 60.35           O
ATOM    154  ND2 ASN A  30      -7.805 -14.555  49.874  1.00 60.35           N
ATOM    155 1HD2 ASN A  30      -8.583 -13.961  49.670  1.00 60.35           H
ATOM    156 2HD2 ASN A  30      -7.776 -15.063  50.735  1.00 60.35           H
ATOM    157  HN  ASN A  30      -5.460 -11.976  48.488  1.00 60.35           H
ATOM    158  N   PHE A  31      -5.618 -11.631  45.578  1.00 66.86           N
ATOM    159  CA  PHE A  31      -5.783 -10.946  44.307  1.00 66.86           C
ATOM    160  C   PHE A  31      -4.857 -11.537  43.242  1.00 66.86           C
ATOM    161  O   PHE A  31      -3.640 -11.569  43.421  1.00 66.86           O
ATOM    162  HA  PHE A  31      -6.820 -11.081  43.999  1.00 66.86           H
ATOM    163  CB  PHE A  31      -5.408  -9.481  44.536  1.00 66.86           C
ATOM    164 1HB  PHE A  31      -5.950  -9.109  45.405  1.00 66.86           H
ATOM    165 2HB  PHE A  31      -4.346  -9.421  44.772  1.00 66.86           H
ATOM    166  CG  PHE A  31      -5.702  -8.569  43.342  1.00 66.86           C
ATOM    167  CD1 PHE A  31      -4.707  -8.243  42.475  1.00 66.86           C
ATOM    168  HD1 PHE A  31      -3.700  -8.630  42.630  1.00 66.86           H
ATOM    169  CD2 PHE A  31      -6.958  -8.086  43.149  1.00 66.86           C
ATOM    170  HD2 PHE A  31      -7.756  -8.347  43.844  1.00 66.86           H
ATOM    171  CE1 PHE A  31      -4.979  -7.397  41.367  1.00 66.86           C
ATOM    172  HE1 PHE A  31      -4.182  -7.135  40.672  1.00 66.86           H
ATOM    173  CE2 PHE A  31      -7.231  -7.240  42.041  1.00 66.86           C
ATOM    174  HE2 PHE A  31      -8.238  -6.852  41.887  1.00 66.86           H
ATOM    175  CZ  PHE A  31      -6.236  -6.913  41.174  1.00 66.86           C
ATOM    176  HZ  PHE A  31      -6.445  -6.264  40.324  1.00 66.86           H
ATOM    177  HN  PHE A  31      -5.274 -11.060  46.323  1.00 66.86           H
ATOM    178  N   ASN A  32      -5.468 -11.989  42.156  1.00 59.99           N
ATOM    179  CA  ASN A  32      -4.712 -12.558  41.054  1.00 59.99           C
ATOM    180  C   ASN A  32      -4.106 -11.428  40.220  1.00 59.99           C
ATOM    181  O   ASN A  32      -4.775 -10.861  39.356  1.00 59.99           O
ATOM    182  HA  ASN A  32      -3.952 -13.185  41.521  1.00 59.99           H
ATOM    183  CB  ASN A  32      -5.613 -13.390  40.139  1.00 59.99           C
ATOM    184 1HB  ASN A  32      -6.245 -14.043  40.741  1.00 59.99           H
ATOM    185 2HB  ASN A  32      -6.277 -12.731  39.580  1.00 59.99           H
ATOM    186  CG  ASN A  32      -4.781 -14.230  39.168  1.00 59.99           C
ATOM    187  OD1 ASN A  32      -3.563 -14.176  39.145  1.00 59.99           O
ATOM    188  ND2 ASN A  32      -5.506 -15.008  38.368  1.00 59.99           N
ATOM    189 1HD2 ASN A  32      -6.504 -15.005  38.438  1.00 59.99           H
ATOM    190 2HD2 ASN A  32      -5.054 -15.596  37.698  1.00 59.99           H
ATOM    191  HN  ASN A  32      -6.459 -11.971  42.024  1.00 59.99           H
ATOM    192  N   PHE A  33      -2.846 -11.133  40.507  1.00 63.00           N
ATOM    193  CA  PHE A  33      -2.115 -10.142  39.735  1.00 63.00           C
ATOM    194  C   PHE A  33      -1.648 -10.722  38.399  1.00 63.00           C
ATOM    195  O   PHE A  33      -0.453 -10.739  38.110  1.00 63.00           O
ATOM    196  HA  PHE A  33      -2.795  -9.310  39.550  1.00 63.00           H
ATOM    197  CB  PHE A  33      -0.891  -9.746  40.562  1.00 63.00           C
ATOM    198 1HB  PHE A  33      -0.353 -10.649  40.853  1.00 63.00           H
ATOM    199 2HB  PHE A  33      -0.216  -9.161  39.937  1.00 63.00           H
ATOM    200  CG  PHE A  33      -1.223  -8.941  41.821  1.00 63.00           C
ATOM    201  CD1 PHE A  33      -1.409  -7.596  41.738  1.00 63.00           C
ATOM    202  HD1 PHE A  33      -1.322  -7.092  40.776  1.00 63.00           H
ATOM    203  CD2 PHE A  33      -1.332  -9.570  43.021  1.00 63.00           C
ATOM    204  HD2 PHE A  33      -1.182 -10.648  43.087  1.00 63.00           H
ATOM    205  CE1 PHE A  33      -1.717  -6.849  42.906  1.00 63.00           C
ATOM    206  HE1 PHE A  33      -1.866  -5.772  42.840  1.00 63.00           H
ATOM    207  CE2 PHE A  33      -1.640  -8.823  44.189  1.00 63.00           C
ATOM    208  HE2 PHE A  33      -1.727  -9.328  45.151  1.00 63.00           H
ATOM    209  CZ  PHE A  33      -1.826  -7.479  44.107  1.00 63.00           C
ATOM    210  HZ  PHE A  33      -2.063  -6.905  45.003  1.00 63.00           H
ATOM    211  HN  PHE A  33      -2.328 -11.557  41.249  1.00 63.00           H
ATOM    212  N   THR A  34      -2.615 -11.183  37.620  1.00 63.03           N
ATOM    213  CA  THR A  34      -2.380 -11.445  36.210  1.00 63.03           C
ATOM    214  C   THR A  34      -1.860 -10.186  35.514  1.00 63.03           C
ATOM    215  O   THR A  34      -2.489  -9.131  35.579  1.00 63.03           O
ATOM    216  HA  THR A  34      -1.600 -12.202  36.127  1.00 63.03           H
ATOM    217  CB  THR A  34      -3.679 -11.981  35.606  1.00 63.03           C
ATOM    218  HB  THR A  34      -4.397 -11.176  35.449  1.00 63.03           H
ATOM    219  OG1 THR A  34      -4.089 -13.002  36.512  1.00 63.03           O
ATOM    220  HG1 THR A  34      -3.335 -13.639  36.673  1.00 63.03           H
ATOM    221  CG2 THR A  34      -3.449 -12.723  34.287  1.00 63.03           C
ATOM    222 1HG2 THR A  34      -2.784 -13.570  34.458  1.00 63.03           H
ATOM    223 2HG2 THR A  34      -2.997 -12.045  33.564  1.00 63.03           H
ATOM    224 3HG2 THR A  34      -4.403 -13.082  33.902  1.00 63.03           H
ATOM    225  HN  THR A  34      -3.544 -11.377  37.937  1.00 63.03           H
ATOM    226  N   ASP A  35      -0.716 -10.339  34.863  1.00 67.37           N
ATOM    227  CA  ASP A  35      -0.066  -9.211  34.216  1.00 67.37           C
ATOM    228  C   ASP A  35      -0.707  -8.976  32.847  1.00 67.37           C
ATOM    229  O   ASP A  35      -0.248  -9.516  31.842  1.00 67.37           O
ATOM    230  HA  ASP A  35      -0.211  -8.370  34.894  1.00 67.37           H
ATOM    231  CB  ASP A  35       1.424  -9.483  34.000  1.00 67.37           C
ATOM    232 1HB  ASP A  35       1.812 -10.079  34.827  1.00 67.37           H
ATOM    233 2HB  ASP A  35       1.562 -10.070  33.092  1.00 67.37           H
ATOM    234  CG  ASP A  35       2.210  -8.175  33.894  1.00 67.37           C
ATOM    235  OD1 ASP A  35       1.555  -7.112  33.957  1.00 67.37           O
ATOM    236  OD2 ASP A  35       3.448  -8.267  33.751  1.00 67.37           O
ATOM    237  HN  ASP A  35      -0.235 -11.211  34.774  1.00 67.37           H
ATOM    238  N   PHE A  36      -1.758  -8.169  32.852  1.00 81.16           N
ATOM    239  CA  PHE A  36      -2.431  -7.809  31.615  1.00 81.16           C
ATOM    240  C   PHE A  36      -1.708  -6.658  30.913  1.00 81.16           C
ATOM    241  O   PHE A  36      -2.050  -6.301  29.786  1.00 81.16           O
ATOM    242  HA  PHE A  36      -2.420  -8.690  30.973  1.00 81.16           H
ATOM    243  CB  PHE A  36      -3.843  -7.356  31.990  1.00 81.16           C
ATOM    244 1HB  PHE A  36      -3.775  -6.597  32.770  1.00 81.16           H
ATOM    245 2HB  PHE A  36      -4.304  -6.881  31.124  1.00 81.16           H
ATOM    246  CG  PHE A  36      -4.752  -8.487  32.476  1.00 81.16           C
ATOM    247  CD1 PHE A  36      -4.785  -9.669  31.804  1.00 81.16           C
ATOM    248  HD1 PHE A  36      -4.164  -9.810  30.920  1.00 81.16           H
ATOM    249  CD2 PHE A  36      -5.527  -8.310  33.580  1.00 81.16           C
ATOM    250  HD2 PHE A  36      -5.500  -7.362  34.118  1.00 81.16           H
ATOM    251  CE1 PHE A  36      -5.628 -10.718  32.256  1.00 81.16           C
ATOM    252  HE1 PHE A  36      -5.655 -11.666  31.717  1.00 81.16           H
ATOM    253  CE2 PHE A  36      -6.370  -9.360  34.031  1.00 81.16           C
ATOM    254  HE2 PHE A  36      -6.991  -9.218  34.916  1.00 81.16           H
ATOM    255  CZ  PHE A  36      -6.403 -10.542  33.359  1.00 81.16           C
ATOM    256  HZ  PHE A  36      -7.050 -11.347  33.706  1.00 81.16           H
ATOM    257  HN  PHE A  36      -2.150  -7.766  33.679  1.00 81.16           H
ATOM    258  N   TYR A  37      -0.722  -6.110  31.607  1.00 85.37           N
ATOM    259  CA  TYR A  37       0.131  -5.091  31.019  1.00 85.37           C
ATOM    260  C   TYR A  37       1.295  -5.726  30.254  1.00 85.37           C
ATOM    261  O   TYR A  37       2.221  -6.262  30.860  1.00 85.37           O
ATOM    262  HA  TYR A  37      -0.473  -4.505  30.326  1.00 85.37           H
ATOM    263  CB  TYR A  37       0.688  -4.280  32.190  1.00 85.37           C
ATOM    264 1HB  TYR A  37      -0.138  -3.972  32.831  1.00 85.37           H
ATOM    265 2HB  TYR A  37       1.334  -4.922  32.789  1.00 85.37           H
ATOM    266  CG  TYR A  37       1.477  -3.039  31.768  1.00 85.37           C
ATOM    267  CD1 TYR A  37       2.854  -3.089  31.693  1.00 85.37           C
ATOM    268  HD1 TYR A  37       3.380  -4.013  31.934  1.00 85.37           H
ATOM    269  CD2 TYR A  37       0.812  -1.869  31.462  1.00 85.37           C
ATOM    270  HD2 TYR A  37      -0.276  -1.829  31.521  1.00 85.37           H
ATOM    271  CE1 TYR A  37       3.597  -1.921  31.295  1.00 85.37           C
ATOM    272  HE1 TYR A  37       4.685  -1.947  31.232  1.00 85.37           H
ATOM    273  CE2 TYR A  37       1.554  -0.701  31.064  1.00 85.37           C
ATOM    274  HE2 TYR A  37       1.041   0.229  30.820  1.00 85.37           H
ATOM    275  CZ  TYR A  37       2.910  -0.785  31.001  1.00 85.37           C
ATOM    276  OH  TYR A  37       3.611   0.318  30.625  1.00 85.37           O
ATOM    277  HH  TYR A  37       2.994   0.999  30.231  1.00 85.37           H
ATOM    278  HN  TYR A  37      -0.503  -6.349  32.553  1.00 85.37           H
ATOM    279  N   CYS A  38       1.209  -5.643  28.935  1.00 88.85           N
ATOM    280  CA  CYS A  38       2.186  -6.295  28.079  1.00 88.85           C
ATOM    281  C   CYS A  38       3.281  -5.282  27.742  1.00 88.85           C
ATOM    282  O   CYS A  38       3.034  -4.308  27.032  1.00 88.85           O
ATOM    283  HA  CYS A  38       2.593  -7.130  28.649  1.00 88.85           H
ATOM    284  CB  CYS A  38       1.537  -6.875  26.820  1.00 88.85           C
ATOM    285 1HB  CYS A  38       0.681  -7.492  27.093  1.00 88.85           H
ATOM    286 2HB  CYS A  38       1.161  -6.069  26.191  1.00 88.85           H
ATOM    287  SG  CYS A  38       2.757  -7.874  25.892  1.00 88.85           S
ATOM    288  HN  CYS A  38       0.490  -5.143  28.451  1.00 88.85           H
ATOM    289  N   GLU A  39       4.469  -5.546  28.267  1.00 81.06           N
ATOM    290  CA  GLU A  39       5.652  -4.813  27.847  1.00 81.06           C
ATOM    291  C   GLU A  39       6.223  -5.418  26.564  1.00 81.06           C
ATOM    292  O   GLU A  39       6.585  -6.594  26.534  1.00 81.06           O
ATOM    293  HA  GLU A  39       5.310  -3.796  27.657  1.00 81.06           H
ATOM    294  CB  GLU A  39       6.704  -4.790  28.958  1.00 81.06           C
ATOM    295 1HB  GLU A  39       6.927  -5.809  29.274  1.00 81.06           H
ATOM    296 2HB  GLU A  39       7.583  -4.241  28.619  1.00 81.06           H
ATOM    297  CG  GLU A  39       6.183  -4.049  30.191  1.00 81.06           C
ATOM    298 1HG  GLU A  39       5.824  -3.061  29.902  1.00 81.06           H
ATOM    299 2HG  GLU A  39       5.333  -4.587  30.611  1.00 81.06           H
ATOM    300  CD  GLU A  39       7.278  -3.910  31.251  1.00 81.06           C
ATOM    301  OE1 GLU A  39       7.011  -3.217  32.256  1.00 81.06           O
ATOM    302  OE2 GLU A  39       8.358  -4.500  31.031  1.00 81.06           O
ATOM    303  HN  GLU A  39       4.629  -6.243  28.965  1.00 81.06           H
ATOM    304  N   LYS A  40       6.286  -4.588  25.533  1.00 87.64           N
ATOM    305  CA  LYS A  40       6.638  -5.066  24.207  1.00 87.64           C
ATOM    306  C   LYS A  40       8.100  -4.719  23.916  1.00 87.64           C
ATOM    307  O   LYS A  40       8.452  -4.401  22.781  1.00 87.64           O
ATOM    308  HA  LYS A  40       6.536  -6.151  24.213  1.00 87.64           H
ATOM    309  CB  LYS A  40       5.658  -4.525  23.164  1.00 87.64           C
ATOM    310 1HB  LYS A  40       5.644  -3.435  23.204  1.00 87.64           H
ATOM    311 2HB  LYS A  40       5.994  -4.802  22.165  1.00 87.64           H
ATOM    312  CG  LYS A  40       4.248  -5.068  23.403  1.00 87.64           C
ATOM    313 1HG  LYS A  40       4.280  -6.156  23.470  1.00 87.64           H
ATOM    314 2HG  LYS A  40       3.870  -4.701  24.357  1.00 87.64           H
ATOM    315  CD  LYS A  40       3.301  -4.648  22.277  1.00 87.64           C
ATOM    316 1HD  LYS A  40       3.225  -3.562  22.248  1.00 87.64           H
ATOM    317 2HD  LYS A  40       3.708  -4.966  21.317  1.00 87.64           H
ATOM    318  CE  LYS A  40       1.911  -5.257  22.475  1.00 87.64           C
ATOM    319 1HE  LYS A  40       1.994  -6.339  22.585  1.00 87.64           H
ATOM    320 2HE  LYS A  40       1.468  -4.876  23.395  1.00 87.64           H
ATOM    321  NZ  LYS A  40       1.036  -4.936  21.325  1.00 87.64           N
ATOM    322 1HZ  LYS A  40       0.145  -5.406  21.436  1.00 87.64           H
ATOM    323 2HZ  LYS A  40       0.887  -3.934  21.284  1.00 87.64           H
ATOM    324 3HZ  LYS A  40       1.478  -5.246  20.467  1.00 87.64           H
ATOM    325  HN  LYS A  40       6.103  -3.607  25.594  1.00 87.64           H
ATOM    326  N   ASN A  41       8.912  -4.793  24.960  1.00 82.70           N
ATOM    327  CA  ASN A  41      10.317  -4.442  24.842  1.00 82.70           C
ATOM    328  C   ASN A  41      10.975  -5.338  23.791  1.00 82.70           C
ATOM    329  O   ASN A  41      11.765  -4.866  22.975  1.00 82.70           O
ATOM    330  HA  ASN A  41      10.326  -3.390  24.558  1.00 82.70           H
ATOM    331  CB  ASN A  41      11.050  -4.652  26.168  1.00 82.70           C
ATOM    332 1HB  ASN A  41      10.817  -5.640  26.565  1.00 82.70           H
ATOM    333 2HB  ASN A  41      12.127  -4.621  26.001  1.00 82.70           H
ATOM    334  CG  ASN A  41      10.657  -3.581  27.188  1.00 82.70           C
ATOM    335  OD1 ASN A  41      10.352  -2.449  26.851  1.00 82.70           O
ATOM    336  ND2 ASN A  41      10.680  -4.001  28.450  1.00 82.70           N
ATOM    337 1HD2 ASN A  41      10.939  -4.944  28.658  1.00 82.70           H
ATOM    338 2HD2 ASN A  41      10.438  -3.374  29.190  1.00 82.70           H
ATOM    339  HN  ASN A  41       8.624  -5.085  25.872  1.00 82.70           H
ATOM    340  N   ASN A  42      10.625  -6.615  23.845  1.00 83.38           N
ATOM    341  CA  ASN A  42      11.214  -7.591  22.944  1.00 83.38           C
ATOM    342  C   ASN A  42      10.797  -7.269  21.508  1.00 83.38           C
ATOM    343  O   ASN A  42      11.584  -7.435  20.577  1.00 83.38           O
ATOM    344  HA  ASN A  42      12.290  -7.507  23.095  1.00 83.38           H
ATOM    345  CB  ASN A  42      10.729  -9.005  23.271  1.00 83.38           C
ATOM    346 1HB  ASN A  42       9.639  -9.030  23.263  1.00 83.38           H
ATOM    347 2HB  ASN A  42      11.070  -9.697  22.501  1.00 83.38           H
ATOM    348  CG  ASN A  42      11.246  -9.459  24.637  1.00 83.38           C
ATOM    349  OD1 ASN A  42      12.099  -8.835  25.246  1.00 83.38           O
ATOM    350  ND2 ASN A  42      10.683 -10.579  25.084  1.00 83.38           N
ATOM    351 1HD2 ASN A  42       9.988 -11.042  24.534  1.00 83.38           H
ATOM    352 2HD2 ASN A  42      10.955 -10.957  25.969  1.00 83.38           H
ATOM    353  HN  ASN A  42       9.954  -6.984  24.488  1.00 83.38           H
ATOM    354  N   VAL A  43       9.561  -6.813  21.372  1.00 91.07           N
ATOM    355  CA  VAL A  43       9.014  -6.511  20.060  1.00 91.07           C
ATOM    356  C   VAL A  43       9.764  -5.319  19.461  1.00 91.07           C
ATOM    357  O   VAL A  43      10.103  -5.325  18.279  1.00 91.07           O
ATOM    358  HA  VAL A  43       9.179  -7.383  19.427  1.00 91.07           H
ATOM    359  CB  VAL A  43       7.505  -6.278  20.163  1.00 91.07           C
ATOM    360  HB  VAL A  43       7.343  -5.404  20.794  1.00 91.07           H
ATOM    361  CG1 VAL A  43       6.901  -5.983  18.788  1.00 91.07           C
ATOM    362 1HG1 VAL A  43       7.366  -5.089  18.372  1.00 91.07           H
ATOM    363 2HG1 VAL A  43       7.080  -6.828  18.124  1.00 91.07           H
ATOM    364 3HG1 VAL A  43       5.828  -5.821  18.890  1.00 91.07           H
ATOM    365  CG2 VAL A  43       6.810  -7.470  20.823  1.00 91.07           C
ATOM    366 1HG2 VAL A  43       6.985  -8.367  20.229  1.00 91.07           H
ATOM    367 2HG2 VAL A  43       7.210  -7.614  21.826  1.00 91.07           H
ATOM    368 3HG2 VAL A  43       5.739  -7.278  20.883  1.00 91.07           H
ATOM    369  HN  VAL A  43       8.938  -6.649  22.137  1.00 91.07           H
ATOM    370  N   ARG A  44      10.001  -4.325  20.305  1.00 86.63           N
ATOM    371  CA  ARG A  44      10.690  -3.123  19.870  1.00 86.63           C
ATOM    372  C   ARG A  44      12.139  -3.447  19.499  1.00 86.63           C
ATOM    373  O   ARG A  44      12.685  -2.873  18.558  1.00 86.63           O
ATOM    374  HA  ARG A  44      10.130  -2.779  19.001  1.00 86.63           H
ATOM    375  CB  ARG A  44      10.678  -2.055  20.966  1.00 86.63           C
ATOM    376 1HB  ARG A  44      10.944  -2.506  21.922  1.00 86.63           H
ATOM    377 2HB  ARG A  44      11.433  -1.298  20.749  1.00 86.63           H
ATOM    378  CG  ARG A  44       9.302  -1.394  21.073  1.00 86.63           C
ATOM    379 1HG  ARG A  44       9.029  -0.958  20.112  1.00 86.63           H
ATOM    380 2HG  ARG A  44       8.550  -2.148  21.306  1.00 86.63           H
ATOM    381  CD  ARG A  44       9.297  -0.309  22.151  1.00 86.63           C
ATOM    382 1HD  ARG A  44      10.247   0.226  22.145  1.00 86.63           H
ATOM    383 2HD  ARG A  44       8.517   0.422  21.939  1.00 86.63           H
ATOM    384  NE  ARG A  44       9.070  -0.919  23.481  1.00 86.63           N
ATOM    385  HE  ARG A  44       8.839  -1.891  23.518  1.00 86.63           H
ATOM    386  CZ  ARG A  44       9.154  -0.249  24.638  1.00 86.63           C
ATOM    387  NH1 ARG A  44       9.461   1.056  24.649  1.00 86.63           N
ATOM    388 1HH1 ARG A  44       9.628   1.537  23.788  1.00 86.63           H
ATOM    389 2HH1 ARG A  44       9.522   1.548  25.517  1.00 86.63           H
ATOM    390  NH2 ARG A  44       8.928  -0.903  25.786  1.00 86.63           N
ATOM    391 1HH2 ARG A  44       8.987  -0.418  26.658  1.00 86.63           H
ATOM    392 2HH2 ARG A  44       8.700  -1.877  25.769  1.00 86.63           H
ATOM    393  HN  ARG A  44       9.730  -4.333  21.268  1.00 86.63           H
ATOM    394  N   GLN A  45      12.720  -4.364  20.258  1.00 83.94           N
ATOM    395  CA  GLN A  45      14.096  -4.768  20.024  1.00 83.94           C
ATOM    396  C   GLN A  45      14.227  -5.438  18.655  1.00 83.94           C
ATOM    397  O   GLN A  45      15.159  -5.150  17.906  1.00 83.94           O
ATOM    398  HA  GLN A  45      14.675  -3.844  20.041  1.00 83.94           H
ATOM    399  CB  GLN A  45      14.593  -5.692  21.137  1.00 83.94           C
ATOM    400 1HB  GLN A  45      14.393  -5.239  22.108  1.00 83.94           H
ATOM    401 2HB  GLN A  45      14.045  -6.633  21.105  1.00 83.94           H
ATOM    402  CG  GLN A  45      16.092  -5.964  20.995  1.00 83.94           C
ATOM    403 1HG  GLN A  45      16.287  -6.458  20.043  1.00 83.94           H
ATOM    404 2HG  GLN A  45      16.637  -5.020  20.982  1.00 83.94           H
ATOM    405  CD  GLN A  45      16.602  -6.838  22.143  1.00 83.94           C
ATOM    406  OE1 GLN A  45      15.843  -7.381  22.928  1.00 83.94           O
ATOM    407  NE2 GLN A  45      17.927  -6.943  22.195  1.00 83.94           N
ATOM    408 1HE2 GLN A  45      18.493  -6.471  21.519  1.00 83.94           H
ATOM    409 2HE2 GLN A  45      18.357  -7.494  22.911  1.00 83.94           H
ATOM    410  HN  GLN A  45      12.267  -4.829  21.020  1.00 83.94           H
ATOM    411  N   PHE A  46      13.280  -6.319  18.370  1.00 92.86           N
ATOM    412  CA  PHE A  46      13.246  -6.991  17.082  1.00 92.86           C
ATOM    413  C   PHE A  46      13.080  -5.984  15.942  1.00 92.86           C
ATOM    414  O   PHE A  46      13.780  -6.062  14.934  1.00 92.86           O
ATOM    415  HA  PHE A  46      14.194  -7.516  16.966  1.00 92.86           H
ATOM    416  CB  PHE A  46      12.037  -7.929  17.098  1.00 92.86           C
ATOM    417 1HB  PHE A  46      12.156  -8.644  17.912  1.00 92.86           H
ATOM    418 2HB  PHE A  46      11.141  -7.346  17.314  1.00 92.86           H
ATOM    419  CG  PHE A  46      11.827  -8.696  15.791  1.00 92.86           C
ATOM    420  CD1 PHE A  46      10.924  -8.248  14.878  1.00 92.86           C
ATOM    421  HD1 PHE A  46      10.350  -7.343  15.077  1.00 92.86           H
ATOM    422  CD2 PHE A  46      12.542  -9.825  15.543  1.00 92.86           C
ATOM    423  HD2 PHE A  46      13.266 -10.184  16.275  1.00 92.86           H
ATOM    424  CE1 PHE A  46      10.729  -8.960  13.665  1.00 92.86           C
ATOM    425  HE1 PHE A  46      10.005  -8.602  12.933  1.00 92.86           H
ATOM    426  CE2 PHE A  46      12.347 -10.537  14.330  1.00 92.86           C
ATOM    427  HE2 PHE A  46      12.921 -11.442  14.131  1.00 92.86           H
ATOM    428  CZ  PHE A  46      11.444 -10.090  13.417  1.00 92.86           C
ATOM    429  HZ  PHE A  46      11.295 -10.636  12.485  1.00 92.86           H
ATOM    430  HN  PHE A  46      12.547  -6.576  19.000  1.00 92.86           H
ATOM    431  N   ALA A  47      12.149  -5.062  16.141  1.00 92.93           N
ATOM    432  CA  ALA A  47      11.841  -4.077  15.118  1.00 92.93           C
ATOM    433  C   ALA A  47      13.094  -3.253  14.816  1.00 92.93           C
ATOM    434  O   ALA A  47      13.364  -2.929  13.660  1.00 92.93           O
ATOM    435  HA  ALA A  47      11.544  -4.615  14.218  1.00 92.93           H
ATOM    436  CB  ALA A  47      10.670  -3.208  15.582  1.00 92.93           C
ATOM    437 1HB  ALA A  47       9.797  -3.838  15.755  1.00 92.93           H
ATOM    438 2HB  ALA A  47      10.940  -2.699  16.507  1.00 92.93           H
ATOM    439 3HB  ALA A  47      10.439  -2.470  14.815  1.00 92.93           H
ATOM    440  HN  ALA A  47      11.612  -4.981  16.981  1.00 92.93           H
ATOM    441  N   SER A  48      13.826  -2.938  15.874  1.00 91.27           N
ATOM    442  CA  SER A  48      14.954  -2.029  15.760  1.00 91.27           C
ATOM    443  C   SER A  48      16.054  -2.664  14.906  1.00 91.27           C
ATOM    444  O   SER A  48      16.876  -1.960  14.322  1.00 91.27           O
ATOM    445  HA  SER A  48      14.559  -1.138  15.273  1.00 91.27           H
ATOM    446  CB  SER A  48      15.503  -1.655  17.138  1.00 91.27           C
ATOM    447 1HB  SER A  48      16.190  -0.816  17.040  1.00 91.27           H
ATOM    448 2HB  SER A  48      14.684  -1.323  17.776  1.00 91.27           H
ATOM    449  OG  SER A  48      16.174  -2.748  17.760  1.00 91.27           O
ATOM    450  HG  SER A  48      15.676  -3.598  17.588  1.00 91.27           H
ATOM    451  HN  SER A  48      13.660  -3.291  16.795  1.00 91.27           H
ATOM    452  N   HIS A  49      16.033  -3.988  14.861  1.00 87.64           N
ATOM    453  CA  HIS A  49      17.052  -4.729  14.137  1.00 87.64           C
ATOM    454  C   HIS A  49      16.535  -5.086  12.742  1.00 87.64           C
ATOM    455  O   HIS A  49      17.280  -5.027  11.766  1.00 87.64           O
ATOM    456  HA  HIS A  49      17.910  -4.064  14.038  1.00 87.64           H
ATOM    457  CB  HIS A  49      17.502  -5.955  14.935  1.00 87.64           C
ATOM    458 1HB  HIS A  49      16.623  -6.532  15.220  1.00 87.64           H
ATOM    459 2HB  HIS A  49      18.107  -6.592  14.290  1.00 87.64           H
ATOM    460  CG  HIS A  49      18.294  -5.623  16.177  1.00 87.64           C
ATOM    461  ND1 HIS A  49      19.446  -4.856  16.149  1.00 87.64           N
ATOM    462  HD1 HIS A  49      19.862  -4.455  15.333  1.00 87.64           H
ATOM    463  CD2 HIS A  49      18.088  -5.959  17.482  1.00 87.64           C
ATOM    464  HD2 HIS A  49      17.263  -6.563  17.862  1.00 87.64           H
ATOM    465  CE1 HIS A  49      19.904  -4.744  17.387  1.00 87.64           C
ATOM    466  HE1 HIS A  49      20.798  -4.201  17.693  1.00 87.64           H
ATOM    467  NE2 HIS A  49      19.061  -5.429  18.212  1.00 87.64           N
ATOM    468  HN  HIS A  49      15.337  -4.552  15.306  1.00 87.64           H
ATOM    469  N   PHE A  50      15.261  -5.448  12.694  1.00 92.26           N
ATOM    470  CA  PHE A  50      14.708  -6.079  11.507  1.00 92.26           C
ATOM    471  C   PHE A  50      14.240  -5.030  10.496  1.00 92.26           C
ATOM    472  O   PHE A  50      14.531  -5.137   9.306  1.00 92.26           O
ATOM    473  HA  PHE A  50      15.499  -6.682  11.062  1.00 92.26           H
ATOM    474  CB  PHE A  50      13.503  -6.906  11.961  1.00 92.26           C
ATOM    475 1HB  PHE A  50      13.833  -7.633  12.703  1.00 92.26           H
ATOM    476 2HB  PHE A  50      12.789  -6.247  12.456  1.00 92.26           H
ATOM    477  CG  PHE A  50      12.792  -7.645  10.826  1.00 92.26           C
ATOM    478  CD1 PHE A  50      11.621  -7.164  10.330  1.00 92.26           C
ATOM    479  HD1 PHE A  50      11.188  -6.252  10.742  1.00 92.26           H
ATOM    480  CD2 PHE A  50      13.332  -8.783  10.312  1.00 92.26           C
ATOM    481  HD2 PHE A  50      14.271  -9.168  10.709  1.00 92.26           H
ATOM    482  CE1 PHE A  50      10.961  -7.850   9.276  1.00 92.26           C
ATOM    483  HE1 PHE A  50      10.021  -7.464   8.879  1.00 92.26           H
ATOM    484  CE2 PHE A  50      12.672  -9.468   9.258  1.00 92.26           C
ATOM    485  HE2 PHE A  50      13.104 -10.380   8.846  1.00 92.26           H
ATOM    486  CZ  PHE A  50      11.500  -8.987   8.763  1.00 92.26           C
ATOM    487  HZ  PHE A  50      10.994  -9.514   7.953  1.00 92.26           H
ATOM    488  HN  PHE A  50      14.614  -5.318  13.444  1.00 92.26           H
ATOM    489  N   LEU A  51      13.522  -4.041  11.008  1.00 93.10           N
ATOM    490  CA  LEU A  51      12.742  -3.162  10.152  1.00 93.10           C
ATOM    491  C   LEU A  51      13.687  -2.242   9.377  1.00 93.10           C
ATOM    492  O   LEU A  51      13.599  -2.143   8.155  1.00 93.10           O
ATOM    493  HA  LEU A  51      12.209  -3.790   9.438  1.00 93.10           H
ATOM    494  CB  LEU A  51      11.689  -2.414  10.971  1.00 93.10           C
ATOM    495 1HB  LEU A  51      12.195  -1.882  11.777  1.00 93.10           H
ATOM    496 2HB  LEU A  51      11.229  -1.660  10.332  1.00 93.10           H
ATOM    497  CG  LEU A  51      10.579  -3.272  11.582  1.00 93.10           C
ATOM    498  HG  LEU A  51      11.036  -3.977  12.276  1.00 93.10           H
ATOM    499  CD1 LEU A  51       9.602  -2.413  12.387  1.00 93.10           C
ATOM    500 1HD1 LEU A  51      10.138  -1.911  13.192  1.00 93.10           H
ATOM    501 2HD1 LEU A  51       9.149  -1.668  11.733  1.00 93.10           H
ATOM    502 3HD1 LEU A  51       8.824  -3.048  12.810  1.00 93.10           H
ATOM    503  CD2 LEU A  51       9.867  -4.093  10.505  1.00 93.10           C
ATOM    504 1HD2 LEU A  51       9.425  -3.422   9.769  1.00 93.10           H
ATOM    505 2HD2 LEU A  51      10.586  -4.749  10.014  1.00 93.10           H
ATOM    506 3HD2 LEU A  51       9.083  -4.694  10.966  1.00 93.10           H
ATOM    507  HN  LEU A  51      13.468  -3.836  11.985  1.00 93.10           H
ATOM    508  N   PRO A  52      14.605  -1.554  10.071  1.00 94.57           N
ATOM    509  CA  PRO A  52      15.368  -0.472   9.445  1.00 94.57           C
ATOM    510  C   PRO A  52      16.046  -0.913   8.158  1.00 94.57           C
ATOM    511  O   PRO A  52      15.882  -0.278   7.117  1.00 94.57           O
ATOM    512  HA  PRO A  52      14.699   0.338   9.152  1.00 94.57           H
ATOM    513  CB  PRO A  52      16.387  -0.080  10.518  1.00 94.57           C
ATOM    514 1HB  PRO A  52      17.322  -0.628  10.403  1.00 94.57           H
ATOM    515 2HB  PRO A  52      16.632   0.981  10.469  1.00 94.57           H
ATOM    516  CG  PRO A  52      15.682  -0.436  11.821  1.00 94.57           C
ATOM    517 1HG  PRO A  52      16.387  -0.549  12.645  1.00 94.57           H
ATOM    518 2HG  PRO A  52      14.977   0.339  12.125  1.00 94.57           H
ATOM    519  CD  PRO A  52      14.983  -1.743  11.483  1.00 94.57           C
ATOM    520 1HD  PRO A  52      15.645  -2.600  11.610  1.00 94.57           H
ATOM    521 2HD  PRO A  52      14.117  -1.916  12.122  1.00 94.57           H
ATOM    522  N   PRO A  53      16.820  -2.005   8.197  1.00 95.30           N
ATOM    523  CA  PRO A  53      17.529  -2.471   7.003  1.00 95.30           C
ATOM    524  C   PRO A  53      16.600  -2.647   5.813  1.00 95.30           C
ATOM    525  O   PRO A  53      16.934  -2.254   4.696  1.00 95.30           O
ATOM    526  HA  PRO A  53      18.259  -1.727   6.686  1.00 95.30           H
ATOM    527  CB  PRO A  53      18.146  -3.801   7.443  1.00 95.30           C
ATOM    528 1HB  PRO A  53      17.488  -4.641   7.220  1.00 95.30           H
ATOM    529 2HB  PRO A  53      19.090  -3.992   6.934  1.00 95.30           H
ATOM    530  CG  PRO A  53      18.340  -3.620   8.944  1.00 95.30           C
ATOM    531 1HG  PRO A  53      18.436  -4.577   9.457  1.00 95.30           H
ATOM    532 2HG  PRO A  53      19.247  -3.058   9.169  1.00 95.30           H
ATOM    533  CD  PRO A  53      17.085  -2.871   9.361  1.00 95.30           C
ATOM    534 1HD  PRO A  53      16.254  -3.549   9.553  1.00 95.30           H
ATOM    535 2HD  PRO A  53      17.241  -2.297  10.274  1.00 95.30           H
ATOM    536  N   LEU A  54      15.446  -3.239   6.086  1.00 93.32           N
ATOM    537  CA  LEU A  54      14.531  -3.621   5.024  1.00 93.32           C
ATOM    538  C   LEU A  54      13.890  -2.364   4.432  1.00 93.32           C
ATOM    539  O   LEU A  54      13.732  -2.257   3.217  1.00 93.32           O
ATOM    540  HA  LEU A  54      15.119  -4.108   4.246  1.00 93.32           H
ATOM    541  CB  LEU A  54      13.517  -4.647   5.534  1.00 93.32           C
ATOM    542 1HB  LEU A  54      13.007  -4.225   6.400  1.00 93.32           H
ATOM    543 2HB  LEU A  54      12.763  -4.798   4.761  1.00 93.32           H
ATOM    544  CG  LEU A  54      14.084  -6.013   5.926  1.00 93.32           C
ATOM    545  HG  LEU A  54      14.833  -5.861   6.704  1.00 93.32           H
ATOM    546  CD1 LEU A  54      12.994  -6.910   6.517  1.00 93.32           C
ATOM    547 1HD1 LEU A  54      12.576  -6.437   7.405  1.00 93.32           H
ATOM    548 2HD1 LEU A  54      12.206  -7.058   5.779  1.00 93.32           H
ATOM    549 3HD1 LEU A  54      13.425  -7.874   6.787  1.00 93.32           H
ATOM    550  CD2 LEU A  54      14.791  -6.674   4.741  1.00 93.32           C
ATOM    551 1HD2 LEU A  54      14.081  -6.812   3.926  1.00 93.32           H
ATOM    552 2HD2 LEU A  54      15.611  -6.039   4.407  1.00 93.32           H
ATOM    553 3HD2 LEU A  54      15.185  -7.643   5.048  1.00 93.32           H
ATOM    554  HN  LEU A  54      15.134  -3.457   7.011  1.00 93.32           H
ATOM    555  N   TYR A  55      13.537  -1.445   5.319  1.00 93.57           N
ATOM    556  CA  TYR A  55      12.892  -0.212   4.902  1.00 93.57           C
ATOM    557  C   TYR A  55      13.826   0.628   4.029  1.00 93.57           C
ATOM    558  O   TYR A  55      13.386   1.255   3.067  1.00 93.57           O
ATOM    559  HA  TYR A  55      12.006  -0.474   4.325  1.00 93.57           H
ATOM    560  CB  TYR A  55      12.586   0.559   6.188  1.00 93.57           C
ATOM    561 1HB  TYR A  55      13.448   0.496   6.851  1.00 93.57           H
ATOM    562 2HB  TYR A  55      12.447   1.612   5.944  1.00 93.57           H
ATOM    563  CG  TYR A  55      11.348   0.057   6.935  1.00 93.57           C
ATOM    564  CD1 TYR A  55      10.691  -1.076   6.498  1.00 93.57           C
ATOM    565  HD1 TYR A  55      11.054  -1.612   5.621  1.00 93.57           H
ATOM    566  CD2 TYR A  55      10.889   0.736   8.045  1.00 93.57           C
ATOM    567  HD2 TYR A  55      11.408   1.631   8.390  1.00 93.57           H
ATOM    568  CE1 TYR A  55       9.527  -1.548   7.201  1.00 93.57           C
ATOM    569  HE1 TYR A  55       8.998  -2.441   6.867  1.00 93.57           H
ATOM    570  CE2 TYR A  55       9.725   0.263   8.748  1.00 93.57           C
ATOM    571  HE2 TYR A  55       9.352   0.790   9.626  1.00 93.57           H
ATOM    572  CZ  TYR A  55       9.101  -0.856   8.291  1.00 93.57           C
ATOM    573  OH  TYR A  55       8.001  -1.302   8.955  1.00 93.57           O
ATOM    574  HH  TYR A  55       7.600  -2.078   8.468  1.00 93.57           H
ATOM    575  HN  TYR A  55      13.686  -1.532   6.304  1.00 93.57           H
ATOM    576  N   TRP A  56      15.100   0.612   4.395  1.00 91.80           N
ATOM    577  CA  TRP A  56      16.110   1.313   3.620  1.00 91.80           C
ATOM    578  C   TRP A  56      16.222   0.624   2.258  1.00 91.80           C
ATOM    579  O   TRP A  56      16.318   1.290   1.228  1.00 91.80           O
ATOM    580  HA  TRP A  56      15.776   2.342   3.491  1.00 91.80           H
ATOM    581  CB  TRP A  56      17.440   1.367   4.374  1.00 91.80           C
ATOM    582 1HB  TRP A  56      17.593   0.418   4.889  1.00 91.80           H
ATOM    583 2HB  TRP A  56      18.251   1.472   3.653  1.00 91.80           H
ATOM    584  CG  TRP A  56      17.531   2.504   5.394  1.00 91.80           C
ATOM    585  CD1 TRP A  56      17.653   2.411   6.725  1.00 91.80           C
ATOM    586  HD1 TRP A  56      17.704   1.469   7.272  1.00 91.80           H
ATOM    587  CD2 TRP A  56      17.504   3.918   5.108  1.00 91.80           C
ATOM    588  NE1 TRP A  56      17.705   3.657   7.316  1.00 91.80           N
ATOM    589  HE1 TRP A  56      17.794   3.844   8.294  1.00 91.80           H
ATOM    590  CE2 TRP A  56      17.612   4.602   6.302  1.00 91.80           C
ATOM    591  CE3 TRP A  56      17.391   4.597   3.882  1.00 91.80           C
ATOM    592  HE3 TRP A  56      17.305   4.080   2.927  1.00 91.80           H
ATOM    593  CZ2 TRP A  56      17.618   6.000   6.387  1.00 91.80           C
ATOM    594  HZ2 TRP A  56      17.704   6.517   7.343  1.00 91.80           H
ATOM    595  CZ3 TRP A  56      17.399   5.993   3.984  1.00 91.80           C
ATOM    596  HZ3 TRP A  56      17.314   6.569   3.063  1.00 91.80           H
ATOM    597  CH2 TRP A  56      17.507   6.697   5.178  1.00 91.80           C
ATOM    598  HH2 TRP A  56      17.505   7.787   5.173  1.00 91.80           H
ATOM    599  HN  TRP A  56      15.443   0.133   5.203  1.00 91.80           H
ATOM    600  N   LEU A  57      16.207  -0.700   2.297  1.00 93.21           N
ATOM    601  CA  LEU A  57      16.319  -1.486   1.080  1.00 93.21           C
ATOM    602  C   LEU A  57      15.125  -1.184   0.172  1.00 93.21           C
ATOM    603  O   LEU A  57      15.298  -0.892  -1.010  1.00 93.21           O
ATOM    604  HA  LEU A  57      17.229  -1.170   0.570  1.00 93.21           H
ATOM    605  CB  LEU A  57      16.478  -2.970   1.413  1.00 93.21           C
ATOM    606 1HB  LEU A  57      17.360  -3.088   2.043  1.00 93.21           H
ATOM    607 2HB  LEU A  57      15.619  -3.283   2.006  1.00 93.21           H
ATOM    608  CG  LEU A  57      16.609  -3.916   0.218  1.00 93.21           C
ATOM    609  HG  LEU A  57      15.765  -3.742  -0.449  1.00 93.21           H
ATOM    610  CD1 LEU A  57      17.882  -3.621  -0.578  1.00 93.21           C
ATOM    611 1HD1 LEU A  57      17.851  -2.595  -0.945  1.00 93.21           H
ATOM    612 2HD1 LEU A  57      18.752  -3.750   0.067  1.00 93.21           H
ATOM    613 3HD1 LEU A  57      17.951  -4.307  -1.422  1.00 93.21           H
ATOM    614  CD2 LEU A  57      16.539  -5.378   0.665  1.00 93.21           C
ATOM    615 1HD2 LEU A  57      17.350  -5.584   1.364  1.00 93.21           H
ATOM    616 2HD2 LEU A  57      15.582  -5.563   1.153  1.00 93.21           H
ATOM    617 3HD2 LEU A  57      16.635  -6.028  -0.205  1.00 93.21           H
ATOM    618  HN  LEU A  57      16.121  -1.234   3.138  1.00 93.21           H
ATOM    619  N   VAL A  58      13.940  -1.266   0.759  1.00 94.74           N
ATOM    620  CA  VAL A  58      12.716  -1.050   0.007  1.00 94.74           C
ATOM    621  C   VAL A  58      12.738   0.352  -0.605  1.00 94.74           C
ATOM    622  O   VAL A  58      12.400   0.528  -1.775  1.00 94.74           O
ATOM    623  HA  VAL A  58      12.691  -1.784  -0.798  1.00 94.74           H
ATOM    624  CB  VAL A  58      11.501  -1.291   0.905  1.00 94.74           C
ATOM    625  HB  VAL A  58      11.621  -0.683   1.802  1.00 94.74           H
ATOM    626  CG1 VAL A  58      10.210  -0.854   0.210  1.00 94.74           C
ATOM    627 1HG1 VAL A  58      10.265   0.209  -0.025  1.00 94.74           H
ATOM    628 2HG1 VAL A  58      10.082  -1.424  -0.711  1.00 94.74           H
ATOM    629 3HG1 VAL A  58       9.362  -1.036   0.870  1.00 94.74           H
ATOM    630  CG2 VAL A  58      11.421  -2.756   1.339  1.00 94.74           C
ATOM    631 1HG2 VAL A  58      11.335  -3.392   0.457  1.00 94.74           H
ATOM    632 2HG2 VAL A  58      12.322  -3.021   1.892  1.00 94.74           H
ATOM    633 3HG2 VAL A  58      10.549  -2.900   1.976  1.00 94.74           H
ATOM    634  HN  VAL A  58      13.810  -1.474   1.729  1.00 94.74           H
ATOM    635  N   PHE A  59      13.139   1.313   0.213  1.00 95.35           N
ATOM    636  CA  PHE A  59      13.165   2.701  -0.219  1.00 95.35           C
ATOM    637  C   PHE A  59      14.062   2.876  -1.446  1.00 95.35           C
ATOM    638  O   PHE A  59      13.645   3.460  -2.445  1.00 95.35           O
ATOM    639  HA  PHE A  59      12.143   2.979  -0.475  1.00 95.35           H
ATOM    640  CB  PHE A  59      13.740   3.519   0.939  1.00 95.35           C
ATOM    641 1HB  PHE A  59      13.050   3.471   1.782  1.00 95.35           H
ATOM    642 2HB  PHE A  59      14.674   3.062   1.265  1.00 95.35           H
ATOM    643  CG  PHE A  59      14.001   4.987   0.595  1.00 95.35           C
ATOM    644  CD1 PHE A  59      15.277   5.441   0.477  1.00 95.35           C
ATOM    645  HD1 PHE A  59      16.114   4.759   0.627  1.00 95.35           H
ATOM    646  CD2 PHE A  59      12.956   5.837   0.407  1.00 95.35           C
ATOM    647  HD2 PHE A  59      11.933   5.473   0.502  1.00 95.35           H
ATOM    648  CE1 PHE A  59      15.519   6.803   0.157  1.00 95.35           C
ATOM    649  HE1 PHE A  59      16.542   7.167   0.062  1.00 95.35           H
ATOM    650  CE2 PHE A  59      13.198   7.199   0.088  1.00 95.35           C
ATOM    651  HE2 PHE A  59      12.361   7.881  -0.063  1.00 95.35           H
ATOM    652  CZ  PHE A  59      14.474   7.654  -0.031  1.00 95.35           C
ATOM    653  HZ  PHE A  59      14.660   8.699  -0.276  1.00 95.35           H
ATOM    654  HN  PHE A  59      13.442   1.158   1.153  1.00 95.35           H
ATOM    655  N   ILE A  60      15.277   2.360  -1.331  1.00 93.60           N
ATOM    656  CA  ILE A  60      16.286   2.586  -2.351  1.00 93.60           C
ATOM    657  C   ILE A  60      15.807   1.991  -3.677  1.00 93.60           C
ATOM    658  O   ILE A  60      15.796   2.673  -4.700  1.00 93.60           O
ATOM    659  HA  ILE A  60      16.390   3.664  -2.474  1.00 93.60           H
ATOM    660  CB  ILE A  60      17.643   2.050  -1.891  1.00 93.60           C
ATOM    661  HB  ILE A  60      17.500   1.037  -1.515  1.00 93.60           H
ATOM    662  CG1 ILE A  60      18.200   2.885  -0.737  1.00 93.60           C
ATOM    663 1HG1 ILE A  60      18.528   3.855  -1.111  1.00 93.60           H
ATOM    664 2HG1 ILE A  60      17.413   3.075  -0.007  1.00 93.60           H
ATOM    665  CG2 ILE A  60      18.624   1.963  -3.062  1.00 93.60           C
ATOM    666 1HG2 ILE A  60      18.223   1.293  -3.823  1.00 93.60           H
ATOM    667 2HG2 ILE A  60      18.767   2.955  -3.490  1.00 93.60           H
ATOM    668 3HG2 ILE A  60      19.580   1.578  -2.707  1.00 93.60           H
ATOM    669  CD1 ILE A  60      19.371   2.172  -0.058  1.00 93.60           C
ATOM    670 1HD1 ILE A  60      19.033   1.213   0.336  1.00 93.60           H
ATOM    671 2HD1 ILE A  60      20.166   2.006  -0.786  1.00 93.60           H
ATOM    672 3HD1 ILE A  60      19.748   2.788   0.758  1.00 93.60           H
ATOM    673  HN  ILE A  60      15.574   1.798  -0.559  1.00 93.60           H
ATOM    674  N   VAL A  61      15.422   0.725  -3.615  1.00 94.07           N
ATOM    675  CA  VAL A  61      15.080  -0.013  -4.820  1.00 94.07           C
ATOM    676  C   VAL A  61      13.817   0.588  -5.440  1.00 94.07           C
ATOM    677  O   VAL A  61      13.747   0.779  -6.653  1.00 94.07           O
ATOM    678  HA  VAL A  61      15.905   0.104  -5.522  1.00 94.07           H
ATOM    679  CB  VAL A  61      14.938  -1.502  -4.499  1.00 94.07           C
ATOM    680  HB  VAL A  61      14.186  -1.606  -3.717  1.00 94.07           H
ATOM    681  CG1 VAL A  61      14.454  -2.283  -5.722  1.00 94.07           C
ATOM    682 1HG1 VAL A  61      13.484  -1.899  -6.038  1.00 94.07           H
ATOM    683 2HG1 VAL A  61      15.173  -2.167  -6.534  1.00 94.07           H
ATOM    684 3HG1 VAL A  61      14.362  -3.338  -5.466  1.00 94.07           H
ATOM    685  CG2 VAL A  61      16.252  -2.076  -3.966  1.00 94.07           C
ATOM    686 1HG2 VAL A  61      17.033  -1.954  -4.717  1.00 94.07           H
ATOM    687 2HG2 VAL A  61      16.537  -1.548  -3.056  1.00 94.07           H
ATOM    688 3HG2 VAL A  61      16.123  -3.136  -3.746  1.00 94.07           H
ATOM    689  HN  VAL A  61      15.342   0.205  -2.765  1.00 94.07           H
ATOM    690  N   GLY A  62      12.850   0.871  -4.579  1.00 95.45           N
ATOM    691  CA  GLY A  62      11.559   1.355  -5.036  1.00 95.45           C
ATOM    692  C   GLY A  62      11.679   2.760  -5.630  1.00 95.45           C
ATOM    693  O   GLY A  62      11.081   3.053  -6.664  1.00 95.45           O
ATOM    694 1HA  GLY A  62      11.155   0.673  -5.784  1.00 95.45           H
ATOM    695 2HA  GLY A  62      10.856   1.367  -4.203  1.00 95.45           H
ATOM    696  HN  GLY A  62      12.939   0.774  -3.587  1.00 95.45           H
ATOM    697  N   ALA A  63      12.456   3.591  -4.951  1.00 95.13           N
ATOM    698  CA  ALA A  63      12.625   4.971  -5.372  1.00 95.13           C
ATOM    699  C   ALA A  63      13.263   5.001  -6.763  1.00 95.13           C
ATOM    700  O   ALA A  63      12.835   5.761  -7.630  1.00 95.13           O
ATOM    701  HA  ALA A  63      11.635   5.425  -5.426  1.00 95.13           H
ATOM    702  CB  ALA A  63      13.457   5.724  -4.333  1.00 95.13           C
ATOM    703 1HB  ALA A  63      12.946   5.698  -3.370  1.00 95.13           H
ATOM    704 2HB  ALA A  63      14.434   5.252  -4.238  1.00 95.13           H
ATOM    705 3HB  ALA A  63      13.583   6.760  -4.649  1.00 95.13           H
ATOM    706  HN  ALA A  63      12.964   3.335  -4.128  1.00 95.13           H
ATOM    707  N   LEU A  64      14.276   4.164  -6.932  1.00 89.53           N
ATOM    708  CA  LEU A  64      14.977   4.085  -8.202  1.00 89.53           C
ATOM    709  C   LEU A  64      13.997   3.653  -9.294  1.00 89.53           C
ATOM    710  O   LEU A  64      13.938   4.266 -10.359  1.00 89.53           O
ATOM    711  HA  LEU A  64      15.339   5.085  -8.439  1.00 89.53           H
ATOM    712  CB  LEU A  64      16.203   3.177  -8.082  1.00 89.53           C
ATOM    713 1HB  LEU A  64      15.901   2.257  -7.582  1.00 89.53           H
ATOM    714 2HB  LEU A  64      16.527   2.903  -9.086  1.00 89.53           H
ATOM    715  CG  LEU A  64      17.401   3.763  -7.332  1.00 89.53           C
ATOM    716  HG  LEU A  64      17.051   4.139  -6.370  1.00 89.53           H
ATOM    717  CD1 LEU A  64      18.447   2.685  -7.042  1.00 89.53           C
ATOM    718 1HD1 LEU A  64      18.001   1.901  -6.430  1.00 89.53           H
ATOM    719 2HD1 LEU A  64      18.798   2.258  -7.981  1.00 89.53           H
ATOM    720 3HD1 LEU A  64      19.287   3.129  -6.508  1.00 89.53           H
ATOM    721  CD2 LEU A  64      17.996   4.950  -8.092  1.00 89.53           C
ATOM    722 1HD2 LEU A  64      18.327   4.622  -9.077  1.00 89.53           H
ATOM    723 2HD2 LEU A  64      17.239   5.727  -8.203  1.00 89.53           H
ATOM    724 3HD2 LEU A  64      18.845   5.348  -7.537  1.00 89.53           H
ATOM    725  HN  LEU A  64      14.618   3.549  -6.221  1.00 89.53           H
ATOM    726  N   GLY A  65      13.251   2.600  -8.993  1.00 93.18           N
ATOM    727  CA  GLY A  65      12.380   1.992  -9.984  1.00 93.18           C
ATOM    728  C   GLY A  65      11.290   2.969 -10.430  1.00 93.18           C
ATOM    729  O   GLY A  65      11.097   3.186 -11.625  1.00 93.18           O
ATOM    730 1HA  GLY A  65      12.967   1.678 -10.847  1.00 93.18           H
ATOM    731 2HA  GLY A  65      11.920   1.095  -9.568  1.00 93.18           H
ATOM    732  HN  GLY A  65      13.236   2.164  -8.093  1.00 93.18           H
ATOM    733  N   ASN A  66      10.607   3.533  -9.445  1.00 91.68           N
ATOM    734  CA  ASN A  66       9.447   4.364  -9.719  1.00 91.68           C
ATOM    735  C   ASN A  66       9.906   5.687 -10.334  1.00 91.68           C
ATOM    736  O   ASN A  66       9.234   6.236 -11.206  1.00 91.68           O
ATOM    737  HA  ASN A  66       8.830   3.779 -10.401  1.00 91.68           H
ATOM    738  CB  ASN A  66       8.680   4.681  -8.433  1.00 91.68           C
ATOM    739 1HB  ASN A  66       9.382   4.956  -7.645  1.00 91.68           H
ATOM    740 2HB  ASN A  66       8.031   5.542  -8.595  1.00 91.68           H
ATOM    741  CG  ASN A  66       7.844   3.482  -7.983  1.00 91.68           C
ATOM    742  OD1 ASN A  66       6.879   3.091  -8.619  1.00 91.68           O
ATOM    743  ND2 ASN A  66       8.266   2.922  -6.853  1.00 91.68           N
ATOM    744 1HD2 ASN A  66       9.066   3.292  -6.379  1.00 91.68           H
ATOM    745 2HD2 ASN A  66       7.784   2.130  -6.476  1.00 91.68           H
ATOM    746  HN  ASN A  66      10.834   3.431  -8.476  1.00 91.68           H
ATOM    747  N   SER A  67      11.047   6.161  -9.856  1.00 91.43           N
ATOM    748  CA  SER A  67      11.617   7.396 -10.366  1.00 91.43           C
ATOM    749  C   SER A  67      11.935   7.250 -11.856  1.00 91.43           C
ATOM    750  O   SER A  67      11.754   8.189 -12.628  1.00 91.43           O
ATOM    751  HA  SER A  67      10.848   8.154 -10.212  1.00 91.43           H
ATOM    752  CB  SER A  67      12.877   7.784  -9.590  1.00 91.43           C
ATOM    753 1HB  SER A  67      13.614   6.985  -9.674  1.00 91.43           H
ATOM    754 2HB  SER A  67      13.319   8.674 -10.037  1.00 91.43           H
ATOM    755  OG  SER A  67      12.601   8.032  -8.214  1.00 91.43           O
ATOM    756  HG  SER A  67      13.012   7.317  -7.648  1.00 91.43           H
ATOM    757  HN  SER A  67      11.578   5.717  -9.135  1.00 91.43           H
ATOM    758  N   LEU A  68      12.405   6.063 -12.214  1.00 86.42           N
ATOM    759  CA  LEU A  68      12.714   5.769 -13.603  1.00 86.42           C
ATOM    760  C   LEU A  68      11.430   5.838 -14.432  1.00 86.42           C
ATOM    761  O   LEU A  68      11.432   6.364 -15.543  1.00 86.42           O
ATOM    762  HA  LEU A  68      13.395   6.542 -13.957  1.00 86.42           H
ATOM    763  CB  LEU A  68      13.448   4.431 -13.716  1.00 86.42           C
ATOM    764 1HB  LEU A  68      13.329   3.893 -12.776  1.00 86.42           H
ATOM    765 2HB  LEU A  68      12.961   3.836 -14.488  1.00 86.42           H
ATOM    766  CG  LEU A  68      14.941   4.512 -14.040  1.00 86.42           C
ATOM    767  HG  LEU A  68      15.335   5.433 -13.611  1.00 86.42           H
ATOM    768  CD1 LEU A  68      15.705   3.352 -13.397  1.00 86.42           C
ATOM    769 1HD1 LEU A  68      15.579   3.390 -12.315  1.00 86.42           H
ATOM    770 2HD1 LEU A  68      15.316   2.407 -13.775  1.00 86.42           H
ATOM    771 3HD1 LEU A  68      16.764   3.434 -13.643  1.00 86.42           H
ATOM    772  CD2 LEU A  68      15.172   4.582 -15.551  1.00 86.42           C
ATOM    773 1HD2 LEU A  68      14.759   3.691 -16.023  1.00 86.42           H
ATOM    774 2HD2 LEU A  68      14.679   5.468 -15.952  1.00 86.42           H
ATOM    775 3HD2 LEU A  68      16.242   4.639 -15.753  1.00 86.42           H
ATOM    776  HN  LEU A  68      12.574   5.313 -11.575  1.00 86.42           H
ATOM    777  N   VAL A  69      10.364   5.298 -13.859  1.00 89.80           N
ATOM    778  CA  VAL A  69       9.083   5.263 -14.544  1.00 89.80           C
ATOM    779  C   VAL A  69       8.638   6.693 -14.858  1.00 89.80           C
ATOM    780  O   VAL A  69       8.284   7.001 -15.995  1.00 89.80           O
ATOM    781  HA  VAL A  69       9.226   4.726 -15.482  1.00 89.80           H
ATOM    782  CB  VAL A  69       8.062   4.490 -13.706  1.00 89.80           C
ATOM    783  HB  VAL A  69       8.056   4.920 -12.705  1.00 89.80           H
ATOM    784  CG1 VAL A  69       6.654   4.633 -14.288  1.00 89.80           C
ATOM    785 1HG1 VAL A  69       6.372   5.686 -14.300  1.00 89.80           H
ATOM    786 2HG1 VAL A  69       6.640   4.242 -15.305  1.00 89.80           H
ATOM    787 3HG1 VAL A  69       5.949   4.074 -13.674  1.00 89.80           H
ATOM    788  CG2 VAL A  69       8.457   3.017 -13.583  1.00 89.80           C
ATOM    789 1HG2 VAL A  69       8.505   2.569 -14.575  1.00 89.80           H
ATOM    790 2HG2 VAL A  69       9.433   2.941 -13.102  1.00 89.80           H
ATOM    791 3HG2 VAL A  69       7.715   2.491 -12.983  1.00 89.80           H
ATOM    792  HN  VAL A  69      10.366   4.891 -12.945  1.00 89.80           H
ATOM    793  N   ILE A  70       8.671   7.528 -13.830  1.00 89.81           N
ATOM    794  CA  ILE A  70       8.185   8.891 -13.958  1.00 89.81           C
ATOM    795  C   ILE A  70       9.014   9.626 -15.013  1.00 89.81           C
ATOM    796  O   ILE A  70       8.466  10.348 -15.846  1.00 89.81           O
ATOM    797  HA  ILE A  70       7.153   8.840 -14.304  1.00 89.81           H
ATOM    798  CB  ILE A  70       8.171   9.585 -12.594  1.00 89.81           C
ATOM    799  HB  ILE A  70       9.159   9.478 -12.146  1.00 89.81           H
ATOM    800  CG1 ILE A  70       7.171   8.916 -11.649  1.00 89.81           C
ATOM    801 1HG1 ILE A  70       6.155   9.166 -11.953  1.00 89.81           H
ATOM    802 2HG1 ILE A  70       7.268   7.833 -11.719  1.00 89.81           H
ATOM    803  CG2 ILE A  70       7.903  11.084 -12.745  1.00 89.81           C
ATOM    804 1HG2 ILE A  70       8.685  11.533 -13.357  1.00 89.81           H
ATOM    805 2HG2 ILE A  70       6.936  11.234 -13.223  1.00 89.81           H
ATOM    806 3HG2 ILE A  70       7.899  11.553 -11.760  1.00 89.81           H
ATOM    807  CD1 ILE A  70       7.401   9.362 -10.203  1.00 89.81           C
ATOM    808 1HD1 ILE A  70       8.410   9.089  -9.895  1.00 89.81           H
ATOM    809 2HD1 ILE A  70       7.280  10.443 -10.133  1.00 89.81           H
ATOM    810 3HD1 ILE A  70       6.677   8.871  -9.553  1.00 89.81           H
ATOM    811  HN  ILE A  70       9.020   7.287 -12.925  1.00 89.81           H
ATOM    812  N   LEU A  71      10.320   9.418 -14.945  1.00 84.59           N
ATOM    813  CA  LEU A  71      11.237  10.119 -15.827  1.00 84.59           C
ATOM    814  C   LEU A  71      10.888   9.794 -17.281  1.00 84.59           C
ATOM    815  O   LEU A  71      10.816  10.690 -18.121  1.00 84.59           O
ATOM    816  HA  LEU A  71      11.092  11.187 -15.668  1.00 84.59           H
ATOM    817  CB  LEU A  71      12.687   9.799 -15.457  1.00 84.59           C
ATOM    818 1HB  LEU A  71      12.836  10.046 -14.406  1.00 84.59           H
ATOM    819 2HB  LEU A  71      12.837   8.724 -15.556  1.00 84.59           H
ATOM    820  CG  LEU A  71      13.762  10.514 -16.278  1.00 84.59           C
ATOM    821  HG  LEU A  71      13.484  10.456 -17.330  1.00 84.59           H
ATOM    822  CD1 LEU A  71      13.836  11.997 -15.911  1.00 84.59           C
ATOM    823 1HD1 LEU A  71      12.874  12.469 -16.109  1.00 84.59           H
ATOM    824 2HD1 LEU A  71      14.079  12.098 -14.853  1.00 84.59           H
ATOM    825 3HD1 LEU A  71      14.608  12.481 -16.509  1.00 84.59           H
ATOM    826  CD2 LEU A  71      15.117   9.818 -16.131  1.00 84.59           C
ATOM    827 1HD2 LEU A  71      15.416   9.824 -15.082  1.00 84.59           H
ATOM    828 2HD2 LEU A  71      15.037   8.789 -16.481  1.00 84.59           H
ATOM    829 3HD2 LEU A  71      15.863  10.347 -16.724  1.00 84.59           H
ATOM    830  HN  LEU A  71      10.752   8.785 -14.302  1.00 84.59           H
ATOM    831  N   VAL A  72      10.679   8.510 -17.534  1.00 83.78           N
ATOM    832  CA  VAL A  72      10.475   8.039 -18.893  1.00 83.78           C
ATOM    833  C   VAL A  72       9.187   8.648 -19.451  1.00 83.78           C
ATOM    834  O   VAL A  72       9.157   9.105 -20.592  1.00 83.78           O
ATOM    835  HA  VAL A  72      11.316   8.387 -19.492  1.00 83.78           H
ATOM    836  CB  VAL A  72      10.474   6.509 -18.921  1.00 83.78           C
ATOM    837  HB  VAL A  72       9.730   6.161 -18.204  1.00 83.78           H
ATOM    838  CG1 VAL A  72      10.076   5.986 -20.303  1.00 83.78           C
ATOM    839 1HG1 VAL A  72       9.075   6.341 -20.551  1.00 83.78           H
ATOM    840 2HG1 VAL A  72      10.785   6.349 -21.047  1.00 83.78           H
ATOM    841 3HG1 VAL A  72      10.083   4.896 -20.295  1.00 83.78           H
ATOM    842  CG2 VAL A  72      11.834   5.952 -18.495  1.00 83.78           C
ATOM    843 1HG2 VAL A  72      12.604   6.313 -19.176  1.00 83.78           H
ATOM    844 2HG2 VAL A  72      12.061   6.282 -17.482  1.00 83.78           H
ATOM    845 3HG2 VAL A  72      11.805   4.862 -18.524  1.00 83.78           H
ATOM    846  HN  VAL A  72      10.650   7.800 -16.831  1.00 83.78           H
ATOM    847  N   TYR A  73       8.155   8.634 -18.620  1.00 83.86           N
ATOM    848  CA  TYR A  73       6.858   9.145 -19.030  1.00 83.86           C
ATOM    849  C   TYR A  73       6.905  10.661 -19.232  1.00 83.86           C
ATOM    850  O   TYR A  73       6.201  11.199 -20.086  1.00 83.86           O
ATOM    851  HA  TYR A  73       6.591   8.668 -19.973  1.00 83.86           H
ATOM    852  CB  TYR A  73       5.898   8.825 -17.883  1.00 83.86           C
ATOM    853 1HB  TYR A  73       6.460   8.793 -16.949  1.00 83.86           H
ATOM    854 2HB  TYR A  73       5.174   9.634 -17.792  1.00 83.86           H
ATOM    855  CG  TYR A  73       5.145   7.503 -18.052  1.00 83.86           C
ATOM    856  CD1 TYR A  73       4.281   7.333 -19.115  1.00 83.86           C
ATOM    857  HD1 TYR A  73       4.135   8.139 -19.833  1.00 83.86           H
ATOM    858  CD2 TYR A  73       5.330   6.482 -17.142  1.00 83.86           C
ATOM    859  HD2 TYR A  73       6.012   6.617 -16.303  1.00 83.86           H
ATOM    860  CE1 TYR A  73       3.572   6.089 -19.274  1.00 83.86           C
ATOM    861  HE1 TYR A  73       2.887   5.942 -20.109  1.00 83.86           H
ATOM    862  CE2 TYR A  73       4.621   5.239 -17.302  1.00 83.86           C
ATOM    863  HE2 TYR A  73       4.758   4.424 -16.591  1.00 83.86           H
ATOM    864  CZ  TYR A  73       3.777   5.104 -18.360  1.00 83.86           C
ATOM    865  OH  TYR A  73       3.108   3.929 -18.511  1.00 83.86           O
ATOM    866  HH  TYR A  73       2.614   3.926 -19.380  1.00 83.86           H
ATOM    867  HN  TYR A  73       8.195   8.283 -17.685  1.00 83.86           H
ATOM    868  N   TRP A  74       7.740  11.307 -18.432  1.00 72.37           N
ATOM    869  CA  TRP A  74       7.819  12.758 -18.447  1.00 72.37           C
ATOM    870  C   TRP A  74       8.516  13.180 -19.743  1.00 72.37           C
ATOM    871  O   TRP A  74       8.052  14.085 -20.434  1.00 72.37           O
ATOM    872  HA  TRP A  74       6.802  13.147 -18.427  1.00 72.37           H
ATOM    873  CB  TRP A  74       8.522  13.282 -17.193  1.00 72.37           C
ATOM    874 1HB  TRP A  74       8.064  12.826 -16.315  1.00 72.37           H
ATOM    875 2HB  TRP A  74       9.564  12.961 -17.212  1.00 72.37           H
ATOM    876  CG  TRP A  74       8.475  14.803 -17.043  1.00 72.37           C
ATOM    877  CD1 TRP A  74       7.497  15.639 -17.418  1.00 72.37           C
ATOM    878  HD1 TRP A  74       6.571  15.324 -17.899  1.00 72.37           H
ATOM    879  CD2 TRP A  74       9.493  15.642 -16.458  1.00 72.37           C
ATOM    880  NE1 TRP A  74       7.809  16.950 -17.119  1.00 72.37           N
ATOM    881  HE1 TRP A  74       7.239  17.751 -17.302  1.00 72.37           H
ATOM    882  CE2 TRP A  74       9.062  16.951 -16.516  1.00 72.37           C
ATOM    883  CE3 TRP A  74      10.738  15.305 -15.897  1.00 72.37           C
ATOM    884  HE3 TRP A  74      11.101  14.279 -15.839  1.00 72.37           H
ATOM    885  CZ2 TRP A  74       9.814  18.029 -16.032  1.00 72.37           C
ATOM    886  HZ2 TRP A  74       9.451  19.055 -16.090  1.00 72.37           H
ATOM    887  CZ3 TRP A  74      11.477  16.393 -15.418  1.00 72.37           C
ATOM    888  HZ3 TRP A  74      12.451  16.187 -14.974  1.00 72.37           H
ATOM    889  CH2 TRP A  74      11.057  17.717 -15.470  1.00 72.37           C
ATOM    890  HH2 TRP A  74      11.693  18.509 -15.074  1.00 72.37           H
ATOM    891  HN  TRP A  74       8.354  10.857 -17.783  1.00 72.37           H
ATOM    892  N   TYR A  75       9.617  12.503 -20.032  1.00 68.91           N
ATOM    893  CA  TYR A  75      10.550  12.986 -21.037  1.00 68.91           C
ATOM    894  C   TYR A  75      10.198  12.435 -22.420  1.00 68.91           C
ATOM    895  O   TYR A  75      10.372  13.120 -23.427  1.00 68.91           O
ATOM    896  HA  TYR A  75      10.486  14.073 -21.060  1.00 68.91           H
ATOM    897  CB  TYR A  75      11.925  12.456 -20.625  1.00 68.91           C
ATOM    898 1HB  TYR A  75      11.921  12.260 -19.552  1.00 68.91           H
ATOM    899 2HB  TYR A  75      12.100  11.502 -21.122  1.00 68.91           H
ATOM    900  CG  TYR A  75      13.080  13.405 -20.951  1.00 68.91           C
ATOM    901  CD1 TYR A  75      13.733  13.305 -22.163  1.00 68.91           C
ATOM    902  HD1 TYR A  75      13.425  12.551 -22.888  1.00 68.91           H
ATOM    903  CD2 TYR A  75      13.469  14.359 -20.034  1.00 68.91           C
ATOM    904  HD2 TYR A  75      12.954  14.437 -19.077  1.00 68.91           H
ATOM    905  CE1 TYR A  75      14.820  14.198 -22.471  1.00 68.91           C
ATOM    906  HE1 TYR A  75      15.344  14.130 -23.424  1.00 68.91           H
ATOM    907  CE2 TYR A  75      14.557  15.252 -20.341  1.00 68.91           C
ATOM    908  HE2 TYR A  75      14.875  16.010 -19.626  1.00 68.91           H
ATOM    909  CZ  TYR A  75      15.178  15.127 -21.544  1.00 68.91           C
ATOM    910  OH  TYR A  75      16.205  15.970 -21.835  1.00 68.91           O
ATOM    911  HH  TYR A  75      16.568  15.766 -22.744  1.00 68.91           H
ATOM    912  HN  TYR A  75       9.876  11.642 -19.595  1.00 68.91           H
ATOM    913  N   CYS A  76       9.710  11.203 -22.426  1.00 68.15           N
ATOM    914  CA  CYS A  76       9.632  10.435 -23.656  1.00 68.15           C
ATOM    915  C   CYS A  76       8.175  10.019 -23.871  1.00 68.15           C
ATOM    916  O   CYS A  76       7.571  10.363 -24.886  1.00 68.15           O
ATOM    917  HA  CYS A  76       9.969  11.092 -24.458  1.00 68.15           H
ATOM    918  CB  CYS A  76      10.572   9.228 -23.630  1.00 68.15           C
ATOM    919 1HB  CYS A  76      11.492   9.485 -23.106  1.00 68.15           H
ATOM    920 2HB  CYS A  76      10.110   8.409 -23.080  1.00 68.15           H
ATOM    921  SG  CYS A  76      10.954   8.696 -25.339  1.00 68.15           S
ATOM    922  HG  CYS A  76      11.728   7.670 -24.995  1.00 68.15           H
ATOM    923  HN  CYS A  76       9.373  10.732 -21.611  1.00 68.15           H
ATOM    924  N   THR A  77       7.653   9.286 -22.899  1.00 60.90           N
ATOM    925  CA  THR A  77       6.362   8.639 -23.061  1.00 60.90           C
ATOM    926  C   THR A  77       5.238   9.570 -22.599  1.00 60.90           C
ATOM    927  O   THR A  77       4.802   9.501 -21.451  1.00 60.90           O
ATOM    928  HA  THR A  77       6.203   8.449 -24.122  1.00 60.90           H
ATOM    929  CB  THR A  77       6.400   7.311 -22.303  1.00 60.90           C
ATOM    930  HB  THR A  77       6.312   7.473 -21.229  1.00 60.90           H
ATOM    931  OG1 THR A  77       7.612   6.699 -22.736  1.00 60.90           O
ATOM    932  HG1 THR A  77       7.415   6.000 -23.424  1.00 60.90           H
ATOM    933  CG2 THR A  77       5.308   6.343 -22.763  1.00 60.90           C
ATOM    934 1HG2 THR A  77       5.437   6.128 -23.824  1.00 60.90           H
ATOM    935 2HG2 THR A  77       4.330   6.794 -22.600  1.00 60.90           H
ATOM    936 3HG2 THR A  77       5.380   5.416 -22.194  1.00 60.90           H
ATOM    937  HN  THR A  77       8.096   9.131 -22.016  1.00 60.90           H
ATOM    938  N   ARG A  78       4.801  10.419 -23.518  1.00 55.16           N
ATOM    939  CA  ARG A  78       3.576  11.173 -23.318  1.00 55.16           C
ATOM    940  C   ARG A  78       2.419  10.228 -22.987  1.00 55.16           C
ATOM    941  O   ARG A  78       2.249   9.198 -23.636  1.00 55.16           O
ATOM    942  HA  ARG A  78       3.791  11.838 -22.481  1.00 55.16           H
ATOM    943  CB  ARG A  78       3.220  11.987 -24.564  1.00 55.16           C
ATOM    944 1HB  ARG A  78       3.244  11.342 -25.442  1.00 55.16           H
ATOM    945 2HB  ARG A  78       2.202  12.368 -24.476  1.00 55.16           H
ATOM    946  CG  ARG A  78       4.192  13.153 -24.753  1.00 55.16           C
ATOM    947 1HG  ARG A  78       4.293  13.703 -23.818  1.00 55.16           H
ATOM    948 2HG  ARG A  78       5.181  12.770 -25.006  1.00 55.16           H
ATOM    949  CD  ARG A  78       3.708  14.097 -25.856  1.00 55.16           C
ATOM    950 1HD  ARG A  78       3.574  13.544 -26.786  1.00 55.16           H
ATOM    951 2HD  ARG A  78       2.736  14.513 -25.590  1.00 55.16           H
ATOM    952  NE  ARG A  78       4.688  15.188 -26.055  1.00 55.16           N
ATOM    953  HE  ARG A  78       5.548  15.143 -25.547  1.00 55.16           H
ATOM    954  CZ  ARG A  78       4.494  16.233 -26.871  1.00 55.16           C
ATOM    955  NH1 ARG A  78       3.359  16.344 -27.575  1.00 55.16           N
ATOM    956 1HH1 ARG A  78       2.649  15.644 -27.494  1.00 55.16           H
ATOM    957 2HH1 ARG A  78       3.222  17.126 -28.183  1.00 55.16           H
ATOM    958  NH2 ARG A  78       5.451  17.164 -26.973  1.00 55.16           N
ATOM    959 1HH2 ARG A  78       5.322  17.950 -27.578  1.00 55.16           H
ATOM    960 2HH2 ARG A  78       6.295  17.074 -26.444  1.00 55.16           H
ATOM    961  HN  ARG A  78       5.269  10.594 -24.385  1.00 55.16           H
ATOM    962  N   VAL A  79       1.653  10.613 -21.976  1.00 72.22           N
ATOM    963  CA  VAL A  79       0.485   9.843 -21.586  1.00 72.22           C
ATOM    964  C   VAL A  79      -0.550   9.889 -22.712  1.00 72.22           C
ATOM    965  O   VAL A  79      -1.235  10.895 -22.889  1.00 72.22           O
ATOM    966  HA  VAL A  79       0.804   8.810 -21.446  1.00 72.22           H
ATOM    967  CB  VAL A  79      -0.060  10.356 -20.252  1.00 72.22           C
ATOM    968  HB  VAL A  79      -0.384  11.387 -20.396  1.00 72.22           H
ATOM    969  CG1 VAL A  79      -1.274   9.540 -19.805  1.00 72.22           C
ATOM    970 1HG1 VAL A  79      -2.060   9.617 -20.556  1.00 72.22           H
ATOM    971 2HG1 VAL A  79      -0.986   8.495 -19.686  1.00 72.22           H
ATOM    972 3HG1 VAL A  79      -1.641   9.926 -18.854  1.00 72.22           H
ATOM    973  CG2 VAL A  79       1.030  10.352 -19.177  1.00 72.22           C
ATOM    974 1HG2 VAL A  79       1.397   9.336 -19.037  1.00 72.22           H
ATOM    975 2HG2 VAL A  79       1.851  10.996 -19.491  1.00 72.22           H
ATOM    976 3HG2 VAL A  79       0.616  10.722 -18.239  1.00 72.22           H
ATOM    977  HN  VAL A  79       1.820  11.434 -21.429  1.00 72.22           H
ATOM    978  N   LYS A  80      -0.632   8.788 -23.444  1.00 66.02           N
ATOM    979  CA  LYS A  80      -1.471   8.737 -24.629  1.00 66.02           C
ATOM    980  C   LYS A  80      -2.700   7.872 -24.342  1.00 66.02           C
ATOM    981  O   LYS A  80      -3.723   7.999 -25.012  1.00 66.02           O
ATOM    982  HA  LYS A  80      -1.805   9.753 -24.836  1.00 66.02           H
ATOM    983  CB  LYS A  80      -0.660   8.271 -25.840  1.00 66.02           C
ATOM    984 1HB  LYS A  80      -0.137   7.345 -25.598  1.00 66.02           H
ATOM    985 2HB  LYS A  80      -1.333   8.049 -26.669  1.00 66.02           H
ATOM    986  CG  LYS A  80       0.350   9.337 -26.267  1.00 66.02           C
ATOM    987 1HG  LYS A  80      -0.168  10.277 -26.461  1.00 66.02           H
ATOM    988 2HG  LYS A  80       1.054   9.522 -25.455  1.00 66.02           H
ATOM    989  CD  LYS A  80       1.112   8.901 -27.520  1.00 66.02           C
ATOM    990 1HD  LYS A  80       1.590   7.938 -27.342  1.00 66.02           H
ATOM    991 2HD  LYS A  80       0.413   8.762 -28.345  1.00 66.02           H
ATOM    992  CE  LYS A  80       2.168   9.937 -27.908  1.00 66.02           C
ATOM    993 1HE  LYS A  80       1.701  10.914 -28.028  1.00 66.02           H
ATOM    994 2HE  LYS A  80       2.904  10.032 -27.110  1.00 66.02           H
ATOM    995  NZ  LYS A  80       2.841   9.545 -29.167  1.00 66.02           N
ATOM    996 1HZ  LYS A  80       3.547  10.234 -29.402  1.00 66.02           H
ATOM    997 2HZ  LYS A  80       3.281   8.639 -29.046  1.00 66.02           H
ATOM    998 3HZ  LYS A  80       2.158   9.492 -29.913  1.00 66.02           H
ATOM    999  HN  LYS A  80      -0.138   7.942 -23.239  1.00 66.02           H
ATOM   1000  N   THR A  81      -2.558   7.011 -23.345  1.00 78.62           N
ATOM   1001  CA  THR A  81      -3.573   6.008 -23.072  1.00 78.62           C
ATOM   1002  C   THR A  81      -4.043   6.106 -21.619  1.00 78.62           C
ATOM   1003  O   THR A  81      -3.378   6.722 -20.788  1.00 78.62           O
ATOM   1004  HA  THR A  81      -4.438   6.214 -23.702  1.00 78.62           H
ATOM   1005  CB  THR A  81      -2.993   4.638 -23.432  1.00 78.62           C
ATOM   1006  HB  THR A  81      -3.778   3.882 -23.472  1.00 78.62           H
ATOM   1007  OG1 THR A  81      -1.980   4.422 -22.453  1.00 78.62           O
ATOM   1008  HG1 THR A  81      -1.684   3.467 -22.473  1.00 78.62           H
ATOM   1009  CG2 THR A  81      -2.232   4.655 -24.759  1.00 78.62           C
ATOM   1010 1HG2 THR A  81      -1.406   5.363 -24.695  1.00 78.62           H
ATOM   1011 2HG2 THR A  81      -2.907   4.955 -25.561  1.00 78.62           H
ATOM   1012 3HG2 THR A  81      -1.842   3.658 -24.966  1.00 78.62           H
ATOM   1013  HN  THR A  81      -1.769   6.991 -22.731  1.00 78.62           H
ATOM   1014  N   MET A  82      -5.186   5.489 -21.357  1.00 79.83           N
ATOM   1015  CA  MET A  82      -5.707   5.423 -20.002  1.00 79.83           C
ATOM   1016  C   MET A  82      -4.752   4.658 -19.084  1.00 79.83           C
ATOM   1017  O   MET A  82      -4.564   5.033 -17.928  1.00 79.83           O
ATOM   1018  HA  MET A  82      -5.791   6.457 -19.670  1.00 79.83           H
ATOM   1019  CB  MET A  82      -7.071   4.729 -20.013  1.00 79.83           C
ATOM   1020 1HB  MET A  82      -7.726   5.218 -20.734  1.00 79.83           H
ATOM   1021 2HB  MET A  82      -6.954   3.695 -20.339  1.00 79.83           H
ATOM   1022  CG  MET A  82      -7.714   4.762 -18.626  1.00 79.83           C
ATOM   1023 1HG  MET A  82      -7.147   4.135 -17.937  1.00 79.83           H
ATOM   1024 2HG  MET A  82      -7.688   5.777 -18.228  1.00 79.83           H
ATOM   1025  SD  MET A  82      -9.402   4.188 -18.721  1.00 79.83           S
ATOM   1026  CE  MET A  82      -9.885   4.362 -17.012  1.00 79.83           C
ATOM   1027 1HE  MET A  82      -9.241   3.742 -16.387  1.00 79.83           H
ATOM   1028 2HE  MET A  82      -9.788   5.405 -16.710  1.00 79.83           H
ATOM   1029 3HE  MET A  82     -10.921   4.044 -16.893  1.00 79.83           H
ATOM   1030  HN  MET A  82      -5.750   5.040 -22.050  1.00 79.83           H
ATOM   1031  N   THR A  83      -4.175   3.599 -19.633  1.00 82.61           N
ATOM   1032  CA  THR A  83      -3.229   2.790 -18.883  1.00 82.61           C
ATOM   1033  C   THR A  83      -2.037   3.639 -18.436  1.00 82.61           C
ATOM   1034  O   THR A  83      -1.607   3.554 -17.287  1.00 82.61           O
ATOM   1035  HA  THR A  83      -3.723   2.431 -17.980  1.00 82.61           H
ATOM   1036  CB  THR A  83      -2.832   1.597 -19.756  1.00 82.61           C
ATOM   1037  HB  THR A  83      -2.038   1.871 -20.451  1.00 82.61           H
ATOM   1038  OG1 THR A  83      -4.057   1.181 -20.354  1.00 82.61           O
ATOM   1039  HG1 THR A  83      -4.517   0.517 -19.764  1.00 82.61           H
ATOM   1040  CG2 THR A  83      -2.391   0.388 -18.929  1.00 82.61           C
ATOM   1041 1HG2 THR A  83      -3.209   0.072 -18.282  1.00 82.61           H
ATOM   1042 2HG2 THR A  83      -1.529   0.659 -18.319  1.00 82.61           H
ATOM   1043 3HG2 THR A  83      -2.120  -0.430 -19.597  1.00 82.61           H
ATOM   1044  HN  THR A  83      -4.343   3.293 -20.570  1.00 82.61           H
ATOM   1045  N   ASP A  84      -1.539   4.439 -19.367  1.00 84.49           N
ATOM   1046  CA  ASP A  84      -0.377   5.269 -19.097  1.00 84.49           C
ATOM   1047  C   ASP A  84      -0.679   6.190 -17.914  1.00 84.49           C
ATOM   1048  O   ASP A  84       0.187   6.431 -17.073  1.00 84.49           O
ATOM   1049  HA  ASP A  84       0.432   4.569 -18.885  1.00 84.49           H
ATOM   1050  CB  ASP A  84      -0.033   6.145 -20.303  1.00 84.49           C
ATOM   1051 1HB  ASP A  84      -0.884   6.781 -20.549  1.00 84.49           H
ATOM   1052 2HB  ASP A  84       0.797   6.805 -20.053  1.00 84.49           H
ATOM   1053  CG  ASP A  84       0.337   5.288 -21.516  1.00 84.49           C
ATOM   1054  OD1 ASP A  84       0.872   4.181 -21.286  1.00 84.49           O
ATOM   1055  OD2 ASP A  84       0.077   5.758 -22.644  1.00 84.49           O
ATOM   1056  HN  ASP A  84      -1.914   4.524 -20.290  1.00 84.49           H
ATOM   1057  N   MET A  85      -1.909   6.682 -17.886  1.00 87.25           N
ATOM   1058  CA  MET A  85      -2.319   7.614 -16.850  1.00 87.25           C
ATOM   1059  C   MET A  85      -2.249   6.963 -15.467  1.00 87.25           C
ATOM   1060  O   MET A  85      -1.703   7.545 -14.531  1.00 87.25           O
ATOM   1061  HA  MET A  85      -1.613   8.443 -16.905  1.00 87.25           H
ATOM   1062  CB  MET A  85      -3.750   8.082 -17.122  1.00 87.25           C
ATOM   1063 1HB  MET A  85      -3.819   8.484 -18.133  1.00 87.25           H
ATOM   1064 2HB  MET A  85      -4.431   7.233 -17.069  1.00 87.25           H
ATOM   1065  CG  MET A  85      -4.179   9.150 -16.113  1.00 87.25           C
ATOM   1066 1HG  MET A  85      -5.217   9.432 -16.288  1.00 87.25           H
ATOM   1067 2HG  MET A  85      -4.123   8.749 -15.101  1.00 87.25           H
ATOM   1068  SD  MET A  85      -3.126  10.584 -16.257  1.00 87.25           S
ATOM   1069  CE  MET A  85      -3.665  11.207 -17.841  1.00 87.25           C
ATOM   1070 1HE  MET A  85      -3.492  10.451 -18.607  1.00 87.25           H
ATOM   1071 2HE  MET A  85      -4.729  11.441 -17.796  1.00 87.25           H
ATOM   1072 3HE  MET A  85      -3.105  12.109 -18.087  1.00 87.25           H
ATOM   1073  HN  MET A  85      -2.617   6.453 -18.554  1.00 87.25           H
ATOM   1074  N   PHE A  86      -2.808   5.765 -15.383  1.00 91.35           N
ATOM   1075  CA  PHE A  86      -2.855   5.048 -14.120  1.00 91.35           C
ATOM   1076  C   PHE A  86      -1.452   4.628 -13.676  1.00 91.35           C
ATOM   1077  O   PHE A  86      -1.133   4.676 -12.490  1.00 91.35           O
ATOM   1078  HA  PHE A  86      -3.281   5.724 -13.380  1.00 91.35           H
ATOM   1079  CB  PHE A  86      -3.701   3.794 -14.349  1.00 91.35           C
ATOM   1080 1HB  PHE A  86      -3.340   3.282 -15.241  1.00 91.35           H
ATOM   1081 2HB  PHE A  86      -3.558   3.113 -13.510  1.00 91.35           H
ATOM   1082  CG  PHE A  86      -5.197   4.074 -14.511  1.00 91.35           C
ATOM   1083  CD1 PHE A  86      -5.806   4.995 -13.717  1.00 91.35           C
ATOM   1084  HD1 PHE A  86      -5.229   5.534 -12.966  1.00 91.35           H
ATOM   1085  CD2 PHE A  86      -5.917   3.401 -15.448  1.00 91.35           C
ATOM   1086  HD2 PHE A  86      -5.429   2.663 -16.084  1.00 91.35           H
ATOM   1087  CE1 PHE A  86      -7.194   5.255 -13.866  1.00 91.35           C
ATOM   1088  HE1 PHE A  86      -7.682   5.993 -13.230  1.00 91.35           H
ATOM   1089  CE2 PHE A  86      -7.305   3.661 -15.598  1.00 91.35           C
ATOM   1090  HE2 PHE A  86      -7.883   3.122 -16.349  1.00 91.35           H
ATOM   1091  CZ  PHE A  86      -7.914   4.582 -14.804  1.00 91.35           C
ATOM   1092  HZ  PHE A  86      -8.980   4.781 -14.919  1.00 91.35           H
ATOM   1093  HN  PHE A  86      -3.224   5.287 -16.157  1.00 91.35           H
ATOM   1094  N   LEU A  87      -0.653   4.225 -14.653  1.00 88.80           N
ATOM   1095  CA  LEU A  87       0.684   3.731 -14.370  1.00 88.80           C
ATOM   1096  C   LEU A  87       1.541   4.875 -13.825  1.00 88.80           C
ATOM   1097  O   LEU A  87       2.371   4.667 -12.941  1.00 88.80           O
ATOM   1098  HA  LEU A  87       0.594   2.968 -13.597  1.00 88.80           H
ATOM   1099  CB  LEU A  87       1.278   3.054 -15.607  1.00 88.80           C
ATOM   1100 1HB  LEU A  87       1.185   3.737 -16.451  1.00 88.80           H
ATOM   1101 2HB  LEU A  87       2.343   2.901 -15.437  1.00 88.80           H
ATOM   1102  CG  LEU A  87       0.655   1.713 -16.001  1.00 88.80           C
ATOM   1103  HG  LEU A  87      -0.411   1.867 -16.166  1.00 88.80           H
ATOM   1104  CD1 LEU A  87       1.246   1.199 -17.316  1.00 88.80           C
ATOM   1105 1HD1 LEU A  87       1.052   1.922 -18.108  1.00 88.80           H
ATOM   1106 2HD1 LEU A  87       2.322   1.065 -17.202  1.00 88.80           H
ATOM   1107 3HD1 LEU A  87       0.786   0.245 -17.573  1.00 88.80           H
ATOM   1108  CD2 LEU A  87       0.794   0.690 -14.872  1.00 88.80           C
ATOM   1109 1HD2 LEU A  87       1.850   0.534 -14.651  1.00 88.80           H
ATOM   1110 2HD2 LEU A  87       0.289   1.062 -13.981  1.00 88.80           H
ATOM   1111 3HD2 LEU A  87       0.344  -0.253 -15.178  1.00 88.80           H
ATOM   1112  HN  LEU A  87      -0.905   4.233 -15.621  1.00 88.80           H
ATOM   1113  N   LEU A  88       1.311   6.059 -14.374  1.00 91.05           N
ATOM   1114  CA  LEU A  88       2.046   7.237 -13.948  1.00 91.05           C
ATOM   1115  C   LEU A  88       1.667   7.575 -12.504  1.00 91.05           C
ATOM   1116  O   LEU A  88       2.539   7.788 -11.663  1.00 91.05           O
ATOM   1117  HA  LEU A  88       3.107   6.989 -13.977  1.00 91.05           H
ATOM   1118  CB  LEU A  88       1.823   8.391 -14.928  1.00 91.05           C
ATOM   1119 1HB  LEU A  88       2.191   8.086 -15.907  1.00 91.05           H
ATOM   1120 2HB  LEU A  88       0.750   8.555 -15.028  1.00 91.05           H
ATOM   1121  CG  LEU A  88       2.481   9.722 -14.558  1.00 91.05           C
ATOM   1122  HG  LEU A  88       2.128  10.014 -13.569  1.00 91.05           H
ATOM   1123  CD1 LEU A  88       4.002   9.576 -14.470  1.00 91.05           C
ATOM   1124 1HD1 LEU A  88       4.252   8.838 -13.708  1.00 91.05           H
ATOM   1125 2HD1 LEU A  88       4.391   9.249 -15.434  1.00 91.05           H
ATOM   1126 3HD1 LEU A  88       4.444  10.536 -14.205  1.00 91.05           H
ATOM   1127  CD2 LEU A  88       2.067  10.828 -15.530  1.00 91.05           C
ATOM   1128 1HD2 LEU A  88       2.372  10.556 -16.541  1.00 91.05           H
ATOM   1129 2HD2 LEU A  88       0.984  10.952 -15.499  1.00 91.05           H
ATOM   1130 3HD2 LEU A  88       2.549  11.763 -15.244  1.00 91.05           H
ATOM   1131  HN  LEU A  88       0.638   6.218 -15.096  1.00 91.05           H
ATOM   1132  N   ASN A  89       0.365   7.612 -12.261  1.00 92.07           N
ATOM   1133  CA  ASN A  89      -0.142   7.997 -10.955  1.00 92.07           C
ATOM   1134  C   ASN A  89       0.275   6.948  -9.922  1.00 92.07           C
ATOM   1135  O   ASN A  89       0.528   7.278  -8.764  1.00 92.07           O
ATOM   1136  HA  ASN A  89       0.294   8.975 -10.755  1.00 92.07           H
ATOM   1137  CB  ASN A  89      -1.670   8.076 -10.958  1.00 92.07           C
ATOM   1138 1HB  ASN A  89      -2.079   7.252 -11.544  1.00 92.07           H
ATOM   1139 2HB  ASN A  89      -2.046   7.962  -9.942  1.00 92.07           H
ATOM   1140  CG  ASN A  89      -2.149   9.408 -11.538  1.00 92.07           C
ATOM   1141  OD1 ASN A  89      -2.312  10.396 -10.841  1.00 92.07           O
ATOM   1142  ND2 ASN A  89      -2.364   9.381 -12.851  1.00 92.07           N
ATOM   1143 1HD2 ASN A  89      -2.210   8.537 -13.365  1.00 92.07           H
ATOM   1144 2HD2 ASN A  89      -2.679  10.204 -13.323  1.00 92.07           H
ATOM   1145  HN  ASN A  89      -0.337   7.386 -12.937  1.00 92.07           H
ATOM   1146  N   LEU A  90       0.333   5.705 -10.378  1.00 93.27           N
ATOM   1147  CA  LEU A  90       0.745   4.610  -9.516  1.00 93.27           C
ATOM   1148  C   LEU A  90       2.187   4.841  -9.061  1.00 93.27           C
ATOM   1149  O   LEU A  90       2.502   4.685  -7.882  1.00 93.27           O
ATOM   1150  HA  LEU A  90       0.099   4.625  -8.638  1.00 93.27           H
ATOM   1151  CB  LEU A  90       0.528   3.267 -10.216  1.00 93.27           C
ATOM   1152 1HB  LEU A  90      -0.528   3.178 -10.470  1.00 93.27           H
ATOM   1153 2HB  LEU A  90       1.082   3.275 -11.154  1.00 93.27           H
ATOM   1154  CG  LEU A  90       0.940   2.024  -9.424  1.00 93.27           C
ATOM   1155  HG  LEU A  90       1.988   2.128  -9.146  1.00 93.27           H
ATOM   1156  CD1 LEU A  90       0.137   1.910  -8.126  1.00 93.27           C
ATOM   1157 1HD1 LEU A  90       0.315   2.792  -7.510  1.00 93.27           H
ATOM   1158 2HD1 LEU A  90      -0.925   1.840  -8.361  1.00 93.27           H
ATOM   1159 3HD1 LEU A  90       0.449   1.019  -7.583  1.00 93.27           H
ATOM   1160  CD2 LEU A  90       0.823   0.763 -10.282  1.00 93.27           C
ATOM   1161 1HD2 LEU A  90      -0.209   0.642 -10.612  1.00 93.27           H
ATOM   1162 2HD2 LEU A  90       1.474   0.855 -11.152  1.00 93.27           H
ATOM   1163 3HD2 LEU A  90       1.121  -0.105  -9.695  1.00 93.27           H
ATOM   1164  HN  LEU A  90       0.105   5.442 -11.316  1.00 93.27           H
ATOM   1165  N   ALA A  91       3.025   5.208 -10.019  1.00 94.31           N
ATOM   1166  CA  ALA A  91       4.439   5.400  -9.744  1.00 94.31           C
ATOM   1167  C   ALA A  91       4.611   6.573  -8.776  1.00 94.31           C
ATOM   1168  O   ALA A  91       5.475   6.539  -7.902  1.00 94.31           O
ATOM   1169  HA  ALA A  91       4.812   4.492  -9.270  1.00 94.31           H
ATOM   1170  CB  ALA A  91       5.191   5.615 -11.059  1.00 94.31           C
ATOM   1171 1HB  ALA A  91       5.061   4.741 -11.698  1.00 94.31           H
ATOM   1172 2HB  ALA A  91       4.796   6.496 -11.564  1.00 94.31           H
ATOM   1173 3HB  ALA A  91       6.251   5.759 -10.852  1.00 94.31           H
ATOM   1174  HN  ALA A  91       2.753   5.373 -10.967  1.00 94.31           H
ATOM   1175  N   ILE A  92       3.774   7.583  -8.966  1.00 93.04           N
ATOM   1176  CA  ILE A  92       3.806   8.753  -8.105  1.00 93.04           C
ATOM   1177  C   ILE A  92       3.418   8.344  -6.682  1.00 93.04           C
ATOM   1178  O   ILE A  92       4.080   8.731  -5.720  1.00 93.04           O
ATOM   1179  HA  ILE A  92       4.832   9.121  -8.091  1.00 93.04           H
ATOM   1180  CB  ILE A  92       2.933   9.868  -8.684  1.00 93.04           C
ATOM   1181  HB  ILE A  92       1.960   9.445  -8.936  1.00 93.04           H
ATOM   1182  CG1 ILE A  92       3.534  10.419  -9.978  1.00 93.04           C
ATOM   1183 1HG1 ILE A  92       4.426  11.003  -9.749  1.00 93.04           H
ATOM   1184 2HG1 ILE A  92       3.849   9.594 -10.617  1.00 93.04           H
ATOM   1185  CG2 ILE A  92       2.692  10.969  -7.649  1.00 93.04           C
ATOM   1186 1HG2 ILE A  92       2.188  10.547  -6.780  1.00 93.04           H
ATOM   1187 2HG2 ILE A  92       3.647  11.396  -7.344  1.00 93.04           H
ATOM   1188 3HG2 ILE A  92       2.069  11.749  -8.087  1.00 93.04           H
ATOM   1189  CD1 ILE A  92       2.524  11.293 -10.724  1.00 93.04           C
ATOM   1190 1HD1 ILE A  92       1.644  10.699 -10.972  1.00 93.04           H
ATOM   1191 2HD1 ILE A  92       2.230  12.130 -10.091  1.00 93.04           H
ATOM   1192 3HD1 ILE A  92       2.977  11.672 -11.640  1.00 93.04           H
ATOM   1193  HN  ILE A  92       3.085   7.610  -9.690  1.00 93.04           H
ATOM   1194  N   ALA A  93       2.348   7.568  -6.594  1.00 95.11           N
ATOM   1195  CA  ALA A  93       1.811   7.178  -5.302  1.00 95.11           C
ATOM   1196  C   ALA A  93       2.850   6.340  -4.554  1.00 95.11           C
ATOM   1197  O   ALA A  93       3.080   6.548  -3.364  1.00 95.11           O
ATOM   1198  HA  ALA A  93       1.615   8.089  -4.736  1.00 95.11           H
ATOM   1199  CB  ALA A  93       0.492   6.429  -5.502  1.00 95.11           C
ATOM   1200 1HB  ALA A  93      -0.221   7.077  -6.011  1.00 95.11           H
ATOM   1201 2HB  ALA A  93       0.668   5.538  -6.106  1.00 95.11           H
ATOM   1202 3HB  ALA A  93       0.089   6.136  -4.533  1.00 95.11           H
ATOM   1203  HN  ALA A  93       1.852   7.209  -7.384  1.00 95.11           H
ATOM   1204  N   ASP A  94       3.449   5.411  -5.283  1.00 91.48           N
ATOM   1205  CA  ASP A  94       4.453   4.535  -4.702  1.00 91.48           C
ATOM   1206  C   ASP A  94       5.606   5.380  -4.156  1.00 91.48           C
ATOM   1207  O   ASP A  94       6.090   5.137  -3.052  1.00 91.48           O
ATOM   1208  HA  ASP A  94       3.933   3.984  -3.918  1.00 91.48           H
ATOM   1209  CB  ASP A  94       5.023   3.578  -5.751  1.00 91.48           C
ATOM   1210 1HB  ASP A  94       5.133   4.099  -6.702  1.00 91.48           H
ATOM   1211 2HB  ASP A  94       6.018   3.253  -5.448  1.00 91.48           H
ATOM   1212  CG  ASP A  94       4.115   2.360  -5.932  1.00 91.48           C
ATOM   1213  OD1 ASP A  94       3.459   1.988  -4.935  1.00 91.48           O
ATOM   1214  OD2 ASP A  94       4.098   1.828  -7.063  1.00 91.48           O
ATOM   1215  HN  ASP A  94       3.260   5.252  -6.252  1.00 91.48           H
ATOM   1216  N   LEU A  95       6.012   6.356  -4.956  1.00 91.81           N
ATOM   1217  CA  LEU A  95       7.167   7.170  -4.615  1.00 91.81           C
ATOM   1218  C   LEU A  95       6.878   7.942  -3.326  1.00 91.81           C
ATOM   1219  O   LEU A  95       7.729   8.018  -2.441  1.00 91.81           O
ATOM   1220  HA  LEU A  95       8.002   6.493  -4.433  1.00 91.81           H
ATOM   1221  CB  LEU A  95       7.557   8.065  -5.793  1.00 91.81           C
ATOM   1222 1HB  LEU A  95       7.649   7.441  -6.683  1.00 91.81           H
ATOM   1223 2HB  LEU A  95       6.742   8.765  -5.978  1.00 91.81           H
ATOM   1224  CG  LEU A  95       8.852   8.864  -5.628  1.00 91.81           C
ATOM   1225  HG  LEU A  95       8.797   9.412  -4.688  1.00 91.81           H
ATOM   1226  CD1 LEU A  95      10.063   7.933  -5.539  1.00 91.81           C
ATOM   1227 1HD1 LEU A  95       9.949   7.270  -4.681  1.00 91.81           H
ATOM   1228 2HD1 LEU A  95      10.132   7.339  -6.450  1.00 91.81           H
ATOM   1229 3HD1 LEU A  95      10.969   8.527  -5.422  1.00 91.81           H
ATOM   1230  CD2 LEU A  95       9.004   9.897  -6.746  1.00 91.81           C
ATOM   1231 1HD2 LEU A  95       9.027   9.389  -7.710  1.00 91.81           H
ATOM   1232 2HD2 LEU A  95       8.161  10.588  -6.720  1.00 91.81           H
ATOM   1233 3HD2 LEU A  95       9.932  10.451  -6.605  1.00 91.81           H
ATOM   1234  HN  LEU A  95       5.569   6.592  -5.820  1.00 91.81           H
ATOM   1235  N   LEU A  96       5.676   8.494  -3.261  1.00 90.82           N
ATOM   1236  CA  LEU A  96       5.286   9.306  -2.121  1.00 90.82           C
ATOM   1237  C   LEU A  96       5.287   8.441  -0.859  1.00 90.82           C
ATOM   1238  O   LEU A  96       5.676   8.900   0.213  1.00 90.82           O
ATOM   1239  HA  LEU A  96       6.037  10.087  -2.004  1.00 90.82           H
ATOM   1240  CB  LEU A  96       3.949  10.001  -2.390  1.00 90.82           C
ATOM   1241 1HB  LEU A  96       3.239   9.254  -2.745  1.00 90.82           H
ATOM   1242 2HB  LEU A  96       3.564  10.382  -1.444  1.00 90.82           H
ATOM   1243  CG  LEU A  96       3.982  11.152  -3.397  1.00 90.82           C
ATOM   1244  HG  LEU A  96       4.420  10.782  -4.324  1.00 90.82           H
ATOM   1245  CD1 LEU A  96       2.568  11.634  -3.725  1.00 90.82           C
ATOM   1246 1HD1 LEU A  96       1.994  10.811  -4.153  1.00 90.82           H
ATOM   1247 2HD1 LEU A  96       2.081  11.980  -2.814  1.00 90.82           H
ATOM   1248 3HD1 LEU A  96       2.620  12.452  -4.443  1.00 90.82           H
ATOM   1249  CD2 LEU A  96       4.874  12.291  -2.898  1.00 90.82           C
ATOM   1250 1HD2 LEU A  96       4.488  12.667  -1.951  1.00 90.82           H
ATOM   1251 2HD2 LEU A  96       5.890  11.922  -2.757  1.00 90.82           H
ATOM   1252 3HD2 LEU A  96       4.879  13.096  -3.633  1.00 90.82           H
ATOM   1253  HN  LEU A  96       4.976   8.395  -3.968  1.00 90.82           H
ATOM   1254  N   PHE A  97       4.846   7.203  -1.030  1.00 91.78           N
ATOM   1255  CA  PHE A  97       4.847   6.250   0.068  1.00 91.78           C
ATOM   1256  C   PHE A  97       6.270   5.986   0.563  1.00 91.78           C
ATOM   1257  O   PHE A  97       6.525   6.001   1.766  1.00 91.78           O
ATOM   1258  HA  PHE A  97       4.259   6.687   0.875  1.00 91.78           H
ATOM   1259  CB  PHE A  97       4.256   4.946  -0.471  1.00 91.78           C
ATOM   1260 1HB  PHE A  97       3.173   5.050  -0.539  1.00 91.78           H
ATOM   1261 2HB  PHE A  97       4.625   4.784  -1.484  1.00 91.78           H
ATOM   1262  CG  PHE A  97       4.584   3.717   0.378  1.00 91.78           C
ATOM   1263  CD1 PHE A  97       5.471   2.792  -0.078  1.00 91.78           C
ATOM   1264  HD1 PHE A  97       5.949   2.927  -1.048  1.00 91.78           H
ATOM   1265  CD2 PHE A  97       3.988   3.548   1.589  1.00 91.78           C
ATOM   1266  HD2 PHE A  97       3.277   4.289   1.954  1.00 91.78           H
ATOM   1267  CE1 PHE A  97       5.775   1.651   0.711  1.00 91.78           C
ATOM   1268  HE1 PHE A  97       6.486   0.910   0.346  1.00 91.78           H
ATOM   1269  CE2 PHE A  97       4.292   2.407   2.378  1.00 91.78           C
ATOM   1270  HE2 PHE A  97       3.814   2.272   3.348  1.00 91.78           H
ATOM   1271  CZ  PHE A  97       5.179   1.482   1.922  1.00 91.78           C
ATOM   1272  HZ  PHE A  97       5.413   0.607   2.527  1.00 91.78           H
ATOM   1273  HN  PHE A  97       4.494   6.848  -1.896  1.00 91.78           H
ATOM   1274  N   LEU A  98       7.160   5.749  -0.390  1.00 93.94           N
ATOM   1275  CA  LEU A  98       8.503   5.299  -0.065  1.00 93.94           C
ATOM   1276  C   LEU A  98       9.220   6.388   0.736  1.00 93.94           C
ATOM   1277  O   LEU A  98      10.034   6.087   1.608  1.00 93.94           O
ATOM   1278  HA  LEU A  98       8.408   4.414   0.563  1.00 93.94           H
ATOM   1279  CB  LEU A  98       9.248   4.877  -1.333  1.00 93.94           C
ATOM   1280 1HB  LEU A  98       9.179   5.688  -2.059  1.00 93.94           H
ATOM   1281 2HB  LEU A  98      10.303   4.757  -1.088  1.00 93.94           H
ATOM   1282  CG  LEU A  98       8.759   3.590  -2.001  1.00 93.94           C
ATOM   1283  HG  LEU A  98       7.669   3.613  -2.031  1.00 93.94           H
ATOM   1284  CD1 LEU A  98       9.249   3.503  -3.448  1.00 93.94           C
ATOM   1285 1HD1 LEU A  98       8.870   4.355  -4.012  1.00 93.94           H
ATOM   1286 2HD1 LEU A  98      10.339   3.513  -3.464  1.00 93.94           H
ATOM   1287 3HD1 LEU A  98       8.887   2.579  -3.899  1.00 93.94           H
ATOM   1288  CD2 LEU A  98       9.162   2.361  -1.184  1.00 93.94           C
ATOM   1289 1HD2 LEU A  98      10.248   2.321  -1.101  1.00 93.94           H
ATOM   1290 2HD2 LEU A  98       8.724   2.427  -0.188  1.00 93.94           H
ATOM   1291 3HD2 LEU A  98       8.802   1.460  -1.681  1.00 93.94           H
ATOM   1292  HN  LEU A  98       6.976   5.860  -1.367  1.00 93.94           H
ATOM   1293  N   VAL A  99       8.894   7.630   0.411  1.00 91.35           N
ATOM   1294  CA  VAL A  99       9.538   8.765   1.050  1.00 91.35           C
ATOM   1295  C   VAL A  99       9.263   8.721   2.554  1.00 91.35           C
ATOM   1296  O   VAL A  99       9.979   9.342   3.338  1.00 91.35           O
ATOM   1297  HA  VAL A  99      10.611   8.669   0.887  1.00 91.35           H
ATOM   1298  CB  VAL A  99       9.073  10.067   0.395  1.00 91.35           C
ATOM   1299  HB  VAL A  99       7.983  10.065   0.380  1.00 91.35           H
ATOM   1300  CG1 VAL A  99       9.530  11.282   1.206  1.00 91.35           C
ATOM   1301 1HG1 VAL A  99       9.110  11.226   2.210  1.00 91.35           H
ATOM   1302 2HG1 VAL A  99      10.618  11.290   1.267  1.00 91.35           H
ATOM   1303 3HG1 VAL A  99       9.186  12.194   0.718  1.00 91.35           H
ATOM   1304  CG2 VAL A  99       9.563  10.158  -1.052  1.00 91.35           C
ATOM   1305 1HG2 VAL A  99      10.652  10.128  -1.069  1.00 91.35           H
ATOM   1306 2HG2 VAL A  99       9.166   9.319  -1.623  1.00 91.35           H
ATOM   1307 3HG2 VAL A  99       9.219  11.093  -1.493  1.00 91.35           H
ATOM   1308  HN  VAL A  99       8.204   7.866  -0.274  1.00 91.35           H
ATOM   1309  N   THR A 100       8.224   7.981   2.912  1.00 90.56           N
ATOM   1310  CA  THR A 100       7.826   7.873   4.306  1.00 90.56           C
ATOM   1311  C   THR A 100       8.714   6.864   5.037  1.00 90.56           C
ATOM   1312  O   THR A 100       8.888   6.951   6.252  1.00 90.56           O
ATOM   1313  HA  THR A 100       7.981   8.841   4.783  1.00 90.56           H
ATOM   1314  CB  THR A 100       6.339   7.516   4.347  1.00 90.56           C
ATOM   1315  HB  THR A 100       5.928   7.675   5.344  1.00 90.56           H
ATOM   1316  OG1 THR A 100       6.290   6.175   3.868  1.00 90.56           O
ATOM   1317  HG1 THR A 100       7.046   6.011   3.234  1.00 90.56           H
ATOM   1318  CG2 THR A 100       5.519   8.307   3.325  1.00 90.56           C
ATOM   1319 1HG2 THR A 100       5.887   8.095   2.322  1.00 90.56           H
ATOM   1320 2HG2 THR A 100       5.614   9.373   3.530  1.00 90.56           H
ATOM   1321 3HG2 THR A 100       4.471   8.015   3.397  1.00 90.56           H
ATOM   1322  HN  THR A 100       7.659   7.462   2.271  1.00 90.56           H
ATOM   1323  N   LEU A 101       9.252   5.930   4.267  1.00 92.38           N
ATOM   1324  CA  LEU A 101       9.897   4.764   4.846  1.00 92.38           C
ATOM   1325  C   LEU A 101      11.113   5.210   5.660  1.00 92.38           C
ATOM   1326  O   LEU A 101      11.364   4.688   6.745  1.00 92.38           O
ATOM   1327  HA  LEU A 101       9.181   4.296   5.522  1.00 92.38           H
ATOM   1328  CB  LEU A 101      10.228   3.740   3.758  1.00 92.38           C
ATOM   1329 1HB  LEU A 101      10.793   4.243   2.973  1.00 92.38           H
ATOM   1330 2HB  LEU A 101      10.884   2.983   4.187  1.00 92.38           H
ATOM   1331  CG  LEU A 101       9.032   3.034   3.115  1.00 92.38           C
ATOM   1332  HG  LEU A 101       8.434   3.782   2.594  1.00 92.38           H
ATOM   1333  CD1 LEU A 101       9.493   2.016   2.070  1.00 92.38           C
ATOM   1334 1HD1 LEU A 101      10.059   2.526   1.290  1.00 92.38           H
ATOM   1335 2HD1 LEU A 101      10.126   1.267   2.547  1.00 92.38           H
ATOM   1336 3HD1 LEU A 101       8.624   1.529   1.629  1.00 92.38           H
ATOM   1337  CD2 LEU A 101       8.135   2.398   4.178  1.00 92.38           C
ATOM   1338 1HD2 LEU A 101       8.708   1.666   4.747  1.00 92.38           H
ATOM   1339 2HD2 LEU A 101       7.764   3.171   4.851  1.00 92.38           H
ATOM   1340 3HD2 LEU A 101       7.293   1.903   3.694  1.00 92.38           H
ATOM   1341  HN  LEU A 101       9.251   5.961   3.268  1.00 92.38           H
ATOM   1342  N   PRO A 102      11.886   6.181   5.155  1.00 93.79           N
ATOM   1343  CA  PRO A 102      13.088   6.633   5.861  1.00 93.79           C
ATOM   1344  C   PRO A 102      12.798   7.022   7.302  1.00 93.79           C
ATOM   1345  O   PRO A 102      13.555   6.674   8.206  1.00 93.79           O
ATOM   1346  HA  PRO A 102      13.812   5.820   5.925  1.00 93.79           H
ATOM   1347  CB  PRO A 102      13.566   7.829   5.035  1.00 93.79           C
ATOM   1348 1HB  PRO A 102      13.153   8.765   5.410  1.00 93.79           H
ATOM   1349 2HB  PRO A 102      14.651   7.926   5.061  1.00 93.79           H
ATOM   1350  CG  PRO A 102      13.062   7.512   3.632  1.00 93.79           C
ATOM   1351 1HG  PRO A 102      13.008   8.406   3.010  1.00 93.79           H
ATOM   1352 2HG  PRO A 102      13.721   6.817   3.112  1.00 93.79           H
ATOM   1353  CD  PRO A 102      11.689   6.914   3.891  1.00 93.79           C
ATOM   1354 1HD  PRO A 102      10.924   7.683   3.990  1.00 93.79           H
ATOM   1355 2HD  PRO A 102      11.374   6.258   3.080  1.00 93.79           H
ATOM   1356  N   PHE A 103      11.699   7.740   7.477  1.00 92.43           N
ATOM   1357  CA  PHE A 103      11.335   8.242   8.792  1.00 92.43           C
ATOM   1358  C   PHE A 103      10.981   7.094   9.739  1.00 92.43           C
ATOM   1359  O   PHE A 103      11.352   7.115  10.911  1.00 92.43           O
ATOM   1360  HA  PHE A 103      12.198   8.780   9.182  1.00 92.43           H
ATOM   1361  CB  PHE A 103      10.104   9.131   8.606  1.00 92.43           C
ATOM   1362 1HB  PHE A 103       9.325   8.556   8.104  1.00 92.43           H
ATOM   1363 2HB  PHE A 103       9.716   9.407   9.586  1.00 92.43           H
ATOM   1364  CG  PHE A 103      10.373  10.406   7.803  1.00 92.43           C
ATOM   1365  CD1 PHE A 103      10.834  11.521   8.432  1.00 92.43           C
ATOM   1366  HD1 PHE A 103      11.012  11.506   9.507  1.00 92.43           H
ATOM   1367  CD2 PHE A 103      10.150  10.425   6.462  1.00 92.43           C
ATOM   1368  HD2 PHE A 103       9.781   9.532   5.958  1.00 92.43           H
ATOM   1369  CE1 PHE A 103      11.084  12.704   7.687  1.00 92.43           C
ATOM   1370  HE1 PHE A 103      11.453  13.597   8.191  1.00 92.43           H
ATOM   1371  CE2 PHE A 103      10.400  11.608   5.717  1.00 92.43           C
ATOM   1372  HE2 PHE A 103      10.222  11.623   4.642  1.00 92.43           H
ATOM   1373  CZ  PHE A 103      10.861  12.722   6.346  1.00 92.43           C
ATOM   1374  HZ  PHE A 103      11.053  13.630   5.774  1.00 92.43           H
ATOM   1375  HN  PHE A 103      11.063   7.979   6.743  1.00 92.43           H
ATOM   1376  N   TRP A 104      10.268   6.118   9.195  1.00 87.67           N
ATOM   1377  CA  TRP A 104       9.822   4.986   9.988  1.00 87.67           C
ATOM   1378  C   TRP A 104      11.049   4.141  10.339  1.00 87.67           C
ATOM   1379  O   TRP A 104      11.089   3.505  11.390  1.00 87.67           O
ATOM   1380  HA  TRP A 104       9.365   5.375  10.898  1.00 87.67           H
ATOM   1381  CB  TRP A 104       8.741   4.192   9.251  1.00 87.67           C
ATOM   1382 1HB  TRP A 104       9.117   3.914   8.266  1.00 87.67           H
ATOM   1383 2HB  TRP A 104       8.551   3.266   9.793  1.00 87.67           H
ATOM   1384  CG  TRP A 104       7.421   4.947   9.082  1.00 87.67           C
ATOM   1385  CD1 TRP A 104       6.837   5.344   7.943  1.00 87.67           C
ATOM   1386  HD1 TRP A 104       7.250   5.170   6.949  1.00 87.67           H
ATOM   1387  CD2 TRP A 104       6.539   5.382  10.138  1.00 87.67           C
ATOM   1388  NE1 TRP A 104       5.648   6.000   8.186  1.00 87.67           N
ATOM   1389  HE1 TRP A 104       5.034   6.388   7.498  1.00 87.67           H
ATOM   1390  CE2 TRP A 104       5.461   6.024   9.563  1.00 87.67           C
ATOM   1391  CE3 TRP A 104       6.647   5.238  11.532  1.00 87.67           C
ATOM   1392  HE3 TRP A 104       7.488   4.735  12.010  1.00 87.67           H
ATOM   1393  CZ2 TRP A 104       4.410   6.573  10.308  1.00 87.67           C
ATOM   1394  HZ2 TRP A 104       3.569   7.076   9.830  1.00 87.67           H
ATOM   1395  CZ3 TRP A 104       5.589   5.792  12.262  1.00 87.67           C
ATOM   1396  HZ3 TRP A 104       5.623   5.708  13.348  1.00 87.67           H
ATOM   1397  CH2 TRP A 104       4.497   6.442  11.699  1.00 87.67           C
ATOM   1398  HH2 TRP A 104       3.712   6.847  12.337  1.00 87.67           H
ATOM   1399  HN  TRP A 104       9.996   6.094   8.233  1.00 87.67           H
ATOM   1400  N   ALA A 105      12.020   4.164   9.438  1.00 94.09           N
ATOM   1401  CA  ALA A 105      13.254   3.426   9.649  1.00 94.09           C
ATOM   1402  C   ALA A 105      13.971   3.982  10.881  1.00 94.09           C
ATOM   1403  O   ALA A 105      14.426   3.222  11.735  1.00 94.09           O
ATOM   1404  HA  ALA A 105      12.991   2.384   9.832  1.00 94.09           H
ATOM   1405  CB  ALA A 105      14.117   3.503   8.388  1.00 94.09           C
ATOM   1406 1HB  ALA A 105      13.574   3.068   7.549  1.00 94.09           H
ATOM   1407 2HB  ALA A 105      14.350   4.545   8.170  1.00 94.09           H
ATOM   1408 3HB  ALA A 105      15.043   2.949   8.547  1.00 94.09           H
ATOM   1409  HN  ALA A 105      11.974   4.673   8.578  1.00 94.09           H
ATOM   1410  N   ILE A 106      14.050   5.304  10.934  1.00 90.67           N
ATOM   1411  CA  ILE A 106      14.727   5.970  12.034  1.00 90.67           C
ATOM   1412  C   ILE A 106      13.950   5.722  13.329  1.00 90.67           C
ATOM   1413  O   ILE A 106      14.543   5.441  14.369  1.00 90.67           O
ATOM   1414  HA  ILE A 106      15.714   5.518  12.132  1.00 90.67           H
ATOM   1415  CB  ILE A 106      14.936   7.451  11.716  1.00 90.67           C
ATOM   1416  HB  ILE A 106      13.985   7.868  11.386  1.00 90.67           H
ATOM   1417  CG1 ILE A 106      15.931   7.630  10.567  1.00 90.67           C
ATOM   1418 1HG1 ILE A 106      16.944   7.448  10.926  1.00 90.67           H
ATOM   1419 2HG1 ILE A 106      15.731   6.892   9.790  1.00 90.67           H
ATOM   1420  CG2 ILE A 106      15.359   8.226  12.966  1.00 90.67           C
ATOM   1421 1HG2 ILE A 106      14.584   8.138  13.727  1.00 90.67           H
ATOM   1422 2HG2 ILE A 106      16.293   7.815  13.349  1.00 90.67           H
ATOM   1423 3HG2 ILE A 106      15.502   9.276  12.712  1.00 90.67           H
ATOM   1424  CD1 ILE A 106      15.838   9.038   9.976  1.00 90.67           C
ATOM   1425 1HD1 ILE A 106      14.831   9.208   9.596  1.00 90.67           H
ATOM   1426 2HD1 ILE A 106      16.063   9.772  10.750  1.00 90.67           H
ATOM   1427 3HD1 ILE A 106      16.556   9.138   9.162  1.00 90.67           H
ATOM   1428  HN  ILE A 106      13.663   5.915  10.244  1.00 90.67           H
ATOM   1429  N   ALA A 107      12.634   5.837  13.223  1.00 91.87           N
ATOM   1430  CA  ALA A 107      11.776   5.709  14.389  1.00 91.87           C
ATOM   1431  C   ALA A 107      11.915   4.299  14.967  1.00 91.87           C
ATOM   1432  O   ALA A 107      11.900   4.119  16.184  1.00 91.87           O
ATOM   1433  HA  ALA A 107      12.114   6.432  15.131  1.00 91.87           H
ATOM   1434  CB  ALA A 107      10.333   6.039  13.999  1.00 91.87           C
ATOM   1435 1HB  ALA A 107      10.284   7.061  13.622  1.00 91.87           H
ATOM   1436 2HB  ALA A 107       9.999   5.349  13.224  1.00 91.87           H
ATOM   1437 3HB  ALA A 107       9.690   5.943  14.874  1.00 91.87           H
ATOM   1438  HN  ALA A 107      12.155   6.013  12.363  1.00 91.87           H
ATOM   1439  N   ALA A 108      12.048   3.335  14.068  1.00 91.43           N
ATOM   1440  CA  ALA A 108      12.138   1.942  14.471  1.00 91.43           C
ATOM   1441  C   ALA A 108      13.509   1.685  15.098  1.00 91.43           C
ATOM   1442  O   ALA A 108      13.649   0.819  15.961  1.00 91.43           O
ATOM   1443  HA  ALA A 108      11.366   1.763  15.220  1.00 91.43           H
ATOM   1444  CB  ALA A 108      11.871   1.042  13.263  1.00 91.43           C
ATOM   1445 1HB  ALA A 108      10.873   1.244  12.873  1.00 91.43           H
ATOM   1446 2HB  ALA A 108      12.611   1.245  12.489  1.00 91.43           H
ATOM   1447 3HB  ALA A 108      11.938  -0.002  13.566  1.00 91.43           H
ATOM   1448  HN  ALA A 108      12.094   3.493  13.081  1.00 91.43           H
ATOM   1449  N   ALA A 109      14.487   2.453  14.640  1.00 90.06           N
ATOM   1450  CA  ALA A 109      15.862   2.243  15.060  1.00 90.06           C
ATOM   1451  C   ALA A 109      16.013   2.658  16.525  1.00 90.06           C
ATOM   1452  O   ALA A 109      16.766   2.039  17.275  1.00 90.06           O
ATOM   1453  HA  ALA A 109      16.079   1.179  14.969  1.00 90.06           H
ATOM   1454  CB  ALA A 109      16.803   3.019  14.135  1.00 90.06           C
ATOM   1455 1HB  ALA A 109      16.678   2.666  13.111  1.00 90.06           H
ATOM   1456 2HB  ALA A 109      16.566   4.081  14.184  1.00 90.06           H
ATOM   1457 3HB  ALA A 109      17.834   2.861  14.450  1.00 90.06           H
ATOM   1458  HN  ALA A 109      14.352   3.205  13.995  1.00 90.06           H
ATOM   1459  N   ASP A 110      15.284   3.703  16.889  1.00 80.48           N
ATOM   1460  CA  ASP A 110      15.461   4.322  18.191  1.00 80.48           C
ATOM   1461  C   ASP A 110      14.117   4.869  18.678  1.00 80.48           C
ATOM   1462  O   ASP A 110      13.362   4.166  19.347  1.00 80.48           O
ATOM   1463  HA  ASP A 110      15.846   3.531  18.835  1.00 80.48           H
ATOM   1464  CB  ASP A 110      16.448   5.488  18.117  1.00 80.48           C
ATOM   1465 1HB  ASP A 110      17.355   5.170  17.603  1.00 80.48           H
ATOM   1466 2HB  ASP A 110      16.016   6.298  17.529  1.00 80.48           H
ATOM   1467  CG  ASP A 110      16.800   5.998  19.516  1.00 80.48           C
ATOM   1468  OD1 ASP A 110      16.382   5.329  20.486  1.00 80.48           O
ATOM   1469  OD2 ASP A 110      17.479   7.045  19.584  1.00 80.48           O
ATOM   1470  HN  ASP A 110      14.584   4.125  16.312  1.00 80.48           H
ATOM   1471  N   GLN A 111      13.860   6.119  18.322  1.00 82.99           N
ATOM   1472  CA  GLN A 111      12.615   6.764  18.701  1.00 82.99           C
ATOM   1473  C   GLN A 111      12.246   7.846  17.684  1.00 82.99           C
ATOM   1474  O   GLN A 111      13.039   8.170  16.802  1.00 82.99           O
ATOM   1475  HA  GLN A 111      11.864   5.974  18.690  1.00 82.99           H
ATOM   1476  CB  GLN A 111      12.706   7.348  20.113  1.00 82.99           C
ATOM   1477 1HB  GLN A 111      11.765   7.833  20.371  1.00 82.99           H
ATOM   1478 2HB  GLN A 111      12.859   6.544  20.833  1.00 82.99           H
ATOM   1479  CG  GLN A 111      13.852   8.357  20.215  1.00 82.99           C
ATOM   1480 1HG  GLN A 111      14.796   7.865  19.983  1.00 82.99           H
ATOM   1481 2HG  GLN A 111      13.713   9.146  19.476  1.00 82.99           H
ATOM   1482  CD  GLN A 111      13.920   8.968  21.616  1.00 82.99           C
ATOM   1483  OE1 GLN A 111      13.038   8.794  22.441  1.00 82.99           O
ATOM   1484  NE2 GLN A 111      15.013   9.693  21.838  1.00 82.99           N
ATOM   1485 1HE2 GLN A 111      15.699   9.796  21.117  1.00 82.99           H
ATOM   1486 2HE2 GLN A 111      15.149  10.134  22.725  1.00 82.99           H
ATOM   1487  HN  GLN A 111      14.485   6.688  17.787  1.00 82.99           H
ATOM   1488  N   TRP A 112      11.041   8.374  17.840  1.00 88.82           N
ATOM   1489  CA  TRP A 112      10.580   9.454  16.984  1.00 88.82           C
ATOM   1490  C   TRP A 112      11.324  10.728  17.390  1.00 88.82           C
ATOM   1491  O   TRP A 112      11.119  11.250  18.484  1.00 88.82           O
ATOM   1492  HA  TRP A 112      10.825   9.191  15.955  1.00 88.82           H
ATOM   1493  CB  TRP A 112       9.059   9.601  17.057  1.00 88.82           C
ATOM   1494 1HB  TRP A 112       8.602   8.626  16.888  1.00 88.82           H
ATOM   1495 2HB  TRP A 112       8.782   9.913  18.064  1.00 88.82           H
ATOM   1496  CG  TRP A 112       8.482  10.601  16.053  1.00 88.82           C
ATOM   1497  CD1 TRP A 112       8.166  11.887  16.257  1.00 88.82           C
ATOM   1498  HD1 TRP A 112       8.287  12.404  17.209  1.00 88.82           H
ATOM   1499  CD2 TRP A 112       8.163  10.342  14.669  1.00 88.82           C
ATOM   1500  NE1 TRP A 112       7.668  12.473  15.111  1.00 88.82           N
ATOM   1501  HE1 TRP A 112       7.365  13.421  15.016  1.00 88.82           H
ATOM   1502  CE2 TRP A 112       7.666  11.504  14.115  1.00 88.82           C
ATOM   1503  CE3 TRP A 112       8.290   9.165  13.911  1.00 88.82           C
ATOM   1504  HE3 TRP A 112       8.679   8.235  14.325  1.00 88.82           H
ATOM   1505  CZ2 TRP A 112       7.257  11.603  12.780  1.00 88.82           C
ATOM   1506  HZ2 TRP A 112       6.868  12.533  12.366  1.00 88.82           H
ATOM   1507  CZ3 TRP A 112       7.876   9.280  12.578  1.00 88.82           C
ATOM   1508  HZ3 TRP A 112       7.953   8.396  11.946  1.00 88.82           H
ATOM   1509  CH2 TRP A 112       7.374  10.443  12.005  1.00 88.82           C
ATOM   1510  HH2 TRP A 112       7.073  10.451  10.958  1.00 88.82           H
ATOM   1511  HN  TRP A 112      10.386   8.077  18.535  1.00 88.82           H
ATOM   1512  N   LYS A 113      12.173  11.193  16.485  1.00 80.83           N
ATOM   1513  CA  LYS A 113      13.073  12.291  16.796  1.00 80.83           C
ATOM   1514  C   LYS A 113      12.536  13.578  16.168  1.00 80.83           C
ATOM   1515  O   LYS A 113      13.185  14.621  16.231  1.00 80.83           O
ATOM   1516  HA  LYS A 113      13.078  12.411  17.880  1.00 80.83           H
ATOM   1517  CB  LYS A 113      14.503  11.949  16.372  1.00 80.83           C
ATOM   1518 1HB  LYS A 113      14.531  11.751  15.301  1.00 80.83           H
ATOM   1519 2HB  LYS A 113      15.154  12.803  16.556  1.00 80.83           H
ATOM   1520  CG  LYS A 113      15.024  10.729  17.135  1.00 80.83           C
ATOM   1521 1HG  LYS A 113      14.939  10.904  18.208  1.00 80.83           H
ATOM   1522 2HG  LYS A 113      14.408   9.860  16.904  1.00 80.83           H
ATOM   1523  CD  LYS A 113      16.482  10.439  16.774  1.00 80.83           C
ATOM   1524 1HD  LYS A 113      16.562  10.236  15.706  1.00 80.83           H
ATOM   1525 2HD  LYS A 113      17.093  11.317  16.978  1.00 80.83           H
ATOM   1526  CE  LYS A 113      17.015   9.243  17.566  1.00 80.83           C
ATOM   1527 1HE  LYS A 113      16.936   9.443  18.635  1.00 80.83           H
ATOM   1528 2HE  LYS A 113      16.407   8.363  17.361  1.00 80.83           H
ATOM   1529  NZ  LYS A 113      18.426   8.973  17.209  1.00 80.83           N
ATOM   1530 1HZ  LYS A 113      18.767   8.187  17.752  1.00 80.83           H
ATOM   1531 2HZ  LYS A 113      18.489   8.755  16.221  1.00 80.83           H
ATOM   1532 3HZ  LYS A 113      18.989   9.793  17.411  1.00 80.83           H
ATOM   1533  HN  LYS A 113      12.252  10.833  15.555  1.00 80.83           H
ATOM   1534  N   PHE A 114      11.356  13.463  15.576  1.00 87.21           N
ATOM   1535  CA  PHE A 114      10.808  14.550  14.783  1.00 87.21           C
ATOM   1536  C   PHE A 114       9.663  15.245  15.523  1.00 87.21           C
ATOM   1537  O   PHE A 114       9.180  14.743  16.537  1.00 87.21           O
ATOM   1538  HA  PHE A 114      11.613  15.264  14.612  1.00 87.21           H
ATOM   1539  CB  PHE A 114      10.265  13.933  13.493  1.00 87.21           C
ATOM   1540 1HB  PHE A 114       9.411  13.300  13.736  1.00 87.21           H
ATOM   1541 2HB  PHE A 114       9.897  14.730  12.847  1.00 87.21           H
ATOM   1542  CG  PHE A 114      11.292  13.103  12.719  1.00 87.21           C
ATOM   1543  CD1 PHE A 114      12.239  13.724  11.966  1.00 87.21           C
ATOM   1544  HD1 PHE A 114      12.265  14.813  11.913  1.00 87.21           H
ATOM   1545  CD2 PHE A 114      11.258  11.745  12.785  1.00 87.21           C
ATOM   1546  HD2 PHE A 114      10.500  11.248  13.389  1.00 87.21           H
ATOM   1547  CE1 PHE A 114      13.192  12.955  11.248  1.00 87.21           C
ATOM   1548  HE1 PHE A 114      13.950  13.453  10.644  1.00 87.21           H
ATOM   1549  CE2 PHE A 114      12.212  10.976  12.068  1.00 87.21           C
ATOM   1550  HE2 PHE A 114      12.185   9.888  12.120  1.00 87.21           H
ATOM   1551  CZ  PHE A 114      13.158  11.597  11.314  1.00 87.21           C
ATOM   1552  HZ  PHE A 114      13.890  11.006  10.763  1.00 87.21           H
ATOM   1553  HN  PHE A 114      10.780  12.648  15.631  1.00 87.21           H
ATOM   1554  N   GLN A 115       9.262  16.389  14.987  1.00 80.37           N
ATOM   1555  CA  GLN A 115       8.197  17.167  15.595  1.00 80.37           C
ATOM   1556  C   GLN A 115       6.843  16.501  15.346  1.00 80.37           C
ATOM   1557  O   GLN A 115       6.727  15.623  14.492  1.00 80.37           O
ATOM   1558  HA  GLN A 115       8.416  17.173  16.663  1.00 80.37           H
ATOM   1559  CB  GLN A 115       8.204  18.606  15.075  1.00 80.37           C
ATOM   1560 1HB  GLN A 115       8.145  18.603  13.987  1.00 80.37           H
ATOM   1561 2HB  GLN A 115       7.323  19.133  15.441  1.00 80.37           H
ATOM   1562  CG  GLN A 115       9.468  19.344  15.521  1.00 80.37           C
ATOM   1563 1HG  GLN A 115       9.571  19.276  16.604  1.00 80.37           H
ATOM   1564 2HG  GLN A 115      10.346  18.865  15.087  1.00 80.37           H
ATOM   1565  CD  GLN A 115       9.422  20.814  15.099  1.00 80.37           C
ATOM   1566  OE1 GLN A 115       8.534  21.255  14.389  1.00 80.37           O
ATOM   1567  NE2 GLN A 115      10.426  21.545  15.575  1.00 80.37           N
ATOM   1568 1HE2 GLN A 115      11.123  21.121  16.153  1.00 80.37           H
ATOM   1569 2HE2 GLN A 115      10.484  22.519  15.355  1.00 80.37           H
ATOM   1570  HN  GLN A 115       9.652  16.783  14.155  1.00 80.37           H
ATOM   1571  N   THR A 116       5.852  16.943  16.106  1.00 86.75           N
ATOM   1572  CA  THR A 116       4.513  16.391  15.986  1.00 86.75           C
ATOM   1573  C   THR A 116       3.986  16.574  14.561  1.00 86.75           C
ATOM   1574  O   THR A 116       3.332  15.685  14.019  1.00 86.75           O
ATOM   1575  HA  THR A 116       4.566  15.319  16.173  1.00 86.75           H
ATOM   1576  CB  THR A 116       3.633  17.052  17.049  1.00 86.75           C
ATOM   1577  HB  THR A 116       3.391  18.078  16.771  1.00 86.75           H
ATOM   1578  OG1 THR A 116       4.374  16.901  18.257  1.00 86.75           O
ATOM   1579  HG1 THR A 116       4.023  17.525  18.954  1.00 86.75           H
ATOM   1580  CG2 THR A 116       2.340  16.275  17.305  1.00 86.75           C
ATOM   1581 1HG2 THR A 116       2.583  15.269  17.648  1.00 86.75           H
ATOM   1582 2HG2 THR A 116       1.764  16.214  16.381  1.00 86.75           H
ATOM   1583 3HG2 THR A 116       1.753  16.787  18.067  1.00 86.75           H
ATOM   1584  HN  THR A 116       5.953  17.663  16.792  1.00 86.75           H
ATOM   1585  N   PHE A 117       4.291  17.733  13.996  1.00 89.69           N
ATOM   1586  CA  PHE A 117       3.836  18.053  12.654  1.00 89.69           C
ATOM   1587  C   PHE A 117       4.273  16.979  11.656  1.00 89.69           C
ATOM   1588  O   PHE A 117       3.475  16.527  10.836  1.00 89.69           O
ATOM   1589  HA  PHE A 117       2.747  18.098  12.684  1.00 89.69           H
ATOM   1590  CB  PHE A 117       4.484  19.385  12.268  1.00 89.69           C
ATOM   1591 1HB  PHE A 117       4.178  20.147  12.984  1.00 89.69           H
ATOM   1592 2HB  PHE A 117       5.567  19.287  12.349  1.00 89.69           H
ATOM   1593  CG  PHE A 117       4.133  19.862  10.857  1.00 89.69           C
ATOM   1594  CD1 PHE A 117       5.055  19.775   9.861  1.00 89.69           C
ATOM   1595  HD1 PHE A 117       6.044  19.366  10.068  1.00 89.69           H
ATOM   1596  CD2 PHE A 117       2.899  20.372  10.599  1.00 89.69           C
ATOM   1597  HD2 PHE A 117       2.160  20.442  11.397  1.00 89.69           H
ATOM   1598  CE1 PHE A 117       4.730  20.218   8.552  1.00 89.69           C
ATOM   1599  HE1 PHE A 117       5.469  20.148   7.754  1.00 89.69           H
ATOM   1600  CE2 PHE A 117       2.574  20.815   9.289  1.00 89.69           C
ATOM   1601  HE2 PHE A 117       1.585  21.224   9.083  1.00 89.69           H
ATOM   1602  CZ  PHE A 117       3.496  20.728   8.294  1.00 89.69           C
ATOM   1603  HZ  PHE A 117       3.246  21.068   7.288  1.00 89.69           H
ATOM   1604  HN  PHE A 117       4.837  18.445  14.438  1.00 89.69           H
ATOM   1605  N   MET A 118       5.539  16.601  11.758  1.00 87.92           N
ATOM   1606  CA  MET A 118       6.093  15.594  10.870  1.00 87.92           C
ATOM   1607  C   MET A 118       5.408  14.242  11.079  1.00 87.92           C
ATOM   1608  O   MET A 118       5.243  13.472  10.134  1.00 87.92           O
ATOM   1609  HA  MET A 118       5.898  15.954   9.860  1.00 87.92           H
ATOM   1610  CB  MET A 118       7.594  15.452  11.131  1.00 87.92           C
ATOM   1611 1HB  MET A 118       7.771  15.347  12.202  1.00 87.92           H
ATOM   1612 2HB  MET A 118       7.965  14.544  10.656  1.00 87.92           H
ATOM   1613  CG  MET A 118       8.360  16.664  10.598  1.00 87.92           C
ATOM   1614 1HG  MET A 118       8.050  17.563  11.130  1.00 87.92           H
ATOM   1615 2HG  MET A 118       9.427  16.538  10.778  1.00 87.92           H
ATOM   1616  SD  MET A 118       8.057  16.856   8.849  1.00 87.92           S
ATOM   1617  CE  MET A 118       8.880  15.399   8.230  1.00 87.92           C
ATOM   1618 1HE  MET A 118       9.934  15.433   8.503  1.00 87.92           H
ATOM   1619 2HE  MET A 118       8.421  14.510   8.664  1.00 87.92           H
ATOM   1620 3HE  MET A 118       8.786  15.362   7.144  1.00 87.92           H
ATOM   1621  HN  MET A 118       6.180  16.970  12.431  1.00 87.92           H
ATOM   1622  N   CYS A 119       5.028  13.993  12.324  1.00 92.61           N
ATOM   1623  CA  CYS A 119       4.314  12.773  12.659  1.00 92.61           C
ATOM   1624  C   CYS A 119       3.000  12.755  11.876  1.00 92.61           C
ATOM   1625  O   CYS A 119       2.661  11.753  11.249  1.00 92.61           O
ATOM   1626  HA  CYS A 119       4.955  11.943  12.360  1.00 92.61           H
ATOM   1627  CB  CYS A 119       4.082  12.649  14.167  1.00 92.61           C
ATOM   1628 1HB  CYS A 119       5.038  12.560  14.684  1.00 92.61           H
ATOM   1629 2HB  CYS A 119       3.598  13.550  14.544  1.00 92.61           H
ATOM   1630  SG  CYS A 119       3.042  11.186  14.522  1.00 92.61           S
ATOM   1631  HN  CYS A 119       5.200  14.607  13.094  1.00 92.61           H
ATOM   1632  N   LYS A 120       2.295  13.875  11.939  1.00 90.76           N
ATOM   1633  CA  LYS A 120       1.015  13.993  11.261  1.00 90.76           C
ATOM   1634  C   LYS A 120       1.215  13.770   9.761  1.00 90.76           C
ATOM   1635  O   LYS A 120       0.491  12.991   9.143  1.00 90.76           O
ATOM   1636  HA  LYS A 120       0.369  13.203  11.644  1.00 90.76           H
ATOM   1637  CB  LYS A 120       0.350  15.328  11.602  1.00 90.76           C
ATOM   1638 1HB  LYS A 120       1.039  16.146  11.393  1.00 90.76           H
ATOM   1639 2HB  LYS A 120      -0.523  15.476  10.965  1.00 90.76           H
ATOM   1640  CG  LYS A 120      -0.072  15.371  13.072  1.00 90.76           C
ATOM   1641 1HG  LYS A 120      -0.575  14.441  13.337  1.00 90.76           H
ATOM   1642 2HG  LYS A 120       0.812  15.447  13.705  1.00 90.76           H
ATOM   1643  CD  LYS A 120      -1.002  16.555  13.341  1.00 90.76           C
ATOM   1644 1HD  LYS A 120      -0.476  17.489  13.140  1.00 90.76           H
ATOM   1645 2HD  LYS A 120      -1.853  16.516  12.661  1.00 90.76           H
ATOM   1646  CE  LYS A 120      -1.498  16.545  14.788  1.00 90.76           C
ATOM   1647 1HE  LYS A 120      -1.527  15.521  15.162  1.00 90.76           H
ATOM   1648 2HE  LYS A 120      -0.802  17.095  15.422  1.00 90.76           H
ATOM   1649  NZ  LYS A 120      -2.845  17.151  14.879  1.00 90.76           N
ATOM   1650 1HZ  LYS A 120      -3.157  17.138  15.844  1.00 90.76           H
ATOM   1651 2HZ  LYS A 120      -2.808  18.109  14.548  1.00 90.76           H
ATOM   1652 3HZ  LYS A 120      -3.493  16.621  14.307  1.00 90.76           H
ATOM   1653  HN  LYS A 120       2.585  14.690  12.440  1.00 90.76           H
ATOM   1654  N   VAL A 121       2.202  14.469   9.218  1.00 92.86           N
ATOM   1655  CA  VAL A 121       2.430  14.451   7.783  1.00 92.86           C
ATOM   1656  C   VAL A 121       2.761  13.024   7.342  1.00 92.86           C
ATOM   1657  O   VAL A 121       2.180  12.516   6.385  1.00 92.86           O
ATOM   1658  HA  VAL A 121       1.504  14.762   7.299  1.00 92.86           H
ATOM   1659  CB  VAL A 121       3.520  15.459   7.414  1.00 92.86           C
ATOM   1660  HB  VAL A 121       4.389  15.258   8.040  1.00 92.86           H
ATOM   1661  CG1 VAL A 121       3.946  15.296   5.953  1.00 92.86           C
ATOM   1662 1HG1 VAL A 121       4.334  14.289   5.798  1.00 92.86           H
ATOM   1663 2HG1 VAL A 121       3.085  15.458   5.304  1.00 92.86           H
ATOM   1664 3HG1 VAL A 121       4.721  16.025   5.717  1.00 92.86           H
ATOM   1665  CG2 VAL A 121       3.060  16.891   7.694  1.00 92.86           C
ATOM   1666 1HG2 VAL A 121       2.169  17.109   7.105  1.00 92.86           H
ATOM   1667 2HG2 VAL A 121       2.829  16.998   8.754  1.00 92.86           H
ATOM   1668 3HG2 VAL A 121       3.853  17.588   7.423  1.00 92.86           H
ATOM   1669  HN  VAL A 121       2.836  15.039   9.740  1.00 92.86           H
ATOM   1670  N   VAL A 122       3.695  12.418   8.061  1.00 91.97           N
ATOM   1671  CA  VAL A 122       4.243  11.137   7.649  1.00 91.97           C
ATOM   1672  C   VAL A 122       3.139  10.078   7.690  1.00 91.97           C
ATOM   1673  O   VAL A 122       3.000   9.285   6.761  1.00 91.97           O
ATOM   1674  HA  VAL A 122       4.589  11.243   6.621  1.00 91.97           H
ATOM   1675  CB  VAL A 122       5.448  10.779   8.521  1.00 91.97           C
ATOM   1676  HB  VAL A 122       5.143  10.861   9.564  1.00 91.97           H
ATOM   1677  CG1 VAL A 122       5.893   9.336   8.274  1.00 91.97           C
ATOM   1678 1HG1 VAL A 122       5.074   8.657   8.513  1.00 91.97           H
ATOM   1679 2HG1 VAL A 122       6.171   9.215   7.227  1.00 91.97           H
ATOM   1680 3HG1 VAL A 122       6.751   9.107   8.906  1.00 91.97           H
ATOM   1681  CG2 VAL A 122       6.602  11.756   8.289  1.00 91.97           C
ATOM   1682 1HG2 VAL A 122       6.905  11.720   7.243  1.00 91.97           H
ATOM   1683 2HG2 VAL A 122       6.278  12.766   8.539  1.00 91.97           H
ATOM   1684 3HG2 VAL A 122       7.445  11.478   8.922  1.00 91.97           H
ATOM   1685  HN  VAL A 122       4.076  12.788   8.908  1.00 91.97           H
ATOM   1686  N   ASN A 123       2.382  10.101   8.777  1.00 90.63           N
ATOM   1687  CA  ASN A 123       1.288   9.160   8.947  1.00 90.63           C
ATOM   1688  C   ASN A 123       0.250   9.386   7.846  1.00 90.63           C
ATOM   1689  O   ASN A 123      -0.253   8.431   7.256  1.00 90.63           O
ATOM   1690  HA  ASN A 123       1.748   8.173   8.890  1.00 90.63           H
ATOM   1691  CB  ASN A 123       0.596   9.357  10.297  1.00 90.63           C
ATOM   1692 1HB  ASN A 123       0.720  10.389  10.626  1.00 90.63           H
ATOM   1693 2HB  ASN A 123      -0.474   9.183  10.190  1.00 90.63           H
ATOM   1694  CG  ASN A 123       1.169   8.407  11.351  1.00 90.63           C
ATOM   1695  OD1 ASN A 123       1.822   7.422  11.047  1.00 90.63           O
ATOM   1696  ND2 ASN A 123       0.890   8.757  12.604  1.00 90.63           N
ATOM   1697 1HD2 ASN A 123       0.348   9.578  12.785  1.00 90.63           H
ATOM   1698 2HD2 ASN A 123       1.221   8.198  13.364  1.00 90.63           H
ATOM   1699  HN  ASN A 123       2.506  10.746   9.532  1.00 90.63           H
ATOM   1700  N   SER A 124      -0.040  10.656   7.604  1.00 91.94           N
ATOM   1701  CA  SER A 124      -1.067  11.018   6.641  1.00 91.94           C
ATOM   1702  C   SER A 124      -0.645  10.583   5.237  1.00 91.94           C
ATOM   1703  O   SER A 124      -1.444  10.017   4.492  1.00 91.94           O
ATOM   1704  HA  SER A 124      -1.961  10.479   6.956  1.00 91.94           H
ATOM   1705  CB  SER A 124      -1.343  12.523   6.670  1.00 91.94           C
ATOM   1706 1HB  SER A 124      -0.448  13.062   6.360  1.00 91.94           H
ATOM   1707 2HB  SER A 124      -2.125  12.762   5.950  1.00 91.94           H
ATOM   1708  OG  SER A 124      -1.739  12.968   7.965  1.00 91.94           O
ATOM   1709  HG  SER A 124      -1.035  13.564   8.352  1.00 91.94           H
ATOM   1710  HN  SER A 124       0.411  11.428   8.050  1.00 91.94           H
ATOM   1711  N   MET A 125       0.610  10.864   4.917  1.00 86.79           N
ATOM   1712  CA  MET A 125       1.149  10.504   3.617  1.00 86.79           C
ATOM   1713  C   MET A 125       1.063   8.994   3.386  1.00 86.79           C
ATOM   1714  O   MET A 125       0.620   8.548   2.329  1.00 86.79           O
ATOM   1715  HA  MET A 125       0.530  11.026   2.887  1.00 86.79           H
ATOM   1716  CB  MET A 125       2.610  10.951   3.528  1.00 86.79           C
ATOM   1717 1HB  MET A 125       3.126  10.707   4.457  1.00 86.79           H
ATOM   1718 2HB  MET A 125       3.114  10.405   2.731  1.00 86.79           H
ATOM   1719  CG  MET A 125       2.708  12.455   3.264  1.00 86.79           C
ATOM   1720 1HG  MET A 125       2.132  12.715   2.376  1.00 86.79           H
ATOM   1721 2HG  MET A 125       2.274  13.008   4.098  1.00 86.79           H
ATOM   1722  SD  MET A 125       4.415  12.927   3.043  1.00 86.79           S
ATOM   1723  CE  MET A 125       4.731  12.204   1.442  1.00 86.79           C
ATOM   1724 1HE  MET A 125       4.572  11.127   1.491  1.00 86.79           H
ATOM   1725 2HE  MET A 125       4.053  12.639   0.707  1.00 86.79           H
ATOM   1726 3HE  MET A 125       5.762  12.406   1.149  1.00 86.79           H
ATOM   1727  HN  MET A 125       1.252  11.328   5.527  1.00 86.79           H
ATOM   1728  N   TYR A 126       1.493   8.248   4.393  1.00 89.44           N
ATOM   1729  CA  TYR A 126       1.477   6.798   4.311  1.00 89.44           C
ATOM   1730  C   TYR A 126       0.070   6.282   4.000  1.00 89.44           C
ATOM   1731  O   TYR A 126      -0.109   5.454   3.107  1.00 89.44           O
ATOM   1732  HA  TYR A 126       2.151   6.499   3.508  1.00 89.44           H
ATOM   1733  CB  TYR A 126       1.899   6.292   5.691  1.00 89.44           C
ATOM   1734 1HB  TYR A 126       2.937   6.573   5.869  1.00 89.44           H
ATOM   1735 2HB  TYR A 126       1.299   6.794   6.450  1.00 89.44           H
ATOM   1736  CG  TYR A 126       1.758   4.779   5.870  1.00 89.44           C
ATOM   1737  CD1 TYR A 126       0.623   4.256   6.456  1.00 89.44           C
ATOM   1738  HD1 TYR A 126      -0.173   4.921   6.791  1.00 89.44           H
ATOM   1739  CD2 TYR A 126       2.765   3.937   5.444  1.00 89.44           C
ATOM   1740  HD2 TYR A 126       3.662   4.350   4.982  1.00 89.44           H
ATOM   1741  CE1 TYR A 126       0.490   2.832   6.623  1.00 89.44           C
ATOM   1742  HE1 TYR A 126      -0.401   2.406   7.085  1.00 89.44           H
ATOM   1743  CE2 TYR A 126       2.632   2.513   5.612  1.00 89.44           C
ATOM   1744  HE2 TYR A 126       3.421   1.837   5.281  1.00 89.44           H
ATOM   1745  CZ  TYR A 126       1.501   2.031   6.193  1.00 89.44           C
ATOM   1746  OH  TYR A 126       1.376   0.686   6.352  1.00 89.44           O
ATOM   1747  HH  TYR A 126       0.531   0.477   6.843  1.00 89.44           H
ATOM   1748  HN  TYR A 126       1.847   8.619   5.252  1.00 89.44           H
ATOM   1749  N   LYS A 127      -0.893   6.793   4.753  1.00 87.15           N
ATOM   1750  CA  LYS A 127      -2.252   6.285   4.677  1.00 87.15           C
ATOM   1751  C   LYS A 127      -2.848   6.636   3.312  1.00 87.15           C
ATOM   1752  O   LYS A 127      -3.477   5.796   2.671  1.00 87.15           O
ATOM   1753  HA  LYS A 127      -2.200   5.199   4.762  1.00 87.15           H
ATOM   1754  CB  LYS A 127      -3.081   6.792   5.859  1.00 87.15           C
ATOM   1755 1HB  LYS A 127      -2.540   6.618   6.789  1.00 87.15           H
ATOM   1756 2HB  LYS A 127      -3.225   7.869   5.771  1.00 87.15           H
ATOM   1757  CG  LYS A 127      -4.440   6.093   5.915  1.00 87.15           C
ATOM   1758 1HG  LYS A 127      -5.081   6.594   6.641  1.00 87.15           H
ATOM   1759 2HG  LYS A 127      -4.934   6.171   4.946  1.00 87.15           H
ATOM   1760  CD  LYS A 127      -4.284   4.619   6.297  1.00 87.15           C
ATOM   1761 1HD  LYS A 127      -3.832   4.072   5.470  1.00 87.15           H
ATOM   1762 2HD  LYS A 127      -3.607   4.530   7.146  1.00 87.15           H
ATOM   1763  CE  LYS A 127      -5.637   3.997   6.648  1.00 87.15           C
ATOM   1764 1HE  LYS A 127      -6.434   4.528   6.128  1.00 87.15           H
ATOM   1765 2HE  LYS A 127      -5.668   2.963   6.307  1.00 87.15           H
ATOM   1766  NZ  LYS A 127      -5.869   4.051   8.109  1.00 87.15           N
ATOM   1767 1HZ  LYS A 127      -6.724   3.556   8.334  1.00 87.15           H
ATOM   1768 2HZ  LYS A 127      -5.089   3.616   8.590  1.00 87.15           H
ATOM   1769 3HZ  LYS A 127      -5.951   5.018   8.403  1.00 87.15           H
ATOM   1770  HN  LYS A 127      -0.757   7.539   5.405  1.00 87.15           H
ATOM   1771  N   MET A 128      -2.627   7.879   2.908  1.00 87.90           N
ATOM   1772  CA  MET A 128      -3.187   8.370   1.660  1.00 87.90           C
ATOM   1773  C   MET A 128      -2.662   7.565   0.470  1.00 87.90           C
ATOM   1774  O   MET A 128      -3.429   7.183  -0.412  1.00 87.90           O
ATOM   1775  HA  MET A 128      -4.265   8.238   1.750  1.00 87.90           H
ATOM   1776  CB  MET A 128      -2.819   9.844   1.482  1.00 87.90           C
ATOM   1777 1HB  MET A 128      -3.177  10.418   2.337  1.00 87.90           H
ATOM   1778 2HB  MET A 128      -1.735   9.952   1.457  1.00 87.90           H
ATOM   1779  CG  MET A 128      -3.423  10.408   0.194  1.00 87.90           C
ATOM   1780 1HG  MET A 128      -3.077   9.830  -0.663  1.00 87.90           H
ATOM   1781 2HG  MET A 128      -4.509  10.317   0.222  1.00 87.90           H
ATOM   1782  SD  MET A 128      -2.960  12.121   0.001  1.00 87.90           S
ATOM   1783  CE  MET A 128      -3.734  12.476  -1.568  1.00 87.90           C
ATOM   1784 1HE  MET A 128      -3.324  11.818  -2.333  1.00 87.90           H
ATOM   1785 2HE  MET A 128      -4.809  12.315  -1.487  1.00 87.90           H
ATOM   1786 3HE  MET A 128      -3.542  13.514  -1.841  1.00 87.90           H
ATOM   1787  HN  MET A 128      -2.079   8.543   3.416  1.00 87.90           H
ATOM   1788  N   ASN A 129      -1.358   7.331   0.483  1.00 86.08           N
ATOM   1789  CA  ASN A 129      -0.702   6.686  -0.642  1.00 86.08           C
ATOM   1790  C   ASN A 129      -1.028   5.191  -0.628  1.00 86.08           C
ATOM   1791  O   ASN A 129      -1.105   4.560  -1.681  1.00 86.08           O
ATOM   1792  HA  ASN A 129      -1.090   7.190  -1.527  1.00 86.08           H
ATOM   1793  CB  ASN A 129       0.818   6.839  -0.554  1.00 86.08           C
ATOM   1794 1HB  ASN A 129       1.165   6.507   0.425  1.00 86.08           H
ATOM   1795 2HB  ASN A 129       1.295   6.197  -1.295  1.00 86.08           H
ATOM   1796  CG  ASN A 129       1.237   8.292  -0.784  1.00 86.08           C
ATOM   1797  OD1 ASN A 129       0.822   8.943  -1.729  1.00 86.08           O
ATOM   1798  ND2 ASN A 129       2.081   8.763   0.130  1.00 86.08           N
ATOM   1799 1HD2 ASN A 129       2.383   8.176   0.881  1.00 86.08           H
ATOM   1800 2HD2 ASN A 129       2.413   9.704   0.066  1.00 86.08           H
ATOM   1801  HN  ASN A 129      -0.754   7.573   1.242  1.00 86.08           H
ATOM   1802  N   PHE A 130      -1.212   4.669   0.576  1.00 89.26           N
ATOM   1803  CA  PHE A 130      -1.613   3.282   0.736  1.00 89.26           C
ATOM   1804  C   PHE A 130      -2.879   2.980  -0.069  1.00 89.26           C
ATOM   1805  O   PHE A 130      -2.904   2.042  -0.864  1.00 89.26           O
ATOM   1806  HA  PHE A 130      -0.794   2.664   0.368  1.00 89.26           H
ATOM   1807  CB  PHE A 130      -1.906   3.070   2.223  1.00 89.26           C
ATOM   1808 1HB  PHE A 130      -0.980   3.190   2.786  1.00 89.26           H
ATOM   1809 2HB  PHE A 130      -2.589   3.848   2.563  1.00 89.26           H
ATOM   1810  CG  PHE A 130      -2.510   1.703   2.549  1.00 89.26           C
ATOM   1811  CD1 PHE A 130      -3.853   1.577   2.726  1.00 89.26           C
ATOM   1812  HD1 PHE A 130      -4.498   2.451   2.634  1.00 89.26           H
ATOM   1813  CD2 PHE A 130      -1.705   0.613   2.663  1.00 89.26           C
ATOM   1814  HD2 PHE A 130      -0.628   0.713   2.522  1.00 89.26           H
ATOM   1815  CE1 PHE A 130      -4.414   0.308   3.029  1.00 89.26           C
ATOM   1816  HE1 PHE A 130      -5.490   0.208   3.171  1.00 89.26           H
ATOM   1817  CE2 PHE A 130      -2.265  -0.656   2.967  1.00 89.26           C
ATOM   1818  HE2 PHE A 130      -1.620  -1.530   3.058  1.00 89.26           H
ATOM   1819  CZ  PHE A 130      -3.608  -0.781   3.143  1.00 89.26           C
ATOM   1820  HZ  PHE A 130      -4.039  -1.756   3.376  1.00 89.26           H
ATOM   1821  HN  PHE A 130      -1.092   5.176   1.429  1.00 89.26           H
ATOM   1822  N   TYR A 131      -3.898   3.793   0.165  1.00 93.09           N
ATOM   1823  CA  TYR A 131      -5.169   3.614  -0.516  1.00 93.09           C
ATOM   1824  C   TYR A 131      -5.037   3.911  -2.011  1.00 93.09           C
ATOM   1825  O   TYR A 131      -5.597   3.197  -2.841  1.00 93.09           O
ATOM   1826  HA  TYR A 131      -5.478   2.577  -0.385  1.00 93.09           H
ATOM   1827  CB  TYR A 131      -6.129   4.628   0.111  1.00 93.09           C
ATOM   1828 1HB  TYR A 131      -5.609   5.577   0.235  1.00 93.09           H
ATOM   1829 2HB  TYR A 131      -6.955   4.805  -0.579  1.00 93.09           H
ATOM   1830  CG  TYR A 131      -6.697   4.193   1.463  1.00 93.09           C
ATOM   1831  CD1 TYR A 131      -7.380   2.999   1.574  1.00 93.09           C
ATOM   1832  HD1 TYR A 131      -7.515   2.366   0.697  1.00 93.09           H
ATOM   1833  CD2 TYR A 131      -6.526   4.996   2.573  1.00 93.09           C
ATOM   1834  HD2 TYR A 131      -5.987   5.939   2.486  1.00 93.09           H
ATOM   1835  CE1 TYR A 131      -7.915   2.591   2.847  1.00 93.09           C
ATOM   1836  HE1 TYR A 131      -8.456   1.650   2.948  1.00 93.09           H
ATOM   1837  CE2 TYR A 131      -7.061   4.587   3.846  1.00 93.09           C
ATOM   1838  HE2 TYR A 131      -6.933   5.211   4.731  1.00 93.09           H
ATOM   1839  CZ  TYR A 131      -7.728   3.405   3.920  1.00 93.09           C
ATOM   1840  OH  TYR A 131      -8.233   3.019   5.123  1.00 93.09           O
ATOM   1841  HH  TYR A 131      -8.433   3.822   5.683  1.00 93.09           H
ATOM   1842  HN  TYR A 131      -3.866   4.560   0.805  1.00 93.09           H
ATOM   1843  N   SER A 132      -4.294   4.967  -2.308  1.00 92.39           N
ATOM   1844  CA  SER A 132      -4.153   5.420  -3.682  1.00 92.39           C
ATOM   1845  C   SER A 132      -3.565   4.301  -4.544  1.00 92.39           C
ATOM   1846  O   SER A 132      -4.053   4.038  -5.642  1.00 92.39           O
ATOM   1847  HA  SER A 132      -5.163   5.665  -4.010  1.00 92.39           H
ATOM   1848  CB  SER A 132      -3.273   6.669  -3.762  1.00 92.39           C
ATOM   1849 1HB  SER A 132      -2.282   6.441  -3.369  1.00 92.39           H
ATOM   1850 2HB  SER A 132      -3.143   6.955  -4.806  1.00 92.39           H
ATOM   1851  OG  SER A 132      -3.830   7.762  -3.037  1.00 92.39           O
ATOM   1852  HG  SER A 132      -3.427   7.808  -2.123  1.00 92.39           H
ATOM   1853  HN  SER A 132      -3.794   5.508  -1.631  1.00 92.39           H
ATOM   1854  N   CYS A 133      -2.526   3.672  -4.014  1.00 92.07           N
ATOM   1855  CA  CYS A 133      -1.825   2.634  -4.750  1.00 92.07           C
ATOM   1856  C   CYS A 133      -2.817   1.513  -5.064  1.00 92.07           C
ATOM   1857  O   CYS A 133      -2.941   1.093  -6.214  1.00 92.07           O
ATOM   1858  HA  CYS A 133      -1.457   3.094  -5.667  1.00 92.07           H
ATOM   1859  CB  CYS A 133      -0.607   2.118  -3.979  1.00 92.07           C
ATOM   1860 1HB  CYS A 133      -0.897   1.851  -2.963  1.00 92.07           H
ATOM   1861 2HB  CYS A 133      -0.225   1.213  -4.451  1.00 92.07           H
ATOM   1862  SG  CYS A 133       0.697   3.401  -3.940  1.00 92.07           S
ATOM   1863  HG  CYS A 133       0.188   4.086  -2.920  1.00 92.07           H
ATOM   1864  HN  CYS A 133      -2.165   3.861  -3.101  1.00 92.07           H
ATOM   1865  N   VAL A 134      -3.500   1.061  -4.023  1.00 90.17           N
ATOM   1866  CA  VAL A 134      -4.329  -0.128  -4.130  1.00 90.17           C
ATOM   1867  C   VAL A 134      -5.503   0.157  -5.069  1.00 90.17           C
ATOM   1868  O   VAL A 134      -5.890  -0.699  -5.862  1.00 90.17           O
ATOM   1869  HA  VAL A 134      -3.716  -0.918  -4.564  1.00 90.17           H
ATOM   1870  CB  VAL A 134      -4.773  -0.583  -2.738  1.00 90.17           C
ATOM   1871  HB  VAL A 134      -5.321   0.238  -2.276  1.00 90.17           H
ATOM   1872  CG1 VAL A 134      -5.716  -1.785  -2.830  1.00 90.17           C
ATOM   1873 1HG1 VAL A 134      -6.599  -1.510  -3.406  1.00 90.17           H
ATOM   1874 2HG1 VAL A 134      -5.204  -2.612  -3.321  1.00 90.17           H
ATOM   1875 3HG1 VAL A 134      -6.016  -2.088  -1.827  1.00 90.17           H
ATOM   1876  CG2 VAL A 134      -3.565  -0.900  -1.854  1.00 90.17           C
ATOM   1877 1HG2 VAL A 134      -2.979  -1.696  -2.311  1.00 90.17           H
ATOM   1878 2HG2 VAL A 134      -2.948  -0.008  -1.749  1.00 90.17           H
ATOM   1879 3HG2 VAL A 134      -3.910  -1.221  -0.871  1.00 90.17           H
ATOM   1880  HN  VAL A 134      -3.493   1.491  -3.120  1.00 90.17           H
ATOM   1881  N   LEU A 135      -6.036   1.364  -4.947  1.00 93.76           N
ATOM   1882  CA  LEU A 135      -7.176   1.762  -5.755  1.00 93.76           C
ATOM   1883  C   LEU A 135      -6.743   1.883  -7.217  1.00 93.76           C
ATOM   1884  O   LEU A 135      -7.518   1.587  -8.125  1.00 93.76           O
ATOM   1885  HA  LEU A 135      -7.922   0.971  -5.681  1.00 93.76           H
ATOM   1886  CB  LEU A 135      -7.811   3.037  -5.195  1.00 93.76           C
ATOM   1887 1HB  LEU A 135      -7.030   3.789  -5.082  1.00 93.76           H
ATOM   1888 2HB  LEU A 135      -8.519   3.420  -5.930  1.00 93.76           H
ATOM   1889  CG  LEU A 135      -8.537   2.892  -3.856  1.00 93.76           C
ATOM   1890  HG  LEU A 135      -7.841   2.464  -3.134  1.00 93.76           H
ATOM   1891  CD1 LEU A 135      -8.966   4.257  -3.314  1.00 93.76           C
ATOM   1892 1HD1 LEU A 135      -8.087   4.883  -3.169  1.00 93.76           H
ATOM   1893 2HD1 LEU A 135      -9.639   4.735  -4.027  1.00 93.76           H
ATOM   1894 3HD1 LEU A 135      -9.480   4.125  -2.362  1.00 93.76           H
ATOM   1895  CD2 LEU A 135      -9.716   1.925  -3.974  1.00 93.76           C
ATOM   1896 1HD2 LEU A 135     -10.422   2.301  -4.715  1.00 93.76           H
ATOM   1897 2HD2 LEU A 135      -9.353   0.945  -4.282  1.00 93.76           H
ATOM   1898 3HD2 LEU A 135     -10.215   1.840  -3.008  1.00 93.76           H
ATOM   1899  HN  LEU A 135      -5.704   2.061  -4.313  1.00 93.76           H
ATOM   1900  N   LEU A 136      -5.505   2.318  -7.400  1.00 93.92           N
ATOM   1901  CA  LEU A 136      -4.955   2.474  -8.736  1.00 93.92           C
ATOM   1902  C   LEU A 136      -4.757   1.093  -9.365  1.00 93.92           C
ATOM   1903  O   LEU A 136      -5.070   0.890 -10.537  1.00 93.92           O
ATOM   1904  HA  LEU A 136      -5.689   3.021  -9.329  1.00 93.92           H
ATOM   1905  CB  LEU A 136      -3.682   3.321  -8.697  1.00 93.92           C
ATOM   1906 1HB  LEU A 136      -3.064   2.974  -7.869  1.00 93.92           H
ATOM   1907 2HB  LEU A 136      -3.120   3.138  -9.613  1.00 93.92           H
ATOM   1908  CG  LEU A 136      -3.885   4.830  -8.548  1.00 93.92           C
ATOM   1909  HG  LEU A 136      -4.583   5.002  -7.729  1.00 93.92           H
ATOM   1910  CD1 LEU A 136      -2.573   5.525  -8.178  1.00 93.92           C
ATOM   1911 1HD1 LEU A 136      -2.205   5.127  -7.232  1.00 93.92           H
ATOM   1912 2HD1 LEU A 136      -1.834   5.347  -8.959  1.00 93.92           H
ATOM   1913 3HD1 LEU A 136      -2.746   6.597  -8.079  1.00 93.92           H
ATOM   1914  CD2 LEU A 136      -4.513   5.426  -9.810  1.00 93.92           C
ATOM   1915 1HD2 LEU A 136      -3.859   5.243 -10.662  1.00 93.92           H
ATOM   1916 2HD2 LEU A 136      -5.482   4.959  -9.988  1.00 93.92           H
ATOM   1917 3HD2 LEU A 136      -4.646   6.499  -9.677  1.00 93.92           H
ATOM   1918  HN  LEU A 136      -4.882   2.562  -6.656  1.00 93.92           H
ATOM   1919  N   ILE A 137      -4.237   0.180  -8.558  1.00 91.26           N
ATOM   1920  CA  ILE A 137      -4.012  -1.181  -9.014  1.00 91.26           C
ATOM   1921  C   ILE A 137      -5.342  -1.789  -9.465  1.00 91.26           C
ATOM   1922  O   ILE A 137      -5.401  -2.476 -10.484  1.00 91.26           O
ATOM   1923  HA  ILE A 137      -3.346  -1.132  -9.875  1.00 91.26           H
ATOM   1924  CB  ILE A 137      -3.298  -1.997  -7.935  1.00 91.26           C
ATOM   1925  HB  ILE A 137      -3.792  -1.809  -6.981  1.00 91.26           H
ATOM   1926  CG1 ILE A 137      -1.842  -1.553  -7.785  1.00 91.26           C
ATOM   1927 1HG1 ILE A 137      -1.267  -1.882  -8.650  1.00 91.26           H
ATOM   1928 2HG1 ILE A 137      -1.791  -0.464  -7.764  1.00 91.26           H
ATOM   1929  CG2 ILE A 137      -3.414  -3.497  -8.215  1.00 91.26           C
ATOM   1930 1HG2 ILE A 137      -4.465  -3.784  -8.231  1.00 91.26           H
ATOM   1931 2HG2 ILE A 137      -2.961  -3.722  -9.180  1.00 91.26           H
ATOM   1932 3HG2 ILE A 137      -2.898  -4.054  -7.432  1.00 91.26           H
ATOM   1933  CD1 ILE A 137      -1.223  -2.123  -6.507  1.00 91.26           C
ATOM   1934 1HD1 ILE A 137      -1.786  -1.771  -5.643  1.00 91.26           H
ATOM   1935 2HD1 ILE A 137      -1.254  -3.212  -6.543  1.00 91.26           H
ATOM   1936 3HD1 ILE A 137      -0.188  -1.791  -6.425  1.00 91.26           H
ATOM   1937  HN  ILE A 137      -3.971   0.357  -7.610  1.00 91.26           H
ATOM   1938  N   MET A 138      -6.377  -1.514  -8.685  1.00 90.97           N
ATOM   1939  CA  MET A 138      -7.710  -1.990  -9.013  1.00 90.97           C
ATOM   1940  C   MET A 138      -8.175  -1.433 -10.360  1.00 90.97           C
ATOM   1941  O   MET A 138      -8.718  -2.165 -11.185  1.00 90.97           O
ATOM   1942  HA  MET A 138      -7.627  -3.076  -9.071  1.00 90.97           H
ATOM   1943  CB  MET A 138      -8.689  -1.563  -7.918  1.00 90.97           C
ATOM   1944 1HB  MET A 138      -8.340  -1.926  -6.951  1.00 90.97           H
ATOM   1945 2HB  MET A 138      -8.721  -0.475  -7.857  1.00 90.97           H
ATOM   1946  CG  MET A 138     -10.093  -2.105  -8.196  1.00 90.97           C
ATOM   1947 1HG  MET A 138     -10.426  -1.785  -9.183  1.00 90.97           H
ATOM   1948 2HG  MET A 138     -10.076  -3.195  -8.203  1.00 90.97           H
ATOM   1949  SD  MET A 138     -11.230  -1.522  -6.950  1.00 90.97           S
ATOM   1950  CE  MET A 138     -11.347   0.197  -7.417  1.00 90.97           C
ATOM   1951 1HE  MET A 138     -10.360   0.655  -7.365  1.00 90.97           H
ATOM   1952 2HE  MET A 138     -11.729   0.271  -8.435  1.00 90.97           H
ATOM   1953 3HE  MET A 138     -12.024   0.713  -6.736  1.00 90.97           H
ATOM   1954  HN  MET A 138      -6.316  -0.977  -7.843  1.00 90.97           H
ATOM   1955  N   CYS A 139      -7.945  -0.140 -10.540  1.00 93.78           N
ATOM   1956  CA  CYS A 139      -8.393   0.539 -11.745  1.00 93.78           C
ATOM   1957  C   CYS A 139      -7.628  -0.042 -12.936  1.00 93.78           C
ATOM   1958  O   CYS A 139      -8.179  -0.174 -14.027  1.00 93.78           O
ATOM   1959  HA  CYS A 139      -9.461   0.341 -11.837  1.00 93.78           H
ATOM   1960  CB  CYS A 139      -8.217   2.055 -11.638  1.00 93.78           C
ATOM   1961 1HB  CYS A 139      -7.221   2.288 -11.262  1.00 93.78           H
ATOM   1962 2HB  CYS A 139      -8.299   2.509 -12.626  1.00 93.78           H
ATOM   1963  SG  CYS A 139      -9.486   2.755 -10.521  1.00 93.78           S
ATOM   1964  HG  CYS A 139      -8.915   2.350  -9.390  1.00 93.78           H
ATOM   1965  HN  CYS A 139      -7.464   0.440  -9.883  1.00 93.78           H
ATOM   1966  N   ILE A 140      -6.370  -0.374 -12.685  1.00 90.55           N
ATOM   1967  CA  ILE A 140      -5.529  -0.954 -13.719  1.00 90.55           C
ATOM   1968  C   ILE A 140      -6.146  -2.272 -14.192  1.00 90.55           C
ATOM   1969  O   ILE A 140      -6.148  -2.567 -15.386  1.00 90.55           O
ATOM   1970  HA  ILE A 140      -5.515  -0.259 -14.558  1.00 90.55           H
ATOM   1971  CB  ILE A 140      -4.089  -1.093 -13.222  1.00 90.55           C
ATOM   1972  HB  ILE A 140      -4.113  -1.519 -12.219  1.00 90.55           H
ATOM   1973  CG1 ILE A 140      -3.411   0.274 -13.117  1.00 90.55           C
ATOM   1974 1HG1 ILE A 140      -3.161   0.638 -14.113  1.00 90.55           H
ATOM   1975 2HG1 ILE A 140      -4.102   0.994 -12.679  1.00 90.55           H
ATOM   1976  CG2 ILE A 140      -3.296  -2.060 -14.104  1.00 90.55           C
ATOM   1977 1HG2 ILE A 140      -3.769  -3.042 -14.084  1.00 90.55           H
ATOM   1978 2HG2 ILE A 140      -3.278  -1.686 -15.128  1.00 90.55           H
ATOM   1979 3HG2 ILE A 140      -2.275  -2.140 -13.729  1.00 90.55           H
ATOM   1980  CD1 ILE A 140      -2.143   0.193 -12.264  1.00 90.55           C
ATOM   1981 1HD1 ILE A 140      -2.400  -0.148 -11.261  1.00 90.55           H
ATOM   1982 2HD1 ILE A 140      -1.444  -0.510 -12.718  1.00 90.55           H
ATOM   1983 3HD1 ILE A 140      -1.681   1.178 -12.206  1.00 90.55           H
ATOM   1984  HN  ILE A 140      -5.925  -0.253 -11.798  1.00 90.55           H
ATOM   1985  N   SER A 141      -6.656  -3.028 -13.231  1.00 89.24           N
ATOM   1986  CA  SER A 141      -7.235  -4.328 -13.529  1.00 89.24           C
ATOM   1987  C   SER A 141      -8.469  -4.160 -14.418  1.00 89.24           C
ATOM   1988  O   SER A 141      -8.672  -4.929 -15.356  1.00 89.24           O
ATOM   1989  HA  SER A 141      -6.455  -4.877 -14.057  1.00 89.24           H
ATOM   1990  CB  SER A 141      -7.603  -5.074 -12.245  1.00 89.24           C
ATOM   1991 1HB  SER A 141      -7.684  -6.140 -12.457  1.00 89.24           H
ATOM   1992 2HB  SER A 141      -6.804  -4.954 -11.514  1.00 89.24           H
ATOM   1993  OG  SER A 141      -8.829  -4.607 -11.689  1.00 89.24           O
ATOM   1994  HG  SER A 141      -8.673  -3.763 -11.176  1.00 89.24           H
ATOM   1995  HN  SER A 141      -6.678  -2.767 -12.266  1.00 89.24           H
ATOM   1996  N   VAL A 142      -9.260  -3.148 -14.092  1.00 90.73           N
ATOM   1997  CA  VAL A 142     -10.478  -2.881 -14.838  1.00 90.73           C
ATOM   1998  C   VAL A 142     -10.115  -2.415 -16.249  1.00 90.73           C
ATOM   1999  O   VAL A 142     -10.760  -2.805 -17.221  1.00 90.73           O
ATOM   2000  HA  VAL A 142     -11.033  -3.817 -14.909  1.00 90.73           H
ATOM   2001  CB  VAL A 142     -11.345  -1.873 -14.080  1.00 90.73           C
ATOM   2002  HB  VAL A 142     -10.762  -0.961 -13.949  1.00 90.73           H
ATOM   2003  CG1 VAL A 142     -12.600  -1.518 -14.881  1.00 90.73           C
ATOM   2004 1HG1 VAL A 142     -12.309  -1.081 -15.836  1.00 90.73           H
ATOM   2005 2HG1 VAL A 142     -13.186  -2.420 -15.057  1.00 90.73           H
ATOM   2006 3HG1 VAL A 142     -13.198  -0.800 -14.319  1.00 90.73           H
ATOM   2007  CG2 VAL A 142     -11.712  -2.400 -12.691  1.00 90.73           C
ATOM   2008 1HG2 VAL A 142     -12.267  -3.333 -12.792  1.00 90.73           H
ATOM   2009 2HG2 VAL A 142     -10.802  -2.579 -12.118  1.00 90.73           H
ATOM   2010 3HG2 VAL A 142     -12.328  -1.665 -12.174  1.00 90.73           H
ATOM   2011  HN  VAL A 142      -9.081  -2.520 -13.335  1.00 90.73           H
ATOM   2012  N   ASP A 143      -9.083  -1.587 -16.317  1.00 86.11           N
ATOM   2013  CA  ASP A 143      -8.651  -1.031 -17.588  1.00 86.11           C
ATOM   2014  C   ASP A 143      -8.213  -2.168 -18.514  1.00 86.11           C
ATOM   2015  O   ASP A 143      -8.550  -2.174 -19.697  1.00 86.11           O
ATOM   2016  HA  ASP A 143      -9.516  -0.490 -17.973  1.00 86.11           H
ATOM   2017  CB  ASP A 143      -7.461  -0.088 -17.402  1.00 86.11           C
ATOM   2018 1HB  ASP A 143      -7.737   0.723 -16.729  1.00 86.11           H
ATOM   2019 2HB  ASP A 143      -6.637  -0.625 -16.932  1.00 86.11           H
ATOM   2020  CG  ASP A 143      -7.003   0.488 -18.743  1.00 86.11           C
ATOM   2021  OD1 ASP A 143      -7.851   1.122 -19.408  1.00 86.11           O
ATOM   2022  OD2 ASP A 143      -5.815   0.282 -19.073  1.00 86.11           O
ATOM   2023  HN  ASP A 143      -8.546  -1.296 -15.525  1.00 86.11           H
ATOM   2024  N   ARG A 144      -7.469  -3.102 -17.941  1.00 75.01           N
ATOM   2025  CA  ARG A 144      -6.972  -4.235 -18.702  1.00 75.01           C
ATOM   2026  C   ARG A 144      -8.138  -5.082 -19.217  1.00 75.01           C
ATOM   2027  O   ARG A 144      -8.114  -5.551 -20.354  1.00 75.01           O
ATOM   2028  HA  ARG A 144      -6.414  -3.793 -19.528  1.00 75.01           H
ATOM   2029  CB  ARG A 144      -6.052  -5.111 -17.850  1.00 75.01           C
ATOM   2030 1HB  ARG A 144      -6.495  -5.258 -16.864  1.00 75.01           H
ATOM   2031 2HB  ARG A 144      -5.957  -6.097 -18.306  1.00 75.01           H
ATOM   2032  CG  ARG A 144      -4.669  -4.475 -17.704  1.00 75.01           C
ATOM   2033 1HG  ARG A 144      -4.291  -4.189 -18.686  1.00 75.01           H
ATOM   2034 2HG  ARG A 144      -4.745  -3.562 -17.114  1.00 75.01           H
ATOM   2035  CD  ARG A 144      -3.688  -5.440 -17.035  1.00 75.01           C
ATOM   2036 1HD  ARG A 144      -4.021  -5.665 -16.022  1.00 75.01           H
ATOM   2037 2HD  ARG A 144      -3.666  -6.384 -17.580  1.00 75.01           H
ATOM   2038  NE  ARG A 144      -2.334  -4.844 -17.002  1.00 75.01           N
ATOM   2039  HE  ARG A 144      -2.247  -3.868 -17.198  1.00 75.01           H
ATOM   2040  CZ  ARG A 144      -1.218  -5.531 -16.724  1.00 75.01           C
ATOM   2041  NH1 ARG A 144      -1.275  -6.842 -16.453  1.00 75.01           N
ATOM   2042 1HH1 ARG A 144      -2.156  -7.315 -16.457  1.00 75.01           H
ATOM   2043 2HH1 ARG A 144      -0.437  -7.348 -16.247  1.00 75.01           H
ATOM   2044  NH2 ARG A 144      -0.042  -4.887 -16.722  1.00 75.01           N
ATOM   2045 1HH2 ARG A 144       0.800  -5.385 -16.517  1.00 75.01           H
ATOM   2046 2HH2 ARG A 144      -0.008  -3.909 -16.925  1.00 75.01           H
ATOM   2047  HN  ARG A 144      -7.207  -3.094 -16.976  1.00 75.01           H
ATOM   2048  N   TYR A 145      -9.131  -5.251 -18.356  1.00 87.28           N
ATOM   2049  CA  TYR A 145     -10.328  -5.984 -18.728  1.00 87.28           C
ATOM   2050  C   TYR A 145     -10.987  -5.367 -19.964  1.00 87.28           C
ATOM   2051  O   TYR A 145     -11.283  -6.069 -20.930  1.00 87.28           O
ATOM   2052  HA  TYR A 145     -10.037  -7.010 -18.955  1.00 87.28           H
ATOM   2053  CB  TYR A 145     -11.284  -5.862 -17.540  1.00 87.28           C
ATOM   2054 1HB  TYR A 145     -10.930  -6.505 -16.734  1.00 87.28           H
ATOM   2055 2HB  TYR A 145     -11.255  -4.838 -17.167  1.00 87.28           H
ATOM   2056  CG  TYR A 145     -12.733  -6.229 -17.867  1.00 87.28           C
ATOM   2057  CD1 TYR A 145     -13.680  -5.236 -18.014  1.00 87.28           C
ATOM   2058  HD1 TYR A 145     -13.396  -4.191 -17.897  1.00 87.28           H
ATOM   2059  CD2 TYR A 145     -13.093  -7.553 -18.015  1.00 87.28           C
ATOM   2060  HD2 TYR A 145     -12.344  -8.338 -17.899  1.00 87.28           H
ATOM   2061  CE1 TYR A 145     -15.044  -5.582 -18.322  1.00 87.28           C
ATOM   2062  HE1 TYR A 145     -15.802  -4.808 -18.440  1.00 87.28           H
ATOM   2063  CE2 TYR A 145     -14.456  -7.899 -18.323  1.00 87.28           C
ATOM   2064  HE2 TYR A 145     -14.754  -8.941 -18.442  1.00 87.28           H
ATOM   2065  CZ  TYR A 145     -15.365  -6.896 -18.461  1.00 87.28           C
ATOM   2066  OH  TYR A 145     -16.652  -7.223 -18.752  1.00 87.28           O
ATOM   2067  HH  TYR A 145     -16.740  -8.214 -18.851  1.00 87.28           H
ATOM   2068  HN  TYR A 145      -9.125  -4.897 -17.420  1.00 87.28           H
ATOM   2069  N   ILE A 146     -11.198  -4.061 -19.892  1.00 83.98           N
ATOM   2070  CA  ILE A 146     -11.881  -3.354 -20.962  1.00 83.98           C
ATOM   2071  C   ILE A 146     -11.063  -3.471 -22.249  1.00 83.98           C
ATOM   2072  O   ILE A 146     -11.622  -3.649 -23.330  1.00 83.98           O
ATOM   2073  HA  ILE A 146     -12.842  -3.845 -21.117  1.00 83.98           H
ATOM   2074  CB  ILE A 146     -12.173  -1.910 -20.548  1.00 83.98           C
ATOM   2075  HB  ILE A 146     -11.244  -1.460 -20.198  1.00 83.98           H
ATOM   2076  CG1 ILE A 146     -13.165  -1.863 -19.384  1.00 83.98           C
ATOM   2077 1HG1 ILE A 146     -14.159  -2.138 -19.737  1.00 83.98           H
ATOM   2078 2HG1 ILE A 146     -12.881  -2.596 -18.629  1.00 83.98           H
ATOM   2079  CG2 ILE A 146     -12.653  -1.083 -21.743  1.00 83.98           C
ATOM   2080 1HG2 ILE A 146     -11.881  -1.077 -22.513  1.00 83.98           H
ATOM   2081 2HG2 ILE A 146     -13.565  -1.523 -22.147  1.00 83.98           H
ATOM   2082 3HG2 ILE A 146     -12.853  -0.062 -21.421  1.00 83.98           H
ATOM   2083  CD1 ILE A 146     -13.209  -0.468 -18.757  1.00 83.98           C
ATOM   2084 1HD1 ILE A 146     -12.219  -0.206 -18.384  1.00 83.98           H
ATOM   2085 2HD1 ILE A 146     -13.518   0.259 -19.509  1.00 83.98           H
ATOM   2086 3HD1 ILE A 146     -13.922  -0.462 -17.933  1.00 83.98           H
ATOM   2087  HN  ILE A 146     -10.912  -3.490 -19.123  1.00 83.98           H
ATOM   2088  N   ALA A 147      -9.752  -3.367 -22.091  1.00 82.73           N
ATOM   2089  CA  ALA A 147      -8.860  -3.332 -23.237  1.00 82.73           C
ATOM   2090  C   ALA A 147      -8.928  -4.671 -23.973  1.00 82.73           C
ATOM   2091  O   ALA A 147      -8.777  -4.722 -25.192  1.00 82.73           O
ATOM   2092  HA  ALA A 147      -9.208  -2.543 -23.904  1.00 82.73           H
ATOM   2093  CB  ALA A 147      -7.442  -2.994 -22.771  1.00 82.73           C
ATOM   2094 1HB  ALA A 147      -7.443  -2.020 -22.281  1.00 82.73           H
ATOM   2095 2HB  ALA A 147      -7.100  -3.754 -22.068  1.00 82.73           H
ATOM   2096 3HB  ALA A 147      -6.774  -2.967 -23.631  1.00 82.73           H
ATOM   2097  HN  ALA A 147      -9.299  -3.309 -21.201  1.00 82.73           H
ATOM   2098  N   ILE A 148      -9.155  -5.724 -23.200  1.00 79.00           N
ATOM   2099  CA  ILE A 148      -9.075  -7.074 -23.732  1.00 79.00           C
ATOM   2100  C   ILE A 148     -10.475  -7.540 -24.139  1.00 79.00           C
ATOM   2101  O   ILE A 148     -10.672  -8.023 -25.253  1.00 79.00           O
ATOM   2102  HA  ILE A 148      -8.451  -7.037 -24.624  1.00 79.00           H
ATOM   2103  CB  ILE A 148      -8.384  -8.003 -22.732  1.00 79.00           C
ATOM   2104  HB  ILE A 148      -8.866  -7.881 -21.762  1.00 79.00           H
ATOM   2105  CG1 ILE A 148      -6.912  -7.622 -22.557  1.00 79.00           C
ATOM   2106 1HG1 ILE A 148      -6.371  -7.810 -23.484  1.00 79.00           H
ATOM   2107 2HG1 ILE A 148      -6.831  -6.554 -22.352  1.00 79.00           H
ATOM   2108  CG2 ILE A 148      -8.552  -9.468 -23.139  1.00 79.00           C
ATOM   2109 1HG2 ILE A 148      -9.612  -9.717 -23.172  1.00 79.00           H
ATOM   2110 2HG2 ILE A 148      -8.112  -9.624 -24.124  1.00 79.00           H
ATOM   2111 3HG2 ILE A 148      -8.051 -10.107 -22.412  1.00 79.00           H
ATOM   2112  CD1 ILE A 148      -6.273  -8.416 -21.416  1.00 79.00           C
ATOM   2113 1HD1 ILE A 148      -6.801  -8.206 -20.486  1.00 79.00           H
ATOM   2114 2HD1 ILE A 148      -6.334  -9.482 -21.636  1.00 79.00           H
ATOM   2115 3HD1 ILE A 148      -5.227  -8.126 -21.313  1.00 79.00           H
ATOM   2116  HN  ILE A 148      -9.389  -5.665 -22.230  1.00 79.00           H
ATOM   2117  N   ALA A 149     -11.410  -7.379 -23.214  1.00 78.76           N
ATOM   2118  CA  ALA A 149     -12.734  -7.954 -23.380  1.00 78.76           C
ATOM   2119  C   ALA A 149     -13.556  -7.067 -24.317  1.00 78.76           C
ATOM   2120  O   ALA A 149     -14.418  -7.558 -25.045  1.00 78.76           O
ATOM   2121  HA  ALA A 149     -12.614  -8.937 -23.837  1.00 78.76           H
ATOM   2122  CB  ALA A 149     -13.393  -8.124 -22.010  1.00 78.76           C
ATOM   2123 1HB  ALA A 149     -12.784  -8.786 -21.394  1.00 78.76           H
ATOM   2124 2HB  ALA A 149     -13.477  -7.152 -21.524  1.00 78.76           H
ATOM   2125 3HB  ALA A 149     -14.386  -8.555 -22.135  1.00 78.76           H
ATOM   2126  HN  ALA A 149     -11.274  -6.869 -22.365  1.00 78.76           H
ATOM   2127  N   GLN A 150     -13.261  -5.776 -24.268  1.00 69.34           N
ATOM   2128  CA  GLN A 150     -14.030  -4.803 -25.025  1.00 69.34           C
ATOM   2129  C   GLN A 150     -13.111  -4.004 -25.950  1.00 69.34           C
ATOM   2130  O   GLN A 150     -13.272  -2.793 -26.095  1.00 69.34           O
ATOM   2131  HA  GLN A 150     -14.734  -5.388 -25.617  1.00 69.34           H
ATOM   2132  CB  GLN A 150     -14.811  -3.876 -24.091  1.00 69.34           C
ATOM   2133 1HB  GLN A 150     -14.116  -3.311 -23.470  1.00 69.34           H
ATOM   2134 2HB  GLN A 150     -15.373  -3.151 -24.680  1.00 69.34           H
ATOM   2135  CG  GLN A 150     -15.769  -4.671 -23.202  1.00 69.34           C
ATOM   2136 1HG  GLN A 150     -16.350  -5.361 -23.814  1.00 69.34           H
ATOM   2137 2HG  GLN A 150     -15.199  -5.275 -22.496  1.00 69.34           H
ATOM   2138  CD  GLN A 150     -16.711  -3.738 -22.440  1.00 69.34           C
ATOM   2139  OE1 GLN A 150     -16.648  -2.525 -22.548  1.00 69.34           O
ATOM   2140  NE2 GLN A 150     -17.587  -4.371 -21.664  1.00 69.34           N
ATOM   2141 1HE2 GLN A 150     -17.586  -5.370 -21.620  1.00 69.34           H
ATOM   2142 2HE2 GLN A 150     -18.247  -3.847 -21.124  1.00 69.34           H
ATOM   2143  HN  GLN A 150     -12.514  -5.394 -23.725  1.00 69.34           H
ATOM   2144  N   ALA A 151     -12.168  -4.713 -26.552  1.00 69.78           N
ATOM   2145  CA  ALA A 151     -11.097  -4.063 -27.288  1.00 69.78           C
ATOM   2146  C   ALA A 151     -11.700  -3.094 -28.308  1.00 69.78           C
ATOM   2147  O   ALA A 151     -11.229  -1.968 -28.453  1.00 69.78           O
ATOM   2148  HA  ALA A 151     -10.498  -3.498 -26.574  1.00 69.78           H
ATOM   2149  CB  ALA A 151     -10.211  -5.123 -27.945  1.00 69.78           C
ATOM   2150 1HB  ALA A 151      -9.784  -5.767 -27.176  1.00 69.78           H
ATOM   2151 2HB  ALA A 151     -10.810  -5.724 -28.630  1.00 69.78           H
ATOM   2152 3HB  ALA A 151      -9.408  -4.635 -28.497  1.00 69.78           H
ATOM   2153  HN  ALA A 151     -12.128  -5.712 -26.542  1.00 69.78           H
ATOM   2154  N   MET A 152     -12.734  -3.569 -28.987  1.00 60.02           N
ATOM   2155  CA  MET A 152     -13.346  -2.797 -30.055  1.00 60.02           C
ATOM   2156  C   MET A 152     -13.858  -1.452 -29.536  1.00 60.02           C
ATOM   2157  O   MET A 152     -13.542  -0.404 -30.098  1.00 60.02           O
ATOM   2158  HA  MET A 152     -12.556  -2.633 -30.789  1.00 60.02           H
ATOM   2159  CB  MET A 152     -14.509  -3.588 -30.657  1.00 60.02           C
ATOM   2160 1HB  MET A 152     -15.144  -3.971 -29.858  1.00 60.02           H
ATOM   2161 2HB  MET A 152     -15.125  -2.929 -31.267  1.00 60.02           H
ATOM   2162  CG  MET A 152     -13.997  -4.751 -31.510  1.00 60.02           C
ATOM   2163 1HG  MET A 152     -13.267  -5.333 -30.947  1.00 60.02           H
ATOM   2164 2HG  MET A 152     -14.820  -5.423 -31.755  1.00 60.02           H
ATOM   2165  SD  MET A 152     -13.254  -4.128 -33.008  1.00 60.02           S
ATOM   2166  CE  MET A 152     -14.707  -3.968 -34.032  1.00 60.02           C
ATOM   2167 1HE  MET A 152     -15.180  -4.944 -34.145  1.00 60.02           H
ATOM   2168 2HE  MET A 152     -15.407  -3.276 -33.564  1.00 60.02           H
ATOM   2169 3HE  MET A 152     -14.420  -3.588 -35.013  1.00 60.02           H
ATOM   2170  HN  MET A 152     -13.152  -4.461 -28.818  1.00 60.02           H
ATOM   2171  N   ARG A 153     -14.640  -1.525 -28.469  1.00 58.74           N
ATOM   2172  CA  ARG A 153     -15.238  -0.331 -27.896  1.00 58.74           C
ATOM   2173  C   ARG A 153     -14.154   0.582 -27.321  1.00 58.74           C
ATOM   2174  O   ARG A 153     -14.295   1.804 -27.335  1.00 58.74           O
ATOM   2175  HA  ARG A 153     -15.755   0.148 -28.728  1.00 58.74           H
ATOM   2176  CB  ARG A 153     -16.233  -0.690 -26.790  1.00 58.74           C
ATOM   2177 1HB  ARG A 153     -15.808  -1.464 -26.151  1.00 58.74           H
ATOM   2178 2HB  ARG A 153     -16.410   0.181 -26.159  1.00 58.74           H
ATOM   2179  CG  ARG A 153     -17.557  -1.177 -27.380  1.00 58.74           C
ATOM   2180 1HG  ARG A 153     -17.924  -0.452 -28.107  1.00 58.74           H
ATOM   2181 2HG  ARG A 153     -17.399  -2.113 -27.916  1.00 58.74           H
ATOM   2182  CD  ARG A 153     -18.604  -1.382 -26.283  1.00 58.74           C
ATOM   2183 1HD  ARG A 153     -18.289  -2.182 -25.614  1.00 58.74           H
ATOM   2184 2HD  ARG A 153     -18.693  -0.478 -25.680  1.00 58.74           H
ATOM   2185  NE  ARG A 153     -19.913  -1.715 -26.888  1.00 58.74           N
ATOM   2186  HE  ARG A 153     -19.979  -1.724 -27.886  1.00 58.74           H
ATOM   2187  CZ  ARG A 153     -21.014  -2.007 -26.183  1.00 58.74           C
ATOM   2188  NH1 ARG A 153     -20.983  -2.010 -24.844  1.00 58.74           N
ATOM   2189 1HH1 ARG A 153     -20.133  -1.795 -24.363  1.00 58.74           H
ATOM   2190 2HH1 ARG A 153     -21.809  -2.229 -24.325  1.00 58.74           H
ATOM   2191  NH2 ARG A 153     -22.148  -2.294 -26.838  1.00 58.74           N
ATOM   2192 1HH2 ARG A 153     -22.979  -2.514 -26.326  1.00 58.74           H
ATOM   2193 2HH2 ARG A 153     -22.163  -2.289 -27.837  1.00 58.74           H
ATOM   2194  HN  ARG A 153     -14.866  -2.378 -27.998  1.00 58.74           H
ATOM   2195  N   ALA A 154     -13.096  -0.046 -26.829  1.00 63.41           N
ATOM   2196  CA  ALA A 154     -12.041   0.686 -26.148  1.00 63.41           C
ATOM   2197  C   ALA A 154     -11.320   1.587 -27.154  1.00 63.41           C
ATOM   2198  O   ALA A 154     -10.857   2.670 -26.801  1.00 63.41           O
ATOM   2199  HA  ALA A 154     -12.508   1.309 -25.385  1.00 63.41           H
ATOM   2200  CB  ALA A 154     -11.092  -0.302 -25.466  1.00 63.41           C
ATOM   2201 1HB  ALA A 154     -11.648  -0.897 -24.741  1.00 63.41           H
ATOM   2202 2HB  ALA A 154     -10.653  -0.960 -26.216  1.00 63.41           H
ATOM   2203 3HB  ALA A 154     -10.301   0.247 -24.956  1.00 63.41           H
ATOM   2204  HN  ALA A 154     -12.954  -1.034 -26.889  1.00 63.41           H
ATOM   2205  N   HIS A 155     -11.249   1.105 -28.386  1.00 58.16           N
ATOM   2206  CA  HIS A 155     -10.473   1.783 -29.410  1.00 58.16           C
ATOM   2207  C   HIS A 155     -11.204   3.051 -29.853  1.00 58.16           C
ATOM   2208  O   HIS A 155     -10.577   4.084 -30.088  1.00 58.16           O
ATOM   2209  HA  HIS A 155      -9.524   2.062 -28.951  1.00 58.16           H
ATOM   2210  CB  HIS A 155     -10.167   0.838 -30.574  1.00 58.16           C
ATOM   2211 1HB  HIS A 155     -10.078  -0.179 -30.190  1.00 58.16           H
ATOM   2212 2HB  HIS A 155     -11.009   0.845 -31.266  1.00 58.16           H
ATOM   2213  CG  HIS A 155      -8.908   1.185 -31.333  1.00 58.16           C
ATOM   2214  ND1 HIS A 155      -8.839   2.238 -32.228  1.00 58.16           N
ATOM   2215  HD1 HIS A 155      -9.588   2.858 -32.461  1.00 58.16           H
ATOM   2216  CD2 HIS A 155      -7.671   0.609 -31.319  1.00 58.16           C
ATOM   2217  HD2 HIS A 155      -7.376  -0.251 -30.718  1.00 58.16           H
ATOM   2218  CE1 HIS A 155      -7.612   2.284 -32.726  1.00 58.16           C
ATOM   2219  HE1 HIS A 155      -7.244   3.002 -33.458  1.00 58.16           H
ATOM   2220  NE2 HIS A 155      -6.890   1.273 -32.161  1.00 58.16           N
ATOM   2221  HN  HIS A 155     -11.709   0.270 -28.688  1.00 58.16           H
ATOM   2222  N   THR A 156     -12.520   2.933 -29.955  1.00 65.53           N
ATOM   2223  CA  THR A 156     -13.326   4.002 -30.520  1.00 65.53           C
ATOM   2224  C   THR A 156     -13.329   5.216 -29.589  1.00 65.53           C
ATOM   2225  O   THR A 156     -13.375   6.356 -30.050  1.00 65.53           O
ATOM   2226  HA  THR A 156     -12.869   4.318 -31.457  1.00 65.53           H
ATOM   2227  CB  THR A 156     -14.724   3.444 -30.795  1.00 65.53           C
ATOM   2228  HB  THR A 156     -15.389   3.628 -29.952  1.00 65.53           H
ATOM   2229  OG1 THR A 156     -14.495   2.073 -31.110  1.00 65.53           O
ATOM   2230  HG1 THR A 156     -15.336   1.548 -30.979  1.00 65.53           H
ATOM   2231  CG2 THR A 156     -15.344   4.021 -32.070  1.00 65.53           C
ATOM   2232 1HG2 THR A 156     -14.711   3.778 -32.923  1.00 65.53           H
ATOM   2233 2HG2 THR A 156     -15.427   5.104 -31.975  1.00 65.53           H
ATOM   2234 3HG2 THR A 156     -16.335   3.592 -32.218  1.00 65.53           H
ATOM   2235  HN  THR A 156     -13.033   2.127 -29.660  1.00 65.53           H
ATOM   2236  N   TRP A 157     -13.278   4.931 -28.296  1.00 60.11           N
ATOM   2237  CA  TRP A 157     -13.524   5.955 -27.294  1.00 60.11           C
ATOM   2238  C   TRP A 157     -12.190   6.292 -26.626  1.00 60.11           C
ATOM   2239  O   TRP A 157     -12.147   6.590 -25.433  1.00 60.11           O
ATOM   2240  HA  TRP A 157     -13.918   6.833 -27.805  1.00 60.11           H
ATOM   2241  CB  TRP A 157     -14.594   5.501 -26.299  1.00 60.11           C
ATOM   2242 1HB  TRP A 157     -14.340   4.505 -25.937  1.00 60.11           H
ATOM   2243 2HB  TRP A 157     -14.578   6.168 -25.436  1.00 60.11           H
ATOM   2244  CG  TRP A 157     -16.010   5.472 -26.877  1.00 60.11           C
ATOM   2245  CD1 TRP A 157     -16.419   4.928 -28.031  1.00 60.11           C
ATOM   2246  HD1 TRP A 157     -15.762   4.415 -28.734  1.00 60.11           H
ATOM   2247  CD2 TRP A 157     -17.196   6.035 -26.277  1.00 60.11           C
ATOM   2248  NE1 TRP A 157     -17.775   5.099 -28.219  1.00 60.11           N
ATOM   2249  HE1 TRP A 157     -18.309   4.781 -29.002  1.00 60.11           H
ATOM   2250  CE2 TRP A 157     -18.263   5.793 -27.118  1.00 60.11           C
ATOM   2251  CE3 TRP A 157     -17.361   6.726 -25.064  1.00 60.11           C
ATOM   2252  HE3 TRP A 157     -16.534   6.930 -24.383  1.00 60.11           H
ATOM   2253  CZ2 TRP A 157     -19.570   6.208 -26.836  1.00 60.11           C
ATOM   2254  HZ2 TRP A 157     -20.396   6.005 -27.517  1.00 60.11           H
ATOM   2255  CZ3 TRP A 157     -18.673   7.134 -24.797  1.00 60.11           C
ATOM   2256  HZ3 TRP A 157     -18.857   7.675 -23.869  1.00 60.11           H
ATOM   2257  CH2 TRP A 157     -19.758   6.899 -25.633  1.00 60.11           C
ATOM   2258  HH2 TRP A 157     -20.751   7.250 -25.353  1.00 60.11           H
ATOM   2259  HN  TRP A 157     -13.075   4.023 -27.931  1.00 60.11           H
ATOM   2260  N   ARG A 158     -11.134   6.235 -27.424  1.00 61.65           N
ATOM   2261  CA  ARG A 158      -9.787   6.356 -26.892  1.00 61.65           C
ATOM   2262  C   ARG A 158      -9.633   7.674 -26.130  1.00 61.65           C
ATOM   2263  O   ARG A 158      -9.092   7.697 -25.026  1.00 61.65           O
ATOM   2264  HA  ARG A 158      -9.673   5.501 -26.225  1.00 61.65           H
ATOM   2265  CB  ARG A 158      -8.746   6.298 -28.012  1.00 61.65           C
ATOM   2266 1HB  ARG A 158      -8.925   5.421 -28.635  1.00 61.65           H
ATOM   2267 2HB  ARG A 158      -8.848   7.172 -28.655  1.00 61.65           H
ATOM   2268  CG  ARG A 158      -7.328   6.242 -27.439  1.00 61.65           C
ATOM   2269 1HG  ARG A 158      -7.117   7.160 -26.891  1.00 61.65           H
ATOM   2270 2HG  ARG A 158      -7.251   5.420 -26.727  1.00 61.65           H
ATOM   2271  CD  ARG A 158      -6.294   6.057 -28.552  1.00 61.65           C
ATOM   2272 1HD  ARG A 158      -6.472   5.115 -29.072  1.00 61.65           H
ATOM   2273 2HD  ARG A 158      -6.396   6.853 -29.290  1.00 61.65           H
ATOM   2274  NE  ARG A 158      -4.929   6.068 -27.982  1.00 61.65           N
ATOM   2275  HE  ARG A 158      -4.828   6.289 -27.011  1.00 61.65           H
ATOM   2276  CZ  ARG A 158      -3.819   5.802 -28.684  1.00 61.65           C
ATOM   2277  NH1 ARG A 158      -3.895   5.500 -29.987  1.00 61.65           N
ATOM   2278 1HH1 ARG A 158      -4.784   5.473 -30.443  1.00 61.65           H
ATOM   2279 2HH1 ARG A 158      -3.062   5.302 -30.504  1.00 61.65           H
ATOM   2280  NH2 ARG A 158      -2.632   5.841 -28.063  1.00 61.65           N
ATOM   2281 1HH2 ARG A 158      -1.794   5.645 -28.572  1.00 61.65           H
ATOM   2282 2HH2 ARG A 158      -2.584   6.067 -27.090  1.00 61.65           H
ATOM   2283  HN  ARG A 158     -11.187   6.108 -28.414  1.00 61.65           H
ATOM   2284  N   GLU A 159     -10.120   8.739 -26.750  1.00 66.87           N
ATOM   2285  CA  GLU A 159      -9.971  10.068 -26.183  1.00 66.87           C
ATOM   2286  C   GLU A 159     -10.818  10.202 -24.916  1.00 66.87           C
ATOM   2287  O   GLU A 159     -10.343  10.698 -23.896  1.00 66.87           O
ATOM   2288  HA  GLU A 159      -8.914  10.160 -25.932  1.00 66.87           H
ATOM   2289  CB  GLU A 159     -10.340  11.145 -27.205  1.00 66.87           C
ATOM   2290 1HB  GLU A 159     -11.286  10.891 -27.681  1.00 66.87           H
ATOM   2291 2HB  GLU A 159     -10.350  12.122 -26.721  1.00 66.87           H
ATOM   2292  CG  GLU A 159      -9.293  11.226 -28.318  1.00 66.87           C
ATOM   2293 1HG  GLU A 159      -8.294  11.244 -27.882  1.00 66.87           H
ATOM   2294 2HG  GLU A 159      -9.352  10.334 -28.943  1.00 66.87           H
ATOM   2295  CD  GLU A 159      -9.503  12.473 -29.179  1.00 66.87           C
ATOM   2296  OE1 GLU A 159      -8.530  12.862 -29.861  1.00 66.87           O
ATOM   2297  OE2 GLU A 159     -10.631  13.010 -29.135  1.00 66.87           O
ATOM   2298  HN  GLU A 159     -10.607   8.704 -27.623  1.00 66.87           H
ATOM   2299  N   LYS A 160     -12.059   9.750 -25.022  1.00 71.18           N
ATOM   2300  CA  LYS A 160     -12.983   9.828 -23.902  1.00 71.18           C
ATOM   2301  C   LYS A 160     -12.403   9.059 -22.714  1.00 71.18           C
ATOM   2302  O   LYS A 160     -12.509   9.503 -21.571  1.00 71.18           O
ATOM   2303  HA  LYS A 160     -13.070  10.879 -23.624  1.00 71.18           H
ATOM   2304  CB  LYS A 160     -14.375   9.354 -24.322  1.00 71.18           C
ATOM   2305 1HB  LYS A 160     -14.299   8.393 -24.830  1.00 71.18           H
ATOM   2306 2HB  LYS A 160     -14.992   9.198 -23.437  1.00 71.18           H
ATOM   2307  CG  LYS A 160     -15.046  10.373 -25.245  1.00 71.18           C
ATOM   2308 1HG  LYS A 160     -14.974  11.369 -24.808  1.00 71.18           H
ATOM   2309 2HG  LYS A 160     -14.521  10.406 -26.200  1.00 71.18           H
ATOM   2310  CD  LYS A 160     -16.516  10.017 -25.478  1.00 71.18           C
ATOM   2311 1HD  LYS A 160     -16.588   9.025 -25.923  1.00 71.18           H
ATOM   2312 2HD  LYS A 160     -17.040   9.977 -24.523  1.00 71.18           H
ATOM   2313  CE  LYS A 160     -17.190  11.042 -26.392  1.00 71.18           C
ATOM   2314 1HE  LYS A 160     -17.131  12.034 -25.943  1.00 71.18           H
ATOM   2315 2HE  LYS A 160     -16.662  11.092 -27.344  1.00 71.18           H
ATOM   2316  NZ  LYS A 160     -18.606  10.679 -26.623  1.00 71.18           N
ATOM   2317 1HZ  LYS A 160     -19.039  11.372 -27.223  1.00 71.18           H
ATOM   2318 2HZ  LYS A 160     -18.653   9.769 -27.069  1.00 71.18           H
ATOM   2319 3HZ  LYS A 160     -19.096  10.647 -25.736  1.00 71.18           H
ATOM   2320  HN  LYS A 160     -12.435   9.336 -25.851  1.00 71.18           H
ATOM   2321  N   ARG A 161     -11.804   7.918 -23.023  1.00 69.67           N
ATOM   2322  CA  ARG A 161     -11.228   7.072 -21.993  1.00 69.67           C
ATOM   2323  C   ARG A 161     -10.112   7.817 -21.256  1.00 69.67           C
ATOM   2324  O   ARG A 161      -9.934   7.641 -20.052  1.00 69.67           O
ATOM   2325  HA  ARG A 161     -12.057   6.845 -21.323  1.00 69.67           H
ATOM   2326  CB  ARG A 161     -10.661   5.783 -22.592  1.00 69.67           C
ATOM   2327 1HB  ARG A 161     -10.056   6.019 -23.466  1.00 69.67           H
ATOM   2328 2HB  ARG A 161     -10.003   5.301 -21.869  1.00 69.67           H
ATOM   2329  CG  ARG A 161     -11.785   4.822 -22.987  1.00 69.67           C
ATOM   2330 1HG  ARG A 161     -12.434   4.644 -22.129  1.00 69.67           H
ATOM   2331 2HG  ARG A 161     -12.400   5.276 -23.764  1.00 69.67           H
ATOM   2332  CD  ARG A 161     -11.218   3.493 -23.489  1.00 69.67           C
ATOM   2333 1HD  ARG A 161     -12.007   2.906 -23.960  1.00 69.67           H
ATOM   2334 2HD  ARG A 161     -10.459   3.676 -24.250  1.00 69.67           H
ATOM   2335  NE  ARG A 161     -10.630   2.735 -22.362  1.00 69.67           N
ATOM   2336  HE  ARG A 161     -10.880   3.008 -21.433  1.00 69.67           H
ATOM   2337  CZ  ARG A 161      -9.784   1.706 -22.508  1.00 69.67           C
ATOM   2338  NH1 ARG A 161      -9.415   1.298 -23.730  1.00 69.67           N
ATOM   2339 1HH1 ARG A 161      -9.771   1.762 -24.541  1.00 69.67           H
ATOM   2340 2HH1 ARG A 161      -8.783   0.530 -23.830  1.00 69.67           H
ATOM   2341  NH2 ARG A 161      -9.313   1.092 -21.414  1.00 69.67           N
ATOM   2342 1HH2 ARG A 161      -8.680   0.323 -21.506  1.00 69.67           H
ATOM   2343 2HH2 ARG A 161      -9.593   1.403 -20.506  1.00 69.67           H
ATOM   2344  HN  ARG A 161     -11.709   7.572 -23.957  1.00 69.67           H
ATOM   2345  N   LEU A 162      -9.391   8.633 -22.011  1.00 81.31           N
ATOM   2346  CA  LEU A 162      -8.296   9.403 -21.445  1.00 81.31           C
ATOM   2347  C   LEU A 162      -8.859  10.441 -20.471  1.00 81.31           C
ATOM   2348  O   LEU A 162      -8.295  10.662 -19.401  1.00 81.31           O
ATOM   2349  HA  LEU A 162      -7.665   8.712 -20.887  1.00 81.31           H
ATOM   2350  CB  LEU A 162      -7.435  10.006 -22.557  1.00 81.31           C
ATOM   2351 1HB  LEU A 162      -7.120   9.202 -23.221  1.00 81.31           H
ATOM   2352 2HB  LEU A 162      -8.057  10.681 -23.145  1.00 81.31           H
ATOM   2353  CG  LEU A 162      -6.191  10.771 -22.101  1.00 81.31           C
ATOM   2354  HG  LEU A 162      -6.496  11.507 -21.357  1.00 81.31           H
ATOM   2355  CD1 LEU A 162      -5.188   9.834 -21.424  1.00 81.31           C
ATOM   2356 1HD1 LEU A 162      -5.653   9.372 -20.553  1.00 81.31           H
ATOM   2357 2HD1 LEU A 162      -4.884   9.059 -22.128  1.00 81.31           H
ATOM   2358 3HD1 LEU A 162      -4.314  10.404 -21.110  1.00 81.31           H
ATOM   2359  CD2 LEU A 162      -5.562  11.539 -23.265  1.00 81.31           C
ATOM   2360 1HD2 LEU A 162      -5.274  10.839 -24.049  1.00 81.31           H
ATOM   2361 2HD2 LEU A 162      -6.285  12.252 -23.663  1.00 81.31           H
ATOM   2362 3HD2 LEU A 162      -4.680  12.074 -22.914  1.00 81.31           H
ATOM   2363  HN  LEU A 162      -9.543   8.771 -22.989  1.00 81.31           H
ATOM   2364  N   LEU A 163      -9.963  11.049 -20.878  1.00 83.16           N
ATOM   2365  CA  LEU A 163     -10.610  12.055 -20.053  1.00 83.16           C
ATOM   2366  C   LEU A 163     -11.082  11.412 -18.748  1.00 83.16           C
ATOM   2367  O   LEU A 163     -10.811  11.928 -17.664  1.00 83.16           O
ATOM   2368  HA  LEU A 163      -9.863  12.812 -19.815  1.00 83.16           H
ATOM   2369  CB  LEU A 163     -11.727  12.752 -20.834  1.00 83.16           C
ATOM   2370 1HB  LEU A 163     -11.311  13.120 -21.772  1.00 83.16           H
ATOM   2371 2HB  LEU A 163     -12.482  12.009 -21.090  1.00 83.16           H
ATOM   2372  CG  LEU A 163     -12.417  13.917 -20.122  1.00 83.16           C
ATOM   2373  HG  LEU A 163     -12.746  13.572 -19.142  1.00 83.16           H
ATOM   2374  CD1 LEU A 163     -11.442  15.073 -19.891  1.00 83.16           C
ATOM   2375 1HD1 LEU A 163     -10.611  14.730 -19.275  1.00 83.16           H
ATOM   2376 2HD1 LEU A 163     -11.062  15.425 -20.850  1.00 83.16           H
ATOM   2377 3HD1 LEU A 163     -11.959  15.888 -19.384  1.00 83.16           H
ATOM   2378  CD2 LEU A 163     -13.665  14.363 -20.886  1.00 83.16           C
ATOM   2379 1HD2 LEU A 163     -13.382  14.684 -21.889  1.00 83.16           H
ATOM   2380 2HD2 LEU A 163     -14.366  13.531 -20.955  1.00 83.16           H
ATOM   2381 3HD2 LEU A 163     -14.137  15.193 -20.359  1.00 83.16           H
ATOM   2382  HN  LEU A 163     -10.414  10.865 -21.751  1.00 83.16           H
ATOM   2383  N   TYR A 164     -11.780  10.295 -18.894  1.00 77.01           N
ATOM   2384  CA  TYR A 164     -12.300   9.581 -17.740  1.00 77.01           C
ATOM   2385  C   TYR A 164     -11.166   9.134 -16.815  1.00 77.01           C
ATOM   2386  O   TYR A 164     -11.323   9.122 -15.595  1.00 77.01           O
ATOM   2387  HA  TYR A 164     -12.958  10.258 -17.194  1.00 77.01           H
ATOM   2388  CB  TYR A 164     -13.008   8.344 -18.294  1.00 77.01           C
ATOM   2389 1HB  TYR A 164     -12.374   7.883 -19.052  1.00 77.01           H
ATOM   2390 2HB  TYR A 164     -13.126   7.615 -17.492  1.00 77.01           H
ATOM   2391  CG  TYR A 164     -14.380   8.633 -18.906  1.00 77.01           C
ATOM   2392  CD1 TYR A 164     -15.331   9.316 -18.175  1.00 77.01           C
ATOM   2393  HD1 TYR A 164     -15.105   9.649 -17.162  1.00 77.01           H
ATOM   2394  CD2 TYR A 164     -14.667   8.212 -20.188  1.00 77.01           C
ATOM   2395  HD2 TYR A 164     -13.916   7.672 -20.765  1.00 77.01           H
ATOM   2396  CE1 TYR A 164     -16.623   9.589 -18.751  1.00 77.01           C
ATOM   2397  HE1 TYR A 164     -17.383  10.128 -18.185  1.00 77.01           H
ATOM   2398  CE2 TYR A 164     -15.958   8.485 -20.764  1.00 77.01           C
ATOM   2399  HE2 TYR A 164     -16.198   8.157 -21.776  1.00 77.01           H
ATOM   2400  CZ  TYR A 164     -16.872   9.160 -20.017  1.00 77.01           C
ATOM   2401  OH  TYR A 164     -18.092   9.418 -20.561  1.00 77.01           O
ATOM   2402  HH  TYR A 164     -18.659   9.919 -19.907  1.00 77.01           H
ATOM   2403  HN  TYR A 164     -11.991   9.880 -19.778  1.00 77.01           H
ATOM   2404  N   SER A 165     -10.049   8.778 -17.431  1.00 87.77           N
ATOM   2405  CA  SER A 165      -8.894   8.315 -16.680  1.00 87.77           C
ATOM   2406  C   SER A 165      -8.384   9.430 -15.765  1.00 87.77           C
ATOM   2407  O   SER A 165      -7.936   9.167 -14.650  1.00 87.77           O
ATOM   2408  HA  SER A 165      -9.253   7.471 -16.091  1.00 87.77           H
ATOM   2409  CB  SER A 165      -7.779   7.845 -17.616  1.00 87.77           C
ATOM   2410 1HB  SER A 165      -7.037   7.289 -17.045  1.00 87.77           H
ATOM   2411 2HB  SER A 165      -8.192   7.159 -18.356  1.00 87.77           H
ATOM   2412  OG  SER A 165      -7.147   8.935 -18.282  1.00 87.77           O
ATOM   2413  HG  SER A 165      -7.832   9.600 -18.577  1.00 87.77           H
ATOM   2414  HN  SER A 165      -9.925   8.801 -18.424  1.00 87.77           H
ATOM   2415  N   LYS A 166      -8.470  10.652 -16.270  1.00 84.61           N
ATOM   2416  CA  LYS A 166      -8.061  11.812 -15.496  1.00 84.61           C
ATOM   2417  C   LYS A 166      -8.995  11.973 -14.295  1.00 84.61           C
ATOM   2418  O   LYS A 166      -8.537  12.157 -13.169  1.00 84.61           O
ATOM   2419  HA  LYS A 166      -7.054  11.620 -15.127  1.00 84.61           H
ATOM   2420  CB  LYS A 166      -7.988  13.053 -16.389  1.00 84.61           C
ATOM   2421 1HB  LYS A 166      -8.910  13.148 -16.962  1.00 84.61           H
ATOM   2422 2HB  LYS A 166      -7.904  13.946 -15.770  1.00 84.61           H
ATOM   2423  CG  LYS A 166      -6.794  12.972 -17.343  1.00 84.61           C
ATOM   2424 1HG  LYS A 166      -5.874  12.860 -16.770  1.00 84.61           H
ATOM   2425 2HG  LYS A 166      -6.887  12.088 -17.973  1.00 84.61           H
ATOM   2426  CD  LYS A 166      -6.707  14.223 -18.219  1.00 84.61           C
ATOM   2427 1HD  LYS A 166      -7.615  14.319 -18.813  1.00 84.61           H
ATOM   2428 2HD  LYS A 166      -6.644  15.110 -17.588  1.00 84.61           H
ATOM   2429  CE  LYS A 166      -5.490  14.161 -19.144  1.00 84.61           C
ATOM   2430 1HE  LYS A 166      -4.586  13.999 -18.556  1.00 84.61           H
ATOM   2431 2HE  LYS A 166      -5.584  13.313 -19.822  1.00 84.61           H
ATOM   2432  NZ  LYS A 166      -5.365  15.414 -19.922  1.00 84.61           N
ATOM   2433 1HZ  LYS A 166      -4.562  15.351 -20.538  1.00 84.61           H
ATOM   2434 2HZ  LYS A 166      -6.204  15.554 -20.473  1.00 84.61           H
ATOM   2435 3HZ  LYS A 166      -5.243  16.195 -19.287  1.00 84.61           H
ATOM   2436  HN  LYS A 166      -8.810  10.855 -17.188  1.00 84.61           H
ATOM   2437  N   MET A 167     -10.288  11.899 -14.577  1.00 85.91           N
ATOM   2438  CA  MET A 167     -11.291  12.077 -13.541  1.00 85.91           C
ATOM   2439  C   MET A 167     -11.153  11.008 -12.455  1.00 85.91           C
ATOM   2440  O   MET A 167     -11.202  11.317 -11.265  1.00 85.91           O
ATOM   2441  HA  MET A 167     -11.102  13.063 -13.116  1.00 85.91           H
ATOM   2442  CB  MET A 167     -12.687  11.996 -14.162  1.00 85.91           C
ATOM   2443 1HB  MET A 167     -12.784  11.070 -14.729  1.00 85.91           H
ATOM   2444 2HB  MET A 167     -13.439  11.968 -13.374  1.00 85.91           H
ATOM   2445  CG  MET A 167     -12.948  13.191 -15.081  1.00 85.91           C
ATOM   2446 1HG  MET A 167     -12.813  14.121 -14.528  1.00 85.91           H
ATOM   2447 2HG  MET A 167     -12.225  13.198 -15.897  1.00 85.91           H
ATOM   2448  SD  MET A 167     -14.606  13.107 -15.736  1.00 85.91           S
ATOM   2449  CE  MET A 167     -15.540  13.504 -14.268  1.00 85.91           C
ATOM   2450 1HE  MET A 167     -15.332  12.766 -13.494  1.00 85.91           H
ATOM   2451 2HE  MET A 167     -15.255  14.494 -13.912  1.00 85.91           H
ATOM   2452 3HE  MET A 167     -16.605  13.496 -14.501  1.00 85.91           H
ATOM   2453  HN  MET A 167     -10.652  11.721 -15.491  1.00 85.91           H
ATOM   2454  N   VAL A 168     -10.983   9.773 -12.903  1.00 93.37           N
ATOM   2455  CA  VAL A 168     -10.896   8.649 -11.986  1.00 93.37           C
ATOM   2456  C   VAL A 168      -9.688   8.839 -11.066  1.00 93.37           C
ATOM   2457  O   VAL A 168      -9.777   8.605  -9.862  1.00 93.37           O
ATOM   2458  HA  VAL A 168     -11.802   8.649 -11.379  1.00 93.37           H
ATOM   2459  CB  VAL A 168     -10.850   7.336 -12.770  1.00 93.37           C
ATOM   2460  HB  VAL A 168     -10.055   7.416 -13.511  1.00 93.37           H
ATOM   2461  CG1 VAL A 168     -10.517   6.160 -11.850  1.00 93.37           C
ATOM   2462 1HG1 VAL A 168      -9.544   6.325 -11.386  1.00 93.37           H
ATOM   2463 2HG1 VAL A 168     -11.279   6.077 -11.075  1.00 93.37           H
ATOM   2464 3HG1 VAL A 168     -10.490   5.239 -12.432  1.00 93.37           H
ATOM   2465  CG2 VAL A 168     -12.165   7.095 -13.514  1.00 93.37           C
ATOM   2466 1HG2 VAL A 168     -12.984   7.045 -12.797  1.00 93.37           H
ATOM   2467 2HG2 VAL A 168     -12.342   7.913 -14.212  1.00 93.37           H
ATOM   2468 3HG2 VAL A 168     -12.104   6.155 -14.063  1.00 93.37           H
ATOM   2469  HN  VAL A 168     -10.906   9.535 -13.871  1.00 93.37           H
ATOM   2470  N   CYS A 169      -8.587   9.263 -11.669  1.00 94.54           N
ATOM   2471  CA  CYS A 169      -7.362   9.485 -10.919  1.00 94.54           C
ATOM   2472  C   CYS A 169      -7.640  10.541  -9.847  1.00 94.54           C
ATOM   2473  O   CYS A 169      -7.284  10.357  -8.684  1.00 94.54           O
ATOM   2474  HA  CYS A 169      -7.097   8.531 -10.464  1.00 94.54           H
ATOM   2475  CB  CYS A 169      -6.205   9.892 -11.834  1.00 94.54           C
ATOM   2476 1HB  CYS A 169      -6.527  10.684 -12.510  1.00 94.54           H
ATOM   2477 2HB  CYS A 169      -5.385  10.294 -11.240  1.00 94.54           H
ATOM   2478  SG  CYS A 169      -5.630   8.445 -12.796  1.00 94.54           S
ATOM   2479  HG  CYS A 169      -6.626   8.458 -13.676  1.00 94.54           H
ATOM   2480  HN  CYS A 169      -8.524   9.454 -12.648  1.00 94.54           H
ATOM   2481  N   PHE A 170      -8.273  11.622 -10.276  1.00 93.68           N
ATOM   2482  CA  PHE A 170      -8.573  12.721  -9.374  1.00 93.68           C
ATOM   2483  C   PHE A 170      -9.455  12.253  -8.214  1.00 93.68           C
ATOM   2484  O   PHE A 170      -9.192  12.582  -7.059  1.00 93.68           O
ATOM   2485  HA  PHE A 170      -7.624  13.087  -8.982  1.00 93.68           H
ATOM   2486  CB  PHE A 170      -9.335  13.771 -10.186  1.00 93.68           C
ATOM   2487 1HB  PHE A 170      -8.729  14.061 -11.044  1.00 93.68           H
ATOM   2488 2HB  PHE A 170     -10.247  13.321 -10.577  1.00 93.68           H
ATOM   2489  CG  PHE A 170      -9.702  15.026  -9.392  1.00 93.68           C
ATOM   2490  CD1 PHE A 170     -10.972  15.192  -8.932  1.00 93.68           C
ATOM   2491  HD1 PHE A 170     -11.727  14.431  -9.129  1.00 93.68           H
ATOM   2492  CD2 PHE A 170      -8.760  15.975  -9.145  1.00 93.68           C
ATOM   2493  HD2 PHE A 170      -7.743  15.842  -9.514  1.00 93.68           H
ATOM   2494  CE1 PHE A 170     -11.313  16.357  -8.194  1.00 93.68           C
ATOM   2495  HE1 PHE A 170     -12.330  16.490  -7.826  1.00 93.68           H
ATOM   2496  CE2 PHE A 170      -9.101  17.139  -8.408  1.00 93.68           C
ATOM   2497  HE2 PHE A 170      -8.346  17.900  -8.210  1.00 93.68           H
ATOM   2498  CZ  PHE A 170     -10.370  17.306  -7.948  1.00 93.68           C
ATOM   2499  HZ  PHE A 170     -10.632  18.200  -7.382  1.00 93.68           H
ATOM   2500  HN  PHE A 170      -8.578  11.754 -11.219  1.00 93.68           H
ATOM   2501  N   THR A 171     -10.481  11.492  -8.563  1.00 93.36           N
ATOM   2502  CA  THR A 171     -11.415  10.992  -7.568  1.00 93.36           C
ATOM   2503  C   THR A 171     -10.681  10.140  -6.529  1.00 93.36           C
ATOM   2504  O   THR A 171     -10.988  10.205  -5.340  1.00 93.36           O
ATOM   2505  HA  THR A 171     -11.841  11.844  -7.038  1.00 93.36           H
ATOM   2506  CB  THR A 171     -12.526  10.236  -8.299  1.00 93.36           C
ATOM   2507  HB  THR A 171     -12.143   9.317  -8.744  1.00 93.36           H
ATOM   2508  OG1 THR A 171     -13.051  11.192  -9.215  1.00 93.36           O
ATOM   2509  HG1 THR A 171     -12.575  11.124 -10.092  1.00 93.36           H
ATOM   2510  CG2 THR A 171     -13.708   9.906  -7.386  1.00 93.36           C
ATOM   2511 1HG2 THR A 171     -14.133  10.830  -6.993  1.00 93.36           H
ATOM   2512 2HG2 THR A 171     -13.366   9.283  -6.559  1.00 93.36           H
ATOM   2513 3HG2 THR A 171     -14.468   9.370  -7.955  1.00 93.36           H
ATOM   2514  HN  THR A 171     -10.680  11.217  -9.504  1.00 93.36           H
ATOM   2515  N   ILE A 172      -9.727   9.361  -7.017  1.00 94.13           N
ATOM   2516  CA  ILE A 172      -8.973   8.471  -6.152  1.00 94.13           C
ATOM   2517  C   ILE A 172      -8.178   9.301  -5.141  1.00 94.13           C
ATOM   2518  O   ILE A 172      -8.167   8.991  -3.951  1.00 94.13           O
ATOM   2519  HA  ILE A 172      -9.691   7.858  -5.607  1.00 94.13           H
ATOM   2520  CB  ILE A 172      -8.108   7.521  -6.983  1.00 94.13           C
ATOM   2521  HB  ILE A 172      -7.620   8.101  -7.767  1.00 94.13           H
ATOM   2522  CG1 ILE A 172      -8.966   6.460  -7.674  1.00 94.13           C
ATOM   2523 1HG1 ILE A 172      -9.345   5.756  -6.933  1.00 94.13           H
ATOM   2524 2HG1 ILE A 172      -9.832   6.933  -8.137  1.00 94.13           H
ATOM   2525  CG2 ILE A 172      -7.002   6.897  -6.130  1.00 94.13           C
ATOM   2526 1HG2 ILE A 172      -6.366   7.686  -5.725  1.00 94.13           H
ATOM   2527 2HG2 ILE A 172      -7.449   6.335  -5.310  1.00 94.13           H
ATOM   2528 3HG2 ILE A 172      -6.402   6.227  -6.745  1.00 94.13           H
ATOM   2529  CD1 ILE A 172      -8.161   5.708  -8.735  1.00 94.13           C
ATOM   2530 1HD1 ILE A 172      -7.804   6.412  -9.487  1.00 94.13           H
ATOM   2531 2HD1 ILE A 172      -7.309   5.217  -8.264  1.00 94.13           H
ATOM   2532 3HD1 ILE A 172      -8.795   4.960  -9.210  1.00 94.13           H
ATOM   2533  HN  ILE A 172      -9.467   9.333  -7.983  1.00 94.13           H
ATOM   2534  N   TRP A 173      -7.532  10.338  -5.653  1.00 93.25           N
ATOM   2535  CA  TRP A 173      -6.668  11.163  -4.827  1.00 93.25           C
ATOM   2536  C   TRP A 173      -7.532  11.828  -3.754  1.00 93.25           C
ATOM   2537  O   TRP A 173      -7.155  11.868  -2.584  1.00 93.25           O
ATOM   2538  HA  TRP A 173      -5.931  10.510  -4.360  1.00 93.25           H
ATOM   2539  CB  TRP A 173      -5.893  12.170  -5.679  1.00 93.25           C
ATOM   2540 1HB  TRP A 173      -6.568  12.599  -6.420  1.00 93.25           H
ATOM   2541 2HB  TRP A 173      -5.558  12.989  -5.042  1.00 93.25           H
ATOM   2542  CG  TRP A 173      -4.681  11.575  -6.399  1.00 93.25           C
ATOM   2543  CD1 TRP A 173      -4.530  11.347  -7.711  1.00 93.25           C
ATOM   2544  HD1 TRP A 173      -5.288  11.569  -8.463  1.00 93.25           H
ATOM   2545  CD2 TRP A 173      -3.448  11.138  -5.789  1.00 93.25           C
ATOM   2546  NE1 TRP A 173      -3.296  10.798  -7.990  1.00 93.25           N
ATOM   2547  HE1 TRP A 173      -2.953  10.541  -8.894  1.00 93.25           H
ATOM   2548  CE2 TRP A 173      -2.617  10.666  -6.785  1.00 93.25           C
ATOM   2549  CE3 TRP A 173      -3.049  11.141  -4.441  1.00 93.25           C
ATOM   2550  HE3 TRP A 173      -3.687  11.508  -3.637  1.00 93.25           H
ATOM   2551  CZ2 TRP A 173      -1.334  10.162  -6.537  1.00 93.25           C
ATOM   2552  HZ2 TRP A 173      -0.697   9.795  -7.341  1.00 93.25           H
ATOM   2553  CZ3 TRP A 173      -1.764  10.634  -4.211  1.00 93.25           C
ATOM   2554  HZ3 TRP A 173      -1.405  10.613  -3.182  1.00 93.25           H
ATOM   2555  CH2 TRP A 173      -0.915  10.155  -5.202  1.00 93.25           C
ATOM   2556  HH2 TRP A 173       0.073   9.776  -4.940  1.00 93.25           H
ATOM   2557  HN  TRP A 173      -7.593  10.617  -6.612  1.00 93.25           H
ATOM   2558  N   VAL A 174      -8.677  12.333  -4.191  1.00 95.94           N
ATOM   2559  CA  VAL A 174      -9.585  13.020  -3.288  1.00 95.94           C
ATOM   2560  C   VAL A 174     -10.058  12.045  -2.209  1.00 95.94           C
ATOM   2561  O   VAL A 174     -10.104  12.392  -1.030  1.00 95.94           O
ATOM   2562  HA  VAL A 174      -9.027  13.827  -2.812  1.00 95.94           H
ATOM   2563  CB  VAL A 174     -10.737  13.643  -4.079  1.00 95.94           C
ATOM   2564  HB  VAL A 174     -11.189  12.859  -4.687  1.00 95.94           H
ATOM   2565  CG1 VAL A 174     -11.815  14.188  -3.139  1.00 95.94           C
ATOM   2566 1HG1 VAL A 174     -12.209  13.376  -2.528  1.00 95.94           H
ATOM   2567 2HG1 VAL A 174     -11.381  14.951  -2.494  1.00 95.94           H
ATOM   2568 3HG1 VAL A 174     -12.622  14.625  -3.727  1.00 95.94           H
ATOM   2569  CG2 VAL A 174     -10.228  14.734  -5.022  1.00 95.94           C
ATOM   2570 1HG2 VAL A 174      -9.740  15.517  -4.442  1.00 95.94           H
ATOM   2571 2HG2 VAL A 174      -9.515  14.304  -5.725  1.00 95.94           H
ATOM   2572 3HG2 VAL A 174     -11.068  15.160  -5.571  1.00 95.94           H
ATOM   2573  HN  VAL A 174      -8.985  12.280  -5.141  1.00 95.94           H
ATOM   2574  N   LEU A 175     -10.399  10.843  -2.651  1.00 91.25           N
ATOM   2575  CA  LEU A 175     -10.935   9.838  -1.749  1.00 91.25           C
ATOM   2576  C   LEU A 175      -9.874   9.475  -0.707  1.00 91.25           C
ATOM   2577  O   LEU A 175     -10.168   9.404   0.485  1.00 91.25           O
ATOM   2578  HA  LEU A 175     -11.787  10.283  -1.233  1.00 91.25           H
ATOM   2579  CB  LEU A 175     -11.460   8.636  -2.536  1.00 91.25           C
ATOM   2580 1HB  LEU A 175     -12.219   8.988  -3.235  1.00 91.25           H
ATOM   2581 2HB  LEU A 175     -10.642   8.232  -3.132  1.00 91.25           H
ATOM   2582  CG  LEU A 175     -12.059   7.499  -1.706  1.00 91.25           C
ATOM   2583  HG  LEU A 175     -11.319   7.188  -0.969  1.00 91.25           H
ATOM   2584  CD1 LEU A 175     -13.292   7.975  -0.934  1.00 91.25           C
ATOM   2585 1HD1 LEU A 175     -13.010   8.787  -0.264  1.00 91.25           H
ATOM   2586 2HD1 LEU A 175     -14.046   8.329  -1.637  1.00 91.25           H
ATOM   2587 3HD1 LEU A 175     -13.698   7.147  -0.352  1.00 91.25           H
ATOM   2588  CD2 LEU A 175     -12.365   6.283  -2.581  1.00 91.25           C
ATOM   2589 1HD2 LEU A 175     -13.079   6.563  -3.356  1.00 91.25           H
ATOM   2590 2HD2 LEU A 175     -11.445   5.929  -3.046  1.00 91.25           H
ATOM   2591 3HD2 LEU A 175     -12.790   5.490  -1.966  1.00 91.25           H
ATOM   2592  HN  LEU A 175     -10.314  10.552  -3.604  1.00 91.25           H
ATOM   2593  N   ALA A 176      -8.663   9.255  -1.196  1.00 95.62           N
ATOM   2594  CA  ALA A 176      -7.576   8.821  -0.335  1.00 95.62           C
ATOM   2595  C   ALA A 176      -7.269   9.920   0.685  1.00 95.62           C
ATOM   2596  O   ALA A 176      -6.957   9.631   1.839  1.00 95.62           O
ATOM   2597  HA  ALA A 176      -7.909   7.928   0.195  1.00 95.62           H
ATOM   2598  CB  ALA A 176      -6.359   8.462  -1.190  1.00 95.62           C
ATOM   2599 1HB  ALA A 176      -6.622   7.657  -1.876  1.00 95.62           H
ATOM   2600 2HB  ALA A 176      -6.044   9.336  -1.759  1.00 95.62           H
ATOM   2601 3HB  ALA A 176      -5.544   8.136  -0.543  1.00 95.62           H
ATOM   2602  HN  ALA A 176      -8.419   9.369  -2.159  1.00 95.62           H
ATOM   2603  N   ALA A 177      -7.367  11.157   0.221  1.00 95.49           N
ATOM   2604  CA  ALA A 177      -7.089  12.300   1.074  1.00 95.49           C
ATOM   2605  C   ALA A 177      -8.096  12.329   2.225  1.00 95.49           C
ATOM   2606  O   ALA A 177      -7.727  12.580   3.372  1.00 95.49           O
ATOM   2607  HA  ALA A 177      -6.086  12.173   1.483  1.00 95.49           H
ATOM   2608  CB  ALA A 177      -7.121  13.581   0.238  1.00 95.49           C
ATOM   2609 1HB  ALA A 177      -6.368  13.521  -0.547  1.00 95.49           H
ATOM   2610 2HB  ALA A 177      -8.107  13.696  -0.212  1.00 95.49           H
ATOM   2611 3HB  ALA A 177      -6.912  14.438   0.878  1.00 95.49           H
ATOM   2612  HN  ALA A 177      -7.632  11.384  -0.716  1.00 95.49           H
ATOM   2613  N   ALA A 178      -9.348  12.070   1.880  1.00 95.72           N
ATOM   2614  CA  ALA A 178     -10.415  12.085   2.867  1.00 95.72           C
ATOM   2615  C   ALA A 178     -10.193  10.950   3.869  1.00 95.72           C
ATOM   2616  O   ALA A 178     -10.469  11.103   5.058  1.00 95.72           O
ATOM   2617  HA  ALA A 178     -10.366  13.038   3.394  1.00 95.72           H
ATOM   2618  CB  ALA A 178     -11.767  11.981   2.159  1.00 95.72           C
ATOM   2619 1HB  ALA A 178     -11.888  12.826   1.481  1.00 95.72           H
ATOM   2620 2HB  ALA A 178     -11.810  11.051   1.592  1.00 95.72           H
ATOM   2621 3HB  ALA A 178     -12.567  11.992   2.900  1.00 95.72           H
ATOM   2622  HN  ALA A 178      -9.638  11.853   0.948  1.00 95.72           H
ATOM   2623  N   LEU A 179      -9.696   9.836   3.352  1.00 92.94           N
ATOM   2624  CA  LEU A 179      -9.563   8.632   4.155  1.00 92.94           C
ATOM   2625  C   LEU A 179      -8.365   8.781   5.095  1.00 92.94           C
ATOM   2626  O   LEU A 179      -8.181   7.974   6.005  1.00 92.94           O
ATOM   2627  HA  LEU A 179     -10.466   8.540   4.758  1.00 92.94           H
ATOM   2628  CB  LEU A 179      -9.489   7.395   3.258  1.00 92.94           C
ATOM   2629 1HB  LEU A 179      -8.731   7.568   2.495  1.00 92.94           H
ATOM   2630 2HB  LEU A 179      -9.149   6.553   3.861  1.00 92.94           H
ATOM   2631  CG  LEU A 179     -10.791   6.993   2.561  1.00 92.94           C
ATOM   2632  HG  LEU A 179     -11.199   7.874   2.065  1.00 92.94           H
ATOM   2633  CD1 LEU A 179     -10.532   5.944   1.478  1.00 92.94           C
ATOM   2634 1HD1 LEU A 179      -9.848   6.351   0.733  1.00 92.94           H
ATOM   2635 2HD1 LEU A 179     -10.090   5.056   1.930  1.00 92.94           H
ATOM   2636 3HD1 LEU A 179     -11.474   5.677   0.999  1.00 92.94           H
ATOM   2637  CD2 LEU A 179     -11.834   6.524   3.577  1.00 92.94           C
ATOM   2638 1HD2 LEU A 179     -11.449   5.661   4.121  1.00 92.94           H
ATOM   2639 2HD2 LEU A 179     -12.048   7.330   4.278  1.00 92.94           H
ATOM   2640 3HD2 LEU A 179     -12.750   6.244   3.055  1.00 92.94           H
ATOM   2641  HN  LEU A 179      -9.388   9.748   2.404  1.00 92.94           H
ATOM   2642  N   CYS A 180      -7.581   9.820   4.843  1.00 91.39           N
ATOM   2643  CA  CYS A 180      -6.392  10.069   5.639  1.00 91.39           C
ATOM   2644  C   CYS A 180      -6.708  11.182   6.641  1.00 91.39           C
ATOM   2645  O   CYS A 180      -5.832  11.620   7.384  1.00 91.39           O
ATOM   2646  HA  CYS A 180      -6.159   9.138   6.155  1.00 91.39           H
ATOM   2647  CB  CYS A 180      -5.187  10.418   4.762  1.00 91.39           C
ATOM   2648 1HB  CYS A 180      -4.264  10.275   5.324  1.00 91.39           H
ATOM   2649 2HB  CYS A 180      -5.145   9.746   3.904  1.00 91.39           H
ATOM   2650  SG  CYS A 180      -5.309  12.152   4.191  1.00 91.39           S
ATOM   2651  HG  CYS A 180      -6.628  12.252   4.330  1.00 91.39           H
ATOM   2652  HN  CYS A 180      -7.748  10.482   4.113  1.00 91.39           H
ATOM   2653  N   ILE A 181      -7.963  11.606   6.628  1.00 91.19           N
ATOM   2654  CA  ILE A 181      -8.409  12.653   7.532  1.00 91.19           C
ATOM   2655  C   ILE A 181      -8.147  12.220   8.976  1.00 91.19           C
ATOM   2656  O   ILE A 181      -7.606  12.989   9.769  1.00 91.19           O
ATOM   2657  HA  ILE A 181      -7.811  13.540   7.323  1.00 91.19           H
ATOM   2658  CB  ILE A 181      -9.869  13.016   7.254  1.00 91.19           C
ATOM   2659  HB  ILE A 181     -10.438  12.091   7.157  1.00 91.19           H
ATOM   2660  CG1 ILE A 181     -10.004  13.771   5.930  1.00 91.19           C
ATOM   2661 1HG1 ILE A 181      -9.509  14.739   6.007  1.00 91.19           H
ATOM   2662 2HG1 ILE A 181      -9.499  13.217   5.138  1.00 91.19           H
ATOM   2663  CG2 ILE A 181     -10.472  13.797   8.423  1.00 91.19           C
ATOM   2664 1HG2 ILE A 181     -10.429  13.189   9.327  1.00 91.19           H
ATOM   2665 2HG2 ILE A 181      -9.907  14.716   8.576  1.00 91.19           H
ATOM   2666 3HG2 ILE A 181     -11.510  14.042   8.199  1.00 91.19           H
ATOM   2667  CD1 ILE A 181     -11.475  13.971   5.561  1.00 91.19           C
ATOM   2668 1HD1 ILE A 181     -11.960  13.001   5.461  1.00 91.19           H
ATOM   2669 2HD1 ILE A 181     -11.971  14.546   6.343  1.00 91.19           H
ATOM   2670 3HD1 ILE A 181     -11.542  14.510   4.616  1.00 91.19           H
ATOM   2671  HN  ILE A 181      -8.669  11.248   6.016  1.00 91.19           H
ATOM   2672  N   PRO A 182      -8.523  10.987   9.341  1.00 92.40           N
ATOM   2673  CA  PRO A 182      -8.333  10.516  10.715  1.00 92.40           C
ATOM   2674  C   PRO A 182      -6.899  10.685  11.190  1.00 92.40           C
ATOM   2675  O   PRO A 182      -6.662  11.122  12.315  1.00 92.40           O
ATOM   2676  HA  PRO A 182      -8.933  11.114  11.402  1.00 92.40           H
ATOM   2677  CB  PRO A 182      -8.741   9.043  10.653  1.00 92.40           C
ATOM   2678 1HB  PRO A 182      -7.886   8.398  10.454  1.00 92.40           H
ATOM   2679 2HB  PRO A 182      -9.180   8.708  11.593  1.00 92.40           H
ATOM   2680  CG  PRO A 182      -9.753   9.004   9.514  1.00 92.40           C
ATOM   2681 1HG  PRO A 182      -9.873   7.998   9.113  1.00 92.40           H
ATOM   2682 2HG  PRO A 182     -10.743   9.325   9.840  1.00 92.40           H
ATOM   2683  CD  PRO A 182      -9.152   9.958   8.494  1.00 92.40           C
ATOM   2684 1HD  PRO A 182      -8.420   9.461   7.857  1.00 92.40           H
ATOM   2685 2HD  PRO A 182      -9.912  10.376   7.834  1.00 92.40           H
ATOM   2686  N   GLU A 183      -5.973  10.330  10.311  1.00 89.24           N
ATOM   2687  CA  GLU A 183      -4.561  10.379  10.651  1.00 89.24           C
ATOM   2688  C   GLU A 183      -4.136  11.819  10.947  1.00 89.24           C
ATOM   2689  O   GLU A 183      -3.324  12.059  11.838  1.00 89.24           O
ATOM   2690  HA  GLU A 183      -4.459   9.771  11.550  1.00 89.24           H
ATOM   2691  CB  GLU A 183      -3.707   9.773   9.535  1.00 89.24           C
ATOM   2692 1HB  GLU A 183      -4.098  10.081   8.566  1.00 89.24           H
ATOM   2693 2HB  GLU A 183      -2.662  10.044   9.685  1.00 89.24           H
ATOM   2694  CG  GLU A 183      -3.766   8.245   9.569  1.00 89.24           C
ATOM   2695 1HG  GLU A 183      -2.959   7.833   8.962  1.00 89.24           H
ATOM   2696 2HG  GLU A 183      -3.608   7.894  10.589  1.00 89.24           H
ATOM   2697  CD  GLU A 183      -5.112   7.736   9.051  1.00 89.24           C
ATOM   2698  OE1 GLU A 183      -5.342   6.513   9.174  1.00 89.24           O
ATOM   2699  OE2 GLU A 183      -5.882   8.581   8.544  1.00 89.24           O
ATOM   2700  HN  GLU A 183      -6.174  10.015   9.384  1.00 89.24           H
ATOM   2701  N   ILE A 184      -4.704  12.739  10.181  1.00 90.32           N
ATOM   2702  CA  ILE A 184      -4.359  14.144  10.317  1.00 90.32           C
ATOM   2703  C   ILE A 184      -4.735  14.623  11.720  1.00 90.32           C
ATOM   2704  O   ILE A 184      -3.986  15.371  12.346  1.00 90.32           O
ATOM   2705  HA  ILE A 184      -3.278  14.227  10.202  1.00 90.32           H
ATOM   2706  CB  ILE A 184      -4.998  14.964   9.195  1.00 90.32           C
ATOM   2707  HB  ILE A 184      -6.066  14.748   9.179  1.00 90.32           H
ATOM   2708  CG1 ILE A 184      -4.435  14.559   7.831  1.00 90.32           C
ATOM   2709 1HG1 ILE A 184      -3.388  14.856   7.763  1.00 90.32           H
ATOM   2710 2HG1 ILE A 184      -4.466  13.475   7.728  1.00 90.32           H
ATOM   2711  CG2 ILE A 184      -4.844  16.464   9.456  1.00 90.32           C
ATOM   2712 1HG2 ILE A 184      -5.331  16.720  10.397  1.00 90.32           H
ATOM   2713 2HG2 ILE A 184      -3.786  16.716   9.514  1.00 90.32           H
ATOM   2714 3HG2 ILE A 184      -5.307  17.023   8.644  1.00 90.32           H
ATOM   2715  CD1 ILE A 184      -5.229  15.208   6.696  1.00 90.32           C
ATOM   2716 1HD1 ILE A 184      -6.270  14.890   6.752  1.00 90.32           H
ATOM   2717 2HD1 ILE A 184      -5.175  16.293   6.788  1.00 90.32           H
ATOM   2718 3HD1 ILE A 184      -4.808  14.904   5.737  1.00 90.32           H
ATOM   2719  HN  ILE A 184      -5.388  12.538   9.479  1.00 90.32           H
ATOM   2720  N   LEU A 185      -5.896  14.173  12.174  1.00 90.49           N
ATOM   2721  CA  LEU A 185      -6.498  14.729  13.373  1.00 90.49           C
ATOM   2722  C   LEU A 185      -5.807  14.141  14.605  1.00 90.49           C
ATOM   2723  O   LEU A 185      -5.427  14.873  15.517  1.00 90.49           O
ATOM   2724  HA  LEU A 185      -6.321  15.805  13.359  1.00 90.49           H
ATOM   2725  CB  LEU A 185      -8.013  14.519  13.359  1.00 90.49           C
ATOM   2726 1HB  LEU A 185      -8.212  13.458  13.209  1.00 90.49           H
ATOM   2727 2HB  LEU A 185      -8.405  14.781  14.342  1.00 90.49           H
ATOM   2728  CG  LEU A 185      -8.790  15.310  12.304  1.00 90.49           C
ATOM   2729  HG  LEU A 185      -8.415  15.026  11.321  1.00 90.49           H
ATOM   2730  CD1 LEU A 185     -10.278  14.956  12.340  1.00 90.49           C
ATOM   2731 1HD1 LEU A 185     -10.404  13.892  12.142  1.00 90.49           H
ATOM   2732 2HD1 LEU A 185     -10.684  15.193  13.323  1.00 90.49           H
ATOM   2733 3HD1 LEU A 185     -10.807  15.532  11.580  1.00 90.49           H
ATOM   2734  CD2 LEU A 185      -8.554  16.813  12.462  1.00 90.49           C
ATOM   2735 1HD2 LEU A 185      -8.885  17.131  13.450  1.00 90.49           H
ATOM   2736 2HD2 LEU A 185      -7.491  17.028  12.347  1.00 90.49           H
ATOM   2737 3HD2 LEU A 185      -9.118  17.351  11.699  1.00 90.49           H
ATOM   2738  HN  LEU A 185      -6.422  13.443  11.736  1.00 90.49           H
ATOM   2739  N   TYR A 186      -5.665  12.823  14.592  1.00 90.72           N
ATOM   2740  CA  TYR A 186      -5.435  12.083  15.821  1.00 90.72           C
ATOM   2741  C   TYR A 186      -3.995  11.573  15.892  1.00 90.72           C
ATOM   2742  O   TYR A 186      -3.618  10.898  16.849  1.00 90.72           O
ATOM   2743  HA  TYR A 186      -5.616  12.757  16.658  1.00 90.72           H
ATOM   2744  CB  TYR A 186      -6.386  10.885  15.776  1.00 90.72           C
ATOM   2745 1HB  TYR A 186      -6.097  10.235  14.950  1.00 90.72           H
ATOM   2746 2HB  TYR A 186      -6.269  10.307  16.692  1.00 90.72           H
ATOM   2747  CG  TYR A 186      -7.859  11.266  15.614  1.00 90.72           C
ATOM   2748  CD1 TYR A 186      -8.421  12.216  16.443  1.00 90.72           C
ATOM   2749  HD1 TYR A 186      -7.816  12.694  17.212  1.00 90.72           H
ATOM   2750  CD2 TYR A 186      -8.626  10.660  14.640  1.00 90.72           C
ATOM   2751  HD2 TYR A 186      -8.182   9.910  13.985  1.00 90.72           H
ATOM   2752  CE1 TYR A 186      -9.808  12.574  16.291  1.00 90.72           C
ATOM   2753  HE1 TYR A 186     -10.264  13.322  16.939  1.00 90.72           H
ATOM   2754  CE2 TYR A 186     -10.012  11.018  14.488  1.00 90.72           C
ATOM   2755  HE2 TYR A 186     -10.629  10.547  13.722  1.00 90.72           H
ATOM   2756  CZ  TYR A 186     -10.535  11.957  15.321  1.00 90.72           C
ATOM   2757  OH  TYR A 186     -11.844  12.296  15.177  1.00 90.72           O
ATOM   2758  HH  TYR A 186     -12.261  11.748  14.452  1.00 90.72           H
ATOM   2759  HN  TYR A 186      -5.705  12.265  13.763  1.00 90.72           H
ATOM   2760  N   SER A 187      -3.228  11.915  14.867  1.00 91.30           N
ATOM   2761  CA  SER A 187      -1.793  11.690  14.898  1.00 91.30           C
ATOM   2762  C   SER A 187      -1.131  12.669  15.871  1.00 91.30           C
ATOM   2763  O   SER A 187      -1.275  13.882  15.730  1.00 91.30           O
ATOM   2764  HA  SER A 187      -1.668  10.664  15.244  1.00 91.30           H
ATOM   2765  CB  SER A 187      -1.182  11.835  13.503  1.00 91.30           C
ATOM   2766 1HB  SER A 187      -1.402  12.829  13.112  1.00 91.30           H
ATOM   2767 2HB  SER A 187      -0.097  11.752  13.571  1.00 91.30           H
ATOM   2768  OG  SER A 187      -1.677  10.850  12.599  1.00 91.30           O
ATOM   2769  HG  SER A 187      -2.092  11.293  11.804  1.00 91.30           H
ATOM   2770  HN  SER A 187      -3.572  12.337  14.028  1.00 91.30           H
ATOM   2771  N   GLN A 188      -0.421  12.104  16.836  1.00 84.79           N
ATOM   2772  CA  GLN A 188       0.364  12.910  17.756  1.00 84.79           C
ATOM   2773  C   GLN A 188       1.555  12.106  18.282  1.00 84.79           C
ATOM   2774  O   GLN A 188       1.642  10.899  18.058  1.00 84.79           O
ATOM   2775  HA  GLN A 188       0.720  13.757  17.170  1.00 84.79           H
ATOM   2776  CB  GLN A 188      -0.500  13.425  18.909  1.00 84.79           C
ATOM   2777 1HB  GLN A 188       0.080  14.113  19.523  1.00 84.79           H
ATOM   2778 2HB  GLN A 188      -1.345  13.988  18.511  1.00 84.79           H
ATOM   2779  CG  GLN A 188      -1.011  12.269  19.771  1.00 84.79           C
ATOM   2780 1HG  GLN A 188      -1.520  11.539  19.141  1.00 84.79           H
ATOM   2781 2HG  GLN A 188      -0.169  11.758  20.236  1.00 84.79           H
ATOM   2782  CD  GLN A 188      -1.969  12.773  20.852  1.00 84.79           C
ATOM   2783  OE1 GLN A 188      -2.606  13.806  20.721  1.00 84.79           O
ATOM   2784  NE2 GLN A 188      -2.034  11.990  21.925  1.00 84.79           N
ATOM   2785 1HE2 GLN A 188      -1.484  11.156  21.969  1.00 84.79           H
ATOM   2786 2HE2 GLN A 188      -2.633  12.235  22.687  1.00 84.79           H
ATOM   2787  HN  GLN A 188      -0.376  11.118  16.994  1.00 84.79           H
ATOM   2788  N   ILE A 189       2.444  12.807  18.971  1.00 88.48           N
ATOM   2789  CA  ILE A 189       3.561  12.155  19.632  1.00 88.48           C
ATOM   2790  C   ILE A 189       3.128  11.701  21.028  1.00 88.48           C
ATOM   2791  O   ILE A 189       2.635  12.503  21.820  1.00 88.48           O
ATOM   2792  HA  ILE A 189       3.818  11.272  19.047  1.00 88.48           H
ATOM   2793  CB  ILE A 189       4.789  13.068  19.636  1.00 88.48           C
ATOM   2794  HB  ILE A 189       4.520  14.000  20.134  1.00 88.48           H
ATOM   2795  CG1 ILE A 189       5.212  13.424  18.210  1.00 88.48           C
ATOM   2796 1HG1 ILE A 189       5.540  12.524  17.689  1.00 88.48           H
ATOM   2797 2HG1 ILE A 189       4.357  13.816  17.660  1.00 88.48           H
ATOM   2798  CG2 ILE A 189       5.934  12.444  20.435  1.00 88.48           C
ATOM   2799 1HG2 ILE A 189       5.614  12.285  21.465  1.00 88.48           H
ATOM   2800 2HG2 ILE A 189       6.211  11.489  19.989  1.00 88.48           H
ATOM   2801 3HG2 ILE A 189       6.794  13.114  20.422  1.00 88.48           H
ATOM   2802  CD1 ILE A 189       6.340  14.457  18.214  1.00 88.48           C
ATOM   2803 1HD1 ILE A 189       6.001  15.364  18.714  1.00 88.48           H
ATOM   2804 2HD1 ILE A 189       7.202  14.052  18.743  1.00 88.48           H
ATOM   2805 3HD1 ILE A 189       6.622  14.692  17.187  1.00 88.48           H
ATOM   2806  HN  ILE A 189       2.409  13.800  19.080  1.00 88.48           H
ATOM   2807  N   LYS A 190       3.328  10.417  21.287  1.00 83.15           N
ATOM   2808  CA  LYS A 190       3.085   9.874  22.612  1.00 83.15           C
ATOM   2809  C   LYS A 190       4.422   9.526  23.270  1.00 83.15           C
ATOM   2810  O   LYS A 190       5.226   8.793  22.697  1.00 83.15           O
ATOM   2811  HA  LYS A 190       2.603  10.655  23.202  1.00 83.15           H
ATOM   2812  CB  LYS A 190       2.110   8.697  22.538  1.00 83.15           C
ATOM   2813 1HB  LYS A 190       1.204   9.002  22.015  1.00 83.15           H
ATOM   2814 2HB  LYS A 190       2.555   7.888  21.959  1.00 83.15           H
ATOM   2815  CG  LYS A 190       1.752   8.193  23.938  1.00 83.15           C
ATOM   2816 1HG  LYS A 190       2.663   7.938  24.480  1.00 83.15           H
ATOM   2817 2HG  LYS A 190       1.259   8.986  24.499  1.00 83.15           H
ATOM   2818  CD  LYS A 190       0.837   6.969  23.862  1.00 83.15           C
ATOM   2819 1HD  LYS A 190      -0.100   7.241  23.376  1.00 83.15           H
ATOM   2820 2HD  LYS A 190       1.303   6.199  23.247  1.00 83.15           H
ATOM   2821  CE  LYS A 190       0.551   6.411  25.257  1.00 83.15           C
ATOM   2822 1HE  LYS A 190       1.463   6.423  25.854  1.00 83.15           H
ATOM   2823 2HE  LYS A 190      -0.172   7.046  25.768  1.00 83.15           H
ATOM   2824  NZ  LYS A 190       0.029   5.029  25.166  1.00 83.15           N
ATOM   2825 1HZ  LYS A 190      -0.236   4.706  26.090  1.00 83.15           H
ATOM   2826 2HZ  LYS A 190      -0.782   5.014  24.558  1.00 83.15           H
ATOM   2827 3HZ  LYS A 190       0.747   4.421  24.788  1.00 83.15           H
ATOM   2828  HN  LYS A 190       3.650   9.754  20.611  1.00 83.15           H
ATOM   2829  N   GLU A 191       4.617  10.067  24.463  1.00 75.32           N
ATOM   2830  CA  GLU A 191       5.759   9.690  25.278  1.00 75.32           C
ATOM   2831  C   GLU A 191       5.387   8.535  26.210  1.00 75.32           C
ATOM   2832  O   GLU A 191       4.461   8.652  27.011  1.00 75.32           O
ATOM   2833  HA  GLU A 191       6.524   9.364  24.573  1.00 75.32           H
ATOM   2834  CB  GLU A 191       6.286  10.887  26.072  1.00 75.32           C
ATOM   2835 1HB  GLU A 191       5.450  11.439  26.502  1.00 75.32           H
ATOM   2836 2HB  GLU A 191       7.006  10.546  26.816  1.00 75.32           H
ATOM   2837  CG  GLU A 191       7.036  11.861  25.161  1.00 75.32           C
ATOM   2838 1HG  GLU A 191       7.786  11.320  24.583  1.00 75.32           H
ATOM   2839 2HG  GLU A 191       6.343  12.306  24.448  1.00 75.32           H
ATOM   2840  CD  GLU A 191       7.713  12.964  25.978  1.00 75.32           C
ATOM   2841  OE1 GLU A 191       8.389  13.804  25.346  1.00 75.32           O
ATOM   2842  OE2 GLU A 191       7.539  12.942  27.215  1.00 75.32           O
ATOM   2843  HN  GLU A 191       4.013  10.751  24.872  1.00 75.32           H
ATOM   2844  N   GLU A 192       6.128   7.445  26.075  1.00 73.01           N
ATOM   2845  CA  GLU A 192       5.859   6.254  26.862  1.00 73.01           C
ATOM   2846  C   GLU A 192       7.170   5.596  27.295  1.00 73.01           C
ATOM   2847  O   GLU A 192       8.014   5.275  26.459  1.00 73.01           O
ATOM   2848  HA  GLU A 192       5.313   6.603  27.738  1.00 73.01           H
ATOM   2849  CB  GLU A 192       4.982   5.270  26.084  1.00 73.01           C
ATOM   2850 1HB  GLU A 192       4.087   5.779  25.726  1.00 73.01           H
ATOM   2851 2HB  GLU A 192       5.565   4.810  25.286  1.00 73.01           H
ATOM   2852  CG  GLU A 192       4.509   4.127  26.985  1.00 73.01           C
ATOM   2853 1HG  GLU A 192       5.272   3.350  27.024  1.00 73.01           H
ATOM   2854 2HG  GLU A 192       4.375   4.494  28.003  1.00 73.01           H
ATOM   2855  CD  GLU A 192       3.194   3.534  26.474  1.00 73.01           C
ATOM   2856  OE1 GLU A 192       2.271   3.401  27.305  1.00 73.01           O
ATOM   2857  OE2 GLU A 192       3.143   3.228  25.263  1.00 73.01           O
ATOM   2858  HN  GLU A 192       6.899   7.368  25.442  1.00 73.01           H
ATOM   2859  N   SER A 193       7.301   5.414  28.601  1.00 73.21           N
ATOM   2860  CA  SER A 193       8.487   4.782  29.154  1.00 73.21           C
ATOM   2861  C   SER A 193       9.739   5.542  28.711  1.00 73.21           C
ATOM   2862  O   SER A 193      10.797   4.944  28.521  1.00 73.21           O
ATOM   2863  HA  SER A 193       8.366   4.839  30.236  1.00 73.21           H
ATOM   2864  CB  SER A 193       8.578   3.315  28.729  1.00 73.21           C
ATOM   2865 1HB  SER A 193       8.768   3.259  27.657  1.00 73.21           H
ATOM   2866 2HB  SER A 193       9.426   2.845  29.227  1.00 73.21           H
ATOM   2867  OG  SER A 193       7.388   2.595  29.037  1.00 73.21           O
ATOM   2868  HG  SER A 193       7.415   1.690  28.611  1.00 73.21           H
ATOM   2869  HN  SER A 193       6.615   5.689  29.275  1.00 73.21           H
ATOM   2870  N   GLY A 194       9.577   6.848  28.561  1.00 80.67           N
ATOM   2871  CA  GLY A 194      10.694   7.704  28.198  1.00 80.67           C
ATOM   2872  C   GLY A 194      11.017   7.582  26.708  1.00 80.67           C
ATOM   2873  O   GLY A 194      12.022   8.117  26.241  1.00 80.67           O
ATOM   2874 1HA  GLY A 194      10.456   8.740  28.439  1.00 80.67           H
ATOM   2875 2HA  GLY A 194      11.570   7.433  28.787  1.00 80.67           H
ATOM   2876  HN  GLY A 194       8.704   7.321  28.681  1.00 80.67           H
ATOM   2877  N   ILE A 195      10.146   6.876  26.002  1.00 79.41           N
ATOM   2878  CA  ILE A 195      10.294   6.727  24.564  1.00 79.41           C
ATOM   2879  C   ILE A 195       9.214   7.549  23.858  1.00 79.41           C
ATOM   2880  O   ILE A 195       8.030   7.422  24.168  1.00 79.41           O
ATOM   2881  HA  ILE A 195      11.268   7.132  24.292  1.00 79.41           H
ATOM   2882  CB  ILE A 195      10.293   5.247  24.175  1.00 79.41           C
ATOM   2883  HB  ILE A 195       9.356   4.806  24.514  1.00 79.41           H
ATOM   2884  CG1 ILE A 195      11.427   4.496  24.876  1.00 79.41           C
ATOM   2885 1HG1 ILE A 195      12.387   4.916  24.576  1.00 79.41           H
ATOM   2886 2HG1 ILE A 195      11.344   4.630  25.955  1.00 79.41           H
ATOM   2887  CG2 ILE A 195      10.348   5.080  22.656  1.00 79.41           C
ATOM   2888 1HG2 ILE A 195       9.479   5.560  22.205  1.00 79.41           H
ATOM   2889 2HG2 ILE A 195      11.258   5.542  22.272  1.00 79.41           H
ATOM   2890 3HG2 ILE A 195      10.347   4.019  22.407  1.00 79.41           H
ATOM   2891  CD1 ILE A 195      11.388   3.005  24.537  1.00 79.41           C
ATOM   2892 1HD1 ILE A 195      10.436   2.583  24.861  1.00 79.41           H
ATOM   2893 2HD1 ILE A 195      11.495   2.874  23.461  1.00 79.41           H
ATOM   2894 3HD1 ILE A 195      12.204   2.494  25.049  1.00 79.41           H
ATOM   2895  HN  ILE A 195       9.353   6.411  26.396  1.00 79.41           H
ATOM   2896  N   ALA A 196       9.660   8.373  22.921  1.00 89.65           N
ATOM   2897  CA  ALA A 196       8.740   9.146  22.104  1.00 89.65           C
ATOM   2898  C   ALA A 196       8.254   8.286  20.937  1.00 89.65           C
ATOM   2899  O   ALA A 196       9.061   7.742  20.184  1.00 89.65           O
ATOM   2900  HA  ALA A 196       7.886   9.413  22.728  1.00 89.65           H
ATOM   2901  CB  ALA A 196       9.428  10.430  21.636  1.00 89.65           C
ATOM   2902 1HB  ALA A 196       9.728  11.019  22.503  1.00 89.65           H
ATOM   2903 2HB  ALA A 196      10.310  10.175  21.047  1.00 89.65           H
ATOM   2904 3HB  ALA A 196       8.738  11.010  21.023  1.00 89.65           H
ATOM   2905  HN  ALA A 196      10.628   8.516  22.717  1.00 89.65           H
ATOM   2906  N   ILE A 197       6.937   8.189  20.822  1.00 85.93           N
ATOM   2907  CA  ILE A 197       6.335   7.356  19.795  1.00 85.93           C
ATOM   2908  C   ILE A 197       5.324   8.186  19.000  1.00 85.93           C
ATOM   2909  O   ILE A 197       4.457   8.837  19.581  1.00 85.93           O
ATOM   2910  HA  ILE A 197       7.131   7.043  19.120  1.00 85.93           H
ATOM   2911  CB  ILE A 197       5.740   6.089  20.413  1.00 85.93           C
ATOM   2912  HB  ILE A 197       4.922   6.382  21.071  1.00 85.93           H
ATOM   2913  CG1 ILE A 197       6.774   5.361  21.273  1.00 85.93           C
ATOM   2914 1HG1 ILE A 197       7.610   5.041  20.651  1.00 85.93           H
ATOM   2915 2HG1 ILE A 197       7.177   6.045  22.020  1.00 85.93           H
ATOM   2916  CG2 ILE A 197       5.148   5.179  19.334  1.00 85.93           C
ATOM   2917 1HG2 ILE A 197       4.360   5.712  18.802  1.00 85.93           H
ATOM   2918 2HG2 ILE A 197       5.931   4.891  18.632  1.00 85.93           H
ATOM   2919 3HG2 ILE A 197       4.732   4.286  19.801  1.00 85.93           H
ATOM   2920  CD1 ILE A 197       6.153   4.147  21.967  1.00 85.93           C
ATOM   2921 1HD1 ILE A 197       5.334   4.474  22.607  1.00 85.93           H
ATOM   2922 2HD1 ILE A 197       5.773   3.454  21.216  1.00 85.93           H
ATOM   2923 3HD1 ILE A 197       6.910   3.648  22.572  1.00 85.93           H
ATOM   2924  HN  ILE A 197       6.288   8.665  21.415  1.00 85.93           H
ATOM   2925  N   CYS A 198       5.470   8.135  17.684  1.00 91.22           N
ATOM   2926  CA  CYS A 198       4.484   8.731  16.799  1.00 91.22           C
ATOM   2927  C   CYS A 198       3.348   7.725  16.600  1.00 91.22           C
ATOM   2928  O   CYS A 198       3.517   6.720  15.911  1.00 91.22           O
ATOM   2929  HA  CYS A 198       4.121   9.631  17.295  1.00 91.22           H
ATOM   2930  CB  CYS A 198       5.104   9.161  15.468  1.00 91.22           C
ATOM   2931 1HB  CYS A 198       5.798   9.987  15.631  1.00 91.22           H
ATOM   2932 2HB  CYS A 198       5.681   8.340  15.044  1.00 91.22           H
ATOM   2933  SG  CYS A 198       3.791   9.670  14.301  1.00 91.22           S
ATOM   2934  HN  CYS A 198       6.243   7.699  17.224  1.00 91.22           H
ATOM   2935  N   THR A 199       2.215   8.030  17.215  1.00 89.46           N
ATOM   2936  CA  THR A 199       1.063   7.148  17.143  1.00 89.46           C
ATOM   2937  C   THR A 199      -0.219   7.960  16.943  1.00 89.46           C
ATOM   2938  O   THR A 199      -0.215   9.181  17.094  1.00 89.46           O
ATOM   2939  HA  THR A 199       1.175   6.507  16.269  1.00 89.46           H
ATOM   2940  CB  THR A 199       1.046   6.288  18.409  1.00 89.46           C
ATOM   2941  HB  THR A 199       2.041   5.902  18.630  1.00 89.46           H
ATOM   2942  OG1 THR A 199       0.048   5.305  18.147  1.00 89.46           O
ATOM   2943  HG1 THR A 199       0.189   4.510  18.737  1.00 89.46           H
ATOM   2944  CG2 THR A 199       0.511   7.047  19.625  1.00 89.46           C
ATOM   2945 1HG2 THR A 199      -0.510   7.375  19.429  1.00 89.46           H
ATOM   2946 2HG2 THR A 199       1.141   7.915  19.818  1.00 89.46           H
ATOM   2947 3HG2 THR A 199       0.520   6.391  20.495  1.00 89.46           H
ATOM   2948  HN  THR A 199       2.078   8.861  17.755  1.00 89.46           H
ATOM   2949  N   MET A 200      -1.285   7.249  16.606  1.00 88.35           N
ATOM   2950  CA  MET A 200      -2.617   7.827  16.659  1.00 88.35           C
ATOM   2951  C   MET A 200      -3.213   7.702  18.062  1.00 88.35           C
ATOM   2952  O   MET A 200      -3.115   6.649  18.691  1.00 88.35           O
ATOM   2953  HA  MET A 200      -2.491   8.879  16.403  1.00 88.35           H
ATOM   2954  CB  MET A 200      -3.523   7.114  15.653  1.00 88.35           C
ATOM   2955 1HB  MET A 200      -3.493   6.039  15.830  1.00 88.35           H
ATOM   2956 2HB  MET A 200      -4.555   7.433  15.799  1.00 88.35           H
ATOM   2957  CG  MET A 200      -3.089   7.413  14.216  1.00 88.35           C
ATOM   2958 1HG  MET A 200      -3.031   8.490  14.062  1.00 88.35           H
ATOM   2959 2HG  MET A 200      -2.092   7.011  14.038  1.00 88.35           H
ATOM   2960  SD  MET A 200      -4.251   6.695  13.067  1.00 88.35           S
ATOM   2961  CE  MET A 200      -5.681   7.710  13.396  1.00 88.35           C
ATOM   2962 1HE  MET A 200      -5.970   7.604  14.441  1.00 88.35           H
ATOM   2963 2HE  MET A 200      -5.441   8.754  13.190  1.00 88.35           H
ATOM   2964 3HE  MET A 200      -6.506   7.394  12.757  1.00 88.35           H
ATOM   2965  HN  MET A 200      -1.249   6.297  16.301  1.00 88.35           H
ATOM   2966  N   VAL A 201      -3.819   8.791  18.512  1.00 90.74           N
ATOM   2967  CA  VAL A 201      -4.538   8.780  19.775  1.00 90.74           C
ATOM   2968  C   VAL A 201      -5.993   9.184  19.532  1.00 90.74           C
ATOM   2969  O   VAL A 201      -6.267  10.303  19.101  1.00 90.74           O
ATOM   2970  HA  VAL A 201      -4.516   7.759  20.157  1.00 90.74           H
ATOM   2971  CB  VAL A 201      -3.828   9.680  20.789  1.00 90.74           C
ATOM   2972  HB  VAL A 201      -3.843  10.699  20.400  1.00 90.74           H
ATOM   2973  CG1 VAL A 201      -4.562   9.679  22.131  1.00 90.74           C
ATOM   2974 1HG1 VAL A 201      -5.579  10.046  21.989  1.00 90.74           H
ATOM   2975 2HG1 VAL A 201      -4.594   8.664  22.527  1.00 90.74           H
ATOM   2976 3HG1 VAL A 201      -4.037  10.326  22.833  1.00 90.74           H
ATOM   2977  CG2 VAL A 201      -2.366   9.264  20.963  1.00 90.74           C
ATOM   2978 1HG2 VAL A 201      -2.322   8.234  21.318  1.00 90.74           H
ATOM   2979 2HG2 VAL A 201      -1.850   9.341  20.006  1.00 90.74           H
ATOM   2980 3HG2 VAL A 201      -1.886   9.920  21.688  1.00 90.74           H
ATOM   2981  HN  VAL A 201      -3.824   9.668  18.031  1.00 90.74           H
ATOM   2982  N   TYR A 202      -6.889   8.251  19.820  1.00 90.63           N
ATOM   2983  CA  TYR A 202      -8.304   8.470  19.570  1.00 90.63           C
ATOM   2984  C   TYR A 202      -8.985   9.096  20.788  1.00 90.63           C
ATOM   2985  O   TYR A 202      -8.623   8.802  21.926  1.00 90.63           O
ATOM   2986  HA  TYR A 202      -8.395   9.150  18.723  1.00 90.63           H
ATOM   2987  CB  TYR A 202      -8.906   7.086  19.318  1.00 90.63           C
ATOM   2988 1HB  TYR A 202      -8.704   6.451  20.180  1.00 90.63           H
ATOM   2989 2HB  TYR A 202      -9.989   7.181  19.239  1.00 90.63           H
ATOM   2990  CG  TYR A 202      -8.376   6.397  18.059  1.00 90.63           C
ATOM   2991  CD1 TYR A 202      -8.963   6.648  16.836  1.00 90.63           C
ATOM   2992  HD1 TYR A 202      -9.805   7.337  16.767  1.00 90.63           H
ATOM   2993  CD2 TYR A 202      -7.311   5.523  18.147  1.00 90.63           C
ATOM   2994  HD2 TYR A 202      -6.847   5.325  19.114  1.00 90.63           H
ATOM   2995  CE1 TYR A 202      -8.465   5.999  15.651  1.00 90.63           C
ATOM   2996  HE1 TYR A 202      -8.919   6.188  14.679  1.00 90.63           H
ATOM   2997  CE2 TYR A 202      -6.812   4.874  16.963  1.00 90.63           C
ATOM   2998  HE2 TYR A 202      -5.972   4.183  17.018  1.00 90.63           H
ATOM   2999  CZ  TYR A 202      -7.414   5.144  15.773  1.00 90.63           C
ATOM   3000  OH  TYR A 202      -6.943   4.531  14.654  1.00 90.63           O
ATOM   3001  HH  TYR A 202      -7.456   4.840  13.853  1.00 90.63           H
ATOM   3002  HN  TYR A 202      -6.662   7.362  20.216  1.00 90.63           H
ATOM   3003  N   PRO A 203      -9.981   9.966  20.574  1.00 85.15           N
ATOM   3004  CA  PRO A 203     -10.654  10.633  21.691  1.00 85.15           C
ATOM   3005  C   PRO A 203     -11.488   9.670  22.520  1.00 85.15           C
ATOM   3006  O   PRO A 203     -12.010   8.687  21.998  1.00 85.15           O
ATOM   3007  HA  PRO A 203      -9.918  11.041  22.384  1.00 85.15           H
ATOM   3008  CB  PRO A 203     -11.522  11.694  21.011  1.00 85.15           C
ATOM   3009 1HB  PRO A 203     -12.444  11.873  21.563  1.00 85.15           H
ATOM   3010 2HB  PRO A 203     -11.004  12.651  20.939  1.00 85.15           H
ATOM   3011  CG  PRO A 203     -11.795  11.113  19.653  1.00 85.15           C
ATOM   3012 1HG  PRO A 203     -12.650  10.437  19.679  1.00 85.15           H
ATOM   3013 2HG  PRO A 203     -12.029  11.894  18.930  1.00 85.15           H
ATOM   3014  CD  PRO A 203     -10.540  10.382  19.275  1.00 85.15           C
ATOM   3015 1HD  PRO A 203     -10.752   9.525  18.636  1.00 85.15           H
ATOM   3016 2HD  PRO A 203      -9.851  11.026  18.728  1.00 85.15           H
ATOM   3017  N   SER A 204     -11.591   9.981  23.804  1.00 77.23           N
ATOM   3018  CA  SER A 204     -12.031   8.998  24.780  1.00 77.23           C
ATOM   3019  C   SER A 204     -13.463   8.558  24.471  1.00 77.23           C
ATOM   3020  O   SER A 204     -13.817   7.398  24.674  1.00 77.23           O
ATOM   3021  HA  SER A 204     -11.342   8.160  24.674  1.00 77.23           H
ATOM   3022  CB  SER A 204     -11.941   9.555  26.202  1.00 77.23           C
ATOM   3023 1HB  SER A 204     -12.393   8.848  26.897  1.00 77.23           H
ATOM   3024 2HB  SER A 204     -10.894   9.657  26.486  1.00 77.23           H
ATOM   3025  OG  SER A 204     -12.590  10.818  26.322  1.00 77.23           O
ATOM   3026  HG  SER A 204     -13.581  10.691  26.366  1.00 77.23           H
ATOM   3027  HN  SER A 204     -11.382  10.884  24.179  1.00 77.23           H
ATOM   3028  N   ASP A 205     -14.248   9.509  23.985  1.00 72.39           N
ATOM   3029  CA  ASP A 205     -15.695   9.376  24.022  1.00 72.39           C
ATOM   3030  C   ASP A 205     -16.113   8.163  23.189  1.00 72.39           C
ATOM   3031  O   ASP A 205     -16.930   7.356  23.629  1.00 72.39           O
ATOM   3032  HA  ASP A 205     -15.945   9.264  25.077  1.00 72.39           H
ATOM   3033  CB  ASP A 205     -16.376  10.612  23.432  1.00 72.39           C
ATOM   3034 1HB  ASP A 205     -16.033  10.768  22.409  1.00 72.39           H
ATOM   3035 2HB  ASP A 205     -17.453  10.451  23.385  1.00 72.39           H
ATOM   3036  CG  ASP A 205     -16.078  11.856  24.271  1.00 72.39           C
ATOM   3037  OD1 ASP A 205     -15.596  11.670  25.410  1.00 72.39           O
ATOM   3038  OD2 ASP A 205     -16.338  12.965  23.756  1.00 72.39           O
ATOM   3039  HN  ASP A 205     -13.912  10.355  23.572  1.00 72.39           H
ATOM   3040  N   GLU A 206     -15.533   8.072  22.001  1.00 75.42           N
ATOM   3041  CA  GLU A 206     -15.880   7.005  21.078  1.00 75.42           C
ATOM   3042  C   GLU A 206     -14.614   6.354  20.519  1.00 75.42           C
ATOM   3043  O   GLU A 206     -14.602   5.887  19.382  1.00 75.42           O
ATOM   3044  HA  GLU A 206     -16.438   6.280  21.671  1.00 75.42           H
ATOM   3045  CB  GLU A 206     -16.774   7.524  19.950  1.00 75.42           C
ATOM   3046 1HB  GLU A 206     -16.309   8.393  19.484  1.00 75.42           H
ATOM   3047 2HB  GLU A 206     -16.983   6.718  19.247  1.00 75.42           H
ATOM   3048  CG  GLU A 206     -18.128   7.986  20.491  1.00 75.42           C
ATOM   3049 1HG  GLU A 206     -18.365   7.439  21.404  1.00 75.42           H
ATOM   3050 2HG  GLU A 206     -18.077   9.042  20.756  1.00 75.42           H
ATOM   3051  CD  GLU A 206     -19.235   7.767  19.458  1.00 75.42           C
ATOM   3052  OE1 GLU A 206     -20.271   7.189  19.850  1.00 75.42           O
ATOM   3053  OE2 GLU A 206     -19.020   8.184  18.299  1.00 75.42           O
ATOM   3054  HN  GLU A 206     -14.840   8.711  21.667  1.00 75.42           H
ATOM   3055  N   SER A 207     -13.578   6.344  21.346  1.00 86.49           N
ATOM   3056  CA  SER A 207     -12.264   5.920  20.893  1.00 86.49           C
ATOM   3057  C   SER A 207     -12.359   4.553  20.214  1.00 86.49           C
ATOM   3058  O   SER A 207     -11.808   4.353  19.133  1.00 86.49           O
ATOM   3059  HA  SER A 207     -11.945   6.681  20.179  1.00 86.49           H
ATOM   3060  CB  SER A 207     -11.271   5.867  22.056  1.00 86.49           C
ATOM   3061 1HB  SER A 207     -10.333   5.432  21.713  1.00 86.49           H
ATOM   3062 2HB  SER A 207     -11.049   6.880  22.390  1.00 86.49           H
ATOM   3063  OG  SER A 207     -11.773   5.106  23.152  1.00 86.49           O
ATOM   3064  HG  SER A 207     -11.216   5.270  23.966  1.00 86.49           H
ATOM   3065  HN  SER A 207     -13.626   6.618  22.306  1.00 86.49           H
ATOM   3066  N   THR A 208     -13.063   3.647  20.876  1.00 86.43           N
ATOM   3067  CA  THR A 208     -13.141   2.273  20.411  1.00 86.43           C
ATOM   3068  C   THR A 208     -13.823   2.211  19.042  1.00 86.43           C
ATOM   3069  O   THR A 208     -13.349   1.525  18.139  1.00 86.43           O
ATOM   3070  HA  THR A 208     -12.127   1.896  20.280  1.00 86.43           H
ATOM   3071  CB  THR A 208     -13.857   1.450  21.484  1.00 86.43           C
ATOM   3072  HB  THR A 208     -14.915   1.709  21.532  1.00 86.43           H
ATOM   3073  OG1 THR A 208     -13.108   1.699  22.670  1.00 86.43           O
ATOM   3074  HG1 THR A 208     -12.158   1.413  22.541  1.00 86.43           H
ATOM   3075  CG2 THR A 208     -13.712  -0.057  21.260  1.00 86.43           C
ATOM   3076 1HG2 THR A 208     -12.656  -0.327  21.279  1.00 86.43           H
ATOM   3077 2HG2 THR A 208     -14.138  -0.324  20.293  1.00 86.43           H
ATOM   3078 3HG2 THR A 208     -14.238  -0.594  22.049  1.00 86.43           H
ATOM   3079  HN  THR A 208     -13.573   3.838  21.715  1.00 86.43           H
ATOM   3080  N   LYS A 209     -14.926   2.938  18.933  1.00 82.09           N
ATOM   3081  CA  LYS A 209     -15.702   2.940  17.704  1.00 82.09           C
ATOM   3082  C   LYS A 209     -14.834   3.463  16.558  1.00 82.09           C
ATOM   3083  O   LYS A 209     -14.818   2.885  15.473  1.00 82.09           O
ATOM   3084  HA  LYS A 209     -15.973   1.906  17.488  1.00 82.09           H
ATOM   3085  CB  LYS A 209     -17.004   3.719  17.895  1.00 82.09           C
ATOM   3086 1HB  LYS A 209     -16.784   4.713  18.285  1.00 82.09           H
ATOM   3087 2HB  LYS A 209     -17.494   3.857  16.931  1.00 82.09           H
ATOM   3088  CG  LYS A 209     -17.947   2.987  18.852  1.00 82.09           C
ATOM   3089 1HG  LYS A 209     -18.093   1.962  18.511  1.00 82.09           H
ATOM   3090 2HG  LYS A 209     -17.494   2.932  19.842  1.00 82.09           H
ATOM   3091  CD  LYS A 209     -19.298   3.699  18.942  1.00 82.09           C
ATOM   3092 1HD  LYS A 209     -19.141   4.769  19.081  1.00 82.09           H
ATOM   3093 2HD  LYS A 209     -19.842   3.575  18.006  1.00 82.09           H
ATOM   3094  CE  LYS A 209     -20.133   3.146  20.100  1.00 82.09           C
ATOM   3095 1HE  LYS A 209     -20.506   2.154  19.846  1.00 82.09           H
ATOM   3096 2HE  LYS A 209     -19.507   3.034  20.986  1.00 82.09           H
ATOM   3097  NZ  LYS A 209     -21.267   4.048  20.398  1.00 82.09           N
ATOM   3098 1HZ  LYS A 209     -21.765   3.708  21.212  1.00 82.09           H
ATOM   3099 2HZ  LYS A 209     -20.918   4.982  20.581  1.00 82.09           H
ATOM   3100 3HZ  LYS A 209     -21.897   4.073  19.603  1.00 82.09           H
ATOM   3101  HN  LYS A 209     -15.289   3.517  19.663  1.00 82.09           H
ATOM   3102  N   LEU A 210     -14.133   4.552  16.839  1.00 88.20           N
ATOM   3103  CA  LEU A 210     -13.382   5.246  15.806  1.00 88.20           C
ATOM   3104  C   LEU A 210     -12.279   4.326  15.279  1.00 88.20           C
ATOM   3105  O   LEU A 210     -12.129   4.161  14.070  1.00 88.20           O
ATOM   3106  HA  LEU A 210     -14.072   5.460  14.990  1.00 88.20           H
ATOM   3107  CB  LEU A 210     -12.867   6.588  16.328  1.00 88.20           C
ATOM   3108 1HB  LEU A 210     -13.691   7.104  16.821  1.00 88.20           H
ATOM   3109 2HB  LEU A 210     -12.112   6.393  17.090  1.00 88.20           H
ATOM   3110  CG  LEU A 210     -12.265   7.529  15.282  1.00 88.20           C
ATOM   3111  HG  LEU A 210     -11.489   6.987  14.742  1.00 88.20           H
ATOM   3112  CD1 LEU A 210     -13.318   7.953  14.256  1.00 88.20           C
ATOM   3113 1HD1 LEU A 210     -13.708   7.070  13.749  1.00 88.20           H
ATOM   3114 2HD1 LEU A 210     -14.133   8.469  14.764  1.00 88.20           H
ATOM   3115 3HD1 LEU A 210     -12.864   8.621  13.524  1.00 88.20           H
ATOM   3116  CD2 LEU A 210     -11.596   8.733  15.948  1.00 88.20           C
ATOM   3117 1HD2 LEU A 210     -12.335   9.284  16.529  1.00 88.20           H
ATOM   3118 2HD2 LEU A 210     -10.800   8.388  16.607  1.00 88.20           H
ATOM   3119 3HD2 LEU A 210     -11.177   9.385  15.182  1.00 88.20           H
ATOM   3120  HN  LEU A 210     -14.073   4.959  17.750  1.00 88.20           H
ATOM   3121  N   LYS A 211     -11.535   3.752  16.213  1.00 92.85           N
ATOM   3122  CA  LYS A 211     -10.444   2.860  15.858  1.00 92.85           C
ATOM   3123  C   LYS A 211     -10.985   1.719  14.994  1.00 92.85           C
ATOM   3124  O   LYS A 211     -10.428   1.415  13.940  1.00 92.85           O
ATOM   3125  HA  LYS A 211      -9.732   3.434  15.265  1.00 92.85           H
ATOM   3126  CB  LYS A 211      -9.709   2.386  17.113  1.00 92.85           C
ATOM   3127 1HB  LYS A 211      -9.303   3.244  17.648  1.00 92.85           H
ATOM   3128 2HB  LYS A 211     -10.412   1.895  17.787  1.00 92.85           H
ATOM   3129  CG  LYS A 211      -8.579   1.419  16.754  1.00 92.85           C
ATOM   3130 1HG  LYS A 211      -8.999   0.485  16.382  1.00 92.85           H
ATOM   3131 2HG  LYS A 211      -7.977   1.841  15.949  1.00 92.85           H
ATOM   3132  CD  LYS A 211      -7.692   1.138  17.969  1.00 92.85           C
ATOM   3133 1HD  LYS A 211      -7.285   2.074  18.351  1.00 92.85           H
ATOM   3134 2HD  LYS A 211      -8.291   0.701  18.768  1.00 92.85           H
ATOM   3135  CE  LYS A 211      -6.548   0.189  17.604  1.00 92.85           C
ATOM   3136 1HE  LYS A 211      -6.951  -0.779  17.308  1.00 92.85           H
ATOM   3137 2HE  LYS A 211      -6.001   0.582  16.747  1.00 92.85           H
ATOM   3138  NZ  LYS A 211      -5.629   0.020  18.752  1.00 92.85           N
ATOM   3139 1HZ  LYS A 211      -4.976  -0.730  18.555  1.00 92.85           H
ATOM   3140 2HZ  LYS A 211      -5.117   0.882  18.904  1.00 92.85           H
ATOM   3141 3HZ  LYS A 211      -6.164  -0.207  19.583  1.00 92.85           H
ATOM   3142  HN  LYS A 211     -11.667   3.887  17.195  1.00 92.85           H
ATOM   3143  N   SER A 212     -12.065   1.118  15.472  1.00 91.01           N
ATOM   3144  CA  SER A 212     -12.637  -0.037  14.801  1.00 91.01           C
ATOM   3145  C   SER A 212     -13.058   0.339  13.379  1.00 91.01           C
ATOM   3146  O   SER A 212     -12.853  -0.432  12.443  1.00 91.01           O
ATOM   3147  HA  SER A 212     -11.842  -0.782  14.780  1.00 91.01           H
ATOM   3148  CB  SER A 212     -13.833  -0.590  15.580  1.00 91.01           C
ATOM   3149 1HB  SER A 212     -14.611   0.172  15.638  1.00 91.01           H
ATOM   3150 2HB  SER A 212     -14.256  -1.437  15.041  1.00 91.01           H
ATOM   3151  OG  SER A 212     -13.470  -0.998  16.896  1.00 91.01           O
ATOM   3152  HG  SER A 212     -13.673  -0.269  17.549  1.00 91.01           H
ATOM   3153  HN  SER A 212     -12.546   1.407  16.299  1.00 91.01           H
ATOM   3154  N   ALA A 213     -13.639   1.524  13.262  1.00 94.26           N
ATOM   3155  CA  ALA A 213     -14.110   2.002  11.973  1.00 94.26           C
ATOM   3156  C   ALA A 213     -12.913   2.206  11.041  1.00 94.26           C
ATOM   3157  O   ALA A 213     -12.944   1.788   9.885  1.00 94.26           O
ATOM   3158  HA  ALA A 213     -14.761   1.236  11.552  1.00 94.26           H
ATOM   3159  CB  ALA A 213     -14.921   3.285  12.169  1.00 94.26           C
ATOM   3160 1HB  ALA A 213     -15.775   3.079  12.814  1.00 94.26           H
ATOM   3161 2HB  ALA A 213     -14.291   4.046  12.631  1.00 94.26           H
ATOM   3162 3HB  ALA A 213     -15.274   3.644  11.202  1.00 94.26           H
ATOM   3163  HN  ALA A 213     -13.790   2.151  14.026  1.00 94.26           H
ATOM   3164  N   VAL A 214     -11.887   2.849  11.580  1.00 92.74           N
ATOM   3165  CA  VAL A 214     -10.712   3.176  10.791  1.00 92.74           C
ATOM   3166  C   VAL A 214     -10.083   1.886  10.261  1.00 92.74           C
ATOM   3167  O   VAL A 214      -9.706   1.810   9.093  1.00 92.74           O
ATOM   3168  HA  VAL A 214     -11.041   3.779   9.945  1.00 92.74           H
ATOM   3169  CB  VAL A 214      -9.741   4.017  11.623  1.00 92.74           C
ATOM   3170  HB  VAL A 214      -9.582   3.504  12.571  1.00 92.74           H
ATOM   3171  CG1 VAL A 214      -8.386   4.143  10.923  1.00 92.74           C
ATOM   3172 1HG1 VAL A 214      -7.957   3.151  10.782  1.00 92.74           H
ATOM   3173 2HG1 VAL A 214      -8.521   4.622   9.953  1.00 92.74           H
ATOM   3174 3HG1 VAL A 214      -7.716   4.745  11.536  1.00 92.74           H
ATOM   3175  CG2 VAL A 214     -10.331   5.396  11.927  1.00 92.74           C
ATOM   3176 1HG2 VAL A 214     -10.534   5.918  10.992  1.00 92.74           H
ATOM   3177 2HG2 VAL A 214     -11.260   5.278  12.486  1.00 92.74           H
ATOM   3178 3HG2 VAL A 214      -9.621   5.972  12.519  1.00 92.74           H
ATOM   3179  HN  VAL A 214     -11.851   3.143  12.535  1.00 92.74           H
ATOM   3180  N   LEU A 215      -9.989   0.905  11.146  1.00 92.04           N
ATOM   3181  CA  LEU A 215      -9.344  -0.352  10.804  1.00 92.04           C
ATOM   3182  C   LEU A 215     -10.195  -1.092   9.770  1.00 92.04           C
ATOM   3183  O   LEU A 215      -9.667  -1.649   8.809  1.00 92.04           O
ATOM   3184  HA  LEU A 215      -8.382  -0.113  10.351  1.00 92.04           H
ATOM   3185  CB  LEU A 215      -9.060  -1.169  12.065  1.00 92.04           C
ATOM   3186 1HB  LEU A 215      -9.980  -1.236  12.646  1.00 92.04           H
ATOM   3187 2HB  LEU A 215      -8.798  -2.184  11.766  1.00 92.04           H
ATOM   3188  CG  LEU A 215      -7.954  -0.634  12.976  1.00 92.04           C
ATOM   3189  HG  LEU A 215      -8.238   0.364  13.309  1.00 92.04           H
ATOM   3190  CD1 LEU A 215      -7.805  -1.502  14.227  1.00 92.04           C
ATOM   3191 1HD1 LEU A 215      -8.744  -1.504  14.782  1.00 92.04           H
ATOM   3192 2HD1 LEU A 215      -7.554  -2.521  13.935  1.00 92.04           H
ATOM   3193 3HD1 LEU A 215      -7.012  -1.099  14.857  1.00 92.04           H
ATOM   3194  CD2 LEU A 215      -6.634  -0.497  12.214  1.00 92.04           C
ATOM   3195 1HD2 LEU A 215      -6.332  -1.472  11.833  1.00 92.04           H
ATOM   3196 2HD2 LEU A 215      -6.766   0.194  11.381  1.00 92.04           H
ATOM   3197 3HD2 LEU A 215      -5.865  -0.115  12.885  1.00 92.04           H
ATOM   3198  HN  LEU A 215     -10.343   0.957  12.079  1.00 92.04           H
ATOM   3199  N   THR A 216     -11.500  -1.075  10.003  1.00 91.76           N
ATOM   3200  CA  THR A 216     -12.425  -1.775   9.129  1.00 91.76           C
ATOM   3201  C   THR A 216     -12.331  -1.227   7.703  1.00 91.76           C
ATOM   3202  O   THR A 216     -12.284  -1.992   6.742  1.00 91.76           O
ATOM   3203  HA  THR A 216     -12.133  -2.824   9.088  1.00 91.76           H
ATOM   3204  CB  THR A 216     -13.826  -1.659   9.733  1.00 91.76           C
ATOM   3205  HB  THR A 216     -14.148  -0.618   9.771  1.00 91.76           H
ATOM   3206  OG1 THR A 216     -13.716  -2.315  10.993  1.00 91.76           O
ATOM   3207  HG1 THR A 216     -13.691  -1.639  11.729  1.00 91.76           H
ATOM   3208  CG2 THR A 216     -14.863  -2.486   8.971  1.00 91.76           C
ATOM   3209 1HG2 THR A 216     -14.575  -3.537   8.991  1.00 91.76           H
ATOM   3210 2HG2 THR A 216     -14.914  -2.143   7.937  1.00 91.76           H
ATOM   3211 3HG2 THR A 216     -15.839  -2.368   9.441  1.00 91.76           H
ATOM   3212  HN  THR A 216     -11.924  -0.595  10.770  1.00 91.76           H
ATOM   3213  N   LEU A 217     -12.306   0.095   7.612  1.00 89.48           N
ATOM   3214  CA  LEU A 217     -12.200   0.754   6.321  1.00 89.48           C
ATOM   3215  C   LEU A 217     -10.904   0.318   5.636  1.00 89.48           C
ATOM   3216  O   LEU A 217     -10.883   0.091   4.427  1.00 89.48           O
ATOM   3217  HA  LEU A 217     -13.041   0.420   5.714  1.00 89.48           H
ATOM   3218  CB  LEU A 217     -12.331   2.270   6.482  1.00 89.48           C
ATOM   3219 1HB  LEU A 217     -11.729   2.578   7.337  1.00 89.48           H
ATOM   3220 2HB  LEU A 217     -11.900   2.747   5.601  1.00 89.48           H
ATOM   3221  CG  LEU A 217     -13.751   2.804   6.674  1.00 89.48           C
ATOM   3222  HG  LEU A 217     -14.226   2.233   7.472  1.00 89.48           H
ATOM   3223  CD1 LEU A 217     -13.731   4.269   7.116  1.00 89.48           C
ATOM   3224 1HD1 LEU A 217     -13.195   4.356   8.060  1.00 89.48           H
ATOM   3225 2HD1 LEU A 217     -13.232   4.870   6.357  1.00 89.48           H
ATOM   3226 3HD1 LEU A 217     -14.754   4.623   7.245  1.00 89.48           H
ATOM   3227  CD2 LEU A 217     -14.590   2.598   5.411  1.00 89.48           C
ATOM   3228 1HD2 LEU A 217     -14.128   3.126   4.577  1.00 89.48           H
ATOM   3229 2HD2 LEU A 217     -14.645   1.534   5.181  1.00 89.48           H
ATOM   3230 3HD2 LEU A 217     -15.595   2.986   5.575  1.00 89.48           H
ATOM   3231  HN  LEU A 217     -12.356   0.711   8.398  1.00 89.48           H
ATOM   3232  N   LYS A 218      -9.854   0.214   6.437  1.00 88.19           N
ATOM   3233  CA  LYS A 218      -8.543  -0.129   5.913  1.00 88.19           C
ATOM   3234  C   LYS A 218      -8.604  -1.513   5.263  1.00 88.19           C
ATOM   3235  O   LYS A 218      -8.081  -1.713   4.168  1.00 88.19           O
ATOM   3236  HA  LYS A 218      -8.297   0.602   5.143  1.00 88.19           H
ATOM   3237  CB  LYS A 218      -7.480  -0.010   7.007  1.00 88.19           C
ATOM   3238 1HB  LYS A 218      -7.585   0.947   7.519  1.00 88.19           H
ATOM   3239 2HB  LYS A 218      -7.632  -0.789   7.754  1.00 88.19           H
ATOM   3240  CG  LYS A 218      -6.072  -0.127   6.419  1.00 88.19           C
ATOM   3241 1HG  LYS A 218      -5.988  -1.054   5.852  1.00 88.19           H
ATOM   3242 2HG  LYS A 218      -5.896   0.691   5.720  1.00 88.19           H
ATOM   3243  CD  LYS A 218      -5.013  -0.100   7.522  1.00 88.19           C
ATOM   3244 1HD  LYS A 218      -5.063   0.850   8.055  1.00 88.19           H
ATOM   3245 2HD  LYS A 218      -5.220  -0.885   8.250  1.00 88.19           H
ATOM   3246  CE  LYS A 218      -3.611  -0.292   6.941  1.00 88.19           C
ATOM   3247 1HE  LYS A 218      -3.597  -1.166   6.290  1.00 88.19           H
ATOM   3248 2HE  LYS A 218      -3.345   0.568   6.326  1.00 88.19           H
ATOM   3249  NZ  LYS A 218      -2.618  -0.458   8.026  1.00 88.19           N
ATOM   3250 1HZ  LYS A 218      -1.749  -0.809   7.639  1.00 88.19           H
ATOM   3251 2HZ  LYS A 218      -2.453   0.437   8.473  1.00 88.19           H
ATOM   3252 3HZ  LYS A 218      -2.973  -1.117   8.711  1.00 88.19           H
ATOM   3253  HN  LYS A 218      -9.888   0.359   7.426  1.00 88.19           H
ATOM   3254  N   VAL A 219      -9.248  -2.434   5.966  1.00 91.91           N
ATOM   3255  CA  VAL A 219      -9.270  -3.822   5.539  1.00 91.91           C
ATOM   3256  C   VAL A 219     -10.150  -3.953   4.293  1.00 91.91           C
ATOM   3257  O   VAL A 219      -9.765  -4.604   3.323  1.00 91.91           O
ATOM   3258  HA  VAL A 219      -8.250  -4.103   5.278  1.00 91.91           H
ATOM   3259  CB  VAL A 219      -9.729  -4.717   6.691  1.00 91.91           C
ATOM   3260  HB  VAL A 219     -10.703  -4.361   7.025  1.00 91.91           H
ATOM   3261  CG1 VAL A 219      -9.891  -6.167   6.229  1.00 91.91           C
ATOM   3262 1HG1 VAL A 219     -10.635  -6.213   5.433  1.00 91.91           H
ATOM   3263 2HG1 VAL A 219      -8.937  -6.538   5.856  1.00 91.91           H
ATOM   3264 3HG1 VAL A 219     -10.218  -6.781   7.068  1.00 91.91           H
ATOM   3265  CG2 VAL A 219      -8.764  -4.625   7.875  1.00 91.91           C
ATOM   3266 1HG2 VAL A 219      -7.770  -4.943   7.559  1.00 91.91           H
ATOM   3267 2HG2 VAL A 219      -8.720  -3.595   8.229  1.00 91.91           H
ATOM   3268 3HG2 VAL A 219      -9.113  -5.271   8.680  1.00 91.91           H
ATOM   3269  HN  VAL A 219      -9.746  -2.244   6.812  1.00 91.91           H
ATOM   3270  N   ILE A 220     -11.314  -3.325   4.362  1.00 92.06           N
ATOM   3271  CA  ILE A 220     -12.301  -3.462   3.304  1.00 92.06           C
ATOM   3272  C   ILE A 220     -11.743  -2.866   2.011  1.00 92.06           C
ATOM   3273  O   ILE A 220     -11.633  -3.558   1.000  1.00 92.06           O
ATOM   3274  HA  ILE A 220     -12.468  -4.528   3.149  1.00 92.06           H
ATOM   3275  CB  ILE A 220     -13.637  -2.853   3.736  1.00 92.06           C
ATOM   3276  HB  ILE A 220     -13.445  -1.856   4.132  1.00 92.06           H
ATOM   3277  CG1 ILE A 220     -14.275  -3.671   4.861  1.00 92.06           C
ATOM   3278 1HG1 ILE A 220     -14.481  -4.682   4.508  1.00 92.06           H
ATOM   3279 2HG1 ILE A 220     -13.575  -3.761   5.692  1.00 92.06           H
ATOM   3280  CG2 ILE A 220     -14.578  -2.691   2.540  1.00 92.06           C
ATOM   3281 1HG2 ILE A 220     -14.117  -2.035   1.802  1.00 92.06           H
ATOM   3282 2HG2 ILE A 220     -14.767  -3.667   2.092  1.00 92.06           H
ATOM   3283 3HG2 ILE A 220     -15.519  -2.257   2.875  1.00 92.06           H
ATOM   3284  CD1 ILE A 220     -15.571  -3.020   5.346  1.00 92.06           C
ATOM   3285 1HD1 ILE A 220     -15.357  -2.019   5.720  1.00 92.06           H
ATOM   3286 2HD1 ILE A 220     -16.277  -2.955   4.517  1.00 92.06           H
ATOM   3287 3HD1 ILE A 220     -16.004  -3.622   6.145  1.00 92.06           H
ATOM   3288  HN  ILE A 220     -11.586  -2.733   5.120  1.00 92.06           H
ATOM   3289  N   LEU A 221     -11.405  -1.587   2.084  1.00 91.85           N
ATOM   3290  CA  LEU A 221     -11.012  -0.847   0.897  1.00 91.85           C
ATOM   3291  C   LEU A 221      -9.564  -1.192   0.542  1.00 91.85           C
ATOM   3292  O   LEU A 221      -9.153  -1.051  -0.608  1.00 91.85           O
ATOM   3293  HA  LEU A 221     -11.655  -1.175   0.080  1.00 91.85           H
ATOM   3294  CB  LEU A 221     -11.257   0.651   1.093  1.00 91.85           C
ATOM   3295 1HB  LEU A 221     -10.651   0.991   1.933  1.00 91.85           H
ATOM   3296 2HB  LEU A 221     -10.898   1.176   0.208  1.00 91.85           H
ATOM   3297  CG  LEU A 221     -12.707   1.066   1.345  1.00 91.85           C
ATOM   3298  HG  LEU A 221     -13.064   0.540   2.231  1.00 91.85           H
ATOM   3299  CD1 LEU A 221     -12.806   2.564   1.638  1.00 91.85           C
ATOM   3300 1HD1 LEU A 221     -12.216   2.801   2.524  1.00 91.85           H
ATOM   3301 2HD1 LEU A 221     -12.424   3.127   0.786  1.00 91.85           H
ATOM   3302 3HD1 LEU A 221     -13.848   2.832   1.814  1.00 91.85           H
ATOM   3303  CD2 LEU A 221     -13.607   0.649   0.180  1.00 91.85           C
ATOM   3304 1HD2 LEU A 221     -13.261   1.128  -0.736  1.00 91.85           H
ATOM   3305 2HD2 LEU A 221     -13.569  -0.434   0.061  1.00 91.85           H
ATOM   3306 3HD2 LEU A 221     -14.633   0.956   0.385  1.00 91.85           H
ATOM   3307  HN  LEU A 221     -11.396  -1.058   2.933  1.00 91.85           H
ATOM   3308  N   GLY A 222      -8.831  -1.638   1.552  1.00 91.06           N
ATOM   3309  CA  GLY A 222      -7.399  -1.834   1.408  1.00 91.06           C
ATOM   3310  C   GLY A 222      -7.094  -3.153   0.696  1.00 91.06           C
ATOM   3311  O   GLY A 222      -6.039  -3.302   0.081  1.00 91.06           O
ATOM   3312 1HA  GLY A 222      -6.970  -1.005   0.844  1.00 91.06           H
ATOM   3313 2HA  GLY A 222      -6.927  -1.829   2.390  1.00 91.06           H
ATOM   3314  HN  GLY A 222      -9.200  -1.864   2.453  1.00 91.06           H
ATOM   3315  N   PHE A 223      -8.037  -4.078   0.804  1.00 90.44           N
ATOM   3316  CA  PHE A 223      -7.821  -5.427   0.310  1.00 90.44           C
ATOM   3317  C   PHE A 223      -9.076  -5.966  -0.381  1.00 90.44           C
ATOM   3318  O   PHE A 223      -9.065  -6.225  -1.583  1.00 90.44           O
ATOM   3319  HA  PHE A 223      -7.004  -5.382  -0.410  1.00 90.44           H
ATOM   3320  CB  PHE A 223      -7.506  -6.303   1.524  1.00 90.44           C
ATOM   3321 1HB  PHE A 223      -6.676  -5.860   2.074  1.00 90.44           H
ATOM   3322 2HB  PHE A 223      -8.367  -6.303   2.192  1.00 90.44           H
ATOM   3323  CG  PHE A 223      -7.151  -7.750   1.173  1.00 90.44           C
ATOM   3324  CD1 PHE A 223      -8.028  -8.752   1.452  1.00 90.44           C
ATOM   3325  HD1 PHE A 223      -8.983  -8.524   1.925  1.00 90.44           H
ATOM   3326  CD2 PHE A 223      -5.960  -8.033   0.582  1.00 90.44           C
ATOM   3327  HD2 PHE A 223      -5.258  -7.230   0.358  1.00 90.44           H
ATOM   3328  CE1 PHE A 223      -7.698 -10.094   1.126  1.00 90.44           C
ATOM   3329  HE1 PHE A 223      -8.400 -10.897   1.350  1.00 90.44           H
ATOM   3330  CE2 PHE A 223      -5.631  -9.375   0.256  1.00 90.44           C
ATOM   3331  HE2 PHE A 223      -4.676  -9.603  -0.218  1.00 90.44           H
ATOM   3332  CZ  PHE A 223      -6.507 -10.377   0.535  1.00 90.44           C
ATOM   3333  HZ  PHE A 223      -6.254 -11.408   0.284  1.00 90.44           H
ATOM   3334  HN  PHE A 223      -8.933  -3.918   1.218  1.00 90.44           H
ATOM   3335  N   PHE A 224     -10.129  -6.117   0.410  1.00 85.71           N
ATOM   3336  CA  PHE A 224     -11.260  -6.933   0.002  1.00 85.71           C
ATOM   3337  C   PHE A 224     -11.863  -6.419  -1.306  1.00 85.71           C
ATOM   3338  O   PHE A 224     -12.062  -7.187  -2.246  1.00 85.71           O
ATOM   3339  HA  PHE A 224     -10.890  -7.948  -0.145  1.00 85.71           H
ATOM   3340  CB  PHE A 224     -12.309  -6.829   1.110  1.00 85.71           C
ATOM   3341 1HB  PHE A 224     -12.327  -5.805   1.485  1.00 85.71           H
ATOM   3342 2HB  PHE A 224     -13.293  -7.029   0.685  1.00 85.71           H
ATOM   3343  CG  PHE A 224     -12.073  -7.782   2.283  1.00 85.71           C
ATOM   3344  CD1 PHE A 224     -12.278  -9.117   2.126  1.00 85.71           C
ATOM   3345  HD1 PHE A 224     -12.610  -9.508   1.164  1.00 85.71           H
ATOM   3346  CD2 PHE A 224     -11.659  -7.295   3.483  1.00 85.71           C
ATOM   3347  HD2 PHE A 224     -11.495  -6.224   3.609  1.00 85.71           H
ATOM   3348  CE1 PHE A 224     -12.059 -10.002   3.214  1.00 85.71           C
ATOM   3349  HE1 PHE A 224     -12.223 -11.073   3.088  1.00 85.71           H
ATOM   3350  CE2 PHE A 224     -11.440  -8.180   4.572  1.00 85.71           C
ATOM   3351  HE2 PHE A 224     -11.108  -7.789   5.534  1.00 85.71           H
ATOM   3352  CZ  PHE A 224     -11.645  -9.515   4.414  1.00 85.71           C
ATOM   3353  HZ  PHE A 224     -11.476 -10.194   5.250  1.00 85.71           H
ATOM   3354  HN  PHE A 224     -10.216  -5.695   1.312  1.00 85.71           H
ATOM   3355  N   LEU A 225     -12.138  -5.123  -1.325  1.00 93.00           N
ATOM   3356  CA  LEU A 225     -12.758  -4.506  -2.485  1.00 93.00           C
ATOM   3357  C   LEU A 225     -11.845  -4.682  -3.700  1.00 93.00           C
ATOM   3358  O   LEU A 225     -12.262  -5.227  -4.721  1.00 93.00           O
ATOM   3359  HA  LEU A 225     -13.692  -5.034  -2.676  1.00 93.00           H
ATOM   3360  CB  LEU A 225     -13.114  -3.048  -2.191  1.00 93.00           C
ATOM   3361 1HB  LEU A 225     -13.843  -3.029  -1.380  1.00 93.00           H
ATOM   3362 2HB  LEU A 225     -12.220  -2.542  -1.826  1.00 93.00           H
ATOM   3363  CG  LEU A 225     -13.678  -2.244  -3.364  1.00 93.00           C
ATOM   3364  HG  LEU A 225     -13.032  -2.402  -4.228  1.00 93.00           H
ATOM   3365  CD1 LEU A 225     -15.074  -2.740  -3.748  1.00 93.00           C
ATOM   3366 1HD1 LEU A 225     -15.020  -3.790  -4.037  1.00 93.00           H
ATOM   3367 2HD1 LEU A 225     -15.745  -2.631  -2.896  1.00 93.00           H
ATOM   3368 3HD1 LEU A 225     -15.451  -2.152  -4.585  1.00 93.00           H
ATOM   3369  CD2 LEU A 225     -13.666  -0.745  -3.059  1.00 93.00           C
ATOM   3370 1HD2 LEU A 225     -14.275  -0.549  -2.177  1.00 93.00           H
ATOM   3371 2HD2 LEU A 225     -12.642  -0.421  -2.873  1.00 93.00           H
ATOM   3372 3HD2 LEU A 225     -14.072  -0.198  -3.910  1.00 93.00           H
ATOM   3373  HN  LEU A 225     -11.944  -4.499  -0.568  1.00 93.00           H
ATOM   3374  N   PRO A 226     -10.588  -4.227  -3.614  1.00 93.38           N
ATOM   3375  CA  PRO A 226      -9.648  -4.388  -4.727  1.00 93.38           C
ATOM   3376  C   PRO A 226      -9.550  -5.831  -5.194  1.00 93.38           C
ATOM   3377  O   PRO A 226      -9.567  -6.101  -6.394  1.00 93.38           O
ATOM   3378  HA  PRO A 226      -9.998  -3.830  -5.595  1.00 93.38           H
ATOM   3379  CB  PRO A 226      -8.321  -3.884  -4.156  1.00 93.38           C
ATOM   3380 1HB  PRO A 226      -7.738  -4.695  -3.720  1.00 93.38           H
ATOM   3381 2HB  PRO A 226      -7.701  -3.427  -4.927  1.00 93.38           H
ATOM   3382  CG  PRO A 226      -8.751  -2.870  -3.103  1.00 93.38           C
ATOM   3383 1HG  PRO A 226      -7.962  -2.683  -2.375  1.00 93.38           H
ATOM   3384 2HG  PRO A 226      -8.993  -1.904  -3.547  1.00 93.38           H
ATOM   3385  CD  PRO A 226      -9.967  -3.530  -2.473  1.00 93.38           C
ATOM   3386 1HD  PRO A 226      -9.685  -4.227  -1.683  1.00 93.38           H
ATOM   3387 2HD  PRO A 226     -10.637  -2.797  -2.023  1.00 93.38           H
ATOM   3388  N   PHE A 227      -9.449  -6.728  -4.225  1.00 91.93           N
ATOM   3389  CA  PHE A 227      -9.219  -8.131  -4.524  1.00 91.93           C
ATOM   3390  C   PHE A 227     -10.371  -8.712  -5.346  1.00 91.93           C
ATOM   3391  O   PHE A 227     -10.144  -9.384  -6.352  1.00 91.93           O
ATOM   3392  HA  PHE A 227      -8.296  -8.191  -5.102  1.00 91.93           H
ATOM   3393  CB  PHE A 227      -9.140  -8.868  -3.186  1.00 91.93           C
ATOM   3394 1HB  PHE A 227      -8.307  -8.465  -2.609  1.00 91.93           H
ATOM   3395 2HB  PHE A 227     -10.048  -8.665  -2.618  1.00 91.93           H
ATOM   3396  CG  PHE A 227      -8.966 -10.382  -3.318  1.00 91.93           C
ATOM   3397  CD1 PHE A 227     -10.011 -11.212  -3.055  1.00 91.93           C
ATOM   3398  HD1 PHE A 227     -10.972 -10.798  -2.750  1.00 91.93           H
ATOM   3399  CD2 PHE A 227      -7.767 -10.898  -3.698  1.00 91.93           C
ATOM   3400  HD2 PHE A 227      -6.930 -10.233  -3.909  1.00 91.93           H
ATOM   3401  CE1 PHE A 227      -9.850 -12.617  -3.177  1.00 91.93           C
ATOM   3402  HE1 PHE A 227     -10.687 -13.283  -2.966  1.00 91.93           H
ATOM   3403  CE2 PHE A 227      -7.605 -12.303  -3.821  1.00 91.93           C
ATOM   3404  HE2 PHE A 227      -6.644 -12.717  -4.125  1.00 91.93           H
ATOM   3405  CZ  PHE A 227      -8.650 -13.133  -3.558  1.00 91.93           C
ATOM   3406  HZ  PHE A 227      -8.526 -14.212  -3.652  1.00 91.93           H
ATOM   3407  HN  PHE A 227      -9.521  -6.510  -3.251  1.00 91.93           H
ATOM   3408  N   VAL A 228     -11.582  -8.433  -4.888  1.00 94.46           N
ATOM   3409  CA  VAL A 228     -12.768  -8.968  -5.535  1.00 94.46           C
ATOM   3410  C   VAL A 228     -12.810  -8.492  -6.988  1.00 94.46           C
ATOM   3411  O   VAL A 228     -13.080  -9.278  -7.895  1.00 94.46           O
ATOM   3412  HA  VAL A 228     -12.687 -10.055  -5.524  1.00 94.46           H
ATOM   3413  CB  VAL A 228     -14.017  -8.578  -4.742  1.00 94.46           C
ATOM   3414  HB  VAL A 228     -13.989  -7.501  -4.580  1.00 94.46           H
ATOM   3415  CG1 VAL A 228     -15.289  -8.902  -5.528  1.00 94.46           C
ATOM   3416 1HG1 VAL A 228     -15.286  -8.351  -6.468  1.00 94.46           H
ATOM   3417 2HG1 VAL A 228     -15.326  -9.972  -5.734  1.00 94.46           H
ATOM   3418 3HG1 VAL A 228     -16.162  -8.615  -4.941  1.00 94.46           H
ATOM   3419  CG2 VAL A 228     -14.031  -9.259  -3.371  1.00 94.46           C
ATOM   3420 1HG2 VAL A 228     -14.025 -10.341  -3.503  1.00 94.46           H
ATOM   3421 2HG2 VAL A 228     -13.150  -8.956  -2.806  1.00 94.46           H
ATOM   3422 3HG2 VAL A 228     -14.930  -8.964  -2.829  1.00 94.46           H
ATOM   3423  HN  VAL A 228     -11.759  -7.855  -4.092  1.00 94.46           H
ATOM   3424  N   VAL A 229     -12.539  -7.207  -7.164  1.00 94.58           N
ATOM   3425  CA  VAL A 229     -12.609  -6.602  -8.483  1.00 94.58           C
ATOM   3426  C   VAL A 229     -11.539  -7.224  -9.383  1.00 94.58           C
ATOM   3427  O   VAL A 229     -11.815  -7.580 -10.527  1.00 94.58           O
ATOM   3428  HA  VAL A 229     -13.591  -6.829  -8.898  1.00 94.58           H
ATOM   3429  CB  VAL A 229     -12.483  -5.081  -8.369  1.00 94.58           C
ATOM   3430  HB  VAL A 229     -11.570  -4.861  -7.815  1.00 94.58           H
ATOM   3431  CG1 VAL A 229     -12.361  -4.436  -9.751  1.00 94.58           C
ATOM   3432 1HG1 VAL A 229     -11.477  -4.822 -10.256  1.00 94.58           H
ATOM   3433 2HG1 VAL A 229     -13.248  -4.669 -10.340  1.00 94.58           H
ATOM   3434 3HG1 VAL A 229     -12.273  -3.355  -9.640  1.00 94.58           H
ATOM   3435  CG2 VAL A 229     -13.659  -4.491  -7.589  1.00 94.58           C
ATOM   3436 1HG2 VAL A 229     -14.591  -4.726  -8.103  1.00 94.58           H
ATOM   3437 2HG2 VAL A 229     -13.681  -4.916  -6.586  1.00 94.58           H
ATOM   3438 3HG2 VAL A 229     -13.545  -3.409  -7.522  1.00 94.58           H
ATOM   3439  HN  VAL A 229     -12.277  -6.585  -6.427  1.00 94.58           H
ATOM   3440  N   MET A 230     -10.340  -7.337  -8.831  1.00 88.88           N
ATOM   3441  CA  MET A 230      -9.218  -7.876  -9.580  1.00 88.88           C
ATOM   3442  C   MET A 230      -9.487  -9.322 -10.004  1.00 88.88           C
ATOM   3443  O   MET A 230      -9.282  -9.681 -11.163  1.00 88.88           O
ATOM   3444  HA  MET A 230      -9.124  -7.243 -10.463  1.00 88.88           H
ATOM   3445  CB  MET A 230      -7.955  -7.823  -8.719  1.00 88.88           C
ATOM   3446 1HB  MET A 230      -8.182  -8.171  -7.711  1.00 88.88           H
ATOM   3447 2HB  MET A 230      -7.203  -8.498  -9.127  1.00 88.88           H
ATOM   3448  CG  MET A 230      -7.392  -6.401  -8.659  1.00 88.88           C
ATOM   3449 1HG  MET A 230      -7.156  -6.052  -9.664  1.00 88.88           H
ATOM   3450 2HG  MET A 230      -8.141  -5.721  -8.253  1.00 88.88           H
ATOM   3451  SD  MET A 230      -5.926  -6.368  -7.642  1.00 88.88           S
ATOM   3452  CE  MET A 230      -4.805  -7.286  -8.684  1.00 88.88           C
ATOM   3453 1HE  MET A 230      -5.203  -8.286  -8.854  1.00 88.88           H
ATOM   3454 2HE  MET A 230      -4.693  -6.772  -9.639  1.00 88.88           H
ATOM   3455 3HE  MET A 230      -3.833  -7.360  -8.196  1.00 88.88           H
ATOM   3456  HN  MET A 230     -10.129  -7.067  -7.891  1.00 88.88           H
ATOM   3457  N   ALA A 231      -9.940 -10.112  -9.042  1.00 93.79           N
ATOM   3458  CA  ALA A 231     -10.158 -11.529  -9.279  1.00 93.79           C
ATOM   3459  C   ALA A 231     -11.161 -11.702 -10.422  1.00 93.79           C
ATOM   3460  O   ALA A 231     -10.952 -12.521 -11.316  1.00 93.79           O
ATOM   3461  HA  ALA A 231      -9.205 -11.967  -9.574  1.00 93.79           H
ATOM   3462  CB  ALA A 231     -10.629 -12.196  -7.985  1.00 93.79           C
ATOM   3463 1HB  ALA A 231      -9.869 -12.070  -7.214  1.00 93.79           H
ATOM   3464 2HB  ALA A 231     -11.560 -11.735  -7.656  1.00 93.79           H
ATOM   3465 3HB  ALA A 231     -10.792 -13.259  -8.163  1.00 93.79           H
ATOM   3466  HN  ALA A 231     -10.157  -9.800  -8.117  1.00 93.79           H
ATOM   3467  N   CYS A 232     -12.227 -10.919 -10.356  1.00 92.55           N
ATOM   3468  CA  CYS A 232     -13.275 -10.995 -11.359  1.00 92.55           C
ATOM   3469  C   CYS A 232     -12.677 -10.596 -12.710  1.00 92.55           C
ATOM   3470  O   CYS A 232     -12.859 -11.296 -13.704  1.00 92.55           O
ATOM   3471  HA  CYS A 232     -13.616 -12.030 -11.377  1.00 92.55           H
ATOM   3472  CB  CYS A 232     -14.477 -10.124 -10.988  1.00 92.55           C
ATOM   3473 1HB  CYS A 232     -14.145  -9.115 -10.743  1.00 92.55           H
ATOM   3474 2HB  CYS A 232     -15.152 -10.040 -11.840  1.00 92.55           H
ATOM   3475  SG  CYS A 232     -15.361 -10.853  -9.561  1.00 92.55           S
ATOM   3476  HG  CYS A 232     -14.555 -10.355  -8.628  1.00 92.55           H
ATOM   3477  HN  CYS A 232     -12.380 -10.242  -9.635  1.00 92.55           H
ATOM   3478  N   CYS A 233     -11.975  -9.472 -12.702  1.00 92.51           N
ATOM   3479  CA  CYS A 233     -11.475  -8.894 -13.937  1.00 92.51           C
ATOM   3480  C   CYS A 233     -10.557  -9.916 -14.610  1.00 92.51           C
ATOM   3481  O   CYS A 233     -10.730 -10.232 -15.786  1.00 92.51           O
ATOM   3482  HA  CYS A 233     -12.345  -8.685 -14.560  1.00 92.51           H
ATOM   3483  CB  CYS A 233     -10.762  -7.563 -13.690  1.00 92.51           C
ATOM   3484 1HB  CYS A 233     -10.056  -7.666 -12.866  1.00 92.51           H
ATOM   3485 2HB  CYS A 233     -10.185  -7.281 -14.571  1.00 92.51           H
ATOM   3486  SG  CYS A 233     -11.986  -6.259 -13.303  1.00 92.51           S
ATOM   3487  HG  CYS A 233     -12.181  -6.622 -12.039  1.00 92.51           H
ATOM   3488  HN  CYS A 233     -11.748  -8.961 -11.873  1.00 92.51           H
ATOM   3489  N   TYR A 234      -9.602 -10.407 -13.834  1.00 86.43           N
ATOM   3490  CA  TYR A 234      -8.563 -11.266 -14.377  1.00 86.43           C
ATOM   3491  C   TYR A 234      -9.122 -12.646 -14.729  1.00 86.43           C
ATOM   3492  O   TYR A 234      -8.622 -13.309 -15.636  1.00 86.43           O
ATOM   3493  HA  TYR A 234      -8.178 -10.796 -15.283  1.00 86.43           H
ATOM   3494  CB  TYR A 234      -7.520 -11.419 -13.269  1.00 86.43           C
ATOM   3495 1HB  TYR A 234      -8.032 -11.573 -12.320  1.00 86.43           H
ATOM   3496 2HB  TYR A 234      -6.929 -12.314 -13.462  1.00 86.43           H
ATOM   3497  CG  TYR A 234      -6.576 -10.222 -13.134  1.00 86.43           C
ATOM   3498  CD1 TYR A 234      -5.870  -9.772 -14.231  1.00 86.43           C
ATOM   3499  HD1 TYR A 234      -5.986 -10.269 -15.195  1.00 86.43           H
ATOM   3500  CD2 TYR A 234      -6.430  -9.593 -11.914  1.00 86.43           C
ATOM   3501  HD2 TYR A 234      -6.987  -9.948 -11.048  1.00 86.43           H
ATOM   3502  CE1 TYR A 234      -4.982  -8.646 -14.104  1.00 86.43           C
ATOM   3503  HE1 TYR A 234      -4.419  -8.280 -14.963  1.00 86.43           H
ATOM   3504  CE2 TYR A 234      -5.542  -8.467 -11.787  1.00 86.43           C
ATOM   3505  HE2 TYR A 234      -5.417  -7.960 -10.830  1.00 86.43           H
ATOM   3506  CZ  TYR A 234      -4.862  -8.049 -12.888  1.00 86.43           C
ATOM   3507  OH  TYR A 234      -4.023  -6.985 -12.768  1.00 86.43           O
ATOM   3508  HH  TYR A 234      -4.084  -6.604 -11.846  1.00 86.43           H
ATOM   3509  HN  TYR A 234      -9.530 -10.226 -12.853  1.00 86.43           H
ATOM   3510  N   THR A 235     -10.152 -13.037 -13.993  1.00 89.51           N
ATOM   3511  CA  THR A 235     -10.848 -14.280 -14.282  1.00 89.51           C
ATOM   3512  C   THR A 235     -11.412 -14.258 -15.704  1.00 89.51           C
ATOM   3513  O   THR A 235     -11.255 -15.221 -16.453  1.00 89.51           O
ATOM   3514  HA  THR A 235     -10.128 -15.096 -14.236  1.00 89.51           H
ATOM   3515  CB  THR A 235     -11.919 -14.482 -13.207  1.00 89.51           C
ATOM   3516  HB  THR A 235     -12.661 -13.685 -13.243  1.00 89.51           H
ATOM   3517  OG1 THR A 235     -11.178 -14.579 -11.994  1.00 89.51           O
ATOM   3518  HG1 THR A 235     -11.369 -13.789 -11.412  1.00 89.51           H
ATOM   3519  CG2 THR A 235     -12.619 -15.837 -13.326  1.00 89.51           C
ATOM   3520 1HG2 THR A 235     -11.885 -16.636 -13.223  1.00 89.51           H
ATOM   3521 2HG2 THR A 235     -13.103 -15.911 -14.300  1.00 89.51           H
ATOM   3522 3HG2 THR A 235     -13.369 -15.929 -12.540  1.00 89.51           H
ATOM   3523  HN  THR A 235     -10.510 -12.523 -13.214  1.00 89.51           H
ATOM   3524  N   ILE A 236     -12.056 -13.148 -16.034  1.00 89.07           N
ATOM   3525  CA  ILE A 236     -12.660 -12.995 -17.347  1.00 89.07           C
ATOM   3526  C   ILE A 236     -11.556 -12.870 -18.399  1.00 89.07           C
ATOM   3527  O   ILE A 236     -11.671 -13.419 -19.493  1.00 89.07           O
ATOM   3528  HA  ILE A 236     -13.230 -13.901 -17.552  1.00 89.07           H
ATOM   3529  CB  ILE A 236     -13.648 -11.827 -17.350  1.00 89.07           C
ATOM   3530  HB  ILE A 236     -13.116 -10.930 -17.033  1.00 89.07           H
ATOM   3531  CG1 ILE A 236     -14.777 -12.062 -16.345  1.00 89.07           C
ATOM   3532 1HG1 ILE A 236     -15.457 -12.824 -16.728  1.00 89.07           H
ATOM   3533 2HG1 ILE A 236     -14.365 -12.443 -15.411  1.00 89.07           H
ATOM   3534  CG2 ILE A 236     -14.180 -11.563 -18.760  1.00 89.07           C
ATOM   3535 1HG2 ILE A 236     -13.349 -11.320 -19.422  1.00 89.07           H
ATOM   3536 2HG2 ILE A 236     -14.690 -12.453 -19.128  1.00 89.07           H
ATOM   3537 3HG2 ILE A 236     -14.880 -10.728 -18.733  1.00 89.07           H
ATOM   3538  CD1 ILE A 236     -15.551 -10.769 -16.078  1.00 89.07           C
ATOM   3539 1HD1 ILE A 236     -14.873 -10.018 -15.672  1.00 89.07           H
ATOM   3540 2HD1 ILE A 236     -15.982 -10.405 -17.010  1.00 89.07           H
ATOM   3541 3HD1 ILE A 236     -16.348 -10.965 -15.360  1.00 89.07           H
ATOM   3542  HN  ILE A 236     -12.169 -12.364 -15.423  1.00 89.07           H
ATOM   3543  N   ILE A 237     -10.511 -12.144 -18.031  1.00 87.52           N
ATOM   3544  CA  ILE A 237      -9.390 -11.934 -18.931  1.00 87.52           C
ATOM   3545  C   ILE A 237      -8.807 -13.289 -19.337  1.00 87.52           C
ATOM   3546  O   ILE A 237      -8.623 -13.560 -20.523  1.00 87.52           O
ATOM   3547  HA  ILE A 237      -9.776 -11.443 -19.824  1.00 87.52           H
ATOM   3548  CB  ILE A 237      -8.366 -10.988 -18.301  1.00 87.52           C
ATOM   3549  HB  ILE A 237      -8.225 -11.281 -17.261  1.00 87.52           H
ATOM   3550  CG1 ILE A 237      -8.879  -9.547 -18.299  1.00 87.52           C
ATOM   3551 1HG1 ILE A 237      -8.842  -9.143 -19.311  1.00 87.52           H
ATOM   3552 2HG1 ILE A 237      -9.923  -9.529 -17.987  1.00 87.52           H
ATOM   3553  CG2 ILE A 237      -7.007 -11.112 -18.993  1.00 87.52           C
ATOM   3554 1HG2 ILE A 237      -6.642 -12.135 -18.898  1.00 87.52           H
ATOM   3555 2HG2 ILE A 237      -7.112 -10.860 -20.048  1.00 87.52           H
ATOM   3556 3HG2 ILE A 237      -6.298 -10.429 -18.525  1.00 87.52           H
ATOM   3557  CD1 ILE A 237      -8.046  -8.669 -17.363  1.00 87.52           C
ATOM   3558 1HD1 ILE A 237      -8.105  -9.062 -16.348  1.00 87.52           H
ATOM   3559 2HD1 ILE A 237      -7.007  -8.670 -17.693  1.00 87.52           H
ATOM   3560 3HD1 ILE A 237      -8.432  -7.650 -17.381  1.00 87.52           H
ATOM   3561  HN  ILE A 237     -10.423 -11.703 -17.137  1.00 87.52           H
ATOM   3562  N   ILE A 238      -8.534 -14.105 -18.330  1.00 87.38           N
ATOM   3563  CA  ILE A 238      -7.911 -15.398 -18.562  1.00 87.38           C
ATOM   3564  C   ILE A 238      -8.787 -16.218 -19.511  1.00 87.38           C
ATOM   3565  O   ILE A 238      -8.284 -16.831 -20.451  1.00 87.38           O
ATOM   3566  HA  ILE A 238      -6.952 -15.216 -19.047  1.00 87.38           H
ATOM   3567  CB  ILE A 238      -7.621 -16.099 -17.233  1.00 87.38           C
ATOM   3568  HB  ILE A 238      -8.499 -16.000 -16.596  1.00 87.38           H
ATOM   3569  CG1 ILE A 238      -6.455 -15.428 -16.503  1.00 87.38           C
ATOM   3570 1HG1 ILE A 238      -5.515 -15.708 -16.978  1.00 87.38           H
ATOM   3571 2HG1 ILE A 238      -6.544 -14.345 -16.585  1.00 87.38           H
ATOM   3572  CG2 ILE A 238      -7.381 -17.595 -17.443  1.00 87.38           C
ATOM   3573 1HG2 ILE A 238      -8.267 -18.046 -17.890  1.00 87.38           H
ATOM   3574 2HG2 ILE A 238      -6.528 -17.737 -18.107  1.00 87.38           H
ATOM   3575 3HG2 ILE A 238      -7.177 -18.069 -16.483  1.00 87.38           H
ATOM   3576  CD1 ILE A 238      -6.427 -15.833 -15.027  1.00 87.38           C
ATOM   3577 1HD1 ILE A 238      -7.359 -15.530 -14.550  1.00 87.38           H
ATOM   3578 2HD1 ILE A 238      -6.314 -16.914 -14.949  1.00 87.38           H
ATOM   3579 3HD1 ILE A 238      -5.589 -15.342 -14.532  1.00 87.38           H
ATOM   3580  HN  ILE A 238      -8.730 -13.897 -17.372  1.00 87.38           H
ATOM   3581  N   HIS A 239     -10.082 -16.203 -19.232  1.00 81.84           N
ATOM   3582  CA  HIS A 239     -11.027 -16.969 -20.026  1.00 81.84           C
ATOM   3583  C   HIS A 239     -10.956 -16.517 -21.486  1.00 81.84           C
ATOM   3584  O   HIS A 239     -10.952 -17.344 -22.396  1.00 81.84           O
ATOM   3585  HA  HIS A 239     -10.717 -18.012 -19.962  1.00 81.84           H
ATOM   3586  CB  HIS A 239     -12.437 -16.865 -19.441  1.00 81.84           C
ATOM   3587 1HB  HIS A 239     -12.397 -17.101 -18.378  1.00 81.84           H
ATOM   3588 2HB  HIS A 239     -12.780 -15.833 -19.525  1.00 81.84           H
ATOM   3589  CG  HIS A 239     -13.446 -17.771 -20.106  1.00 81.84           C
ATOM   3590  ND1 HIS A 239     -14.308 -17.334 -21.097  1.00 81.84           N
ATOM   3591  HD1 HIS A 239     -14.353 -16.406 -21.465  1.00 81.84           H
ATOM   3592  CD2 HIS A 239     -13.721 -19.093 -19.912  1.00 81.84           C
ATOM   3593  HD2 HIS A 239     -13.223 -19.749 -19.198  1.00 81.84           H
ATOM   3594  CE1 HIS A 239     -15.063 -18.355 -21.474  1.00 81.84           C
ATOM   3595  HE1 HIS A 239     -15.840 -18.330 -22.238  1.00 81.84           H
ATOM   3596  NE2 HIS A 239     -14.698 -19.444 -20.738  1.00 81.84           N
ATOM   3597  HN  HIS A 239     -10.486 -15.681 -18.481  1.00 81.84           H
ATOM   3598  N   THR A 240     -10.902 -15.205 -21.664  1.00 84.54           N
ATOM   3599  CA  THR A 240     -10.876 -14.632 -22.999  1.00 84.54           C
ATOM   3600  C   THR A 240      -9.581 -15.014 -23.719  1.00 84.54           C
ATOM   3601  O   THR A 240      -9.597 -15.326 -24.908  1.00 84.54           O
ATOM   3602  HA  THR A 240     -11.699 -15.059 -23.573  1.00 84.54           H
ATOM   3603  CB  THR A 240     -11.075 -13.120 -22.868  1.00 84.54           C
ATOM   3604  HB  THR A 240     -10.196 -12.649 -22.430  1.00 84.54           H
ATOM   3605  OG1 THR A 240     -12.280 -12.992 -22.118  1.00 84.54           O
ATOM   3606  HG1 THR A 240     -12.067 -12.856 -21.150  1.00 84.54           H
ATOM   3607  CG2 THR A 240     -11.398 -12.454 -24.207  1.00 84.54           C
ATOM   3608 1HG2 THR A 240     -12.316 -12.880 -24.613  1.00 84.54           H
ATOM   3609 2HG2 THR A 240     -10.579 -12.626 -24.905  1.00 84.54           H
ATOM   3610 3HG2 THR A 240     -11.530 -11.383 -24.058  1.00 84.54           H
ATOM   3611  HN  THR A 240     -10.877 -14.540 -20.918  1.00 84.54           H
ATOM   3612  N   LEU A 241      -8.491 -14.978 -22.966  1.00 83.75           N
ATOM   3613  CA  LEU A 241      -7.179 -15.225 -23.539  1.00 83.75           C
ATOM   3614  C   LEU A 241      -7.092 -16.682 -23.996  1.00 83.75           C
ATOM   3615  O   LEU A 241      -6.503 -16.977 -25.034  1.00 83.75           O
ATOM   3616  HA  LEU A 241      -7.077 -14.582 -24.413  1.00 83.75           H
ATOM   3617  CB  LEU A 241      -6.080 -14.824 -22.552  1.00 83.75           C
ATOM   3618 1HB  LEU A 241      -6.332 -15.231 -21.573  1.00 83.75           H
ATOM   3619 2HB  LEU A 241      -5.149 -15.297 -22.864  1.00 83.75           H
ATOM   3620  CG  LEU A 241      -5.831 -13.322 -22.400  1.00 83.75           C
ATOM   3621  HG  LEU A 241      -6.773 -12.845 -22.128  1.00 83.75           H
ATOM   3622  CD1 LEU A 241      -4.839 -13.042 -21.269  1.00 83.75           C
ATOM   3623 1HD1 LEU A 241      -5.240 -13.427 -20.331  1.00 83.75           H
ATOM   3624 2HD1 LEU A 241      -3.891 -13.534 -21.487  1.00 83.75           H
ATOM   3625 3HD1 LEU A 241      -4.680 -11.968 -21.182  1.00 83.75           H
ATOM   3626  CD2 LEU A 241      -5.378 -12.704 -23.725  1.00 83.75           C
ATOM   3627 1HD2 LEU A 241      -4.454 -13.181 -24.050  1.00 83.75           H
ATOM   3628 2HD2 LEU A 241      -6.150 -12.856 -24.479  1.00 83.75           H
ATOM   3629 3HD2 LEU A 241      -5.208 -11.636 -23.588  1.00 83.75           H
ATOM   3630  HN  LEU A 241      -8.495 -14.784 -21.985  1.00 83.75           H
ATOM   3631  N   ILE A 242      -7.690 -17.556 -23.198  1.00 82.46           N
ATOM   3632  CA  ILE A 242      -7.665 -18.978 -23.493  1.00 82.46           C
ATOM   3633  C   ILE A 242      -8.359 -19.228 -24.834  1.00 82.46           C
ATOM   3634  O   ILE A 242      -7.895 -20.037 -25.636  1.00 82.46           O
ATOM   3635  HA  ILE A 242      -6.620 -19.275 -23.585  1.00 82.46           H
ATOM   3636  CB  ILE A 242      -8.262 -19.777 -22.333  1.00 82.46           C
ATOM   3637  HB  ILE A 242      -9.184 -19.287 -22.020  1.00 82.46           H
ATOM   3638  CG1 ILE A 242      -7.320 -19.780 -21.127  1.00 82.46           C
ATOM   3639 1HG1 ILE A 242      -6.448 -20.396 -21.345  1.00 82.46           H
ATOM   3640 2HG1 ILE A 242      -6.958 -18.769 -20.942  1.00 82.46           H
ATOM   3641  CG2 ILE A 242      -8.631 -21.194 -22.776  1.00 82.46           C
ATOM   3642 1HG2 ILE A 242      -9.365 -21.144 -23.580  1.00 82.46           H
ATOM   3643 2HG2 ILE A 242      -7.738 -21.708 -23.131  1.00 82.46           H
ATOM   3644 3HG2 ILE A 242      -9.054 -21.740 -21.932  1.00 82.46           H
ATOM   3645  CD1 ILE A 242      -8.029 -20.311 -19.880  1.00 82.46           C
ATOM   3646 1HD1 ILE A 242      -8.887 -19.678 -19.652  1.00 82.46           H
ATOM   3647 2HD1 ILE A 242      -8.368 -21.331 -20.061  1.00 82.46           H
ATOM   3648 3HD1 ILE A 242      -7.337 -20.302 -19.038  1.00 82.46           H
ATOM   3649  HN  ILE A 242      -8.183 -17.306 -22.364  1.00 82.46           H
ATOM   3650  N   GLN A 243      -9.460 -18.519 -25.036  1.00 77.33           N
ATOM   3651  CA  GLN A 243     -10.258 -18.700 -26.236  1.00 77.33           C
ATOM   3652  C   GLN A 243      -9.557 -18.067 -27.440  1.00 77.33           C
ATOM   3653  O   GLN A 243      -9.842 -18.417 -28.584  1.00 77.33           O
ATOM   3654  HA  GLN A 243     -10.330 -19.779 -26.376  1.00 77.33           H
ATOM   3655  CB  GLN A 243     -11.663 -18.123 -26.053  1.00 77.33           C
ATOM   3656 1HB  GLN A 243     -11.594 -17.092 -25.707  1.00 77.33           H
ATOM   3657 2HB  GLN A 243     -12.180 -18.103 -27.013  1.00 77.33           H
ATOM   3658  CG  GLN A 243     -12.469 -18.951 -25.050  1.00 77.33           C
ATOM   3659 1HG  GLN A 243     -12.482 -19.995 -25.362  1.00 77.33           H
ATOM   3660 2HG  GLN A 243     -11.987 -18.916 -24.073  1.00 77.33           H
ATOM   3661  CD  GLN A 243     -13.903 -18.430 -24.937  1.00 77.33           C
ATOM   3662  OE1 GLN A 243     -14.255 -17.385 -25.460  1.00 77.33           O
ATOM   3663  NE2 GLN A 243     -14.709 -19.214 -24.226  1.00 77.33           N
ATOM   3664 1HE2 GLN A 243     -14.357 -20.059 -23.823  1.00 77.33           H
ATOM   3665 2HE2 GLN A 243     -15.667 -18.958 -24.095  1.00 77.33           H
ATOM   3666  HN  GLN A 243      -9.807 -17.831 -24.397  1.00 77.33           H
ATOM   3667  N   ALA A 244      -8.654 -17.144 -27.141  1.00 78.35           N
ATOM   3668  CA  ALA A 244      -7.957 -16.413 -28.185  1.00 78.35           C
ATOM   3669  C   ALA A 244      -7.049 -17.373 -28.955  1.00 78.35           C
ATOM   3670  O   ALA A 244      -6.328 -18.167 -28.354  1.00 78.35           O
ATOM   3671  HA  ALA A 244      -8.708 -16.011 -28.866  1.00 78.35           H
ATOM   3672  CB  ALA A 244      -7.182 -15.249 -27.563  1.00 78.35           C
ATOM   3673 1HB  ALA A 244      -7.877 -14.581 -27.053  1.00 78.35           H
ATOM   3674 2HB  ALA A 244      -6.459 -15.637 -26.846  1.00 78.35           H
ATOM   3675 3HB  ALA A 244      -6.660 -14.701 -28.347  1.00 78.35           H
ATOM   3676  HN  ALA A 244      -8.398 -16.895 -26.207  1.00 78.35           H
ATOM   3677  N   LYS A 245      -7.114 -17.268 -30.274  1.00 67.23           N
ATOM   3678  CA  LYS A 245      -6.302 -18.115 -31.133  1.00 67.23           C
ATOM   3679  C   LYS A 245      -4.919 -17.484 -31.302  1.00 67.23           C
ATOM   3680  O   LYS A 245      -4.049 -18.054 -31.960  1.00 67.23           O
ATOM   3681  HA  LYS A 245      -6.185 -19.074 -30.629  1.00 67.23           H
ATOM   3682  CB  LYS A 245      -7.022 -18.383 -32.456  1.00 67.23           C
ATOM   3683 1HB  LYS A 245      -7.342 -17.439 -32.898  1.00 67.23           H
ATOM   3684 2HB  LYS A 245      -6.334 -18.848 -33.161  1.00 67.23           H
ATOM   3685  CG  LYS A 245      -8.236 -19.290 -32.246  1.00 67.23           C
ATOM   3686 1HG  LYS A 245      -7.946 -20.159 -31.654  1.00 67.23           H
ATOM   3687 2HG  LYS A 245      -8.999 -18.758 -31.678  1.00 67.23           H
ATOM   3688  CD  LYS A 245      -8.816 -19.749 -33.585  1.00 67.23           C
ATOM   3689 1HD  LYS A 245      -9.173 -18.885 -34.145  1.00 67.23           H
ATOM   3690 2HD  LYS A 245      -8.034 -20.216 -34.184  1.00 67.23           H
ATOM   3691  CE  LYS A 245      -9.965 -20.738 -33.375  1.00 67.23           C
ATOM   3692 1HE  LYS A 245      -9.629 -21.567 -32.753  1.00 67.23           H
ATOM   3693 2HE  LYS A 245     -10.780 -20.249 -32.842  1.00 67.23           H
ATOM   3694  NZ  LYS A 245     -10.451 -21.251 -34.675  1.00 67.23           N
ATOM   3695 1HZ  LYS A 245     -11.209 -21.906 -34.518  1.00 67.23           H
ATOM   3696 2HZ  LYS A 245     -10.784 -20.478 -35.241  1.00 67.23           H
ATOM   3697 3HZ  LYS A 245      -9.693 -21.721 -35.158  1.00 67.23           H
ATOM   3698  HN  LYS A 245      -7.705 -16.622 -30.756  1.00 67.23           H
ATOM   3699  N   LYS A 246      -4.757 -16.316 -30.698  1.00 61.05           N
ATOM   3700  CA  LYS A 246      -3.564 -15.517 -30.920  1.00 61.05           C
ATOM   3701  C   LYS A 246      -2.371 -16.191 -30.240  1.00 61.05           C
ATOM   3702  O   LYS A 246      -2.494 -16.710 -29.132  1.00 61.05           O
ATOM   3703  HA  LYS A 246      -3.382 -15.493 -31.994  1.00 61.05           H
ATOM   3704  CB  LYS A 246      -3.795 -14.074 -30.467  1.00 61.05           C
ATOM   3705 1HB  LYS A 246      -4.227 -14.066 -29.467  1.00 61.05           H
ATOM   3706 2HB  LYS A 246      -2.840 -13.552 -30.405  1.00 61.05           H
ATOM   3707  CG  LYS A 246      -4.722 -13.337 -31.436  1.00 61.05           C
ATOM   3708 1HG  LYS A 246      -4.380 -13.489 -32.459  1.00 61.05           H
ATOM   3709 2HG  LYS A 246      -5.727 -13.754 -31.370  1.00 61.05           H
ATOM   3710  CD  LYS A 246      -4.764 -11.840 -31.123  1.00 61.05           C
ATOM   3711 1HD  LYS A 246      -5.193 -11.683 -30.134  1.00 61.05           H
ATOM   3712 2HD  LYS A 246      -3.750 -11.442 -31.097  1.00 61.05           H
ATOM   3713  CE  LYS A 246      -5.588 -11.085 -32.168  1.00 61.05           C
ATOM   3714 1HE  LYS A 246      -5.214 -11.310 -33.167  1.00 61.05           H
ATOM   3715 2HE  LYS A 246      -6.625 -11.418 -32.133  1.00 61.05           H
ATOM   3716  NZ  LYS A 246      -5.522  -9.626 -31.925  1.00 61.05           N
ATOM   3717 1HZ  LYS A 246      -6.094  -9.143 -32.609  1.00 61.05           H
ATOM   3718 2HZ  LYS A 246      -5.866  -9.423 -30.993  1.00 61.05           H
ATOM   3719 3HZ  LYS A 246      -4.561  -9.313 -32.006  1.00 61.05           H
ATOM   3720  HN  LYS A 246      -5.423 -15.916 -30.068  1.00 61.05           H
ATOM   3721  N   SER A 247      -1.242 -16.162 -30.934  1.00 67.14           N
ATOM   3722  CA  SER A 247      -0.036 -16.796 -30.428  1.00 67.14           C
ATOM   3723  C   SER A 247       0.445 -16.075 -29.167  1.00 67.14           C
ATOM   3724  O   SER A 247       0.927 -16.709 -28.230  1.00 67.14           O
ATOM   3725  HA  SER A 247      -0.325 -17.821 -30.195  1.00 67.14           H
ATOM   3726  CB  SER A 247       1.067 -16.806 -31.488  1.00 67.14           C
ATOM   3727 1HB  SER A 247       1.955 -17.290 -31.081  1.00 67.14           H
ATOM   3728 2HB  SER A 247       0.744 -17.400 -32.342  1.00 67.14           H
ATOM   3729  OG  SER A 247       1.401 -15.491 -31.923  1.00 67.14           O
ATOM   3730  HG  SER A 247       2.112 -15.533 -32.625  1.00 67.14           H
ATOM   3731  HN  SER A 247      -1.144 -15.718 -31.824  1.00 67.14           H
ATOM   3732  N   SER A 248       0.297 -14.758 -29.185  1.00 69.68           N
ATOM   3733  CA  SER A 248       0.841 -13.929 -28.123  1.00 69.68           C
ATOM   3734  C   SER A 248       0.068 -14.169 -26.824  1.00 69.68           C
ATOM   3735  O   SER A 248       0.412 -13.615 -25.781  1.00 69.68           O
ATOM   3736  HA  SER A 248       1.878 -14.245 -28.014  1.00 69.68           H
ATOM   3737  CB  SER A 248       0.796 -12.448 -28.502  1.00 69.68           C
ATOM   3738 1HB  SER A 248       1.192 -11.851 -27.680  1.00 69.68           H
ATOM   3739 2HB  SER A 248       1.442 -12.274 -29.362  1.00 69.68           H
ATOM   3740  OG  SER A 248      -0.527 -12.015 -28.807  1.00 69.68           O
ATOM   3741  HG  SER A 248      -0.521 -11.048 -29.060  1.00 69.68           H
ATOM   3742  HN  SER A 248      -0.184 -14.259 -29.906  1.00 69.68           H
ATOM   3743  N   LYS A 249      -0.963 -14.994 -26.930  1.00 66.65           N
ATOM   3744  CA  LYS A 249      -1.884 -15.188 -25.823  1.00 66.65           C
ATOM   3745  C   LYS A 249      -1.117 -15.732 -24.616  1.00 66.65           C
ATOM   3746  O   LYS A 249      -1.425 -15.391 -23.475  1.00 66.65           O
ATOM   3747  HA  LYS A 249      -2.291 -14.211 -25.562  1.00 66.65           H
ATOM   3748  CB  LYS A 249      -3.060 -16.068 -26.252  1.00 66.65           C
ATOM   3749 1HB  LYS A 249      -3.877 -15.963 -25.538  1.00 66.65           H
ATOM   3750 2HB  LYS A 249      -3.436 -15.733 -27.218  1.00 66.65           H
ATOM   3751  CG  LYS A 249      -2.641 -17.537 -26.343  1.00 66.65           C
ATOM   3752 1HG  LYS A 249      -1.779 -17.632 -27.004  1.00 66.65           H
ATOM   3753 2HG  LYS A 249      -2.330 -17.892 -25.360  1.00 66.65           H
ATOM   3754  CD  LYS A 249      -3.789 -18.403 -26.864  1.00 66.65           C
ATOM   3755 1HD  LYS A 249      -4.684 -18.224 -26.269  1.00 66.65           H
ATOM   3756 2HD  LYS A 249      -4.026 -18.120 -27.890  1.00 66.65           H
ATOM   3757  CE  LYS A 249      -3.423 -19.888 -26.811  1.00 66.65           C
ATOM   3758 1HE  LYS A 249      -2.612 -20.094 -27.510  1.00 66.65           H
ATOM   3759 2HE  LYS A 249      -3.059 -20.144 -25.816  1.00 66.65           H
ATOM   3760  NZ  LYS A 249      -4.598 -20.724 -27.146  1.00 66.65           N
ATOM   3761 1HZ  LYS A 249      -4.324 -21.700 -27.165  1.00 66.65           H
ATOM   3762 2HZ  LYS A 249      -5.319 -20.588 -26.446  1.00 66.65           H
ATOM   3763 3HZ  LYS A 249      -4.955 -20.455 -28.056  1.00 66.65           H
ATOM   3764  HN  LYS A 249      -1.173 -15.524 -27.752  1.00 66.65           H
ATOM   3765  N   HIS A 250      -0.132 -16.568 -24.909  1.00 71.55           N
ATOM   3766  CA  HIS A 250       0.600 -17.259 -23.861  1.00 71.55           C
ATOM   3767  C   HIS A 250       1.383 -16.243 -23.027  1.00 71.55           C
ATOM   3768  O   HIS A 250       1.445 -16.355 -21.804  1.00 71.55           O
ATOM   3769  HA  HIS A 250      -0.143 -17.742 -23.227  1.00 71.55           H
ATOM   3770  CB  HIS A 250       1.492 -18.353 -24.452  1.00 71.55           C
ATOM   3771 1HB  HIS A 250       2.076 -17.929 -25.269  1.00 71.55           H
ATOM   3772 2HB  HIS A 250       2.200 -18.681 -23.691  1.00 71.55           H
ATOM   3773  CG  HIS A 250       0.733 -19.553 -24.965  1.00 71.55           C
ATOM   3774  ND1 HIS A 250       0.137 -20.478 -24.125  1.00 71.55           N
ATOM   3775  HD1 HIS A 250       0.145 -20.450 -23.125  1.00 71.55           H
ATOM   3776  CD2 HIS A 250       0.479 -19.970 -26.238  1.00 71.55           C
ATOM   3777  HD2 HIS A 250       0.805 -19.469 -27.150  1.00 71.55           H
ATOM   3778  CE1 HIS A 250      -0.446 -21.405 -24.870  1.00 71.55           C
ATOM   3779  HE1 HIS A 250      -0.999 -22.269 -24.502  1.00 71.55           H
ATOM   3780  NE2 HIS A 250      -0.233 -21.089 -26.180  1.00 71.55           N
ATOM   3781  HN  HIS A 250       0.167 -16.775 -25.841  1.00 71.55           H
ATOM   3782  N   LYS A 251       1.960 -15.273 -23.721  1.00 70.99           N
ATOM   3783  CA  LYS A 251       2.751 -14.248 -23.062  1.00 70.99           C
ATOM   3784  C   LYS A 251       1.850 -13.436 -22.130  1.00 70.99           C
ATOM   3785  O   LYS A 251       2.201 -13.194 -20.976  1.00 70.99           O
ATOM   3786  HA  LYS A 251       3.504 -14.755 -22.458  1.00 70.99           H
ATOM   3787  CB  LYS A 251       3.495 -13.398 -24.093  1.00 70.99           C
ATOM   3788 1HB  LYS A 251       4.012 -14.047 -24.800  1.00 70.99           H
ATOM   3789 2HB  LYS A 251       2.780 -12.808 -24.667  1.00 70.99           H
ATOM   3790  CG  LYS A 251       4.502 -12.469 -23.414  1.00 70.99           C
ATOM   3791 1HG  LYS A 251       3.982 -11.804 -22.725  1.00 70.99           H
ATOM   3792 2HG  LYS A 251       5.203 -13.057 -22.822  1.00 70.99           H
ATOM   3793  CD  LYS A 251       5.269 -11.642 -24.448  1.00 70.99           C
ATOM   3794 1HD  LYS A 251       5.823 -12.306 -25.112  1.00 70.99           H
ATOM   3795 2HD  LYS A 251       4.566 -11.086 -25.068  1.00 70.99           H
ATOM   3796  CE  LYS A 251       6.235 -10.670 -23.767  1.00 70.99           C
ATOM   3797 1HE  LYS A 251       5.689 -10.034 -23.070  1.00 70.99           H
ATOM   3798 2HE  LYS A 251       6.968 -11.227 -23.183  1.00 70.99           H
ATOM   3799  NZ  LYS A 251       6.926  -9.834 -24.774  1.00 70.99           N
ATOM   3800 1HZ  LYS A 251       7.556  -9.193 -24.305  1.00 70.99           H
ATOM   3801 2HZ  LYS A 251       7.454 -10.429 -25.402  1.00 70.99           H
ATOM   3802 3HZ  LYS A 251       6.240  -9.308 -25.304  1.00 70.99           H
ATOM   3803  HN  LYS A 251       1.894 -15.181 -24.715  1.00 70.99           H
ATOM   3804  N   ALA A 252       0.706 -13.036 -22.665  1.00 81.56           N
ATOM   3805  CA  ALA A 252      -0.222 -12.205 -21.916  1.00 81.56           C
ATOM   3806  C   ALA A 252      -0.738 -12.988 -20.707  1.00 81.56           C
ATOM   3807  O   ALA A 252      -0.892 -12.431 -19.622  1.00 81.56           O
ATOM   3808  HA  ALA A 252       0.326 -11.331 -21.564  1.00 81.56           H
ATOM   3809  CB  ALA A 252      -1.352 -11.743 -22.837  1.00 81.56           C
ATOM   3810 1HB  ALA A 252      -0.935 -11.166 -23.663  1.00 81.56           H
ATOM   3811 2HB  ALA A 252      -1.879 -12.612 -23.230  1.00 81.56           H
ATOM   3812 3HB  ALA A 252      -2.047 -11.120 -22.275  1.00 81.56           H
ATOM   3813  HN  ALA A 252       0.410 -13.269 -23.592  1.00 81.56           H
ATOM   3814  N   LEU A 253      -0.992 -14.269 -20.936  1.00 79.62           N
ATOM   3815  CA  LEU A 253      -1.517 -15.126 -19.888  1.00 79.62           C
ATOM   3816  C   LEU A 253      -0.523 -15.171 -18.725  1.00 79.62           C
ATOM   3817  O   LEU A 253      -0.907 -14.999 -17.569  1.00 79.62           O
ATOM   3818  HA  LEU A 253      -2.444 -14.677 -19.532  1.00 79.62           H
ATOM   3819  CB  LEU A 253      -1.869 -16.505 -20.450  1.00 79.62           C
ATOM   3820 1HB  LEU A 253      -2.443 -16.367 -21.366  1.00 79.62           H
ATOM   3821 2HB  LEU A 253      -0.943 -17.010 -20.727  1.00 79.62           H
ATOM   3822  CG  LEU A 253      -2.660 -17.427 -19.519  1.00 79.62           C
ATOM   3823  HG  LEU A 253      -2.176 -17.423 -18.543  1.00 79.62           H
ATOM   3824  CD1 LEU A 253      -4.086 -16.911 -19.320  1.00 79.62           C
ATOM   3825 1HD1 LEU A 253      -4.054 -15.915 -18.879  1.00 79.62           H
ATOM   3826 2HD1 LEU A 253      -4.595 -16.867 -20.283  1.00 79.62           H
ATOM   3827 3HD1 LEU A 253      -4.626 -17.585 -18.654  1.00 79.62           H
ATOM   3828  CD2 LEU A 253      -2.638 -18.870 -20.028  1.00 79.62           C
ATOM   3829 1HD2 LEU A 253      -3.083 -18.911 -21.023  1.00 79.62           H
ATOM   3830 2HD2 LEU A 253      -1.608 -19.223 -20.077  1.00 79.62           H
ATOM   3831 3HD2 LEU A 253      -3.208 -19.504 -19.349  1.00 79.62           H
ATOM   3832  HN  LEU A 253      -0.844 -14.719 -21.816  1.00 79.62           H
ATOM   3833  N   LYS A 254       0.734 -15.404 -19.072  1.00 76.66           N
ATOM   3834  CA  LYS A 254       1.777 -15.526 -18.068  1.00 76.66           C
ATOM   3835  C   LYS A 254       1.812 -14.254 -17.218  1.00 76.66           C
ATOM   3836  O   LYS A 254       1.847 -14.325 -15.990  1.00 76.66           O
ATOM   3837  HA  LYS A 254       1.514 -16.365 -17.423  1.00 76.66           H
ATOM   3838  CB  LYS A 254       3.117 -15.863 -18.725  1.00 76.66           C
ATOM   3839 1HB  LYS A 254       2.996 -16.721 -19.387  1.00 76.66           H
ATOM   3840 2HB  LYS A 254       3.443 -15.027 -19.344  1.00 76.66           H
ATOM   3841  CG  LYS A 254       4.182 -16.172 -17.671  1.00 76.66           C
ATOM   3842 1HG  LYS A 254       4.381 -15.279 -17.078  1.00 76.66           H
ATOM   3843 2HG  LYS A 254       3.812 -16.934 -16.986  1.00 76.66           H
ATOM   3844  CD  LYS A 254       5.478 -16.653 -18.327  1.00 76.66           C
ATOM   3845 1HD  LYS A 254       5.276 -17.533 -18.938  1.00 76.66           H
ATOM   3846 2HD  LYS A 254       5.861 -15.882 -18.995  1.00 76.66           H
ATOM   3847  CE  LYS A 254       6.533 -16.991 -17.271  1.00 76.66           C
ATOM   3848 1HE  LYS A 254       6.800 -16.093 -16.714  1.00 76.66           H
ATOM   3849 2HE  LYS A 254       6.124 -17.702 -16.553  1.00 76.66           H
ATOM   3850  NZ  LYS A 254       7.741 -17.562 -17.910  1.00 76.66           N
ATOM   3851 1HZ  LYS A 254       8.436 -17.763 -17.199  1.00 76.66           H
ATOM   3852 2HZ  LYS A 254       7.494 -18.419 -18.393  1.00 76.66           H
ATOM   3853 3HZ  LYS A 254       8.119 -16.896 -18.574  1.00 76.66           H
ATOM   3854  HN  LYS A 254       1.043 -15.508 -20.017  1.00 76.66           H
ATOM   3855  N   VAL A 255       1.802 -13.121 -17.904  1.00 83.08           N
ATOM   3856  CA  VAL A 255       1.887 -11.837 -17.230  1.00 83.08           C
ATOM   3857  C   VAL A 255       0.707 -11.693 -16.266  1.00 83.08           C
ATOM   3858  O   VAL A 255       0.884 -11.277 -15.122  1.00 83.08           O
ATOM   3859  HA  VAL A 255       2.813 -11.827 -16.656  1.00 83.08           H
ATOM   3860  CB  VAL A 255       1.957 -10.708 -18.261  1.00 83.08           C
ATOM   3861  HB  VAL A 255       1.135 -10.845 -18.964  1.00 83.08           H
ATOM   3862  CG1 VAL A 255       1.782  -9.343 -17.593  1.00 83.08           C
ATOM   3863 1HG1 VAL A 255       0.813  -9.303 -17.096  1.00 83.08           H
ATOM   3864 2HG1 VAL A 255       2.573  -9.195 -16.858  1.00 83.08           H
ATOM   3865 3HG1 VAL A 255       1.836  -8.559 -18.348  1.00 83.08           H
ATOM   3866  CG2 VAL A 255       3.266 -10.769 -19.052  1.00 83.08           C
ATOM   3867 1HG2 VAL A 255       4.108 -10.670 -18.367  1.00 83.08           H
ATOM   3868 2HG2 VAL A 255       3.331 -11.723 -19.573  1.00 83.08           H
ATOM   3869 3HG2 VAL A 255       3.289  -9.955 -19.777  1.00 83.08           H
ATOM   3870  HN  VAL A 255       1.737 -13.072 -18.901  1.00 83.08           H
ATOM   3871  N   THR A 256      -0.469 -12.045 -16.764  1.00 81.86           N
ATOM   3872  CA  THR A 256      -1.691 -11.859 -16.000  1.00 81.86           C
ATOM   3873  C   THR A 256      -1.634 -12.663 -14.699  1.00 81.86           C
ATOM   3874  O   THR A 256      -1.950 -12.144 -13.630  1.00 81.86           O
ATOM   3875  HA  THR A 256      -1.766 -10.807 -15.722  1.00 81.86           H
ATOM   3876  CB  THR A 256      -2.872 -12.235 -16.897  1.00 81.86           C
ATOM   3877  HB  THR A 256      -2.837 -13.292 -17.162  1.00 81.86           H
ATOM   3878  OG1 THR A 256      -2.783 -11.324 -17.989  1.00 81.86           O
ATOM   3879  HG1 THR A 256      -2.317 -11.758 -18.760  1.00 81.86           H
ATOM   3880  CG2 THR A 256      -4.222 -11.915 -16.253  1.00 81.86           C
ATOM   3881 1HG2 THR A 256      -4.283 -10.846 -16.049  1.00 81.86           H
ATOM   3882 2HG2 THR A 256      -4.319 -12.469 -15.319  1.00 81.86           H
ATOM   3883 3HG2 THR A 256      -5.025 -12.202 -16.931  1.00 81.86           H
ATOM   3884  HN  THR A 256      -0.595 -12.450 -17.669  1.00 81.86           H
ATOM   3885  N   ILE A 257      -1.230 -13.917 -14.834  1.00 84.47           N
ATOM   3886  CA  ILE A 257      -1.157 -14.807 -13.688  1.00 84.47           C
ATOM   3887  C   ILE A 257      -0.145 -14.256 -12.683  1.00 84.47           C
ATOM   3888  O   ILE A 257      -0.420 -14.201 -11.485  1.00 84.47           O
ATOM   3889  HA  ILE A 257      -2.141 -14.816 -13.218  1.00 84.47           H
ATOM   3890  CB  ILE A 257      -0.859 -16.239 -14.139  1.00 84.47           C
ATOM   3891  HB  ILE A 257       0.005 -16.214 -14.803  1.00 84.47           H
ATOM   3892  CG1 ILE A 257      -2.028 -16.817 -14.939  1.00 84.47           C
ATOM   3893 1HG1 ILE A 257      -2.877 -16.986 -14.277  1.00 84.47           H
ATOM   3894 2HG1 ILE A 257      -2.350 -16.097 -15.691  1.00 84.47           H
ATOM   3895  CG2 ILE A 257      -0.487 -17.123 -12.947  1.00 84.47           C
ATOM   3896 1HG2 ILE A 257       0.399 -16.719 -12.457  1.00 84.47           H
ATOM   3897 2HG2 ILE A 257      -1.315 -17.145 -12.239  1.00 84.47           H
ATOM   3898 3HG2 ILE A 257      -0.280 -18.135 -13.296  1.00 84.47           H
ATOM   3899  CD1 ILE A 257      -1.633 -18.130 -15.617  1.00 84.47           C
ATOM   3900 1HD1 ILE A 257      -0.799 -17.951 -16.296  1.00 84.47           H
ATOM   3901 2HD1 ILE A 257      -1.335 -18.855 -14.859  1.00 84.47           H
ATOM   3902 3HD1 ILE A 257      -2.482 -18.519 -16.178  1.00 84.47           H
ATOM   3903  HN  ILE A 257      -0.956 -14.326 -15.705  1.00 84.47           H
ATOM   3904  N   THR A 258       1.006 -13.861 -13.207  1.00 86.25           N
ATOM   3905  CA  THR A 258       2.091 -13.389 -12.362  1.00 86.25           C
ATOM   3906  C   THR A 258       1.622 -12.217 -11.497  1.00 86.25           C
ATOM   3907  O   THR A 258       1.878 -12.188 -10.294  1.00 86.25           O
ATOM   3908  HA  THR A 258       2.373 -14.194 -11.684  1.00 86.25           H
ATOM   3909  CB  THR A 258       3.277 -13.043 -13.265  1.00 86.25           C
ATOM   3910  HB  THR A 258       3.025 -12.225 -13.940  1.00 86.25           H
ATOM   3911  OG1 THR A 258       3.609 -14.278 -13.892  1.00 86.25           O
ATOM   3912  HG1 THR A 258       3.078 -14.389 -14.732  1.00 86.25           H
ATOM   3913  CG2 THR A 258       4.532 -12.679 -12.469  1.00 86.25           C
ATOM   3914 1HG2 THR A 258       4.822 -13.523 -11.843  1.00 86.25           H
ATOM   3915 2HG2 THR A 258       4.325 -11.814 -11.839  1.00 86.25           H
ATOM   3916 3HG2 THR A 258       5.343 -12.442 -13.157  1.00 86.25           H
ATOM   3917  HN  THR A 258       1.203 -13.859 -14.187  1.00 86.25           H
ATOM   3918  N   VAL A 259       0.945 -11.280 -12.144  1.00 86.74           N
ATOM   3919  CA  VAL A 259       0.507 -10.072 -11.466  1.00 86.74           C
ATOM   3920  C   VAL A 259      -0.414 -10.449 -10.304  1.00 86.74           C
ATOM   3921  O   VAL A 259      -0.268  -9.930  -9.198  1.00 86.74           O
ATOM   3922  HA  VAL A 259       1.393  -9.579 -11.066  1.00 86.74           H
ATOM   3923  CB  VAL A 259      -0.153  -9.121 -12.467  1.00 86.74           C
ATOM   3924  HB  VAL A 259      -0.853  -9.701 -13.069  1.00 86.74           H
ATOM   3925  CG1 VAL A 259      -0.947  -8.030 -11.745  1.00 86.74           C
ATOM   3926 1HG1 VAL A 259      -1.724  -8.490 -11.135  1.00 86.74           H
ATOM   3927 2HG1 VAL A 259      -0.276  -7.455 -11.107  1.00 86.74           H
ATOM   3928 3HG1 VAL A 259      -1.406  -7.368 -12.479  1.00 86.74           H
ATOM   3929  CG2 VAL A 259       0.885  -8.510 -13.410  1.00 86.74           C
ATOM   3930 1HG2 VAL A 259       1.619  -7.952 -12.830  1.00 86.74           H
ATOM   3931 2HG2 VAL A 259       1.386  -9.305 -13.962  1.00 86.74           H
ATOM   3932 3HG2 VAL A 259       0.389  -7.839 -14.111  1.00 86.74           H
ATOM   3933  HN  VAL A 259       0.696 -11.336 -13.111  1.00 86.74           H
ATOM   3934  N   LEU A 260      -1.341 -11.350 -10.593  1.00 85.41           N
ATOM   3935  CA  LEU A 260      -2.339 -11.739  -9.611  1.00 85.41           C
ATOM   3936  C   LEU A 260      -1.648 -12.444  -8.441  1.00 85.41           C
ATOM   3937  O   LEU A 260      -1.932 -12.150  -7.281  1.00 85.41           O
ATOM   3938  HA  LEU A 260      -2.804 -10.827  -9.239  1.00 85.41           H
ATOM   3939  CB  LEU A 260      -3.440 -12.574 -10.268  1.00 85.41           C
ATOM   3940 1HB  LEU A 260      -3.841 -12.012 -11.111  1.00 85.41           H
ATOM   3941 2HB  LEU A 260      -2.989 -13.479 -10.675  1.00 85.41           H
ATOM   3942  CG  LEU A 260      -4.604 -12.981  -9.362  1.00 85.41           C
ATOM   3943  HG  LEU A 260      -4.195 -13.487  -8.487  1.00 85.41           H
ATOM   3944  CD1 LEU A 260      -5.362 -11.751  -8.859  1.00 85.41           C
ATOM   3945 1HD1 LEU A 260      -4.685 -11.113  -8.292  1.00 85.41           H
ATOM   3946 2HD1 LEU A 260      -5.759 -11.196  -9.709  1.00 85.41           H
ATOM   3947 3HD1 LEU A 260      -6.184 -12.069  -8.217  1.00 85.41           H
ATOM   3948  CD2 LEU A 260      -5.528 -13.975 -10.069  1.00 85.41           C
ATOM   3949 1HD2 LEU A 260      -5.931 -13.517 -10.972  1.00 85.41           H
ATOM   3950 2HD2 LEU A 260      -4.963 -14.868 -10.336  1.00 85.41           H
ATOM   3951 3HD2 LEU A 260      -6.346 -14.247  -9.403  1.00 85.41           H
ATOM   3952  HN  LEU A 260      -1.418 -11.809 -11.479  1.00 85.41           H
ATOM   3953  N   THR A 261      -0.755 -13.359  -8.787  1.00 88.15           N
ATOM   3954  CA  THR A 261      -0.097 -14.180  -7.785  1.00 88.15           C
ATOM   3955  C   THR A 261       0.727 -13.306  -6.838  1.00 88.15           C
ATOM   3956  O   THR A 261       0.697 -13.501  -5.623  1.00 88.15           O
ATOM   3957  HA  THR A 261      -0.864 -14.667  -7.183  1.00 88.15           H
ATOM   3958  CB  THR A 261       0.733 -15.240  -8.511  1.00 88.15           C
ATOM   3959  HB  THR A 261       1.543 -14.779  -9.078  1.00 88.15           H
ATOM   3960  OG1 THR A 261      -0.224 -15.961  -9.282  1.00 88.15           O
ATOM   3961  HG1 THR A 261      -0.329 -15.536 -10.181  1.00 88.15           H
ATOM   3962  CG2 THR A 261       1.310 -16.287  -7.557  1.00 88.15           C
ATOM   3963 1HG2 THR A 261       0.495 -16.795  -7.040  1.00 88.15           H
ATOM   3964 2HG2 THR A 261       1.954 -15.798  -6.827  1.00 88.15           H
ATOM   3965 3HG2 THR A 261       1.890 -17.015  -8.124  1.00 88.15           H
ATOM   3966  HN  THR A 261      -0.479 -13.543  -9.731  1.00 88.15           H
ATOM   3967  N   VAL A 262       1.445 -12.361  -7.429  1.00 90.63           N
ATOM   3968  CA  VAL A 262       2.343 -11.514  -6.663  1.00 90.63           C
ATOM   3969  C   VAL A 262       1.530 -10.687  -5.665  1.00 90.63           C
ATOM   3970  O   VAL A 262       1.928 -10.533  -4.511  1.00 90.63           O
ATOM   3971  HA  VAL A 262       3.018 -12.167  -6.109  1.00 90.63           H
ATOM   3972  CB  VAL A 262       3.184 -10.654  -7.608  1.00 90.63           C
ATOM   3973  HB  VAL A 262       2.504 -10.139  -8.287  1.00 90.63           H
ATOM   3974  CG1 VAL A 262       3.966  -9.592  -6.833  1.00 90.63           C
ATOM   3975 1HG1 VAL A 262       3.270  -8.946  -6.298  1.00 90.63           H
ATOM   3976 2HG1 VAL A 262       4.631 -10.079  -6.119  1.00 90.63           H
ATOM   3977 3HG1 VAL A 262       4.555  -8.995  -7.529  1.00 90.63           H
ATOM   3978  CG2 VAL A 262       4.122 -11.521  -8.450  1.00 90.63           C
ATOM   3979 1HG2 VAL A 262       4.792 -12.075  -7.793  1.00 90.63           H
ATOM   3980 2HG2 VAL A 262       3.534 -12.221  -9.044  1.00 90.63           H
ATOM   3981 3HG2 VAL A 262       4.707 -10.884  -9.113  1.00 90.63           H
ATOM   3982  HN  VAL A 262       1.419 -12.172  -8.410  1.00 90.63           H
ATOM   3983  N   PHE A 263       0.406 -10.176  -6.146  1.00 89.31           N
ATOM   3984  CA  PHE A 263      -0.464  -9.365  -5.311  1.00 89.31           C
ATOM   3985  C   PHE A 263      -0.957 -10.158  -4.099  1.00 89.31           C
ATOM   3986  O   PHE A 263      -0.846  -9.696  -2.964  1.00 89.31           O
ATOM   3987  HA  PHE A 263       0.119  -8.510  -4.971  1.00 89.31           H
ATOM   3988  CB  PHE A 263      -1.667  -8.971  -6.170  1.00 89.31           C
ATOM   3989 1HB  PHE A 263      -1.311  -8.448  -7.058  1.00 89.31           H
ATOM   3990 2HB  PHE A 263      -2.168  -9.876  -6.513  1.00 89.31           H
ATOM   3991  CG  PHE A 263      -2.684  -8.085  -5.448  1.00 89.31           C
ATOM   3992  CD1 PHE A 263      -3.791  -8.639  -4.886  1.00 89.31           C
ATOM   3993  HD1 PHE A 263      -3.954  -9.715  -4.950  1.00 89.31           H
ATOM   3994  CD2 PHE A 263      -2.481  -6.742  -5.368  1.00 89.31           C
ATOM   3995  HD2 PHE A 263      -1.594  -6.298  -5.819  1.00 89.31           H
ATOM   3996  CE1 PHE A 263      -4.735  -7.817  -4.215  1.00 89.31           C
ATOM   3997  HE1 PHE A 263      -5.622  -8.262  -3.765  1.00 89.31           H
ATOM   3998  CE2 PHE A 263      -3.425  -5.920  -4.698  1.00 89.31           C
ATOM   3999  HE2 PHE A 263      -3.262  -4.844  -4.634  1.00 89.31           H
ATOM   4000  CZ  PHE A 263      -4.532  -6.475  -4.136  1.00 89.31           C
ATOM   4001  HZ  PHE A 263      -5.256  -5.843  -3.621  1.00 89.31           H
ATOM   4002  HN  PHE A 263       0.088 -10.308  -7.084  1.00 89.31           H
ATOM   4003  N   VAL A 264      -1.489 -11.338  -4.380  1.00 90.20           N
ATOM   4004  CA  VAL A 264      -2.093 -12.154  -3.341  1.00 90.20           C
ATOM   4005  C   VAL A 264      -1.029 -12.519  -2.303  1.00 90.20           C
ATOM   4006  O   VAL A 264      -1.257 -12.385  -1.102  1.00 90.20           O
ATOM   4007  HA  VAL A 264      -2.863 -11.554  -2.857  1.00 90.20           H
ATOM   4008  CB  VAL A 264      -2.767 -13.379  -3.962  1.00 90.20           C
ATOM   4009  HB  VAL A 264      -2.026 -13.896  -4.572  1.00 90.20           H
ATOM   4010  CG1 VAL A 264      -3.244 -14.350  -2.880  1.00 90.20           C
ATOM   4011 1HG1 VAL A 264      -2.391 -14.683  -2.288  1.00 90.20           H
ATOM   4012 2HG1 VAL A 264      -3.962 -13.847  -2.232  1.00 90.20           H
ATOM   4013 3HG1 VAL A 264      -3.719 -15.212  -3.349  1.00 90.20           H
ATOM   4014  CG2 VAL A 264      -3.922 -12.965  -4.875  1.00 90.20           C
ATOM   4015 1HG2 VAL A 264      -4.664 -12.414  -4.296  1.00 90.20           H
ATOM   4016 2HG2 VAL A 264      -3.543 -12.331  -5.676  1.00 90.20           H
ATOM   4017 3HG2 VAL A 264      -4.384 -13.855  -5.304  1.00 90.20           H
ATOM   4018  HN  VAL A 264      -1.513 -11.737  -5.297  1.00 90.20           H
ATOM   4019  N   LEU A 265       0.110 -12.973  -2.805  1.00 89.18           N
ATOM   4020  CA  LEU A 265       1.149 -13.506  -1.940  1.00 89.18           C
ATOM   4021  C   LEU A 265       1.682 -12.389  -1.041  1.00 89.18           C
ATOM   4022  O   LEU A 265       2.114 -12.643   0.082  1.00 89.18           O
ATOM   4023  HA  LEU A 265       0.689 -14.267  -1.309  1.00 89.18           H
ATOM   4024  CB  LEU A 265       2.232 -14.199  -2.768  1.00 89.18           C
ATOM   4025 1HB  LEU A 265       2.534 -13.526  -3.571  1.00 89.18           H
ATOM   4026 2HB  LEU A 265       3.106 -14.349  -2.134  1.00 89.18           H
ATOM   4027  CG  LEU A 265       1.847 -15.545  -3.386  1.00 89.18           C
ATOM   4028  HG  LEU A 265       0.980 -15.390  -4.027  1.00 89.18           H
ATOM   4029  CD1 LEU A 265       2.973 -16.085  -4.269  1.00 89.18           C
ATOM   4030 1HD1 LEU A 265       3.176 -15.377  -5.073  1.00 89.18           H
ATOM   4031 2HD1 LEU A 265       3.873 -16.220  -3.669  1.00 89.18           H
ATOM   4032 3HD1 LEU A 265       2.673 -17.042  -4.696  1.00 89.18           H
ATOM   4033  CD2 LEU A 265       1.436 -16.546  -2.304  1.00 89.18           C
ATOM   4034 1HD2 LEU A 265       2.269 -16.702  -1.618  1.00 89.18           H
ATOM   4035 2HD2 LEU A 265       0.580 -16.156  -1.754  1.00 89.18           H
ATOM   4036 3HD2 LEU A 265       1.168 -17.494  -2.770  1.00 89.18           H
ATOM   4037  HN  LEU A 265       0.328 -12.980  -3.781  1.00 89.18           H
ATOM   4038  N   SER A 266       1.635 -11.174  -1.570  1.00 90.76           N
ATOM   4039  CA  SER A 266       2.214 -10.035  -0.879  1.00 90.76           C
ATOM   4040  C   SER A 266       1.200  -9.449   0.105  1.00 90.76           C
ATOM   4041  O   SER A 266       1.553  -9.097   1.230  1.00 90.76           O
ATOM   4042  HA  SER A 266       3.080 -10.429  -0.347  1.00 90.76           H
ATOM   4043  CB  SER A 266       2.670  -8.963  -1.872  1.00 90.76           C
ATOM   4044 1HB  SER A 266       3.053  -8.102  -1.324  1.00 90.76           H
ATOM   4045 2HB  SER A 266       3.493  -9.351  -2.471  1.00 90.76           H
ATOM   4046  OG  SER A 266       1.613  -8.546  -2.731  1.00 90.76           O
ATOM   4047  HG  SER A 266       1.752  -8.917  -3.649  1.00 90.76           H
ATOM   4048  HN  SER A 266       1.212 -10.964  -2.451  1.00 90.76           H
ATOM   4049  N   GLN A 267      -0.040  -9.362  -0.353  1.00 88.00           N
ATOM   4050  CA  GLN A 267      -1.035  -8.552   0.329  1.00 88.00           C
ATOM   4051  C   GLN A 267      -1.820  -9.405   1.327  1.00 88.00           C
ATOM   4052  O   GLN A 267      -2.217  -8.920   2.386  1.00 88.00           O
ATOM   4053  HA  GLN A 267      -0.471  -7.786   0.860  1.00 88.00           H
ATOM   4054  CB  GLN A 267      -1.974  -7.878  -0.674  1.00 88.00           C
ATOM   4055 1HB  GLN A 267      -2.456  -8.635  -1.292  1.00 88.00           H
ATOM   4056 2HB  GLN A 267      -2.766  -7.352  -0.140  1.00 88.00           H
ATOM   4057  CG  GLN A 267      -1.212  -6.895  -1.564  1.00 88.00           C
ATOM   4058 1HG  GLN A 267      -0.421  -7.421  -2.098  1.00 88.00           H
ATOM   4059 2HG  GLN A 267      -1.885  -6.482  -2.316  1.00 88.00           H
ATOM   4060  CD  GLN A 267      -0.607  -5.760  -0.735  1.00 88.00           C
ATOM   4061  OE1 GLN A 267      -1.105  -5.391   0.316  1.00 88.00           O
ATOM   4062  NE2 GLN A 267       0.491  -5.228  -1.265  1.00 88.00           N
ATOM   4063 1HE2 GLN A 267       0.847  -5.577  -2.131  1.00 88.00           H
ATOM   4064 2HE2 GLN A 267       0.960  -4.479  -0.796  1.00 88.00           H
ATOM   4065  HN  GLN A 267      -0.367  -9.832  -1.173  1.00 88.00           H
ATOM   4066  N   PHE A 268      -2.020 -10.661   0.956  1.00 92.30           N
ATOM   4067  CA  PHE A 268      -2.939 -11.519   1.683  1.00 92.30           C
ATOM   4068  C   PHE A 268      -2.470 -11.727   3.125  1.00 92.30           C
ATOM   4069  O   PHE A 268      -3.222 -11.484   4.067  1.00 92.30           O
ATOM   4070  HA  PHE A 268      -3.910 -11.024   1.687  1.00 92.30           H
ATOM   4071  CB  PHE A 268      -2.954 -12.870   0.964  1.00 92.30           C
ATOM   4072 1HB  PHE A 268      -3.228 -12.712  -0.079  1.00 92.30           H
ATOM   4073 2HB  PHE A 268      -1.945 -13.284   0.970  1.00 92.30           H
ATOM   4074  CG  PHE A 268      -3.912 -13.892   1.579  1.00 92.30           C
ATOM   4075  CD1 PHE A 268      -3.429 -14.886   2.372  1.00 92.30           C
ATOM   4076  HD1 PHE A 268      -2.359 -14.955   2.569  1.00 92.30           H
ATOM   4077  CD2 PHE A 268      -5.247 -13.806   1.334  1.00 92.30           C
ATOM   4078  HD2 PHE A 268      -5.634 -13.009   0.699  1.00 92.30           H
ATOM   4079  CE1 PHE A 268      -4.319 -15.835   2.942  1.00 92.30           C
ATOM   4080  HE1 PHE A 268      -3.931 -16.632   3.577  1.00 92.30           H
ATOM   4081  CE2 PHE A 268      -6.136 -14.754   1.904  1.00 92.30           C
ATOM   4082  HE2 PHE A 268      -7.206 -14.685   1.708  1.00 92.30           H
ATOM   4083  CZ  PHE A 268      -5.653 -15.749   2.697  1.00 92.30           C
ATOM   4084  HZ  PHE A 268      -6.336 -16.476   3.135  1.00 92.30           H
ATOM   4085  HN  PHE A 268      -1.568 -11.091   0.174  1.00 92.30           H
ATOM   4086  N   PRO A 269      -1.224 -12.180   3.322  1.00 94.79           N
ATOM   4087  CA  PRO A 269      -0.718 -12.433   4.673  1.00 94.79           C
ATOM   4088  C   PRO A 269      -0.886 -11.230   5.587  1.00 94.79           C
ATOM   4089  O   PRO A 269      -1.310 -11.371   6.733  1.00 94.79           O
ATOM   4090  HA  PRO A 269      -1.291 -13.231   5.144  1.00 94.79           H
ATOM   4091  CB  PRO A 269       0.757 -12.774   4.450  1.00 94.79           C
ATOM   4092 1HB  PRO A 269       1.389 -11.889   4.521  1.00 94.79           H
ATOM   4093 2HB  PRO A 269       1.121 -13.485   5.191  1.00 94.79           H
ATOM   4094  CG  PRO A 269       0.773 -13.367   3.046  1.00 94.79           C
ATOM   4095 1HG  PRO A 269       1.770 -13.335   2.605  1.00 94.79           H
ATOM   4096 2HG  PRO A 269       0.471 -14.414   3.045  1.00 94.79           H
ATOM   4097  CD  PRO A 269      -0.212 -12.487   2.294  1.00 94.79           C
ATOM   4098 1HD  PRO A 269       0.261 -11.581   1.915  1.00 94.79           H
ATOM   4099 2HD  PRO A 269      -0.641 -13.002   1.435  1.00 94.79           H
ATOM   4100  N   TYR A 270      -0.547 -10.067   5.050  1.00 92.58           N
ATOM   4101  CA  TYR A 270      -0.590  -8.842   5.829  1.00 92.58           C
ATOM   4102  C   TYR A 270      -2.018  -8.528   6.280  1.00 92.58           C
ATOM   4103  O   TYR A 270      -2.249  -8.207   7.444  1.00 92.58           O
ATOM   4104  HA  TYR A 270       0.038  -8.980   6.709  1.00 92.58           H
ATOM   4105  CB  TYR A 270      -0.107  -7.730   4.895  1.00 92.58           C
ATOM   4106 1HB  TYR A 270       0.935  -7.916   4.634  1.00 92.58           H
ATOM   4107 2HB  TYR A 270      -0.680  -7.773   3.969  1.00 92.58           H
ATOM   4108  CG  TYR A 270      -0.226  -6.324   5.487  1.00 92.58           C
ATOM   4109  CD1 TYR A 270      -0.932  -5.349   4.813  1.00 92.58           C
ATOM   4110  HD1 TYR A 270      -1.405  -5.581   3.858  1.00 92.58           H
ATOM   4111  CD2 TYR A 270       0.373  -6.031   6.695  1.00 92.58           C
ATOM   4112  HD2 TYR A 270       0.931  -6.802   7.228  1.00 92.58           H
ATOM   4113  CE1 TYR A 270      -1.044  -4.026   5.370  1.00 92.58           C
ATOM   4114  HE1 TYR A 270      -1.599  -3.247   4.847  1.00 92.58           H
ATOM   4115  CE2 TYR A 270       0.262  -4.708   7.252  1.00 92.58           C
ATOM   4116  HE2 TYR A 270       0.730  -4.463   8.205  1.00 92.58           H
ATOM   4117  CZ  TYR A 270      -0.442  -3.771   6.562  1.00 92.58           C
ATOM   4118  OH  TYR A 270      -0.548  -2.521   7.088  1.00 92.58           O
ATOM   4119  HH  TYR A 270      -0.181  -2.510   8.018  1.00 92.58           H
ATOM   4120  HN  TYR A 270      -0.248  -9.955   4.102  1.00 92.58           H
ATOM   4121  N   ASN A 271      -2.939  -8.633   5.333  1.00 91.32           N
ATOM   4122  CA  ASN A 271      -4.319  -8.255   5.587  1.00 91.32           C
ATOM   4123  C   ASN A 271      -4.965  -9.289   6.512  1.00 91.32           C
ATOM   4124  O   ASN A 271      -5.946  -8.992   7.191  1.00 91.32           O
ATOM   4125  HA  ASN A 271      -4.267  -7.265   6.041  1.00 91.32           H
ATOM   4126  CB  ASN A 271      -5.127  -8.213   4.288  1.00 91.32           C
ATOM   4127 1HB  ASN A 271      -4.883  -9.081   3.676  1.00 91.32           H
ATOM   4128 2HB  ASN A 271      -6.191  -8.272   4.516  1.00 91.32           H
ATOM   4129  CG  ASN A 271      -4.838  -6.932   3.504  1.00 91.32           C
ATOM   4130  OD1 ASN A 271      -5.357  -5.866   3.792  1.00 91.32           O
ATOM   4131  ND2 ASN A 271      -3.982  -7.095   2.498  1.00 91.32           N
ATOM   4132 1HD2 ASN A 271      -3.592  -7.997   2.315  1.00 91.32           H
ATOM   4133 2HD2 ASN A 271      -3.730  -6.315   1.926  1.00 91.32           H
ATOM   4134  HN  ASN A 271      -2.756  -8.968   4.409  1.00 91.32           H
ATOM   4135  N   CYS A 272      -4.387 -10.481   6.508  1.00 94.70           N
ATOM   4136  CA  CYS A 272      -4.792 -11.512   7.449  1.00 94.70           C
ATOM   4137  C   CYS A 272      -4.560 -10.986   8.867  1.00 94.70           C
ATOM   4138  O   CYS A 272      -5.437 -11.090   9.723  1.00 94.70           O
ATOM   4139  HA  CYS A 272      -5.852 -11.697   7.274  1.00 94.70           H
ATOM   4140  CB  CYS A 272      -4.052 -12.828   7.199  1.00 94.70           C
ATOM   4141 1HB  CYS A 272      -2.983 -12.640   7.099  1.00 94.70           H
ATOM   4142 2HB  CYS A 272      -4.180 -13.494   8.053  1.00 94.70           H
ATOM   4143  SG  CYS A 272      -4.692 -13.627   5.683  1.00 94.70           S
ATOM   4144  HG  CYS A 272      -4.103 -12.795   4.828  1.00 94.70           H
ATOM   4145  HN  CYS A 272      -3.657 -10.747   5.879  1.00 94.70           H
ATOM   4146  N   ILE A 273      -3.373 -10.434   9.072  1.00 93.50           N
ATOM   4147  CA  ILE A 273      -3.004  -9.916  10.378  1.00 93.50           C
ATOM   4148  C   ILE A 273      -3.853  -8.682  10.691  1.00 93.50           C
ATOM   4149  O   ILE A 273      -4.303  -8.505  11.822  1.00 93.50           O
ATOM   4150  HA  ILE A 273      -3.233 -10.688  11.112  1.00 93.50           H
ATOM   4151  CB  ILE A 273      -1.497  -9.658  10.446  1.00 93.50           C
ATOM   4152  HB  ILE A 273      -1.235  -8.952   9.659  1.00 93.50           H
ATOM   4153  CG1 ILE A 273      -0.709 -10.943  10.181  1.00 93.50           C
ATOM   4154 1HG1 ILE A 273      -0.943 -11.318   9.185  1.00 93.50           H
ATOM   4155 2HG1 ILE A 273       0.360 -10.728  10.198  1.00 93.50           H
ATOM   4156  CG2 ILE A 273      -1.111  -9.014  11.779  1.00 93.50           C
ATOM   4157 1HG2 ILE A 273      -1.633  -8.063  11.887  1.00 93.50           H
ATOM   4158 2HG2 ILE A 273      -1.390  -9.677  12.598  1.00 93.50           H
ATOM   4159 3HG2 ILE A 273      -0.035  -8.842  11.801  1.00 93.50           H
ATOM   4160  CD1 ILE A 273      -1.036 -12.012  11.225  1.00 93.50           C
ATOM   4161 1HD1 ILE A 273      -0.778 -11.643  12.217  1.00 93.50           H
ATOM   4162 2HD1 ILE A 273      -2.101 -12.242  11.188  1.00 93.50           H
ATOM   4163 3HD1 ILE A 273      -0.463 -12.915  11.013  1.00 93.50           H
ATOM   4164  HN  ILE A 273      -2.671 -10.338   8.365  1.00 93.50           H
ATOM   4165  N   LEU A 274      -4.047  -7.862   9.669  1.00 91.70           N
ATOM   4166  CA  LEU A 274      -4.837  -6.652   9.820  1.00 91.70           C
ATOM   4167  C   LEU A 274      -6.245  -7.023  10.292  1.00 91.70           C
ATOM   4168  O   LEU A 274      -6.836  -6.318  11.108  1.00 91.70           O
ATOM   4169  HA  LEU A 274      -4.363  -6.046  10.592  1.00 91.70           H
ATOM   4170  CB  LEU A 274      -4.818  -5.834   8.527  1.00 91.70           C
ATOM   4171 1HB  LEU A 274      -4.985  -6.512   7.689  1.00 91.70           H
ATOM   4172 2HB  LEU A 274      -5.657  -5.139   8.547  1.00 91.70           H
ATOM   4173  CG  LEU A 274      -3.539  -5.038   8.256  1.00 91.70           C
ATOM   4174  HG  LEU A 274      -2.713  -5.742   8.160  1.00 91.70           H
ATOM   4175  CD1 LEU A 274      -3.639  -4.275   6.934  1.00 91.70           C
ATOM   4176 1HD1 LEU A 274      -3.791  -4.981   6.117  1.00 91.70           H
ATOM   4177 2HD1 LEU A 274      -4.479  -3.582   6.976  1.00 91.70           H
ATOM   4178 3HD1 LEU A 274      -2.717  -3.718   6.765  1.00 91.70           H
ATOM   4179  CD2 LEU A 274      -3.211  -4.113   9.429  1.00 91.70           C
ATOM   4180 1HD2 LEU A 274      -4.033  -3.413   9.581  1.00 91.70           H
ATOM   4181 2HD2 LEU A 274      -3.068  -4.707  10.331  1.00 91.70           H
ATOM   4182 3HD2 LEU A 274      -2.298  -3.559   9.210  1.00 91.70           H
ATOM   4183  HN  LEU A 274      -3.675  -8.012   8.753  1.00 91.70           H
ATOM   4184  N   LEU A 275      -6.741  -8.129   9.758  1.00 92.60           N
ATOM   4185  CA  LEU A 275      -8.078  -8.587  10.092  1.00 92.60           C
ATOM   4186  C   LEU A 275      -8.137  -8.933  11.582  1.00 92.60           C
ATOM   4187  O   LEU A 275      -9.071  -8.540  12.278  1.00 92.60           O
ATOM   4188  HA  LEU A 275      -8.764  -7.761   9.903  1.00 92.60           H
ATOM   4189  CB  LEU A 275      -8.495  -9.740   9.177  1.00 92.60           C
ATOM   4190 1HB  LEU A 275      -8.383  -9.415   8.142  1.00 92.60           H
ATOM   4191 2HB  LEU A 275      -7.801 -10.567   9.328  1.00 92.60           H
ATOM   4192  CG  LEU A 275      -9.919 -10.266   9.365  1.00 92.60           C
ATOM   4193  HG  LEU A 275     -10.044 -10.545  10.412  1.00 92.60           H
ATOM   4194  CD1 LEU A 275     -10.950  -9.177   9.062  1.00 92.60           C
ATOM   4195 1HD1 LEU A 275     -10.797  -8.334   9.736  1.00 92.60           H
ATOM   4196 2HD1 LEU A 275     -10.834  -8.844   8.031  1.00 92.60           H
ATOM   4197 3HD1 LEU A 275     -11.954  -9.577   9.204  1.00 92.60           H
ATOM   4198  CD2 LEU A 275     -10.154 -11.526   8.530  1.00 92.60           C
ATOM   4199 1HD2 LEU A 275     -10.003 -11.296   7.475  1.00 92.60           H
ATOM   4200 2HD2 LEU A 275      -9.452 -12.301   8.837  1.00 92.60           H
ATOM   4201 3HD2 LEU A 275     -11.174 -11.879   8.683  1.00 92.60           H
ATOM   4202  HN  LEU A 275      -6.246  -8.708   9.109  1.00 92.60           H
ATOM   4203  N   VAL A 276      -7.126  -9.665  12.027  1.00 94.16           N
ATOM   4204  CA  VAL A 276      -7.047 -10.062  13.422  1.00 94.16           C
ATOM   4205  C   VAL A 276      -7.037  -8.811  14.304  1.00 94.16           C
ATOM   4206  O   VAL A 276      -7.762  -8.740  15.295  1.00 94.16           O
ATOM   4207  HA  VAL A 276      -7.939 -10.644  13.650  1.00 94.16           H
ATOM   4208  CB  VAL A 276      -5.827 -10.958  13.643  1.00 94.16           C
ATOM   4209  HB  VAL A 276      -4.950 -10.431  13.266  1.00 94.16           H
ATOM   4210  CG1 VAL A 276      -5.607 -11.229  15.133  1.00 94.16           C
ATOM   4211 1HG1 VAL A 276      -5.446 -10.285  15.653  1.00 94.16           H
ATOM   4212 2HG1 VAL A 276      -6.485 -11.726  15.545  1.00 94.16           H
ATOM   4213 3HG1 VAL A 276      -4.734 -11.868  15.261  1.00 94.16           H
ATOM   4214  CG2 VAL A 276      -5.960 -12.267  12.862  1.00 94.16           C
ATOM   4215 1HG2 VAL A 276      -6.850 -12.800  13.195  1.00 94.16           H
ATOM   4216 2HG2 VAL A 276      -6.045 -12.048  11.797  1.00 94.16           H
ATOM   4217 3HG2 VAL A 276      -5.079 -12.886  13.036  1.00 94.16           H
ATOM   4218  HN  VAL A 276      -6.372  -9.985  11.453  1.00 94.16           H
ATOM   4219  N   GLN A 277      -6.207  -7.856  13.911  1.00 91.25           N
ATOM   4220  CA  GLN A 277      -6.069  -6.625  14.671  1.00 91.25           C
ATOM   4221  C   GLN A 277      -7.402  -5.874  14.710  1.00 91.25           C
ATOM   4222  O   GLN A 277      -7.734  -5.243  15.713  1.00 91.25           O
ATOM   4223  HA  GLN A 277      -5.790  -6.936  15.678  1.00 91.25           H
ATOM   4224  CB  GLN A 277      -4.961  -5.744  14.092  1.00 91.25           C
ATOM   4225 1HB  GLN A 277      -5.084  -5.661  13.012  1.00 91.25           H
ATOM   4226 2HB  GLN A 277      -5.041  -4.737  14.500  1.00 91.25           H
ATOM   4227  CG  GLN A 277      -3.580  -6.321  14.411  1.00 91.25           C
ATOM   4228 1HG  GLN A 277      -3.469  -6.435  15.489  1.00 91.25           H
ATOM   4229 2HG  GLN A 277      -3.487  -7.315  13.973  1.00 91.25           H
ATOM   4230  CD  GLN A 277      -2.470  -5.415  13.873  1.00 91.25           C
ATOM   4231  OE1 GLN A 277      -2.664  -4.626  12.963  1.00 91.25           O
ATOM   4232  NE2 GLN A 277      -1.299  -5.574  14.483  1.00 91.25           N
ATOM   4233 1HE2 GLN A 277      -1.207  -6.240  15.223  1.00 91.25           H
ATOM   4234 2HE2 GLN A 277      -0.511  -5.026  14.202  1.00 91.25           H
ATOM   4235  HN  GLN A 277      -5.636  -7.913  13.092  1.00 91.25           H
ATOM   4236  N   THR A 278      -8.130  -5.968  13.607  1.00 91.78           N
ATOM   4237  CA  THR A 278      -9.400  -5.271  13.488  1.00 91.78           C
ATOM   4238  C   THR A 278     -10.427  -5.864  14.454  1.00 91.78           C
ATOM   4239  O   THR A 278     -11.139  -5.130  15.136  1.00 91.78           O
ATOM   4240  HA  THR A 278      -9.250  -4.231  13.778  1.00 91.78           H
ATOM   4241  CB  THR A 278      -9.837  -5.334  12.023  1.00 91.78           C
ATOM   4242  HB  THR A 278     -10.059  -6.359  11.727  1.00 91.78           H
ATOM   4243  OG1 THR A 278      -8.771  -4.706  11.315  1.00 91.78           O
ATOM   4244  HG1 THR A 278      -8.160  -5.399  10.932  1.00 91.78           H
ATOM   4245  CG2 THR A 278     -11.049  -4.446  11.735  1.00 91.78           C
ATOM   4246 1HG2 THR A 278     -10.804  -3.410  11.968  1.00 91.78           H
ATOM   4247 2HG2 THR A 278     -11.890  -4.768  12.350  1.00 91.78           H
ATOM   4248 3HG2 THR A 278     -11.318  -4.528  10.682  1.00 91.78           H
ATOM   4249  HN  THR A 278      -7.866  -6.506  12.807  1.00 91.78           H
ATOM   4250  N   ILE A 279     -10.470  -7.188  14.482  1.00 92.10           N
ATOM   4251  CA  ILE A 279     -11.401  -7.889  15.351  1.00 92.10           C
ATOM   4252  C   ILE A 279     -11.028  -7.621  16.811  1.00 92.10           C
ATOM   4253  O   ILE A 279     -11.901  -7.379  17.643  1.00 92.10           O
ATOM   4254  HA  ILE A 279     -12.393  -7.476  15.167  1.00 92.10           H
ATOM   4255  CB  ILE A 279     -11.454  -9.375  14.992  1.00 92.10           C
ATOM   4256  HB  ILE A 279     -10.437  -9.767  15.010  1.00 92.10           H
ATOM   4257  CG1 ILE A 279     -11.991  -9.578  13.574  1.00 92.10           C
ATOM   4258 1HG1 ILE A 279     -13.062  -9.376  13.555  1.00 92.10           H
ATOM   4259 2HG1 ILE A 279     -11.520  -8.864  12.897  1.00 92.10           H
ATOM   4260  CG2 ILE A 279     -12.260 -10.161  16.028  1.00 92.10           C
ATOM   4261 1HG2 ILE A 279     -11.794 -10.054  17.008  1.00 92.10           H
ATOM   4262 2HG2 ILE A 279     -13.278  -9.773  16.066  1.00 92.10           H
ATOM   4263 3HG2 ILE A 279     -12.282 -11.214  15.749  1.00 92.10           H
ATOM   4264  CD1 ILE A 279     -11.726 -11.003  13.086  1.00 92.10           C
ATOM   4265 1HD1 ILE A 279     -10.653 -11.193  13.083  1.00 92.10           H
ATOM   4266 2HD1 ILE A 279     -12.219 -11.712  13.751  1.00 92.10           H
ATOM   4267 3HD1 ILE A 279     -12.118 -11.120  12.075  1.00 92.10           H
ATOM   4268  HN  ILE A 279      -9.885  -7.779  13.926  1.00 92.10           H
ATOM   4269  N   ASP A 280      -9.731  -7.675  17.077  1.00 90.91           N
ATOM   4270  CA  ASP A 280      -9.236  -7.484  18.429  1.00 90.91           C
ATOM   4271  C   ASP A 280      -9.554  -6.059  18.888  1.00 90.91           C
ATOM   4272  O   ASP A 280      -9.834  -5.829  20.063  1.00 90.91           O
ATOM   4273  HA  ASP A 280      -9.745  -8.238  19.030  1.00 90.91           H
ATOM   4274  CB  ASP A 280      -7.720  -7.674  18.493  1.00 90.91           C
ATOM   4275 1HB  ASP A 280      -7.454  -8.647  18.081  1.00 90.91           H
ATOM   4276 2HB  ASP A 280      -7.229  -6.922  17.875  1.00 90.91           H
ATOM   4277  CG  ASP A 280      -7.214  -7.568  19.933  1.00 90.91           C
ATOM   4278  OD1 ASP A 280      -7.808  -8.250  20.795  1.00 90.91           O
ATOM   4279  OD2 ASP A 280      -6.244  -6.807  20.139  1.00 90.91           O
ATOM   4280  HN  ASP A 280      -9.026  -7.844  16.389  1.00 90.91           H
ATOM   4281  N   ALA A 281      -9.499  -5.139  17.935  1.00 90.51           N
ATOM   4282  CA  ALA A 281      -9.786  -3.744  18.225  1.00 90.51           C
ATOM   4283  C   ALA A 281     -11.214  -3.621  18.758  1.00 90.51           C
ATOM   4284  O   ALA A 281     -11.508  -2.735  19.558  1.00 90.51           O
ATOM   4285  HA  ALA A 281      -9.089  -3.416  18.996  1.00 90.51           H
ATOM   4286  CB  ALA A 281      -9.559  -2.905  16.966  1.00 90.51           C
ATOM   4287 1HB  ALA A 281      -8.522  -3.003  16.645  1.00 90.51           H
ATOM   4288 2HB  ALA A 281     -10.219  -3.254  16.172  1.00 90.51           H
ATOM   4289 3HB  ALA A 281      -9.774  -1.858  17.183  1.00 90.51           H
ATOM   4290  HN  ALA A 281      -9.265  -5.334  16.983  1.00 90.51           H
ATOM   4291  N   TYR A 282     -12.065  -4.524  18.293  1.00 77.66           N
ATOM   4292  CA  TYR A 282     -13.465  -4.504  18.681  1.00 77.66           C
ATOM   4293  C   TYR A 282     -13.714  -5.420  19.881  1.00 77.66           C
ATOM   4294  O   TYR A 282     -14.364  -5.021  20.847  1.00 77.66           O
ATOM   4295  HA  TYR A 282     -13.723  -3.481  18.955  1.00 77.66           H
ATOM   4296  CB  TYR A 282     -14.245  -5.036  17.478  1.00 77.66           C
ATOM   4297 1HB  TYR A 282     -13.980  -4.450  16.598  1.00 77.66           H
ATOM   4298 2HB  TYR A 282     -13.936  -6.063  17.282  1.00 77.66           H
ATOM   4299  CG  TYR A 282     -15.764  -5.002  17.656  1.00 77.66           C
ATOM   4300  CD1 TYR A 282     -16.451  -6.162  17.950  1.00 77.66           C
ATOM   4301  HD1 TYR A 282     -15.911  -7.103  18.055  1.00 77.66           H
ATOM   4302  CD2 TYR A 282     -16.448  -3.810  17.523  1.00 77.66           C
ATOM   4303  HD2 TYR A 282     -15.905  -2.894  17.291  1.00 77.66           H
ATOM   4304  CE1 TYR A 282     -17.881  -6.130  18.117  1.00 77.66           C
ATOM   4305  HE1 TYR A 282     -18.435  -7.039  18.350  1.00 77.66           H
ATOM   4306  CE2 TYR A 282     -17.878  -3.778  17.691  1.00 77.66           C
ATOM   4307  HE2 TYR A 282     -18.430  -2.844  17.588  1.00 77.66           H
ATOM   4308  CZ  TYR A 282     -18.523  -4.940  17.980  1.00 77.66           C
ATOM   4309  OH  TYR A 282     -19.874  -4.909  18.138  1.00 77.66           O
ATOM   4310  HH  TYR A 282     -20.210  -3.974  18.025  1.00 77.66           H
ATOM   4311  HN  TYR A 282     -11.812  -5.258  17.662  1.00 77.66           H
ATOM   4312  N   ALA A 283     -13.185  -6.630  19.781  1.00 88.50           N
ATOM   4313  CA  ALA A 283     -13.564  -7.691  20.699  1.00 88.50           C
ATOM   4314  C   ALA A 283     -12.575  -7.728  21.866  1.00 88.50           C
ATOM   4315  O   ALA A 283     -12.885  -8.261  22.930  1.00 88.50           O
ATOM   4316  HA  ALA A 283     -14.557  -7.459  21.083  1.00 88.50           H
ATOM   4317  CB  ALA A 283     -13.625  -9.021  19.945  1.00 88.50           C
ATOM   4318 1HB  ALA A 283     -14.363  -8.951  19.145  1.00 88.50           H
ATOM   4319 2HB  ALA A 283     -12.647  -9.242  19.518  1.00 88.50           H
ATOM   4320 3HB  ALA A 283     -13.910  -9.816  20.633  1.00 88.50           H
ATOM   4321  HN  ALA A 283     -12.509  -6.890  19.091  1.00 88.50           H
ATOM   4322  N   MET A 284     -11.405  -7.154  21.627  1.00 82.12           N
ATOM   4323  CA  MET A 284     -10.366  -7.122  22.642  1.00 82.12           C
ATOM   4324  C   MET A 284     -10.155  -8.508  23.254  1.00 82.12           C
ATOM   4325  O   MET A 284     -10.052  -8.643  24.473  1.00 82.12           O
ATOM   4326  HA  MET A 284      -9.460  -6.805  22.125  1.00 82.12           H
ATOM   4327  CB  MET A 284     -10.755  -6.131  23.741  1.00 82.12           C
ATOM   4328 1HB  MET A 284     -11.648  -6.486  24.255  1.00 82.12           H
ATOM   4329 2HB  MET A 284      -9.960  -6.076  24.484  1.00 82.12           H
ATOM   4330  CG  MET A 284     -11.014  -4.740  23.159  1.00 82.12           C
ATOM   4331 1HG  MET A 284     -10.096  -4.341  22.727  1.00 82.12           H
ATOM   4332 2HG  MET A 284     -11.744  -4.805  22.352  1.00 82.12           H
ATOM   4333  SD  MET A 284     -11.613  -3.646  24.435  1.00 82.12           S
ATOM   4334  CE  MET A 284     -11.956  -2.191  23.460  1.00 82.12           C
ATOM   4335 1HE  MET A 284     -11.039  -1.851  22.980  1.00 82.12           H
ATOM   4336 2HE  MET A 284     -12.698  -2.431  22.698  1.00 82.12           H
ATOM   4337 3HE  MET A 284     -12.342  -1.403  24.107  1.00 82.12           H
ATOM   4338  HN  MET A 284     -11.163  -6.716  20.761  1.00 82.12           H
ATOM   4339  N   PHE A 285     -10.098  -9.503  22.382  1.00 83.69           N
ATOM   4340  CA  PHE A 285     -10.087 -10.887  22.824  1.00 83.69           C
ATOM   4341  C   PHE A 285      -8.665 -11.346  23.153  1.00 83.69           C
ATOM   4342  O   PHE A 285      -8.474 -12.381  23.789  1.00 83.69           O
ATOM   4343  HA  PHE A 285     -10.702 -10.945  23.723  1.00 83.69           H
ATOM   4344  CB  PHE A 285     -10.628 -11.731  21.669  1.00 83.69           C
ATOM   4345 1HB  PHE A 285     -10.824 -12.741  22.030  1.00 83.69           H
ATOM   4346 2HB  PHE A 285     -11.584 -11.317  21.346  1.00 83.69           H
ATOM   4347  CG  PHE A 285      -9.690 -11.809  20.462  1.00 83.69           C
ATOM   4348  CD1 PHE A 285      -9.792 -10.895  19.461  1.00 83.69           C
ATOM   4349  HD1 PHE A 285     -10.542 -10.106  19.518  1.00 83.69           H
ATOM   4350  CD2 PHE A 285      -8.754 -12.793  20.392  1.00 83.69           C
ATOM   4351  HD2 PHE A 285      -8.672 -13.526  21.194  1.00 83.69           H
ATOM   4352  CE1 PHE A 285      -8.922 -10.968  18.342  1.00 83.69           C
ATOM   4353  HE1 PHE A 285      -9.004 -10.235  17.539  1.00 83.69           H
ATOM   4354  CE2 PHE A 285      -7.883 -12.866  19.273  1.00 83.69           C
ATOM   4355  HE2 PHE A 285      -7.133 -13.655  19.216  1.00 83.69           H
ATOM   4356  CZ  PHE A 285      -7.985 -11.952  18.271  1.00 83.69           C
ATOM   4357  HZ  PHE A 285      -7.317 -12.008  17.412  1.00 83.69           H
ATOM   4358  HN  PHE A 285     -10.060  -9.376  21.390  1.00 83.69           H
ATOM   4359  N   ILE A 286      -7.703 -10.553  22.704  1.00 85.89           N
ATOM   4360  CA  ILE A 286      -6.305 -10.849  22.968  1.00 85.89           C
ATOM   4361  C   ILE A 286      -5.918 -10.283  24.336  1.00 85.89           C
ATOM   4362  O   ILE A 286      -5.701  -9.080  24.476  1.00 85.89           O
ATOM   4363  HA  ILE A 286      -6.201 -11.933  23.001  1.00 85.89           H
ATOM   4364  CB  ILE A 286      -5.424 -10.345  21.823  1.00 85.89           C
ATOM   4365  HB  ILE A 286      -5.566  -9.268  21.732  1.00 85.89           H
ATOM   4366  CG1 ILE A 286      -5.846 -10.969  20.491  1.00 85.89           C
ATOM   4367 1HG1 ILE A 286      -5.670 -12.044  20.518  1.00 85.89           H
ATOM   4368 2HG1 ILE A 286      -6.916 -10.824  20.340  1.00 85.89           H
ATOM   4369  CG2 ILE A 286      -3.943 -10.582  22.124  1.00 85.89           C
ATOM   4370 1HG2 ILE A 286      -3.668 -10.052  23.036  1.00 85.89           H
ATOM   4371 2HG2 ILE A 286      -3.766 -11.649  22.257  1.00 85.89           H
ATOM   4372 3HG2 ILE A 286      -3.340 -10.214  21.294  1.00 85.89           H
ATOM   4373  CD1 ILE A 286      -5.072 -10.350  19.326  1.00 85.89           C
ATOM   4374 1HD1 ILE A 286      -5.270  -9.278  19.287  1.00 85.89           H
ATOM   4375 2HD1 ILE A 286      -4.005 -10.517  19.468  1.00 85.89           H
ATOM   4376 3HD1 ILE A 286      -5.391 -10.812  18.391  1.00 85.89           H
ATOM   4377  HN  ILE A 286      -7.865  -9.724  22.169  1.00 85.89           H
ATOM   4378  N   SER A 287      -5.844 -11.177  25.311  1.00 84.04           N
ATOM   4379  CA  SER A 287      -5.491 -10.781  26.664  1.00 84.04           C
ATOM   4380  C   SER A 287      -4.081 -11.272  27.002  1.00 84.04           C
ATOM   4381  O   SER A 287      -3.475 -10.811  27.967  1.00 84.04           O
ATOM   4382  HA  SER A 287      -5.527  -9.692  26.665  1.00 84.04           H
ATOM   4383  CB  SER A 287      -6.499 -11.325  27.678  1.00 84.04           C
ATOM   4384 1HB  SER A 287      -6.193 -11.037  28.684  1.00 84.04           H
ATOM   4385 2HB  SER A 287      -7.474 -10.871  27.499  1.00 84.04           H
ATOM   4386  OG  SER A 287      -6.617 -12.743  27.606  1.00 84.04           O
ATOM   4387  HG  SER A 287      -7.313 -13.062  28.250  1.00 84.04           H
ATOM   4388  HN  SER A 287      -6.019 -12.154  25.189  1.00 84.04           H
ATOM   4389  N   ASN A 288      -3.602 -12.201  26.188  1.00 85.06           N
ATOM   4390  CA  ASN A 288      -2.318 -12.830  26.445  1.00 85.06           C
ATOM   4391  C   ASN A 288      -1.212 -12.018  25.767  1.00 85.06           C
ATOM   4392  O   ASN A 288      -1.232 -11.829  24.552  1.00 85.06           O
ATOM   4393  HA  ASN A 288      -2.218 -12.846  27.530  1.00 85.06           H
ATOM   4394  CB  ASN A 288      -2.277 -14.251  25.877  1.00 85.06           C
ATOM   4395 1HB  ASN A 288      -3.159 -14.802  26.203  1.00 85.06           H
ATOM   4396 2HB  ASN A 288      -2.310 -14.212  24.788  1.00 85.06           H
ATOM   4397  CG  ASN A 288      -1.013 -14.986  26.329  1.00 85.06           C
ATOM   4398  OD1 ASN A 288       0.026 -14.395  26.572  1.00 85.06           O
ATOM   4399  ND2 ASN A 288      -1.160 -16.304  26.427  1.00 85.06           N
ATOM   4400 1HD2 ASN A 288      -2.041 -16.726  26.213  1.00 85.06           H
ATOM   4401 2HD2 ASN A 288      -0.390 -16.873  26.716  1.00 85.06           H
ATOM   4402  HN  ASN A 288      -4.074 -12.523  25.367  1.00 85.06           H
ATOM   4403  N   CYS A 289      -0.274 -11.560  26.583  1.00 89.75           N
ATOM   4404  CA  CYS A 289       0.792 -10.703  26.091  1.00 89.75           C
ATOM   4405  C   CYS A 289       1.620 -11.497  25.080  1.00 89.75           C
ATOM   4406  O   CYS A 289       2.064 -10.952  24.071  1.00 89.75           O
ATOM   4407  HA  CYS A 289       0.311  -9.849  25.613  1.00 89.75           H
ATOM   4408  CB  CYS A 289       1.653 -10.159  27.233  1.00 89.75           C
ATOM   4409 1HB  CYS A 289       1.025  -9.640  27.957  1.00 89.75           H
ATOM   4410 2HB  CYS A 289       2.133 -10.983  27.761  1.00 89.75           H
ATOM   4411  SG  CYS A 289       2.921  -9.018  26.572  1.00 89.75           S
ATOM   4412  HN  CYS A 289      -0.234 -11.765  27.560  1.00 89.75           H
ATOM   4413  N   ALA A 290       1.803 -12.773  25.385  1.00 92.09           N
ATOM   4414  CA  ALA A 290       2.626 -13.632  24.550  1.00 92.09           C
ATOM   4415  C   ALA A 290       2.029 -13.691  23.143  1.00 92.09           C
ATOM   4416  O   ALA A 290       2.756 -13.628  22.153  1.00 92.09           O
ATOM   4417  HA  ALA A 290       3.620 -13.188  24.495  1.00 92.09           H
ATOM   4418  CB  ALA A 290       2.738 -15.015  25.195  1.00 92.09           C
ATOM   4419 1HB  ALA A 290       3.195 -14.921  26.180  1.00 92.09           H
ATOM   4420 2HB  ALA A 290       1.744 -15.451  25.295  1.00 92.09           H
ATOM   4421 3HB  ALA A 290       3.356 -15.659  24.568  1.00 92.09           H
ATOM   4422  HN  ALA A 290       1.402 -13.220  26.185  1.00 92.09           H
ATOM   4423  N   VAL A 291       0.710 -13.813  23.099  1.00 92.47           N
ATOM   4424  CA  VAL A 291       0.007 -13.885  21.829  1.00 92.47           C
ATOM   4425  C   VAL A 291       0.137 -12.545  21.103  1.00 92.47           C
ATOM   4426  O   VAL A 291       0.373 -12.509  19.896  1.00 92.47           O
ATOM   4427  HA  VAL A 291       0.489 -14.657  21.230  1.00 92.47           H
ATOM   4428  CB  VAL A 291      -1.447 -14.302  22.059  1.00 92.47           C
ATOM   4429  HB  VAL A 291      -1.902 -13.575  22.731  1.00 92.47           H
ATOM   4430  CG1 VAL A 291      -2.235 -14.288  20.748  1.00 92.47           C
ATOM   4431 1HG1 VAL A 291      -2.222 -13.282  20.327  1.00 92.47           H
ATOM   4432 2HG1 VAL A 291      -1.780 -14.983  20.042  1.00 92.47           H
ATOM   4433 3HG1 VAL A 291      -3.265 -14.588  20.940  1.00 92.47           H
ATOM   4434  CG2 VAL A 291      -1.524 -15.675  22.730  1.00 92.47           C
ATOM   4435 1HG2 VAL A 291      -1.044 -16.418  22.093  1.00 92.47           H
ATOM   4436 2HG2 VAL A 291      -1.015 -15.638  23.693  1.00 92.47           H
ATOM   4437 3HG2 VAL A 291      -2.568 -15.947  22.882  1.00 92.47           H
ATOM   4438  HN  VAL A 291       0.126 -13.862  23.909  1.00 92.47           H
ATOM   4439  N   SER A 292      -0.023 -11.475  21.868  1.00 92.66           N
ATOM   4440  CA  SER A 292       0.048 -10.137  21.307  1.00 92.66           C
ATOM   4441  C   SER A 292       1.429  -9.898  20.695  1.00 92.66           C
ATOM   4442  O   SER A 292       1.542  -9.327  19.612  1.00 92.66           O
ATOM   4443  HA  SER A 292      -0.723 -10.105  20.537  1.00 92.66           H
ATOM   4444  CB  SER A 292      -0.252  -9.078  22.370  1.00 92.66           C
ATOM   4445 1HB  SER A 292      -1.195  -9.315  22.863  1.00 92.66           H
ATOM   4446 2HB  SER A 292       0.523  -9.103  23.136  1.00 92.66           H
ATOM   4447  OG  SER A 292      -0.325  -7.768  21.814  1.00 92.66           O
ATOM   4448  HG  SER A 292      -1.140  -7.685  21.241  1.00 92.66           H
ATOM   4449  HN  SER A 292      -0.198 -11.513  22.852  1.00 92.66           H
ATOM   4450  N   THR A 293       2.446 -10.348  21.416  1.00 89.33           N
ATOM   4451  CA  THR A 293       3.818 -10.154  20.977  1.00 89.33           C
ATOM   4452  C   THR A 293       4.052 -10.849  19.634  1.00 89.33           C
ATOM   4453  O   THR A 293       4.625 -10.261  18.718  1.00 89.33           O
ATOM   4454  HA  THR A 293       3.980  -9.088  20.818  1.00 89.33           H
ATOM   4455  CB  THR A 293       4.745 -10.651  22.088  1.00 89.33           C
ATOM   4456  HB  THR A 293       4.593 -11.714  22.275  1.00 89.33           H
ATOM   4457  OG1 THR A 293       4.464  -9.788  23.187  1.00 89.33           O
ATOM   4458  HG1 THR A 293       3.760 -10.193  23.770  1.00 89.33           H
ATOM   4459  CG2 THR A 293       6.221 -10.393  21.779  1.00 89.33           C
ATOM   4460 1HG2 THR A 293       6.385  -9.323  21.659  1.00 89.33           H
ATOM   4461 2HG2 THR A 293       6.494 -10.908  20.858  1.00 89.33           H
ATOM   4462 3HG2 THR A 293       6.834 -10.765  22.600  1.00 89.33           H
ATOM   4463  HN  THR A 293       2.345 -10.836  22.282  1.00 89.33           H
ATOM   4464  N   ASN A 294       3.596 -12.091  19.560  1.00 91.26           N
ATOM   4465  CA  ASN A 294       3.802 -12.892  18.365  1.00 91.26           C
ATOM   4466  C   ASN A 294       3.060 -12.251  17.191  1.00 91.26           C
ATOM   4467  O   ASN A 294       3.553 -12.252  16.065  1.00 91.26           O
ATOM   4468  HA  ASN A 294       4.881 -12.912  18.215  1.00 91.26           H
ATOM   4469  CB  ASN A 294       3.255 -14.309  18.552  1.00 91.26           C
ATOM   4470 1HB  ASN A 294       2.255 -14.263  18.983  1.00 91.26           H
ATOM   4471 2HB  ASN A 294       3.163 -14.798  17.583  1.00 91.26           H
ATOM   4472  CG  ASN A 294       4.170 -15.134  19.460  1.00 91.26           C
ATOM   4473  OD1 ASN A 294       5.336 -14.830  19.652  1.00 91.26           O
ATOM   4474  ND2 ASN A 294       3.577 -16.192  20.007  1.00 91.26           N
ATOM   4475 1HD2 ASN A 294       2.616 -16.385  19.809  1.00 91.26           H
ATOM   4476 2HD2 ASN A 294       4.093 -16.794  20.617  1.00 91.26           H
ATOM   4477  HN  ASN A 294       3.096 -12.548  20.295  1.00 91.26           H
ATOM   4478  N   ILE A 295       1.886 -11.717  17.496  1.00 91.79           N
ATOM   4479  CA  ILE A 295       1.065 -11.083  16.478  1.00 91.79           C
ATOM   4480  C   ILE A 295       1.806  -9.868  15.916  1.00 91.79           C
ATOM   4481  O   ILE A 295       1.813  -9.645  14.706  1.00 91.79           O
ATOM   4482  HA  ILE A 295       0.927 -11.805  15.673  1.00 91.79           H
ATOM   4483  CB  ILE A 295      -0.321 -10.755  17.035  1.00 91.79           C
ATOM   4484  HB  ILE A 295      -0.196 -10.310  18.022  1.00 91.79           H
ATOM   4485  CG1 ILE A 295      -1.155 -12.025  17.214  1.00 91.79           C
ATOM   4486 1HG1 ILE A 295      -1.417 -12.433  16.238  1.00 91.79           H
ATOM   4487 2HG1 ILE A 295      -0.564 -12.782  17.728  1.00 91.79           H
ATOM   4488  CG2 ILE A 295      -1.033  -9.720  16.160  1.00 91.79           C
ATOM   4489 1HG2 ILE A 295      -0.443  -8.804  16.128  1.00 91.79           H
ATOM   4490 2HG2 ILE A 295      -1.146 -10.115  15.150  1.00 91.79           H
ATOM   4491 3HG2 ILE A 295      -2.016  -9.505  16.579  1.00 91.79           H
ATOM   4492  CD1 ILE A 295      -2.429 -11.736  18.010  1.00 91.79           C
ATOM   4493 1HD1 ILE A 295      -2.163 -11.351  18.995  1.00 91.79           H
ATOM   4494 2HD1 ILE A 295      -3.029 -10.996  17.481  1.00 91.79           H
ATOM   4495 3HD1 ILE A 295      -3.004 -12.656  18.123  1.00 91.79           H
ATOM   4496  HN  ILE A 295       1.495 -11.713  18.416  1.00 91.79           H
ATOM   4497  N   ASP A 296       2.412  -9.114  16.821  1.00 92.98           N
ATOM   4498  CA  ASP A 296       3.100  -7.892  16.438  1.00 92.98           C
ATOM   4499  C   ASP A 296       4.292  -8.242  15.545  1.00 92.98           C
ATOM   4500  O   ASP A 296       4.578  -7.534  14.581  1.00 92.98           O
ATOM   4501  HA  ASP A 296       2.352  -7.293  15.920  1.00 92.98           H
ATOM   4502  CB  ASP A 296       3.631  -7.152  17.667  1.00 92.98           C
ATOM   4503 1HB  ASP A 296       4.140  -7.853  18.327  1.00 92.98           H
ATOM   4504 2HB  ASP A 296       4.370  -6.411  17.358  1.00 92.98           H
ATOM   4505  CG  ASP A 296       2.496  -6.462  18.425  1.00 92.98           C
ATOM   4506  OD1 ASP A 296       1.412  -6.320  17.818  1.00 92.98           O
ATOM   4507  OD2 ASP A 296       2.736  -6.092  19.594  1.00 92.98           O
ATOM   4508  HN  ASP A 296       2.438  -9.325  17.798  1.00 92.98           H
ATOM   4509  N   ILE A 297       4.955  -9.334  15.897  1.00 91.94           N
ATOM   4510  CA  ILE A 297       6.088  -9.805  15.120  1.00 91.94           C
ATOM   4511  C   ILE A 297       5.609 -10.224  13.729  1.00 91.94           C
ATOM   4512  O   ILE A 297       6.223  -9.869  12.724  1.00 91.94           O
ATOM   4513  HA  ILE A 297       6.779  -8.968  15.010  1.00 91.94           H
ATOM   4514  CB  ILE A 297       6.832 -10.909  15.873  1.00 91.94           C
ATOM   4515  HB  ILE A 297       6.102 -11.644  16.211  1.00 91.94           H
ATOM   4516  CG1 ILE A 297       7.524 -10.354  17.120  1.00 91.94           C
ATOM   4517 1HG1 ILE A 297       8.335  -9.689  16.824  1.00 91.94           H
ATOM   4518 2HG1 ILE A 297       6.817  -9.757  17.696  1.00 91.94           H
ATOM   4519  CG2 ILE A 297       7.812 -11.637  14.951  1.00 91.94           C
ATOM   4520 1HG2 ILE A 297       7.266 -12.087  14.122  1.00 91.94           H
ATOM   4521 2HG2 ILE A 297       8.542 -10.927  14.562  1.00 91.94           H
ATOM   4522 3HG2 ILE A 297       8.328 -12.417  15.511  1.00 91.94           H
ATOM   4523  CD1 ILE A 297       8.075 -11.484  17.991  1.00 91.94           C
ATOM   4524 1HD1 ILE A 297       7.257 -12.133  18.304  1.00 91.94           H
ATOM   4525 2HD1 ILE A 297       8.799 -12.064  17.418  1.00 91.94           H
ATOM   4526 3HD1 ILE A 297       8.561 -11.061  18.870  1.00 91.94           H
ATOM   4527  HN  ILE A 297       4.729  -9.892  16.696  1.00 91.94           H
ATOM   4528  N   CYS A 298       4.516 -10.973  13.716  1.00 94.13           N
ATOM   4529  CA  CYS A 298       3.943 -11.438  12.464  1.00 94.13           C
ATOM   4530  C   CYS A 298       3.586 -10.215  11.616  1.00 94.13           C
ATOM   4531  O   CYS A 298       3.778 -10.221  10.401  1.00 94.13           O
ATOM   4532  HA  CYS A 298       4.708 -12.039  11.973  1.00 94.13           H
ATOM   4533  CB  CYS A 298       2.732 -12.343  12.698  1.00 94.13           C
ATOM   4534 1HB  CYS A 298       2.062 -11.887  13.428  1.00 94.13           H
ATOM   4535 2HB  CYS A 298       2.166 -12.454  11.773  1.00 94.13           H
ATOM   4536  SG  CYS A 298       3.282 -13.983  13.295  1.00 94.13           S
ATOM   4537  HG  CYS A 298       3.508 -13.606  14.550  1.00 94.13           H
ATOM   4538  HN  CYS A 298       4.026 -11.262  14.538  1.00 94.13           H
ATOM   4539  N   PHE A 299       3.073  -9.196  12.290  1.00 94.34           N
ATOM   4540  CA  PHE A 299       2.689  -7.969  11.614  1.00 94.34           C
ATOM   4541  C   PHE A 299       3.889  -7.332  10.910  1.00 94.34           C
ATOM   4542  O   PHE A 299       3.793  -6.932   9.751  1.00 94.34           O
ATOM   4543  HA  PHE A 299       1.933  -8.231  10.873  1.00 94.34           H
ATOM   4544  CB  PHE A 299       2.173  -7.009  12.687  1.00 94.34           C
ATOM   4545 1HB  PHE A 299       1.315  -7.462  13.184  1.00 94.34           H
ATOM   4546 2HB  PHE A 299       2.946  -6.878  13.444  1.00 94.34           H
ATOM   4547  CG  PHE A 299       1.767  -5.635  12.151  1.00 94.34           C
ATOM   4548  CD1 PHE A 299       2.631  -4.589  12.236  1.00 94.34           C
ATOM   4549  HD1 PHE A 299       3.614  -4.729  12.686  1.00 94.34           H
ATOM   4550  CD2 PHE A 299       0.541  -5.460  11.589  1.00 94.34           C
ATOM   4551  HD2 PHE A 299      -0.152  -6.299  11.521  1.00 94.34           H
ATOM   4552  CE1 PHE A 299       2.254  -3.314  11.737  1.00 94.34           C
ATOM   4553  HE1 PHE A 299       2.947  -2.475  11.805  1.00 94.34           H
ATOM   4554  CE2 PHE A 299       0.163  -4.185  11.091  1.00 94.34           C
ATOM   4555  HE2 PHE A 299      -0.819  -4.045  10.640  1.00 94.34           H
ATOM   4556  CZ  PHE A 299       1.028  -3.139  11.175  1.00 94.34           C
ATOM   4557  HZ  PHE A 299       0.738  -2.160  10.793  1.00 94.34           H
ATOM   4558  HN  PHE A 299       2.920  -9.200  13.278  1.00 94.34           H
ATOM   4559  N   GLN A 300       4.991  -7.257  11.642  1.00 90.38           N
ATOM   4560  CA  GLN A 300       6.194  -6.628  11.121  1.00 90.38           C
ATOM   4561  C   GLN A 300       6.631  -7.312   9.824  1.00 90.38           C
ATOM   4562  O   GLN A 300       6.929  -6.644   8.835  1.00 90.38           O
ATOM   4563  HA  GLN A 300       5.915  -5.594  10.918  1.00 90.38           H
ATOM   4564  CB  GLN A 300       7.318  -6.651  12.158  1.00 90.38           C
ATOM   4565 1HB  GLN A 300       7.427  -7.658  12.560  1.00 90.38           H
ATOM   4566 2HB  GLN A 300       8.263  -6.393  11.681  1.00 90.38           H
ATOM   4567  CG  GLN A 300       7.032  -5.670  13.298  1.00 90.38           C
ATOM   4568 1HG  GLN A 300       6.934  -4.661  12.898  1.00 90.38           H
ATOM   4569 2HG  GLN A 300       6.081  -5.921  13.768  1.00 90.38           H
ATOM   4570  CD  GLN A 300       8.148  -5.705  14.344  1.00 90.38           C
ATOM   4571  OE1 GLN A 300       9.327  -5.685  14.031  1.00 90.38           O
ATOM   4572  NE2 GLN A 300       7.712  -5.757  15.599  1.00 90.38           N
ATOM   4573 1HE2 GLN A 300       6.729  -5.771  15.787  1.00 90.38           H
ATOM   4574 2HE2 GLN A 300       8.366  -5.783  16.355  1.00 90.38           H
ATOM   4575  HN  GLN A 300       5.071  -7.615  12.572  1.00 90.38           H
ATOM   4576  N   VAL A 301       6.655  -8.636   9.870  1.00 94.54           N
ATOM   4577  CA  VAL A 301       7.165  -9.415   8.754  1.00 94.54           C
ATOM   4578  C   VAL A 301       6.251  -9.221   7.543  1.00 94.54           C
ATOM   4579  O   VAL A 301       6.718  -8.889   6.454  1.00 94.54           O
ATOM   4580  HA  VAL A 301       8.156  -9.030   8.510  1.00 94.54           H
ATOM   4581  CB  VAL A 301       7.313 -10.881   9.163  1.00 94.54           C
ATOM   4582  HB  VAL A 301       6.338 -11.237   9.495  1.00 94.54           H
ATOM   4583  CG1 VAL A 301       7.748 -11.741   7.974  1.00 94.54           C
ATOM   4584 1HG1 VAL A 301       7.000 -11.673   7.184  1.00 94.54           H
ATOM   4585 2HG1 VAL A 301       8.707 -11.384   7.599  1.00 94.54           H
ATOM   4586 3HG1 VAL A 301       7.845 -12.779   8.293  1.00 94.54           H
ATOM   4587  CG2 VAL A 301       8.290 -11.029  10.332  1.00 94.54           C
ATOM   4588 1HG2 VAL A 301       9.268 -10.647  10.039  1.00 94.54           H
ATOM   4589 2HG2 VAL A 301       7.920 -10.463  11.187  1.00 94.54           H
ATOM   4590 3HG2 VAL A 301       8.376 -12.081  10.603  1.00 94.54           H
ATOM   4591  HN  VAL A 301       6.335  -9.175  10.649  1.00 94.54           H
ATOM   4592  N   THR A 302       4.964  -9.438   7.772  1.00 93.84           N
ATOM   4593  CA  THR A 302       4.002  -9.458   6.683  1.00 93.84           C
ATOM   4594  C   THR A 302       3.876  -8.067   6.058  1.00 93.84           C
ATOM   4595  O   THR A 302       3.682  -7.941   4.850  1.00 93.84           O
ATOM   4596  HA  THR A 302       4.376 -10.125   5.907  1.00 93.84           H
ATOM   4597  CB  THR A 302       2.680 -10.001   7.230  1.00 93.84           C
ATOM   4598  HB  THR A 302       1.916 -10.019   6.453  1.00 93.84           H
ATOM   4599  OG1 THR A 302       2.399  -9.167   8.350  1.00 93.84           O
ATOM   4600  HG1 THR A 302       1.448  -9.287   8.636  1.00 93.84           H
ATOM   4601  CG2 THR A 302       2.827 -11.399   7.834  1.00 93.84           C
ATOM   4602 1HG2 THR A 302       3.542 -11.367   8.656  1.00 93.84           H
ATOM   4603 2HG2 THR A 302       3.183 -12.090   7.069  1.00 93.84           H
ATOM   4604 3HG2 THR A 302       1.860 -11.737   8.206  1.00 93.84           H
ATOM   4605  HN  THR A 302       4.577  -9.598   8.681  1.00 93.84           H
ATOM   4606  N   GLN A 303       3.990  -7.058   6.909  1.00 91.21           N
ATOM   4607  CA  GLN A 303       3.920  -5.681   6.451  1.00 91.21           C
ATOM   4608  C   GLN A 303       5.079  -5.379   5.499  1.00 91.21           C
ATOM   4609  O   GLN A 303       4.887  -4.742   4.464  1.00 91.21           O
ATOM   4610  HA  GLN A 303       2.973  -5.601   5.918  1.00 91.21           H
ATOM   4611  CB  GLN A 303       3.915  -4.709   7.633  1.00 91.21           C
ATOM   4612 1HB  GLN A 303       3.050  -4.907   8.266  1.00 91.21           H
ATOM   4613 2HB  GLN A 303       4.802  -4.871   8.245  1.00 91.21           H
ATOM   4614  CG  GLN A 303       3.879  -3.258   7.150  1.00 91.21           C
ATOM   4615 1HG  GLN A 303       4.819  -3.013   6.655  1.00 91.21           H
ATOM   4616 2HG  GLN A 303       3.088  -3.137   6.410  1.00 91.21           H
ATOM   4617  CD  GLN A 303       3.645  -2.297   8.317  1.00 91.21           C
ATOM   4618  OE1 GLN A 303       4.450  -2.175   9.225  1.00 91.21           O
ATOM   4619  NE2 GLN A 303       2.500  -1.624   8.242  1.00 91.21           N
ATOM   4620 1HE2 GLN A 303       1.883  -1.771   7.469  1.00 91.21           H
ATOM   4621 2HE2 GLN A 303       2.257  -0.971   8.959  1.00 91.21           H
ATOM   4622  HN  GLN A 303       4.128  -7.169   7.893  1.00 91.21           H
ATOM   4623  N   THR A 304       6.256  -5.851   5.882  1.00 92.42           N
ATOM   4624  CA  THR A 304       7.457  -5.586   5.107  1.00 92.42           C
ATOM   4625  C   THR A 304       7.340  -6.205   3.713  1.00 92.42           C
ATOM   4626  O   THR A 304       7.699  -5.577   2.719  1.00 92.42           O
ATOM   4627  HA  THR A 304       7.547  -4.508   4.972  1.00 92.42           H
ATOM   4628  CB  THR A 304       8.657  -6.103   5.904  1.00 92.42           C
ATOM   4629  HB  THR A 304       8.625  -7.188   5.995  1.00 92.42           H
ATOM   4630  OG1 THR A 304       8.597  -5.380   7.130  1.00 92.42           O
ATOM   4631  HG1 THR A 304       8.171  -5.943   7.838  1.00 92.42           H
ATOM   4632  CG2 THR A 304       9.993  -5.682   5.288  1.00 92.42           C
ATOM   4633 1HG2 THR A 304      10.053  -4.594   5.259  1.00 92.42           H
ATOM   4634 2HG2 THR A 304      10.067  -6.077   4.275  1.00 92.42           H
ATOM   4635 3HG2 THR A 304      10.811  -6.075   5.892  1.00 92.42           H
ATOM   4636  HN  THR A 304       6.397  -6.404   6.703  1.00 92.42           H
ATOM   4637  N   ILE A 305       6.837  -7.431   3.686  1.00 92.55           N
ATOM   4638  CA  ILE A 305       6.635  -8.129   2.427  1.00 92.55           C
ATOM   4639  C   ILE A 305       5.686  -7.315   1.544  1.00 92.55           C
ATOM   4640  O   ILE A 305       5.877  -7.235   0.332  1.00 92.55           O
ATOM   4641  HA  ILE A 305       7.602  -8.190   1.929  1.00 92.55           H
ATOM   4642  CB  ILE A 305       6.163  -9.562   2.679  1.00 92.55           C
ATOM   4643  HB  ILE A 305       5.301  -9.526   3.345  1.00 92.55           H
ATOM   4644  CG1 ILE A 305       7.246 -10.379   3.387  1.00 92.55           C
ATOM   4645 1HG1 ILE A 305       8.047 -10.613   2.685  1.00 92.55           H
ATOM   4646 2HG1 ILE A 305       7.688  -9.788   4.189  1.00 92.55           H
ATOM   4647  CG2 ILE A 305       5.703 -10.224   1.379  1.00 92.55           C
ATOM   4648 1HG2 ILE A 305       4.877  -9.654   0.954  1.00 92.55           H
ATOM   4649 2HG2 ILE A 305       6.531 -10.248   0.670  1.00 92.55           H
ATOM   4650 3HG2 ILE A 305       5.373 -11.242   1.587  1.00 92.55           H
ATOM   4651  CD1 ILE A 305       6.669 -11.675   3.960  1.00 92.55           C
ATOM   4652 1HD1 ILE A 305       5.885 -11.437   4.679  1.00 92.55           H
ATOM   4653 2HD1 ILE A 305       6.250 -12.275   3.151  1.00 92.55           H
ATOM   4654 3HD1 ILE A 305       7.460 -12.237   4.457  1.00 92.55           H
ATOM   4655  HN  ILE A 305       6.569  -7.944   4.501  1.00 92.55           H
ATOM   4656  N   ALA A 306       4.685  -6.732   2.187  1.00 93.94           N
ATOM   4657  CA  ALA A 306       3.680  -5.967   1.469  1.00 93.94           C
ATOM   4658  C   ALA A 306       4.339  -4.747   0.822  1.00 93.94           C
ATOM   4659  O   ALA A 306       3.974  -4.354  -0.284  1.00 93.94           O
ATOM   4660  HA  ALA A 306       3.272  -6.607   0.687  1.00 93.94           H
ATOM   4661  CB  ALA A 306       2.552  -5.580   2.428  1.00 93.94           C
ATOM   4662 1HB  ALA A 306       2.097  -6.483   2.837  1.00 93.94           H
ATOM   4663 2HB  ALA A 306       2.956  -4.976   3.240  1.00 93.94           H
ATOM   4664 3HB  ALA A 306       1.798  -5.006   1.889  1.00 93.94           H
ATOM   4665  HN  ALA A 306       4.555  -6.776   3.177  1.00 93.94           H
ATOM   4666  N   PHE A 307       5.299  -4.183   1.540  1.00 92.08           N
ATOM   4667  CA  PHE A 307       5.970  -2.980   1.078  1.00 92.08           C
ATOM   4668  C   PHE A 307       6.832  -3.271  -0.152  1.00 92.08           C
ATOM   4669  O   PHE A 307       6.971  -2.422  -1.031  1.00 92.08           O
ATOM   4670  HA  PHE A 307       5.196  -2.259   0.816  1.00 92.08           H
ATOM   4671  CB  PHE A 307       6.874  -2.506   2.219  1.00 92.08           C
ATOM   4672 1HB  PHE A 307       7.470  -3.348   2.570  1.00 92.08           H
ATOM   4673 2HB  PHE A 307       7.569  -1.761   1.832  1.00 92.08           H
ATOM   4674  CG  PHE A 307       6.116  -1.907   3.405  1.00 92.08           C
ATOM   4675  CD1 PHE A 307       4.769  -1.730   3.333  1.00 92.08           C
ATOM   4676  HD1 PHE A 307       4.230  -2.016   2.429  1.00 92.08           H
ATOM   4677  CD2 PHE A 307       6.788  -1.551   4.532  1.00 92.08           C
ATOM   4678  HD2 PHE A 307       7.868  -1.692   4.590  1.00 92.08           H
ATOM   4679  CE1 PHE A 307       4.066  -1.174   4.434  1.00 92.08           C
ATOM   4680  HE1 PHE A 307       2.986  -1.033   4.376  1.00 92.08           H
ATOM   4681  CE2 PHE A 307       6.085  -0.995   5.633  1.00 92.08           C
ATOM   4682  HE2 PHE A 307       6.624  -0.709   6.536  1.00 92.08           H
ATOM   4683  CZ  PHE A 307       4.738  -0.818   5.561  1.00 92.08           C
ATOM   4684  HZ  PHE A 307       4.199  -0.392   6.406  1.00 92.08           H
ATOM   4685  HN  PHE A 307       5.619  -4.534   2.421  1.00 92.08           H
ATOM   4686  N   PHE A 308       7.388  -4.473  -0.175  1.00 87.36           N
ATOM   4687  CA  PHE A 308       8.198  -4.902  -1.302  1.00 87.36           C
ATOM   4688  C   PHE A 308       7.378  -4.913  -2.594  1.00 87.36           C
ATOM   4689  O   PHE A 308       7.937  -4.885  -3.689  1.00 87.36           O
ATOM   4690  HA  PHE A 308       9.018  -4.190  -1.401  1.00 87.36           H
ATOM   4691  CB  PHE A 308       8.669  -6.326  -0.999  1.00 87.36           C
ATOM   4692 1HB  PHE A 308       7.895  -6.840  -0.429  1.00 87.36           H
ATOM   4693 2HB  PHE A 308       8.786  -6.867  -1.938  1.00 87.36           H
ATOM   4694  CG  PHE A 308       9.985  -6.393  -0.220  1.00 87.36           C
ATOM   4695  CD1 PHE A 308      11.160  -6.116  -0.846  1.00 87.36           C
ATOM   4696  HD1 PHE A 308      11.164  -5.845  -1.902  1.00 87.36           H
ATOM   4697  CD2 PHE A 308       9.979  -6.731   1.097  1.00 87.36           C
ATOM   4698  HD2 PHE A 308       9.037  -6.954   1.598  1.00 87.36           H
ATOM   4699  CE1 PHE A 308      12.381  -6.178  -0.124  1.00 87.36           C
ATOM   4700  HE1 PHE A 308      13.323  -5.956  -0.625  1.00 87.36           H
ATOM   4701  CE2 PHE A 308      11.200  -6.794   1.819  1.00 87.36           C
ATOM   4702  HE2 PHE A 308      11.195  -7.065   2.875  1.00 87.36           H
ATOM   4703  CZ  PHE A 308      12.375  -6.516   1.194  1.00 87.36           C
ATOM   4704  HZ  PHE A 308      13.312  -6.564   1.748  1.00 87.36           H
ATOM   4705  HN  PHE A 308       7.292  -5.148   0.558  1.00 87.36           H
ATOM   4706  N   HIS A 309       6.065  -4.955  -2.423  1.00 81.62           N
ATOM   4707  CA  HIS A 309       5.161  -4.958  -3.561  1.00 81.62           C
ATOM   4708  C   HIS A 309       5.325  -3.658  -4.350  1.00 81.62           C
ATOM   4709  O   HIS A 309       5.247  -3.658  -5.578  1.00 81.62           O
ATOM   4710  HA  HIS A 309       5.457  -5.796  -4.193  1.00 81.62           H
ATOM   4711  CB  HIS A 309       3.720  -5.200  -3.110  1.00 81.62           C
ATOM   4712 1HB  HIS A 309       3.697  -6.067  -2.449  1.00 81.62           H
ATOM   4713 2HB  HIS A 309       3.384  -4.344  -2.524  1.00 81.62           H
ATOM   4714  CG  HIS A 309       2.751  -5.426  -4.246  1.00 81.62           C
ATOM   4715  ND1 HIS A 309       2.799  -6.542  -5.062  1.00 81.62           N
ATOM   4716  HD1 HIS A 309       3.457  -7.292  -4.990  1.00 81.62           H
ATOM   4717  CD2 HIS A 309       1.708  -4.668  -4.692  1.00 81.62           C
ATOM   4718  HD2 HIS A 309       1.387  -3.715  -4.271  1.00 81.62           H
ATOM   4719  CE1 HIS A 309       1.825  -6.450  -5.956  1.00 81.62           C
ATOM   4720  HE1 HIS A 309       1.603  -7.175  -6.738  1.00 81.62           H
ATOM   4721  NE2 HIS A 309       1.151  -5.287  -5.725  1.00 81.62           N
ATOM   4722  HN  HIS A 309       5.618  -4.985  -1.529  1.00 81.62           H
ATOM   4723  N   SER A 310       5.550  -2.580  -3.613  1.00 85.04           N
ATOM   4724  CA  SER A 310       5.680  -1.268  -4.225  1.00 85.04           C
ATOM   4725  C   SER A 310       6.932  -1.223  -5.104  1.00 85.04           C
ATOM   4726  O   SER A 310       6.988  -0.464  -6.070  1.00 85.04           O
ATOM   4727  HA  SER A 310       4.783  -1.142  -4.830  1.00 85.04           H
ATOM   4728  CB  SER A 310       5.737  -0.168  -3.163  1.00 85.04           C
ATOM   4729 1HB  SER A 310       5.629   0.804  -3.642  1.00 85.04           H
ATOM   4730 2HB  SER A 310       4.897  -0.281  -2.478  1.00 85.04           H
ATOM   4731  OG  SER A 310       6.956  -0.200  -2.426  1.00 85.04           O
ATOM   4732  HG  SER A 310       6.904  -0.894  -1.707  1.00 85.04           H
ATOM   4733  HN  SER A 310       5.643  -2.593  -2.617  1.00 85.04           H
ATOM   4734  N   CYS A 311       7.904  -2.045  -4.737  1.00 87.54           N
ATOM   4735  CA  CYS A 311       9.143  -2.123  -5.492  1.00 87.54           C
ATOM   4736  C   CYS A 311       8.870  -2.898  -6.783  1.00 87.54           C
ATOM   4737  O   CYS A 311       9.529  -2.673  -7.797  1.00 87.54           O
ATOM   4738  HA  CYS A 311       9.441  -1.098  -5.712  1.00 87.54           H
ATOM   4739  CB  CYS A 311      10.266  -2.759  -4.672  1.00 87.54           C
ATOM   4740 1HB  CYS A 311       9.996  -3.779  -4.399  1.00 87.54           H
ATOM   4741 2HB  CYS A 311      11.175  -2.820  -5.270  1.00 87.54           H
ATOM   4742  SG  CYS A 311      10.577  -1.771  -3.163  1.00 87.54           S
ATOM   4743  HG  CYS A 311      11.408  -2.641  -2.596  1.00 87.54           H
ATOM   4744  HN  CYS A 311       7.856  -2.648  -3.941  1.00 87.54           H
ATOM   4745  N   LEU A 312       7.897  -3.794  -6.703  1.00 85.78           N
ATOM   4746  CA  LEU A 312       7.658  -4.736  -7.783  1.00 85.78           C
ATOM   4747  C   LEU A 312       6.696  -4.112  -8.796  1.00 85.78           C
ATOM   4748  O   LEU A 312       6.686  -4.493  -9.965  1.00 85.78           O
ATOM   4749  HA  LEU A 312       8.612  -4.915  -8.278  1.00 85.78           H
ATOM   4750  CB  LEU A 312       7.178  -6.078  -7.226  1.00 85.78           C
ATOM   4751 1HB  LEU A 312       6.309  -5.897  -6.594  1.00 85.78           H
ATOM   4752 2HB  LEU A 312       6.842  -6.695  -8.059  1.00 85.78           H
ATOM   4753  CG  LEU A 312       8.204  -6.875  -6.419  1.00 85.78           C
ATOM   4754  HG  LEU A 312       8.554  -6.248  -5.599  1.00 85.78           H
ATOM   4755  CD1 LEU A 312       7.567  -8.119  -5.797  1.00 85.78           C
ATOM   4756 1HD1 LEU A 312       6.756  -7.818  -5.132  1.00 85.78           H
ATOM   4757 2HD1 LEU A 312       7.171  -8.758  -6.586  1.00 85.78           H
ATOM   4758 3HD1 LEU A 312       8.318  -8.667  -5.228  1.00 85.78           H
ATOM   4759  CD2 LEU A 312       9.424  -7.223  -7.274  1.00 85.78           C
ATOM   4760 1HD2 LEU A 312       9.110  -7.823  -8.128  1.00 85.78           H
ATOM   4761 2HD2 LEU A 312       9.894  -6.305  -7.628  1.00 85.78           H
ATOM   4762 3HD2 LEU A 312      10.138  -7.789  -6.676  1.00 85.78           H
ATOM   4763  HN  LEU A 312       7.280  -3.882  -5.921  1.00 85.78           H
ATOM   4764  N   ASN A 313       5.911  -3.161  -8.310  1.00 84.67           N
ATOM   4765  CA  ASN A 313       4.871  -2.559  -9.127  1.00 84.67           C
ATOM   4766  C   ASN A 313       5.479  -2.081 -10.447  1.00 84.67           C
ATOM   4767  O   ASN A 313       4.969  -2.398 -11.521  1.00 84.67           O
ATOM   4768  HA  ASN A 313       4.129  -3.344  -9.271  1.00 84.67           H
ATOM   4769  CB  ASN A 313       4.251  -1.349  -8.426  1.00 84.67           C
ATOM   4770 1HB  ASN A 313       5.034  -0.764  -7.943  1.00 84.67           H
ATOM   4771 2HB  ASN A 313       3.778  -0.700  -9.163  1.00 84.67           H
ATOM   4772  CG  ASN A 313       3.219  -1.787  -7.386  1.00 84.67           C
ATOM   4773  OD1 ASN A 313       2.712  -2.896  -7.406  1.00 84.67           O
ATOM   4774  ND2 ASN A 313       2.936  -0.856  -6.479  1.00 84.67           N
ATOM   4775 1HD2 ASN A 313       3.388   0.035  -6.519  1.00 84.67           H
ATOM   4776 2HD2 ASN A 313       2.272  -1.047  -5.756  1.00 84.67           H
ATOM   4777  HN  ASN A 313       5.976  -2.804  -7.378  1.00 84.67           H
ATOM   4778  N   PRO A 314       6.575  -1.312 -10.393  1.00 84.94           N
ATOM   4779  CA  PRO A 314       7.200  -0.801 -11.616  1.00 84.94           C
ATOM   4780  C   PRO A 314       7.501  -1.906 -12.615  1.00 84.94           C
ATOM   4781  O   PRO A 314       7.238  -1.759 -13.808  1.00 84.94           O
ATOM   4782  HA  PRO A 314       6.516  -0.128 -12.133  1.00 84.94           H
ATOM   4783  CB  PRO A 314       8.478  -0.125 -11.115  1.00 84.94           C
ATOM   4784 1HB  PRO A 314       9.325  -0.811 -11.126  1.00 84.94           H
ATOM   4785 2HB  PRO A 314       8.751   0.727 -11.737  1.00 84.94           H
ATOM   4786  CG  PRO A 314       8.118   0.304  -9.698  1.00 84.94           C
ATOM   4787 1HG  PRO A 314       9.006   0.477  -9.090  1.00 84.94           H
ATOM   4788 2HG  PRO A 314       7.552   1.235  -9.688  1.00 84.94           H
ATOM   4789  CD  PRO A 314       7.297  -0.869  -9.186  1.00 84.94           C
ATOM   4790 1HD  PRO A 314       7.928  -1.661  -8.784  1.00 84.94           H
ATOM   4791 2HD  PRO A 314       6.618  -0.570  -8.388  1.00 84.94           H
ATOM   4792  N   VAL A 315       8.049  -2.996 -12.097  1.00 83.89           N
ATOM   4793  CA  VAL A 315       8.520  -4.074 -12.949  1.00 83.89           C
ATOM   4794  C   VAL A 315       7.318  -4.812 -13.542  1.00 83.89           C
ATOM   4795  O   VAL A 315       7.304  -5.130 -14.730  1.00 83.89           O
ATOM   4796  HA  VAL A 315       9.092  -3.626 -13.761  1.00 83.89           H
ATOM   4797  CB  VAL A 315       9.455  -4.993 -12.161  1.00 83.89           C
ATOM   4798  HB  VAL A 315       8.883  -5.436 -11.346  1.00 83.89           H
ATOM   4799  CG1 VAL A 315       9.976  -6.131 -13.042  1.00 83.89           C
ATOM   4800 1HG1 VAL A 315       9.135  -6.720 -13.409  1.00 83.89           H
ATOM   4801 2HG1 VAL A 315      10.525  -5.715 -13.886  1.00 83.89           H
ATOM   4802 3HG1 VAL A 315      10.638  -6.769 -12.457  1.00 83.89           H
ATOM   4803  CG2 VAL A 315      10.612  -4.202 -11.547  1.00 83.89           C
ATOM   4804 1HG2 VAL A 315      11.183  -3.719 -12.340  1.00 83.89           H
ATOM   4805 2HG2 VAL A 315      10.216  -3.444 -10.871  1.00 83.89           H
ATOM   4806 3HG2 VAL A 315      11.262  -4.880 -10.993  1.00 83.89           H
ATOM   4807  HN  VAL A 315       8.174  -3.147 -11.116  1.00 83.89           H
ATOM   4808  N   LEU A 316       6.337  -5.061 -12.687  1.00 83.61           N
ATOM   4809  CA  LEU A 316       5.252  -5.964 -13.035  1.00 83.61           C
ATOM   4810  C   LEU A 316       4.418  -5.343 -14.157  1.00 83.61           C
ATOM   4811  O   LEU A 316       3.979  -6.041 -15.069  1.00 83.61           O
ATOM   4812  HA  LEU A 316       5.701  -6.885 -13.408  1.00 83.61           H
ATOM   4813  CB  LEU A 316       4.438  -6.328 -11.792  1.00 83.61           C
ATOM   4814 1HB  LEU A 316       4.153  -5.405 -11.286  1.00 83.61           H
ATOM   4815 2HB  LEU A 316       3.516  -6.812 -12.115  1.00 83.61           H
ATOM   4816  CG  LEU A 316       5.132  -7.240 -10.779  1.00 83.61           C
ATOM   4817  HG  LEU A 316       6.087  -6.788 -10.510  1.00 83.61           H
ATOM   4818  CD1 LEU A 316       4.310  -7.358  -9.494  1.00 83.61           C
ATOM   4819 1HD1 LEU A 316       4.188  -6.370  -9.049  1.00 83.61           H
ATOM   4820 2HD1 LEU A 316       3.330  -7.775  -9.726  1.00 83.61           H
ATOM   4821 3HD1 LEU A 316       4.826  -8.011  -8.791  1.00 83.61           H
ATOM   4822  CD2 LEU A 316       5.437  -8.608 -11.392  1.00 83.61           C
ATOM   4823 1HD2 LEU A 316       4.507  -9.081 -11.707  1.00 83.61           H
ATOM   4824 2HD2 LEU A 316       6.091  -8.482 -12.254  1.00 83.61           H
ATOM   4825 3HD2 LEU A 316       5.930  -9.237 -10.650  1.00 83.61           H
ATOM   4826  HN  LEU A 316       6.275  -4.660 -11.773  1.00 83.61           H
ATOM   4827  N   TYR A 317       4.224  -4.036 -14.053  1.00 81.03           N
ATOM   4828  CA  TYR A 317       3.224  -3.361 -14.863  1.00 81.03           C
ATOM   4829  C   TYR A 317       3.878  -2.591 -16.012  1.00 81.03           C
ATOM   4830  O   TYR A 317       3.297  -2.464 -17.089  1.00 81.03           O
ATOM   4831  HA  TYR A 317       2.558  -4.119 -15.276  1.00 81.03           H
ATOM   4832  CB  TYR A 317       2.527  -2.368 -13.931  1.00 81.03           C
ATOM   4833 1HB  TYR A 317       3.283  -1.795 -13.396  1.00 81.03           H
ATOM   4834 2HB  TYR A 317       1.957  -1.659 -14.533  1.00 81.03           H
ATOM   4835  CG  TYR A 317       1.589  -3.022 -12.914  1.00 81.03           C
ATOM   4836  CD1 TYR A 317       0.332  -3.439 -13.304  1.00 81.03           C
ATOM   4837  HD1 TYR A 317       0.008  -3.302 -14.335  1.00 81.03           H
ATOM   4838  CD2 TYR A 317       1.999  -3.195 -11.608  1.00 81.03           C
ATOM   4839  HD2 TYR A 317       2.992  -2.865 -11.301  1.00 81.03           H
ATOM   4840  CE1 TYR A 317      -0.551  -4.054 -12.347  1.00 81.03           C
ATOM   4841  HE1 TYR A 317      -1.546  -4.388 -12.641  1.00 81.03           H
ATOM   4842  CE2 TYR A 317       1.117  -3.810 -10.651  1.00 81.03           C
ATOM   4843  HE2 TYR A 317       1.428  -3.952  -9.617  1.00 81.03           H
ATOM   4844  CZ  TYR A 317      -0.115  -4.209 -11.068  1.00 81.03           C
ATOM   4845  OH  TYR A 317      -0.949  -4.791 -10.164  1.00 81.03           O
ATOM   4846  HH  TYR A 317      -0.483  -4.891  -9.285  1.00 81.03           H
ATOM   4847  HN  TYR A 317       4.734  -3.443 -13.430  1.00 81.03           H
ATOM   4848  N   VAL A 318       5.078  -2.097 -15.743  1.00 77.87           N
ATOM   4849  CA  VAL A 318       5.666  -1.064 -16.579  1.00 77.87           C
ATOM   4850  C   VAL A 318       6.727  -1.691 -17.486  1.00 77.87           C
ATOM   4851  O   VAL A 318       6.612  -1.641 -18.709  1.00 77.87           O
ATOM   4852  HA  VAL A 318       4.872  -0.653 -17.202  1.00 77.87           H
ATOM   4853  CB  VAL A 318       6.217   0.065 -15.706  1.00 77.87           C
ATOM   4854  HB  VAL A 318       7.098  -0.312 -15.187  1.00 77.87           H
ATOM   4855  CG1 VAL A 318       6.650   1.258 -16.561  1.00 77.87           C
ATOM   4856 1HG1 VAL A 318       7.428   0.943 -17.257  1.00 77.87           H
ATOM   4857 2HG1 VAL A 318       5.793   1.634 -17.120  1.00 77.87           H
ATOM   4858 3HG1 VAL A 318       7.037   2.046 -15.915  1.00 77.87           H
ATOM   4859  CG2 VAL A 318       5.195   0.490 -14.650  1.00 77.87           C
ATOM   4860 1HG2 VAL A 318       4.288   0.840 -15.142  1.00 77.87           H
ATOM   4861 2HG2 VAL A 318       4.957  -0.361 -14.011  1.00 77.87           H
ATOM   4862 3HG2 VAL A 318       5.612   1.293 -14.043  1.00 77.87           H
ATOM   4863  HN  VAL A 318       5.644  -2.390 -14.973  1.00 77.87           H
ATOM   4864  N   PHE A 319       7.737  -2.267 -16.851  1.00 74.79           N
ATOM   4865  CA  PHE A 319       8.897  -2.755 -17.577  1.00 74.79           C
ATOM   4866  C   PHE A 319       8.537  -3.970 -18.433  1.00 74.79           C
ATOM   4867  O   PHE A 319       9.299  -4.360 -19.316  1.00 74.79           O
ATOM   4868  HA  PHE A 319       9.239  -1.946 -18.223  1.00 74.79           H
ATOM   4869  CB  PHE A 319       9.936  -3.171 -16.533  1.00 74.79           C
ATOM   4870 1HB  PHE A 319       9.463  -3.835 -15.810  1.00 74.79           H
ATOM   4871 2HB  PHE A 319      10.722  -3.744 -17.025  1.00 74.79           H
ATOM   4872  CG  PHE A 319      10.572  -1.997 -15.786  1.00 74.79           C
ATOM   4873  CD1 PHE A 319      11.173  -0.994 -16.480  1.00 74.79           C
ATOM   4874  HD1 PHE A 319      11.201  -1.027 -17.569  1.00 74.79           H
ATOM   4875  CD2 PHE A 319      10.537  -1.957 -14.427  1.00 74.79           C
ATOM   4876  HD2 PHE A 319      10.055  -2.761 -13.870  1.00 74.79           H
ATOM   4877  CE1 PHE A 319      11.764   0.095 -15.787  1.00 74.79           C
ATOM   4878  HE1 PHE A 319      12.246   0.899 -16.343  1.00 74.79           H
ATOM   4879  CE2 PHE A 319      11.128  -0.868 -13.733  1.00 74.79           C
ATOM   4880  HE2 PHE A 319      11.099  -0.836 -12.644  1.00 74.79           H
ATOM   4881  CZ  PHE A 319      11.729   0.135 -14.428  1.00 74.79           C
ATOM   4882  HZ  PHE A 319      12.182   0.971 -13.895  1.00 74.79           H
ATOM   4883  HN  PHE A 319       7.771  -2.401 -15.860  1.00 74.79           H
ATOM   4884  N   VAL A 320       7.375  -4.535 -18.142  1.00 74.55           N
ATOM   4885  CA  VAL A 320       6.860  -5.640 -18.933  1.00 74.55           C
ATOM   4886  C   VAL A 320       6.508  -5.137 -20.335  1.00 74.55           C
ATOM   4887  O   VAL A 320       6.538  -5.901 -21.298  1.00 74.55           O
ATOM   4888  HA  VAL A 320       7.654  -6.383 -19.016  1.00 74.55           H
ATOM   4889  CB  VAL A 320       5.675  -6.290 -18.217  1.00 74.55           C
ATOM   4890  HB  VAL A 320       4.907  -5.529 -18.080  1.00 74.55           H
ATOM   4891  CG1 VAL A 320       5.075  -7.417 -19.060  1.00 74.55           C
ATOM   4892 1HG1 VAL A 320       4.730  -7.013 -20.012  1.00 74.55           H
ATOM   4893 2HG1 VAL A 320       5.834  -8.178 -19.242  1.00 74.55           H
ATOM   4894 3HG1 VAL A 320       4.235  -7.862 -18.527  1.00 74.55           H
ATOM   4895  CG2 VAL A 320       6.084  -6.799 -16.833  1.00 74.55           C
ATOM   4896 1HG2 VAL A 320       6.877  -7.539 -16.937  1.00 74.55           H
ATOM   4897 2HG2 VAL A 320       6.442  -5.965 -16.230  1.00 74.55           H
ATOM   4898 3HG2 VAL A 320       5.223  -7.257 -16.345  1.00 74.55           H
ATOM   4899  HN  VAL A 320       6.789  -4.251 -17.382  1.00 74.55           H
ATOM   4900  N   GLY A 321       6.182  -3.854 -20.404  1.00 75.68           N
ATOM   4901  CA  GLY A 321       5.738  -3.261 -21.654  1.00 75.68           C
ATOM   4902  C   GLY A 321       6.909  -3.082 -22.622  1.00 75.68           C
ATOM   4903  O   GLY A 321       7.933  -2.502 -22.264  1.00 75.68           O
ATOM   4904 1HA  GLY A 321       4.977  -3.894 -22.110  1.00 75.68           H
ATOM   4905 2HA  GLY A 321       5.273  -2.295 -21.457  1.00 75.68           H
ATOM   4906  HN  GLY A 321       6.218  -3.226 -19.627  1.00 75.68           H
ATOM   4907  N   GLU A 322       6.719  -3.592 -23.831  1.00 63.99           N
ATOM   4908  CA  GLU A 322       7.713  -3.427 -24.877  1.00 63.99           C
ATOM   4909  C   GLU A 322       7.871  -1.947 -25.232  1.00 63.99           C
ATOM   4910  O   GLU A 322       8.987  -1.466 -25.420  1.00 63.99           O
ATOM   4911  HA  GLU A 322       8.643  -3.808 -24.455  1.00 63.99           H
ATOM   4912  CB  GLU A 322       7.349  -4.252 -26.114  1.00 63.99           C
ATOM   4913 1HB  GLU A 322       6.298  -4.102 -26.359  1.00 63.99           H
ATOM   4914 2HB  GLU A 322       8.023  -4.001 -26.933  1.00 63.99           H
ATOM   4915  CG  GLU A 322       7.531  -5.747 -25.849  1.00 63.99           C
ATOM   4916 1HG  GLU A 322       8.561  -5.945 -25.550  1.00 63.99           H
ATOM   4917 2HG  GLU A 322       6.894  -6.053 -25.019  1.00 63.99           H
ATOM   4918  CD  GLU A 322       7.188  -6.570 -27.092  1.00 63.99           C
ATOM   4919  OE1 GLU A 322       7.308  -7.811 -27.002  1.00 63.99           O
ATOM   4920  OE2 GLU A 322       6.815  -5.940 -28.105  1.00 63.99           O
ATOM   4921  HN  GLU A 322       5.905  -4.107 -24.099  1.00 63.99           H
ATOM   4922  N   ARG A 323       6.737  -1.267 -25.312  1.00 62.30           N
ATOM   4923  CA  ARG A 323       6.733   0.139 -25.680  1.00 62.30           C
ATOM   4924  C   ARG A 323       7.592   0.946 -24.704  1.00 62.30           C
ATOM   4925  O   ARG A 323       8.388   1.786 -25.121  1.00 62.30           O
ATOM   4926  HA  ARG A 323       7.151   0.165 -26.686  1.00 62.30           H
ATOM   4927  CB  ARG A 323       5.310   0.703 -25.682  1.00 62.30           C
ATOM   4928 1HB  ARG A 323       4.692   0.137 -26.379  1.00 62.30           H
ATOM   4929 2HB  ARG A 323       4.867   0.585 -24.694  1.00 62.30           H
ATOM   4930  CG  ARG A 323       5.308   2.182 -26.074  1.00 62.30           C
ATOM   4931 1HG  ARG A 323       5.864   2.759 -25.336  1.00 62.30           H
ATOM   4932 2HG  ARG A 323       5.818   2.310 -27.029  1.00 62.30           H
ATOM   4933  CD  ARG A 323       3.879   2.719 -26.178  1.00 62.30           C
ATOM   4934 1HD  ARG A 323       3.370   2.260 -27.026  1.00 62.30           H
ATOM   4935 2HD  ARG A 323       3.315   2.451 -25.284  1.00 62.30           H
ATOM   4936  NE  ARG A 323       3.902   4.190 -26.339  1.00 62.30           N
ATOM   4937  HE  ARG A 323       4.730   4.608 -26.712  1.00 62.30           H
ATOM   4938  CZ  ARG A 323       2.882   4.997 -26.015  1.00 62.30           C
ATOM   4939  NH1 ARG A 323       1.749   4.492 -25.510  1.00 62.30           N
ATOM   4940 1HH1 ARG A 323       1.659   3.505 -25.372  1.00 62.30           H
ATOM   4941 2HH1 ARG A 323       0.992   5.101 -25.270  1.00 62.30           H
ATOM   4942  NH2 ARG A 323       3.013   6.317 -26.203  1.00 62.30           N
ATOM   4943 1HH2 ARG A 323       2.262   6.933 -25.966  1.00 62.30           H
ATOM   4944 2HH2 ARG A 323       3.863   6.687 -26.580  1.00 62.30           H
ATOM   4945  HN  ARG A 323       5.835  -1.659 -25.131  1.00 62.30           H
ATOM   4946  N   PHE A 324       7.403   0.662 -23.424  1.00 73.46           N
ATOM   4947  CA  PHE A 324       8.113   1.386 -22.384  1.00 73.46           C
ATOM   4948  C   PHE A 324       9.611   1.079 -22.427  1.00 73.46           C
ATOM   4949  O   PHE A 324      10.437   1.967 -22.220  1.00 73.46           O
ATOM   4950  HA  PHE A 324       7.957   2.449 -22.566  1.00 73.46           H
ATOM   4951  CB  PHE A 324       7.546   0.915 -21.043  1.00 73.46           C
ATOM   4952 1HB  PHE A 324       6.461   1.021 -21.062  1.00 73.46           H
ATOM   4953 2HB  PHE A 324       7.760  -0.148 -20.924  1.00 73.46           H
ATOM   4954  CG  PHE A 324       8.098   1.671 -19.833  1.00 73.46           C
ATOM   4955  CD1 PHE A 324       9.201   1.207 -19.187  1.00 73.46           C
ATOM   4956  HD1 PHE A 324       9.692   0.297 -19.532  1.00 73.46           H
ATOM   4957  CD2 PHE A 324       7.486   2.807 -19.404  1.00 73.46           C
ATOM   4958  HD2 PHE A 324       6.601   3.178 -19.922  1.00 73.46           H
ATOM   4959  CE1 PHE A 324       9.714   1.909 -18.064  1.00 73.46           C
ATOM   4960  HE1 PHE A 324      10.598   1.537 -17.546  1.00 73.46           H
ATOM   4961  CE2 PHE A 324       7.998   3.508 -18.281  1.00 73.46           C
ATOM   4962  HE2 PHE A 324       7.507   4.419 -17.937  1.00 73.46           H
ATOM   4963  CZ  PHE A 324       9.101   3.045 -17.635  1.00 73.46           C
ATOM   4964  HZ  PHE A 324       9.495   3.584 -16.773  1.00 73.46           H
ATOM   4965  HN  PHE A 324       6.780  -0.048 -23.095  1.00 73.46           H
ATOM   4966  N   ARG A 325       9.917  -0.182 -22.696  1.00 71.36           N
ATOM   4967  CA  ARG A 325      11.301  -0.618 -22.761  1.00 71.36           C
ATOM   4968  C   ARG A 325      12.062   0.185 -23.818  1.00 71.36           C
ATOM   4969  O   ARG A 325      13.194   0.607 -23.587  1.00 71.36           O
ATOM   4970  HA  ARG A 325      11.700  -0.431 -21.764  1.00 71.36           H
ATOM   4971  CB  ARG A 325      11.393  -2.108 -23.099  1.00 71.36           C
ATOM   4972 1HB  ARG A 325      10.761  -2.330 -23.958  1.00 71.36           H
ATOM   4973 2HB  ARG A 325      12.416  -2.358 -23.383  1.00 71.36           H
ATOM   4974  CG  ARG A 325      10.965  -2.967 -21.908  1.00 71.36           C
ATOM   4975 1HG  ARG A 325      11.524  -2.670 -21.020  1.00 71.36           H
ATOM   4976 2HG  ARG A 325       9.910  -2.796 -21.692  1.00 71.36           H
ATOM   4977  CD  ARG A 325      11.199  -4.453 -22.191  1.00 71.36           C
ATOM   4978 1HD  ARG A 325      10.826  -4.705 -23.184  1.00 71.36           H
ATOM   4979 2HD  ARG A 325      12.267  -4.668 -22.187  1.00 71.36           H
ATOM   4980  NE  ARG A 325      10.514  -5.277 -21.170  1.00 71.36           N
ATOM   4981  HE  ARG A 325       9.970  -4.806 -20.475  1.00 71.36           H
ATOM   4982  CZ  ARG A 325      10.578  -6.614 -21.118  1.00 71.36           C
ATOM   4983  NH1 ARG A 325      11.292  -7.297 -22.023  1.00 71.36           N
ATOM   4984 1HH1 ARG A 325      11.782  -6.808 -22.744  1.00 71.36           H
ATOM   4985 2HH1 ARG A 325      11.334  -8.295 -21.977  1.00 71.36           H
ATOM   4986  NH2 ARG A 325       9.916  -7.259 -20.147  1.00 71.36           N
ATOM   4987 1HH2 ARG A 325       9.953  -8.257 -20.094  1.00 71.36           H
ATOM   4988 2HH2 ARG A 325       9.386  -6.742 -19.475  1.00 71.36           H
ATOM   4989  HN  ARG A 325       9.240  -0.897 -22.867  1.00 71.36           H
ATOM   4990  N   ARG A 326      11.409   0.372 -24.956  1.00 65.74           N
ATOM   4991  CA  ARG A 326      11.997   1.145 -26.037  1.00 65.74           C
ATOM   4992  C   ARG A 326      12.211   2.594 -25.598  1.00 65.74           C
ATOM   4993  O   ARG A 326      13.278   3.164 -25.825  1.00 65.74           O
ATOM   4994  HA  ARG A 326      12.947   0.653 -26.247  1.00 65.74           H
ATOM   4995  CB  ARG A 326      11.103   1.123 -27.279  1.00 65.74           C
ATOM   4996 1HB  ARG A 326      10.063   1.268 -26.985  1.00 65.74           H
ATOM   4997 2HB  ARG A 326      11.367   1.951 -27.936  1.00 65.74           H
ATOM   4998  CG  ARG A 326      11.245  -0.200 -28.034  1.00 65.74           C
ATOM   4999 1HG  ARG A 326      12.291  -0.361 -28.298  1.00 65.74           H
ATOM   5000 2HG  ARG A 326      10.949  -1.026 -27.388  1.00 65.74           H
ATOM   5001  CD  ARG A 326      10.388  -0.204 -29.301  1.00 65.74           C
ATOM   5002 1HD  ARG A 326       9.338  -0.068 -29.040  1.00 65.74           H
ATOM   5003 2HD  ARG A 326      10.668   0.633 -29.942  1.00 65.74           H
ATOM   5004  NE  ARG A 326      10.566  -1.480 -30.029  1.00 65.74           N
ATOM   5005  HE  ARG A 326      10.994  -2.241 -29.543  1.00 65.74           H
ATOM   5006  CZ  ARG A 326      10.189  -1.678 -31.300  1.00 65.74           C
ATOM   5007  NH1 ARG A 326       9.610  -0.693 -32.000  1.00 65.74           N
ATOM   5008 1HH1 ARG A 326       9.457   0.199 -31.574  1.00 65.74           H
ATOM   5009 2HH1 ARG A 326       9.332  -0.850 -32.947  1.00 65.74           H
ATOM   5010  NH2 ARG A 326      10.400  -2.877 -31.860  1.00 65.74           N
ATOM   5011 1HH2 ARG A 326      10.125  -3.042 -32.807  1.00 65.74           H
ATOM   5012 2HH2 ARG A 326      10.832  -3.607 -31.331  1.00 65.74           H
ATOM   5013  HN  ARG A 326      10.497   0.007 -25.145  1.00 65.74           H
ATOM   5014  N   ASP A 327      11.182   3.150 -24.976  1.00 75.81           N
ATOM   5015  CA  ASP A 327      11.203   4.553 -24.599  1.00 75.81           C
ATOM   5016  C   ASP A 327      12.222   4.759 -23.477  1.00 75.81           C
ATOM   5017  O   ASP A 327      12.855   5.811 -23.394  1.00 75.81           O
ATOM   5018  HA  ASP A 327      11.470   5.090 -25.509  1.00 75.81           H
ATOM   5019  CB  ASP A 327       9.835   5.006 -24.085  1.00 75.81           C
ATOM   5020 1HB  ASP A 327       9.494   4.328 -23.302  1.00 75.81           H
ATOM   5021 2HB  ASP A 327       9.921   5.995 -23.635  1.00 75.81           H
ATOM   5022  CG  ASP A 327       8.808   5.043 -25.218  1.00 75.81           C
ATOM   5023  OD1 ASP A 327       9.252   5.112 -26.385  1.00 75.81           O
ATOM   5024  OD2 ASP A 327       7.602   5.000 -24.893  1.00 75.81           O
ATOM   5025  HN  ASP A 327      10.346   2.659 -24.731  1.00 75.81           H
ATOM   5026  N   LEU A 328      12.348   3.739 -22.640  1.00 77.69           N
ATOM   5027  CA  LEU A 328      13.332   3.766 -21.571  1.00 77.69           C
ATOM   5028  C   LEU A 328      14.732   3.889 -22.175  1.00 77.69           C
ATOM   5029  O   LEU A 328      15.478   4.808 -21.841  1.00 77.69           O
ATOM   5030  HA  LEU A 328      13.137   4.653 -20.969  1.00 77.69           H
ATOM   5031  CB  LEU A 328      13.161   2.552 -20.656  1.00 77.69           C
ATOM   5032 1HB  LEU A 328      12.188   2.622 -20.170  1.00 77.69           H
ATOM   5033 2HB  LEU A 328      13.145   1.655 -21.275  1.00 77.69           H
ATOM   5034  CG  LEU A 328      14.229   2.371 -19.575  1.00 77.69           C
ATOM   5035  HG  LEU A 328      15.206   2.362 -20.058  1.00 77.69           H
ATOM   5036  CD1 LEU A 328      14.220   3.546 -18.595  1.00 77.69           C
ATOM   5037 1HD1 LEU A 328      14.423   4.471 -19.135  1.00 77.69           H
ATOM   5038 2HD1 LEU A 328      13.244   3.612 -18.115  1.00 77.69           H
ATOM   5039 3HD1 LEU A 328      14.989   3.393 -17.837  1.00 77.69           H
ATOM   5040  CD2 LEU A 328      14.065   1.028 -18.861  1.00 77.69           C
ATOM   5041 1HD2 LEU A 328      13.082   0.983 -18.393  1.00 77.69           H
ATOM   5042 2HD2 LEU A 328      14.160   0.218 -19.584  1.00 77.69           H
ATOM   5043 3HD2 LEU A 328      14.836   0.926 -18.098  1.00 77.69           H
ATOM   5044  HN  LEU A 328      11.794   2.908 -22.684  1.00 77.69           H
ATOM   5045  N   VAL A 329      15.047   2.950 -23.056  1.00 78.31           N
ATOM   5046  CA  VAL A 329      16.373   2.891 -23.645  1.00 78.31           C
ATOM   5047  C   VAL A 329      16.632   4.173 -24.439  1.00 78.31           C
ATOM   5048  O   VAL A 329      17.756   4.670 -24.474  1.00 78.31           O
ATOM   5049  HA  VAL A 329      17.094   2.832 -22.829  1.00 78.31           H
ATOM   5050  CB  VAL A 329      16.514   1.625 -24.493  1.00 78.31           C
ATOM   5051  HB  VAL A 329      15.723   1.634 -25.243  1.00 78.31           H
ATOM   5052  CG1 VAL A 329      17.856   1.601 -25.226  1.00 78.31           C
ATOM   5053 1HG1 VAL A 329      17.928   2.470 -25.880  1.00 78.31           H
ATOM   5054 2HG1 VAL A 329      18.668   1.627 -24.498  1.00 78.31           H
ATOM   5055 3HG1 VAL A 329      17.930   0.691 -25.821  1.00 78.31           H
ATOM   5056  CG2 VAL A 329      16.334   0.369 -23.637  1.00 78.31           C
ATOM   5057 1HG2 VAL A 329      17.093   0.351 -22.854  1.00 78.31           H
ATOM   5058 2HG2 VAL A 329      15.344   0.377 -23.182  1.00 78.31           H
ATOM   5059 3HG2 VAL A 329      16.439  -0.516 -24.264  1.00 78.31           H
ATOM   5060  HN  VAL A 329      14.415   2.239 -23.365  1.00 78.31           H
ATOM   5061  N   LYS A 330      15.571   4.672 -25.056  1.00 71.65           N
ATOM   5062  CA  LYS A 330      15.663   5.901 -25.826  1.00 71.65           C
ATOM   5063  C   LYS A 330      16.048   7.053 -24.896  1.00 71.65           C
[truncated: 117,162 more chars]
