# Supplementary material for: Noncanonical roles of chemokine regions in CCR9 activation revealed by structural modeling and mutational mapping
Source: Nat Commun. 2025 Aug 18;16:7695. doi: 10.1038/s41467-025-62321-9 (PMC12361432; doi:10.1038/s41467-025-62321-9)
Supplement: Supplementary file 5 — Supplementary Data 3 [file 41467_2025_62321_MOESM5_ESM.zip › CCR9_CCL25_09_rnk2.pdb]

ATOM      1  N   GLU A  20      -3.893  -0.023  58.352  1.00 51.41           N
ATOM      2  CA  GLU A  20      -3.955  -1.172  57.465  1.00 51.41           C
ATOM      3  C   GLU A  20      -4.360  -2.424  58.247  1.00 51.41           C
ATOM      4  O   GLU A  20      -3.512  -3.098  58.829  1.00 51.41           O
ATOM      5  HA  GLU A  20      -4.723  -0.930  56.731  1.00 51.41           H
ATOM      6  CB  GLU A  20      -2.622  -1.383  56.746  1.00 51.41           C
ATOM      7 1HB  GLU A  20      -1.799  -1.145  57.420  1.00 51.41           H
ATOM      8 2HB  GLU A  20      -2.575  -2.397  56.349  1.00 51.41           H
ATOM      9  CG  GLU A  20      -2.493  -0.444  55.544  1.00 51.41           C
ATOM     10 1HG  GLU A  20      -3.455  -0.360  55.039  1.00 51.41           H
ATOM     11 2HG  GLU A  20      -2.224   0.555  55.886  1.00 51.41           H
ATOM     12  CD  GLU A  20      -1.437  -0.954  54.561  1.00 51.41           C
ATOM     13  OE1 GLU A  20      -1.575  -0.630  53.362  1.00 51.41           O
ATOM     14  OE2 GLU A  20      -0.515  -1.656  55.032  1.00 51.41           O
ATOM     15  HN  GLU A  20      -4.130  -0.210  59.305  1.00 51.41           H
ATOM     16  N   SER A  21      -5.657  -2.696  58.235  1.00 59.49           N
ATOM     17  CA  SER A  21      -6.173  -3.906  58.852  1.00 59.49           C
ATOM     18  C   SER A  21      -5.509  -5.136  58.230  1.00 59.49           C
ATOM     19  O   SER A  21      -5.194  -5.141  57.041  1.00 59.49           O
ATOM     20  HA  SER A  21      -5.914  -3.824  59.908  1.00 59.49           H
ATOM     21  CB  SER A  21      -7.694  -3.993  58.706  1.00 59.49           C
ATOM     22 1HB  SER A  21      -8.060  -4.865  59.248  1.00 59.49           H
ATOM     23 2HB  SER A  21      -8.153  -3.117  59.164  1.00 59.49           H
ATOM     24  OG  SER A  21      -8.095  -4.080  57.342  1.00 59.49           O
ATOM     25  HG  SER A  21      -8.523  -4.967  57.167  1.00 59.49           H
ATOM     26  HN  SER A  21      -6.348  -2.108  57.814  1.00 59.49           H
ATOM     27  N   THR A  22      -5.315  -6.149  59.062  1.00 59.66           N
ATOM     28  CA  THR A  22      -4.674  -7.373  58.614  1.00 59.66           C
ATOM     29  C   THR A  22      -5.385  -7.925  57.377  1.00 59.66           C
ATOM     30  O   THR A  22      -4.752  -8.522  56.507  1.00 59.66           O
ATOM     31  HA  THR A  22      -3.652  -7.137  58.317  1.00 59.66           H
ATOM     32  CB  THR A  22      -4.651  -8.352  59.789  1.00 59.66           C
ATOM     33  HB  THR A  22      -5.470  -9.068  59.716  1.00 59.66           H
ATOM     34  OG1 THR A  22      -4.669  -7.513  60.941  1.00 59.66           O
ATOM     35  HG1 THR A  22      -4.918  -8.047  61.749  1.00 59.66           H
ATOM     36  CG2 THR A  22      -3.324  -9.106  59.898  1.00 59.66           C
ATOM     37 1HG2 THR A  22      -2.512  -8.392  60.039  1.00 59.66           H
ATOM     38 2HG2 THR A  22      -3.153  -9.674  58.984  1.00 59.66           H
ATOM     39 3HG2 THR A  22      -3.361  -9.787  60.748  1.00 59.66           H
ATOM     40  HN  THR A  22      -5.588  -6.142  60.024  1.00 59.66           H
ATOM     41  N   SER A  23      -6.692  -7.707  57.338  1.00 63.16           N
ATOM     42  CA  SER A  23      -7.492  -8.158  56.212  1.00 63.16           C
ATOM     43  C   SER A  23      -7.033  -7.460  54.930  1.00 63.16           C
ATOM     44  O   SER A  23      -6.953  -8.084  53.874  1.00 63.16           O
ATOM     45  HA  SER A  23      -7.319  -9.232  56.146  1.00 63.16           H
ATOM     46  CB  SER A  23      -8.980  -7.896  56.455  1.00 63.16           C
ATOM     47 1HB  SER A  23      -9.565  -8.378  55.671  1.00 63.16           H
ATOM     48 2HB  SER A  23      -9.279  -8.351  57.400  1.00 63.16           H
ATOM     49  OG  SER A  23      -9.280  -6.504  56.482  1.00 63.16           O
ATOM     50  HG  SER A  23     -10.270  -6.368  56.517  1.00 63.16           H
ATOM     51  HN  SER A  23      -7.201  -7.233  58.056  1.00 63.16           H
ATOM     52  N   SER A  24      -6.743  -6.174  55.066  1.00 67.76           N
ATOM     53  CA  SER A  24      -6.346  -5.371  53.921  1.00 67.76           C
ATOM     54  C   SER A  24      -5.019  -5.884  53.358  1.00 67.76           C
ATOM     55  O   SER A  24      -4.776  -5.796  52.155  1.00 67.76           O
ATOM     56  HA  SER A  24      -7.145  -5.495  53.191  1.00 67.76           H
ATOM     57  CB  SER A  24      -6.226  -3.894  54.300  1.00 67.76           C
ATOM     58 1HB  SER A  24      -6.582  -3.278  53.474  1.00 67.76           H
ATOM     59 2HB  SER A  24      -6.871  -3.685  55.154  1.00 67.76           H
ATOM     60  OG  SER A  24      -4.886  -3.531  54.618  1.00 67.76           O
ATOM     61  HG  SER A  24      -4.615  -3.948  55.486  1.00 67.76           H
ATOM     62  HN  SER A  24      -6.777  -5.682  55.936  1.00 67.76           H
ATOM     63  N   MET A  25      -4.196  -6.408  54.254  1.00 64.21           N
ATOM     64  CA  MET A  25      -2.889  -6.911  53.865  1.00 64.21           C
ATOM     65  C   MET A  25      -3.002  -8.297  53.228  1.00 64.21           C
ATOM     66  O   MET A  25      -2.271  -8.615  52.291  1.00 64.21           O
ATOM     67  HA  MET A  25      -2.506  -6.198  53.135  1.00 64.21           H
ATOM     68  CB  MET A  25      -1.984  -6.987  55.097  1.00 64.21           C
ATOM     69 1HB  MET A  25      -2.169  -6.128  55.742  1.00 64.21           H
ATOM     70 2HB  MET A  25      -2.226  -7.878  55.676  1.00 64.21           H
ATOM     71  CG  MET A  25      -0.509  -7.020  54.692  1.00 64.21           C
ATOM     72 1HG  MET A  25      -0.173  -8.052  54.594  1.00 64.21           H
ATOM     73 2HG  MET A  25      -0.380  -6.549  53.718  1.00 64.21           H
ATOM     74  SD  MET A  25       0.478  -6.171  55.914  1.00 64.21           S
ATOM     75  CE  MET A  25       2.110  -6.463  55.251  1.00 64.21           C
ATOM     76 1HE  MET A  25       2.294  -7.536  55.199  1.00 64.21           H
ATOM     77 2HE  MET A  25       2.177  -6.034  54.251  1.00 64.21           H
ATOM     78 3HE  MET A  25       2.853  -5.996  55.897  1.00 64.21           H
ATOM     79  HN  MET A  25      -4.408  -6.492  55.227  1.00 64.21           H
ATOM     80  N   GLU A  26      -3.923  -9.086  53.762  1.00 59.96           N
ATOM     81  CA  GLU A  26      -4.206 -10.394  53.198  1.00 59.96           C
ATOM     82  C   GLU A  26      -4.788 -10.252  51.791  1.00 59.96           C
ATOM     83  O   GLU A  26      -4.419 -10.996  50.884  1.00 59.96           O
ATOM     84  HA  GLU A  26      -3.243 -10.903  53.150  1.00 59.96           H
ATOM     85  CB  GLU A  26      -5.149 -11.189  54.104  1.00 59.96           C
ATOM     86 1HB  GLU A  26      -5.928 -10.532  54.489  1.00 59.96           H
ATOM     87 2HB  GLU A  26      -5.540 -12.050  53.561  1.00 59.96           H
ATOM     88  CG  GLU A  26      -4.403 -11.748  55.317  1.00 59.96           C
ATOM     89 1HG  GLU A  26      -3.572 -12.370  54.983  1.00 59.96           H
ATOM     90 2HG  GLU A  26      -3.975 -10.928  55.894  1.00 59.96           H
ATOM     91  CD  GLU A  26      -5.338 -12.571  56.205  1.00 59.96           C
ATOM     92  OE1 GLU A  26      -4.806 -13.394  56.981  1.00 59.96           O
ATOM     93  OE2 GLU A  26      -6.565 -12.359  56.087  1.00 59.96           O
ATOM     94  HN  GLU A  26      -4.470  -8.843  54.563  1.00 59.96           H
ATOM     95  N   ASP A  27      -5.688  -9.289  51.652  1.00 66.27           N
ATOM     96  CA  ASP A  27      -6.351  -9.062  50.379  1.00 66.27           C
ATOM     97  C   ASP A  27      -5.300  -8.751  49.311  1.00 66.27           C
ATOM     98  O   ASP A  27      -5.412  -9.207  48.174  1.00 66.27           O
ATOM     99  HA  ASP A  27      -6.897  -9.982  50.172  1.00 66.27           H
ATOM    100  CB  ASP A  27      -7.308  -7.871  50.461  1.00 66.27           C
ATOM    101 1HB  ASP A  27      -6.820  -7.042  50.974  1.00 66.27           H
ATOM    102 2HB  ASP A  27      -7.551  -7.525  49.456  1.00 66.27           H
ATOM    103  CG  ASP A  27      -8.593  -8.250  51.200  1.00 66.27           C
ATOM    104  OD1 ASP A  27      -8.878  -9.466  51.255  1.00 66.27           O
ATOM    105  OD2 ASP A  27      -9.260  -7.315  51.694  1.00 66.27           O
ATOM    106  HN  ASP A  27      -5.966  -8.673  52.389  1.00 66.27           H
ATOM    107  N   TYR A  28      -4.303  -7.977  49.714  1.00 65.64           N
ATOM    108  CA  TYR A  28      -3.247  -7.579  48.799  1.00 65.64           C
ATOM    109  C   TYR A  28      -2.348  -8.766  48.448  1.00 65.64           C
ATOM    110  O   TYR A  28      -1.896  -8.893  47.312  1.00 65.64           O
ATOM    111  HA  TYR A  28      -3.715  -7.206  47.888  1.00 65.64           H
ATOM    112  CB  TYR A  28      -2.419  -6.529  49.542  1.00 65.64           C
ATOM    113 1HB  TYR A  28      -3.073  -5.709  49.839  1.00 65.64           H
ATOM    114 2HB  TYR A  28      -2.027  -6.972  50.457  1.00 65.64           H
ATOM    115  CG  TYR A  28      -1.254  -5.964  48.726  1.00 65.64           C
ATOM    116  CD1 TYR A  28       0.013  -6.490  48.878  1.00 65.64           C
ATOM    117  HD1 TYR A  28       0.184  -7.307  49.578  1.00 65.64           H
ATOM    118  CD2 TYR A  28      -1.471  -4.929  47.839  1.00 65.64           C
ATOM    119  HD2 TYR A  28      -2.471  -4.514  47.720  1.00 65.64           H
ATOM    120  CE1 TYR A  28       1.109  -5.958  48.110  1.00 65.64           C
ATOM    121  HE1 TYR A  28       2.115  -6.364  48.220  1.00 65.64           H
ATOM    122  CE2 TYR A  28      -0.374  -4.398  47.072  1.00 65.64           C
ATOM    123  HE2 TYR A  28      -0.531  -3.581  46.368  1.00 65.64           H
ATOM    124  CZ  TYR A  28       0.861  -4.939  47.245  1.00 65.64           C
ATOM    125  OH  TYR A  28       1.897  -4.437  46.520  1.00 65.64           O
ATOM    126  HH  TYR A  28       1.663  -3.528  46.173  1.00 65.64           H
ATOM    127  HN  TYR A  28      -4.210  -7.625  50.646  1.00 65.64           H
ATOM    128  N   VAL A  29      -2.117  -9.607  49.446  1.00 66.33           N
ATOM    129  CA  VAL A  29      -1.214 -10.734  49.281  1.00 66.33           C
ATOM    130  C   VAL A  29      -1.894 -11.805  48.426  1.00 66.33           C
ATOM    131  O   VAL A  29      -1.244 -12.455  47.608  1.00 66.33           O
ATOM    132  HA  VAL A  29      -0.330 -10.373  48.755  1.00 66.33           H
ATOM    133  CB  VAL A  29      -0.772 -11.254  50.650  1.00 66.33           C
ATOM    134  HB  VAL A  29      -1.666 -11.431  51.247  1.00 66.33           H
ATOM    135  CG1 VAL A  29      -0.026 -12.584  50.516  1.00 66.33           C
ATOM    136 1HG1 VAL A  29      -0.682 -13.323  50.057  1.00 66.33           H
ATOM    137 2HG1 VAL A  29       0.857 -12.444  49.893  1.00 66.33           H
ATOM    138 3HG1 VAL A  29       0.277 -12.931  51.504  1.00 66.33           H
ATOM    139  CG2 VAL A  29       0.084 -10.217  51.381  1.00 66.33           C
ATOM    140 1HG2 VAL A  29       0.971  -9.995  50.788  1.00 66.33           H
ATOM    141 2HG2 VAL A  29      -0.495  -9.305  51.524  1.00 66.33           H
ATOM    142 3HG2 VAL A  29       0.385 -10.613  52.351  1.00 66.33           H
ATOM    143  HN  VAL A  29      -2.532  -9.527  50.352  1.00 66.33           H
ATOM    144  N   ASN A  30      -3.192 -11.954  48.643  1.00 61.26           N
ATOM    145  CA  ASN A  30      -3.944 -13.010  47.986  1.00 61.26           C
ATOM    146  C   ASN A  30      -4.359 -12.542  46.590  1.00 61.26           C
ATOM    147  O   ASN A  30      -4.862 -13.331  45.791  1.00 61.26           O
ATOM    148  HA  ASN A  30      -3.269 -13.866  47.956  1.00 61.26           H
ATOM    149  CB  ASN A  30      -5.214 -13.350  48.768  1.00 61.26           C
ATOM    150 1HB  ASN A  30      -5.761 -12.435  48.996  1.00 61.26           H
ATOM    151 2HB  ASN A  30      -5.869 -13.969  48.155  1.00 61.26           H
ATOM    152  CG  ASN A  30      -4.878 -14.086  50.067  1.00 61.26           C
ATOM    153  OD1 ASN A  30      -3.849 -14.727  50.199  1.00 61.26           O
ATOM    154  ND2 ASN A  30      -5.802 -13.958  51.016  1.00 61.26           N
ATOM    155 1HD2 ASN A  30      -6.625 -13.417  50.843  1.00 61.26           H
ATOM    156 2HD2 ASN A  30      -5.673 -14.403  51.902  1.00 61.26           H
ATOM    157  HN  ASN A  30      -3.728 -11.371  49.253  1.00 61.26           H
ATOM    158  N   PHE A  31      -4.133 -11.261  46.338  1.00 68.02           N
ATOM    159  CA  PHE A  31      -4.465 -10.682  45.048  1.00 68.02           C
ATOM    160  C   PHE A  31      -3.633 -11.318  43.932  1.00 68.02           C
ATOM    161  O   PHE A  31      -2.406 -11.349  44.009  1.00 68.02           O
ATOM    162  HA  PHE A  31      -5.522 -10.878  44.867  1.00 68.02           H
ATOM    163  CB  PHE A  31      -4.134  -9.191  45.128  1.00 68.02           C
ATOM    164 1HB  PHE A  31      -4.601  -8.773  46.020  1.00 68.02           H
ATOM    165 2HB  PHE A  31      -3.057  -9.074  45.247  1.00 68.02           H
ATOM    166  CG  PHE A  31      -4.588  -8.386  43.909  1.00 68.02           C
ATOM    167  CD1 PHE A  31      -3.694  -8.067  42.934  1.00 68.02           C
ATOM    168  HD1 PHE A  31      -2.656  -8.385  43.021  1.00 68.02           H
ATOM    169  CD2 PHE A  31      -5.884  -7.989  43.799  1.00 68.02           C
ATOM    170  HD2 PHE A  31      -6.600  -8.245  44.581  1.00 68.02           H
ATOM    171  CE1 PHE A  31      -4.115  -7.320  41.802  1.00 68.02           C
ATOM    172  HE1 PHE A  31      -3.400  -7.064  41.021  1.00 68.02           H
ATOM    173  CE2 PHE A  31      -6.305  -7.242  42.667  1.00 68.02           C
ATOM    174  HE2 PHE A  31      -7.344  -6.925  42.580  1.00 68.02           H
ATOM    175  CZ  PHE A  31      -5.412  -6.924  41.692  1.00 68.02           C
ATOM    176  HZ  PHE A  31      -5.735  -6.350  40.824  1.00 68.02           H
ATOM    177  HN  PHE A  31      -3.733 -10.624  46.997  1.00 68.02           H
ATOM    178  N   ASN A  32      -4.334 -11.809  42.921  1.00 60.53           N
ATOM    179  CA  ASN A  32      -3.675 -12.426  41.782  1.00 60.53           C
ATOM    180  C   ASN A  32      -3.183 -11.334  40.830  1.00 60.53           C
ATOM    181  O   ASN A  32      -3.951 -10.822  40.018  1.00 60.53           O
ATOM    182  HA  ASN A  32      -2.857 -13.009  42.207  1.00 60.53           H
ATOM    183  CB  ASN A  32      -4.639 -13.328  41.010  1.00 60.53           C
ATOM    184 1HB  ASN A  32      -5.166 -13.983  41.704  1.00 60.53           H
ATOM    185 2HB  ASN A  32      -5.393 -12.719  40.512  1.00 60.53           H
ATOM    186  CG  ASN A  32      -3.891 -14.171  39.975  1.00 60.53           C
ATOM    187  OD1 ASN A  32      -2.681 -14.103  39.838  1.00 60.53           O
ATOM    188  ND2 ASN A  32      -4.677 -14.966  39.255  1.00 60.53           N
ATOM    189 1HD2 ASN A  32      -5.664 -14.974  39.417  1.00 60.53           H
ATOM    190 2HD2 ASN A  32      -4.282 -15.557  38.552  1.00 60.53           H
ATOM    191  HN  ASN A  32      -5.333 -11.790  42.871  1.00 60.53           H
ATOM    192  N   PHE A  33      -1.905 -11.011  40.961  1.00 63.87           N
ATOM    193  CA  PHE A  33      -1.280 -10.052  40.066  1.00 63.87           C
ATOM    194  C   PHE A  33      -0.927 -10.700  38.726  1.00 63.87           C
ATOM    195  O   PHE A  33       0.237 -10.722  38.330  1.00 63.87           O
ATOM    196  HA  PHE A  33      -1.998  -9.248  39.901  1.00 63.87           H
ATOM    197  CB  PHE A  33       0.007  -9.580  40.745  1.00 63.87           C
ATOM    198 1HB  PHE A  33       0.596 -10.451  41.031  1.00 63.87           H
ATOM    199 2HB  PHE A  33       0.601  -9.017  40.025  1.00 63.87           H
ATOM    200  CG  PHE A  33      -0.224  -8.710  41.983  1.00 63.87           C
ATOM    201  CD1 PHE A  33      -0.444  -7.375  41.845  1.00 63.87           C
ATOM    202  HD1 PHE A  33      -0.454  -6.925  40.852  1.00 63.87           H
ATOM    203  CD2 PHE A  33      -0.211  -9.273  43.221  1.00 63.87           C
ATOM    204  HD2 PHE A  33      -0.035 -10.343  43.332  1.00 63.87           H
ATOM    205  CE1 PHE A  33      -0.659  -6.569  42.994  1.00 63.87           C
ATOM    206  HE1 PHE A  33      -0.834  -5.499  42.883  1.00 63.87           H
ATOM    207  CE2 PHE A  33      -0.426  -8.466  44.370  1.00 63.87           C
ATOM    208  HE2 PHE A  33      -0.415  -8.917  45.362  1.00 63.87           H
ATOM    209  CZ  PHE A  33      -0.645  -7.131  44.232  1.00 63.87           C
ATOM    210  HZ  PHE A  33      -0.811  -6.512  45.113  1.00 63.87           H
ATOM    211  HN  PHE A  33      -1.301 -11.392  41.661  1.00 63.87           H
ATOM    212  N   THR A  34      -1.955 -11.213  38.065  1.00 63.07           N
ATOM    213  CA  THR A  34      -1.837 -11.575  36.663  1.00 63.07           C
ATOM    214  C   THR A  34      -1.368 -10.373  35.840  1.00 63.07           C
ATOM    215  O   THR A  34      -1.974  -9.305  35.894  1.00 63.07           O
ATOM    216  HA  THR A  34      -1.071 -12.345  36.570  1.00 63.07           H
ATOM    217  CB  THR A  34      -3.184 -12.137  36.204  1.00 63.07           C
ATOM    218  HB  THR A  34      -3.912 -11.338  36.064  1.00 63.07           H
ATOM    219  OG1 THR A  34      -3.514 -13.102  37.199  1.00 63.07           O
ATOM    220  HG1 THR A  34      -2.751 -13.735  37.328  1.00 63.07           H
ATOM    221  CG2 THR A  34      -3.070 -12.954  34.916  1.00 63.07           C
ATOM    222 1HG2 THR A  34      -2.393 -13.793  35.077  1.00 63.07           H
ATOM    223 2HG2 THR A  34      -2.681 -12.322  34.118  1.00 63.07           H
ATOM    224 3HG2 THR A  34      -4.054 -13.329  34.635  1.00 63.07           H
ATOM    225  HN  THR A  34      -2.853 -11.382  38.471  1.00 63.07           H
ATOM    226  N   ASP A  35      -0.293 -10.589  35.096  1.00 67.22           N
ATOM    227  CA  ASP A  35       0.340  -9.506  34.363  1.00 67.22           C
ATOM    228  C   ASP A  35      -0.400  -9.289  33.042  1.00 67.22           C
ATOM    229  O   ASP A  35      -0.032  -9.863  32.018  1.00 67.22           O
ATOM    230  HA  ASP A  35       0.279  -8.640  35.022  1.00 67.22           H
ATOM    231  CB  ASP A  35       1.798  -9.838  34.039  1.00 67.22           C
ATOM    232 1HB  ASP A  35       2.246 -10.377  34.874  1.00 67.22           H
ATOM    233 2HB  ASP A  35       1.841 -10.499  33.173  1.00 67.22           H
ATOM    234  CG  ASP A  35       2.601  -8.566  33.757  1.00 67.22           C
ATOM    235  OD1 ASP A  35       1.994  -7.478  33.859  1.00 67.22           O
ATOM    236  OD2 ASP A  35       3.803  -8.711  33.446  1.00 67.22           O
ATOM    237  HN  ASP A  35       0.144 -11.483  34.990  1.00 67.22           H
ATOM    238  N   PHE A  36      -1.431  -8.459  33.107  1.00 80.70           N
ATOM    239  CA  PHE A  36      -2.172  -8.091  31.913  1.00 80.70           C
ATOM    240  C   PHE A  36      -1.488  -6.938  31.176  1.00 80.70           C
ATOM    241  O   PHE A  36      -1.880  -6.587  30.064  1.00 80.70           O
ATOM    242  HA  PHE A  36      -2.199  -8.968  31.266  1.00 80.70           H
ATOM    243  CB  PHE A  36      -3.560  -7.637  32.370  1.00 80.70           C
ATOM    244 1HB  PHE A  36      -3.446  -6.884  33.150  1.00 80.70           H
ATOM    245 2HB  PHE A  36      -4.067  -7.155  31.534  1.00 80.70           H
ATOM    246  CG  PHE A  36      -4.442  -8.769  32.899  1.00 80.70           C
ATOM    247  CD1 PHE A  36      -4.514  -9.948  32.223  1.00 80.70           C
ATOM    248  HD1 PHE A  36      -3.943 -10.085  31.305  1.00 80.70           H
ATOM    249  CD2 PHE A  36      -5.154  -8.598  34.045  1.00 80.70           C
ATOM    250  HD2 PHE A  36      -5.096  -7.654  34.586  1.00 80.70           H
ATOM    251  CE1 PHE A  36      -5.333 -10.999  32.714  1.00 80.70           C
ATOM    252  HE1 PHE A  36      -5.391 -11.943  32.172  1.00 80.70           H
ATOM    253  CE2 PHE A  36      -5.973  -9.649  34.536  1.00 80.70           C
ATOM    254  HE2 PHE A  36      -6.544  -9.512  35.454  1.00 80.70           H
ATOM    255  CZ  PHE A  36      -6.045 -10.827  33.860  1.00 80.70           C
ATOM    256  HZ  PHE A  36      -6.674 -11.634  34.237  1.00 80.70           H
ATOM    257  HN  PHE A  36      -1.759  -8.041  33.954  1.00 80.70           H
ATOM    258  N   TYR A  37      -0.477  -6.379  31.826  1.00 85.13           N
ATOM    259  CA  TYR A  37       0.337  -5.351  31.202  1.00 85.13           C
ATOM    260  C   TYR A  37       1.478  -5.971  30.392  1.00 85.13           C
ATOM    261  O   TYR A  37       2.445  -6.475  30.962  1.00 85.13           O
ATOM    262  HA  TYR A  37      -0.302  -4.776  30.532  1.00 85.13           H
ATOM    263  CB  TYR A  37       0.930  -4.528  32.348  1.00 85.13           C
ATOM    264 1HB  TYR A  37       0.128  -4.243  33.029  1.00 85.13           H
ATOM    265 2HB  TYR A  37       1.620  -5.155  32.912  1.00 85.13           H
ATOM    266  CG  TYR A  37       1.665  -3.266  31.892  1.00 85.13           C
ATOM    267  CD1 TYR A  37       3.033  -3.292  31.714  1.00 85.13           C
ATOM    268  HD1 TYR A  37       3.590  -4.211  31.898  1.00 85.13           H
ATOM    269  CD2 TYR A  37       0.960  -2.103  31.660  1.00 85.13           C
ATOM    270  HD2 TYR A  37      -0.120  -2.083  31.801  1.00 85.13           H
ATOM    271  CE1 TYR A  37       3.726  -2.104  31.285  1.00 85.13           C
ATOM    272  HE1 TYR A  37       4.806  -2.110  31.141  1.00 85.13           H
ATOM    273  CE2 TYR A  37       1.653  -0.915  31.231  1.00 85.13           C
ATOM    274  HE2 TYR A  37       1.109   0.011  31.044  1.00 85.13           H
ATOM    275  CZ  TYR A  37       3.001  -0.974  31.065  1.00 85.13           C
ATOM    276  OH  TYR A  37       3.655   0.147  30.660  1.00 85.13           O
ATOM    277  HH  TYR A  37       2.997   0.836  30.357  1.00 85.13           H
ATOM    278  HN  TYR A  37      -0.213  -6.618  32.761  1.00 85.13           H
ATOM    279  N   CYS A  38       1.327  -5.914  29.077  1.00 88.59           N
ATOM    280  CA  CYS A  38       2.279  -6.556  28.186  1.00 88.59           C
ATOM    281  C   CYS A  38       3.359  -5.536  27.821  1.00 88.59           C
ATOM    282  O   CYS A  38       3.095  -4.583  27.089  1.00 88.59           O
ATOM    283  HA  CYS A  38       2.708  -7.393  28.737  1.00 88.59           H
ATOM    284  CB  CYS A  38       1.593  -7.131  26.945  1.00 88.59           C
ATOM    285 1HB  CYS A  38       0.757  -7.764  27.242  1.00 88.59           H
ATOM    286 2HB  CYS A  38       1.182  -6.323  26.340  1.00 88.59           H
ATOM    287  SG  CYS A  38       2.792  -8.101  25.960  1.00 88.59           S
ATOM    288  HN  CYS A  38       0.574  -5.442  28.621  1.00 88.59           H
ATOM    289  N   GLU A  39       4.552  -5.770  28.348  1.00 80.68           N
ATOM    290  CA  GLU A  39       5.722  -5.028  27.911  1.00 80.68           C
ATOM    291  C   GLU A  39       6.261  -5.610  26.603  1.00 80.68           C
ATOM    292  O   GLU A  39       6.566  -6.799  26.528  1.00 80.68           O
ATOM    293  HA  GLU A  39       5.373  -4.008  27.746  1.00 80.68           H
ATOM    294  CB  GLU A  39       6.802  -5.019  28.994  1.00 80.68           C
ATOM    295 1HB  GLU A  39       7.047  -6.043  29.276  1.00 80.68           H
ATOM    296 2HB  GLU A  39       7.665  -4.450  28.648  1.00 80.68           H
ATOM    297  CG  GLU A  39       6.304  -4.320  30.260  1.00 80.68           C
ATOM    298 1HG  GLU A  39       5.890  -3.345  30.002  1.00 80.68           H
ATOM    299 2HG  GLU A  39       5.497  -4.901  30.707  1.00 80.68           H
ATOM    300  CD  GLU A  39       7.437  -4.148  31.274  1.00 80.68           C
ATOM    301  OE1 GLU A  39       7.208  -3.417  32.262  1.00 80.68           O
ATOM    302  OE2 GLU A  39       8.506  -4.750  31.037  1.00 80.68           O
ATOM    303  HN  GLU A  39       4.725  -6.451  29.060  1.00 80.68           H
ATOM    304  N   LYS A  40       6.363  -4.745  25.604  1.00 87.09           N
ATOM    305  CA  LYS A  40       6.682  -5.189  24.258  1.00 87.09           C
ATOM    306  C   LYS A  40       8.127  -4.808  23.930  1.00 87.09           C
ATOM    307  O   LYS A  40       8.455  -4.542  22.775  1.00 87.09           O
ATOM    308  HA  LYS A  40       6.600  -6.276  24.245  1.00 87.09           H
ATOM    309  CB  LYS A  40       5.660  -4.646  23.258  1.00 87.09           C
ATOM    310 1HB  LYS A  40       5.631  -3.558  23.316  1.00 87.09           H
ATOM    311 2HB  LYS A  40       5.967  -4.903  22.244  1.00 87.09           H
ATOM    312  CG  LYS A  40       4.267  -5.215  23.534  1.00 87.09           C
ATOM    313 1HG  LYS A  40       4.321  -6.301  23.603  1.00 87.09           H
ATOM    314 2HG  LYS A  40       3.907  -4.852  24.497  1.00 87.09           H
ATOM    315  CD  LYS A  40       3.284  -4.816  22.432  1.00 87.09           C
ATOM    316 1HD  LYS A  40       3.182  -3.731  22.405  1.00 87.09           H
ATOM    317 2HD  LYS A  40       3.675  -5.123  21.462  1.00 87.09           H
ATOM    318  CE  LYS A  40       1.913  -5.456  22.662  1.00 87.09           C
ATOM    319 1HE  LYS A  40       2.023  -6.535  22.770  1.00 87.09           H
ATOM    320 2HE  LYS A  40       1.483  -5.085  23.592  1.00 87.09           H
ATOM    321  NZ  LYS A  40       1.005  -5.155  21.533  1.00 87.09           N
ATOM    322 1HZ  LYS A  40       0.072  -5.488  21.752  1.00 87.09           H
ATOM    323 2HZ  LYS A  40       0.978  -4.153  21.379  1.00 87.09           H
ATOM    324 3HZ  LYS A  40       1.341  -5.617  20.696  1.00 87.09           H
ATOM    325  HN  LYS A  40       6.231  -3.759  25.704  1.00 87.09           H
ATOM    326  N   ASN A  41       8.952  -4.795  24.966  1.00 82.12           N
ATOM    327  CA  ASN A  41      10.343  -4.403  24.811  1.00 82.12           C
ATOM    328  C   ASN A  41      11.009  -5.306  23.771  1.00 82.12           C
ATOM    329  O   ASN A  41      11.777  -4.833  22.934  1.00 82.12           O
ATOM    330  HA  ASN A  41      10.313  -3.359  24.499  1.00 82.12           H
ATOM    331  CB  ASN A  41      11.108  -4.553  26.127  1.00 82.12           C
ATOM    332 1HB  ASN A  41      10.917  -5.538  26.553  1.00 82.12           H
ATOM    333 2HB  ASN A  41      12.180  -4.490  25.939  1.00 82.12           H
ATOM    334  CG  ASN A  41      10.696  -3.471  27.128  1.00 82.12           C
ATOM    335  OD1 ASN A  41      10.278  -2.383  26.767  1.00 82.12           O
ATOM    336  ND2 ASN A  41      10.837  -3.829  28.401  1.00 82.12           N
ATOM    337 1HD2 ASN A  41      11.186  -4.738  28.629  1.00 82.12           H
ATOM    338 2HD2 ASN A  41      10.594  -3.190  29.130  1.00 82.12           H
ATOM    339  HN  ASN A  41       8.685  -5.044  25.897  1.00 82.12           H
ATOM    340  N   ASN A  42      10.692  -6.589  23.858  1.00 82.84           N
ATOM    341  CA  ASN A  42      11.290  -7.570  22.968  1.00 82.84           C
ATOM    342  C   ASN A  42      10.849  -7.284  21.531  1.00 82.84           C
ATOM    343  O   ASN A  42      11.627  -7.459  20.594  1.00 82.84           O
ATOM    344  HA  ASN A  42      12.366  -7.461  23.104  1.00 82.84           H
ATOM    345  CB  ASN A  42      10.839  -8.987  23.328  1.00 82.84           C
ATOM    346 1HB  ASN A  42       9.750  -9.034  23.341  1.00 82.84           H
ATOM    347 2HB  ASN A  42      11.179  -9.686  22.564  1.00 82.84           H
ATOM    348  CG  ASN A  42      11.389  -9.408  24.692  1.00 82.84           C
ATOM    349  OD1 ASN A  42      12.236  -8.754  25.277  1.00 82.84           O
ATOM    350  ND2 ASN A  42      10.861 -10.534  25.165  1.00 82.84           N
ATOM    351 1HD2 ASN A  42      10.169 -11.023  24.634  1.00 82.84           H
ATOM    352 2HD2 ASN A  42      11.157 -10.891  26.050  1.00 82.84           H
ATOM    353  HN  ASN A  42      10.040  -6.960  24.519  1.00 82.84           H
ATOM    354  N   VAL A  43       9.604  -6.850  21.403  1.00 90.60           N
ATOM    355  CA  VAL A  43       9.036  -6.584  20.092  1.00 90.60           C
ATOM    356  C   VAL A  43       9.740  -5.376  19.471  1.00 90.60           C
ATOM    357  O   VAL A  43      10.052  -5.379  18.281  1.00 90.60           O
ATOM    358  HA  VAL A  43       9.223  -7.458  19.469  1.00 90.60           H
ATOM    359  CB  VAL A  43       7.521  -6.400  20.207  1.00 90.60           C
ATOM    360  HB  VAL A  43       7.336  -5.512  20.812  1.00 90.60           H
ATOM    361  CG1 VAL A  43       6.892  -6.169  18.831  1.00 90.60           C
ATOM    362 1HG1 VAL A  43       7.320  -5.273  18.381  1.00 90.60           H
ATOM    363 2HG1 VAL A  43       7.092  -7.028  18.191  1.00 90.60           H
ATOM    364 3HG1 VAL A  43       5.815  -6.041  18.942  1.00 90.60           H
ATOM    365  CG2 VAL A  43       6.875  -7.594  20.912  1.00 90.60           C
ATOM    366 1HG2 VAL A  43       7.074  -8.502  20.345  1.00 90.60           H
ATOM    367 2HG2 VAL A  43       7.292  -7.692  21.915  1.00 90.60           H
ATOM    368 3HG2 VAL A  43       5.799  -7.436  20.980  1.00 90.60           H
ATOM    369  HN  VAL A  43       8.989  -6.681  22.173  1.00 90.60           H
ATOM    370  N   ARG A  44       9.970  -4.373  20.305  1.00 85.84           N
ATOM    371  CA  ARG A  44      10.634  -3.162  19.853  1.00 85.84           C
ATOM    372  C   ARG A  44      12.081  -3.465  19.460  1.00 85.84           C
ATOM    373  O   ARG A  44      12.598  -2.899  18.498  1.00 85.84           O
ATOM    374  HA  ARG A  44      10.055  -2.831  18.991  1.00 85.84           H
ATOM    375  CB  ARG A  44      10.623  -2.088  20.943  1.00 85.84           C
ATOM    376 1HB  ARG A  44      11.031  -2.499  21.867  1.00 85.84           H
ATOM    377 2HB  ARG A  44      11.269  -1.260  20.650  1.00 85.84           H
ATOM    378  CG  ARG A  44       9.204  -1.572  21.191  1.00 85.84           C
ATOM    379 1HG  ARG A  44       8.723  -1.351  20.239  1.00 85.84           H
ATOM    380 2HG  ARG A  44       8.611  -2.348  21.676  1.00 85.84           H
ATOM    381  CD  ARG A  44       9.222  -0.316  22.064  1.00 85.84           C
ATOM    382 1HD  ARG A  44       9.965   0.388  21.688  1.00 85.84           H
ATOM    383 2HD  ARG A  44       8.255   0.185  22.014  1.00 85.84           H
ATOM    384  NE  ARG A  44       9.532  -0.677  23.465  1.00 85.84           N
ATOM    385  HE  ARG A  44      10.493  -0.795  23.717  1.00 85.84           H
ATOM    386  CZ  ARG A  44       8.607  -0.855  24.417  1.00 85.84           C
ATOM    387  NH1 ARG A  44       7.305  -0.709  24.136  1.00 85.84           N
ATOM    388 1HH1 ARG A  44       7.018  -0.465  23.210  1.00 85.84           H
ATOM    389 2HH1 ARG A  44       6.620  -0.843  24.853  1.00 85.84           H
ATOM    390  NH2 ARG A  44       9.003  -1.181  25.655  1.00 85.84           N
ATOM    391 1HH2 ARG A  44       8.325  -1.317  26.377  1.00 85.84           H
ATOM    392 2HH2 ARG A  44       9.976  -1.288  25.857  1.00 85.84           H
ATOM    393  HN  ARG A  44       9.712  -4.378  21.271  1.00 85.84           H
ATOM    394  N   GLN A  45      12.694  -4.357  20.224  1.00 83.27           N
ATOM    395  CA  GLN A  45      14.075  -4.734  19.975  1.00 83.27           C
ATOM    396  C   GLN A  45      14.200  -5.420  18.613  1.00 83.27           C
ATOM    397  O   GLN A  45      15.117  -5.125  17.847  1.00 83.27           O
ATOM    398  HA  GLN A  45      14.634  -3.798  19.971  1.00 83.27           H
ATOM    399  CB  GLN A  45      14.609  -5.632  21.092  1.00 83.27           C
ATOM    400 1HB  GLN A  45      14.416  -5.169  22.060  1.00 83.27           H
ATOM    401 2HB  GLN A  45      14.078  -6.584  21.084  1.00 83.27           H
ATOM    402  CG  GLN A  45      16.110  -5.877  20.929  1.00 83.27           C
ATOM    403 1HG  GLN A  45      16.298  -6.390  19.985  1.00 83.27           H
ATOM    404 2HG  GLN A  45      16.635  -4.923  20.883  1.00 83.27           H
ATOM    405  CD  GLN A  45      16.659  -6.713  22.087  1.00 83.27           C
ATOM    406  OE1 GLN A  45      15.926  -7.234  22.912  1.00 83.27           O
ATOM    407  NE2 GLN A  45      17.985  -6.811  22.103  1.00 83.27           N
ATOM    408 1HE2 GLN A  45      18.528  -6.358  21.396  1.00 83.27           H
ATOM    409 2HE2 GLN A  45      18.439  -7.337  22.822  1.00 83.27           H
ATOM    410  HN  GLN A  45      12.264  -4.818  21.001  1.00 83.27           H
ATOM    411  N   PHE A  46      13.265  -6.322  18.353  1.00 92.17           N
ATOM    412  CA  PHE A  46      13.227  -7.013  17.075  1.00 92.17           C
ATOM    413  C   PHE A  46      13.048  -6.023  15.922  1.00 92.17           C
ATOM    414  O   PHE A  46      13.747  -6.107  14.913  1.00 92.17           O
ATOM    415  HA  PHE A  46      14.178  -7.533  16.960  1.00 92.17           H
ATOM    416  CB  PHE A  46      12.024  -7.957  17.112  1.00 92.17           C
ATOM    417 1HB  PHE A  46      12.162  -8.673  17.922  1.00 92.17           H
ATOM    418 2HB  PHE A  46      11.129  -7.380  17.346  1.00 92.17           H
ATOM    419  CG  PHE A  46      11.793  -8.722  15.808  1.00 92.17           C
ATOM    420  CD1 PHE A  46      10.864  -8.283  14.917  1.00 92.17           C
ATOM    421  HD1 PHE A  46      10.285  -7.385  15.132  1.00 92.17           H
ATOM    422  CD2 PHE A  46      12.516  -9.843  15.540  1.00 92.17           C
ATOM    423  HD2 PHE A  46      13.260 -10.195  16.254  1.00 92.17           H
ATOM    424  CE1 PHE A  46      10.649  -8.993  13.706  1.00 92.17           C
ATOM    425  HE1 PHE A  46       9.905  -8.641  12.992  1.00 92.17           H
ATOM    426  CE2 PHE A  46      12.301 -10.553  14.329  1.00 92.17           C
ATOM    427  HE2 PHE A  46      12.880 -11.451  14.114  1.00 92.17           H
ATOM    428  CZ  PHE A  46      11.372 -10.114  13.438  1.00 92.17           C
ATOM    429  HZ  PHE A  46      11.208 -10.659  12.509  1.00 92.17           H
ATOM    430  HN  PHE A  46      12.545  -6.582  18.995  1.00 92.17           H
ATOM    431  N   ALA A  47      12.108  -5.109  16.109  1.00 92.33           N
ATOM    432  CA  ALA A  47      11.798  -4.132  15.079  1.00 92.33           C
ATOM    433  C   ALA A  47      13.051  -3.312  14.767  1.00 92.33           C
ATOM    434  O   ALA A  47      13.320  -3.000  13.608  1.00 92.33           O
ATOM    435  HA  ALA A  47      11.498  -4.677  14.184  1.00 92.33           H
ATOM    436  CB  ALA A  47      10.629  -3.258  15.539  1.00 92.33           C
ATOM    437 1HB  ALA A  47       9.756  -3.885  15.720  1.00 92.33           H
ATOM    438 2HB  ALA A  47      10.902  -2.742  16.460  1.00 92.33           H
ATOM    439 3HB  ALA A  47      10.397  -2.526  14.767  1.00 92.33           H
ATOM    440  HN  ALA A  47      11.564  -5.029  16.945  1.00 92.33           H
ATOM    441  N   SER A  48      13.784  -2.985  15.821  1.00 90.35           N
ATOM    442  CA  SER A  48      14.912  -2.077  15.696  1.00 90.35           C
ATOM    443  C   SER A  48      16.002  -2.713  14.830  1.00 90.35           C
ATOM    444  O   SER A  48      16.815  -2.008  14.234  1.00 90.35           O
ATOM    445  HA  SER A  48      14.512  -1.185  15.214  1.00 90.35           H
ATOM    446  CB  SER A  48      15.474  -1.706  17.070  1.00 90.35           C
ATOM    447 1HB  SER A  48      16.146  -0.853  16.968  1.00 90.35           H
ATOM    448 2HB  SER A  48      14.660  -1.393  17.723  1.00 90.35           H
ATOM    449  OG  SER A  48      16.175  -2.792  17.671  1.00 90.35           O
ATOM    450  HG  SER A  48      15.678  -3.646  17.518  1.00 90.35           H
ATOM    451  HN  SER A  48      13.619  -3.329  16.745  1.00 90.35           H
ATOM    452  N   HIS A  49      15.983  -4.037  14.789  1.00 86.99           N
ATOM    453  CA  HIS A  49      16.991  -4.777  14.049  1.00 86.99           C
ATOM    454  C   HIS A  49      16.459  -5.115  12.655  1.00 86.99           C
ATOM    455  O   HIS A  49      17.199  -5.064  11.674  1.00 86.99           O
ATOM    456  HA  HIS A  49      17.853  -4.117  13.949  1.00 86.99           H
ATOM    457  CB  HIS A  49      17.439  -6.014  14.829  1.00 86.99           C
ATOM    458 1HB  HIS A  49      16.558  -6.585  15.123  1.00 86.99           H
ATOM    459 2HB  HIS A  49      18.028  -6.653  14.171  1.00 86.99           H
ATOM    460  CG  HIS A  49      18.252  -5.701  16.063  1.00 86.99           C
ATOM    461  ND1 HIS A  49      19.418  -4.956  16.023  1.00 86.99           N
ATOM    462  HD1 HIS A  49      19.831  -4.560  15.203  1.00 86.99           H
ATOM    463  CD2 HIS A  49      18.055  -6.038  17.370  1.00 86.99           C
ATOM    464  HD2 HIS A  49      17.224  -6.628  17.757  1.00 86.99           H
ATOM    465  CE1 HIS A  49      19.893  -4.857  17.256  1.00 86.99           C
ATOM    466  HE1 HIS A  49      20.800  -4.330  17.552  1.00 86.99           H
ATOM    467  NE2 HIS A  49      19.047  -5.529  18.089  1.00 86.99           N
ATOM    468  HN  HIS A  49      15.297  -4.601  15.248  1.00 86.99           H
ATOM    469  N   PHE A  50      15.179  -5.455  12.611  1.00 91.57           N
ATOM    470  CA  PHE A  50      14.605  -6.060  11.421  1.00 91.57           C
ATOM    471  C   PHE A  50      14.154  -4.989  10.425  1.00 91.57           C
ATOM    472  O   PHE A  50      14.426  -5.094   9.231  1.00 91.57           O
ATOM    473  HA  PHE A  50      15.381  -6.675  10.965  1.00 91.57           H
ATOM    474  CB  PHE A  50      13.385  -6.866  11.873  1.00 91.57           C
ATOM    475 1HB  PHE A  50      13.697  -7.582  12.633  1.00 91.57           H
ATOM    476 2HB  PHE A  50      12.671  -6.191  12.345  1.00 91.57           H
ATOM    477  CG  PHE A  50      12.683  -7.618  10.741  1.00 91.57           C
ATOM    478  CD1 PHE A  50      11.516  -7.142  10.230  1.00 91.57           C
ATOM    479  HD1 PHE A  50      11.081  -6.225  10.627  1.00 91.57           H
ATOM    480  CD2 PHE A  50      13.225  -8.763  10.246  1.00 91.57           C
ATOM    481  HD2 PHE A  50      14.161  -9.144  10.655  1.00 91.57           H
ATOM    482  CE1 PHE A  50      10.863  -7.841   9.180  1.00 91.57           C
ATOM    483  HE1 PHE A  50       9.928  -7.459   8.770  1.00 91.57           H
ATOM    484  CE2 PHE A  50      12.573  -9.461   9.195  1.00 91.57           C
ATOM    485  HE2 PHE A  50      13.008 -10.378   8.799  1.00 91.57           H
ATOM    486  CZ  PHE A  50      11.406  -8.985   8.684  1.00 91.57           C
ATOM    487  HZ  PHE A  50      10.906  -9.521   7.878  1.00 91.57           H
ATOM    488  HN  PHE A  50      14.539  -5.323  13.369  1.00 91.57           H
ATOM    489  N   LEU A  51      13.472  -3.984  10.955  1.00 92.59           N
ATOM    490  CA  LEU A  51      12.721  -3.065  10.115  1.00 92.59           C
ATOM    491  C   LEU A  51      13.695  -2.136   9.387  1.00 92.59           C
ATOM    492  O   LEU A  51      13.588  -1.945   8.177  1.00 92.59           O
ATOM    493  HA  LEU A  51      12.191  -3.660   9.372  1.00 92.59           H
ATOM    494  CB  LEU A  51      11.667  -2.326  10.941  1.00 92.59           C
ATOM    495 1HB  LEU A  51      12.167  -1.826  11.770  1.00 92.59           H
ATOM    496 2HB  LEU A  51      11.227  -1.547  10.318  1.00 92.59           H
ATOM    497  CG  LEU A  51      10.535  -3.185  11.508  1.00 92.59           C
ATOM    498  HG  LEU A  51      10.969  -3.911  12.196  1.00 92.59           H
ATOM    499  CD1 LEU A  51       9.550  -2.334  12.312  1.00 92.59           C
ATOM    500 1HD1 LEU A  51      10.074  -1.855  13.139  1.00 92.59           H
ATOM    501 2HD1 LEU A  51       9.118  -1.570  11.665  1.00 92.59           H
ATOM    502 3HD1 LEU A  51       8.756  -2.969  12.704  1.00 92.59           H
ATOM    503  CD2 LEU A  51       9.838  -3.975  10.399  1.00 92.59           C
ATOM    504 1HD2 LEU A  51       9.418  -3.283   9.669  1.00 92.59           H
ATOM    505 2HD2 LEU A  51      10.560  -4.628   9.909  1.00 92.59           H
ATOM    506 3HD2 LEU A  51       9.038  -4.577  10.830  1.00 92.59           H
ATOM    507  HN  LEU A  51      13.427  -3.794  11.935  1.00 92.59           H
ATOM    508  N   PRO A  52      14.658  -1.545  10.107  1.00 93.97           N
ATOM    509  CA  PRO A  52      15.457  -0.453   9.545  1.00 93.97           C
ATOM    510  C   PRO A  52      16.087  -0.827   8.212  1.00 93.97           C
ATOM    511  O   PRO A  52      15.978  -0.081   7.240  1.00 93.97           O
ATOM    512  HA  PRO A  52      14.821   0.405   9.329  1.00 93.97           H
ATOM    513  CB  PRO A  52      16.515  -0.189  10.618  1.00 93.97           C
ATOM    514 1HB  PRO A  52      17.421  -0.769  10.440  1.00 93.97           H
ATOM    515 2HB  PRO A  52      16.809   0.860  10.642  1.00 93.97           H
ATOM    516  CG  PRO A  52      15.822  -0.610  11.908  1.00 93.97           C
ATOM    517 1HG  PRO A  52      16.538  -0.816  12.704  1.00 93.97           H
ATOM    518 2HG  PRO A  52      15.161   0.171  12.286  1.00 93.97           H
ATOM    519  CD  PRO A  52      15.056  -1.855  11.492  1.00 93.97           C
ATOM    520 1HD  PRO A  52      15.680  -2.748  11.538  1.00 93.97           H
ATOM    521 2HD  PRO A  52      14.196  -2.036  12.137  1.00 93.97           H
ATOM    522  N   PRO A  53      16.757  -1.984   8.136  1.00 95.09           N
ATOM    523  CA  PRO A  53      17.490  -2.353   6.922  1.00 95.09           C
ATOM    524  C   PRO A  53      16.562  -2.653   5.756  1.00 95.09           C
ATOM    525  O   PRO A  53      16.883  -2.351   4.608  1.00 95.09           O
ATOM    526  HA  PRO A  53      18.106  -1.519   6.586  1.00 95.09           H
ATOM    527  CB  PRO A  53      18.290  -3.587   7.342  1.00 95.09           C
ATOM    528 1HB  PRO A  53      18.420  -4.283   6.514  1.00 95.09           H
ATOM    529 2HB  PRO A  53      19.288  -3.319   7.690  1.00 95.09           H
ATOM    530  CG  PRO A  53      17.465  -4.188   8.444  1.00 95.09           C
ATOM    531 1HG  PRO A  53      16.685  -4.836   8.044  1.00 95.09           H
ATOM    532 2HG  PRO A  53      18.077  -4.799   9.107  1.00 95.09           H
ATOM    533  CD  PRO A  53      16.874  -3.020   9.178  1.00 95.09           C
ATOM    534 1HD  PRO A  53      15.903  -3.267   9.609  1.00 95.09           H
ATOM    535 2HD  PRO A  53      17.514  -2.695   9.998  1.00 95.09           H
ATOM    536  N   LEU A  54      15.423  -3.245   6.086  1.00 93.01           N
ATOM    537  CA  LEU A  54      14.478  -3.668   5.067  1.00 93.01           C
ATOM    538  C   LEU A  54      13.828  -2.435   4.436  1.00 93.01           C
ATOM    539  O   LEU A  54      13.638  -2.381   3.222  1.00 93.01           O
ATOM    540  HA  LEU A  54      15.042  -4.193   4.296  1.00 93.01           H
ATOM    541  CB  LEU A  54      13.472  -4.663   5.649  1.00 93.01           C
ATOM    542 1HB  LEU A  54      13.013  -4.213   6.529  1.00 93.01           H
ATOM    543 2HB  LEU A  54      12.677  -4.816   4.919  1.00 93.01           H
ATOM    544  CG  LEU A  54      14.033  -6.030   6.044  1.00 93.01           C
ATOM    545  HG  LEU A  54      14.802  -5.878   6.802  1.00 93.01           H
ATOM    546  CD1 LEU A  54      12.948  -6.908   6.671  1.00 93.01           C
ATOM    547 1HD1 LEU A  54      12.557  -6.420   7.564  1.00 93.01           H
ATOM    548 2HD1 LEU A  54      12.141  -7.056   5.954  1.00 93.01           H
ATOM    549 3HD1 LEU A  54      13.374  -7.874   6.943  1.00 93.01           H
ATOM    550  CD2 LEU A  54      14.704  -6.713   4.851  1.00 93.01           C
ATOM    551 1HD2 LEU A  54      13.974  -6.853   4.054  1.00 93.01           H
ATOM    552 2HD2 LEU A  54      15.523  -6.091   4.489  1.00 93.01           H
ATOM    553 3HD2 LEU A  54      15.095  -7.683   5.160  1.00 93.01           H
ATOM    554  HN  LEU A  54      15.143  -3.435   7.027  1.00 93.01           H
ATOM    555  N   TYR A  55      13.504  -1.474   5.289  1.00 93.09           N
ATOM    556  CA  TYR A  55      12.861  -0.254   4.833  1.00 93.09           C
ATOM    557  C   TYR A  55      13.800   0.561   3.942  1.00 93.09           C
ATOM    558  O   TYR A  55      13.369   1.142   2.947  1.00 93.09           O
ATOM    559  HA  TYR A  55      11.978  -0.534   4.258  1.00 93.09           H
ATOM    560  CB  TYR A  55      12.546   0.553   6.094  1.00 93.09           C
ATOM    561 1HB  TYR A  55      13.410   0.524   6.757  1.00 93.09           H
ATOM    562 2HB  TYR A  55      12.392   1.596   5.817  1.00 93.09           H
ATOM    563  CG  TYR A  55      11.317   0.058   6.859  1.00 93.09           C
ATOM    564  CD1 TYR A  55      10.644  -1.067   6.429  1.00 93.09           C
ATOM    565  HD1 TYR A  55      10.987  -1.603   5.544  1.00 93.09           H
ATOM    566  CD2 TYR A  55      10.882   0.736   7.980  1.00 93.09           C
ATOM    567  HD2 TYR A  55      11.414   1.625   8.320  1.00 93.09           H
ATOM    568  CE1 TYR A  55       9.487  -1.534   7.149  1.00 93.09           C
ATOM    569  HE1 TYR A  55       8.946  -2.421   6.820  1.00 93.09           H
ATOM    570  CE2 TYR A  55       9.726   0.270   8.700  1.00 93.09           C
ATOM    571  HE2 TYR A  55       9.372   0.796   9.587  1.00 93.09           H
ATOM    572  CZ  TYR A  55       9.086  -0.842   8.249  1.00 93.09           C
ATOM    573  OH  TYR A  55       7.993  -1.283   8.930  1.00 93.09           O
ATOM    574  HH  TYR A  55       7.583  -2.060   8.452  1.00 93.09           H
ATOM    575  HN  TYR A  55      13.675  -1.520   6.273  1.00 93.09           H
ATOM    576  N   TRP A  56      15.067   0.578   4.330  1.00 91.55           N
ATOM    577  CA  TRP A  56      16.079   1.270   3.551  1.00 91.55           C
ATOM    578  C   TRP A  56      16.180   0.581   2.189  1.00 91.55           C
ATOM    579  O   TRP A  56      16.271   1.246   1.158  1.00 91.55           O
ATOM    580  HA  TRP A  56      15.754   2.302   3.423  1.00 91.55           H
ATOM    581  CB  TRP A  56      17.413   1.312   4.300  1.00 91.55           C
ATOM    582 1HB  TRP A  56      17.559   0.363   4.815  1.00 91.55           H
ATOM    583 2HB  TRP A  56      18.222   1.409   3.575  1.00 91.55           H
ATOM    584  CG  TRP A  56      17.519   2.450   5.317  1.00 91.55           C
ATOM    585  CD1 TRP A  56      17.645   2.358   6.648  1.00 91.55           C
ATOM    586  HD1 TRP A  56      17.689   1.417   7.196  1.00 91.55           H
ATOM    587  CD2 TRP A  56      17.505   3.864   5.030  1.00 91.55           C
ATOM    588  NE1 TRP A  56      17.712   3.604   7.237  1.00 91.55           N
ATOM    589  HE1 TRP A  56      17.806   3.792   8.215  1.00 91.55           H
ATOM    590  CE2 TRP A  56      17.624   4.549   6.222  1.00 91.55           C
ATOM    591  CE3 TRP A  56      17.395   4.543   3.803  1.00 91.55           C
ATOM    592  HE3 TRP A  56      17.300   4.025   2.849  1.00 91.55           H
ATOM    593  CZ2 TRP A  56      17.644   5.947   6.305  1.00 91.55           C
ATOM    594  HZ2 TRP A  56      17.739   6.464   7.259  1.00 91.55           H
ATOM    595  CZ3 TRP A  56      17.416   5.939   3.903  1.00 91.55           C
ATOM    596  HZ3 TRP A  56      17.334   6.514   2.981  1.00 91.55           H
ATOM    597  CH2 TRP A  56      17.536   6.643   5.095  1.00 91.55           C
ATOM    598  HH2 TRP A  56      17.545   7.733   5.089  1.00 91.55           H
ATOM    599  HN  TRP A  56      15.403   0.131   5.159  1.00 91.55           H
ATOM    600  N   LEU A  57      16.161  -0.743   2.228  1.00 93.08           N
ATOM    601  CA  LEU A  57      16.256  -1.530   1.010  1.00 93.08           C
ATOM    602  C   LEU A  57      15.058  -1.215   0.111  1.00 93.08           C
ATOM    603  O   LEU A  57      15.224  -0.945  -1.078  1.00 93.08           O
ATOM    604  HA  LEU A  57      17.165  -1.224   0.493  1.00 93.08           H
ATOM    605  CB  LEU A  57      16.402  -3.016   1.342  1.00 93.08           C
ATOM    606 1HB  LEU A  57      17.282  -3.143   1.971  1.00 93.08           H
ATOM    607 2HB  LEU A  57      15.540  -3.322   1.935  1.00 93.08           H
ATOM    608  CG  LEU A  57      16.524  -3.962   0.145  1.00 93.08           C
ATOM    609  HG  LEU A  57      15.684  -3.776  -0.524  1.00 93.08           H
ATOM    610  CD1 LEU A  57      17.803  -3.682  -0.646  1.00 93.08           C
ATOM    611 1HD1 LEU A  57      17.787  -2.655  -1.012  1.00 93.08           H
ATOM    612 2HD1 LEU A  57      18.669  -3.823   0.001  1.00 93.08           H
ATOM    613 3HD1 LEU A  57      17.866  -4.368  -1.491  1.00 93.08           H
ATOM    614  CD2 LEU A  57      16.433  -5.423   0.590  1.00 93.08           C
ATOM    615 1HD2 LEU A  57      17.239  -5.641   1.291  1.00 93.08           H
ATOM    616 2HD2 LEU A  57      15.472  -5.596   1.075  1.00 93.08           H
ATOM    617 3HD2 LEU A  57      16.523  -6.074  -0.280  1.00 93.08           H
ATOM    618  HN  LEU A  57      16.083  -1.277   3.071  1.00 93.08           H
ATOM    619  N   VAL A  58      13.879  -1.261   0.713  1.00 94.59           N
ATOM    620  CA  VAL A  58      12.652  -1.018  -0.027  1.00 94.59           C
ATOM    621  C   VAL A  58      12.700   0.382  -0.642  1.00 94.59           C
ATOM    622  O   VAL A  58      12.367   0.562  -1.812  1.00 94.59           O
ATOM    623  HA  VAL A  58      12.601  -1.753  -0.831  1.00 94.59           H
ATOM    624  CB  VAL A  58      11.441  -1.229   0.885  1.00 94.59           C
ATOM    625  HB  VAL A  58      11.586  -0.624   1.780  1.00 94.59           H
ATOM    626  CG1 VAL A  58      10.154  -0.760   0.204  1.00 94.59           C
ATOM    627 1HG1 VAL A  58      10.233   0.301  -0.031  1.00 94.59           H
ATOM    628 2HG1 VAL A  58      10.002  -1.326  -0.715  1.00 94.59           H
ATOM    629 3HG1 VAL A  58       9.309  -0.921   0.874  1.00 94.59           H
ATOM    630  CG2 VAL A  58      11.330  -2.692   1.319  1.00 94.59           C
ATOM    631 1HG2 VAL A  58      11.219  -3.325   0.439  1.00 94.59           H
ATOM    632 2HG2 VAL A  58      12.231  -2.980   1.862  1.00 94.59           H
ATOM    633 3HG2 VAL A  58      10.461  -2.814   1.966  1.00 94.59           H
ATOM    634  HN  VAL A  58      13.754  -1.459   1.685  1.00 94.59           H
ATOM    635  N   PHE A  59      13.118   1.338   0.175  1.00 95.19           N
ATOM    636  CA  PHE A  59      13.165   2.724  -0.258  1.00 95.19           C
ATOM    637  C   PHE A  59      14.057   2.883  -1.491  1.00 95.19           C
ATOM    638  O   PHE A  59      13.638   3.458  -2.495  1.00 95.19           O
ATOM    639  HA  PHE A  59      12.147   3.020  -0.507  1.00 95.19           H
ATOM    640  CB  PHE A  59      13.763   3.533   0.896  1.00 95.19           C
ATOM    641 1HB  PHE A  59      13.079   3.496   1.744  1.00 95.19           H
ATOM    642 2HB  PHE A  59      14.692   3.060   1.215  1.00 95.19           H
ATOM    643  CG  PHE A  59      14.045   4.996   0.549  1.00 95.19           C
ATOM    644  CD1 PHE A  59      15.328   5.431   0.428  1.00 95.19           C
ATOM    645  HD1 PHE A  59      16.155   4.737   0.577  1.00 95.19           H
ATOM    646  CD2 PHE A  59      13.013   5.862   0.362  1.00 95.19           C
ATOM    647  HD2 PHE A  59      11.985   5.514   0.460  1.00 95.19           H
ATOM    648  CE1 PHE A  59      15.590   6.789   0.106  1.00 95.19           C
ATOM    649  HE1 PHE A  59      16.618   7.137   0.009  1.00 95.19           H
ATOM    650  CE2 PHE A  59      13.275   7.220   0.041  1.00 95.19           C
ATOM    651  HE2 PHE A  59      12.448   7.914  -0.109  1.00 95.19           H
ATOM    652  CZ  PHE A  59      14.558   7.655  -0.081  1.00 95.19           C
ATOM    653  HZ  PHE A  59      14.759   8.697  -0.328  1.00 95.19           H
ATOM    654  HN  PHE A  59      13.419   1.178   1.115  1.00 95.19           H
ATOM    655  N   ILE A  60      15.270   2.362  -1.376  1.00 93.48           N
ATOM    656  CA  ILE A  60      16.278   2.581  -2.400  1.00 93.48           C
ATOM    657  C   ILE A  60      15.793   1.985  -3.723  1.00 93.48           C
ATOM    658  O   ILE A  60      15.781   2.666  -4.747  1.00 93.48           O
ATOM    659  HA  ILE A  60      16.388   3.658  -2.526  1.00 93.48           H
ATOM    660  CB  ILE A  60      17.633   2.038  -1.941  1.00 93.48           C
ATOM    661  HB  ILE A  60      17.487   1.023  -1.571  1.00 93.48           H
ATOM    662  CG1 ILE A  60      18.192   2.866  -0.783  1.00 93.48           C
ATOM    663 1HG1 ILE A  60      18.521   3.838  -1.151  1.00 93.48           H
ATOM    664 2HG1 ILE A  60      17.406   3.052  -0.051  1.00 93.48           H
ATOM    665  CG2 ILE A  60      18.614   1.954  -3.112  1.00 93.48           C
ATOM    666 1HG2 ILE A  60      18.212   1.289  -3.877  1.00 93.48           H
ATOM    667 2HG2 ILE A  60      18.761   2.948  -3.535  1.00 93.48           H
ATOM    668 3HG2 ILE A  60      19.569   1.565  -2.758  1.00 93.48           H
ATOM    669  CD1 ILE A  60      19.363   2.147  -0.110  1.00 93.48           C
ATOM    670 1HD1 ILE A  60      19.024   1.187   0.279  1.00 93.48           H
ATOM    671 2HD1 ILE A  60      20.157   1.985  -0.838  1.00 93.48           H
ATOM    672 3HD1 ILE A  60      19.741   2.758   0.710  1.00 93.48           H
ATOM    673  HN  ILE A  60      15.567   1.802  -0.603  1.00 93.48           H
ATOM    674  N   VAL A  61      15.403   0.720  -3.658  1.00 93.86           N
ATOM    675  CA  VAL A  61      15.050  -0.016  -4.860  1.00 93.86           C
ATOM    676  C   VAL A  61      13.786   0.590  -5.471  1.00 93.86           C
ATOM    677  O   VAL A  61      13.707   0.779  -6.684  1.00 93.86           O
ATOM    678  HA  VAL A  61      15.871   0.096  -5.568  1.00 93.86           H
ATOM    679  CB  VAL A  61      14.904  -1.505  -4.537  1.00 93.86           C
ATOM    680  HB  VAL A  61      14.155  -1.605  -3.751  1.00 93.86           H
ATOM    681  CG1 VAL A  61      14.410  -2.284  -5.758  1.00 93.86           C
ATOM    682 1HG1 VAL A  61      13.440  -1.897  -6.069  1.00 93.86           H
ATOM    683 2HG1 VAL A  61      15.125  -2.172  -6.573  1.00 93.86           H
ATOM    684 3HG1 VAL A  61      14.315  -3.339  -5.501  1.00 93.86           H
ATOM    685  CG2 VAL A  61      16.218  -2.084  -4.011  1.00 93.86           C
ATOM    686 1HG2 VAL A  61      16.996  -1.965  -4.766  1.00 93.86           H
ATOM    687 2HG2 VAL A  61      16.510  -1.556  -3.103  1.00 93.86           H
ATOM    688 3HG2 VAL A  61      16.086  -3.143  -3.790  1.00 93.86           H
ATOM    689  HN  VAL A  61      15.328   0.201  -2.807  1.00 93.86           H
ATOM    690  N   GLY A  62      12.827   0.878  -4.604  1.00 95.23           N
ATOM    691  CA  GLY A  62      11.534   1.369  -5.052  1.00 95.23           C
ATOM    692  C   GLY A  62      11.658   2.771  -5.650  1.00 95.23           C
ATOM    693  O   GLY A  62      11.060   3.064  -6.684  1.00 95.23           O
ATOM    694 1HA  GLY A  62      11.121   0.687  -5.795  1.00 95.23           H
ATOM    695 2HA  GLY A  62      10.838   1.387  -4.214  1.00 95.23           H
ATOM    696  HN  GLY A  62      12.922   0.782  -3.613  1.00 95.23           H
ATOM    697  N   ALA A  63      12.438   3.602  -4.975  1.00 94.89           N
ATOM    698  CA  ALA A  63      12.613   4.980  -5.402  1.00 94.89           C
ATOM    699  C   ALA A  63      13.234   5.001  -6.800  1.00 94.89           C
ATOM    700  O   ALA A  63      12.794   5.754  -7.667  1.00 94.89           O
ATOM    701  HA  ALA A  63      11.626   5.441  -5.445  1.00 94.89           H
ATOM    702  CB  ALA A  63      13.463   5.730  -4.374  1.00 94.89           C
ATOM    703 1HB  ALA A  63      12.963   5.710  -3.406  1.00 94.89           H
ATOM    704 2HB  ALA A  63      14.438   5.250  -4.290  1.00 94.89           H
ATOM    705 3HB  ALA A  63      13.593   6.763  -4.695  1.00 94.89           H
ATOM    706  HN  ALA A  63      12.945   3.348  -4.151  1.00 94.89           H
ATOM    707  N   LEU A  64      14.248   4.166  -6.975  1.00 89.18           N
ATOM    708  CA  LEU A  64      14.937   4.082  -8.251  1.00 89.18           C
ATOM    709  C   LEU A  64      13.947   3.642  -9.332  1.00 89.18           C
ATOM    710  O   LEU A  64      13.885   4.243 -10.403  1.00 89.18           O
ATOM    711  HA  LEU A  64      15.294   5.082  -8.496  1.00 89.18           H
ATOM    712  CB  LEU A  64      16.166   3.177  -8.138  1.00 89.18           C
ATOM    713 1HB  LEU A  64      15.867   2.251  -7.647  1.00 89.18           H
ATOM    714 2HB  LEU A  64      16.492   2.914  -9.144  1.00 89.18           H
ATOM    715  CG  LEU A  64      17.361   3.761  -7.382  1.00 89.18           C
ATOM    716  HG  LEU A  64      17.008   4.127  -6.417  1.00 89.18           H
ATOM    717  CD1 LEU A  64      18.411   2.685  -7.100  1.00 89.18           C
ATOM    718 1HD1 LEU A  64      17.967   1.893  -6.496  1.00 89.18           H
ATOM    719 2HD1 LEU A  64      18.764   2.267  -8.043  1.00 89.18           H
ATOM    720 3HD1 LEU A  64      19.249   3.127  -6.562  1.00 89.18           H
ATOM    721  CD2 LEU A  64      17.952   4.957  -8.130  1.00 89.18           C
ATOM    722 1HD2 LEU A  64      18.286   4.639  -9.118  1.00 89.18           H
ATOM    723 2HD2 LEU A  64      17.193   5.732  -8.235  1.00 89.18           H
ATOM    724 3HD2 LEU A  64      18.800   5.353  -7.570  1.00 89.18           H
ATOM    725  HN  LEU A  64      14.598   3.555  -6.264  1.00 89.18           H
ATOM    726  N   GLY A  65      13.198   2.596  -9.013  1.00 92.56           N
ATOM    727  CA  GLY A  65      12.308   1.989  -9.988  1.00 92.56           C
ATOM    728  C   GLY A  65      11.224   2.974 -10.430  1.00 92.56           C
ATOM    729  O   GLY A  65      11.026   3.189 -11.625  1.00 92.56           O
ATOM    730 1HA  GLY A  65      12.881   1.660 -10.855  1.00 92.56           H
ATOM    731 2HA  GLY A  65      11.844   1.101  -9.558  1.00 92.56           H
ATOM    732  HN  GLY A  65      13.193   2.166  -8.111  1.00 92.56           H
ATOM    733  N   ASN A  66      10.552   3.548  -9.443  1.00 90.94           N
ATOM    734  CA  ASN A  66       9.390   4.377  -9.712  1.00 90.94           C
ATOM    735  C   ASN A  66       9.845   5.699 -10.333  1.00 90.94           C
ATOM    736  O   ASN A  66       9.174   6.240 -11.210  1.00 90.94           O
ATOM    737  HA  ASN A  66       8.769   3.790 -10.389  1.00 90.94           H
ATOM    738  CB  ASN A  66       8.631   4.697  -8.422  1.00 90.94           C
ATOM    739 1HB  ASN A  66       9.339   4.964  -7.637  1.00 90.94           H
ATOM    740 2HB  ASN A  66       7.988   5.563  -8.580  1.00 90.94           H
ATOM    741  CG  ASN A  66       7.788   3.503  -7.971  1.00 90.94           C
ATOM    742  OD1 ASN A  66       6.840   3.098  -8.624  1.00 90.94           O
ATOM    743  ND2 ASN A  66       8.183   2.964  -6.821  1.00 90.94           N
ATOM    744 1HD2 ASN A  66       8.969   3.346  -6.335  1.00 90.94           H
ATOM    745 2HD2 ASN A  66       7.695   2.178  -6.443  1.00 90.94           H
ATOM    746  HN  ASN A  66      10.789   3.453  -8.476  1.00 90.94           H
ATOM    747  N   SER A  67      10.982   6.181  -9.854  1.00 90.96           N
ATOM    748  CA  SER A  67      11.557   7.407 -10.381  1.00 90.96           C
ATOM    749  C   SER A  67      11.851   7.247 -11.874  1.00 90.96           C
ATOM    750  O   SER A  67      11.668   8.184 -12.650  1.00 90.96           O
ATOM    751  HA  SER A  67      10.799   8.173 -10.220  1.00 90.96           H
ATOM    752  CB  SER A  67      12.833   7.786  -9.627  1.00 90.96           C
ATOM    753 1HB  SER A  67      13.563   6.983  -9.723  1.00 90.96           H
ATOM    754 2HB  SER A  67      13.273   8.673 -10.082  1.00 90.96           H
ATOM    755  OG  SER A  67      12.583   8.037  -8.246  1.00 90.96           O
ATOM    756  HG  SER A  67      12.999   7.320  -7.688  1.00 90.96           H
ATOM    757  HN  SER A  67      11.508   5.749  -9.120  1.00 90.96           H
ATOM    758  N   LEU A  68      12.300   6.054 -12.232  1.00 85.55           N
ATOM    759  CA  LEU A  68      12.627   5.761 -13.617  1.00 85.55           C
ATOM    760  C   LEU A  68      11.349   5.799 -14.457  1.00 85.55           C
ATOM    761  O   LEU A  68      11.355   6.295 -15.582  1.00 85.55           O
ATOM    762  HA  LEU A  68      13.294   6.548 -13.969  1.00 85.55           H
ATOM    763  CB  LEU A  68      13.392   4.440 -13.720  1.00 85.55           C
ATOM    764 1HB  LEU A  68      14.172   4.435 -12.960  1.00 85.55           H
ATOM    765 2HB  LEU A  68      12.707   3.627 -13.480  1.00 85.55           H
ATOM    766  CG  LEU A  68      14.037   4.142 -15.075  1.00 85.55           C
ATOM    767  HG  LEU A  68      13.298   4.333 -15.854  1.00 85.55           H
ATOM    768  CD1 LEU A  68      15.220   5.076 -15.336  1.00 85.55           C
ATOM    769 1HD1 LEU A  68      14.875   6.110 -15.333  1.00 85.55           H
ATOM    770 2HD1 LEU A  68      15.969   4.941 -14.555  1.00 85.55           H
ATOM    771 3HD1 LEU A  68      15.660   4.843 -16.306  1.00 85.55           H
ATOM    772  CD2 LEU A  68      14.435   2.669 -15.181  1.00 85.55           C
ATOM    773 1HD2 LEU A  68      15.149   2.428 -14.393  1.00 85.55           H
ATOM    774 2HD2 LEU A  68      13.548   2.044 -15.071  1.00 85.55           H
ATOM    775 3HD2 LEU A  68      14.891   2.484 -16.154  1.00 85.55           H
ATOM    776  HN  LEU A  68      12.442   5.296 -11.595  1.00 85.55           H
ATOM    777  N   VAL A  69      10.282   5.268 -13.877  1.00 88.83           N
ATOM    778  CA  VAL A  69       9.001   5.227 -14.561  1.00 88.83           C
ATOM    779  C   VAL A  69       8.557   6.654 -14.889  1.00 88.83           C
ATOM    780  O   VAL A  69       8.207   6.953 -16.030  1.00 88.83           O
ATOM    781  HA  VAL A  69       9.143   4.681 -15.494  1.00 88.83           H
ATOM    782  CB  VAL A  69       7.980   4.463 -13.715  1.00 88.83           C
ATOM    783  HB  VAL A  69       7.976   4.902 -12.718  1.00 88.83           H
ATOM    784  CG1 VAL A  69       6.572   4.604 -14.297  1.00 88.83           C
ATOM    785 1HG1 VAL A  69       6.290   5.656 -14.317  1.00 88.83           H
ATOM    786 2HG1 VAL A  69       6.555   4.203 -15.310  1.00 88.83           H
ATOM    787 3HG1 VAL A  69       5.866   4.051 -13.676  1.00 88.83           H
ATOM    788  CG2 VAL A  69       8.373   2.991 -13.579  1.00 88.83           C
ATOM    789 1HG2 VAL A  69       8.419   2.534 -14.568  1.00 88.83           H
ATOM    790 2HG2 VAL A  69       9.349   2.918 -13.100  1.00 88.83           H
ATOM    791 3HG2 VAL A  69       7.631   2.471 -12.974  1.00 88.83           H
ATOM    792  HN  VAL A  69      10.284   4.871 -12.959  1.00 88.83           H
ATOM    793  N   ILE A  70       8.586   7.498 -13.868  1.00 89.07           N
ATOM    794  CA  ILE A  70       8.105   8.862 -14.010  1.00 89.07           C
ATOM    795  C   ILE A  70       8.937   9.583 -15.073  1.00 89.07           C
ATOM    796  O   ILE A  70       8.394  10.309 -15.904  1.00 89.07           O
ATOM    797  HA  ILE A  70       7.073   8.811 -14.356  1.00 89.07           H
ATOM    798  CB  ILE A  70       8.094   9.570 -12.654  1.00 89.07           C
ATOM    799  HB  ILE A  70       9.083   9.469 -12.207  1.00 89.07           H
ATOM    800  CG1 ILE A  70       7.097   8.910 -11.699  1.00 89.07           C
ATOM    801 1HG1 ILE A  70       6.080   9.156 -12.003  1.00 89.07           H
ATOM    802 2HG1 ILE A  70       7.194   7.826 -11.759  1.00 89.07           H
ATOM    803  CG2 ILE A  70       7.823  11.067 -12.820  1.00 89.07           C
ATOM    804 1HG2 ILE A  70       8.603  11.511 -13.439  1.00 89.07           H
ATOM    805 2HG2 ILE A  70       6.854  11.211 -13.297  1.00 89.07           H
ATOM    806 3HG2 ILE A  70       7.821  11.546 -11.841  1.00 89.07           H
ATOM    807  CD1 ILE A  70       7.330   9.370 -10.259  1.00 89.07           C
ATOM    808 1HD1 ILE A  70       8.341   9.101  -9.951  1.00 89.07           H
ATOM    809 2HD1 ILE A  70       7.208  10.452 -10.199  1.00 89.07           H
ATOM    810 3HD1 ILE A  70       6.609   8.886  -9.601  1.00 89.07           H
ATOM    811  HN  ILE A  70       8.929   7.264 -12.958  1.00 89.07           H
ATOM    812  N   LEU A  71      10.241   9.357 -15.012  1.00 83.57           N
ATOM    813  CA  LEU A  71      11.160  10.023 -15.920  1.00 83.57           C
ATOM    814  C   LEU A  71      10.788   9.673 -17.362  1.00 83.57           C
ATOM    815  O   LEU A  71      10.722  10.552 -18.220  1.00 83.57           O
ATOM    816  HA  LEU A  71      11.034  11.097 -15.782  1.00 83.57           H
ATOM    817  CB  LEU A  71      12.608   9.687 -15.559  1.00 83.57           C
ATOM    818 1HB  LEU A  71      12.746   9.865 -14.492  1.00 83.57           H
ATOM    819 2HB  LEU A  71      12.766   8.622 -15.728  1.00 83.57           H
ATOM    820  CG  LEU A  71      13.686  10.461 -16.320  1.00 83.57           C
ATOM    821  HG  LEU A  71      13.326  10.641 -17.333  1.00 83.57           H
ATOM    822  CD1 LEU A  71      13.935  11.828 -15.680  1.00 83.57           C
ATOM    823 1HD1 LEU A  71      13.013  12.409 -15.693  1.00 83.57           H
ATOM    824 2HD1 LEU A  71      14.264  11.692 -14.650  1.00 83.57           H
ATOM    825 3HD1 LEU A  71      14.706  12.357 -16.241  1.00 83.57           H
ATOM    826  CD2 LEU A  71      14.971   9.639 -16.437  1.00 83.57           C
ATOM    827 1HD2 LEU A  71      15.346   9.408 -15.440  1.00 83.57           H
ATOM    828 2HD2 LEU A  71      14.763   8.713 -16.971  1.00 83.57           H
ATOM    829 3HD2 LEU A  71      15.721  10.213 -16.983  1.00 83.57           H
ATOM    830  HN  LEU A  71      10.671   8.733 -14.359  1.00 83.57           H
ATOM    831  N   VAL A  72      10.556   8.388 -17.584  1.00 82.40           N
ATOM    832  CA  VAL A  72      10.311   7.893 -18.929  1.00 82.40           C
ATOM    833  C   VAL A  72       9.043   8.544 -19.484  1.00 82.40           C
ATOM    834  O   VAL A  72       9.020   8.987 -20.632  1.00 82.40           O
ATOM    835  HA  VAL A  72      11.158   8.190 -19.548  1.00 82.40           H
ATOM    836  CB  VAL A  72      10.244   6.365 -18.920  1.00 82.40           C
ATOM    837  HB  VAL A  72       9.503   6.066 -18.178  1.00 82.40           H
ATOM    838  CG1 VAL A  72       9.791   5.828 -20.279  1.00 82.40           C
ATOM    839 1HG1 VAL A  72       8.801   6.220 -20.512  1.00 82.40           H
ATOM    840 2HG1 VAL A  72      10.497   6.142 -21.047  1.00 82.40           H
ATOM    841 3HG1 VAL A  72       9.751   4.739 -20.244  1.00 82.40           H
ATOM    842  CG2 VAL A  72      11.588   5.759 -18.511  1.00 82.40           C
ATOM    843 1HG2 VAL A  72      12.357   6.071 -19.218  1.00 82.40           H
ATOM    844 2HG2 VAL A  72      11.853   6.103 -17.512  1.00 82.40           H
ATOM    845 3HG2 VAL A  72      11.512   4.672 -18.513  1.00 82.40           H
ATOM    846  HN  VAL A  72      10.533   7.691 -16.867  1.00 82.40           H
ATOM    847  N   TYR A  73       8.019   8.583 -18.644  1.00 82.15           N
ATOM    848  CA  TYR A  73       6.736   9.129 -19.053  1.00 82.15           C
ATOM    849  C   TYR A  73       6.829  10.641 -19.270  1.00 82.15           C
ATOM    850  O   TYR A  73       6.113  11.197 -20.101  1.00 82.15           O
ATOM    851  HA  TYR A  73       6.450   8.652 -19.990  1.00 82.15           H
ATOM    852  CB  TYR A  73       5.772   8.850 -17.898  1.00 82.15           C
ATOM    853 1HB  TYR A  73       6.333   8.845 -16.963  1.00 82.15           H
ATOM    854 2HB  TYR A  73       5.053   9.666 -17.833  1.00 82.15           H
ATOM    855  CG  TYR A  73       5.012   7.528 -18.027  1.00 82.15           C
ATOM    856  CD1 TYR A  73       4.145   7.332 -19.083  1.00 82.15           C
ATOM    857  HD1 TYR A  73       4.002   8.118 -19.824  1.00 82.15           H
ATOM    858  CD2 TYR A  73       5.194   6.533 -17.088  1.00 82.15           C
ATOM    859  HD2 TYR A  73       5.879   6.689 -16.255  1.00 82.15           H
ATOM    860  CE1 TYR A  73       3.430   6.088 -19.205  1.00 82.15           C
ATOM    861  HE1 TYR A  73       2.742   5.919 -20.033  1.00 82.15           H
ATOM    862  CE2 TYR A  73       4.478   5.290 -17.210  1.00 82.15           C
ATOM    863  HE2 TYR A  73       4.612   4.495 -16.476  1.00 82.15           H
ATOM    864  CZ  TYR A  73       3.632   5.128 -18.262  1.00 82.15           C
ATOM    865  OH  TYR A  73       2.957   3.953 -18.378  1.00 82.15           O
ATOM    866  HH  TYR A  73       2.511   3.901 -19.271  1.00 82.15           H
ATOM    867  HN  TYR A  73       8.056   8.249 -17.702  1.00 82.15           H
ATOM    868  N   TRP A  74       7.716  11.263 -18.508  1.00 71.69           N
ATOM    869  CA  TRP A  74       7.844  12.710 -18.538  1.00 71.69           C
ATOM    870  C   TRP A  74       8.481  13.101 -19.873  1.00 71.69           C
ATOM    871  O   TRP A  74       8.003  14.010 -20.550  1.00 71.69           O
ATOM    872  HA  TRP A  74       6.843  13.135 -18.463  1.00 71.69           H
ATOM    873  CB  TRP A  74       8.634  13.216 -17.328  1.00 71.69           C
ATOM    874 1HB  TRP A  74       8.239  12.745 -16.428  1.00 71.69           H
ATOM    875 2HB  TRP A  74       9.672  12.897 -17.426  1.00 71.69           H
ATOM    876  CG  TRP A  74       8.596  14.735 -17.151  1.00 71.69           C
ATOM    877  CD1 TRP A  74       7.524  15.539 -17.156  1.00 71.69           C
ATOM    878  HD1 TRP A  74       6.499  15.195 -17.293  1.00 71.69           H
ATOM    879  CD2 TRP A  74       9.728  15.604 -16.941  1.00 71.69           C
ATOM    880  NE1 TRP A  74       7.881  16.859 -16.965  1.00 71.69           N
ATOM    881  HE1 TRP A  74       7.260  17.641 -16.931  1.00 71.69           H
ATOM    882  CE2 TRP A  74       9.264  16.899 -16.830  1.00 71.69           C
ATOM    883  CE3 TRP A  74      11.099  15.307 -16.847  1.00 71.69           C
ATOM    884  HE3 TRP A  74      11.490  14.293 -16.931  1.00 71.69           H
ATOM    885  CZ2 TRP A  74      10.104  17.999 -16.620  1.00 71.69           C
ATOM    886  HZ2 TRP A  74       9.713  19.013 -16.536  1.00 71.69           H
ATOM    887  CZ3 TRP A  74      11.925  16.417 -16.637  1.00 71.69           C
ATOM    888  HZ3 TRP A  74      12.998  16.242 -16.557  1.00 71.69           H
ATOM    889  CH2 TRP A  74      11.474  17.727 -16.524  1.00 71.69           C
ATOM    890  HH2 TRP A  74      12.184  18.538 -16.360  1.00 71.69           H
ATOM    891  HN  TRP A  74       8.339  10.796 -17.880  1.00 71.69           H
ATOM    892  N   TYR A  75       9.550  12.395 -20.212  1.00 68.05           N
ATOM    893  CA  TYR A  75      10.368  12.776 -21.350  1.00 68.05           C
ATOM    894  C   TYR A  75       9.829  12.162 -22.643  1.00 68.05           C
ATOM    895  O   TYR A  75       9.728  12.843 -23.663  1.00 68.05           O
ATOM    896  HA  TYR A  75      10.343  13.863 -21.434  1.00 68.05           H
ATOM    897  CB  TYR A  75      11.763  12.212 -21.074  1.00 68.05           C
ATOM    898 1HB  TYR A  75      11.663  11.273 -20.530  1.00 68.05           H
ATOM    899 2HB  TYR A  75      12.244  11.979 -22.024  1.00 68.05           H
ATOM    900  CG  TYR A  75      12.669  13.152 -20.277  1.00 68.05           C
ATOM    901  CD1 TYR A  75      13.287  14.214 -20.907  1.00 68.05           C
ATOM    902  HD1 TYR A  75      13.129  14.382 -21.973  1.00 68.05           H
ATOM    903  CD2 TYR A  75      12.869  12.939 -18.928  1.00 68.05           C
ATOM    904  HD2 TYR A  75      12.381  12.101 -18.431  1.00 68.05           H
ATOM    905  CE1 TYR A  75      14.139  15.099 -20.157  1.00 68.05           C
ATOM    906  HE1 TYR A  75      14.633  15.941 -20.642  1.00 68.05           H
ATOM    907  CE2 TYR A  75      13.721  13.825 -18.178  1.00 68.05           C
ATOM    908  HE2 TYR A  75      13.887  13.668 -17.112  1.00 68.05           H
ATOM    909  CZ  TYR A  75      14.314  14.861 -18.829  1.00 68.05           C
ATOM    910  OH  TYR A  75      15.120  15.697 -18.121  1.00 68.05           O
ATOM    911  HH  TYR A  75      15.240  15.349 -17.191  1.00 68.05           H
ATOM    912  HN  TYR A  75       9.858  11.578 -19.724  1.00 68.05           H
ATOM    913  N   CYS A  76       9.496  10.882 -22.559  1.00 66.55           N
ATOM    914  CA  CYS A  76       9.269  10.088 -23.755  1.00 66.55           C
ATOM    915  C   CYS A  76       7.759   9.939 -23.953  1.00 66.55           C
ATOM    916  O   CYS A  76       7.227  10.313 -24.997  1.00 66.55           O
ATOM    917  HA  CYS A  76       9.716  10.636 -24.584  1.00 66.55           H
ATOM    918  CB  CYS A  76       9.971   8.731 -23.674  1.00 66.55           C
ATOM    919 1HB  CYS A  76      10.208   8.496 -22.636  1.00 66.55           H
ATOM    920 2HB  CYS A  76       9.305   7.946 -24.034  1.00 66.55           H
ATOM    921  SG  CYS A  76      11.503   8.758 -24.674  1.00 66.55           S
ATOM    922  HG  CYS A  76      11.898   7.528 -24.355  1.00 66.55           H
ATOM    923  HN  CYS A  76       9.382  10.390 -21.697  1.00 66.55           H
ATOM    924  N   THR A  77       7.112   9.393 -22.934  1.00 59.00           N
ATOM    925  CA  THR A  77       5.776   8.847 -23.103  1.00 59.00           C
ATOM    926  C   THR A  77       4.727   9.843 -22.604  1.00 59.00           C
ATOM    927  O   THR A  77       4.285   9.762 -21.458  1.00 59.00           O
ATOM    928  HA  THR A  77       5.596   8.700 -24.168  1.00 59.00           H
ATOM    929  CB  THR A  77       5.723   7.497 -22.385  1.00 59.00           C
ATOM    930  HB  THR A  77       5.443   7.623 -21.339  1.00 59.00           H
ATOM    931  OG1 THR A  77       7.010   6.931 -22.614  1.00 59.00           O
ATOM    932  HG1 THR A  77       7.091   6.640 -23.567  1.00 59.00           H
ATOM    933  CG2 THR A  77       4.759   6.515 -23.055  1.00 59.00           C
ATOM    934 1HG2 THR A  77       5.078   6.337 -24.082  1.00 59.00           H
ATOM    935 2HG2 THR A  77       3.753   6.936 -23.054  1.00 59.00           H
ATOM    936 3HG2 THR A  77       4.760   5.574 -22.506  1.00 59.00           H
ATOM    937  HN  THR A  77       7.485   9.320 -22.009  1.00 59.00           H
ATOM    938  N   ARG A  78       4.358  10.758 -23.488  1.00 52.17           N
ATOM    939  CA  ARG A  78       3.117  11.496 -23.328  1.00 52.17           C
ATOM    940  C   ARG A  78       1.965  10.537 -23.018  1.00 52.17           C
ATOM    941  O   ARG A  78       1.741   9.574 -23.749  1.00 52.17           O
ATOM    942  HA  ARG A  78       3.300  12.172 -22.492  1.00 52.17           H
ATOM    943  CB  ARG A  78       2.782  12.292 -24.591  1.00 52.17           C
ATOM    944 1HB  ARG A  78       2.978  11.681 -25.472  1.00 52.17           H
ATOM    945 2HB  ARG A  78       1.720  12.535 -24.601  1.00 52.17           H
ATOM    946  CG  ARG A  78       3.606  13.579 -24.662  1.00 52.17           C
ATOM    947 1HG  ARG A  78       3.554  14.102 -23.706  1.00 52.17           H
ATOM    948 2HG  ARG A  78       4.654  13.336 -24.835  1.00 52.17           H
ATOM    949  CD  ARG A  78       3.098  14.494 -25.778  1.00 52.17           C
ATOM    950 1HD  ARG A  78       3.139  13.972 -26.734  1.00 52.17           H
ATOM    951 2HD  ARG A  78       2.055  14.754 -25.601  1.00 52.17           H
ATOM    952  NE  ARG A  78       3.921  15.723 -25.838  1.00 52.17           N
ATOM    953  HE  ARG A  78       4.721  15.782 -25.241  1.00 52.17           H
ATOM    954  CZ  ARG A  78       3.661  16.762 -26.644  1.00 52.17           C
ATOM    955  NH1 ARG A  78       2.602  16.738 -27.465  1.00 52.17           N
ATOM    956 1HH1 ARG A  78       1.999  15.940 -27.480  1.00 52.17           H
ATOM    957 2HH1 ARG A  78       2.415  17.518 -28.063  1.00 52.17           H
ATOM    958  NH2 ARG A  78       4.475  17.826 -26.615  1.00 52.17           N
ATOM    959 1HH2 ARG A  78       4.295  18.610 -27.210  1.00 52.17           H
ATOM    960 2HH2 ARG A  78       5.263  17.836 -25.999  1.00 52.17           H
ATOM    961  HN  ARG A  78       4.890  10.998 -24.300  1.00 52.17           H
ATOM    962  N   VAL A  79       1.267  10.834 -21.932  1.00 70.13           N
ATOM    963  CA  VAL A  79       0.163   9.993 -21.499  1.00 70.13           C
ATOM    964  C   VAL A  79      -0.916   9.977 -22.583  1.00 70.13           C
ATOM    965  O   VAL A  79      -1.711  10.911 -22.686  1.00 70.13           O
ATOM    966  HA  VAL A  79       0.550   8.981 -21.374  1.00 70.13           H
ATOM    967  CB  VAL A  79      -0.358  10.471 -20.143  1.00 70.13           C
ATOM    968  HB  VAL A  79      -0.771  11.471 -20.276  1.00 70.13           H
ATOM    969  CG1 VAL A  79      -1.481   9.564 -19.636  1.00 70.13           C
ATOM    970 1HG1 VAL A  79      -2.305   9.572 -20.350  1.00 70.13           H
ATOM    971 2HG1 VAL A  79      -1.105   8.547 -19.527  1.00 70.13           H
ATOM    972 3HG1 VAL A  79      -1.834   9.926 -18.670  1.00 70.13           H
ATOM    973  CG2 VAL A  79       0.776  10.563 -19.120  1.00 70.13           C
ATOM    974 1HG2 VAL A  79       1.231   9.581 -18.993  1.00 70.13           H
ATOM    975 2HG2 VAL A  79       1.528  11.269 -19.474  1.00 70.13           H
ATOM    976 3HG2 VAL A  79       0.378  10.906 -18.165  1.00 70.13           H
ATOM    977  HN  VAL A  79       1.443  11.630 -21.353  1.00 70.13           H
ATOM    978  N   LYS A  80      -0.910   8.907 -23.365  1.00 64.62           N
ATOM    979  CA  LYS A  80      -1.753   8.839 -24.546  1.00 64.62           C
ATOM    980  C   LYS A  80      -2.919   7.884 -24.280  1.00 64.62           C
ATOM    981  O   LYS A  80      -3.942   7.944 -24.960  1.00 64.62           O
ATOM    982  HA  LYS A  80      -2.156   9.836 -24.718  1.00 64.62           H
ATOM    983  CB  LYS A  80      -0.922   8.467 -25.776  1.00 64.62           C
ATOM    984 1HB  LYS A  80      -0.269   7.628 -25.539  1.00 64.62           H
ATOM    985 2HB  LYS A  80      -1.582   8.140 -26.580  1.00 64.62           H
ATOM    986  CG  LYS A  80      -0.083   9.656 -26.250  1.00 64.62           C
ATOM    987 1HG  LYS A  80      -0.733  10.506 -26.455  1.00 64.62           H
ATOM    988 2HG  LYS A  80       0.601   9.961 -25.458  1.00 64.62           H
ATOM    989  CD  LYS A  80       0.712   9.299 -27.508  1.00 64.62           C
ATOM    990 1HD  LYS A  80       1.348   8.437 -27.308  1.00 64.62           H
ATOM    991 2HD  LYS A  80       0.027   9.011 -28.305  1.00 64.62           H
ATOM    992  CE  LYS A  80       1.572  10.478 -27.966  1.00 64.62           C
ATOM    993 1HE  LYS A  80       0.945  11.359 -28.109  1.00 64.62           H
ATOM    994 2HE  LYS A  80       2.299  10.728 -27.194  1.00 64.62           H
ATOM    995  NZ  LYS A  80       2.271  10.150 -29.228  1.00 64.62           N
ATOM    996 1HZ  LYS A  80       2.851  10.934 -29.507  1.00 64.62           H
ATOM    997 2HZ  LYS A  80       2.854   9.332 -29.089  1.00 64.62           H
ATOM    998 3HZ  LYS A  80       1.589   9.959 -29.953  1.00 64.62           H
ATOM    999  HN  LYS A  80      -0.344   8.099 -23.202  1.00 64.62           H
ATOM   1000  N   THR A  81      -2.725   7.025 -23.290  1.00 77.38           N
ATOM   1001  CA  THR A  81      -3.684   5.969 -23.017  1.00 77.38           C
ATOM   1002  C   THR A  81      -4.149   6.033 -21.561  1.00 77.38           C
ATOM   1003  O   THR A  81      -3.498   6.659 -20.725  1.00 77.38           O
ATOM   1004  HA  THR A  81      -4.563   6.133 -23.641  1.00 77.38           H
ATOM   1005  CB  THR A  81      -3.036   4.634 -23.390  1.00 77.38           C
ATOM   1006  HB  THR A  81      -3.781   3.840 -23.440  1.00 77.38           H
ATOM   1007  OG1 THR A  81      -2.015   4.458 -22.412  1.00 77.38           O
ATOM   1008  HG1 THR A  81      -1.683   3.515 -22.429  1.00 77.38           H
ATOM   1009  CG2 THR A  81      -2.274   4.703 -24.715  1.00 77.38           C
ATOM   1010 1HG2 THR A  81      -1.485   5.450 -24.642  1.00 77.38           H
ATOM   1011 2HG2 THR A  81      -2.962   4.977 -25.516  1.00 77.38           H
ATOM   1012 3HG2 THR A  81      -1.834   3.729 -24.933  1.00 77.38           H
ATOM   1013  HN  THR A  81      -1.932   7.043 -22.681  1.00 77.38           H
ATOM   1014  N   MET A  82      -5.270   5.377 -21.301  1.00 79.07           N
ATOM   1015  CA  MET A  82      -5.785   5.282 -19.946  1.00 79.07           C
ATOM   1016  C   MET A  82      -4.802   4.544 -19.036  1.00 79.07           C
ATOM   1017  O   MET A  82      -4.622   4.917 -17.878  1.00 79.07           O
ATOM   1018  HA  MET A  82      -5.904   6.311 -19.605  1.00 79.07           H
ATOM   1019  CB  MET A  82      -7.124   4.542 -19.959  1.00 79.07           C
ATOM   1020 1HB  MET A  82      -7.803   5.024 -20.663  1.00 79.07           H
ATOM   1021 2HB  MET A  82      -6.976   3.521 -20.309  1.00 79.07           H
ATOM   1022  CG  MET A  82      -7.755   4.524 -18.565  1.00 79.07           C
ATOM   1023 1HG  MET A  82      -7.160   3.902 -17.896  1.00 79.07           H
ATOM   1024 2HG  MET A  82      -7.758   5.530 -18.146  1.00 79.07           H
ATOM   1025  SD  MET A  82      -9.423   3.898 -18.658  1.00 79.07           S
ATOM   1026  CE  MET A  82      -9.872   3.955 -16.931  1.00 79.07           C
ATOM   1027 1HE  MET A  82      -9.193   3.323 -16.358  1.00 79.07           H
ATOM   1028 2HE  MET A  82      -9.804   4.981 -16.572  1.00 79.07           H
ATOM   1029 3HE  MET A  82     -10.893   3.594 -16.809  1.00 79.07           H
ATOM   1030  HN  MET A  82      -5.822   4.916 -21.996  1.00 79.07           H
ATOM   1031  N   THR A  83      -4.193   3.508 -19.594  1.00 81.59           N
ATOM   1032  CA  THR A  83      -3.214   2.728 -18.855  1.00 81.59           C
ATOM   1033  C   THR A  83      -2.054   3.618 -18.404  1.00 81.59           C
ATOM   1034  O   THR A  83      -1.634   3.558 -17.249  1.00 81.59           O
ATOM   1035  HA  THR A  83      -3.692   2.344 -17.953  1.00 81.59           H
ATOM   1036  CB  THR A  83      -2.776   1.559 -19.739  1.00 81.59           C
ATOM   1037  HB  THR A  83      -1.981   1.863 -20.419  1.00 81.59           H
ATOM   1038  OG1 THR A  83      -3.982   1.121 -20.359  1.00 81.59           O
ATOM   1039  HG1 THR A  83      -4.415   0.412 -19.802  1.00 81.59           H
ATOM   1040  CG2 THR A  83      -2.315   0.349 -18.923  1.00 81.59           C
ATOM   1041 1HG2 THR A  83      -3.134   0.004 -18.292  1.00 81.59           H
ATOM   1042 2HG2 THR A  83      -1.469   0.633 -18.298  1.00 81.59           H
ATOM   1043 3HG2 THR A  83      -2.015  -0.452 -19.599  1.00 81.59           H
ATOM   1044  HN  THR A  83      -4.357   3.201 -20.531  1.00 81.59           H
ATOM   1045  N   ASP A  84      -1.569   4.422 -19.338  1.00 83.28           N
ATOM   1046  CA  ASP A  84      -0.420   5.271 -19.072  1.00 83.28           C
ATOM   1047  C   ASP A  84      -0.731   6.185 -17.886  1.00 83.28           C
ATOM   1048  O   ASP A  84       0.136   6.440 -17.051  1.00 83.28           O
ATOM   1049  HA  ASP A  84       0.402   4.585 -18.866  1.00 83.28           H
ATOM   1050  CB  ASP A  84      -0.097   6.155 -20.279  1.00 83.28           C
ATOM   1051 1HB  ASP A  84      -0.951   6.794 -20.504  1.00 83.28           H
ATOM   1052 2HB  ASP A  84       0.738   6.812 -20.039  1.00 83.28           H
ATOM   1053  CG  ASP A  84       0.249   5.306 -21.504  1.00 83.28           C
ATOM   1054  OD1 ASP A  84       0.753   4.182 -21.291  1.00 83.28           O
ATOM   1055  OD2 ASP A  84       0.002   5.801 -22.625  1.00 83.28           O
ATOM   1056  HN  ASP A  84      -1.946   4.498 -20.261  1.00 83.28           H
ATOM   1057  N   MET A  85      -1.970   6.652 -17.848  1.00 86.59           N
ATOM   1058  CA  MET A  85      -2.390   7.576 -16.809  1.00 86.59           C
ATOM   1059  C   MET A  85      -2.297   6.926 -15.427  1.00 86.59           C
ATOM   1060  O   MET A  85      -1.738   7.508 -14.499  1.00 86.59           O
ATOM   1061  HA  MET A  85      -1.701   8.419 -16.869  1.00 86.59           H
ATOM   1062  CB  MET A  85      -3.832   8.017 -17.070  1.00 86.59           C
ATOM   1063 1HB  MET A  85      -3.914   8.426 -18.077  1.00 86.59           H
ATOM   1064 2HB  MET A  85      -4.495   7.153 -17.022  1.00 86.59           H
ATOM   1065  CG  MET A  85      -4.277   9.067 -16.049  1.00 86.59           C
ATOM   1066 1HG  MET A  85      -5.319   9.336 -16.223  1.00 86.59           H
ATOM   1067 2HG  MET A  85      -4.218   8.654 -15.042  1.00 86.59           H
ATOM   1068  SD  MET A  85      -3.245  10.517 -16.175  1.00 86.59           S
ATOM   1069  CE  MET A  85      -3.774  11.137 -17.763  1.00 86.59           C
ATOM   1070 1HE  MET A  85      -3.578  10.387 -18.530  1.00 86.59           H
ATOM   1071 2HE  MET A  85      -4.841  11.355 -17.732  1.00 86.59           H
ATOM   1072 3HE  MET A  85      -3.224  12.049 -17.999  1.00 86.59           H
ATOM   1073  HN  MET A  85      -2.679   6.411 -18.511  1.00 86.59           H
ATOM   1074  N   PHE A  86      -2.855   5.728 -15.334  1.00 90.77           N
ATOM   1075  CA  PHE A  86      -2.889   5.015 -14.068  1.00 90.77           C
ATOM   1076  C   PHE A  86      -1.482   4.604 -13.631  1.00 90.77           C
ATOM   1077  O   PHE A  86      -1.154   4.660 -12.447  1.00 90.77           O
ATOM   1078  HA  PHE A  86      -3.314   5.693 -13.327  1.00 90.77           H
ATOM   1079  CB  PHE A  86      -3.731   3.756 -14.286  1.00 90.77           C
ATOM   1080 1HB  PHE A  86      -3.363   3.234 -15.169  1.00 90.77           H
ATOM   1081 2HB  PHE A  86      -3.590   3.086 -13.438  1.00 90.77           H
ATOM   1082  CG  PHE A  86      -5.226   4.030 -14.459  1.00 90.77           C
ATOM   1083  CD1 PHE A  86      -5.846   4.944 -13.666  1.00 90.77           C
ATOM   1084  HD1 PHE A  86      -5.278   5.483 -12.908  1.00 90.77           H
ATOM   1085  CD2 PHE A  86      -5.936   3.357 -15.405  1.00 90.77           C
ATOM   1086  HD2 PHE A  86      -5.439   2.624 -16.040  1.00 90.77           H
ATOM   1087  CE1 PHE A  86      -7.234   5.198 -13.827  1.00 90.77           C
ATOM   1088  HE1 PHE A  86      -7.731   5.931 -13.191  1.00 90.77           H
ATOM   1089  CE2 PHE A  86      -7.324   3.611 -15.565  1.00 90.77           C
ATOM   1090  HE2 PHE A  86      -7.892   3.072 -16.323  1.00 90.77           H
ATOM   1091  CZ  PHE A  86      -7.944   4.526 -14.772  1.00 90.77           C
ATOM   1092  HZ  PHE A  86      -9.009   4.721 -14.896  1.00 90.77           H
ATOM   1093  HN  PHE A  86      -3.276   5.246 -16.102  1.00 90.77           H
ATOM   1094  N   LEU A  87      -0.687   4.200 -14.611  1.00 87.87           N
ATOM   1095  CA  LEU A  87       0.655   3.716 -14.335  1.00 87.87           C
ATOM   1096  C   LEU A  87       1.508   4.868 -13.799  1.00 87.87           C
ATOM   1097  O   LEU A  87       2.345   4.668 -12.920  1.00 87.87           O
ATOM   1098  HA  LEU A  87       0.574   2.955 -13.558  1.00 87.87           H
ATOM   1099  CB  LEU A  87       1.245   3.038 -15.573  1.00 87.87           C
ATOM   1100 1HB  LEU A  87       1.145   3.718 -16.418  1.00 87.87           H
ATOM   1101 2HB  LEU A  87       2.312   2.890 -15.408  1.00 87.87           H
ATOM   1102  CG  LEU A  87       0.626   1.693 -15.961  1.00 87.87           C
ATOM   1103  HG  LEU A  87      -0.442   1.842 -16.121  1.00 87.87           H
ATOM   1104  CD1 LEU A  87       1.213   1.179 -17.277  1.00 87.87           C
ATOM   1105 1HD1 LEU A  87       1.011   1.898 -18.070  1.00 87.87           H
ATOM   1106 2HD1 LEU A  87       2.290   1.049 -17.169  1.00 87.87           H
ATOM   1107 3HD1 LEU A  87       0.755   0.222 -17.529  1.00 87.87           H
ATOM   1108  CD2 LEU A  87       0.776   0.674 -14.829  1.00 87.87           C
ATOM   1109 1HD2 LEU A  87       1.833   0.523 -14.614  1.00 87.87           H
ATOM   1110 2HD2 LEU A  87       0.273   1.046 -13.937  1.00 87.87           H
ATOM   1111 3HD2 LEU A  87       0.327  -0.272 -15.131  1.00 87.87           H
ATOM   1112  HN  LEU A  87      -0.946   4.199 -15.577  1.00 87.87           H
ATOM   1113  N   LEU A  88       1.266   6.047 -14.352  1.00 90.43           N
ATOM   1114  CA  LEU A  88       1.993   7.233 -13.932  1.00 90.43           C
ATOM   1115  C   LEU A  88       1.616   7.574 -12.489  1.00 90.43           C
ATOM   1116  O   LEU A  88       2.489   7.803 -11.653  1.00 90.43           O
ATOM   1117  HA  LEU A  88       3.056   6.993 -13.964  1.00 90.43           H
ATOM   1118  CB  LEU A  88       1.759   8.381 -14.916  1.00 90.43           C
ATOM   1119 1HB  LEU A  88       2.130   8.076 -15.895  1.00 90.43           H
ATOM   1120 2HB  LEU A  88       0.684   8.534 -15.016  1.00 90.43           H
ATOM   1121  CG  LEU A  88       2.404   9.720 -14.551  1.00 90.43           C
ATOM   1122  HG  LEU A  88       2.057  10.007 -13.559  1.00 90.43           H
ATOM   1123  CD1 LEU A  88       3.927   9.592 -14.477  1.00 90.43           C
ATOM   1124 1HD1 LEU A  88       4.194   8.857 -13.718  1.00 90.43           H
ATOM   1125 2HD1 LEU A  88       4.312   9.271 -15.445  1.00 90.43           H
ATOM   1126 3HD1 LEU A  88       4.360  10.557 -14.216  1.00 90.43           H
ATOM   1127  CD2 LEU A  88       1.967  10.821 -15.519  1.00 90.43           C
ATOM   1128 1HD2 LEU A  88       2.266  10.554 -16.532  1.00 90.43           H
ATOM   1129 2HD2 LEU A  88       0.884  10.933 -15.477  1.00 90.43           H
ATOM   1130 3HD2 LEU A  88       2.440  11.762 -15.237  1.00 90.43           H
ATOM   1131  HN  LEU A  88       0.588   6.200 -15.071  1.00 90.43           H
ATOM   1132  N   ASN A  89       0.315   7.596 -12.240  1.00 91.72           N
ATOM   1133  CA  ASN A  89      -0.191   7.978 -10.933  1.00 91.72           C
ATOM   1134  C   ASN A  89       0.250   6.941  -9.898  1.00 91.72           C
ATOM   1135  O   ASN A  89       0.524   7.283  -8.749  1.00 91.72           O
ATOM   1136  HA  ASN A  89       0.230   8.965 -10.740  1.00 91.72           H
ATOM   1137  CB  ASN A  89      -1.720   8.031 -10.928  1.00 91.72           C
ATOM   1138 1HB  ASN A  89      -2.118   7.202 -11.512  1.00 91.72           H
ATOM   1139 2HB  ASN A  89      -2.088   7.908  -9.909  1.00 91.72           H
ATOM   1140  CG  ASN A  89      -2.225   9.356 -11.502  1.00 91.72           C
ATOM   1141  OD1 ASN A  89      -2.383  10.345 -10.805  1.00 91.72           O
ATOM   1142  ND2 ASN A  89      -2.468   9.321 -12.809  1.00 91.72           N
ATOM   1143 1HD2 ASN A  89      -2.318   8.477 -13.323  1.00 91.72           H
ATOM   1144 2HD2 ASN A  89      -2.802  10.139 -13.278  1.00 91.72           H
ATOM   1145  HN  ASN A  89      -0.387   7.360 -12.912  1.00 91.72           H
ATOM   1146  N   LEU A  90       0.304   5.694 -10.342  1.00 92.81           N
ATOM   1147  CA  LEU A  90       0.735   4.609  -9.477  1.00 92.81           C
ATOM   1148  C   LEU A  90       2.180   4.856  -9.039  1.00 92.81           C
ATOM   1149  O   LEU A  90       2.508   4.714  -7.862  1.00 92.81           O
ATOM   1150  HA  LEU A  90       0.098   4.624  -8.593  1.00 92.81           H
ATOM   1151  CB  LEU A  90       0.523   3.259 -10.165  1.00 92.81           C
ATOM   1152 1HB  LEU A  90      -0.535   3.161 -10.411  1.00 92.81           H
ATOM   1153 2HB  LEU A  90       1.070   3.264 -11.108  1.00 92.81           H
ATOM   1154  CG  LEU A  90       0.949   2.025  -9.366  1.00 92.81           C
ATOM   1155  HG  LEU A  90       1.997   2.142  -9.091  1.00 92.81           H
ATOM   1156  CD1 LEU A  90       0.150   1.911  -8.066  1.00 92.81           C
ATOM   1157 1HD1 LEU A  90       0.320   2.798  -7.456  1.00 92.81           H
ATOM   1158 2HD1 LEU A  90      -0.912   1.828  -8.298  1.00 92.81           H
ATOM   1159 3HD1 LEU A  90       0.473   1.026  -7.518  1.00 92.81           H
ATOM   1160  CD2 LEU A  90       0.843   0.758 -10.217  1.00 92.81           C
ATOM   1161 1HD2 LEU A  90      -0.189   0.624 -10.543  1.00 92.81           H
ATOM   1162 2HD2 LEU A  90       1.490   0.851 -11.089  1.00 92.81           H
ATOM   1163 3HD2 LEU A  90       1.151  -0.104  -9.625  1.00 92.81           H
ATOM   1164  HN  LEU A  90       0.060   5.421 -11.273  1.00 92.81           H
ATOM   1165  N   ALA A  91       3.005   5.220 -10.009  1.00 93.89           N
ATOM   1166  CA  ALA A  91       4.420   5.428  -9.750  1.00 93.89           C
ATOM   1167  C   ALA A  91       4.590   6.604  -8.786  1.00 93.89           C
ATOM   1168  O   ALA A  91       5.461   6.578  -7.918  1.00 93.89           O
ATOM   1169  HA  ALA A  91       4.807   4.524  -9.280  1.00 93.89           H
ATOM   1170  CB  ALA A  91       5.154   5.649 -11.074  1.00 93.89           C
ATOM   1171 1HB  ALA A  91       5.027   4.773 -11.710  1.00 93.89           H
ATOM   1172 2HB  ALA A  91       4.744   6.526 -11.575  1.00 93.89           H
ATOM   1173 3HB  ALA A  91       6.215   5.805 -10.879  1.00 93.89           H
ATOM   1174  HN  ALA A  91       2.722   5.373 -10.956  1.00 93.89           H
ATOM   1175  N   ILE A  92       3.744   7.607  -8.971  1.00 92.74           N
ATOM   1176  CA  ILE A  92       3.776   8.780  -8.115  1.00 92.74           C
ATOM   1177  C   ILE A  92       3.404   8.375  -6.687  1.00 92.74           C
ATOM   1178  O   ILE A  92       4.073   8.768  -5.732  1.00 92.74           O
ATOM   1179  HA  ILE A  92       4.799   9.155  -8.112  1.00 92.74           H
ATOM   1180  CB  ILE A  92       2.890   9.887  -8.690  1.00 92.74           C
ATOM   1181  HB  ILE A  92       1.917   9.458  -8.926  1.00 92.74           H
ATOM   1182  CG1 ILE A  92       3.472  10.432  -9.996  1.00 92.74           C
ATOM   1183 1HG1 ILE A  92       4.362  11.024  -9.782  1.00 92.74           H
ATOM   1184 2HG1 ILE A  92       3.786   9.604 -10.632  1.00 92.74           H
ATOM   1185  CG2 ILE A  92       2.658  10.995  -7.660  1.00 92.74           C
ATOM   1186 1HG2 ILE A  92       2.168  10.576  -6.781  1.00 92.74           H
ATOM   1187 2HG2 ILE A  92       3.615  11.428  -7.371  1.00 92.74           H
ATOM   1188 3HG2 ILE A  92       2.026  11.769  -8.095  1.00 92.74           H
ATOM   1189  CD1 ILE A  92       2.446  11.291 -10.737  1.00 92.74           C
ATOM   1190 1HD1 ILE A  92       1.568  10.689 -10.971  1.00 92.74           H
ATOM   1191 2HD1 ILE A  92       2.154  12.132 -10.108  1.00 92.74           H
ATOM   1192 3HD1 ILE A  92       2.886  11.666 -11.662  1.00 92.74           H
ATOM   1193  HN  ILE A  92       3.047   7.626  -9.688  1.00 92.74           H
ATOM   1194  N   ALA A  93       2.338   7.594  -6.586  1.00 94.85           N
ATOM   1195  CA  ALA A  93       1.817   7.203  -5.287  1.00 94.85           C
ATOM   1196  C   ALA A  93       2.872   6.378  -4.547  1.00 94.85           C
ATOM   1197  O   ALA A  93       3.120   6.600  -3.362  1.00 94.85           O
ATOM   1198  HA  ALA A  93       1.618   8.114  -4.722  1.00 94.85           H
ATOM   1199  CB  ALA A  93       0.504   6.440  -5.472  1.00 94.85           C
ATOM   1200 1HB  ALA A  93      -0.220   7.080  -5.976  1.00 94.85           H
ATOM   1201 2HB  ALA A  93       0.684   5.549  -6.075  1.00 94.85           H
ATOM   1202 3HB  ALA A  93       0.114   6.147  -4.498  1.00 94.85           H
ATOM   1203  HN  ALA A  93       1.835   7.231  -7.370  1.00 94.85           H
ATOM   1204  N   ASP A  94       3.465   5.444  -5.276  1.00 91.07           N
ATOM   1205  CA  ASP A  94       4.481   4.579  -4.700  1.00 91.07           C
ATOM   1206  C   ASP A  94       5.631   5.436  -4.167  1.00 91.07           C
ATOM   1207  O   ASP A  94       6.116   5.210  -3.059  1.00 91.07           O
ATOM   1208  HA  ASP A  94       3.973   4.025  -3.911  1.00 91.07           H
ATOM   1209  CB  ASP A  94       5.052   3.625  -5.751  1.00 91.07           C
ATOM   1210 1HB  ASP A  94       5.147   4.144  -6.705  1.00 91.07           H
ATOM   1211 2HB  ASP A  94       6.053   3.311  -5.457  1.00 91.07           H
ATOM   1212  CG  ASP A  94       4.155   2.397  -5.920  1.00 91.07           C
ATOM   1213  OD1 ASP A  94       3.477   2.049  -4.930  1.00 91.07           O
ATOM   1214  OD2 ASP A  94       4.168   1.834  -7.037  1.00 91.07           O
ATOM   1215  HN  ASP A  94       3.262   5.274  -6.240  1.00 91.07           H
ATOM   1216  N   LEU A  95       6.034   6.402  -4.979  1.00 91.53           N
ATOM   1217  CA  LEU A  95       7.182   7.229  -4.647  1.00 91.53           C
ATOM   1218  C   LEU A  95       6.892   8.002  -3.360  1.00 91.53           C
ATOM   1219  O   LEU A  95       7.747   8.091  -2.479  1.00 91.53           O
ATOM   1220  HA  LEU A  95       8.025   6.561  -4.467  1.00 91.53           H
ATOM   1221  CB  LEU A  95       7.558   8.123  -5.831  1.00 91.53           C
ATOM   1222 1HB  LEU A  95       7.644   7.498  -6.720  1.00 91.53           H
ATOM   1223 2HB  LEU A  95       6.739   8.820  -6.008  1.00 91.53           H
ATOM   1224  CG  LEU A  95       8.851   8.926  -5.680  1.00 91.53           C
ATOM   1225  HG  LEU A  95       8.806   9.472  -4.737  1.00 91.53           H
ATOM   1226  CD1 LEU A  95      10.067   8.000  -5.608  1.00 91.53           C
ATOM   1227 1HD1 LEU A  95       9.967   7.335  -4.750  1.00 91.53           H
ATOM   1228 2HD1 LEU A  95      10.128   7.409  -6.521  1.00 91.53           H
ATOM   1229 3HD1 LEU A  95      10.973   8.597  -5.500  1.00 91.53           H
ATOM   1230  CD2 LEU A  95       8.986   9.963  -6.797  1.00 91.53           C
ATOM   1231 1HD2 LEU A  95       8.999   9.458  -7.762  1.00 91.53           H
ATOM   1232 2HD2 LEU A  95       8.141  10.651  -6.758  1.00 91.53           H
ATOM   1233 3HD2 LEU A  95       9.914  10.520  -6.665  1.00 91.53           H
ATOM   1234  HN  LEU A  95       5.592   6.622  -5.849  1.00 91.53           H
ATOM   1235  N   LEU A  96       5.685   8.543  -3.291  1.00 90.55           N
ATOM   1236  CA  LEU A  96       5.288   9.346  -2.146  1.00 90.55           C
ATOM   1237  C   LEU A  96       5.325   8.481  -0.885  1.00 90.55           C
ATOM   1238  O   LEU A  96       5.735   8.944   0.178  1.00 90.55           O
ATOM   1239  HA  LEU A  96       6.022  10.145  -2.038  1.00 90.55           H
ATOM   1240  CB  LEU A  96       3.932  10.007  -2.399  1.00 90.55           C
ATOM   1241 1HB  LEU A  96       3.238   9.243  -2.749  1.00 90.55           H
ATOM   1242 2HB  LEU A  96       3.547  10.376  -1.449  1.00 90.55           H
ATOM   1243  CG  LEU A  96       3.925  11.161  -3.404  1.00 90.55           C
ATOM   1244  HG  LEU A  96       4.362  10.805  -4.337  1.00 90.55           H
ATOM   1245  CD1 LEU A  96       2.496  11.609  -3.715  1.00 90.55           C
ATOM   1246 1HD1 LEU A  96       1.938  10.774  -4.139  1.00 90.55           H
ATOM   1247 2HD1 LEU A  96       2.011  11.941  -2.797  1.00 90.55           H
ATOM   1248 3HD1 LEU A  96       2.520  12.430  -4.431  1.00 90.55           H
ATOM   1249  CD2 LEU A  96       4.795  12.320  -2.912  1.00 90.55           C
ATOM   1250 1HD2 LEU A  96       4.411  12.684  -1.959  1.00 90.55           H
ATOM   1251 2HD2 LEU A  96       5.821  11.976  -2.783  1.00 90.55           H
ATOM   1252 3HD2 LEU A  96       4.772  13.127  -3.645  1.00 90.55           H
ATOM   1253  HN  LEU A  96       4.985   8.440  -3.998  1.00 90.55           H
ATOM   1254  N   PHE A  97       4.891   7.239  -1.044  1.00 91.57           N
ATOM   1255  CA  PHE A  97       4.909   6.293   0.058  1.00 91.57           C
ATOM   1256  C   PHE A  97       6.339   6.033   0.535  1.00 91.57           C
ATOM   1257  O   PHE A  97       6.611   6.058   1.734  1.00 91.57           O
ATOM   1258  HA  PHE A  97       4.331   6.732   0.871  1.00 91.57           H
ATOM   1259  CB  PHE A  97       4.313   4.984  -0.466  1.00 91.57           C
ATOM   1260 1HB  PHE A  97       3.234   5.101  -0.562  1.00 91.57           H
ATOM   1261 2HB  PHE A  97       4.703   4.795  -1.467  1.00 91.57           H
ATOM   1262  CG  PHE A  97       4.605   3.770   0.417  1.00 91.57           C
ATOM   1263  CD1 PHE A  97       5.494   2.827   0.005  1.00 91.57           C
ATOM   1264  HD1 PHE A  97       6.000   2.937  -0.954  1.00 91.57           H
ATOM   1265  CD2 PHE A  97       3.975   3.633   1.615  1.00 91.57           C
ATOM   1266  HD2 PHE A  97       3.262   4.389   1.945  1.00 91.57           H
ATOM   1267  CE1 PHE A  97       5.765   1.700   0.825  1.00 91.57           C
ATOM   1268  HE1 PHE A  97       6.478   0.944   0.495  1.00 91.57           H
ATOM   1269  CE2 PHE A  97       4.246   2.506   2.435  1.00 91.57           C
ATOM   1270  HE2 PHE A  97       3.740   2.396   3.394  1.00 91.57           H
ATOM   1271  CZ  PHE A  97       5.135   1.563   2.023  1.00 91.57           C
ATOM   1272  HZ  PHE A  97       5.343   0.698   2.652  1.00 91.57           H
ATOM   1273  HN  PHE A  97       4.532   6.879  -1.905  1.00 91.57           H
ATOM   1274  N   LEU A  98       7.215   5.791  -0.429  1.00 93.68           N
ATOM   1275  CA  LEU A  98       8.562   5.339  -0.120  1.00 93.68           C
ATOM   1276  C   LEU A  98       9.291   6.428   0.669  1.00 93.68           C
ATOM   1277  O   LEU A  98      10.120   6.127   1.527  1.00 93.68           O
ATOM   1278  HA  LEU A  98       8.473   4.455   0.511  1.00 93.68           H
ATOM   1279  CB  LEU A  98       9.289   4.913  -1.397  1.00 93.68           C
ATOM   1280 1HB  LEU A  98       9.216   5.723  -2.122  1.00 93.68           H
ATOM   1281 2HB  LEU A  98      10.347   4.788  -1.164  1.00 93.68           H
ATOM   1282  CG  LEU A  98       8.787   3.628  -2.058  1.00 93.68           C
ATOM   1283  HG  LEU A  98       7.697   3.654  -2.070  1.00 93.68           H
ATOM   1284  CD1 LEU A  98       9.253   3.541  -3.513  1.00 93.68           C
ATOM   1285 1HD1 LEU A  98       8.867   4.395  -4.069  1.00 93.68           H
ATOM   1286 2HD1 LEU A  98      10.343   3.548  -3.546  1.00 93.68           H
ATOM   1287 3HD1 LEU A  98       8.882   2.618  -3.959  1.00 93.68           H
ATOM   1288  CD2 LEU A  98       9.200   2.397  -1.249  1.00 93.68           C
ATOM   1289 1HD2 LEU A  98      10.288   2.354  -1.183  1.00 93.68           H
ATOM   1290 2HD2 LEU A  98       8.778   2.462  -0.246  1.00 93.68           H
ATOM   1291 3HD2 LEU A  98       8.830   1.497  -1.741  1.00 93.68           H
ATOM   1292  HN  LEU A  98       7.019   5.898  -1.404  1.00 93.68           H
ATOM   1293  N   VAL A  99       8.957   7.670   0.352  1.00 91.19           N
ATOM   1294  CA  VAL A  99       9.611   8.805   0.980  1.00 91.19           C
ATOM   1295  C   VAL A  99       9.343   8.773   2.486  1.00 91.19           C
ATOM   1296  O   VAL A  99      10.065   9.398   3.262  1.00 91.19           O
ATOM   1297  HA  VAL A  99      10.683   8.701   0.813  1.00 91.19           H
ATOM   1298  CB  VAL A  99       9.152  10.106   0.318  1.00 91.19           C
ATOM   1299  HB  VAL A  99       8.062  10.110   0.308  1.00 91.19           H
ATOM   1300  CG1 VAL A  99       9.620  11.323   1.118  1.00 91.19           C
ATOM   1301 1HG1 VAL A  99       9.204  11.277   2.125  1.00 91.19           H
ATOM   1302 2HG1 VAL A  99      10.709  11.324   1.174  1.00 91.19           H
ATOM   1303 3HG1 VAL A  99       9.280  12.234   0.625  1.00 91.19           H
ATOM   1304  CG2 VAL A  99       9.635  10.183  -1.132  1.00 91.19           C
ATOM   1305 1HG2 VAL A  99      10.725  10.145  -1.154  1.00 91.19           H
ATOM   1306 2HG2 VAL A  99       9.231   9.342  -1.695  1.00 91.19           H
ATOM   1307 3HG2 VAL A  99       9.295  11.117  -1.578  1.00 91.19           H
ATOM   1308  HN  VAL A  99       8.254   7.905  -0.320  1.00 91.19           H
ATOM   1309  N   THR A 100       8.302   8.040   2.854  1.00 90.11           N
ATOM   1310  CA  THR A 100       7.914   7.940   4.251  1.00 90.11           C
ATOM   1311  C   THR A 100       8.784   6.910   4.974  1.00 90.11           C
ATOM   1312  O   THR A 100       8.956   6.982   6.190  1.00 90.11           O
ATOM   1313  HA  THR A 100       8.095   8.903   4.728  1.00 90.11           H
ATOM   1314  CB  THR A 100       6.419   7.617   4.304  1.00 90.11           C
ATOM   1315  HB  THR A 100       6.016   7.804   5.299  1.00 90.11           H
ATOM   1316  OG1 THR A 100       6.339   6.268   3.851  1.00 90.11           O
ATOM   1317  HG1 THR A 100       5.431   5.896   4.043  1.00 90.11           H
ATOM   1318  CG2 THR A 100       5.612   8.406   3.270  1.00 90.11           C
ATOM   1319 1HG2 THR A 100       5.972   8.167   2.269  1.00 90.11           H
ATOM   1320 2HG2 THR A 100       5.732   9.473   3.454  1.00 90.11           H
ATOM   1321 3HG2 THR A 100       4.559   8.139   3.351  1.00 90.11           H
ATOM   1322  HN  THR A 100       7.730   7.522   2.218  1.00 90.11           H
ATOM   1323  N   LEU A 101       9.310   5.976   4.195  1.00 91.94           N
ATOM   1324  CA  LEU A 101       9.947   4.800   4.763  1.00 91.94           C
ATOM   1325  C   LEU A 101      11.173   5.228   5.571  1.00 91.94           C
ATOM   1326  O   LEU A 101      11.432   4.689   6.645  1.00 91.94           O
ATOM   1327  HA  LEU A 101       9.230   4.337   5.441  1.00 91.94           H
ATOM   1328  CB  LEU A 101      10.258   3.778   3.667  1.00 91.94           C
ATOM   1329 1HB  LEU A 101      10.808   4.283   2.873  1.00 91.94           H
ATOM   1330 2HB  LEU A 101      10.923   3.021   4.083  1.00 91.94           H
ATOM   1331  CG  LEU A 101       9.052   3.072   3.045  1.00 91.94           C
ATOM   1332  HG  LEU A 101       8.445   3.819   2.534  1.00 91.94           H
ATOM   1333  CD1 LEU A 101       9.495   2.053   1.994  1.00 91.94           C
ATOM   1334 1HD1 LEU A 101      10.047   2.563   1.204  1.00 91.94           H
ATOM   1335 2HD1 LEU A 101      10.136   1.305   2.460  1.00 91.94           H
ATOM   1336 3HD1 LEU A 101       8.618   1.566   1.568  1.00 91.94           H
ATOM   1337  CD2 LEU A 101       8.172   2.437   4.124  1.00 91.94           C
ATOM   1338 1HD2 LEU A 101       8.755   1.706   4.684  1.00 91.94           H
ATOM   1339 2HD2 LEU A 101       7.813   3.211   4.802  1.00 91.94           H
ATOM   1340 3HD2 LEU A 101       7.322   1.942   3.655  1.00 91.94           H
ATOM   1341  HN  LEU A 101       9.307   6.014   3.196  1.00 91.94           H
ATOM   1342  N   PRO A 102      11.946   6.202   5.072  1.00 93.61           N
ATOM   1343  CA  PRO A 102      13.148   6.649   5.781  1.00 93.61           C
ATOM   1344  C   PRO A 102      12.859   7.028   7.224  1.00 93.61           C
ATOM   1345  O   PRO A 102      13.621   6.681   8.125  1.00 93.61           O
ATOM   1346  HA  PRO A 102      13.872   5.836   5.839  1.00 93.61           H
ATOM   1347  CB  PRO A 102      13.626   7.850   4.963  1.00 93.61           C
ATOM   1348 1HB  PRO A 102      13.214   8.785   5.344  1.00 93.61           H
ATOM   1349 2HB  PRO A 102      14.711   7.948   4.989  1.00 93.61           H
ATOM   1350  CG  PRO A 102      13.121   7.544   3.558  1.00 93.61           C
ATOM   1351 1HG  PRO A 102      13.068   8.442   2.942  1.00 93.61           H
ATOM   1352 2HG  PRO A 102      13.780   6.852   3.033  1.00 93.61           H
ATOM   1353  CD  PRO A 102      11.749   6.944   3.813  1.00 93.61           C
ATOM   1354 1HD  PRO A 102      10.983   7.713   3.918  1.00 93.61           H
ATOM   1355 2HD  PRO A 102      11.433   6.293   2.998  1.00 93.61           H
ATOM   1356  N   PHE A 103      11.755   7.737   7.407  1.00 92.21           N
ATOM   1357  CA  PHE A 103      11.386   8.220   8.726  1.00 92.21           C
ATOM   1358  C   PHE A 103      11.030   7.058   9.656  1.00 92.21           C
ATOM   1359  O   PHE A 103      11.412   7.055  10.825  1.00 92.21           O
ATOM   1360  HA  PHE A 103      12.247   8.754   9.128  1.00 92.21           H
ATOM   1361  CB  PHE A 103      10.154   9.111   8.548  1.00 92.21           C
ATOM   1362 1HB  PHE A 103       9.377   8.541   8.038  1.00 92.21           H
ATOM   1363 2HB  PHE A 103       9.763   9.374   9.531  1.00 92.21           H
ATOM   1364  CG  PHE A 103      10.423  10.395   7.761  1.00 92.21           C
ATOM   1365  CD1 PHE A 103      10.865  11.508   8.407  1.00 92.21           C
ATOM   1366  HD1 PHE A 103      11.027  11.484   9.484  1.00 92.21           H
ATOM   1367  CD2 PHE A 103      10.221  10.424   6.417  1.00 92.21           C
ATOM   1368  HD2 PHE A 103       9.867   9.533   5.899  1.00 92.21           H
ATOM   1369  CE1 PHE A 103      11.115  12.700   7.677  1.00 92.21           C
ATOM   1370  HE1 PHE A 103      11.469  13.591   8.194  1.00 92.21           H
ATOM   1371  CE2 PHE A 103      10.471  11.616   5.687  1.00 92.21           C
ATOM   1372  HE2 PHE A 103      10.309  11.640   4.609  1.00 92.21           H
ATOM   1373  CZ  PHE A 103      10.913  12.729   6.332  1.00 92.21           C
ATOM   1374  HZ  PHE A 103      11.105  13.644   5.772  1.00 92.21           H
ATOM   1375  HN  PHE A 103      11.120   7.982   6.674  1.00 92.21           H
ATOM   1376  N   TRP A 104      10.302   6.100   9.101  1.00 87.05           N
ATOM   1377  CA  TRP A 104       9.863   4.951   9.874  1.00 87.05           C
ATOM   1378  C   TRP A 104      11.099   4.125  10.236  1.00 87.05           C
ATOM   1379  O   TRP A 104      11.147   3.506  11.298  1.00 87.05           O
ATOM   1380  HA  TRP A 104       9.384   5.322  10.780  1.00 87.05           H
ATOM   1381  CB  TRP A 104       8.809   4.146   9.111  1.00 87.05           C
ATOM   1382 1HB  TRP A 104       9.200   3.900   8.123  1.00 87.05           H
ATOM   1383 2HB  TRP A 104       8.640   3.203   9.630  1.00 87.05           H
ATOM   1384  CG  TRP A 104       7.471   4.870   8.948  1.00 87.05           C
ATOM   1385  CD1 TRP A 104       6.872   5.251   7.811  1.00 87.05           C
ATOM   1386  HD1 TRP A 104       7.284   5.085   6.816  1.00 87.05           H
ATOM   1387  CD2 TRP A 104       6.585   5.286  10.008  1.00 87.05           C
ATOM   1388  NE1 TRP A 104       5.670   5.880   8.060  1.00 87.05           N
ATOM   1389  HE1 TRP A 104       5.043   6.252   7.375  1.00 87.05           H
ATOM   1390  CE2 TRP A 104       5.489   5.902   9.438  1.00 87.05           C
ATOM   1391  CE3 TRP A 104       6.704   5.147  11.401  1.00 87.05           C
ATOM   1392  HE3 TRP A 104       7.559   4.664  11.875  1.00 87.05           H
ATOM   1393  CZ2 TRP A 104       4.429   6.428  10.187  1.00 87.05           C
ATOM   1394  HZ2 TRP A 104       3.575   6.910   9.713  1.00 87.05           H
ATOM   1395  CZ3 TRP A 104       5.637   5.677  12.136  1.00 87.05           C
ATOM   1396  HZ3 TRP A 104       5.679   5.596  13.222  1.00 87.05           H
ATOM   1397  CH2 TRP A 104       4.527   6.300  11.578  1.00 87.05           C
ATOM   1398  HH2 TRP A 104       3.736   6.688  12.220  1.00 87.05           H
ATOM   1399  HN  TRP A 104      10.014   6.100   8.143  1.00 87.05           H
ATOM   1400  N   ALA A 105      12.069   4.142   9.333  1.00 93.48           N
ATOM   1401  CA  ALA A 105      13.300   3.400   9.543  1.00 93.48           C
ATOM   1402  C   ALA A 105      14.021   3.953  10.774  1.00 93.48           C
ATOM   1403  O   ALA A 105      14.465   3.192  11.632  1.00 93.48           O
ATOM   1404  HA  ALA A 105      13.033   2.359   9.727  1.00 93.48           H
ATOM   1405  CB  ALA A 105      14.161   3.472   8.281  1.00 93.48           C
ATOM   1406 1HB  ALA A 105      13.615   3.040   7.443  1.00 93.48           H
ATOM   1407 2HB  ALA A 105      14.398   4.513   8.062  1.00 93.48           H
ATOM   1408 3HB  ALA A 105      15.085   2.915   8.438  1.00 93.48           H
ATOM   1409  HN  ALA A 105      12.023   4.650   8.473  1.00 93.48           H
ATOM   1410  N   ILE A 106      14.115   5.274  10.821  1.00 90.08           N
ATOM   1411  CA  ILE A 106      14.803   5.936  11.915  1.00 90.08           C
ATOM   1412  C   ILE A 106      14.032   5.699  13.215  1.00 90.08           C
ATOM   1413  O   ILE A 106      14.628   5.409  14.251  1.00 90.08           O
ATOM   1414  HA  ILE A 106      15.787   5.477  12.009  1.00 90.08           H
ATOM   1415  CB  ILE A 106      15.024   7.416  11.593  1.00 90.08           C
ATOM   1416  HB  ILE A 106      14.074   7.840  11.267  1.00 90.08           H
ATOM   1417  CG1 ILE A 106      16.013   7.583  10.437  1.00 90.08           C
ATOM   1418 1HG1 ILE A 106      17.025   7.387  10.789  1.00 90.08           H
ATOM   1419 2HG1 ILE A 106      15.797   6.850   9.660  1.00 90.08           H
ATOM   1420  CG2 ILE A 106      15.461   8.189  12.838  1.00 90.08           C
ATOM   1421 1HG2 ILE A 106      14.690   8.110  13.604  1.00 90.08           H
ATOM   1422 2HG2 ILE A 106      16.394   7.771  13.217  1.00 90.08           H
ATOM   1423 3HG2 ILE A 106      15.611   9.238  12.580  1.00 90.08           H
ATOM   1424  CD1 ILE A 106      15.936   8.994   9.850  1.00 90.08           C
ATOM   1425 1HD1 ILE A 106      14.928   9.178   9.477  1.00 90.08           H
ATOM   1426 2HD1 ILE A 106      16.176   9.723  10.624  1.00 90.08           H
ATOM   1427 3HD1 ILE A 106      16.649   9.086   9.030  1.00 90.08           H
ATOM   1428  HN  ILE A 106      13.733   5.887  10.129  1.00 90.08           H
ATOM   1429  N   ALA A 107      12.717   5.831  13.118  1.00 91.24           N
ATOM   1430  CA  ALA A 107      11.864   5.709  14.287  1.00 91.24           C
ATOM   1431  C   ALA A 107      11.997   4.299  14.866  1.00 91.24           C
ATOM   1432  O   ALA A 107      11.994   4.120  16.083  1.00 91.24           O
ATOM   1433  HA  ALA A 107      12.210   6.430  15.028  1.00 91.24           H
ATOM   1434  CB  ALA A 107      10.422   6.049  13.906  1.00 91.24           C
ATOM   1435 1HB  ALA A 107      10.377   7.071  13.528  1.00 91.24           H
ATOM   1436 2HB  ALA A 107      10.079   5.361  13.133  1.00 91.24           H
ATOM   1437 3HB  ALA A 107       9.782   5.957  14.783  1.00 91.24           H
ATOM   1438  HN  ALA A 107      12.235   6.017  12.261  1.00 91.24           H
ATOM   1439  N   ALA A 108      12.110   3.333  13.966  1.00 90.66           N
ATOM   1440  CA  ALA A 108      12.185   1.939  14.369  1.00 90.66           C
ATOM   1441  C   ALA A 108      13.561   1.662  14.977  1.00 90.66           C
ATOM   1442  O   ALA A 108      13.700   0.798  15.841  1.00 90.66           O
ATOM   1443  HA  ALA A 108      11.422   1.772  15.129  1.00 90.66           H
ATOM   1444  CB  ALA A 108      11.887   1.043  13.166  1.00 90.66           C
ATOM   1445 1HB  ALA A 108      10.887   1.259  12.790  1.00 90.66           H
ATOM   1446 2HB  ALA A 108      12.619   1.233  12.381  1.00 90.66           H
ATOM   1447 3HB  ALA A 108      11.943  -0.003  13.469  1.00 90.66           H
ATOM   1448  HN  ALA A 108      12.151   3.490  12.979  1.00 90.66           H
ATOM   1449  N   ALA A 109      14.545   2.411  14.501  1.00 89.10           N
ATOM   1450  CA  ALA A 109      15.921   2.188  14.910  1.00 89.10           C
ATOM   1451  C   ALA A 109      16.084   2.593  16.377  1.00 89.10           C
ATOM   1452  O   ALA A 109      16.858   1.980  17.111  1.00 89.10           O
ATOM   1453  HA  ALA A 109      16.129   1.122  14.811  1.00 89.10           H
ATOM   1454  CB  ALA A 109      16.862   2.961  13.984  1.00 89.10           C
ATOM   1455 1HB  ALA A 109      16.727   2.616  12.959  1.00 89.10           H
ATOM   1456 2HB  ALA A 109      16.634   4.026  14.041  1.00 89.10           H
ATOM   1457 3HB  ALA A 109      17.894   2.794  14.291  1.00 89.10           H
ATOM   1458  HN  ALA A 109      14.414   3.157  13.848  1.00 89.10           H
ATOM   1459  N   ASP A 110      15.343   3.622  16.759  1.00 80.00           N
ATOM   1460  CA  ASP A 110      15.513   4.219  18.073  1.00 80.00           C
ATOM   1461  C   ASP A 110      14.177   4.800  18.541  1.00 80.00           C
ATOM   1462  O   ASP A 110      13.389   4.111  19.187  1.00 80.00           O
ATOM   1463  HA  ASP A 110      15.862   3.409  18.713  1.00 80.00           H
ATOM   1464  CB  ASP A 110      16.535   5.357  18.033  1.00 80.00           C
ATOM   1465 1HB  ASP A 110      17.449   5.013  17.549  1.00 80.00           H
ATOM   1466 2HB  ASP A 110      16.146   6.179  17.431  1.00 80.00           H
ATOM   1467  CG  ASP A 110      16.854   5.858  19.443  1.00 80.00           C
ATOM   1468  OD1 ASP A 110      16.441   5.165  20.398  1.00 80.00           O
ATOM   1469  OD2 ASP A 110      17.504   6.922  19.534  1.00 80.00           O
ATOM   1470  HN  ASP A 110      14.639   4.046  16.190  1.00 80.00           H
ATOM   1471  N   GLN A 111      13.963   6.061  18.196  1.00 81.95           N
ATOM   1472  CA  GLN A 111      12.750   6.752  18.599  1.00 81.95           C
ATOM   1473  C   GLN A 111      12.364   7.802  17.555  1.00 81.95           C
ATOM   1474  O   GLN A 111      13.138   8.088  16.642  1.00 81.95           O
ATOM   1475  HA  GLN A 111      11.981   5.981  18.651  1.00 81.95           H
ATOM   1476  CB  GLN A 111      12.915   7.388  19.981  1.00 81.95           C
ATOM   1477 1HB  GLN A 111      12.003   7.919  20.252  1.00 81.95           H
ATOM   1478 2HB  GLN A 111      13.065   6.609  20.728  1.00 81.95           H
ATOM   1479  CG  GLN A 111      14.100   8.355  20.001  1.00 81.95           C
ATOM   1480 1HG  GLN A 111      15.016   7.819  19.752  1.00 81.95           H
ATOM   1481 2HG  GLN A 111      13.962   9.121  19.238  1.00 81.95           H
ATOM   1482  CD  GLN A 111      14.246   9.015  21.374  1.00 81.95           C
ATOM   1483  OE1 GLN A 111      13.331   9.038  22.181  1.00 81.95           O
ATOM   1484  NE2 GLN A 111      15.444   9.550  21.592  1.00 81.95           N
ATOM   1485 1HE2 GLN A 111      16.151   9.497  20.887  1.00 81.95           H
ATOM   1486 2HE2 GLN A 111      15.637  10.005  22.461  1.00 81.95           H
ATOM   1487  HN  GLN A 111      14.599   6.608  17.651  1.00 81.95           H
ATOM   1488  N   TRP A 112      11.169   8.347  17.724  1.00 87.93           N
ATOM   1489  CA  TRP A 112      10.700   9.409  16.850  1.00 87.93           C
ATOM   1490  C   TRP A 112      11.448  10.691  17.220  1.00 87.93           C
ATOM   1491  O   TRP A 112      11.206  11.273  18.276  1.00 87.93           O
ATOM   1492  HA  TRP A 112      10.933   9.123  15.824  1.00 87.93           H
ATOM   1493  CB  TRP A 112       9.179   9.558  16.936  1.00 87.93           C
ATOM   1494 1HB  TRP A 112       8.720   8.579  16.800  1.00 87.93           H
ATOM   1495 2HB  TRP A 112       8.914   9.899  17.936  1.00 87.93           H
ATOM   1496  CG  TRP A 112       8.591  10.528  15.909  1.00 87.93           C
ATOM   1497  CD1 TRP A 112       8.296  11.825  16.074  1.00 87.93           C
ATOM   1498  HD1 TRP A 112       8.446  12.375  17.003  1.00 87.93           H
ATOM   1499  CD2 TRP A 112       8.235  10.223  14.544  1.00 87.93           C
ATOM   1500  NE1 TRP A 112       7.778  12.376  14.919  1.00 87.93           N
ATOM   1501  HE1 TRP A 112       7.485  13.324  14.796  1.00 87.93           H
ATOM   1502  CE2 TRP A 112       7.740  11.371  13.960  1.00 87.93           C
ATOM   1503  CE3 TRP A 112       8.328   9.018  13.827  1.00 87.93           C
ATOM   1504  HE3 TRP A 112       8.716   8.098  14.265  1.00 87.93           H
ATOM   1505  CZ2 TRP A 112       7.300  11.427  12.632  1.00 87.93           C
ATOM   1506  HZ2 TRP A 112       6.913  12.347  12.193  1.00 87.93           H
ATOM   1507  CZ3 TRP A 112       7.884   9.090  12.501  1.00 87.93           C
ATOM   1508  HZ3 TRP A 112       7.935   8.182  11.900  1.00 87.93           H
ATOM   1509  CH2 TRP A 112       7.383  10.238  11.898  1.00 87.93           C
ATOM   1510  HH2 TRP A 112       7.057  10.212  10.858  1.00 87.93           H
ATOM   1511  HN  TRP A 112      10.527   8.076  18.442  1.00 87.93           H
ATOM   1512  N   LYS A 113      12.343  11.093  16.329  1.00 80.30           N
ATOM   1513  CA  LYS A 113      13.250  12.190  16.623  1.00 80.30           C
ATOM   1514  C   LYS A 113      12.721  13.471  15.974  1.00 80.30           C
ATOM   1515  O   LYS A 113      13.404  14.494  15.963  1.00 80.30           O
ATOM   1516  HA  LYS A 113      13.256  12.329  17.704  1.00 80.30           H
ATOM   1517  CB  LYS A 113      14.677  11.833  16.203  1.00 80.30           C
ATOM   1518 1HB  LYS A 113      14.708  11.640  15.131  1.00 80.30           H
ATOM   1519 2HB  LYS A 113      15.338  12.678  16.394  1.00 80.30           H
ATOM   1520  CG  LYS A 113      15.179  10.603  16.962  1.00 80.30           C
ATOM   1521 1HG  LYS A 113      15.071  10.764  18.035  1.00 80.30           H
ATOM   1522 2HG  LYS A 113      14.567   9.738  16.707  1.00 80.30           H
ATOM   1523  CD  LYS A 113      16.645  10.314  16.629  1.00 80.30           C
ATOM   1524 1HD  LYS A 113      16.748  10.126  15.561  1.00 80.30           H
ATOM   1525 2HD  LYS A 113      17.253  11.189  16.859  1.00 80.30           H
ATOM   1526  CE  LYS A 113      17.158   9.108  17.418  1.00 80.30           C
ATOM   1527 1HE  LYS A 113      17.038   9.286  18.486  1.00 80.30           H
ATOM   1528 2HE  LYS A 113      16.565   8.227  17.173  1.00 80.30           H
ATOM   1529  NZ  LYS A 113      18.583   8.855  17.108  1.00 80.30           N
ATOM   1530 1HZ  LYS A 113      18.913   8.065  17.652  1.00 80.30           H
ATOM   1531 2HZ  LYS A 113      18.684   8.651  16.120  1.00 80.30           H
ATOM   1532 3HZ  LYS A 113      19.131   9.677  17.340  1.00 80.30           H
ATOM   1533  HN  LYS A 113      12.454  10.685  15.423  1.00 80.30           H
ATOM   1534  N   PHE A 114      11.508  13.373  15.448  1.00 86.84           N
ATOM   1535  CA  PHE A 114      10.949  14.451  14.651  1.00 86.84           C
ATOM   1536  C   PHE A 114       9.811  15.151  15.397  1.00 86.84           C
ATOM   1537  O   PHE A 114       9.325  14.647  16.409  1.00 86.84           O
ATOM   1538  HA  PHE A 114      11.751  15.165  14.464  1.00 86.84           H
ATOM   1539  CB  PHE A 114      10.393  13.821  13.373  1.00 86.84           C
ATOM   1540 1HB  PHE A 114       9.545  13.186  13.631  1.00 86.84           H
ATOM   1541 2HB  PHE A 114      10.014  14.611  12.725  1.00 86.84           H
ATOM   1542  CG  PHE A 114      11.415  12.990  12.594  1.00 86.84           C
ATOM   1543  CD1 PHE A 114      12.356  13.609  11.832  1.00 86.84           C
ATOM   1544  HD1 PHE A 114      12.382  14.697  11.776  1.00 86.84           H
ATOM   1545  CD2 PHE A 114      11.382  11.632  12.663  1.00 86.84           C
ATOM   1546  HD2 PHE A 114      10.627  11.136  13.274  1.00 86.84           H
ATOM   1547  CE1 PHE A 114      13.304  12.838  11.109  1.00 86.84           C
ATOM   1548  HE1 PHE A 114      14.058  13.334  10.498  1.00 86.84           H
ATOM   1549  CE2 PHE A 114      12.330  10.861  11.940  1.00 86.84           C
ATOM   1550  HE2 PHE A 114      12.303   9.772  11.996  1.00 86.84           H
ATOM   1551  CZ  PHE A 114      13.271  11.480  11.178  1.00 86.84           C
ATOM   1552  HZ  PHE A 114      13.999  10.888  10.624  1.00 86.84           H
ATOM   1553  HN  PHE A 114      10.913  12.577  15.559  1.00 86.84           H
ATOM   1554  N   GLN A 115       9.418  16.300  14.868  1.00 79.86           N
ATOM   1555  CA  GLN A 115       8.363  17.086  15.486  1.00 79.86           C
ATOM   1556  C   GLN A 115       7.003  16.423  15.256  1.00 79.86           C
ATOM   1557  O   GLN A 115       6.874  15.542  14.409  1.00 79.86           O
ATOM   1558  HA  GLN A 115       8.595  17.097  16.551  1.00 79.86           H
ATOM   1559  CB  GLN A 115       8.369  18.522  14.957  1.00 79.86           C
ATOM   1560 1HB  GLN A 115       8.295  18.514  13.870  1.00 79.86           H
ATOM   1561 2HB  GLN A 115       7.495  19.055  15.332  1.00 79.86           H
ATOM   1562  CG  GLN A 115       9.641  19.258  15.382  1.00 79.86           C
ATOM   1563 1HG  GLN A 115       9.755  19.200  16.464  1.00 79.86           H
ATOM   1564 2HG  GLN A 115      10.511  18.769  14.943  1.00 79.86           H
ATOM   1565  CD  GLN A 115       9.599  20.724  14.946  1.00 79.86           C
ATOM   1566  OE1 GLN A 115       8.707  21.162  14.238  1.00 79.86           O
ATOM   1567  NE2 GLN A 115      10.610  21.454  15.406  1.00 79.86           N
ATOM   1568 1HE2 GLN A 115      11.310  21.033  15.983  1.00 79.86           H
ATOM   1569 2HE2 GLN A 115      10.671  22.426  15.175  1.00 79.86           H
ATOM   1570  HN  GLN A 115       9.806  16.694  14.035  1.00 79.86           H
ATOM   1571  N   THR A 116       6.024  16.873  16.027  1.00 86.47           N
ATOM   1572  CA  THR A 116       4.681  16.327  15.926  1.00 86.47           C
ATOM   1573  C   THR A 116       4.137  16.510  14.508  1.00 86.47           C
ATOM   1574  O   THR A 116       3.467  15.625  13.978  1.00 86.47           O
ATOM   1575  HA  THR A 116       4.731  15.254  16.114  1.00 86.47           H
ATOM   1576  CB  THR A 116       3.818  16.994  16.999  1.00 86.47           C
ATOM   1577  HB  THR A 116       3.578  18.020  16.723  1.00 86.47           H
ATOM   1578  OG1 THR A 116       4.573  16.839  18.198  1.00 86.47           O
ATOM   1579  HG1 THR A 116       4.237  17.470  18.898  1.00 86.47           H
ATOM   1580  CG2 THR A 116       2.525  16.223  17.272  1.00 86.47           C
ATOM   1581 1HG2 THR A 116       2.766  15.216  17.613  1.00 86.47           H
ATOM   1582 2HG2 THR A 116       1.936  16.165  16.356  1.00 86.47           H
ATOM   1583 3HG2 THR A 116       1.950  16.739  18.041  1.00 86.47           H
ATOM   1584  HN  THR A 116       6.136  17.595  16.710  1.00 86.47           H
ATOM   1585  N   PHE A 117       4.445  17.664  13.934  1.00 89.17           N
ATOM   1586  CA  PHE A 117       3.986  17.979  12.592  1.00 89.17           C
ATOM   1587  C   PHE A 117       4.403  16.891  11.600  1.00 89.17           C
ATOM   1588  O   PHE A 117       3.593  16.438  10.794  1.00 89.17           O
ATOM   1589  HA  PHE A 117       2.898  18.036  12.628  1.00 89.17           H
ATOM   1590  CB  PHE A 117       4.646  19.299  12.192  1.00 89.17           C
ATOM   1591 1HB  PHE A 117       4.342  20.074  12.895  1.00 89.17           H
ATOM   1592 2HB  PHE A 117       5.728  19.195  12.281  1.00 89.17           H
ATOM   1593  CG  PHE A 117       4.309  19.758  10.771  1.00 89.17           C
ATOM   1594  CD1 PHE A 117       5.239  19.653   9.784  1.00 89.17           C
ATOM   1595  HD1 PHE A 117       6.224  19.243  10.005  1.00 89.17           H
ATOM   1596  CD2 PHE A 117       3.080  20.270  10.496  1.00 89.17           C
ATOM   1597  HD2 PHE A 117       2.335  20.354  11.287  1.00 89.17           H
ATOM   1598  CE1 PHE A 117       4.926  20.079   8.466  1.00 89.17           C
ATOM   1599  HE1 PHE A 117       5.671  19.995   7.675  1.00 89.17           H
ATOM   1600  CE2 PHE A 117       2.767  20.696   9.178  1.00 89.17           C
ATOM   1601  HE2 PHE A 117       1.781  21.107   8.958  1.00 89.17           H
ATOM   1602  CZ  PHE A 117       3.696  20.591   8.191  1.00 89.17           C
ATOM   1603  HZ  PHE A 117       3.456  20.918   7.179  1.00 89.17           H
ATOM   1604  HN  PHE A 117       4.998  18.375  14.370  1.00 89.17           H
ATOM   1605  N   MET A 118       5.667  16.505  11.693  1.00 87.41           N
ATOM   1606  CA  MET A 118       6.207  15.491  10.803  1.00 87.41           C
ATOM   1607  C   MET A 118       5.522  14.142  11.029  1.00 87.41           C
ATOM   1608  O   MET A 118       5.351  13.363  10.092  1.00 87.41           O
ATOM   1609  HA  MET A 118       6.000  15.846   9.793  1.00 87.41           H
ATOM   1610  CB  MET A 118       7.711  15.347  11.044  1.00 87.41           C
ATOM   1611 1HB  MET A 118       7.899  15.201  12.108  1.00 87.41           H
ATOM   1612 2HB  MET A 118       8.082  14.461  10.530  1.00 87.41           H
ATOM   1613  CG  MET A 118       8.466  16.584  10.552  1.00 87.41           C
ATOM   1614 1HG  MET A 118       8.168  17.457  11.132  1.00 87.41           H
ATOM   1615 2HG  MET A 118       9.537  16.450  10.704  1.00 87.41           H
ATOM   1616  SD  MET A 118       8.126  16.857   8.821  1.00 87.41           S
ATOM   1617  CE  MET A 118       8.937  15.432   8.117  1.00 87.41           C
ATOM   1618 1HE  MET A 118       9.997  15.456   8.369  1.00 87.41           H
ATOM   1619 2HE  MET A 118       8.488  14.523   8.518  1.00 87.41           H
ATOM   1620 3HE  MET A 118       8.821  15.447   7.033  1.00 87.41           H
ATOM   1621  HN  MET A 118       6.317  16.871  12.359  1.00 87.41           H
ATOM   1622  N   CYS A 119       5.148  13.906  12.278  1.00 91.90           N
ATOM   1623  CA  CYS A 119       4.432  12.691  12.629  1.00 91.90           C
ATOM   1624  C   CYS A 119       3.109  12.676  11.861  1.00 91.90           C
ATOM   1625  O   CYS A 119       2.758  11.673  11.241  1.00 91.90           O
ATOM   1626  HA  CYS A 119       5.065  11.857  12.327  1.00 91.90           H
ATOM   1627  CB  CYS A 119       4.217  12.577  14.139  1.00 91.90           C
ATOM   1628 1HB  CYS A 119       5.177  12.486  14.646  1.00 91.90           H
ATOM   1629 2HB  CYS A 119       3.742  13.483  14.516  1.00 91.90           H
ATOM   1630  SG  CYS A 119       3.172  11.123  14.514  1.00 91.90           S
ATOM   1631  HN  CYS A 119       5.327  14.526  13.042  1.00 91.90           H
ATOM   1632  N   LYS A 120       2.409  13.799  11.927  1.00 90.43           N
ATOM   1633  CA  LYS A 120       1.121  13.919  11.266  1.00 90.43           C
ATOM   1634  C   LYS A 120       1.301  13.695   9.763  1.00 90.43           C
ATOM   1635  O   LYS A 120       0.567  12.916   9.156  1.00 90.43           O
ATOM   1636  HA  LYS A 120       0.478  13.131  11.658  1.00 90.43           H
ATOM   1637  CB  LYS A 120       0.462  15.255  11.614  1.00 90.43           C
ATOM   1638 1HB  LYS A 120       1.160  16.070  11.421  1.00 90.43           H
ATOM   1639 2HB  LYS A 120      -0.402  15.417  10.970  1.00 90.43           H
ATOM   1640  CG  LYS A 120       0.026  15.286  13.080  1.00 90.43           C
ATOM   1641 1HG  LYS A 120      -0.496  14.362  13.328  1.00 90.43           H
ATOM   1642 2HG  LYS A 120       0.905  15.338  13.724  1.00 90.43           H
ATOM   1643  CD  LYS A 120      -0.886  16.483  13.356  1.00 90.43           C
ATOM   1644 1HD  LYS A 120      -0.338  17.410  13.186  1.00 90.43           H
ATOM   1645 2HD  LYS A 120      -1.723  16.476  12.657  1.00 90.43           H
ATOM   1646  CE  LYS A 120      -1.413  16.452  14.792  1.00 90.43           C
ATOM   1647 1HE  LYS A 120      -1.629  15.424  15.084  1.00 90.43           H
ATOM   1648 2HE  LYS A 120      -0.648  16.823  15.474  1.00 90.43           H
ATOM   1649  NZ  LYS A 120      -2.636  17.276  14.913  1.00 90.43           N
ATOM   1650 1HZ  LYS A 120      -2.961  17.260  15.874  1.00 90.43           H
ATOM   1651 2HZ  LYS A 120      -2.429  18.231  14.642  1.00 90.43           H
ATOM   1652 3HZ  LYS A 120      -3.358  16.901  14.307  1.00 90.43           H
ATOM   1653  HN  LYS A 120       2.709  14.616  12.420  1.00 90.43           H
ATOM   1654  N   VAL A 121       2.280  14.392   9.206  1.00 92.45           N
ATOM   1655  CA  VAL A 121       2.493  14.366   7.769  1.00 92.45           C
ATOM   1656  C   VAL A 121       2.816  12.936   7.331  1.00 92.45           C
ATOM   1657  O   VAL A 121       2.212  12.421   6.391  1.00 92.45           O
ATOM   1658  HA  VAL A 121       1.564  14.678   7.293  1.00 92.45           H
ATOM   1659  CB  VAL A 121       3.583  15.369   7.384  1.00 92.45           C
ATOM   1660  HB  VAL A 121       4.458  15.168   8.002  1.00 92.45           H
ATOM   1661  CG1 VAL A 121       3.992  15.199   5.920  1.00 92.45           C
ATOM   1662 1HG1 VAL A 121       4.375  14.190   5.765  1.00 92.45           H
ATOM   1663 2HG1 VAL A 121       3.125  15.361   5.279  1.00 92.45           H
ATOM   1664 3HG1 VAL A 121       4.767  15.924   5.673  1.00 92.45           H
ATOM   1665  CG2 VAL A 121       3.131  16.804   7.664  1.00 92.45           C
ATOM   1666 1HG2 VAL A 121       2.234  17.022   7.083  1.00 92.45           H
ATOM   1667 2HG2 VAL A 121       2.912  16.916   8.726  1.00 92.45           H
ATOM   1668 3HG2 VAL A 121       3.924  17.497   7.381  1.00 92.45           H
ATOM   1669  HN  VAL A 121       2.920  14.965   9.719  1.00 92.45           H
ATOM   1670  N   VAL A 122       3.766  12.336   8.033  1.00 91.38           N
ATOM   1671  CA  VAL A 122       4.310  11.056   7.613  1.00 91.38           C
ATOM   1672  C   VAL A 122       3.211   9.993   7.680  1.00 91.38           C
ATOM   1673  O   VAL A 122       3.059   9.194   6.758  1.00 91.38           O
ATOM   1674  HA  VAL A 122       4.635  11.159   6.578  1.00 91.38           H
ATOM   1675  CB  VAL A 122       5.534  10.705   8.462  1.00 91.38           C
ATOM   1676  HB  VAL A 122       5.249  10.786   9.511  1.00 91.38           H
ATOM   1677  CG1 VAL A 122       5.983   9.264   8.206  1.00 91.38           C
ATOM   1678 1HG1 VAL A 122       5.173   8.581   8.461  1.00 91.38           H
ATOM   1679 2HG1 VAL A 122       6.241   9.145   7.154  1.00 91.38           H
ATOM   1680 3HG1 VAL A 122       6.855   9.041   8.822  1.00 91.38           H
ATOM   1681  CG2 VAL A 122       6.678  11.689   8.207  1.00 91.38           C
ATOM   1682 1HG2 VAL A 122       6.960  11.654   7.155  1.00 91.38           H
ATOM   1683 2HG2 VAL A 122       6.353  12.697   8.463  1.00 91.38           H
ATOM   1684 3HG2 VAL A 122       7.535  11.416   8.823  1.00 91.38           H
ATOM   1685  HN  VAL A 122       4.162  12.709   8.872  1.00 91.38           H
ATOM   1686  N   ASN A 123       2.474  10.018   8.781  1.00 89.79           N
ATOM   1687  CA  ASN A 123       1.394   9.067   8.980  1.00 89.79           C
ATOM   1688  C   ASN A 123       0.334   9.271   7.896  1.00 89.79           C
ATOM   1689  O   ASN A 123      -0.165   8.305   7.321  1.00 89.79           O
ATOM   1690  HA  ASN A 123       1.863   8.085   8.925  1.00 89.79           H
ATOM   1691  CB  ASN A 123       0.723   9.272  10.340  1.00 89.79           C
ATOM   1692 1HB  ASN A 123       0.984  10.255  10.734  1.00 89.79           H
ATOM   1693 2HB  ASN A 123      -0.360   9.254  10.222  1.00 89.79           H
ATOM   1694  CG  ASN A 123       1.153   8.189  11.332  1.00 89.79           C
ATOM   1695  OD1 ASN A 123       1.684   7.153  10.968  1.00 89.79           O
ATOM   1696  ND2 ASN A 123       0.893   8.485  12.602  1.00 89.79           N
ATOM   1697 1HD2 ASN A 123       0.455   9.353  12.834  1.00 89.79           H
ATOM   1698 2HD2 ASN A 123       1.137   7.839  13.326  1.00 89.79           H
ATOM   1699  HN  ASN A 123       2.605  10.672   9.527  1.00 89.79           H
ATOM   1700  N   SER A 124       0.022  10.535   7.648  1.00 91.36           N
ATOM   1701  CA  SER A 124      -1.024  10.875   6.699  1.00 91.36           C
ATOM   1702  C   SER A 124      -0.616  10.438   5.291  1.00 91.36           C
ATOM   1703  O   SER A 124      -1.416   9.851   4.563  1.00 91.36           O
ATOM   1704  HA  SER A 124      -1.905  10.325   7.031  1.00 91.36           H
ATOM   1705  CB  SER A 124      -1.323  12.376   6.723  1.00 91.36           C
ATOM   1706 1HB  SER A 124      -0.445  12.925   6.383  1.00 91.36           H
ATOM   1707 2HB  SER A 124      -2.128  12.596   6.023  1.00 91.36           H
ATOM   1708  OG  SER A 124      -1.689  12.826   8.024  1.00 91.36           O
ATOM   1709  HG  SER A 124      -0.986  13.439   8.385  1.00 91.36           H
ATOM   1710  HN  SER A 124       0.470  11.317   8.082  1.00 91.36           H
ATOM   1711  N   MET A 125       0.628  10.740   4.949  1.00 86.26           N
ATOM   1712  CA  MET A 125       1.152  10.383   3.642  1.00 86.26           C
ATOM   1713  C   MET A 125       1.102   8.870   3.425  1.00 86.26           C
ATOM   1714  O   MET A 125       0.689   8.405   2.364  1.00 86.26           O
ATOM   1715  HA  MET A 125       0.506  10.883   2.920  1.00 86.26           H
ATOM   1716  CB  MET A 125       2.599  10.868   3.522  1.00 86.26           C
ATOM   1717 1HB  MET A 125       3.141  10.635   4.438  1.00 86.26           H
ATOM   1718 2HB  MET A 125       3.098  10.337   2.712  1.00 86.26           H
ATOM   1719  CG  MET A 125       2.652  12.375   3.261  1.00 86.26           C
ATOM   1720 1HG  MET A 125       2.061  12.621   2.378  1.00 86.26           H
ATOM   1721 2HG  MET A 125       2.210  12.914   4.100  1.00 86.26           H
ATOM   1722  SD  MET A 125       4.343  12.895   3.026  1.00 86.26           S
ATOM   1723  CE  MET A 125       4.670  12.173   1.427  1.00 86.26           C
ATOM   1724 1HE  MET A 125       4.543  11.092   1.483  1.00 86.26           H
ATOM   1725 2HE  MET A 125       3.975  12.583   0.694  1.00 86.26           H
ATOM   1726 3HE  MET A 125       5.692  12.403   1.126  1.00 86.26           H
ATOM   1727  HN  MET A 125       1.271  11.218   5.547  1.00 86.26           H
ATOM   1728  N   TYR A 126       1.527   8.143   4.448  1.00 87.94           N
ATOM   1729  CA  TYR A 126       1.559   6.692   4.373  1.00 87.94           C
ATOM   1730  C   TYR A 126       0.176   6.130   4.039  1.00 87.94           C
ATOM   1731  O   TYR A 126       0.043   5.282   3.157  1.00 87.94           O
ATOM   1732  HA  TYR A 126       2.258   6.412   3.585  1.00 87.94           H
ATOM   1733  CB  TYR A 126       1.972   6.207   5.764  1.00 87.94           C
ATOM   1734 1HB  TYR A 126       3.013   6.476   5.938  1.00 87.94           H
ATOM   1735 2HB  TYR A 126       1.378   6.733   6.512  1.00 87.94           H
ATOM   1736  CG  TYR A 126       1.808   4.700   5.972  1.00 87.94           C
ATOM   1737  CD1 TYR A 126       0.688   4.210   6.612  1.00 87.94           C
ATOM   1738  HD1 TYR A 126      -0.080   4.896   6.970  1.00 87.94           H
ATOM   1739  CD2 TYR A 126       2.780   3.832   5.519  1.00 87.94           C
ATOM   1740  HD2 TYR A 126       3.664   4.219   5.013  1.00 87.94           H
ATOM   1741  CE1 TYR A 126       0.534   2.791   6.808  1.00 87.94           C
ATOM   1742  HE1 TYR A 126      -0.346   2.391   7.312  1.00 87.94           H
ATOM   1743  CE2 TYR A 126       2.626   2.413   5.714  1.00 87.94           C
ATOM   1744  HE2 TYR A 126       3.386   1.716   5.361  1.00 87.94           H
ATOM   1745  CZ  TYR A 126       1.510   1.963   6.349  1.00 87.94           C
ATOM   1746  OH  TYR A 126       1.364   0.624   6.533  1.00 87.94           O
ATOM   1747  HH  TYR A 126       0.421   0.415   6.791  1.00 87.94           H
ATOM   1748  HN  TYR A 126       1.845   8.529   5.314  1.00 87.94           H
ATOM   1749  N   LYS A 127      -0.819   6.623   4.761  1.00 86.50           N
ATOM   1750  CA  LYS A 127      -2.166   6.093   4.641  1.00 86.50           C
ATOM   1751  C   LYS A 127      -2.739   6.475   3.275  1.00 86.50           C
ATOM   1752  O   LYS A 127      -3.338   5.643   2.595  1.00 86.50           O
ATOM   1753  HA  LYS A 127      -2.096   5.007   4.695  1.00 86.50           H
ATOM   1754  CB  LYS A 127      -3.029   6.550   5.819  1.00 86.50           C
ATOM   1755 1HB  LYS A 127      -2.881   7.616   5.992  1.00 86.50           H
ATOM   1756 2HB  LYS A 127      -4.083   6.410   5.578  1.00 86.50           H
ATOM   1757  CG  LYS A 127      -2.682   5.769   7.088  1.00 86.50           C
ATOM   1758 1HG  LYS A 127      -1.602   5.770   7.236  1.00 86.50           H
ATOM   1759 2HG  LYS A 127      -3.123   6.262   7.955  1.00 86.50           H
ATOM   1760  CD  LYS A 127      -3.189   4.328   7.001  1.00 86.50           C
ATOM   1761 1HD  LYS A 127      -4.207   4.320   6.611  1.00 86.50           H
ATOM   1762 2HD  LYS A 127      -2.574   3.764   6.299  1.00 86.50           H
ATOM   1763  CE  LYS A 127      -3.156   3.652   8.373  1.00 86.50           C
ATOM   1764 1HE  LYS A 127      -2.619   2.706   8.306  1.00 86.50           H
ATOM   1765 2HE  LYS A 127      -2.613   4.278   9.081  1.00 86.50           H
ATOM   1766  NZ  LYS A 127      -4.531   3.414   8.866  1.00 86.50           N
ATOM   1767 1HZ  LYS A 127      -4.503   2.766   9.646  1.00 86.50           H
ATOM   1768 2HZ  LYS A 127      -4.938   4.292   9.170  1.00 86.50           H
ATOM   1769 3HZ  LYS A 127      -5.095   3.021   8.120  1.00 86.50           H
ATOM   1770  HN  LYS A 127      -0.716   7.370   5.418  1.00 86.50           H
ATOM   1771  N   MET A 128      -2.535   7.733   2.913  1.00 87.34           N
ATOM   1772  CA  MET A 128      -3.069   8.249   1.664  1.00 87.34           C
ATOM   1773  C   MET A 128      -2.548   7.446   0.471  1.00 87.34           C
ATOM   1774  O   MET A 128      -3.310   7.102  -0.431  1.00 87.34           O
ATOM   1775  HA  MET A 128      -4.151   8.139   1.740  1.00 87.34           H
ATOM   1776  CB  MET A 128      -2.669   9.717   1.506  1.00 87.34           C
ATOM   1777 1HB  MET A 128      -2.995  10.283   2.378  1.00 87.34           H
ATOM   1778 2HB  MET A 128      -1.583   9.799   1.460  1.00 87.34           H
ATOM   1779  CG  MET A 128      -3.285  10.320   0.241  1.00 87.34           C
ATOM   1780 1HG  MET A 128      -2.953   9.763  -0.636  1.00 87.34           H
ATOM   1781 2HG  MET A 128      -4.371  10.235   0.280  1.00 87.34           H
ATOM   1782  SD  MET A 128      -2.812  12.034   0.089  1.00 87.34           S
ATOM   1783  CE  MET A 128      -3.568  12.426  -1.480  1.00 87.34           C
ATOM   1784 1HE  MET A 128      -3.152  11.782  -2.254  1.00 87.34           H
ATOM   1785 2HE  MET A 128      -4.644  12.268  -1.414  1.00 87.34           H
ATOM   1786 3HE  MET A 128      -3.369  13.469  -1.729  1.00 87.34           H
ATOM   1787  HN  MET A 128      -2.017   8.394   3.456  1.00 87.34           H
ATOM   1788  N   ASN A 129      -1.252   7.169   0.506  1.00 85.13           N
ATOM   1789  CA  ASN A 129      -0.597   6.513  -0.613  1.00 85.13           C
ATOM   1790  C   ASN A 129      -0.942   5.022  -0.597  1.00 85.13           C
ATOM   1791  O   ASN A 129      -1.002   4.384  -1.647  1.00 85.13           O
ATOM   1792  HA  ASN A 129      -0.974   7.018  -1.502  1.00 85.13           H
ATOM   1793  CB  ASN A 129       0.924   6.648  -0.517  1.00 85.13           C
ATOM   1794 1HB  ASN A 129       1.263   6.294   0.456  1.00 85.13           H
ATOM   1795 2HB  ASN A 129       1.396   6.016  -1.269  1.00 85.13           H
ATOM   1796  CG  ASN A 129       1.359   8.101  -0.718  1.00 85.13           C
ATOM   1797  OD1 ASN A 129       0.879   8.805  -1.591  1.00 85.13           O
ATOM   1798  ND2 ASN A 129       2.292   8.509   0.137  1.00 85.13           N
ATOM   1799 1HD2 ASN A 129       2.644   7.880   0.831  1.00 85.13           H
ATOM   1800 2HD2 ASN A 129       2.642   9.444   0.087  1.00 85.13           H
ATOM   1801  HN  ASN A 129      -0.655   7.385   1.278  1.00 85.13           H
ATOM   1802  N   PHE A 130      -1.158   4.510   0.606  1.00 88.08           N
ATOM   1803  CA  PHE A 130      -1.581   3.130   0.767  1.00 88.08           C
ATOM   1804  C   PHE A 130      -2.866   2.854  -0.017  1.00 88.08           C
ATOM   1805  O   PHE A 130      -2.926   1.912  -0.805  1.00 88.08           O
ATOM   1806  HA  PHE A 130      -0.780   2.499   0.381  1.00 88.08           H
ATOM   1807  CB  PHE A 130      -1.852   2.915   2.257  1.00 88.08           C
ATOM   1808 1HB  PHE A 130      -0.920   3.047   2.808  1.00 88.08           H
ATOM   1809 2HB  PHE A 130      -2.540   3.686   2.606  1.00 88.08           H
ATOM   1810  CG  PHE A 130      -2.436   1.542   2.593  1.00 88.08           C
ATOM   1811  CD1 PHE A 130      -3.775   1.399   2.779  1.00 88.08           C
ATOM   1812  HD1 PHE A 130      -4.433   2.264   2.690  1.00 88.08           H
ATOM   1813  CD2 PHE A 130      -1.615   0.463   2.704  1.00 88.08           C
ATOM   1814  HD2 PHE A 130      -0.541   0.577   2.554  1.00 88.08           H
ATOM   1815  CE1 PHE A 130      -4.317   0.124   3.091  1.00 88.08           C
ATOM   1816  HE1 PHE A 130      -5.391   0.010   3.240  1.00 88.08           H
ATOM   1817  CE2 PHE A 130      -2.157  -0.812   3.015  1.00 88.08           C
ATOM   1818  HE2 PHE A 130      -1.499  -1.677   3.104  1.00 88.08           H
ATOM   1819  CZ  PHE A 130      -3.497  -0.955   3.202  1.00 88.08           C
ATOM   1820  HZ  PHE A 130      -3.912  -1.934   3.441  1.00 88.08           H
ATOM   1821  HN  PHE A 130      -1.050   5.021   1.459  1.00 88.08           H
ATOM   1822  N   TYR A 131      -3.861   3.695   0.226  1.00 92.66           N
ATOM   1823  CA  TYR A 131      -5.153   3.530  -0.418  1.00 92.66           C
ATOM   1824  C   TYR A 131      -5.059   3.817  -1.918  1.00 92.66           C
ATOM   1825  O   TYR A 131      -5.616   3.081  -2.731  1.00 92.66           O
ATOM   1826  HA  TYR A 131      -5.473   2.499  -0.272  1.00 92.66           H
ATOM   1827  CB  TYR A 131      -6.081   4.561   0.229  1.00 92.66           C
ATOM   1828 1HB  TYR A 131      -5.556   5.514   0.298  1.00 92.66           H
ATOM   1829 2HB  TYR A 131      -6.942   4.718  -0.421  1.00 92.66           H
ATOM   1830  CG  TYR A 131      -6.576   4.165   1.621  1.00 92.66           C
ATOM   1831  CD1 TYR A 131      -7.264   2.982   1.798  1.00 92.66           C
ATOM   1832  HD1 TYR A 131      -7.455   2.330   0.946  1.00 92.66           H
ATOM   1833  CD2 TYR A 131      -6.334   4.991   2.700  1.00 92.66           C
ATOM   1834  HD2 TYR A 131      -5.790   5.926   2.560  1.00 92.66           H
ATOM   1835  CE1 TYR A 131      -7.730   2.610   3.109  1.00 92.66           C
ATOM   1836  HE1 TYR A 131      -8.275   1.679   3.263  1.00 92.66           H
ATOM   1837  CE2 TYR A 131      -6.800   4.619   4.010  1.00 92.66           C
ATOM   1838  HE2 TYR A 131      -6.616   5.262   4.871  1.00 92.66           H
ATOM   1839  CZ  TYR A 131      -7.475   3.447   4.150  1.00 92.66           C
ATOM   1840  OH  TYR A 131      -7.915   3.095   5.388  1.00 92.66           O
ATOM   1841  HH  TYR A 131      -7.759   3.844   6.032  1.00 92.66           H
ATOM   1842  HN  TYR A 131      -3.795   4.474   0.848  1.00 92.66           H
ATOM   1843  N   SER A 132      -4.349   4.889  -2.240  1.00 92.25           N
ATOM   1844  CA  SER A 132      -4.266   5.346  -3.616  1.00 92.25           C
ATOM   1845  C   SER A 132      -3.609   4.272  -4.486  1.00 92.25           C
ATOM   1846  O   SER A 132      -4.053   4.017  -5.604  1.00 92.25           O
ATOM   1847  HA  SER A 132      -5.298   5.512  -3.928  1.00 92.25           H
ATOM   1848  CB  SER A 132      -3.487   6.659  -3.715  1.00 92.25           C
ATOM   1849 1HB  SER A 132      -3.437   6.974  -4.757  1.00 92.25           H
ATOM   1850 2HB  SER A 132      -4.020   7.439  -3.172  1.00 92.25           H
ATOM   1851  OG  SER A 132      -2.166   6.536  -3.194  1.00 92.25           O
ATOM   1852  HG  SER A 132      -1.645   7.368  -3.383  1.00 92.25           H
ATOM   1853  HN  SER A 132      -3.838   5.440  -1.580  1.00 92.25           H
ATOM   1854  N   CYS A 133      -2.562   3.672  -3.939  1.00 91.95           N
ATOM   1855  CA  CYS A 133      -1.824   2.649  -4.660  1.00 91.95           C
ATOM   1856  C   CYS A 133      -2.787   1.509  -4.997  1.00 91.95           C
ATOM   1857  O   CYS A 133      -2.893   1.102  -6.153  1.00 91.95           O
ATOM   1858  HA  CYS A 133      -1.447   3.118  -5.569  1.00 91.95           H
ATOM   1859  CB  CYS A 133      -0.614   2.158  -3.864  1.00 91.95           C
ATOM   1860 1HB  CYS A 133      -0.911   1.923  -2.842  1.00 91.95           H
ATOM   1861 2HB  CYS A 133      -0.229   1.237  -4.303  1.00 91.95           H
ATOM   1862  SG  CYS A 133       0.693   3.439  -3.856  1.00 91.95           S
ATOM   1863  HG  CYS A 133       0.163   4.172  -2.881  1.00 91.95           H
ATOM   1864  HN  CYS A 133      -2.218   3.874  -3.021  1.00 91.95           H
ATOM   1865  N   VAL A 134      -3.465   1.026  -3.966  1.00 89.99           N
ATOM   1866  CA  VAL A 134      -4.266  -0.179  -4.096  1.00 89.99           C
ATOM   1867  C   VAL A 134      -5.451   0.099  -5.024  1.00 89.99           C
ATOM   1868  O   VAL A 134      -5.837  -0.758  -5.817  1.00 89.99           O
ATOM   1869  HA  VAL A 134      -3.638  -0.945  -4.550  1.00 89.99           H
ATOM   1870  CB  VAL A 134      -4.693  -0.676  -2.713  1.00 89.99           C
ATOM   1871  HB  VAL A 134      -5.277   0.114  -2.239  1.00 89.99           H
ATOM   1872  CG1 VAL A 134      -5.584  -1.914  -2.827  1.00 89.99           C
ATOM   1873 1HG1 VAL A 134      -6.477  -1.668  -3.401  1.00 89.99           H
ATOM   1874 2HG1 VAL A 134      -5.036  -2.711  -3.330  1.00 89.99           H
ATOM   1875 3HG1 VAL A 134      -5.873  -2.246  -1.829  1.00 89.99           H
ATOM   1876  CG2 VAL A 134      -3.475  -0.955  -1.831  1.00 89.99           C
ATOM   1877 1HG2 VAL A 134      -2.854  -1.718  -2.299  1.00 89.99           H
ATOM   1878 2HG2 VAL A 134      -2.896  -0.039  -1.710  1.00 89.99           H
ATOM   1879 3HG2 VAL A 134      -3.807  -1.306  -0.854  1.00 89.99           H
ATOM   1880  HN  VAL A 134      -3.472   1.442  -3.057  1.00 89.99           H
ATOM   1881  N   LEU A 135      -5.995   1.300  -4.892  1.00 93.61           N
ATOM   1882  CA  LEU A 135      -7.139   1.695  -5.696  1.00 93.61           C
ATOM   1883  C   LEU A 135      -6.707   1.836  -7.157  1.00 93.61           C
ATOM   1884  O   LEU A 135      -7.477   1.535  -8.067  1.00 93.61           O
ATOM   1885  HA  LEU A 135      -7.877   0.896  -5.629  1.00 93.61           H
ATOM   1886  CB  LEU A 135      -7.786   2.958  -5.122  1.00 93.61           C
ATOM   1887 1HB  LEU A 135      -7.011   3.714  -4.995  1.00 93.61           H
ATOM   1888 2HB  LEU A 135      -8.493   3.345  -5.856  1.00 93.61           H
ATOM   1889  CG  LEU A 135      -8.519   2.789  -3.789  1.00 93.61           C
ATOM   1890  HG  LEU A 135      -7.823   2.358  -3.070  1.00 93.61           H
ATOM   1891  CD1 LEU A 135      -8.963   4.143  -3.233  1.00 93.61           C
ATOM   1892 1HD1 LEU A 135      -8.089   4.775  -3.074  1.00 93.61           H
ATOM   1893 2HD1 LEU A 135      -9.635   4.625  -3.943  1.00 93.61           H
ATOM   1894 3HD1 LEU A 135      -9.481   3.995  -2.285  1.00 93.61           H
ATOM   1895  CD2 LEU A 135      -9.689   1.814  -3.927  1.00 93.61           C
ATOM   1896 1HD2 LEU A 135     -10.394   2.193  -4.667  1.00 93.61           H
ATOM   1897 2HD2 LEU A 135      -9.316   0.841  -4.246  1.00 93.61           H
ATOM   1898 3HD2 LEU A 135     -10.192   1.712  -2.965  1.00 93.61           H
ATOM   1899  HN  LEU A 135      -5.667   1.996  -4.253  1.00 93.61           H
ATOM   1900  N   LEU A 136      -5.476   2.294  -7.335  1.00 93.60           N
ATOM   1901  CA  LEU A 136      -4.926   2.459  -8.670  1.00 93.60           C
ATOM   1902  C   LEU A 136      -4.706   1.082  -9.300  1.00 93.60           C
ATOM   1903  O   LEU A 136      -5.010   0.878 -10.475  1.00 93.60           O
ATOM   1904  HA  LEU A 136      -5.665   2.997  -9.264  1.00 93.60           H
ATOM   1905  CB  LEU A 136      -3.664   3.324  -8.626  1.00 93.60           C
ATOM   1906 1HB  LEU A 136      -3.046   2.987  -7.794  1.00 93.60           H
ATOM   1907 2HB  LEU A 136      -3.095   3.147  -9.538  1.00 93.60           H
ATOM   1908  CG  LEU A 136      -3.889   4.830  -8.481  1.00 93.60           C
ATOM   1909  HG  LEU A 136      -4.596   4.993  -7.668  1.00 93.60           H
ATOM   1910  CD1 LEU A 136      -2.590   5.544  -8.099  1.00 93.60           C
ATOM   1911 1HD1 LEU A 136      -2.225   5.151  -7.150  1.00 93.60           H
ATOM   1912 2HD1 LEU A 136      -1.842   5.375  -8.873  1.00 93.60           H
ATOM   1913 3HD1 LEU A 136      -2.778   6.613  -8.003  1.00 93.60           H
ATOM   1914  CD2 LEU A 136      -4.513   5.416  -9.748  1.00 93.60           C
ATOM   1915 1HD2 LEU A 136      -3.849   5.241 -10.595  1.00 93.60           H
ATOM   1916 2HD2 LEU A 136      -5.474   4.936  -9.935  1.00 93.60           H
ATOM   1917 3HD2 LEU A 136      -4.662   6.488  -9.618  1.00 93.60           H
ATOM   1918  HN  LEU A 136      -4.861   2.549  -6.590  1.00 93.60           H
ATOM   1919  N   ILE A 137      -4.179   0.174  -8.492  1.00 90.92           N
ATOM   1920  CA  ILE A 137      -3.941  -1.185  -8.948  1.00 90.92           C
ATOM   1921  C   ILE A 137      -5.262  -1.801  -9.414  1.00 90.92           C
ATOM   1922  O   ILE A 137      -5.307  -2.481 -10.438  1.00 90.92           O
ATOM   1923  HA  ILE A 137      -3.266  -1.130  -9.802  1.00 90.92           H
ATOM   1924  CB  ILE A 137      -3.233  -1.998  -7.862  1.00 90.92           C
ATOM   1925  HB  ILE A 137      -3.731  -1.805  -6.912  1.00 90.92           H
ATOM   1926  CG1 ILE A 137      -1.777  -1.555  -7.708  1.00 90.92           C
ATOM   1927 1HG1 ILE A 137      -1.195  -1.900  -8.563  1.00 90.92           H
ATOM   1928 2HG1 ILE A 137      -1.723  -0.466  -7.704  1.00 90.92           H
ATOM   1929  CG2 ILE A 137      -3.350  -3.499  -8.137  1.00 90.92           C
ATOM   1930 1HG2 ILE A 137      -4.402  -3.784  -8.157  1.00 90.92           H
ATOM   1931 2HG2 ILE A 137      -2.893  -3.728  -9.100  1.00 90.92           H
ATOM   1932 3HG2 ILE A 137      -2.838  -4.053  -7.350  1.00 90.92           H
ATOM   1933  CD1 ILE A 137      -1.170  -2.106  -6.416  1.00 90.92           C
ATOM   1934 1HD1 ILE A 137      -1.740  -1.739  -5.562  1.00 90.92           H
ATOM   1935 2HD1 ILE A 137      -1.204  -3.195  -6.434  1.00 90.92           H
ATOM   1936 3HD1 ILE A 137      -0.135  -1.776  -6.331  1.00 90.92           H
ATOM   1937  HN  ILE A 137      -3.918   0.354  -7.544  1.00 90.92           H
ATOM   1938  N   MET A 138      -6.306  -1.540  -8.641  1.00 90.65           N
ATOM   1939  CA  MET A 138      -7.633  -2.017  -8.988  1.00 90.65           C
ATOM   1940  C   MET A 138      -8.077  -1.464 -10.344  1.00 90.65           C
ATOM   1941  O   MET A 138      -8.587  -2.204 -11.184  1.00 90.65           O
ATOM   1942  HA  MET A 138      -7.550  -3.102  -9.041  1.00 90.65           H
ATOM   1943  CB  MET A 138      -8.629  -1.586  -7.910  1.00 90.65           C
ATOM   1944 1HB  MET A 138      -8.300  -1.954  -6.938  1.00 90.65           H
ATOM   1945 2HB  MET A 138      -8.655  -0.498  -7.847  1.00 90.65           H
ATOM   1946  CG  MET A 138     -10.031  -2.118  -8.215  1.00 90.65           C
ATOM   1947 1HG  MET A 138     -10.340  -1.802  -9.211  1.00 90.65           H
ATOM   1948 2HG  MET A 138     -10.024  -3.208  -8.214  1.00 90.65           H
ATOM   1949  SD  MET A 138     -11.190  -1.516  -6.998  1.00 90.65           S
ATOM   1950  CE  MET A 138     -11.271   0.203  -7.470  1.00 90.65           C
ATOM   1951 1HE  MET A 138     -10.278   0.648  -7.394  1.00 90.65           H
ATOM   1952 2HE  MET A 138     -11.626   0.282  -8.498  1.00 90.65           H
ATOM   1953 3HE  MET A 138     -11.957   0.731  -6.807  1.00 90.65           H
ATOM   1954  HN  MET A 138      -6.255  -1.014  -7.792  1.00 90.65           H
ATOM   1955  N   CYS A 139      -7.866  -0.167 -10.516  1.00 93.26           N
ATOM   1956  CA  CYS A 139      -8.306   0.509 -11.725  1.00 93.26           C
ATOM   1957  C   CYS A 139      -7.515  -0.057 -12.906  1.00 93.26           C
ATOM   1958  O   CYS A 139      -8.047  -0.189 -14.007  1.00 93.26           O
ATOM   1959  HA  CYS A 139      -9.369   0.296 -11.833  1.00 93.26           H
ATOM   1960  CB  CYS A 139      -8.154   2.027 -11.611  1.00 93.26           C
ATOM   1961 1HB  CYS A 139      -7.162   2.274 -11.231  1.00 93.26           H
ATOM   1962 2HB  CYS A 139      -8.240   2.484 -12.597  1.00 93.26           H
ATOM   1963  SG  CYS A 139      -9.437   2.703 -10.495  1.00 93.26           S
ATOM   1964  HG  CYS A 139      -8.860   2.307  -9.364  1.00 93.26           H
ATOM   1965  HN  CYS A 139      -7.406   0.418  -9.848  1.00 93.26           H
ATOM   1966  N   ILE A 140      -6.258  -0.377 -12.637  1.00 89.67           N
ATOM   1967  CA  ILE A 140      -5.392  -0.938 -13.660  1.00 89.67           C
ATOM   1968  C   ILE A 140      -5.979  -2.264 -14.148  1.00 89.67           C
ATOM   1969  O   ILE A 140      -5.942  -2.562 -15.341  1.00 89.67           O
ATOM   1970  HA  ILE A 140      -5.379  -0.238 -14.496  1.00 89.67           H
ATOM   1971  CB  ILE A 140      -3.957  -1.053 -13.144  1.00 89.67           C
ATOM   1972  HB  ILE A 140      -3.988  -1.480 -12.141  1.00 89.67           H
ATOM   1973  CG1 ILE A 140      -3.303   0.325 -13.028  1.00 89.67           C
ATOM   1974 1HG1 ILE A 140      -3.047   0.694 -14.022  1.00 89.67           H
ATOM   1975 2HG1 ILE A 140      -4.012   1.033 -12.599  1.00 89.67           H
ATOM   1976  CG2 ILE A 140      -3.136  -2.006 -14.015  1.00 89.67           C
ATOM   1977 1HG2 ILE A 140      -3.593  -2.995 -14.002  1.00 89.67           H
ATOM   1978 2HG2 ILE A 140      -3.110  -1.631 -15.038  1.00 89.67           H
ATOM   1979 3HG2 ILE A 140      -2.120  -2.070 -13.626  1.00 89.67           H
ATOM   1980  CD1 ILE A 140      -2.045   0.264 -12.160  1.00 89.67           C
ATOM   1981 1HD1 ILE A 140      -2.309  -0.082 -11.161  1.00 89.67           H
ATOM   1982 2HD1 ILE A 140      -1.329  -0.426 -12.606  1.00 89.67           H
ATOM   1983 3HD1 ILE A 140      -1.600   1.257 -12.095  1.00 89.67           H
ATOM   1984  HN  ILE A 140      -5.831  -0.260 -11.740  1.00 89.67           H
ATOM   1985  N   SER A 141      -6.507  -3.025 -13.201  1.00 88.43           N
ATOM   1986  CA  SER A 141      -7.066  -4.329 -13.513  1.00 88.43           C
ATOM   1987  C   SER A 141      -8.283  -4.172 -14.426  1.00 88.43           C
ATOM   1988  O   SER A 141      -8.463  -4.944 -15.366  1.00 88.43           O
ATOM   1989  HA  SER A 141      -6.270  -4.869 -14.026  1.00 88.43           H
ATOM   1990  CB  SER A 141      -7.452  -5.082 -12.239  1.00 88.43           C
ATOM   1991 1HB  SER A 141      -7.520  -6.149 -12.455  1.00 88.43           H
ATOM   1992 2HB  SER A 141      -6.668  -4.957 -11.492  1.00 88.43           H
ATOM   1993  OG  SER A 141      -8.693  -4.628 -11.705  1.00 88.43           O
ATOM   1994  HG  SER A 141      -8.545  -3.814 -11.143  1.00 88.43           H
ATOM   1995  HN  SER A 141      -6.557  -2.764 -12.237  1.00 88.43           H
ATOM   1996  N   VAL A 142      -9.088  -3.166 -14.118  1.00 89.96           N
ATOM   1997  CA  VAL A 142     -10.290  -2.904 -14.892  1.00 89.96           C
ATOM   1998  C   VAL A 142      -9.896  -2.439 -16.295  1.00 89.96           C
ATOM   1999  O   VAL A 142     -10.511  -2.842 -17.282  1.00 89.96           O
ATOM   2000  HA  VAL A 142     -10.839  -3.842 -14.974  1.00 89.96           H
ATOM   2001  CB  VAL A 142     -11.178  -1.898 -14.156  1.00 89.96           C
ATOM   2002  HB  VAL A 142     -10.603  -0.983 -14.016  1.00 89.96           H
ATOM   2003  CG1 VAL A 142     -12.417  -1.552 -14.985  1.00 89.96           C
ATOM   2004 1HG1 VAL A 142     -12.108  -1.117 -15.935  1.00 89.96           H
ATOM   2005 2HG1 VAL A 142     -12.994  -2.458 -15.170  1.00 89.96           H
ATOM   2006 3HG1 VAL A 142     -13.030  -0.836 -14.438  1.00 89.96           H
ATOM   2007  CG2 VAL A 142     -11.571  -2.423 -12.774  1.00 89.96           C
ATOM   2008 1HG2 VAL A 142     -12.119  -3.358 -12.883  1.00 89.96           H
ATOM   2009 2HG2 VAL A 142     -10.673  -2.595 -12.181  1.00 89.96           H
ATOM   2010 3HG2 VAL A 142     -12.202  -1.688 -12.273  1.00 89.96           H
ATOM   2011  HN  VAL A 142      -8.931  -2.537 -13.356  1.00 89.96           H
ATOM   2012  N   ASP A 143      -8.873  -1.598 -16.340  1.00 84.85           N
ATOM   2013  CA  ASP A 143      -8.423  -1.034 -17.601  1.00 84.85           C
ATOM   2014  C   ASP A 143      -7.932  -2.161 -18.513  1.00 84.85           C
ATOM   2015  O   ASP A 143      -8.233  -2.176 -19.705  1.00 84.85           O
ATOM   2016  HA  ASP A 143      -9.291  -0.516 -18.010  1.00 84.85           H
ATOM   2017  CB  ASP A 143      -7.263  -0.060 -17.386  1.00 84.85           C
ATOM   2018 1HB  ASP A 143      -7.583   0.754 -16.735  1.00 84.85           H
ATOM   2019 2HB  ASP A 143      -6.444  -0.570 -16.879  1.00 84.85           H
ATOM   2020  CG  ASP A 143      -6.770   0.509 -18.718  1.00 84.85           C
ATOM   2021  OD1 ASP A 143      -7.620   1.067 -19.446  1.00 84.85           O
ATOM   2022  OD2 ASP A 143      -5.555   0.372 -18.979  1.00 84.85           O
ATOM   2023  HN  ASP A 143      -8.357  -1.302 -15.537  1.00 84.85           H
ATOM   2024  N   ARG A 144      -7.183  -3.077 -17.916  1.00 73.72           N
ATOM   2025  CA  ARG A 144      -6.645  -4.203 -18.660  1.00 73.72           C
ATOM   2026  C   ARG A 144      -7.782  -5.064 -19.215  1.00 73.72           C
ATOM   2027  O   ARG A 144      -7.705  -5.546 -20.344  1.00 73.72           O
ATOM   2028  HA  ARG A 144      -6.064  -3.754 -19.465  1.00 73.72           H
ATOM   2029  CB  ARG A 144      -5.746  -5.069 -17.774  1.00 73.72           C
ATOM   2030 1HB  ARG A 144      -6.214  -5.207 -16.800  1.00 73.72           H
ATOM   2031 2HB  ARG A 144      -5.635  -6.058 -18.219  1.00 73.72           H
ATOM   2032  CG  ARG A 144      -4.369  -4.426 -17.598  1.00 73.72           C
ATOM   2033 1HG  ARG A 144      -3.976  -4.126 -18.569  1.00 73.72           H
ATOM   2034 2HG  ARG A 144      -4.460  -3.520 -16.998  1.00 73.72           H
ATOM   2035  CD  ARG A 144      -3.394  -5.394 -16.925  1.00 73.72           C
ATOM   2036 1HD  ARG A 144      -3.712  -5.589 -15.900  1.00 73.72           H
ATOM   2037 2HD  ARG A 144      -3.399  -6.350 -17.448  1.00 73.72           H
ATOM   2038  NE  ARG A 144      -2.029  -4.823 -16.930  1.00 73.72           N
ATOM   2039  HE  ARG A 144      -1.929  -3.848 -17.130  1.00 73.72           H
ATOM   2040  CZ  ARG A 144      -0.917  -5.530 -16.682  1.00 73.72           C
ATOM   2041  NH1 ARG A 144      -0.992  -6.839 -16.407  1.00 73.72           N
ATOM   2042 1HH1 ARG A 144      -1.881  -7.296 -16.385  1.00 73.72           H
ATOM   2043 2HH1 ARG A 144      -0.158  -7.359 -16.223  1.00 73.72           H
ATOM   2044  NH2 ARG A 144       0.269  -4.907 -16.713  1.00 73.72           N
ATOM   2045 1HH2 ARG A 144       1.108  -5.421 -16.531  1.00 73.72           H
ATOM   2046 2HH2 ARG A 144       0.316  -3.930 -16.919  1.00 73.72           H
ATOM   2047  HN  ARG A 144      -6.944  -3.058 -16.945  1.00 73.72           H
ATOM   2048  N   TYR A 145      -8.810  -5.230 -18.397  1.00 86.00           N
ATOM   2049  CA  TYR A 145      -9.989  -5.969 -18.816  1.00 86.00           C
ATOM   2050  C   TYR A 145     -10.606  -5.348 -20.071  1.00 86.00           C
ATOM   2051  O   TYR A 145     -10.863  -6.045 -21.051  1.00 86.00           O
ATOM   2052  HA  TYR A 145      -9.684  -6.991 -19.038  1.00 86.00           H
ATOM   2053  CB  TYR A 145     -10.988  -5.859 -17.663  1.00 86.00           C
ATOM   2054 1HB  TYR A 145     -10.664  -6.510 -16.851  1.00 86.00           H
ATOM   2055 2HB  TYR A 145     -10.973  -4.839 -17.278  1.00 86.00           H
ATOM   2056  CG  TYR A 145     -12.424  -6.222 -18.047  1.00 86.00           C
ATOM   2057  CD1 TYR A 145     -13.375  -5.231 -18.178  1.00 86.00           C
ATOM   2058  HD1 TYR A 145     -13.103  -4.189 -18.009  1.00 86.00           H
ATOM   2059  CD2 TYR A 145     -12.768  -7.541 -18.261  1.00 86.00           C
ATOM   2060  HD2 TYR A 145     -12.017  -8.324 -18.157  1.00 86.00           H
ATOM   2061  CE1 TYR A 145     -14.726  -5.573 -18.539  1.00 86.00           C
ATOM   2062  HE1 TYR A 145     -15.487  -4.800 -18.647  1.00 86.00           H
ATOM   2063  CE2 TYR A 145     -14.119  -7.883 -18.622  1.00 86.00           C
ATOM   2064  HE2 TYR A 145     -14.405  -8.921 -18.794  1.00 86.00           H
ATOM   2065  CZ  TYR A 145     -15.032  -6.882 -18.744  1.00 86.00           C
ATOM   2066  OH  TYR A 145     -16.308  -7.205 -19.085  1.00 86.00           O
ATOM   2067  HH  TYR A 145     -16.384  -8.192 -19.230  1.00 86.00           H
ATOM   2068  HN  TYR A 145      -8.846  -4.872 -17.464  1.00 86.00           H
ATOM   2069  N   ILE A 146     -10.827  -4.043 -20.000  1.00 82.50           N
ATOM   2070  CA  ILE A 146     -11.477  -3.334 -21.089  1.00 82.50           C
ATOM   2071  C   ILE A 146     -10.616  -3.443 -22.349  1.00 82.50           C
ATOM   2072  O   ILE A 146     -11.139  -3.618 -23.449  1.00 82.50           O
ATOM   2073  HA  ILE A 146     -12.430  -3.828 -21.278  1.00 82.50           H
ATOM   2074  CB  ILE A 146     -11.788  -1.893 -20.679  1.00 82.50           C
ATOM   2075  HB  ILE A 146     -10.871  -1.440 -20.302  1.00 82.50           H
ATOM   2076  CG1 ILE A 146     -12.812  -1.854 -19.543  1.00 82.50           C
ATOM   2077 1HG1 ILE A 146     -13.796  -2.125 -19.926  1.00 82.50           H
ATOM   2078 2HG1 ILE A 146     -12.549  -2.594 -18.787  1.00 82.50           H
ATOM   2079  CG2 ILE A 146     -12.238  -1.065 -21.885  1.00 82.50           C
ATOM   2080 1HG2 ILE A 146     -11.445  -1.053 -22.633  1.00 82.50           H
ATOM   2081 2HG2 ILE A 146     -13.136  -1.508 -22.315  1.00 82.50           H
ATOM   2082 3HG2 ILE A 146     -12.452  -0.045 -21.566  1.00 82.50           H
ATOM   2083  CD1 ILE A 146     -12.872  -0.464 -18.906  1.00 82.50           C
ATOM   2084 1HD1 ILE A 146     -11.892  -0.207 -18.503  1.00 82.50           H
ATOM   2085 2HD1 ILE A 146     -13.158   0.269 -19.660  1.00 82.50           H
ATOM   2086 3HD1 ILE A 146     -13.607  -0.465 -18.102  1.00 82.50           H
ATOM   2087  HN  ILE A 146     -10.571  -3.475 -19.218  1.00 82.50           H
ATOM   2088  N   ALA A 147      -9.311  -3.336 -22.146  1.00 80.92           N
ATOM   2089  CA  ALA A 147      -8.382  -3.293 -23.262  1.00 80.92           C
ATOM   2090  C   ALA A 147      -8.419  -4.631 -24.003  1.00 80.92           C
ATOM   2091  O   ALA A 147      -8.229  -4.678 -25.218  1.00 80.92           O
ATOM   2092  HA  ALA A 147      -8.711  -2.504 -23.938  1.00 80.92           H
ATOM   2093  CB  ALA A 147      -6.982  -2.949 -22.749  1.00 80.92           C
ATOM   2094 1HB  ALA A 147      -7.004  -1.977 -22.257  1.00 80.92           H
ATOM   2095 2HB  ALA A 147      -6.660  -3.709 -22.037  1.00 80.92           H
ATOM   2096 3HB  ALA A 147      -6.286  -2.917 -23.586  1.00 80.92           H
ATOM   2097  HN  ALA A 147      -8.889  -3.279 -21.242  1.00 80.92           H
ATOM   2098  N   ILE A 148      -8.665  -5.686 -23.241  1.00 77.29           N
ATOM   2099  CA  ILE A 148      -8.576  -7.034 -23.777  1.00 77.29           C
ATOM   2100  C   ILE A 148      -9.952  -7.468 -24.286  1.00 77.29           C
ATOM   2101  O   ILE A 148     -10.076  -7.961 -25.406  1.00 77.29           O
ATOM   2102  HA  ILE A 148      -7.889  -7.004 -24.623  1.00 77.29           H
ATOM   2103  CB  ILE A 148      -7.976  -7.985 -22.740  1.00 77.29           C
ATOM   2104  HB  ILE A 148      -8.509  -7.845 -21.800  1.00 77.29           H
ATOM   2105  CG1 ILE A 148      -6.505  -7.653 -22.478  1.00 77.29           C
ATOM   2106 1HG1 ILE A 148      -5.916  -7.868 -23.369  1.00 77.29           H
ATOM   2107 2HG1 ILE A 148      -6.400  -6.587 -22.275  1.00 77.29           H
ATOM   2108  CG2 ILE A 148      -8.168  -9.444 -23.157  1.00 77.29           C
ATOM   2109 1HG2 ILE A 148      -9.233  -9.657 -23.251  1.00 77.29           H
ATOM   2110 2HG2 ILE A 148      -7.677  -9.616 -24.114  1.00 77.29           H
ATOM   2111 3HG2 ILE A 148      -7.733 -10.098 -22.402  1.00 77.29           H
ATOM   2112  CD1 ILE A 148      -5.964  -8.458 -21.295  1.00 77.29           C
ATOM   2113 1HD1 ILE A 148      -6.540  -8.223 -20.400  1.00 77.29           H
ATOM   2114 2HD1 ILE A 148      -6.048  -9.523 -21.512  1.00 77.29           H
ATOM   2115 3HD1 ILE A 148      -4.917  -8.203 -21.131  1.00 77.29           H
ATOM   2116  HN  ILE A 148      -8.921  -5.632 -22.276  1.00 77.29           H
ATOM   2117  N   ALA A 149     -10.951  -7.269 -23.438  1.00 76.25           N
ATOM   2118  CA  ALA A 149     -12.275  -7.806 -23.702  1.00 76.25           C
ATOM   2119  C   ALA A 149     -12.979  -6.927 -24.738  1.00 76.25           C
ATOM   2120  O   ALA A 149     -13.749  -7.424 -25.559  1.00 76.25           O
ATOM   2121  HA  ALA A 149     -12.151  -8.808 -24.113  1.00 76.25           H
ATOM   2122  CB  ALA A 149     -13.057  -7.903 -22.391  1.00 76.25           C
ATOM   2123 1HB  ALA A 149     -12.529  -8.562 -21.701  1.00 76.25           H
ATOM   2124 2HB  ALA A 149     -13.149  -6.912 -21.948  1.00 76.25           H
ATOM   2125 3HB  ALA A 149     -14.050  -8.306 -22.590  1.00 76.25           H
ATOM   2126  HN  ALA A 149     -10.866  -6.752 -22.586  1.00 76.25           H
ATOM   2127  N   GLN A 150     -12.692  -5.636 -24.665  1.00 66.37           N
ATOM   2128  CA  GLN A 150     -13.383  -4.667 -25.498  1.00 66.37           C
ATOM   2129  C   GLN A 150     -12.385  -3.921 -26.386  1.00 66.37           C
ATOM   2130  O   GLN A 150     -12.512  -2.715 -26.591  1.00 66.37           O
ATOM   2131  HA  GLN A 150     -14.064  -5.251 -26.117  1.00 66.37           H
ATOM   2132  CB  GLN A 150     -14.195  -3.690 -24.645  1.00 66.37           C
ATOM   2133 1HB  GLN A 150     -13.523  -3.114 -24.008  1.00 66.37           H
ATOM   2134 2HB  GLN A 150     -14.710  -2.979 -25.290  1.00 66.37           H
ATOM   2135  CG  GLN A 150     -15.214  -4.434 -23.780  1.00 66.37           C
ATOM   2136 1HG  GLN A 150     -15.782  -5.129 -24.398  1.00 66.37           H
ATOM   2137 2HG  GLN A 150     -14.695  -5.027 -23.028  1.00 66.37           H
ATOM   2138  CD  GLN A 150     -16.170  -3.455 -23.095  1.00 66.37           C
ATOM   2139  OE1 GLN A 150     -16.082  -2.248 -23.253  1.00 66.37           O
ATOM   2140  NE2 GLN A 150     -17.085  -4.040 -22.327  1.00 66.37           N
ATOM   2141 1HE2 GLN A 150     -17.102  -5.036 -22.240  1.00 66.37           H
ATOM   2142 2HE2 GLN A 150     -17.755  -3.483 -21.836  1.00 66.37           H
ATOM   2143  HN  GLN A 150     -12.001  -5.250 -24.053  1.00 66.37           H
ATOM   2144  N   ALA A 151     -11.414  -4.670 -26.888  1.00 67.09           N
ATOM   2145  CA  ALA A 151     -10.263  -4.066 -27.539  1.00 67.09           C
ATOM   2146  C   ALA A 151     -10.745  -3.111 -28.633  1.00 67.09           C
ATOM   2147  O   ALA A 151     -10.229  -2.003 -28.767  1.00 67.09           O
ATOM   2148  HA  ALA A 151      -9.717  -3.496 -26.786  1.00 67.09           H
ATOM   2149  CB  ALA A 151      -9.350  -5.165 -28.084  1.00 67.09           C
ATOM   2150 1HB  ALA A 151      -9.012  -5.797 -27.263  1.00 67.09           H
ATOM   2151 2HB  ALA A 151      -9.899  -5.769 -28.806  1.00 67.09           H
ATOM   2152 3HB  ALA A 151      -8.487  -4.711 -28.572  1.00 67.09           H
ATOM   2153  HN  ALA A 151     -11.404  -5.669 -26.855  1.00 67.09           H
ATOM   2154  N   MET A 152     -11.729  -3.577 -29.389  1.00 57.34           N
ATOM   2155  CA  MET A 152     -12.211  -2.827 -30.536  1.00 57.34           C
ATOM   2156  C   MET A 152     -12.823  -1.493 -30.101  1.00 57.34           C
ATOM   2157  O   MET A 152     -12.486  -0.444 -30.648  1.00 57.34           O
ATOM   2158  HA  MET A 152     -11.334  -2.646 -31.158  1.00 57.34           H
ATOM   2159  CB  MET A 152     -13.262  -3.652 -31.281  1.00 57.34           C
ATOM   2160 1HB  MET A 152     -13.968  -4.078 -30.568  1.00 57.34           H
ATOM   2161 2HB  MET A 152     -13.833  -3.005 -31.947  1.00 57.34           H
ATOM   2162  CG  MET A 152     -12.606  -4.773 -32.089  1.00 57.34           C
ATOM   2163 1HG  MET A 152     -11.537  -4.585 -32.187  1.00 57.34           H
ATOM   2164 2HG  MET A 152     -12.716  -5.723 -31.565  1.00 57.34           H
ATOM   2165  SD  MET A 152     -13.356  -4.880 -33.706  1.00 57.34           S
ATOM   2166  CE  MET A 152     -14.901  -5.667 -33.280  1.00 57.34           C
ATOM   2167 1HE  MET A 152     -14.701  -6.634 -32.820  1.00 57.34           H
ATOM   2168 2HE  MET A 152     -15.448  -5.037 -32.578  1.00 57.34           H
ATOM   2169 3HE  MET A 152     -15.497  -5.809 -34.181  1.00 57.34           H
ATOM   2170  HN  MET A 152     -12.193  -4.448 -29.228  1.00 57.34           H
ATOM   2171  N   ARG A 153     -13.711  -1.578 -29.121  1.00 56.85           N
ATOM   2172  CA  ARG A 153     -14.411  -0.398 -28.642  1.00 56.85           C
ATOM   2173  C   ARG A 153     -13.441   0.536 -27.916  1.00 56.85           C
ATOM   2174  O   ARG A 153     -13.648   1.748 -27.884  1.00 56.85           O
ATOM   2175  HA  ARG A 153     -14.810   0.073 -29.540  1.00 56.85           H
ATOM   2176  CB  ARG A 153     -15.548  -0.780 -27.693  1.00 56.85           C
ATOM   2177 1HB  ARG A 153     -15.201  -1.538 -26.991  1.00 56.85           H
ATOM   2178 2HB  ARG A 153     -15.843   0.089 -27.104  1.00 56.85           H
ATOM   2179  CG  ARG A 153     -16.755  -1.310 -28.469  1.00 56.85           C
ATOM   2180 1HG  ARG A 153     -17.024  -0.606 -29.256  1.00 56.85           H
ATOM   2181 2HG  ARG A 153     -16.495  -2.249 -28.957  1.00 56.85           H
ATOM   2182  CD  ARG A 153     -17.952  -1.527 -27.540  1.00 56.85           C
ATOM   2183 1HD  ARG A 153     -17.717  -2.295 -26.804  1.00 56.85           H
ATOM   2184 2HD  ARG A 153     -18.165  -0.611 -26.989  1.00 56.85           H
ATOM   2185  NE  ARG A 153     -19.138  -1.929 -28.329  1.00 56.85           N
ATOM   2186  HE  ARG A 153     -19.043  -1.986 -29.323  1.00 56.85           H
ATOM   2187  CZ  ARG A 153     -20.332  -2.221 -27.794  1.00 56.85           C
ATOM   2188  NH1 ARG A 153     -20.516  -2.161 -26.468  1.00 56.85           N
ATOM   2189 1HH1 ARG A 153     -19.760  -1.897 -25.870  1.00 56.85           H
ATOM   2190 2HH1 ARG A 153     -21.410  -2.381 -26.077  1.00 56.85           H
ATOM   2191  NH2 ARG A 153     -21.338  -2.574 -28.605  1.00 56.85           N
ATOM   2192 1HH2 ARG A 153     -22.235  -2.796 -28.223  1.00 56.85           H
ATOM   2193 2HH2 ARG A 153     -21.192  -2.617 -29.594  1.00 56.85           H
ATOM   2194  HN  ARG A 153     -13.954  -2.430 -28.659  1.00 56.85           H
ATOM   2195  N   ALA A 154     -12.404  -0.064 -27.350  1.00 61.30           N
ATOM   2196  CA  ALA A 154     -11.456   0.685 -26.542  1.00 61.30           C
ATOM   2197  C   ALA A 154     -10.657   1.628 -27.444  1.00 61.30           C
ATOM   2198  O   ALA A 154     -10.206   2.682 -27.000  1.00 61.30           O
ATOM   2199  HA  ALA A 154     -12.025   1.276 -25.825  1.00 61.30           H
ATOM   2200  CB  ALA A 154     -10.558  -0.289 -25.776  1.00 61.30           C
ATOM   2201 1HB  ALA A 154     -11.171  -0.916 -25.129  1.00 61.30           H
ATOM   2202 2HB  ALA A 154     -10.016  -0.917 -26.483  1.00 61.30           H
ATOM   2203 3HB  ALA A 154      -9.847   0.273 -25.170  1.00 61.30           H
ATOM   2204  HN  ALA A 154     -12.207  -1.040 -27.436  1.00 61.30           H
ATOM   2205  N   HIS A 155     -10.506   1.214 -28.694  1.00 56.44           N
ATOM   2206  CA  HIS A 155      -9.657   1.938 -29.624  1.00 56.44           C
ATOM   2207  C   HIS A 155     -10.355   3.228 -30.060  1.00 56.44           C
ATOM   2208  O   HIS A 155      -9.728   4.284 -30.128  1.00 56.44           O
ATOM   2209  HA  HIS A 155      -8.746   2.193 -29.083  1.00 56.44           H
ATOM   2210  CB  HIS A 155      -9.264   1.048 -30.805  1.00 56.44           C
ATOM   2211 1HB  HIS A 155      -9.703   0.061 -30.665  1.00 56.44           H
ATOM   2212 2HB  HIS A 155      -9.694   1.462 -31.717  1.00 56.44           H
ATOM   2213  CG  HIS A 155      -7.773   0.898 -30.992  1.00 56.44           C
ATOM   2214  ND1 HIS A 155      -6.962   1.937 -31.414  1.00 56.44           N
ATOM   2215  HD1 HIS A 155      -7.265   2.864 -31.633  1.00 56.44           H
ATOM   2216  CD2 HIS A 155      -6.955  -0.178 -30.808  1.00 56.44           C
ATOM   2217  HD2 HIS A 155      -7.270  -1.168 -30.476  1.00 56.44           H
ATOM   2218  CE1 HIS A 155      -5.715   1.494 -31.479  1.00 56.44           C
ATOM   2219  HE1 HIS A 155      -4.843   2.075 -31.780  1.00 56.44           H
ATOM   2220  NE2 HIS A 155      -5.713   0.182 -31.104  1.00 56.44           N
ATOM   2221  HN  HIS A 155     -10.952   0.403 -29.072  1.00 56.44           H
ATOM   2222  N   THR A 156     -11.643   3.099 -30.343  1.00 64.40           N
ATOM   2223  CA  THR A 156     -12.395   4.200 -30.921  1.00 64.40           C
ATOM   2224  C   THR A 156     -12.595   5.310 -29.888  1.00 64.40           C
ATOM   2225  O   THR A 156     -12.634   6.489 -30.237  1.00 64.40           O
ATOM   2226  HA  THR A 156     -11.810   4.624 -31.738  1.00 64.40           H
ATOM   2227  CB  THR A 156     -13.708   3.638 -31.471  1.00 64.40           C
ATOM   2228  HB  THR A 156     -14.388   4.442 -31.752  1.00 64.40           H
ATOM   2229  OG1 THR A 156     -14.173   2.771 -30.440  1.00 64.40           O
ATOM   2230  HG1 THR A 156     -15.112   2.486 -30.631  1.00 64.40           H
ATOM   2231  CG2 THR A 156     -13.492   2.711 -32.669  1.00 64.40           C
ATOM   2232 1HG2 THR A 156     -12.866   1.870 -32.369  1.00 64.40           H
ATOM   2233 2HG2 THR A 156     -13.000   3.262 -33.471  1.00 64.40           H
ATOM   2234 3HG2 THR A 156     -14.455   2.340 -33.020  1.00 64.40           H
ATOM   2235  HN  THR A 156     -12.170   2.265 -30.185  1.00 64.40           H
ATOM   2236  N   TRP A 157     -12.715   4.895 -28.635  1.00 59.61           N
ATOM   2237  CA  TRP A 157     -13.093   5.813 -27.575  1.00 59.61           C
ATOM   2238  C   TRP A 157     -11.830   6.176 -26.791  1.00 59.61           C
ATOM   2239  O   TRP A 157     -11.892   6.427 -25.589  1.00 59.61           O
ATOM   2240  HA  TRP A 157     -13.512   6.706 -28.041  1.00 59.61           H
ATOM   2241  CB  TRP A 157     -14.191   5.213 -26.695  1.00 59.61           C
ATOM   2242 1HB  TRP A 157     -13.892   4.210 -26.392  1.00 59.61           H
ATOM   2243 2HB  TRP A 157     -14.279   5.808 -25.786  1.00 59.61           H
ATOM   2244  CG  TRP A 157     -15.561   5.138 -27.373  1.00 59.61           C
ATOM   2245  CD1 TRP A 157     -15.841   4.763 -28.628  1.00 59.61           C
ATOM   2246  HD1 TRP A 157     -15.092   4.450 -29.356  1.00 59.61           H
ATOM   2247  CD2 TRP A 157     -16.834   5.464 -26.777  1.00 59.61           C
ATOM   2248  NE1 TRP A 157     -17.195   4.823 -28.884  1.00 59.61           N
ATOM   2249  HE1 TRP A 157     -17.646   4.592 -29.747  1.00 59.61           H
ATOM   2250  CE2 TRP A 157     -17.819   5.263 -27.723  1.00 59.61           C
ATOM   2251  CE3 TRP A 157     -17.144   5.914 -25.481  1.00 59.61           C
ATOM   2252  HE3 TRP A 157     -16.385   6.081 -24.717  1.00 59.61           H
ATOM   2253  CZ2 TRP A 157     -19.178   5.486 -27.473  1.00 59.61           C
ATOM   2254  HZ2 TRP A 157     -19.937   5.319 -28.238  1.00 59.61           H
ATOM   2255  CZ3 TRP A 157     -18.507   6.133 -25.248  1.00 59.61           C
ATOM   2256  HZ3 TRP A 157     -18.802   6.483 -24.259  1.00 59.61           H
ATOM   2257  CH2 TRP A 157     -19.510   5.935 -26.189  1.00 59.61           C
ATOM   2258  HH2 TRP A 157     -20.551   6.128 -25.929  1.00 59.61           H
ATOM   2259  HN  TRP A 157     -12.560   3.951 -28.342  1.00 59.61           H
ATOM   2260  N   ARG A 158     -10.713   6.191 -27.505  1.00 61.40           N
ATOM   2261  CA  ARG A 158      -9.418   6.342 -26.864  1.00 61.40           C
ATOM   2262  C   ARG A 158      -9.374   7.642 -26.057  1.00 61.40           C
ATOM   2263  O   ARG A 158      -8.902   7.656 -24.921  1.00 61.40           O
ATOM   2264  HA  ARG A 158      -9.326   5.473 -26.213  1.00 61.40           H
ATOM   2265  CB  ARG A 158      -8.290   6.353 -27.897  1.00 61.40           C
ATOM   2266 1HB  ARG A 158      -8.416   5.518 -28.587  1.00 61.40           H
ATOM   2267 2HB  ARG A 158      -8.344   7.267 -28.490  1.00 61.40           H
ATOM   2268  CG  ARG A 158      -6.923   6.259 -27.218  1.00 61.40           C
ATOM   2269 1HG  ARG A 158      -6.768   7.130 -26.581  1.00 61.40           H
ATOM   2270 2HG  ARG A 158      -6.894   5.382 -26.571  1.00 61.40           H
ATOM   2271  CD  ARG A 158      -5.800   6.172 -28.254  1.00 61.40           C
ATOM   2272 1HD  ARG A 158      -5.969   5.321 -28.914  1.00 61.40           H
ATOM   2273 2HD  ARG A 158      -5.801   7.065 -28.879  1.00 61.40           H
ATOM   2274  NE  ARG A 158      -4.493   6.033 -27.574  1.00 61.40           N
ATOM   2275  HE  ARG A 158      -4.469   6.137 -26.579  1.00 61.40           H
ATOM   2276  CZ  ARG A 158      -3.341   5.776 -28.207  1.00 61.40           C
ATOM   2277  NH1 ARG A 158      -3.314   5.627 -29.538  1.00 61.40           N
ATOM   2278 1HH1 ARG A 158      -4.159   5.707 -30.067  1.00 61.40           H
ATOM   2279 2HH1 ARG A 158      -2.450   5.436 -30.003  1.00 61.40           H
ATOM   2280  NH2 ARG A 158      -2.214   5.670 -27.488  1.00 61.40           N
ATOM   2281 1HH2 ARG A 158      -1.346   5.479 -27.946  1.00 61.40           H
ATOM   2282 2HH2 ARG A 158      -2.242   5.783 -26.495  1.00 61.40           H
ATOM   2283  HN  ARG A 158     -10.685   6.102 -28.500  1.00 61.40           H
ATOM   2284  N   GLU A 159      -9.871   8.702 -26.676  1.00 66.72           N
ATOM   2285  CA  GLU A 159      -9.811  10.021 -26.068  1.00 66.72           C
ATOM   2286  C   GLU A 159     -10.727  10.083 -24.844  1.00 66.72           C
ATOM   2287  O   GLU A 159     -10.328  10.574 -23.789  1.00 66.72           O
ATOM   2288  HA  GLU A 159      -8.774  10.150 -25.760  1.00 66.72           H
ATOM   2289  CB  GLU A 159     -10.174  11.109 -27.080  1.00 66.72           C
ATOM   2290 1HB  GLU A 159     -11.093  10.835 -27.600  1.00 66.72           H
ATOM   2291 2HB  GLU A 159     -10.235  12.074 -26.576  1.00 66.72           H
ATOM   2292  CG  GLU A 159      -9.088  11.248 -28.149  1.00 66.72           C
ATOM   2293 1HG  GLU A 159      -8.111  11.322 -27.671  1.00 66.72           H
ATOM   2294 2HG  GLU A 159      -9.071  10.355 -28.773  1.00 66.72           H
ATOM   2295  CD  GLU A 159      -9.331  12.482 -29.020  1.00 66.72           C
ATOM   2296  OE1 GLU A 159      -8.365  12.900 -29.693  1.00 66.72           O
ATOM   2297  OE2 GLU A 159     -10.478  12.978 -28.993  1.00 66.72           O
ATOM   2298  HN  GLU A 159     -10.308   8.671 -27.575  1.00 66.72           H
ATOM   2299  N   LYS A 160     -11.939   9.577 -25.025  1.00 70.59           N
ATOM   2300  CA  LYS A 160     -12.923   9.593 -23.957  1.00 70.59           C
ATOM   2301  C   LYS A 160     -12.376   8.823 -22.753  1.00 70.59           C
ATOM   2302  O   LYS A 160     -12.559   9.239 -21.610  1.00 70.59           O
ATOM   2303  HA  LYS A 160     -13.071  10.632 -23.663  1.00 70.59           H
ATOM   2304  CB  LYS A 160     -14.270   9.069 -24.461  1.00 70.59           C
ATOM   2305 1HB  LYS A 160     -14.125   8.121 -24.979  1.00 70.59           H
ATOM   2306 2HB  LYS A 160     -14.927   8.871 -23.615  1.00 70.59           H
ATOM   2307  CG  LYS A 160     -14.931  10.076 -25.404  1.00 70.59           C
ATOM   2308 1HG  LYS A 160     -14.935  11.063 -24.943  1.00 70.59           H
ATOM   2309 2HG  LYS A 160     -14.350  10.155 -26.323  1.00 70.59           H
ATOM   2310  CD  LYS A 160     -16.365   9.656 -25.736  1.00 70.59           C
ATOM   2311 1HD  LYS A 160     -16.360   8.674 -26.209  1.00 70.59           H
ATOM   2312 2HD  LYS A 160     -16.942   9.565 -24.816  1.00 70.59           H
ATOM   2313  CE  LYS A 160     -17.032  10.672 -26.665  1.00 70.59           C
ATOM   2314 1HE  LYS A 160     -17.029  11.657 -26.199  1.00 70.59           H
ATOM   2315 2HE  LYS A 160     -16.463  10.756 -27.591  1.00 70.59           H
ATOM   2316  NZ  LYS A 160     -18.422  10.264 -26.966  1.00 70.59           N
ATOM   2317 1HZ  LYS A 160     -18.847  10.944 -27.588  1.00 70.59           H
ATOM   2318 2HZ  LYS A 160     -18.418   9.354 -27.413  1.00 70.59           H
ATOM   2319 3HZ  LYS A 160     -18.954  10.215 -26.105  1.00 70.59           H
ATOM   2320  HN  LYS A 160     -12.250   9.164 -25.881  1.00 70.59           H
ATOM   2321  N   ARG A 161     -11.715   7.714 -23.051  1.00 69.33           N
ATOM   2322  CA  ARG A 161     -11.147   6.878 -22.008  1.00 69.33           C
ATOM   2323  C   ARG A 161     -10.060   7.642 -21.248  1.00 69.33           C
ATOM   2324  O   ARG A 161      -9.913   7.479 -20.038  1.00 69.33           O
ATOM   2325  HA  ARG A 161     -11.986   6.637 -21.355  1.00 69.33           H
ATOM   2326  CB  ARG A 161     -10.546   5.598 -22.593  1.00 69.33           C
ATOM   2327 1HB  ARG A 161      -9.910   5.846 -23.442  1.00 69.33           H
ATOM   2328 2HB  ARG A 161      -9.911   5.117 -21.849  1.00 69.33           H
ATOM   2329  CG  ARG A 161     -11.644   4.630 -23.037  1.00 69.33           C
ATOM   2330 1HG  ARG A 161     -12.300   4.407 -22.196  1.00 69.33           H
ATOM   2331 2HG  ARG A 161     -12.259   5.100 -23.805  1.00 69.33           H
ATOM   2332  CD  ARG A 161     -11.044   3.332 -23.581  1.00 69.33           C
ATOM   2333 1HD  ARG A 161     -11.829   2.713 -24.017  1.00 69.33           H
ATOM   2334 2HD  ARG A 161     -10.335   3.555 -24.378  1.00 69.33           H
ATOM   2335  NE  ARG A 161     -10.365   2.594 -22.493  1.00 69.33           N
ATOM   2336  HE  ARG A 161     -10.614   2.816 -21.550  1.00 69.33           H
ATOM   2337  CZ  ARG A 161      -9.439   1.646 -22.692  1.00 69.33           C
ATOM   2338  NH1 ARG A 161      -9.068   1.308 -23.934  1.00 69.33           N
ATOM   2339 1HH1 ARG A 161      -9.483   1.764 -24.721  1.00 69.33           H
ATOM   2340 2HH1 ARG A 161      -8.375   0.600 -24.074  1.00 69.33           H
ATOM   2341  NH2 ARG A 161      -8.889   1.042 -21.629  1.00 69.33           N
ATOM   2342 1HH2 ARG A 161      -8.196   0.333 -21.761  1.00 69.33           H
ATOM   2343 2HH2 ARG A 161      -9.172   1.300 -20.706  1.00 69.33           H
ATOM   2344  HN  ARG A 161     -11.566   7.385 -23.984  1.00 69.33           H
ATOM   2345  N   LEU A 162      -9.328   8.460 -21.990  1.00 80.94           N
ATOM   2346  CA  LEU A 162      -8.246   9.234 -21.406  1.00 80.94           C
ATOM   2347  C   LEU A 162      -8.828  10.263 -20.435  1.00 80.94           C
ATOM   2348  O   LEU A 162      -8.306  10.449 -19.336  1.00 80.94           O
ATOM   2349  HA  LEU A 162      -7.618   8.544 -20.843  1.00 80.94           H
ATOM   2350  CB  LEU A 162      -7.374   9.848 -22.503  1.00 80.94           C
ATOM   2351 1HB  LEU A 162      -7.005   9.043 -23.139  1.00 80.94           H
ATOM   2352 2HB  LEU A 162      -8.002  10.485 -23.125  1.00 80.94           H
ATOM   2353  CG  LEU A 162      -6.176  10.671 -22.024  1.00 80.94           C
ATOM   2354  HG  LEU A 162      -6.538  11.428 -21.328  1.00 80.94           H
ATOM   2355  CD1 LEU A 162      -5.178   9.797 -21.263  1.00 80.94           C
ATOM   2356 1HD1 LEU A 162      -5.669   9.357 -20.395  1.00 80.94           H
ATOM   2357 2HD1 LEU A 162      -4.818   9.003 -21.917  1.00 80.94           H
ATOM   2358 3HD1 LEU A 162      -4.337  10.407 -20.934  1.00 80.94           H
ATOM   2359  CD2 LEU A 162      -5.517  11.410 -23.191  1.00 80.94           C
ATOM   2360 1HD2 LEU A 162      -5.172  10.686 -23.930  1.00 80.94           H
ATOM   2361 2HD2 LEU A 162      -6.242  12.081 -23.652  1.00 80.94           H
ATOM   2362 3HD2 LEU A 162      -4.669  11.987 -22.824  1.00 80.94           H
ATOM   2363  HN  LEU A 162      -9.464   8.597 -22.972  1.00 80.94           H
ATOM   2364  N   LEU A 163      -9.901  10.904 -20.874  1.00 82.94           N
ATOM   2365  CA  LEU A 163     -10.563  11.904 -20.054  1.00 82.94           C
ATOM   2366  C   LEU A 163     -11.064  11.250 -18.765  1.00 82.94           C
ATOM   2367  O   LEU A 163     -10.846  11.774 -17.674  1.00 82.94           O
ATOM   2368  HA  LEU A 163      -9.820  12.657 -19.793  1.00 82.94           H
ATOM   2369  CB  LEU A 163     -11.661  12.609 -20.853  1.00 82.94           C
ATOM   2370 1HB  LEU A 163     -11.222  13.000 -21.771  1.00 82.94           H
ATOM   2371 2HB  LEU A 163     -12.404  11.867 -21.145  1.00 82.94           H
ATOM   2372  CG  LEU A 163     -12.380  13.755 -20.137  1.00 82.94           C
ATOM   2373  HG  LEU A 163     -12.749  13.382 -19.181  1.00 82.94           H
ATOM   2374  CD1 LEU A 163     -11.415  14.903 -19.834  1.00 82.94           C
ATOM   2375 1HD1 LEU A 163     -10.610  14.541 -19.194  1.00 82.94           H
ATOM   2376 2HD1 LEU A 163     -10.996  15.281 -20.766  1.00 82.94           H
ATOM   2377 3HD1 LEU A 163     -11.952  15.704 -19.325  1.00 82.94           H
ATOM   2378  CD2 LEU A 163     -13.596  14.224 -20.938  1.00 82.94           C
ATOM   2379 1HD2 LEU A 163     -13.273  14.573 -21.919  1.00 82.94           H
ATOM   2380 2HD2 LEU A 163     -14.294  13.396 -21.059  1.00 82.94           H
ATOM   2381 3HD2 LEU A 163     -14.089  15.039 -20.407  1.00 82.94           H
ATOM   2382  HN  LEU A 163     -10.316  10.749 -21.771  1.00 82.94           H
ATOM   2383  N   TYR A 164     -11.725  10.114 -18.933  1.00 76.95           N
ATOM   2384  CA  TYR A 164     -12.300   9.408 -17.801  1.00 76.95           C
ATOM   2385  C   TYR A 164     -11.213   8.980 -16.813  1.00 76.95           C
ATOM   2386  O   TYR A 164     -11.420   9.020 -15.601  1.00 76.95           O
ATOM   2387  HA  TYR A 164     -12.992  10.084 -17.299  1.00 76.95           H
ATOM   2388  CB  TYR A 164     -12.968   8.158 -18.378  1.00 76.95           C
ATOM   2389 1HB  TYR A 164     -13.486   8.428 -19.298  1.00 76.95           H
ATOM   2390 2HB  TYR A 164     -12.195   7.437 -18.647  1.00 76.95           H
ATOM   2391  CG  TYR A 164     -13.961   7.488 -17.427  1.00 76.95           C
ATOM   2392  CD1 TYR A 164     -13.592   6.357 -16.728  1.00 76.95           C
ATOM   2393  HD1 TYR A 164     -12.592   5.942 -16.853  1.00 76.95           H
ATOM   2394  CD2 TYR A 164     -15.227   8.014 -17.269  1.00 76.95           C
ATOM   2395  HD2 TYR A 164     -15.519   8.907 -17.822  1.00 76.95           H
ATOM   2396  CE1 TYR A 164     -14.527   5.727 -15.833  1.00 76.95           C
ATOM   2397  HE1 TYR A 164     -14.248   4.833 -15.274  1.00 76.95           H
ATOM   2398  CE2 TYR A 164     -16.163   7.384 -16.374  1.00 76.95           C
ATOM   2399  HE2 TYR A 164     -17.166   7.789 -16.240  1.00 76.95           H
ATOM   2400  CZ  TYR A 164     -15.766   6.271 -15.700  1.00 76.95           C
ATOM   2401  OH  TYR A 164     -16.650   5.675 -14.855  1.00 76.95           O
ATOM   2402  HH  TYR A 164     -16.217   4.895 -14.402  1.00 76.95           H
ATOM   2403  HN  TYR A 164     -11.871   9.678 -19.821  1.00 76.95           H
ATOM   2404  N   SER A 165     -10.078   8.581 -17.367  1.00 87.56           N
ATOM   2405  CA  SER A 165      -8.965   8.128 -16.550  1.00 87.56           C
ATOM   2406  C   SER A 165      -8.473   9.269 -15.657  1.00 87.56           C
ATOM   2407  O   SER A 165      -8.049   9.038 -14.526  1.00 87.56           O
ATOM   2408  HA  SER A 165      -9.363   7.314 -15.945  1.00 87.56           H
ATOM   2409  CB  SER A 165      -7.820   7.604 -17.420  1.00 87.56           C
ATOM   2410 1HB  SER A 165      -7.078   7.117 -16.788  1.00 87.56           H
ATOM   2411 2HB  SER A 165      -8.202   6.846 -18.104  1.00 87.56           H
ATOM   2412  OG  SER A 165      -7.197   8.646 -18.167  1.00 87.56           O
ATOM   2413  HG  SER A 165      -7.880   9.320 -18.449  1.00 87.56           H
ATOM   2414  HN  SER A 165      -9.913   8.564 -18.353  1.00 87.56           H
ATOM   2415  N   LYS A 166      -8.546  10.476 -16.199  1.00 84.45           N
ATOM   2416  CA  LYS A 166      -8.151  11.657 -15.451  1.00 84.45           C
ATOM   2417  C   LYS A 166      -9.086  11.833 -14.253  1.00 84.45           C
ATOM   2418  O   LYS A 166      -8.629  12.054 -13.132  1.00 84.45           O
ATOM   2419  HA  LYS A 166      -7.141  11.486 -15.079  1.00 84.45           H
ATOM   2420  CB  LYS A 166      -8.093  12.879 -16.371  1.00 84.45           C
ATOM   2421 1HB  LYS A 166      -9.007  12.938 -16.962  1.00 84.45           H
ATOM   2422 2HB  LYS A 166      -8.044  13.788 -15.771  1.00 84.45           H
ATOM   2423  CG  LYS A 166      -6.881  12.808 -17.301  1.00 84.45           C
ATOM   2424 1HG  LYS A 166      -5.968  12.740 -16.710  1.00 84.45           H
ATOM   2425 2HG  LYS A 166      -6.936  11.904 -17.908  1.00 84.45           H
ATOM   2426  CD  LYS A 166      -6.816  14.036 -18.211  1.00 84.45           C
ATOM   2427 1HD  LYS A 166      -7.712  14.083 -18.830  1.00 84.45           H
ATOM   2428 2HD  LYS A 166      -6.800  14.942 -17.605  1.00 84.45           H
ATOM   2429  CE  LYS A 166      -5.574  13.992 -19.104  1.00 84.45           C
ATOM   2430 1HE  LYS A 166      -4.682  13.864 -18.491  1.00 84.45           H
ATOM   2431 2HE  LYS A 166      -5.629  13.131 -19.770  1.00 84.45           H
ATOM   2432  NZ  LYS A 166      -5.462  15.236 -19.899  1.00 84.45           N
ATOM   2433 1HZ  LYS A 166      -4.645  15.182 -20.497  1.00 84.45           H
ATOM   2434 2HZ  LYS A 166      -6.292  15.347 -20.470  1.00 84.45           H
ATOM   2435 3HZ  LYS A 166      -5.373  16.029 -19.274  1.00 84.45           H
ATOM   2436  HN  LYS A 166      -8.867  10.653 -17.129  1.00 84.45           H
ATOM   2437  N   MET A 167     -10.377  11.729 -14.530  1.00 85.79           N
ATOM   2438  CA  MET A 167     -11.382  11.919 -13.497  1.00 85.79           C
ATOM   2439  C   MET A 167     -11.252  10.858 -12.404  1.00 85.79           C
ATOM   2440  O   MET A 167     -11.324  11.172 -11.217  1.00 85.79           O
ATOM   2441  HA  MET A 167     -11.189  12.907 -13.079  1.00 85.79           H
ATOM   2442  CB  MET A 167     -12.777  11.841 -14.121  1.00 85.79           C
ATOM   2443 1HB  MET A 167     -12.897  10.887 -14.633  1.00 85.79           H
ATOM   2444 2HB  MET A 167     -13.533  11.880 -13.337  1.00 85.79           H
ATOM   2445  CG  MET A 167     -13.000  12.988 -15.110  1.00 85.79           C
ATOM   2446 1HG  MET A 167     -12.859  13.945 -14.607  1.00 85.79           H
ATOM   2447 2HG  MET A 167     -12.263  12.937 -15.911  1.00 85.79           H
ATOM   2448  SD  MET A 167     -14.647  12.894 -15.791  1.00 85.79           S
ATOM   2449  CE  MET A 167     -15.478  14.089 -14.757  1.00 85.79           C
ATOM   2450 1HE  MET A 167     -15.412  13.777 -13.715  1.00 85.79           H
ATOM   2451 2HE  MET A 167     -15.005  15.064 -14.876  1.00 85.79           H
ATOM   2452 3HE  MET A 167     -16.526  14.157 -15.050  1.00 85.79           H
ATOM   2453  HN  MET A 167     -10.739  11.520 -15.438  1.00 85.79           H
ATOM   2454  N   VAL A 168     -11.061   9.622 -12.843  1.00 93.17           N
ATOM   2455  CA  VAL A 168     -10.961   8.506 -11.917  1.00 93.17           C
ATOM   2456  C   VAL A 168      -9.757   8.718 -10.997  1.00 93.17           C
ATOM   2457  O   VAL A 168      -9.849   8.505  -9.789  1.00 93.17           O
ATOM   2458  HA  VAL A 168     -11.868   8.499 -11.312  1.00 93.17           H
ATOM   2459  CB  VAL A 168     -10.897   7.188 -12.692  1.00 93.17           C
ATOM   2460  HB  VAL A 168     -10.096   7.270 -13.426  1.00 93.17           H
ATOM   2461  CG1 VAL A 168     -10.564   6.021 -11.761  1.00 93.17           C
ATOM   2462 1HG1 VAL A 168      -9.597   6.196 -11.289  1.00 93.17           H
ATOM   2463 2HG1 VAL A 168     -11.333   5.938 -10.993  1.00 93.17           H
ATOM   2464 3HG1 VAL A 168     -10.525   5.096 -12.337  1.00 93.17           H
ATOM   2465  CG2 VAL A 168     -12.203   6.932 -13.447  1.00 93.17           C
ATOM   2466 1HG2 VAL A 168     -13.029   6.881 -12.737  1.00 93.17           H
ATOM   2467 2HG2 VAL A 168     -12.380   7.744 -14.152  1.00 93.17           H
ATOM   2468 3HG2 VAL A 168     -12.131   5.989 -13.989  1.00 93.17           H
ATOM   2469  HN  VAL A 168     -10.975   9.379 -13.809  1.00 93.17           H
ATOM   2470  N   CYS A 169      -8.656   9.135 -11.604  1.00 94.31           N
ATOM   2471  CA  CYS A 169      -7.432   9.370 -10.856  1.00 94.31           C
ATOM   2472  C   CYS A 169      -7.720  10.422  -9.783  1.00 94.31           C
ATOM   2473  O   CYS A 169      -7.365  10.241  -8.619  1.00 94.31           O
ATOM   2474  HA  CYS A 169      -7.156   8.419 -10.401  1.00 94.31           H
ATOM   2475  CB  CYS A 169      -6.281   9.789 -11.772  1.00 94.31           C
ATOM   2476 1HB  CYS A 169      -6.613  10.573 -12.452  1.00 94.31           H
ATOM   2477 2HB  CYS A 169      -5.467  10.206 -11.179  1.00 94.31           H
ATOM   2478  SG  CYS A 169      -5.683   8.346 -12.726  1.00 94.31           S
ATOM   2479  HG  CYS A 169      -6.673   8.347 -13.613  1.00 94.31           H
ATOM   2480  HN  CYS A 169      -8.591   9.311 -12.586  1.00 94.31           H
ATOM   2481  N   PHE A 170      -8.361  11.500 -10.213  1.00 93.62           N
ATOM   2482  CA  PHE A 170      -8.666  12.598  -9.312  1.00 93.62           C
ATOM   2483  C   PHE A 170      -9.535  12.124  -8.145  1.00 93.62           C
ATOM   2484  O   PHE A 170      -9.268  12.460  -6.992  1.00 93.62           O
ATOM   2485  HA  PHE A 170      -7.718  12.974  -8.928  1.00 93.62           H
ATOM   2486  CB  PHE A 170      -9.444  13.637 -10.122  1.00 93.62           C
ATOM   2487 1HB  PHE A 170      -8.848  13.929 -10.987  1.00 93.62           H
ATOM   2488 2HB  PHE A 170     -10.356  13.178 -10.503  1.00 93.62           H
ATOM   2489  CG  PHE A 170      -9.816  14.892  -9.329  1.00 93.62           C
ATOM   2490  CD1 PHE A 170     -11.086  15.056  -8.871  1.00 93.62           C
ATOM   2491  HD1 PHE A 170     -11.839  14.293  -9.068  1.00 93.62           H
ATOM   2492  CD2 PHE A 170      -8.876  15.844  -9.083  1.00 93.62           C
ATOM   2493  HD2 PHE A 170      -7.858  15.713  -9.450  1.00 93.62           H
ATOM   2494  CE1 PHE A 170     -11.430  16.221  -8.136  1.00 93.62           C
ATOM   2495  HE1 PHE A 170     -12.448  16.352  -7.769  1.00 93.62           H
ATOM   2496  CE2 PHE A 170      -9.221  17.009  -8.348  1.00 93.62           C
ATOM   2497  HE2 PHE A 170      -8.467  17.772  -8.150  1.00 93.62           H
ATOM   2498  CZ  PHE A 170     -10.491  17.173  -7.890  1.00 93.62           C
ATOM   2499  HZ  PHE A 170     -10.755  18.067  -7.325  1.00 93.62           H
ATOM   2500  HN  PHE A 170      -8.669  11.628 -11.156  1.00 93.62           H
ATOM   2501  N   THR A 171     -10.556  11.352  -8.484  1.00 93.25           N
ATOM   2502  CA  THR A 171     -11.477  10.844  -7.481  1.00 93.25           C
ATOM   2503  C   THR A 171     -10.727  10.003  -6.446  1.00 93.25           C
ATOM   2504  O   THR A 171     -11.023  10.069  -5.254  1.00 93.25           O
ATOM   2505  HA  THR A 171     -11.908  11.693  -6.950  1.00 93.25           H
ATOM   2506  CB  THR A 171     -12.585  10.075  -8.202  1.00 93.25           C
ATOM   2507  HB  THR A 171     -12.196   9.163  -8.653  1.00 93.25           H
ATOM   2508  OG1 THR A 171     -13.133  11.026  -9.111  1.00 93.25           O
ATOM   2509  HG1 THR A 171     -12.674  10.956  -9.997  1.00 93.25           H
ATOM   2510  CG2 THR A 171     -13.754   9.728  -7.277  1.00 93.25           C
ATOM   2511 1HG2 THR A 171     -14.187  10.646  -6.878  1.00 93.25           H
ATOM   2512 2HG2 THR A 171     -13.395   9.108  -6.455  1.00 93.25           H
ATOM   2513 3HG2 THR A 171     -14.512   9.183  -7.839  1.00 93.25           H
ATOM   2514  HN  THR A 171     -10.759  11.073  -9.423  1.00 93.25           H
ATOM   2515  N   ILE A 172      -9.770   9.230  -6.940  1.00 94.05           N
ATOM   2516  CA  ILE A 172      -9.004   8.345  -6.079  1.00 94.05           C
ATOM   2517  C   ILE A 172      -8.209   9.181  -5.074  1.00 94.05           C
ATOM   2518  O   ILE A 172      -8.186   8.870  -3.884  1.00 94.05           O
ATOM   2519  HA  ILE A 172      -9.714   7.728  -5.530  1.00 94.05           H
ATOM   2520  CB  ILE A 172      -8.136   7.403  -6.916  1.00 94.05           C
ATOM   2521  HB  ILE A 172      -7.661   7.986  -7.705  1.00 94.05           H
ATOM   2522  CG1 ILE A 172      -8.991   6.332  -7.597  1.00 94.05           C
ATOM   2523 1HG1 ILE A 172      -9.358   5.626  -6.852  1.00 94.05           H
ATOM   2524 2HG1 ILE A 172      -9.864   6.795  -8.055  1.00 94.05           H
ATOM   2525  CG2 ILE A 172      -7.018   6.791  -6.070  1.00 94.05           C
ATOM   2526 1HG2 ILE A 172      -6.387   7.586  -5.673  1.00 94.05           H
ATOM   2527 2HG2 ILE A 172      -7.453   6.226  -5.246  1.00 94.05           H
ATOM   2528 3HG2 ILE A 172      -6.416   6.126  -6.690  1.00 94.05           H
ATOM   2529  CD1 ILE A 172      -8.186   5.584  -8.663  1.00 94.05           C
ATOM   2530 1HD1 ILE A 172      -7.841   6.290  -9.419  1.00 94.05           H
ATOM   2531 2HD1 ILE A 172      -7.327   5.102  -8.197  1.00 94.05           H
ATOM   2532 3HD1 ILE A 172      -8.817   4.829  -9.131  1.00 94.05           H
ATOM   2533  HN  ILE A 172      -9.517   9.203  -7.907  1.00 94.05           H
ATOM   2534  N   TRP A 173      -7.578  10.226  -5.589  1.00 93.10           N
ATOM   2535  CA  TRP A 173      -6.713  11.057  -4.768  1.00 93.10           C
ATOM   2536  C   TRP A 173      -7.575  11.716  -3.689  1.00 93.10           C
ATOM   2537  O   TRP A 173      -7.189  11.759  -2.522  1.00 93.10           O
ATOM   2538  HA  TRP A 173      -5.969  10.409  -4.307  1.00 93.10           H
ATOM   2539  CB  TRP A 173      -5.952  12.070  -5.626  1.00 93.10           C
ATOM   2540 1HB  TRP A 173      -6.643  12.517  -6.341  1.00 93.10           H
ATOM   2541 2HB  TRP A 173      -5.592  12.875  -4.985  1.00 93.10           H
ATOM   2542  CG  TRP A 173      -4.766  11.475  -6.387  1.00 93.10           C
ATOM   2543  CD1 TRP A 173      -4.638  11.301  -7.710  1.00 93.10           C
ATOM   2544  HD1 TRP A 173      -5.398  11.576  -8.441  1.00 93.10           H
ATOM   2545  CD2 TRP A 173      -3.539  10.978  -5.814  1.00 93.10           C
ATOM   2546  NE1 TRP A 173      -3.422  10.731  -8.029  1.00 93.10           N
ATOM   2547  HE1 TRP A 173      -3.097  10.506  -8.948  1.00 93.10           H
ATOM   2548  CE2 TRP A 173      -2.733  10.528  -6.840  1.00 93.10           C
ATOM   2549  CE3 TRP A 173      -3.123  10.910  -4.472  1.00 93.10           C
ATOM   2550  HE3 TRP A 173      -3.741  11.258  -3.644  1.00 93.10           H
ATOM   2551  CZ2 TRP A 173      -1.462   9.979  -6.632  1.00 93.10           C
ATOM   2552  HZ2 TRP A 173      -0.844   9.631  -7.460  1.00 93.10           H
ATOM   2553  CZ3 TRP A 173      -1.850  10.359  -4.281  1.00 93.10           C
ATOM   2554  HZ3 TRP A 173      -1.479  10.283  -3.259  1.00 93.10           H
ATOM   2555  CH2 TRP A 173      -1.027   9.902  -5.303  1.00 93.10           C
ATOM   2556  HH2 TRP A 173      -0.046   9.485  -5.072  1.00 93.10           H
ATOM   2557  HN  TRP A 173      -7.650  10.507  -6.546  1.00 93.10           H
ATOM   2558  N   VAL A 174      -8.727  12.212  -4.118  1.00 95.85           N
ATOM   2559  CA  VAL A 174      -9.635  12.888  -3.207  1.00 95.85           C
ATOM   2560  C   VAL A 174     -10.083  11.908  -2.120  1.00 95.85           C
ATOM   2561  O   VAL A 174     -10.096  12.250  -0.939  1.00 95.85           O
ATOM   2562  HA  VAL A 174      -9.085  13.704  -2.739  1.00 95.85           H
ATOM   2563  CB  VAL A 174     -10.805  13.491  -3.988  1.00 95.85           C
ATOM   2564  HB  VAL A 174     -11.256  12.697  -4.583  1.00 95.85           H
ATOM   2565  CG1 VAL A 174     -11.877  14.031  -3.038  1.00 95.85           C
ATOM   2566 1HG1 VAL A 174     -12.253  13.220  -2.416  1.00 95.85           H
ATOM   2567 2HG1 VAL A 174     -11.444  14.805  -2.404  1.00 95.85           H
ATOM   2568 3HG1 VAL A 174     -12.697  14.454  -3.619  1.00 95.85           H
ATOM   2569  CG2 VAL A 174     -10.321  14.581  -4.946  1.00 95.85           C
ATOM   2570 1HG2 VAL A 174      -9.834  15.374  -4.378  1.00 95.85           H
ATOM   2571 2HG2 VAL A 174      -9.612  14.153  -5.654  1.00 95.85           H
ATOM   2572 3HG2 VAL A 174     -11.173  14.992  -5.488  1.00 95.85           H
ATOM   2573  HN  VAL A 174      -9.041  12.158  -5.066  1.00 95.85           H
ATOM   2574  N   LEU A 175     -10.440  10.710  -2.559  1.00 91.14           N
ATOM   2575  CA  LEU A 175     -10.949   9.700  -1.647  1.00 91.14           C
ATOM   2576  C   LEU A 175      -9.867   9.352  -0.623  1.00 91.14           C
ATOM   2577  O   LEU A 175     -10.138   9.287   0.575  1.00 91.14           O
ATOM   2578  HA  LEU A 175     -11.797  10.136  -1.118  1.00 91.14           H
ATOM   2579  CB  LEU A 175     -11.473   8.491  -2.424  1.00 91.14           C
ATOM   2580 1HB  LEU A 175     -12.249   8.833  -3.109  1.00 91.14           H
ATOM   2581 2HB  LEU A 175     -10.660   8.096  -3.034  1.00 91.14           H
ATOM   2582  CG  LEU A 175     -12.043   7.348  -1.582  1.00 91.14           C
ATOM   2583  HG  LEU A 175     -11.288   7.052  -0.853  1.00 91.14           H
ATOM   2584  CD1 LEU A 175     -13.274   7.805  -0.797  1.00 91.14           C
ATOM   2585 1HD1 LEU A 175     -12.998   8.625  -0.133  1.00 91.14           H
ATOM   2586 2HD1 LEU A 175     -14.042   8.144  -1.492  1.00 91.14           H
ATOM   2587 3HD1 LEU A 175     -13.659   6.974  -0.207  1.00 91.14           H
ATOM   2588  CD2 LEU A 175     -12.338   6.122  -2.449  1.00 91.14           C
ATOM   2589 1HD2 LEU A 175     -13.066   6.387  -3.216  1.00 91.14           H
ATOM   2590 2HD2 LEU A 175     -11.418   5.782  -2.923  1.00 91.14           H
ATOM   2591 3HD2 LEU A 175     -12.742   5.325  -1.825  1.00 91.14           H
ATOM   2592  HN  LEU A 175     -10.386  10.426  -3.516  1.00 91.14           H
ATOM   2593  N   ALA A 176      -8.663   9.136  -1.132  1.00 95.40           N
ATOM   2594  CA  ALA A 176      -7.558   8.713  -0.289  1.00 95.40           C
ATOM   2595  C   ALA A 176      -7.271   9.799   0.750  1.00 95.40           C
ATOM   2596  O   ALA A 176      -6.985   9.497   1.907  1.00 95.40           O
ATOM   2597  HA  ALA A 176      -7.863   7.802   0.226  1.00 95.40           H
ATOM   2598  CB  ALA A 176      -6.340   8.403  -1.161  1.00 95.40           C
ATOM   2599 1HB  ALA A 176      -6.587   7.605  -1.861  1.00 95.40           H
ATOM   2600 2HB  ALA A 176      -6.052   9.296  -1.715  1.00 95.40           H
ATOM   2601 3HB  ALA A 176      -5.511   8.086  -0.527  1.00 95.40           H
ATOM   2602  HN  ALA A 176      -8.438   9.244  -2.101  1.00 95.40           H
ATOM   2603  N   ALA A 177      -7.356  11.042   0.298  1.00 95.28           N
ATOM   2604  CA  ALA A 177      -7.085  12.174   1.168  1.00 95.28           C
ATOM   2605  C   ALA A 177      -8.084  12.173   2.326  1.00 95.28           C
ATOM   2606  O   ALA A 177      -7.700  12.349   3.482  1.00 95.28           O
ATOM   2607  HA  ALA A 177      -6.078  12.052   1.567  1.00 95.28           H
ATOM   2608  CB  ALA A 177      -7.138  13.468   0.353  1.00 95.28           C
ATOM   2609 1HB  ALA A 177      -6.390  13.430  -0.439  1.00 95.28           H
ATOM   2610 2HB  ALA A 177      -8.129  13.579  -0.089  1.00 95.28           H
ATOM   2611 3HB  ALA A 177      -6.934  14.317   1.005  1.00 95.28           H
ATOM   2612  HN  ALA A 177      -7.605  11.280  -0.640  1.00 95.28           H
ATOM   2613  N   ALA A 178      -9.346  11.973   1.977  1.00 95.52           N
ATOM   2614  CA  ALA A 178     -10.412  12.021   2.964  1.00 95.52           C
ATOM   2615  C   ALA A 178     -10.212  10.894   3.979  1.00 95.52           C
ATOM   2616  O   ALA A 178     -10.481  11.068   5.166  1.00 95.52           O
ATOM   2617  HA  ALA A 178     -10.344  12.979   3.479  1.00 95.52           H
ATOM   2618  CB  ALA A 178     -11.766  11.936   2.257  1.00 95.52           C
ATOM   2619 1HB  ALA A 178     -11.870  12.775   1.569  1.00 95.52           H
ATOM   2620 2HB  ALA A 178     -11.828  11.000   1.701  1.00 95.52           H
ATOM   2621 3HB  ALA A 178     -12.565  11.972   2.997  1.00 95.52           H
ATOM   2622  HN  ALA A 178      -9.644  11.782   1.042  1.00 95.52           H
ATOM   2623  N   LEU A 179      -9.742   9.763   3.474  1.00 92.57           N
ATOM   2624  CA  LEU A 179      -9.577   8.583   4.306  1.00 92.57           C
ATOM   2625  C   LEU A 179      -8.387   8.789   5.246  1.00 92.57           C
ATOM   2626  O   LEU A 179      -8.159   7.988   6.150  1.00 92.57           O
ATOM   2627  HA  LEU A 179     -10.479   8.480   4.910  1.00 92.57           H
ATOM   2628  CB  LEU A 179      -9.466   7.327   3.440  1.00 92.57           C
ATOM   2629 1HB  LEU A 179      -8.694   7.494   2.689  1.00 92.57           H
ATOM   2630 2HB  LEU A 179      -9.126   6.505   4.069  1.00 92.57           H
ATOM   2631  CG  LEU A 179     -10.747   6.890   2.726  1.00 92.57           C
ATOM   2632  HG  LEU A 179     -11.152   7.750   2.194  1.00 92.57           H
ATOM   2633  CD1 LEU A 179     -10.451   5.811   1.682  1.00 92.57           C
ATOM   2634 1HD1 LEU A 179      -9.754   6.204   0.941  1.00 92.57           H
ATOM   2635 2HD1 LEU A 179     -10.010   4.943   2.171  1.00 92.57           H
ATOM   2636 3HD1 LEU A 179     -11.378   5.519   1.189  1.00 92.57           H
ATOM   2637  CD2 LEU A 179     -11.808   6.439   3.731  1.00 92.57           C
ATOM   2638 1HD2 LEU A 179     -11.427   5.598   4.310  1.00 92.57           H
ATOM   2639 2HD2 LEU A 179     -12.047   7.264   4.402  1.00 92.57           H
ATOM   2640 3HD2 LEU A 179     -12.708   6.133   3.196  1.00 92.57           H
ATOM   2641  HN  LEU A 179      -9.476   9.645   2.517  1.00 92.57           H
ATOM   2642  N   CYS A 180      -7.659   9.869   4.998  1.00 90.96           N
ATOM   2643  CA  CYS A 180      -6.447  10.143   5.752  1.00 90.96           C
ATOM   2644  C   CYS A 180      -6.764  11.210   6.801  1.00 90.96           C
ATOM   2645  O   CYS A 180      -5.888  11.619   7.560  1.00 90.96           O
ATOM   2646  HA  CYS A 180      -6.156   9.206   6.228  1.00 90.96           H
ATOM   2647  CB  CYS A 180      -5.296  10.566   4.837  1.00 90.96           C
ATOM   2648 1HB  CYS A 180      -5.580  11.451   4.267  1.00 90.96           H
ATOM   2649 2HB  CYS A 180      -4.426  10.837   5.435  1.00 90.96           H
ATOM   2650  SG  CYS A 180      -4.868   9.201   3.696  1.00 90.96           S
ATOM   2651  HG  CYS A 180      -6.019   9.210   3.030  1.00 90.96           H
ATOM   2652  HN  CYS A 180      -7.885  10.548   4.300  1.00 90.96           H
ATOM   2653  N   ILE A 181      -8.021  11.630   6.810  1.00 90.66           N
ATOM   2654  CA  ILE A 181      -8.464  12.646   7.750  1.00 90.66           C
ATOM   2655  C   ILE A 181      -8.180  12.173   9.177  1.00 90.66           C
ATOM   2656  O   ILE A 181      -7.631  12.920   9.985  1.00 90.66           O
ATOM   2657  HA  ILE A 181      -7.876  13.544   7.561  1.00 90.66           H
ATOM   2658  CB  ILE A 181      -9.930  13.003   7.501  1.00 90.66           C
ATOM   2659  HB  ILE A 181     -10.500  12.077   7.426  1.00 90.66           H
ATOM   2660  CG1 ILE A 181     -10.096  13.744   6.172  1.00 90.66           C
ATOM   2661 1HG1 ILE A 181      -9.606  14.716   6.230  1.00 90.66           H
ATOM   2662 2HG1 ILE A 181      -9.604  13.185   5.376  1.00 90.66           H
ATOM   2663  CG2 ILE A 181     -10.508  13.796   8.675  1.00 90.66           C
ATOM   2664 1HG2 ILE A 181     -10.444  13.198   9.584  1.00 90.66           H
ATOM   2665 2HG2 ILE A 181      -9.941  14.718   8.806  1.00 90.66           H
ATOM   2666 3HG2 ILE A 181     -11.552  14.037   8.472  1.00 90.66           H
ATOM   2667  CD1 ILE A 181     -11.576  13.933   5.831  1.00 90.66           C
ATOM   2668 1HD1 ILE A 181     -12.057  12.958   5.750  1.00 90.66           H
ATOM   2669 2HD1 ILE A 181     -12.059  14.513   6.617  1.00 90.66           H
ATOM   2670 3HD1 ILE A 181     -11.665  14.462   4.882  1.00 90.66           H
ATOM   2671  HN  ILE A 181      -8.729  11.289   6.191  1.00 90.66           H
ATOM   2672  N   PRO A 182      -8.546  10.928   9.511  1.00 91.86           N
ATOM   2673  CA  PRO A 182      -8.325  10.414  10.865  1.00 91.86           C
ATOM   2674  C   PRO A 182      -6.880  10.571  11.313  1.00 91.86           C
ATOM   2675  O   PRO A 182      -6.618  11.001  12.435  1.00 91.86           O
ATOM   2676  HA  PRO A 182      -8.909  10.989  11.584  1.00 91.86           H
ATOM   2677  CB  PRO A 182      -8.732   8.943  10.766  1.00 91.86           C
ATOM   2678 1HB  PRO A 182      -7.880   8.306  10.527  1.00 91.86           H
ATOM   2679 2HB  PRO A 182      -9.149   8.578  11.705  1.00 91.86           H
ATOM   2680  CG  PRO A 182      -9.769   8.938   9.650  1.00 91.86           C
ATOM   2681 1HG  PRO A 182      -9.897   7.945   9.220  1.00 91.86           H
ATOM   2682 2HG  PRO A 182     -10.752   9.246  10.008  1.00 91.86           H
ATOM   2683  CD  PRO A 182      -9.193   9.924   8.647  1.00 91.86           C
ATOM   2684 1HD  PRO A 182      -8.475   9.449   7.978  1.00 91.86           H
ATOM   2685 2HD  PRO A 182      -9.968  10.361   8.017  1.00 91.86           H
ATOM   2686  N   GLU A 183      -5.974  10.214  10.415  1.00 88.36           N
ATOM   2687  CA  GLU A 183      -4.556  10.250  10.728  1.00 88.36           C
ATOM   2688  C   GLU A 183      -4.118  11.681  11.044  1.00 88.36           C
ATOM   2689  O   GLU A 183      -3.305  11.901  11.940  1.00 88.36           O
ATOM   2690  HA  GLU A 183      -4.439   9.623  11.612  1.00 88.36           H
ATOM   2691  CB  GLU A 183      -3.727   9.663   9.583  1.00 88.36           C
ATOM   2692 1HB  GLU A 183      -4.165   9.950   8.628  1.00 88.36           H
ATOM   2693 2HB  GLU A 183      -2.686   9.970   9.689  1.00 88.36           H
ATOM   2694  CG  GLU A 183      -3.732   8.134   9.630  1.00 88.36           C
ATOM   2695 1HG  GLU A 183      -2.935   7.744   8.997  1.00 88.36           H
ATOM   2696 2HG  GLU A 183      -3.527   7.797  10.646  1.00 88.36           H
ATOM   2697  CD  GLU A 183      -5.079   7.576   9.165  1.00 88.36           C
ATOM   2698  OE1 GLU A 183      -5.282   6.356   9.349  1.00 88.36           O
ATOM   2699  OE2 GLU A 183      -5.875   8.382   8.636  1.00 88.36           O
ATOM   2700  HN  GLU A 183      -6.195   9.906   9.489  1.00 88.36           H
ATOM   2701  N   ILE A 184      -4.676  12.617  10.291  1.00 89.73           N
ATOM   2702  CA  ILE A 184      -4.308  14.015  10.438  1.00 89.73           C
ATOM   2703  C   ILE A 184      -4.675  14.489  11.846  1.00 89.73           C
ATOM   2704  O   ILE A 184      -3.918  15.228  12.474  1.00 89.73           O
ATOM   2705  HA  ILE A 184      -3.226  14.082  10.323  1.00 89.73           H
ATOM   2706  CB  ILE A 184      -4.935  14.855   9.324  1.00 89.73           C
ATOM   2707  HB  ILE A 184      -6.003  14.641   9.294  1.00 89.73           H
ATOM   2708  CG1 ILE A 184      -4.360  14.471   7.959  1.00 89.73           C
ATOM   2709 1HG1 ILE A 184      -3.325  14.808   7.888  1.00 89.73           H
ATOM   2710 2HG1 ILE A 184      -4.349  13.386   7.857  1.00 89.73           H
ATOM   2711  CG2 ILE A 184      -4.781  16.350   9.611  1.00 89.73           C
ATOM   2712 1HG2 ILE A 184      -5.276  16.592  10.551  1.00 89.73           H
ATOM   2713 2HG2 ILE A 184      -3.722  16.599   9.683  1.00 89.73           H
ATOM   2714 3HG2 ILE A 184      -5.235  16.923   8.803  1.00 89.73           H
ATOM   2715  CD1 ILE A 184      -5.181  15.087   6.825  1.00 89.73           C
ATOM   2716 1HD1 ILE A 184      -6.209  14.729   6.884  1.00 89.73           H
ATOM   2717 2HD1 ILE A 184      -5.169  16.173   6.916  1.00 89.73           H
ATOM   2718 3HD1 ILE A 184      -4.751  14.798   5.866  1.00 89.73           H
ATOM   2719  HN  ILE A 184      -5.367  12.434   9.592  1.00 89.73           H
ATOM   2720  N   LEU A 185      -5.838  14.045  12.301  1.00 90.05           N
ATOM   2721  CA  LEU A 185      -6.418  14.581  13.521  1.00 90.05           C
ATOM   2722  C   LEU A 185      -5.710  13.965  14.730  1.00 90.05           C
ATOM   2723  O   LEU A 185      -5.297  14.680  15.641  1.00 90.05           O
ATOM   2724  HA  LEU A 185      -6.236  15.655  13.525  1.00 90.05           H
ATOM   2725  CB  LEU A 185      -7.934  14.378  13.527  1.00 90.05           C
ATOM   2726 1HB  LEU A 185      -8.140  13.321  13.358  1.00 90.05           H
ATOM   2727 2HB  LEU A 185      -8.310  14.621  14.521  1.00 90.05           H
ATOM   2728  CG  LEU A 185      -8.724  15.193  12.500  1.00 90.05           C
ATOM   2729  HG  LEU A 185      -8.361  14.933  11.506  1.00 90.05           H
ATOM   2730  CD1 LEU A 185     -10.211  14.837  12.545  1.00 90.05           C
ATOM   2731 1HD1 LEU A 185     -10.338  13.777  12.322  1.00 90.05           H
ATOM   2732 2HD1 LEU A 185     -10.606  15.049  13.538  1.00 90.05           H
ATOM   2733 3HD1 LEU A 185     -10.749  15.430  11.805  1.00 90.05           H
ATOM   2734  CD2 LEU A 185      -8.488  16.692  12.691  1.00 90.05           C
ATOM   2735 1HD2 LEU A 185      -8.807  16.986  13.691  1.00 90.05           H
ATOM   2736 2HD2 LEU A 185      -7.427  16.911  12.570  1.00 90.05           H
ATOM   2737 3HD2 LEU A 185      -9.060  17.248  11.949  1.00 90.05           H
ATOM   2738  HN  LEU A 185      -6.379  13.334  11.852  1.00 90.05           H
ATOM   2739  N   TYR A 186      -5.593  12.646  14.698  1.00 90.26           N
ATOM   2740  CA  TYR A 186      -5.332  11.888  15.910  1.00 90.26           C
ATOM   2741  C   TYR A 186      -3.873  11.430  15.966  1.00 90.26           C
ATOM   2742  O   TYR A 186      -3.458  10.784  16.927  1.00 90.26           O
ATOM   2743  HA  TYR A 186      -5.534  12.537  16.763  1.00 90.26           H
ATOM   2744  CB  TYR A 186      -6.238  10.658  15.843  1.00 90.26           C
ATOM   2745 1HB  TYR A 186      -5.937  10.044  14.994  1.00 90.26           H
ATOM   2746 2HB  TYR A 186      -6.086  10.057  16.740  1.00 90.26           H
ATOM   2747  CG  TYR A 186      -7.727  10.987  15.713  1.00 90.26           C
ATOM   2748  CD1 TYR A 186      -8.294  11.946  16.527  1.00 90.26           C
ATOM   2749  HD1 TYR A 186      -7.683  12.468  17.263  1.00 90.26           H
ATOM   2750  CD2 TYR A 186      -8.501  10.326  14.781  1.00 90.26           C
ATOM   2751  HD2 TYR A 186      -8.052   9.569  14.138  1.00 90.26           H
ATOM   2752  CE1 TYR A 186      -9.695  12.256  16.405  1.00 90.26           C
ATOM   2753  HE1 TYR A 186     -10.157  13.011  17.042  1.00 90.26           H
ATOM   2754  CE2 TYR A 186      -9.902  10.636  14.659  1.00 90.26           C
ATOM   2755  HE2 TYR A 186     -10.525  10.122  13.928  1.00 90.26           H
ATOM   2756  CZ  TYR A 186     -10.430  11.586  15.477  1.00 90.26           C
ATOM   2757  OH  TYR A 186     -11.753  11.879  15.362  1.00 90.26           O
ATOM   2758  HH  TYR A 186     -12.175  11.289  14.674  1.00 90.26           H
ATOM   2759  HN  TYR A 186      -5.674  12.097  13.866  1.00 90.26           H
ATOM   2760  N   SER A 187      -3.135  11.783  14.924  1.00 90.81           N
ATOM   2761  CA  SER A 187      -1.700  11.551  14.910  1.00 90.81           C
ATOM   2762  C   SER A 187      -1.013  12.465  15.927  1.00 90.81           C
ATOM   2763  O   SER A 187      -1.112  13.688  15.834  1.00 90.81           O
ATOM   2764  HA  SER A 187      -1.574  10.505  15.190  1.00 90.81           H
ATOM   2765  CB  SER A 187      -1.119  11.779  13.513  1.00 90.81           C
ATOM   2766 1HB  SER A 187      -1.369  12.785  13.176  1.00 90.81           H
ATOM   2767 2HB  SER A 187      -0.032  11.719  13.559  1.00 90.81           H
ATOM   2768  OG  SER A 187      -1.607  10.828  12.571  1.00 90.81           O
ATOM   2769  HG  SER A 187      -2.059  11.299  11.813  1.00 90.81           H
ATOM   2770  HN  SER A 187      -3.501  12.218  14.101  1.00 90.81           H
ATOM   2771  N   GLN A 188      -0.332  11.837  16.874  1.00 84.40           N
ATOM   2772  CA  GLN A 188       0.349  12.578  17.922  1.00 84.40           C
ATOM   2773  C   GLN A 188       1.674  11.899  18.276  1.00 84.40           C
ATOM   2774  O   GLN A 188       1.899  10.744  17.920  1.00 84.40           O
ATOM   2775  HA  GLN A 188       0.540  13.565  17.502  1.00 84.40           H
ATOM   2776  CB  GLN A 188      -0.541  12.722  19.158  1.00 84.40           C
ATOM   2777 1HB  GLN A 188      -0.802  11.735  19.540  1.00 84.40           H
ATOM   2778 2HB  GLN A 188       0.008  13.234  19.948  1.00 84.40           H
ATOM   2779  CG  GLN A 188      -1.816  13.500  18.828  1.00 84.40           C
ATOM   2780 1HG  GLN A 188      -1.559  14.425  18.311  1.00 84.40           H
ATOM   2781 2HG  GLN A 188      -2.436  12.917  18.147  1.00 84.40           H
ATOM   2782  CD  GLN A 188      -2.606  13.822  20.098  1.00 84.40           C
ATOM   2783  OE1 GLN A 188      -2.184  13.548  21.209  1.00 84.40           O
ATOM   2784  NE2 GLN A 188      -3.774  14.417  19.872  1.00 84.40           N
ATOM   2785 1HE2 GLN A 188      -4.062  14.614  18.935  1.00 84.40           H
ATOM   2786 2HE2 GLN A 188      -4.364  14.668  20.640  1.00 84.40           H
ATOM   2787  HN  GLN A 188      -0.241  10.843  16.931  1.00 84.40           H
ATOM   2788  N   ILE A 189       2.517  12.647  18.973  1.00 87.94           N
ATOM   2789  CA  ILE A 189       3.690  12.064  19.602  1.00 87.94           C
ATOM   2790  C   ILE A 189       3.338  11.633  21.027  1.00 87.94           C
ATOM   2791  O   ILE A 189       2.909  12.452  21.839  1.00 87.94           O
ATOM   2792  HA  ILE A 189       3.961  11.177  19.030  1.00 87.94           H
ATOM   2793  CB  ILE A 189       4.874  13.031  19.527  1.00 87.94           C
ATOM   2794  HB  ILE A 189       4.575  13.973  19.985  1.00 87.94           H
ATOM   2795  CG1 ILE A 189       5.244  13.332  18.073  1.00 87.94           C
ATOM   2796 1HG1 ILE A 189       5.567  12.415  17.579  1.00 87.94           H
ATOM   2797 2HG1 ILE A 189       4.366  13.691  17.537  1.00 87.94           H
ATOM   2798  CG2 ILE A 189       6.067  12.499  20.324  1.00 87.94           C
ATOM   2799 1HG2 ILE A 189       5.781  12.378  21.369  1.00 87.94           H
ATOM   2800 2HG2 ILE A 189       6.375  11.536  19.918  1.00 87.94           H
ATOM   2801 3HG2 ILE A 189       6.895  13.205  20.254  1.00 87.94           H
ATOM   2802  CD1 ILE A 189       6.358  14.378  17.997  1.00 87.94           C
ATOM   2803 1HD1 ILE A 189       6.023  15.300  18.470  1.00 87.94           H
ATOM   2804 2HD1 ILE A 189       7.243  14.005  18.513  1.00 87.94           H
ATOM   2805 3HD1 ILE A 189       6.602  14.573  16.952  1.00 87.94           H
ATOM   2806  HN  ILE A 189       2.409  13.632  19.111  1.00 87.94           H
ATOM   2807  N   LYS A 190       3.532  10.349  21.288  1.00 82.67           N
ATOM   2808  CA  LYS A 190       3.325   9.816  22.624  1.00 82.67           C
ATOM   2809  C   LYS A 190       4.675   9.430  23.230  1.00 82.67           C
ATOM   2810  O   LYS A 190       5.459   8.716  22.605  1.00 82.67           O
ATOM   2811  HA  LYS A 190       2.890  10.612  23.229  1.00 82.67           H
ATOM   2812  CB  LYS A 190       2.314   8.668  22.592  1.00 82.67           C
ATOM   2813 1HB  LYS A 190       1.387   9.006  22.129  1.00 82.67           H
ATOM   2814 2HB  LYS A 190       2.700   7.856  21.975  1.00 82.67           H
ATOM   2815  CG  LYS A 190       2.027   8.151  24.003  1.00 82.67           C
ATOM   2816 1HG  LYS A 190       2.956   7.824  24.470  1.00 82.67           H
ATOM   2817 2HG  LYS A 190       1.628   8.959  24.616  1.00 82.67           H
ATOM   2818  CD  LYS A 190       1.031   6.989  23.969  1.00 82.67           C
ATOM   2819 1HD  LYS A 190       0.066   7.344  23.609  1.00 82.67           H
ATOM   2820 2HD  LYS A 190       1.375   6.231  23.265  1.00 82.67           H
ATOM   2821  CE  LYS A 190       0.867   6.368  25.357  1.00 82.67           C
ATOM   2822 1HE  LYS A 190       1.845   6.234  25.820  1.00 82.67           H
ATOM   2823 2HE  LYS A 190       0.299   7.041  25.999  1.00 82.67           H
ATOM   2824  NZ  LYS A 190       0.175   5.063  25.262  1.00 82.67           N
ATOM   2825 1HZ  LYS A 190       0.254   4.573  26.146  1.00 82.67           H
ATOM   2826 2HZ  LYS A 190      -0.804   5.215  25.046  1.00 82.67           H
ATOM   2827 3HZ  LYS A 190       0.600   4.507  24.529  1.00 82.67           H
ATOM   2828  HN  LYS A 190       3.825   9.678  20.606  1.00 82.67           H
ATOM   2829  N   GLU A 191       4.907   9.919  24.439  1.00 75.24           N
ATOM   2830  CA  GLU A 191       6.079   9.516  25.198  1.00 75.24           C
ATOM   2831  C   GLU A 191       5.738   8.343  26.119  1.00 75.24           C
ATOM   2832  O   GLU A 191       4.824   8.437  26.937  1.00 75.24           O
ATOM   2833  HA  GLU A 191       6.811   9.202  24.454  1.00 75.24           H
ATOM   2834  CB  GLU A 191       6.647  10.692  25.995  1.00 75.24           C
ATOM   2835 1HB  GLU A 191       5.835  11.230  26.485  1.00 75.24           H
ATOM   2836 2HB  GLU A 191       7.406  10.332  26.690  1.00 75.24           H
ATOM   2837  CG  GLU A 191       7.346  11.693  25.073  1.00 75.24           C
ATOM   2838 1HG  GLU A 191       8.081  11.174  24.458  1.00 75.24           H
ATOM   2839 2HG  GLU A 191       6.618  12.137  24.394  1.00 75.24           H
ATOM   2840  CD  GLU A 191       8.035  12.794  25.881  1.00 75.24           C
ATOM   2841  OE1 GLU A 191       8.639  13.679  25.236  1.00 75.24           O
ATOM   2842  OE2 GLU A 191       7.943  12.727  27.126  1.00 75.24           O
ATOM   2843  HN  GLU A 191       4.311  10.577  24.900  1.00 75.24           H
ATOM   2844  N   GLU A 192       6.490   7.265  25.955  1.00 72.81           N
ATOM   2845  CA  GLU A 192       6.278   6.075  26.761  1.00 72.81           C
ATOM   2846  C   GLU A 192       7.620   5.448  27.145  1.00 72.81           C
ATOM   2847  O   GLU A 192       8.443   5.153  26.279  1.00 72.81           O
ATOM   2848  HA  GLU A 192       5.761   6.419  27.656  1.00 72.81           H
ATOM   2849  CB  GLU A 192       5.393   5.066  26.026  1.00 72.81           C
ATOM   2850 1HB  GLU A 192       4.465   5.548  25.719  1.00 72.81           H
ATOM   2851 2HB  GLU A 192       5.946   4.627  25.196  1.00 72.81           H
ATOM   2852  CG  GLU A 192       5.004   3.907  26.946  1.00 72.81           C
ATOM   2853 1HG  GLU A 192       5.800   3.163  26.956  1.00 72.81           H
ATOM   2854 2HG  GLU A 192       4.894   4.270  27.968  1.00 72.81           H
ATOM   2855  CD  GLU A 192       3.697   3.257  26.486  1.00 72.81           C
ATOM   2856  OE1 GLU A 192       2.742   3.270  27.293  1.00 72.81           O
ATOM   2857  OE2 GLU A 192       3.683   2.762  25.338  1.00 72.81           O
ATOM   2858  HN  GLU A 192       7.232   7.197  25.287  1.00 72.81           H
ATOM   2859  N   SER A 193       7.800   5.263  28.445  1.00 72.96           N
ATOM   2860  CA  SER A 193       9.016   4.651  28.952  1.00 72.96           C
ATOM   2861  C   SER A 193      10.238   5.430  28.462  1.00 72.96           C
ATOM   2862  O   SER A 193      11.300   4.851  28.241  1.00 72.96           O
ATOM   2863  HA  SER A 193       8.936   4.708  30.038  1.00 72.96           H
ATOM   2864  CB  SER A 193       9.115   3.185  28.525  1.00 72.96           C
ATOM   2865 1HB  SER A 193       9.233   3.130  27.443  1.00 72.96           H
ATOM   2866 2HB  SER A 193      10.005   2.738  28.966  1.00 72.96           H
ATOM   2867  OG  SER A 193       7.966   2.437  28.915  1.00 72.96           O
ATOM   2868  HG  SER A 193       7.960   1.553  28.449  1.00 72.96           H
ATOM   2869  HN  SER A 193       7.134   5.523  29.144  1.00 72.96           H
ATOM   2870  N   GLY A 194      10.047   6.732  28.306  1.00 80.18           N
ATOM   2871  CA  GLY A 194      11.137   7.606  27.907  1.00 80.18           C
ATOM   2872  C   GLY A 194      11.401   7.501  26.403  1.00 80.18           C
ATOM   2873  O   GLY A 194      12.371   8.064  25.899  1.00 80.18           O
ATOM   2874 1HA  GLY A 194      10.895   8.637  28.166  1.00 80.18           H
ATOM   2875 2HA  GLY A 194      12.040   7.342  28.457  1.00 80.18           H
ATOM   2876  HN  GLY A 194       9.169   7.189  28.448  1.00 80.18           H
ATOM   2877  N   ILE A 195      10.521   6.775  25.730  1.00 78.83           N
ATOM   2878  CA  ILE A 195      10.611   6.639  24.286  1.00 78.83           C
ATOM   2879  C   ILE A 195       9.507   7.470  23.629  1.00 78.83           C
ATOM   2880  O   ILE A 195       8.338   7.355  23.995  1.00 78.83           O
ATOM   2881  HA  ILE A 195      11.576   7.043  23.979  1.00 78.83           H
ATOM   2882  CB  ILE A 195      10.591   5.163  23.884  1.00 78.83           C
ATOM   2883  HB  ILE A 195       9.664   4.722  24.249  1.00 78.83           H
ATOM   2884  CG1 ILE A 195      11.743   4.400  24.542  1.00 78.83           C
ATOM   2885 1HG1 ILE A 195      12.695   4.806  24.200  1.00 78.83           H
ATOM   2886 2HG1 ILE A 195      11.707   4.540  25.622  1.00 78.83           H
ATOM   2887  CG2 ILE A 195      10.597   5.008  22.362  1.00 78.83           C
ATOM   2888 1HG2 ILE A 195       9.716   5.496  21.944  1.00 78.83           H
ATOM   2889 2HG2 ILE A 195      11.496   5.470  21.953  1.00 78.83           H
ATOM   2890 3HG2 ILE A 195      10.582   3.949  22.104  1.00 78.83           H
ATOM   2891  CD1 ILE A 195      11.671   2.908  24.212  1.00 78.83           C
ATOM   2892 1HD1 ILE A 195      10.729   2.500  24.577  1.00 78.83           H
ATOM   2893 2HD1 ILE A 195      11.733   2.771  23.133  1.00 78.83           H
ATOM   2894 3HD1 ILE A 195      12.502   2.389  24.692  1.00 78.83           H
ATOM   2895  HN  ILE A 195       9.758   6.286  26.153  1.00 78.83           H
ATOM   2896  N   ALA A 196       9.917   8.288  22.671  1.00 88.99           N
ATOM   2897  CA  ALA A 196       8.968   9.079  21.906  1.00 88.99           C
ATOM   2898  C   ALA A 196       8.383   8.220  20.783  1.00 88.99           C
ATOM   2899  O   ALA A 196       9.124   7.613  20.011  1.00 88.99           O
ATOM   2900  HA  ALA A 196       8.164   9.377  22.580  1.00 88.99           H
ATOM   2901  CB  ALA A 196       9.660  10.337  21.378  1.00 88.99           C
ATOM   2902 1HB  ALA A 196      10.031  10.927  22.216  1.00 88.99           H
ATOM   2903 2HB  ALA A 196      10.494  10.051  20.737  1.00 88.99           H
ATOM   2904 3HB  ALA A 196       8.948  10.930  20.804  1.00 88.99           H
ATOM   2905  HN  ALA A 196      10.875   8.415  22.416  1.00 88.99           H
ATOM   2906  N   ILE A 197       7.060   8.197  20.726  1.00 84.89           N
ATOM   2907  CA  ILE A 197       6.366   7.325  19.794  1.00 84.89           C
ATOM   2908  C   ILE A 197       5.386   8.154  18.960  1.00 84.89           C
ATOM   2909  O   ILE A 197       4.542   8.860  19.509  1.00 84.89           O
ATOM   2910  HA  ILE A 197       7.114   6.900  19.125  1.00 84.89           H
ATOM   2911  CB  ILE A 197       5.708   6.161  20.537  1.00 84.89           C
ATOM   2912  HB  ILE A 197       5.058   6.572  21.309  1.00 84.89           H
ATOM   2913  CG1 ILE A 197       6.757   5.298  21.242  1.00 84.89           C
ATOM   2914 1HG1 ILE A 197       7.412   4.838  20.502  1.00 84.89           H
ATOM   2915 2HG1 ILE A 197       7.384   5.926  21.875  1.00 84.89           H
ATOM   2916  CG2 ILE A 197       4.827   5.337  19.596  1.00 84.89           C
ATOM   2917 1HG2 ILE A 197       4.045   5.973  19.181  1.00 84.89           H
ATOM   2918 2HG2 ILE A 197       5.437   4.935  18.786  1.00 84.89           H
ATOM   2919 3HG2 ILE A 197       4.372   4.516  20.150  1.00 84.89           H
ATOM   2920  CD1 ILE A 197       6.094   4.211  22.090  1.00 84.89           C
ATOM   2921 1HD1 ILE A 197       5.459   4.676  22.844  1.00 84.89           H
ATOM   2922 2HD1 ILE A 197       5.487   3.570  21.449  1.00 84.89           H
ATOM   2923 3HD1 ILE A 197       6.862   3.613  22.580  1.00 84.89           H
ATOM   2924  HN  ILE A 197       6.466   8.759  21.302  1.00 84.89           H
ATOM   2925  N   CYS A 198       5.532   8.040  17.648  1.00 90.38           N
ATOM   2926  CA  CYS A 198       4.552   8.602  16.735  1.00 90.38           C
ATOM   2927  C   CYS A 198       3.422   7.586  16.557  1.00 90.38           C
ATOM   2928  O   CYS A 198       3.580   6.594  15.847  1.00 90.38           O
ATOM   2929  HA  CYS A 198       4.181   9.516  17.198  1.00 90.38           H
ATOM   2930  CB  CYS A 198       5.184   8.992  15.397  1.00 90.38           C
ATOM   2931 1HB  CYS A 198       5.917   9.784  15.550  1.00 90.38           H
ATOM   2932 2HB  CYS A 198       5.717   8.141  14.975  1.00 90.38           H
ATOM   2933  SG  CYS A 198       3.889   9.557  14.234  1.00 90.38           S
ATOM   2934  HN  CYS A 198       6.300   7.574  17.209  1.00 90.38           H
ATOM   2935  N   THR A 199       2.307   7.868  17.215  1.00 88.81           N
ATOM   2936  CA  THR A 199       1.159   6.978  17.158  1.00 88.81           C
ATOM   2937  C   THR A 199      -0.132   7.784  17.002  1.00 88.81           C
ATOM   2938  O   THR A 199      -0.130   9.004  17.159  1.00 88.81           O
ATOM   2939  HA  THR A 199       1.254   6.351  16.271  1.00 88.81           H
ATOM   2940  CB  THR A 199       1.179   6.099  18.410  1.00 88.81           C
ATOM   2941  HB  THR A 199       2.187   5.738  18.615  1.00 88.81           H
ATOM   2942  OG1 THR A 199       0.207   5.092  18.143  1.00 88.81           O
ATOM   2943  HG1 THR A 199       0.241   4.388  18.852  1.00 88.81           H
ATOM   2944  CG2 THR A 199       0.637   6.824  19.643  1.00 88.81           C
ATOM   2945 1HG2 THR A 199      -0.395   7.127  19.462  1.00 88.81           H
ATOM   2946 2HG2 THR A 199       1.244   7.707  19.843  1.00 88.81           H
ATOM   2947 3HG2 THR A 199       0.673   6.155  20.503  1.00 88.81           H
ATOM   2948  HN  THR A 199       2.181   8.685  17.778  1.00 88.81           H
ATOM   2949  N   MET A 200      -1.204   7.069  16.694  1.00 87.67           N
ATOM   2950  CA  MET A 200      -2.533   7.655  16.737  1.00 87.67           C
ATOM   2951  C   MET A 200      -3.144   7.528  18.133  1.00 87.67           C
ATOM   2952  O   MET A 200      -3.108   6.456  18.735  1.00 87.67           O
ATOM   2953  HA  MET A 200      -2.397   8.708  16.487  1.00 87.67           H
ATOM   2954  CB  MET A 200      -3.434   6.954  15.718  1.00 87.67           C
ATOM   2955 1HB  MET A 200      -3.412   5.878  15.889  1.00 87.67           H
ATOM   2956 2HB  MET A 200      -4.466   7.278  15.856  1.00 87.67           H
ATOM   2957  CG  MET A 200      -2.985   7.258  14.288  1.00 87.67           C
ATOM   2958 1HG  MET A 200      -2.953   8.336  14.129  1.00 87.67           H
ATOM   2959 2HG  MET A 200      -1.975   6.883  14.127  1.00 87.67           H
ATOM   2960  SD  MET A 200      -4.108   6.505  13.122  1.00 87.67           S
ATOM   2961  CE  MET A 200      -5.561   7.503  13.402  1.00 87.67           C
ATOM   2962 1HE  MET A 200      -5.873   7.408  14.442  1.00 87.67           H
ATOM   2963 2HE  MET A 200      -5.332   8.546  13.185  1.00 87.67           H
ATOM   2964 3HE  MET A 200      -6.366   7.164  12.749  1.00 87.67           H
ATOM   2965  HN  MET A 200      -1.176   6.107  16.420  1.00 87.67           H
ATOM   2966  N   VAL A 201      -3.693   8.636  18.608  1.00 90.01           N
ATOM   2967  CA  VAL A 201      -4.406   8.636  19.874  1.00 90.01           C
ATOM   2968  C   VAL A 201      -5.863   9.039  19.634  1.00 90.01           C
ATOM   2969  O   VAL A 201      -6.138  10.153  19.193  1.00 90.01           O
ATOM   2970  HA  VAL A 201      -4.384   7.618  20.264  1.00 90.01           H
ATOM   2971  CB  VAL A 201      -3.693   9.544  20.877  1.00 90.01           C
ATOM   2972  HB  VAL A 201      -3.746  10.566  20.501  1.00 90.01           H
ATOM   2973  CG1 VAL A 201      -4.387   9.508  22.240  1.00 90.01           C
ATOM   2974 1HG1 VAL A 201      -5.417   9.848  22.132  1.00 90.01           H
ATOM   2975 2HG1 VAL A 201      -4.379   8.488  22.625  1.00 90.01           H
ATOM   2976 3HG1 VAL A 201      -3.860  10.162  22.934  1.00 90.01           H
ATOM   2977  CG2 VAL A 201      -2.215   9.167  21.004  1.00 90.01           C
ATOM   2978 1HG2 VAL A 201      -2.132   8.135  21.346  1.00 90.01           H
ATOM   2979 2HG2 VAL A 201      -1.730   9.268  20.034  1.00 90.01           H
ATOM   2980 3HG2 VAL A 201      -1.732   9.828  21.724  1.00 90.01           H
ATOM   2981  HN  VAL A 201      -3.656   9.522  18.144  1.00 90.01           H
ATOM   2982  N   TYR A 202      -6.758   8.109  19.934  1.00 89.86           N
ATOM   2983  CA  TYR A 202      -8.174   8.329  19.697  1.00 89.86           C
ATOM   2984  C   TYR A 202      -8.846   8.947  20.925  1.00 89.86           C
ATOM   2985  O   TYR A 202      -8.489   8.629  22.059  1.00 89.86           O
ATOM   2986  HA  TYR A 202      -8.272   9.015  18.856  1.00 89.86           H
ATOM   2987  CB  TYR A 202      -8.779   6.947  19.442  1.00 89.86           C
ATOM   2988 1HB  TYR A 202      -8.569   6.306  20.298  1.00 89.86           H
ATOM   2989 2HB  TYR A 202      -9.863   7.043  19.373  1.00 89.86           H
ATOM   2990  CG  TYR A 202      -8.261   6.266  18.173  1.00 89.86           C
ATOM   2991  CD1 TYR A 202      -8.879   6.501  16.962  1.00 89.86           C
ATOM   2992  HD1 TYR A 202      -9.737   7.171  16.909  1.00 89.86           H
ATOM   2993  CD2 TYR A 202      -7.175   5.418  18.241  1.00 89.86           C
ATOM   2994  HD2 TYR A 202      -6.686   5.232  19.197  1.00 89.86           H
ATOM   2995  CE1 TYR A 202      -8.392   5.860  15.769  1.00 89.86           C
ATOM   2996  HE1 TYR A 202      -8.871   6.036  14.806  1.00 89.86           H
ATOM   2997  CE2 TYR A 202      -6.687   4.777  17.047  1.00 89.86           C
ATOM   2998  HE2 TYR A 202      -5.830   4.104  17.086  1.00 89.86           H
ATOM   2999  CZ  TYR A 202      -7.319   5.029  15.870  1.00 89.86           C
ATOM   3000  OH  TYR A 202      -6.859   4.424  14.743  1.00 89.86           O
ATOM   3001  HH  TYR A 202      -7.416   4.694  13.957  1.00 89.86           H
ATOM   3002  HN  TYR A 202      -6.529   7.220  20.332  1.00 89.86           H
ATOM   3003  N   PRO A 203      -9.826   9.839  20.725  1.00 84.81           N
ATOM   3004  CA  PRO A 203     -10.480  10.507  21.852  1.00 84.81           C
ATOM   3005  C   PRO A 203     -11.328   9.552  22.676  1.00 84.81           C
ATOM   3006  O   PRO A 203     -11.888   8.595  22.142  1.00 84.81           O
ATOM   3007  HA  PRO A 203      -9.734  10.894  22.545  1.00 84.81           H
ATOM   3008  CB  PRO A 203     -11.331  11.591  21.186  1.00 84.81           C
ATOM   3009 1HB  PRO A 203     -12.247  11.782  21.745  1.00 84.81           H
ATOM   3010 2HB  PRO A 203     -10.795  12.538  21.122  1.00 84.81           H
ATOM   3011  CG  PRO A 203     -11.622  11.028  19.824  1.00 84.81           C
ATOM   3012 1HG  PRO A 203     -12.490  10.369  19.848  1.00 84.81           H
ATOM   3013 2HG  PRO A 203     -11.844  11.821  19.110  1.00 84.81           H
ATOM   3014  CD  PRO A 203     -10.383  10.278  19.432  1.00 84.81           C
ATOM   3015 1HD  PRO A 203     -10.614   9.431  18.786  1.00 84.81           H
ATOM   3016 2HD  PRO A 203      -9.684  10.914  18.889  1.00 84.81           H
ATOM   3017  N   SER A 204     -11.401   9.839  23.967  1.00 77.11           N
ATOM   3018  CA  SER A 204     -11.817   8.838  24.934  1.00 77.11           C
ATOM   3019  C   SER A 204     -13.237   8.364  24.619  1.00 77.11           C
ATOM   3020  O   SER A 204     -13.543   7.180  24.746  1.00 77.11           O
ATOM   3021  HA  SER A 204     -11.107   8.018  24.824  1.00 77.11           H
ATOM   3022  CB  SER A 204     -11.744   9.386  26.361  1.00 77.11           C
ATOM   3023 1HB  SER A 204     -12.197   8.671  27.048  1.00 77.11           H
ATOM   3024 2HB  SER A 204     -10.700   9.492  26.656  1.00 77.11           H
ATOM   3025  OG  SER A 204     -12.402  10.644  26.484  1.00 77.11           O
ATOM   3026  HG  SER A 204     -13.389  10.507  26.571  1.00 77.11           H
ATOM   3027  HN  SER A 204     -11.181  10.735  24.354  1.00 77.11           H
ATOM   3028  N   ASP A 205     -14.067   9.315  24.216  1.00 71.78           N
ATOM   3029  CA  ASP A 205     -15.507   9.127  24.278  1.00 71.78           C
ATOM   3030  C   ASP A 205     -15.910   7.994  23.333  1.00 71.78           C
ATOM   3031  O   ASP A 205     -16.708   7.131  23.697  1.00 71.78           O
ATOM   3032  HA  ASP A 205     -15.721   8.896  25.321  1.00 71.78           H
ATOM   3033  CB  ASP A 205     -16.247  10.393  23.840  1.00 71.78           C
ATOM   3034 1HB  ASP A 205     -15.918  10.685  22.843  1.00 71.78           H
ATOM   3035 2HB  ASP A 205     -17.316  10.190  23.777  1.00 71.78           H
ATOM   3036  CG  ASP A 205     -15.997  11.540  24.821  1.00 71.78           C
ATOM   3037  OD1 ASP A 205     -15.437  11.252  25.901  1.00 71.78           O
ATOM   3038  OD2 ASP A 205     -16.372  12.680  24.469  1.00 71.78           O
ATOM   3039  HN  ASP A 205     -13.772  10.198  23.852  1.00 71.78           H
ATOM   3040  N   GLU A 206     -15.341   8.032  22.137  1.00 74.84           N
ATOM   3041  CA  GLU A 206     -15.701   7.073  21.106  1.00 74.84           C
ATOM   3042  C   GLU A 206     -14.446   6.397  20.549  1.00 74.84           C
ATOM   3043  O   GLU A 206     -14.427   5.970  19.396  1.00 74.84           O
ATOM   3044  HA  GLU A 206     -16.329   6.335  21.603  1.00 74.84           H
ATOM   3045  CB  GLU A 206     -16.503   7.744  19.989  1.00 74.84           C
ATOM   3046 1HB  GLU A 206     -15.951   8.601  19.604  1.00 74.84           H
ATOM   3047 2HB  GLU A 206     -16.749   7.010  19.222  1.00 74.84           H
ATOM   3048  CG  GLU A 206     -17.836   8.280  20.517  1.00 74.84           C
ATOM   3049 1HG  GLU A 206     -18.139   7.709  21.395  1.00 74.84           H
ATOM   3050 2HG  GLU A 206     -17.715   9.315  20.836  1.00 74.84           H
ATOM   3051  CD  GLU A 206     -18.924   8.194  19.445  1.00 74.84           C
ATOM   3052  OE1 GLU A 206     -20.004   7.658  19.775  1.00 74.84           O
ATOM   3053  OE2 GLU A 206     -18.652   8.666  18.321  1.00 74.84           O
ATOM   3054  HN  GLU A 206     -14.648   8.701  21.869  1.00 74.84           H
ATOM   3055  N   SER A 207     -13.429   6.321  21.395  1.00 86.04           N
ATOM   3056  CA  SER A 207     -12.124   5.856  20.956  1.00 86.04           C
ATOM   3057  C   SER A 207     -12.259   4.503  20.254  1.00 86.04           C
ATOM   3058  O   SER A 207     -11.692   4.297  19.183  1.00 86.04           O
ATOM   3059  HA  SER A 207     -11.767   6.615  20.259  1.00 86.04           H
ATOM   3060  CB  SER A 207     -11.153   5.749  22.134  1.00 86.04           C
ATOM   3061 1HB  SER A 207     -10.224   5.290  21.796  1.00 86.04           H
ATOM   3062 2HB  SER A 207     -10.904   6.748  22.490  1.00 86.04           H
ATOM   3063  OG  SER A 207     -11.697   4.984  23.206  1.00 86.04           O
ATOM   3064  HG  SER A 207     -11.154   5.123  24.035  1.00 86.04           H
ATOM   3065  HN  SER A 207     -13.486   6.570  22.362  1.00 86.04           H
ATOM   3066  N   THR A 208     -13.014   3.617  20.888  1.00 86.24           N
ATOM   3067  CA  THR A 208     -13.139   2.255  20.398  1.00 86.24           C
ATOM   3068  C   THR A 208     -13.815   2.241  19.025  1.00 86.24           C
ATOM   3069  O   THR A 208     -13.388   1.519  18.126  1.00 86.24           O
ATOM   3070  HA  THR A 208     -12.138   1.844  20.265  1.00 86.24           H
ATOM   3071  CB  THR A 208     -13.889   1.440  21.453  1.00 86.24           C
ATOM   3072  HB  THR A 208     -14.941   1.722  21.487  1.00 86.24           H
ATOM   3073  OG1 THR A 208     -13.154   1.664  22.653  1.00 86.24           O
ATOM   3074  HG1 THR A 208     -12.209   1.356  22.538  1.00 86.24           H
ATOM   3075  CG2 THR A 208     -13.772  -0.068  21.221  1.00 86.24           C
ATOM   3076 1HG2 THR A 208     -12.723  -0.360  21.255  1.00 86.24           H
ATOM   3077 2HG2 THR A 208     -14.188  -0.318  20.245  1.00 86.24           H
ATOM   3078 3HG2 THR A 208     -14.323  -0.599  21.998  1.00 86.24           H
ATOM   3079  HN  THR A 208     -13.533   3.817  21.719  1.00 86.24           H
ATOM   3080  N   LYS A 209     -14.859   3.049  18.908  1.00 81.75           N
ATOM   3081  CA  LYS A 209     -15.627   3.104  17.676  1.00 81.75           C
ATOM   3082  C   LYS A 209     -14.730   3.607  16.543  1.00 81.75           C
ATOM   3083  O   LYS A 209     -14.701   3.020  15.462  1.00 81.75           O
ATOM   3084  HA  LYS A 209     -15.942   2.087  17.441  1.00 81.75           H
ATOM   3085  CB  LYS A 209     -16.896   3.937  17.872  1.00 81.75           C
ATOM   3086 1HB  LYS A 209     -16.635   4.915  18.278  1.00 81.75           H
ATOM   3087 2HB  LYS A 209     -17.374   4.110  16.908  1.00 81.75           H
ATOM   3088  CG  LYS A 209     -17.874   3.233  18.814  1.00 81.75           C
ATOM   3089 1HG  LYS A 209     -18.063   2.220  18.457  1.00 81.75           H
ATOM   3090 2HG  LYS A 209     -17.429   3.143  19.805  1.00 81.75           H
ATOM   3091  CD  LYS A 209     -19.194   4.001  18.909  1.00 81.75           C
ATOM   3092 1HD  LYS A 209     -18.991   5.061  19.059  1.00 81.75           H
ATOM   3093 2HD  LYS A 209     -19.739   3.911  17.969  1.00 81.75           H
ATOM   3094  CE  LYS A 209     -20.055   3.472  20.058  1.00 81.75           C
ATOM   3095 1HE  LYS A 209     -20.465   2.497  19.794  1.00 81.75           H
ATOM   3096 2HE  LYS A 209     -19.439   3.330  20.946  1.00 81.75           H
ATOM   3097  NZ  LYS A 209     -21.156   4.415  20.357  1.00 81.75           N
ATOM   3098 1HZ  LYS A 209     -21.682   4.078  21.155  1.00 81.75           H
ATOM   3099 2HZ  LYS A 209     -20.770   5.329  20.567  1.00 81.75           H
ATOM   3100 3HZ  LYS A 209     -21.769   4.484  19.552  1.00 81.75           H
ATOM   3101  HN  LYS A 209     -15.181   3.656  19.634  1.00 81.75           H
ATOM   3102  N   LEU A 210     -14.021   4.689  16.829  1.00 87.65           N
ATOM   3103  CA  LEU A 210     -13.196   5.332  15.820  1.00 87.65           C
ATOM   3104  C   LEU A 210     -12.155   4.335  15.307  1.00 87.65           C
ATOM   3105  O   LEU A 210     -12.020   4.139  14.101  1.00 87.65           O
ATOM   3106  HA  LEU A 210     -13.849   5.606  14.991  1.00 87.65           H
ATOM   3107  CB  LEU A 210     -12.591   6.626  16.367  1.00 87.65           C
ATOM   3108 1HB  LEU A 210     -12.246   6.441  17.384  1.00 87.65           H
ATOM   3109 2HB  LEU A 210     -11.711   6.872  15.772  1.00 87.65           H
ATOM   3110  CG  LEU A 210     -13.517   7.844  16.386  1.00 87.65           C
ATOM   3111  HG  LEU A 210     -14.492   7.526  16.756  1.00 87.65           H
ATOM   3112  CD1 LEU A 210     -12.995   8.915  17.346  1.00 87.65           C
ATOM   3113 1HD1 LEU A 210     -12.939   8.503  18.354  1.00 87.65           H
ATOM   3114 2HD1 LEU A 210     -12.003   9.235  17.029  1.00 87.65           H
ATOM   3115 3HD1 LEU A 210     -13.672   9.769  17.340  1.00 87.65           H
ATOM   3116  CD2 LEU A 210     -13.728   8.394  14.974  1.00 87.65           C
ATOM   3117 1HD2 LEU A 210     -12.767   8.692  14.553  1.00 87.65           H
ATOM   3118 2HD2 LEU A 210     -14.176   7.624  14.347  1.00 87.65           H
ATOM   3119 3HD2 LEU A 210     -14.390   9.259  15.016  1.00 87.65           H
ATOM   3120  HN  LEU A 210     -14.004   5.125  17.729  1.00 87.65           H
ATOM   3121  N   LYS A 211     -11.447   3.731  16.250  1.00 92.32           N
ATOM   3122  CA  LYS A 211     -10.380   2.805  15.907  1.00 92.32           C
ATOM   3123  C   LYS A 211     -10.945   1.684  15.033  1.00 92.32           C
ATOM   3124  O   LYS A 211     -10.384   1.365  13.987  1.00 92.32           O
ATOM   3125  HA  LYS A 211      -9.642   3.358  15.326  1.00 92.32           H
ATOM   3126  CB  LYS A 211      -9.678   2.305  17.171  1.00 92.32           C
ATOM   3127 1HB  LYS A 211      -9.266   3.151  17.722  1.00 92.32           H
ATOM   3128 2HB  LYS A 211     -10.402   1.821  17.827  1.00 92.32           H
ATOM   3129  CG  LYS A 211      -8.559   1.322  16.824  1.00 92.32           C
ATOM   3130 1HG  LYS A 211      -8.989   0.389  16.461  1.00 92.32           H
ATOM   3131 2HG  LYS A 211      -7.950   1.728  16.016  1.00 92.32           H
ATOM   3132  CD  LYS A 211      -7.677   1.042  18.043  1.00 92.32           C
ATOM   3133 1HD  LYS A 211      -7.287   1.981  18.437  1.00 92.32           H
ATOM   3134 2HD  LYS A 211      -8.275   0.588  18.833  1.00 92.32           H
ATOM   3135  CE  LYS A 211      -6.515   0.115  17.678  1.00 92.32           C
ATOM   3136 1HE  LYS A 211      -6.899  -0.866  17.400  1.00 92.32           H
ATOM   3137 2HE  LYS A 211      -5.987   0.509  16.810  1.00 92.32           H
ATOM   3138  NZ  LYS A 211      -5.580  -0.016  18.817  1.00 92.32           N
ATOM   3139 1HZ  LYS A 211      -4.978  -0.818  18.670  1.00 92.32           H
ATOM   3140 2HZ  LYS A 211      -5.014   0.823  18.889  1.00 92.32           H
ATOM   3141 3HZ  LYS A 211      -6.107  -0.142  19.675  1.00 92.32           H
ATOM   3142  HN  LYS A 211     -11.591   3.865  17.230  1.00 92.32           H
ATOM   3143  N   SER A 212     -12.050   1.116  15.496  1.00 90.44           N
ATOM   3144  CA  SER A 212     -12.649  -0.019  14.815  1.00 90.44           C
ATOM   3145  C   SER A 212     -13.066   0.380  13.398  1.00 90.44           C
ATOM   3146  O   SER A 212     -12.889  -0.390  12.455  1.00 90.44           O
ATOM   3147  HA  SER A 212     -11.870  -0.781  14.784  1.00 90.44           H
ATOM   3148  CB  SER A 212     -13.854  -0.554  15.592  1.00 90.44           C
ATOM   3149 1HB  SER A 212     -14.608   0.229  15.675  1.00 90.44           H
ATOM   3150 2HB  SER A 212     -14.308  -1.375  15.037  1.00 90.44           H
ATOM   3151  OG  SER A 212     -13.492  -1.004  16.895  1.00 90.44           O
ATOM   3152  HG  SER A 212     -13.633  -0.273  17.561  1.00 90.44           H
ATOM   3153  HN  SER A 212     -12.533   1.419  16.317  1.00 90.44           H
ATOM   3154  N   ALA A 213     -13.611   1.583  13.293  1.00 93.89           N
ATOM   3155  CA  ALA A 213     -14.076   2.085  12.011  1.00 93.89           C
ATOM   3156  C   ALA A 213     -12.880   2.258  11.072  1.00 93.89           C
ATOM   3157  O   ALA A 213     -12.924   1.831   9.919  1.00 93.89           O
ATOM   3158  HA  ALA A 213     -14.753   1.341  11.590  1.00 93.89           H
ATOM   3159  CB  ALA A 213     -14.846   3.390  12.222  1.00 93.89           C
ATOM   3160 1HB  ALA A 213     -15.701   3.206  12.872  1.00 93.89           H
ATOM   3161 2HB  ALA A 213     -14.190   4.128  12.684  1.00 93.89           H
ATOM   3162 3HB  ALA A 213     -15.194   3.765  11.260  1.00 93.89           H
ATOM   3163  HN  ALA A 213     -13.736   2.210  14.062  1.00 93.89           H
ATOM   3164  N   VAL A 214     -11.840   2.886  11.601  1.00 92.14           N
ATOM   3165  CA  VAL A 214     -10.660   3.181  10.805  1.00 92.14           C
ATOM   3166  C   VAL A 214     -10.066   1.873  10.277  1.00 92.14           C
ATOM   3167  O   VAL A 214      -9.700   1.781   9.107  1.00 92.14           O
ATOM   3168  HA  VAL A 214     -10.979   3.788   9.957  1.00 92.14           H
ATOM   3169  CB  VAL A 214      -9.665   4.001  11.628  1.00 92.14           C
ATOM   3170  HB  VAL A 214      -9.507   3.485  12.574  1.00 92.14           H
ATOM   3171  CG1 VAL A 214      -8.315   4.101  10.915  1.00 92.14           C
ATOM   3172 1HG1 VAL A 214      -7.907   3.101  10.769  1.00 92.14           H
ATOM   3173 2HG1 VAL A 214      -8.450   4.584   9.948  1.00 92.14           H
ATOM   3174 3HG1 VAL A 214      -7.627   4.689  11.522  1.00 92.14           H
ATOM   3175  CG2 VAL A 214     -10.225   5.391  11.939  1.00 92.14           C
ATOM   3176 1HG2 VAL A 214     -10.426   5.918  11.006  1.00 92.14           H
ATOM   3177 2HG2 VAL A 214     -11.150   5.291  12.506  1.00 92.14           H
ATOM   3178 3HG2 VAL A 214      -9.498   5.953  12.525  1.00 92.14           H
ATOM   3179  HN  VAL A 214     -11.794   3.190  12.552  1.00 92.14           H
ATOM   3180  N   LEU A 215      -9.987   0.895  11.167  1.00 91.45           N
ATOM   3181  CA  LEU A 215      -9.368  -0.376  10.830  1.00 91.45           C
ATOM   3182  C   LEU A 215     -10.229  -1.097   9.791  1.00 91.45           C
ATOM   3183  O   LEU A 215      -9.706  -1.665   8.833  1.00 91.45           O
ATOM   3184  HA  LEU A 215      -8.398  -0.158  10.384  1.00 91.45           H
ATOM   3185  CB  LEU A 215      -9.111  -1.198  12.094  1.00 91.45           C
ATOM   3186 1HB  LEU A 215     -10.035  -1.242  12.670  1.00 91.45           H
ATOM   3187 2HB  LEU A 215      -8.872  -2.219  11.797  1.00 91.45           H
ATOM   3188  CG  LEU A 215      -7.995  -0.690  13.010  1.00 91.45           C
ATOM   3189  HG  LEU A 215      -8.249   0.322  13.328  1.00 91.45           H
ATOM   3190  CD1 LEU A 215      -7.889  -1.547  14.273  1.00 91.45           C
ATOM   3191 1HD1 LEU A 215      -8.833  -1.510  14.817  1.00 91.45           H
ATOM   3192 2HD1 LEU A 215      -7.670  -2.578  13.995  1.00 91.45           H
ATOM   3193 3HD1 LEU A 215      -7.089  -1.164  14.906  1.00 91.45           H
ATOM   3194  CD2 LEU A 215      -6.665  -0.607  12.259  1.00 91.45           C
ATOM   3195 1HD2 LEU A 215      -6.392  -1.597  11.893  1.00 91.45           H
ATOM   3196 2HD2 LEU A 215      -6.765   0.077  11.417  1.00 91.45           H
ATOM   3197 3HD2 LEU A 215      -5.889  -0.243  12.933  1.00 91.45           H
ATOM   3198  HN  LEU A 215     -10.337   0.960  12.102  1.00 91.45           H
ATOM   3199  N   THR A 216     -11.534  -1.053  10.016  1.00 91.34           N
ATOM   3200  CA  THR A 216     -12.469  -1.733   9.137  1.00 91.34           C
ATOM   3201  C   THR A 216     -12.371  -1.171   7.717  1.00 91.34           C
ATOM   3202  O   THR A 216     -12.320  -1.927   6.748  1.00 91.34           O
ATOM   3203  HA  THR A 216     -12.188  -2.785   9.084  1.00 91.34           H
ATOM   3204  CB  THR A 216     -13.867  -1.608   9.745  1.00 91.34           C
ATOM   3205  HB  THR A 216     -14.181  -0.565   9.786  1.00 91.34           H
ATOM   3206  OG1 THR A 216     -13.759  -2.268  11.003  1.00 91.34           O
ATOM   3207  HG1 THR A 216     -13.730  -1.594  11.741  1.00 91.34           H
ATOM   3208  CG2 THR A 216     -14.912  -2.426   8.984  1.00 91.34           C
ATOM   3209 1HG2 THR A 216     -14.632  -3.479   9.001  1.00 91.34           H
ATOM   3210 2HG2 THR A 216     -14.963  -2.080   7.951  1.00 91.34           H
ATOM   3211 3HG2 THR A 216     -15.886  -2.301   9.457  1.00 91.34           H
ATOM   3212  HN  THR A 216     -11.953  -0.564  10.782  1.00 91.34           H
ATOM   3213  N   LEU A 217     -12.347   0.151   7.639  1.00 88.91           N
ATOM   3214  CA  LEU A 217     -12.242   0.823   6.355  1.00 88.91           C
ATOM   3215  C   LEU A 217     -10.963   0.367   5.649  1.00 88.91           C
ATOM   3216  O   LEU A 217     -10.967   0.132   4.441  1.00 88.91           O
ATOM   3217  HA  LEU A 217     -13.097   0.515   5.754  1.00 88.91           H
ATOM   3218  CB  LEU A 217     -12.337   2.340   6.534  1.00 88.91           C
ATOM   3219 1HB  LEU A 217     -11.715   2.625   7.383  1.00 88.91           H
ATOM   3220 2HB  LEU A 217     -11.912   2.818   5.652  1.00 88.91           H
ATOM   3221  CG  LEU A 217     -13.743   2.902   6.756  1.00 88.91           C
ATOM   3222  HG  LEU A 217     -14.214   2.336   7.561  1.00 88.91           H
ATOM   3223  CD1 LEU A 217     -13.685   4.363   7.205  1.00 88.91           C
ATOM   3224 1HD1 LEU A 217     -13.128   4.435   8.139  1.00 88.91           H
ATOM   3225 2HD1 LEU A 217     -13.187   4.959   6.439  1.00 88.91           H
ATOM   3226 3HD1 LEU A 217     -14.697   4.738   7.356  1.00 88.91           H
ATOM   3227  CD2 LEU A 217     -14.610   2.719   5.509  1.00 88.91           C
ATOM   3228 1HD2 LEU A 217     -14.153   3.242   4.669  1.00 88.91           H
ATOM   3229 2HD2 LEU A 217     -14.691   1.657   5.275  1.00 88.91           H
ATOM   3230 3HD2 LEU A 217     -15.604   3.127   5.694  1.00 88.91           H
ATOM   3231  HN  LEU A 217     -12.398   0.760   8.431  1.00 88.91           H
ATOM   3232  N   LYS A 218      -9.900   0.256   6.432  1.00 87.50           N
ATOM   3233  CA  LYS A 218      -8.602  -0.100   5.885  1.00 87.50           C
ATOM   3234  C   LYS A 218      -8.687  -1.486   5.242  1.00 87.50           C
ATOM   3235  O   LYS A 218      -8.176  -1.697   4.143  1.00 87.50           O
ATOM   3236  HA  LYS A 218      -8.364   0.627   5.108  1.00 87.50           H
ATOM   3237  CB  LYS A 218      -7.519   0.014   6.959  1.00 87.50           C
ATOM   3238 1HB  LYS A 218      -7.619   0.965   7.483  1.00 87.50           H
ATOM   3239 2HB  LYS A 218      -7.652  -0.774   7.701  1.00 87.50           H
ATOM   3240  CG  LYS A 218      -6.122  -0.090   6.342  1.00 87.50           C
ATOM   3241 1HG  LYS A 218      -6.057  -0.989   5.730  1.00 87.50           H
ATOM   3242 2HG  LYS A 218      -5.948   0.759   5.682  1.00 87.50           H
ATOM   3243  CD  LYS A 218      -5.045  -0.127   7.428  1.00 87.50           C
ATOM   3244 1HD  LYS A 218      -5.067   0.800   8.000  1.00 87.50           H
ATOM   3245 2HD  LYS A 218      -5.255  -0.937   8.127  1.00 87.50           H
ATOM   3246  CE  LYS A 218      -3.656  -0.322   6.816  1.00 87.50           C
ATOM   3247 1HE  LYS A 218      -3.686  -1.126   6.080  1.00 87.50           H
ATOM   3248 2HE  LYS A 218      -3.355   0.582   6.288  1.00 87.50           H
ATOM   3249  NZ  LYS A 218      -2.666  -0.643   7.869  1.00 87.50           N
ATOM   3250 1HZ  LYS A 218      -1.813  -0.981   7.438  1.00 87.50           H
ATOM   3251 2HZ  LYS A 218      -2.465   0.192   8.408  1.00 87.50           H
ATOM   3252 3HZ  LYS A 218      -3.043  -1.358   8.481  1.00 87.50           H
ATOM   3253  HN  LYS A 218      -9.916   0.404   7.420  1.00 87.50           H
ATOM   3254  N   VAL A 219      -9.336  -2.395   5.955  1.00 91.63           N
ATOM   3255  CA  VAL A 219      -9.385  -3.784   5.530  1.00 91.63           C
ATOM   3256  C   VAL A 219     -10.261  -3.900   4.281  1.00 91.63           C
ATOM   3257  O   VAL A 219      -9.880  -4.551   3.309  1.00 91.63           O
ATOM   3258  HA  VAL A 219      -8.370  -4.086   5.275  1.00 91.63           H
ATOM   3259  CB  VAL A 219      -9.868  -4.667   6.683  1.00 91.63           C
ATOM   3260  HB  VAL A 219     -10.831  -4.283   7.018  1.00 91.63           H
ATOM   3261  CG1 VAL A 219     -10.072  -6.110   6.219  1.00 91.63           C
ATOM   3262 1HG1 VAL A 219     -10.818  -6.135   5.424  1.00 91.63           H
ATOM   3263 2HG1 VAL A 219      -9.129  -6.509   5.845  1.00 91.63           H
ATOM   3264 3HG1 VAL A 219     -10.415  -6.716   7.058  1.00 91.63           H
ATOM   3265  CG2 VAL A 219      -8.899  -4.602   7.865  1.00 91.63           C
ATOM   3266 1HG2 VAL A 219      -7.915  -4.948   7.548  1.00 91.63           H
ATOM   3267 2HG2 VAL A 219      -8.825  -3.574   8.219  1.00 91.63           H
ATOM   3268 3HG2 VAL A 219      -9.265  -5.239   8.670  1.00 91.63           H
ATOM   3269  HN  VAL A 219      -9.821  -2.196   6.806  1.00 91.63           H
ATOM   3270  N   ILE A 220     -11.419  -3.259   4.348  1.00 91.80           N
ATOM   3271  CA  ILE A 220     -12.407  -3.387   3.290  1.00 91.80           C
ATOM   3272  C   ILE A 220     -11.849  -2.781   2.001  1.00 91.80           C
ATOM   3273  O   ILE A 220     -11.737  -3.467   0.986  1.00 91.80           O
ATOM   3274  HA  ILE A 220     -12.575  -4.451   3.127  1.00 91.80           H
ATOM   3275  CB  ILE A 220     -13.742  -2.780   3.727  1.00 91.80           C
ATOM   3276  HB  ILE A 220     -13.550  -1.783   4.125  1.00 91.80           H
ATOM   3277  CG1 ILE A 220     -14.375  -3.601   4.853  1.00 91.80           C
ATOM   3278 1HG1 ILE A 220     -14.580  -4.611   4.500  1.00 91.80           H
ATOM   3279 2HG1 ILE A 220     -13.673  -3.690   5.682  1.00 91.80           H
ATOM   3280  CG2 ILE A 220     -14.687  -2.617   2.535  1.00 91.80           C
ATOM   3281 1HG2 ILE A 220     -14.230  -1.959   1.796  1.00 91.80           H
ATOM   3282 2HG2 ILE A 220     -14.877  -3.592   2.086  1.00 91.80           H
ATOM   3283 3HG2 ILE A 220     -15.628  -2.184   2.875  1.00 91.80           H
ATOM   3284  CD1 ILE A 220     -15.671  -2.952   5.342  1.00 91.80           C
ATOM   3285 1HD1 ILE A 220     -15.458  -1.951   5.717  1.00 91.80           H
ATOM   3286 2HD1 ILE A 220     -16.379  -2.887   4.516  1.00 91.80           H
ATOM   3287 3HD1 ILE A 220     -16.100  -3.556   6.142  1.00 91.80           H
ATOM   3288  HN  ILE A 220     -11.685  -2.662   5.104  1.00 91.80           H
ATOM   3289  N   LEU A 221     -11.515  -1.501   2.082  1.00 91.49           N
ATOM   3290  CA  LEU A 221     -11.136  -0.750   0.898  1.00 91.49           C
ATOM   3291  C   LEU A 221      -9.688  -1.078   0.531  1.00 91.49           C
ATOM   3292  O   LEU A 221      -9.292  -0.950  -0.626  1.00 91.49           O
ATOM   3293  HA  LEU A 221     -11.782  -1.078   0.083  1.00 91.49           H
ATOM   3294  CB  LEU A 221     -11.394   0.744   1.106  1.00 91.49           C
ATOM   3295 1HB  LEU A 221     -10.788   1.083   1.947  1.00 91.49           H
ATOM   3296 2HB  LEU A 221     -11.043   1.280   0.224  1.00 91.49           H
ATOM   3297  CG  LEU A 221     -12.848   1.144   1.367  1.00 91.49           C
ATOM   3298  HG  LEU A 221     -13.201   0.596   2.240  1.00 91.49           H
ATOM   3299  CD1 LEU A 221     -12.956   2.635   1.694  1.00 91.49           C
ATOM   3300 1HD1 LEU A 221     -12.368   2.855   2.585  1.00 91.49           H
ATOM   3301 2HD1 LEU A 221     -12.578   3.219   0.855  1.00 91.49           H
ATOM   3302 3HD1 LEU A 221     -14.000   2.892   1.875  1.00 91.49           H
ATOM   3303  CD2 LEU A 221     -13.744   0.748   0.192  1.00 91.49           C
ATOM   3304 1HD2 LEU A 221     -13.401   1.250  -0.713  1.00 91.49           H
ATOM   3305 2HD2 LEU A 221     -13.699  -0.331   0.048  1.00 91.49           H
ATOM   3306 3HD2 LEU A 221     -14.772   1.044   0.403  1.00 91.49           H
ATOM   3307  HN  LEU A 221     -11.499  -0.981   2.936  1.00 91.49           H
ATOM   3308  N   GLY A 222      -8.936  -1.496   1.539  1.00 90.99           N
ATOM   3309  CA  GLY A 222      -7.503  -1.677   1.380  1.00 90.99           C
ATOM   3310  C   GLY A 222      -7.192  -3.006   0.688  1.00 90.99           C
ATOM   3311  O   GLY A 222      -6.133  -3.161   0.082  1.00 90.99           O
ATOM   3312 1HA  GLY A 222      -7.092  -0.854   0.795  1.00 90.99           H
ATOM   3313 2HA  GLY A 222      -7.019  -1.648   2.356  1.00 90.99           H
ATOM   3314  HN  GLY A 222      -9.290  -1.709   2.450  1.00 90.99           H
ATOM   3315  N   PHE A 223      -8.135  -3.930   0.802  1.00 90.39           N
ATOM   3316  CA  PHE A 223      -7.918  -5.283   0.319  1.00 90.39           C
ATOM   3317  C   PHE A 223      -9.166  -5.822  -0.383  1.00 90.39           C
ATOM   3318  O   PHE A 223      -9.144  -6.081  -1.585  1.00 90.39           O
ATOM   3319  HA  PHE A 223      -7.092  -5.245  -0.392  1.00 90.39           H
ATOM   3320  CB  PHE A 223      -7.620  -6.153   1.542  1.00 90.39           C
ATOM   3321 1HB  PHE A 223      -6.793  -5.710   2.097  1.00 90.39           H
ATOM   3322 2HB  PHE A 223      -8.488  -6.144   2.202  1.00 90.39           H
ATOM   3323  CG  PHE A 223      -7.269  -7.603   1.204  1.00 90.39           C
ATOM   3324  CD1 PHE A 223      -8.166  -8.595   1.454  1.00 90.39           C
ATOM   3325  HD1 PHE A 223      -9.134  -8.357   1.894  1.00 90.39           H
ATOM   3326  CD2 PHE A 223      -6.062  -7.901   0.654  1.00 90.39           C
ATOM   3327  HD2 PHE A 223      -5.343  -7.106   0.454  1.00 90.39           H
ATOM   3328  CE1 PHE A 223      -7.840  -9.942   1.140  1.00 90.39           C
ATOM   3329  HE1 PHE A 223      -8.559 -10.737   1.340  1.00 90.39           H
ATOM   3330  CE2 PHE A 223      -5.736  -9.247   0.340  1.00 90.39           C
ATOM   3331  HE2 PHE A 223      -4.768  -9.485  -0.100  1.00 90.39           H
ATOM   3332  CZ  PHE A 223      -6.633 -10.239   0.590  1.00 90.39           C
ATOM   3333  HZ  PHE A 223      -6.383 -11.272   0.349  1.00 90.39           H
ATOM   3334  HN  PHE A 223      -9.031  -3.768   1.215  1.00 90.39           H
ATOM   3335  N   PHE A 224     -10.226  -5.974   0.398  1.00 85.83           N
ATOM   3336  CA  PHE A 224     -11.355  -6.786  -0.023  1.00 85.83           C
ATOM   3337  C   PHE A 224     -11.934  -6.276  -1.344  1.00 85.83           C
ATOM   3338  O   PHE A 224     -12.110  -7.046  -2.287  1.00 85.83           O
ATOM   3339  HA  PHE A 224     -10.990  -7.804  -0.157  1.00 85.83           H
ATOM   3340  CB  PHE A 224     -12.422  -6.667   1.068  1.00 85.83           C
ATOM   3341 1HB  PHE A 224     -12.411  -5.652   1.463  1.00 85.83           H
ATOM   3342 2HB  PHE A 224     -13.403  -6.825   0.620  1.00 85.83           H
ATOM   3343  CG  PHE A 224     -12.241  -7.652   2.225  1.00 85.83           C
ATOM   3344  CD1 PHE A 224     -12.484  -8.977   2.034  1.00 85.83           C
ATOM   3345  HD1 PHE A 224     -12.807  -9.337   1.058  1.00 85.83           H
ATOM   3346  CD2 PHE A 224     -11.838  -7.203   3.443  1.00 85.83           C
ATOM   3347  HD2 PHE A 224     -11.643  -6.141   3.596  1.00 85.83           H
ATOM   3348  CE1 PHE A 224     -12.316  -9.890   3.108  1.00 85.83           C
ATOM   3349  HE1 PHE A 224     -12.511 -10.952   2.956  1.00 85.83           H
ATOM   3350  CE2 PHE A 224     -11.670  -8.116   4.517  1.00 85.83           C
ATOM   3351  HE2 PHE A 224     -11.347  -7.756   5.494  1.00 85.83           H
ATOM   3352  CZ  PHE A 224     -11.912  -9.441   4.327  1.00 85.83           C
ATOM   3353  HZ  PHE A 224     -11.783 -10.142   5.151  1.00 85.83           H
ATOM   3354  HN  PHE A 224     -10.319  -5.556   1.302  1.00 85.83           H
ATOM   3355  N   LEU A 225     -12.216  -4.981  -1.370  1.00 92.79           N
ATOM   3356  CA  LEU A 225     -12.819  -4.370  -2.542  1.00 92.79           C
ATOM   3357  C   LEU A 225     -11.886  -4.548  -3.741  1.00 92.79           C
ATOM   3358  O   LEU A 225     -12.286  -5.098  -4.766  1.00 92.79           O
ATOM   3359  HA  LEU A 225     -13.748  -4.901  -2.745  1.00 92.79           H
ATOM   3360  CB  LEU A 225     -13.183  -2.911  -2.257  1.00 92.79           C
ATOM   3361 1HB  LEU A 225     -13.919  -2.891  -1.454  1.00 92.79           H
ATOM   3362 2HB  LEU A 225     -12.294  -2.401  -1.887  1.00 92.79           H
ATOM   3363  CG  LEU A 225     -13.738  -2.116  -3.440  1.00 92.79           C
ATOM   3364  HG  LEU A 225     -13.090  -2.285  -4.300  1.00 92.79           H
ATOM   3365  CD1 LEU A 225     -15.135  -2.607  -3.824  1.00 92.79           C
ATOM   3366 1HD1 LEU A 225     -15.087  -3.660  -4.103  1.00 92.79           H
ATOM   3367 2HD1 LEU A 225     -15.809  -2.487  -2.975  1.00 92.79           H
ATOM   3368 3HD1 LEU A 225     -15.506  -2.025  -4.667  1.00 92.79           H
ATOM   3369  CD2 LEU A 225     -13.719  -0.614  -3.149  1.00 92.79           C
ATOM   3370 1HD2 LEU A 225     -14.330  -0.406  -2.270  1.00 92.79           H
ATOM   3371 2HD2 LEU A 225     -12.694  -0.293  -2.962  1.00 92.79           H
ATOM   3372 3HD2 LEU A 225     -14.118  -0.072  -4.006  1.00 92.79           H
ATOM   3373  HN  LEU A 225     -12.039  -4.356  -0.610  1.00 92.79           H
ATOM   3374  N   PRO A 226     -10.632  -4.088  -3.637  1.00 93.23           N
ATOM   3375  CA  PRO A 226      -9.677  -4.243  -4.738  1.00 93.23           C
ATOM   3376  C   PRO A 226      -9.567  -5.685  -5.206  1.00 93.23           C
ATOM   3377  O   PRO A 226      -9.558  -5.952  -6.407  1.00 93.23           O
ATOM   3378  HA  PRO A 226     -10.017  -3.685  -5.610  1.00 93.23           H
ATOM   3379  CB  PRO A 226      -8.360  -3.736  -4.149  1.00 93.23           C
ATOM   3380 1HB  PRO A 226      -7.780  -4.545  -3.706  1.00 93.23           H
ATOM   3381 2HB  PRO A 226      -7.731  -3.274  -4.910  1.00 93.23           H
ATOM   3382  CG  PRO A 226      -8.808  -2.725  -3.100  1.00 93.23           C
ATOM   3383 1HG  PRO A 226      -8.029  -2.537  -2.360  1.00 93.23           H
ATOM   3384 2HG  PRO A 226      -9.048  -1.759  -3.545  1.00 93.23           H
ATOM   3385  CD  PRO A 226     -10.029  -3.390  -2.487  1.00 93.23           C
ATOM   3386 1HD  PRO A 226      -9.755  -4.088  -1.695  1.00 93.23           H
ATOM   3387 2HD  PRO A 226     -10.708  -2.662  -2.045  1.00 93.23           H
ATOM   3388  N   PHE A 227      -9.486  -6.585  -4.237  1.00 91.78           N
ATOM   3389  CA  PHE A 227      -9.240  -7.985  -4.534  1.00 91.78           C
ATOM   3390  C   PHE A 227     -10.378  -8.577  -5.367  1.00 91.78           C
ATOM   3391  O   PHE A 227     -10.135  -9.249  -6.369  1.00 91.78           O
ATOM   3392  HA  PHE A 227      -8.311  -8.037  -5.103  1.00 91.78           H
ATOM   3393  CB  PHE A 227      -9.168  -8.721  -3.195  1.00 91.78           C
ATOM   3394 1HB  PHE A 227      -8.339  -8.316  -2.614  1.00 91.78           H
ATOM   3395 2HB  PHE A 227     -10.080  -8.520  -2.632  1.00 91.78           H
ATOM   3396  CG  PHE A 227      -8.989 -10.235  -3.325  1.00 91.78           C
ATOM   3397  CD1 PHE A 227     -10.030 -11.068  -3.055  1.00 91.78           C
ATOM   3398  HD1 PHE A 227     -10.991 -10.657  -2.745  1.00 91.78           H
ATOM   3399  CD2 PHE A 227      -7.790 -10.747  -3.711  1.00 91.78           C
ATOM   3400  HD2 PHE A 227      -6.956 -10.080  -3.928  1.00 91.78           H
ATOM   3401  CE1 PHE A 227      -9.864 -12.473  -3.176  1.00 91.78           C
ATOM   3402  HE1 PHE A 227     -10.697 -13.141  -2.959  1.00 91.78           H
ATOM   3403  CE2 PHE A 227      -7.624 -12.153  -3.832  1.00 91.78           C
ATOM   3404  HE2 PHE A 227      -6.663 -12.563  -4.142  1.00 91.78           H
ATOM   3405  CZ  PHE A 227      -8.665 -12.986  -3.562  1.00 91.78           C
ATOM   3406  HZ  PHE A 227      -8.537 -14.064  -3.655  1.00 91.78           H
ATOM   3407  HN  PHE A 227      -9.585  -6.370  -3.265  1.00 91.78           H
ATOM   3408  N   VAL A 228     -11.597  -8.306  -4.923  1.00 94.34           N
ATOM   3409  CA  VAL A 228     -12.772  -8.849  -5.583  1.00 94.34           C
ATOM   3410  C   VAL A 228     -12.794  -8.384  -7.040  1.00 94.34           C
ATOM   3411  O   VAL A 228     -13.047  -9.177  -7.945  1.00 94.34           O
ATOM   3412  HA  VAL A 228     -12.688  -9.936  -5.563  1.00 94.34           H
ATOM   3413  CB  VAL A 228     -14.034  -8.457  -4.811  1.00 94.34           C
ATOM   3414  HB  VAL A 228     -14.009  -7.379  -4.654  1.00 94.34           H
ATOM   3415  CG1 VAL A 228     -15.293  -8.787  -5.615  1.00 94.34           C
ATOM   3416 1HG1 VAL A 228     -15.276  -8.239  -6.557  1.00 94.34           H
ATOM   3417 2HG1 VAL A 228     -15.325  -9.857  -5.817  1.00 94.34           H
ATOM   3418 3HG1 VAL A 228     -16.175  -8.498  -5.043  1.00 94.34           H
ATOM   3419  CG2 VAL A 228     -14.068  -9.132  -3.438  1.00 94.34           C
ATOM   3420 1HG2 VAL A 228     -14.058 -10.214  -3.564  1.00 94.34           H
ATOM   3421 2HG2 VAL A 228     -13.195  -8.825  -2.861  1.00 94.34           H
ATOM   3422 3HG2 VAL A 228     -14.975  -8.836  -2.910  1.00 94.34           H
ATOM   3423  HN  VAL A 228     -11.787  -7.729  -4.129  1.00 94.34           H
ATOM   3424  N   VAL A 229     -12.526  -7.099  -7.221  1.00 94.35           N
ATOM   3425  CA  VAL A 229     -12.579  -6.503  -8.546  1.00 94.35           C
ATOM   3426  C   VAL A 229     -11.490  -7.122  -9.423  1.00 94.35           C
ATOM   3427  O   VAL A 229     -11.743  -7.481 -10.572  1.00 94.35           O
ATOM   3428  HA  VAL A 229     -13.553  -6.741  -8.975  1.00 94.35           H
ATOM   3429  CB  VAL A 229     -12.468  -4.980  -8.439  1.00 94.35           C
ATOM   3430  HB  VAL A 229     -11.562  -4.749  -7.879  1.00 94.35           H
ATOM   3431  CG1 VAL A 229     -12.339  -4.342  -9.824  1.00 94.35           C
ATOM   3432 1HG1 VAL A 229     -11.446  -4.724 -10.319  1.00 94.35           H
ATOM   3433 2HG1 VAL A 229     -13.218  -4.587 -10.420  1.00 94.35           H
ATOM   3434 3HG1 VAL A 229     -12.261  -3.260  -9.719  1.00 94.35           H
ATOM   3435  CG2 VAL A 229     -13.656  -4.396  -7.674  1.00 94.35           C
ATOM   3436 1HG2 VAL A 229     -14.581  -4.642  -8.195  1.00 94.35           H
ATOM   3437 2HG2 VAL A 229     -13.683  -4.815  -6.668  1.00 94.35           H
ATOM   3438 3HG2 VAL A 229     -13.551  -3.312  -7.613  1.00 94.35           H
ATOM   3439  HN  VAL A 229     -12.277  -6.470  -6.485  1.00 94.35           H
ATOM   3440  N   MET A 230     -10.301  -7.229  -8.848  1.00 88.52           N
ATOM   3441  CA  MET A 230      -9.162  -7.761  -9.577  1.00 88.52           C
ATOM   3442  C   MET A 230      -9.410  -9.211 -10.000  1.00 88.52           C
ATOM   3443  O   MET A 230      -9.165  -9.577 -11.148  1.00 88.52           O
ATOM   3444  HA  MET A 230      -9.059  -7.131 -10.460  1.00 88.52           H
ATOM   3445  CB  MET A 230      -7.914  -7.693  -8.695  1.00 88.52           C
ATOM   3446 1HB  MET A 230      -8.152  -8.053  -7.694  1.00 88.52           H
ATOM   3447 2HB  MET A 230      -7.144  -8.352  -9.096  1.00 88.52           H
ATOM   3448  CG  MET A 230      -7.378  -6.262  -8.614  1.00 88.52           C
ATOM   3449 1HG  MET A 230      -7.105  -5.911  -9.609  1.00 88.52           H
ATOM   3450 2HG  MET A 230      -8.155  -5.594  -8.242  1.00 88.52           H
ATOM   3451  SD  MET A 230      -5.956  -6.204  -7.536  1.00 88.52           S
ATOM   3452  CE  MET A 230      -4.779  -7.110  -8.525  1.00 88.52           C
ATOM   3453 1HE  MET A 230      -5.156  -8.116  -8.707  1.00 88.52           H
ATOM   3454 2HE  MET A 230      -4.635  -6.598  -9.477  1.00 88.52           H
ATOM   3455 3HE  MET A 230      -3.828  -7.168  -7.996  1.00 88.52           H
ATOM   3456  HN  MET A 230     -10.110  -6.960  -7.904  1.00 88.52           H
ATOM   3457  N   ALA A 231      -9.894  -9.996  -9.049  1.00 93.65           N
ATOM   3458  CA  ALA A 231     -10.108 -11.414  -9.285  1.00 93.65           C
ATOM   3459  C   ALA A 231     -11.093 -11.590 -10.443  1.00 93.65           C
ATOM   3460  O   ALA A 231     -10.870 -12.410 -11.333  1.00 93.65           O
ATOM   3461  HA  ALA A 231      -9.150 -11.852  -9.565  1.00 93.65           H
ATOM   3462  CB  ALA A 231     -10.598 -12.079  -7.997  1.00 93.65           C
ATOM   3463 1HB  ALA A 231      -9.850 -11.950  -7.215  1.00 93.65           H
ATOM   3464 2HB  ALA A 231     -11.534 -11.618  -7.684  1.00 93.65           H
ATOM   3465 3HB  ALA A 231     -10.758 -13.142  -8.176  1.00 93.65           H
ATOM   3466  HN  ALA A 231     -10.138  -9.680  -8.132  1.00 93.65           H
ATOM   3467  N   CYS A 232     -12.161 -10.808 -10.394  1.00 92.14           N
ATOM   3468  CA  CYS A 232     -13.191 -10.882 -11.416  1.00 92.14           C
ATOM   3469  C   CYS A 232     -12.568 -10.483 -12.756  1.00 92.14           C
ATOM   3470  O   CYS A 232     -12.739 -11.178 -13.756  1.00 92.14           O
ATOM   3471  HA  CYS A 232     -13.532 -11.917 -11.442  1.00 92.14           H
ATOM   3472  CB  CYS A 232     -14.399 -10.012 -11.066  1.00 92.14           C
ATOM   3473 1HB  CYS A 232     -14.072  -9.001 -10.823  1.00 92.14           H
ATOM   3474 2HB  CYS A 232     -15.063  -9.933 -11.927  1.00 92.14           H
ATOM   3475  SG  CYS A 232     -15.301 -10.734  -9.647  1.00 92.14           S
ATOM   3476  HG  CYS A 232     -14.509 -10.227  -8.706  1.00 92.14           H
ATOM   3477  HN  CYS A 232     -12.327 -10.133  -9.675  1.00 92.14           H
ATOM   3478  N   CYS A 233     -11.860  -9.363 -12.732  1.00 91.78           N
ATOM   3479  CA  CYS A 233     -11.330  -8.787 -13.956  1.00 91.78           C
ATOM   3480  C   CYS A 233     -10.408  -9.817 -14.612  1.00 91.78           C
ATOM   3481  O   CYS A 233     -10.555 -10.123 -15.794  1.00 91.78           O
ATOM   3482  HA  CYS A 233     -12.185  -8.570 -14.596  1.00 91.78           H
ATOM   3483  CB  CYS A 233     -10.610  -7.463 -13.692  1.00 91.78           C
ATOM   3484 1HB  CYS A 233      -9.927  -7.572 -12.850  1.00 91.78           H
ATOM   3485 2HB  CYS A 233     -10.007  -7.189 -14.558  1.00 91.78           H
ATOM   3486  SG  CYS A 233     -11.831  -6.146 -13.340  1.00 91.78           S
ATOM   3487  HG  CYS A 233     -12.065  -6.507 -12.082  1.00 91.78           H
ATOM   3488  HN  CYS A 233     -11.647  -8.853 -11.898  1.00 91.78           H
ATOM   3489  N   TYR A 234      -9.478 -10.324 -13.816  1.00 85.74           N
ATOM   3490  CA  TYR A 234      -8.440 -11.197 -14.338  1.00 85.74           C
ATOM   3491  C   TYR A 234      -9.012 -12.567 -14.708  1.00 85.74           C
ATOM   3492  O   TYR A 234      -8.494 -13.239 -15.598  1.00 85.74           O
ATOM   3493  HA  TYR A 234      -8.026 -10.730 -15.231  1.00 85.74           H
ATOM   3494  CB  TYR A 234      -7.426 -11.370 -13.205  1.00 85.74           C
ATOM   3495 1HB  TYR A 234      -7.962 -11.568 -12.278  1.00 85.74           H
ATOM   3496 2HB  TYR A 234      -6.812 -12.247 -13.412  1.00 85.74           H
ATOM   3497  CG  TYR A 234      -6.510 -10.161 -13.000  1.00 85.74           C
ATOM   3498  CD1 TYR A 234      -5.962  -9.518 -14.091  1.00 85.74           C
ATOM   3499  HD1 TYR A 234      -6.182  -9.870 -15.099  1.00 85.74           H
ATOM   3500  CD2 TYR A 234      -6.232  -9.715 -11.724  1.00 85.74           C
ATOM   3501  HD2 TYR A 234      -6.665 -10.223 -10.863  1.00 85.74           H
ATOM   3502  CE1 TYR A 234      -5.101  -8.380 -13.898  1.00 85.74           C
ATOM   3503  HE1 TYR A 234      -4.661  -7.863 -14.751  1.00 85.74           H
ATOM   3504  CE2 TYR A 234      -5.370  -8.578 -11.531  1.00 85.74           C
ATOM   3505  HE2 TYR A 234      -5.143  -8.215 -10.529  1.00 85.74           H
ATOM   3506  CZ  TYR A 234      -4.847  -7.966 -12.628  1.00 85.74           C
ATOM   3507  OH  TYR A 234      -4.033  -6.892 -12.445  1.00 85.74           O
ATOM   3508  HH  TYR A 234      -4.041  -6.617 -11.484  1.00 85.74           H
ATOM   3509  HN  TYR A 234      -9.426 -10.146 -12.833  1.00 85.74           H
ATOM   3510  N   THR A 235     -10.072 -12.940 -14.006  1.00 89.08           N
ATOM   3511  CA  THR A 235     -10.785 -14.166 -14.322  1.00 89.08           C
ATOM   3512  C   THR A 235     -11.308 -14.123 -15.759  1.00 89.08           C
ATOM   3513  O   THR A 235     -11.145 -15.083 -16.511  1.00 89.08           O
ATOM   3514  HA  THR A 235     -10.083 -14.997 -14.261  1.00 89.08           H
ATOM   3515  CB  THR A 235     -11.889 -14.352 -13.279  1.00 89.08           C
ATOM   3516  HB  THR A 235     -12.615 -13.541 -13.332  1.00 89.08           H
ATOM   3517  OG1 THR A 235     -11.185 -14.469 -12.045  1.00 89.08           O
ATOM   3518  HG1 THR A 235     -11.346 -13.658 -11.482  1.00 89.08           H
ATOM   3519  CG2 THR A 235     -12.611 -15.693 -13.424  1.00 89.08           C
ATOM   3520 1HG2 THR A 235     -11.895 -16.506 -13.304  1.00 89.08           H
ATOM   3521 2HG2 THR A 235     -13.068 -15.755 -14.412  1.00 89.08           H
ATOM   3522 3HG2 THR A 235     -13.384 -15.775 -12.660  1.00 89.08           H
ATOM   3523  HN  THR A 235     -10.444 -12.421 -13.236  1.00 89.08           H
ATOM   3524  N   ILE A 236     -11.926 -13.001 -16.098  1.00 87.98           N
ATOM   3525  CA  ILE A 236     -12.490 -12.829 -17.426  1.00 87.98           C
ATOM   3526  C   ILE A 236     -11.355 -12.706 -18.445  1.00 87.98           C
ATOM   3527  O   ILE A 236     -11.446 -13.245 -19.547  1.00 87.98           O
ATOM   3528  HA  ILE A 236     -13.065 -13.726 -17.655  1.00 87.98           H
ATOM   3529  CB  ILE A 236     -13.464 -11.649 -17.445  1.00 87.98           C
ATOM   3530  HB  ILE A 236     -12.924 -10.755 -17.130  1.00 87.98           H
ATOM   3531  CG1 ILE A 236     -14.604 -11.863 -16.447  1.00 87.98           C
ATOM   3532 1HG1 ILE A 236     -15.292 -12.616 -16.832  1.00 87.98           H
ATOM   3533 2HG1 ILE A 236     -14.204 -12.247 -15.509  1.00 87.98           H
ATOM   3534  CG2 ILE A 236     -13.982 -11.389 -18.861  1.00 87.98           C
ATOM   3535 1HG2 ILE A 236     -13.143 -11.160 -19.518  1.00 87.98           H
ATOM   3536 2HG2 ILE A 236     -14.500 -12.275 -19.227  1.00 87.98           H
ATOM   3537 3HG2 ILE A 236     -14.672 -10.545 -18.846  1.00 87.98           H
ATOM   3538  CD1 ILE A 236     -15.359 -10.557 -16.190  1.00 87.98           C
ATOM   3539 1HD1 ILE A 236     -14.673  -9.815 -15.783  1.00 87.98           H
ATOM   3540 2HD1 ILE A 236     -15.779 -10.190 -17.126  1.00 87.98           H
ATOM   3541 3HD1 ILE A 236     -16.164 -10.738 -15.477  1.00 87.98           H
ATOM   3542  HN  ILE A 236     -12.043 -12.220 -15.484  1.00 87.98           H
ATOM   3543  N   ILE A 237     -10.313 -11.995 -18.040  1.00 86.28           N
ATOM   3544  CA  ILE A 237      -9.163 -11.795 -18.905  1.00 86.28           C
ATOM   3545  C   ILE A 237      -8.592 -13.156 -19.310  1.00 86.28           C
ATOM   3546  O   ILE A 237      -8.381 -13.417 -20.493  1.00 86.28           O
ATOM   3547  HA  ILE A 237      -9.513 -11.287 -19.803  1.00 86.28           H
ATOM   3548  CB  ILE A 237      -8.141 -10.875 -18.233  1.00 86.28           C
ATOM   3549  HB  ILE A 237      -8.043 -11.177 -17.190  1.00 86.28           H
ATOM   3550  CG1 ILE A 237      -8.623  -9.423 -18.240  1.00 86.28           C
ATOM   3551 1HG1 ILE A 237      -8.544  -9.015 -19.247  1.00 86.28           H
ATOM   3552 2HG1 ILE A 237      -9.677  -9.385 -17.963  1.00 86.28           H
ATOM   3553  CG2 ILE A 237      -6.762 -11.024 -18.878  1.00 86.28           C
ATOM   3554 1HG2 ILE A 237      -6.423 -12.055 -18.777  1.00 86.28           H
ATOM   3555 2HG2 ILE A 237      -6.825 -10.764 -19.935  1.00 86.28           H
ATOM   3556 3HG2 ILE A 237      -6.055 -10.359 -18.382  1.00 86.28           H
ATOM   3557  CD1 ILE A 237      -7.804  -8.569 -17.270  1.00 86.28           C
ATOM   3558 1HD1 ILE A 237      -7.906  -8.967 -16.261  1.00 86.28           H
ATOM   3559 2HD1 ILE A 237      -6.755  -8.590 -17.565  1.00 86.28           H
ATOM   3560 3HD1 ILE A 237      -8.168  -7.542 -17.295  1.00 86.28           H
ATOM   3561  HN  ILE A 237     -10.248 -11.560 -17.142  1.00 86.28           H
ATOM   3562  N   ILE A 238      -8.358 -13.987 -18.304  1.00 86.55           N
ATOM   3563  CA  ILE A 238      -7.757 -15.289 -18.534  1.00 86.55           C
ATOM   3564  C   ILE A 238      -8.620 -16.078 -19.521  1.00 86.55           C
ATOM   3565  O   ILE A 238      -8.102 -16.685 -20.457  1.00 86.55           O
ATOM   3566  HA  ILE A 238      -6.779 -15.123 -18.987  1.00 86.55           H
ATOM   3567  CB  ILE A 238      -7.523 -16.013 -17.207  1.00 86.55           C
ATOM   3568  HB  ILE A 238      -8.418 -15.902 -16.595  1.00 86.55           H
ATOM   3569  CG1 ILE A 238      -6.365 -15.380 -16.434  1.00 86.55           C
ATOM   3570 1HG1 ILE A 238      -5.417 -15.680 -16.881  1.00 86.55           H
ATOM   3571 2HG1 ILE A 238      -6.423 -14.294 -16.509  1.00 86.55           H
ATOM   3572  CG2 ILE A 238      -7.312 -17.512 -17.430  1.00 86.55           C
ATOM   3573 1HG2 ILE A 238      -8.195 -17.936 -17.908  1.00 86.55           H
ATOM   3574 2HG2 ILE A 238      -6.443 -17.666 -18.069  1.00 86.55           H
ATOM   3575 3HG2 ILE A 238      -7.148 -18.003 -16.470  1.00 86.55           H
ATOM   3576  CD1 ILE A 238      -6.395 -15.797 -14.962  1.00 86.55           C
ATOM   3577 1HD1 ILE A 238      -7.333 -15.474 -14.512  1.00 86.55           H
ATOM   3578 2HD1 ILE A 238      -6.312 -16.882 -14.890  1.00 86.55           H
ATOM   3579 3HD1 ILE A 238      -5.561 -15.333 -14.435  1.00 86.55           H
ATOM   3580  HN  ILE A 238      -8.572 -13.783 -17.349  1.00 86.55           H
ATOM   3581  N   HIS A 239      -9.922 -16.044 -19.278  1.00 81.08           N
ATOM   3582  CA  HIS A 239     -10.858 -16.783 -20.108  1.00 81.08           C
ATOM   3583  C   HIS A 239     -10.732 -16.319 -21.561  1.00 81.08           C
ATOM   3584  O   HIS A 239     -10.697 -17.139 -22.477  1.00 81.08           O
ATOM   3585  HA  HIS A 239     -10.571 -17.832 -20.044  1.00 81.08           H
ATOM   3586  CB  HIS A 239     -12.283 -16.655 -19.566  1.00 81.08           C
ATOM   3587 1HB  HIS A 239     -12.275 -16.871 -18.498  1.00 81.08           H
ATOM   3588 2HB  HIS A 239     -12.613 -15.622 -19.680  1.00 81.08           H
ATOM   3589  CG  HIS A 239     -13.281 -17.565 -20.242  1.00 81.08           C
ATOM   3590  ND1 HIS A 239     -13.310 -18.932 -20.032  1.00 81.08           N
ATOM   3591  HD1 HIS A 239     -12.696 -19.446 -19.433  1.00 81.08           H
ATOM   3592  CD2 HIS A 239     -14.285 -17.289 -21.123  1.00 81.08           C
ATOM   3593  HD2 HIS A 239     -14.543 -16.301 -21.506  1.00 81.08           H
ATOM   3594  CE1 HIS A 239     -14.290 -19.446 -20.761  1.00 81.08           C
ATOM   3595  HE1 HIS A 239     -14.567 -20.499 -20.811  1.00 81.08           H
ATOM   3596  NE2 HIS A 239     -14.893 -18.426 -21.436  1.00 81.08           N
ATOM   3597  HN  HIS A 239     -10.338 -15.525 -18.531  1.00 81.08           H
ATOM   3598  N   THR A 240     -10.668 -15.006 -21.726  1.00 83.36           N
ATOM   3599  CA  THR A 240     -10.590 -14.422 -23.054  1.00 83.36           C
ATOM   3600  C   THR A 240      -9.283 -14.827 -23.739  1.00 83.36           C
ATOM   3601  O   THR A 240      -9.271 -15.130 -24.931  1.00 83.36           O
ATOM   3602  HA  THR A 240     -11.404 -14.826 -23.656  1.00 83.36           H
ATOM   3603  CB  THR A 240     -10.760 -12.908 -22.915  1.00 83.36           C
ATOM   3604  HB  THR A 240      -9.883 -12.459 -22.449  1.00 83.36           H
ATOM   3605  OG1 THR A 240     -11.982 -12.760 -22.198  1.00 83.36           O
ATOM   3606  HG1 THR A 240     -11.795 -12.644 -21.223  1.00 83.36           H
ATOM   3607  CG2 THR A 240     -11.030 -12.224 -24.257  1.00 83.36           C
ATOM   3608 1HG2 THR A 240     -11.945 -12.626 -24.692  1.00 83.36           H
ATOM   3609 2HG2 THR A 240     -10.195 -12.407 -24.933  1.00 83.36           H
ATOM   3610 3HG2 THR A 240     -11.142 -11.151 -24.101  1.00 83.36           H
ATOM   3611  HN  THR A 240     -10.668 -14.347 -20.974  1.00 83.36           H
ATOM   3612  N   LEU A 241      -8.214 -14.819 -22.956  1.00 82.57           N
ATOM   3613  CA  LEU A 241      -6.891 -15.089 -23.492  1.00 82.57           C
ATOM   3614  C   LEU A 241      -6.820 -16.546 -23.952  1.00 82.57           C
ATOM   3615  O   LEU A 241      -6.204 -16.849 -24.972  1.00 82.57           O
ATOM   3616  HA  LEU A 241      -6.753 -14.445 -24.361  1.00 82.57           H
ATOM   3617  CB  LEU A 241      -5.813 -14.712 -22.473  1.00 82.57           C
ATOM   3618 1HB  LEU A 241      -6.101 -15.118 -21.503  1.00 82.57           H
ATOM   3619 2HB  LEU A 241      -4.883 -15.202 -22.761  1.00 82.57           H
ATOM   3620  CG  LEU A 241      -5.539 -13.216 -22.309  1.00 82.57           C
ATOM   3621  HG  LEU A 241      -6.480 -12.722 -22.064  1.00 82.57           H
ATOM   3622  CD1 LEU A 241      -4.578 -12.959 -21.147  1.00 82.57           C
ATOM   3623 1HD1 LEU A 241      -5.015 -13.339 -20.223  1.00 82.57           H
ATOM   3624 2HD1 LEU A 241      -3.633 -13.469 -21.338  1.00 82.57           H
ATOM   3625 3HD1 LEU A 241      -4.400 -11.888 -21.052  1.00 82.57           H
ATOM   3626  CD2 LEU A 241      -5.034 -12.604 -23.617  1.00 82.57           C
ATOM   3627 1HD2 LEU A 241      -4.110 -13.098 -23.916  1.00 82.57           H
ATOM   3628 2HD2 LEU A 241      -5.786 -12.738 -24.395  1.00 82.57           H
ATOM   3629 3HD2 LEU A 241      -4.848 -11.540 -23.472  1.00 82.57           H
ATOM   3630  HN  LEU A 241      -8.242 -14.632 -21.973  1.00 82.57           H
ATOM   3631  N   ILE A 242      -7.460 -17.410 -23.178  1.00 81.69           N
ATOM   3632  CA  ILE A 242      -7.463 -18.831 -23.484  1.00 81.69           C
ATOM   3633  C   ILE A 242      -8.135 -19.054 -24.839  1.00 81.69           C
ATOM   3634  O   ILE A 242      -7.674 -19.867 -25.639  1.00 81.69           O
ATOM   3635  HA  ILE A 242      -6.423 -19.151 -23.557  1.00 81.69           H
ATOM   3636  CB  ILE A 242      -8.101 -19.624 -22.342  1.00 81.69           C
ATOM   3637  HB  ILE A 242      -9.020 -19.117 -22.046  1.00 81.69           H
ATOM   3638  CG1 ILE A 242      -7.187 -19.652 -21.116  1.00 81.69           C
ATOM   3639 1HG1 ILE A 242      -6.322 -20.284 -21.317  1.00 81.69           H
ATOM   3640 2HG1 ILE A 242      -6.809 -18.650 -20.916  1.00 81.69           H
ATOM   3641  CG2 ILE A 242      -8.489 -21.031 -22.801  1.00 81.69           C
ATOM   3642 1HG2 ILE A 242      -9.204 -20.961 -23.621  1.00 81.69           H
ATOM   3643 2HG2 ILE A 242      -7.599 -21.560 -23.139  1.00 81.69           H
ATOM   3644 3HG2 ILE A 242      -8.941 -21.572 -21.970  1.00 81.69           H
ATOM   3645  CD1 ILE A 242      -7.933 -20.177 -19.887  1.00 81.69           C
ATOM   3646 1HD1 ILE A 242      -8.783 -19.528 -19.674  1.00 81.69           H
ATOM   3647 2HD1 ILE A 242      -8.288 -21.189 -20.082  1.00 81.69           H
ATOM   3648 3HD1 ILE A 242      -7.259 -20.187 -19.030  1.00 81.69           H
ATOM   3649  HN  ILE A 242      -7.969 -17.154 -22.356  1.00 81.69           H
ATOM   3650  N   GLN A 243      -9.216 -18.319 -25.056  1.00 76.46           N
ATOM   3651  CA  GLN A 243      -9.988 -18.466 -26.278  1.00 76.46           C
ATOM   3652  C   GLN A 243      -9.236 -17.849 -27.459  1.00 76.46           C
ATOM   3653  O   GLN A 243      -9.501 -18.185 -28.612  1.00 76.46           O
ATOM   3654  HA  GLN A 243     -10.093 -19.541 -26.427  1.00 76.46           H
ATOM   3655  CB  GLN A 243     -11.378 -17.844 -26.127  1.00 76.46           C
ATOM   3656 1HB  GLN A 243     -11.283 -16.817 -25.774  1.00 76.46           H
ATOM   3657 2HB  GLN A 243     -11.869 -17.802 -27.099  1.00 76.46           H
ATOM   3658  CG  GLN A 243     -12.236 -18.648 -25.149  1.00 76.46           C
ATOM   3659 1HG  GLN A 243     -12.289 -19.687 -25.476  1.00 76.46           H
ATOM   3660 2HG  GLN A 243     -11.769 -18.647 -24.164  1.00 76.46           H
ATOM   3661  CD  GLN A 243     -13.648 -18.067 -25.052  1.00 76.46           C
ATOM   3662  OE1 GLN A 243     -13.962 -17.033 -25.619  1.00 76.46           O
ATOM   3663  NE2 GLN A 243     -14.478 -18.786 -24.302  1.00 76.46           N
ATOM   3664 1HE2 GLN A 243     -14.157 -19.625 -23.864  1.00 76.46           H
ATOM   3665 2HE2 GLN A 243     -15.425 -18.487 -24.178  1.00 76.46           H
ATOM   3666  HN  GLN A 243      -9.564 -17.634 -24.416  1.00 76.46           H
ATOM   3667  N   ALA A 244      -8.313 -16.958 -27.131  1.00 77.64           N
ATOM   3668  CA  ALA A 244      -7.560 -16.249 -28.152  1.00 77.64           C
ATOM   3669  C   ALA A 244      -6.637 -17.233 -28.873  1.00 77.64           C
ATOM   3670  O   ALA A 244      -5.918 -17.999 -28.233  1.00 77.64           O
ATOM   3671  HA  ALA A 244      -8.274 -15.842 -28.868  1.00 77.64           H
ATOM   3672  CB  ALA A 244      -6.792 -15.092 -27.509  1.00 77.64           C
ATOM   3673 1HB  ALA A 244      -7.496 -14.407 -27.036  1.00 77.64           H
ATOM   3674 2HB  ALA A 244      -6.106 -15.484 -26.759  1.00 77.64           H
ATOM   3675 3HB  ALA A 244      -6.227 -14.561 -28.276  1.00 77.64           H
ATOM   3676  HN  ALA A 244      -8.077 -16.718 -26.189  1.00 77.64           H
ATOM   3677  N   LYS A 245      -6.686 -17.180 -30.196  1.00 66.43           N
ATOM   3678  CA  LYS A 245      -5.854 -18.048 -31.012  1.00 66.43           C
ATOM   3679  C   LYS A 245      -4.457 -17.437 -31.139  1.00 66.43           C
ATOM   3680  O   LYS A 245      -3.566 -18.036 -31.739  1.00 66.43           O
ATOM   3681  HA  LYS A 245      -5.767 -19.002 -30.490  1.00 66.43           H
ATOM   3682  CB  LYS A 245      -6.528 -18.327 -32.357  1.00 66.43           C
ATOM   3683 1HB  LYS A 245      -6.818 -17.387 -32.825  1.00 66.43           H
ATOM   3684 2HB  LYS A 245      -5.820 -18.812 -33.028  1.00 66.43           H
ATOM   3685  CG  LYS A 245      -7.761 -19.216 -32.178  1.00 66.43           C
ATOM   3686 1HG  LYS A 245      -7.506 -20.078 -31.563  1.00 66.43           H
ATOM   3687 2HG  LYS A 245      -8.537 -18.664 -31.648  1.00 66.43           H
ATOM   3688  CD  LYS A 245      -8.296 -19.689 -33.531  1.00 66.43           C
ATOM   3689 1HD  LYS A 245      -8.620 -18.829 -34.118  1.00 66.43           H
ATOM   3690 2HD  LYS A 245      -7.498 -20.175 -34.092  1.00 66.43           H
ATOM   3691  CE  LYS A 245      -9.465 -20.659 -33.350  1.00 66.43           C
ATOM   3692 1HE  LYS A 245      -9.166 -21.478 -32.695  1.00 66.43           H
ATOM   3693 2HE  LYS A 245     -10.296 -20.150 -32.864  1.00 66.43           H
ATOM   3694  NZ  LYS A 245      -9.901 -21.196 -34.658  1.00 66.43           N
ATOM   3695 1HZ  LYS A 245     -10.672 -21.839 -34.519  1.00 66.43           H
ATOM   3696 2HZ  LYS A 245     -10.200 -20.432 -35.254  1.00 66.43           H
ATOM   3697 3HZ  LYS A 245      -9.128 -21.685 -35.098  1.00 66.43           H
ATOM   3698  HN  LYS A 245      -7.279 -16.559 -30.709  1.00 66.43           H
ATOM   3699  N   LYS A 246      -4.310 -16.253 -30.564  1.00 60.95           N
ATOM   3700  CA  LYS A 246      -3.103 -15.468 -30.764  1.00 60.95           C
ATOM   3701  C   LYS A 246      -1.932 -16.152 -30.057  1.00 60.95           C
ATOM   3702  O   LYS A 246      -2.067 -16.607 -28.922  1.00 60.95           O
ATOM   3703  HA  LYS A 246      -2.899 -15.452 -31.835  1.00 60.95           H
ATOM   3704  CB  LYS A 246      -3.327 -14.020 -30.324  1.00 60.95           C
ATOM   3705 1HB  LYS A 246      -3.796 -14.003 -29.340  1.00 60.95           H
ATOM   3706 2HB  LYS A 246      -2.366 -13.513 -30.227  1.00 60.95           H
ATOM   3707  CG  LYS A 246      -4.205 -13.271 -31.328  1.00 60.95           C
ATOM   3708 1HG  LYS A 246      -3.824 -13.426 -32.337  1.00 60.95           H
ATOM   3709 2HG  LYS A 246      -5.217 -13.675 -31.303  1.00 60.95           H
ATOM   3710  CD  LYS A 246      -4.241 -11.774 -31.015  1.00 60.95           C
ATOM   3711 1HD  LYS A 246      -4.704 -11.613 -30.042  1.00 60.95           H
ATOM   3712 2HD  LYS A 246      -3.224 -11.387 -30.951  1.00 60.95           H
ATOM   3713  CE  LYS A 246      -5.017 -11.008 -32.089  1.00 60.95           C
ATOM   3714 1HE  LYS A 246      -4.589 -11.212 -33.070  1.00 60.95           H
ATOM   3715 2HE  LYS A 246      -6.051 -11.352 -32.114  1.00 60.95           H
ATOM   3716  NZ  LYS A 246      -4.979  -9.553 -31.817  1.00 60.95           N
ATOM   3717 1HZ  LYS A 246      -5.516  -9.063 -32.524  1.00 60.95           H
ATOM   3718 2HZ  LYS A 246      -5.377  -9.370 -30.903  1.00 60.95           H
ATOM   3719 3HZ  LYS A 246      -4.018  -9.230 -31.838  1.00 60.95           H
ATOM   3720  HN  LYS A 246      -4.995 -15.830 -29.971  1.00 60.95           H
ATOM   3721  N   SER A 247      -0.808 -16.204 -30.757  1.00 66.28           N
ATOM   3722  CA  SER A 247       0.369 -16.876 -30.235  1.00 66.28           C
ATOM   3723  C   SER A 247       0.840 -16.185 -28.953  1.00 66.28           C
ATOM   3724  O   SER A 247       1.284 -16.846 -28.015  1.00 66.28           O
ATOM   3725  HA  SER A 247       0.049 -17.896 -30.024  1.00 66.28           H
ATOM   3726  CB  SER A 247       1.496 -16.899 -31.270  1.00 66.28           C
ATOM   3727 1HB  SER A 247       1.203 -17.528 -32.110  1.00 66.28           H
ATOM   3728 2HB  SER A 247       1.648 -15.893 -31.663  1.00 66.28           H
ATOM   3729  OG  SER A 247       2.718 -17.382 -30.719  1.00 66.28           O
ATOM   3730  HG  SER A 247       3.437 -17.363 -31.413  1.00 66.28           H
ATOM   3731  HN  SER A 247      -0.695 -15.797 -31.664  1.00 66.28           H
ATOM   3732  N   SER A 248       0.728 -14.865 -28.955  1.00 69.06           N
ATOM   3733  CA  SER A 248       1.261 -14.067 -27.863  1.00 69.06           C
ATOM   3734  C   SER A 248       0.432 -14.293 -26.597  1.00 69.06           C
ATOM   3735  O   SER A 248       0.725 -13.721 -25.549  1.00 69.06           O
ATOM   3736  HA  SER A 248       2.282 -14.420 -27.720  1.00 69.06           H
ATOM   3737  CB  SER A 248       1.281 -12.581 -28.226  1.00 69.06           C
ATOM   3738 1HB  SER A 248       1.677 -12.008 -27.387  1.00 69.06           H
ATOM   3739 2HB  SER A 248       1.957 -12.422 -29.067  1.00 69.06           H
ATOM   3740  OG  SER A 248      -0.016 -12.095 -28.562  1.00 69.06           O
ATOM   3741  HG  SER A 248       0.032 -11.123 -28.790  1.00 69.06           H
ATOM   3742  HN  SER A 248       0.284 -14.342 -29.683  1.00 69.06           H
ATOM   3743  N   LYS A 249      -0.588 -15.128 -26.737  1.00 66.08           N
ATOM   3744  CA  LYS A 249      -1.561 -15.306 -25.672  1.00 66.08           C
ATOM   3745  C   LYS A 249      -0.853 -15.835 -24.423  1.00 66.08           C
ATOM   3746  O   LYS A 249      -1.208 -15.470 -23.303  1.00 66.08           O
ATOM   3747  HA  LYS A 249      -1.977 -14.325 -25.444  1.00 66.08           H
ATOM   3748  CB  LYS A 249      -2.717 -16.190 -26.145  1.00 66.08           C
ATOM   3749 1HB  LYS A 249      -3.558 -16.093 -25.459  1.00 66.08           H
ATOM   3750 2HB  LYS A 249      -3.062 -15.851 -27.122  1.00 66.08           H
ATOM   3751  CG  LYS A 249      -2.287 -17.656 -26.230  1.00 66.08           C
ATOM   3752 1HG  LYS A 249      -1.417 -17.746 -26.881  1.00 66.08           H
ATOM   3753 2HG  LYS A 249      -1.985 -18.007 -25.244  1.00 66.08           H
ATOM   3754  CD  LYS A 249      -3.423 -18.530 -26.764  1.00 66.08           C
ATOM   3755 1HD  LYS A 249      -4.316 -18.382 -26.158  1.00 66.08           H
ATOM   3756 2HD  LYS A 249      -3.673 -18.226 -27.781  1.00 66.08           H
ATOM   3757  CE  LYS A 249      -3.030 -20.009 -26.750  1.00 66.08           C
ATOM   3758 1HE  LYS A 249      -2.205 -20.178 -27.443  1.00 66.08           H
ATOM   3759 2HE  LYS A 249      -2.675 -20.287 -25.758  1.00 66.08           H
ATOM   3760  NZ  LYS A 249      -4.183 -20.855 -27.127  1.00 66.08           N
ATOM   3761 1HZ  LYS A 249      -3.895 -21.827 -27.156  1.00 66.08           H
ATOM   3762 2HZ  LYS A 249      -4.923 -20.743 -26.442  1.00 66.08           H
ATOM   3763 3HZ  LYS A 249      -4.523 -20.576 -28.041  1.00 66.08           H
ATOM   3764  HN  LYS A 249      -0.753 -15.676 -27.557  1.00 66.08           H
ATOM   3765  N   HIS A 250       0.135 -16.686 -24.658  1.00 71.11           N
ATOM   3766  CA  HIS A 250       0.818 -17.358 -23.566  1.00 71.11           C
ATOM   3767  C   HIS A 250       1.588 -16.332 -22.733  1.00 71.11           C
ATOM   3768  O   HIS A 250       1.617 -16.419 -21.506  1.00 71.11           O
ATOM   3769  HA  HIS A 250       0.046 -17.812 -22.945  1.00 71.11           H
ATOM   3770  CB  HIS A 250       1.711 -18.483 -24.094  1.00 71.11           C
ATOM   3771 1HB  HIS A 250       2.339 -18.089 -24.894  1.00 71.11           H
ATOM   3772 2HB  HIS A 250       2.379 -18.808 -23.296  1.00 71.11           H
ATOM   3773  CG  HIS A 250       0.950 -19.679 -24.613  1.00 71.11           C
ATOM   3774  ND1 HIS A 250       0.319 -20.586 -23.779  1.00 71.11           N
ATOM   3775  HD1 HIS A 250       0.300 -20.547 -22.780  1.00 71.11           H
ATOM   3776  CD2 HIS A 250       0.725 -20.108 -25.889  1.00 71.11           C
ATOM   3777  HD2 HIS A 250       1.083 -19.622 -26.796  1.00 71.11           H
ATOM   3778  CE1 HIS A 250      -0.256 -21.514 -24.530  1.00 71.11           C
ATOM   3779  HE1 HIS A 250      -0.831 -22.366 -24.167  1.00 71.11           H
ATOM   3780  NE2 HIS A 250      -0.003 -21.216 -25.837  1.00 71.11           N
ATOM   3781  HN  HIS A 250       0.468 -16.918 -25.572  1.00 71.11           H
ATOM   3782  N   LYS A 251       2.192 -15.383 -23.432  1.00 70.36           N
ATOM   3783  CA  LYS A 251       2.982 -14.356 -22.774  1.00 70.36           C
ATOM   3784  C   LYS A 251       2.071 -13.511 -21.882  1.00 70.36           C
ATOM   3785  O   LYS A 251       2.400 -13.244 -20.728  1.00 70.36           O
ATOM   3786  HA  LYS A 251       3.713 -14.861 -22.142  1.00 70.36           H
ATOM   3787  CB  LYS A 251       3.764 -13.539 -23.805  1.00 70.36           C
ATOM   3788 1HB  LYS A 251       4.293 -14.210 -24.482  1.00 70.36           H
ATOM   3789 2HB  LYS A 251       3.072 -12.955 -24.412  1.00 70.36           H
ATOM   3790  CG  LYS A 251       4.764 -12.604 -23.120  1.00 70.36           C
ATOM   3791 1HG  LYS A 251       4.232 -11.917 -22.462  1.00 70.36           H
ATOM   3792 2HG  LYS A 251       5.441 -13.186 -22.494  1.00 70.36           H
ATOM   3793  CD  LYS A 251       5.568 -11.811 -24.152  1.00 70.36           C
ATOM   3794 1HD  LYS A 251       6.147 -12.496 -24.771  1.00 70.36           H
ATOM   3795 2HD  LYS A 251       4.889 -11.277 -24.816  1.00 70.36           H
ATOM   3796  CE  LYS A 251       6.507 -10.816 -23.467  1.00 70.36           C
ATOM   3797 1HE  LYS A 251       5.938 -10.170 -22.799  1.00 70.36           H
ATOM   3798 2HE  LYS A 251       7.230 -11.353 -22.852  1.00 70.36           H
ATOM   3799  NZ  LYS A 251       7.217  -9.996 -24.474  1.00 70.36           N
ATOM   3800 1HZ  LYS A 251       7.842  -9.350 -24.004  1.00 70.36           H
ATOM   3801 2HZ  LYS A 251       7.753 -10.601 -25.086  1.00 70.36           H
ATOM   3802 3HZ  LYS A 251       6.541  -9.475 -25.022  1.00 70.36           H
ATOM   3803  HN  LYS A 251       2.149 -15.309 -24.429  1.00 70.36           H
ATOM   3804  N   ALA A 252       0.943 -13.112 -22.452  1.00 80.76           N
ATOM   3805  CA  ALA A 252       0.010 -12.252 -21.744  1.00 80.76           C
ATOM   3806  C   ALA A 252      -0.548 -13.000 -20.532  1.00 80.76           C
ATOM   3807  O   ALA A 252      -0.736 -12.413 -19.468  1.00 80.76           O
ATOM   3808  HA  ALA A 252       0.562 -11.378 -21.398  1.00 80.76           H
ATOM   3809  CB  ALA A 252      -1.090 -11.793 -22.703  1.00 80.76           C
ATOM   3810 1HB  ALA A 252      -0.643 -11.241 -23.531  1.00 80.76           H
ATOM   3811 2HB  ALA A 252      -1.620 -12.662 -23.091  1.00 80.76           H
ATOM   3812 3HB  ALA A 252      -1.789 -11.147 -22.172  1.00 80.76           H
ATOM   3813  HN  ALA A 252       0.663 -13.367 -23.378  1.00 80.76           H
ATOM   3814  N   LEU A 253      -0.798 -14.286 -20.734  1.00 78.87           N
ATOM   3815  CA  LEU A 253      -1.359 -15.114 -19.680  1.00 78.87           C
ATOM   3816  C   LEU A 253      -0.398 -15.137 -18.490  1.00 78.87           C
ATOM   3817  O   LEU A 253      -0.807 -14.910 -17.352  1.00 78.87           O
ATOM   3818  HA  LEU A 253      -2.292 -14.649 -19.361  1.00 78.87           H
ATOM   3819  CB  LEU A 253      -1.706 -16.504 -20.218  1.00 78.87           C
ATOM   3820 1HB  LEU A 253      -2.193 -16.386 -21.185  1.00 78.87           H
ATOM   3821 2HB  LEU A 253      -0.776 -17.046 -20.393  1.00 78.87           H
ATOM   3822  CG  LEU A 253      -2.605 -17.362 -19.326  1.00 78.87           C
ATOM   3823  HG  LEU A 253      -2.272 -17.248 -18.294  1.00 78.87           H
ATOM   3824  CD1 LEU A 253      -4.057 -16.885 -19.389  1.00 78.87           C
ATOM   3825 1HD1 LEU A 253      -4.114 -15.850 -19.050  1.00 78.87           H
ATOM   3826 2HD1 LEU A 253      -4.417 -16.951 -20.416  1.00 78.87           H
ATOM   3827 3HD1 LEU A 253      -4.674 -17.512 -18.746  1.00 78.87           H
ATOM   3828  CD2 LEU A 253      -2.473 -18.845 -19.681  1.00 78.87           C
ATOM   3829 1HD2 LEU A 253      -2.764 -18.997 -20.720  1.00 78.87           H
ATOM   3830 2HD2 LEU A 253      -1.439 -19.161 -19.543  1.00 78.87           H
ATOM   3831 3HD2 LEU A 253      -3.123 -19.433 -19.032  1.00 78.87           H
ATOM   3832  HN  LEU A 253      -0.624 -14.760 -21.597  1.00 78.87           H
ATOM   3833  N   LYS A 254       0.862 -15.413 -18.793  1.00 76.16           N
ATOM   3834  CA  LYS A 254       1.874 -15.525 -17.756  1.00 76.16           C
ATOM   3835  C   LYS A 254       1.903 -14.233 -16.936  1.00 76.16           C
ATOM   3836  O   LYS A 254       1.900 -14.274 -15.707  1.00 76.16           O
ATOM   3837  HA  LYS A 254       1.580 -16.344 -17.099  1.00 76.16           H
ATOM   3838  CB  LYS A 254       3.227 -15.897 -18.366  1.00 76.16           C
ATOM   3839 1HB  LYS A 254       3.110 -16.758 -19.023  1.00 76.16           H
ATOM   3840 2HB  LYS A 254       3.591 -15.074 -18.981  1.00 76.16           H
ATOM   3841  CG  LYS A 254       4.251 -16.216 -17.274  1.00 76.16           C
ATOM   3842 1HG  LYS A 254       4.446 -15.323 -16.681  1.00 76.16           H
ATOM   3843 2HG  LYS A 254       3.843 -16.967 -16.597  1.00 76.16           H
ATOM   3844  CD  LYS A 254       5.559 -16.727 -17.882  1.00 76.16           C
ATOM   3845 1HD  LYS A 254       5.360 -17.602 -18.500  1.00 76.16           H
ATOM   3846 2HD  LYS A 254       5.982 -15.964 -18.537  1.00 76.16           H
ATOM   3847  CE  LYS A 254       6.568 -17.085 -16.790  1.00 76.16           C
ATOM   3848 1HE  LYS A 254       6.837 -16.192 -16.227  1.00 76.16           H
ATOM   3849 2HE  LYS A 254       6.116 -17.782 -16.084  1.00 76.16           H
ATOM   3850  NZ  LYS A 254       7.782 -17.689 -17.384  1.00 76.16           N
ATOM   3851 1HZ  LYS A 254       8.447 -17.903 -16.649  1.00 76.16           H
ATOM   3852 2HZ  LYS A 254       7.531 -18.543 -17.871  1.00 76.16           H
ATOM   3853 3HZ  LYS A 254       8.199 -17.037 -18.038  1.00 76.16           H
ATOM   3854  HN  LYS A 254       1.194 -15.559 -19.725  1.00 76.16           H
ATOM   3855  N   VAL A 255       1.930 -13.117 -17.650  1.00 82.31           N
ATOM   3856  CA  VAL A 255       2.019 -11.818 -17.005  1.00 82.31           C
ATOM   3857  C   VAL A 255       0.823 -11.636 -16.069  1.00 82.31           C
ATOM   3858  O   VAL A 255       0.983 -11.201 -14.929  1.00 82.31           O
ATOM   3859  HA  VAL A 255       2.934 -11.807 -16.412  1.00 82.31           H
ATOM   3860  CB  VAL A 255       2.125 -10.716 -18.061  1.00 82.31           C
ATOM   3861  HB  VAL A 255       1.317 -10.860 -18.778  1.00 82.31           H
ATOM   3862  CG1 VAL A 255       1.952  -9.333 -17.429  1.00 82.31           C
ATOM   3863 1HG1 VAL A 255       0.972  -9.270 -16.956  1.00 82.31           H
ATOM   3864 2HG1 VAL A 255       2.729  -9.176 -16.681  1.00 82.31           H
ATOM   3865 3HG1 VAL A 255       2.032  -8.569 -18.202  1.00 82.31           H
ATOM   3866  CG2 VAL A 255       3.450 -10.810 -18.820  1.00 82.31           C
ATOM   3867 1HG2 VAL A 255       4.279 -10.704 -18.120  1.00 82.31           H
ATOM   3868 2HG2 VAL A 255       3.516 -11.778 -19.317  1.00 82.31           H
ATOM   3869 3HG2 VAL A 255       3.500 -10.015 -19.565  1.00 82.31           H
ATOM   3870  HN  VAL A 255       1.892 -13.092 -18.649  1.00 82.31           H
ATOM   3871  N   THR A 256      -0.349 -11.977 -16.584  1.00 81.14           N
ATOM   3872  CA  THR A 256      -1.583 -11.748 -15.852  1.00 81.14           C
ATOM   3873  C   THR A 256      -1.577 -12.531 -14.538  1.00 81.14           C
ATOM   3874  O   THR A 256      -1.914 -11.988 -13.487  1.00 81.14           O
ATOM   3875  HA  THR A 256      -1.639 -10.690 -15.594  1.00 81.14           H
ATOM   3876  CB  THR A 256      -2.752 -12.111 -16.771  1.00 81.14           C
ATOM   3877  HB  THR A 256      -2.745 -13.175 -17.007  1.00 81.14           H
ATOM   3878  OG1 THR A 256      -2.605 -11.233 -17.883  1.00 81.14           O
ATOM   3879  HG1 THR A 256      -2.152 -11.709 -18.637  1.00 81.14           H
ATOM   3880  CG2 THR A 256      -4.107 -11.730 -16.172  1.00 81.14           C
ATOM   3881 1HG2 THR A 256      -4.139 -10.655 -15.999  1.00 81.14           H
ATOM   3882 2HG2 THR A 256      -4.247 -12.255 -15.227  1.00 81.14           H
ATOM   3883 3HG2 THR A 256      -4.902 -12.010 -16.864  1.00 81.14           H
ATOM   3884  HN  THR A 256      -0.463 -12.401 -17.482  1.00 81.14           H
ATOM   3885  N   ILE A 257      -1.191 -13.794 -14.640  1.00 84.01           N
ATOM   3886  CA  ILE A 257      -1.162 -14.665 -13.477  1.00 84.01           C
ATOM   3887  C   ILE A 257      -0.167 -14.112 -12.455  1.00 84.01           C
ATOM   3888  O   ILE A 257      -0.476 -14.022 -11.268  1.00 84.01           O
ATOM   3889  HA  ILE A 257      -2.158 -14.649 -13.033  1.00 84.01           H
ATOM   3890  CB  ILE A 257      -0.876 -16.108 -13.896  1.00 84.01           C
ATOM   3891  HB  ILE A 257       0.003 -16.109 -14.540  1.00 84.01           H
ATOM   3892  CG1 ILE A 257      -2.035 -16.683 -14.712  1.00 84.01           C
ATOM   3893 1HG1 ILE A 257      -2.904 -16.823 -14.069  1.00 84.01           H
ATOM   3894 2HG1 ILE A 257      -2.325 -15.974 -15.488  1.00 84.01           H
ATOM   3895  CG2 ILE A 257      -0.546 -16.976 -12.680  1.00 84.01           C
ATOM   3896 1HG2 ILE A 257       0.335 -16.577 -12.177  1.00 84.01           H
ATOM   3897 2HG2 ILE A 257      -1.390 -16.973 -11.991  1.00 84.01           H
ATOM   3898 3HG2 ILE A 257      -0.346 -17.997 -13.006  1.00 84.01           H
ATOM   3899  CD1 ILE A 257      -1.647 -18.017 -15.352  1.00 84.01           C
ATOM   3900 1HD1 ILE A 257      -0.794 -17.869 -16.013  1.00 84.01           H
ATOM   3901 2HD1 ILE A 257      -1.382 -18.731 -14.571  1.00 84.01           H
ATOM   3902 3HD1 ILE A 257      -2.489 -18.404 -15.926  1.00 84.01           H
ATOM   3903  HN  ILE A 257      -0.901 -14.222 -15.496  1.00 84.01           H
ATOM   3904  N   THR A 258       1.007 -13.754 -12.954  1.00 85.92           N
ATOM   3905  CA  THR A 258       2.077 -13.286 -12.089  1.00 85.92           C
ATOM   3906  C   THR A 258       1.607 -12.088 -11.261  1.00 85.92           C
ATOM   3907  O   THR A 258       1.835 -12.036 -10.054  1.00 85.92           O
ATOM   3908  HA  THR A 258       2.324 -14.083 -11.387  1.00 85.92           H
ATOM   3909  CB  THR A 258       3.293 -12.980 -12.964  1.00 85.92           C
ATOM   3910  HB  THR A 258       3.079 -12.168 -13.659  1.00 85.92           H
ATOM   3911  OG1 THR A 258       3.615 -14.233 -13.563  1.00 85.92           O
ATOM   3912  HG1 THR A 258       3.114 -14.340 -14.422  1.00 85.92           H
ATOM   3913  CG2 THR A 258       4.535 -12.631 -12.141  1.00 85.92           C
ATOM   3914 1HG2 THR A 258       4.789 -13.471 -11.494  1.00 85.92           H
ATOM   3915 2HG2 THR A 258       4.330 -11.752 -11.530  1.00 85.92           H
ATOM   3916 3HG2 THR A 258       5.369 -12.423 -12.811  1.00 85.92           H
ATOM   3917  HN  THR A 258       1.233 -13.781 -13.928  1.00 85.92           H
ATOM   3918  N   VAL A 259       0.959 -11.156 -11.943  1.00 86.31           N
ATOM   3919  CA  VAL A 259       0.512  -9.932 -11.299  1.00 86.31           C
ATOM   3920  C   VAL A 259      -0.424 -10.283 -10.141  1.00 86.31           C
ATOM   3921  O   VAL A 259      -0.281  -9.753  -9.040  1.00 86.31           O
ATOM   3922  HA  VAL A 259       1.393  -9.430 -10.899  1.00 86.31           H
ATOM   3923  CB  VAL A 259      -0.135  -9.004 -12.330  1.00 86.31           C
ATOM   3924  HB  VAL A 259      -0.821  -9.600 -12.933  1.00 86.31           H
ATOM   3925  CG1 VAL A 259      -0.946  -7.904 -11.644  1.00 86.31           C
ATOM   3926 1HG1 VAL A 259      -1.732  -8.355 -11.039  1.00 86.31           H
ATOM   3927 2HG1 VAL A 259      -0.290  -7.313 -11.005  1.00 86.31           H
ATOM   3928 3HG1 VAL A 259      -1.395  -7.259 -12.400  1.00 86.31           H
ATOM   3929  CG2 VAL A 259       0.918  -8.407 -13.267  1.00 86.31           C
ATOM   3930 1HG2 VAL A 259       1.639  -7.834 -12.684  1.00 86.31           H
ATOM   3931 2HG2 VAL A 259       1.433  -9.211 -13.794  1.00 86.31           H
ATOM   3932 3HG2 VAL A 259       0.431  -7.752 -13.989  1.00 86.31           H
ATOM   3933  HN  VAL A 259       0.740 -11.225 -12.916  1.00 86.31           H
ATOM   3934  N   LEU A 260      -1.361 -11.175 -10.428  1.00 85.15           N
ATOM   3935  CA  LEU A 260      -2.373 -11.538  -9.452  1.00 85.15           C
ATOM   3936  C   LEU A 260      -1.704 -12.232  -8.263  1.00 85.15           C
ATOM   3937  O   LEU A 260      -1.990 -11.911  -7.111  1.00 85.15           O
ATOM   3938  HA  LEU A 260      -2.832 -10.615  -9.098  1.00 85.15           H
ATOM   3939  CB  LEU A 260      -3.477 -12.370 -10.108  1.00 85.15           C
ATOM   3940 1HB  LEU A 260      -3.868 -11.812 -10.959  1.00 85.15           H
ATOM   3941 2HB  LEU A 260      -3.030 -13.283 -10.503  1.00 85.15           H
ATOM   3942  CG  LEU A 260      -4.650 -12.759  -9.206  1.00 85.15           C
ATOM   3943  HG  LEU A 260      -4.251 -13.263  -8.325  1.00 85.15           H
ATOM   3944  CD1 LEU A 260      -5.399 -11.518  -8.716  1.00 85.15           C
ATOM   3945 1HD1 LEU A 260      -4.718 -10.883  -8.149  1.00 85.15           H
ATOM   3946 2HD1 LEU A 260      -5.785 -10.965  -9.572  1.00 85.15           H
ATOM   3947 3HD1 LEU A 260      -6.228 -11.823  -8.077  1.00 85.15           H
ATOM   3948  CD2 LEU A 260      -5.579 -13.749  -9.911  1.00 85.15           C
ATOM   3949 1HD2 LEU A 260      -5.973 -13.293 -10.820  1.00 85.15           H
ATOM   3950 2HD2 LEU A 260      -5.023 -14.650 -10.168  1.00 85.15           H
ATOM   3951 3HD2 LEU A 260      -6.404 -14.008  -9.248  1.00 85.15           H
ATOM   3952  HN  LEU A 260      -1.434 -11.645 -11.308  1.00 85.15           H
ATOM   3953  N   THR A 261      -0.825 -13.170  -8.585  1.00 88.04           N
ATOM   3954  CA  THR A 261      -0.188 -13.982  -7.562  1.00 88.04           C
ATOM   3955  C   THR A 261       0.632 -13.101  -6.617  1.00 88.04           C
ATOM   3956  O   THR A 261       0.584 -13.276  -5.401  1.00 88.04           O
ATOM   3957  HA  THR A 261      -0.967 -14.453  -6.963  1.00 88.04           H
ATOM   3958  CB  THR A 261       0.641 -15.060  -8.262  1.00 88.04           C
ATOM   3959  HB  THR A 261       1.463 -14.616  -8.823  1.00 88.04           H
ATOM   3960  OG1 THR A 261      -0.312 -15.783  -9.036  1.00 88.04           O
ATOM   3961  HG1 THR A 261      -0.399 -15.371  -9.943  1.00 88.04           H
ATOM   3962  CG2 THR A 261       1.194 -16.100  -7.285  1.00 88.04           C
ATOM   3963 1HG2 THR A 261       0.367 -16.592  -6.772  1.00 88.04           H
ATOM   3964 2HG2 THR A 261       1.833 -15.607  -6.553  1.00 88.04           H
ATOM   3965 3HG2 THR A 261       1.774 -16.841  -7.834  1.00 88.04           H
ATOM   3966  HN  THR A 261      -0.548 -13.378  -9.523  1.00 88.04           H
ATOM   3967  N   VAL A 262       1.368 -12.174  -7.213  1.00 90.49           N
ATOM   3968  CA  VAL A 262       2.265 -11.325  -6.449  1.00 90.49           C
ATOM   3969  C   VAL A 262       1.449 -10.475  -5.473  1.00 90.49           C
ATOM   3970  O   VAL A 262       1.836 -10.306  -4.318  1.00 90.49           O
ATOM   3971  HA  VAL A 262       2.927 -11.976  -5.878  1.00 90.49           H
ATOM   3972  CB  VAL A 262       3.127 -10.487  -7.396  1.00 90.49           C
ATOM   3973  HB  VAL A 262       2.460  -9.973  -8.089  1.00 90.49           H
ATOM   3974  CG1 VAL A 262       3.914  -9.425  -6.626  1.00 90.49           C
ATOM   3975 1HG1 VAL A 262       3.220  -8.763  -6.107  1.00 90.49           H
ATOM   3976 2HG1 VAL A 262       4.565  -9.910  -5.899  1.00 90.49           H
ATOM   3977 3HG1 VAL A 262       4.517  -8.844  -7.323  1.00 90.49           H
ATOM   3978  CG2 VAL A 262       4.063 -11.376  -8.216  1.00 90.49           C
ATOM   3979 1HG2 VAL A 262       4.720 -11.930  -7.545  1.00 90.49           H
ATOM   3980 2HG2 VAL A 262       3.474 -12.077  -8.808  1.00 90.49           H
ATOM   3981 3HG2 VAL A 262       4.664 -10.755  -8.881  1.00 90.49           H
ATOM   3982  HN  VAL A 262       1.357 -11.999  -8.198  1.00 90.49           H
ATOM   3983  N   PHE A 263       0.335  -9.962  -5.974  1.00 89.28           N
ATOM   3984  CA  PHE A 263      -0.542  -9.137  -5.160  1.00 89.28           C
ATOM   3985  C   PHE A 263      -1.050  -9.914  -3.943  1.00 89.28           C
ATOM   3986  O   PHE A 263      -0.958  -9.435  -2.814  1.00 89.28           O
ATOM   3987  HA  PHE A 263       0.041  -8.280  -4.824  1.00 89.28           H
ATOM   3988  CB  PHE A 263      -1.734  -8.750  -6.037  1.00 89.28           C
ATOM   3989 1HB  PHE A 263      -1.367  -8.223  -6.918  1.00 89.28           H
ATOM   3990 2HB  PHE A 263      -2.223  -9.658  -6.390  1.00 89.28           H
ATOM   3991  CG  PHE A 263      -2.768  -7.872  -5.330  1.00 89.28           C
ATOM   3992  CD1 PHE A 263      -3.877  -8.436  -4.781  1.00 89.28           C
ATOM   3993  HD1 PHE A 263      -4.029  -9.514  -4.845  1.00 89.28           H
ATOM   3994  CD2 PHE A 263      -2.578  -6.528  -5.249  1.00 89.28           C
ATOM   3995  HD2 PHE A 263      -1.689  -6.076  -5.689  1.00 89.28           H
ATOM   3996  CE1 PHE A 263      -4.837  -7.622  -4.124  1.00 89.28           C
ATOM   3997  HE1 PHE A 263      -5.726  -8.074  -3.684  1.00 89.28           H
ATOM   3998  CE2 PHE A 263      -3.538  -5.713  -4.592  1.00 89.28           C
ATOM   3999  HE2 PHE A 263      -3.386  -4.636  -4.528  1.00 89.28           H
ATOM   4000  CZ  PHE A 263      -4.647  -6.277  -4.044  1.00 89.28           C
ATOM   4001  HZ  PHE A 263      -5.384  -5.652  -3.539  1.00 89.28           H
ATOM   4002  HN  PHE A 263       0.029 -10.101  -6.916  1.00 89.28           H
ATOM   4003  N   VAL A 264      -1.576 -11.099  -4.215  1.00 90.19           N
ATOM   4004  CA  VAL A 264      -2.187 -11.904  -3.171  1.00 90.19           C
ATOM   4005  C   VAL A 264      -1.133 -12.252  -2.118  1.00 90.19           C
ATOM   4006  O   VAL A 264      -1.374 -12.107  -0.921  1.00 90.19           O
ATOM   4007  HA  VAL A 264      -2.964 -11.300  -2.703  1.00 90.19           H
ATOM   4008  CB  VAL A 264      -2.851 -13.139  -3.783  1.00 90.19           C
ATOM   4009  HB  VAL A 264      -2.103 -13.660  -4.381  1.00 90.19           H
ATOM   4010  CG1 VAL A 264      -3.334 -14.098  -2.694  1.00 90.19           C
ATOM   4011 1HG1 VAL A 264      -2.485 -14.421  -2.091  1.00 90.19           H
ATOM   4012 2HG1 VAL A 264      -4.059 -13.591  -2.058  1.00 90.19           H
ATOM   4013 3HG1 VAL A 264      -3.802 -14.967  -3.157  1.00 90.19           H
ATOM   4014  CG2 VAL A 264      -4.000 -12.740  -4.712  1.00 90.19           C
ATOM   4015 1HG2 VAL A 264      -4.748 -12.186  -4.146  1.00 90.19           H
ATOM   4016 2HG2 VAL A 264      -3.616 -12.114  -5.517  1.00 90.19           H
ATOM   4017 3HG2 VAL A 264      -4.454 -13.637  -5.134  1.00 90.19           H
ATOM   4018  HN  VAL A 264      -1.588 -11.509  -5.127  1.00 90.19           H
ATOM   4019  N   LEU A 265       0.014 -12.705  -2.603  1.00 89.16           N
ATOM   4020  CA  LEU A 265       1.047 -13.221  -1.721  1.00 89.16           C
ATOM   4021  C   LEU A 265       1.565 -12.089  -0.832  1.00 89.16           C
ATOM   4022  O   LEU A 265       2.003 -12.329   0.292  1.00 89.16           O
ATOM   4023  HA  LEU A 265       0.586 -13.977  -1.085  1.00 89.16           H
ATOM   4024  CB  LEU A 265       2.143 -13.918  -2.530  1.00 89.16           C
ATOM   4025 1HB  LEU A 265       2.442 -13.257  -3.344  1.00 89.16           H
ATOM   4026 2HB  LEU A 265       3.014 -14.048  -1.888  1.00 89.16           H
ATOM   4027  CG  LEU A 265       1.775 -15.279  -3.124  1.00 89.16           C
ATOM   4028  HG  LEU A 265       0.906 -15.147  -3.769  1.00 89.16           H
ATOM   4029  CD1 LEU A 265       2.909 -15.820  -3.998  1.00 89.16           C
ATOM   4030 1HD1 LEU A 265       3.103 -15.124  -4.814  1.00 89.16           H
ATOM   4031 2HD1 LEU A 265       3.810 -15.934  -3.396  1.00 89.16           H
ATOM   4032 3HD1 LEU A 265       2.621 -16.789  -4.408  1.00 89.16           H
ATOM   4033  CD2 LEU A 265       1.376 -16.267  -2.026  1.00 89.16           C
ATOM   4034 1HD2 LEU A 265       2.210 -16.400  -1.337  1.00 89.16           H
ATOM   4035 2HD2 LEU A 265       0.515 -15.878  -1.483  1.00 89.16           H
ATOM   4036 3HD2 LEU A 265       1.120 -17.226  -2.476  1.00 89.16           H
ATOM   4037  HN  LEU A 265       0.242 -12.723  -3.577  1.00 89.16           H
ATOM   4038  N   SER A 266       1.498 -10.880  -1.369  1.00 90.59           N
ATOM   4039  CA  SER A 266       2.053  -9.725  -0.684  1.00 90.59           C
ATOM   4040  C   SER A 266       1.021  -9.144   0.284  1.00 90.59           C
ATOM   4041  O   SER A 266       1.355  -8.785   1.412  1.00 90.59           O
ATOM   4042  HA  SER A 266       2.919 -10.101  -0.139  1.00 90.59           H
ATOM   4043  CB  SER A 266       2.505  -8.657  -1.682  1.00 90.59           C
ATOM   4044 1HB  SER A 266       2.886  -7.792  -1.140  1.00 90.59           H
ATOM   4045 2HB  SER A 266       3.328  -9.045  -2.282  1.00 90.59           H
ATOM   4046  OG  SER A 266       1.444  -8.247  -2.542  1.00 90.59           O
ATOM   4047  HG  SER A 266       1.553  -8.668  -3.443  1.00 90.59           H
ATOM   4048  HN  SER A 266       1.075 -10.683  -2.253  1.00 90.59           H
ATOM   4049  N   GLN A 267      -0.213  -9.069  -0.192  1.00 87.51           N
ATOM   4050  CA  GLN A 267      -1.223  -8.260   0.469  1.00 87.51           C
ATOM   4051  C   GLN A 267      -2.023  -9.112   1.457  1.00 87.51           C
ATOM   4052  O   GLN A 267      -2.433  -8.626   2.510  1.00 87.51           O
ATOM   4053  HA  GLN A 267      -0.670  -7.490   1.007  1.00 87.51           H
ATOM   4054  CB  GLN A 267      -2.146  -7.593  -0.552  1.00 87.51           C
ATOM   4055 1HB  GLN A 267      -2.616  -8.355  -1.175  1.00 87.51           H
ATOM   4056 2HB  GLN A 267      -2.947  -7.066  -0.034  1.00 87.51           H
ATOM   4057  CG  GLN A 267      -1.371  -6.613  -1.435  1.00 87.51           C
ATOM   4058 1HG  GLN A 267      -0.572  -7.141  -1.956  1.00 87.51           H
ATOM   4059 2HG  GLN A 267      -2.032  -6.203  -2.198  1.00 87.51           H
ATOM   4060  CD  GLN A 267      -0.778  -5.476  -0.601  1.00 87.51           C
ATOM   4061  OE1 GLN A 267      -1.308  -5.081   0.424  1.00 87.51           O
ATOM   4062  NE2 GLN A 267       0.349  -4.972  -1.097  1.00 87.51           N
ATOM   4063 1HE2 GLN A 267       0.731  -5.341  -1.944  1.00 87.51           H
ATOM   4064 2HE2 GLN A 267       0.813  -4.223  -0.623  1.00 87.51           H
ATOM   4065  HN  GLN A 267      -0.526  -9.549  -1.012  1.00 87.51           H
ATOM   4066  N   PHE A 268      -2.220 -10.367   1.083  1.00 92.08           N
ATOM   4067  CA  PHE A 268      -3.147 -11.225   1.800  1.00 92.08           C
ATOM   4068  C   PHE A 268      -2.682 -11.451   3.241  1.00 92.08           C
ATOM   4069  O   PHE A 268      -3.433 -11.209   4.184  1.00 92.08           O
ATOM   4070  HA  PHE A 268      -4.114 -10.723   1.807  1.00 92.08           H
ATOM   4071  CB  PHE A 268      -3.171 -12.569   1.069  1.00 92.08           C
ATOM   4072 1HB  PHE A 268      -3.452 -12.400   0.029  1.00 92.08           H
ATOM   4073 2HB  PHE A 268      -2.164 -12.986   1.063  1.00 92.08           H
ATOM   4074  CG  PHE A 268      -4.128 -13.594   1.680  1.00 92.08           C
ATOM   4075  CD1 PHE A 268      -3.642 -14.604   2.450  1.00 92.08           C
ATOM   4076  HD1 PHE A 268      -2.570 -14.683   2.631  1.00 92.08           H
ATOM   4077  CD2 PHE A 268      -5.466 -13.495   1.454  1.00 92.08           C
ATOM   4078  HD2 PHE A 268      -5.855 -12.685   0.837  1.00 92.08           H
ATOM   4079  CE1 PHE A 268      -4.530 -15.555   3.018  1.00 92.08           C
ATOM   4080  HE1 PHE A 268      -4.140 -16.365   3.634  1.00 92.08           H
ATOM   4081  CE2 PHE A 268      -6.354 -14.446   2.022  1.00 92.08           C
ATOM   4082  HE2 PHE A 268      -7.426 -14.366   1.841  1.00 92.08           H
ATOM   4083  CZ  PHE A 268      -5.868 -15.456   2.792  1.00 92.08           C
ATOM   4084  HZ  PHE A 268      -6.550 -16.186   3.227  1.00 92.08           H
ATOM   4085  HN  PHE A 268      -1.760 -10.798   0.306  1.00 92.08           H
ATOM   4086  N   PRO A 269      -1.441 -11.917   3.435  1.00 94.60           N
ATOM   4087  CA  PRO A 269      -0.942 -12.194   4.785  1.00 94.60           C
ATOM   4088  C   PRO A 269      -1.103 -11.002   5.715  1.00 94.60           C
ATOM   4089  O   PRO A 269      -1.524 -11.157   6.860  1.00 94.60           O
ATOM   4090  HA  PRO A 269      -1.524 -12.994   5.243  1.00 94.60           H
ATOM   4091  CB  PRO A 269       0.530 -12.546   4.562  1.00 94.60           C
ATOM   4092 1HB  PRO A 269       1.170 -11.667   4.648  1.00 94.60           H
ATOM   4093 2HB  PRO A 269       0.885 -13.270   5.295  1.00 94.60           H
ATOM   4094  CG  PRO A 269       0.547 -13.119   3.150  1.00 94.60           C
ATOM   4095 1HG  PRO A 269       1.545 -13.090   2.713  1.00 94.60           H
ATOM   4096 2HG  PRO A 269       0.235 -14.163   3.133  1.00 94.60           H
ATOM   4097  CD  PRO A 269      -0.429 -12.219   2.407  1.00 94.60           C
ATOM   4098 1HD  PRO A 269       0.054 -11.313   2.043  1.00 94.60           H
ATOM   4099 2HD  PRO A 269      -0.859 -12.719   1.539  1.00 94.60           H
ATOM   4100  N   TYR A 270      -0.759  -9.834   5.192  1.00 91.95           N
ATOM   4101  CA  TYR A 270      -0.803  -8.618   5.986  1.00 91.95           C
ATOM   4102  C   TYR A 270      -2.233  -8.304   6.430  1.00 91.95           C
ATOM   4103  O   TYR A 270      -2.469  -7.979   7.592  1.00 91.95           O
ATOM   4104  HA  TYR A 270      -0.182  -8.770   6.868  1.00 91.95           H
ATOM   4105  CB  TYR A 270      -0.309  -7.498   5.068  1.00 91.95           C
ATOM   4106 1HB  TYR A 270       0.731  -7.690   4.804  1.00 91.95           H
ATOM   4107 2HB  TYR A 270      -0.883  -7.521   4.142  1.00 91.95           H
ATOM   4108  CG  TYR A 270      -0.414  -6.100   5.681  1.00 91.95           C
ATOM   4109  CD1 TYR A 270      -1.128  -5.114   5.031  1.00 91.95           C
ATOM   4110  HD1 TYR A 270      -1.617  -5.331   4.082  1.00 91.95           H
ATOM   4111  CD2 TYR A 270       0.206  -5.825   6.883  1.00 91.95           C
ATOM   4112  HD2 TYR A 270       0.770  -6.604   7.396  1.00 91.95           H
ATOM   4113  CE1 TYR A 270      -1.227  -3.798   5.607  1.00 91.95           C
ATOM   4114  HE1 TYR A 270      -1.788  -3.010   5.105  1.00 91.95           H
ATOM   4115  CE2 TYR A 270       0.107  -4.509   7.459  1.00 91.95           C
ATOM   4116  HE2 TYR A 270       0.591  -4.278   8.408  1.00 91.95           H
ATOM   4117  CZ  TYR A 270      -0.605  -3.560   6.793  1.00 91.95           C
ATOM   4118  OH  TYR A 270      -0.698  -2.318   7.338  1.00 91.95           O
ATOM   4119  HH  TYR A 270       0.006  -2.197   8.038  1.00 91.95           H
ATOM   4120  HN  TYR A 270      -0.456  -9.712   4.247  1.00 91.95           H
ATOM   4121  N   ASN A 271      -3.151  -8.412   5.480  1.00 90.90           N
ATOM   4122  CA  ASN A 271      -4.533  -8.040   5.729  1.00 90.90           C
ATOM   4123  C   ASN A 271      -5.185  -9.093   6.629  1.00 90.90           C
ATOM   4124  O   ASN A 271      -6.180  -8.814   7.296  1.00 90.90           O
ATOM   4125  HA  ASN A 271      -4.486  -7.060   6.202  1.00 90.90           H
ATOM   4126  CB  ASN A 271      -5.330  -7.974   4.425  1.00 90.90           C
ATOM   4127 1HB  ASN A 271      -5.071  -8.824   3.793  1.00 90.90           H
ATOM   4128 2HB  ASN A 271      -6.395  -8.051   4.641  1.00 90.90           H
ATOM   4129  CG  ASN A 271      -5.048  -6.670   3.676  1.00 90.90           C
ATOM   4130  OD1 ASN A 271      -5.594  -5.621   3.977  1.00 90.90           O
ATOM   4131  ND2 ASN A 271      -4.169  -6.794   2.686  1.00 90.90           N
ATOM   4132 1HD2 ASN A 271      -3.757  -7.684   2.491  1.00 90.90           H
ATOM   4133 2HD2 ASN A 271      -3.919  -5.996   2.137  1.00 90.90           H
ATOM   4134  HN  ASN A 271      -2.963  -8.745   4.556  1.00 90.90           H
ATOM   4135  N   CYS A 272      -4.598 -10.280   6.617  1.00 94.42           N
ATOM   4136  CA  CYS A 272      -5.003 -11.325   7.543  1.00 94.42           C
ATOM   4137  C   CYS A 272      -4.762 -10.823   8.968  1.00 94.42           C
ATOM   4138  O   CYS A 272      -5.639 -10.931   9.824  1.00 94.42           O
ATOM   4139  HA  CYS A 272      -6.065 -11.502   7.369  1.00 94.42           H
ATOM   4140  CB  CYS A 272      -4.271 -12.639   7.269  1.00 94.42           C
ATOM   4141 1HB  CYS A 272      -3.201 -12.455   7.169  1.00 94.42           H
ATOM   4142 2HB  CYS A 272      -4.400 -13.320   8.110  1.00 94.42           H
ATOM   4143  SG  CYS A 272      -4.917 -13.409   5.739  1.00 94.42           S
ATOM   4144  HG  CYS A 272      -4.332 -12.560   4.899  1.00 94.42           H
ATOM   4145  HN  CYS A 272      -3.860 -10.533   5.992  1.00 94.42           H
ATOM   4146  N   ILE A 273      -3.570 -10.286   9.179  1.00 93.12           N
ATOM   4147  CA  ILE A 273      -3.196  -9.784  10.490  1.00 93.12           C
ATOM   4148  C   ILE A 273      -4.048  -8.557  10.823  1.00 93.12           C
ATOM   4149  O   ILE A 273      -4.500  -8.400  11.956  1.00 93.12           O
ATOM   4150  HA  ILE A 273      -3.419 -10.566  11.215  1.00 93.12           H
ATOM   4151  CB  ILE A 273      -1.690  -9.523  10.554  1.00 93.12           C
ATOM   4152  HB  ILE A 273      -1.433  -8.808   9.773  1.00 93.12           H
ATOM   4153  CG1 ILE A 273      -0.899 -10.802  10.273  1.00 93.12           C
ATOM   4154 1HG1 ILE A 273      -1.132 -11.165   9.272  1.00 93.12           H
ATOM   4155 2HG1 ILE A 273       0.169 -10.586  10.294  1.00 93.12           H
ATOM   4156  CG2 ILE A 273      -1.300  -8.889  11.891  1.00 93.12           C
ATOM   4157 1HG2 ILE A 273      -1.824  -7.941  12.011  1.00 93.12           H
ATOM   4158 2HG2 ILE A 273      -1.573  -9.561  12.705  1.00 93.12           H
ATOM   4159 3HG2 ILE A 273      -0.224  -8.715  11.910  1.00 93.12           H
ATOM   4160  CD1 ILE A 273      -1.226 -11.885  11.303  1.00 93.12           C
ATOM   4161 1HD1 ILE A 273      -0.969 -11.528  12.301  1.00 93.12           H
ATOM   4162 2HD1 ILE A 273      -2.290 -12.116  11.263  1.00 93.12           H
ATOM   4163 3HD1 ILE A 273      -0.650 -12.784  11.080  1.00 93.12           H
ATOM   4164  HN  ILE A 273      -2.867 -10.192   8.474  1.00 93.12           H
ATOM   4165  N   LEU A 274      -4.240  -7.718   9.815  1.00 90.93           N
ATOM   4166  CA  LEU A 274      -5.036  -6.515   9.985  1.00 90.93           C
ATOM   4167  C   LEU A 274      -6.440  -6.900  10.455  1.00 90.93           C
ATOM   4168  O   LEU A 274      -7.027  -6.218  11.294  1.00 90.93           O
ATOM   4169  HA  LEU A 274      -4.563  -5.917  10.763  1.00 90.93           H
ATOM   4170  CB  LEU A 274      -5.025  -5.680   8.703  1.00 90.93           C
ATOM   4171 1HB  LEU A 274      -5.177  -6.349   7.855  1.00 90.93           H
ATOM   4172 2HB  LEU A 274      -5.876  -4.999   8.728  1.00 90.93           H
ATOM   4173  CG  LEU A 274      -3.759  -4.859   8.448  1.00 90.93           C
ATOM   4174  HG  LEU A 274      -2.914  -5.546   8.383  1.00 90.93           H
ATOM   4175  CD1 LEU A 274      -3.844  -4.120   7.111  1.00 90.93           C
ATOM   4176 1HD1 LEU A 274      -3.961  -4.842   6.303  1.00 90.93           H
ATOM   4177 2HD1 LEU A 274      -4.701  -3.446   7.123  1.00 90.93           H
ATOM   4178 3HD1 LEU A 274      -2.932  -3.545   6.955  1.00 90.93           H
ATOM   4179  CD2 LEU A 274      -3.479  -3.908   9.613  1.00 90.93           C
ATOM   4180 1HD2 LEU A 274      -4.320  -3.225   9.734  1.00 90.93           H
ATOM   4181 2HD2 LEU A 274      -3.344  -4.484  10.528  1.00 90.93           H
ATOM   4182 3HD2 LEU A 274      -2.574  -3.337   9.406  1.00 90.93           H
ATOM   4183  HN  LEU A 274      -3.863  -7.850   8.898  1.00 90.93           H
ATOM   4184  N   LEU A 275      -6.939  -7.992   9.894  1.00 92.14           N
ATOM   4185  CA  LEU A 275      -8.275  -8.459  10.223  1.00 92.14           C
ATOM   4186  C   LEU A 275      -8.330  -8.832  11.706  1.00 92.14           C
ATOM   4187  O   LEU A 275      -9.261  -8.449  12.412  1.00 92.14           O
ATOM   4188  HA  LEU A 275      -8.963  -7.630  10.050  1.00 92.14           H
ATOM   4189  CB  LEU A 275      -8.691  -9.595   9.287  1.00 92.14           C
ATOM   4190 1HB  LEU A 275      -8.585  -9.250   8.259  1.00 92.14           H
ATOM   4191 2HB  LEU A 275      -7.994 -10.422   9.420  1.00 92.14           H
ATOM   4192  CG  LEU A 275     -10.113 -10.130   9.472  1.00 92.14           C
ATOM   4193  HG  LEU A 275     -10.234 -10.425  10.514  1.00 92.14           H
ATOM   4194  CD1 LEU A 275     -11.150  -9.041   9.187  1.00 92.14           C
ATOM   4195 1HD1 LEU A 275     -10.998  -8.207   9.872  1.00 92.14           H
ATOM   4196 2HD1 LEU A 275     -11.038  -8.693   8.160  1.00 92.14           H
ATOM   4197 3HD1 LEU A 275     -12.151  -9.448   9.325  1.00 92.14           H
ATOM   4198  CD2 LEU A 275     -10.344 -11.379   8.619  1.00 92.14           C
ATOM   4199 1HD2 LEU A 275     -10.197 -11.133   7.568  1.00 92.14           H
ATOM   4200 2HD2 LEU A 275      -9.638 -12.155   8.913  1.00 92.14           H
ATOM   4201 3HD2 LEU A 275     -11.362 -11.738   8.770  1.00 92.14           H
ATOM   4202  HN  LEU A 275      -6.448  -8.552   9.227  1.00 92.14           H
ATOM   4203  N   VAL A 276      -7.320  -9.575  12.134  1.00 93.83           N
ATOM   4204  CA  VAL A 276      -7.233  -9.991  13.523  1.00 93.83           C
ATOM   4205  C   VAL A 276      -7.214  -8.753  14.422  1.00 93.83           C
ATOM   4206  O   VAL A 276      -7.932  -8.694  15.419  1.00 93.83           O
ATOM   4207  HA  VAL A 276      -8.125 -10.574  13.748  1.00 93.83           H
ATOM   4208  CB  VAL A 276      -6.013 -10.893  13.724  1.00 93.83           C
ATOM   4209  HB  VAL A 276      -5.137 -10.358  13.360  1.00 93.83           H
ATOM   4210  CG1 VAL A 276      -5.795 -11.198  15.207  1.00 93.83           C
ATOM   4211 1HG1 VAL A 276      -5.634 -10.267  15.750  1.00 93.83           H
ATOM   4212 2HG1 VAL A 276      -6.674 -11.704  15.607  1.00 93.83           H
ATOM   4213 3HG1 VAL A 276      -4.923 -11.841  15.321  1.00 93.83           H
ATOM   4214  CG2 VAL A 276      -6.147 -12.183  12.912  1.00 93.83           C
ATOM   4215 1HG2 VAL A 276      -7.038 -12.724  13.233  1.00 93.83           H
ATOM   4216 2HG2 VAL A 276      -6.231 -11.940  11.853  1.00 93.83           H
ATOM   4217 3HG2 VAL A 276      -5.267 -12.806  13.073  1.00 93.83           H
ATOM   4218  HN  VAL A 276      -6.571  -9.891  11.550  1.00 93.83           H
ATOM   4219  N   GLN A 277      -6.386  -7.793  14.036  1.00 90.73           N
ATOM   4220  CA  GLN A 277      -6.240  -6.574  14.812  1.00 90.73           C
ATOM   4221  C   GLN A 277      -7.568  -5.815  14.864  1.00 90.73           C
ATOM   4222  O   GLN A 277      -7.890  -5.189  15.873  1.00 90.73           O
ATOM   4223  HA  GLN A 277      -5.961  -6.900  15.814  1.00 90.73           H
ATOM   4224  CB  GLN A 277      -5.126  -5.692  14.244  1.00 90.73           C
ATOM   4225 1HB  GLN A 277      -5.250  -5.594  13.165  1.00 90.73           H
ATOM   4226 2HB  GLN A 277      -5.201  -4.689  14.665  1.00 90.73           H
ATOM   4227  CG  GLN A 277      -3.749  -6.280  14.554  1.00 90.73           C
ATOM   4228 1HG  GLN A 277      -3.634  -6.400  15.631  1.00 90.73           H
ATOM   4229 2HG  GLN A 277      -3.666  -7.273  14.112  1.00 90.73           H
ATOM   4230  CD  GLN A 277      -2.634  -5.381  14.014  1.00 90.73           C
ATOM   4231  OE1 GLN A 277      -2.829  -4.579  13.115  1.00 90.73           O
ATOM   4232  NE2 GLN A 277      -1.459  -5.559  14.610  1.00 90.73           N
ATOM   4233 1HE2 GLN A 277      -1.367  -6.235  15.342  1.00 90.73           H
ATOM   4234 2HE2 GLN A 277      -0.668  -5.017  14.327  1.00 90.73           H
ATOM   4235  HN  GLN A 277      -5.822  -7.839  13.211  1.00 90.73           H
ATOM   4236  N   THR A 278      -8.302  -5.896  13.764  1.00 91.23           N
ATOM   4237  CA  THR A 278      -9.573  -5.200  13.660  1.00 91.23           C
ATOM   4238  C   THR A 278     -10.592  -5.801  14.631  1.00 91.23           C
ATOM   4239  O   THR A 278     -11.298  -5.072  15.326  1.00 91.23           O
ATOM   4240  HA  THR A 278      -9.422  -4.162  13.958  1.00 91.23           H
ATOM   4241  CB  THR A 278     -10.022  -5.252  12.199  1.00 91.23           C
ATOM   4242  HB  THR A 278     -10.246  -6.275  11.896  1.00 91.23           H
ATOM   4243  OG1 THR A 278      -8.963  -4.618  11.487  1.00 91.23           O
ATOM   4244  HG1 THR A 278      -8.369  -5.307  11.073  1.00 91.23           H
ATOM   4245  CG2 THR A 278     -11.238  -4.363  11.928  1.00 91.23           C
ATOM   4246 1HG2 THR A 278     -10.992  -3.328  12.167  1.00 91.23           H
ATOM   4247 2HG2 THR A 278     -12.073  -4.690  12.547  1.00 91.23           H
ATOM   4248 3HG2 THR A 278     -11.515  -4.437  10.876  1.00 91.23           H
ATOM   4249  HN  THR A 278      -8.042  -6.424  12.956  1.00 91.23           H
ATOM   4250  N   ILE A 279     -10.635  -7.125  14.647  1.00 91.76           N
ATOM   4251  CA  ILE A 279     -11.562  -7.833  15.514  1.00 91.76           C
ATOM   4252  C   ILE A 279     -11.180  -7.584  16.974  1.00 91.76           C
ATOM   4253  O   ILE A 279     -12.046  -7.341  17.813  1.00 91.76           O
ATOM   4254  HA  ILE A 279     -12.554  -7.416  15.340  1.00 91.76           H
ATOM   4255  CB  ILE A 279     -11.622  -9.315  15.138  1.00 91.76           C
ATOM   4256  HB  ILE A 279     -10.606  -9.711  15.147  1.00 91.76           H
ATOM   4257  CG1 ILE A 279     -12.166  -9.500  13.720  1.00 91.76           C
ATOM   4258 1HG1 ILE A 279     -13.238  -9.299  13.709  1.00 91.76           H
ATOM   4259 2HG1 ILE A 279     -11.700  -8.777  13.051  1.00 91.76           H
ATOM   4260  CG2 ILE A 279     -12.426 -10.110  16.169  1.00 91.76           C
ATOM   4261 1HG2 ILE A 279     -11.955 -10.016  17.148  1.00 91.76           H
ATOM   4262 2HG2 ILE A 279     -13.443  -9.720  16.216  1.00 91.76           H
ATOM   4263 3HG2 ILE A 279     -12.452 -11.160  15.878  1.00 91.76           H
ATOM   4264  CD1 ILE A 279     -11.903 -10.919  13.212  1.00 91.76           C
ATOM   4265 1HD1 ILE A 279     -10.829 -11.107  13.202  1.00 91.76           H
ATOM   4266 2HD1 ILE A 279     -12.392 -11.637  13.871  1.00 91.76           H
ATOM   4267 3HD1 ILE A 279     -12.300 -11.023  12.202  1.00 91.76           H
ATOM   4268  HN  ILE A 279     -10.053  -7.711  14.084  1.00 91.76           H
ATOM   4269  N   ASP A 280      -9.883  -7.652  17.233  1.00 90.54           N
ATOM   4270  CA  ASP A 280      -9.379  -7.477  18.585  1.00 90.54           C
ATOM   4271  C   ASP A 280      -9.675  -6.051  19.053  1.00 90.54           C
ATOM   4272  O   ASP A 280      -9.943  -5.824  20.232  1.00 90.54           O
ATOM   4273  HA  ASP A 280      -9.895  -8.228  19.182  1.00 90.54           H
ATOM   4274  CB  ASP A 280      -7.865  -7.687  18.640  1.00 90.54           C
ATOM   4275 1HB  ASP A 280      -7.614  -8.663  18.224  1.00 90.54           H
ATOM   4276 2HB  ASP A 280      -7.367  -6.940  18.021  1.00 90.54           H
ATOM   4277  CG  ASP A 280      -7.350  -7.592  20.077  1.00 90.54           C
ATOM   4278  OD1 ASP A 280      -7.953  -8.265  20.942  1.00 90.54           O
ATOM   4279  OD2 ASP A 280      -6.365  -6.849  20.280  1.00 90.54           O
ATOM   4280  HN  ASP A 280      -9.182  -7.824  16.540  1.00 90.54           H
ATOM   4281  N   ALA A 281      -9.618  -5.126  18.106  1.00 90.28           N
ATOM   4282  CA  ALA A 281      -9.882  -3.729  18.406  1.00 90.28           C
ATOM   4283  C   ALA A 281     -11.305  -3.590  18.953  1.00 90.28           C
ATOM   4284  O   ALA A 281     -11.580  -2.702  19.758  1.00 90.28           O
ATOM   4285  HA  ALA A 281      -9.175  -3.415  19.173  1.00 90.28           H
ATOM   4286  CB  ALA A 281      -9.655  -2.885  17.150  1.00 90.28           C
ATOM   4287 1HB  ALA A 281      -8.623  -2.996  16.820  1.00 90.28           H
ATOM   4288 2HB  ALA A 281     -10.328  -3.221  16.361  1.00 90.28           H
ATOM   4289 3HB  ALA A 281      -9.854  -1.838  17.376  1.00 90.28           H
ATOM   4290  HN  ALA A 281      -9.396  -5.318  17.150  1.00 90.28           H
ATOM   4291  N   TYR A 282     -12.171  -4.482  18.493  1.00 77.69           N
ATOM   4292  CA  TYR A 282     -13.572  -4.430  18.876  1.00 77.69           C
ATOM   4293  C   TYR A 282     -13.852  -5.363  20.056  1.00 77.69           C
ATOM   4294  O   TYR A 282     -14.532  -4.981  21.006  1.00 77.69           O
ATOM   4295  HA  TYR A 282     -13.803  -3.406  19.170  1.00 77.69           H
ATOM   4296  CB  TYR A 282     -14.360  -4.916  17.658  1.00 77.69           C
ATOM   4297 1HB  TYR A 282     -13.969  -4.426  16.766  1.00 77.69           H
ATOM   4298 2HB  TYR A 282     -14.193  -5.986  17.533  1.00 77.69           H
ATOM   4299  CG  TYR A 282     -15.865  -4.656  17.747  1.00 77.69           C
ATOM   4300  CD1 TYR A 282     -16.717  -5.665  18.147  1.00 77.69           C
ATOM   4301  HD1 TYR A 282     -16.318  -6.647  18.400  1.00 77.69           H
ATOM   4302  CD2 TYR A 282     -16.370  -3.412  17.426  1.00 77.69           C
ATOM   4303  HD2 TYR A 282     -15.697  -2.615  17.110  1.00 77.69           H
ATOM   4304  CE1 TYR A 282     -18.134  -5.420  18.230  1.00 77.69           C
ATOM   4305  HE1 TYR A 282     -18.818  -6.208  18.545  1.00 77.69           H
ATOM   4306  CE2 TYR A 282     -17.787  -3.167  17.510  1.00 77.69           C
ATOM   4307  HE2 TYR A 282     -18.199  -2.190  17.259  1.00 77.69           H
ATOM   4308  CZ  TYR A 282     -18.598  -4.183  17.907  1.00 77.69           C
ATOM   4309  OH  TYR A 282     -19.936  -3.952  17.986  1.00 77.69           O
ATOM   4310  HH  TYR A 282     -20.406  -4.770  18.318  1.00 77.69           H
ATOM   4311  HN  TYR A 282     -11.930  -5.227  17.872  1.00 77.69           H
ATOM   4312  N   ALA A 283     -13.314  -6.570  19.955  1.00 88.15           N
ATOM   4313  CA  ALA A 283     -13.691  -7.636  20.868  1.00 88.15           C
ATOM   4314  C   ALA A 283     -12.688  -7.692  22.022  1.00 88.15           C
ATOM   4315  O   ALA A 283     -12.991  -8.228  23.087  1.00 88.15           O
ATOM   4316  HA  ALA A 283     -14.677  -7.398  21.267  1.00 88.15           H
ATOM   4317  CB  ALA A 283     -13.774  -8.958  20.102  1.00 88.15           C
ATOM   4318 1HB  ALA A 283     -14.521  -8.874  19.313  1.00 88.15           H
ATOM   4319 2HB  ALA A 283     -12.804  -9.184  19.661  1.00 88.15           H
ATOM   4320 3HB  ALA A 283     -14.057  -9.757  20.787  1.00 88.15           H
ATOM   4321  HN  ALA A 283     -12.633  -6.823  19.268  1.00 88.15           H
ATOM   4322  N   MET A 284     -11.514  -7.132  21.771  1.00 81.79           N
ATOM   4323  CA  MET A 284     -10.461  -7.120  22.772  1.00 81.79           C
ATOM   4324  C   MET A 284     -10.288  -8.503  23.403  1.00 81.79           C
ATOM   4325  O   MET A 284     -10.248  -8.631  24.626  1.00 81.79           O
ATOM   4326  HA  MET A 284      -9.552  -6.840  22.240  1.00 81.79           H
ATOM   4327  CB  MET A 284     -10.805  -6.101  23.861  1.00 81.79           C
ATOM   4328 1HB  MET A 284     -11.773  -6.343  24.298  1.00 81.79           H
ATOM   4329 2HB  MET A 284     -10.069  -6.160  24.664  1.00 81.79           H
ATOM   4330  CG  MET A 284     -10.836  -4.681  23.293  1.00 81.79           C
ATOM   4331 1HG  MET A 284      -9.854  -4.416  22.900  1.00 81.79           H
ATOM   4332 2HG  MET A 284     -11.537  -4.629  22.460  1.00 81.79           H
ATOM   4333  SD  MET A 284     -11.314  -3.524  24.566  1.00 81.79           S
ATOM   4334  CE  MET A 284     -13.089  -3.579  24.383  1.00 81.79           C
ATOM   4335 1HE  MET A 284     -13.360  -3.265  23.375  1.00 81.79           H
ATOM   4336 2HE  MET A 284     -13.441  -4.596  24.554  1.00 81.79           H
ATOM   4337 3HE  MET A 284     -13.550  -2.909  25.108  1.00 81.79           H
ATOM   4338  HN  MET A 284     -11.277  -6.694  20.904  1.00 81.79           H
ATOM   4339  N   PHE A 285     -10.190  -9.504  22.541  1.00 83.69           N
ATOM   4340  CA  PHE A 285     -10.205 -10.885  22.992  1.00 83.69           C
ATOM   4341  C   PHE A 285      -8.791 -11.371  23.315  1.00 83.69           C
ATOM   4342  O   PHE A 285      -8.618 -12.417  23.939  1.00 83.69           O
ATOM   4343  HA  PHE A 285     -10.816 -10.924  23.893  1.00 83.69           H
ATOM   4344  CB  PHE A 285     -10.770 -11.724  21.844  1.00 83.69           C
ATOM   4345 1HB  PHE A 285     -10.975 -12.730  22.209  1.00 83.69           H
ATOM   4346 2HB  PHE A 285     -11.724 -11.298  21.532  1.00 83.69           H
ATOM   4347  CG  PHE A 285      -9.848 -11.816  20.627  1.00 83.69           C
ATOM   4348  CD1 PHE A 285      -9.933 -10.888  19.637  1.00 83.69           C
ATOM   4349  HD1 PHE A 285     -10.660 -10.079  19.710  1.00 83.69           H
ATOM   4350  CD2 PHE A 285      -8.941 -12.826  20.536  1.00 83.69           C
ATOM   4351  HD2 PHE A 285      -8.873 -13.570  21.330  1.00 83.69           H
ATOM   4352  CE1 PHE A 285      -9.077 -10.974  18.507  1.00 83.69           C
ATOM   4353  HE1 PHE A 285      -9.146 -10.230  17.713  1.00 83.69           H
ATOM   4354  CE2 PHE A 285      -8.085 -12.912  19.407  1.00 83.69           C
ATOM   4355  HE2 PHE A 285      -7.359 -13.721  19.333  1.00 83.69           H
ATOM   4356  CZ  PHE A 285      -8.171 -11.984  18.416  1.00 83.69           C
ATOM   4357  HZ  PHE A 285      -7.513 -12.050  17.549  1.00 83.69           H
ATOM   4358  HN  PHE A 285     -10.101  -9.383  21.552  1.00 83.69           H
ATOM   4359  N   ILE A 286      -7.816 -10.590  22.875  1.00 85.72           N
ATOM   4360  CA  ILE A 286      -6.422 -10.924  23.117  1.00 85.72           C
ATOM   4361  C   ILE A 286      -6.007 -10.396  24.492  1.00 85.72           C
ATOM   4362  O   ILE A 286      -5.800  -9.196  24.664  1.00 85.72           O
ATOM   4363  HA  ILE A 286      -6.344 -12.011  23.127  1.00 85.72           H
ATOM   4364  CB  ILE A 286      -5.543 -10.416  21.973  1.00 85.72           C
ATOM   4365  HB  ILE A 286      -5.662  -9.335  21.904  1.00 85.72           H
ATOM   4366  CG1 ILE A 286      -5.991 -11.006  20.634  1.00 85.72           C
ATOM   4367 1HG1 ILE A 286      -5.842 -12.086  20.640  1.00 85.72           H
ATOM   4368 2HG1 ILE A 286      -7.058 -10.833  20.495  1.00 85.72           H
ATOM   4369  CG2 ILE A 286      -4.064 -10.691  22.254  1.00 85.72           C
ATOM   4370 1HG2 ILE A 286      -3.769 -10.184  23.173  1.00 85.72           H
ATOM   4371 2HG2 ILE A 286      -3.909 -11.764  22.365  1.00 85.72           H
ATOM   4372 3HG2 ILE A 286      -3.462 -10.320  21.425  1.00 85.72           H
ATOM   4373  CD1 ILE A 286      -5.212 -10.385  19.473  1.00 85.72           C
ATOM   4374 1HD1 ILE A 286      -5.383  -9.309  19.455  1.00 85.72           H
ATOM   4375 2HD1 ILE A 286      -4.148 -10.582  19.603  1.00 85.72           H
ATOM   4376 3HD1 ILE A 286      -5.550 -10.822  18.534  1.00 85.72           H
ATOM   4377  HN  ILE A 286      -7.964  -9.744  22.363  1.00 85.72           H
ATOM   4378  N   SER A 287      -5.899 -11.319  25.437  1.00 83.80           N
ATOM   4379  CA  SER A 287      -5.523 -10.960  26.794  1.00 83.80           C
ATOM   4380  C   SER A 287      -4.113 -11.469  27.098  1.00 83.80           C
ATOM   4381  O   SER A 287      -3.482 -11.024  28.055  1.00 83.80           O
ATOM   4382  HA  SER A 287      -5.552  -9.871  26.823  1.00 83.80           H
ATOM   4383  CB  SER A 287      -6.521 -11.523  27.809  1.00 83.80           C
ATOM   4384 1HB  SER A 287      -6.204 -11.253  28.816  1.00 83.80           H
ATOM   4385 2HB  SER A 287      -7.498 -11.066  27.649  1.00 83.80           H
ATOM   4386  OG  SER A 287      -6.639 -12.940  27.712  1.00 83.80           O
ATOM   4387  HG  SER A 287      -7.328 -13.270  28.357  1.00 83.80           H
ATOM   4388  HN  SER A 287      -6.063 -12.294  25.288  1.00 83.80           H
ATOM   4389  N   ASN A 288      -3.660 -12.395  26.266  1.00 84.82           N
ATOM   4390  CA  ASN A 288      -2.377 -13.039  26.489  1.00 84.82           C
ATOM   4391  C   ASN A 288      -1.274 -12.217  25.819  1.00 84.82           C
ATOM   4392  O   ASN A 288      -1.308 -11.995  24.610  1.00 84.82           O
ATOM   4393  HA  ASN A 288      -2.264 -13.084  27.572  1.00 84.82           H
ATOM   4394  CB  ASN A 288      -2.353 -14.444  25.884  1.00 84.82           C
ATOM   4395 1HB  ASN A 288      -3.235 -14.998  26.205  1.00 84.82           H
ATOM   4396 2HB  ASN A 288      -2.398 -14.376  24.797  1.00 84.82           H
ATOM   4397  CG  ASN A 288      -1.090 -15.200  26.301  1.00 84.82           C
ATOM   4398  OD1 ASN A 288      -0.046 -14.623  26.557  1.00 84.82           O
ATOM   4399  ND2 ASN A 288      -1.243 -16.520  26.356  1.00 84.82           N
ATOM   4400 1HD2 ASN A 288      -2.127 -16.931  26.133  1.00 84.82           H
ATOM   4401 2HD2 ASN A 288      -0.473 -17.102  26.619  1.00 84.82           H
ATOM   4402  HN  ASN A 288      -4.152 -12.705  25.452  1.00 84.82           H
ATOM   4403  N   CYS A 289      -0.322 -11.787  26.635  1.00 89.61           N
ATOM   4404  CA  CYS A 289       0.742 -10.924  26.153  1.00 89.61           C
ATOM   4405  C   CYS A 289       1.550 -11.695  25.107  1.00 89.61           C
ATOM   4406  O   CYS A 289       1.965 -11.130  24.097  1.00 89.61           O
ATOM   4407  HA  CYS A 289       0.261 -10.054  25.705  1.00 89.61           H
ATOM   4408  CB  CYS A 289       1.623 -10.419  27.297  1.00 89.61           C
ATOM   4409 1HB  CYS A 289       1.012  -9.906  28.039  1.00 89.61           H
ATOM   4410 2HB  CYS A 289       2.096 -11.262  27.802  1.00 89.61           H
ATOM   4411  SG  CYS A 289       2.902  -9.283  26.648  1.00 89.61           S
ATOM   4412  HN  CYS A 289      -0.272 -12.019  27.606  1.00 89.61           H
ATOM   4413  N   ALA A 290       1.750 -12.975  25.387  1.00 92.01           N
ATOM   4414  CA  ALA A 290       2.563 -13.812  24.521  1.00 92.01           C
ATOM   4415  C   ALA A 290       1.950 -13.837  23.120  1.00 92.01           C
ATOM   4416  O   ALA A 290       2.665 -13.752  22.123  1.00 92.01           O
ATOM   4417  HA  ALA A 290       3.556 -13.366  24.466  1.00 92.01           H
ATOM   4418  CB  ALA A 290       2.684 -15.210  25.130  1.00 92.01           C
ATOM   4419 1HB  ALA A 290       3.153 -15.140  26.112  1.00 92.01           H
ATOM   4420 2HB  ALA A 290       1.692 -15.650  25.231  1.00 92.01           H
ATOM   4421 3HB  ALA A 290       3.295 -15.838  24.480  1.00 92.01           H
ATOM   4422  HN  ALA A 290       1.368 -13.439  26.186  1.00 92.01           H
ATOM   4423  N   VAL A 291       0.630 -13.954  23.089  1.00 92.30           N
ATOM   4424  CA  VAL A 291      -0.088 -13.990  21.826  1.00 92.30           C
ATOM   4425  C   VAL A 291       0.042 -12.632  21.132  1.00 92.30           C
ATOM   4426  O   VAL A 291       0.269 -12.568  19.925  1.00 92.30           O
ATOM   4427  HA  VAL A 291       0.381 -14.749  21.201  1.00 92.30           H
ATOM   4428  CB  VAL A 291      -1.542 -14.403  22.063  1.00 92.30           C
ATOM   4429  HB  VAL A 291      -1.985 -13.688  22.756  1.00 92.30           H
ATOM   4430  CG1 VAL A 291      -2.345 -14.354  20.761  1.00 92.30           C
ATOM   4431 1HG1 VAL A 291      -2.330 -13.339  20.363  1.00 92.30           H
ATOM   4432 2HG1 VAL A 291      -1.902 -15.035  20.035  1.00 92.30           H
ATOM   4433 3HG1 VAL A 291      -3.375 -14.652  20.958  1.00 92.30           H
ATOM   4434  CG2 VAL A 291      -1.621 -15.790  22.704  1.00 92.30           C
ATOM   4435 1HG2 VAL A 291      -1.153 -16.521  22.045  1.00 92.30           H
ATOM   4436 2HG2 VAL A 291      -1.101 -15.778  23.661  1.00 92.30           H
ATOM   4437 3HG2 VAL A 291      -2.665 -16.059  22.861  1.00 92.30           H
ATOM   4438  HN  VAL A 291       0.056 -14.025  23.904  1.00 92.30           H
ATOM   4439  N   SER A 292      -0.106 -11.581  21.925  1.00 92.37           N
ATOM   4440  CA  SER A 292      -0.034 -10.229  21.397  1.00 92.37           C
ATOM   4441  C   SER A 292       1.341  -9.983  20.775  1.00 92.37           C
ATOM   4442  O   SER A 292       1.443  -9.400  19.696  1.00 92.37           O
ATOM   4443  HA  SER A 292      -0.814 -10.175  20.637  1.00 92.37           H
ATOM   4444  CB  SER A 292      -0.316  -9.196  22.490  1.00 92.37           C
ATOM   4445 1HB  SER A 292      -1.258  -9.436  22.981  1.00 92.37           H
ATOM   4446 2HB  SER A 292       0.463  -9.251  23.250  1.00 92.37           H
ATOM   4447  OG  SER A 292      -0.376  -7.871  21.969  1.00 92.37           O
ATOM   4448  HG  SER A 292      -1.193  -7.764  21.402  1.00 92.37           H
ATOM   4449  HN  SER A 292      -0.271 -11.642  22.909  1.00 92.37           H
ATOM   4450  N   THR A 293       2.365 -10.438  21.481  1.00 89.07           N
ATOM   4451  CA  THR A 293       3.733 -10.238  21.031  1.00 89.07           C
ATOM   4452  C   THR A 293       3.950 -10.907  19.672  1.00 89.07           C
ATOM   4453  O   THR A 293       4.519 -10.304  18.764  1.00 89.07           O
ATOM   4454  HA  THR A 293       3.896  -9.170  20.891  1.00 89.07           H
ATOM   4455  CB  THR A 293       4.670 -10.760  22.122  1.00 89.07           C
ATOM   4456  HB  THR A 293       4.506 -11.823  22.300  1.00 89.07           H
ATOM   4457  OG1 THR A 293       4.420  -9.904  23.233  1.00 89.07           O
ATOM   4458  HG1 THR A 293       3.691 -10.286  23.802  1.00 89.07           H
ATOM   4459  CG2 THR A 293       6.145 -10.519  21.791  1.00 89.07           C
ATOM   4460 1HG2 THR A 293       6.322  -9.450  21.679  1.00 89.07           H
ATOM   4461 2HG2 THR A 293       6.396 -11.029  20.860  1.00 89.07           H
ATOM   4462 3HG2 THR A 293       6.766 -10.909  22.597  1.00 89.07           H
ATOM   4463  HN  THR A 293       2.273 -10.934  22.344  1.00 89.07           H
ATOM   4464  N   ASN A 294       3.485 -12.144  19.576  1.00 91.05           N
ATOM   4465  CA  ASN A 294       3.675 -12.923  18.364  1.00 91.05           C
ATOM   4466  C   ASN A 294       2.922 -12.257  17.211  1.00 91.05           C
ATOM   4467  O   ASN A 294       3.407 -12.232  16.081  1.00 91.05           O
ATOM   4468  HA  ASN A 294       4.753 -12.942  18.202  1.00 91.05           H
ATOM   4469  CB  ASN A 294       3.127 -14.342  18.530  1.00 91.05           C
ATOM   4470 1HB  ASN A 294       2.132 -14.302  18.972  1.00 91.05           H
ATOM   4471 2HB  ASN A 294       3.023 -14.811  17.552  1.00 91.05           H
ATOM   4472  CG  ASN A 294       4.049 -15.186  19.411  1.00 91.05           C
ATOM   4473  OD1 ASN A 294       5.218 -14.888  19.597  1.00 91.05           O
ATOM   4474  ND2 ASN A 294       3.461 -16.254  19.943  1.00 91.05           N
ATOM   4475 1HD2 ASN A 294       2.498 -16.441  19.751  1.00 91.05           H
ATOM   4476 2HD2 ASN A 294       3.981 -16.869  20.535  1.00 91.05           H
ATOM   4477  HN  ASN A 294       2.986 -12.612  20.305  1.00 91.05           H
ATOM   4478  N   ILE A 295       1.749 -11.733  17.537  1.00 91.51           N
ATOM   4479  CA  ILE A 295       0.921 -11.076  16.540  1.00 91.51           C
ATOM   4480  C   ILE A 295       1.655  -9.845  16.004  1.00 91.51           C
ATOM   4481  O   ILE A 295       1.643  -9.586  14.802  1.00 91.51           O
ATOM   4482  HA  ILE A 295       0.778 -11.778  15.719  1.00 91.51           H
ATOM   4483  CB  ILE A 295      -0.463 -10.765  17.115  1.00 91.51           C
ATOM   4484  HB  ILE A 295      -0.332 -10.349  18.114  1.00 91.51           H
ATOM   4485  CG1 ILE A 295      -1.295 -12.040  17.261  1.00 91.51           C
ATOM   4486 1HG1 ILE A 295      -1.568 -12.416  16.275  1.00 91.51           H
ATOM   4487 2HG1 ILE A 295      -0.699 -12.815  17.743  1.00 91.51           H
ATOM   4488  CG2 ILE A 295      -1.180  -9.706  16.275  1.00 91.51           C
ATOM   4489 1HG2 ILE A 295      -0.591  -8.789  16.266  1.00 91.51           H
ATOM   4490 2HG2 ILE A 295      -1.299 -10.071  15.254  1.00 91.51           H
ATOM   4491 3HG2 ILE A 295      -2.161  -9.504  16.705  1.00 91.51           H
ATOM   4492  CD1 ILE A 295      -2.560 -11.779  18.081  1.00 91.51           C
ATOM   4493 1HD1 ILE A 295      -2.282 -11.426  19.075  1.00 91.51           H
ATOM   4494 2HD1 ILE A 295      -3.166 -11.021  17.584  1.00 91.51           H
ATOM   4495 3HD1 ILE A 295      -3.133 -12.702  18.170  1.00 91.51           H
ATOM   4496  HN  ILE A 295       1.365 -11.753  18.459  1.00 91.51           H
ATOM   4497  N   ASP A 296       2.276  -9.120  16.922  1.00 92.48           N
ATOM   4498  CA  ASP A 296       2.960  -7.888  16.566  1.00 92.48           C
ATOM   4499  C   ASP A 296       4.138  -8.211  15.644  1.00 92.48           C
ATOM   4500  O   ASP A 296       4.390  -7.493  14.679  1.00 92.48           O
ATOM   4501  HA  ASP A 296       2.205  -7.272  16.078  1.00 92.48           H
ATOM   4502  CB  ASP A 296       3.511  -7.185  17.808  1.00 92.48           C
ATOM   4503 1HB  ASP A 296       4.009  -7.912  18.451  1.00 92.48           H
ATOM   4504 2HB  ASP A 296       4.263  -6.453  17.513  1.00 92.48           H
ATOM   4505  CG  ASP A 296       2.392  -6.490  18.587  1.00 92.48           C
ATOM   4506  OD1 ASP A 296       1.292  -6.363  18.007  1.00 92.48           O
ATOM   4507  OD2 ASP A 296       2.662  -6.103  19.744  1.00 92.48           O
ATOM   4508  HN  ASP A 296       2.318  -9.361  17.892  1.00 92.48           H
ATOM   4509  N   ILE A 297       4.827  -9.294  15.975  1.00 91.53           N
ATOM   4510  CA  ILE A 297       5.953  -9.738  15.172  1.00 91.53           C
ATOM   4511  C   ILE A 297       5.458 -10.129  13.778  1.00 91.53           C
ATOM   4512  O   ILE A 297       6.061  -9.755  12.773  1.00 91.53           O
ATOM   4513  HA  ILE A 297       6.636  -8.894  15.071  1.00 91.53           H
ATOM   4514  CB  ILE A 297       6.715 -10.854  15.889  1.00 91.53           C
ATOM   4515  HB  ILE A 297       5.994 -11.600  16.223  1.00 91.53           H
ATOM   4516  CG1 ILE A 297       7.424 -10.321  17.136  1.00 91.53           C
ATOM   4517 1HG1 ILE A 297       8.232  -9.651  16.841  1.00 91.53           H
ATOM   4518 2HG1 ILE A 297       6.725  -9.734  17.732  1.00 91.53           H
ATOM   4519  CG2 ILE A 297       7.684 -11.556  14.936  1.00 91.53           C
ATOM   4520 1HG2 ILE A 297       7.127 -11.991  14.106  1.00 91.53           H
ATOM   4521 2HG2 ILE A 297       8.404 -10.833  14.551  1.00 91.53           H
ATOM   4522 3HG2 ILE A 297       8.213 -12.345  15.471  1.00 91.53           H
ATOM   4523  CD1 ILE A 297       7.985 -11.467  17.980  1.00 91.53           C
ATOM   4524 1HD1 ILE A 297       7.171 -12.120  18.293  1.00 91.53           H
ATOM   4525 2HD1 ILE A 297       8.702 -12.036  17.388  1.00 91.53           H
ATOM   4526 3HD1 ILE A 297       8.483 -11.060  18.860  1.00 91.53           H
ATOM   4527  HN  ILE A 297       4.627  -9.862  16.773  1.00 91.53           H
ATOM   4528  N   CYS A 298       4.364 -10.877  13.762  1.00 93.78           N
ATOM   4529  CA  CYS A 298       3.777 -11.317  12.508  1.00 93.78           C
ATOM   4530  C   CYS A 298       3.412 -10.078  11.687  1.00 93.78           C
ATOM   4531  O   CYS A 298       3.587 -10.062  10.470  1.00 93.78           O
ATOM   4532  HA  CYS A 298       4.536 -11.909  11.998  1.00 93.78           H
ATOM   4533  CB  CYS A 298       2.567 -12.225  12.738  1.00 93.78           C
ATOM   4534 1HB  CYS A 298       1.907 -11.784  13.484  1.00 93.78           H
ATOM   4535 2HB  CYS A 298       1.991 -12.318  11.817  1.00 93.78           H
ATOM   4536  SG  CYS A 298       3.123 -13.878  13.295  1.00 93.78           S
ATOM   4537  HG  CYS A 298       3.358 -13.527  14.556  1.00 93.78           H
ATOM   4538  HN  CYS A 298       3.882 -11.180  14.584  1.00 93.78           H
ATOM   4539  N   PHE A 299       2.911  -9.070  12.387  1.00 93.74           N
ATOM   4540  CA  PHE A 299       2.524  -7.829  11.739  1.00 93.74           C
ATOM   4541  C   PHE A 299       3.718  -7.184  11.031  1.00 93.74           C
ATOM   4542  O   PHE A 299       3.611  -6.771   9.878  1.00 93.74           O
ATOM   4543  HA  PHE A 299       1.757  -8.073  11.004  1.00 93.74           H
ATOM   4544  CB  PHE A 299       2.028  -6.887  12.837  1.00 93.74           C
ATOM   4545 1HB  PHE A 299       1.182  -7.350  13.345  1.00 93.74           H
ATOM   4546 2HB  PHE A 299       2.817  -6.764  13.580  1.00 93.74           H
ATOM   4547  CG  PHE A 299       1.606  -5.506  12.330  1.00 93.74           C
ATOM   4548  CD1 PHE A 299       2.463  -4.455  12.427  1.00 93.74           C
ATOM   4549  HD1 PHE A 299       3.450  -4.595  12.866  1.00 93.74           H
ATOM   4550  CD2 PHE A 299       0.374  -5.331  11.781  1.00 93.74           C
ATOM   4551  HD2 PHE A 299      -0.313  -6.174  11.703  1.00 93.74           H
ATOM   4552  CE1 PHE A 299       2.071  -3.174  11.956  1.00 93.74           C
ATOM   4553  HE1 PHE A 299       2.758  -2.331  12.034  1.00 93.74           H
ATOM   4554  CE2 PHE A 299      -0.018  -4.050  11.310  1.00 93.74           C
ATOM   4555  HE2 PHE A 299      -1.006  -3.910  10.870  1.00 93.74           H
ATOM   4556  CZ  PHE A 299       0.839  -2.999  11.407  1.00 93.74           C
ATOM   4557  HZ  PHE A 299       0.538  -2.015  11.045  1.00 93.74           H
ATOM   4558  HN  PHE A 299       2.769  -9.093  13.376  1.00 93.74           H
ATOM   4559  N   GLN A 300       4.828  -7.119  11.752  1.00 89.81           N
ATOM   4560  CA  GLN A 300       6.026  -6.489  11.225  1.00 89.81           C
ATOM   4561  C   GLN A 300       6.449  -7.162   9.918  1.00 89.81           C
ATOM   4562  O   GLN A 300       6.731  -6.487   8.930  1.00 89.81           O
ATOM   4563  HA  GLN A 300       5.748  -5.452  11.034  1.00 89.81           H
ATOM   4564  CB  GLN A 300       7.160  -6.522  12.252  1.00 89.81           C
ATOM   4565 1HB  GLN A 300       7.289  -7.539  12.623  1.00 89.81           H
ATOM   4566 2HB  GLN A 300       8.097  -6.236  11.774  1.00 89.81           H
ATOM   4567  CG  GLN A 300       6.869  -5.579  13.421  1.00 89.81           C
ATOM   4568 1HG  GLN A 300       6.676  -4.575  13.043  1.00 89.81           H
ATOM   4569 2HG  GLN A 300       5.966  -5.903  13.939  1.00 89.81           H
ATOM   4570  CD  GLN A 300       8.042  -5.543  14.402  1.00 89.81           C
ATOM   4571  OE1 GLN A 300       9.201  -5.624  14.027  1.00 89.81           O
ATOM   4572  NE2 GLN A 300       7.679  -5.420  15.675  1.00 89.81           N
ATOM   4573 1HE2 GLN A 300       6.710  -5.359  15.915  1.00 89.81           H
ATOM   4574 2HE2 GLN A 300       8.375  -5.387  16.393  1.00 89.81           H
ATOM   4575  HN  GLN A 300       4.916  -7.487  12.678  1.00 89.81           H
ATOM   4576  N   VAL A 301       6.481  -8.487   9.956  1.00 94.29           N
ATOM   4577  CA  VAL A 301       6.984  -9.255   8.830  1.00 94.29           C
ATOM   4578  C   VAL A 301       6.067  -9.044   7.623  1.00 94.29           C
ATOM   4579  O   VAL A 301       6.532  -8.702   6.538  1.00 94.29           O
ATOM   4580  HA  VAL A 301       7.976  -8.873   8.587  1.00 94.29           H
ATOM   4581  CB  VAL A 301       7.126 -10.727   9.223  1.00 94.29           C
ATOM   4582  HB  VAL A 301       6.152 -11.080   9.560  1.00 94.29           H
ATOM   4583  CG1 VAL A 301       7.544 -11.577   8.021  1.00 94.29           C
ATOM   4584 1HG1 VAL A 301       6.790 -11.496   7.239  1.00 94.29           H
ATOM   4585 2HG1 VAL A 301       8.502 -11.223   7.641  1.00 94.29           H
ATOM   4586 3HG1 VAL A 301       7.638 -12.619   8.329  1.00 94.29           H
ATOM   4587  CG2 VAL A 301       8.112 -10.892  10.381  1.00 94.29           C
ATOM   4588 1HG2 VAL A 301       9.090 -10.514  10.082  1.00 94.29           H
ATOM   4589 2HG2 VAL A 301       7.755 -10.333  11.245  1.00 94.29           H
ATOM   4590 3HG2 VAL A 301       8.195 -11.948  10.640  1.00 94.29           H
ATOM   4591  HN  VAL A 301       6.172  -9.032  10.735  1.00 94.29           H
ATOM   4592  N   THR A 302       4.780  -9.258   7.855  1.00 93.50           N
ATOM   4593  CA  THR A 302       3.813  -9.245   6.770  1.00 93.50           C
ATOM   4594  C   THR A 302       3.698  -7.840   6.176  1.00 93.50           C
ATOM   4595  O   THR A 302       3.490  -7.686   4.973  1.00 93.50           O
ATOM   4596  HA  THR A 302       4.176  -9.899   5.978  1.00 93.50           H
ATOM   4597  CB  THR A 302       2.488  -9.786   7.312  1.00 93.50           C
ATOM   4598  HB  THR A 302       1.719  -9.778   6.539  1.00 93.50           H
ATOM   4599  OG1 THR A 302       2.222  -8.975   8.453  1.00 93.50           O
ATOM   4600  HG1 THR A 302       1.277  -9.106   8.753  1.00 93.50           H
ATOM   4601  CG2 THR A 302       2.622 -11.199   7.883  1.00 93.50           C
ATOM   4602 1HG2 THR A 302       3.342 -11.194   8.701  1.00 93.50           H
ATOM   4603 2HG2 THR A 302       2.966 -11.876   7.101  1.00 93.50           H
ATOM   4604 3HG2 THR A 302       1.653 -11.535   8.253  1.00 93.50           H
ATOM   4605  HN  THR A 302       4.397  -9.438   8.761  1.00 93.50           H
ATOM   4606  N   GLN A 303       3.837  -6.851   7.045  1.00 90.74           N
ATOM   4607  CA  GLN A 303       3.782  -5.463   6.616  1.00 90.74           C
ATOM   4608  C   GLN A 303       4.937  -5.157   5.660  1.00 90.74           C
ATOM   4609  O   GLN A 303       4.745  -4.496   4.641  1.00 90.74           O
ATOM   4610  HA  GLN A 303       2.832  -5.360   6.093  1.00 90.74           H
ATOM   4611  CB  GLN A 303       3.800  -4.517   7.818  1.00 90.74           C
ATOM   4612 1HB  GLN A 303       2.977  -4.761   8.490  1.00 90.74           H
ATOM   4613 2HB  GLN A 303       4.723  -4.655   8.381  1.00 90.74           H
ATOM   4614  CG  GLN A 303       3.684  -3.059   7.369  1.00 90.74           C
ATOM   4615 1HG  GLN A 303       4.578  -2.772   6.816  1.00 90.74           H
ATOM   4616 2HG  GLN A 303       2.839  -2.950   6.688  1.00 90.74           H
ATOM   4617  CD  GLN A 303       3.500  -2.128   8.569  1.00 90.74           C
ATOM   4618  OE1 GLN A 303       4.102  -2.298   9.617  1.00 90.74           O
ATOM   4619  NE2 GLN A 303       2.637  -1.138   8.359  1.00 90.74           N
ATOM   4620 1HE2 GLN A 303       2.177  -1.055   7.475  1.00 90.74           H
ATOM   4621 2HE2 GLN A 303       2.449  -0.476   9.085  1.00 90.74           H
ATOM   4622  HN  GLN A 303       3.986  -6.984   8.025  1.00 90.74           H
ATOM   4623  N   THR A 304       6.111  -5.653   6.023  1.00 92.03           N
ATOM   4624  CA  THR A 304       7.306  -5.400   5.236  1.00 92.03           C
ATOM   4625  C   THR A 304       7.165  -6.012   3.841  1.00 92.03           C
ATOM   4626  O   THR A 304       7.506  -5.379   2.844  1.00 92.03           O
ATOM   4627  HA  THR A 304       7.409  -4.323   5.104  1.00 92.03           H
ATOM   4628  CB  THR A 304       8.508  -5.937   6.016  1.00 92.03           C
ATOM   4629  HB  THR A 304       8.468  -7.023   6.095  1.00 92.03           H
ATOM   4630  OG1 THR A 304       8.464  -5.229   7.252  1.00 92.03           O
ATOM   4631  HG1 THR A 304       8.031  -5.793   7.954  1.00 92.03           H
ATOM   4632  CG2 THR A 304       9.843  -5.519   5.395  1.00 92.03           C
ATOM   4633 1HG2 THR A 304       9.911  -4.432   5.378  1.00 92.03           H
ATOM   4634 2HG2 THR A 304       9.905  -5.903   4.376  1.00 92.03           H
ATOM   4635 3HG2 THR A 304      10.662  -5.926   5.987  1.00 92.03           H
ATOM   4636  HN  THR A 304       6.252  -6.217   6.837  1.00 92.03           H
ATOM   4637  N   ILE A 305       6.660  -7.237   3.815  1.00 92.41           N
ATOM   4638  CA  ILE A 305       6.440  -7.930   2.557  1.00 92.41           C
ATOM   4639  C   ILE A 305       5.503  -7.098   1.679  1.00 92.41           C
ATOM   4640  O   ILE A 305       5.690  -7.018   0.466  1.00 92.41           O
ATOM   4641  HA  ILE A 305       7.404  -8.009   2.054  1.00 92.41           H
ATOM   4642  CB  ILE A 305       5.944  -9.355   2.809  1.00 92.41           C
ATOM   4643  HB  ILE A 305       5.091  -9.304   3.487  1.00 92.41           H
ATOM   4644  CG1 ILE A 305       7.019 -10.197   3.498  1.00 92.41           C
ATOM   4645 1HG1 ILE A 305       7.806 -10.443   2.785  1.00 92.41           H
ATOM   4646 2HG1 ILE A 305       7.484  -9.618   4.296  1.00 92.41           H
ATOM   4647  CG2 ILE A 305       5.452 -10.002   1.513  1.00 92.41           C
ATOM   4648 1HG2 ILE A 305       4.632  -9.414   1.101  1.00 92.41           H
ATOM   4649 2HG2 ILE A 305       6.270 -10.039   0.793  1.00 92.41           H
ATOM   4650 3HG2 ILE A 305       5.105 -11.014   1.721  1.00 92.41           H
ATOM   4651  CD1 ILE A 305       6.424 -11.483   4.074  1.00 92.41           C
ATOM   4652 1HD1 ILE A 305       5.655 -11.232   4.804  1.00 92.41           H
ATOM   4653 2HD1 ILE A 305       5.982 -12.071   3.269  1.00 92.41           H
ATOM   4654 3HD1 ILE A 305       7.210 -12.063   4.558  1.00 92.41           H
ATOM   4655  HN  ILE A 305       6.404  -7.754   4.632  1.00 92.41           H
ATOM   4656  N   ALA A 306       4.514  -6.499   2.327  1.00 93.60           N
ATOM   4657  CA  ALA A 306       3.518  -5.718   1.614  1.00 93.60           C
ATOM   4658  C   ALA A 306       4.194  -4.512   0.959  1.00 93.60           C
ATOM   4659  O   ALA A 306       3.816  -4.104  -0.138  1.00 93.60           O
ATOM   4660  HA  ALA A 306       3.093  -6.352   0.836  1.00 93.60           H
ATOM   4661  CB  ALA A 306       2.404  -5.308   2.579  1.00 93.60           C
ATOM   4662 1HB  ALA A 306       1.936  -6.201   2.994  1.00 93.60           H
ATOM   4663 2HB  ALA A 306       2.825  -4.710   3.387  1.00 93.60           H
ATOM   4664 3HB  ALA A 306       1.656  -4.722   2.044  1.00 93.60           H
ATOM   4665  HN  ALA A 306       4.388  -6.542   3.318  1.00 93.60           H
ATOM   4666  N   PHE A 307       5.183  -3.976   1.659  1.00 91.54           N
ATOM   4667  CA  PHE A 307       5.872  -2.786   1.191  1.00 91.54           C
ATOM   4668  C   PHE A 307       6.744  -3.100  -0.026  1.00 91.54           C
ATOM   4669  O   PHE A 307       6.919  -2.255  -0.903  1.00 91.54           O
ATOM   4670  HA  PHE A 307       5.109  -2.059   0.912  1.00 91.54           H
ATOM   4671  CB  PHE A 307       6.768  -2.308   2.336  1.00 91.54           C
ATOM   4672 1HB  PHE A 307       7.377  -3.144   2.680  1.00 91.54           H
ATOM   4673 2HB  PHE A 307       7.453  -1.550   1.956  1.00 91.54           H
ATOM   4674  CG  PHE A 307       6.001  -1.730   3.527  1.00 91.54           C
ATOM   4675  CD1 PHE A 307       4.651  -1.577   3.457  1.00 91.54           C
ATOM   4676  HD1 PHE A 307       4.116  -1.867   2.553  1.00 91.54           H
ATOM   4677  CD2 PHE A 307       6.669  -1.369   4.655  1.00 91.54           C
ATOM   4678  HD2 PHE A 307       7.750  -1.492   4.711  1.00 91.54           H
ATOM   4679  CE1 PHE A 307       3.940  -1.041   4.563  1.00 91.54           C
ATOM   4680  HE1 PHE A 307       2.858  -0.918   4.507  1.00 91.54           H
ATOM   4681  CE2 PHE A 307       5.957  -0.833   5.761  1.00 91.54           C
ATOM   4682  HE2 PHE A 307       6.492  -0.544   6.665  1.00 91.54           H
ATOM   4683  CZ  PHE A 307       4.607  -0.680   5.691  1.00 91.54           C
ATOM   4684  HZ  PHE A 307       4.061  -0.269   6.540  1.00 91.54           H
ATOM   4685  HN  PHE A 307       5.514  -4.341   2.530  1.00 91.54           H
ATOM   4686  N   PHE A 308       7.268  -4.316  -0.041  1.00 87.34           N
ATOM   4687  CA  PHE A 308       8.082  -4.767  -1.157  1.00 87.34           C
ATOM   4688  C   PHE A 308       7.273  -4.778  -2.456  1.00 87.34           C
ATOM   4689  O   PHE A 308       7.842  -4.779  -3.546  1.00 87.34           O
ATOM   4690  HA  PHE A 308       8.913  -4.069  -1.255  1.00 87.34           H
ATOM   4691  CB  PHE A 308       8.529  -6.195  -0.837  1.00 87.34           C
ATOM   4692 1HB  PHE A 308       7.752  -6.685  -0.249  1.00 87.34           H
ATOM   4693 2HB  PHE A 308       8.623  -6.753  -1.768  1.00 87.34           H
ATOM   4694  CG  PHE A 308       9.853  -6.276  -0.075  1.00 87.34           C
ATOM   4695  CD1 PHE A 308      11.026  -6.050  -0.724  1.00 87.34           C
ATOM   4696  HD1 PHE A 308      11.023  -5.811  -1.788  1.00 87.34           H
ATOM   4697  CD2 PHE A 308       9.857  -6.575   1.252  1.00 87.34           C
ATOM   4698  HD2 PHE A 308       8.916  -6.756   1.773  1.00 87.34           H
ATOM   4699  CE1 PHE A 308      12.255  -6.126  -0.017  1.00 87.34           C
ATOM   4700  HE1 PHE A 308      13.196  -5.945  -0.537  1.00 87.34           H
ATOM   4701  CE2 PHE A 308      11.086  -6.650   1.959  1.00 87.34           C
ATOM   4702  HE2 PHE A 308      11.089  -6.890   3.023  1.00 87.34           H
ATOM   4703  CZ  PHE A 308      12.259  -6.424   1.310  1.00 87.34           C
ATOM   4704  HZ  PHE A 308      13.202  -6.482   1.853  1.00 87.34           H
ATOM   4705  HN  PHE A 308       7.145  -4.987   0.691  1.00 87.34           H
ATOM   4706  N   HIS A 309       5.958  -4.786  -2.296  1.00 81.37           N
ATOM   4707  CA  HIS A 309       5.065  -4.786  -3.442  1.00 81.37           C
ATOM   4708  C   HIS A 309       5.259  -3.498  -4.245  1.00 81.37           C
ATOM   4709  O   HIS A 309       5.211  -3.515  -5.474  1.00 81.37           O
ATOM   4710  HA  HIS A 309       5.351  -5.637  -4.062  1.00 81.37           H
ATOM   4711  CB  HIS A 309       3.615  -4.997  -3.002  1.00 81.37           C
ATOM   4712 1HB  HIS A 309       3.571  -5.853  -2.329  1.00 81.37           H
ATOM   4713 2HB  HIS A 309       3.289  -4.127  -2.432  1.00 81.37           H
ATOM   4714  CG  HIS A 309       2.652  -5.222  -4.143  1.00 81.37           C
ATOM   4715  ND1 HIS A 309       2.727  -6.322  -4.980  1.00 81.37           N
ATOM   4716  HD1 HIS A 309       3.401  -7.058  -4.921  1.00 81.37           H
ATOM   4717  CD2 HIS A 309       1.594  -4.479  -4.577  1.00 81.37           C
ATOM   4718  HD2 HIS A 309       1.252  -3.542  -4.139  1.00 81.37           H
ATOM   4719  CE1 HIS A 309       1.753  -6.234  -5.874  1.00 81.37           C
ATOM   4720  HE1 HIS A 309       1.547  -6.949  -6.671  1.00 81.37           H
ATOM   4721  NE2 HIS A 309       1.052  -5.091  -5.623  1.00 81.37           N
ATOM   4722  HN  HIS A 309       5.502  -4.793  -1.406  1.00 81.37           H
ATOM   4723  N   SER A 310       5.475  -2.412  -3.517  1.00 84.38           N
ATOM   4724  CA  SER A 310       5.640  -1.112  -4.144  1.00 84.38           C
ATOM   4725  C   SER A 310       6.927  -1.089  -4.971  1.00 84.38           C
ATOM   4726  O   SER A 310       7.050  -0.309  -5.913  1.00 84.38           O
ATOM   4727  HA  SER A 310       4.770  -0.989  -4.788  1.00 84.38           H
ATOM   4728  CB  SER A 310       5.662   0.005  -3.098  1.00 84.38           C
ATOM   4729 1HB  SER A 310       6.452  -0.192  -2.374  1.00 84.38           H
ATOM   4730 2HB  SER A 310       5.902   0.951  -3.583  1.00 84.38           H
ATOM   4731  OG  SER A 310       4.415   0.124  -2.418  1.00 84.38           O
ATOM   4732  HG  SER A 310       3.755   0.605  -2.995  1.00 84.38           H
ATOM   4733  HN  SER A 310       5.537  -2.411  -2.519  1.00 84.38           H
ATOM   4734  N   CYS A 311       7.854  -1.955  -4.588  1.00 87.10           N
ATOM   4735  CA  CYS A 311       9.103  -2.087  -5.319  1.00 87.10           C
ATOM   4736  C   CYS A 311       8.822  -2.842  -6.619  1.00 87.10           C
ATOM   4737  O   CYS A 311       9.477  -2.605  -7.633  1.00 87.10           O
ATOM   4738  HA  CYS A 311       9.452  -1.075  -5.526  1.00 87.10           H
ATOM   4739  CB  CYS A 311      10.180  -2.777  -4.479  1.00 87.10           C
ATOM   4740 1HB  CYS A 311       9.844  -3.773  -4.189  1.00 87.10           H
ATOM   4741 2HB  CYS A 311      11.087  -2.906  -5.070  1.00 87.10           H
ATOM   4742  SG  CYS A 311      10.544  -1.782  -2.987  1.00 87.10           S
ATOM   4743  HG  CYS A 311      11.142  -2.759  -2.311  1.00 87.10           H
ATOM   4744  HN  CYS A 311       7.763  -2.559  -3.796  1.00 87.10           H
ATOM   4745  N   LEU A 312       7.847  -3.736  -6.547  1.00 85.36           N
ATOM   4746  CA  LEU A 312       7.615  -4.679  -7.628  1.00 85.36           C
ATOM   4747  C   LEU A 312       6.653  -4.058  -8.643  1.00 85.36           C
ATOM   4748  O   LEU A 312       6.639  -4.448  -9.810  1.00 85.36           O
ATOM   4749  HA  LEU A 312       8.572  -4.853  -8.121  1.00 85.36           H
ATOM   4750  CB  LEU A 312       7.141  -6.024  -7.074  1.00 85.36           C
ATOM   4751 1HB  LEU A 312       6.259  -5.849  -6.457  1.00 85.36           H
ATOM   4752 2HB  LEU A 312       6.826  -6.648  -7.910  1.00 85.36           H
ATOM   4753  CG  LEU A 312       8.162  -6.806  -6.245  1.00 85.36           C
ATOM   4754  HG  LEU A 312       8.484  -6.175  -5.416  1.00 85.36           H
ATOM   4755  CD1 LEU A 312       7.532  -8.061  -5.641  1.00 85.36           C
ATOM   4756 1HD1 LEU A 312       6.702  -7.776  -4.994  1.00 85.36           H
ATOM   4757 2HD1 LEU A 312       7.164  -8.705  -6.440  1.00 85.36           H
ATOM   4758 3HD1 LEU A 312       8.279  -8.598  -5.057  1.00 85.36           H
ATOM   4759  CD2 LEU A 312       9.406  -7.131  -7.074  1.00 85.36           C
ATOM   4760 1HD2 LEU A 312       9.121  -7.734  -7.936  1.00 85.36           H
ATOM   4761 2HD2 LEU A 312       9.869  -6.205  -7.415  1.00 85.36           H
ATOM   4762 3HD2 LEU A 312      10.116  -7.687  -6.461  1.00 85.36           H
ATOM   4763  HN  LEU A 312       7.223  -3.822  -5.771  1.00 85.36           H
ATOM   4764  N   ASN A 313       5.871  -3.103  -8.162  1.00 83.94           N
ATOM   4765  CA  ASN A 313       4.836  -2.499  -8.983  1.00 83.94           C
ATOM   4766  C   ASN A 313       5.444  -2.043 -10.311  1.00 83.94           C
ATOM   4767  O   ASN A 313       4.930  -2.372 -11.379  1.00 83.94           O
ATOM   4768  HA  ASN A 313       4.084  -3.277  -9.114  1.00 83.94           H
ATOM   4769  CB  ASN A 313       4.232  -1.273  -8.295  1.00 83.94           C
ATOM   4770 1HB  ASN A 313       5.021  -0.698  -7.810  1.00 83.94           H
ATOM   4771 2HB  ASN A 313       3.775  -0.622  -9.039  1.00 83.94           H
ATOM   4772  CG  ASN A 313       3.185  -1.687  -7.259  1.00 83.94           C
ATOM   4773  OD1 ASN A 313       2.663  -2.790  -7.271  1.00 83.94           O
ATOM   4774  ND2 ASN A 313       2.907  -0.743  -6.364  1.00 83.94           N
ATOM   4775 1HD2 ASN A 313       3.370   0.142  -6.410  1.00 83.94           H
ATOM   4776 2HD2 ASN A 313       2.234  -0.917  -5.645  1.00 83.94           H
ATOM   4777  HN  ASN A 313       5.937  -2.742  -7.232  1.00 83.94           H
ATOM   4778  N   PRO A 314       6.545  -1.281 -10.269  1.00 83.94           N
ATOM   4779  CA  PRO A 314       7.175  -0.797 -11.501  1.00 83.94           C
ATOM   4780  C   PRO A 314       7.470  -1.923 -12.479  1.00 83.94           C
ATOM   4781  O   PRO A 314       7.195  -1.802 -13.671  1.00 83.94           O
ATOM   4782  HA  PRO A 314       6.496  -0.129 -12.031  1.00 83.94           H
ATOM   4783  CB  PRO A 314       8.457  -0.120 -11.011  1.00 83.94           C
ATOM   4784 1HB  PRO A 314       9.299  -0.812 -11.007  1.00 83.94           H
ATOM   4785 2HB  PRO A 314       8.737   0.718 -11.648  1.00 83.94           H
ATOM   4786  CG  PRO A 314       8.098   0.337  -9.602  1.00 83.94           C
ATOM   4787 1HG  PRO A 314       8.986   0.517  -8.996  1.00 83.94           H
ATOM   4788 2HG  PRO A 314       7.539   1.273  -9.610  1.00 83.94           H
ATOM   4789  CD  PRO A 314       7.268  -0.820  -9.070  1.00 83.94           C
ATOM   4790 1HD  PRO A 314       7.894  -1.608  -8.652  1.00 83.94           H
ATOM   4791 2HD  PRO A 314       6.591  -0.501  -8.278  1.00 83.94           H
ATOM   4792  N   VAL A 315       8.027  -2.999 -11.942  1.00 83.02           N
ATOM   4793  CA  VAL A 315       8.493  -4.094 -12.775  1.00 83.02           C
ATOM   4794  C   VAL A 315       7.287  -4.830 -13.363  1.00 83.02           C
ATOM   4795  O   VAL A 315       7.279  -5.170 -14.545  1.00 83.02           O
ATOM   4796  HA  VAL A 315       9.073  -3.664 -13.591  1.00 83.02           H
ATOM   4797  CB  VAL A 315       9.416  -5.009 -11.968  1.00 83.02           C
ATOM   4798  HB  VAL A 315       8.835  -5.434 -11.150  1.00 83.02           H
ATOM   4799  CG1 VAL A 315       9.931  -6.165 -12.829  1.00 83.02           C
ATOM   4800 1HG1 VAL A 315       9.087  -6.752 -13.191  1.00 83.02           H
ATOM   4801 2HG1 VAL A 315      10.488  -5.767 -13.677  1.00 83.02           H
ATOM   4802 3HG1 VAL A 315      10.585  -6.800 -12.231  1.00 83.02           H
ATOM   4803  CG2 VAL A 315      10.576  -4.219 -11.361  1.00 83.02           C
ATOM   4804 1HG2 VAL A 315      11.156  -3.753 -12.158  1.00 83.02           H
ATOM   4805 2HG2 VAL A 315      10.183  -3.447 -10.698  1.00 83.02           H
ATOM   4806 3HG2 VAL A 315      11.217  -4.893 -10.792  1.00 83.02           H
ATOM   4807  HN  VAL A 315       8.161  -3.128 -10.960  1.00 83.02           H
ATOM   4808  N   LEU A 316       6.298  -5.055 -12.511  1.00 82.95           N
ATOM   4809  CA  LEU A 316       5.206  -5.951 -12.851  1.00 82.95           C
ATOM   4810  C   LEU A 316       4.371  -5.329 -13.972  1.00 82.95           C
ATOM   4811  O   LEU A 316       3.950  -6.023 -14.896  1.00 82.95           O
ATOM   4812  HA  LEU A 316       5.646  -6.877 -13.222  1.00 82.95           H
ATOM   4813  CB  LEU A 316       4.394  -6.304 -11.603  1.00 82.95           C
ATOM   4814 1HB  LEU A 316       4.113  -5.378 -11.102  1.00 82.95           H
ATOM   4815 2HB  LEU A 316       3.470  -6.788 -11.920  1.00 82.95           H
ATOM   4816  CG  LEU A 316       5.089  -7.212 -10.586  1.00 82.95           C
ATOM   4817  HG  LEU A 316       6.046  -6.760 -10.323  1.00 82.95           H
ATOM   4818  CD1 LEU A 316       4.270  -7.318  -9.297  1.00 82.95           C
ATOM   4819 1HD1 LEU A 316       4.153  -6.327  -8.859  1.00 82.95           H
ATOM   4820 2HD1 LEU A 316       3.289  -7.734  -9.524  1.00 82.95           H
ATOM   4821 3HD1 LEU A 316       4.787  -7.968  -8.591  1.00 82.95           H
ATOM   4822  CD2 LEU A 316       5.387  -8.585 -11.190  1.00 82.95           C
ATOM   4823 1HD2 LEU A 316       4.455  -9.057 -11.499  1.00 82.95           H
ATOM   4824 2HD2 LEU A 316       6.039  -8.467 -12.055  1.00 82.95           H
ATOM   4825 3HD2 LEU A 316       5.881  -9.210 -10.446  1.00 82.95           H
ATOM   4826  HN  LEU A 316       6.235  -4.637 -11.605  1.00 82.95           H
ATOM   4827  N   TYR A 317       4.156  -4.027 -13.853  1.00 80.28           N
ATOM   4828  CA  TYR A 317       3.150  -3.358 -14.661  1.00 80.28           C
ATOM   4829  C   TYR A 317       3.796  -2.594 -15.818  1.00 80.28           C
ATOM   4830  O   TYR A 317       3.194  -2.444 -16.881  1.00 80.28           O
ATOM   4831  HA  TYR A 317       2.482  -4.118 -15.065  1.00 80.28           H
ATOM   4832  CB  TYR A 317       2.458  -2.360 -13.730  1.00 80.28           C
ATOM   4833 1HB  TYR A 317       3.217  -1.783 -13.203  1.00 80.28           H
ATOM   4834 2HB  TYR A 317       1.884  -1.655 -14.332  1.00 80.28           H
ATOM   4835  CG  TYR A 317       1.526  -3.009 -12.704  1.00 80.28           C
ATOM   4836  CD1 TYR A 317       0.255  -3.397 -13.075  1.00 80.28           C
ATOM   4837  HD1 TYR A 317      -0.085  -3.242 -14.099  1.00 80.28           H
ATOM   4838  CD2 TYR A 317       1.958  -3.205 -11.408  1.00 80.28           C
ATOM   4839  HD2 TYR A 317       2.962  -2.898 -11.115  1.00 80.28           H
ATOM   4840  CE1 TYR A 317      -0.621  -4.008 -12.109  1.00 80.28           C
ATOM   4841  HE1 TYR A 317      -1.628  -4.320 -12.389  1.00 80.28           H
ATOM   4842  CE2 TYR A 317       1.082  -3.816 -10.442  1.00 80.28           C
ATOM   4843  HE2 TYR A 317       1.410  -3.977  -9.416  1.00 80.28           H
ATOM   4844  CZ  TYR A 317      -0.165  -4.187 -10.841  1.00 80.28           C
ATOM   4845  OH  TYR A 317      -0.992  -4.764  -9.929  1.00 80.28           O
ATOM   4846  HH  TYR A 317      -0.510  -4.892  -9.062  1.00 80.28           H
ATOM   4847  HN  TYR A 317       4.653  -3.433 -13.221  1.00 80.28           H
ATOM   4848  N   VAL A 318       5.013  -2.130 -15.573  1.00 76.53           N
ATOM   4849  CA  VAL A 318       5.609  -1.109 -16.419  1.00 76.53           C
ATOM   4850  C   VAL A 318       6.654  -1.755 -17.330  1.00 76.53           C
ATOM   4851  O   VAL A 318       6.523  -1.720 -18.553  1.00 76.53           O
ATOM   4852  HA  VAL A 318       4.815  -0.690 -17.037  1.00 76.53           H
ATOM   4853  CB  VAL A 318       6.182   0.016 -15.555  1.00 76.53           C
ATOM   4854  HB  VAL A 318       7.056  -0.373 -15.033  1.00 76.53           H
ATOM   4855  CG1 VAL A 318       6.637   1.194 -16.420  1.00 76.53           C
ATOM   4856 1HG1 VAL A 318       7.408   0.858 -17.113  1.00 76.53           H
ATOM   4857 2HG1 VAL A 318       5.787   1.582 -16.981  1.00 76.53           H
ATOM   4858 3HG1 VAL A 318       7.040   1.979 -15.781  1.00 76.53           H
ATOM   4859  CG2 VAL A 318       5.169   0.469 -14.501  1.00 76.53           C
ATOM   4860 1HG2 VAL A 318       4.268   0.832 -14.996  1.00 76.53           H
ATOM   4861 2HG2 VAL A 318       4.915  -0.372 -13.856  1.00 76.53           H
ATOM   4862 3HG2 VAL A 318       5.602   1.269 -13.901  1.00 76.53           H
ATOM   4863  HN  VAL A 318       5.587  -2.439 -14.816  1.00 76.53           H
ATOM   4864  N   PHE A 319       7.669  -2.328 -16.700  1.00 73.02           N
ATOM   4865  CA  PHE A 319       8.831  -2.805 -17.431  1.00 73.02           C
ATOM   4866  C   PHE A 319       8.485  -4.042 -18.263  1.00 73.02           C
ATOM   4867  O   PHE A 319       9.225  -4.408 -19.175  1.00 73.02           O
ATOM   4868  HA  PHE A 319       9.148  -2.000 -18.095  1.00 73.02           H
ATOM   4869  CB  PHE A 319       9.889  -3.182 -16.393  1.00 73.02           C
ATOM   4870 1HB  PHE A 319       9.488  -3.962 -15.747  1.00 73.02           H
ATOM   4871 2HB  PHE A 319      10.752  -3.606 -16.906  1.00 73.02           H
ATOM   4872  CG  PHE A 319      10.355  -2.011 -15.526  1.00 73.02           C
ATOM   4873  CD1 PHE A 319      10.230  -0.735 -15.981  1.00 73.02           C
ATOM   4874  HD1 PHE A 319       9.798  -0.548 -16.964  1.00 73.02           H
ATOM   4875  CD2 PHE A 319      10.894  -2.245 -14.299  1.00 73.02           C
ATOM   4876  HD2 PHE A 319      10.994  -3.267 -13.934  1.00 73.02           H
ATOM   4877  CE1 PHE A 319      10.662   0.352 -15.176  1.00 73.02           C
ATOM   4878  HE1 PHE A 319      10.562   1.374 -15.541  1.00 73.02           H
ATOM   4879  CE2 PHE A 319      11.326  -1.158 -13.494  1.00 73.02           C
ATOM   4880  HE2 PHE A 319      11.758  -1.346 -12.511  1.00 73.02           H
ATOM   4881  CZ  PHE A 319      11.201   0.117 -13.949  1.00 73.02           C
ATOM   4882  HZ  PHE A 319      11.532   0.952 -13.331  1.00 73.02           H
ATOM   4883  HN  PHE A 319       7.706  -2.468 -15.711  1.00 73.02           H
ATOM   4884  N   VAL A 320       7.361  -4.653 -17.918  1.00 72.50           N
ATOM   4885  CA  VAL A 320       6.877  -5.805 -18.659  1.00 72.50           C
ATOM   4886  C   VAL A 320       6.418  -5.355 -20.048  1.00 72.50           C
ATOM   4887  O   VAL A 320       6.456  -6.133 -21.000  1.00 72.50           O
ATOM   4888  HA  VAL A 320       7.711  -6.497 -18.773  1.00 72.50           H
ATOM   4889  CB  VAL A 320       5.777  -6.513 -17.866  1.00 72.50           C
ATOM   4890  HB  VAL A 320       4.969  -5.800 -17.703  1.00 72.50           H
ATOM   4891  CG1 VAL A 320       5.209  -7.696 -18.653  1.00 72.50           C
ATOM   4892 1HG1 VAL A 320       4.787  -7.338 -19.593  1.00 72.50           H
ATOM   4893 2HG1 VAL A 320       6.005  -8.410 -18.861  1.00 72.50           H
ATOM   4894 3HG1 VAL A 320       4.429  -8.181 -18.067  1.00 72.50           H
ATOM   4895  CG2 VAL A 320       6.291  -6.962 -16.497  1.00 72.50           C
ATOM   4896 1HG2 VAL A 320       7.125  -7.651 -16.630  1.00 72.50           H
ATOM   4897 2HG2 VAL A 320       6.625  -6.092 -15.931  1.00 72.50           H
ATOM   4898 3HG2 VAL A 320       5.489  -7.463 -15.954  1.00 72.50           H
ATOM   4899  HN  VAL A 320       6.787  -4.374 -17.148  1.00 72.50           H
ATOM   4900  N   GLY A 321       5.995  -4.102 -20.119  1.00 73.47           N
ATOM   4901  CA  GLY A 321       5.462  -3.562 -21.358  1.00 73.47           C
ATOM   4902  C   GLY A 321       6.568  -3.384 -22.400  1.00 73.47           C
ATOM   4903  O   GLY A 321       7.585  -2.748 -22.128  1.00 73.47           O
ATOM   4904 1HA  GLY A 321       4.693  -4.228 -21.749  1.00 73.47           H
ATOM   4905 2HA  GLY A 321       4.982  -2.602 -21.164  1.00 73.47           H
ATOM   4906  HN  GLY A 321       6.012  -3.461 -19.352  1.00 73.47           H
ATOM   4907  N   GLU A 322       6.332  -3.957 -23.571  1.00 61.90           N
ATOM   4908  CA  GLU A 322       7.270  -3.823 -24.673  1.00 61.90           C
ATOM   4909  C   GLU A 322       7.398  -2.355 -25.085  1.00 61.90           C
ATOM   4910  O   GLU A 322       8.498  -1.876 -25.355  1.00 61.90           O
ATOM   4911  HA  GLU A 322       8.224  -4.183 -24.286  1.00 61.90           H
ATOM   4912  CB  GLU A 322       6.849  -4.691 -25.860  1.00 61.90           C
ATOM   4913 1HB  GLU A 322       5.794  -4.529 -26.077  1.00 61.90           H
ATOM   4914 2HB  GLU A 322       7.500  -4.490 -26.711  1.00 61.90           H
ATOM   4915  CG  GLU A 322       7.010  -6.178 -25.536  1.00 61.90           C
ATOM   4916 1HG  GLU A 322       8.040  -6.380 -25.243  1.00 61.90           H
ATOM   4917 2HG  GLU A 322       6.380  -6.439 -24.686  1.00 61.90           H
ATOM   4918  CD  GLU A 322       6.637  -7.045 -26.740  1.00 61.90           C
ATOM   4919  OE1 GLU A 322       6.793  -8.279 -26.621  1.00 61.90           O
ATOM   4920  OE2 GLU A 322       6.203  -6.453 -27.753  1.00 61.90           O
ATOM   4921  HN  GLU A 322       5.519  -4.504 -23.772  1.00 61.90           H
ATOM   4922  N   ARG A 323       6.257  -1.682 -25.120  1.00 59.46           N
ATOM   4923  CA  ARG A 323       6.225  -0.285 -25.518  1.00 59.46           C
ATOM   4924  C   ARG A 323       7.115   0.551 -24.596  1.00 59.46           C
ATOM   4925  O   ARG A 323       7.908   1.366 -25.064  1.00 59.46           O
ATOM   4926  HA  ARG A 323       6.603  -0.277 -26.540  1.00 59.46           H
ATOM   4927  CB  ARG A 323       4.798   0.267 -25.476  1.00 59.46           C
ATOM   4928 1HB  ARG A 323       4.157  -0.324 -26.130  1.00 59.46           H
ATOM   4929 2HB  ARG A 323       4.398   0.173 -24.466  1.00 59.46           H
ATOM   4930  CG  ARG A 323       4.765   1.734 -25.909  1.00 59.46           C
ATOM   4931 1HG  ARG A 323       5.357   2.335 -25.218  1.00 59.46           H
ATOM   4932 2HG  ARG A 323       5.222   1.837 -26.893  1.00 59.46           H
ATOM   4933  CD  ARG A 323       3.329   2.261 -25.950  1.00 59.46           C
ATOM   4934 1HD  ARG A 323       2.771   1.760 -26.741  1.00 59.46           H
ATOM   4935 2HD  ARG A 323       2.823   2.035 -25.011  1.00 59.46           H
ATOM   4936  NE  ARG A 323       3.333   3.723 -26.183  1.00 59.46           N
ATOM   4937  HE  ARG A 323       4.090   4.112 -26.707  1.00 59.46           H
ATOM   4938  CZ  ARG A 323       2.385   4.557 -25.735  1.00 59.46           C
ATOM   4939  NH1 ARG A 323       1.347   4.090 -25.027  1.00 59.46           N
ATOM   4940 1HH1 ARG A 323       1.276   3.113 -24.830  1.00 59.46           H
ATOM   4941 2HH1 ARG A 323       0.643   4.720 -24.697  1.00 59.46           H
ATOM   4942  NH2 ARG A 323       2.490   5.865 -26.006  1.00 59.46           N
ATOM   4943 1HH2 ARG A 323       1.791   6.501 -25.679  1.00 59.46           H
ATOM   4944 2HH2 ARG A 323       3.268   6.205 -26.534  1.00 59.46           H
ATOM   4945  HN  ARG A 323       5.369  -2.074 -24.883  1.00 59.46           H
ATOM   4946  N   PHE A 324       6.953   0.320 -23.301  1.00 70.31           N
ATOM   4947  CA  PHE A 324       7.686   1.085 -22.307  1.00 70.31           C
ATOM   4948  C   PHE A 324       9.180   0.757 -22.354  1.00 70.31           C
ATOM   4949  O   PHE A 324      10.018   1.637 -22.167  1.00 70.31           O
ATOM   4950  HA  PHE A 324       7.540   2.140 -22.539  1.00 70.31           H
ATOM   4951  CB  PHE A 324       7.131   0.687 -20.938  1.00 70.31           C
ATOM   4952 1HB  PHE A 324       6.046   0.785 -20.955  1.00 70.31           H
ATOM   4953 2HB  PHE A 324       7.354  -0.365 -20.759  1.00 70.31           H
ATOM   4954  CG  PHE A 324       7.686   1.516 -19.777  1.00 70.31           C
ATOM   4955  CD1 PHE A 324       8.809   1.109 -19.127  1.00 70.31           C
ATOM   4956  HD1 PHE A 324       9.315   0.194 -19.434  1.00 70.31           H
ATOM   4957  CD2 PHE A 324       7.055   2.658 -19.395  1.00 70.31           C
ATOM   4958  HD2 PHE A 324       6.154   2.984 -19.916  1.00 70.31           H
ATOM   4959  CE1 PHE A 324       9.324   1.878 -18.050  1.00 70.31           C
ATOM   4960  HE1 PHE A 324      10.224   1.553 -17.529  1.00 70.31           H
ATOM   4961  CE2 PHE A 324       7.569   3.427 -18.318  1.00 70.31           C
ATOM   4962  HE2 PHE A 324       7.063   4.343 -18.011  1.00 70.31           H
ATOM   4963  CZ  PHE A 324       8.693   3.021 -17.668  1.00 70.31           C
ATOM   4964  HZ  PHE A 324       9.088   3.611 -16.841  1.00 70.31           H
ATOM   4965  HN  PHE A 324       6.336  -0.374 -22.930  1.00 70.31           H
ATOM   4966  N   ARG A 325       9.466  -0.512 -22.604  1.00 69.26           N
ATOM   4967  CA  ARG A 325      10.844  -0.964 -22.694  1.00 69.26           C
ATOM   4968  C   ARG A 325      11.590  -0.183 -23.778  1.00 69.26           C
ATOM   4969  O   ARG A 325      12.736   0.217 -23.582  1.00 69.26           O
ATOM   4970  HA  ARG A 325      11.267  -0.768 -21.709  1.00 69.26           H
ATOM   4971  CB  ARG A 325      10.914  -2.459 -23.013  1.00 69.26           C
ATOM   4972 1HB  ARG A 325      10.226  -2.693 -23.826  1.00 69.26           H
ATOM   4973 2HB  ARG A 325      11.915  -2.715 -23.360  1.00 69.26           H
ATOM   4974  CG  ARG A 325      10.564  -3.299 -21.783  1.00 69.26           C
ATOM   4975 1HG  ARG A 325      11.204  -3.013 -20.949  1.00 69.26           H
ATOM   4976 2HG  ARG A 325       9.536  -3.097 -21.481  1.00 69.26           H
ATOM   4977  CD  ARG A 325      10.731  -4.792 -22.074  1.00 69.26           C
ATOM   4978 1HD  ARG A 325      10.139  -5.070 -22.946  1.00 69.26           H
ATOM   4979 2HD  ARG A 325      11.772  -5.010 -22.312  1.00 69.26           H
ATOM   4980  NE  ARG A 325      10.305  -5.587 -20.900  1.00 69.26           N
ATOM   4981  HE  ARG A 325       9.819  -5.114 -20.165  1.00 69.26           H
ATOM   4982  CZ  ARG A 325      10.529  -6.900 -20.760  1.00 69.26           C
ATOM   4983  NH1 ARG A 325      11.176  -7.585 -21.714  1.00 69.26           N
ATOM   4984 1HH1 ARG A 325      11.495  -7.116 -22.537  1.00 69.26           H
ATOM   4985 2HH1 ARG A 325      11.340  -8.565 -21.602  1.00 69.26           H
ATOM   4986  NH2 ARG A 325      10.098  -7.519 -19.653  1.00 69.26           N
ATOM   4987 1HH2 ARG A 325      10.257  -8.499 -19.533  1.00 69.26           H
ATOM   4988 2HH2 ARG A 325       9.616  -7.001 -18.946  1.00 69.26           H
ATOM   4989  HN  ARG A 325       8.778  -1.224 -22.744  1.00 69.26           H
ATOM   4990  N   ARG A 326      10.908   0.010 -24.898  1.00 64.35           N
ATOM   4991  CA  ARG A 326      11.480   0.762 -26.002  1.00 64.35           C
ATOM   4992  C   ARG A 326      11.684   2.224 -25.600  1.00 64.35           C
ATOM   4993  O   ARG A 326      12.733   2.805 -25.870  1.00 64.35           O
ATOM   4994  HA  ARG A 326      12.434   0.275 -26.206  1.00 64.35           H
ATOM   4995  CB  ARG A 326      10.578   0.700 -27.236  1.00 64.35           C
ATOM   4996 1HB  ARG A 326       9.554   0.946 -26.955  1.00 64.35           H
ATOM   4997 2HB  ARG A 326      10.898   1.447 -27.962  1.00 64.35           H
ATOM   4998  CG  ARG A 326      10.617  -0.690 -27.875  1.00 64.35           C
ATOM   4999 1HG  ARG A 326      11.645  -0.947 -28.131  1.00 64.35           H
ATOM   5000 2HG  ARG A 326      10.271  -1.434 -27.158  1.00 64.35           H
ATOM   5001  CD  ARG A 326       9.745  -0.740 -29.131  1.00 64.35           C
ATOM   5002 1HD  ARG A 326       8.753  -0.347 -28.911  1.00 64.35           H
ATOM   5003 2HD  ARG A 326      10.174  -0.107 -29.908  1.00 64.35           H
ATOM   5004  NE  ARG A 326       9.639  -2.134 -29.618  1.00 64.35           N
ATOM   5005  HE  ARG A 326      10.270  -2.812 -29.240  1.00 64.35           H
ATOM   5006  CZ  ARG A 326       8.752  -2.544 -30.534  1.00 64.35           C
ATOM   5007  NH1 ARG A 326       7.883  -1.679 -31.075  1.00 64.35           N
ATOM   5008 1HH1 ARG A 326       7.894  -0.719 -30.795  1.00 64.35           H
ATOM   5009 2HH1 ARG A 326       7.224  -1.993 -31.758  1.00 64.35           H
ATOM   5010  NH2 ARG A 326       8.746  -3.833 -30.902  1.00 64.35           N
ATOM   5011 1HH2 ARG A 326       8.090  -4.155 -31.584  1.00 64.35           H
ATOM   5012 2HH2 ARG A 326       9.397  -4.472 -30.493  1.00 64.35           H
ATOM   5013  HN  ARG A 326       9.983  -0.336 -25.057  1.00 64.35           H
ATOM   5014  N   ASP A 327      10.663   2.776 -24.961  1.00 73.66           N
ATOM   5015  CA  ASP A 327      10.687   4.178 -24.581  1.00 73.66           C
ATOM   5016  C   ASP A 327      11.752   4.391 -23.503  1.00 73.66           C
ATOM   5017  O   ASP A 327      12.407   5.432 -23.469  1.00 73.66           O
ATOM   5018  HA  ASP A 327      10.911   4.720 -25.500  1.00 73.66           H
ATOM   5019  CB  ASP A 327       9.339   4.617 -24.007  1.00 73.66           C
ATOM   5020 1HB  ASP A 327       9.036   3.932 -23.216  1.00 73.66           H
ATOM   5021 2HB  ASP A 327       9.436   5.604 -23.554  1.00 73.66           H
ATOM   5022  CG  ASP A 327       8.265   4.654 -25.097  1.00 73.66           C
ATOM   5023  OD1 ASP A 327       8.661   4.706 -26.281  1.00 73.66           O
ATOM   5024  OD2 ASP A 327       7.074   4.630 -24.720  1.00 73.66           O
ATOM   5025  HN  ASP A 327       9.831   2.283 -24.704  1.00 73.66           H
ATOM   5026  N   LEU A 328      11.892   3.388 -22.648  1.00 75.75           N
ATOM   5027  CA  LEU A 328      12.905   3.428 -21.608  1.00 75.75           C
ATOM   5028  C   LEU A 328      14.288   3.537 -22.253  1.00 75.75           C
ATOM   5029  O   LEU A 328      15.049   4.455 -21.947  1.00 75.75           O
ATOM   5030  HA  LEU A 328      12.729   4.325 -21.014  1.00 75.75           H
ATOM   5031  CB  LEU A 328      12.757   2.228 -20.670  1.00 75.75           C
ATOM   5032 1HB  LEU A 328      11.800   2.310 -20.155  1.00 75.75           H
ATOM   5033 2HB  LEU A 328      12.717   1.322 -21.275  1.00 75.75           H
ATOM   5034  CG  LEU A 328      13.856   2.058 -19.619  1.00 75.75           C
ATOM   5035  HG  LEU A 328      14.818   2.035 -20.132  1.00 75.75           H
ATOM   5036  CD1 LEU A 328      13.885   3.249 -18.659  1.00 75.75           C
ATOM   5037 1HD1 LEU A 328      14.076   4.164 -19.219  1.00 75.75           H
ATOM   5038 2HD1 LEU A 328      12.925   3.328 -18.150  1.00 75.75           H
ATOM   5039 3HD1 LEU A 328      14.675   3.103 -17.922  1.00 75.75           H
ATOM   5040  CD2 LEU A 328      13.706   0.728 -18.879  1.00 75.75           C
ATOM   5041 1HD2 LEU A 328      12.738   0.697 -18.380  1.00 75.75           H
ATOM   5042 2HD2 LEU A 328      13.774  -0.094 -19.591  1.00 75.75           H
ATOM   5043 3HD2 LEU A 328      14.500   0.633 -18.138  1.00 75.75           H
ATOM   5044  HN  LEU A 328      11.329   2.562 -22.659  1.00 75.75           H
ATOM   5045  N   VAL A 329      14.573   2.589 -23.133  1.00 76.45           N
ATOM   5046  CA  VAL A 329      15.885   2.511 -23.752  1.00 76.45           C
ATOM   5047  C   VAL A 329      16.142   3.789 -24.553  1.00 76.45           C
ATOM   5048  O   VAL A 329      17.272   4.273 -24.611  1.00 76.45           O
ATOM   5049  HA  VAL A 329      16.622   2.444 -22.952  1.00 76.45           H
ATOM   5050  CB  VAL A 329      15.988   1.242 -24.601  1.00 76.45           C
ATOM   5051  HB  VAL A 329      15.178   1.259 -25.330  1.00 76.45           H
ATOM   5052  CG1 VAL A 329      17.311   1.203 -25.369  1.00 76.45           C
ATOM   5053 1HG1 VAL A 329      17.375   2.070 -26.027  1.00 76.45           H
ATOM   5054 2HG1 VAL A 329      18.142   1.221 -24.664  1.00 76.45           H
ATOM   5055 3HG1 VAL A 329      17.359   0.291 -25.964  1.00 76.45           H
ATOM   5056  CG2 VAL A 329      15.818  -0.010 -23.738  1.00 76.45           C
ATOM   5057 1HG2 VAL A 329      16.597  -0.035 -22.976  1.00 76.45           H
ATOM   5058 2HG2 VAL A 329      14.840   0.010 -23.258  1.00 76.45           H
ATOM   5059 3HG2 VAL A 329      15.896  -0.897 -24.367  1.00 76.45           H
ATOM   5060  HN  VAL A 329      13.926   1.883 -23.423  1.00 76.45           H
ATOM   5061  N   LYS A 330      15.076   4.299 -25.151  1.00 70.74           N
ATOM   5062  CA  LYS A 330      15.166   5.528 -25.921  1.00 70.74           C
ATOM   5063  C   LYS A 330      15.578   6.675 -24.996  1.00 70.74           C
[truncated: 117,162 more chars]
