# Supplementary material for: Noncanonical roles of chemokine regions in CCR9 activation revealed by structural modeling and mutational mapping
Source: Nat Commun. 2025 Aug 18;16:7695. doi: 10.1038/s41467-025-62321-9 (PMC12361432; doi:10.1038/s41467-025-62321-9)
Supplement: Supplementary file 5 — Supplementary Data 3 [file 41467_2025_62321_MOESM5_ESM.zip › CCR9_CCL25_09_rnk3.pdb]

ATOM      1  N   GLU A  20      -4.132  -1.307  59.082  1.00 50.87           N
ATOM      2  CA  GLU A  20      -4.644  -2.063  57.951  1.00 50.87           C
ATOM      3  C   GLU A  20      -5.399  -3.301  58.438  1.00 50.87           C
ATOM      4  O   GLU A  20      -4.788  -4.261  58.906  1.00 50.87           O
ATOM      5  HA  GLU A  20      -5.331  -1.388  57.439  1.00 50.87           H
ATOM      6  CB  GLU A  20      -3.515  -2.450  56.994  1.00 50.87           C
ATOM      7 1HB  GLU A  20      -2.626  -2.718  57.565  1.00 50.87           H
ATOM      8 2HB  GLU A  20      -3.854  -3.243  56.327  1.00 50.87           H
ATOM      9  CG  GLU A  20      -3.126  -1.271  56.099  1.00 50.87           C
ATOM     10 1HG  GLU A  20      -4.025  -0.786  55.720  1.00 50.87           H
ATOM     11 2HG  GLU A  20      -2.585  -0.528  56.685  1.00 50.87           H
ATOM     12  CD  GLU A  20      -2.258  -1.735  54.928  1.00 50.87           C
ATOM     13  OE1 GLU A  20      -2.372  -1.107  53.854  1.00 50.87           O
ATOM     14  OE2 GLU A  20      -1.500  -2.708  55.134  1.00 50.87           O
ATOM     15  HN  GLU A  20      -4.316  -1.712  59.978  1.00 50.87           H
ATOM     16  N   SER A  21      -6.717  -3.240  58.311  1.00 58.54           N
ATOM     17  CA  SER A  21      -7.560  -4.352  58.714  1.00 58.54           C
ATOM     18  C   SER A  21      -7.079  -5.642  58.048  1.00 58.54           C
ATOM     19  O   SER A  21      -6.754  -5.649  56.862  1.00 58.54           O
ATOM     20  HA  SER A  21      -7.453  -4.417  59.797  1.00 58.54           H
ATOM     21  CB  SER A  21      -9.026  -4.088  58.362  1.00 58.54           C
ATOM     22 1HB  SER A  21      -9.641  -4.906  58.735  1.00 58.54           H
ATOM     23 2HB  SER A  21      -9.362  -3.181  58.865  1.00 58.54           H
ATOM     24  OG  SER A  21      -9.221  -3.950  56.957  1.00 58.54           O
ATOM     25  HG  SER A  21      -9.819  -4.678  56.622  1.00 58.54           H
ATOM     26  HN  SER A  21      -7.207  -2.450  57.941  1.00 58.54           H
ATOM     27  N   THR A  22      -7.047  -6.704  58.841  1.00 58.56           N
ATOM     28  CA  THR A  22      -6.550  -7.982  58.361  1.00 58.56           C
ATOM     29  C   THR A  22      -7.242  -8.366  57.052  1.00 58.56           C
ATOM     30  O   THR A  22      -6.631  -8.984  56.181  1.00 58.56           O
ATOM     31  HA  THR A  22      -5.487  -7.876  58.142  1.00 58.56           H
ATOM     32  CB  THR A  22      -6.742  -9.012  59.475  1.00 58.56           C
ATOM     33  HB  THR A  22      -6.738 -10.026  59.073  1.00 58.56           H
ATOM     34  OG1 THR A  22      -7.950  -8.610  60.115  1.00 58.56           O
ATOM     35  HG1 THR A  22      -8.307  -9.359  60.674  1.00 58.56           H
ATOM     36  CG2 THR A  22      -5.682  -8.894  60.572  1.00 58.56           C
ATOM     37 1HG2 THR A  22      -5.732  -7.902  61.020  1.00 58.56           H
ATOM     38 2HG2 THR A  22      -4.693  -9.048  60.139  1.00 58.56           H
ATOM     39 3HG2 THR A  22      -5.865  -9.649  61.337  1.00 58.56           H
ATOM     40  HN  THR A  22      -7.354  -6.700  59.793  1.00 58.56           H
ATOM     41  N   SER A  23      -8.506  -7.983  56.953  1.00 62.35           N
ATOM     42  CA  SER A  23      -9.272  -8.233  55.744  1.00 62.35           C
ATOM     43  C   SER A  23      -8.625  -7.517  54.557  1.00 62.35           C
ATOM     44  O   SER A  23      -8.527  -8.079  53.467  1.00 62.35           O
ATOM     45  HA  SER A  23      -9.242  -9.314  55.602  1.00 62.35           H
ATOM     46  CB  SER A  23     -10.725  -7.781  55.908  1.00 62.35           C
ATOM     47 1HB  SER A  23     -11.296  -8.071  55.027  1.00 62.35           H
ATOM     48 2HB  SER A  23     -11.170  -8.295  56.760  1.00 62.35           H
ATOM     49  OG  SER A  23     -10.827  -6.373  56.098  1.00 62.35           O
ATOM     50  HG  SER A  23     -11.789  -6.103  56.149  1.00 62.35           H
ATOM     51  HN  SER A  23      -9.006  -7.511  57.680  1.00 62.35           H
ATOM     52  N   SER A  24      -8.199  -6.288  54.809  1.00 66.89           N
ATOM     53  CA  SER A  24      -7.636  -5.461  53.756  1.00 66.89           C
ATOM     54  C   SER A  24      -6.313  -6.059  53.271  1.00 66.89           C
ATOM     55  O   SER A  24      -5.958  -5.922  52.101  1.00 66.89           O
ATOM     56  HA  SER A  24      -8.376  -5.469  52.955  1.00 66.89           H
ATOM     57  CB  SER A  24      -7.424  -4.024  54.238  1.00 66.89           C
ATOM     58 1HB  SER A  24      -7.404  -3.353  53.379  1.00 66.89           H
ATOM     59 2HB  SER A  24      -8.267  -3.722  54.859  1.00 66.89           H
ATOM     60  OG  SER A  24      -6.214  -3.883  54.978  1.00 66.89           O
ATOM     61  HG  SER A  24      -6.248  -4.449  55.801  1.00 66.89           H
ATOM     62  HN  SER A  24      -8.234  -5.858  55.711  1.00 66.89           H
ATOM     63  N   MET A  25      -5.621  -6.709  54.194  1.00 63.78           N
ATOM     64  CA  MET A  25      -4.351  -7.337  53.873  1.00 63.78           C
ATOM     65  C   MET A  25      -4.564  -8.638  53.096  1.00 63.78           C
ATOM     66  O   MET A  25      -3.842  -8.920  52.141  1.00 63.78           O
ATOM     67  HA  MET A  25      -3.817  -6.619  53.252  1.00 63.78           H
ATOM     68  CB  MET A  25      -3.586  -7.633  55.165  1.00 63.78           C
ATOM     69 1HB  MET A  25      -3.689  -6.794  55.853  1.00 63.78           H
ATOM     70 2HB  MET A  25      -4.020  -8.504  55.657  1.00 63.78           H
ATOM     71  CG  MET A  25      -2.105  -7.888  54.879  1.00 63.78           C
ATOM     72 1HG  MET A  25      -1.694  -8.570  55.624  1.00 63.78           H
ATOM     73 2HG  MET A  25      -1.991  -8.371  53.908  1.00 63.78           H
ATOM     74  SD  MET A  25      -1.205  -6.347  54.902  1.00 63.78           S
ATOM     75  CE  MET A  25       0.465  -6.965  55.020  1.00 63.78           C
ATOM     76 1HE  MET A  25       0.572  -7.553  55.931  1.00 63.78           H
ATOM     77 2HE  MET A  25       0.683  -7.591  54.155  1.00 63.78           H
ATOM     78 3HE  MET A  25       1.162  -6.127  55.045  1.00 63.78           H
ATOM     79  HN  MET A  25      -5.913  -6.809  55.145  1.00 63.78           H
ATOM     80  N   GLU A  26      -5.558  -9.396  53.535  1.00 58.79           N
ATOM     81  CA  GLU A  26      -5.896 -10.645  52.873  1.00 58.79           C
ATOM     82  C   GLU A  26      -6.366 -10.376  51.442  1.00 58.79           C
ATOM     83  O   GLU A  26      -5.988 -11.092  50.516  1.00 58.79           O
ATOM     84  HA  GLU A  26      -4.972 -11.223  52.857  1.00 58.79           H
ATOM     85  CB  GLU A  26      -6.956 -11.415  53.663  1.00 58.79           C
ATOM     86 1HB  GLU A  26      -7.719 -10.725  54.023  1.00 58.79           H
ATOM     87 2HB  GLU A  26      -7.358 -12.220  53.049  1.00 58.79           H
ATOM     88  CG  GLU A  26      -6.344 -12.079  54.898  1.00 58.79           C
ATOM     89 1HG  GLU A  26      -5.546 -12.757  54.593  1.00 58.79           H
ATOM     90 2HG  GLU A  26      -5.891 -11.321  55.537  1.00 58.79           H
ATOM     91  CD  GLU A  26      -7.403 -12.852  55.687  1.00 58.79           C
ATOM     92  OE1 GLU A  26      -6.994 -13.723  56.484  1.00 58.79           O
ATOM     93  OE2 GLU A  26      -8.598 -12.553  55.474  1.00 58.79           O
ATOM     94  HN  GLU A  26      -6.127  -9.170  54.326  1.00 58.79           H
ATOM     95  N   ASP A  27      -7.184  -9.343  51.306  1.00 65.90           N
ATOM     96  CA  ASP A  27      -7.751  -9.002  50.012  1.00 65.90           C
ATOM     97  C   ASP A  27      -6.619  -8.749  49.014  1.00 65.90           C
ATOM     98  O   ASP A  27      -6.715  -9.132  47.850  1.00 65.90           O
ATOM     99  HA  ASP A  27      -8.366  -9.858  49.735  1.00 65.90           H
ATOM    100  CB  ASP A  27      -8.598  -7.732  50.099  1.00 65.90           C
ATOM    101 1HB  ASP A  27      -8.067  -6.975  50.677  1.00 65.90           H
ATOM    102 2HB  ASP A  27      -8.750  -7.322  49.100  1.00 65.90           H
ATOM    103  CG  ASP A  27      -9.953  -8.019  50.749  1.00 65.90           C
ATOM    104  OD1 ASP A  27     -10.346  -9.206  50.739  1.00 65.90           O
ATOM    105  OD2 ASP A  27     -10.565  -7.046  51.240  1.00 65.90           O
ATOM    106  HN  ASP A  27      -7.459  -8.744  52.058  1.00 65.90           H
ATOM    107  N   TYR A  28      -5.572  -8.104  49.508  1.00 65.12           N
ATOM    108  CA  TYR A  28      -4.444  -7.750  48.663  1.00 65.12           C
ATOM    109  C   TYR A  28      -3.609  -8.984  48.318  1.00 65.12           C
ATOM    110  O   TYR A  28      -3.128  -9.119  47.194  1.00 65.12           O
ATOM    111  HA  TYR A  28      -4.837  -7.317  47.742  1.00 65.12           H
ATOM    112  CB  TYR A  28      -3.589  -6.783  49.484  1.00 65.12           C
ATOM    113 1HB  TYR A  28      -4.206  -5.938  49.790  1.00 65.12           H
ATOM    114 2HB  TYR A  28      -3.262  -7.286  50.394  1.00 65.12           H
ATOM    115  CG  TYR A  28      -2.360  -6.255  48.741  1.00 65.12           C
ATOM    116  CD1 TYR A  28      -1.131  -6.856  48.926  1.00 65.12           C
ATOM    117  HD1 TYR A  28      -1.037  -7.707  49.601  1.00 65.12           H
ATOM    118  CD2 TYR A  28      -2.479  -5.179  47.886  1.00 65.12           C
ATOM    119  HD2 TYR A  28      -3.450  -4.704  47.740  1.00 65.12           H
ATOM    120  CE1 TYR A  28       0.026  -6.360  48.227  1.00 65.12           C
ATOM    121  HE1 TYR A  28       1.002  -6.825  48.364  1.00 65.12           H
ATOM    122  CE2 TYR A  28      -1.322  -4.682  47.187  1.00 65.12           C
ATOM    123  HE2 TYR A  28      -1.403  -3.832  46.510  1.00 65.12           H
ATOM    124  CZ  TYR A  28      -0.127  -5.297  47.392  1.00 65.12           C
ATOM    125  OH  TYR A  28       0.966  -4.828  46.732  1.00 65.12           O
ATOM    126  HH  TYR A  28       0.769  -3.929  46.341  1.00 65.12           H
ATOM    127  HN  TYR A  28      -5.487  -7.825  50.465  1.00 65.12           H
ATOM    128  N   VAL A  29      -3.462  -9.855  49.306  1.00 65.87           N
ATOM    129  CA  VAL A  29      -2.620 -11.029  49.150  1.00 65.87           C
ATOM    130  C   VAL A  29      -3.307 -12.024  48.212  1.00 65.87           C
ATOM    131  O   VAL A  29      -2.648 -12.681  47.408  1.00 65.87           O
ATOM    132  HA  VAL A  29      -1.685 -10.704  48.693  1.00 65.87           H
ATOM    133  CB  VAL A  29      -2.295 -11.625  50.521  1.00 65.87           C
ATOM    134  HB  VAL A  29      -3.235 -11.778  51.051  1.00 65.87           H
ATOM    135  CG1 VAL A  29      -1.610 -12.986  50.378  1.00 65.87           C
ATOM    136 1HG1 VAL A  29      -2.270 -13.671  49.846  1.00 65.87           H
ATOM    137 2HG1 VAL A  29      -0.682 -12.869  49.819  1.00 65.87           H
ATOM    138 3HG1 VAL A  29      -1.390 -13.388  51.367  1.00 65.87           H
ATOM    139  CG2 VAL A  29      -1.438 -10.664  51.348  1.00 65.87           C
ATOM    140 1HG2 VAL A  29      -0.504 -10.467  50.823  1.00 65.87           H
ATOM    141 2HG2 VAL A  29      -1.979  -9.729  51.493  1.00 65.87           H
ATOM    142 3HG2 VAL A  29      -1.222 -11.113  52.318  1.00 65.87           H
ATOM    143  HN  VAL A  29      -3.906  -9.769  50.198  1.00 65.87           H
ATOM    144  N   ASN A  30      -4.622 -12.103  48.347  1.00 60.69           N
ATOM    145  CA  ASN A  30      -5.391 -13.093  47.612  1.00 60.69           C
ATOM    146  C   ASN A  30      -5.697 -12.558  46.212  1.00 60.69           C
ATOM    147  O   ASN A  30      -6.216 -13.285  45.366  1.00 60.69           O
ATOM    148  HA  ASN A  30      -4.765 -13.984  47.591  1.00 60.69           H
ATOM    149  CB  ASN A  30      -6.723 -13.384  48.308  1.00 60.69           C
ATOM    150 1HB  ASN A  30      -7.241 -12.447  48.515  1.00 60.69           H
ATOM    151 2HB  ASN A  30      -7.364 -13.964  47.645  1.00 60.69           H
ATOM    152  CG  ASN A  30      -6.503 -14.150  49.614  1.00 60.69           C
ATOM    153  OD1 ASN A  30      -5.523 -14.854  49.794  1.00 60.69           O
ATOM    154  ND2 ASN A  30      -7.467 -13.975  50.513  1.00 60.69           N
ATOM    155 1HD2 ASN A  30      -8.246 -13.384  50.302  1.00 60.69           H
ATOM    156 2HD2 ASN A  30      -7.414 -14.435  51.399  1.00 60.69           H
ATOM    157  HN  ASN A  30      -5.160 -11.507  48.944  1.00 60.69           H
ATOM    158  N   PHE A  31      -5.363 -11.292  46.010  1.00 67.23           N
ATOM    159  CA  PHE A  31      -5.592 -10.653  44.726  1.00 67.23           C
ATOM    160  C   PHE A  31      -4.741 -11.301  43.632  1.00 67.23           C
ATOM    161  O   PHE A  31      -3.527 -11.431  43.779  1.00 67.23           O
ATOM    162  HA  PHE A  31      -6.647 -10.778  44.486  1.00 67.23           H
ATOM    163  CB  PHE A  31      -5.178  -9.187  44.875  1.00 67.23           C
ATOM    164 1HB  PHE A  31      -5.663  -8.772  45.758  1.00 67.23           H
ATOM    165 2HB  PHE A  31      -4.103  -9.140  45.051  1.00 67.23           H
ATOM    166  CG  PHE A  31      -5.521  -8.317  43.665  1.00 67.23           C
ATOM    167  CD1 PHE A  31      -4.561  -8.014  42.751  1.00 67.23           C
ATOM    168  HD1 PHE A  31      -3.546  -8.391  42.881  1.00 67.23           H
ATOM    169  CD2 PHE A  31      -6.787  -7.847  43.503  1.00 67.23           C
ATOM    170  HD2 PHE A  31      -7.557  -8.089  44.235  1.00 67.23           H
ATOM    171  CE1 PHE A  31      -4.879  -7.206  41.627  1.00 67.23           C
ATOM    172  HE1 PHE A  31      -4.110  -6.963  40.895  1.00 67.23           H
ATOM    173  CE2 PHE A  31      -7.106  -7.039  42.379  1.00 67.23           C
ATOM    174  HE2 PHE A  31      -8.120  -6.662  42.249  1.00 67.23           H
ATOM    175  CZ  PHE A  31      -6.145  -6.736  41.465  1.00 67.23           C
ATOM    176  HZ  PHE A  31      -6.390  -6.116  40.603  1.00 67.23           H
ATOM    177  HN  PHE A  31      -4.944 -10.707  46.705  1.00 67.23           H
ATOM    178  N   ASN A  32      -5.413 -11.691  42.558  1.00 61.18           N
ATOM    179  CA  ASN A  32      -4.734 -12.322  41.439  1.00 61.18           C
ATOM    180  C   ASN A  32      -4.118 -11.242  40.547  1.00 61.18           C
ATOM    181  O   ASN A  32      -4.808 -10.644  39.723  1.00 61.18           O
ATOM    182  HA  ASN A  32      -3.982 -12.970  41.888  1.00 61.18           H
ATOM    183  CB  ASN A  32      -5.712 -13.135  40.589  1.00 61.18           C
ATOM    184 1HB  ASN A  32      -6.325 -13.764  41.234  1.00 61.18           H
ATOM    185 2HB  ASN A  32      -6.390 -12.462  40.064  1.00 61.18           H
ATOM    186  CG  ASN A  32      -4.966 -14.007  39.577  1.00 61.18           C
ATOM    187  OD1 ASN A  32      -3.748 -14.011  39.502  1.00 61.18           O
ATOM    188  ND2 ASN A  32      -5.761 -14.743  38.806  1.00 61.18           N
ATOM    189 1HD2 ASN A  32      -6.753 -14.693  38.920  1.00 61.18           H
ATOM    190 2HD2 ASN A  32      -5.367 -15.347  38.113  1.00 61.18           H
ATOM    191  HN  ASN A  32      -6.401 -11.583  42.446  1.00 61.18           H
ATOM    192  N   PHE A  33      -2.825 -11.025  40.743  1.00 63.63           N
ATOM    193  CA  PHE A  33      -2.090 -10.089  39.910  1.00 63.63           C
ATOM    194  C   PHE A  33      -1.665 -10.743  38.593  1.00 63.63           C
ATOM    195  O   PHE A  33      -0.478 -10.785  38.272  1.00 63.63           O
ATOM    196  HA  PHE A  33      -2.755  -9.251  39.699  1.00 63.63           H
ATOM    197  CB  PHE A  33      -0.838  -9.683  40.691  1.00 63.63           C
ATOM    198 1HB  PHE A  33      -0.303 -10.583  40.993  1.00 63.63           H
ATOM    199 2HB  PHE A  33      -0.175  -9.124  40.031  1.00 63.63           H
ATOM    200  CG  PHE A  33      -1.127  -8.838  41.933  1.00 63.63           C
ATOM    201  CD1 PHE A  33      -1.299  -7.494  41.817  1.00 63.63           C
ATOM    202  HD1 PHE A  33      -1.231  -7.019  40.838  1.00 63.63           H
ATOM    203  CD2 PHE A  33      -1.212  -9.431  43.154  1.00 63.63           C
ATOM    204  HD2 PHE A  33      -1.074 -10.508  43.248  1.00 63.63           H
ATOM    205  CE1 PHE A  33      -1.567  -6.710  42.970  1.00 63.63           C
ATOM    206  HE1 PHE A  33      -1.704  -5.632  42.876  1.00 63.63           H
ATOM    207  CE2 PHE A  33      -1.480  -8.646  44.307  1.00 63.63           C
ATOM    208  HE2 PHE A  33      -1.548  -9.122  45.286  1.00 63.63           H
ATOM    209  CZ  PHE A  33      -1.652  -7.302  44.191  1.00 63.63           C
ATOM    210  HZ  PHE A  33      -1.858  -6.700  45.076  1.00 63.63           H
ATOM    211  HN  PHE A  33      -2.284 -11.475  41.453  1.00 63.63           H
ATOM    212  N   THR A  34      -2.657 -11.237  37.868  1.00 63.19           N
ATOM    213  CA  THR A  34      -2.466 -11.569  36.466  1.00 63.19           C
ATOM    214  C   THR A  34      -1.941 -10.355  35.697  1.00 63.19           C
ATOM    215  O   THR A  34      -2.493  -9.261  35.806  1.00 63.19           O
ATOM    216  HA  THR A  34      -1.703 -12.345  36.398  1.00 63.19           H
ATOM    217  CB  THR A  34      -3.791 -12.106  35.923  1.00 63.19           C
ATOM    218  HB  THR A  34      -3.830 -12.020  34.837  1.00 63.19           H
ATOM    219  OG1 THR A  34      -4.782 -11.371  36.634  1.00 63.19           O
ATOM    220  HG1 THR A  34      -4.721 -10.400  36.401  1.00 63.19           H
ATOM    221  CG2 THR A  34      -4.044 -13.560  36.327  1.00 63.19           C
ATOM    222 1HG2 THR A  34      -4.072 -13.635  37.415  1.00 63.19           H
ATOM    223 2HG2 THR A  34      -3.242 -14.189  35.941  1.00 63.19           H
ATOM    224 3HG2 THR A  34      -4.997 -13.891  35.916  1.00 63.19           H
ATOM    225  HN  THR A  34      -3.576 -11.410  38.221  1.00 63.19           H
ATOM    226  N   ASP A  35      -0.882 -10.589  34.936  1.00 67.52           N
ATOM    227  CA  ASP A  35      -0.207  -9.507  34.239  1.00 67.52           C
ATOM    228  C   ASP A  35      -0.928  -9.231  32.918  1.00 67.52           C
ATOM    229  O   ASP A  35      -0.565  -9.784  31.881  1.00 67.52           O
ATOM    230  HA  ASP A  35      -0.247  -8.658  34.921  1.00 67.52           H
ATOM    231  CB  ASP A  35       1.242  -9.877  33.919  1.00 67.52           C
ATOM    232 1HB  ASP A  35       1.672 -10.433  34.752  1.00 67.52           H
ATOM    233 2HB  ASP A  35       1.270 -10.534  33.049  1.00 67.52           H
ATOM    234  CG  ASP A  35       2.080  -8.626  33.647  1.00 67.52           C
ATOM    235  OD1 ASP A  35       1.507  -7.522  33.767  1.00 67.52           O
ATOM    236  OD2 ASP A  35       3.275  -8.803  33.326  1.00 67.52           O
ATOM    237  HN  ASP A  35      -0.485 -11.496  34.794  1.00 67.52           H
ATOM    238  N   PHE A  36      -1.935  -8.374  32.998  1.00 81.30           N
ATOM    239  CA  PHE A  36      -2.659  -7.956  31.809  1.00 81.30           C
ATOM    240  C   PHE A  36      -1.935  -6.809  31.102  1.00 81.30           C
ATOM    241  O   PHE A  36      -2.306  -6.425  29.994  1.00 81.30           O
ATOM    242  HA  PHE A  36      -2.710  -8.817  31.142  1.00 81.30           H
ATOM    243  CB  PHE A  36      -4.034  -7.469  32.270  1.00 81.30           C
ATOM    244 1HB  PHE A  36      -3.900  -6.741  33.071  1.00 81.30           H
ATOM    245 2HB  PHE A  36      -4.519  -6.948  31.445  1.00 81.30           H
ATOM    246  CG  PHE A  36      -4.957  -8.585  32.763  1.00 81.30           C
ATOM    247  CD1 PHE A  36      -4.992  -9.777  32.109  1.00 81.30           C
ATOM    248  HD1 PHE A  36      -4.362  -9.937  31.234  1.00 81.30           H
ATOM    249  CD2 PHE A  36      -5.742  -8.386  33.856  1.00 81.30           C
ATOM    250  HD2 PHE A  36      -5.714  -7.430  34.380  1.00 81.30           H
ATOM    251  CE1 PHE A  36      -5.848 -10.813  32.567  1.00 81.30           C
ATOM    252  HE1 PHE A  36      -5.876 -11.768  32.042  1.00 81.30           H
ATOM    253  CE2 PHE A  36      -6.598  -9.422  34.313  1.00 81.30           C
ATOM    254  HE2 PHE A  36      -7.228  -9.262  35.188  1.00 81.30           H
ATOM    255  CZ  PHE A  36      -6.633 -10.614  33.659  1.00 81.30           C
ATOM    256  HZ  PHE A  36      -7.291 -11.409  34.010  1.00 81.30           H
ATOM    257  HN  PHE A  36      -2.258  -7.969  33.853  1.00 81.30           H
ATOM    258  N   TYR A  37      -0.914  -6.293  31.772  1.00 85.67           N
ATOM    259  CA  TYR A  37      -0.076  -5.263  31.182  1.00 85.67           C
ATOM    260  C   TYR A  37       1.069  -5.882  30.377  1.00 85.67           C
ATOM    261  O   TYR A  37       2.012  -6.424  30.950  1.00 85.67           O
ATOM    262  HA  TYR A  37      -0.697  -4.665  30.516  1.00 85.67           H
ATOM    263  CB  TYR A  37       0.509  -4.474  32.355  1.00 85.67           C
ATOM    264 1HB  TYR A  37      -0.300  -4.186  33.026  1.00 85.67           H
ATOM    265 2HB  TYR A  37       1.177  -5.124  32.920  1.00 85.67           H
ATOM    266  CG  TYR A  37       1.277  -3.217  31.938  1.00 85.67           C
ATOM    267  CD1 TYR A  37       2.650  -3.260  31.805  1.00 85.67           C
ATOM    268  HD1 TYR A  37       3.187  -4.189  31.998  1.00 85.67           H
ATOM    269  CD2 TYR A  37       0.596  -2.042  31.694  1.00 85.67           C
ATOM    270  HD2 TYR A  37      -0.488  -2.008  31.799  1.00 85.67           H
ATOM    271  CE1 TYR A  37       3.372  -2.078  31.413  1.00 85.67           C
ATOM    272  HE1 TYR A  37       4.457  -2.098  31.304  1.00 85.67           H
ATOM    273  CE2 TYR A  37       1.319  -0.860  31.302  1.00 85.67           C
ATOM    274  HE2 TYR A  37       0.794   0.075  31.106  1.00 85.67           H
ATOM    275  CZ  TYR A  37       2.671  -0.936  31.180  1.00 85.67           C
ATOM    276  OH  TYR A  37       3.354   0.180  30.809  1.00 85.67           O
ATOM    277  HH  TYR A  37       4.319  -0.039  30.671  1.00 85.67           H
ATOM    278  HN  TYR A  37      -0.658  -6.568  32.699  1.00 85.67           H
ATOM    279  N   CYS A  38       0.948  -5.779  29.062  1.00 89.14           N
ATOM    280  CA  CYS A  38       1.905  -6.412  28.171  1.00 89.14           C
ATOM    281  C   CYS A  38       2.988  -5.388  27.825  1.00 89.14           C
ATOM    282  O   CYS A  38       2.718  -4.397  27.149  1.00 89.14           O
ATOM    283  HA  CYS A  38       2.329  -7.255  28.715  1.00 89.14           H
ATOM    284  CB  CYS A  38       1.228  -6.971  26.918  1.00 89.14           C
ATOM    285 1HB  CYS A  38       0.400  -7.622  27.202  1.00 89.14           H
ATOM    286 2HB  CYS A  38       0.806  -6.157  26.328  1.00 89.14           H
ATOM    287  SG  CYS A  38       2.441  -7.905  25.915  1.00 89.14           S
ATOM    288  HN  CYS A  38       0.214  -5.276  28.605  1.00 89.14           H
ATOM    289  N   GLU A  39       4.193  -5.664  28.304  1.00 81.37           N
ATOM    290  CA  GLU A  39       5.358  -4.906  27.882  1.00 81.37           C
ATOM    291  C   GLU A  39       5.915  -5.474  26.575  1.00 81.37           C
ATOM    292  O   GLU A  39       6.192  -6.669  26.482  1.00 81.37           O
ATOM    293  HA  GLU A  39       4.999  -3.889  27.720  1.00 81.37           H
ATOM    294  CB  GLU A  39       6.429  -4.891  28.974  1.00 81.37           C
ATOM    295 1HB  GLU A  39       6.699  -5.914  29.237  1.00 81.37           H
ATOM    296 2HB  GLU A  39       7.278  -4.291  28.648  1.00 81.37           H
ATOM    297  CG  GLU A  39       5.901  -4.233  30.251  1.00 81.37           C
ATOM    298 1HG  GLU A  39       5.462  -3.264  30.010  1.00 81.37           H
ATOM    299 2HG  GLU A  39       5.107  -4.845  30.678  1.00 81.37           H
ATOM    300  CD  GLU A  39       7.021  -4.050  31.277  1.00 81.37           C
ATOM    301  OE1 GLU A  39       6.748  -3.392  32.304  1.00 81.37           O
ATOM    302  OE2 GLU A  39       8.124  -4.574  31.011  1.00 81.37           O
ATOM    303  HN  GLU A  39       4.378  -6.388  28.969  1.00 81.37           H
ATOM    304  N   LYS A  40       6.064  -4.591  25.599  1.00 87.86           N
ATOM    305  CA  LYS A  40       6.415  -5.014  24.254  1.00 87.86           C
ATOM    306  C   LYS A  40       7.870  -4.638  23.969  1.00 87.86           C
ATOM    307  O   LYS A  40       8.228  -4.346  22.828  1.00 87.86           O
ATOM    308  HA  LYS A  40       6.326  -6.100  24.219  1.00 87.86           H
ATOM    309  CB  LYS A  40       5.422  -4.446  23.237  1.00 87.86           C
ATOM    310 1HB  LYS A  40       5.387  -3.360  23.325  1.00 87.86           H
ATOM    311 2HB  LYS A  40       5.762  -4.673  22.226  1.00 87.86           H
ATOM    312  CG  LYS A  40       4.023  -5.026  23.453  1.00 87.86           C
ATOM    313 1HG  LYS A  40       4.078  -6.115  23.485  1.00 87.86           H
ATOM    314 2HG  LYS A  40       3.635  -4.698  24.417  1.00 87.86           H
ATOM    315  CD  LYS A  40       3.071  -4.591  22.338  1.00 87.86           C
ATOM    316 1HD  LYS A  40       2.993  -3.504  22.325  1.00 87.86           H
ATOM    317 2HD  LYS A  40       3.474  -4.893  21.372  1.00 87.86           H
ATOM    318  CE  LYS A  40       1.682  -5.204  22.532  1.00 87.86           C
ATOM    319 1HE  LYS A  40       1.768  -6.285  22.641  1.00 87.86           H
ATOM    320 2HE  LYS A  40       1.237  -4.826  23.452  1.00 87.86           H
ATOM    321  NZ  LYS A  40       0.808  -4.882  21.382  1.00 87.86           N
ATOM    322 1HZ  LYS A  40      -0.095  -5.326  21.509  1.00 87.86           H
ATOM    323 2HZ  LYS A  40       0.686  -3.878  21.321  1.00 87.86           H
ATOM    324 3HZ  LYS A  40       1.235  -5.223  20.528  1.00 87.86           H
ATOM    325  HN  LYS A  40       5.949  -3.604  25.714  1.00 87.86           H
ATOM    326  N   ASN A  41       8.671  -4.658  25.024  1.00 83.02           N
ATOM    327  CA  ASN A  41      10.068  -4.278  24.911  1.00 83.02           C
ATOM    328  C   ASN A  41      10.755  -5.177  23.880  1.00 83.02           C
ATOM    329  O   ASN A  41      11.543  -4.702  23.064  1.00 83.02           O
ATOM    330  HA  ASN A  41      10.057  -3.230  24.608  1.00 83.02           H
ATOM    331  CB  ASN A  41      10.796  -4.448  26.246  1.00 83.02           C
ATOM    332 1HB  ASN A  41      10.589  -5.438  26.653  1.00 83.02           H
ATOM    333 2HB  ASN A  41      11.872  -4.386  26.088  1.00 83.02           H
ATOM    334  CG  ASN A  41      10.360  -3.377  27.248  1.00 83.02           C
ATOM    335  OD1 ASN A  41      10.001  -2.267  26.893  1.00 83.02           O
ATOM    336  ND2 ASN A  41      10.411  -3.771  28.517  1.00 83.02           N
ATOM    337 1HD2 ASN A  41      10.715  -4.697  28.741  1.00 83.02           H
ATOM    338 2HD2 ASN A  41      10.145  -3.142  29.248  1.00 83.02           H
ATOM    339  HN  ASN A  41       8.379  -4.926  25.942  1.00 83.02           H
ATOM    340  N   ASN A  42      10.430  -6.459  23.951  1.00 83.52           N
ATOM    341  CA  ASN A  42      11.046  -7.437  23.071  1.00 83.52           C
ATOM    342  C   ASN A  42      10.633  -7.149  21.627  1.00 83.52           C
ATOM    343  O   ASN A  42      11.426  -7.326  20.703  1.00 83.52           O
ATOM    344  HA  ASN A  42      12.119  -7.327  23.228  1.00 83.52           H
ATOM    345  CB  ASN A  42      10.591  -8.856  23.420  1.00 83.52           C
ATOM    346 1HB  ASN A  42       9.502  -8.904  23.415  1.00 83.52           H
ATOM    347 2HB  ASN A  42      10.944  -9.552  22.659  1.00 83.52           H
ATOM    348  CG  ASN A  42      11.120  -9.280  24.792  1.00 83.52           C
ATOM    349  OD1 ASN A  42      11.956  -8.626  25.393  1.00 83.52           O
ATOM    350  ND2 ASN A  42      10.587 -10.408  25.251  1.00 83.52           N
ATOM    351 1HD2 ASN A  42       9.905 -10.897  24.708  1.00 83.52           H
ATOM    352 2HD2 ASN A  42      10.868 -10.768  26.141  1.00 83.52           H
ATOM    353  HN  ASN A  42       9.760  -6.832  24.594  1.00 83.52           H
ATOM    354  N   VAL A  43       9.391  -6.711  21.477  1.00 91.25           N
ATOM    355  CA  VAL A  43       8.846  -6.447  20.156  1.00 91.25           C
ATOM    356  C   VAL A  43       9.575  -5.252  19.537  1.00 91.25           C
ATOM    357  O   VAL A  43       9.910  -5.271  18.354  1.00 91.25           O
ATOM    358  HA  VAL A  43       9.031  -7.327  19.541  1.00 91.25           H
ATOM    359  CB  VAL A  43       7.332  -6.241  20.247  1.00 91.25           C
ATOM    360  HB  VAL A  43       7.150  -5.356  20.857  1.00 91.25           H
ATOM    361  CG1 VAL A  43       6.729  -5.991  18.863  1.00 91.25           C
ATOM    362 1HG1 VAL A  43       7.177  -5.098  18.428  1.00 91.25           H
ATOM    363 2HG1 VAL A  43       6.928  -6.848  18.220  1.00 91.25           H
ATOM    364 3HG1 VAL A  43       5.653  -5.848  18.957  1.00 91.25           H
ATOM    365  CG2 VAL A  43       6.658  -7.431  20.932  1.00 91.25           C
ATOM    366 1HG2 VAL A  43       6.854  -8.338  20.361  1.00 91.25           H
ATOM    367 2HG2 VAL A  43       7.056  -7.544  21.940  1.00 91.25           H
ATOM    368 3HG2 VAL A  43       5.583  -7.259  20.983  1.00 91.25           H
ATOM    369  HN  VAL A  43       8.764  -6.536  22.236  1.00 91.25           H
ATOM    370  N   ARG A  44       9.799  -4.243  20.365  1.00 86.69           N
ATOM    371  CA  ARG A  44      10.476  -3.039  19.912  1.00 86.69           C
ATOM    372  C   ARG A  44      11.931  -3.351  19.555  1.00 86.69           C
ATOM    373  O   ARG A  44      12.475  -2.789  18.606  1.00 86.69           O
ATOM    374  HA  ARG A  44       9.916  -2.719  19.033  1.00 86.69           H
ATOM    375  CB  ARG A  44      10.444  -1.951  20.987  1.00 86.69           C
ATOM    376 1HB  ARG A  44      10.818  -2.354  21.928  1.00 86.69           H
ATOM    377 2HB  ARG A  44      11.107  -1.135  20.703  1.00 86.69           H
ATOM    378  CG  ARG A  44       9.023  -1.417  21.183  1.00 86.69           C
ATOM    379 1HG  ARG A  44       8.582  -1.181  20.215  1.00 86.69           H
ATOM    380 2HG  ARG A  44       8.401  -2.187  21.638  1.00 86.69           H
ATOM    381  CD  ARG A  44       9.025  -0.167  22.066  1.00 86.69           C
ATOM    382 1HD  ARG A  44       9.788   0.531  21.721  1.00 86.69           H
ATOM    383 2HD  ARG A  44       8.066   0.345  21.989  1.00 86.69           H
ATOM    384  NE  ARG A  44       9.285  -0.542  23.474  1.00 86.69           N
ATOM    385  HE  ARG A  44      10.235  -0.676  23.756  1.00 86.69           H
ATOM    386  CZ  ARG A  44       8.326  -0.715  24.395  1.00 86.69           C
ATOM    387  NH1 ARG A  44       7.036  -0.549  24.073  1.00 86.69           N
ATOM    388 1HH1 ARG A  44       6.783  -0.295  23.139  1.00 86.69           H
ATOM    389 2HH1 ARG A  44       6.327  -0.679  24.765  1.00 86.69           H
ATOM    390  NH2 ARG A  44       8.677  -1.055  25.642  1.00 86.69           N
ATOM    391 1HH2 ARG A  44       7.974  -1.188  26.341  1.00 86.69           H
ATOM    392 2HH2 ARG A  44       9.642  -1.177  25.874  1.00 86.69           H
ATOM    393  HN  ARG A  44       9.528  -4.238  21.327  1.00 86.69           H
ATOM    394  N   GLN A  45      12.519  -4.246  20.335  1.00 83.99           N
ATOM    395  CA  GLN A  45      13.905  -4.629  20.122  1.00 83.99           C
ATOM    396  C   GLN A  45      14.062  -5.321  18.766  1.00 83.99           C
ATOM    397  O   GLN A  45      15.000  -5.035  18.024  1.00 83.99           O
ATOM    398  HA  GLN A  45      14.467  -3.695  20.128  1.00 83.99           H
ATOM    399  CB  GLN A  45      14.407  -5.524  21.256  1.00 83.99           C
ATOM    400 1HB  GLN A  45      14.200  -5.050  22.216  1.00 83.99           H
ATOM    401 2HB  GLN A  45      13.866  -6.470  21.245  1.00 83.99           H
ATOM    402  CG  GLN A  45      15.908  -5.786  21.124  1.00 83.99           C
ATOM    403 1HG  GLN A  45      16.110  -6.300  20.183  1.00 83.99           H
ATOM    404 2HG  GLN A  45      16.446  -4.838  21.091  1.00 83.99           H
ATOM    405  CD  GLN A  45      16.423  -6.630  22.292  1.00 83.99           C
ATOM    406  OE1 GLN A  45      15.666  -7.167  23.084  1.00 83.99           O
ATOM    407  NE2 GLN A  45      17.749  -6.716  22.355  1.00 83.99           N
ATOM    408 1HE2 GLN A  45      18.313  -6.250  21.672  1.00 83.99           H
ATOM    409 2HE2 GLN A  45      18.181  -7.245  23.084  1.00 83.99           H
ATOM    410  HN  GLN A  45      12.066  -4.706  21.099  1.00 83.99           H
ATOM    411  N   PHE A  46      13.129  -6.219  18.485  1.00 92.82           N
ATOM    412  CA  PHE A  46      13.122  -6.916  17.210  1.00 92.82           C
ATOM    413  C   PHE A  46      12.974  -5.932  16.048  1.00 92.82           C
ATOM    414  O   PHE A  46      13.689  -6.029  15.052  1.00 92.82           O
ATOM    415  HA  PHE A  46      14.074  -7.439  17.122  1.00 92.82           H
ATOM    416  CB  PHE A  46      11.916  -7.857  17.222  1.00 92.82           C
ATOM    417 1HB  PHE A  46      12.028  -8.565  18.043  1.00 92.82           H
ATOM    418 2HB  PHE A  46      11.016  -7.276  17.423  1.00 92.82           H
ATOM    419  CG  PHE A  46      11.721  -8.636  15.919  1.00 92.82           C
ATOM    420  CD1 PHE A  46      10.815  -8.208  15.000  1.00 92.82           C
ATOM    421  HD1 PHE A  46      10.227  -7.310  15.191  1.00 92.82           H
ATOM    422  CD2 PHE A  46      12.455  -9.756  15.681  1.00 92.82           C
ATOM    423  HD2 PHE A  46      13.181 -10.099  16.418  1.00 92.82           H
ATOM    424  CE1 PHE A  46      10.635  -8.931  13.791  1.00 92.82           C
ATOM    425  HE1 PHE A  46       9.908  -8.588  13.054  1.00 92.82           H
ATOM    426  CE2 PHE A  46      12.274 -10.479  14.472  1.00 92.82           C
ATOM    427  HE2 PHE A  46      12.862 -11.377  14.281  1.00 92.82           H
ATOM    428  CZ  PHE A  46      11.368 -10.051  13.552  1.00 92.82           C
ATOM    429  HZ  PHE A  46      11.230 -10.606  12.624  1.00 92.82           H
ATOM    430  HN  PHE A  46      12.390  -6.472  19.109  1.00 92.82           H
ATOM    431  N   ALA A  47      12.041  -5.006  16.214  1.00 92.97           N
ATOM    432  CA  ALA A  47      11.752  -4.039  15.169  1.00 92.97           C
ATOM    433  C   ALA A  47      13.010  -3.218  14.877  1.00 92.97           C
ATOM    434  O   ALA A  47      13.302  -2.912  13.722  1.00 92.97           O
ATOM    435  HA  ALA A  47      11.474  -4.592  14.272  1.00 92.97           H
ATOM    436  CB  ALA A  47      10.571  -3.164  15.594  1.00 92.97           C
ATOM    437 1HB  ALA A  47       9.695  -3.791  15.760  1.00 92.97           H
ATOM    438 2HB  ALA A  47      10.821  -2.639  16.516  1.00 92.97           H
ATOM    439 3HB  ALA A  47      10.354  -2.439  14.810  1.00 92.97           H
ATOM    440  HN  ALA A  47      11.488  -4.911  17.042  1.00 92.97           H
ATOM    441  N   SER A  48      13.721  -2.885  15.945  1.00 91.23           N
ATOM    442  CA  SER A  48      14.845  -1.970  15.840  1.00 91.23           C
ATOM    443  C   SER A  48      15.960  -2.605  15.006  1.00 91.23           C
ATOM    444  O   SER A  48      16.794  -1.901  14.440  1.00 91.23           O
ATOM    445  HA  SER A  48      14.451  -1.085  15.340  1.00 91.23           H
ATOM    446  CB  SER A  48      15.371  -1.583  17.223  1.00 91.23           C
ATOM    447 1HB  SER A  48      16.047  -0.733  17.129  1.00 91.23           H
ATOM    448 2HB  SER A  48      14.540  -1.261  17.850  1.00 91.23           H
ATOM    449  OG  SER A  48      16.052  -2.662  17.857  1.00 91.23           O
ATOM    450  HG  SER A  48      15.563  -3.519  17.693  1.00 91.23           H
ATOM    451  HN  SER A  48      13.540  -3.228  16.867  1.00 91.23           H
ATOM    452  N   HIS A  49      15.938  -3.929  14.958  1.00 87.54           N
ATOM    453  CA  HIS A  49      16.968  -4.670  14.249  1.00 87.54           C
ATOM    454  C   HIS A  49      16.464  -5.042  12.853  1.00 87.54           C
ATOM    455  O   HIS A  49      17.217  -4.984  11.882  1.00 87.54           O
ATOM    456  HA  HIS A  49      17.823  -4.000  14.151  1.00 87.54           H
ATOM    457  CB  HIS A  49      17.419  -5.886  15.061  1.00 87.54           C
ATOM    458 1HB  HIS A  49      16.541  -6.471  15.336  1.00 87.54           H
ATOM    459 2HB  HIS A  49      18.040  -6.521  14.429  1.00 87.54           H
ATOM    460  CG  HIS A  49      18.188  -5.538  16.313  1.00 87.54           C
ATOM    461  ND1 HIS A  49      19.345  -4.779  16.295  1.00 87.54           N
ATOM    462  HD1 HIS A  49      19.779  -4.393  15.481  1.00 87.54           H
ATOM    463  CD2 HIS A  49      17.954  -5.853  17.619  1.00 87.54           C
ATOM    464  HD2 HIS A  49      17.118  -6.446  17.992  1.00 87.54           H
ATOM    465  CE1 HIS A  49      19.779  -4.649  17.540  1.00 87.54           C
ATOM    466  HE1 HIS A  49      20.670  -4.106  17.855  1.00 87.54           H
ATOM    467  NE2 HIS A  49      18.916  -5.316  18.359  1.00 87.54           N
ATOM    468  HN  HIS A  49      15.234  -4.493  15.391  1.00 87.54           H
ATOM    469  N   PHE A  50      15.194  -5.416  12.797  1.00 91.98           N
ATOM    470  CA  PHE A  50      14.657  -6.064  11.614  1.00 91.98           C
ATOM    471  C   PHE A  50      14.210  -5.032  10.577  1.00 91.98           C
ATOM    472  O   PHE A  50      14.503  -5.171   9.391  1.00 91.98           O
ATOM    473  HA  PHE A  50      15.452  -6.679  11.192  1.00 91.98           H
ATOM    474  CB  PHE A  50      13.440  -6.877  12.063  1.00 91.98           C
ATOM    475 1HB  PHE A  50      13.756  -7.596  12.819  1.00 91.98           H
ATOM    476 2HB  PHE A  50      12.724  -6.207  12.539  1.00 91.98           H
ATOM    477  CG  PHE A  50      12.739  -7.626  10.928  1.00 91.98           C
ATOM    478  CD1 PHE A  50      11.575  -7.146  10.413  1.00 91.98           C
ATOM    479  HD1 PHE A  50      11.142  -6.228  10.809  1.00 91.98           H
ATOM    480  CD2 PHE A  50      13.280  -8.772  10.434  1.00 91.98           C
ATOM    481  HD2 PHE A  50      14.212  -9.157  10.846  1.00 91.98           H
ATOM    482  CE1 PHE A  50      10.925  -7.842   9.360  1.00 91.98           C
ATOM    483  HE1 PHE A  50       9.992  -7.457   8.948  1.00 91.98           H
ATOM    484  CE2 PHE A  50      12.629  -9.468   9.380  1.00 91.98           C
ATOM    485  HE2 PHE A  50      13.062 -10.386   8.984  1.00 91.98           H
ATOM    486  CZ  PHE A  50      11.465  -8.988   8.866  1.00 91.98           C
ATOM    487  HZ  PHE A  50      10.966  -9.522   8.057  1.00 91.98           H
ATOM    488  HN  PHE A  50      14.539  -5.282  13.541  1.00 91.98           H
ATOM    489  N   LEU A  51      13.509  -4.018  11.063  1.00 93.06           N
ATOM    490  CA  LEU A  51      12.742  -3.150  10.185  1.00 93.06           C
ATOM    491  C   LEU A  51      13.699  -2.242   9.410  1.00 93.06           C
ATOM    492  O   LEU A  51      13.616  -2.146   8.186  1.00 93.06           O
ATOM    493  HA  LEU A  51      12.217  -3.786   9.473  1.00 93.06           H
ATOM    494  CB  LEU A  51      11.680  -2.388  10.980  1.00 93.06           C
ATOM    495 1HB  LEU A  51      12.177  -1.838  11.779  1.00 93.06           H
ATOM    496 2HB  LEU A  51      11.223  -1.649  10.322  1.00 93.06           H
ATOM    497  CG  LEU A  51      10.567  -3.237  11.598  1.00 93.06           C
ATOM    498  HG  LEU A  51      11.019  -3.921  12.317  1.00 93.06           H
ATOM    499  CD1 LEU A  51       9.574  -2.364  12.367  1.00 93.06           C
ATOM    500 1HD1 LEU A  51      10.096  -1.836  13.166  1.00 93.06           H
ATOM    501 2HD1 LEU A  51       9.125  -1.640  11.687  1.00 93.06           H
ATOM    502 3HD1 LEU A  51       8.794  -2.992  12.796  1.00 93.06           H
ATOM    503  CD2 LEU A  51       9.875  -4.092  10.535  1.00 93.06           C
ATOM    504 1HD2 LEU A  51       9.439  -3.444   9.775  1.00 93.06           H
ATOM    505 2HD2 LEU A  51      10.605  -4.756  10.071  1.00 93.06           H
ATOM    506 3HD2 LEU A  51       9.089  -4.686  11.001  1.00 93.06           H
ATOM    507  HN  LEU A  51      13.460  -3.786  12.034  1.00 93.06           H
ATOM    508  N   PRO A  52      14.622  -1.561  10.104  1.00 94.54           N
ATOM    509  CA  PRO A  52      15.395  -0.486   9.478  1.00 94.54           C
ATOM    510  C   PRO A  52      16.071  -0.935   8.192  1.00 94.54           C
ATOM    511  O   PRO A  52      15.915  -0.300   7.151  1.00 94.54           O
ATOM    512  HA  PRO A  52      14.734   0.328   9.183  1.00 94.54           H
ATOM    513  CB  PRO A  52      16.416  -0.102  10.551  1.00 94.54           C
ATOM    514 1HB  PRO A  52      17.346  -0.659  10.438  1.00 94.54           H
ATOM    515 2HB  PRO A  52      16.671   0.957  10.502  1.00 94.54           H
ATOM    516  CG  PRO A  52      15.706  -0.450  11.854  1.00 94.54           C
ATOM    517 1HG  PRO A  52      16.408  -0.568  12.679  1.00 94.54           H
ATOM    518 2HG  PRO A  52      15.008   0.331  12.156  1.00 94.54           H
ATOM    519  CD  PRO A  52      14.996  -1.751  11.517  1.00 94.54           C
ATOM    520 1HD  PRO A  52      15.650  -2.613  11.646  1.00 94.54           H
ATOM    521 2HD  PRO A  52      14.127  -1.915  12.155  1.00 94.54           H
ATOM    522  N   PRO A  53      16.835  -2.035   8.234  1.00 95.28           N
ATOM    523  CA  PRO A  53      17.540  -2.510   7.041  1.00 95.28           C
ATOM    524  C   PRO A  53      16.610  -2.679   5.850  1.00 95.28           C
ATOM    525  O   PRO A  53      16.950  -2.291   4.734  1.00 95.28           O
ATOM    526  HA  PRO A  53      18.278  -1.773   6.724  1.00 95.28           H
ATOM    527  CB  PRO A  53      18.144  -3.844   7.484  1.00 95.28           C
ATOM    528 1HB  PRO A  53      17.478  -4.679   7.262  1.00 95.28           H
ATOM    529 2HB  PRO A  53      19.087  -4.046   6.976  1.00 95.28           H
ATOM    530  CG  PRO A  53      18.339  -3.663   8.984  1.00 95.28           C
ATOM    531 1HG  PRO A  53      18.425  -4.620   9.500  1.00 95.28           H
ATOM    532 2HG  PRO A  53      19.250  -3.110   9.210  1.00 95.28           H
ATOM    533  CD  PRO A  53      17.090  -2.902   9.399  1.00 95.28           C
ATOM    534 1HD  PRO A  53      16.252  -3.572   9.591  1.00 95.28           H
ATOM    535 2HD  PRO A  53      17.251  -2.328  10.312  1.00 95.28           H
ATOM    536  N   LEU A  54      15.451  -3.258   6.123  1.00 93.32           N
ATOM    537  CA  LEU A  54      14.533  -3.634   5.061  1.00 93.32           C
ATOM    538  C   LEU A  54      13.912  -2.371   4.459  1.00 93.32           C
ATOM    539  O   LEU A  54      13.761  -2.269   3.243  1.00 93.32           O
ATOM    540  HA  LEU A  54      15.116  -4.134   4.287  1.00 93.32           H
ATOM    541  CB  LEU A  54      13.503  -4.642   5.574  1.00 93.32           C
ATOM    542 1HB  LEU A  54      12.997  -4.207   6.436  1.00 93.32           H
ATOM    543 2HB  LEU A  54      12.748  -4.785   4.801  1.00 93.32           H
ATOM    544  CG  LEU A  54      14.048  -6.014   5.975  1.00 93.32           C
ATOM    545  HG  LEU A  54      14.797  -5.869   6.754  1.00 93.32           H
ATOM    546  CD1 LEU A  54      12.944  -6.891   6.567  1.00 93.32           C
ATOM    547 1HD1 LEU A  54      12.530  -6.407   7.452  1.00 93.32           H
ATOM    548 2HD1 LEU A  54      12.155  -7.031   5.827  1.00 93.32           H
ATOM    549 3HD1 LEU A  54      13.359  -7.860   6.843  1.00 93.32           H
ATOM    550  CD2 LEU A  54      14.749  -6.691   4.796  1.00 93.32           C
ATOM    551 1HD2 LEU A  54      14.039  -6.823   3.978  1.00 93.32           H
ATOM    552 2HD2 LEU A  54      15.579  -6.070   4.460  1.00 93.32           H
ATOM    553 3HD2 LEU A  54      15.127  -7.665   5.108  1.00 93.32           H
ATOM    554  HN  LEU A  54      15.136  -3.471   7.048  1.00 93.32           H
ATOM    555  N   TYR A  55      13.570  -1.442   5.339  1.00 93.64           N
ATOM    556  CA  TYR A  55      12.943  -0.203   4.913  1.00 93.64           C
ATOM    557  C   TYR A  55      13.889   0.616   4.033  1.00 93.64           C
ATOM    558  O   TYR A  55      13.457   1.243   3.066  1.00 93.64           O
ATOM    559  HA  TYR A  55      12.052  -0.457   4.338  1.00 93.64           H
ATOM    560  CB  TYR A  55      12.648   0.583   6.192  1.00 93.64           C
ATOM    561 1HB  TYR A  55      13.512   0.518   6.854  1.00 93.64           H
ATOM    562 2HB  TYR A  55      12.519   1.635   5.939  1.00 93.64           H
ATOM    563  CG  TYR A  55      11.408   0.099   6.948  1.00 93.64           C
ATOM    564  CD1 TYR A  55      10.725  -1.017   6.509  1.00 93.64           C
ATOM    565  HD1 TYR A  55      11.069  -1.554   5.625  1.00 93.64           H
ATOM    566  CD2 TYR A  55      10.974   0.779   8.067  1.00 93.64           C
ATOM    567  HD2 TYR A  55      11.513   1.661   8.413  1.00 93.64           H
ATOM    568  CE1 TYR A  55       9.559  -1.472   7.220  1.00 93.64           C
ATOM    569  HE1 TYR A  55       9.010  -2.352   6.885  1.00 93.64           H
ATOM    570  CE2 TYR A  55       9.807   0.324   8.778  1.00 93.64           C
ATOM    571  HE2 TYR A  55       9.453   0.851   9.664  1.00 93.64           H
ATOM    572  CZ  TYR A  55       9.157  -0.779   8.320  1.00 93.64           C
ATOM    573  OH  TYR A  55       8.056  -1.209   8.991  1.00 93.64           O
ATOM    574  HH  TYR A  55       7.632  -1.972   8.501  1.00 93.64           H
ATOM    575  HN  TYR A  55      13.714  -1.525   6.325  1.00 93.64           H
ATOM    576  N   TRP A  56      15.162   0.585   4.398  1.00 91.92           N
ATOM    577  CA  TRP A  56      16.181   1.271   3.622  1.00 91.92           C
ATOM    578  C   TRP A  56      16.291   0.573   2.265  1.00 91.92           C
ATOM    579  O   TRP A  56      16.410   1.231   1.233  1.00 91.92           O
ATOM    580  HA  TRP A  56      15.858   2.302   3.486  1.00 91.92           H
ATOM    581  CB  TRP A  56      17.510   1.316   4.380  1.00 91.92           C
ATOM    582 1HB  TRP A  56      17.655   0.367   4.895  1.00 91.92           H
ATOM    583 2HB  TRP A  56      18.323   1.417   3.662  1.00 91.92           H
ATOM    584  CG  TRP A  56      17.605   2.453   5.400  1.00 91.92           C
ATOM    585  CD1 TRP A  56      17.732   2.360   6.730  1.00 91.92           C
ATOM    586  HD1 TRP A  56      17.784   1.418   7.277  1.00 91.92           H
ATOM    587  CD2 TRP A  56      17.578   3.868   5.115  1.00 91.92           C
ATOM    588  NE1 TRP A  56      17.787   3.605   7.322  1.00 91.92           N
ATOM    589  HE1 TRP A  56      17.879   3.792   8.300  1.00 91.92           H
ATOM    590  CE2 TRP A  56      17.690   4.551   6.308  1.00 91.92           C
ATOM    591  CE3 TRP A  56      17.461   4.547   3.890  1.00 91.92           C
ATOM    592  HE3 TRP A  56      17.371   4.031   2.934  1.00 91.92           H
ATOM    593  CZ2 TRP A  56      17.697   5.949   6.394  1.00 91.92           C
ATOM    594  HZ2 TRP A  56      17.788   6.465   7.349  1.00 91.92           H
ATOM    595  CZ3 TRP A  56      17.470   5.943   3.992  1.00 91.92           C
ATOM    596  HZ3 TRP A  56      17.382   6.520   3.071  1.00 91.92           H
ATOM    597  CH2 TRP A  56      17.583   6.647   5.186  1.00 91.92           C
ATOM    598  HH2 TRP A  56      17.581   7.737   5.181  1.00 91.92           H
ATOM    599  HN  TRP A  56      15.500   0.103   5.207  1.00 91.92           H
ATOM    600  N   LEU A  57      16.248  -0.751   2.311  1.00 93.33           N
ATOM    601  CA  LEU A  57      16.351  -1.545   1.098  1.00 93.33           C
ATOM    602  C   LEU A  57      15.166  -1.227   0.184  1.00 93.33           C
ATOM    603  O   LEU A  57      15.349  -0.945  -0.999  1.00 93.33           O
ATOM    604  HA  LEU A  57      17.268  -1.249   0.590  1.00 93.33           H
ATOM    605  CB  LEU A  57      16.482  -3.030   1.441  1.00 93.33           C
ATOM    606 1HB  LEU A  57      17.364  -3.162   2.067  1.00 93.33           H
ATOM    607 2HB  LEU A  57      15.619  -3.323   2.039  1.00 93.33           H
ATOM    608  CG  LEU A  57      16.589  -3.986   0.251  1.00 93.33           C
ATOM    609  HG  LEU A  57      15.734  -3.814  -0.403  1.00 93.33           H
ATOM    610  CD1 LEU A  57      17.850  -3.702  -0.569  1.00 93.33           C
ATOM    611 1HD1 LEU A  57      17.816  -2.679  -0.944  1.00 93.33           H
ATOM    612 2HD1 LEU A  57      18.729  -3.829   0.062  1.00 93.33           H
ATOM    613 3HD1 LEU A  57      17.901  -4.395  -1.409  1.00 93.33           H
ATOM    614  CD2 LEU A  57      16.521  -5.444   0.710  1.00 93.33           C
ATOM    615 1HD2 LEU A  57      17.343  -5.647   1.397  1.00 93.33           H
ATOM    616 2HD2 LEU A  57      15.572  -5.621   1.216  1.00 93.33           H
ATOM    617 3HD2 LEU A  57      16.599  -6.102  -0.155  1.00 93.33           H
ATOM    618  HN  LEU A  57      16.145  -1.278   3.154  1.00 93.33           H
ATOM    619  N   VAL A  58      13.977  -1.283   0.767  1.00 94.90           N
ATOM    620  CA  VAL A  58      12.760  -1.053   0.008  1.00 94.90           C
ATOM    621  C   VAL A  58      12.805   0.347  -0.608  1.00 94.90           C
ATOM    622  O   VAL A  58      12.468   0.525  -1.778  1.00 94.90           O
ATOM    623  HA  VAL A  58      12.729  -1.789  -0.795  1.00 94.90           H
ATOM    624  CB  VAL A  58      11.537  -1.274   0.901  1.00 94.90           C
ATOM    625  HB  VAL A  58      11.660  -0.662   1.795  1.00 94.90           H
ATOM    626  CG1 VAL A  58      10.256  -0.825   0.196  1.00 94.90           C
ATOM    627 1HG1 VAL A  58      10.326   0.236  -0.044  1.00 94.90           H
ATOM    628 2HG1 VAL A  58      10.126  -1.397  -0.722  1.00 94.90           H
ATOM    629 3HG1 VAL A  58       9.402  -0.993   0.853  1.00 94.90           H
ATOM    630  CG2 VAL A  58      11.437  -2.736   1.342  1.00 94.90           C
ATOM    631 1HG2 VAL A  58      11.348  -3.375   0.463  1.00 94.90           H
ATOM    632 2HG2 VAL A  58      12.332  -3.009   1.901  1.00 94.90           H
ATOM    633 3HG2 VAL A  58      10.559  -2.865   1.975  1.00 94.90           H
ATOM    634  HN  VAL A  58      13.839  -1.482   1.737  1.00 94.90           H
ATOM    635  N   PHE A  59      13.225   1.304   0.207  1.00 95.50           N
ATOM    636  CA  PHE A  59      13.270   2.690  -0.228  1.00 95.50           C
ATOM    637  C   PHE A  59      14.161   2.849  -1.461  1.00 95.50           C
ATOM    638  O   PHE A  59      13.745   3.433  -2.460  1.00 95.50           O
ATOM    639  HA  PHE A  59      12.251   2.984  -0.478  1.00 95.50           H
ATOM    640  CB  PHE A  59      13.866   3.500   0.925  1.00 95.50           C
ATOM    641 1HB  PHE A  59      13.181   3.465   1.772  1.00 95.50           H
ATOM    642 2HB  PHE A  59      14.794   3.028   1.246  1.00 95.50           H
ATOM    643  CG  PHE A  59      14.148   4.963   0.576  1.00 95.50           C
ATOM    644  CD1 PHE A  59      15.430   5.394   0.437  1.00 95.50           C
ATOM    645  HD1 PHE A  59      16.257   4.697   0.573  1.00 95.50           H
ATOM    646  CD2 PHE A  59      13.116   5.833   0.406  1.00 95.50           C
ATOM    647  HD2 PHE A  59      12.088   5.488   0.518  1.00 95.50           H
ATOM    648  CE1 PHE A  59      15.692   6.751   0.113  1.00 95.50           C
ATOM    649  HE1 PHE A  59      16.720   7.097   0.002  1.00 95.50           H
ATOM    650  CE2 PHE A  59      13.378   7.190   0.082  1.00 95.50           C
ATOM    651  HE2 PHE A  59      12.551   7.887  -0.054  1.00 95.50           H
ATOM    652  CZ  PHE A  59      14.660   7.621  -0.057  1.00 95.50           C
ATOM    653  HZ  PHE A  59      14.861   8.663  -0.306  1.00 95.50           H
ATOM    654  HN  PHE A  59      13.529   1.145   1.146  1.00 95.50           H
ATOM    655  N   ILE A  60      15.370   2.318  -1.351  1.00 93.72           N
ATOM    656  CA  ILE A  60      16.375   2.525  -2.380  1.00 93.72           C
ATOM    657  C   ILE A  60      15.878   1.933  -3.700  1.00 93.72           C
ATOM    658  O   ILE A  60      15.856   2.616  -4.722  1.00 93.72           O
ATOM    659  HA  ILE A  60      16.495   3.601  -2.507  1.00 93.72           H
ATOM    660  CB  ILE A  60      17.727   1.970  -1.927  1.00 93.72           C
ATOM    661  HB  ILE A  60      17.574   0.957  -1.556  1.00 93.72           H
ATOM    662  CG1 ILE A  60      18.299   2.793  -0.771  1.00 93.72           C
ATOM    663 1HG1 ILE A  60      18.636   3.761  -1.141  1.00 93.72           H
ATOM    664 2HG1 ILE A  60      17.517   2.987  -0.036  1.00 93.72           H
ATOM    665  CG2 ILE A  60      18.703   1.878  -3.102  1.00 93.72           C
ATOM    666 1HG2 ILE A  60      18.291   1.217  -3.865  1.00 93.72           H
ATOM    667 2HG2 ILE A  60      18.857   2.870  -3.526  1.00 93.72           H
ATOM    668 3HG2 ILE A  60      19.656   1.480  -2.753  1.00 93.72           H
ATOM    669  CD1 ILE A  60      19.465   2.062  -0.102  1.00 93.72           C
ATOM    670 1HD1 ILE A  60      19.118   1.105   0.288  1.00 93.72           H
ATOM    671 2HD1 ILE A  60      20.255   1.892  -0.834  1.00 93.72           H
ATOM    672 3HD1 ILE A  60      19.852   2.669   0.716  1.00 93.72           H
ATOM    673  HN  ILE A  60      15.666   1.757  -0.578  1.00 93.72           H
ATOM    674  N   VAL A  61      15.489   0.668  -3.634  1.00 94.30           N
ATOM    675  CA  VAL A  61      15.135  -0.069  -4.835  1.00 94.30           C
ATOM    676  C   VAL A  61      13.876   0.544  -5.452  1.00 94.30           C
ATOM    677  O   VAL A  61      13.805   0.737  -6.665  1.00 94.30           O
ATOM    678  HA  VAL A  61      15.958   0.037  -5.541  1.00 94.30           H
ATOM    679  CB  VAL A  61      14.978  -1.556  -4.510  1.00 94.30           C
ATOM    680  HB  VAL A  61      14.226  -1.650  -3.726  1.00 94.30           H
ATOM    681  CG1 VAL A  61      14.484  -2.335  -5.731  1.00 94.30           C
ATOM    682 1HG1 VAL A  61      13.517  -1.942  -6.046  1.00 94.30           H
ATOM    683 2HG1 VAL A  61      15.202  -2.229  -6.544  1.00 94.30           H
ATOM    684 3HG1 VAL A  61      14.381  -3.389  -5.472  1.00 94.30           H
ATOM    685  CG2 VAL A  61      16.287  -2.142  -3.978  1.00 94.30           C
ATOM    686 1HG2 VAL A  61      17.068  -2.030  -4.730  1.00 94.30           H
ATOM    687 2HG2 VAL A  61      16.579  -1.614  -3.070  1.00 94.30           H
ATOM    688 3HG2 VAL A  61      16.147  -3.200  -3.755  1.00 94.30           H
ATOM    689  HN  VAL A  61      15.415   0.149  -2.783  1.00 94.30           H
ATOM    690  N   GLY A  62      12.913   0.833  -4.588  1.00 95.75           N
ATOM    691  CA  GLY A  62      11.623   1.324  -5.043  1.00 95.75           C
ATOM    692  C   GLY A  62      11.751   2.722  -5.651  1.00 95.75           C
ATOM    693  O   GLY A  62      11.150   3.011  -6.684  1.00 95.75           O
ATOM    694 1HA  GLY A  62      11.209   0.638  -5.782  1.00 95.75           H
ATOM    695 2HA  GLY A  62      10.925   1.349  -4.206  1.00 95.75           H
ATOM    696  HN  GLY A  62      13.004   0.738  -3.597  1.00 95.75           H
ATOM    697  N   ALA A  63      12.538   3.553  -4.983  1.00 95.38           N
ATOM    698  CA  ALA A  63      12.711   4.929  -5.415  1.00 95.38           C
ATOM    699  C   ALA A  63      13.333   4.946  -6.813  1.00 95.38           C
ATOM    700  O   ALA A  63      12.904   5.708  -7.678  1.00 95.38           O
ATOM    701  HA  ALA A  63      11.724   5.390  -5.460  1.00 95.38           H
ATOM    702  CB  ALA A  63      13.559   5.684  -4.390  1.00 95.38           C
ATOM    703 1HB  ALA A  63      13.059   5.667  -3.421  1.00 95.38           H
ATOM    704 2HB  ALA A  63      14.535   5.205  -4.303  1.00 95.38           H
ATOM    705 3HB  ALA A  63      13.689   6.716  -4.714  1.00 95.38           H
ATOM    706  HN  ALA A  63      13.050   3.300  -4.162  1.00 95.38           H
ATOM    707  N   LEU A  64      14.335   4.097  -6.990  1.00 89.78           N
ATOM    708  CA  LEU A  64      15.025   4.010  -8.265  1.00 89.78           C
ATOM    709  C   LEU A  64      14.035   3.575  -9.347  1.00 89.78           C
ATOM    710  O   LEU A  64      13.974   4.179 -10.417  1.00 89.78           O
ATOM    711  HA  LEU A  64      15.387   5.009  -8.510  1.00 89.78           H
ATOM    712  CB  LEU A  64      16.250   3.100  -8.151  1.00 89.78           C
ATOM    713 1HB  LEU A  64      15.942   2.167  -7.678  1.00 89.78           H
ATOM    714 2HB  LEU A  64      16.588   2.852  -9.156  1.00 89.78           H
ATOM    715  CG  LEU A  64      17.436   3.668  -7.369  1.00 89.78           C
ATOM    716  HG  LEU A  64      17.075   4.003  -6.396  1.00 89.78           H
ATOM    717  CD1 LEU A  64      18.490   2.589  -7.113  1.00 89.78           C
ATOM    718 1HD1 LEU A  64      18.047   1.778  -6.535  1.00 89.78           H
ATOM    719 2HD1 LEU A  64      18.853   2.202  -8.065  1.00 89.78           H
ATOM    720 3HD1 LEU A  64      19.323   3.019  -6.555  1.00 89.78           H
ATOM    721  CD2 LEU A  64      18.026   4.889  -8.077  1.00 89.78           C
ATOM    722 1HD2 LEU A  64      18.368   4.602  -9.072  1.00 89.78           H
ATOM    723 2HD2 LEU A  64      17.262   5.662  -8.164  1.00 89.78           H
ATOM    724 3HD2 LEU A  64      18.867   5.272  -7.500  1.00 89.78           H
ATOM    725  HN  LEU A  64      14.675   3.478  -6.282  1.00 89.78           H
ATOM    726  N   GLY A  65      13.284   2.530  -9.032  1.00 93.59           N
ATOM    727  CA  GLY A  65      12.397   1.923 -10.010  1.00 93.59           C
ATOM    728  C   GLY A  65      11.314   2.908 -10.454  1.00 93.59           C
ATOM    729  O   GLY A  65      11.118   3.124 -11.649  1.00 93.59           O
ATOM    730 1HA  GLY A  65      12.973   1.596 -10.875  1.00 93.59           H
ATOM    731 2HA  GLY A  65      11.932   1.034  -9.582  1.00 93.59           H
ATOM    732  HN  GLY A  65      13.275   2.100  -8.129  1.00 93.59           H
ATOM    733  N   ASN A  66      10.638   3.479  -9.467  1.00 92.03           N
ATOM    734  CA  ASN A  66       9.471   4.302  -9.738  1.00 92.03           C
ATOM    735  C   ASN A  66       9.919   5.626 -10.360  1.00 92.03           C
ATOM    736  O   ASN A  66       9.247   6.160 -11.241  1.00 92.03           O
ATOM    737  HA  ASN A  66       8.854   3.710 -10.415  1.00 92.03           H
ATOM    738  CB  ASN A  66       8.710   4.619  -8.449  1.00 92.03           C
ATOM    739 1HB  ASN A  66       9.414   4.904  -7.668  1.00 92.03           H
ATOM    740 2HB  ASN A  66       8.052   5.472  -8.612  1.00 92.03           H
ATOM    741  CG  ASN A  66       7.887   3.414  -7.988  1.00 92.03           C
ATOM    742  OD1 ASN A  66       6.919   3.014  -8.613  1.00 92.03           O
ATOM    743  ND2 ASN A  66       8.326   2.860  -6.861  1.00 92.03           N
ATOM    744 1HD2 ASN A  66       9.127   3.237  -6.396  1.00 92.03           H
ATOM    745 2HD2 ASN A  66       7.854   2.066  -6.478  1.00 92.03           H
ATOM    746  HN  ASN A  66      10.875   3.387  -8.500  1.00 92.03           H
ATOM    747  N   SER A  67      11.052   6.116  -9.878  1.00 91.72           N
ATOM    748  CA  SER A  67      11.617   7.348 -10.403  1.00 91.72           C
ATOM    749  C   SER A  67      11.912   7.194 -11.896  1.00 91.72           C
ATOM    750  O   SER A  67      11.739   8.136 -12.667  1.00 91.72           O
ATOM    751  HA  SER A  67      10.853   8.108 -10.240  1.00 91.72           H
ATOM    752  CB  SER A  67      12.890   7.735  -9.647  1.00 91.72           C
ATOM    753 1HB  SER A  67      13.626   6.936  -9.743  1.00 91.72           H
ATOM    754 2HB  SER A  67      13.325   8.625 -10.102  1.00 91.72           H
ATOM    755  OG  SER A  67      12.637   7.982  -8.267  1.00 91.72           O
ATOM    756  HG  SER A  67      13.048   7.261  -7.709  1.00 91.72           H
ATOM    757  HN  SER A  67      11.579   5.688  -9.145  1.00 91.72           H
ATOM    758  N   LEU A  68      12.353   5.998 -12.259  1.00 86.92           N
ATOM    759  CA  LEU A  68      12.700   5.717 -13.642  1.00 86.92           C
ATOM    760  C   LEU A  68      11.432   5.746 -14.498  1.00 86.92           C
ATOM    761  O   LEU A  68      11.451   6.237 -15.626  1.00 86.92           O
ATOM    762  HA  LEU A  68      13.363   6.513 -13.981  1.00 86.92           H
ATOM    763  CB  LEU A  68      13.479   4.404 -13.743  1.00 86.92           C
ATOM    764 1HB  LEU A  68      14.251   4.403 -12.973  1.00 86.92           H
ATOM    765 2HB  LEU A  68      12.800   3.583 -13.514  1.00 86.92           H
ATOM    766  CG  LEU A  68      14.143   4.120 -15.092  1.00 86.92           C
ATOM    767  HG  LEU A  68      13.395   4.251 -15.874  1.00 86.92           H
ATOM    768  CD1 LEU A  68      15.269   5.117 -15.370  1.00 86.92           C
ATOM    769 1HD1 LEU A  68      14.862   6.129 -15.386  1.00 86.92           H
ATOM    770 2HD1 LEU A  68      16.023   5.042 -14.586  1.00 86.92           H
ATOM    771 3HD1 LEU A  68      15.723   4.892 -16.335  1.00 86.92           H
ATOM    772  CD2 LEU A  68      14.628   2.671 -15.169  1.00 86.92           C
ATOM    773 1HD2 LEU A  68      15.354   2.488 -14.377  1.00 86.92           H
ATOM    774 2HD2 LEU A  68      13.780   1.996 -15.047  1.00 86.92           H
ATOM    775 3HD2 LEU A  68      15.096   2.496 -16.138  1.00 86.92           H
ATOM    776  HN  LEU A  68      12.473   5.231 -11.629  1.00 86.92           H
ATOM    777  N   VAL A  69      10.360   5.215 -13.929  1.00 90.48           N
ATOM    778  CA  VAL A  69       9.084   5.177 -14.624  1.00 90.48           C
ATOM    779  C   VAL A  69       8.649   6.604 -14.961  1.00 90.48           C
ATOM    780  O   VAL A  69       8.314   6.901 -16.107  1.00 90.48           O
ATOM    781  HA  VAL A  69       9.233   4.627 -15.553  1.00 90.48           H
ATOM    782  CB  VAL A  69       8.053   4.420 -13.785  1.00 90.48           C
ATOM    783  HB  VAL A  69       8.044   4.860 -12.788  1.00 90.48           H
ATOM    784  CG1 VAL A  69       6.650   4.567 -14.377  1.00 90.48           C
ATOM    785 1HG1 VAL A  69       6.375   5.621 -14.401  1.00 90.48           H
ATOM    786 2HG1 VAL A  69       6.639   4.165 -15.390  1.00 90.48           H
ATOM    787 3HG1 VAL A  69       5.937   4.019 -13.761  1.00 90.48           H
ATOM    788  CG2 VAL A  69       8.437   2.945 -13.644  1.00 90.48           C
ATOM    789 1HG2 VAL A  69       8.488   2.487 -14.631  1.00 90.48           H
ATOM    790 2HG2 VAL A  69       9.409   2.868 -13.157  1.00 90.48           H
ATOM    791 3HG2 VAL A  69       7.687   2.431 -13.043  1.00 90.48           H
ATOM    792  HN  VAL A  69      10.353   4.816 -13.011  1.00 90.48           H
ATOM    793  N   ILE A  70       8.668   7.451 -13.942  1.00 90.48           N
ATOM    794  CA  ILE A  70       8.189   8.814 -14.093  1.00 90.48           C
ATOM    795  C   ILE A  70       9.022   9.528 -15.160  1.00 90.48           C
ATOM    796  O   ILE A  70       8.480  10.248 -15.996  1.00 90.48           O
ATOM    797  HA  ILE A  70       7.157   8.762 -14.438  1.00 90.48           H
ATOM    798  CB  ILE A  70       8.178   9.531 -12.741  1.00 90.48           C
ATOM    799  HB  ILE A  70       9.168   9.434 -12.295  1.00 90.48           H
ATOM    800  CG1 ILE A  70       7.184   8.874 -11.781  1.00 90.48           C
ATOM    801 1HG1 ILE A  70       6.165   9.110 -12.089  1.00 90.48           H
ATOM    802 2HG1 ILE A  70       7.288   7.790 -11.829  1.00 90.48           H
ATOM    803  CG2 ILE A  70       7.905  11.026 -12.915  1.00 90.48           C
ATOM    804 1HG2 ILE A  70       8.682  11.468 -13.538  1.00 90.48           H
ATOM    805 2HG2 ILE A  70       6.934  11.165 -13.392  1.00 90.48           H
ATOM    806 3HG2 ILE A  70       7.902  11.511 -11.939  1.00 90.48           H
ATOM    807  CD1 ILE A  70       7.412   9.351 -10.345  1.00 90.48           C
ATOM    808 1HD1 ILE A  70       8.423   9.091 -10.032  1.00 90.48           H
ATOM    809 2HD1 ILE A  70       7.283  10.432 -10.296  1.00 90.48           H
ATOM    810 3HD1 ILE A  70       6.692   8.869  -9.683  1.00 90.48           H
ATOM    811  HN  ILE A  70       9.003   7.219 -13.029  1.00 90.48           H
ATOM    812  N   LEU A  71      10.326   9.303 -15.096  1.00 85.36           N
ATOM    813  CA  LEU A  71      11.247   9.976 -15.996  1.00 85.36           C
ATOM    814  C   LEU A  71      10.879   9.636 -17.442  1.00 85.36           C
ATOM    815  O   LEU A  71      10.817  10.520 -18.295  1.00 85.36           O
ATOM    816  HA  LEU A  71      11.120  11.048 -15.851  1.00 85.36           H
ATOM    817  CB  LEU A  71      12.694   9.637 -15.634  1.00 85.36           C
ATOM    818 1HB  LEU A  71      12.836   9.830 -14.571  1.00 85.36           H
ATOM    819 2HB  LEU A  71      12.846   8.568 -15.787  1.00 85.36           H
ATOM    820  CG  LEU A  71      13.774  10.393 -16.410  1.00 85.36           C
ATOM    821  HG  LEU A  71      13.449  10.486 -17.446  1.00 85.36           H
ATOM    822  CD1 LEU A  71      13.951  11.811 -15.863  1.00 85.36           C
ATOM    823 1HD1 LEU A  71      13.011  12.355 -15.952  1.00 85.36           H
ATOM    824 2HD1 LEU A  71      14.244  11.762 -14.814  1.00 85.36           H
ATOM    825 3HD1 LEU A  71      14.725  12.326 -16.432  1.00 85.36           H
ATOM    826  CD2 LEU A  71      15.091   9.614 -16.418  1.00 85.36           C
ATOM    827 1HD2 LEU A  71      15.433   9.468 -15.394  1.00 85.36           H
ATOM    828 2HD2 LEU A  71      14.936   8.644 -16.890  1.00 85.36           H
ATOM    829 3HD2 LEU A  71      15.841  10.174 -16.976  1.00 85.36           H
ATOM    830  HN  LEU A  71      10.754   8.675 -14.445  1.00 85.36           H
ATOM    831  N   VAL A  72      10.644   8.353 -17.673  1.00 85.07           N
ATOM    832  CA  VAL A  72      10.433   7.862 -19.025  1.00 85.07           C
ATOM    833  C   VAL A  72       9.153   8.479 -19.593  1.00 85.07           C
ATOM    834  O   VAL A  72       9.125   8.908 -20.745  1.00 85.07           O
ATOM    835  HA  VAL A  72      11.279   8.190 -19.629  1.00 85.07           H
ATOM    836  CB  VAL A  72      10.412   6.332 -19.029  1.00 85.07           C
ATOM    837  HB  VAL A  72       9.664   6.005 -18.307  1.00 85.07           H
ATOM    838  CG1 VAL A  72      10.008   5.793 -20.403  1.00 85.07           C
ATOM    839 1HG1 VAL A  72       9.013   6.157 -20.657  1.00 85.07           H
ATOM    840 2HG1 VAL A  72      10.722   6.135 -21.152  1.00 85.07           H
ATOM    841 3HG1 VAL A  72      10.001   4.704 -20.378  1.00 85.07           H
ATOM    842  CG2 VAL A  72      11.765   5.764 -18.593  1.00 85.07           C
ATOM    843 1HG2 VAL A  72      12.540   6.105 -19.279  1.00 85.07           H
ATOM    844 2HG2 VAL A  72      11.995   6.108 -17.585  1.00 85.07           H
ATOM    845 3HG2 VAL A  72      11.722   4.675 -18.605  1.00 85.07           H
ATOM    846  HN  VAL A  72      10.597   7.655 -16.958  1.00 85.07           H
ATOM    847  N   TYR A  73       8.125   8.504 -18.757  1.00 85.13           N
ATOM    848  CA  TYR A  73       6.840   9.043 -19.168  1.00 85.13           C
ATOM    849  C   TYR A  73       6.930  10.551 -19.411  1.00 85.13           C
ATOM    850  O   TYR A  73       6.233  11.087 -20.271  1.00 85.13           O
ATOM    851  HA  TYR A  73       6.549   8.549 -20.096  1.00 85.13           H
ATOM    852  CB  TYR A  73       5.882   8.782 -18.004  1.00 85.13           C
ATOM    853 1HB  TYR A  73       6.451   8.765 -17.075  1.00 85.13           H
ATOM    854 2HB  TYR A  73       5.179   9.612 -17.932  1.00 85.13           H
ATOM    855  CG  TYR A  73       5.094   7.476 -18.127  1.00 85.13           C
ATOM    856  CD1 TYR A  73       4.215   7.297 -19.175  1.00 85.13           C
ATOM    857  HD1 TYR A  73       4.081   8.086 -19.915  1.00 85.13           H
ATOM    858  CD2 TYR A  73       5.264   6.477 -17.190  1.00 85.13           C
ATOM    859  HD2 TYR A  73       5.959   6.619 -16.362  1.00 85.13           H
ATOM    860  CE1 TYR A  73       3.473   6.067 -19.291  1.00 85.13           C
ATOM    861  HE1 TYR A  73       2.775   5.913 -20.113  1.00 85.13           H
ATOM    862  CE2 TYR A  73       4.523   5.248 -17.305  1.00 85.13           C
ATOM    863  HE2 TYR A  73       4.647   4.451 -16.572  1.00 85.13           H
ATOM    864  CZ  TYR A  73       3.664   5.104 -18.350  1.00 85.13           C
ATOM    865  OH  TYR A  73       2.964   3.943 -18.459  1.00 85.13           O
ATOM    866  HH  TYR A  73       2.480   3.916 -19.334  1.00 85.13           H
ATOM    867  HN  TYR A  73       8.160   8.165 -17.817  1.00 85.13           H
ATOM    868  N   TRP A  74       7.794  11.192 -18.638  1.00 73.89           N
ATOM    869  CA  TRP A  74       7.928  12.637 -18.704  1.00 73.89           C
ATOM    870  C   TRP A  74       8.505  12.996 -20.075  1.00 73.89           C
ATOM    871  O   TRP A  74       7.961  13.847 -20.777  1.00 73.89           O
ATOM    872  HA  TRP A  74       6.934  13.069 -18.593  1.00 73.89           H
ATOM    873  CB  TRP A  74       8.775  13.163 -17.543  1.00 73.89           C
ATOM    874 1HB  TRP A  74       8.386  12.755 -16.610  1.00 73.89           H
ATOM    875 2HB  TRP A  74       9.794  12.791 -17.653  1.00 73.89           H
ATOM    876  CG  TRP A  74       8.812  14.689 -17.441  1.00 73.89           C
ATOM    877  CD1 TRP A  74       9.542  15.547 -18.166  1.00 73.89           C
ATOM    878  HD1 TRP A  74      10.233  15.250 -18.955  1.00 73.89           H
ATOM    879  CD2 TRP A  74       8.052  15.508 -16.527  1.00 73.89           C
ATOM    880  NE1 TRP A  74       9.310  16.854 -17.787  1.00 73.89           N
ATOM    881  HE1 TRP A  74       9.736  17.668 -18.181  1.00 73.89           H
ATOM    882  CE2 TRP A  74       8.375  16.829 -16.759  1.00 73.89           C
ATOM    883  CE3 TRP A  74       7.122  15.144 -15.537  1.00 73.89           C
ATOM    884  HE3 TRP A  74       6.850  14.108 -15.334  1.00 73.89           H
ATOM    885  CZ2 TRP A  74       7.815  17.893 -16.042  1.00 73.89           C
ATOM    886  HZ2 TRP A  74       8.087  18.929 -16.245  1.00 73.89           H
ATOM    887  CZ3 TRP A  74       6.572  16.219 -14.829  1.00 73.89           C
ATOM    888  HZ3 TRP A  74       5.845  15.992 -14.049  1.00 73.89           H
ATOM    889  CH2 TRP A  74       6.886  17.554 -15.050  1.00 73.89           C
ATOM    890  HH2 TRP A  74       6.412  18.335 -14.455  1.00 73.89           H
ATOM    891  HN  TRP A  74       8.395  10.741 -17.977  1.00 73.89           H
ATOM    892  N   TYR A  75       9.599  12.330 -20.414  1.00 70.78           N
ATOM    893  CA  TYR A  75      10.431  12.771 -21.520  1.00 70.78           C
ATOM    894  C   TYR A  75       9.984  12.129 -22.834  1.00 70.78           C
ATOM    895  O   TYR A  75      10.031  12.762 -23.887  1.00 70.78           O
ATOM    896  HA  TYR A  75      10.335  13.854 -21.603  1.00 70.78           H
ATOM    897  CB  TYR A  75      11.850  12.302 -21.194  1.00 70.78           C
ATOM    898 1HB  TYR A  75      11.797  11.326 -20.711  1.00 70.78           H
ATOM    899 2HB  TYR A  75      12.401  12.167 -22.125  1.00 70.78           H
ATOM    900  CG  TYR A  75      12.631  13.259 -20.291  1.00 70.78           C
ATOM    901  CD1 TYR A  75      13.204  14.396 -20.824  1.00 70.78           C
ATOM    902  HD1 TYR A  75      13.101  14.611 -21.887  1.00 70.78           H
ATOM    903  CD2 TYR A  75      12.761  12.986 -18.945  1.00 70.78           C
ATOM    904  HD2 TYR A  75      12.308  12.089 -18.524  1.00 70.78           H
ATOM    905  CE1 TYR A  75      13.939  15.298 -19.974  1.00 70.78           C
ATOM    906  HE1 TYR A  75      14.397  16.199 -20.382  1.00 70.78           H
ATOM    907  CE2 TYR A  75      13.495  13.888 -18.095  1.00 70.78           C
ATOM    908  HE2 TYR A  75      13.606  13.684 -17.030  1.00 70.78           H
ATOM    909  CZ  TYR A  75      14.048  14.999 -18.652  1.00 70.78           C
ATOM    910  OH  TYR A  75      14.741  15.850 -17.849  1.00 70.78           O
ATOM    911  HH  TYR A  75      15.076  16.627 -18.383  1.00 70.78           H
ATOM    912  HN  TYR A  75       9.917  11.504 -19.949  1.00 70.78           H
ATOM    913  N   CYS A  76       9.559  10.878 -22.730  1.00 70.96           N
ATOM    914  CA  CYS A  76       9.451  10.024 -23.901  1.00 70.96           C
ATOM    915  C   CYS A  76       7.979   9.654 -24.091  1.00 70.96           C
ATOM    916  O   CYS A  76       7.353  10.066 -25.067  1.00 70.96           O
ATOM    917  HA  CYS A  76       9.817  10.605 -24.747  1.00 70.96           H
ATOM    918  CB  CYS A  76      10.340   8.784 -23.780  1.00 70.96           C
ATOM    919 1HB  CYS A  76      10.351   8.433 -22.749  1.00 70.96           H
ATOM    920 2HB  CYS A  76       9.934   7.975 -24.388  1.00 70.96           H
ATOM    921  SG  CYS A  76      12.042   9.179 -24.323  1.00 70.96           S
ATOM    922  HG  CYS A  76      12.632   8.864 -23.174  1.00 70.96           H
ATOM    923  HN  CYS A  76       9.293  10.448 -21.867  1.00 70.96           H
ATOM    924  N   THR A  77       7.468   8.881 -23.144  1.00 64.68           N
ATOM    925  CA  THR A  77       6.250   8.123 -23.373  1.00 64.68           C
ATOM    926  C   THR A  77       5.054   9.067 -23.516  1.00 64.68           C
ATOM    927  O   THR A  77       4.203   8.868 -24.382  1.00 64.68           O
ATOM    928  HA  THR A  77       6.350   7.588 -24.317  1.00 64.68           H
ATOM    929  CB  THR A  77       6.097   7.118 -22.230  1.00 64.68           C
ATOM    930  HB  THR A  77       5.839   7.623 -21.299  1.00 64.68           H
ATOM    931  OG1 THR A  77       7.333   6.409 -22.223  1.00 64.68           O
ATOM    932  HG1 THR A  77       7.412   5.850 -23.048  1.00 64.68           H
ATOM    933  CG2 THR A  77       5.052   6.042 -22.532  1.00 64.68           C
ATOM    934 1HG2 THR A  77       5.346   5.491 -23.426  1.00 64.68           H
ATOM    935 2HG2 THR A  77       4.083   6.513 -22.697  1.00 64.68           H
ATOM    936 3HG2 THR A  77       4.984   5.355 -21.688  1.00 64.68           H
ATOM    937  HN  THR A  77       7.872   8.769 -22.236  1.00 64.68           H
ATOM    938  N   ARG A  78       5.028  10.073 -22.655  1.00 61.05           N
ATOM    939  CA  ARG A  78       3.834  10.884 -22.487  1.00 61.05           C
ATOM    940  C   ARG A  78       2.608   9.989 -22.290  1.00 61.05           C
ATOM    941  O   ARG A  78       2.563   8.871 -22.800  1.00 61.05           O
ATOM    942  HA  ARG A  78       4.028  11.485 -21.599  1.00 61.05           H
ATOM    943  CB  ARG A  78       3.607  11.787 -23.701  1.00 61.05           C
ATOM    944 1HB  ARG A  78       3.511  11.178 -24.600  1.00 61.05           H
ATOM    945 2HB  ARG A  78       2.671  12.333 -23.583  1.00 61.05           H
ATOM    946  CG  ARG A  78       4.762  12.777 -23.871  1.00 61.05           C
ATOM    947 1HG  ARG A  78       4.948  13.290 -22.927  1.00 61.05           H
ATOM    948 2HG  ARG A  78       5.674  12.237 -24.125  1.00 61.05           H
ATOM    949  CD  ARG A  78       4.449  13.803 -24.961  1.00 61.05           C
ATOM    950 1HD  ARG A  78       4.292  13.297 -25.914  1.00 61.05           H
ATOM    951 2HD  ARG A  78       3.523  14.328 -24.724  1.00 61.05           H
ATOM    952  NE  ARG A  78       5.562  14.771 -25.080  1.00 61.05           N
ATOM    953  HE  ARG A  78       6.398  14.590 -24.563  1.00 61.05           H
ATOM    954  CZ  ARG A  78       5.519  15.875 -25.839  1.00 61.05           C
ATOM    955  NH1 ARG A  78       4.424  16.167 -26.554  1.00 61.05           N
ATOM    956 1HH1 ARG A  78       3.631  15.560 -26.524  1.00 61.05           H
ATOM    957 2HH1 ARG A  78       4.401  16.993 -27.117  1.00 61.05           H
ATOM    958  NH2 ARG A  78       6.588  16.682 -25.871  1.00 61.05           N
ATOM    959 1HH2 ARG A  78       6.573  17.510 -26.432  1.00 61.05           H
ATOM    960 2HH2 ARG A  78       7.401  16.457 -25.335  1.00 61.05           H
ATOM    961  HN  ARG A  78       5.802  10.336 -22.079  1.00 61.05           H
ATOM    962  N   VAL A  79       1.644  10.516 -21.549  1.00 75.38           N
ATOM    963  CA  VAL A  79       0.421   9.780 -21.280  1.00 75.38           C
ATOM    964  C   VAL A  79      -0.519   9.905 -22.481  1.00 75.38           C
ATOM    965  O   VAL A  79      -1.097  10.965 -22.714  1.00 75.38           O
ATOM    966  HA  VAL A  79       0.689   8.732 -21.152  1.00 75.38           H
ATOM    967  CB  VAL A  79      -0.209  10.272 -19.975  1.00 75.38           C
ATOM    968  HB  VAL A  79      -0.500  11.313 -20.114  1.00 75.38           H
ATOM    969  CG1 VAL A  79      -1.469   9.472 -19.639  1.00 75.38           C
ATOM    970 1HG1 VAL A  79      -2.197   9.586 -20.442  1.00 75.38           H
ATOM    971 2HG1 VAL A  79      -1.212   8.418 -19.528  1.00 75.38           H
ATOM    972 3HG1 VAL A  79      -1.896   9.841 -18.707  1.00 75.38           H
ATOM    973  CG2 VAL A  79       0.799  10.215 -18.825  1.00 75.38           C
ATOM    974 1HG2 VAL A  79       1.135   9.188 -18.686  1.00 75.38           H
ATOM    975 2HG2 VAL A  79       1.654  10.848 -19.060  1.00 75.38           H
ATOM    976 3HG2 VAL A  79       0.326  10.570 -17.909  1.00 75.38           H
ATOM    977  HN  VAL A  79       1.689  11.426 -21.138  1.00 75.38           H
ATOM    978  N   LYS A  80      -0.643   8.806 -23.211  1.00 68.00           N
ATOM    979  CA  LYS A  80      -1.447   8.799 -24.421  1.00 68.00           C
ATOM    980  C   LYS A  80      -2.695   7.943 -24.194  1.00 68.00           C
ATOM    981  O   LYS A  80      -3.692   8.093 -24.898  1.00 68.00           O
ATOM    982  HA  LYS A  80      -1.763   9.825 -24.610  1.00 68.00           H
ATOM    983  CB  LYS A  80      -0.608   8.355 -25.621  1.00 68.00           C
ATOM    984 1HB  LYS A  80      -0.145   7.391 -25.409  1.00 68.00           H
ATOM    985 2HB  LYS A  80      -1.252   8.214 -26.488  1.00 68.00           H
ATOM    986  CG  LYS A  80       0.475   9.387 -25.944  1.00 68.00           C
ATOM    987 1HG  LYS A  80       0.023  10.373 -26.046  1.00 68.00           H
ATOM    988 2HG  LYS A  80       1.185   9.445 -25.119  1.00 68.00           H
ATOM    989  CD  LYS A  80       1.213   9.022 -27.233  1.00 68.00           C
ATOM    990 1HD  LYS A  80       1.653   8.030 -27.136  1.00 68.00           H
ATOM    991 2HD  LYS A  80       0.505   8.976 -28.061  1.00 68.00           H
ATOM    992  CE  LYS A  80       2.308  10.044 -27.547  1.00 68.00           C
ATOM    993 1HE  LYS A  80       1.877  11.044 -27.595  1.00 68.00           H
ATOM    994 2HE  LYS A  80       3.045  10.053 -26.744  1.00 68.00           H
ATOM    995  NZ  LYS A  80       2.968   9.718 -28.831  1.00 68.00           N
ATOM    996 1HZ  LYS A  80       3.693  10.401 -29.020  1.00 68.00           H
ATOM    997 2HZ  LYS A  80       3.380   8.794 -28.774  1.00 68.00           H
ATOM    998 3HZ  LYS A  80       2.282   9.738 -29.578  1.00 68.00           H
ATOM    999  HN  LYS A  80      -0.206   7.935 -22.989  1.00 68.00           H
ATOM   1000  N   THR A  81      -2.598   7.064 -23.207  1.00 79.66           N
ATOM   1001  CA  THR A  81      -3.643   6.080 -22.976  1.00 79.66           C
ATOM   1002  C   THR A  81      -4.121   6.141 -21.524  1.00 79.66           C
ATOM   1003  O   THR A  81      -3.467   6.747 -20.676  1.00 79.66           O
ATOM   1004  HA  THR A  81      -4.497   6.332 -23.604  1.00 79.66           H
ATOM   1005  CB  THR A  81      -3.098   4.709 -23.379  1.00 79.66           C
ATOM   1006  HB  THR A  81      -3.902   3.975 -23.443  1.00 79.66           H
ATOM   1007  OG1 THR A  81      -2.092   4.435 -22.409  1.00 79.66           O
ATOM   1008  HG1 THR A  81      -1.829   3.471 -22.450  1.00 79.66           H
ATOM   1009  CG2 THR A  81      -2.337   4.748 -24.705  1.00 79.66           C
ATOM   1010 1HG2 THR A  81      -1.492   5.432 -24.619  1.00 79.66           H
ATOM   1011 2HG2 THR A  81      -3.003   5.091 -25.497  1.00 79.66           H
ATOM   1012 3HG2 THR A  81      -1.972   3.749 -24.945  1.00 79.66           H
ATOM   1013  HN  THR A  81      -1.826   7.017 -22.573  1.00 79.66           H
ATOM   1014  N   MET A  82      -5.258   5.505 -21.281  1.00 80.60           N
ATOM   1015  CA  MET A  82      -5.779   5.393 -19.930  1.00 80.60           C
ATOM   1016  C   MET A  82      -4.813   4.616 -19.033  1.00 80.60           C
ATOM   1017  O   MET A  82      -4.616   4.971 -17.872  1.00 80.60           O
ATOM   1018  HA  MET A  82      -5.878   6.416 -19.567  1.00 80.60           H
ATOM   1019  CB  MET A  82      -7.132   4.679 -19.962  1.00 80.60           C
ATOM   1020 1HB  MET A  82      -7.801   5.192 -20.652  1.00 80.60           H
ATOM   1021 2HB  MET A  82      -7.003   3.664 -20.337  1.00 80.60           H
ATOM   1022  CG  MET A  82      -7.762   4.637 -18.568  1.00 80.60           C
ATOM   1023 1HG  MET A  82      -7.168   4.003 -17.910  1.00 80.60           H
ATOM   1024 2HG  MET A  82      -7.765   5.635 -18.131  1.00 80.60           H
ATOM   1025  SD  MET A  82      -9.432   4.013 -18.672  1.00 80.60           S
ATOM   1026  CE  MET A  82      -9.917   4.139 -16.959  1.00 80.60           C
ATOM   1027 1HE  MET A  82      -9.253   3.528 -16.347  1.00 80.60           H
ATOM   1028 2HE  MET A  82      -9.852   5.179 -16.639  1.00 80.60           H
ATOM   1029 3HE  MET A  82     -10.942   3.787 -16.845  1.00 80.60           H
ATOM   1030  HN  MET A  82      -5.818   5.073 -21.988  1.00 80.60           H
ATOM   1031  N   THR A  83      -4.236   3.570 -19.605  1.00 83.22           N
ATOM   1032  CA  THR A  83      -3.274   2.756 -18.881  1.00 83.22           C
ATOM   1033  C   THR A  83      -2.088   3.610 -18.426  1.00 83.22           C
ATOM   1034  O   THR A  83      -1.650   3.511 -17.281  1.00 83.22           O
ATOM   1035  HA  THR A  83      -3.756   2.374 -17.981  1.00 83.22           H
ATOM   1036  CB  THR A  83      -2.871   1.587 -19.781  1.00 83.22           C
ATOM   1037  HB  THR A  83      -2.089   1.885 -20.480  1.00 83.22           H
ATOM   1038  OG1 THR A  83      -4.097   1.165 -20.372  1.00 83.22           O
ATOM   1039  HG1 THR A  83      -4.511   0.441 -19.821  1.00 83.22           H
ATOM   1040  CG2 THR A  83      -2.403   0.368 -18.983  1.00 83.22           C
ATOM   1041 1HG2 THR A  83      -3.209   0.028 -18.333  1.00 83.22           H
ATOM   1042 2HG2 THR A  83      -1.538   0.640 -18.379  1.00 83.22           H
ATOM   1043 3HG2 THR A  83      -2.129  -0.433 -19.670  1.00 83.22           H
ATOM   1044  HN  THR A  83      -4.415   3.276 -20.544  1.00 83.22           H
ATOM   1045  N   ASP A  84      -1.602   4.429 -19.348  1.00 85.52           N
ATOM   1046  CA  ASP A  84      -0.449   5.268 -19.070  1.00 85.52           C
ATOM   1047  C   ASP A  84      -0.759   6.175 -17.877  1.00 85.52           C
ATOM   1048  O   ASP A  84       0.107   6.422 -17.039  1.00 85.52           O
ATOM   1049  HA  ASP A  84       0.367   4.575 -18.865  1.00 85.52           H
ATOM   1050  CB  ASP A  84      -0.115   6.160 -20.267  1.00 85.52           C
ATOM   1051 1HB  ASP A  84      -0.971   6.793 -20.503  1.00 85.52           H
ATOM   1052 2HB  ASP A  84       0.711   6.824 -20.012  1.00 85.52           H
ATOM   1053  CG  ASP A  84       0.257   5.320 -21.490  1.00 85.52           C
ATOM   1054  OD1 ASP A  84       0.816   4.222 -21.275  1.00 85.52           O
ATOM   1055  OD2 ASP A  84      -0.025   5.793 -22.612  1.00 85.52           O
ATOM   1056  HN  ASP A  84      -1.982   4.524 -20.268  1.00 85.52           H
ATOM   1057  N   MET A  85      -1.997   6.646 -17.838  1.00 87.91           N
ATOM   1058  CA  MET A  85      -2.417   7.560 -16.790  1.00 87.91           C
ATOM   1059  C   MET A  85      -2.311   6.902 -15.413  1.00 87.91           C
ATOM   1060  O   MET A  85      -1.739   7.477 -14.488  1.00 87.91           O
ATOM   1061  HA  MET A  85      -1.734   8.408 -16.849  1.00 87.91           H
ATOM   1062  CB  MET A  85      -3.863   7.993 -17.039  1.00 87.91           C
ATOM   1063 1HB  MET A  85      -3.953   8.414 -18.041  1.00 87.91           H
ATOM   1064 2HB  MET A  85      -4.519   7.123 -16.999  1.00 87.91           H
ATOM   1065  CG  MET A  85      -4.313   9.025 -16.003  1.00 87.91           C
ATOM   1066 1HG  MET A  85      -5.359   9.285 -16.167  1.00 87.91           H
ATOM   1067 2HG  MET A  85      -4.243   8.601 -15.002  1.00 87.91           H
ATOM   1068  SD  MET A  85      -3.297  10.488 -16.119  1.00 87.91           S
ATOM   1069  CE  MET A  85      -3.859  11.133 -17.685  1.00 87.91           C
ATOM   1070 1HE  MET A  85      -3.669  10.399 -18.469  1.00 87.91           H
ATOM   1071 2HE  MET A  85      -4.928  11.339 -17.631  1.00 87.91           H
ATOM   1072 3HE  MET A  85      -3.322  12.054 -17.913  1.00 87.91           H
ATOM   1073  HN  MET A  85      -2.705   6.413 -18.504  1.00 87.91           H
ATOM   1074  N   PHE A  86      -2.871   5.705 -15.319  1.00 91.71           N
ATOM   1075  CA  PHE A  86      -2.899   4.988 -14.056  1.00 91.71           C
ATOM   1076  C   PHE A  86      -1.490   4.566 -13.634  1.00 91.71           C
ATOM   1077  O   PHE A  86      -1.152   4.613 -12.452  1.00 91.71           O
ATOM   1078  HA  PHE A  86      -3.313   5.665 -13.309  1.00 91.71           H
ATOM   1079  CB  PHE A  86      -3.751   3.735 -14.271  1.00 91.71           C
ATOM   1080 1HB  PHE A  86      -3.390   3.210 -15.155  1.00 91.71           H
ATOM   1081 2HB  PHE A  86      -3.612   3.064 -13.423  1.00 91.71           H
ATOM   1082  CG  PHE A  86      -5.245   4.020 -14.439  1.00 91.71           C
ATOM   1083  CD1 PHE A  86      -5.849   4.961 -13.665  1.00 91.71           C
ATOM   1084  HD1 PHE A  86      -5.269   5.512 -12.925  1.00 91.71           H
ATOM   1085  CD2 PHE A  86      -5.968   3.331 -15.362  1.00 91.71           C
ATOM   1086  HD2 PHE A  86      -5.484   2.577 -15.982  1.00 91.71           H
ATOM   1087  CE1 PHE A  86      -7.235   5.225 -13.821  1.00 91.71           C
ATOM   1088  HE1 PHE A  86      -7.720   5.979 -13.200  1.00 91.71           H
ATOM   1089  CE2 PHE A  86      -7.355   3.595 -15.517  1.00 91.71           C
ATOM   1090  HE2 PHE A  86      -7.935   3.043 -16.257  1.00 91.71           H
ATOM   1091  CZ  PHE A  86      -7.959   4.536 -14.744  1.00 91.71           C
ATOM   1092  HZ  PHE A  86      -9.023   4.739 -14.863  1.00 91.71           H
ATOM   1093  HN  PHE A  86      -3.300   5.227 -16.086  1.00 91.71           H
ATOM   1094  N   LEU A  87      -0.706   4.164 -14.623  1.00 89.45           N
ATOM   1095  CA  LEU A  87       0.631   3.660 -14.361  1.00 89.45           C
ATOM   1096  C   LEU A  87       1.503   4.796 -13.820  1.00 89.45           C
ATOM   1097  O   LEU A  87       2.341   4.578 -12.946  1.00 89.45           O
ATOM   1098  HA  LEU A  87       0.546   2.894 -13.590  1.00 89.45           H
ATOM   1099  CB  LEU A  87       1.205   2.986 -15.609  1.00 89.45           C
ATOM   1100 1HB  LEU A  87       1.108   3.676 -16.447  1.00 89.45           H
ATOM   1101 2HB  LEU A  87       2.271   2.822 -15.452  1.00 89.45           H
ATOM   1102  CG  LEU A  87       0.565   1.654 -16.005  1.00 89.45           C
ATOM   1103  HG  LEU A  87      -0.501   1.819 -16.159  1.00 89.45           H
ATOM   1104  CD1 LEU A  87       1.140   1.142 -17.327  1.00 89.45           C
ATOM   1105 1HD1 LEU A  87       0.945   1.870 -18.114  1.00 89.45           H
ATOM   1106 2HD1 LEU A  87       2.215   0.996 -17.224  1.00 89.45           H
ATOM   1107 3HD1 LEU A  87       0.668   0.193 -17.585  1.00 89.45           H
ATOM   1108  CD2 LEU A  87       0.704   0.624 -14.882  1.00 89.45           C
ATOM   1109 1HD2 LEU A  87       1.761   0.456 -14.672  1.00 89.45           H
ATOM   1110 2HD2 LEU A  87       0.210   0.995 -13.985  1.00 89.45           H
ATOM   1111 3HD2 LEU A  87       0.242  -0.314 -15.190  1.00 89.45           H
ATOM   1112  HN  LEU A  87      -0.970   4.179 -15.588  1.00 89.45           H
ATOM   1113  N   LEU A  88       1.275   5.983 -14.362  1.00 91.67           N
ATOM   1114  CA  LEU A  88       2.024   7.155 -13.940  1.00 91.67           C
ATOM   1115  C   LEU A  88       1.653   7.498 -12.496  1.00 91.67           C
ATOM   1116  O   LEU A  88       2.529   7.713 -11.660  1.00 91.67           O
ATOM   1117  HA  LEU A  88       3.082   6.896 -13.972  1.00 91.67           H
ATOM   1118  CB  LEU A  88       1.810   8.310 -14.920  1.00 91.67           C
ATOM   1119 1HB  LEU A  88       2.167   7.998 -15.902  1.00 91.67           H
ATOM   1120 2HB  LEU A  88       0.738   8.487 -15.013  1.00 91.67           H
ATOM   1121  CG  LEU A  88       2.488   9.632 -14.558  1.00 91.67           C
ATOM   1122  HG  LEU A  88       2.150   9.928 -13.565  1.00 91.67           H
ATOM   1123  CD1 LEU A  88       4.008   9.467 -14.487  1.00 91.67           C
ATOM   1124 1HD1 LEU A  88       4.258   8.726 -13.728  1.00 91.67           H
ATOM   1125 2HD1 LEU A  88       4.383   9.136 -15.456  1.00 91.67           H
ATOM   1126 3HD1 LEU A  88       4.465  10.422 -14.227  1.00 91.67           H
ATOM   1127  CD2 LEU A  88       2.077  10.743 -15.525  1.00 91.67           C
ATOM   1128 1HD2 LEU A  88       2.367  10.468 -16.539  1.00 91.67           H
ATOM   1129 2HD2 LEU A  88       0.996  10.881 -15.481  1.00 91.67           H
ATOM   1130 3HD2 LEU A  88       2.573  11.672 -15.245  1.00 91.67           H
ATOM   1131  HN  LEU A  88       0.596   6.151 -15.077  1.00 91.67           H
ATOM   1132  N   ASN A  89       0.352   7.537 -12.246  1.00 92.51           N
ATOM   1133  CA  ASN A  89      -0.147   7.923 -10.937  1.00 92.51           C
ATOM   1134  C   ASN A  89       0.281   6.879  -9.904  1.00 92.51           C
ATOM   1135  O   ASN A  89       0.547   7.213  -8.751  1.00 92.51           O
ATOM   1136  HA  ASN A  89       0.287   8.904 -10.742  1.00 92.51           H
ATOM   1137  CB  ASN A  89      -1.675   7.997 -10.930  1.00 92.51           C
ATOM   1138 1HB  ASN A  89      -2.085   7.171 -11.511  1.00 92.51           H
ATOM   1139 2HB  ASN A  89      -2.044   7.883  -9.910  1.00 92.51           H
ATOM   1140  CG  ASN A  89      -2.163   9.327 -11.509  1.00 92.51           C
ATOM   1141  OD1 ASN A  89      -2.326  10.314 -10.811  1.00 92.51           O
ATOM   1142  ND2 ASN A  89      -2.386   9.297 -12.820  1.00 92.51           N
ATOM   1143 1HD2 ASN A  89      -2.232   8.453 -13.334  1.00 92.51           H
ATOM   1144 2HD2 ASN A  89      -2.707  10.118 -13.291  1.00 92.51           H
ATOM   1145  HN  ASN A  89      -0.354   7.312 -12.917  1.00 92.51           H
ATOM   1146  N   LEU A  90       0.333   5.634 -10.355  1.00 93.63           N
ATOM   1147  CA  LEU A  90       0.761   4.544  -9.496  1.00 93.63           C
ATOM   1148  C   LEU A  90       2.207   4.783  -9.057  1.00 93.63           C
ATOM   1149  O   LEU A  90       2.534   4.642  -7.880  1.00 93.63           O
ATOM   1150  HA  LEU A  90       0.125   4.557  -8.610  1.00 93.63           H
ATOM   1151  CB  LEU A  90       0.544   3.197 -10.189  1.00 93.63           C
ATOM   1152 1HB  LEU A  90      -0.514   3.105 -10.435  1.00 93.63           H
ATOM   1153 2HB  LEU A  90       1.090   3.204 -11.132  1.00 93.63           H
ATOM   1154  CG  LEU A  90       0.965   1.959  -9.396  1.00 93.63           C
ATOM   1155  HG  LEU A  90       2.015   2.068  -9.124  1.00 93.63           H
ATOM   1156  CD1 LEU A  90       0.170   1.844  -8.094  1.00 93.63           C
ATOM   1157 1HD1 LEU A  90       0.348   2.728  -7.481  1.00 93.63           H
ATOM   1158 2HD1 LEU A  90      -0.893   1.768  -8.323  1.00 93.63           H
ATOM   1159 3HD1 LEU A  90       0.490   0.956  -7.550  1.00 93.63           H
ATOM   1160  CD2 LEU A  90       0.849   0.695 -10.251  1.00 93.63           C
ATOM   1161 1HD2 LEU A  90      -0.184   0.568 -10.574  1.00 93.63           H
ATOM   1162 2HD2 LEU A  90       1.495   0.787 -11.125  1.00 93.63           H
ATOM   1163 3HD2 LEU A  90       1.155  -0.171  -9.663  1.00 93.63           H
ATOM   1164  HN  LEU A  90       0.091   5.367 -11.288  1.00 93.63           H
ATOM   1165  N   ALA A  91       3.035   5.141 -10.028  1.00 94.62           N
ATOM   1166  CA  ALA A  91       4.451   5.338  -9.769  1.00 94.62           C
ATOM   1167  C   ALA A  91       4.632   6.513  -8.807  1.00 94.62           C
ATOM   1168  O   ALA A  91       5.506   6.483  -7.942  1.00 94.62           O
ATOM   1169  HA  ALA A  91       4.831   4.431  -9.298  1.00 94.62           H
ATOM   1170  CB  ALA A  91       5.187   5.551 -11.094  1.00 94.62           C
ATOM   1171 1HB  ALA A  91       5.052   4.676 -11.730  1.00 94.62           H
ATOM   1172 2HB  ALA A  91       4.784   6.430 -11.596  1.00 94.62           H
ATOM   1173 3HB  ALA A  91       6.250   5.698 -10.899  1.00 94.62           H
ATOM   1174  HN  ALA A  91       2.753   5.297 -10.974  1.00 94.62           H
ATOM   1175  N   ILE A  92       3.790   7.520  -8.988  1.00 93.38           N
ATOM   1176  CA  ILE A  92       3.830   8.693  -8.132  1.00 93.38           C
ATOM   1177  C   ILE A  92       3.455   8.290  -6.704  1.00 93.38           C
ATOM   1178  O   ILE A  92       4.126   8.678  -5.749  1.00 93.38           O
ATOM   1179  HA  ILE A  92       4.856   9.060  -8.128  1.00 93.38           H
ATOM   1180  CB  ILE A  92       2.953   9.807  -8.707  1.00 93.38           C
ATOM   1181  HB  ILE A  92       1.977   9.383  -8.947  1.00 93.38           H
ATOM   1182  CG1 ILE A  92       3.542  10.351 -10.009  1.00 93.38           C
ATOM   1183 1HG1 ILE A  92       4.437  10.934  -9.792  1.00 93.38           H
ATOM   1184 2HG1 ILE A  92       3.849   9.523 -10.648  1.00 93.38           H
ATOM   1185  CG2 ILE A  92       2.724  10.912  -7.674  1.00 93.38           C
ATOM   1186 1HG2 ILE A  92       2.228  10.495  -6.798  1.00 93.38           H
ATOM   1187 2HG2 ILE A  92       3.683  11.339  -7.380  1.00 93.38           H
ATOM   1188 3HG2 ILE A  92       2.098  11.691  -8.109  1.00 93.38           H
ATOM   1189  CD1 ILE A  92       2.526  11.224 -10.748  1.00 93.38           C
ATOM   1190 1HD1 ILE A  92       1.642  10.631 -10.986  1.00 93.38           H
ATOM   1191 2HD1 ILE A  92       2.240  12.064 -10.116  1.00 93.38           H
ATOM   1192 3HD1 ILE A  92       2.970  11.598 -11.670  1.00 93.38           H
ATOM   1193  HN  ILE A  92       3.091   7.542  -9.703  1.00 93.38           H
ATOM   1194  N   ALA A  93       2.385   7.516  -6.603  1.00 95.37           N
ATOM   1195  CA  ALA A  93       1.859   7.130  -5.305  1.00 95.37           C
ATOM   1196  C   ALA A  93       2.911   6.308  -4.557  1.00 95.37           C
ATOM   1197  O   ALA A  93       3.149   6.530  -3.371  1.00 95.37           O
ATOM   1198  HA  ALA A  93       1.658   8.043  -4.744  1.00 95.37           H
ATOM   1199  CB  ALA A  93       0.546   6.367  -5.491  1.00 95.37           C
ATOM   1200 1HB  ALA A  93      -0.176   7.005  -6.000  1.00 95.37           H
ATOM   1201 2HB  ALA A  93       0.727   5.474  -6.089  1.00 95.37           H
ATOM   1202 3HB  ALA A  93       0.153   6.078  -4.517  1.00 95.37           H
ATOM   1203  HN  ALA A  93       1.880   7.155  -7.388  1.00 95.37           H
ATOM   1204  N   ASP A  94       3.512   5.376  -5.282  1.00 91.82           N
ATOM   1205  CA  ASP A  94       4.528   4.515  -4.701  1.00 91.82           C
ATOM   1206  C   ASP A  94       5.676   5.376  -4.169  1.00 91.82           C
ATOM   1207  O   ASP A  94       6.163   5.152  -3.062  1.00 91.82           O
ATOM   1208  HA  ASP A  94       4.019   3.965  -3.910  1.00 91.82           H
ATOM   1209  CB  ASP A  94       5.101   3.556  -5.746  1.00 91.82           C
ATOM   1210 1HB  ASP A  94       5.200   4.070  -6.702  1.00 91.82           H
ATOM   1211 2HB  ASP A  94       6.101   3.243  -5.447  1.00 91.82           H
ATOM   1212  CG  ASP A  94       4.204   2.327  -5.912  1.00 91.82           C
ATOM   1213  OD1 ASP A  94       3.544   1.967  -4.913  1.00 91.82           O
ATOM   1214  OD2 ASP A  94       4.199   1.776  -7.034  1.00 91.82           O
ATOM   1215  HN  ASP A  94       3.316   5.205  -6.248  1.00 91.82           H
ATOM   1216  N   LEU A  95       6.075   6.342  -4.983  1.00 91.95           N
ATOM   1217  CA  LEU A  95       7.228   7.165  -4.659  1.00 91.95           C
ATOM   1218  C   LEU A  95       6.943   7.953  -3.380  1.00 91.95           C
ATOM   1219  O   LEU A  95       7.805   8.061  -2.508  1.00 91.95           O
ATOM   1220  HA  LEU A  95       8.066   6.494  -4.472  1.00 91.95           H
ATOM   1221  CB  LEU A  95       7.610   8.045  -5.852  1.00 91.95           C
ATOM   1222 1HB  LEU A  95       7.698   7.409  -6.733  1.00 91.95           H
ATOM   1223 2HB  LEU A  95       6.793   8.741  -6.041  1.00 91.95           H
ATOM   1224  CG  LEU A  95       8.904   8.848  -5.705  1.00 91.95           C
ATOM   1225  HG  LEU A  95       8.848   9.420  -4.779  1.00 91.95           H
ATOM   1226  CD1 LEU A  95      10.115   7.920  -5.590  1.00 91.95           C
ATOM   1227 1HD1 LEU A  95      10.001   7.279  -4.716  1.00 91.95           H
ATOM   1228 2HD1 LEU A  95      10.187   7.304  -6.486  1.00 91.95           H
ATOM   1229 3HD1 LEU A  95      11.021   8.517  -5.487  1.00 91.95           H
ATOM   1230  CD2 LEU A  95       9.058   9.853  -6.848  1.00 91.95           C
ATOM   1231 1HD2 LEU A  95       9.083   9.321  -7.799  1.00 91.95           H
ATOM   1232 2HD2 LEU A  95       8.215  10.544  -6.840  1.00 91.95           H
ATOM   1233 3HD2 LEU A  95       9.985  10.411  -6.719  1.00 91.95           H
ATOM   1234  HN  LEU A  95       5.626   6.566  -5.848  1.00 91.95           H
ATOM   1235  N   LEU A  96       5.732   8.485  -3.307  1.00 90.85           N
ATOM   1236  CA  LEU A  96       5.339   9.301  -2.170  1.00 90.85           C
ATOM   1237  C   LEU A  96       5.380   8.450  -0.899  1.00 90.85           C
ATOM   1238  O   LEU A  96       5.790   8.927   0.158  1.00 90.85           O
ATOM   1239  HA  LEU A  96       6.073  10.101  -2.074  1.00 90.85           H
ATOM   1240  CB  LEU A  96       3.982   9.959  -2.427  1.00 90.85           C
ATOM   1241 1HB  LEU A  96       3.285   9.191  -2.762  1.00 90.85           H
ATOM   1242 2HB  LEU A  96       3.602  10.342  -1.480  1.00 90.85           H
ATOM   1243  CG  LEU A  96       3.971  11.098  -3.448  1.00 90.85           C
ATOM   1244  HG  LEU A  96       4.399  10.727  -4.379  1.00 90.85           H
ATOM   1245  CD1 LEU A  96       2.541  11.546  -3.754  1.00 90.85           C
ATOM   1246 1HD1 LEU A  96       1.976  10.707  -4.161  1.00 90.85           H
ATOM   1247 2HD1 LEU A  96       2.065  11.894  -2.837  1.00 90.85           H
ATOM   1248 3HD1 LEU A  96       2.562  12.357  -4.482  1.00 90.85           H
ATOM   1249  CD2 LEU A  96       4.849  12.261  -2.980  1.00 90.85           C
ATOM   1250 1HD2 LEU A  96       4.474  12.640  -2.030  1.00 90.85           H
ATOM   1251 2HD2 LEU A  96       5.874  11.915  -2.854  1.00 90.85           H
ATOM   1252 3HD2 LEU A  96       4.823  13.058  -3.725  1.00 90.85           H
ATOM   1253  HN  LEU A  96       5.026   8.365  -4.005  1.00 90.85           H
ATOM   1254  N   PHE A  97       4.950   7.206  -1.044  1.00 91.99           N
ATOM   1255  CA  PHE A  97       4.980   6.269   0.067  1.00 91.99           C
ATOM   1256  C   PHE A  97       6.413   6.041   0.553  1.00 91.99           C
ATOM   1257  O   PHE A  97       6.681   6.089   1.752  1.00 91.99           O
ATOM   1258  HA  PHE A  97       4.390   6.705   0.873  1.00 91.99           H
ATOM   1259  CB  PHE A  97       4.413   4.945  -0.449  1.00 91.99           C
ATOM   1260 1HB  PHE A  97       3.326   5.018  -0.487  1.00 91.99           H
ATOM   1261 2HB  PHE A  97       4.758   4.787  -1.470  1.00 91.99           H
ATOM   1262  CG  PHE A  97       4.798   3.731   0.399  1.00 91.99           C
ATOM   1263  CD1 PHE A  97       5.669   2.809  -0.091  1.00 91.99           C
ATOM   1264  HD1 PHE A  97       6.092   2.934  -1.088  1.00 91.99           H
ATOM   1265  CD2 PHE A  97       4.269   3.574   1.642  1.00 91.99           C
ATOM   1266  HD2 PHE A  97       3.571   4.314   2.035  1.00 91.99           H
ATOM   1267  CE1 PHE A  97       6.026   1.682   0.695  1.00 91.99           C
ATOM   1268  HE1 PHE A  97       6.724   0.942   0.302  1.00 91.99           H
ATOM   1269  CE2 PHE A  97       4.627   2.447   2.429  1.00 91.99           C
ATOM   1270  HE2 PHE A  97       4.204   2.322   3.425  1.00 91.99           H
ATOM   1271  CZ  PHE A  97       5.498   1.525   1.939  1.00 91.99           C
ATOM   1272  HZ  PHE A  97       5.772   0.660   2.542  1.00 91.99           H
ATOM   1273  HN  PHE A  97       4.587   6.835  -1.899  1.00 91.99           H
ATOM   1274  N   LEU A  98       7.297   5.798  -0.404  1.00 94.09           N
ATOM   1275  CA  LEU A  98       8.648   5.369  -0.084  1.00 94.09           C
ATOM   1276  C   LEU A  98       9.352   6.470   0.712  1.00 94.09           C
ATOM   1277  O   LEU A  98      10.173   6.183   1.582  1.00 94.09           O
ATOM   1278  HA  LEU A  98       8.569   4.484   0.547  1.00 94.09           H
ATOM   1279  CB  LEU A  98       9.394   4.955  -1.354  1.00 94.09           C
ATOM   1280 1HB  LEU A  98       9.316   5.766  -2.078  1.00 94.09           H
ATOM   1281 2HB  LEU A  98      10.451   4.845  -1.111  1.00 94.09           H
ATOM   1282  CG  LEU A  98       8.916   3.664  -2.021  1.00 94.09           C
ATOM   1283  HG  LEU A  98       7.826   3.676  -2.046  1.00 94.09           H
ATOM   1284  CD1 LEU A  98       9.401   3.584  -3.470  1.00 94.09           C
ATOM   1285 1HD1 LEU A  98       9.011   4.433  -4.031  1.00 94.09           H
ATOM   1286 2HD1 LEU A  98      10.490   3.605  -3.490  1.00 94.09           H
ATOM   1287 3HD1 LEU A  98       9.047   2.657  -3.921  1.00 94.09           H
ATOM   1288  CD2 LEU A  98       9.336   2.438  -1.208  1.00 94.09           C
ATOM   1289 1HD2 LEU A  98      10.422   2.409  -1.129  1.00 94.09           H
ATOM   1290 2HD2 LEU A  98       8.900   2.498  -0.210  1.00 94.09           H
ATOM   1291 3HD2 LEU A  98       8.983   1.534  -1.704  1.00 94.09           H
ATOM   1292  HN  LEU A  98       7.103   5.890  -1.381  1.00 94.09           H
ATOM   1293  N   VAL A  99       9.006   7.707   0.385  1.00 91.32           N
ATOM   1294  CA  VAL A  99       9.637   8.852   1.018  1.00 91.32           C
ATOM   1295  C   VAL A  99       9.368   8.810   2.524  1.00 91.32           C
ATOM   1296  O   VAL A  99      10.088   9.431   3.304  1.00 91.32           O
ATOM   1297  HA  VAL A  99      10.711   8.771   0.851  1.00 91.32           H
ATOM   1298  CB  VAL A  99       9.152  10.146   0.361  1.00 91.32           C
ATOM   1299  HB  VAL A  99       8.062  10.129   0.352  1.00 91.32           H
ATOM   1300  CG1 VAL A  99       9.596  11.370   1.164  1.00 91.32           C
ATOM   1301 1HG1 VAL A  99       9.183  11.313   2.171  1.00 91.32           H
ATOM   1302 2HG1 VAL A  99      10.685  11.392   1.219  1.00 91.32           H
ATOM   1303 3HG1 VAL A  99       9.238  12.275   0.675  1.00 91.32           H
ATOM   1304  CG2 VAL A  99       9.632  10.238  -1.089  1.00 91.32           C
ATOM   1305 1HG2 VAL A  99      10.721  10.221  -1.113  1.00 91.32           H
ATOM   1306 2HG2 VAL A  99       9.243   9.391  -1.655  1.00 91.32           H
ATOM   1307 3HG2 VAL A  99       9.273  11.167  -1.533  1.00 91.32           H
ATOM   1308  HN  VAL A  99       8.310   7.930  -0.297  1.00 91.32           H
ATOM   1309  N   THR A 100       8.331   8.070   2.887  1.00 90.40           N
ATOM   1310  CA  THR A 100       7.935   7.970   4.281  1.00 90.40           C
ATOM   1311  C   THR A 100       8.812   6.952   5.013  1.00 90.40           C
ATOM   1312  O   THR A 100       8.972   7.026   6.230  1.00 90.40           O
ATOM   1313  HA  THR A 100       8.102   8.936   4.756  1.00 90.40           H
ATOM   1314  CB  THR A 100       6.443   7.631   4.326  1.00 90.40           C
ATOM   1315  HB  THR A 100       6.037   7.795   5.324  1.00 90.40           H
ATOM   1316  OG1 THR A 100       6.378   6.290   3.848  1.00 90.40           O
ATOM   1317  HG1 THR A 100       6.321   6.285   2.850  1.00 90.40           H
ATOM   1318  CG2 THR A 100       5.630   8.430   3.306  1.00 90.40           C
ATOM   1319 1HG2 THR A 100       5.994   8.213   2.301  1.00 90.40           H
ATOM   1320 2HG2 THR A 100       5.738   9.495   3.509  1.00 90.40           H
ATOM   1321 3HG2 THR A 100       4.579   8.151   3.380  1.00 90.40           H
ATOM   1322  HN  THR A 100       7.766   7.547   2.248  1.00 90.40           H
ATOM   1323  N   LEU A 101       9.357   6.024   4.239  1.00 92.39           N
ATOM   1324  CA  LEU A 101       9.998   4.854   4.814  1.00 92.39           C
ATOM   1325  C   LEU A 101      11.209   5.294   5.638  1.00 92.39           C
ATOM   1326  O   LEU A 101      11.462   4.753   6.714  1.00 92.39           O
ATOM   1327  HA  LEU A 101       9.278   4.382   5.482  1.00 92.39           H
ATOM   1328  CB  LEU A 101      10.335   3.837   3.721  1.00 92.39           C
ATOM   1329 1HB  LEU A 101      10.886   4.350   2.933  1.00 92.39           H
ATOM   1330 2HB  LEU A 101      11.005   3.088   4.143  1.00 92.39           H
ATOM   1331  CG  LEU A 101       9.144   3.116   3.086  1.00 92.39           C
ATOM   1332  HG  LEU A 101       8.544   3.853   2.552  1.00 92.39           H
ATOM   1333  CD1 LEU A 101       9.613   2.084   2.058  1.00 92.39           C
ATOM   1334 1HD1 LEU A 101      10.178   2.585   1.272  1.00 92.39           H
ATOM   1335 2HD1 LEU A 101      10.248   1.346   2.547  1.00 92.39           H
ATOM   1336 3HD1 LEU A 101       8.746   1.587   1.622  1.00 92.39           H
ATOM   1337  CD2 LEU A 101       8.247   2.492   4.156  1.00 92.39           C
ATOM   1338 1HD2 LEU A 101       8.822   1.771   4.738  1.00 92.39           H
ATOM   1339 2HD2 LEU A 101       7.870   3.274   4.816  1.00 92.39           H
ATOM   1340 3HD2 LEU A 101       7.408   1.986   3.677  1.00 92.39           H
ATOM   1341  HN  LEU A 101       9.365   6.063   3.240  1.00 92.39           H
ATOM   1342  N   PRO A 102      11.977   6.279   5.152  1.00 93.88           N
ATOM   1343  CA  PRO A 102      13.165   6.737   5.877  1.00 93.88           C
ATOM   1344  C   PRO A 102      12.854   7.108   7.318  1.00 93.88           C
ATOM   1345  O   PRO A 102      13.606   6.761   8.227  1.00 93.88           O
ATOM   1346  HA  PRO A 102      13.898   5.933   5.941  1.00 93.88           H
ATOM   1347  CB  PRO A 102      13.637   7.948   5.069  1.00 93.88           C
ATOM   1348 1HB  PRO A 102      13.209   8.875   5.448  1.00 93.88           H
ATOM   1349 2HB  PRO A 102      14.721   8.058   5.108  1.00 93.88           H
ATOM   1350  CG  PRO A 102      13.154   7.640   3.657  1.00 93.88           C
ATOM   1351 1HG  PRO A 102      13.096   8.540   3.044  1.00 93.88           H
ATOM   1352 2HG  PRO A 102      13.827   6.958   3.138  1.00 93.88           H
ATOM   1353  CD  PRO A 102      11.785   7.022   3.894  1.00 93.88           C
ATOM   1354 1HD  PRO A 102      11.010   7.782   3.992  1.00 93.88           H
ATOM   1355 2HD  PRO A 102      11.487   6.371   3.072  1.00 93.88           H
ATOM   1356  N   PHE A 103      11.743   7.810   7.488  1.00 92.33           N
ATOM   1357  CA  PHE A 103      11.356   8.290   8.804  1.00 92.33           C
ATOM   1358  C   PHE A 103      11.010   7.124   9.733  1.00 92.33           C
ATOM   1359  O   PHE A 103      11.383   7.128  10.905  1.00 92.33           O
ATOM   1360  HA  PHE A 103      12.206   8.837   9.212  1.00 92.33           H
ATOM   1361  CB  PHE A 103      10.113   9.162   8.614  1.00 92.33           C
ATOM   1362 1HB  PHE A 103       9.350   8.581   8.097  1.00 92.33           H
ATOM   1363 2HB  PHE A 103       9.709   9.419   9.593  1.00 92.33           H
ATOM   1364  CG  PHE A 103      10.371  10.450   7.831  1.00 92.33           C
ATOM   1365  CD1 PHE A 103      10.771  11.575   8.483  1.00 92.33           C
ATOM   1366  HD1 PHE A 103      10.908  11.557   9.565  1.00 92.33           H
ATOM   1367  CD2 PHE A 103      10.200  10.472   6.482  1.00 92.33           C
ATOM   1368  HD2 PHE A 103       9.879   9.571   5.959  1.00 92.33           H
ATOM   1369  CE1 PHE A 103      11.010  12.770   7.756  1.00 92.33           C
ATOM   1370  HE1 PHE A 103      11.330  13.672   8.279  1.00 92.33           H
ATOM   1371  CE2 PHE A 103      10.439  11.668   5.755  1.00 92.33           C
ATOM   1372  HE2 PHE A 103      10.302  11.685   4.673  1.00 92.33           H
ATOM   1373  CZ  PHE A 103      10.839  12.792   6.407  1.00 92.33           C
ATOM   1374  HZ  PHE A 103      11.023  13.710   5.849  1.00 92.33           H
ATOM   1375  HN  PHE A 103      11.114   8.050   6.749  1.00 92.33           H
ATOM   1376  N   TRP A 104      10.300   6.155   9.174  1.00 87.51           N
ATOM   1377  CA  TRP A 104       9.855   5.010   9.951  1.00 87.51           C
ATOM   1378  C   TRP A 104      11.085   4.175  10.309  1.00 87.51           C
ATOM   1379  O   TRP A 104      11.122   3.535  11.359  1.00 87.51           O
ATOM   1380  HA  TRP A 104       9.383   5.387  10.859  1.00 87.51           H
ATOM   1381  CB  TRP A 104       8.791   4.214   9.193  1.00 87.51           C
ATOM   1382 1HB  TRP A 104       9.183   3.945   8.212  1.00 87.51           H
ATOM   1383 2HB  TRP A 104       8.601   3.282   9.726  1.00 87.51           H
ATOM   1384  CG  TRP A 104       7.467   4.959   9.011  1.00 87.51           C
ATOM   1385  CD1 TRP A 104       6.901   5.368   7.868  1.00 87.51           C
ATOM   1386  HD1 TRP A 104       7.334   5.213   6.879  1.00 87.51           H
ATOM   1387  CD2 TRP A 104       6.561   5.370  10.057  1.00 87.51           C
ATOM   1388  NE1 TRP A 104       5.702   6.010   8.098  1.00 87.51           N
ATOM   1389  HE1 TRP A 104       5.097   6.403   7.405  1.00 87.51           H
ATOM   1390  CE2 TRP A 104       5.488   6.012   9.472  1.00 87.51           C
ATOM   1391  CE3 TRP A 104       6.645   5.205  11.450  1.00 87.51           C
ATOM   1392  HE3 TRP A 104       7.482   4.703  11.936  1.00 87.51           H
ATOM   1393  CZ2 TRP A 104       4.419   6.540  10.205  1.00 87.51           C
ATOM   1394  HZ2 TRP A 104       3.582   7.042   9.719  1.00 87.51           H
ATOM   1395  CZ3 TRP A 104       5.569   5.739  12.169  1.00 87.51           C
ATOM   1396  HZ3 TRP A 104       5.584   5.638  13.254  1.00 87.51           H
ATOM   1397  CH2 TRP A 104       4.481   6.387  11.595  1.00 87.51           C
ATOM   1398  HH2 TRP A 104       3.681   6.776  12.225  1.00 87.51           H
ATOM   1399  HN  TRP A 104      10.030   6.143   8.212  1.00 87.51           H
ATOM   1400  N   ALA A 105      12.063   4.206   9.416  1.00 94.05           N
ATOM   1401  CA  ALA A 105      13.296   3.468   9.629  1.00 94.05           C
ATOM   1402  C   ALA A 105      14.007   4.019  10.867  1.00 94.05           C
ATOM   1403  O   ALA A 105      14.452   3.255  11.723  1.00 94.05           O
ATOM   1404  HA  ALA A 105      13.033   2.426   9.806  1.00 94.05           H
ATOM   1405  CB  ALA A 105      14.165   3.551   8.373  1.00 94.05           C
ATOM   1406 1HB  ALA A 105      13.626   3.121   7.529  1.00 94.05           H
ATOM   1407 2HB  ALA A 105      14.399   4.594   8.160  1.00 94.05           H
ATOM   1408 3HB  ALA A 105      15.090   2.997   8.533  1.00 94.05           H
ATOM   1409  HN  ALA A 105      12.023   4.723   8.560  1.00 94.05           H
ATOM   1410  N   ILE A 106      14.092   5.340  10.923  1.00 90.63           N
ATOM   1411  CA  ILE A 106      14.764   6.001  12.029  1.00 90.63           C
ATOM   1412  C   ILE A 106      13.981   5.748  13.319  1.00 90.63           C
ATOM   1413  O   ILE A 106      14.569   5.448  14.357  1.00 90.63           O
ATOM   1414  HA  ILE A 106      15.750   5.548  12.129  1.00 90.63           H
ATOM   1415  CB  ILE A 106      14.975   7.484  11.719  1.00 90.63           C
ATOM   1416  HB  ILE A 106      14.026   7.901  11.382  1.00 90.63           H
ATOM   1417  CG1 ILE A 106      15.979   7.668  10.578  1.00 90.63           C
ATOM   1418 1HG1 ILE A 106      16.988   7.482  10.944  1.00 90.63           H
ATOM   1419 2HG1 ILE A 106      15.783   6.935   9.795  1.00 90.63           H
ATOM   1420  CG2 ILE A 106      15.388   8.254  12.975  1.00 90.63           C
ATOM   1421 1HG2 ILE A 106      14.606   8.163  13.730  1.00 90.63           H
ATOM   1422 2HG2 ILE A 106      16.319   7.842  13.364  1.00 90.63           H
ATOM   1423 3HG2 ILE A 106      15.531   9.305  12.726  1.00 90.63           H
ATOM   1424  CD1 ILE A 106      15.894   9.080   9.996  1.00 90.63           C
ATOM   1425 1HD1 ILE A 106      14.890   9.254   9.609  1.00 90.63           H
ATOM   1426 2HD1 ILE A 106      16.114   9.809  10.776  1.00 90.63           H
ATOM   1427 3HD1 ILE A 106      16.617   9.183   9.187  1.00 90.63           H
ATOM   1428  HN  ILE A 106      13.713   5.954  10.231  1.00 90.63           H
ATOM   1429  N   ALA A 107      12.667   5.879  13.212  1.00 91.81           N
ATOM   1430  CA  ALA A 107      11.805   5.753  14.375  1.00 91.81           C
ATOM   1431  C   ALA A 107      11.938   4.343  14.953  1.00 91.81           C
ATOM   1432  O   ALA A 107      11.920   4.162  16.170  1.00 91.81           O
ATOM   1433  HA  ALA A 107      12.144   6.475  15.118  1.00 91.81           H
ATOM   1434  CB  ALA A 107      10.365   6.089  13.982  1.00 91.81           C
ATOM   1435 1HB  ALA A 107      10.320   7.110  13.605  1.00 91.81           H
ATOM   1436 2HB  ALA A 107      10.030   5.400  13.206  1.00 91.81           H
ATOM   1437 3HB  ALA A 107       9.719   5.994  14.855  1.00 91.81           H
ATOM   1438  HN  ALA A 107      12.192   6.066  12.352  1.00 91.81           H
ATOM   1439  N   ALA A 108      12.069   3.379  14.053  1.00 91.49           N
ATOM   1440  CA  ALA A 108      12.154   1.985  14.457  1.00 91.49           C
ATOM   1441  C   ALA A 108      13.527   1.721  15.077  1.00 91.49           C
ATOM   1442  O   ALA A 108      13.664   0.863  15.948  1.00 91.49           O
ATOM   1443  HA  ALA A 108      11.385   1.810  15.209  1.00 91.49           H
ATOM   1444  CB  ALA A 108      11.877   1.087  13.250  1.00 91.49           C
ATOM   1445 1HB  ALA A 108      10.879   1.293  12.864  1.00 91.49           H
ATOM   1446 2HB  ALA A 108      12.615   1.285  12.472  1.00 91.49           H
ATOM   1447 3HB  ALA A 108      11.941   0.042  13.552  1.00 91.49           H
ATOM   1448  HN  ALA A 108      12.117   3.537  13.067  1.00 91.49           H
ATOM   1449  N   ALA A 109      14.510   2.474  14.604  1.00 90.03           N
ATOM   1450  CA  ALA A 109      15.886   2.255  15.017  1.00 90.03           C
ATOM   1451  C   ALA A 109      16.047   2.670  16.481  1.00 90.03           C
ATOM   1452  O   ALA A 109      16.808   2.053  17.224  1.00 90.03           O
ATOM   1453  HA  ALA A 109      16.094   1.189  14.925  1.00 90.03           H
ATOM   1454  CB  ALA A 109      16.826   3.023  14.086  1.00 90.03           C
ATOM   1455 1HB  ALA A 109      16.693   2.670  13.063  1.00 90.03           H
ATOM   1456 2HB  ALA A 109      16.598   4.088  14.136  1.00 90.03           H
ATOM   1457 3HB  ALA A 109      17.858   2.858  14.396  1.00 90.03           H
ATOM   1458  HN  ALA A 109      14.378   3.221  13.953  1.00 90.03           H
ATOM   1459  N   ASP A 110      15.318   3.713  16.851  1.00 80.49           N
ATOM   1460  CA  ASP A 110      15.492   4.321  18.159  1.00 80.49           C
ATOM   1461  C   ASP A 110      14.146   4.854  18.652  1.00 80.49           C
ATOM   1462  O   ASP A 110      13.404   4.144  19.330  1.00 80.49           O
ATOM   1463  HA  ASP A 110      15.885   3.527  18.794  1.00 80.49           H
ATOM   1464  CB  ASP A 110      16.470   5.496  18.094  1.00 80.49           C
ATOM   1465 1HB  ASP A 110      17.382   5.187  17.583  1.00 80.49           H
ATOM   1466 2HB  ASP A 110      16.035   6.305  17.507  1.00 80.49           H
ATOM   1467  CG  ASP A 110      16.812   6.003  19.496  1.00 80.49           C
ATOM   1468  OD1 ASP A 110      16.363   5.348  20.462  1.00 80.49           O
ATOM   1469  OD2 ASP A 110      17.514   7.035  19.571  1.00 80.49           O
ATOM   1470  HN  ASP A 110      14.621   4.140  16.276  1.00 80.49           H
ATOM   1471  N   GLN A 111      13.870   6.099  18.293  1.00 82.87           N
ATOM   1472  CA  GLN A 111      12.619   6.730  18.677  1.00 82.87           C
ATOM   1473  C   GLN A 111      12.237   7.812  17.665  1.00 82.87           C
ATOM   1474  O   GLN A 111      13.022   8.140  16.776  1.00 82.87           O
ATOM   1475  HA  GLN A 111      11.876   5.932  18.663  1.00 82.87           H
ATOM   1476  CB  GLN A 111      12.708   7.308  20.091  1.00 82.87           C
ATOM   1477 1HB  GLN A 111      11.765   7.790  20.351  1.00 82.87           H
ATOM   1478 2HB  GLN A 111      12.861   6.501  20.808  1.00 82.87           H
ATOM   1479  CG  GLN A 111      13.851   8.319  20.200  1.00 82.87           C
ATOM   1480 1HG  GLN A 111      14.796   7.831  19.963  1.00 82.87           H
ATOM   1481 2HG  GLN A 111      13.710   9.113  19.467  1.00 82.87           H
ATOM   1482  CD  GLN A 111      13.919   8.920  21.605  1.00 82.87           C
ATOM   1483  OE1 GLN A 111      13.020   8.772  22.416  1.00 82.87           O
ATOM   1484  NE2 GLN A 111      15.034   9.605  21.846  1.00 82.87           N
ATOM   1485 1HE2 GLN A 111      15.733   9.689  21.136  1.00 82.87           H
ATOM   1486 2HE2 GLN A 111      15.172  10.037  22.738  1.00 82.87           H
ATOM   1487  HN  GLN A 111      14.484   6.673  17.751  1.00 82.87           H
ATOM   1488  N   TRP A 112      11.033   8.337  17.835  1.00 88.61           N
ATOM   1489  CA  TRP A 112      10.562   9.419  16.987  1.00 88.61           C
ATOM   1490  C   TRP A 112      11.309  10.693  17.387  1.00 88.61           C
ATOM   1491  O   TRP A 112      11.102  11.221  18.478  1.00 88.61           O
ATOM   1492  HA  TRP A 112      10.795   9.159  15.954  1.00 88.61           H
ATOM   1493  CB  TRP A 112       9.041   9.564  17.076  1.00 88.61           C
ATOM   1494 1HB  TRP A 112       8.583   8.589  16.911  1.00 88.61           H
ATOM   1495 2HB  TRP A 112       8.775   9.874  18.087  1.00 88.61           H
ATOM   1496  CG  TRP A 112       8.452  10.565  16.081  1.00 88.61           C
ATOM   1497  CD1 TRP A 112       8.128  11.848  16.294  1.00 88.61           C
ATOM   1498  HD1 TRP A 112       8.251  12.361  17.247  1.00 88.61           H
ATOM   1499  CD2 TRP A 112       8.127  10.311  14.698  1.00 88.61           C
ATOM   1500  NE1 TRP A 112       7.621  12.437  15.154  1.00 88.61           N
ATOM   1501  HE1 TRP A 112       7.310  13.384  15.065  1.00 88.61           H
ATOM   1502  CE2 TRP A 112       7.620  11.473  14.152  1.00 88.61           C
ATOM   1503  CE3 TRP A 112       8.257   9.139  13.932  1.00 88.61           C
ATOM   1504  HE3 TRP A 112       8.655   8.209  14.339  1.00 88.61           H
ATOM   1505  CZ2 TRP A 112       7.202  11.576  12.820  1.00 88.61           C
ATOM   1506  HZ2 TRP A 112       6.804  12.506  12.413  1.00 88.61           H
ATOM   1507  CZ3 TRP A 112       7.835   9.258  12.603  1.00 88.61           C
ATOM   1508  HZ3 TRP A 112       7.915   8.378  11.965  1.00 88.61           H
ATOM   1509  CH2 TRP A 112       7.322  10.421  12.039  1.00 88.61           C
ATOM   1510  HH2 TRP A 112       7.015  10.433  10.993  1.00 88.61           H
ATOM   1511  HN  TRP A 112      10.385   8.036  18.535  1.00 88.61           H
ATOM   1512  N   LYS A 113      12.162  11.150  16.481  1.00 80.74           N
ATOM   1513  CA  LYS A 113      13.061  12.249  16.788  1.00 80.74           C
ATOM   1514  C   LYS A 113      12.524  13.534  16.153  1.00 80.74           C
ATOM   1515  O   LYS A 113      13.184  14.571  16.188  1.00 80.74           O
ATOM   1516  HA  LYS A 113      13.066  12.375  17.871  1.00 80.74           H
ATOM   1517  CB  LYS A 113      14.491  11.906  16.366  1.00 80.74           C
ATOM   1518 1HB  LYS A 113      14.520  11.708  15.294  1.00 80.74           H
ATOM   1519 2HB  LYS A 113      15.143  12.759  16.549  1.00 80.74           H
ATOM   1520  CG  LYS A 113      15.010  10.686  17.130  1.00 80.74           C
ATOM   1521 1HG  LYS A 113      14.895  10.848  18.202  1.00 80.74           H
ATOM   1522 2HG  LYS A 113      14.413   9.811  16.874  1.00 80.74           H
ATOM   1523  CD  LYS A 113      16.481  10.420  16.804  1.00 80.74           C
ATOM   1524 1HD  LYS A 113      16.590  10.218  15.738  1.00 80.74           H
ATOM   1525 2HD  LYS A 113      17.072  11.310  17.022  1.00 80.74           H
ATOM   1526  CE  LYS A 113      17.016   9.236  17.611  1.00 80.74           C
ATOM   1527 1HE  LYS A 113      16.892   9.428  18.676  1.00 80.74           H
ATOM   1528 2HE  LYS A 113      16.439   8.340  17.379  1.00 80.74           H
ATOM   1529  NZ  LYS A 113      18.446   9.004  17.306  1.00 80.74           N
ATOM   1530 1HZ  LYS A 113      18.783   8.216  17.847  1.00 80.74           H
ATOM   1531 2HZ  LYS A 113      18.553   8.807  16.317  1.00 80.74           H
ATOM   1532 3HZ  LYS A 113      18.980   9.832  17.545  1.00 80.74           H
ATOM   1533  HN  LYS A 113      12.244  10.782  15.555  1.00 80.74           H
ATOM   1534  N   PHE A 114      11.331  13.422  15.588  1.00 87.23           N
ATOM   1535  CA  PHE A 114      10.777  14.503  14.790  1.00 87.23           C
ATOM   1536  C   PHE A 114       9.631  15.198  15.528  1.00 87.23           C
ATOM   1537  O   PHE A 114       9.137  14.689  16.533  1.00 87.23           O
ATOM   1538  HA  PHE A 114      11.580  15.219  14.613  1.00 87.23           H
ATOM   1539  CB  PHE A 114      10.234  13.877  13.504  1.00 87.23           C
ATOM   1540 1HB  PHE A 114       9.369  13.261  13.749  1.00 87.23           H
ATOM   1541 2HB  PHE A 114       9.883  14.672  12.845  1.00 87.23           H
ATOM   1542  CG  PHE A 114      11.254  13.022  12.749  1.00 87.23           C
ATOM   1543  CD1 PHE A 114      12.215  13.619  11.994  1.00 87.23           C
ATOM   1544  HD1 PHE A 114      12.259  14.706  11.926  1.00 87.23           H
ATOM   1545  CD2 PHE A 114      11.200  11.666  12.833  1.00 87.23           C
ATOM   1546  HD2 PHE A 114      10.430  11.188  13.439  1.00 87.23           H
ATOM   1547  CE1 PHE A 114      13.162  12.825  11.293  1.00 87.23           C
ATOM   1548  HE1 PHE A 114      13.932  13.303  10.688  1.00 87.23           H
ATOM   1549  CE2 PHE A 114      12.147  10.873  12.133  1.00 87.23           C
ATOM   1550  HE2 PHE A 114      12.103   9.786  12.200  1.00 87.23           H
ATOM   1551  CZ  PHE A 114      13.108  11.469  11.378  1.00 87.23           C
ATOM   1552  HZ  PHE A 114      13.834  10.860  10.840  1.00 87.23           H
ATOM   1553  HN  PHE A 114      10.747  12.614  15.667  1.00 87.23           H
ATOM   1554  N   GLN A 115       9.243  16.350  15.001  1.00 80.30           N
ATOM   1555  CA  GLN A 115       8.185  17.135  15.615  1.00 80.30           C
ATOM   1556  C   GLN A 115       6.828  16.466  15.389  1.00 80.30           C
ATOM   1557  O   GLN A 115       6.696  15.595  14.530  1.00 80.30           O
ATOM   1558  HA  GLN A 115       8.417  17.151  16.680  1.00 80.30           H
ATOM   1559  CB  GLN A 115       8.185  18.568  15.080  1.00 80.30           C
ATOM   1560 1HB  GLN A 115       8.109  18.555  13.993  1.00 80.30           H
ATOM   1561 2HB  GLN A 115       7.310  19.100  15.454  1.00 80.30           H
ATOM   1562  CG  GLN A 115       9.456  19.310  15.499  1.00 80.30           C
ATOM   1563 1HG  GLN A 115       9.572  19.257  16.582  1.00 80.30           H
ATOM   1564 2HG  GLN A 115      10.327  18.822  15.061  1.00 80.30           H
ATOM   1565  CD  GLN A 115       9.409  20.773  15.056  1.00 80.30           C
ATOM   1566  OE1 GLN A 115       8.507  21.209  14.359  1.00 80.30           O
ATOM   1567  NE2 GLN A 115      10.427  21.506  15.499  1.00 80.30           N
ATOM   1568 1HE2 GLN A 115      11.134  21.086  16.068  1.00 80.30           H
ATOM   1569 2HE2 GLN A 115      10.485  22.476  15.263  1.00 80.30           H
ATOM   1570  HN  GLN A 115       9.636  16.747  14.172  1.00 80.30           H
ATOM   1571  N   THR A 116       5.853  16.897  16.175  1.00 86.77           N
ATOM   1572  CA  THR A 116       4.512  16.345  16.077  1.00 86.77           C
ATOM   1573  C   THR A 116       3.958  16.539  14.664  1.00 86.77           C
ATOM   1574  O   THR A 116       3.289  15.656  14.129  1.00 86.77           O
ATOM   1575  HA  THR A 116       4.569  15.271  16.253  1.00 86.77           H
ATOM   1576  CB  THR A 116       3.652  16.996  17.162  1.00 86.77           C
ATOM   1577  HB  THR A 116       3.414  18.028  16.903  1.00 86.77           H
ATOM   1578  OG1 THR A 116       4.409  16.820  18.357  1.00 86.77           O
ATOM   1579  HG1 THR A 116       4.077  17.442  19.066  1.00 86.77           H
ATOM   1580  CG2 THR A 116       2.357  16.224  17.424  1.00 86.77           C
ATOM   1581 1HG2 THR A 116       2.597  15.211  17.749  1.00 86.77           H
ATOM   1582 2HG2 THR A 116       1.768  16.182  16.509  1.00 86.77           H
ATOM   1583 3HG2 THR A 116       1.785  16.729  18.203  1.00 86.77           H
ATOM   1584  HN  THR A 116       5.967  17.610  16.868  1.00 86.77           H
ATOM   1585  N   PHE A 117       4.255  17.701  14.100  1.00 89.66           N
ATOM   1586  CA  PHE A 117       3.790  18.024  12.762  1.00 89.66           C
ATOM   1587  C   PHE A 117       4.212  16.948  11.760  1.00 89.66           C
ATOM   1588  O   PHE A 117       3.402  16.497  10.951  1.00 89.66           O
ATOM   1589  HA  PHE A 117       2.702  18.075  12.802  1.00 89.66           H
ATOM   1590  CB  PHE A 117       4.442  19.352  12.371  1.00 89.66           C
ATOM   1591 1HB  PHE A 117       4.138  20.118  13.084  1.00 89.66           H
ATOM   1592 2HB  PHE A 117       5.524  19.252  12.453  1.00 89.66           H
ATOM   1593  CG  PHE A 117       4.093  19.823  10.958  1.00 89.66           C
ATOM   1594  CD1 PHE A 117       5.017  19.734   9.964  1.00 89.66           C
ATOM   1595  HD1 PHE A 117       6.006  19.326  10.174  1.00 89.66           H
ATOM   1596  CD2 PHE A 117       2.860  20.332  10.696  1.00 89.66           C
ATOM   1597  HD2 PHE A 117       2.119  20.405  11.492  1.00 89.66           H
ATOM   1598  CE1 PHE A 117       4.694  20.171   8.652  1.00 89.66           C
ATOM   1599  HE1 PHE A 117       5.434  20.100   7.856  1.00 89.66           H
ATOM   1600  CE2 PHE A 117       2.536  20.770   9.384  1.00 89.66           C
ATOM   1601  HE2 PHE A 117       1.548  21.178   9.174  1.00 89.66           H
ATOM   1602  CZ  PHE A 117       3.460  20.680   8.390  1.00 89.66           C
ATOM   1603  HZ  PHE A 117       3.212  21.016   7.383  1.00 89.66           H
ATOM   1604  HN  PHE A 117       4.803  18.412  14.541  1.00 89.66           H
ATOM   1605  N   MET A 118       5.478  16.567  11.846  1.00 87.79           N
ATOM   1606  CA  MET A 118       6.020  15.562  10.948  1.00 87.79           C
ATOM   1607  C   MET A 118       5.340  14.209  11.164  1.00 87.79           C
ATOM   1608  O   MET A 118       5.177  13.435  10.222  1.00 87.79           O
ATOM   1609  HA  MET A 118       5.811  15.925   9.942  1.00 87.79           H
ATOM   1610  CB  MET A 118       7.525  15.422  11.187  1.00 87.79           C
ATOM   1611 1HB  MET A 118       7.717  15.303  12.254  1.00 87.79           H
ATOM   1612 2HB  MET A 118       7.893  14.522  10.694  1.00 87.79           H
ATOM   1613  CG  MET A 118       8.280  16.644  10.661  1.00 87.79           C
ATOM   1614 1HG  MET A 118       7.980  17.534  11.214  1.00 87.79           H
ATOM   1615 2HG  MET A 118       9.351  16.516  10.819  1.00 87.79           H
ATOM   1616  SD  MET A 118       7.945  16.866   8.921  1.00 87.79           S
ATOM   1617  CE  MET A 118       8.740  15.409   8.264  1.00 87.79           C
ATOM   1618 1HE  MET A 118       9.800  15.429   8.517  1.00 87.79           H
ATOM   1619 2HE  MET A 118       8.281  14.519   8.693  1.00 87.79           H
ATOM   1620 3HE  MET A 118       8.625  15.391   7.180  1.00 87.79           H
ATOM   1621  HN  MET A 118       6.127  16.932  12.513  1.00 87.79           H
ATOM   1622  N   CYS A 119       4.962  13.965  12.410  1.00 92.56           N
ATOM   1623  CA  CYS A 119       4.247  12.747  12.750  1.00 92.56           C
ATOM   1624  C   CYS A 119       2.932  12.726  11.969  1.00 92.56           C
ATOM   1625  O   CYS A 119       2.592  11.722  11.345  1.00 92.56           O
ATOM   1626  HA  CYS A 119       4.887  11.916  12.453  1.00 92.56           H
ATOM   1627  CB  CYS A 119       4.017  12.628  14.258  1.00 92.56           C
ATOM   1628 1HB  CYS A 119       4.973  12.540  14.775  1.00 92.56           H
ATOM   1629 2HB  CYS A 119       3.535  13.531  14.633  1.00 92.56           H
ATOM   1630  SG  CYS A 119       2.975  11.168  14.620  1.00 92.56           S
ATOM   1631  HN  CYS A 119       5.135  14.582  13.178  1.00 92.56           H
ATOM   1632  N   LYS A 120       2.228  13.847  12.029  1.00 90.85           N
ATOM   1633  CA  LYS A 120       0.948  13.963  11.351  1.00 90.85           C
ATOM   1634  C   LYS A 120       1.147  13.737   9.851  1.00 90.85           C
ATOM   1635  O   LYS A 120       0.417  12.962   9.234  1.00 90.85           O
ATOM   1636  HA  LYS A 120       0.301  13.175  11.736  1.00 90.85           H
ATOM   1637  CB  LYS A 120       0.283  15.299  11.688  1.00 90.85           C
ATOM   1638 1HB  LYS A 120       0.990  16.113  11.526  1.00 90.85           H
ATOM   1639 2HB  LYS A 120      -0.558  15.470  11.016  1.00 90.85           H
ATOM   1640  CG  LYS A 120      -0.204  15.319  13.138  1.00 90.85           C
ATOM   1641 1HG  LYS A 120      -0.913  14.507  13.299  1.00 90.85           H
ATOM   1642 2HG  LYS A 120       0.637  15.146  13.810  1.00 90.85           H
ATOM   1643  CD  LYS A 120      -0.866  16.656  13.476  1.00 90.85           C
ATOM   1644 1HD  LYS A 120      -0.144  17.464  13.355  1.00 90.85           H
ATOM   1645 2HD  LYS A 120      -1.681  16.849  12.779  1.00 90.85           H
ATOM   1646  CE  LYS A 120      -1.403  16.655  14.909  1.00 90.85           C
ATOM   1647 1HE  LYS A 120      -0.951  15.840  15.473  1.00 90.85           H
ATOM   1648 2HE  LYS A 120      -1.124  17.583  15.409  1.00 90.85           H
ATOM   1649  NZ  LYS A 120      -2.876  16.509  14.910  1.00 90.85           N
ATOM   1650 1HZ  LYS A 120      -3.200  16.352  15.858  1.00 90.85           H
ATOM   1651 2HZ  LYS A 120      -3.300  17.354  14.543  1.00 90.85           H
ATOM   1652 3HZ  LYS A 120      -3.138  15.720  14.328  1.00 90.85           H
ATOM   1653  HN  LYS A 120       2.518  14.664  12.527  1.00 90.85           H
ATOM   1654  N   VAL A 121       2.140  14.426   9.308  1.00 92.71           N
ATOM   1655  CA  VAL A 121       2.364  14.410   7.872  1.00 92.71           C
ATOM   1656  C   VAL A 121       2.700  12.985   7.428  1.00 92.71           C
ATOM   1657  O   VAL A 121       2.113  12.473   6.476  1.00 92.71           O
ATOM   1658  HA  VAL A 121       1.435  14.718   7.391  1.00 92.71           H
ATOM   1659  CB  VAL A 121       3.448  15.424   7.500  1.00 92.71           C
ATOM   1660  HB  VAL A 121       4.320  15.226   8.124  1.00 92.71           H
ATOM   1661  CG1 VAL A 121       3.871  15.263   6.039  1.00 92.71           C
ATOM   1662 1HG1 VAL A 121       4.263  14.258   5.882  1.00 92.71           H
ATOM   1663 2HG1 VAL A 121       3.008  15.422   5.392  1.00 92.71           H
ATOM   1664 3HG1 VAL A 121       4.642  15.995   5.801  1.00 92.71           H
ATOM   1665  CG2 VAL A 121       2.983  16.853   7.783  1.00 92.71           C
ATOM   1666 1HG2 VAL A 121       2.089  17.067   7.197  1.00 92.71           H
ATOM   1667 2HG2 VAL A 121       2.755  16.958   8.844  1.00 92.71           H
ATOM   1668 3HG2 VAL A 121       3.773  17.553   7.510  1.00 92.71           H
ATOM   1669  HN  VAL A 121       2.783  14.987   9.829  1.00 92.71           H
ATOM   1670  N   VAL A 122       3.643  12.385   8.139  1.00 91.85           N
ATOM   1671  CA  VAL A 122       4.200  11.111   7.718  1.00 91.85           C
ATOM   1672  C   VAL A 122       3.110  10.039   7.772  1.00 91.85           C
ATOM   1673  O   VAL A 122       2.980   9.234   6.851  1.00 91.85           O
ATOM   1674  HA  VAL A 122       4.532  11.222   6.686  1.00 91.85           H
ATOM   1675  CB  VAL A 122       5.421  10.766   8.574  1.00 91.85           C
ATOM   1676  HB  VAL A 122       5.125  10.827   9.621  1.00 91.85           H
ATOM   1677  CG1 VAL A 122       5.895   9.337   8.301  1.00 91.85           C
ATOM   1678 1HG1 VAL A 122       5.094   8.637   8.538  1.00 91.85           H
ATOM   1679 2HG1 VAL A 122       6.166   9.238   7.250  1.00 91.85           H
ATOM   1680 3HG1 VAL A 122       6.764   9.118   8.922  1.00 91.85           H
ATOM   1681  CG2 VAL A 122       6.552  11.772   8.346  1.00 91.85           C
ATOM   1682 1HG2 VAL A 122       6.845  11.757   7.297  1.00 91.85           H
ATOM   1683 2HG2 VAL A 122       6.209  12.771   8.614  1.00 91.85           H
ATOM   1684 3HG2 VAL A 122       7.407  11.503   8.966  1.00 91.85           H
ATOM   1685  HN  VAL A 122       4.024  12.754   8.987  1.00 91.85           H
ATOM   1686  N   ASN A 123       2.355  10.063   8.861  1.00 90.61           N
ATOM   1687  CA  ASN A 123       1.267   9.117   9.038  1.00 90.61           C
ATOM   1688  C   ASN A 123       0.235   9.320   7.926  1.00 90.61           C
ATOM   1689  O   ASN A 123      -0.241   8.353   7.332  1.00 90.61           O
ATOM   1690  HA  ASN A 123       1.733   8.132   8.999  1.00 90.61           H
ATOM   1691  CB  ASN A 123       0.564   9.330  10.380  1.00 90.61           C
ATOM   1692 1HB  ASN A 123       0.703  10.360  10.708  1.00 90.61           H
ATOM   1693 2HB  ASN A 123      -0.509   9.175  10.261  1.00 90.61           H
ATOM   1694  CG  ASN A 123       1.108   8.373  11.442  1.00 90.61           C
ATOM   1695  OD1 ASN A 123       1.788   7.402  11.151  1.00 90.61           O
ATOM   1696  ND2 ASN A 123       0.774   8.700  12.687  1.00 90.61           N
ATOM   1697 1HD2 ASN A 123       0.213   9.510  12.858  1.00 90.61           H
ATOM   1698 2HD2 ASN A 123       1.082   8.135  13.453  1.00 90.61           H
ATOM   1699  HN  ASN A 123       2.477  10.712   9.612  1.00 90.61           H
ATOM   1700  N   SER A 124      -0.081  10.582   7.679  1.00 91.83           N
ATOM   1701  CA  SER A 124      -1.116  10.920   6.717  1.00 91.83           C
ATOM   1702  C   SER A 124      -0.687  10.488   5.313  1.00 91.83           C
ATOM   1703  O   SER A 124      -1.478   9.912   4.568  1.00 91.83           O
ATOM   1704  HA  SER A 124      -1.998  10.365   7.035  1.00 91.83           H
ATOM   1705  CB  SER A 124      -1.421  12.420   6.740  1.00 91.83           C
ATOM   1706 1HB  SER A 124      -0.540  12.974   6.416  1.00 91.83           H
ATOM   1707 2HB  SER A 124      -2.216  12.639   6.027  1.00 91.83           H
ATOM   1708  OG  SER A 124      -1.811  12.865   8.037  1.00 91.83           O
ATOM   1709  HG  SER A 124      -1.113  13.474   8.413  1.00 91.83           H
ATOM   1710  HN  SER A 124       0.356  11.365   8.122  1.00 91.83           H
ATOM   1711  N   MET A 125       0.565  10.782   4.995  1.00 86.68           N
ATOM   1712  CA  MET A 125       1.106  10.439   3.691  1.00 86.68           C
ATOM   1713  C   MET A 125       1.028   8.931   3.444  1.00 86.68           C
ATOM   1714  O   MET A 125       0.607   8.495   2.374  1.00 86.68           O
ATOM   1715  HA  MET A 125       0.483  10.965   2.967  1.00 86.68           H
ATOM   1716  CB  MET A 125       2.564  10.896   3.606  1.00 86.68           C
ATOM   1717 1HB  MET A 125       3.081  10.647   4.533  1.00 86.68           H
ATOM   1718 2HB  MET A 125       3.071  10.360   2.804  1.00 86.68           H
ATOM   1719  CG  MET A 125       2.653  12.403   3.355  1.00 86.68           C
ATOM   1720 1HG  MET A 125       2.068  12.668   2.475  1.00 86.68           H
ATOM   1721 2HG  MET A 125       2.224  12.946   4.198  1.00 86.68           H
ATOM   1722  SD  MET A 125       4.356  12.884   3.124  1.00 86.68           S
ATOM   1723  CE  MET A 125       4.652  12.204   1.500  1.00 86.68           C
ATOM   1724 1HE  MET A 125       4.496  11.126   1.523  1.00 86.68           H
ATOM   1725 2HE  MET A 125       3.963  12.656   0.786  1.00 86.68           H
ATOM   1726 3HE  MET A 125       5.678  12.416   1.199  1.00 86.68           H
ATOM   1727  HN  MET A 125       1.204  11.245   5.609  1.00 86.68           H
ATOM   1728  N   TYR A 126       1.441   8.177   4.452  1.00 89.32           N
ATOM   1729  CA  TYR A 126       1.456   6.728   4.345  1.00 89.32           C
ATOM   1730  C   TYR A 126       0.064   6.189   4.007  1.00 89.32           C
ATOM   1731  O   TYR A 126      -0.084   5.368   3.103  1.00 89.32           O
ATOM   1732  HA  TYR A 126       2.146   6.456   3.547  1.00 89.32           H
ATOM   1733  CB  TYR A 126       1.870   6.208   5.723  1.00 89.32           C
ATOM   1734 1HB  TYR A 126       2.921   6.444   5.888  1.00 89.32           H
ATOM   1735 2HB  TYR A 126       1.300   6.738   6.486  1.00 89.32           H
ATOM   1736  CG  TYR A 126       1.664   4.703   5.908  1.00 89.32           C
ATOM   1737  CD1 TYR A 126       0.625   4.239   6.688  1.00 89.32           C
ATOM   1738  HD1 TYR A 126      -0.049   4.945   7.173  1.00 89.32           H
ATOM   1739  CD2 TYR A 126       2.518   3.810   5.293  1.00 89.32           C
ATOM   1740  HD2 TYR A 126       3.339   4.176   4.677  1.00 89.32           H
ATOM   1741  CE1 TYR A 126       0.432   2.823   6.862  1.00 89.32           C
ATOM   1742  HE1 TYR A 126      -0.385   2.443   7.476  1.00 89.32           H
ATOM   1743  CE2 TYR A 126       2.325   2.393   5.467  1.00 89.32           C
ATOM   1744  HE2 TYR A 126       2.992   1.677   4.988  1.00 89.32           H
ATOM   1745  CZ  TYR A 126       1.291   1.970   6.243  1.00 89.32           C
ATOM   1746  OH  TYR A 126       1.109   0.632   6.407  1.00 89.32           O
ATOM   1747  HH  TYR A 126       0.457   0.464   7.146  1.00 89.32           H
ATOM   1748  HN  TYR A 126       1.761   8.540   5.327  1.00 89.32           H
ATOM   1749  N   LYS A 127      -0.920   6.673   4.750  1.00 87.35           N
ATOM   1750  CA  LYS A 127      -2.275   6.167   4.619  1.00 87.35           C
ATOM   1751  C   LYS A 127      -2.825   6.543   3.242  1.00 87.35           C
ATOM   1752  O   LYS A 127      -3.437   5.717   2.567  1.00 87.35           O
ATOM   1753  HA  LYS A 127      -2.226   5.080   4.686  1.00 87.35           H
ATOM   1754  CB  LYS A 127      -3.144   6.654   5.781  1.00 87.35           C
ATOM   1755 1HB  LYS A 127      -2.935   7.704   5.982  1.00 87.35           H
ATOM   1756 2HB  LYS A 127      -4.196   6.585   5.507  1.00 87.35           H
ATOM   1757  CG  LYS A 127      -2.885   5.827   7.042  1.00 87.35           C
ATOM   1758 1HG  LYS A 127      -1.812   5.720   7.198  1.00 87.35           H
ATOM   1759 2HG  LYS A 127      -3.283   6.350   7.912  1.00 87.35           H
ATOM   1760  CD  LYS A 127      -3.531   4.444   6.933  1.00 87.35           C
ATOM   1761 1HD  LYS A 127      -4.544   4.541   6.543  1.00 87.35           H
ATOM   1762 2HD  LYS A 127      -2.973   3.833   6.224  1.00 87.35           H
ATOM   1763  CE  LYS A 127      -3.568   3.747   8.295  1.00 87.35           C
ATOM   1764 1HE  LYS A 127      -3.245   2.712   8.189  1.00 87.35           H
ATOM   1765 2HE  LYS A 127      -2.869   4.231   8.977  1.00 87.35           H
ATOM   1766  NZ  LYS A 127      -4.935   3.792   8.863  1.00 87.35           N
ATOM   1767 1HZ  LYS A 127      -4.948   3.300   9.749  1.00 87.35           H
ATOM   1768 2HZ  LYS A 127      -5.209   4.757   9.007  1.00 87.35           H
ATOM   1769 3HZ  LYS A 127      -5.582   3.349   8.220  1.00 87.35           H
ATOM   1770  HN  LYS A 127      -0.803   7.396   5.431  1.00 87.35           H
ATOM   1771  N   MET A 128      -2.586   7.791   2.865  1.00 87.91           N
ATOM   1772  CA  MET A 128      -3.091   8.302   1.602  1.00 87.91           C
ATOM   1773  C   MET A 128      -2.557   7.482   0.426  1.00 87.91           C
ATOM   1774  O   MET A 128      -3.307   7.134  -0.484  1.00 87.91           O
ATOM   1775  HA  MET A 128      -4.175   8.204   1.659  1.00 87.91           H
ATOM   1776  CB  MET A 128      -2.672   9.764   1.438  1.00 87.91           C
ATOM   1777 1HB  MET A 128      -2.973  10.333   2.317  1.00 87.91           H
ATOM   1778 2HB  MET A 128      -1.586   9.829   1.373  1.00 87.91           H
ATOM   1779  CG  MET A 128      -3.301  10.377   0.186  1.00 87.91           C
ATOM   1780 1HG  MET A 128      -2.965   9.840  -0.701  1.00 87.91           H
ATOM   1781 2HG  MET A 128      -4.386  10.277   0.227  1.00 87.91           H
ATOM   1782  SD  MET A 128      -2.854  12.101   0.059  1.00 87.91           S
ATOM   1783  CE  MET A 128      -1.119  11.943  -0.332  1.00 87.91           C
ATOM   1784 1HE  MET A 128      -0.612  11.411   0.474  1.00 87.91           H
ATOM   1785 2HE  MET A 128      -1.006  11.386  -1.262  1.00 87.91           H
ATOM   1786 3HE  MET A 128      -0.680  12.934  -0.446  1.00 87.91           H
ATOM   1787  HN  MET A 128      -2.059   8.447   3.406  1.00 87.91           H
ATOM   1788  N   ASN A 129      -1.264   7.197   0.484  1.00 85.87           N
ATOM   1789  CA  ASN A 129      -0.598   6.516  -0.613  1.00 85.87           C
ATOM   1790  C   ASN A 129      -0.984   5.035  -0.597  1.00 85.87           C
ATOM   1791  O   ASN A 129      -1.053   4.397  -1.647  1.00 85.87           O
ATOM   1792  HA  ASN A 129      -0.938   7.025  -1.515  1.00 85.87           H
ATOM   1793  CB  ASN A 129       0.923   6.609  -0.478  1.00 85.87           C
ATOM   1794 1HB  ASN A 129       1.227   6.247   0.504  1.00 85.87           H
ATOM   1795 2HB  ASN A 129       1.398   5.964  -1.217  1.00 85.87           H
ATOM   1796  CG  ASN A 129       1.403   8.050  -0.668  1.00 85.87           C
ATOM   1797  OD1 ASN A 129       0.902   8.795  -1.494  1.00 85.87           O
ATOM   1798  ND2 ASN A 129       2.399   8.399   0.142  1.00 85.87           N
ATOM   1799 1HD2 ASN A 129       2.765   7.740   0.798  1.00 85.87           H
ATOM   1800 2HD2 ASN A 129       2.781   9.322   0.094  1.00 85.87           H
ATOM   1801  HN  ASN A 129      -0.675   7.424   1.260  1.00 85.87           H
ATOM   1802  N   PHE A 130      -1.225   4.532   0.604  1.00 89.17           N
ATOM   1803  CA  PHE A 130      -1.669   3.158   0.765  1.00 89.17           C
ATOM   1804  C   PHE A 130      -2.939   2.894  -0.046  1.00 89.17           C
ATOM   1805  O   PHE A 130      -2.991   1.951  -0.834  1.00 89.17           O
ATOM   1806  HA  PHE A 130      -0.867   2.515   0.402  1.00 89.17           H
ATOM   1807  CB  PHE A 130      -1.976   2.958   2.251  1.00 89.17           C
ATOM   1808 1HB  PHE A 130      -1.050   3.053   2.819  1.00 89.17           H
ATOM   1809 2HB  PHE A 130      -2.638   3.757   2.585  1.00 89.17           H
ATOM   1810  CG  PHE A 130      -2.621   1.610   2.577  1.00 89.17           C
ATOM   1811  CD1 PHE A 130      -3.968   1.525   2.751  1.00 89.17           C
ATOM   1812  HD1 PHE A 130      -4.587   2.417   2.658  1.00 89.17           H
ATOM   1813  CD2 PHE A 130      -1.849   0.497   2.693  1.00 89.17           C
ATOM   1814  HD2 PHE A 130      -0.770   0.565   2.554  1.00 89.17           H
ATOM   1815  CE1 PHE A 130      -4.567   0.274   3.053  1.00 89.17           C
ATOM   1816  HE1 PHE A 130      -5.646   0.206   3.193  1.00 89.17           H
ATOM   1817  CE2 PHE A 130      -2.448  -0.755   2.996  1.00 89.17           C
ATOM   1818  HE2 PHE A 130      -1.829  -1.647   3.089  1.00 89.17           H
ATOM   1819  CZ  PHE A 130      -3.794  -0.840   3.170  1.00 89.17           C
ATOM   1820  HZ  PHE A 130      -4.254  -1.800   3.402  1.00 89.17           H
ATOM   1821  HN  PHE A 130      -1.121   5.045   1.456  1.00 89.17           H
ATOM   1822  N   TYR A 131      -3.932   3.743   0.175  1.00 93.24           N
ATOM   1823  CA  TYR A 131      -5.216   3.581  -0.485  1.00 93.24           C
ATOM   1824  C   TYR A 131      -5.101   3.865  -1.984  1.00 93.24           C
ATOM   1825  O   TYR A 131      -5.656   3.133  -2.802  1.00 93.24           O
ATOM   1826  HA  TYR A 131      -5.540   2.551  -0.342  1.00 93.24           H
ATOM   1827  CB  TYR A 131      -6.149   4.616   0.148  1.00 93.24           C
ATOM   1828 1HB  TYR A 131      -5.618   5.564   0.235  1.00 93.24           H
ATOM   1829 2HB  TYR A 131      -6.994   4.784  -0.518  1.00 93.24           H
ATOM   1830  CG  TYR A 131      -6.677   4.216   1.528  1.00 93.24           C
ATOM   1831  CD1 TYR A 131      -7.404   3.053   1.677  1.00 93.24           C
ATOM   1832  HD1 TYR A 131      -7.602   2.419   0.813  1.00 93.24           H
ATOM   1833  CD2 TYR A 131      -6.426   5.019   2.622  1.00 93.24           C
ATOM   1834  HD2 TYR A 131      -5.851   5.937   2.504  1.00 93.24           H
ATOM   1835  CE1 TYR A 131      -7.901   2.676   2.975  1.00 93.24           C
ATOM   1836  HE1 TYR A 131      -8.477   1.760   3.107  1.00 93.24           H
ATOM   1837  CE2 TYR A 131      -6.923   4.642   3.920  1.00 93.24           C
ATOM   1838  HE2 TYR A 131      -6.732   5.267   4.792  1.00 93.24           H
ATOM   1839  CZ  TYR A 131      -7.636   3.490   4.032  1.00 93.24           C
ATOM   1840  OH  TYR A 131      -8.105   3.134   5.258  1.00 93.24           O
ATOM   1841  HH  TYR A 131      -7.938   3.870   5.915  1.00 93.24           H
ATOM   1842  HN  TYR A 131      -3.869   4.528   0.792  1.00 93.24           H
ATOM   1843  N   SER A 132      -4.378   4.930  -2.298  1.00 92.68           N
ATOM   1844  CA  SER A 132      -4.279   5.388  -3.674  1.00 92.68           C
ATOM   1845  C   SER A 132      -3.638   4.303  -4.541  1.00 92.68           C
ATOM   1846  O   SER A 132      -4.082   4.056  -5.661  1.00 92.68           O
ATOM   1847  HA  SER A 132      -5.305   5.574  -3.991  1.00 92.68           H
ATOM   1848  CB  SER A 132      -3.474   6.685  -3.766  1.00 92.68           C
ATOM   1849 1HB  SER A 132      -3.432   7.013  -4.805  1.00 92.68           H
ATOM   1850 2HB  SER A 132      -3.983   7.469  -3.205  1.00 92.68           H
ATOM   1851  OG  SER A 132      -2.149   6.528  -3.265  1.00 92.68           O
ATOM   1852  HG  SER A 132      -1.618   7.358  -3.436  1.00 92.68           H
ATOM   1853  HN  SER A 132      -3.867   5.476  -1.634  1.00 92.68           H
ATOM   1854  N   CYS A 133      -2.604   3.683  -3.990  1.00 92.43           N
ATOM   1855  CA  CYS A 133      -1.880   2.650  -4.711  1.00 92.43           C
ATOM   1856  C   CYS A 133      -2.861   1.528  -5.056  1.00 92.43           C
ATOM   1857  O   CYS A 133      -2.966   1.125  -6.214  1.00 92.43           O
ATOM   1858  HA  CYS A 133      -1.489   3.115  -5.616  1.00 92.43           H
ATOM   1859  CB  CYS A 133      -0.683   2.135  -3.909  1.00 92.43           C
ATOM   1860 1HB  CYS A 133      -0.987   1.916  -2.886  1.00 92.43           H
ATOM   1861 2HB  CYS A 133      -0.320   1.202  -4.340  1.00 92.43           H
ATOM   1862  SG  CYS A 133       0.655   3.384  -3.909  1.00 92.43           S
ATOM   1863  HG  CYS A 133       0.157   4.121  -2.920  1.00 92.43           H
ATOM   1864  HN  CYS A 133      -2.261   3.877  -3.071  1.00 92.43           H
ATOM   1865  N   VAL A 134      -3.554   1.055  -4.031  1.00 90.55           N
ATOM   1866  CA  VAL A 134      -4.357  -0.149  -4.162  1.00 90.55           C
ATOM   1867  C   VAL A 134      -5.539   0.131  -5.092  1.00 90.55           C
ATOM   1868  O   VAL A 134      -5.922  -0.723  -5.890  1.00 90.55           O
ATOM   1869  HA  VAL A 134      -3.729  -0.916  -4.615  1.00 90.55           H
ATOM   1870  CB  VAL A 134      -4.787  -0.644  -2.780  1.00 90.55           C
ATOM   1871  HB  VAL A 134      -5.408   0.128  -2.326  1.00 90.55           H
ATOM   1872  CG1 VAL A 134      -5.628  -1.918  -2.892  1.00 90.55           C
ATOM   1873 1HG1 VAL A 134      -6.520  -1.714  -3.483  1.00 90.55           H
ATOM   1874 2HG1 VAL A 134      -5.041  -2.699  -3.376  1.00 90.55           H
ATOM   1875 3HG1 VAL A 134      -5.920  -2.249  -1.895  1.00 90.55           H
ATOM   1876  CG2 VAL A 134      -3.574  -0.865  -1.875  1.00 90.55           C
ATOM   1877 1HG2 VAL A 134      -2.916  -1.610  -2.324  1.00 90.55           H
ATOM   1878 2HG2 VAL A 134      -3.033   0.074  -1.757  1.00 90.55           H
ATOM   1879 3HG2 VAL A 134      -3.908  -1.217  -0.899  1.00 90.55           H
ATOM   1880  HN  VAL A 134      -3.572   1.478  -3.125  1.00 90.55           H
ATOM   1881  N   LEU A 135      -6.086   1.331  -4.957  1.00 94.03           N
ATOM   1882  CA  LEU A 135      -7.227   1.728  -5.763  1.00 94.03           C
ATOM   1883  C   LEU A 135      -6.794   1.858  -7.225  1.00 94.03           C
ATOM   1884  O   LEU A 135      -7.569   1.566  -8.134  1.00 94.03           O
ATOM   1885  HA  LEU A 135      -7.970   0.933  -5.692  1.00 94.03           H
ATOM   1886  CB  LEU A 135      -7.868   2.997  -5.197  1.00 94.03           C
ATOM   1887 1HB  LEU A 135      -7.091   3.754  -5.085  1.00 94.03           H
ATOM   1888 2HB  LEU A 135      -8.581   3.378  -5.928  1.00 94.03           H
ATOM   1889  CG  LEU A 135      -8.588   2.844  -3.855  1.00 94.03           C
ATOM   1890  HG  LEU A 135      -7.885   2.421  -3.137  1.00 94.03           H
ATOM   1891  CD1 LEU A 135      -9.028   4.204  -3.311  1.00 94.03           C
ATOM   1892 1HD1 LEU A 135      -8.153   4.838  -3.167  1.00 94.03           H
ATOM   1893 2HD1 LEU A 135      -9.707   4.677  -4.020  1.00 94.03           H
ATOM   1894 3HD1 LEU A 135      -9.537   4.066  -2.357  1.00 94.03           H
ATOM   1895  CD2 LEU A 135      -9.759   1.866  -3.970  1.00 94.03           C
ATOM   1896 1HD2 LEU A 135     -10.470   2.236  -4.708  1.00 94.03           H
ATOM   1897 2HD2 LEU A 135      -9.388   0.889  -4.281  1.00 94.03           H
ATOM   1898 3HD2 LEU A 135     -10.253   1.775  -3.003  1.00 94.03           H
ATOM   1899  HN  LEU A 135      -5.761   2.024  -4.313  1.00 94.03           H
ATOM   1900  N   LEU A 136      -5.557   2.297  -7.405  1.00 94.17           N
ATOM   1901  CA  LEU A 136      -5.004   2.448  -8.740  1.00 94.17           C
ATOM   1902  C   LEU A 136      -4.809   1.065  -9.366  1.00 94.17           C
ATOM   1903  O   LEU A 136      -5.131   0.858 -10.535  1.00 94.17           O
ATOM   1904  HA  LEU A 136      -5.733   2.997  -9.336  1.00 94.17           H
ATOM   1905  CB  LEU A 136      -3.727   3.290  -8.699  1.00 94.17           C
ATOM   1906 1HB  LEU A 136      -3.114   2.944  -7.867  1.00 94.17           H
ATOM   1907 2HB  LEU A 136      -3.162   3.102  -9.612  1.00 94.17           H
ATOM   1908  CG  LEU A 136      -3.924   4.801  -8.557  1.00 94.17           C
ATOM   1909  HG  LEU A 136      -4.627   4.978  -7.743  1.00 94.17           H
ATOM   1910  CD1 LEU A 136      -2.612   5.492  -8.181  1.00 94.17           C
ATOM   1911 1HD1 LEU A 136      -2.252   5.095  -7.232  1.00 94.17           H
ATOM   1912 2HD1 LEU A 136      -1.869   5.308  -8.957  1.00 94.17           H
ATOM   1913 3HD1 LEU A 136      -2.781   6.564  -8.086  1.00 94.17           H
ATOM   1914  CD2 LEU A 136      -4.543   5.394  -9.824  1.00 94.17           C
ATOM   1915 1HD2 LEU A 136      -3.884   5.206 -10.672  1.00 94.17           H
ATOM   1916 2HD2 LEU A 136      -5.512   4.931 -10.007  1.00 94.17           H
ATOM   1917 3HD2 LEU A 136      -4.672   6.469  -9.696  1.00 94.17           H
ATOM   1918  HN  LEU A 136      -4.938   2.546  -6.661  1.00 94.17           H
ATOM   1919  N   ILE A 137      -4.281   0.155  -8.561  1.00 91.69           N
ATOM   1920  CA  ILE A 137      -4.051  -1.205  -9.017  1.00 91.69           C
ATOM   1921  C   ILE A 137      -5.379  -1.819  -9.466  1.00 91.69           C
ATOM   1922  O   ILE A 137      -5.434  -2.516 -10.478  1.00 91.69           O
ATOM   1923  HA  ILE A 137      -3.387  -1.152  -9.880  1.00 91.69           H
ATOM   1924  CB  ILE A 137      -3.331  -2.017  -7.939  1.00 91.69           C
ATOM   1925  HB  ILE A 137      -3.823  -1.830  -6.985  1.00 91.69           H
ATOM   1926  CG1 ILE A 137      -1.876  -1.567  -7.794  1.00 91.69           C
ATOM   1927 1HG1 ILE A 137      -1.302  -1.894  -8.660  1.00 91.69           H
ATOM   1928 2HG1 ILE A 137      -1.829  -0.478  -7.773  1.00 91.69           H
ATOM   1929  CG2 ILE A 137      -3.441  -3.518  -8.218  1.00 91.69           C
ATOM   1930 1HG2 ILE A 137      -4.492  -3.809  -8.232  1.00 91.69           H
ATOM   1931 2HG2 ILE A 137      -2.990  -3.742  -9.185  1.00 91.69           H
ATOM   1932 3HG2 ILE A 137      -2.921  -4.072  -7.437  1.00 91.69           H
ATOM   1933  CD1 ILE A 137      -1.252  -2.134  -6.517  1.00 91.69           C
ATOM   1934 1HD1 ILE A 137      -1.814  -1.785  -5.651  1.00 91.69           H
ATOM   1935 2HD1 ILE A 137      -1.278  -3.223  -6.553  1.00 91.69           H
ATOM   1936 3HD1 ILE A 137      -0.218  -1.798  -6.438  1.00 91.69           H
ATOM   1937  HN  ILE A 137      -4.014   0.334  -7.614  1.00 91.69           H
ATOM   1938  N   MET A 138      -6.416  -1.538  -8.691  1.00 91.30           N
ATOM   1939  CA  MET A 138      -7.748  -2.014  -9.022  1.00 91.30           C
ATOM   1940  C   MET A 138      -8.205  -1.469 -10.376  1.00 91.30           C
ATOM   1941  O   MET A 138      -8.737  -2.210 -11.201  1.00 91.30           O
ATOM   1942  HA  MET A 138      -7.668  -3.100  -9.068  1.00 91.30           H
ATOM   1943  CB  MET A 138      -8.732  -1.575  -7.936  1.00 91.30           C
ATOM   1944 1HB  MET A 138      -8.387  -1.926  -6.963  1.00 91.30           H
ATOM   1945 2HB  MET A 138      -8.765  -0.486  -7.888  1.00 91.30           H
ATOM   1946  CG  MET A 138     -10.135  -2.120  -8.213  1.00 91.30           C
ATOM   1947 1HG  MET A 138     -10.468  -1.804  -9.201  1.00 91.30           H
ATOM   1948 2HG  MET A 138     -10.116  -3.210  -8.217  1.00 91.30           H
ATOM   1949  SD  MET A 138     -11.274  -1.536  -6.969  1.00 91.30           S
ATOM   1950  CE  MET A 138     -11.365   0.189  -7.418  1.00 91.30           C
ATOM   1951 1HE  MET A 138     -10.372   0.634  -7.353  1.00 91.30           H
ATOM   1952 2HE  MET A 138     -11.738   0.280  -8.438  1.00 91.30           H
ATOM   1953 3HE  MET A 138     -12.040   0.707  -6.737  1.00 91.30           H
ATOM   1954  HN  MET A 138      -6.357  -0.996  -7.853  1.00 91.30           H
ATOM   1955  N   CYS A 139      -7.981  -0.176 -10.564  1.00 93.97           N
ATOM   1956  CA  CYS A 139      -8.426   0.492 -11.775  1.00 93.97           C
ATOM   1957  C   CYS A 139      -7.657  -0.097 -12.959  1.00 93.97           C
ATOM   1958  O   CYS A 139      -8.205  -0.239 -14.051  1.00 93.97           O
ATOM   1959  HA  CYS A 139      -9.493   0.293 -11.869  1.00 93.97           H
ATOM   1960  CB  CYS A 139      -8.251   2.010 -11.680  1.00 93.97           C
ATOM   1961 1HB  CYS A 139      -7.248   2.247 -11.327  1.00 93.97           H
ATOM   1962 2HB  CYS A 139      -8.356   2.458 -12.668  1.00 93.97           H
ATOM   1963  SG  CYS A 139      -9.498   2.713 -10.539  1.00 93.97           S
ATOM   1964  HG  CYS A 139      -8.893   2.328  -9.419  1.00 93.97           H
ATOM   1965  HN  CYS A 139      -7.507   0.410  -9.907  1.00 93.97           H
ATOM   1966  N   ILE A 140      -6.399  -0.425 -12.702  1.00 90.83           N
ATOM   1967  CA  ILE A 140      -5.554  -1.010 -13.729  1.00 90.83           C
ATOM   1968  C   ILE A 140      -6.168  -2.330 -14.199  1.00 90.83           C
ATOM   1969  O   ILE A 140      -6.155  -2.636 -15.391  1.00 90.83           O
ATOM   1970  HA  ILE A 140      -5.537  -0.318 -14.572  1.00 90.83           H
ATOM   1971  CB  ILE A 140      -4.115  -1.145 -13.226  1.00 90.83           C
ATOM   1972  HB  ILE A 140      -4.143  -1.570 -12.223  1.00 90.83           H
ATOM   1973  CG1 ILE A 140      -3.440   0.224 -13.119  1.00 90.83           C
ATOM   1974 1HG1 ILE A 140      -3.191   0.589 -14.115  1.00 90.83           H
ATOM   1975 2HG1 ILE A 140      -4.134   0.941 -12.680  1.00 90.83           H
ATOM   1976  CG2 ILE A 140      -3.316  -2.111 -14.104  1.00 90.83           C
ATOM   1977 1HG2 ILE A 140      -3.787  -3.094 -14.084  1.00 90.83           H
ATOM   1978 2HG2 ILE A 140      -3.294  -1.738 -15.128  1.00 90.83           H
ATOM   1979 3HG2 ILE A 140      -2.297  -2.189 -13.724  1.00 90.83           H
ATOM   1980  CD1 ILE A 140      -2.172   0.145 -12.267  1.00 90.83           C
ATOM   1981 1HD1 ILE A 140      -2.429  -0.198 -11.264  1.00 90.83           H
ATOM   1982 2HD1 ILE A 140      -1.472  -0.556 -12.722  1.00 90.83           H
ATOM   1983 3HD1 ILE A 140      -1.713   1.131 -12.207  1.00 90.83           H
ATOM   1984  HN  ILE A 140      -5.958  -0.298 -11.814  1.00 90.83           H
ATOM   1985  N   SER A 141      -6.691  -3.077 -13.238  1.00 89.46           N
ATOM   1986  CA  SER A 141      -7.268  -4.378 -13.532  1.00 89.46           C
ATOM   1987  C   SER A 141      -8.489  -4.216 -14.440  1.00 89.46           C
ATOM   1988  O   SER A 141      -8.674  -4.986 -15.381  1.00 89.46           O
ATOM   1989  HA  SER A 141      -6.482  -4.933 -14.044  1.00 89.46           H
ATOM   1990  CB  SER A 141      -7.655  -5.112 -12.247  1.00 89.46           C
ATOM   1991 1HB  SER A 141      -7.738  -6.180 -12.450  1.00 89.46           H
ATOM   1992 2HB  SER A 141      -6.865  -4.988 -11.507  1.00 89.46           H
ATOM   1993  OG  SER A 141      -8.886  -4.635 -11.710  1.00 89.46           O
ATOM   1994  HG  SER A 141      -8.730  -3.798 -11.187  1.00 89.46           H
ATOM   1995  HN  SER A 141      -6.725  -2.808 -12.276  1.00 89.46           H
ATOM   1996  N   VAL A 142      -9.291  -3.209 -14.125  1.00 90.81           N
ATOM   1997  CA  VAL A 142     -10.498  -2.947 -14.890  1.00 90.81           C
ATOM   1998  C   VAL A 142     -10.115  -2.493 -16.300  1.00 90.81           C
ATOM   1999  O   VAL A 142     -10.744  -2.894 -17.278  1.00 90.81           O
ATOM   2000  HA  VAL A 142     -11.052  -3.883 -14.961  1.00 90.81           H
ATOM   2001  CB  VAL A 142     -11.375  -1.932 -14.153  1.00 90.81           C
ATOM   2002  HB  VAL A 142     -10.796  -1.017 -14.027  1.00 90.81           H
ATOM   2003  CG1 VAL A 142     -12.623  -1.590 -14.969  1.00 90.81           C
ATOM   2004 1HG1 VAL A 142     -12.325  -1.164 -15.927  1.00 90.81           H
ATOM   2005 2HG1 VAL A 142     -13.205  -2.496 -15.140  1.00 90.81           H
ATOM   2006 3HG1 VAL A 142     -13.228  -0.867 -14.422  1.00 90.81           H
ATOM   2007  CG2 VAL A 142     -11.753  -2.443 -12.761  1.00 90.81           C
ATOM   2008 1HG2 VAL A 142     -12.305  -3.379 -12.855  1.00 90.81           H
ATOM   2009 2HG2 VAL A 142     -10.848  -2.613 -12.178  1.00 90.81           H
ATOM   2010 3HG2 VAL A 142     -12.376  -1.703 -12.259  1.00 90.81           H
ATOM   2011  HN  VAL A 142      -9.127  -2.580 -13.365  1.00 90.81           H
ATOM   2012  N   ASP A 143      -9.085  -1.662 -16.360  1.00 86.21           N
ATOM   2013  CA  ASP A 143      -8.638  -1.114 -17.629  1.00 86.21           C
ATOM   2014  C   ASP A 143      -8.198  -2.256 -18.547  1.00 86.21           C
ATOM   2015  O   ASP A 143      -8.533  -2.271 -19.730  1.00 86.21           O
ATOM   2016  HA  ASP A 143      -9.496  -0.569 -18.024  1.00 86.21           H
ATOM   2017  CB  ASP A 143      -7.444  -0.177 -17.435  1.00 86.21           C
ATOM   2018 1HB  ASP A 143      -7.727   0.647 -16.780  1.00 86.21           H
ATOM   2019 2HB  ASP A 143      -6.634  -0.712 -16.942  1.00 86.21           H
ATOM   2020  CG  ASP A 143      -6.957   0.375 -18.777  1.00 86.21           C
ATOM   2021  OD1 ASP A 143      -7.789   0.997 -19.471  1.00 86.21           O
ATOM   2022  OD2 ASP A 143      -5.762   0.161 -19.077  1.00 86.21           O
ATOM   2023  HN  ASP A 143      -8.560  -1.363 -15.563  1.00 86.21           H
ATOM   2024  N   ARG A 144      -7.455  -3.187 -17.966  1.00 75.22           N
ATOM   2025  CA  ARG A 144      -6.947  -4.319 -18.721  1.00 75.22           C
ATOM   2026  C   ARG A 144      -8.106  -5.173 -19.240  1.00 75.22           C
ATOM   2027  O   ARG A 144      -8.071  -5.650 -20.374  1.00 75.22           O
ATOM   2028  HA  ARG A 144      -6.387  -3.876 -19.544  1.00 75.22           H
ATOM   2029  CB  ARG A 144      -6.028  -5.188 -17.861  1.00 75.22           C
ATOM   2030 1HB  ARG A 144      -6.476  -5.334 -16.878  1.00 75.22           H
ATOM   2031 2HB  ARG A 144      -5.925  -6.174 -18.314  1.00 75.22           H
ATOM   2032  CG  ARG A 144      -4.649  -4.543 -17.708  1.00 75.22           C
ATOM   2033 1HG  ARG A 144      -4.268  -4.256 -18.688  1.00 75.22           H
ATOM   2034 2HG  ARG A 144      -4.733  -3.631 -17.119  1.00 75.22           H
ATOM   2035  CD  ARG A 144      -3.666  -5.503 -17.034  1.00 75.22           C
ATOM   2036 1HD  ARG A 144      -3.980  -5.697 -16.009  1.00 75.22           H
ATOM   2037 2HD  ARG A 144      -3.667  -6.462 -17.554  1.00 75.22           H
ATOM   2038  NE  ARG A 144      -2.305  -4.924 -17.045  1.00 75.22           N
ATOM   2039  HE  ARG A 144      -2.210  -3.952 -17.261  1.00 75.22           H
ATOM   2040  CZ  ARG A 144      -1.190  -5.620 -16.785  1.00 75.22           C
ATOM   2041  NH1 ARG A 144      -1.257  -6.926 -16.490  1.00 75.22           N
ATOM   2042 1HH1 ARG A 144      -2.143  -7.388 -16.463  1.00 75.22           H
ATOM   2043 2HH1 ARG A 144      -0.420  -7.438 -16.297  1.00 75.22           H
ATOM   2044  NH2 ARG A 144      -0.007  -4.992 -16.823  1.00 75.22           N
ATOM   2045 1HH2 ARG A 144       0.834  -5.497 -16.631  1.00 75.22           H
ATOM   2046 2HH2 ARG A 144       0.034  -4.017 -17.044  1.00 75.22           H
ATOM   2047  HN  ARG A 144      -7.200  -3.175 -16.999  1.00 75.22           H
ATOM   2048  N   TYR A 145      -9.105  -5.340 -18.386  1.00 87.18           N
ATOM   2049  CA  TYR A 145     -10.294  -6.086 -18.762  1.00 87.18           C
ATOM   2050  C   TYR A 145     -10.941  -5.491 -20.015  1.00 87.18           C
ATOM   2051  O   TYR A 145     -11.210  -6.207 -20.978  1.00 87.18           O
ATOM   2052  HA  TYR A 145      -9.995  -7.114 -18.969  1.00 87.18           H
ATOM   2053  CB  TYR A 145     -11.266  -5.950 -17.588  1.00 87.18           C
ATOM   2054 1HB  TYR A 145     -10.919  -6.579 -16.768  1.00 87.18           H
ATOM   2055 2HB  TYR A 145     -11.246  -4.921 -17.230  1.00 87.18           H
ATOM   2056  CG  TYR A 145     -12.708  -6.330 -17.927  1.00 87.18           C
ATOM   2057  CD1 TYR A 145     -13.661  -5.344 -18.091  1.00 87.18           C
ATOM   2058  HD1 TYR A 145     -13.385  -4.296 -17.978  1.00 87.18           H
ATOM   2059  CD2 TYR A 145     -13.057  -7.657 -18.070  1.00 87.18           C
ATOM   2060  HD2 TYR A 145     -12.305  -8.436 -17.941  1.00 87.18           H
ATOM   2061  CE1 TYR A 145     -15.019  -5.701 -18.410  1.00 87.18           C
ATOM   2062  HE1 TYR A 145     -15.781  -4.933 -18.541  1.00 87.18           H
ATOM   2063  CE2 TYR A 145     -14.415  -8.014 -18.390  1.00 87.18           C
ATOM   2064  HE2 TYR A 145     -14.705  -9.059 -18.505  1.00 87.18           H
ATOM   2065  CZ  TYR A 145     -15.329  -7.019 -18.544  1.00 87.18           C
ATOM   2066  OH  TYR A 145     -16.612  -7.356 -18.845  1.00 87.18           O
ATOM   2067  HH  TYR A 145     -16.691  -8.348 -18.941  1.00 87.18           H
ATOM   2068  HN  TYR A 145      -9.111  -4.978 -17.454  1.00 87.18           H
ATOM   2069  N   ILE A 146     -11.171  -4.188 -19.961  1.00 83.81           N
ATOM   2070  CA  ILE A 146     -11.853  -3.503 -21.046  1.00 83.81           C
ATOM   2071  C   ILE A 146     -11.020  -3.624 -22.324  1.00 83.81           C
ATOM   2072  O   ILE A 146     -11.567  -3.811 -23.410  1.00 83.81           O
ATOM   2073  HA  ILE A 146     -12.805  -4.010 -21.205  1.00 83.81           H
ATOM   2074  CB  ILE A 146     -12.170  -2.059 -20.653  1.00 83.81           C
ATOM   2075  HB  ILE A 146     -11.245  -1.583 -20.328  1.00 83.81           H
ATOM   2076  CG1 ILE A 146     -13.142  -2.012 -19.472  1.00 83.81           C
ATOM   2077 1HG1 ILE A 146     -14.139  -2.300 -19.805  1.00 83.81           H
ATOM   2078 2HG1 ILE A 146     -12.836  -2.737 -18.717  1.00 83.81           H
ATOM   2079  CG2 ILE A 146     -12.689  -1.265 -21.854  1.00 83.81           C
ATOM   2080 1HG2 ILE A 146     -11.932  -1.256 -22.638  1.00 83.81           H
ATOM   2081 2HG2 ILE A 146     -13.598  -1.732 -22.232  1.00 83.81           H
ATOM   2082 3HG2 ILE A 146     -12.906  -0.242 -21.546  1.00 83.81           H
ATOM   2083  CD1 ILE A 146     -13.189  -0.613 -18.855  1.00 83.81           C
ATOM   2084 1HD1 ILE A 146     -12.195  -0.338 -18.502  1.00 83.81           H
ATOM   2085 2HD1 ILE A 146     -13.518   0.105 -19.607  1.00 83.81           H
ATOM   2086 3HD1 ILE A 146     -13.887  -0.608 -18.018  1.00 83.81           H
ATOM   2087  HN  ILE A 146     -10.901  -3.603 -19.196  1.00 83.81           H
ATOM   2088  N   ALA A 147      -9.711  -3.513 -22.151  1.00 82.49           N
ATOM   2089  CA  ALA A 147      -8.807  -3.480 -23.288  1.00 82.49           C
ATOM   2090  C   ALA A 147      -8.871  -4.820 -24.024  1.00 82.49           C
ATOM   2091  O   ALA A 147      -8.702  -4.872 -25.241  1.00 82.49           O
ATOM   2092  HA  ALA A 147      -9.145  -2.690 -23.959  1.00 82.49           H
ATOM   2093  CB  ALA A 147      -7.393  -3.146 -22.807  1.00 82.49           C
ATOM   2094 1HB  ALA A 147      -7.397  -2.172 -22.317  1.00 82.49           H
ATOM   2095 2HB  ALA A 147      -7.061  -3.907 -22.100  1.00 82.49           H
ATOM   2096 3HB  ALA A 147      -6.715  -3.122 -23.660  1.00 82.49           H
ATOM   2097  HN  ALA A 147      -9.269  -3.446 -21.257  1.00 82.49           H
ATOM   2098  N   ILE A 148      -9.115  -5.870 -23.255  1.00 78.61           N
ATOM   2099  CA  ILE A 148      -9.039  -7.221 -23.785  1.00 78.61           C
ATOM   2100  C   ILE A 148     -10.435  -7.673 -24.219  1.00 78.61           C
ATOM   2101  O   ILE A 148     -10.615  -8.159 -25.335  1.00 78.61           O
ATOM   2102  HA  ILE A 148      -8.397  -7.190 -24.666  1.00 78.61           H
ATOM   2103  CB  ILE A 148      -8.376  -8.158 -22.774  1.00 78.61           C
ATOM   2104  HB  ILE A 148      -8.871  -8.027 -21.811  1.00 78.61           H
ATOM   2105  CG1 ILE A 148      -6.902  -7.796 -22.576  1.00 78.61           C
ATOM   2106 1HG1 ILE A 148      -6.351  -7.987 -23.496  1.00 78.61           H
ATOM   2107 2HG1 ILE A 148      -6.811  -6.731 -22.364  1.00 78.61           H
ATOM   2108  CG2 ILE A 148      -8.557  -9.621 -23.180  1.00 78.61           C
ATOM   2109 1HG2 ILE A 148      -9.621  -9.856 -23.229  1.00 78.61           H
ATOM   2110 2HG2 ILE A 148      -8.104  -9.785 -24.158  1.00 78.61           H
ATOM   2111 3HG2 ILE A 148      -8.076 -10.265 -22.444  1.00 78.61           H
ATOM   2112  CD1 ILE A 148      -6.289  -8.603 -21.430  1.00 78.61           C
ATOM   2113 1HD1 ILE A 148      -6.828  -8.391 -20.506  1.00 78.61           H
ATOM   2114 2HD1 ILE A 148      -6.360  -9.667 -21.656  1.00 78.61           H
ATOM   2115 3HD1 ILE A 148      -5.241  -8.327 -21.311  1.00 78.61           H
ATOM   2116  HN  ILE A 148      -9.361  -5.810 -22.287  1.00 78.61           H
ATOM   2117  N   ALA A 149     -11.387  -7.497 -23.314  1.00 77.94           N
ATOM   2118  CA  ALA A 149     -12.713  -8.061 -23.504  1.00 77.94           C
ATOM   2119  C   ALA A 149     -13.496  -7.190 -24.488  1.00 77.94           C
ATOM   2120  O   ALA A 149     -14.346  -7.689 -25.224  1.00 77.94           O
ATOM   2121  HA  ALA A 149     -12.592  -9.057 -23.930  1.00 77.94           H
ATOM   2122  CB  ALA A 149     -13.413  -8.185 -22.150  1.00 77.94           C
ATOM   2123 1HB  ALA A 149     -12.832  -8.837 -21.498  1.00 77.94           H
ATOM   2124 2HB  ALA A 149     -13.500  -7.199 -21.694  1.00 77.94           H
ATOM   2125 3HB  ALA A 149     -14.408  -8.607 -22.293  1.00 77.94           H
ATOM   2126  HN  ALA A 149     -11.264  -6.982 -22.466  1.00 77.94           H
ATOM   2127  N   GLN A 150     -13.182  -5.903 -24.470  1.00 68.37           N
ATOM   2128  CA  GLN A 150     -13.913  -4.942 -25.278  1.00 68.37           C
ATOM   2129  C   GLN A 150     -12.950  -4.157 -26.171  1.00 68.37           C
ATOM   2130  O   GLN A 150     -13.073  -2.940 -26.302  1.00 68.37           O
ATOM   2131  HA  GLN A 150     -14.588  -5.536 -25.894  1.00 68.37           H
ATOM   2132  CB  GLN A 150     -14.737  -3.999 -24.397  1.00 68.37           C
ATOM   2133 1HB  GLN A 150     -14.073  -3.433 -23.744  1.00 68.37           H
ATOM   2134 2HB  GLN A 150     -15.261  -3.277 -25.023  1.00 68.37           H
ATOM   2135  CG  GLN A 150     -15.747  -4.780 -23.554  1.00 68.37           C
ATOM   2136 1HG  GLN A 150     -16.281  -5.491 -24.185  1.00 68.37           H
ATOM   2137 2HG  GLN A 150     -15.222  -5.359 -22.795  1.00 68.37           H
ATOM   2138  CD  GLN A 150     -16.747  -3.836 -22.883  1.00 68.37           C
ATOM   2139  OE1 GLN A 150     -16.695  -2.626 -23.034  1.00 68.37           O
ATOM   2140  NE2 GLN A 150     -17.657  -4.454 -22.137  1.00 68.37           N
ATOM   2141 1HE2 GLN A 150     -17.644  -5.450 -22.055  1.00 68.37           H
ATOM   2142 2HE2 GLN A 150     -18.355  -3.922 -21.657  1.00 68.37           H
ATOM   2143  HN  GLN A 150     -12.444  -5.515 -23.917  1.00 68.37           H
ATOM   2144  N   ALA A 151     -12.014  -4.885 -26.761  1.00 68.74           N
ATOM   2145  CA  ALA A 151     -10.894  -4.256 -27.440  1.00 68.74           C
ATOM   2146  C   ALA A 151     -11.423  -3.262 -28.475  1.00 68.74           C
ATOM   2147  O   ALA A 151     -10.926  -2.141 -28.575  1.00 68.74           O
ATOM   2148  HA  ALA A 151     -10.314  -3.715 -26.691  1.00 68.74           H
ATOM   2149  CB  ALA A 151     -10.006  -5.333 -28.066  1.00 68.74           C
ATOM   2150 1HB  ALA A 151      -9.633  -5.996 -27.285  1.00 68.74           H
ATOM   2151 2HB  ALA A 151     -10.588  -5.911 -28.785  1.00 68.74           H
ATOM   2152 3HB  ALA A 151      -9.166  -4.861 -28.575  1.00 68.74           H
ATOM   2153  HN  ALA A 151     -12.013  -5.885 -26.781  1.00 68.74           H
ATOM   2154  N   MET A 152     -12.424  -3.708 -29.219  1.00 58.79           N
ATOM   2155  CA  MET A 152     -12.954  -2.914 -30.315  1.00 58.79           C
ATOM   2156  C   MET A 152     -13.522  -1.588 -29.807  1.00 58.79           C
ATOM   2157  O   MET A 152     -13.221  -0.528 -30.355  1.00 58.79           O
ATOM   2158  HA  MET A 152     -12.108  -2.725 -30.976  1.00 58.79           H
ATOM   2159  CB  MET A 152     -14.054  -3.700 -31.030  1.00 58.79           C
ATOM   2160 1HB  MET A 152     -14.735  -4.130 -30.295  1.00 58.79           H
ATOM   2161 2HB  MET A 152     -14.642  -3.026 -31.653  1.00 58.79           H
ATOM   2162  CG  MET A 152     -13.459  -4.814 -31.895  1.00 58.79           C
ATOM   2163 1HG  MET A 152     -12.422  -4.582 -32.137  1.00 58.79           H
ATOM   2164 2HG  MET A 152     -13.455  -5.753 -31.341  1.00 58.79           H
ATOM   2165  SD  MET A 152     -14.409  -4.996 -33.395  1.00 58.79           S
ATOM   2166  CE  MET A 152     -15.716  -6.059 -32.806  1.00 58.79           C
ATOM   2167 1HE  MET A 152     -15.288  -6.991 -32.437  1.00 58.79           H
ATOM   2168 2HE  MET A 152     -16.254  -5.562 -31.999  1.00 58.79           H
ATOM   2169 3HE  MET A 152     -16.405  -6.275 -33.623  1.00 58.79           H
ATOM   2170  HN  MET A 152     -12.871  -4.592 -29.084  1.00 58.79           H
ATOM   2171  N   ARG A 153     -14.334  -1.689 -28.764  1.00 58.07           N
ATOM   2172  CA  ARG A 153     -14.980  -0.515 -28.202  1.00 58.07           C
ATOM   2173  C   ARG A 153     -13.942   0.401 -27.550  1.00 58.07           C
ATOM   2174  O   ARG A 153     -14.115   1.618 -27.521  1.00 58.07           O
ATOM   2175  HA  ARG A 153     -15.457  -0.026 -29.051  1.00 58.07           H
ATOM   2176  CB  ARG A 153     -16.028  -0.910 -27.160  1.00 58.07           C
ATOM   2177 1HB  ARG A 153     -15.610  -1.653 -26.481  1.00 58.07           H
ATOM   2178 2HB  ARG A 153     -16.292  -0.041 -26.557  1.00 58.07           H
ATOM   2179  CG  ARG A 153     -17.283  -1.472 -27.830  1.00 58.07           C
ATOM   2180 1HG  ARG A 153     -17.635  -0.778 -28.593  1.00 58.07           H
ATOM   2181 2HG  ARG A 153     -17.042  -2.407 -28.336  1.00 58.07           H
ATOM   2182  CD  ARG A 153     -18.392  -1.714 -26.803  1.00 58.07           C
ATOM   2183 1HD  ARG A 153     -18.070  -2.461 -26.077  1.00 58.07           H
ATOM   2184 2HD  ARG A 153     -18.592  -0.797 -26.249  1.00 58.07           H
ATOM   2185  NE  ARG A 153     -19.623  -2.171 -27.486  1.00 58.07           N
ATOM   2186  HE  ARG A 153     -19.612  -2.226 -28.484  1.00 58.07           H
ATOM   2187  CZ  ARG A 153     -20.751  -2.514 -26.849  1.00 58.07           C
ATOM   2188  NH1 ARG A 153     -20.822  -2.458 -25.512  1.00 58.07           N
ATOM   2189 1HH1 ARG A 153     -20.029  -2.159 -24.982  1.00 58.07           H
ATOM   2190 2HH1 ARG A 153     -21.668  -2.717 -25.045  1.00 58.07           H
ATOM   2191  NH2 ARG A 153     -21.808  -2.914 -27.570  1.00 58.07           N
ATOM   2192 1HH2 ARG A 153     -22.657  -3.174 -27.111  1.00 58.07           H
ATOM   2193 2HH2 ARG A 153     -21.746  -2.953 -28.568  1.00 58.07           H
ATOM   2194  HN  ARG A 153     -14.552  -2.551 -28.307  1.00 58.07           H
ATOM   2195  N   ALA A 154     -12.887  -0.220 -27.043  1.00 63.20           N
ATOM   2196  CA  ALA A 154     -11.873   0.511 -26.303  1.00 63.20           C
ATOM   2197  C   ALA A 154     -11.123   1.442 -27.257  1.00 63.20           C
ATOM   2198  O   ALA A 154     -10.672   2.515 -26.857  1.00 63.20           O
ATOM   2199  HA  ALA A 154     -12.381   1.111 -25.548  1.00 63.20           H
ATOM   2200  CB  ALA A 154     -10.941  -0.478 -25.601  1.00 63.20           C
ATOM   2201 1HB  ALA A 154     -11.518  -1.096 -24.913  1.00 63.20           H
ATOM   2202 2HB  ALA A 154     -10.460  -1.114 -26.344  1.00 63.20           H
ATOM   2203 3HB  ALA A 154     -10.180   0.070 -25.045  1.00 63.20           H
ATOM   2204  HN  ALA A 154     -12.720  -1.202 -27.132  1.00 63.20           H
ATOM   2205  N   HIS A 155     -11.013   0.999 -28.501  1.00 57.97           N
ATOM   2206  CA  HIS A 155     -10.205   1.708 -29.479  1.00 57.97           C
ATOM   2207  C   HIS A 155     -10.913   3.001 -29.889  1.00 57.97           C
ATOM   2208  O   HIS A 155     -10.279   4.048 -30.008  1.00 57.97           O
ATOM   2209  HA  HIS A 155      -9.265   1.958 -28.986  1.00 57.97           H
ATOM   2210  CB  HIS A 155      -9.880   0.806 -30.671  1.00 57.97           C
ATOM   2211 1HB  HIS A 155      -9.705  -0.208 -30.310  1.00 57.97           H
ATOM   2212 2HB  HIS A 155     -10.748   0.764 -31.329  1.00 57.97           H
ATOM   2213  CG  HIS A 155      -8.681   1.254 -31.472  1.00 57.97           C
ATOM   2214  ND1 HIS A 155      -8.583   2.515 -32.034  1.00 57.97           N
ATOM   2215  HD1 HIS A 155      -9.272   3.238 -31.972  1.00 57.97           H
ATOM   2216  CD2 HIS A 155      -7.530   0.598 -31.798  1.00 57.97           C
ATOM   2217  HD2 HIS A 155      -7.277  -0.424 -31.513  1.00 57.97           H
ATOM   2218  CE1 HIS A 155      -7.423   2.602 -32.667  1.00 57.97           C
ATOM   2219  HE1 HIS A 155      -7.053   3.472 -33.211  1.00 57.97           H
ATOM   2220  NE2 HIS A 155      -6.772   1.412 -32.520  1.00 57.97           N
ATOM   2221  HN  HIS A 155     -11.462   0.174 -28.842  1.00 57.97           H
ATOM   2222  N   THR A 156     -12.217   2.885 -30.094  1.00 65.24           N
ATOM   2223  CA  THR A 156     -12.993   3.994 -30.620  1.00 65.24           C
ATOM   2224  C   THR A 156     -13.143   5.089 -29.562  1.00 65.24           C
ATOM   2225  O   THR A 156     -13.253   6.268 -29.895  1.00 65.24           O
ATOM   2226  HA  THR A 156     -12.447   4.430 -31.456  1.00 65.24           H
ATOM   2227  CB  THR A 156     -14.331   3.442 -31.117  1.00 65.24           C
ATOM   2228  HB  THR A 156     -15.040   4.248 -31.302  1.00 65.24           H
ATOM   2229  OG1 THR A 156     -14.713   2.504 -30.114  1.00 65.24           O
ATOM   2230  HG1 THR A 156     -15.667   2.235 -30.243  1.00 65.24           H
ATOM   2231  CG2 THR A 156     -14.181   2.594 -32.381  1.00 65.24           C
ATOM   2232 1HG2 THR A 156     -13.524   1.749 -32.176  1.00 65.24           H
ATOM   2233 2HG2 THR A 156     -13.752   3.202 -33.178  1.00 65.24           H
ATOM   2234 3HG2 THR A 156     -15.159   2.227 -32.691  1.00 65.24           H
ATOM   2235  HN  THR A 156     -12.740   2.053 -29.907  1.00 65.24           H
ATOM   2236  N   TRP A 157     -13.144   4.660 -28.308  1.00 60.48           N
ATOM   2237  CA  TRP A 157     -13.466   5.556 -27.211  1.00 60.48           C
ATOM   2238  C   TRP A 157     -12.156   5.973 -26.540  1.00 60.48           C
ATOM   2239  O   TRP A 157     -12.142   6.324 -25.361  1.00 60.48           O
ATOM   2240  HA  TRP A 157     -13.964   6.431 -27.630  1.00 60.48           H
ATOM   2241  CB  TRP A 157     -14.453   4.903 -26.241  1.00 60.48           C
ATOM   2242 1HB  TRP A 157     -14.091   3.907 -25.987  1.00 60.48           H
ATOM   2243 2HB  TRP A 157     -14.474   5.480 -25.317  1.00 60.48           H
ATOM   2244  CG  TRP A 157     -15.878   4.788 -26.787  1.00 60.48           C
ATOM   2245  CD1 TRP A 157     -16.262   4.446 -28.024  1.00 60.48           C
ATOM   2246  HD1 TRP A 157     -15.576   4.195 -28.833  1.00 60.48           H
ATOM   2247  CD2 TRP A 157     -17.099   5.031 -26.058  1.00 60.48           C
ATOM   2248  NE1 TRP A 157     -17.637   4.451 -28.146  1.00 60.48           N
ATOM   2249  HE1 TRP A 157     -18.159   4.230 -28.970  1.00 60.48           H
ATOM   2250  CE2 TRP A 157     -18.162   4.818 -26.913  1.00 60.48           C
ATOM   2251  CE3 TRP A 157     -17.300   5.419 -24.722  1.00 60.48           C
ATOM   2252  HE3 TRP A 157     -16.478   5.593 -24.028  1.00 60.48           H
ATOM   2253  CZ2 TRP A 157     -19.499   4.967 -26.525  1.00 60.48           C
ATOM   2254  HZ2 TRP A 157     -20.321   4.793 -27.219  1.00 60.48           H
ATOM   2255  CZ3 TRP A 157     -18.642   5.564 -24.350  1.00 60.48           C
ATOM   2256  HZ3 TRP A 157     -18.854   5.863 -23.324  1.00 60.48           H
ATOM   2257  CH2 TRP A 157     -19.723   5.353 -25.198  1.00 60.48           C
ATOM   2258  HH2 TRP A 157     -20.741   5.487 -24.831  1.00 60.48           H
ATOM   2259  HN  TRP A 157     -12.929   3.722 -28.038  1.00 60.48           H
ATOM   2260  N   ARG A 158     -11.086   5.920 -27.320  1.00 61.94           N
ATOM   2261  CA  ARG A 158      -9.750   6.080 -26.770  1.00 61.94           C
ATOM   2262  C   ARG A 158      -9.638   7.414 -26.029  1.00 61.94           C
ATOM   2263  O   ARG A 158      -9.136   7.464 -24.907  1.00 61.94           O
ATOM   2264  HA  ARG A 158      -9.628   5.240 -26.086  1.00 61.94           H
ATOM   2265  CB  ARG A 158      -8.691   6.026 -27.872  1.00 61.94           C
ATOM   2266 1HB  ARG A 158      -8.820   5.118 -28.461  1.00 61.94           H
ATOM   2267 2HB  ARG A 158      -8.824   6.868 -28.551  1.00 61.94           H
ATOM   2268  CG  ARG A 158      -7.280   6.059 -27.279  1.00 61.94           C
ATOM   2269 1HG  ARG A 158      -7.122   7.006 -26.763  1.00 61.94           H
ATOM   2270 2HG  ARG A 158      -7.176   5.269 -26.536  1.00 61.94           H
ATOM   2271  CD  ARG A 158      -6.223   5.883 -28.370  1.00 61.94           C
ATOM   2272 1HD  ARG A 158      -6.335   4.907 -28.843  1.00 61.94           H
ATOM   2273 2HD  ARG A 158      -6.364   6.633 -29.149  1.00 61.94           H
ATOM   2274  NE  ARG A 158      -4.868   6.009 -27.787  1.00 61.94           N
ATOM   2275  HE  ARG A 158      -4.794   6.288 -26.830  1.00 61.94           H
ATOM   2276  CZ  ARG A 158      -3.735   5.773 -28.462  1.00 61.94           C
ATOM   2277  NH1 ARG A 158      -3.774   5.396 -29.748  1.00 61.94           N
ATOM   2278 1HH1 ARG A 158      -4.654   5.290 -30.210  1.00 61.94           H
ATOM   2279 2HH1 ARG A 158      -2.924   5.222 -30.244  1.00 61.94           H
ATOM   2280  NH2 ARG A 158      -2.561   5.919 -27.832  1.00 61.94           N
ATOM   2281 1HH2 ARG A 158      -1.706   5.747 -28.321  1.00 61.94           H
ATOM   2282 2HH2 ARG A 158      -2.540   6.200 -26.873  1.00 61.94           H
ATOM   2283  HN  ARG A 158     -11.121   5.771 -28.308  1.00 61.94           H
ATOM   2284  N   GLU A 159     -10.113   8.461 -26.686  1.00 67.11           N
ATOM   2285  CA  GLU A 159      -9.984   9.804 -26.147  1.00 67.11           C
ATOM   2286  C   GLU A 159     -10.855   9.962 -24.900  1.00 67.11           C
ATOM   2287  O   GLU A 159     -10.396  10.468 -23.877  1.00 67.11           O
ATOM   2288  HA  GLU A 159      -8.932   9.909 -25.880  1.00 67.11           H
ATOM   2289  CB  GLU A 159     -10.340  10.855 -27.201  1.00 67.11           C
ATOM   2290 1HB  GLU A 159     -11.284  10.592 -27.677  1.00 67.11           H
ATOM   2291 2HB  GLU A 159     -10.348  11.845 -26.745  1.00 67.11           H
ATOM   2292  CG  GLU A 159      -9.285  10.900 -28.309  1.00 67.11           C
ATOM   2293 1HG  GLU A 159      -8.289  10.897 -27.867  1.00 67.11           H
ATOM   2294 2HG  GLU A 159      -9.363  10.005 -28.926  1.00 67.11           H
ATOM   2295  CD  GLU A 159      -9.459  12.144 -29.181  1.00 67.11           C
ATOM   2296  OE1 GLU A 159      -8.466  12.518 -29.841  1.00 67.11           O
ATOM   2297  OE2 GLU A 159     -10.582  12.694 -29.169  1.00 67.11           O
ATOM   2298  HN  GLU A 159     -10.578   8.403 -27.570  1.00 67.11           H
ATOM   2299  N   LYS A 160     -12.098   9.519 -25.025  1.00 70.87           N
ATOM   2300  CA  LYS A 160     -13.045   9.628 -23.929  1.00 70.87           C
ATOM   2301  C   LYS A 160     -12.490   8.899 -22.705  1.00 70.87           C
ATOM   2302  O   LYS A 160     -12.612   9.382 -21.581  1.00 70.87           O
ATOM   2303  HA  LYS A 160     -13.143  10.686 -23.686  1.00 70.87           H
ATOM   2304  CB  LYS A 160     -14.427   9.135 -24.364  1.00 70.87           C
ATOM   2305 1HB  LYS A 160     -14.337   8.154 -24.830  1.00 70.87           H
ATOM   2306 2HB  LYS A 160     -15.066   9.015 -23.490  1.00 70.87           H
ATOM   2307  CG  LYS A 160     -15.074  10.114 -25.346  1.00 70.87           C
ATOM   2308 1HG  LYS A 160     -15.034  11.124 -24.938  1.00 70.87           H
ATOM   2309 2HG  LYS A 160     -14.511  10.125 -26.279  1.00 70.87           H
ATOM   2310  CD  LYS A 160     -16.528   9.728 -25.626  1.00 70.87           C
ATOM   2311 1HD  LYS A 160     -16.566   8.731 -26.064  1.00 70.87           H
ATOM   2312 2HD  LYS A 160     -17.084   9.686 -24.690  1.00 70.87           H
ATOM   2313  CE  LYS A 160     -17.189  10.732 -26.573  1.00 70.87           C
ATOM   2314 1HE  LYS A 160     -17.145  11.732 -26.142  1.00 70.87           H
ATOM   2315 2HE  LYS A 160     -16.641  10.767 -27.515  1.00 70.87           H
ATOM   2316  NZ  LYS A 160     -18.598  10.356 -26.827  1.00 70.87           N
ATOM   2317 1HZ  LYS A 160     -19.020  11.031 -27.454  1.00 70.87           H
ATOM   2318 2HZ  LYS A 160     -18.631   9.435 -27.249  1.00 70.87           H
ATOM   2319 3HZ  LYS A 160     -19.107  10.344 -25.950  1.00 70.87           H
ATOM   2320  HN  LYS A 160     -12.458   9.092 -25.855  1.00 70.87           H
ATOM   2321  N   ARG A 161     -11.890   7.746 -22.964  1.00 69.95           N
ATOM   2322  CA  ARG A 161     -11.350   6.926 -21.894  1.00 69.95           C
ATOM   2323  C   ARG A 161     -10.224   7.669 -21.172  1.00 69.95           C
ATOM   2324  O   ARG A 161     -10.055   7.523 -19.962  1.00 69.95           O
ATOM   2325  HA  ARG A 161     -12.193   6.748 -21.226  1.00 69.95           H
ATOM   2326  CB  ARG A 161     -10.812   5.599 -22.434  1.00 69.95           C
ATOM   2327 1HB  ARG A 161     -10.158   5.788 -23.286  1.00 69.95           H
ATOM   2328 2HB  ARG A 161     -10.206   5.110 -21.670  1.00 69.95           H
ATOM   2329  CG  ARG A 161     -11.955   4.674 -22.856  1.00 69.95           C
ATOM   2330 1HG  ARG A 161     -12.639   4.531 -22.019  1.00 69.95           H
ATOM   2331 2HG  ARG A 161     -12.527   5.140 -23.659  1.00 69.95           H
ATOM   2332  CD  ARG A 161     -11.421   3.319 -23.322  1.00 69.95           C
ATOM   2333 1HD  ARG A 161     -12.213   2.756 -23.815  1.00 69.95           H
ATOM   2334 2HD  ARG A 161     -10.629   3.464 -24.057  1.00 69.95           H
ATOM   2335  NE  ARG A 161     -10.903   2.554 -22.166  1.00 69.95           N
ATOM   2336  HE  ARG A 161     -11.211   2.819 -21.253  1.00 69.95           H
ATOM   2337  CZ  ARG A 161     -10.046   1.529 -22.267  1.00 69.95           C
ATOM   2338  NH1 ARG A 161      -9.599   1.131 -23.466  1.00 69.95           N
ATOM   2339 1HH1 ARG A 161      -9.905   1.600 -24.294  1.00 69.95           H
ATOM   2340 2HH1 ARG A 161      -8.960   0.365 -23.532  1.00 69.95           H
ATOM   2341  NH2 ARG A 161      -9.642   0.907 -21.150  1.00 69.95           N
ATOM   2342 1HH2 ARG A 161      -9.003   0.140 -21.208  1.00 69.95           H
ATOM   2343 2HH2 ARG A 161      -9.981   1.210 -20.259  1.00 69.95           H
ATOM   2344  HN  ARG A 161     -11.771   7.372 -23.884  1.00 69.95           H
ATOM   2345  N   LEU A 162      -9.483   8.450 -21.945  1.00 81.88           N
ATOM   2346  CA  LEU A 162      -8.374   9.211 -21.395  1.00 81.88           C
ATOM   2347  C   LEU A 162      -8.916  10.283 -20.448  1.00 81.88           C
ATOM   2348  O   LEU A 162      -8.338  10.534 -19.393  1.00 81.88           O
ATOM   2349  HA  LEU A 162      -7.758   8.521 -20.819  1.00 81.88           H
ATOM   2350  CB  LEU A 162      -7.498   9.769 -22.519  1.00 81.88           C
ATOM   2351 1HB  LEU A 162      -7.157   8.936 -23.134  1.00 81.88           H
ATOM   2352 2HB  LEU A 162      -8.117  10.402 -23.155  1.00 81.88           H
ATOM   2353  CG  LEU A 162      -6.275  10.576 -22.079  1.00 81.88           C
ATOM   2354  HG  LEU A 162      -6.612  11.368 -21.410  1.00 81.88           H
ATOM   2355  CD1 LEU A 162      -5.298   9.703 -21.289  1.00 81.88           C
ATOM   2356 1HD1 LEU A 162      -5.796   9.311 -20.402  1.00 81.88           H
ATOM   2357 2HD1 LEU A 162      -4.964   8.875 -21.914  1.00 81.88           H
ATOM   2358 3HD1 LEU A 162      -4.438  10.302 -20.988  1.00 81.88           H
ATOM   2359  CD2 LEU A 162      -5.603  11.250 -23.276  1.00 81.88           C
ATOM   2360 1HD2 LEU A 162      -5.282  10.489 -23.988  1.00 81.88           H
ATOM   2361 2HD2 LEU A 162      -6.311  11.924 -23.759  1.00 81.88           H
ATOM   2362 3HD2 LEU A 162      -4.737  11.817 -22.935  1.00 81.88           H
ATOM   2363  HN  LEU A 162      -9.630   8.566 -22.927  1.00 81.88           H
ATOM   2364  N   LEU A 163     -10.022  10.887 -20.860  1.00 83.43           N
ATOM   2365  CA  LEU A 163     -10.650  11.924 -20.061  1.00 83.43           C
ATOM   2366  C   LEU A 163     -11.125  11.324 -18.736  1.00 83.43           C
ATOM   2367  O   LEU A 163     -10.840  11.863 -17.668  1.00 83.43           O
ATOM   2368  HA  LEU A 163      -9.891  12.677 -19.846  1.00 83.43           H
ATOM   2369  CB  LEU A 163     -11.760  12.615 -20.856  1.00 83.43           C
ATOM   2370 1HB  LEU A 163     -11.337  12.977 -21.793  1.00 83.43           H
ATOM   2371 2HB  LEU A 163     -12.513  11.870 -21.113  1.00 83.43           H
ATOM   2372  CG  LEU A 163     -12.457  13.785 -20.158  1.00 83.43           C
ATOM   2373  HG  LEU A 163     -12.820  13.438 -19.191  1.00 83.43           H
ATOM   2374  CD1 LEU A 163     -11.474  14.926 -19.889  1.00 83.43           C
ATOM   2375 1HD1 LEU A 163     -10.668  14.568 -19.249  1.00 83.43           H
ATOM   2376 2HD1 LEU A 163     -11.060  15.279 -20.833  1.00 83.43           H
ATOM   2377 3HD1 LEU A 163     -11.996  15.745 -19.392  1.00 83.43           H
ATOM   2378  CD2 LEU A 163     -13.675  14.253 -20.957  1.00 83.43           C
ATOM   2379 1HD2 LEU A 163     -13.357  14.577 -21.948  1.00 83.43           H
ATOM   2380 2HD2 LEU A 163     -14.384  13.431 -21.053  1.00 83.43           H
ATOM   2381 3HD2 LEU A 163     -14.151  15.085 -20.439  1.00 83.43           H
ATOM   2382  HN  LEU A 163     -10.485  10.678 -21.722  1.00 83.43           H
ATOM   2383  N   TYR A 164     -11.842  10.215 -18.849  1.00 77.15           N
ATOM   2384  CA  TYR A 164     -12.370   9.543 -17.674  1.00 77.15           C
ATOM   2385  C   TYR A 164     -11.240   9.093 -16.746  1.00 77.15           C
ATOM   2386  O   TYR A 164     -11.391   9.109 -15.525  1.00 77.15           O
ATOM   2387  HA  TYR A 164     -13.009  10.247 -17.142  1.00 77.15           H
ATOM   2388  CB  TYR A 164     -13.110   8.308 -18.192  1.00 77.15           C
ATOM   2389 1HB  TYR A 164     -12.478   7.795 -18.917  1.00 77.15           H
ATOM   2390 2HB  TYR A 164     -13.269   7.618 -17.363  1.00 77.15           H
ATOM   2391  CG  TYR A 164     -14.459   8.619 -18.843  1.00 77.15           C
ATOM   2392  CD1 TYR A 164     -15.387   9.391 -18.174  1.00 77.15           C
ATOM   2393  HD1 TYR A 164     -15.159   9.780 -17.182  1.00 77.15           H
ATOM   2394  CD2 TYR A 164     -14.748   8.127 -20.100  1.00 77.15           C
ATOM   2395  HD2 TYR A 164     -14.016   7.517 -20.628  1.00 77.15           H
ATOM   2396  CE1 TYR A 164     -16.657   9.684 -18.788  1.00 77.15           C
ATOM   2397  HE1 TYR A 164     -17.398  10.293 -18.270  1.00 77.15           H
ATOM   2398  CE2 TYR A 164     -16.018   8.420 -20.713  1.00 77.15           C
ATOM   2399  HE2 TYR A 164     -16.259   8.038 -21.705  1.00 77.15           H
ATOM   2400  CZ  TYR A 164     -16.909   9.184 -20.027  1.00 77.15           C
ATOM   2401  OH  TYR A 164     -18.108   9.460 -20.606  1.00 77.15           O
ATOM   2402  HH  TYR A 164     -18.660  10.028 -19.995  1.00 77.15           H
ATOM   2403  HN  TYR A 164     -12.063   9.778 -19.721  1.00 77.15           H
ATOM   2404  N   SER A 165     -10.133   8.703 -17.360  1.00 88.18           N
ATOM   2405  CA  SER A 165      -8.987   8.225 -16.604  1.00 88.18           C
ATOM   2406  C   SER A 165      -8.445   9.344 -15.713  1.00 88.18           C
ATOM   2407  O   SER A 165      -7.967   9.087 -14.609  1.00 88.18           O
ATOM   2408  HA  SER A 165      -9.364   7.402 -15.998  1.00 88.18           H
ATOM   2409  CB  SER A 165      -7.889   7.710 -17.537  1.00 88.18           C
ATOM   2410 1HB  SER A 165      -7.155   7.150 -16.957  1.00 88.18           H
ATOM   2411 2HB  SER A 165      -8.321   7.017 -18.258  1.00 88.18           H
ATOM   2412  OG  SER A 165      -7.236   8.771 -18.230  1.00 88.18           O
ATOM   2413  HG  SER A 165      -7.898   9.481 -18.469  1.00 88.18           H
ATOM   2414  HN  SER A 165     -10.012   8.709 -18.352  1.00 88.18           H
ATOM   2415  N   LYS A 166      -8.538  10.563 -16.225  1.00 85.21           N
ATOM   2416  CA  LYS A 166      -8.105  11.727 -15.470  1.00 85.21           C
ATOM   2417  C   LYS A 166      -9.019  11.910 -14.256  1.00 85.21           C
ATOM   2418  O   LYS A 166      -8.542  12.096 -13.138  1.00 85.21           O
ATOM   2419  HA  LYS A 166      -7.095  11.528 -15.113  1.00 85.21           H
ATOM   2420  CB  LYS A 166      -8.032  12.957 -16.376  1.00 85.21           C
ATOM   2421 1HB  LYS A 166      -8.967  13.064 -16.926  1.00 85.21           H
ATOM   2422 2HB  LYS A 166      -7.916  13.854 -15.769  1.00 85.21           H
ATOM   2423  CG  LYS A 166      -6.866  12.845 -17.360  1.00 85.21           C
ATOM   2424 1HG  LYS A 166      -5.930  12.743 -16.810  1.00 85.21           H
ATOM   2425 2HG  LYS A 166      -6.980  11.944 -17.964  1.00 85.21           H
ATOM   2426  CD  LYS A 166      -6.797  14.071 -18.271  1.00 85.21           C
ATOM   2427 1HD  LYS A 166      -7.723  14.159 -18.840  1.00 85.21           H
ATOM   2428 2HD  LYS A 166      -6.709  14.974 -17.667  1.00 85.21           H
ATOM   2429  CE  LYS A 166      -5.610  13.975 -19.231  1.00 85.21           C
ATOM   2430 1HE  LYS A 166      -4.690  13.821 -18.667  1.00 85.21           H
ATOM   2431 2HE  LYS A 166      -5.731  13.112 -19.885  1.00 85.21           H
ATOM   2432  NZ  LYS A 166      -5.499  15.207 -20.044  1.00 85.21           N
ATOM   2433 1HZ  LYS A 166      -4.716  15.122 -20.682  1.00 85.21           H
ATOM   2434 2HZ  LYS A 166      -6.354  15.341 -20.573  1.00 85.21           H
ATOM   2435 3HZ  LYS A 166      -5.353  16.003 -19.433  1.00 85.21           H
ATOM   2436  HN  LYS A 166      -8.899  10.761 -17.136  1.00 85.21           H
ATOM   2437  N   MET A 167     -10.317  11.851 -14.518  1.00 86.15           N
ATOM   2438  CA  MET A 167     -11.302  12.055 -13.470  1.00 86.15           C
ATOM   2439  C   MET A 167     -11.167  10.993 -12.377  1.00 86.15           C
ATOM   2440  O   MET A 167     -11.195  11.313 -11.190  1.00 86.15           O
ATOM   2441  HA  MET A 167     -11.090  13.041 -13.056  1.00 86.15           H
ATOM   2442  CB  MET A 167     -12.708  11.994 -14.072  1.00 86.15           C
ATOM   2443 1HB  MET A 167     -12.825  11.070 -14.638  1.00 86.15           H
ATOM   2444 2HB  MET A 167     -13.448  11.974 -13.272  1.00 86.15           H
ATOM   2445  CG  MET A 167     -12.966  13.194 -14.984  1.00 86.15           C
ATOM   2446 1HG  MET A 167     -12.876  14.120 -14.416  1.00 86.15           H
ATOM   2447 2HG  MET A 167     -12.215  13.230 -15.773  1.00 86.15           H
ATOM   2448  SD  MET A 167     -14.597  13.076 -15.701  1.00 86.15           S
ATOM   2449  CE  MET A 167     -14.701  14.669 -16.498  1.00 86.15           C
ATOM   2450 1HE  MET A 167     -14.602  15.457 -15.751  1.00 86.15           H
ATOM   2451 2HE  MET A 167     -13.900  14.762 -17.232  1.00 86.15           H
ATOM   2452 3HE  MET A 167     -15.665  14.763 -16.999  1.00 86.15           H
ATOM   2453  HN  MET A 167     -10.696  11.669 -15.425  1.00 86.15           H
ATOM   2454  N   VAL A 168     -11.024   9.752 -12.817  1.00 93.55           N
ATOM   2455  CA  VAL A 168     -10.943   8.635 -11.892  1.00 93.55           C
ATOM   2456  C   VAL A 168      -9.723   8.816 -10.986  1.00 93.55           C
ATOM   2457  O   VAL A 168      -9.803   8.590  -9.779  1.00 93.55           O
ATOM   2458  HA  VAL A 168     -11.842   8.651 -11.276  1.00 93.55           H
ATOM   2459  CB  VAL A 168     -10.922   7.315 -12.665  1.00 93.55           C
ATOM   2460  HB  VAL A 168     -10.135   7.379 -13.417  1.00 93.55           H
ATOM   2461  CG1 VAL A 168     -10.593   6.142 -11.740  1.00 93.55           C
ATOM   2462 1HG1 VAL A 168      -9.613   6.298 -11.289  1.00 93.55           H
ATOM   2463 2HG1 VAL A 168     -11.348   6.075 -10.956  1.00 93.55           H
ATOM   2464 3HG1 VAL A 168     -10.585   5.216 -12.315  1.00 93.55           H
ATOM   2465  CG2 VAL A 168     -12.248   7.085 -13.393  1.00 93.55           C
ATOM   2466 1HG2 VAL A 168     -13.060   7.051 -12.666  1.00 93.55           H
ATOM   2467 2HG2 VAL A 168     -12.424   7.899 -14.095  1.00 93.55           H
ATOM   2468 3HG2 VAL A 168     -12.207   6.140 -13.934  1.00 93.55           H
ATOM   2469  HN  VAL A 168     -10.963   9.505 -13.784  1.00 93.55           H
ATOM   2470  N   CYS A 169      -8.623   9.221 -11.602  1.00 94.65           N
ATOM   2471  CA  CYS A 169      -7.386   9.428 -10.868  1.00 94.65           C
ATOM   2472  C   CYS A 169      -7.637  10.488  -9.794  1.00 94.65           C
ATOM   2473  O   CYS A 169      -7.265  10.304  -8.636  1.00 94.65           O
ATOM   2474  HA  CYS A 169      -7.128   8.471 -10.414  1.00 94.65           H
ATOM   2475  CB  CYS A 169      -6.235   9.817 -11.797  1.00 94.65           C
ATOM   2476 1HB  CYS A 169      -6.556  10.606 -12.477  1.00 94.65           H
ATOM   2477 2HB  CYS A 169      -5.405  10.217 -11.214  1.00 94.65           H
ATOM   2478  SG  CYS A 169      -5.680   8.358 -12.752  1.00 94.65           S
ATOM   2479  HG  CYS A 169      -6.683   8.375 -13.626  1.00 94.65           H
ATOM   2480  HN  CYS A 169      -8.568   9.407 -12.583  1.00 94.65           H
ATOM   2481  N   PHE A 170      -8.265  11.575 -10.216  1.00 93.81           N
ATOM   2482  CA  PHE A 170      -8.543  12.678  -9.312  1.00 93.81           C
ATOM   2483  C   PHE A 170      -9.414  12.220  -8.140  1.00 93.81           C
ATOM   2484  O   PHE A 170      -9.124  12.536  -6.987  1.00 93.81           O
ATOM   2485  HA  PHE A 170      -7.585  13.035  -8.933  1.00 93.81           H
ATOM   2486  CB  PHE A 170      -9.305  13.734 -10.115  1.00 93.81           C
ATOM   2487 1HB  PHE A 170      -8.713  14.008 -10.989  1.00 93.81           H
ATOM   2488 2HB  PHE A 170     -10.233  13.297 -10.483  1.00 93.81           H
ATOM   2489  CG  PHE A 170      -9.634  15.001  -9.323  1.00 93.81           C
ATOM   2490  CD1 PHE A 170     -10.892  15.197  -8.846  1.00 93.81           C
ATOM   2491  HD1 PHE A 170     -11.666  14.452  -9.028  1.00 93.81           H
ATOM   2492  CD2 PHE A 170      -8.668  15.931  -9.095  1.00 93.81           C
ATOM   2493  HD2 PHE A 170      -7.659  15.774  -9.477  1.00 93.81           H
ATOM   2494  CE1 PHE A 170     -11.198  16.373  -8.110  1.00 93.81           C
ATOM   2495  HE1 PHE A 170     -12.207  16.530  -7.728  1.00 93.81           H
ATOM   2496  CE2 PHE A 170      -8.974  17.107  -8.359  1.00 93.81           C
ATOM   2497  HE2 PHE A 170      -8.200  17.852  -8.177  1.00 93.81           H
ATOM   2498  CZ  PHE A 170     -10.232  17.303  -7.883  1.00 93.81           C
ATOM   2499  HZ  PHE A 170     -10.467  18.205  -7.318  1.00 93.81           H
ATOM   2500  HN  PHE A 170      -8.582  11.709 -11.155  1.00 93.81           H
ATOM   2501  N   THR A 171     -10.462  11.483  -8.476  1.00 93.51           N
ATOM   2502  CA  THR A 171     -11.391  11.001  -7.468  1.00 93.51           C
ATOM   2503  C   THR A 171     -10.660  10.140  -6.437  1.00 93.51           C
ATOM   2504  O   THR A 171     -10.954  10.209  -5.244  1.00 93.51           O
ATOM   2505  HA  THR A 171     -11.798  11.861  -6.936  1.00 93.51           H
ATOM   2506  CB  THR A 171     -12.523  10.261  -8.184  1.00 93.51           C
ATOM   2507  HB  THR A 171     -12.159   9.340  -8.640  1.00 93.51           H
ATOM   2508  OG1 THR A 171     -13.052  11.227  -9.088  1.00 93.51           O
ATOM   2509  HG1 THR A 171     -12.600  11.148  -9.977  1.00 93.51           H
ATOM   2510  CG2 THR A 171     -13.694   9.940  -7.254  1.00 93.51           C
ATOM   2511 1HG2 THR A 171     -14.102  10.867  -6.850  1.00 93.51           H
ATOM   2512 2HG2 THR A 171     -13.346   9.310  -6.435  1.00 93.51           H
ATOM   2513 3HG2 THR A 171     -14.469   9.416  -7.812  1.00 93.51           H
ATOM   2514  HN  THR A 171     -10.680  11.216  -9.414  1.00 93.51           H
ATOM   2515  N   ILE A 172      -9.720   9.348  -6.933  1.00 94.32           N
ATOM   2516  CA  ILE A 172      -8.971   8.446  -6.075  1.00 94.32           C
ATOM   2517  C   ILE A 172      -8.161   9.264  -5.066  1.00 94.32           C
ATOM   2518  O   ILE A 172      -8.147   8.951  -3.877  1.00 94.32           O
ATOM   2519  HA  ILE A 172      -9.694   7.841  -5.527  1.00 94.32           H
ATOM   2520  CB  ILE A 172      -8.122   7.489  -6.914  1.00 94.32           C
ATOM   2521  HB  ILE A 172      -7.646   8.063  -7.709  1.00 94.32           H
ATOM   2522  CG1 ILE A 172      -8.995   6.426  -7.584  1.00 94.32           C
ATOM   2523 1HG1 ILE A 172      -9.381   5.740  -6.830  1.00 94.32           H
ATOM   2524 2HG1 ILE A 172      -9.857   6.901  -8.053  1.00 94.32           H
ATOM   2525  CG2 ILE A 172      -7.005   6.868  -6.074  1.00 94.32           C
ATOM   2526 1HG2 ILE A 172      -6.361   7.657  -5.685  1.00 94.32           H
ATOM   2527 2HG2 ILE A 172      -7.440   6.312  -5.244  1.00 94.32           H
ATOM   2528 3HG2 ILE A 172      -6.417   6.192  -6.695  1.00 94.32           H
ATOM   2529  CD1 ILE A 172      -8.201   5.646  -8.633  1.00 94.32           C
ATOM   2530 1HD1 ILE A 172      -7.837   6.333  -9.398  1.00 94.32           H
ATOM   2531 2HD1 ILE A 172      -7.354   5.154  -8.156  1.00 94.32           H
ATOM   2532 3HD1 ILE A 172      -8.845   4.897  -9.094  1.00 94.32           H
ATOM   2533  HN  ILE A 172      -9.469   9.317  -7.900  1.00 94.32           H
ATOM   2534  N   TRP A 173      -7.507  10.296  -5.579  1.00 93.35           N
ATOM   2535  CA  TRP A 173      -6.626  11.107  -4.756  1.00 93.35           C
ATOM   2536  C   TRP A 173      -7.476  11.783  -3.678  1.00 93.35           C
ATOM   2537  O   TRP A 173      -7.090  11.820  -2.511  1.00 93.35           O
ATOM   2538  HA  TRP A 173      -5.897  10.442  -4.293  1.00 93.35           H
ATOM   2539  CB  TRP A 173      -5.841  12.104  -5.611  1.00 93.35           C
ATOM   2540 1HB  TRP A 173      -6.517  12.555  -6.337  1.00 93.35           H
ATOM   2541 2HB  TRP A 173      -5.477  12.908  -4.971  1.00 93.35           H
ATOM   2542  CG  TRP A 173      -4.654  11.487  -6.355  1.00 93.35           C
ATOM   2543  CD1 TRP A 173      -4.515  11.300  -7.674  1.00 93.35           C
ATOM   2544  HD1 TRP A 173      -5.264  11.578  -8.416  1.00 93.35           H
ATOM   2545  CD2 TRP A 173      -3.439  10.980  -5.764  1.00 93.35           C
ATOM   2546  NE1 TRP A 173      -3.303  10.712  -7.976  1.00 93.35           N
ATOM   2547  HE1 TRP A 173      -2.972  10.475  -8.889  1.00 93.35           H
ATOM   2548  CE2 TRP A 173      -2.628  10.511  -6.778  1.00 93.35           C
ATOM   2549  CE3 TRP A 173      -3.038  10.919  -4.418  1.00 93.35           C
ATOM   2550  HE3 TRP A 173      -3.660  11.282  -3.599  1.00 93.35           H
ATOM   2551  CZ2 TRP A 173      -1.366   9.949  -6.552  1.00 93.35           C
ATOM   2552  HZ2 TRP A 173      -0.745   9.586  -7.370  1.00 93.35           H
ATOM   2553  CZ3 TRP A 173      -1.774  10.354  -4.209  1.00 93.35           C
ATOM   2554  HZ3 TRP A 173      -1.415  10.283  -3.182  1.00 93.35           H
ATOM   2555  CH2 TRP A 173      -0.946   9.878  -5.218  1.00 93.35           C
ATOM   2556  HH2 TRP A 173       0.026   9.451  -4.973  1.00 93.35           H
ATOM   2557  HN  TRP A 173      -7.571  10.579  -6.536  1.00 93.35           H
ATOM   2558  N   VAL A 174      -8.617  12.302  -4.108  1.00 95.96           N
ATOM   2559  CA  VAL A 174      -9.510  13.002  -3.200  1.00 95.96           C
ATOM   2560  C   VAL A 174      -9.983  12.036  -2.112  1.00 95.96           C
ATOM   2561  O   VAL A 174      -9.986  12.379  -0.931  1.00 95.96           O
ATOM   2562  HA  VAL A 174      -8.940  13.805  -2.733  1.00 95.96           H
ATOM   2563  CB  VAL A 174     -10.663  13.632  -3.983  1.00 95.96           C
ATOM   2564  HB  VAL A 174     -11.129  12.850  -4.582  1.00 95.96           H
ATOM   2565  CG1 VAL A 174     -11.725  14.195  -3.037  1.00 95.96           C
ATOM   2566 1HG1 VAL A 174     -12.122  13.392  -2.417  1.00 95.96           H
ATOM   2567 2HG1 VAL A 174     -11.277  14.958  -2.400  1.00 95.96           H
ATOM   2568 3HG1 VAL A 174     -12.533  14.638  -3.620  1.00 95.96           H
ATOM   2569  CG2 VAL A 174     -10.151  14.713  -4.938  1.00 95.96           C
ATOM   2570 1HG2 VAL A 174      -9.648  15.493  -4.368  1.00 95.96           H
ATOM   2571 2HG2 VAL A 174      -9.449  14.270  -5.645  1.00 95.96           H
ATOM   2572 3HG2 VAL A 174     -10.991  15.144  -5.482  1.00 95.96           H
ATOM   2573  HN  VAL A 174      -8.933  12.250  -5.055  1.00 95.96           H
ATOM   2574  N   LEU A 175     -10.372  10.847  -2.550  1.00 91.35           N
ATOM   2575  CA  LEU A 175     -10.908   9.852  -1.636  1.00 91.35           C
ATOM   2576  C   LEU A 175      -9.836   9.480  -0.609  1.00 91.35           C
ATOM   2577  O   LEU A 175     -10.115   9.412   0.587  1.00 91.35           O
ATOM   2578  HA  LEU A 175     -11.746  10.309  -1.110  1.00 91.35           H
ATOM   2579  CB  LEU A 175     -11.459   8.654  -2.411  1.00 91.35           C
ATOM   2580 1HB  LEU A 175     -12.236   9.010  -3.088  1.00 91.35           H
ATOM   2581 2HB  LEU A 175     -10.659   8.248  -3.031  1.00 91.35           H
ATOM   2582  CG  LEU A 175     -12.038   7.518  -1.567  1.00 91.35           C
ATOM   2583  HG  LEU A 175     -11.278   7.201  -0.852  1.00 91.35           H
ATOM   2584  CD1 LEU A 175     -13.247   7.996  -0.760  1.00 91.35           C
ATOM   2585 1HD1 LEU A 175     -12.943   8.805  -0.095  1.00 91.35           H
ATOM   2586 2HD1 LEU A 175     -14.019   8.355  -1.440  1.00 91.35           H
ATOM   2587 3HD1 LEU A 175     -13.639   7.168  -0.169  1.00 91.35           H
ATOM   2588  CD2 LEU A 175     -12.373   6.304  -2.437  1.00 91.35           C
ATOM   2589 1HD2 LEU A 175     -13.108   6.589  -3.190  1.00 91.35           H
ATOM   2590 2HD2 LEU A 175     -11.468   5.948  -2.928  1.00 91.35           H
ATOM   2591 3HD2 LEU A 175     -12.784   5.511  -1.811  1.00 91.35           H
ATOM   2592  HN  LEU A 175     -10.326  10.561  -3.507  1.00 91.35           H
ATOM   2593  N   ALA A 176      -8.633   9.249  -1.114  1.00 95.61           N
ATOM   2594  CA  ALA A 176      -7.541   8.797  -0.269  1.00 95.61           C
ATOM   2595  C   ALA A 176      -7.225   9.875   0.770  1.00 95.61           C
ATOM   2596  O   ALA A 176      -6.944   9.565   1.926  1.00 95.61           O
ATOM   2597  HA  ALA A 176      -7.871   7.895   0.246  1.00 95.61           H
ATOM   2598  CB  ALA A 176      -6.330   8.454  -1.139  1.00 95.61           C
ATOM   2599 1HB  ALA A 176      -6.599   7.663  -1.839  1.00 95.61           H
ATOM   2600 2HB  ALA A 176      -6.018   9.339  -1.693  1.00 95.61           H
ATOM   2601 3HB  ALA A 176      -5.511   8.114  -0.505  1.00 95.61           H
ATOM   2602  HN  ALA A 176      -8.400   9.366  -2.079  1.00 95.61           H
ATOM   2603  N   ALA A 177      -7.283  11.120   0.320  1.00 95.50           N
ATOM   2604  CA  ALA A 177      -6.986  12.245   1.191  1.00 95.50           C
ATOM   2605  C   ALA A 177      -7.989  12.269   2.346  1.00 95.50           C
ATOM   2606  O   ALA A 177      -7.604  12.434   3.503  1.00 95.50           O
ATOM   2607  HA  ALA A 177      -5.984  12.097   1.593  1.00 95.50           H
ATOM   2608  CB  ALA A 177      -7.004  13.540   0.376  1.00 95.50           C
ATOM   2609 1HB  ALA A 177      -6.255  13.484  -0.413  1.00 95.50           H
ATOM   2610 2HB  ALA A 177      -7.990  13.675  -0.069  1.00 95.50           H
ATOM   2611 3HB  ALA A 177      -6.782  14.383   1.029  1.00 95.50           H
ATOM   2612  HN  ALA A 177      -7.527  11.365  -0.618  1.00 95.50           H
ATOM   2613  N   ALA A 178      -9.254  12.101   1.993  1.00 95.73           N
ATOM   2614  CA  ALA A 178     -10.322  12.173   2.976  1.00 95.73           C
ATOM   2615  C   ALA A 178     -10.144  11.049   3.998  1.00 95.73           C
ATOM   2616  O   ALA A 178     -10.421  11.233   5.183  1.00 95.73           O
ATOM   2617  HA  ALA A 178     -10.239  13.133   3.486  1.00 95.73           H
ATOM   2618  CB  ALA A 178     -11.675  12.106   2.266  1.00 95.73           C
ATOM   2619 1HB  ALA A 178     -11.764  12.942   1.573  1.00 95.73           H
ATOM   2620 2HB  ALA A 178     -11.751  11.168   1.716  1.00 95.73           H
ATOM   2621 3HB  ALA A 178     -12.476  12.160   3.004  1.00 95.73           H
ATOM   2622  HN  ALA A 178      -9.554  11.920   1.056  1.00 95.73           H
ATOM   2623  N   LEU A 179      -9.682   9.910   3.504  1.00 92.85           N
ATOM   2624  CA  LEU A 179      -9.539   8.733   4.343  1.00 92.85           C
ATOM   2625  C   LEU A 179      -8.352   8.927   5.289  1.00 92.85           C
ATOM   2626  O   LEU A 179      -8.118   8.107   6.175  1.00 92.85           O
ATOM   2627  HA  LEU A 179     -10.446   8.646   4.942  1.00 92.85           H
ATOM   2628  CB  LEU A 179      -9.441   7.470   3.484  1.00 92.85           C
ATOM   2629 1HB  LEU A 179      -8.666   7.625   2.733  1.00 92.85           H
ATOM   2630 2HB  LEU A 179      -9.109   6.648   4.119  1.00 92.85           H
ATOM   2631  CG  LEU A 179     -10.725   7.042   2.772  1.00 92.85           C
ATOM   2632  HG  LEU A 179     -11.128   7.907   2.245  1.00 92.85           H
ATOM   2633  CD1 LEU A 179     -10.438   5.967   1.722  1.00 92.85           C
ATOM   2634 1HD1 LEU A 179      -9.741   6.359   0.981  1.00 92.85           H
ATOM   2635 2HD1 LEU A 179      -9.999   5.094   2.207  1.00 92.85           H
ATOM   2636 3HD1 LEU A 179     -11.368   5.681   1.231  1.00 92.85           H
ATOM   2637  CD2 LEU A 179     -11.786   6.592   3.778  1.00 92.85           C
ATOM   2638 1HD2 LEU A 179     -11.407   5.746   4.353  1.00 92.85           H
ATOM   2639 2HD2 LEU A 179     -12.019   7.415   4.454  1.00 92.85           H
ATOM   2640 3HD2 LEU A 179     -12.689   6.293   3.245  1.00 92.85           H
ATOM   2641  HN  LEU A 179      -9.410   9.784   2.550  1.00 92.85           H
ATOM   2642  N   CYS A 180      -7.633  10.018   5.068  1.00 91.24           N
ATOM   2643  CA  CYS A 180      -6.432  10.292   5.838  1.00 91.24           C
ATOM   2644  C   CYS A 180      -6.765  11.357   6.885  1.00 91.24           C
ATOM   2645  O   CYS A 180      -5.897  11.772   7.652  1.00 91.24           O
ATOM   2646  HA  CYS A 180      -6.147   9.355   6.317  1.00 91.24           H
ATOM   2647  CB  CYS A 180      -5.269  10.718   4.940  1.00 91.24           C
ATOM   2648 1HB  CYS A 180      -5.538  11.616   4.384  1.00 91.24           H
ATOM   2649 2HB  CYS A 180      -4.401  10.969   5.550  1.00 91.24           H
ATOM   2650  SG  CYS A 180      -4.847   9.368   3.780  1.00 91.24           S
ATOM   2651  HG  CYS A 180      -5.990   9.405   3.101  1.00 91.24           H
ATOM   2652  HN  CYS A 180      -7.859  10.707   4.379  1.00 91.24           H
ATOM   2653  N   ILE A 181      -8.024  11.770   6.883  1.00 90.98           N
ATOM   2654  CA  ILE A 181      -8.478  12.792   7.810  1.00 90.98           C
ATOM   2655  C   ILE A 181      -8.203  12.333   9.244  1.00 90.98           C
ATOM   2656  O   ILE A 181      -7.664  13.090  10.050  1.00 90.98           O
ATOM   2657  HA  ILE A 181      -7.892  13.691   7.618  1.00 90.98           H
ATOM   2658  CB  ILE A 181      -9.944  13.142   7.547  1.00 90.98           C
ATOM   2659  HB  ILE A 181     -10.508  12.212   7.470  1.00 90.98           H
ATOM   2660  CG1 ILE A 181     -10.101  13.877   6.215  1.00 90.98           C
ATOM   2661 1HG1 ILE A 181      -9.618  14.853   6.275  1.00 90.98           H
ATOM   2662 2HG1 ILE A 181      -9.597  13.320   5.426  1.00 90.98           H
ATOM   2663  CG2 ILE A 181     -10.537  13.935   8.714  1.00 90.98           C
ATOM   2664 1HG2 ILE A 181     -10.478  13.339   9.625  1.00 90.98           H
ATOM   2665 2HG2 ILE A 181      -9.975  14.859   8.847  1.00 90.98           H
ATOM   2666 3HG2 ILE A 181     -11.579  14.170   8.500  1.00 90.98           H
ATOM   2667  CD1 ILE A 181     -11.579  14.055   5.858  1.00 90.98           C
ATOM   2668 1HD1 ILE A 181     -12.053  13.077   5.775  1.00 90.98           H
ATOM   2669 2HD1 ILE A 181     -12.074  14.634   6.638  1.00 90.98           H
ATOM   2670 3HD1 ILE A 181     -11.662  14.581   4.907  1.00 90.98           H
ATOM   2671  HN  ILE A 181      -8.727  11.418   6.264  1.00 90.98           H
ATOM   2672  N   PRO A 182      -8.567  11.089   9.586  1.00 92.34           N
ATOM   2673  CA  PRO A 182      -8.354  10.589  10.947  1.00 92.34           C
ATOM   2674  C   PRO A 182      -6.914  10.756  11.404  1.00 92.34           C
ATOM   2675  O   PRO A 182      -6.662  11.193  12.526  1.00 92.34           O
ATOM   2676  HA  PRO A 182      -8.947  11.167  11.655  1.00 92.34           H
ATOM   2677  CB  PRO A 182      -8.754   9.115  10.857  1.00 92.34           C
ATOM   2678 1HB  PRO A 182      -7.898   8.480  10.631  1.00 92.34           H
ATOM   2679 2HB  PRO A 182      -9.177   8.756  11.796  1.00 92.34           H
ATOM   2680  CG  PRO A 182      -9.782   9.095   9.733  1.00 92.34           C
ATOM   2681 1HG  PRO A 182      -9.902   8.098   9.311  1.00 92.34           H
ATOM   2682 2HG  PRO A 182     -10.769   9.402  10.081  1.00 92.34           H
ATOM   2683  CD  PRO A 182      -9.202  10.075   8.726  1.00 92.34           C
ATOM   2684 1HD  PRO A 182      -8.477   9.597   8.068  1.00 92.34           H
ATOM   2685 2HD  PRO A 182      -9.975  10.503   8.086  1.00 92.34           H
ATOM   2686  N   GLU A 183      -5.999  10.399  10.515  1.00 89.14           N
ATOM   2687  CA  GLU A 183      -4.584  10.436  10.842  1.00 89.14           C
ATOM   2688  C   GLU A 183      -4.146  11.871  11.142  1.00 89.14           C
ATOM   2689  O   GLU A 183      -3.328  12.101  12.032  1.00 89.14           O
ATOM   2690  HA  GLU A 183      -4.477   9.822  11.736  1.00 89.14           H
ATOM   2691  CB  GLU A 183      -3.745   9.831   9.714  1.00 89.14           C
ATOM   2692 1HB  GLU A 183      -4.156  10.130   8.750  1.00 89.14           H
ATOM   2693 2HB  GLU A 183      -2.700  10.113   9.842  1.00 89.14           H
ATOM   2694  CG  GLU A 183      -3.788   8.303   9.758  1.00 89.14           C
ATOM   2695 1HG  GLU A 183      -2.987   7.895   9.141  1.00 89.14           H
ATOM   2696 2HG  GLU A 183      -3.612   7.959  10.777  1.00 89.14           H
ATOM   2697  CD  GLU A 183      -5.138   7.778   9.263  1.00 89.14           C
ATOM   2698  OE1 GLU A 183      -5.377   6.565   9.448  1.00 89.14           O
ATOM   2699  OE2 GLU A 183      -5.900   8.602   8.713  1.00 89.14           O
ATOM   2700  HN  GLU A 183      -6.211  10.090   9.588  1.00 89.14           H
ATOM   2701  N   ILE A 184      -4.709  12.799  10.383  1.00 90.38           N
ATOM   2702  CA  ILE A 184      -4.351  14.200  10.524  1.00 90.38           C
ATOM   2703  C   ILE A 184      -4.719  14.677  11.931  1.00 90.38           C
ATOM   2704  O   ILE A 184      -3.957  15.406  12.562  1.00 90.38           O
ATOM   2705  HA  ILE A 184      -3.270  14.275  10.406  1.00 90.38           H
ATOM   2706  CB  ILE A 184      -4.987  15.031   9.407  1.00 90.38           C
ATOM   2707  HB  ILE A 184      -6.053  14.806   9.379  1.00 90.38           H
ATOM   2708  CG1 ILE A 184      -4.408  14.650   8.043  1.00 90.38           C
ATOM   2709 1HG1 ILE A 184      -3.374  14.989   7.976  1.00 90.38           H
ATOM   2710 2HG1 ILE A 184      -4.395  13.565   7.940  1.00 90.38           H
ATOM   2711  CG2 ILE A 184      -4.848  16.528   9.691  1.00 90.38           C
ATOM   2712 1HG2 ILE A 184      -5.346  16.767  10.631  1.00 90.38           H
ATOM   2713 2HG2 ILE A 184      -3.792  16.788   9.762  1.00 90.38           H
ATOM   2714 3HG2 ILE A 184      -5.308  17.095   8.882  1.00 90.38           H
ATOM   2715  CD1 ILE A 184      -5.228  15.266   6.908  1.00 90.38           C
ATOM   2716 1HD1 ILE A 184      -6.255  14.906   6.965  1.00 90.38           H
ATOM   2717 2HD1 ILE A 184      -5.218  16.352   7.001  1.00 90.38           H
ATOM   2718 3HD1 ILE A 184      -4.795  14.979   5.950  1.00 90.38           H
ATOM   2719  HN  ILE A 184      -5.397  12.607   9.683  1.00 90.38           H
ATOM   2720  N   LEU A 185      -5.889  14.245  12.380  1.00 90.54           N
ATOM   2721  CA  LEU A 185      -6.478  14.800  13.587  1.00 90.54           C
ATOM   2722  C   LEU A 185      -5.778  14.207  14.811  1.00 90.54           C
ATOM   2723  O   LEU A 185      -5.370  14.938  15.712  1.00 90.54           O
ATOM   2724  HA  LEU A 185      -6.298  15.875  13.573  1.00 90.54           H
ATOM   2725  CB  LEU A 185      -7.994  14.595  13.586  1.00 90.54           C
ATOM   2726 1HB  LEU A 185      -8.197  13.535  13.435  1.00 90.54           H
ATOM   2727 2HB  LEU A 185      -8.377  14.855  14.573  1.00 90.54           H
ATOM   2728  CG  LEU A 185      -8.778  15.390  12.540  1.00 90.54           C
ATOM   2729  HG  LEU A 185      -8.415  15.106  11.552  1.00 90.54           H
ATOM   2730  CD1 LEU A 185     -10.267  15.044  12.591  1.00 90.54           C
ATOM   2731 1HD1 LEU A 185     -10.400  13.980  12.393  1.00 90.54           H
ATOM   2732 2HD1 LEU A 185     -10.662  15.281  13.578  1.00 90.54           H
ATOM   2733 3HD1 LEU A 185     -10.801  15.623  11.837  1.00 90.54           H
ATOM   2734  CD2 LEU A 185      -8.533  16.892  12.696  1.00 90.54           C
ATOM   2735 1HD2 LEU A 185      -8.852  17.211  13.688  1.00 90.54           H
ATOM   2736 2HD2 LEU A 185      -7.471  17.102  12.571  1.00 90.54           H
ATOM   2737 3HD2 LEU A 185      -9.102  17.434  11.940  1.00 90.54           H
ATOM   2738  HN  LEU A 185      -6.429  13.531  11.936  1.00 90.54           H
ATOM   2739  N   TYR A 186      -5.660  12.887  14.804  1.00 90.76           N
ATOM   2740  CA  TYR A 186      -5.439  12.149  16.036  1.00 90.76           C
ATOM   2741  C   TYR A 186      -4.004  11.623  16.110  1.00 90.76           C
ATOM   2742  O   TYR A 186      -3.632  10.958  17.076  1.00 90.76           O
ATOM   2743  HA  TYR A 186      -5.613  12.828  16.871  1.00 90.76           H
ATOM   2744  CB  TYR A 186      -6.404  10.962  15.995  1.00 90.76           C
ATOM   2745 1HB  TYR A 186      -6.121  10.306  15.172  1.00 90.76           H
ATOM   2746 2HB  TYR A 186      -6.294  10.386  16.914  1.00 90.76           H
ATOM   2747  CG  TYR A 186      -7.872  11.359  15.830  1.00 90.76           C
ATOM   2748  CD1 TYR A 186      -8.427  12.310  16.662  1.00 90.76           C
ATOM   2749  HD1 TYR A 186      -7.820  12.778  17.436  1.00 90.76           H
ATOM   2750  CD2 TYR A 186      -8.641  10.765  14.850  1.00 90.76           C
ATOM   2751  HD2 TYR A 186      -8.202  10.014  14.193  1.00 90.76           H
ATOM   2752  CE1 TYR A 186      -9.810  12.683  16.507  1.00 90.76           C
ATOM   2753  HE1 TYR A 186     -10.261  13.432  17.157  1.00 90.76           H
ATOM   2754  CE2 TYR A 186     -10.023  11.139  14.695  1.00 90.76           C
ATOM   2755  HE2 TYR A 186     -10.642  10.678  13.924  1.00 90.76           H
ATOM   2756  CZ  TYR A 186     -10.539  12.079  15.531  1.00 90.76           C
ATOM   2757  OH  TYR A 186     -11.844  12.432  15.384  1.00 90.76           O
ATOM   2758  HH  TYR A 186     -12.264  11.894  14.653  1.00 90.76           H
ATOM   2759  HN  TYR A 186      -5.713  12.326  13.978  1.00 90.76           H
ATOM   2760  N   SER A 187      -3.237  11.941  15.077  1.00 91.43           N
ATOM   2761  CA  SER A 187      -1.805  11.697  15.106  1.00 91.43           C
ATOM   2762  C   SER A 187      -1.131  12.656  16.090  1.00 91.43           C
ATOM   2763  O   SER A 187      -1.268  13.872  15.970  1.00 91.43           O
ATOM   2764  HA  SER A 187      -1.694  10.666  15.440  1.00 91.43           H
ATOM   2765  CB  SER A 187      -1.193  11.850  13.712  1.00 91.43           C
ATOM   2766 1HB  SER A 187      -1.406  12.848  13.330  1.00 91.43           H
ATOM   2767 2HB  SER A 187      -0.108  11.760  13.781  1.00 91.43           H
ATOM   2768  OG  SER A 187      -1.692  10.876  12.800  1.00 91.43           O
ATOM   2769  HG  SER A 187      -2.090  11.328  12.001  1.00 91.43           H
ATOM   2770  HN  SER A 187      -3.579  12.357  14.234  1.00 91.43           H
ATOM   2771  N   GLN A 188      -0.417  12.071  17.041  1.00 85.08           N
ATOM   2772  CA  GLN A 188       0.380  12.856  17.968  1.00 85.08           C
ATOM   2773  C   GLN A 188       1.569  12.036  18.472  1.00 85.08           C
ATOM   2774  O   GLN A 188       1.643  10.832  18.232  1.00 85.08           O
ATOM   2775  HA  GLN A 188       0.738  13.710  17.391  1.00 85.08           H
ATOM   2776  CB  GLN A 188      -0.472  13.361  19.134  1.00 85.08           C
ATOM   2777 1HB  GLN A 188       0.133  13.992  19.784  1.00 85.08           H
ATOM   2778 2HB  GLN A 188      -1.285  13.980  18.754  1.00 85.08           H
ATOM   2779  CG  GLN A 188      -1.046  12.193  19.938  1.00 85.08           C
ATOM   2780 1HG  GLN A 188      -1.575  11.512  19.271  1.00 85.08           H
ATOM   2781 2HG  GLN A 188      -0.234  11.626  20.394  1.00 85.08           H
ATOM   2782  CD  GLN A 188      -2.000  12.692  21.025  1.00 85.08           C
ATOM   2783  OE1 GLN A 188      -2.384  13.850  21.066  1.00 85.08           O
ATOM   2784  NE2 GLN A 188      -2.359  11.758  21.901  1.00 85.08           N
ATOM   2785 1HE2 GLN A 188      -2.008  10.826  21.810  1.00 85.08           H
ATOM   2786 2HE2 GLN A 188      -2.981  11.987  22.650  1.00 85.08           H
ATOM   2787  HN  GLN A 188      -0.379  11.082  17.183  1.00 85.08           H
ATOM   2788  N   ILE A 189       2.470  12.720  19.162  1.00 88.64           N
ATOM   2789  CA  ILE A 189       3.597  12.053  19.789  1.00 88.64           C
ATOM   2790  C   ILE A 189       3.203  11.610  21.200  1.00 88.64           C
ATOM   2791  O   ILE A 189       2.761  12.425  22.009  1.00 88.64           O
ATOM   2792  HA  ILE A 189       3.821  11.164  19.199  1.00 88.64           H
ATOM   2793  CB  ILE A 189       4.839  12.946  19.750  1.00 88.64           C
ATOM   2794  HB  ILE A 189       4.601  13.884  20.253  1.00 88.64           H
ATOM   2795  CG1 ILE A 189       5.221  13.291  18.309  1.00 88.64           C
ATOM   2796 1HG1 ILE A 189       5.517  12.385  17.781  1.00 88.64           H
ATOM   2797 2HG1 ILE A 189       4.354  13.696  17.786  1.00 88.64           H
ATOM   2798  CG2 ILE A 189       6.000  12.306  20.513  1.00 88.64           C
ATOM   2799 1HG2 ILE A 189       5.711  12.155  21.553  1.00 88.64           H
ATOM   2800 2HG2 ILE A 189       6.246  11.346  20.061  1.00 88.64           H
ATOM   2801 3HG2 ILE A 189       6.869  12.962  20.469  1.00 88.64           H
ATOM   2802  CD1 ILE A 189       6.365  14.306  18.273  1.00 88.64           C
ATOM   2803 1HD1 ILE A 189       6.056  15.220  18.781  1.00 88.64           H
ATOM   2804 2HD1 ILE A 189       7.237  13.888  18.775  1.00 88.64           H
ATOM   2805 3HD1 ILE A 189       6.616  14.534  17.237  1.00 88.64           H
ATOM   2806  HN  ILE A 189       2.437  13.711  19.295  1.00 88.64           H
ATOM   2807  N   LYS A 190       3.376  10.321  21.452  1.00 83.37           N
ATOM   2808  CA  LYS A 190       3.170   9.785  22.786  1.00 83.37           C
ATOM   2809  C   LYS A 190       4.522   9.403  23.392  1.00 83.37           C
ATOM   2810  O   LYS A 190       5.307   8.690  22.768  1.00 83.37           O
ATOM   2811  HA  LYS A 190       2.732  10.577  23.393  1.00 83.37           H
ATOM   2812  CB  LYS A 190       2.164   8.633  22.751  1.00 83.37           C
ATOM   2813 1HB  LYS A 190       1.234   8.970  22.295  1.00 83.37           H
ATOM   2814 2HB  LYS A 190       2.551   7.827  22.127  1.00 83.37           H
ATOM   2815  CG  LYS A 190       1.886   8.105  24.160  1.00 83.37           C
ATOM   2816 1HG  LYS A 190       2.823   7.819  24.637  1.00 83.37           H
ATOM   2817 2HG  LYS A 190       1.447   8.897  24.768  1.00 83.37           H
ATOM   2818  CD  LYS A 190       0.940   6.903  24.119  1.00 83.37           C
ATOM   2819 1HD  LYS A 190      -0.031   7.213  23.731  1.00 83.37           H
ATOM   2820 2HD  LYS A 190       1.332   6.151  23.434  1.00 83.37           H
ATOM   2821  CE  LYS A 190       0.768   6.292  25.511  1.00 83.37           C
ATOM   2822 1HE  LYS A 190       1.732   6.254  26.019  1.00 83.37           H
ATOM   2823 2HE  LYS A 190       0.115   6.924  26.114  1.00 83.37           H
ATOM   2824  NZ  LYS A 190       0.198   4.930  25.412  1.00 83.37           N
ATOM   2825 1HZ  LYS A 190       0.057   4.555  26.344  1.00 83.37           H
ATOM   2826 2HZ  LYS A 190      -0.691   4.970  24.926  1.00 83.37           H
ATOM   2827 3HZ  LYS A 190       0.837   4.332  24.900  1.00 83.37           H
ATOM   2828  HN  LYS A 190       3.652   9.649  20.764  1.00 83.37           H
ATOM   2829  N   GLU A 191       4.753   9.894  24.601  1.00 75.69           N
ATOM   2830  CA  GLU A 191       5.907   9.468  25.374  1.00 75.69           C
ATOM   2831  C   GLU A 191       5.535   8.289  26.276  1.00 75.69           C
ATOM   2832  O   GLU A 191       4.598   8.380  27.067  1.00 75.69           O
ATOM   2833  HA  GLU A 191       6.647   9.152  24.639  1.00 75.69           H
ATOM   2834  CB  GLU A 191       6.477  10.627  26.194  1.00 75.69           C
ATOM   2835 1HB  GLU A 191       5.663  11.174  26.671  1.00 75.69           H
ATOM   2836 2HB  GLU A 191       7.215  10.250  26.900  1.00 75.69           H
ATOM   2837  CG  GLU A 191       7.210  11.625  25.295  1.00 75.69           C
ATOM   2838 1HG  GLU A 191       7.920  11.095  24.660  1.00 75.69           H
ATOM   2839 2HG  GLU A 191       6.497  12.118  24.635  1.00 75.69           H
ATOM   2840  CD  GLU A 191       7.950  12.673  26.130  1.00 75.69           C
ATOM   2841  OE1 GLU A 191       8.610  13.532  25.506  1.00 75.69           O
ATOM   2842  OE2 GLU A 191       7.838  12.591  27.372  1.00 75.69           O
ATOM   2843  HN  GLU A 191       4.169  10.570  25.051  1.00 75.69           H
ATOM   2844  N   GLU A 192       6.290   7.210  26.127  1.00 73.37           N
ATOM   2845  CA  GLU A 192       6.052   6.015  26.918  1.00 73.37           C
ATOM   2846  C   GLU A 192       7.380   5.379  27.332  1.00 73.37           C
ATOM   2847  O   GLU A 192       8.207   5.052  26.481  1.00 73.37           O
ATOM   2848  HA  GLU A 192       5.514   6.356  27.803  1.00 73.37           H
ATOM   2849  CB  GLU A 192       5.179   5.017  26.155  1.00 73.37           C
ATOM   2850 1HB  GLU A 192       4.256   5.502  25.839  1.00 73.37           H
ATOM   2851 2HB  GLU A 192       5.747   4.590  25.328  1.00 73.37           H
ATOM   2852  CG  GLU A 192       4.777   3.844  27.051  1.00 73.37           C
ATOM   2853 1HG  GLU A 192       5.588   3.117  27.091  1.00 73.37           H
ATOM   2854 2HG  GLU A 192       4.615   4.198  28.069  1.00 73.37           H
ATOM   2855  CD  GLU A 192       3.505   3.169  26.533  1.00 73.37           C
ATOM   2856  OE1 GLU A 192       2.622   2.898  27.375  1.00 73.37           O
ATOM   2857  OE2 GLU A 192       3.444   2.940  25.305  1.00 73.37           O
ATOM   2858  HN  GLU A 192       7.050   7.145  25.480  1.00 73.37           H
ATOM   2859  N   SER A 193       7.544   5.222  28.637  1.00 73.58           N
ATOM   2860  CA  SER A 193       8.745   4.603  29.172  1.00 73.58           C
ATOM   2861  C   SER A 193       9.984   5.355  28.680  1.00 73.58           C
ATOM   2862  O   SER A 193      11.035   4.753  28.465  1.00 73.58           O
ATOM   2863  HA  SER A 193       8.654   4.684  30.255  1.00 73.58           H
ATOM   2864  CB  SER A 193       8.828   3.128  28.775  1.00 73.58           C
ATOM   2865 1HB  SER A 193       8.965   3.049  27.697  1.00 73.58           H
ATOM   2866 2HB  SER A 193       9.702   2.675  29.242  1.00 73.58           H
ATOM   2867  OG  SER A 193       7.660   2.406  29.158  1.00 73.58           O
ATOM   2868  HG  SER A 193       7.637   1.521  28.693  1.00 73.58           H
ATOM   2869  HN  SER A 193       6.875   5.509  29.323  1.00 73.58           H
ATOM   2870  N   GLY A 194       9.820   6.659  28.517  1.00 81.00           N
ATOM   2871  CA  GLY A 194      10.929   7.510  28.120  1.00 81.00           C
ATOM   2872  C   GLY A 194      11.200   7.391  26.619  1.00 81.00           C
ATOM   2873  O   GLY A 194      12.191   7.922  26.120  1.00 81.00           O
ATOM   2874 1HA  GLY A 194      10.706   8.546  28.372  1.00 81.00           H
ATOM   2875 2HA  GLY A 194      11.823   7.231  28.678  1.00 81.00           H
ATOM   2876  HN  GLY A 194       8.950   7.134  28.651  1.00 81.00           H
ATOM   2877  N   ILE A 195      10.302   6.692  25.941  1.00 79.59           N
ATOM   2878  CA  ILE A 195      10.401   6.546  24.498  1.00 79.59           C
ATOM   2879  C   ILE A 195       9.299   7.372  23.831  1.00 79.59           C
ATOM   2880  O   ILE A 195       8.123   7.228  24.163  1.00 79.59           O
ATOM   2881  HA  ILE A 195      11.366   6.950  24.194  1.00 79.59           H
ATOM   2882  CB  ILE A 195      10.384   5.067  24.107  1.00 79.59           C
ATOM   2883  HB  ILE A 195       9.456   4.628  24.471  1.00 79.59           H
ATOM   2884  CG1 ILE A 195      11.534   4.311  24.774  1.00 79.59           C
ATOM   2885 1HG1 ILE A 195      12.487   4.712  24.429  1.00 79.59           H
ATOM   2886 2HG1 ILE A 195      11.497   4.462  25.853  1.00 79.59           H
ATOM   2887  CG2 ILE A 195      10.396   4.903  22.586  1.00 79.59           C
ATOM   2888 1HG2 ILE A 195       9.516   5.387  22.161  1.00 79.59           H
ATOM   2889 2HG2 ILE A 195      11.296   5.363  22.177  1.00 79.59           H
ATOM   2890 3HG2 ILE A 195      10.384   3.842  22.335  1.00 79.59           H
ATOM   2891  CD1 ILE A 195      11.461   2.815  24.461  1.00 79.59           C
ATOM   2892 1HD1 ILE A 195      10.518   2.412  24.829  1.00 79.59           H
ATOM   2893 2HD1 ILE A 195      11.523   2.666  23.383  1.00 79.59           H
ATOM   2894 3HD1 ILE A 195      12.290   2.301  24.947  1.00 79.59           H
ATOM   2895  HN  ILE A 195       9.521   6.230  26.360  1.00 79.59           H
ATOM   2896  N   ALA A 196       9.718   8.218  22.902  1.00 89.87           N
ATOM   2897  CA  ALA A 196       8.774   8.997  22.119  1.00 89.87           C
ATOM   2898  C   ALA A 196       8.263   8.149  20.952  1.00 89.87           C
ATOM   2899  O   ALA A 196       9.053   7.616  20.175  1.00 89.87           O
ATOM   2900  HA  ALA A 196       7.936   9.252  22.767  1.00 89.87           H
ATOM   2901  CB  ALA A 196       9.445  10.290  21.649  1.00 89.87           C
ATOM   2902 1HB  ALA A 196       9.763  10.869  22.516  1.00 89.87           H
ATOM   2903 2HB  ALA A 196      10.312  10.047  21.036  1.00 89.87           H
ATOM   2904 3HB  ALA A 196       8.737  10.874  21.062  1.00 89.87           H
ATOM   2905  HN  ALA A 196      10.681   8.375  22.682  1.00 89.87           H
ATOM   2906  N   ILE A 197       6.944   8.051  20.868  1.00 86.02           N
ATOM   2907  CA  ILE A 197       6.319   7.241  19.836  1.00 86.02           C
ATOM   2908  C   ILE A 197       5.298   8.090  19.076  1.00 86.02           C
ATOM   2909  O   ILE A 197       4.441   8.729  19.684  1.00 86.02           O
ATOM   2910  HA  ILE A 197       7.101   6.937  19.140  1.00 86.02           H
ATOM   2911  CB  ILE A 197       5.730   5.964  20.440  1.00 86.02           C
ATOM   2912  HB  ILE A 197       4.906   6.246  21.096  1.00 86.02           H
ATOM   2913  CG1 ILE A 197       6.764   5.237  21.301  1.00 86.02           C
ATOM   2914 1HG1 ILE A 197       7.615   4.945  20.685  1.00 86.02           H
ATOM   2915 2HG1 ILE A 197       7.144   5.912  22.068  1.00 86.02           H
ATOM   2916  CG2 ILE A 197       5.151   5.059  19.351  1.00 86.02           C
ATOM   2917 1HG2 ILE A 197       4.362   5.590  18.818  1.00 86.02           H
ATOM   2918 2HG2 ILE A 197       5.940   4.782  18.652  1.00 86.02           H
ATOM   2919 3HG2 ILE A 197       4.739   4.159  19.808  1.00 86.02           H
ATOM   2920  CD1 ILE A 197       6.155   3.998  21.960  1.00 86.02           C
ATOM   2921 1HD1 ILE A 197       5.321   4.297  22.595  1.00 86.02           H
ATOM   2922 2HD1 ILE A 197       5.799   3.314  21.190  1.00 86.02           H
ATOM   2923 3HD1 ILE A 197       6.912   3.500  22.566  1.00 86.02           H
ATOM   2924  HN  ILE A 197       6.308   8.511  21.487  1.00 86.02           H
ATOM   2925  N   CYS A 198       5.423   8.069  17.757  1.00 91.15           N
ATOM   2926  CA  CYS A 198       4.423   8.682  16.900  1.00 91.15           C
ATOM   2927  C   CYS A 198       3.273   7.689  16.717  1.00 91.15           C
ATOM   2928  O   CYS A 198       3.418   6.689  16.016  1.00 91.15           O
ATOM   2929  HA  CYS A 198       4.080   9.581  17.413  1.00 91.15           H
ATOM   2930  CB  CYS A 198       5.017   9.121  15.560  1.00 91.15           C
ATOM   2931 1HB  CYS A 198       5.711   9.947  15.714  1.00 91.15           H
ATOM   2932 2HB  CYS A 198       5.589   8.303  15.122  1.00 91.15           H
ATOM   2933  SG  CYS A 198       3.681   9.631  14.420  1.00 91.15           S
ATOM   2934  HN  CYS A 198       6.189   7.644  17.275  1.00 91.15           H
ATOM   2935  N   THR A 199       2.157   8.000  17.360  1.00 89.61           N
ATOM   2936  CA  THR A 199       0.998   7.125  17.314  1.00 89.61           C
ATOM   2937  C   THR A 199      -0.279   7.941  17.111  1.00 89.61           C
ATOM   2938  O   THR A 199      -0.272   9.162  17.266  1.00 89.61           O
ATOM   2939  HA  THR A 199       1.098   6.467  16.450  1.00 89.61           H
ATOM   2940  CB  THR A 199       0.987   6.287  18.595  1.00 89.61           C
ATOM   2941  HB  THR A 199       1.979   5.887  18.806  1.00 89.61           H
ATOM   2942  OG1 THR A 199      -0.032   5.318  18.367  1.00 89.61           O
ATOM   2943  HG1 THR A 199       0.207   4.458  18.818  1.00 89.61           H
ATOM   2944  CG2 THR A 199       0.487   7.077  19.806  1.00 89.61           C
ATOM   2945 1HG2 THR A 199      -0.530   7.420  19.621  1.00 89.61           H
ATOM   2946 2HG2 THR A 199       1.137   7.936  19.973  1.00 89.61           H
ATOM   2947 3HG2 THR A 199       0.500   6.436  20.688  1.00 89.61           H
ATOM   2948  HN  THR A 199       2.038   8.831  17.904  1.00 89.61           H
ATOM   2949  N   MET A 200      -1.347   7.235  16.768  1.00 88.42           N
ATOM   2950  CA  MET A 200      -2.678   7.815  16.824  1.00 88.42           C
ATOM   2951  C   MET A 200      -3.287   7.655  18.218  1.00 88.42           C
ATOM   2952  O   MET A 200      -3.199   6.585  18.819  1.00 88.42           O
ATOM   2953  HA  MET A 200      -2.546   8.873  16.597  1.00 88.42           H
ATOM   2954  CB  MET A 200      -3.577   7.132  15.792  1.00 88.42           C
ATOM   2955 1HB  MET A 200      -3.563   6.053  15.950  1.00 88.42           H
ATOM   2956 2HB  MET A 200      -4.607   7.461  15.927  1.00 88.42           H
ATOM   2957  CG  MET A 200      -3.117   7.450  14.368  1.00 88.42           C
ATOM   2958 1HG  MET A 200      -3.065   8.530  14.226  1.00 88.42           H
ATOM   2959 2HG  MET A 200      -2.113   7.059  14.205  1.00 88.42           H
ATOM   2960  SD  MET A 200      -4.248   6.735  13.187  1.00 88.42           S
ATOM   2961  CE  MET A 200      -5.696   7.730  13.503  1.00 88.42           C
ATOM   2962 1HE  MET A 200      -6.003   7.605  14.542  1.00 88.42           H
ATOM   2963 2HE  MET A 200      -5.465   8.778  13.316  1.00 88.42           H
ATOM   2964 3HE  MET A 200      -6.505   7.413  12.845  1.00 88.42           H
ATOM   2965  HN  MET A 200      -1.312   6.286  16.456  1.00 88.42           H
ATOM   2966  N   VAL A 201      -3.892   8.734  18.693  1.00 90.85           N
ATOM   2967  CA  VAL A 201      -4.634   8.689  19.941  1.00 90.85           C
ATOM   2968  C   VAL A 201      -6.081   9.115  19.685  1.00 90.85           C
ATOM   2969  O   VAL A 201      -6.333  10.237  19.249  1.00 90.85           O
ATOM   2970  HA  VAL A 201      -4.629   7.656  20.289  1.00 90.85           H
ATOM   2971  CB  VAL A 201      -3.935   9.547  20.997  1.00 90.85           C
ATOM   2972  HB  VAL A 201      -3.932  10.578  20.642  1.00 90.85           H
ATOM   2973  CG1 VAL A 201      -4.695   9.510  22.324  1.00 90.85           C
ATOM   2974 1HG1 VAL A 201      -5.705   9.892  22.176  1.00 90.85           H
ATOM   2975 2HG1 VAL A 201      -4.744   8.483  22.686  1.00 90.85           H
ATOM   2976 3HG1 VAL A 201      -4.176  10.129  23.057  1.00 90.85           H
ATOM   2977  CG2 VAL A 201      -2.481   9.110  21.184  1.00 90.85           C
ATOM   2978 1HG2 VAL A 201      -2.453   8.070  21.507  1.00 90.85           H
ATOM   2979 2HG2 VAL A 201      -1.946   9.213  20.240  1.00 90.85           H
ATOM   2980 3HG2 VAL A 201      -2.008   9.737  21.940  1.00 90.85           H
ATOM   2981  HN  VAL A 201      -3.880   9.626  18.240  1.00 90.85           H
ATOM   2982  N   TYR A 202      -6.993   8.197  19.967  1.00 90.75           N
ATOM   2983  CA  TYR A 202      -8.400   8.428  19.683  1.00 90.75           C
ATOM   2984  C   TYR A 202      -9.107   9.055  20.886  1.00 90.75           C
ATOM   2985  O   TYR A 202      -8.770   8.761  22.031  1.00 90.75           O
ATOM   2986  HA  TYR A 202      -8.464   9.111  18.836  1.00 90.75           H
ATOM   2987  CB  TYR A 202      -9.006   7.050  19.412  1.00 90.75           C
ATOM   2988 1HB  TYR A 202      -8.837   6.412  20.279  1.00 90.75           H
ATOM   2989 2HB  TYR A 202     -10.085   7.155  19.300  1.00 90.75           H
ATOM   2990  CG  TYR A 202      -8.444   6.355  18.170  1.00 90.75           C
ATOM   2991  CD1 TYR A 202      -8.997   6.605  16.930  1.00 90.75           C
ATOM   2992  HD1 TYR A 202      -9.835   7.296  16.836  1.00 90.75           H
ATOM   2993  CD2 TYR A 202      -7.384   5.480  18.289  1.00 90.75           C
ATOM   2994  HD2 TYR A 202      -6.947   5.283  19.268  1.00 90.75           H
ATOM   2995  CE1 TYR A 202      -8.468   5.952  15.761  1.00 90.75           C
ATOM   2996  HE1 TYR A 202      -8.896   6.139  14.776  1.00 90.75           H
ATOM   2997  CE2 TYR A 202      -6.855   4.827  17.120  1.00 90.75           C
ATOM   2998  HE2 TYR A 202      -6.018   4.133  17.199  1.00 90.75           H
ATOM   2999  CZ  TYR A 202      -7.423   5.095  15.913  1.00 90.75           C
ATOM   3000  OH  TYR A 202      -6.923   4.478  14.809  1.00 90.75           O
ATOM   3001  HH  TYR A 202      -7.437   4.759  13.999  1.00 90.75           H
ATOM   3002  HN  TYR A 202      -6.786   7.311  20.382  1.00 90.75           H
ATOM   3003  N   PRO A 203     -10.096   9.928  20.649  1.00 85.17           N
ATOM   3004  CA  PRO A 203     -10.772  10.619  21.750  1.00 85.17           C
ATOM   3005  C   PRO A 203     -11.617   9.675  22.590  1.00 85.17           C
ATOM   3006  O   PRO A 203     -12.128   8.677  22.085  1.00 85.17           O
ATOM   3007  HA  PRO A 203     -10.038  11.034  22.440  1.00 85.17           H
ATOM   3008  CB  PRO A 203     -11.628  11.672  21.045  1.00 85.17           C
ATOM   3009 1HB  PRO A 203     -12.554  11.866  21.587  1.00 85.17           H
ATOM   3010 2HB  PRO A 203     -11.104  12.624  20.960  1.00 85.17           H
ATOM   3011  CG  PRO A 203     -11.897  11.068  19.696  1.00 85.17           C
ATOM   3012 1HG  PRO A 203     -12.756  10.398  19.728  1.00 85.17           H
ATOM   3013 2HG  PRO A 203     -12.120  11.838  18.957  1.00 85.17           H
ATOM   3014  CD  PRO A 203     -10.643  10.324  19.339  1.00 85.17           C
ATOM   3015 1HD  PRO A 203     -10.856   9.457  18.714  1.00 85.17           H
ATOM   3016 2HD  PRO A 203      -9.946  10.953  18.786  1.00 85.17           H
ATOM   3017  N   SER A 204     -11.743  10.020  23.863  1.00 77.27           N
ATOM   3018  CA  SER A 204     -12.180   9.057  24.860  1.00 77.27           C
ATOM   3019  C   SER A 204     -13.595   8.573  24.534  1.00 77.27           C
ATOM   3020  O   SER A 204     -13.919   7.405  24.745  1.00 77.27           O
ATOM   3021  HA  SER A 204     -11.470   8.233  24.796  1.00 77.27           H
ATOM   3022  CB  SER A 204     -12.136   9.660  26.265  1.00 77.27           C
ATOM   3023 1HB  SER A 204     -12.601   8.971  26.970  1.00 77.27           H
ATOM   3024 2HB  SER A 204     -11.099   9.782  26.575  1.00 77.27           H
ATOM   3025  OG  SER A 204     -12.801  10.920  26.327  1.00 77.27           O
ATOM   3026  HG  SER A 204     -13.791  10.783  26.343  1.00 77.27           H
ATOM   3027  HN  SER A 204     -11.552  10.936  24.216  1.00 77.27           H
ATOM   3028  N   ASP A 205     -14.399   9.495  24.025  1.00 72.16           N
ATOM   3029  CA  ASP A 205     -15.842   9.330  24.058  1.00 72.16           C
ATOM   3030  C   ASP A 205     -16.235   8.139  23.181  1.00 72.16           C
ATOM   3031  O   ASP A 205     -17.036   7.300  23.591  1.00 72.16           O
ATOM   3032  HA  ASP A 205     -16.088   9.173  25.108  1.00 72.16           H
ATOM   3033  CB  ASP A 205     -16.551  10.571  23.514  1.00 72.16           C
ATOM   3034 1HB  ASP A 205     -16.203  10.780  22.502  1.00 72.16           H
ATOM   3035 2HB  ASP A 205     -17.623  10.384  23.450  1.00 72.16           H
ATOM   3036  CG  ASP A 205     -16.293  11.786  24.408  1.00 72.16           C
ATOM   3037  OD1 ASP A 205     -15.733  11.574  25.505  1.00 72.16           O
ATOM   3038  OD2 ASP A 205     -16.661  12.899  23.974  1.00 72.16           O
ATOM   3039  HN  ASP A 205     -14.080  10.340  23.596  1.00 72.16           H
ATOM   3040  N   GLU A 206     -15.654   8.103  21.991  1.00 75.35           N
ATOM   3041  CA  GLU A 206     -15.987   7.069  21.026  1.00 75.35           C
ATOM   3042  C   GLU A 206     -14.712   6.424  20.478  1.00 75.35           C
ATOM   3043  O   GLU A 206     -14.675   5.997  19.325  1.00 75.35           O
ATOM   3044  HA  GLU A 206     -16.566   6.331  21.581  1.00 75.35           H
ATOM   3045  CB  GLU A 206     -16.847   7.634  19.894  1.00 75.35           C
ATOM   3046 1HB  GLU A 206     -16.355   8.503  19.457  1.00 75.35           H
ATOM   3047 2HB  GLU A 206     -17.059   6.849  19.168  1.00 75.35           H
ATOM   3048  CG  GLU A 206     -18.201   8.112  20.420  1.00 75.35           C
ATOM   3049 1HG  GLU A 206     -18.441   7.590  21.346  1.00 75.35           H
ATOM   3050 2HG  GLU A 206     -18.149   9.174  20.657  1.00 75.35           H
ATOM   3051  CD  GLU A 206     -19.307   7.869  19.390  1.00 75.35           C
ATOM   3052  OE1 GLU A 206     -20.361   7.340  19.804  1.00 75.35           O
ATOM   3053  OE2 GLU A 206     -19.072   8.217  18.213  1.00 75.35           O
ATOM   3054  HN  GLU A 206     -14.968   8.763  21.684  1.00 75.35           H
ATOM   3055  N   SER A 207     -13.699   6.374  21.330  1.00 86.68           N
ATOM   3056  CA  SER A 207     -12.379   5.946  20.899  1.00 86.68           C
ATOM   3057  C   SER A 207     -12.471   4.584  20.208  1.00 86.68           C
ATOM   3058  O   SER A 207     -11.880   4.381  19.148  1.00 86.68           O
ATOM   3059  HA  SER A 207     -12.043   6.709  20.197  1.00 86.68           H
ATOM   3060  CB  SER A 207     -11.409   5.878  22.080  1.00 86.68           C
ATOM   3061 1HB  SER A 207     -10.463   5.450  21.748  1.00 86.68           H
ATOM   3062 2HB  SER A 207     -11.196   6.886  22.434  1.00 86.68           H
ATOM   3063  OG  SER A 207     -11.930   5.099  23.154  1.00 86.68           O
ATOM   3064  HG  SER A 207     -11.390   5.253  23.981  1.00 86.68           H
ATOM   3065  HN  SER A 207     -13.769   6.619  22.297  1.00 86.68           H
ATOM   3066  N   THR A 208     -13.216   3.686  20.836  1.00 86.59           N
ATOM   3067  CA  THR A 208     -13.305   2.318  20.354  1.00 86.59           C
ATOM   3068  C   THR A 208     -13.959   2.281  18.971  1.00 86.59           C
ATOM   3069  O   THR A 208     -13.473   1.603  18.068  1.00 86.59           O
ATOM   3070  HA  THR A 208     -12.293   1.928  20.239  1.00 86.59           H
ATOM   3071  CB  THR A 208     -14.054   1.495  21.403  1.00 86.59           C
ATOM   3072  HB  THR A 208     -15.101   1.793  21.457  1.00 86.59           H
ATOM   3073  OG1 THR A 208     -13.299   1.684  22.597  1.00 86.59           O
ATOM   3074  HG1 THR A 208     -12.358   1.373  22.460  1.00 86.59           H
ATOM   3075  CG2 THR A 208     -13.964  -0.009  21.140  1.00 86.59           C
ATOM   3076 1HG2 THR A 208     -12.920  -0.319  21.154  1.00 86.59           H
ATOM   3077 2HG2 THR A 208     -14.397  -0.234  20.166  1.00 86.59           H
ATOM   3078 3HG2 THR A 208     -14.513  -0.547  21.914  1.00 86.59           H
ATOM   3079  HN  THR A 208     -13.751   3.880  21.658  1.00 86.59           H
ATOM   3080  N   LYS A 209     -15.053   3.020  18.850  1.00 82.23           N
ATOM   3081  CA  LYS A 209     -15.809   3.039  17.609  1.00 82.23           C
ATOM   3082  C   LYS A 209     -14.916   3.559  16.481  1.00 82.23           C
ATOM   3083  O   LYS A 209     -14.879   2.980  15.396  1.00 82.23           O
ATOM   3084  HA  LYS A 209     -16.089   2.010  17.381  1.00 82.23           H
ATOM   3085  CB  LYS A 209     -17.105   3.833  17.784  1.00 82.23           C
ATOM   3086 1HB  LYS A 209     -16.878   4.825  18.173  1.00 82.23           H
ATOM   3087 2HB  LYS A 209     -17.583   3.974  16.814  1.00 82.23           H
ATOM   3088  CG  LYS A 209     -18.065   3.113  18.732  1.00 82.23           C
ATOM   3089 1HG  LYS A 209     -18.213   2.087  18.397  1.00 82.23           H
ATOM   3090 2HG  LYS A 209     -17.628   3.063  19.729  1.00 82.23           H
ATOM   3091  CD  LYS A 209     -19.414   3.833  18.797  1.00 82.23           C
ATOM   3092 1HD  LYS A 209     -19.254   4.905  18.915  1.00 82.23           H
ATOM   3093 2HD  LYS A 209     -19.950   3.693  17.858  1.00 82.23           H
ATOM   3094  CE  LYS A 209     -20.261   3.308  19.958  1.00 82.23           C
ATOM   3095 1HE  LYS A 209     -20.635   2.311  19.721  1.00 82.23           H
ATOM   3096 2HE  LYS A 209     -19.644   3.212  20.851  1.00 82.23           H
ATOM   3097  NZ  LYS A 209     -21.396   4.219  20.226  1.00 82.23           N
ATOM   3098 1HZ  LYS A 209     -21.914   3.886  21.031  1.00 82.23           H
ATOM   3099 2HZ  LYS A 209     -21.043   5.152  20.412  1.00 82.23           H
ATOM   3100 3HZ  LYS A 209     -22.007   4.245  19.417  1.00 82.23           H
ATOM   3101  HN  LYS A 209     -15.422   3.596  19.579  1.00 82.23           H
ATOM   3102  N   LEU A 210     -14.218   4.646  16.775  1.00 88.24           N
ATOM   3103  CA  LEU A 210     -13.440   5.334  15.759  1.00 88.24           C
ATOM   3104  C   LEU A 210     -12.336   4.404  15.251  1.00 88.24           C
ATOM   3105  O   LEU A 210     -12.170   4.233  14.044  1.00 88.24           O
ATOM   3106  HA  LEU A 210     -14.111   5.558  14.930  1.00 88.24           H
ATOM   3107  CB  LEU A 210     -12.920   6.670  16.295  1.00 88.24           C
ATOM   3108 1HB  LEU A 210     -13.759   7.216  16.727  1.00 88.24           H
ATOM   3109 2HB  LEU A 210     -12.221   6.466  17.105  1.00 88.24           H
ATOM   3110  CG  LEU A 210     -12.227   7.577  15.276  1.00 88.24           C
ATOM   3111  HG  LEU A 210     -11.395   7.025  14.838  1.00 88.24           H
ATOM   3112  CD1 LEU A 210     -13.176   7.945  14.134  1.00 88.24           C
ATOM   3113 1HD1 LEU A 210     -13.504   7.037  13.627  1.00 88.24           H
ATOM   3114 2HD1 LEU A 210     -14.043   8.469  14.536  1.00 88.24           H
ATOM   3115 3HD1 LEU A 210     -12.658   8.590  13.424  1.00 88.24           H
ATOM   3116  CD2 LEU A 210     -11.640   8.816  15.955  1.00 88.24           C
ATOM   3117 1HD2 LEU A 210     -12.440   9.379  16.437  1.00 88.24           H
ATOM   3118 2HD2 LEU A 210     -10.910   8.508  16.704  1.00 88.24           H
ATOM   3119 3HD2 LEU A 210     -11.154   9.443  15.209  1.00 88.24           H
ATOM   3120  HN  LEU A 210     -14.179   5.056  17.687  1.00 88.24           H
ATOM   3121  N   LYS A 211     -11.611   3.827  16.198  1.00 92.94           N
ATOM   3122  CA  LYS A 211     -10.521   2.926  15.861  1.00 92.94           C
ATOM   3123  C   LYS A 211     -11.054   1.796  14.978  1.00 92.94           C
ATOM   3124  O   LYS A 211     -10.479   1.497  13.933  1.00 92.94           O
ATOM   3125  HA  LYS A 211      -9.791   3.497  15.288  1.00 92.94           H
ATOM   3126  CB  LYS A 211      -9.819   2.437  17.130  1.00 92.94           C
ATOM   3127 1HB  LYS A 211      -9.403   3.287  17.671  1.00 92.94           H
ATOM   3128 2HB  LYS A 211     -10.545   1.963  17.791  1.00 92.94           H
ATOM   3129  CG  LYS A 211      -8.705   1.445  16.792  1.00 92.94           C
ATOM   3130 1HG  LYS A 211      -9.140   0.512  16.434  1.00 92.94           H
ATOM   3131 2HG  LYS A 211      -8.093   1.842  15.982  1.00 92.94           H
ATOM   3132  CD  LYS A 211      -7.827   1.169  18.014  1.00 92.94           C
ATOM   3133 1HD  LYS A 211      -7.403   2.104  18.380  1.00 92.94           H
ATOM   3134 2HD  LYS A 211      -8.436   0.759  18.819  1.00 92.94           H
ATOM   3135  CE  LYS A 211      -6.701   0.192  17.671  1.00 92.94           C
ATOM   3136 1HE  LYS A 211      -7.121  -0.779  17.411  1.00 92.94           H
ATOM   3137 2HE  LYS A 211      -6.156   0.548  16.796  1.00 92.94           H
ATOM   3138  NZ  LYS A 211      -5.773   0.048  18.815  1.00 92.94           N
ATOM   3139 1HZ  LYS A 211      -5.109  -0.693  18.620  1.00 92.94           H
ATOM   3140 2HZ  LYS A 211      -5.275   0.919  18.959  1.00 92.94           H
ATOM   3141 3HZ  LYS A 211      -6.300  -0.182  19.650  1.00 92.94           H
ATOM   3142  HN  LYS A 211     -11.757   3.966  17.177  1.00 92.94           H
ATOM   3143  N   SER A 212     -12.146   1.198  15.432  1.00 91.07           N
ATOM   3144  CA  SER A 212     -12.710   0.049  14.745  1.00 91.07           C
ATOM   3145  C   SER A 212     -13.110   0.434  13.320  1.00 91.07           C
ATOM   3146  O   SER A 212     -12.899  -0.334  12.383  1.00 91.07           O
ATOM   3147  HA  SER A 212     -11.915  -0.697  14.731  1.00 91.07           H
ATOM   3148  CB  SER A 212     -13.916  -0.508  15.503  1.00 91.07           C
ATOM   3149 1HB  SER A 212     -14.701   0.247  15.540  1.00 91.07           H
ATOM   3150 2HB  SER A 212     -14.322  -1.363  14.961  1.00 91.07           H
ATOM   3151  OG  SER A 212     -13.577  -0.906  16.829  1.00 91.07           O
ATOM   3152  HG  SER A 212     -13.835  -0.189  17.477  1.00 91.07           H
ATOM   3153  HN  SER A 212     -12.642   1.487  16.250  1.00 91.07           H
ATOM   3154  N   ALA A 213     -13.680   1.625  13.201  1.00 94.34           N
ATOM   3155  CA  ALA A 213     -14.129   2.114  11.908  1.00 94.34           C
ATOM   3156  C   ALA A 213     -12.919   2.302  10.991  1.00 94.34           C
ATOM   3157  O   ALA A 213     -12.940   1.880   9.836  1.00 94.34           O
ATOM   3158  HA  ALA A 213     -14.786   1.359  11.478  1.00 94.34           H
ATOM   3159  CB  ALA A 213     -14.922   3.408  12.099  1.00 94.34           C
ATOM   3160 1HB  ALA A 213     -15.787   3.213  12.734  1.00 94.34           H
ATOM   3161 2HB  ALA A 213     -14.287   4.157  12.571  1.00 94.34           H
ATOM   3162 3HB  ALA A 213     -15.259   3.774  11.130  1.00 94.34           H
ATOM   3163  HN  ALA A 213     -13.836   2.249  13.966  1.00 94.34           H
ATOM   3164  N   VAL A 214     -11.893   2.936  11.540  1.00 92.77           N
ATOM   3165  CA  VAL A 214     -10.704   3.248  10.765  1.00 92.77           C
ATOM   3166  C   VAL A 214     -10.094   1.951  10.230  1.00 92.77           C
ATOM   3167  O   VAL A 214      -9.717   1.874   9.062  1.00 92.77           O
ATOM   3168  HA  VAL A 214     -11.015   3.864   9.920  1.00 92.77           H
ATOM   3169  CB  VAL A 214      -9.726   4.065  11.612  1.00 92.77           C
ATOM   3170  HB  VAL A 214      -9.578   3.537  12.555  1.00 92.77           H
ATOM   3171  CG1 VAL A 214      -8.367   4.181  10.920  1.00 92.77           C
ATOM   3172 1HG1 VAL A 214      -7.950   3.186  10.768  1.00 92.77           H
ATOM   3173 2HG1 VAL A 214      -8.491   4.675   9.957  1.00 92.77           H
ATOM   3174 3HG1 VAL A 214      -7.691   4.766  11.544  1.00 92.77           H
ATOM   3175  CG2 VAL A 214     -10.299   5.447  11.932  1.00 92.77           C
ATOM   3176 1HG2 VAL A 214     -10.490   5.985  11.004  1.00 92.77           H
ATOM   3177 2HG2 VAL A 214     -11.232   5.334  12.486  1.00 92.77           H
ATOM   3178 3HG2 VAL A 214      -9.584   6.006  12.536  1.00 92.77           H
ATOM   3179  HN  VAL A 214     -11.866   3.234  12.494  1.00 92.77           H
ATOM   3180  N   LEU A 215     -10.016   0.965  11.111  1.00 92.16           N
ATOM   3181  CA  LEU A 215      -9.376  -0.295  10.769  1.00 92.16           C
ATOM   3182  C   LEU A 215     -10.224  -1.025   9.725  1.00 92.16           C
ATOM   3183  O   LEU A 215      -9.690  -1.595   8.775  1.00 92.16           O
ATOM   3184  HA  LEU A 215      -8.409  -0.060  10.325  1.00 92.16           H
ATOM   3185  CB  LEU A 215      -9.108  -1.119  12.030  1.00 92.16           C
ATOM   3186 1HB  LEU A 215     -10.037  -1.195  12.594  1.00 92.16           H
ATOM   3187 2HB  LEU A 215      -8.835  -2.130  11.727  1.00 92.16           H
ATOM   3188  CG  LEU A 215      -8.020  -0.584  12.962  1.00 92.16           C
ATOM   3189  HG  LEU A 215      -8.318   0.409  13.300  1.00 92.16           H
ATOM   3190  CD1 LEU A 215      -7.883  -1.463  14.207  1.00 92.16           C
ATOM   3191 1HD1 LEU A 215      -8.829  -1.478  14.747  1.00 92.16           H
ATOM   3192 2HD1 LEU A 215      -7.619  -2.477  13.908  1.00 92.16           H
ATOM   3193 3HD1 LEU A 215      -7.102  -1.060  14.852  1.00 92.16           H
ATOM   3194  CD2 LEU A 215      -6.690  -0.428  12.221  1.00 92.16           C
ATOM   3195 1HD2 LEU A 215      -6.374  -1.397  11.835  1.00 92.16           H
ATOM   3196 2HD2 LEU A 215      -6.816   0.270  11.393  1.00 92.16           H
ATOM   3197 3HD2 LEU A 215      -5.934  -0.046  12.907  1.00 92.16           H
ATOM   3198  HN  LEU A 215     -10.378   1.016  12.041  1.00 92.16           H
ATOM   3199  N   THR A 216     -11.531  -0.984   9.938  1.00 91.85           N
ATOM   3200  CA  THR A 216     -12.455  -1.675   9.054  1.00 91.85           C
ATOM   3201  C   THR A 216     -12.343  -1.125   7.631  1.00 91.85           C
ATOM   3202  O   THR A 216     -12.298  -1.889   6.668  1.00 91.85           O
ATOM   3203  HA  THR A 216     -12.170  -2.727   9.014  1.00 91.85           H
ATOM   3204  CB  THR A 216     -13.860  -1.549   9.646  1.00 91.85           C
ATOM   3205  HB  THR A 216     -14.177  -0.506   9.676  1.00 91.85           H
ATOM   3206  OG1 THR A 216     -13.764  -2.199  10.911  1.00 91.85           O
ATOM   3207  HG1 THR A 216     -13.730  -1.519  11.643  1.00 91.85           H
ATOM   3208  CG2 THR A 216     -14.895  -2.375   8.880  1.00 91.85           C
ATOM   3209 1HG2 THR A 216     -14.613  -3.427   8.908  1.00 91.85           H
ATOM   3210 2HG2 THR A 216     -14.935  -2.037   7.845  1.00 91.85           H
ATOM   3211 3HG2 THR A 216     -15.874  -2.249   9.342  1.00 91.85           H
ATOM   3212  HN  THR A 216     -11.960  -0.492  10.696  1.00 91.85           H
ATOM   3213  N   LEU A 217     -12.302   0.196   7.543  1.00 89.52           N
ATOM   3214  CA  LEU A 217     -12.186   0.857   6.254  1.00 89.52           C
ATOM   3215  C   LEU A 217     -10.901   0.396   5.563  1.00 89.52           C
ATOM   3216  O   LEU A 217     -10.892   0.161   4.356  1.00 89.52           O
ATOM   3217  HA  LEU A 217     -13.036   0.543   5.648  1.00 89.52           H
ATOM   3218  CB  LEU A 217     -12.285   2.375   6.420  1.00 89.52           C
ATOM   3219 1HB  LEU A 217     -11.659   2.670   7.262  1.00 89.52           H
ATOM   3220 2HB  LEU A 217     -11.865   2.846   5.531  1.00 89.52           H
ATOM   3221  CG  LEU A 217     -13.691   2.936   6.643  1.00 89.52           C
ATOM   3222  HG  LEU A 217     -14.151   2.385   7.464  1.00 89.52           H
ATOM   3223  CD1 LEU A 217     -13.635   4.406   7.061  1.00 89.52           C
ATOM   3224 1HD1 LEU A 217     -13.070   4.500   7.988  1.00 89.52           H
ATOM   3225 2HD1 LEU A 217     -13.148   4.988   6.278  1.00 89.52           H
ATOM   3226 3HD1 LEU A 217     -14.648   4.780   7.213  1.00 89.52           H
ATOM   3227  CD2 LEU A 217     -14.569   2.723   5.409  1.00 89.52           C
ATOM   3228 1HD2 LEU A 217     -14.122   3.231   4.554  1.00 89.52           H
ATOM   3229 2HD2 LEU A 217     -14.647   1.657   5.197  1.00 89.52           H
ATOM   3230 3HD2 LEU A 217     -15.563   3.131   5.595  1.00 89.52           H
ATOM   3231  HN  LEU A 217     -12.347   0.811   8.331  1.00 89.52           H
ATOM   3232  N   LYS A 218      -9.848   0.282   6.359  1.00 88.22           N
ATOM   3233  CA  LYS A 218      -8.544  -0.078   5.827  1.00 88.22           C
ATOM   3234  C   LYS A 218      -8.627  -1.460   5.177  1.00 88.22           C
ATOM   3235  O   LYS A 218      -8.092  -1.671   4.090  1.00 88.22           O
ATOM   3236  HA  LYS A 218      -8.293   0.652   5.057  1.00 88.22           H
ATOM   3237  CB  LYS A 218      -7.475   0.026   6.916  1.00 88.22           C
ATOM   3238 1HB  LYS A 218      -7.589   0.967   7.455  1.00 88.22           H
ATOM   3239 2HB  LYS A 218      -7.611  -0.775   7.643  1.00 88.22           H
ATOM   3240  CG  LYS A 218      -6.070  -0.056   6.315  1.00 88.22           C
ATOM   3241 1HG  LYS A 218      -5.987  -0.951   5.698  1.00 88.22           H
ATOM   3242 2HG  LYS A 218      -5.900   0.799   5.660  1.00 88.22           H
ATOM   3243  CD  LYS A 218      -5.005  -0.086   7.412  1.00 88.22           C
ATOM   3244 1HD  LYS A 218      -5.056   0.831   7.999  1.00 88.22           H
ATOM   3245 2HD  LYS A 218      -5.203  -0.912   8.094  1.00 88.22           H
ATOM   3246  CE  LYS A 218      -3.605  -0.237   6.813  1.00 88.22           C
ATOM   3247 1HE  LYS A 218      -3.601  -1.043   6.080  1.00 88.22           H
ATOM   3248 2HE  LYS A 218      -3.329   0.676   6.285  1.00 88.22           H
ATOM   3249  NZ  LYS A 218      -2.614  -0.520   7.875  1.00 88.22           N
ATOM   3250 1HZ  LYS A 218      -1.809  -0.985   7.471  1.00 88.22           H
ATOM   3251 2HZ  LYS A 218      -2.322   0.350   8.306  1.00 88.22           H
ATOM   3252 3HZ  LYS A 218      -3.034  -1.120   8.577  1.00 88.22           H
ATOM   3253  HN  LYS A 218      -9.875   0.430   7.347  1.00 88.22           H
ATOM   3254  N   VAL A 219      -9.302  -2.366   5.870  1.00 91.93           N
ATOM   3255  CA  VAL A 219      -9.366  -3.749   5.430  1.00 91.93           C
ATOM   3256  C   VAL A 219     -10.232  -3.841   4.172  1.00 91.93           C
ATOM   3257  O   VAL A 219      -9.843  -4.471   3.191  1.00 91.93           O
ATOM   3258  HA  VAL A 219      -8.352  -4.063   5.182  1.00 91.93           H
ATOM   3259  CB  VAL A 219      -9.871  -4.637   6.570  1.00 91.93           C
ATOM   3260  HB  VAL A 219     -10.825  -4.235   6.911  1.00 91.93           H
ATOM   3261  CG1 VAL A 219     -10.112  -6.068   6.084  1.00 91.93           C
ATOM   3262 1HG1 VAL A 219     -10.857  -6.061   5.289  1.00 91.93           H
ATOM   3263 2HG1 VAL A 219      -9.179  -6.484   5.704  1.00 91.93           H
ATOM   3264 3HG1 VAL A 219     -10.470  -6.677   6.913  1.00 91.93           H
ATOM   3265  CG2 VAL A 219      -8.901  -4.615   7.753  1.00 91.93           C
ATOM   3266 1HG2 VAL A 219      -7.927  -4.981   7.430  1.00 91.93           H
ATOM   3267 2HG2 VAL A 219      -8.802  -3.595   8.123  1.00 91.93           H
ATOM   3268 3HG2 VAL A 219      -9.284  -5.254   8.548  1.00 91.93           H
ATOM   3269  HN  VAL A 219      -9.798  -2.167   6.715  1.00 91.93           H
ATOM   3270  N   ILE A 220     -11.391  -3.202   4.242  1.00 92.15           N
ATOM   3271  CA  ILE A 220     -12.375  -3.317   3.179  1.00 92.15           C
ATOM   3272  C   ILE A 220     -11.807  -2.707   1.896  1.00 92.15           C
ATOM   3273  O   ILE A 220     -11.709  -3.383   0.873  1.00 92.15           O
ATOM   3274  HA  ILE A 220     -12.548  -4.380   3.009  1.00 92.15           H
ATOM   3275  CB  ILE A 220     -13.708  -2.705   3.614  1.00 92.15           C
ATOM   3276  HB  ILE A 220     -13.512  -1.711   4.017  1.00 92.15           H
ATOM   3277  CG1 ILE A 220     -14.350  -3.527   4.733  1.00 92.15           C
ATOM   3278 1HG1 ILE A 220     -14.556  -4.536   4.375  1.00 92.15           H
ATOM   3279 2HG1 ILE A 220     -13.654  -3.621   5.566  1.00 92.15           H
ATOM   3280  CG2 ILE A 220     -14.647  -2.530   2.419  1.00 92.15           C
ATOM   3281 1HG2 ILE A 220     -14.182  -1.872   1.685  1.00 92.15           H
ATOM   3282 2HG2 ILE A 220     -14.840  -3.502   1.964  1.00 92.15           H
ATOM   3283 3HG2 ILE A 220     -15.587  -2.093   2.756  1.00 92.15           H
ATOM   3284  CD1 ILE A 220     -15.648  -2.877   5.215  1.00 92.15           C
ATOM   3285 1HD1 ILE A 220     -15.435  -1.878   5.595  1.00 92.15           H
ATOM   3286 2HD1 ILE A 220     -16.351  -2.808   4.385  1.00 92.15           H
ATOM   3287 3HD1 ILE A 220     -16.084  -3.482   6.010  1.00 92.15           H
ATOM   3288  HN  ILE A 220     -11.660  -2.615   5.006  1.00 92.15           H
ATOM   3289  N   LEU A 221     -11.447  -1.435   1.993  1.00 91.95           N
ATOM   3290  CA  LEU A 221     -11.048  -0.679   0.818  1.00 91.95           C
ATOM   3291  C   LEU A 221      -9.592  -1.006   0.477  1.00 91.95           C
ATOM   3292  O   LEU A 221      -9.174  -0.868  -0.672  1.00 91.95           O
ATOM   3293  HA  LEU A 221     -11.678  -1.005  -0.010  1.00 91.95           H
ATOM   3294  CB  LEU A 221     -11.311   0.813   1.026  1.00 91.95           C
ATOM   3295 1HB  LEU A 221     -10.710   1.154   1.870  1.00 91.95           H
ATOM   3296 2HB  LEU A 221     -10.957   1.351   0.146  1.00 91.95           H
ATOM   3297  CG  LEU A 221     -12.767   1.209   1.280  1.00 91.95           C
ATOM   3298  HG  LEU A 221     -13.112   0.685   2.172  1.00 91.95           H
ATOM   3299  CD1 LEU A 221     -12.886   2.708   1.562  1.00 91.95           C
ATOM   3300 1HD1 LEU A 221     -12.297   2.960   2.443  1.00 91.95           H
ATOM   3301 2HD1 LEU A 221     -12.516   3.270   0.704  1.00 91.95           H
ATOM   3302 3HD1 LEU A 221     -13.932   2.962   1.739  1.00 91.95           H
ATOM   3303  CD2 LEU A 221     -13.664   0.770   0.122  1.00 91.95           C
ATOM   3304 1HD2 LEU A 221     -13.328   1.247  -0.799  1.00 91.95           H
ATOM   3305 2HD2 LEU A 221     -13.611  -0.313   0.011  1.00 91.95           H
ATOM   3306 3HD2 LEU A 221     -14.694   1.063   0.328  1.00 91.95           H
ATOM   3307  HN  LEU A 221     -11.425  -0.924   2.852  1.00 91.95           H
ATOM   3308  N   GLY A 222      -8.861  -1.432   1.496  1.00 91.42           N
ATOM   3309  CA  GLY A 222      -7.423  -1.598   1.367  1.00 91.42           C
ATOM   3310  C   GLY A 222      -7.082  -2.925   0.687  1.00 91.42           C
ATOM   3311  O   GLY A 222      -6.007  -3.072   0.108  1.00 91.42           O
ATOM   3312 1HA  GLY A 222      -7.008  -0.772   0.788  1.00 91.42           H
ATOM   3313 2HA  GLY A 222      -6.959  -1.560   2.353  1.00 91.42           H
ATOM   3314  HN  GLY A 222      -9.234  -1.662   2.394  1.00 91.42           H
ATOM   3315  N   PHE A 223      -8.018  -3.859   0.781  1.00 90.75           N
ATOM   3316  CA  PHE A 223      -7.789  -5.202   0.276  1.00 90.75           C
ATOM   3317  C   PHE A 223      -9.046  -5.757  -0.397  1.00 90.75           C
ATOM   3318  O   PHE A 223      -9.035  -6.056  -1.590  1.00 90.75           O
ATOM   3319  HA  PHE A 223      -6.984  -5.139  -0.456  1.00 90.75           H
ATOM   3320  CB  PHE A 223      -7.440  -6.078   1.481  1.00 90.75           C
ATOM   3321 1HB  PHE A 223      -6.591  -5.638   2.004  1.00 90.75           H
ATOM   3322 2HB  PHE A 223      -8.280  -6.074   2.176  1.00 90.75           H
ATOM   3323  CG  PHE A 223      -7.104  -7.527   1.120  1.00 90.75           C
ATOM   3324  CD1 PHE A 223      -7.981  -8.523   1.417  1.00 90.75           C
ATOM   3325  HD1 PHE A 223      -8.923  -8.290   1.912  1.00 90.75           H
ATOM   3326  CD2 PHE A 223      -5.928  -7.818   0.502  1.00 90.75           C
ATOM   3327  HD2 PHE A 223      -5.225  -7.019   0.264  1.00 90.75           H
ATOM   3328  CE1 PHE A 223      -7.668  -9.867   1.082  1.00 90.75           C
ATOM   3329  HE1 PHE A 223      -8.371 -10.665   1.321  1.00 90.75           H
ATOM   3330  CE2 PHE A 223      -5.615  -9.162   0.167  1.00 90.75           C
ATOM   3331  HE2 PHE A 223      -4.673  -9.395  -0.328  1.00 90.75           H
ATOM   3332  CZ  PHE A 223      -6.492 -10.158   0.464  1.00 90.75           C
ATOM   3333  HZ  PHE A 223      -6.252 -11.190   0.207  1.00 90.75           H
ATOM   3334  HN  PHE A 223      -8.918  -3.709   1.191  1.00 90.75           H
ATOM   3335  N   PHE A 224     -10.099  -5.878   0.398  1.00 85.86           N
ATOM   3336  CA  PHE A 224     -11.215  -6.736   0.036  1.00 85.86           C
ATOM   3337  C   PHE A 224     -11.826  -6.306  -1.299  1.00 85.86           C
ATOM   3338  O   PHE A 224     -11.961  -7.117  -2.214  1.00 85.86           O
ATOM   3339  HA  PHE A 224     -10.826  -7.750  -0.054  1.00 85.86           H
ATOM   3340  CB  PHE A 224     -12.267  -6.589   1.136  1.00 85.86           C
ATOM   3341 1HB  PHE A 224     -11.785  -6.714   2.106  1.00 85.86           H
ATOM   3342 2HB  PHE A 224     -12.669  -5.576   1.108  1.00 85.86           H
ATOM   3343  CG  PHE A 224     -13.425  -7.584   1.027  1.00 85.86           C
ATOM   3344  CD1 PHE A 224     -14.617  -7.185   0.510  1.00 85.86           C
ATOM   3345  HD1 PHE A 224     -14.749  -6.157   0.172  1.00 85.86           H
ATOM   3346  CD2 PHE A 224     -13.261  -8.867   1.448  1.00 85.86           C
ATOM   3347  HD2 PHE A 224     -12.305  -9.186   1.863  1.00 85.86           H
ATOM   3348  CE1 PHE A 224     -15.691  -8.109   0.408  1.00 85.86           C
ATOM   3349  HE1 PHE A 224     -16.647  -7.789  -0.006  1.00 85.86           H
ATOM   3350  CE2 PHE A 224     -14.335  -9.790   1.347  1.00 85.86           C
ATOM   3351  HE2 PHE A 224     -14.203 -10.818   1.684  1.00 85.86           H
ATOM   3352  CZ  PHE A 224     -15.527  -9.392   0.829  1.00 85.86           C
ATOM   3353  HZ  PHE A 224     -16.352 -10.100   0.751  1.00 85.86           H
ATOM   3354  HN  PHE A 224     -10.198  -5.403   1.272  1.00 85.86           H
ATOM   3355  N   LEU A 225     -12.181  -5.031  -1.368  1.00 93.12           N
ATOM   3356  CA  LEU A 225     -12.809  -4.492  -2.563  1.00 93.12           C
ATOM   3357  C   LEU A 225     -11.869  -4.680  -3.756  1.00 93.12           C
ATOM   3358  O   LEU A 225     -12.253  -5.269  -4.765  1.00 93.12           O
ATOM   3359  HA  LEU A 225     -13.716  -5.069  -2.743  1.00 93.12           H
ATOM   3360  CB  LEU A 225     -13.232  -3.040  -2.336  1.00 93.12           C
ATOM   3361 1HB  LEU A 225     -13.991  -3.021  -1.554  1.00 93.12           H
ATOM   3362 2HB  LEU A 225     -12.372  -2.486  -1.960  1.00 93.12           H
ATOM   3363  CG  LEU A 225     -13.783  -2.304  -3.559  1.00 93.12           C
ATOM   3364  HG  LEU A 225     -13.099  -2.466  -4.392  1.00 93.12           H
ATOM   3365  CD1 LEU A 225     -15.142  -2.871  -3.974  1.00 93.12           C
ATOM   3366 1HD1 LEU A 225     -15.036  -3.927  -4.221  1.00 93.12           H
ATOM   3367 2HD1 LEU A 225     -15.849  -2.759  -3.152  1.00 93.12           H
ATOM   3368 3HD1 LEU A 225     -15.511  -2.329  -4.846  1.00 93.12           H
ATOM   3369  CD2 LEU A 225     -13.843  -0.795  -3.311  1.00 93.12           C
ATOM   3370 1HD2 LEU A 225     -14.493  -0.593  -2.459  1.00 93.12           H
ATOM   3371 2HD2 LEU A 225     -12.841  -0.422  -3.100  1.00 93.12           H
ATOM   3372 3HD2 LEU A 225     -14.238  -0.296  -4.196  1.00 93.12           H
ATOM   3373  HN  LEU A 225     -12.046  -4.372  -0.628  1.00 93.12           H
ATOM   3374  N   PRO A 226     -10.627  -4.186  -3.663  1.00 93.64           N
ATOM   3375  CA  PRO A 226      -9.675  -4.326  -4.767  1.00 93.64           C
ATOM   3376  C   PRO A 226      -9.529  -5.769  -5.223  1.00 93.64           C
ATOM   3377  O   PRO A 226      -9.506  -6.045  -6.422  1.00 93.64           O
ATOM   3378  HA  PRO A 226     -10.034  -3.786  -5.642  1.00 93.64           H
ATOM   3379  CB  PRO A 226      -8.368  -3.779  -4.190  1.00 93.64           C
ATOM   3380 1HB  PRO A 226      -7.764  -4.569  -3.743  1.00 93.64           H
ATOM   3381 2HB  PRO A 226      -7.756  -3.308  -4.959  1.00 93.64           H
ATOM   3382  CG  PRO A 226      -8.837  -2.770  -3.148  1.00 93.64           C
ATOM   3383 1HG  PRO A 226      -8.060  -2.555  -2.414  1.00 93.64           H
ATOM   3384 2HG  PRO A 226      -9.105  -1.816  -3.600  1.00 93.64           H
ATOM   3385  CD  PRO A 226     -10.037  -3.463  -2.522  1.00 93.64           C
ATOM   3386 1HD  PRO A 226      -9.741  -4.145  -1.725  1.00 93.64           H
ATOM   3387 2HD  PRO A 226     -10.733  -2.748  -2.083  1.00 93.64           H
ATOM   3388  N   PHE A 227      -9.433  -6.659  -4.246  1.00 92.06           N
ATOM   3389  CA  PHE A 227      -9.178  -8.060  -4.532  1.00 92.06           C
ATOM   3390  C   PHE A 227     -10.318  -8.669  -5.351  1.00 92.06           C
ATOM   3391  O   PHE A 227     -10.077  -9.344  -6.351  1.00 92.06           O
ATOM   3392  HA  PHE A 227      -8.253  -8.109  -5.107  1.00 92.06           H
ATOM   3393  CB  PHE A 227      -9.090  -8.782  -3.187  1.00 92.06           C
ATOM   3394 1HB  PHE A 227      -8.251  -8.376  -2.622  1.00 92.06           H
ATOM   3395 2HB  PHE A 227      -9.992  -8.572  -2.613  1.00 92.06           H
ATOM   3396  CG  PHE A 227      -8.920 -10.298  -3.304  1.00 92.06           C
ATOM   3397  CD1 PHE A 227      -9.962 -11.124  -3.017  1.00 92.06           C
ATOM   3398  HD1 PHE A 227     -10.918 -10.705  -2.703  1.00 92.06           H
ATOM   3399  CD2 PHE A 227      -7.727 -10.821  -3.696  1.00 92.06           C
ATOM   3400  HD2 PHE A 227      -6.892 -10.159  -3.926  1.00 92.06           H
ATOM   3401  CE1 PHE A 227      -9.804 -12.531  -3.126  1.00 92.06           C
ATOM   3402  HE1 PHE A 227     -10.639 -13.192  -2.895  1.00 92.06           H
ATOM   3403  CE2 PHE A 227      -7.569 -12.228  -3.805  1.00 92.06           C
ATOM   3404  HE2 PHE A 227      -6.613 -12.646  -4.119  1.00 92.06           H
ATOM   3405  CZ  PHE A 227      -8.611 -13.053  -3.518  1.00 92.06           C
ATOM   3406  HZ  PHE A 227      -8.490 -14.133  -3.601  1.00 92.06           H
ATOM   3407  HN  PHE A 227      -9.527  -6.436  -3.276  1.00 92.06           H
ATOM   3408  N   VAL A 228     -11.535  -8.410  -4.896  1.00 94.56           N
ATOM   3409  CA  VAL A 228     -12.710  -8.969  -5.542  1.00 94.56           C
ATOM   3410  C   VAL A 228     -12.751  -8.511  -7.001  1.00 94.56           C
ATOM   3411  O   VAL A 228     -13.002  -9.312  -7.900  1.00 94.56           O
ATOM   3412  HA  VAL A 228     -12.613 -10.054  -5.518  1.00 94.56           H
ATOM   3413  CB  VAL A 228     -13.968  -8.588  -4.760  1.00 94.56           C
ATOM   3414  HB  VAL A 228     -13.957  -7.508  -4.613  1.00 94.56           H
ATOM   3415  CG1 VAL A 228     -15.232  -8.942  -5.547  1.00 94.56           C
ATOM   3416 1HG1 VAL A 228     -15.232  -8.403  -6.495  1.00 94.56           H
ATOM   3417 2HG1 VAL A 228     -15.251 -10.015  -5.739  1.00 94.56           H
ATOM   3418 3HG1 VAL A 228     -16.111  -8.660  -4.968  1.00 94.56           H
ATOM   3419  CG2 VAL A 228     -13.978  -9.250  -3.381  1.00 94.56           C
ATOM   3420 1HG2 VAL A 228     -13.954 -10.333  -3.497  1.00 94.56           H
ATOM   3421 2HG2 VAL A 228     -13.104  -8.926  -2.816  1.00 94.56           H
ATOM   3422 3HG2 VAL A 228     -14.883  -8.962  -2.846  1.00 94.56           H
ATOM   3423  HN  VAL A 228     -11.724  -7.830  -4.104  1.00 94.56           H
ATOM   3424  N   VAL A 229     -12.502  -7.223  -7.191  1.00 94.74           N
ATOM   3425  CA  VAL A 229     -12.574  -6.635  -8.518  1.00 94.74           C
ATOM   3426  C   VAL A 229     -11.495  -7.257  -9.406  1.00 94.74           C
ATOM   3427  O   VAL A 229     -11.763  -7.629 -10.548  1.00 94.74           O
ATOM   3428  HA  VAL A 229     -13.552  -6.877  -8.933  1.00 94.74           H
ATOM   3429  CB  VAL A 229     -12.464  -5.112  -8.422  1.00 94.74           C
ATOM   3430  HB  VAL A 229     -11.552  -4.876  -7.873  1.00 94.74           H
ATOM   3431  CG1 VAL A 229     -12.353  -4.482  -9.811  1.00 94.74           C
ATOM   3432 1HG1 VAL A 229     -11.465  -4.865 -10.314  1.00 94.74           H
ATOM   3433 2HG1 VAL A 229     -13.238  -4.732 -10.396  1.00 94.74           H
ATOM   3434 3HG1 VAL A 229     -12.276  -3.399  -9.714  1.00 94.74           H
ATOM   3435  CG2 VAL A 229     -13.645  -4.525  -7.646  1.00 94.74           C
ATOM   3436 1HG2 VAL A 229     -14.575  -4.777  -8.155  1.00 94.74           H
ATOM   3437 2HG2 VAL A 229     -13.659  -4.939  -6.638  1.00 94.74           H
ATOM   3438 3HG2 VAL A 229     -13.541  -3.441  -7.592  1.00 94.74           H
ATOM   3439  HN  VAL A 229     -12.255  -6.588  -6.460  1.00 94.74           H
ATOM   3440  N   MET A 230     -10.296  -7.352  -8.849  1.00 89.15           N
ATOM   3441  CA  MET A 230      -9.167  -7.888  -9.589  1.00 89.15           C
ATOM   3442  C   MET A 230      -9.423  -9.339 -10.004  1.00 89.15           C
ATOM   3443  O   MET A 230      -9.198  -9.707 -11.156  1.00 89.15           O
ATOM   3444  HA  MET A 230      -9.072  -7.261 -10.475  1.00 89.15           H
ATOM   3445  CB  MET A 230      -7.909  -7.820  -8.721  1.00 89.15           C
ATOM   3446 1HB  MET A 230      -8.139  -8.165  -7.713  1.00 89.15           H
ATOM   3447 2HB  MET A 230      -7.150  -8.492  -9.122  1.00 89.15           H
ATOM   3448  CG  MET A 230      -7.358  -6.394  -8.665  1.00 89.15           C
ATOM   3449 1HG  MET A 230      -7.138  -6.041  -9.673  1.00 89.15           H
ATOM   3450 2HG  MET A 230      -8.108  -5.722  -8.249  1.00 89.15           H
ATOM   3451  SD  MET A 230      -5.878  -6.350  -7.668  1.00 89.15           S
ATOM   3452  CE  MET A 230      -4.760  -7.246  -8.731  1.00 89.15           C
ATOM   3453 1HE  MET A 230      -5.148  -8.250  -8.903  1.00 89.15           H
ATOM   3454 2HE  MET A 230      -4.668  -6.724  -9.684  1.00 89.15           H
ATOM   3455 3HE  MET A 230      -3.781  -7.312  -8.257  1.00 89.15           H
ATOM   3456  HN  MET A 230     -10.092  -7.070  -7.912  1.00 89.15           H
ATOM   3457  N   ALA A 231      -9.890 -10.122  -9.044  1.00 93.97           N
ATOM   3458  CA  ALA A 231     -10.099 -11.542  -9.271  1.00 93.97           C
ATOM   3459  C   ALA A 231     -11.095 -11.730 -10.417  1.00 93.97           C
ATOM   3460  O   ALA A 231     -10.873 -12.547 -11.309  1.00 93.97           O
ATOM   3461  HA  ALA A 231      -9.141 -11.976  -9.558  1.00 93.97           H
ATOM   3462  CB  ALA A 231     -10.570 -12.203  -7.974  1.00 93.97           C
ATOM   3463 1HB  ALA A 231      -9.814 -12.066  -7.201  1.00 93.97           H
ATOM   3464 2HB  ALA A 231     -11.506 -11.746  -7.652  1.00 93.97           H
ATOM   3465 3HB  ALA A 231     -10.726 -13.268  -8.145  1.00 93.97           H
ATOM   3466  HN  ALA A 231     -10.125  -9.802  -8.125  1.00 93.97           H
ATOM   3467  N   CYS A 232     -12.172 -10.960 -10.354  1.00 92.62           N
ATOM   3468  CA  CYS A 232     -13.217 -11.053 -11.359  1.00 92.62           C
ATOM   3469  C   CYS A 232     -12.620 -10.657 -12.711  1.00 92.62           C
ATOM   3470  O   CYS A 232     -12.787 -11.370 -13.700  1.00 92.62           O
ATOM   3471  HA  CYS A 232     -13.549 -12.091 -11.371  1.00 92.62           H
ATOM   3472  CB  CYS A 232     -14.428 -10.191 -10.997  1.00 92.62           C
ATOM   3473 1HB  CYS A 232     -14.106  -9.176 -10.763  1.00 92.62           H
ATOM   3474 2HB  CYS A 232     -15.104 -10.123 -11.849  1.00 92.62           H
ATOM   3475  SG  CYS A 232     -15.304 -10.914  -9.562  1.00 92.62           S
ATOM   3476  HG  CYS A 232     -14.504 -10.395  -8.635  1.00 92.62           H
ATOM   3477  HN  CYS A 232     -12.335 -10.284  -9.636  1.00 92.62           H
ATOM   3478  N   CYS A 233     -11.936  -9.523 -12.711  1.00 92.52           N
ATOM   3479  CA  CYS A 233     -11.440  -8.948 -13.950  1.00 92.52           C
ATOM   3480  C   CYS A 233     -10.517  -9.969 -14.618  1.00 92.52           C
ATOM   3481  O   CYS A 233     -10.691 -10.293 -15.792  1.00 92.52           O
ATOM   3482  HA  CYS A 233     -12.311  -8.748 -14.573  1.00 92.52           H
ATOM   3483  CB  CYS A 233     -10.734  -7.611 -13.711  1.00 92.52           C
ATOM   3484 1HB  CYS A 233     -10.029  -7.706 -12.885  1.00 92.52           H
ATOM   3485 2HB  CYS A 233     -10.157  -7.332 -14.592  1.00 92.52           H
ATOM   3486  SG  CYS A 233     -11.966  -6.312 -13.334  1.00 92.52           S
ATOM   3487  HG  CYS A 233     -12.160  -6.667 -12.067  1.00 92.52           H
ATOM   3488  HN  CYS A 233     -11.720  -9.000 -11.886  1.00 92.52           H
ATOM   3489  N   TYR A 234      -9.556 -10.447 -13.842  1.00 86.67           N
ATOM   3490  CA  TYR A 234      -8.513 -11.303 -14.382  1.00 86.67           C
ATOM   3491  C   TYR A 234      -9.062 -12.692 -14.714  1.00 86.67           C
ATOM   3492  O   TYR A 234      -8.550 -13.368 -15.605  1.00 86.67           O
ATOM   3493  HA  TYR A 234      -8.138 -10.840 -15.295  1.00 86.67           H
ATOM   3494  CB  TYR A 234      -7.461 -11.433 -13.280  1.00 86.67           C
ATOM   3495 1HB  TYR A 234      -7.963 -11.634 -12.333  1.00 86.67           H
ATOM   3496 2HB  TYR A 234      -6.829 -12.295 -13.494  1.00 86.67           H
ATOM   3497  CG  TYR A 234      -6.573 -10.197 -13.117  1.00 86.67           C
ATOM   3498  CD1 TYR A 234      -6.019  -9.595 -14.228  1.00 86.67           C
ATOM   3499  HD1 TYR A 234      -6.214  -9.999 -15.221  1.00 86.67           H
ATOM   3500  CD2 TYR A 234      -6.327  -9.685 -11.859  1.00 86.67           C
ATOM   3501  HD2 TYR A 234      -6.765 -10.161 -10.981  1.00 86.67           H
ATOM   3502  CE1 TYR A 234      -5.184  -8.431 -14.075  1.00 86.67           C
ATOM   3503  HE1 TYR A 234      -4.740  -7.946 -14.944  1.00 86.67           H
ATOM   3504  CE2 TYR A 234      -5.492  -8.522 -11.706  1.00 86.67           C
ATOM   3505  HE2 TYR A 234      -5.290  -8.108 -10.718  1.00 86.67           H
ATOM   3506  CZ  TYR A 234      -4.962  -7.953 -12.821  1.00 86.67           C
ATOM   3507  OH  TYR A 234      -4.174  -6.854 -12.677  1.00 86.67           O
ATOM   3508  HH  TYR A 234      -4.153  -6.572 -11.717  1.00 86.67           H
ATOM   3509  HN  TYR A 234      -9.482 -10.259 -12.862  1.00 86.67           H
ATOM   3510  N   THR A 235     -10.095 -13.076 -13.979  1.00 89.57           N
ATOM   3511  CA  THR A 235     -10.785 -14.325 -14.254  1.00 89.57           C
ATOM   3512  C   THR A 235     -11.347 -14.322 -15.677  1.00 89.57           C
ATOM   3513  O   THR A 235     -11.175 -15.289 -16.418  1.00 89.57           O
ATOM   3514  HA  THR A 235     -10.061 -15.138 -14.198  1.00 89.57           H
ATOM   3515  CB  THR A 235     -11.856 -14.520 -13.178  1.00 89.57           C
ATOM   3516  HB  THR A 235     -12.598 -13.722 -13.219  1.00 89.57           H
ATOM   3517  OG1 THR A 235     -11.116 -14.609 -11.964  1.00 89.57           O
ATOM   3518  HG1 THR A 235     -11.283 -13.800 -11.401  1.00 89.57           H
ATOM   3519  CG2 THR A 235     -12.557 -15.875 -13.289  1.00 89.57           C
ATOM   3520 1HG2 THR A 235     -11.823 -16.674 -13.180  1.00 89.57           H
ATOM   3521 2HG2 THR A 235     -13.040 -15.956 -14.262  1.00 89.57           H
ATOM   3522 3HG2 THR A 235     -13.307 -15.962 -12.502  1.00 89.57           H
ATOM   3523  HN  THR A 235     -10.460 -12.552 -13.210  1.00 89.57           H
ATOM   3524  N   ILE A 236     -12.007 -13.225 -16.017  1.00 88.93           N
ATOM   3525  CA  ILE A 236     -12.610 -13.091 -17.331  1.00 88.93           C
ATOM   3526  C   ILE A 236     -11.507 -12.967 -18.384  1.00 88.93           C
ATOM   3527  O   ILE A 236     -11.618 -13.527 -19.473  1.00 88.93           O
ATOM   3528  HA  ILE A 236     -13.173 -14.004 -17.527  1.00 88.93           H
ATOM   3529  CB  ILE A 236     -13.609 -11.931 -17.347  1.00 88.93           C
ATOM   3530  HB  ILE A 236     -13.085 -11.025 -17.043  1.00 88.93           H
ATOM   3531  CG1 ILE A 236     -14.734 -12.163 -16.337  1.00 88.93           C
ATOM   3532 1HG1 ILE A 236     -15.408 -12.936 -16.709  1.00 88.93           H
ATOM   3533 2HG1 ILE A 236     -14.316 -12.529 -15.399  1.00 88.93           H
ATOM   3534  CG2 ILE A 236     -14.146 -11.690 -18.759  1.00 88.93           C
ATOM   3535 1HG2 ILE A 236     -13.319 -11.448 -19.426  1.00 88.93           H
ATOM   3536 2HG2 ILE A 236     -14.649 -12.589 -19.115  1.00 88.93           H
ATOM   3537 3HG2 ILE A 236     -14.854 -10.861 -18.742  1.00 88.93           H
ATOM   3538  CD1 ILE A 236     -15.518 -10.874 -16.084  1.00 88.93           C
ATOM   3539 1HD1 ILE A 236     -14.846 -10.112 -15.690  1.00 88.93           H
ATOM   3540 2HD1 ILE A 236     -15.955 -10.525 -17.020  1.00 88.93           H
ATOM   3541 3HD1 ILE A 236     -16.312 -11.067 -15.363  1.00 88.93           H
ATOM   3542  HN  ILE A 236     -12.131 -12.438 -15.412  1.00 88.93           H
ATOM   3543  N   ILE A 237     -10.468 -12.229 -18.022  1.00 87.56           N
ATOM   3544  CA  ILE A 237      -9.349 -12.018 -18.925  1.00 87.56           C
ATOM   3545  C   ILE A 237      -8.759 -13.372 -19.323  1.00 87.56           C
ATOM   3546  O   ILE A 237      -8.569 -13.647 -20.507  1.00 87.56           O
ATOM   3547  HA  ILE A 237      -9.738 -11.534 -19.820  1.00 87.56           H
ATOM   3548  CB  ILE A 237      -8.330 -11.063 -18.301  1.00 87.56           C
ATOM   3549  HB  ILE A 237      -8.188 -11.348 -17.258  1.00 87.56           H
ATOM   3550  CG1 ILE A 237      -8.851  -9.624 -18.308  1.00 87.56           C
ATOM   3551 1HG1 ILE A 237      -8.817  -9.226 -19.322  1.00 87.56           H
ATOM   3552 2HG1 ILE A 237      -9.895  -9.610 -17.995  1.00 87.56           H
ATOM   3553  CG2 ILE A 237      -6.970 -11.183 -18.992  1.00 87.56           C
ATOM   3554 1HG2 ILE A 237      -6.600 -12.204 -18.890  1.00 87.56           H
ATOM   3555 2HG2 ILE A 237      -7.077 -10.939 -20.049  1.00 87.56           H
ATOM   3556 3HG2 ILE A 237      -6.265 -10.494 -18.529  1.00 87.56           H
ATOM   3557  CD1 ILE A 237      -8.022  -8.736 -17.377  1.00 87.56           C
ATOM   3558 1HD1 ILE A 237      -8.079  -9.123 -16.360  1.00 87.56           H
ATOM   3559 2HD1 ILE A 237      -6.983  -8.733 -17.708  1.00 87.56           H
ATOM   3560 3HD1 ILE A 237      -8.414  -7.719 -17.402  1.00 87.56           H
ATOM   3561  HN  ILE A 237     -10.384 -11.780 -17.133  1.00 87.56           H
ATOM   3562  N   ILE A 238      -8.485 -14.183 -18.311  1.00 87.43           N
ATOM   3563  CA  ILE A 238      -7.851 -15.471 -18.535  1.00 87.43           C
ATOM   3564  C   ILE A 238      -8.716 -16.303 -19.484  1.00 87.43           C
ATOM   3565  O   ILE A 238      -8.206 -16.911 -20.423  1.00 87.43           O
ATOM   3566  HA  ILE A 238      -6.892 -15.284 -19.018  1.00 87.43           H
ATOM   3567  CB  ILE A 238      -7.559 -16.164 -17.202  1.00 87.43           C
ATOM   3568  HB  ILE A 238      -8.440 -16.066 -16.567  1.00 87.43           H
ATOM   3569  CG1 ILE A 238      -6.398 -15.484 -16.474  1.00 87.43           C
ATOM   3570 1HG1 ILE A 238      -5.456 -15.762 -16.946  1.00 87.43           H
ATOM   3571 2HG1 ILE A 238      -6.492 -14.402 -16.562  1.00 87.43           H
ATOM   3572  CG2 ILE A 238      -7.313 -17.660 -17.404  1.00 87.43           C
ATOM   3573 1HG2 ILE A 238      -8.196 -18.117 -17.850  1.00 87.43           H
ATOM   3574 2HG2 ILE A 238      -6.458 -17.801 -18.066  1.00 87.43           H
ATOM   3575 3HG2 ILE A 238      -7.108 -18.128 -16.441  1.00 87.43           H
ATOM   3576  CD1 ILE A 238      -6.371 -15.881 -14.996  1.00 87.43           C
ATOM   3577 1HD1 ILE A 238      -7.305 -15.580 -14.522  1.00 87.43           H
ATOM   3578 2HD1 ILE A 238      -6.252 -16.961 -14.912  1.00 87.43           H
ATOM   3579 3HD1 ILE A 238      -5.536 -15.384 -14.502  1.00 87.43           H
ATOM   3580  HN  ILE A 238      -8.688 -13.972 -17.355  1.00 87.43           H
ATOM   3581  N   HIS A 239     -10.012 -16.302 -19.205  1.00 81.83           N
ATOM   3582  CA  HIS A 239     -10.948 -17.082 -19.997  1.00 81.83           C
ATOM   3583  C   HIS A 239     -10.870 -16.645 -21.461  1.00 81.83           C
ATOM   3584  O   HIS A 239     -10.832 -17.483 -22.362  1.00 81.83           O
ATOM   3585  HA  HIS A 239     -10.632 -18.122 -19.920  1.00 81.83           H
ATOM   3586  CB  HIS A 239     -12.362 -16.980 -19.423  1.00 81.83           C
ATOM   3587 1HB  HIS A 239     -12.326 -17.193 -18.354  1.00 81.83           H
ATOM   3588 2HB  HIS A 239     -12.714 -15.954 -19.531  1.00 81.83           H
ATOM   3589  CG  HIS A 239     -13.358 -17.911 -20.073  1.00 81.83           C
ATOM   3590  ND1 HIS A 239     -13.368 -19.276 -19.845  1.00 81.83           N
ATOM   3591  HD1 HIS A 239     -12.740 -19.773 -19.247  1.00 81.83           H
ATOM   3592  CD2 HIS A 239     -14.376 -17.659 -20.945  1.00 81.83           C
ATOM   3593  HD2 HIS A 239     -14.650 -16.679 -21.338  1.00 81.83           H
ATOM   3594  CE1 HIS A 239     -14.351 -19.811 -20.554  1.00 81.83           C
ATOM   3595  HE1 HIS A 239     -14.616 -20.868 -20.586  1.00 81.83           H
ATOM   3596  NE2 HIS A 239     -14.974 -18.807 -21.235  1.00 81.83           N
ATOM   3597  HN  HIS A 239     -10.423 -15.782 -18.456  1.00 81.83           H
ATOM   3598  N   THR A 240     -10.848 -15.335 -21.655  1.00 84.44           N
ATOM   3599  CA  THR A 240     -10.825 -14.776 -22.996  1.00 84.44           C
ATOM   3600  C   THR A 240      -9.531 -15.166 -23.714  1.00 84.44           C
ATOM   3601  O   THR A 240      -9.549 -15.491 -24.900  1.00 84.44           O
ATOM   3602  HA  THR A 240     -11.649 -15.210 -23.563  1.00 84.44           H
ATOM   3603  CB  THR A 240     -11.025 -13.264 -22.882  1.00 84.44           C
ATOM   3604  HB  THR A 240     -10.147 -12.787 -22.446  1.00 84.44           H
ATOM   3605  OG1 THR A 240     -12.232 -13.128 -22.136  1.00 84.44           O
ATOM   3606  HG1 THR A 240     -12.021 -12.973 -21.170  1.00 84.44           H
ATOM   3607  CG2 THR A 240     -11.344 -12.612 -24.228  1.00 84.44           C
ATOM   3608 1HG2 THR A 240     -12.261 -13.042 -24.632  1.00 84.44           H
ATOM   3609 2HG2 THR A 240     -10.523 -12.790 -24.922  1.00 84.44           H
ATOM   3610 3HG2 THR A 240     -11.477 -11.539 -24.090  1.00 84.44           H
ATOM   3611  HN  THR A 240     -10.846 -14.661 -20.916  1.00 84.44           H
ATOM   3612  N   LEU A 241      -8.439 -15.119 -22.965  1.00 83.81           N
ATOM   3613  CA  LEU A 241      -7.127 -15.366 -23.538  1.00 83.81           C
ATOM   3614  C   LEU A 241      -7.030 -16.832 -23.966  1.00 83.81           C
ATOM   3615  O   LEU A 241      -6.434 -17.144 -24.995  1.00 83.81           O
ATOM   3616  HA  LEU A 241      -7.036 -14.741 -24.426  1.00 83.81           H
ATOM   3617  CB  LEU A 241      -6.028 -14.936 -22.565  1.00 83.81           C
ATOM   3618 1HB  LEU A 241      -6.264 -15.338 -21.580  1.00 83.81           H
ATOM   3619 2HB  LEU A 241      -5.091 -15.394 -22.881  1.00 83.81           H
ATOM   3620  CG  LEU A 241      -5.805 -13.428 -22.430  1.00 83.81           C
ATOM   3621  HG  LEU A 241      -6.751 -12.967 -22.147  1.00 83.81           H
ATOM   3622  CD1 LEU A 241      -4.802 -13.120 -21.316  1.00 83.81           C
ATOM   3623 1HD1 LEU A 241      -5.181 -13.504 -20.369  1.00 83.81           H
ATOM   3624 2HD1 LEU A 241      -3.848 -13.595 -21.545  1.00 83.81           H
ATOM   3625 3HD1 LEU A 241      -4.662 -12.041 -21.242  1.00 83.81           H
ATOM   3626  CD2 LEU A 241      -5.385 -12.814 -23.766  1.00 83.81           C
ATOM   3627 1HD2 LEU A 241      -4.456 -13.275 -24.102  1.00 83.81           H
ATOM   3628 2HD2 LEU A 241      -6.165 -12.986 -24.507  1.00 83.81           H
ATOM   3629 3HD2 LEU A 241      -5.233 -11.741 -23.642  1.00 83.81           H
ATOM   3630  HN  LEU A 241      -8.442 -14.918 -21.985  1.00 83.81           H
ATOM   3631  N   ILE A 242      -7.626 -17.693 -23.154  1.00 82.57           N
ATOM   3632  CA  ILE A 242      -7.591 -19.121 -23.422  1.00 82.57           C
ATOM   3633  C   ILE A 242      -8.300 -19.404 -24.748  1.00 82.57           C
ATOM   3634  O   ILE A 242      -7.836 -20.222 -25.541  1.00 82.57           O
ATOM   3635  HA  ILE A 242      -6.545 -19.409 -23.521  1.00 82.57           H
ATOM   3636  CB  ILE A 242      -8.165 -19.902 -22.238  1.00 82.57           C
ATOM   3637  HB  ILE A 242      -9.088 -19.415 -21.923  1.00 82.57           H
ATOM   3638  CG1 ILE A 242      -7.208 -19.872 -21.045  1.00 82.57           C
ATOM   3639 1HG1 ILE A 242      -6.328 -20.476 -21.264  1.00 82.57           H
ATOM   3640 2HG1 ILE A 242      -6.861 -18.852 -20.879  1.00 82.57           H
ATOM   3641  CG2 ILE A 242      -8.526 -21.331 -22.647  1.00 82.57           C
ATOM   3642 1HG2 ILE A 242      -9.271 -21.305 -23.443  1.00 82.57           H
ATOM   3643 2HG2 ILE A 242      -7.632 -21.844 -23.004  1.00 82.57           H
ATOM   3644 3HG2 ILE A 242      -8.932 -21.864 -21.788  1.00 82.57           H
ATOM   3645  CD1 ILE A 242      -7.892 -20.396 -19.780  1.00 82.57           C
ATOM   3646 1HD1 ILE A 242      -8.757 -19.774 -19.550  1.00 82.57           H
ATOM   3647 2HD1 ILE A 242      -8.216 -21.424 -19.942  1.00 82.57           H
ATOM   3648 3HD1 ILE A 242      -7.189 -20.364 -18.948  1.00 82.57           H
ATOM   3649  HN  ILE A 242      -8.124 -17.430 -22.328  1.00 82.57           H
ATOM   3650  N   GLN A 243      -9.412 -18.713 -24.947  1.00 77.27           N
ATOM   3651  CA  GLN A 243     -10.220 -18.921 -26.137  1.00 77.27           C
ATOM   3652  C   GLN A 243      -9.532 -18.309 -27.359  1.00 77.27           C
ATOM   3653  O   GLN A 243      -9.822 -18.688 -28.493  1.00 77.27           O
ATOM   3654  HA  GLN A 243     -10.290 -20.003 -26.254  1.00 77.27           H
ATOM   3655  CB  GLN A 243     -11.626 -18.345 -25.953  1.00 77.27           C
ATOM   3656 1HB  GLN A 243     -11.558 -17.305 -25.635  1.00 77.27           H
ATOM   3657 2HB  GLN A 243     -12.154 -18.354 -26.906  1.00 77.27           H
ATOM   3658  CG  GLN A 243     -12.417 -19.149 -24.919  1.00 77.27           C
ATOM   3659 1HG  GLN A 243     -12.427 -20.202 -25.202  1.00 77.27           H
ATOM   3660 2HG  GLN A 243     -11.924 -19.085 -23.949  1.00 77.27           H
ATOM   3661  CD  GLN A 243     -13.852 -18.632 -24.803  1.00 77.27           C
ATOM   3662  OE1 GLN A 243     -14.225 -17.626 -25.383  1.00 77.27           O
ATOM   3663  NE2 GLN A 243     -14.634 -19.375 -24.025  1.00 77.27           N
ATOM   3664 1HE2 GLN A 243     -14.265 -20.191 -23.578  1.00 77.27           H
ATOM   3665 2HE2 GLN A 243     -15.590 -19.119 -23.887  1.00 77.27           H
ATOM   3666  HN  GLN A 243      -9.763 -18.022 -24.314  1.00 77.27           H
ATOM   3667  N   ALA A 244      -8.635 -17.373 -27.086  1.00 78.44           N
ATOM   3668  CA  ALA A 244      -7.938 -16.672 -28.151  1.00 78.44           C
ATOM   3669  C   ALA A 244      -7.024 -17.652 -28.889  1.00 78.44           C
ATOM   3670  O   ALA A 244      -6.293 -18.417 -28.261  1.00 78.44           O
ATOM   3671  HA  ALA A 244      -8.688 -16.294 -28.846  1.00 78.44           H
ATOM   3672  CB  ALA A 244      -7.169 -15.487 -27.564  1.00 78.44           C
ATOM   3673 1HB  ALA A 244      -7.867 -14.806 -27.077  1.00 78.44           H
ATOM   3674 2HB  ALA A 244      -6.445 -15.849 -26.834  1.00 78.44           H
ATOM   3675 3HB  ALA A 244      -6.647 -14.961 -28.363  1.00 78.44           H
ATOM   3676  HN  ALA A 244      -8.382 -17.094 -26.160  1.00 78.44           H
ATOM   3677  N   LYS A 245      -7.096 -17.598 -30.211  1.00 67.30           N
ATOM   3678  CA  LYS A 245      -6.270 -18.459 -31.041  1.00 67.30           C
ATOM   3679  C   LYS A 245      -4.900 -17.807 -31.238  1.00 67.30           C
ATOM   3680  O   LYS A 245      -4.002 -18.408 -31.827  1.00 67.30           O
ATOM   3681  HA  LYS A 245      -6.132 -19.397 -30.503  1.00 67.30           H
ATOM   3682  CB  LYS A 245      -6.988 -18.789 -32.351  1.00 67.30           C
ATOM   3683 1HB  LYS A 245      -7.321 -17.869 -32.830  1.00 67.30           H
ATOM   3684 2HB  LYS A 245      -6.295 -19.273 -33.038  1.00 67.30           H
ATOM   3685  CG  LYS A 245      -8.189 -19.704 -32.102  1.00 67.30           C
ATOM   3686 1HG  LYS A 245      -7.886 -20.547 -31.480  1.00 67.30           H
ATOM   3687 2HG  LYS A 245      -8.957 -19.161 -31.550  1.00 67.30           H
ATOM   3688  CD  LYS A 245      -8.769 -20.218 -33.421  1.00 67.30           C
ATOM   3689 1HD  LYS A 245      -9.135 -19.380 -34.013  1.00 67.30           H
ATOM   3690 2HD  LYS A 245      -7.985 -20.702 -34.003  1.00 67.30           H
ATOM   3691  CE  LYS A 245      -9.909 -21.208 -33.169  1.00 67.30           C
ATOM   3692 1HE  LYS A 245      -9.567 -22.006 -32.510  1.00 67.30           H
ATOM   3693 2HE  LYS A 245     -10.731 -20.704 -32.661  1.00 67.30           H
ATOM   3694  NZ  LYS A 245     -10.387 -21.783 -34.446  1.00 67.30           N
ATOM   3695 1HZ  LYS A 245     -11.140 -22.437 -34.262  1.00 67.30           H
ATOM   3696 2HZ  LYS A 245     -10.724 -21.039 -35.047  1.00 67.30           H
ATOM   3697 3HZ  LYS A 245      -9.623 -22.268 -34.905  1.00 67.30           H
ATOM   3698  HN  LYS A 245      -7.702 -16.982 -30.713  1.00 67.30           H
ATOM   3699  N   LYS A 246      -4.782 -16.588 -30.735  1.00 61.15           N
ATOM   3700  CA  LYS A 246      -3.609 -15.775 -31.009  1.00 61.15           C
ATOM   3701  C   LYS A 246      -2.400 -16.369 -30.284  1.00 61.15           C
ATOM   3702  O   LYS A 246      -2.510 -16.797 -29.136  1.00 61.15           O
ATOM   3703  HA  LYS A 246      -3.424 -15.820 -32.083  1.00 61.15           H
ATOM   3704  CB  LYS A 246      -3.878 -14.310 -30.658  1.00 61.15           C
ATOM   3705 1HB  LYS A 246      -4.310 -14.245 -29.660  1.00 61.15           H
ATOM   3706 2HB  LYS A 246      -2.938 -13.760 -30.634  1.00 61.15           H
ATOM   3707  CG  LYS A 246      -4.826 -13.668 -31.673  1.00 61.15           C
ATOM   3708 1HG  LYS A 246      -4.495 -13.904 -32.685  1.00 61.15           H
ATOM   3709 2HG  LYS A 246      -5.825 -14.087 -31.559  1.00 61.15           H
ATOM   3710  CD  LYS A 246      -4.880 -12.150 -31.489  1.00 61.15           C
ATOM   3711 1HD  LYS A 246      -5.301 -11.913 -30.512  1.00 61.15           H
ATOM   3712 2HD  LYS A 246      -3.869 -11.742 -31.507  1.00 61.15           H
ATOM   3713  CE  LYS A 246      -5.720 -11.494 -32.586  1.00 61.15           C
ATOM   3714 1HE  LYS A 246      -5.372 -11.823 -33.565  1.00 61.15           H
ATOM   3715 2HE  LYS A 246      -6.759 -11.811 -32.495  1.00 61.15           H
ATOM   3716  NZ  LYS A 246      -5.635 -10.019 -32.493  1.00 61.15           N
ATOM   3717 1HZ  LYS A 246      -6.220  -9.601 -33.208  1.00 61.15           H
ATOM   3718 2HZ  LYS A 246      -5.953  -9.720 -31.578  1.00 61.15           H
ATOM   3719 3HZ  LYS A 246      -4.673  -9.727 -32.629  1.00 61.15           H
ATOM   3720  HN  LYS A 246      -5.468 -16.155 -30.150  1.00 61.15           H
ATOM   3721  N   SER A 247      -1.275 -16.377 -30.984  1.00 66.80           N
ATOM   3722  CA  SER A 247      -0.059 -16.956 -30.439  1.00 66.80           C
ATOM   3723  C   SER A 247       0.405 -16.151 -29.223  1.00 66.80           C
ATOM   3724  O   SER A 247       0.910 -16.717 -28.255  1.00 66.80           O
ATOM   3725  HA  SER A 247      -0.328 -17.970 -30.146  1.00 66.80           H
ATOM   3726  CB  SER A 247       1.047 -17.008 -31.495  1.00 66.80           C
ATOM   3727 1HB  SER A 247       0.776 -17.725 -32.269  1.00 66.80           H
ATOM   3728 2HB  SER A 247       1.133 -16.035 -31.978  1.00 66.80           H
ATOM   3729  OG  SER A 247       2.305 -17.370 -30.932  1.00 66.80           O
ATOM   3730  HG  SER A 247       3.009 -17.372 -31.643  1.00 66.80           H
ATOM   3731  HN  SER A 247      -1.187 -15.998 -31.905  1.00 66.80           H
ATOM   3732  N   SER A 248       0.217 -14.842 -29.313  1.00 69.73           N
ATOM   3733  CA  SER A 248       0.725 -13.942 -28.292  1.00 69.73           C
ATOM   3734  C   SER A 248      -0.018 -14.172 -26.975  1.00 69.73           C
ATOM   3735  O   SER A 248       0.327 -13.582 -25.952  1.00 69.73           O
ATOM   3736  HA  SER A 248       1.780 -14.192 -28.186  1.00 69.73           H
ATOM   3737  CB  SER A 248       0.589 -12.482 -28.729  1.00 69.73           C
ATOM   3738 1HB  SER A 248       0.949 -11.830 -27.933  1.00 69.73           H
ATOM   3739 2HB  SER A 248       1.222 -12.303 -29.599  1.00 69.73           H
ATOM   3740  OG  SER A 248      -0.758 -12.142 -29.046  1.00 69.73           O
ATOM   3741  HG  SER A 248      -0.812 -11.185 -29.330  1.00 69.73           H
ATOM   3742  HN  SER A 248      -0.271 -14.398 -30.065  1.00 69.73           H
ATOM   3743  N   LYS A 249      -1.024 -15.033 -27.042  1.00 66.67           N
ATOM   3744  CA  LYS A 249      -1.921 -15.224 -25.915  1.00 66.67           C
ATOM   3745  C   LYS A 249      -1.121 -15.722 -24.710  1.00 66.67           C
ATOM   3746  O   LYS A 249      -1.417 -15.362 -23.572  1.00 66.67           O
ATOM   3747  HA  LYS A 249      -2.348 -14.252 -25.669  1.00 66.67           H
ATOM   3748  CB  LYS A 249      -3.081 -16.142 -26.305  1.00 66.67           C
ATOM   3749 1HB  LYS A 249      -3.883 -16.052 -25.572  1.00 66.67           H
ATOM   3750 2HB  LYS A 249      -3.491 -15.829 -27.265  1.00 66.67           H
ATOM   3751  CG  LYS A 249      -2.623 -17.599 -26.390  1.00 66.67           C
ATOM   3752 1HG  LYS A 249      -1.772 -17.677 -27.067  1.00 66.67           H
ATOM   3753 2HG  LYS A 249      -2.283 -17.935 -25.410  1.00 66.67           H
ATOM   3754  CD  LYS A 249      -3.756 -18.503 -26.880  1.00 66.67           C
ATOM   3755 1HD  LYS A 249      -4.643 -18.345 -26.267  1.00 66.67           H
ATOM   3756 2HD  LYS A 249      -4.023 -18.235 -27.902  1.00 66.67           H
ATOM   3757  CE  LYS A 249      -3.345 -19.976 -26.824  1.00 66.67           C
ATOM   3758 1HE  LYS A 249      -2.558 -20.168 -27.553  1.00 66.67           H
ATOM   3759 2HE  LYS A 249      -2.934 -20.208 -25.842  1.00 66.67           H
ATOM   3760  NZ  LYS A 249      -4.509 -20.849 -27.100  1.00 66.67           N
ATOM   3761 1HZ  LYS A 249      -4.204 -21.815 -27.139  1.00 66.67           H
ATOM   3762 2HZ  LYS A 249      -5.195 -20.740 -26.362  1.00 66.67           H
ATOM   3763 3HZ  LYS A 249      -4.923 -20.589 -27.988  1.00 66.67           H
ATOM   3764  HN  LYS A 249      -1.229 -15.591 -27.845  1.00 66.67           H
ATOM   3765  N   HIS A 250      -0.121 -16.542 -25.002  1.00 71.58           N
ATOM   3766  CA  HIS A 250       0.624 -17.216 -23.952  1.00 71.58           C
ATOM   3767  C   HIS A 250       1.386 -16.183 -23.119  1.00 71.58           C
ATOM   3768  O   HIS A 250       1.450 -16.292 -21.896  1.00 71.58           O
ATOM   3769  HA  HIS A 250      -0.109 -17.712 -23.317  1.00 71.58           H
ATOM   3770  CB  HIS A 250       1.538 -18.293 -24.540  1.00 71.58           C
ATOM   3771 1HB  HIS A 250       2.122 -17.856 -25.351  1.00 71.58           H
ATOM   3772 2HB  HIS A 250       2.244 -18.613 -23.775  1.00 71.58           H
ATOM   3773  CG  HIS A 250       0.802 -19.503 -25.065  1.00 71.58           C
ATOM   3774  ND1 HIS A 250       0.210 -20.438 -24.234  1.00 71.58           N
ATOM   3775  HD1 HIS A 250       0.206 -20.413 -23.234  1.00 71.58           H
ATOM   3776  CD2 HIS A 250       0.568 -19.920 -26.342  1.00 71.58           C
ATOM   3777  HD2 HIS A 250       0.898 -19.412 -27.248  1.00 71.58           H
ATOM   3778  CE1 HIS A 250      -0.352 -21.372 -24.989  1.00 71.58           C
ATOM   3779  HE1 HIS A 250      -0.896 -22.244 -24.629  1.00 71.58           H
ATOM   3780  NE2 HIS A 250      -0.128 -21.049 -26.295  1.00 71.58           N
ATOM   3781  HN  HIS A 250       0.180 -16.747 -25.933  1.00 71.58           H
ATOM   3782  N   LYS A 251       1.944 -15.203 -23.815  1.00 70.98           N
ATOM   3783  CA  LYS A 251       2.718 -14.164 -23.157  1.00 70.98           C
ATOM   3784  C   LYS A 251       1.804 -13.367 -22.224  1.00 70.98           C
ATOM   3785  O   LYS A 251       2.154 -13.117 -21.072  1.00 70.98           O
ATOM   3786  HA  LYS A 251       3.481 -14.657 -22.555  1.00 70.98           H
ATOM   3787  CB  LYS A 251       3.445 -13.302 -24.191  1.00 70.98           C
ATOM   3788 1HB  LYS A 251       3.988 -13.941 -24.887  1.00 70.98           H
ATOM   3789 2HB  LYS A 251       2.717 -12.740 -24.777  1.00 70.98           H
ATOM   3790  CG  LYS A 251       4.417 -12.335 -23.513  1.00 70.98           C
ATOM   3791 1HG  LYS A 251       3.869 -11.675 -22.841  1.00 70.98           H
ATOM   3792 2HG  LYS A 251       5.125 -12.895 -22.902  1.00 70.98           H
ATOM   3793  CD  LYS A 251       5.175 -11.503 -24.548  1.00 70.98           C
ATOM   3794 1HD  LYS A 251       5.766 -12.160 -25.187  1.00 70.98           H
ATOM   3795 2HD  LYS A 251       4.466 -10.985 -25.194  1.00 70.98           H
ATOM   3796  CE  LYS A 251       6.092 -10.484 -23.869  1.00 70.98           C
ATOM   3797 1HE  LYS A 251       5.511  -9.859 -23.190  1.00 70.98           H
ATOM   3798 2HE  LYS A 251       6.837 -11.002 -23.265  1.00 70.98           H
ATOM   3799  NZ  LYS A 251       6.766  -9.638 -24.879  1.00 70.98           N
ATOM   3800 1HZ  LYS A 251       7.348  -8.952 -24.411  1.00 70.98           H
ATOM   3801 2HZ  LYS A 251       7.342 -10.219 -25.477  1.00 70.98           H
ATOM   3802 3HZ  LYS A 251       6.068  -9.162 -25.440  1.00 70.98           H
ATOM   3803  HN  LYS A 251       1.874 -15.113 -24.809  1.00 70.98           H
ATOM   3804  N   ALA A 252       0.652 -12.989 -22.758  1.00 81.71           N
ATOM   3805  CA  ALA A 252      -0.280 -12.159 -22.014  1.00 81.71           C
ATOM   3806  C   ALA A 252      -0.788 -12.934 -20.796  1.00 81.71           C
ATOM   3807  O   ALA A 252      -0.954 -12.364 -19.719  1.00 81.71           O
ATOM   3808  HA  ALA A 252       0.261 -11.276 -21.673  1.00 81.71           H
ATOM   3809  CB  ALA A 252      -1.417 -11.714 -22.937  1.00 81.71           C
ATOM   3810 1HB  ALA A 252      -1.006 -11.143 -23.770  1.00 81.71           H
ATOM   3811 2HB  ALA A 252      -1.938 -12.592 -23.320  1.00 81.71           H
ATOM   3812 3HB  ALA A 252      -2.116 -11.092 -22.379  1.00 81.71           H
ATOM   3813  HN  ALA A 252       0.352 -13.241 -23.678  1.00 81.71           H
ATOM   3814  N   LEU A 253      -1.019 -14.221 -21.008  1.00 79.74           N
ATOM   3815  CA  LEU A 253      -1.525 -15.075 -19.947  1.00 79.74           C
ATOM   3816  C   LEU A 253      -0.524 -15.091 -18.790  1.00 79.74           C
ATOM   3817  O   LEU A 253      -0.902 -14.897 -17.636  1.00 79.74           O
ATOM   3818  HA  LEU A 253      -2.457 -14.637 -19.591  1.00 79.74           H
ATOM   3819  CB  LEU A 253      -1.857 -16.466 -20.492  1.00 79.74           C
ATOM   3820 1HB  LEU A 253      -2.444 -16.347 -21.403  1.00 79.74           H
ATOM   3821 2HB  LEU A 253      -0.926 -16.956 -20.774  1.00 79.74           H
ATOM   3822  CG  LEU A 253      -2.622 -17.392 -19.543  1.00 79.74           C
ATOM   3823  HG  LEU A 253      -2.121 -17.378 -18.575  1.00 79.74           H
ATOM   3824  CD1 LEU A 253      -4.051 -16.892 -19.322  1.00 79.74           C
ATOM   3825 1HD1 LEU A 253      -4.023 -15.893 -18.887  1.00 79.74           H
ATOM   3826 2HD1 LEU A 253      -4.576 -16.859 -20.276  1.00 79.74           H
ATOM   3827 3HD1 LEU A 253      -4.571 -17.569 -18.644  1.00 79.74           H
ATOM   3828  CD2 LEU A 253      -2.591 -18.837 -20.046  1.00 79.74           C
ATOM   3829 1HD2 LEU A 253      -3.053 -18.889 -21.032  1.00 79.74           H
ATOM   3830 2HD2 LEU A 253      -1.558 -19.178 -20.110  1.00 79.74           H
ATOM   3831 3HD2 LEU A 253      -3.142 -19.474 -19.353  1.00 79.74           H
ATOM   3832  HN  LEU A 253      -0.867 -14.680 -21.884  1.00 79.74           H
ATOM   3833  N   LYS A 254       0.733 -15.323 -19.140  1.00 76.71           N
ATOM   3834  CA  LYS A 254       1.781 -15.429 -18.139  1.00 76.71           C
ATOM   3835  C   LYS A 254       1.803 -14.154 -17.294  1.00 76.71           C
ATOM   3836  O   LYS A 254       1.830 -14.219 -16.066  1.00 76.71           O
ATOM   3837  HA  LYS A 254       1.530 -16.268 -17.491  1.00 76.71           H
ATOM   3838  CB  LYS A 254       3.122 -15.752 -18.800  1.00 76.71           C
ATOM   3839 1HB  LYS A 254       3.010 -16.615 -19.456  1.00 76.71           H
ATOM   3840 2HB  LYS A 254       3.434 -14.916 -19.426  1.00 76.71           H
ATOM   3841  CG  LYS A 254       4.196 -16.039 -17.749  1.00 76.71           C
ATOM   3842 1HG  LYS A 254       4.386 -15.139 -17.163  1.00 76.71           H
ATOM   3843 2HG  LYS A 254       3.838 -16.800 -17.056  1.00 76.71           H
ATOM   3844  CD  LYS A 254       5.495 -16.509 -18.407  1.00 76.71           C
ATOM   3845 1HD  LYS A 254       5.301 -17.396 -19.010  1.00 76.71           H
ATOM   3846 2HD  LYS A 254       5.865 -15.738 -19.082  1.00 76.71           H
ATOM   3847  CE  LYS A 254       6.559 -16.826 -17.354  1.00 76.71           C
ATOM   3848 1HE  LYS A 254       6.812 -15.922 -16.801  1.00 76.71           H
ATOM   3849 2HE  LYS A 254       6.164 -17.541 -16.632  1.00 76.71           H
ATOM   3850  NZ  LYS A 254       7.773 -17.379 -17.994  1.00 76.71           N
ATOM   3851 1HZ  LYS A 254       8.474 -17.565 -17.286  1.00 76.71           H
ATOM   3852 2HZ  LYS A 254       7.540 -18.242 -18.473  1.00 76.71           H
ATOM   3853 3HZ  LYS A 254       8.138 -16.709 -18.663  1.00 76.71           H
ATOM   3854  HN  LYS A 254       1.038 -15.438 -20.085  1.00 76.71           H
ATOM   3855  N   VAL A 255       1.791 -13.023 -17.985  1.00 83.17           N
ATOM   3856  CA  VAL A 255       1.874 -11.736 -17.316  1.00 83.17           C
ATOM   3857  C   VAL A 255       0.697 -11.593 -16.348  1.00 83.17           C
ATOM   3858  O   VAL A 255       0.875 -11.162 -15.210  1.00 83.17           O
ATOM   3859  HA  VAL A 255       2.802 -11.721 -16.745  1.00 83.17           H
ATOM   3860  CB  VAL A 255       1.937 -10.611 -18.351  1.00 83.17           C
ATOM   3861  HB  VAL A 255       1.104 -10.745 -19.042  1.00 83.17           H
ATOM   3862  CG1 VAL A 255       1.779  -9.243 -17.685  1.00 83.17           C
ATOM   3863 1HG1 VAL A 255       0.817  -9.196 -17.175  1.00 83.17           H
ATOM   3864 2HG1 VAL A 255       2.581  -9.097 -16.961  1.00 83.17           H
ATOM   3865 3HG1 VAL A 255       1.828  -8.462 -18.443  1.00 83.17           H
ATOM   3866  CG2 VAL A 255       3.234 -10.682 -19.159  1.00 83.17           C
ATOM   3867 1HG2 VAL A 255       4.086 -10.586 -18.487  1.00 83.17           H
ATOM   3868 2HG2 VAL A 255       3.287 -11.639 -19.679  1.00 83.17           H
ATOM   3869 3HG2 VAL A 255       3.253  -9.871 -19.888  1.00 83.17           H
ATOM   3870  HN  VAL A 255       1.727 -12.978 -18.982  1.00 83.17           H
ATOM   3871  N   THR A 256      -0.478 -11.962 -16.837  1.00 82.06           N
ATOM   3872  CA  THR A 256      -1.699 -11.774 -16.072  1.00 82.06           C
ATOM   3873  C   THR A 256      -1.638 -12.570 -14.767  1.00 82.06           C
ATOM   3874  O   THR A 256      -1.959 -12.047 -13.701  1.00 82.06           O
ATOM   3875  HA  THR A 256      -1.776 -10.721 -15.800  1.00 82.06           H
ATOM   3876  CB  THR A 256      -2.880 -12.159 -16.964  1.00 82.06           C
ATOM   3877  HB  THR A 256      -2.851 -13.220 -17.212  1.00 82.06           H
ATOM   3878  OG1 THR A 256      -2.785 -11.266 -18.071  1.00 82.06           O
ATOM   3879  HG1 THR A 256      -2.343 -11.724 -18.842  1.00 82.06           H
ATOM   3880  CG2 THR A 256      -4.230 -11.820 -16.328  1.00 82.06           C
ATOM   3881 1HG2 THR A 256      -4.285 -10.748 -16.142  1.00 82.06           H
ATOM   3882 2HG2 THR A 256      -4.332 -12.358 -15.385  1.00 82.06           H
ATOM   3883 3HG2 THR A 256      -5.034 -12.114 -17.002  1.00 82.06           H
ATOM   3884  HN  THR A 256      -0.603 -12.381 -17.736  1.00 82.06           H
ATOM   3885  N   ILE A 257      -1.223 -13.822 -14.893  1.00 84.80           N
ATOM   3886  CA  ILE A 257      -1.148 -14.705 -13.742  1.00 84.80           C
ATOM   3887  C   ILE A 257      -0.142 -14.142 -12.737  1.00 84.80           C
ATOM   3888  O   ILE A 257      -0.427 -14.070 -11.542  1.00 84.80           O
ATOM   3889  HA  ILE A 257      -2.133 -14.718 -13.275  1.00 84.80           H
ATOM   3890  CB  ILE A 257      -0.838 -16.137 -14.185  1.00 84.80           C
ATOM   3891  HB  ILE A 257       0.026 -16.110 -14.849  1.00 84.80           H
ATOM   3892  CG1 ILE A 257      -2.003 -16.728 -14.983  1.00 84.80           C
ATOM   3893 1HG1 ILE A 257      -2.852 -16.897 -14.321  1.00 84.80           H
ATOM   3894 2HG1 ILE A 257      -2.326 -16.016 -15.742  1.00 84.80           H
ATOM   3895  CG2 ILE A 257      -0.461 -17.012 -12.988  1.00 84.80           C
ATOM   3896 1HG2 ILE A 257       0.421 -16.598 -12.499  1.00 84.80           H
ATOM   3897 2HG2 ILE A 257      -1.290 -17.036 -12.280  1.00 84.80           H
ATOM   3898 3HG2 ILE A 257      -0.246 -18.024 -13.330  1.00 84.80           H
ATOM   3899  CD1 ILE A 257      -1.598 -18.045 -15.649  1.00 84.80           C
ATOM   3900 1HD1 ILE A 257      -0.764 -17.867 -16.327  1.00 84.80           H
ATOM   3901 2HD1 ILE A 257      -1.298 -18.762 -14.884  1.00 84.80           H
ATOM   3902 3HD1 ILE A 257      -2.444 -18.443 -16.209  1.00 84.80           H
ATOM   3903  HN  ILE A 257      -0.943 -14.233 -15.761  1.00 84.80           H
ATOM   3904  N   THR A 258       1.013 -13.755 -13.257  1.00 86.51           N
ATOM   3905  CA  THR A 258       2.093 -13.278 -12.410  1.00 86.51           C
ATOM   3906  C   THR A 258       1.621 -12.101 -11.555  1.00 86.51           C
ATOM   3907  O   THR A 258       1.870 -12.063 -10.352  1.00 86.51           O
ATOM   3908  HA  THR A 258       2.372 -14.079 -11.726  1.00 86.51           H
ATOM   3909  CB  THR A 258       3.284 -12.937 -13.309  1.00 86.51           C
ATOM   3910  HB  THR A 258       3.036 -12.123 -13.991  1.00 86.51           H
ATOM   3911  OG1 THR A 258       3.618 -14.177 -13.927  1.00 86.51           O
ATOM   3912  HG1 THR A 258       3.098 -14.289 -14.774  1.00 86.51           H
ATOM   3913  CG2 THR A 258       4.535 -12.569 -12.510  1.00 86.51           C
ATOM   3914 1HG2 THR A 258       4.822 -13.410 -11.877  1.00 86.51           H
ATOM   3915 2HG2 THR A 258       4.325 -11.700 -11.886  1.00 86.51           H
ATOM   3916 3HG2 THR A 258       5.349 -12.336 -13.196  1.00 86.51           H
ATOM   3917  HN  THR A 258       1.217 -13.765 -14.236  1.00 86.51           H
ATOM   3918  N   VAL A 259       0.946 -11.168 -12.211  1.00 87.18           N
ATOM   3919  CA  VAL A 259       0.496  -9.960 -11.541  1.00 87.18           C
ATOM   3920  C   VAL A 259      -0.411 -10.339 -10.369  1.00 87.18           C
ATOM   3921  O   VAL A 259      -0.249  -9.827  -9.263  1.00 87.18           O
ATOM   3922  HA  VAL A 259       1.378  -9.451 -11.152  1.00 87.18           H
ATOM   3923  CB  VAL A 259      -0.184  -9.027 -12.546  1.00 87.18           C
ATOM   3924  HB  VAL A 259      -0.866  -9.625 -13.150  1.00 87.18           H
ATOM   3925  CG1 VAL A 259      -1.008  -7.956 -11.828  1.00 87.18           C
ATOM   3926 1HG1 VAL A 259      -1.776  -8.434 -11.220  1.00 87.18           H
ATOM   3927 2HG1 VAL A 259      -0.354  -7.363 -11.188  1.00 87.18           H
ATOM   3928 3HG1 VAL A 259      -1.480  -7.306 -12.565  1.00 87.18           H
ATOM   3929  CG2 VAL A 259       0.842  -8.391 -13.486  1.00 87.18           C
ATOM   3930 1HG2 VAL A 259       1.560  -7.814 -12.903  1.00 87.18           H
ATOM   3931 2HG2 VAL A 259       1.366  -9.174 -14.035  1.00 87.18           H
ATOM   3932 3HG2 VAL A 259       0.332  -7.733 -14.189  1.00 87.18           H
ATOM   3933  HN  VAL A 259       0.707 -11.228 -13.180  1.00 87.18           H
ATOM   3934  N   LEU A 260      -1.346 -11.234 -10.651  1.00 85.73           N
ATOM   3935  CA  LEU A 260      -2.337 -11.619  -9.661  1.00 85.73           C
ATOM   3936  C   LEU A 260      -1.638 -12.317  -8.492  1.00 85.73           C
ATOM   3937  O   LEU A 260      -1.905 -12.009  -7.331  1.00 85.73           O
ATOM   3938  HA  LEU A 260      -2.801 -10.705  -9.290  1.00 85.73           H
ATOM   3939  CB  LEU A 260      -3.442 -12.458 -10.306  1.00 85.73           C
ATOM   3940 1HB  LEU A 260      -3.857 -11.896 -11.142  1.00 85.73           H
ATOM   3941 2HB  LEU A 260      -2.991 -13.360 -10.721  1.00 85.73           H
ATOM   3942  CG  LEU A 260      -4.592 -12.874  -9.387  1.00 85.73           C
ATOM   3943  HG  LEU A 260      -4.170 -13.383  -8.520  1.00 85.73           H
ATOM   3944  CD1 LEU A 260      -5.348 -11.650  -8.867  1.00 85.73           C
ATOM   3945 1HD1 LEU A 260      -4.665 -11.012  -8.306  1.00 85.73           H
ATOM   3946 2HD1 LEU A 260      -5.758 -11.091  -9.709  1.00 85.73           H
ATOM   3947 3HD1 LEU A 260      -6.161 -11.973  -8.216  1.00 85.73           H
ATOM   3948  CD2 LEU A 260      -5.522 -13.868 -10.086  1.00 85.73           C
ATOM   3949 1HD2 LEU A 260      -5.939 -13.406 -10.981  1.00 85.73           H
ATOM   3950 2HD2 LEU A 260      -4.958 -14.758 -10.365  1.00 85.73           H
ATOM   3951 3HD2 LEU A 260      -6.330 -14.146  -9.411  1.00 85.73           H
ATOM   3952  HN  LEU A 260      -1.433 -11.692 -11.536  1.00 85.73           H
ATOM   3953  N   THR A 261      -0.757 -13.244  -8.838  1.00 88.36           N
ATOM   3954  CA  THR A 261      -0.104 -14.067  -7.835  1.00 88.36           C
ATOM   3955  C   THR A 261       0.726 -13.198  -6.889  1.00 88.36           C
ATOM   3956  O   THR A 261       0.695 -13.391  -5.675  1.00 88.36           O
ATOM   3957  HA  THR A 261      -0.873 -14.550  -7.233  1.00 88.36           H
ATOM   3958  CB  THR A 261       0.719 -15.133  -8.562  1.00 88.36           C
ATOM   3959  HB  THR A 261       1.529 -14.677  -9.132  1.00 88.36           H
ATOM   3960  OG1 THR A 261      -0.243 -15.853  -9.327  1.00 88.36           O
ATOM   3961  HG1 THR A 261      -0.345 -15.435 -10.230  1.00 88.36           H
ATOM   3962  CG2 THR A 261       1.296 -16.180  -7.606  1.00 88.36           C
ATOM   3963 1HG2 THR A 261       0.482 -16.683  -7.085  1.00 88.36           H
ATOM   3964 2HG2 THR A 261       1.945 -15.691  -6.880  1.00 88.36           H
ATOM   3965 3HG2 THR A 261       1.871 -16.912  -8.174  1.00 88.36           H
ATOM   3966  HN  THR A 261      -0.489 -13.435  -9.782  1.00 88.36           H
ATOM   3967  N   VAL A 262       1.450 -12.259  -7.482  1.00 90.97           N
ATOM   3968  CA  VAL A 262       2.361 -11.424  -6.719  1.00 90.97           C
ATOM   3969  C   VAL A 262       1.561 -10.576  -5.728  1.00 90.97           C
ATOM   3970  O   VAL A 262       1.966 -10.409  -4.579  1.00 90.97           O
ATOM   3971  HA  VAL A 262       3.023 -12.085  -6.160  1.00 90.97           H
ATOM   3972  CB  VAL A 262       3.220 -10.584  -7.667  1.00 90.97           C
ATOM   3973  HB  VAL A 262       2.550 -10.056  -8.346  1.00 90.97           H
ATOM   3974  CG1 VAL A 262       4.026  -9.538  -6.895  1.00 90.97           C
ATOM   3975 1HG1 VAL A 262       3.345  -8.875  -6.361  1.00 90.97           H
ATOM   3976 2HG1 VAL A 262       4.681 -10.038  -6.181  1.00 90.97           H
ATOM   3977 3HG1 VAL A 262       4.627  -8.955  -7.593  1.00 90.97           H
ATOM   3978  CG2 VAL A 262       4.138 -11.473  -8.508  1.00 90.97           C
ATOM   3979 1HG2 VAL A 262       4.796 -12.041  -7.850  1.00 90.97           H
ATOM   3980 2HG2 VAL A 262       3.534 -12.162  -9.100  1.00 90.97           H
ATOM   3981 3HG2 VAL A 262       4.737 -10.851  -9.173  1.00 90.97           H
ATOM   3982  HN  VAL A 262       1.420 -12.066  -8.463  1.00 90.97           H
ATOM   3983  N   PHE A 263       0.438 -10.062  -6.210  1.00 89.75           N
ATOM   3984  CA  PHE A 263      -0.428  -9.245  -5.377  1.00 89.75           C
ATOM   3985  C   PHE A 263      -0.921 -10.032  -4.161  1.00 89.75           C
ATOM   3986  O   PHE A 263      -0.815  -9.563  -3.029  1.00 89.75           O
ATOM   3987  HA  PHE A 263       0.158  -8.390  -5.041  1.00 89.75           H
ATOM   3988  CB  PHE A 263      -1.631  -8.851  -6.236  1.00 89.75           C
ATOM   3989 1HB  PHE A 263      -1.276  -8.326  -7.123  1.00 89.75           H
ATOM   3990 2HB  PHE A 263      -2.131  -9.756  -6.581  1.00 89.75           H
ATOM   3991  CG  PHE A 263      -2.650  -7.968  -5.513  1.00 89.75           C
ATOM   3992  CD1 PHE A 263      -3.755  -8.526  -4.949  1.00 89.75           C
ATOM   3993  HD1 PHE A 263      -3.915  -9.603  -5.013  1.00 89.75           H
ATOM   3994  CD2 PHE A 263      -2.451  -6.625  -5.433  1.00 89.75           C
ATOM   3995  HD2 PHE A 263      -1.566  -6.178  -5.885  1.00 89.75           H
ATOM   3996  CE1 PHE A 263      -4.700  -7.707  -4.277  1.00 89.75           C
ATOM   3997  HE1 PHE A 263      -5.586  -8.154  -3.826  1.00 89.75           H
ATOM   3998  CE2 PHE A 263      -3.396  -5.806  -4.761  1.00 89.75           C
ATOM   3999  HE2 PHE A 263      -3.237  -4.729  -4.697  1.00 89.75           H
ATOM   4000  CZ  PHE A 263      -4.501  -6.364  -4.198  1.00 89.75           C
ATOM   4001  HZ  PHE A 263      -5.227  -5.735  -3.682  1.00 89.75           H
ATOM   4002  HN  PHE A 263       0.120 -10.196  -7.148  1.00 89.75           H
ATOM   4003  N   VAL A 264      -1.449 -11.216  -4.436  1.00 90.48           N
ATOM   4004  CA  VAL A 264      -2.051 -12.028  -3.393  1.00 90.48           C
ATOM   4005  C   VAL A 264      -0.986 -12.387  -2.354  1.00 90.48           C
ATOM   4006  O   VAL A 264      -1.213 -12.245  -1.153  1.00 90.48           O
ATOM   4007  HA  VAL A 264      -2.822 -11.426  -2.911  1.00 90.48           H
ATOM   4008  CB  VAL A 264      -2.724 -13.257  -4.008  1.00 90.48           C
ATOM   4009  HB  VAL A 264      -1.985 -13.770  -4.624  1.00 90.48           H
ATOM   4010  CG1 VAL A 264      -3.187 -14.230  -2.922  1.00 90.48           C
ATOM   4011 1HG1 VAL A 264      -2.327 -14.558  -2.338  1.00 90.48           H
ATOM   4012 2HG1 VAL A 264      -3.901 -13.731  -2.268  1.00 90.48           H
ATOM   4013 3HG1 VAL A 264      -3.661 -15.094  -3.387  1.00 90.48           H
ATOM   4014  CG2 VAL A 264      -3.889 -12.849  -4.912  1.00 90.48           C
ATOM   4015 1HG2 VAL A 264      -4.628 -12.302  -4.327  1.00 90.48           H
ATOM   4016 2HG2 VAL A 264      -3.519 -12.213  -5.716  1.00 90.48           H
ATOM   4017 3HG2 VAL A 264      -4.349 -13.741  -5.336  1.00 90.48           H
ATOM   4018  HN  VAL A 264      -1.469 -11.620  -5.351  1.00 90.48           H
ATOM   4019  N   LEU A 265       0.152 -12.844  -2.854  1.00 89.49           N
ATOM   4020  CA  LEU A 265       1.190 -13.376  -1.987  1.00 89.49           C
ATOM   4021  C   LEU A 265       1.718 -12.259  -1.085  1.00 89.49           C
ATOM   4022  O   LEU A 265       2.140 -12.514   0.042  1.00 89.49           O
ATOM   4023  HA  LEU A 265       0.731 -14.140  -1.359  1.00 89.49           H
ATOM   4024  CB  LEU A 265       2.278 -14.064  -2.814  1.00 89.49           C
ATOM   4025 1HB  LEU A 265       2.576 -13.392  -3.618  1.00 89.49           H
ATOM   4026 2HB  LEU A 265       3.152 -14.209  -2.179  1.00 89.49           H
ATOM   4027  CG  LEU A 265       1.900 -15.414  -3.429  1.00 89.49           C
ATOM   4028  HG  LEU A 265       1.029 -15.266  -4.067  1.00 89.49           H
ATOM   4029  CD1 LEU A 265       3.026 -15.945  -4.318  1.00 89.49           C
ATOM   4030 1HD1 LEU A 265       3.219 -15.236  -5.123  1.00 89.49           H
ATOM   4031 2HD1 LEU A 265       3.930 -16.073  -3.723  1.00 89.49           H
ATOM   4032 3HD1 LEU A 265       2.732 -16.905  -4.743  1.00 89.49           H
ATOM   4033  CD2 LEU A 265       1.503 -16.418  -2.346  1.00 89.49           C
ATOM   4034 1HD2 LEU A 265       2.340 -16.567  -1.664  1.00 89.49           H
ATOM   4035 2HD2 LEU A 265       0.646 -16.035  -1.791  1.00 89.49           H
ATOM   4036 3HD2 LEU A 265       1.239 -17.368  -2.810  1.00 89.49           H
ATOM   4037  HN  LEU A 265       0.370 -12.854  -3.830  1.00 89.49           H
ATOM   4038  N   SER A 266       1.677 -11.045  -1.615  1.00 91.05           N
ATOM   4039  CA  SER A 266       2.253  -9.906  -0.920  1.00 91.05           C
ATOM   4040  C   SER A 266       1.233  -9.320   0.058  1.00 91.05           C
ATOM   4041  O   SER A 266       1.579  -8.975   1.187  1.00 91.05           O
ATOM   4042  HA  SER A 266       3.115 -10.301  -0.383  1.00 91.05           H
ATOM   4043  CB  SER A 266       2.716  -8.835  -1.910  1.00 91.05           C
ATOM   4044 1HB  SER A 266       3.087  -7.970  -1.360  1.00 91.05           H
ATOM   4045 2HB  SER A 266       3.549  -9.220  -2.498  1.00 91.05           H
ATOM   4046  OG  SER A 266       1.667  -8.426  -2.784  1.00 91.05           O
ATOM   4047  HG  SER A 266       1.796  -8.836  -3.687  1.00 91.05           H
ATOM   4048  HN  SER A 266       1.261 -10.835  -2.499  1.00 91.05           H
ATOM   4049  N   GLN A 267      -0.002  -9.225  -0.410  1.00 88.31           N
ATOM   4050  CA  GLN A 267      -0.998  -8.409   0.264  1.00 88.31           C
ATOM   4051  C   GLN A 267      -1.795  -9.257   1.258  1.00 88.31           C
ATOM   4052  O   GLN A 267      -2.186  -8.773   2.318  1.00 88.31           O
ATOM   4053  HA  GLN A 267      -0.433  -7.646   0.799  1.00 88.31           H
ATOM   4054  CB  GLN A 267      -1.926  -7.730  -0.745  1.00 88.31           C
ATOM   4055 1HB  GLN A 267      -2.434  -8.487  -1.343  1.00 88.31           H
ATOM   4056 2HB  GLN A 267      -2.698  -7.171  -0.217  1.00 88.31           H
ATOM   4057  CG  GLN A 267      -1.144  -6.788  -1.663  1.00 88.31           C
ATOM   4058 1HG  GLN A 267      -0.387  -7.352  -2.208  1.00 88.31           H
ATOM   4059 2HG  GLN A 267      -1.815  -6.356  -2.404  1.00 88.31           H
ATOM   4060  CD  GLN A 267      -0.475  -5.671  -0.859  1.00 88.31           C
ATOM   4061  OE1 GLN A 267      -0.997  -5.184   0.130  1.00 88.31           O
ATOM   4062  NE2 GLN A 267       0.707  -5.293  -1.338  1.00 88.31           N
ATOM   4063 1HE2 GLN A 267       1.080  -5.734  -2.155  1.00 88.31           H
ATOM   4064 2HE2 GLN A 267       1.223  -4.569  -0.881  1.00 88.31           H
ATOM   4065  HN  GLN A 267      -0.326  -9.692  -1.233  1.00 88.31           H
ATOM   4066  N   PHE A 268      -2.011 -10.508   0.879  1.00 92.48           N
ATOM   4067  CA  PHE A 268      -2.947 -11.356   1.597  1.00 92.48           C
ATOM   4068  C   PHE A 268      -2.497 -11.566   3.044  1.00 92.48           C
ATOM   4069  O   PHE A 268      -3.257 -11.311   3.977  1.00 92.48           O
ATOM   4070  HA  PHE A 268      -3.913 -10.852   1.588  1.00 92.48           H
ATOM   4071  CB  PHE A 268      -2.966 -12.708   0.881  1.00 92.48           C
ATOM   4072 1HB  PHE A 268      -3.222 -12.549  -0.167  1.00 92.48           H
ATOM   4073 2HB  PHE A 268      -1.962 -13.133   0.902  1.00 92.48           H
ATOM   4074  CG  PHE A 268      -3.945 -13.718   1.483  1.00 92.48           C
ATOM   4075  CD1 PHE A 268      -3.484 -14.723   2.275  1.00 92.48           C
ATOM   4076  HD1 PHE A 268      -2.417 -14.809   2.481  1.00 92.48           H
ATOM   4077  CD2 PHE A 268      -5.276 -13.611   1.226  1.00 92.48           C
ATOM   4078  HD2 PHE A 268      -5.645 -12.806   0.591  1.00 92.48           H
ATOM   4079  CE1 PHE A 268      -4.392 -15.660   2.834  1.00 92.48           C
ATOM   4080  HE1 PHE A 268      -4.023 -16.465   3.469  1.00 92.48           H
ATOM   4081  CE2 PHE A 268      -6.185 -14.548   1.785  1.00 92.48           C
ATOM   4082  HE2 PHE A 268      -7.252 -14.462   1.579  1.00 92.48           H
ATOM   4083  CZ  PHE A 268      -5.724 -15.553   2.577  1.00 92.48           C
ATOM   4084  HZ  PHE A 268      -6.421 -16.272   3.006  1.00 92.48           H
ATOM   4085  HN  PHE A 268      -1.561 -10.942   0.098  1.00 92.48           H
ATOM   4086  N   PRO A 269      -1.259 -12.031   3.257  1.00 94.95           N
ATOM   4087  CA  PRO A 269      -0.778 -12.302   4.614  1.00 94.95           C
ATOM   4088  C   PRO A 269      -0.950 -11.107   5.537  1.00 94.95           C
ATOM   4089  O   PRO A 269      -1.392 -11.255   6.675  1.00 94.95           O
ATOM   4090  HA  PRO A 269      -1.366 -13.100   5.068  1.00 94.95           H
ATOM   4091  CB  PRO A 269       0.697 -12.655   4.412  1.00 94.95           C
ATOM   4092 1HB  PRO A 269       1.336 -11.776   4.503  1.00 94.95           H
ATOM   4093 2HB  PRO A 269       1.043 -13.376   5.153  1.00 94.95           H
ATOM   4094  CG  PRO A 269       0.732 -13.234   3.003  1.00 94.95           C
ATOM   4095 1HG  PRO A 269       1.736 -13.207   2.579  1.00 94.95           H
ATOM   4096 2HG  PRO A 269       0.420 -14.278   2.987  1.00 94.95           H
ATOM   4097  CD  PRO A 269      -0.233 -12.338   2.244  1.00 94.95           C
ATOM   4098 1HD  PRO A 269       0.254 -11.433   1.882  1.00 94.95           H
ATOM   4099 2HD  PRO A 269      -0.653 -12.841   1.373  1.00 94.95           H
ATOM   4100  N   TYR A 270      -0.594  -9.942   5.016  1.00 92.72           N
ATOM   4101  CA  TYR A 270      -0.633  -8.724   5.809  1.00 92.72           C
ATOM   4102  C   TYR A 270      -2.064  -8.398   6.242  1.00 92.72           C
ATOM   4103  O   TYR A 270      -2.307  -8.076   7.404  1.00 92.72           O
ATOM   4104  HA  TYR A 270      -0.020  -8.881   6.696  1.00 92.72           H
ATOM   4105  CB  TYR A 270      -0.123  -7.609   4.894  1.00 92.72           C
ATOM   4106 1HB  TYR A 270       0.920  -7.805   4.646  1.00 92.72           H
ATOM   4107 2HB  TYR A 270      -0.683  -7.635   3.960  1.00 92.72           H
ATOM   4108  CG  TYR A 270      -0.233  -6.208   5.500  1.00 92.72           C
ATOM   4109  CD1 TYR A 270      -0.905  -5.213   4.819  1.00 92.72           C
ATOM   4110  HD1 TYR A 270      -1.357  -5.425   3.850  1.00 92.72           H
ATOM   4111  CD2 TYR A 270       0.339  -5.940   6.727  1.00 92.72           C
ATOM   4112  HD2 TYR A 270       0.869  -6.726   7.264  1.00 92.72           H
ATOM   4113  CE1 TYR A 270      -1.008  -3.895   5.390  1.00 92.72           C
ATOM   4114  HE1 TYR A 270      -1.536  -3.100   4.863  1.00 92.72           H
ATOM   4115  CE2 TYR A 270       0.235  -4.622   7.297  1.00 92.72           C
ATOM   4116  HE2 TYR A 270       0.683  -4.397   8.265  1.00 92.72           H
ATOM   4117  CZ  TYR A 270      -0.433  -3.664   6.600  1.00 92.72           C
ATOM   4118  OH  TYR A 270      -0.531  -2.419   7.139  1.00 92.72           O
ATOM   4119  HH  TYR A 270      -0.191  -2.426   8.079  1.00 92.72           H
ATOM   4120  HN  TYR A 270      -0.283  -9.822   4.073  1.00 92.72           H
ATOM   4121  N   ASN A 271      -2.974  -8.493   5.284  1.00 91.42           N
ATOM   4122  CA  ASN A 271      -4.354  -8.102   5.520  1.00 91.42           C
ATOM   4123  C   ASN A 271      -5.027  -9.141   6.419  1.00 91.42           C
ATOM   4124  O   ASN A 271      -6.027  -8.847   7.072  1.00 91.42           O
ATOM   4125  HA  ASN A 271      -4.296  -7.119   5.989  1.00 91.42           H
ATOM   4126  CB  ASN A 271      -5.139  -8.031   4.209  1.00 91.42           C
ATOM   4127 1HB  ASN A 271      -4.904  -8.900   3.593  1.00 91.42           H
ATOM   4128 2HB  ASN A 271      -6.208  -8.069   4.419  1.00 91.42           H
ATOM   4129  CG  ASN A 271      -4.809  -6.750   3.441  1.00 91.42           C
ATOM   4130  OD1 ASN A 271      -5.311  -5.676   3.730  1.00 91.42           O
ATOM   4131  ND2 ASN A 271      -3.941  -6.923   2.448  1.00 91.42           N
ATOM   4132 1HD2 ASN A 271      -3.567  -7.831   2.264  1.00 91.42           H
ATOM   4133 2HD2 ASN A 271      -3.662  -6.144   1.887  1.00 91.42           H
ATOM   4134  HN  ASN A 271      -2.783  -8.829   4.361  1.00 91.42           H
ATOM   4135  N   CYS A 272      -4.451 -10.334   6.424  1.00 94.86           N
ATOM   4136  CA  CYS A 272      -4.876 -11.366   7.355  1.00 94.86           C
ATOM   4137  C   CYS A 272      -4.657 -10.849   8.778  1.00 94.86           C
ATOM   4138  O   CYS A 272      -5.546 -10.950   9.623  1.00 94.86           O
ATOM   4139  HA  CYS A 272      -5.935 -11.542   7.165  1.00 94.86           H
ATOM   4140  CB  CYS A 272      -4.144 -12.687   7.108  1.00 94.86           C
ATOM   4141 1HB  CYS A 272      -3.072 -12.507   7.024  1.00 94.86           H
ATOM   4142 2HB  CYS A 272      -4.290 -13.357   7.955  1.00 94.86           H
ATOM   4143  SG  CYS A 272      -4.767 -13.471   5.577  1.00 94.86           S
ATOM   4144  HG  CYS A 272      -4.154 -12.643   4.736  1.00 94.86           H
ATOM   4145  HN  CYS A 272      -3.709 -10.600   5.809  1.00 94.86           H
ATOM   4146  N   ILE A 273      -3.469 -10.306   9.000  1.00 93.68           N
ATOM   4147  CA  ILE A 273      -3.113  -9.796  10.313  1.00 93.68           C
ATOM   4148  C   ILE A 273      -3.967  -8.565  10.626  1.00 93.68           C
ATOM   4149  O   ILE A 273      -4.437  -8.401  11.750  1.00 93.68           O
ATOM   4150  HA  ILE A 273      -3.348 -10.573  11.041  1.00 93.68           H
ATOM   4151  CB  ILE A 273      -1.608  -9.536  10.397  1.00 93.68           C
ATOM   4152  HB  ILE A 273      -1.339  -8.827   9.614  1.00 93.68           H
ATOM   4153  CG1 ILE A 273      -0.815 -10.819  10.136  1.00 93.68           C
ATOM   4154 1HG1 ILE A 273      -1.027 -11.184   9.131  1.00 93.68           H
ATOM   4155 2HG1 ILE A 273       0.253 -10.606  10.179  1.00 93.68           H
ATOM   4156  CG2 ILE A 273      -1.236  -8.895  11.735  1.00 93.68           C
ATOM   4157 1HG2 ILE A 273      -1.760  -7.945  11.841  1.00 93.68           H
ATOM   4158 2HG2 ILE A 273      -1.522  -9.560  12.549  1.00 93.68           H
ATOM   4159 3HG2 ILE A 273      -0.160  -8.721  11.768  1.00 93.68           H
ATOM   4160  CD1 ILE A 273      -1.167 -11.899  11.162  1.00 93.68           C
ATOM   4161 1HD1 ILE A 273      -0.930 -11.539  12.163  1.00 93.68           H
ATOM   4162 2HD1 ILE A 273      -2.231 -12.127  11.099  1.00 93.68           H
ATOM   4163 3HD1 ILE A 273      -0.589 -12.799  10.953  1.00 93.68           H
ATOM   4164  HN  ILE A 273      -2.758 -10.213   8.303  1.00 93.68           H
ATOM   4165  N   LEU A 274      -4.142  -7.732   9.610  1.00 91.87           N
ATOM   4166  CA  LEU A 274      -4.934  -6.523   9.762  1.00 91.87           C
ATOM   4167  C   LEU A 274      -6.345  -6.897  10.218  1.00 91.87           C
ATOM   4168  O   LEU A 274      -6.939  -6.203  11.043  1.00 91.87           O
ATOM   4169  HA  LEU A 274      -4.466  -5.923  10.542  1.00 91.87           H
ATOM   4170  CB  LEU A 274      -4.902  -5.697   8.474  1.00 91.87           C
ATOM   4171 1HB  LEU A 274      -5.082  -6.366   7.632  1.00 91.87           H
ATOM   4172 2HB  LEU A 274      -5.730  -4.988   8.501  1.00 91.87           H
ATOM   4173  CG  LEU A 274      -3.611  -4.922   8.206  1.00 91.87           C
ATOM   4174  HG  LEU A 274      -2.795  -5.638   8.114  1.00 91.87           H
ATOM   4175  CD1 LEU A 274      -3.694  -4.158   6.883  1.00 91.87           C
ATOM   4176 1HD1 LEU A 274      -3.855  -4.862   6.067  1.00 91.87           H
ATOM   4177 2HD1 LEU A 274      -4.524  -3.452   6.923  1.00 91.87           H
ATOM   4178 3HD1 LEU A 274      -2.764  -3.615   6.718  1.00 91.87           H
ATOM   4179  CD2 LEU A 274      -3.271  -4.000   9.380  1.00 91.87           C
ATOM   4180 1HD2 LEU A 274      -4.083  -3.288   9.529  1.00 91.87           H
ATOM   4181 2HD2 LEU A 274      -3.140  -4.596  10.283  1.00 91.87           H
ATOM   4182 3HD2 LEU A 274      -2.349  -3.461   9.163  1.00 91.87           H
ATOM   4183  HN  LEU A 274      -3.755  -7.873   8.699  1.00 91.87           H
ATOM   4184  N   LEU A 275      -6.842  -7.992   9.662  1.00 92.81           N
ATOM   4185  CA  LEU A 275      -8.186  -8.448   9.977  1.00 92.81           C
ATOM   4186  C   LEU A 275      -8.262  -8.807  11.463  1.00 92.81           C
ATOM   4187  O   LEU A 275      -9.199  -8.410  12.153  1.00 92.81           O
ATOM   4188  HA  LEU A 275      -8.866  -7.617   9.787  1.00 92.81           H
ATOM   4189  CB  LEU A 275      -8.596  -9.591   9.046  1.00 92.81           C
ATOM   4190 1HB  LEU A 275      -8.479  -9.253   8.016  1.00 92.81           H
ATOM   4191 2HB  LEU A 275      -7.901 -10.418   9.191  1.00 92.81           H
ATOM   4192  CG  LEU A 275     -10.020 -10.121   9.222  1.00 92.81           C
ATOM   4193  HG  LEU A 275     -10.145 -10.425  10.261  1.00 92.81           H
ATOM   4194  CD1 LEU A 275     -11.051  -9.025   8.945  1.00 92.81           C
ATOM   4195 1HD1 LEU A 275     -10.898  -8.198   9.638  1.00 92.81           H
ATOM   4196 2HD1 LEU A 275     -10.935  -8.667   7.922  1.00 92.81           H
ATOM   4197 3HD1 LEU A 275     -12.055  -9.429   9.077  1.00 92.81           H
ATOM   4198  CD2 LEU A 275     -10.254 -11.361   8.357  1.00 92.81           C
ATOM   4199 1HD2 LEU A 275     -10.104 -11.105   7.308  1.00 92.81           H
ATOM   4200 2HD2 LEU A 275      -9.552 -12.143   8.645  1.00 92.81           H
ATOM   4201 3HD2 LEU A 275     -11.275 -11.717   8.501  1.00 92.81           H
ATOM   4202  HN  LEU A 275      -6.345  -8.562   9.008  1.00 92.81           H
ATOM   4203  N   VAL A 276      -7.264  -9.555  11.910  1.00 94.38           N
ATOM   4204  CA  VAL A 276      -7.204  -9.968  13.302  1.00 94.38           C
ATOM   4205  C   VAL A 276      -7.200  -8.728  14.197  1.00 94.38           C
ATOM   4206  O   VAL A 276      -7.940  -8.663  15.178  1.00 94.38           O
ATOM   4207  HA  VAL A 276      -8.102 -10.549  13.512  1.00 94.38           H
ATOM   4208  CB  VAL A 276      -5.990 -10.872  13.527  1.00 94.38           C
ATOM   4209  HB  VAL A 276      -5.107 -10.343  13.170  1.00 94.38           H
ATOM   4210  CG1 VAL A 276      -5.793 -11.164  15.016  1.00 94.38           C
ATOM   4211 1HG1 VAL A 276      -5.636 -10.228  15.552  1.00 94.38           H
ATOM   4212 2HG1 VAL A 276      -6.679 -11.664  15.409  1.00 94.38           H
ATOM   4213 3HG1 VAL A 276      -4.924 -11.809  15.148  1.00 94.38           H
ATOM   4214  CG2 VAL A 276      -6.116 -12.169  12.726  1.00 94.38           C
ATOM   4215 1HG2 VAL A 276      -7.013 -12.704  13.039  1.00 94.38           H
ATOM   4216 2HG2 VAL A 276      -6.185 -11.935  11.664  1.00 94.38           H
ATOM   4217 3HG2 VAL A 276      -5.241 -12.793  12.905  1.00 94.38           H
ATOM   4218  HN  VAL A 276      -6.508  -9.877  11.340  1.00 94.38           H
ATOM   4219  N   GLN A 277      -6.358  -7.773  13.829  1.00 91.58           N
ATOM   4220  CA  GLN A 277      -6.220  -6.554  14.608  1.00 91.58           C
ATOM   4221  C   GLN A 277      -7.546  -5.791  14.637  1.00 91.58           C
ATOM   4222  O   GLN A 277      -7.882  -5.161  15.639  1.00 91.58           O
ATOM   4223  HA  GLN A 277      -5.960  -6.882  15.614  1.00 91.58           H
ATOM   4224  CB  GLN A 277      -5.094  -5.677  14.059  1.00 91.58           C
ATOM   4225 1HB  GLN A 277      -5.200  -5.577  12.978  1.00 91.58           H
ATOM   4226 2HB  GLN A 277      -5.170  -4.675  14.480  1.00 91.58           H
ATOM   4227  CG  GLN A 277      -3.724  -6.272  14.389  1.00 91.58           C
ATOM   4228 1HG  GLN A 277      -3.626  -6.391  15.468  1.00 91.58           H
ATOM   4229 2HG  GLN A 277      -3.640  -7.267  13.950  1.00 91.58           H
ATOM   4230  CD  GLN A 277      -2.597  -5.380  13.864  1.00 91.58           C
ATOM   4231  OE1 GLN A 277      -2.770  -4.592  12.949  1.00 91.58           O
ATOM   4232  NE2 GLN A 277      -1.437  -5.549  14.492  1.00 91.58           N
ATOM   4233 1HE2 GLN A 277      -1.363  -6.213  15.236  1.00 91.58           H
ATOM   4234 2HE2 GLN A 277      -0.639  -5.010  14.221  1.00 91.58           H
ATOM   4235  HN  GLN A 277      -5.778  -7.823  13.015  1.00 91.58           H
ATOM   4236  N   THR A 278      -8.263  -5.871  13.526  1.00 92.16           N
ATOM   4237  CA  THR A 278      -9.524  -5.161  13.396  1.00 92.16           C
ATOM   4238  C   THR A 278     -10.570  -5.752  14.343  1.00 92.16           C
ATOM   4239  O   THR A 278     -11.288  -5.016  15.019  1.00 92.16           O
ATOM   4240  HA  THR A 278      -9.368  -4.125  13.699  1.00 92.16           H
ATOM   4241  CB  THR A 278      -9.942  -5.205  11.925  1.00 92.16           C
ATOM   4242  HB  THR A 278     -10.156  -6.227  11.612  1.00 92.16           H
ATOM   4243  OG1 THR A 278      -8.871  -4.563  11.240  1.00 92.16           O
ATOM   4244  HG1 THR A 278      -8.264  -5.247  10.835  1.00 92.16           H
ATOM   4245  CG2 THR A 278     -11.155  -4.318  11.634  1.00 92.16           C
ATOM   4246 1HG2 THR A 278     -10.917  -3.284  11.885  1.00 92.16           H
ATOM   4247 2HG2 THR A 278     -12.001  -4.652  12.234  1.00 92.16           H
ATOM   4248 3HG2 THR A 278     -11.410  -4.387  10.577  1.00 92.16           H
ATOM   4249  HN  THR A 278      -7.997  -6.409  12.726  1.00 92.16           H
ATOM   4250  N   ILE A 279     -10.623  -7.076  14.363  1.00 92.48           N
ATOM   4251  CA  ILE A 279     -11.574  -7.774  15.210  1.00 92.48           C
ATOM   4252  C   ILE A 279     -11.227  -7.518  16.678  1.00 92.48           C
ATOM   4253  O   ILE A 279     -12.112  -7.271  17.495  1.00 92.48           O
ATOM   4254  HA  ILE A 279     -12.560  -7.354  15.010  1.00 92.48           H
ATOM   4255  CB  ILE A 279     -11.631  -9.258  14.842  1.00 92.48           C
ATOM   4256  HB  ILE A 279     -10.617  -9.657  14.871  1.00 92.48           H
ATOM   4257  CG1 ILE A 279     -12.151  -9.449  13.416  1.00 92.48           C
ATOM   4258 1HG1 ILE A 279     -13.221  -9.246  13.384  1.00 92.48           H
ATOM   4259 2HG1 ILE A 279     -11.670  -8.732  12.750  1.00 92.48           H
ATOM   4260  CG2 ILE A 279     -12.456 -10.045  15.863  1.00 92.48           C
ATOM   4261 1HG2 ILE A 279     -12.003  -9.947  16.849  1.00 92.48           H
ATOM   4262 2HG2 ILE A 279     -13.472  -9.652  15.889  1.00 92.48           H
ATOM   4263 3HG2 ILE A 279     -12.480 -11.097  15.577  1.00 92.48           H
ATOM   4264  CD1 ILE A 279     -11.882 -10.872  12.920  1.00 92.48           C
ATOM   4265 1HD1 ILE A 279     -10.809 -11.063  12.930  1.00 92.48           H
ATOM   4266 2HD1 ILE A 279     -12.384 -11.585  13.574  1.00 92.48           H
ATOM   4267 3HD1 ILE A 279     -12.261 -10.980  11.904  1.00 92.48           H
ATOM   4268  HN  ILE A 279     -10.032  -7.667  13.814  1.00 92.48           H
ATOM   4269  N   ASP A 280      -9.936  -7.586  16.968  1.00 91.46           N
ATOM   4270  CA  ASP A 280      -9.465  -7.416  18.332  1.00 91.46           C
ATOM   4271  C   ASP A 280      -9.779  -5.994  18.802  1.00 91.46           C
ATOM   4272  O   ASP A 280     -10.084  -5.776  19.973  1.00 91.46           O
ATOM   4273  HA  ASP A 280      -9.993  -8.172  18.914  1.00 91.46           H
ATOM   4274  CB  ASP A 280      -7.952  -7.621  18.423  1.00 91.46           C
ATOM   4275 1HB  ASP A 280      -7.686  -8.588  17.996  1.00 91.46           H
ATOM   4276 2HB  ASP A 280      -7.442  -6.861  17.830  1.00 91.46           H
ATOM   4277  CG  ASP A 280      -7.474  -7.549  19.874  1.00 91.46           C
ATOM   4278  OD1 ASP A 280      -8.093  -8.244  20.710  1.00 91.46           O
ATOM   4279  OD2 ASP A 280      -6.502  -6.802  20.116  1.00 91.46           O
ATOM   4280  HN  ASP A 280      -9.219  -7.753  16.292  1.00 91.46           H
ATOM   4281  N   ALA A 281      -9.692  -5.062  17.863  1.00 91.13           N
ATOM   4282  CA  ALA A 281      -9.971  -3.669  18.164  1.00 91.13           C
ATOM   4283  C   ALA A 281     -11.409  -3.538  18.669  1.00 91.13           C
ATOM   4284  O   ALA A 281     -11.710  -2.662  19.478  1.00 91.13           O
ATOM   4285  HA  ALA A 281      -9.288  -3.356  18.954  1.00 91.13           H
ATOM   4286  CB  ALA A 281      -9.710  -2.816  16.921  1.00 91.13           C
ATOM   4287 1HB  ALA A 281      -8.667  -2.921  16.621  1.00 91.13           H
ATOM   4288 2HB  ALA A 281     -10.357  -3.148  16.110  1.00 91.13           H
ATOM   4289 3HB  ALA A 281      -9.919  -1.770  17.148  1.00 91.13           H
ATOM   4290  HN  ALA A 281      -9.437  -5.247  16.914  1.00 91.13           H
ATOM   4291  N   TYR A 282     -12.260  -4.424  18.171  1.00 78.56           N
ATOM   4292  CA  TYR A 282     -13.670  -4.384  18.519  1.00 78.56           C
ATOM   4293  C   TYR A 282     -13.969  -5.307  19.702  1.00 78.56           C
ATOM   4294  O   TYR A 282     -14.668  -4.918  20.636  1.00 78.56           O
ATOM   4295  HA  TYR A 282     -13.920  -3.360  18.794  1.00 78.56           H
ATOM   4296  CB  TYR A 282     -14.422  -4.893  17.287  1.00 78.56           C
ATOM   4297 1HB  TYR A 282     -14.096  -4.327  16.415  1.00 78.56           H
ATOM   4298 2HB  TYR A 282     -14.149  -5.934  17.111  1.00 78.56           H
ATOM   4299  CG  TYR A 282     -15.945  -4.793  17.403  1.00 78.56           C
ATOM   4300  CD1 TYR A 282     -16.691  -5.920  17.684  1.00 78.56           C
ATOM   4301  HD1 TYR A 282     -16.195  -6.881  17.824  1.00 78.56           H
ATOM   4302  CD2 TYR A 282     -16.572  -3.577  17.225  1.00 78.56           C
ATOM   4303  HD2 TYR A 282     -15.982  -2.687  17.003  1.00 78.56           H
ATOM   4304  CE1 TYR A 282     -18.123  -5.826  17.793  1.00 78.56           C
ATOM   4305  HE1 TYR A 282     -18.725  -6.708  18.014  1.00 78.56           H
ATOM   4306  CE2 TYR A 282     -18.004  -3.483  17.334  1.00 78.56           C
ATOM   4307  HE2 TYR A 282     -18.512  -2.528  17.196  1.00 78.56           H
ATOM   4308  CZ  TYR A 282     -18.710  -4.612  17.612  1.00 78.56           C
ATOM   4309  OH  TYR A 282     -20.063  -4.523  17.715  1.00 78.56           O
ATOM   4310  HH  TYR A 282     -20.447  -5.416  17.949  1.00 78.56           H
ATOM   4311  HN  TYR A 282     -12.000  -5.157  17.543  1.00 78.56           H
ATOM   4312  N   ALA A 283     -13.426  -6.513  19.623  1.00 89.21           N
ATOM   4313  CA  ALA A 283     -13.830  -7.577  20.527  1.00 89.21           C
ATOM   4314  C   ALA A 283     -12.863  -7.629  21.711  1.00 89.21           C
ATOM   4315  O   ALA A 283     -13.193  -8.174  22.763  1.00 89.21           O
ATOM   4316  HA  ALA A 283     -14.829  -7.339  20.894  1.00 89.21           H
ATOM   4317  CB  ALA A 283     -13.889  -8.901  19.763  1.00 89.21           C
ATOM   4318 1HB  ALA A 283     -14.611  -8.821  18.951  1.00 89.21           H
ATOM   4319 2HB  ALA A 283     -12.905  -9.128  19.353  1.00 89.21           H
ATOM   4320 3HB  ALA A 283     -14.192  -9.699  20.441  1.00 89.21           H
ATOM   4321  HN  ALA A 283     -12.724  -6.768  18.958  1.00 89.21           H
ATOM   4322  N   MET A 284     -11.688  -7.054  21.500  1.00 82.80           N
ATOM   4323  CA  MET A 284     -10.671  -7.028  22.537  1.00 82.80           C
ATOM   4324  C   MET A 284     -10.478  -8.416  23.151  1.00 82.80           C
ATOM   4325  O   MET A 284     -10.424  -8.557  24.372  1.00 82.80           O
ATOM   4326  HA  MET A 284      -9.753  -6.713  22.040  1.00 82.80           H
ATOM   4327  CB  MET A 284     -11.080  -6.039  23.630  1.00 82.80           C
ATOM   4328 1HB  MET A 284     -11.993  -6.384  24.114  1.00 82.80           H
ATOM   4329 2HB  MET A 284     -10.307  -5.998  24.397  1.00 82.80           H
ATOM   4330  CG  MET A 284     -11.303  -4.641  23.048  1.00 82.80           C
ATOM   4331 1HG  MET A 284     -10.377  -4.268  22.611  1.00 82.80           H
ATOM   4332 2HG  MET A 284     -12.039  -4.685  22.246  1.00 82.80           H
ATOM   4333  SD  MET A 284     -11.863  -3.529  24.328  1.00 82.80           S
ATOM   4334  CE  MET A 284     -12.163  -2.063  23.355  1.00 82.80           C
ATOM   4335 1HE  MET A 284     -11.237  -1.752  22.872  1.00 82.80           H
ATOM   4336 2HE  MET A 284     -12.914  -2.278  22.596  1.00 82.80           H
ATOM   4337 3HE  MET A 284     -12.521  -1.264  24.004  1.00 82.80           H
ATOM   4338  HN  MET A 284     -11.428  -6.613  20.641  1.00 82.80           H
ATOM   4339  N   PHE A 285     -10.380  -9.407  22.276  1.00 84.67           N
ATOM   4340  CA  PHE A 285     -10.393 -10.793  22.711  1.00 84.67           C
ATOM   4341  C   PHE A 285      -8.983 -11.271  23.064  1.00 84.67           C
ATOM   4342  O   PHE A 285      -8.816 -12.316  23.691  1.00 84.67           O
ATOM   4343  HA  PHE A 285     -11.025 -10.848  23.597  1.00 84.67           H
ATOM   4344  CB  PHE A 285     -10.922 -11.624  21.541  1.00 84.67           C
ATOM   4345 1HB  PHE A 285     -11.121 -12.637  21.888  1.00 84.67           H
ATOM   4346 2HB  PHE A 285     -11.875 -11.206  21.214  1.00 84.67           H
ATOM   4347  CG  PHE A 285      -9.972 -11.688  20.343  1.00 84.67           C
ATOM   4348  CD1 PHE A 285     -10.065 -10.762  19.351  1.00 84.67           C
ATOM   4349  HD1 PHE A 285     -10.815  -9.974  19.410  1.00 84.67           H
ATOM   4350  CD2 PHE A 285      -9.035 -12.671  20.270  1.00 84.67           C
ATOM   4351  HD2 PHE A 285      -8.961 -13.413  21.065  1.00 84.67           H
ATOM   4352  CE1 PHE A 285      -9.183 -10.822  18.240  1.00 84.67           C
ATOM   4353  HE1 PHE A 285      -9.257 -10.080  17.445  1.00 84.67           H
ATOM   4354  CE2 PHE A 285      -8.153 -12.731  19.159  1.00 84.67           C
ATOM   4355  HE2 PHE A 285      -7.402 -13.519  19.101  1.00 84.67           H
ATOM   4356  CZ  PHE A 285      -8.246 -11.805  18.167  1.00 84.67           C
ATOM   4357  HZ  PHE A 285      -7.569 -11.850  17.314  1.00 84.67           H
ATOM   4358  HN  PHE A 285     -10.292  -9.274  21.289  1.00 84.67           H
ATOM   4359  N   ILE A 286      -8.004 -10.482  22.645  1.00 86.49           N
ATOM   4360  CA  ILE A 286      -6.614 -10.803  22.923  1.00 86.49           C
ATOM   4361  C   ILE A 286      -6.233 -10.255  24.299  1.00 86.49           C
ATOM   4362  O   ILE A 286      -6.017  -9.054  24.455  1.00 86.49           O
ATOM   4363  HA  ILE A 286      -6.528 -11.890  22.948  1.00 86.49           H
ATOM   4364  CB  ILE A 286      -5.713 -10.305  21.791  1.00 86.49           C
ATOM   4365  HB  ILE A 286      -5.842  -9.226  21.701  1.00 86.49           H
ATOM   4366  CG1 ILE A 286      -6.121 -10.922  20.452  1.00 86.49           C
ATOM   4367 1HG1 ILE A 286      -5.972 -12.002  20.485  1.00 86.49           H
ATOM   4368 2HG1 ILE A 286      -7.183 -10.751  20.278  1.00 86.49           H
ATOM   4369  CG2 ILE A 286      -4.238 -10.557  22.113  1.00 86.49           C
ATOM   4370 1HG2 ILE A 286      -3.971 -10.031  23.030  1.00 86.49           H
ATOM   4371 2HG2 ILE A 286      -4.073 -11.626  22.246  1.00 86.49           H
ATOM   4372 3HG2 ILE A 286      -3.620 -10.193  21.293  1.00 86.49           H
ATOM   4373  CD1 ILE A 286      -5.307 -10.325  19.302  1.00 86.49           C
ATOM   4374 1HD1 ILE A 286      -5.477  -9.249  19.257  1.00 86.49           H
ATOM   4375 2HD1 ILE A 286      -4.247 -10.519  19.468  1.00 86.49           H
ATOM   4376 3HD1 ILE A 286      -5.617 -10.782  18.362  1.00 86.49           H
ATOM   4377  HN  ILE A 286      -8.147  -9.640  22.126  1.00 86.49           H
ATOM   4378  N   SER A 287      -6.163 -11.162  25.263  1.00 84.25           N
ATOM   4379  CA  SER A 287      -5.816 -10.783  26.623  1.00 84.25           C
ATOM   4380  C   SER A 287      -4.414 -11.288  26.965  1.00 84.25           C
ATOM   4381  O   SER A 287      -3.813 -10.847  27.943  1.00 84.25           O
ATOM   4382  HA  SER A 287      -5.844  -9.693  26.635  1.00 84.25           H
ATOM   4383  CB  SER A 287      -6.837 -11.330  27.623  1.00 84.25           C
ATOM   4384 1HB  SER A 287      -6.536 -11.054  28.634  1.00 84.25           H
ATOM   4385 2HB  SER A 287      -7.806 -10.866  27.442  1.00 84.25           H
ATOM   4386  OG  SER A 287      -6.964 -12.746  27.536  1.00 84.25           O
ATOM   4387  HG  SER A 287      -7.667 -13.066  28.171  1.00 84.25           H
ATOM   4388  HN  SER A 287      -6.337 -12.137  25.127  1.00 84.25           H
ATOM   4389  N   ASN A 288      -3.932 -12.207  26.141  1.00 85.31           N
ATOM   4390  CA  ASN A 288      -2.653 -12.846  26.397  1.00 85.31           C
ATOM   4391  C   ASN A 288      -1.539 -12.031  25.736  1.00 85.31           C
ATOM   4392  O   ASN A 288      -1.559 -11.813  24.526  1.00 85.31           O
ATOM   4393  HA  ASN A 288      -2.559 -12.876  27.482  1.00 85.31           H
ATOM   4394  CB  ASN A 288      -2.615 -14.259  25.810  1.00 85.31           C
ATOM   4395 1HB  ASN A 288      -3.501 -14.811  26.125  1.00 85.31           H
ATOM   4396 2HB  ASN A 288      -2.643 -14.206  24.722  1.00 85.31           H
ATOM   4397  CG  ASN A 288      -1.357 -15.005  26.258  1.00 85.31           C
ATOM   4398  OD1 ASN A 288      -0.301 -14.429  26.459  1.00 85.31           O
ATOM   4399  ND2 ASN A 288      -1.528 -16.316  26.403  1.00 85.31           N
ATOM   4400 1HD2 ASN A 288      -2.422 -16.727  26.222  1.00 85.31           H
ATOM   4401 2HD2 ASN A 288      -0.763 -16.891  26.693  1.00 85.31           H
ATOM   4402  HN  ASN A 288      -4.400 -12.515  25.312  1.00 85.31           H
ATOM   4403  N   CYS A 289      -0.595 -11.602  26.560  1.00 90.04           N
ATOM   4404  CA  CYS A 289       0.477 -10.742  26.088  1.00 90.04           C
ATOM   4405  C   CYS A 289       1.304 -11.523  25.064  1.00 90.04           C
ATOM   4406  O   CYS A 289       1.733 -10.967  24.054  1.00 90.04           O
ATOM   4407  HA  CYS A 289       0.003  -9.877  25.624  1.00 90.04           H
ATOM   4408  CB  CYS A 289       1.338 -10.225  27.242  1.00 90.04           C
ATOM   4409 1HB  CYS A 289       0.712  -9.715  27.974  1.00 90.04           H
ATOM   4410 2HB  CYS A 289       1.812 -11.061  27.756  1.00 90.04           H
ATOM   4411  SG  CYS A 289       2.615  -9.079  26.606  1.00 90.04           S
ATOM   4412  HN  CYS A 289      -0.554 -11.832  27.533  1.00 90.04           H
ATOM   4413  N   ALA A 290       1.501 -12.799  25.360  1.00 92.39           N
ATOM   4414  CA  ALA A 290       2.334 -13.642  24.520  1.00 92.39           C
ATOM   4415  C   ALA A 290       1.748 -13.685  23.107  1.00 92.39           C
ATOM   4416  O   ALA A 290       2.484 -13.628  22.124  1.00 92.39           O
ATOM   4417  HA  ALA A 290       3.326 -13.192  24.478  1.00 92.39           H
ATOM   4418  CB  ALA A 290       2.449 -15.033  25.146  1.00 92.39           C
ATOM   4419 1HB  ALA A 290       2.899 -14.950  26.136  1.00 92.39           H
ATOM   4420 2HB  ALA A 290       1.457 -15.475  25.234  1.00 92.39           H
ATOM   4421 3HB  ALA A 290       3.074 -15.665  24.515  1.00 92.39           H
ATOM   4422  HN  ALA A 290       1.105 -13.256  26.156  1.00 92.39           H
ATOM   4423  N   VAL A 291       0.428 -13.785  23.052  1.00 92.66           N
ATOM   4424  CA  VAL A 291      -0.267 -13.830  21.777  1.00 92.66           C
ATOM   4425  C   VAL A 291      -0.112 -12.483  21.069  1.00 92.66           C
ATOM   4426  O   VAL A 291       0.133 -12.434  19.865  1.00 92.66           O
ATOM   4427  HA  VAL A 291       0.208 -14.601  21.170  1.00 92.66           H
ATOM   4428  CB  VAL A 291      -1.729 -14.229  21.991  1.00 92.66           C
ATOM   4429  HB  VAL A 291      -2.178 -13.503  22.668  1.00 92.66           H
ATOM   4430  CG1 VAL A 291      -2.506 -14.188  20.674  1.00 92.66           C
ATOM   4431 1HG1 VAL A 291      -2.476 -13.178  20.265  1.00 92.66           H
ATOM   4432 2HG1 VAL A 291      -2.055 -14.881  19.964  1.00 92.66           H
ATOM   4433 3HG1 VAL A 291      -3.542 -14.476  20.854  1.00 92.66           H
ATOM   4434  CG2 VAL A 291      -1.831 -15.608  22.645  1.00 92.66           C
ATOM   4435 1HG2 VAL A 291      -1.356 -16.351  22.004  1.00 92.66           H
ATOM   4436 2HG2 VAL A 291      -1.328 -15.589  23.612  1.00 92.66           H
ATOM   4437 3HG2 VAL A 291      -2.880 -15.867  22.786  1.00 92.66           H
ATOM   4438  HN  VAL A 291      -0.164 -13.836  23.857  1.00 92.66           H
ATOM   4439  N   SER A 292      -0.262 -11.421  21.847  1.00 92.93           N
ATOM   4440  CA  SER A 292      -0.174 -10.076  21.304  1.00 92.93           C
ATOM   4441  C   SER A 292       1.214  -9.845  20.702  1.00 92.93           C
ATOM   4442  O   SER A 292       1.337  -9.277  19.618  1.00 92.93           O
ATOM   4443  HA  SER A 292      -0.939 -10.027  20.530  1.00 92.93           H
ATOM   4444  CB  SER A 292      -0.468  -9.028  22.379  1.00 92.93           C
ATOM   4445 1HB  SER A 292      -1.408  -9.269  22.873  1.00 92.93           H
ATOM   4446 2HB  SER A 292       0.311  -9.061  23.141  1.00 92.93           H
ATOM   4447  OG  SER A 292      -0.542  -7.712  21.835  1.00 92.93           O
ATOM   4448  HG  SER A 292      -1.365  -7.620  21.275  1.00 92.93           H
ATOM   4449  HN  SER A 292      -0.440 -11.469  22.830  1.00 92.93           H
ATOM   4450  N   THR A 293       2.223 -10.296  21.432  1.00 89.63           N
ATOM   4451  CA  THR A 293       3.599 -10.111  21.003  1.00 89.63           C
ATOM   4452  C   THR A 293       3.835 -10.796  19.656  1.00 89.63           C
ATOM   4453  O   THR A 293       4.423 -10.207  18.750  1.00 89.63           O
ATOM   4454  HA  THR A 293       3.772  -9.045  20.855  1.00 89.63           H
ATOM   4455  CB  THR A 293       4.515 -10.626  22.116  1.00 89.63           C
ATOM   4456  HB  THR A 293       4.319 -11.678  22.325  1.00 89.63           H
ATOM   4457  OG1 THR A 293       4.283  -9.730  23.199  1.00 89.63           O
ATOM   4458  HG1 THR A 293       3.528 -10.063  23.764  1.00 89.63           H
ATOM   4459  CG2 THR A 293       5.997 -10.439  21.787  1.00 89.63           C
ATOM   4460 1HG2 THR A 293       6.207  -9.379  21.644  1.00 89.63           H
ATOM   4461 2HG2 THR A 293       6.239 -10.983  20.874  1.00 89.63           H
ATOM   4462 3HG2 THR A 293       6.603 -10.821  22.609  1.00 89.63           H
ATOM   4463  HN  THR A 293       2.113 -10.780  22.301  1.00 89.63           H
ATOM   4464  N   ASN A 294       3.363 -12.031  19.566  1.00 91.51           N
ATOM   4465  CA  ASN A 294       3.573 -12.826  18.368  1.00 91.51           C
ATOM   4466  C   ASN A 294       2.854 -12.165  17.190  1.00 91.51           C
ATOM   4467  O   ASN A 294       3.362 -12.163  16.070  1.00 91.51           O
ATOM   4468  HA  ASN A 294       4.654 -12.859  18.231  1.00 91.51           H
ATOM   4469  CB  ASN A 294       3.005 -14.237  18.537  1.00 91.51           C
ATOM   4470 1HB  ASN A 294       2.001 -14.181  18.957  1.00 91.51           H
ATOM   4471 2HB  ASN A 294       2.916 -14.716  17.562  1.00 91.51           H
ATOM   4472  CG  ASN A 294       3.898 -15.082  19.448  1.00 91.51           C
ATOM   4473  OD1 ASN A 294       5.067 -14.799  19.650  1.00 91.51           O
ATOM   4474  ND2 ASN A 294       3.284 -16.133  19.984  1.00 91.51           N
ATOM   4475 1HD2 ASN A 294       2.321 -16.309  19.776  1.00 91.51           H
ATOM   4476 2HD2 ASN A 294       3.784 -16.747  20.594  1.00 91.51           H
ATOM   4477  HN  ASN A 294       2.848 -12.487  20.291  1.00 91.51           H
ATOM   4478  N   ILE A 295       1.682 -11.620  17.483  1.00 92.09           N
ATOM   4479  CA  ILE A 295       0.883 -10.968  16.460  1.00 92.09           C
ATOM   4480  C   ILE A 295       1.646  -9.758  15.917  1.00 92.09           C
ATOM   4481  O   ILE A 295       1.666  -9.522  14.710  1.00 92.09           O
ATOM   4482  HA  ILE A 295       0.746 -11.682  15.648  1.00 92.09           H
ATOM   4483  CB  ILE A 295      -0.506 -10.627  17.002  1.00 92.09           C
ATOM   4484  HB  ILE A 295      -0.389 -10.199  17.998  1.00 92.09           H
ATOM   4485  CG1 ILE A 295      -1.362 -11.887  17.149  1.00 92.09           C
ATOM   4486 1HG1 ILE A 295      -1.619 -12.273  16.163  1.00 92.09           H
ATOM   4487 2HG1 ILE A 295      -0.789 -12.663  17.656  1.00 92.09           H
ATOM   4488  CG2 ILE A 295      -1.189  -9.568  16.133  1.00 92.09           C
ATOM   4489 1HG2 ILE A 295      -0.585  -8.661  16.124  1.00 92.09           H
ATOM   4490 2HG2 ILE A 295      -1.293  -9.945  15.116  1.00 92.09           H
ATOM   4491 3HG2 ILE A 295      -2.175  -9.344  16.541  1.00 92.09           H
ATOM   4492  CD1 ILE A 295      -2.641 -11.592  17.936  1.00 92.09           C
ATOM   4493 1HD1 ILE A 295      -2.380 -11.229  18.930  1.00 92.09           H
ATOM   4494 2HD1 ILE A 295      -3.223 -10.833  17.412  1.00 92.09           H
ATOM   4495 3HD1 ILE A 295      -3.231 -12.504  18.025  1.00 92.09           H
ATOM   4496  HN  ILE A 295       1.280 -11.619  18.399  1.00 92.09           H
ATOM   4497  N   ASP A 296       2.255  -9.022  16.836  1.00 93.24           N
ATOM   4498  CA  ASP A 296       2.958  -7.803  16.473  1.00 93.24           C
ATOM   4499  C   ASP A 296       4.156  -8.154  15.589  1.00 93.24           C
ATOM   4500  O   ASP A 296       4.461  -7.438  14.637  1.00 93.24           O
ATOM   4501  HA  ASP A 296       2.221  -7.192  15.952  1.00 93.24           H
ATOM   4502  CB  ASP A 296       3.482  -7.080  17.715  1.00 93.24           C
ATOM   4503 1HB  ASP A 296       3.987  -7.791  18.369  1.00 93.24           H
ATOM   4504 2HB  ASP A 296       4.223  -6.336  17.421  1.00 93.24           H
ATOM   4505  CG  ASP A 296       2.342  -6.399  18.475  1.00 93.24           C
ATOM   4506  OD1 ASP A 296       1.293  -6.168  17.837  1.00 93.24           O
ATOM   4507  OD2 ASP A 296       2.546  -6.125  19.678  1.00 93.24           O
ATOM   4508  HN  ASP A 296       2.274  -9.247  17.810  1.00 93.24           H
ATOM   4509  N   ILE A 297       4.804  -9.257  15.936  1.00 92.16           N
ATOM   4510  CA  ILE A 297       5.943  -9.729  15.167  1.00 92.16           C
ATOM   4511  C   ILE A 297       5.476 -10.131  13.766  1.00 92.16           C
ATOM   4512  O   ILE A 297       6.099  -9.765  12.771  1.00 92.16           O
ATOM   4513  HA  ILE A 297       6.641  -8.897  15.072  1.00 92.16           H
ATOM   4514  CB  ILE A 297       6.670 -10.847  15.917  1.00 92.16           C
ATOM   4515  HB  ILE A 297       5.930 -11.581  16.236  1.00 92.16           H
ATOM   4516  CG1 ILE A 297       7.347 -10.309  17.179  1.00 92.16           C
ATOM   4517 1HG1 ILE A 297       8.165  -9.643  16.902  1.00 92.16           H
ATOM   4518 2HG1 ILE A 297       6.635  -9.718  17.755  1.00 92.16           H
ATOM   4519  CG2 ILE A 297       7.658 -11.570  15.000  1.00 92.16           C
ATOM   4520 1HG2 ILE A 297       7.120 -12.007  14.159  1.00 92.16           H
ATOM   4521 2HG2 ILE A 297       8.397 -10.860  14.630  1.00 92.16           H
ATOM   4522 3HG2 ILE A 297       8.161 -12.360  15.559  1.00 92.16           H
ATOM   4523  CD1 ILE A 297       7.884 -11.452  18.043  1.00 92.16           C
ATOM   4524 1HD1 ILE A 297       7.061 -12.103  18.338  1.00 92.16           H
ATOM   4525 2HD1 ILE A 297       8.614 -12.027  17.472  1.00 92.16           H
ATOM   4526 3HD1 ILE A 297       8.361 -11.043  18.933  1.00 92.16           H
ATOM   4527  HN  ILE A 297       4.563  -9.822  16.724  1.00 92.16           H
ATOM   4528  N   CYS A 298       4.382 -10.879  13.734  1.00 94.24           N
ATOM   4529  CA  CYS A 298       3.821 -11.331  12.472  1.00 94.24           C
ATOM   4530  C   CYS A 298       3.482 -10.099  11.630  1.00 94.24           C
ATOM   4531  O   CYS A 298       3.689 -10.096  10.417  1.00 94.24           O
ATOM   4532  HA  CYS A 298       4.589 -11.932  11.986  1.00 94.24           H
ATOM   4533  CB  CYS A 298       2.603 -12.231  12.685  1.00 94.24           C
ATOM   4534 1HB  CYS A 298       1.925 -11.775  13.407  1.00 94.24           H
ATOM   4535 2HB  CYS A 298       2.050 -12.334  11.751  1.00 94.24           H
ATOM   4536  SG  CYS A 298       3.136 -13.877  13.280  1.00 94.24           S
ATOM   4537  HG  CYS A 298       3.335 -13.509  14.543  1.00 94.24           H
ATOM   4538  HN  CYS A 298       3.883 -11.175  14.548  1.00 94.24           H
ATOM   4539  N   PHE A 299       2.966  -9.083  12.306  1.00 94.46           N
ATOM   4540  CA  PHE A 299       2.591  -7.851  11.634  1.00 94.46           C
ATOM   4541  C   PHE A 299       3.797  -7.216  10.939  1.00 94.46           C
ATOM   4542  O   PHE A 299       3.709  -6.808   9.782  1.00 94.46           O
ATOM   4543  HA  PHE A 299       1.837  -8.105  10.888  1.00 94.46           H
ATOM   4544  CB  PHE A 299       2.075  -6.894  12.710  1.00 94.46           C
ATOM   4545 1HB  PHE A 299       1.212  -7.345  13.200  1.00 94.46           H
ATOM   4546 2HB  PHE A 299       2.845  -6.770  13.471  1.00 94.46           H
ATOM   4547  CG  PHE A 299       1.678  -5.515  12.178  1.00 94.46           C
ATOM   4548  CD1 PHE A 299       2.552  -4.476  12.264  1.00 94.46           C
ATOM   4549  HD1 PHE A 299       3.535  -4.626  12.712  1.00 94.46           H
ATOM   4550  CD2 PHE A 299       0.453  -5.328  11.620  1.00 94.46           C
ATOM   4551  HD2 PHE A 299      -0.248  -6.160  11.551  1.00 94.46           H
ATOM   4552  CE1 PHE A 299       2.184  -3.196  11.771  1.00 94.46           C
ATOM   4553  HE1 PHE A 299       2.884  -2.364  11.840  1.00 94.46           H
ATOM   4554  CE2 PHE A 299       0.085  -4.048  11.126  1.00 94.46           C
ATOM   4555  HE2 PHE A 299      -0.898  -3.899  10.679  1.00 94.46           H
ATOM   4556  CZ  PHE A 299       0.958  -3.009  11.212  1.00 94.46           C
ATOM   4557  HZ  PHE A 299       0.676  -2.027  10.833  1.00 94.46           H
ATOM   4558  HN  PHE A 299       2.803  -9.093  13.292  1.00 94.46           H
ATOM   4559  N   GLN A 300       4.897  -7.152  11.675  1.00 90.56           N
ATOM   4560  CA  GLN A 300       6.104  -6.524  11.165  1.00 90.56           C
ATOM   4561  C   GLN A 300       6.553  -7.210   9.873  1.00 90.56           C
ATOM   4562  O   GLN A 300       6.863  -6.542   8.887  1.00 90.56           O
ATOM   4563  HA  GLN A 300       5.828  -5.490  10.959  1.00 90.56           H
ATOM   4564  CB  GLN A 300       7.219  -6.546  12.213  1.00 90.56           C
ATOM   4565 1HB  GLN A 300       7.328  -7.554  12.612  1.00 90.56           H
ATOM   4566 2HB  GLN A 300       8.168  -6.285  11.745  1.00 90.56           H
ATOM   4567  CG  GLN A 300       6.920  -5.569  13.352  1.00 90.56           C
ATOM   4568 1HG  GLN A 300       6.811  -4.561  12.952  1.00 90.56           H
ATOM   4569 2HG  GLN A 300       5.971  -5.831  13.820  1.00 90.56           H
ATOM   4570  CD  GLN A 300       8.034  -5.591  14.400  1.00 90.56           C
ATOM   4571  OE1 GLN A 300       9.211  -5.495  14.094  1.00 90.56           O
ATOM   4572  NE2 GLN A 300       7.599  -5.723  15.650  1.00 90.56           N
ATOM   4573 1HE2 GLN A 300       6.619  -5.797  15.833  1.00 90.56           H
ATOM   4574 2HE2 GLN A 300       8.252  -5.748  16.406  1.00 90.56           H
ATOM   4575  HN  GLN A 300       4.972  -7.519  12.603  1.00 90.56           H
ATOM   4576  N   VAL A 301       6.574  -8.534   9.919  1.00 94.71           N
ATOM   4577  CA  VAL A 301       7.096  -9.313   8.810  1.00 94.71           C
ATOM   4578  C   VAL A 301       6.201  -9.114   7.585  1.00 94.71           C
ATOM   4579  O   VAL A 301       6.685  -8.776   6.506  1.00 94.71           O
ATOM   4580  HA  VAL A 301       8.092  -8.933   8.581  1.00 94.71           H
ATOM   4581  CB  VAL A 301       7.231 -10.781   9.219  1.00 94.71           C
ATOM   4582  HB  VAL A 301       6.250 -11.131   9.540  1.00 94.71           H
ATOM   4583  CG1 VAL A 301       7.672 -11.642   8.034  1.00 94.71           C
ATOM   4584 1HG1 VAL A 301       6.933 -11.569   7.236  1.00 94.71           H
ATOM   4585 2HG1 VAL A 301       8.638 -11.291   7.669  1.00 94.71           H
ATOM   4586 3HG1 VAL A 301       7.760 -12.681   8.353  1.00 94.71           H
ATOM   4587  CG2 VAL A 301       8.194 -10.935  10.398  1.00 94.71           C
ATOM   4588 1HG2 VAL A 301       9.177 -10.560  10.115  1.00 94.71           H
ATOM   4589 2HG2 VAL A 301       7.819 -10.368  11.250  1.00 94.71           H
ATOM   4590 3HG2 VAL A 301       8.271 -11.988  10.669  1.00 94.71           H
ATOM   4591  HN  VAL A 301       6.242  -9.071  10.694  1.00 94.71           H
ATOM   4592  N   THR A 302       4.911  -9.332   7.793  1.00 93.99           N
ATOM   4593  CA  THR A 302       3.968  -9.354   6.688  1.00 93.99           C
ATOM   4594  C   THR A 302       3.847  -7.964   6.061  1.00 93.99           C
ATOM   4595  O   THR A 302       3.662  -7.838   4.852  1.00 93.99           O
ATOM   4596  HA  THR A 302       4.357 -10.020   5.918  1.00 93.99           H
ATOM   4597  CB  THR A 302       2.638  -9.902   7.212  1.00 93.99           C
ATOM   4598  HB  THR A 302       1.886  -9.917   6.423  1.00 93.99           H
ATOM   4599  OG1 THR A 302       2.339  -9.073   8.332  1.00 93.99           O
ATOM   4600  HG1 THR A 302       2.601  -9.535   9.179  1.00 93.99           H
ATOM   4601  CG2 THR A 302       2.778 -11.303   7.811  1.00 93.99           C
ATOM   4602 1HG2 THR A 302       3.480 -11.273   8.644  1.00 93.99           H
ATOM   4603 2HG2 THR A 302       3.146 -11.989   7.049  1.00 93.99           H
ATOM   4604 3HG2 THR A 302       1.806 -11.644   8.168  1.00 93.99           H
ATOM   4605  HN  THR A 302       4.509  -9.491   8.695  1.00 93.99           H
ATOM   4606  N   GLN A 303       3.958  -6.954   6.913  1.00 91.27           N
ATOM   4607  CA  GLN A 303       3.899  -5.577   6.453  1.00 91.27           C
ATOM   4608  C   GLN A 303       5.065  -5.284   5.507  1.00 91.27           C
ATOM   4609  O   GLN A 303       4.881  -4.655   4.466  1.00 91.27           O
ATOM   4610  HA  GLN A 303       2.955  -5.492   5.914  1.00 91.27           H
ATOM   4611  CB  GLN A 303       3.892  -4.604   7.633  1.00 91.27           C
ATOM   4612 1HB  GLN A 303       3.015  -4.786   8.254  1.00 91.27           H
ATOM   4613 2HB  GLN A 303       4.767  -4.780   8.259  1.00 91.27           H
ATOM   4614  CG  GLN A 303       3.889  -3.153   7.148  1.00 91.27           C
ATOM   4615 1HG  GLN A 303       4.849  -2.917   6.689  1.00 91.27           H
ATOM   4616 2HG  GLN A 303       3.128  -3.025   6.378  1.00 91.27           H
ATOM   4617  CD  GLN A 303       3.620  -2.189   8.305  1.00 91.27           C
ATOM   4618  OE1 GLN A 303       4.430  -2.010   9.200  1.00 91.27           O
ATOM   4619  NE2 GLN A 303       2.439  -1.580   8.237  1.00 91.27           N
ATOM   4620 1HE2 GLN A 303       1.820  -1.771   7.476  1.00 91.27           H
ATOM   4621 2HE2 GLN A 303       2.171  -0.930   8.948  1.00 91.27           H
ATOM   4622  HN  GLN A 303       4.085  -7.065   7.898  1.00 91.27           H
ATOM   4623  N   THR A 304       6.239  -5.753   5.902  1.00 92.51           N
ATOM   4624  CA  THR A 304       7.446  -5.491   5.138  1.00 92.51           C
ATOM   4625  C   THR A 304       7.342  -6.115   3.745  1.00 92.51           C
ATOM   4626  O   THR A 304       7.703  -5.487   2.751  1.00 92.51           O
ATOM   4627  HA  THR A 304       7.538  -4.414   5.000  1.00 92.51           H
ATOM   4628  CB  THR A 304       8.639  -6.006   5.946  1.00 92.51           C
ATOM   4629  HB  THR A 304       8.609  -7.092   6.036  1.00 92.51           H
ATOM   4630  OG1 THR A 304       8.565  -5.285   7.173  1.00 92.51           O
ATOM   4631  HG1 THR A 304       8.121  -5.845   7.873  1.00 92.51           H
ATOM   4632  CG2 THR A 304       9.981  -5.581   5.345  1.00 92.51           C
ATOM   4633 1HG2 THR A 304      10.038  -4.493   5.318  1.00 92.51           H
ATOM   4634 2HG2 THR A 304      10.066  -5.975   4.333  1.00 92.51           H
ATOM   4635 3HG2 THR A 304      10.793  -5.973   5.957  1.00 92.51           H
ATOM   4636  HN  THR A 304       6.372  -6.303   6.727  1.00 92.51           H
ATOM   4637  N   ILE A 305       6.846  -7.343   3.717  1.00 92.79           N
ATOM   4638  CA  ILE A 305       6.662  -8.048   2.460  1.00 92.79           C
ATOM   4639  C   ILE A 305       5.735  -7.234   1.554  1.00 92.79           C
ATOM   4640  O   ILE A 305       5.955  -7.154   0.347  1.00 92.79           O
ATOM   4641  HA  ILE A 305       7.638  -8.119   1.980  1.00 92.79           H
ATOM   4642  CB  ILE A 305       6.176  -9.477   2.712  1.00 92.79           C
ATOM   4643  HB  ILE A 305       5.306  -9.431   3.367  1.00 92.79           H
ATOM   4644  CG1 ILE A 305       7.244 -10.299   3.437  1.00 92.79           C
ATOM   4645 1HG1 ILE A 305       8.052 -10.541   2.746  1.00 92.79           H
ATOM   4646 2HG1 ILE A 305       7.680  -9.707   4.242  1.00 92.79           H
ATOM   4647  CG2 ILE A 305       5.727 -10.141   1.410  1.00 92.79           C
ATOM   4648 1HG2 ILE A 305       4.910  -9.567   0.972  1.00 92.79           H
ATOM   4649 2HG2 ILE A 305       6.563 -10.175   0.711  1.00 92.79           H
ATOM   4650 3HG2 ILE A 305       5.386 -11.156   1.618  1.00 92.79           H
ATOM   4651  CD1 ILE A 305       6.650 -11.588   4.007  1.00 92.79           C
ATOM   4652 1HD1 ILE A 305       5.859 -11.341   4.715  1.00 92.79           H
ATOM   4653 2HD1 ILE A 305       6.237 -12.188   3.196  1.00 92.79           H
ATOM   4654 3HD1 ILE A 305       7.430 -12.153   4.517  1.00 92.79           H
ATOM   4655  HN  ILE A 305       6.572  -7.854   4.532  1.00 92.79           H
ATOM   4656  N   ALA A 306       4.719  -6.651   2.173  1.00 94.19           N
ATOM   4657  CA  ALA A 306       3.725  -5.896   1.429  1.00 94.19           C
ATOM   4658  C   ALA A 306       4.394  -4.684   0.777  1.00 94.19           C
ATOM   4659  O   ALA A 306       4.035  -4.296  -0.334  1.00 94.19           O
ATOM   4660  HA  ALA A 306       3.329  -6.546   0.649  1.00 94.19           H
ATOM   4661  CB  ALA A 306       2.582  -5.496   2.365  1.00 94.19           C
ATOM   4662 1HB  ALA A 306       2.122  -6.393   2.780  1.00 94.19           H
ATOM   4663 2HB  ALA A 306       2.974  -4.881   3.176  1.00 94.19           H
ATOM   4664 3HB  ALA A 306       1.837  -4.929   1.808  1.00 94.19           H
ATOM   4665  HN  ALA A 306       4.570  -6.688   3.161  1.00 94.19           H
ATOM   4666  N   PHE A 307       5.355  -4.122   1.494  1.00 92.31           N
ATOM   4667  CA  PHE A 307       6.022  -2.915   1.035  1.00 92.31           C
ATOM   4668  C   PHE A 307       6.904  -3.204  -0.181  1.00 92.31           C
ATOM   4669  O   PHE A 307       7.097  -2.338  -1.033  1.00 92.31           O
ATOM   4670  HA  PHE A 307       5.246  -2.202   0.758  1.00 92.31           H
ATOM   4671  CB  PHE A 307       6.905  -2.427   2.186  1.00 92.31           C
ATOM   4672 1HB  PHE A 307       7.511  -3.259   2.544  1.00 92.31           H
ATOM   4673 2HB  PHE A 307       7.593  -1.671   1.807  1.00 92.31           H
ATOM   4674  CG  PHE A 307       6.124  -1.840   3.363  1.00 92.31           C
ATOM   4675  CD1 PHE A 307       4.783  -1.637   3.257  1.00 92.31           C
ATOM   4676  HD1 PHE A 307       4.265  -1.893   2.333  1.00 92.31           H
ATOM   4677  CD2 PHE A 307       6.770  -1.520   4.517  1.00 92.31           C
ATOM   4678  HD2 PHE A 307       7.845  -1.682   4.602  1.00 92.31           H
ATOM   4679  CE1 PHE A 307       4.058  -1.092   4.350  1.00 92.31           C
ATOM   4680  HE1 PHE A 307       2.984  -0.930   4.264  1.00 92.31           H
ATOM   4681  CE2 PHE A 307       6.045  -0.975   5.609  1.00 92.31           C
ATOM   4682  HE2 PHE A 307       6.563  -0.719   6.534  1.00 92.31           H
ATOM   4683  CZ  PHE A 307       4.705  -0.773   5.503  1.00 92.31           C
ATOM   4684  HZ  PHE A 307       4.148  -0.355   6.342  1.00 92.31           H
ATOM   4685  HN  PHE A 307       5.679  -4.476   2.371  1.00 92.31           H
ATOM   4686  N   PHE A 308       7.417  -4.425  -0.223  1.00 87.89           N
ATOM   4687  CA  PHE A 308       8.234  -4.855  -1.345  1.00 87.89           C
ATOM   4688  C   PHE A 308       7.425  -4.858  -2.643  1.00 87.89           C
ATOM   4689  O   PHE A 308       7.994  -4.848  -3.734  1.00 87.89           O
ATOM   4690  HA  PHE A 308       9.059  -4.148  -1.434  1.00 87.89           H
ATOM   4691  CB  PHE A 308       8.695  -6.282  -1.041  1.00 87.89           C
ATOM   4692 1HB  PHE A 308       7.907  -6.798  -0.492  1.00 87.89           H
ATOM   4693 2HB  PHE A 308       8.830  -6.817  -1.981  1.00 87.89           H
ATOM   4694  CG  PHE A 308       9.993  -6.359  -0.236  1.00 87.89           C
ATOM   4695  CD1 PHE A 308      11.186  -6.115  -0.843  1.00 87.89           C
ATOM   4696  HD1 PHE A 308      11.216  -5.864  -1.903  1.00 87.89           H
ATOM   4697  CD2 PHE A 308       9.956  -6.672   1.087  1.00 87.89           C
ATOM   4698  HD2 PHE A 308       9.000  -6.868   1.573  1.00 87.89           H
ATOM   4699  CE1 PHE A 308      12.391  -6.186  -0.096  1.00 87.89           C
ATOM   4700  HE1 PHE A 308      13.346  -5.990  -0.582  1.00 87.89           H
ATOM   4701  CE2 PHE A 308      11.161  -6.743   1.834  1.00 87.89           C
ATOM   4702  HE2 PHE A 308      11.131  -6.994   2.895  1.00 87.89           H
ATOM   4703  CZ  PHE A 308      12.353  -6.499   1.227  1.00 87.89           C
ATOM   4704  HZ  PHE A 308      13.278  -6.553   1.801  1.00 87.89           H
ATOM   4705  HN  PHE A 308       7.282  -5.113   0.490  1.00 87.89           H
ATOM   4706  N   HIS A 309       6.110  -4.873  -2.483  1.00 82.81           N
ATOM   4707  CA  HIS A 309       5.216  -4.869  -3.629  1.00 82.81           C
ATOM   4708  C   HIS A 309       5.408  -3.577  -4.426  1.00 82.81           C
ATOM   4709  O   HIS A 309       5.324  -3.581  -5.653  1.00 82.81           O
ATOM   4710  HA  HIS A 309       5.504  -5.716  -4.252  1.00 82.81           H
ATOM   4711  CB  HIS A 309       3.767  -5.085  -3.189  1.00 82.81           C
ATOM   4712 1HB  HIS A 309       3.722  -5.958  -2.538  1.00 82.81           H
ATOM   4713 2HB  HIS A 309       3.447  -4.228  -2.596  1.00 82.81           H
ATOM   4714  CG  HIS A 309       2.800  -5.277  -4.333  1.00 82.81           C
ATOM   4715  ND1 HIS A 309       2.004  -4.256  -4.821  1.00 82.81           N
ATOM   4716  HD1 HIS A 309       1.984  -3.316  -4.480  1.00 82.81           H
ATOM   4717  CD2 HIS A 309       2.510  -6.382  -5.079  1.00 82.81           C
ATOM   4718  HD2 HIS A 309       2.961  -7.367  -4.960  1.00 82.81           H
ATOM   4719  CE1 HIS A 309       1.271  -4.736  -5.815  1.00 82.81           C
ATOM   4720  HE1 HIS A 309       0.544  -4.176  -6.404  1.00 82.81           H
ATOM   4721  NE2 HIS A 309       1.586  -6.053  -5.973  1.00 82.81           N
ATOM   4722  HN  HIS A 309       5.655  -4.886  -1.593  1.00 82.81           H
ATOM   4723  N   SER A 310       5.662  -2.501  -3.695  1.00 85.83           N
ATOM   4724  CA  SER A 310       5.844  -1.200  -4.316  1.00 85.83           C
ATOM   4725  C   SER A 310       7.115  -1.201  -5.169  1.00 85.83           C
ATOM   4726  O   SER A 310       7.238  -0.413  -6.105  1.00 85.83           O
ATOM   4727  HA  SER A 310       4.964  -1.053  -4.941  1.00 85.83           H
ATOM   4728  CB  SER A 310       5.912  -0.092  -3.263  1.00 85.83           C
ATOM   4729 1HB  SER A 310       6.744  -0.286  -2.586  1.00 85.83           H
ATOM   4730 2HB  SER A 310       6.115   0.861  -3.752  1.00 85.83           H
ATOM   4731  OG  SER A 310       4.704   0.007  -2.514  1.00 85.83           O
ATOM   4732  HG  SER A 310       4.003   0.471  -3.055  1.00 85.83           H
ATOM   4733  HN  SER A 310       5.744  -2.509  -2.698  1.00 85.83           H
ATOM   4734  N   CYS A 311       8.027  -2.094  -4.814  1.00 88.38           N
ATOM   4735  CA  CYS A 311       9.265  -2.236  -5.561  1.00 88.38           C
ATOM   4736  C   CYS A 311       8.960  -2.985  -6.860  1.00 88.38           C
ATOM   4737  O   CYS A 311       9.623  -2.771  -7.874  1.00 88.38           O
ATOM   4738  HA  CYS A 311       9.622  -1.227  -5.769  1.00 88.38           H
ATOM   4739  CB  CYS A 311      10.345  -2.940  -4.736  1.00 88.38           C
ATOM   4740 1HB  CYS A 311      10.008  -3.939  -4.458  1.00 88.38           H
ATOM   4741 2HB  CYS A 311      11.248  -3.063  -5.334  1.00 88.38           H
ATOM   4742  SG  CYS A 311      10.719  -1.966  -3.233  1.00 88.38           S
ATOM   4743  HG  CYS A 311      11.600  -2.825  -2.726  1.00 88.38           H
ATOM   4744  HN  CYS A 311       7.930  -2.713  -4.035  1.00 88.38           H
ATOM   4745  N   LEU A 312       7.957  -3.847  -6.787  1.00 86.46           N
ATOM   4746  CA  LEU A 312       7.694  -4.782  -7.867  1.00 86.46           C
ATOM   4747  C   LEU A 312       6.732  -4.140  -8.869  1.00 86.46           C
ATOM   4748  O   LEU A 312       6.708  -4.516 -10.040  1.00 86.46           O
ATOM   4749  HA  LEU A 312       8.641  -4.973  -8.372  1.00 86.46           H
ATOM   4750  CB  LEU A 312       7.200  -6.119  -7.311  1.00 86.46           C
ATOM   4751 1HB  LEU A 312       6.323  -5.930  -6.692  1.00 86.46           H
ATOM   4752 2HB  LEU A 312       6.874  -6.739  -8.145  1.00 86.46           H
ATOM   4753  CG  LEU A 312       8.211  -6.916  -6.484  1.00 86.46           C
ATOM   4754  HG  LEU A 312       8.537  -6.293  -5.651  1.00 86.46           H
ATOM   4755  CD1 LEU A 312       7.566  -8.168  -5.887  1.00 86.46           C
ATOM   4756 1HD1 LEU A 312       6.738  -7.877  -5.241  1.00 86.46           H
ATOM   4757 2HD1 LEU A 312       7.193  -8.803  -6.690  1.00 86.46           H
ATOM   4758 3HD1 LEU A 312       8.306  -8.716  -5.304  1.00 86.46           H
ATOM   4759  CD2 LEU A 312       9.454  -7.250  -7.311  1.00 86.46           C
ATOM   4760 1HD2 LEU A 312       9.164  -7.845  -8.177  1.00 86.46           H
ATOM   4761 2HD2 LEU A 312       9.927  -6.327  -7.646  1.00 86.46           H
ATOM   4762 3HD2 LEU A 312      10.156  -7.817  -6.700  1.00 86.46           H
ATOM   4763  HN  LEU A 312       7.331  -3.912  -6.010  1.00 86.46           H
ATOM   4764  N   ASN A 313       5.963  -3.182  -8.372  1.00 85.23           N
ATOM   4765  CA  ASN A 313       4.929  -2.558  -9.180  1.00 85.23           C
ATOM   4766  C   ASN A 313       5.534  -2.091 -10.505  1.00 85.23           C
ATOM   4767  O   ASN A 313       5.001  -2.386 -11.573  1.00 85.23           O
ATOM   4768  HA  ASN A 313       4.169  -3.328  -9.317  1.00 85.23           H
ATOM   4769  CB  ASN A 313       4.340  -1.336  -8.472  1.00 85.23           C
ATOM   4770 1HB  ASN A 313       5.136  -0.777  -7.981  1.00 85.23           H
ATOM   4771 2HB  ASN A 313       3.888  -0.669  -9.207  1.00 85.23           H
ATOM   4772  CG  ASN A 313       3.290  -1.753  -7.440  1.00 85.23           C
ATOM   4773  OD1 ASN A 313       2.769  -2.857  -7.457  1.00 85.23           O
ATOM   4774  ND2 ASN A 313       3.009  -0.812  -6.544  1.00 85.23           N
ATOM   4775 1HD2 ASN A 313       3.472   0.073  -6.586  1.00 85.23           H
ATOM   4776 2HD2 ASN A 313       2.334  -0.989  -5.827  1.00 85.23           H
ATOM   4777  HN  ASN A 313       6.038  -2.833  -7.438  1.00 85.23           H
ATOM   4778  N   PRO A 314       6.654  -1.357 -10.460  1.00 85.86           N
ATOM   4779  CA  PRO A 314       7.278  -0.857 -11.688  1.00 85.86           C
ATOM   4780  C   PRO A 314       7.530  -1.963 -12.699  1.00 85.86           C
ATOM   4781  O   PRO A 314       7.236  -1.806 -13.883  1.00 85.86           O
ATOM   4782  HA  PRO A 314       6.608  -0.159 -12.191  1.00 85.86           H
ATOM   4783  CB  PRO A 314       8.583  -0.224 -11.200  1.00 85.86           C
ATOM   4784 1HB  PRO A 314       9.408  -0.936 -11.228  1.00 85.86           H
ATOM   4785 2HB  PRO A 314       8.874   0.624 -11.819  1.00 85.86           H
ATOM   4786  CG  PRO A 314       8.256   0.204  -9.775  1.00 85.86           C
ATOM   4787 1HG  PRO A 314       9.157   0.346  -9.178  1.00 85.86           H
ATOM   4788 2HG  PRO A 314       7.720   1.153  -9.750  1.00 85.86           H
ATOM   4789  CD  PRO A 314       7.406  -0.946  -9.261  1.00 85.86           C
ATOM   4790 1HD  PRO A 314       8.018  -1.760  -8.873  1.00 85.86           H
ATOM   4791 2HD  PRO A 314       6.748  -0.632  -8.450  1.00 85.86           H
ATOM   4792  N   VAL A 315       8.075  -3.063 -12.201  1.00 84.57           N
ATOM   4793  CA  VAL A 315       8.505  -4.145 -13.070  1.00 84.57           C
ATOM   4794  C   VAL A 315       7.275  -4.851 -13.645  1.00 84.57           C
ATOM   4795  O   VAL A 315       7.232  -5.161 -14.834  1.00 84.57           O
ATOM   4796  HA  VAL A 315       9.071  -3.704 -13.890  1.00 84.57           H
ATOM   4797  CB  VAL A 315       9.435  -5.091 -12.308  1.00 84.57           C
ATOM   4798  HB  VAL A 315       8.871  -5.521 -11.480  1.00 84.57           H
ATOM   4799  CG1 VAL A 315       9.904  -6.239 -13.204  1.00 84.57           C
ATOM   4800 1HG1 VAL A 315       9.040  -6.805 -13.552  1.00 84.57           H
ATOM   4801 2HG1 VAL A 315      10.443  -5.834 -14.061  1.00 84.57           H
ATOM   4802 3HG1 VAL A 315      10.564  -6.896 -12.637  1.00 84.57           H
ATOM   4803  CG2 VAL A 315      10.626  -4.332 -11.720  1.00 84.57           C
ATOM   4804 1HG2 VAL A 315      11.190  -3.861 -12.525  1.00 84.57           H
ATOM   4805 2HG2 VAL A 315      10.266  -3.567 -11.032  1.00 84.57           H
ATOM   4806 3HG2 VAL A 315      11.272  -5.028 -11.183  1.00 84.57           H
ATOM   4807  HN  VAL A 315       8.224  -3.221 -11.225  1.00 84.57           H
ATOM   4808  N   LEU A 316       6.305  -5.086 -12.773  1.00 84.28           N
ATOM   4809  CA  LEU A 316       5.205  -5.977 -13.098  1.00 84.28           C
ATOM   4810  C   LEU A 316       4.352  -5.346 -14.200  1.00 84.28           C
ATOM   4811  O   LEU A 316       3.895  -6.037 -15.109  1.00 84.28           O
ATOM   4812  HA  LEU A 316       5.637  -6.901 -13.483  1.00 84.28           H
ATOM   4813  CB  LEU A 316       4.416  -6.337 -11.838  1.00 84.28           C
ATOM   4814 1HB  LEU A 316       4.144  -5.413 -11.328  1.00 84.28           H
ATOM   4815 2HB  LEU A 316       3.487  -6.819 -12.140  1.00 84.28           H
ATOM   4816  CG  LEU A 316       5.129  -7.248 -10.837  1.00 84.28           C
ATOM   4817  HG  LEU A 316       6.089  -6.796 -10.587  1.00 84.28           H
ATOM   4818  CD1 LEU A 316       4.331  -7.364  -9.536  1.00 84.28           C
ATOM   4819 1HD1 LEU A 316       4.218  -6.376  -9.090  1.00 84.28           H
ATOM   4820 2HD1 LEU A 316       3.347  -7.781  -9.750  1.00 84.28           H
ATOM   4821 3HD1 LEU A 316       4.860  -8.017  -8.843  1.00 84.28           H
ATOM   4822  CD2 LEU A 316       5.422  -8.617 -11.454  1.00 84.28           C
ATOM   4823 1HD2 LEU A 316       4.485  -9.089 -11.751  1.00 84.28           H
ATOM   4824 2HD2 LEU A 316       6.059  -8.492 -12.329  1.00 84.28           H
ATOM   4825 3HD2 LEU A 316       5.928  -9.245 -10.721  1.00 84.28           H
ATOM   4826  HN  LEU A 316       6.264  -4.679 -11.860  1.00 84.28           H
ATOM   4827  N   TYR A 317       4.161  -4.040 -14.081  1.00 81.87           N
ATOM   4828  CA  TYR A 317       3.140  -3.359 -14.859  1.00 81.87           C
ATOM   4829  C   TYR A 317       3.763  -2.572 -16.013  1.00 81.87           C
ATOM   4830  O   TYR A 317       3.131  -2.380 -17.051  1.00 81.87           O
ATOM   4831  HA  TYR A 317       2.467  -4.114 -15.265  1.00 81.87           H
ATOM   4832  CB  TYR A 317       2.461  -2.381 -13.898  1.00 81.87           C
ATOM   4833 1HB  TYR A 317       3.228  -1.804 -13.381  1.00 81.87           H
ATOM   4834 2HB  TYR A 317       1.866  -1.674 -14.476  1.00 81.87           H
ATOM   4835  CG  TYR A 317       1.561  -3.053 -12.859  1.00 81.87           C
ATOM   4836  CD1 TYR A 317       0.289  -3.459 -13.207  1.00 81.87           C
ATOM   4837  HD1 TYR A 317      -0.074  -3.302 -14.223  1.00 81.87           H
ATOM   4838  CD2 TYR A 317       2.021  -3.252 -11.573  1.00 81.87           C
ATOM   4839  HD2 TYR A 317       3.026  -2.930 -11.298  1.00 81.87           H
ATOM   4840  CE1 TYR A 317      -0.558  -4.092 -12.229  1.00 81.87           C
ATOM   4841  HE1 TYR A 317      -1.564  -4.418 -12.491  1.00 81.87           H
ATOM   4842  CE2 TYR A 317       1.174  -3.884 -10.595  1.00 81.87           C
ATOM   4843  HE2 TYR A 317       1.525  -4.047  -9.576  1.00 81.87           H
ATOM   4844  CZ  TYR A 317      -0.073  -4.273 -10.971  1.00 81.87           C
ATOM   4845  OH  TYR A 317      -0.873  -4.870 -10.048  1.00 81.87           O
ATOM   4846  HH  TYR A 317      -0.381  -4.970  -9.183  1.00 81.87           H
ATOM   4847  HN  TYR A 317       4.689  -3.451 -13.469  1.00 81.87           H
ATOM   4848  N   VAL A 318       4.995  -2.137 -15.793  1.00 79.05           N
ATOM   4849  CA  VAL A 318       5.576  -1.089 -16.614  1.00 79.05           C
ATOM   4850  C   VAL A 318       6.630  -1.698 -17.542  1.00 79.05           C
ATOM   4851  O   VAL A 318       6.498  -1.633 -18.763  1.00 79.05           O
ATOM   4852  HA  VAL A 318       4.777  -0.665 -17.222  1.00 79.05           H
ATOM   4853  CB  VAL A 318       6.135   0.024 -15.724  1.00 79.05           C
ATOM   4854  HB  VAL A 318       7.043  -0.350 -15.252  1.00 79.05           H
ATOM   4855  CG1 VAL A 318       6.509   1.254 -16.554  1.00 79.05           C
ATOM   4856 1HG1 VAL A 318       7.266   0.980 -17.288  1.00 79.05           H
ATOM   4857 2HG1 VAL A 318       5.623   1.629 -17.067  1.00 79.05           H
ATOM   4858 3HG1 VAL A 318       6.903   2.029 -15.897  1.00 79.05           H
ATOM   4859  CG2 VAL A 318       5.145   0.389 -14.617  1.00 79.05           C
ATOM   4860 1HG2 VAL A 318       4.212   0.734 -15.063  1.00 79.05           H
ATOM   4861 2HG2 VAL A 318       4.950  -0.488 -14.000  1.00 79.05           H
ATOM   4862 3HG2 VAL A 318       5.567   1.182 -13.999  1.00 79.05           H
ATOM   4863  HN  VAL A 318       5.592  -2.488 -15.072  1.00 79.05           H
ATOM   4864  N   PHE A 319       7.651  -2.275 -16.927  1.00 76.29           N
ATOM   4865  CA  PHE A 319       8.820  -2.715 -17.669  1.00 76.29           C
ATOM   4866  C   PHE A 319       8.489  -3.921 -18.550  1.00 76.29           C
ATOM   4867  O   PHE A 319       9.227  -4.234 -19.483  1.00 76.29           O
ATOM   4868  HA  PHE A 319       9.135  -1.883 -18.299  1.00 76.29           H
ATOM   4869  CB  PHE A 319       9.875  -3.125 -16.640  1.00 76.29           C
ATOM   4870 1HB  PHE A 319       9.467  -3.918 -16.012  1.00 76.29           H
ATOM   4871 2HB  PHE A 319      10.735  -3.544 -17.163  1.00 76.29           H
ATOM   4872  CG  PHE A 319      10.350  -1.979 -15.745  1.00 76.29           C
ATOM   4873  CD1 PHE A 319      10.265  -0.694 -16.183  1.00 76.29           C
ATOM   4874  HD1 PHE A 319       9.859  -0.481 -17.172  1.00 76.29           H
ATOM   4875  CD2 PHE A 319      10.857  -2.245 -14.511  1.00 76.29           C
ATOM   4876  HD2 PHE A 319      10.925  -3.274 -14.160  1.00 76.29           H
ATOM   4877  CE1 PHE A 319      10.706   0.370 -15.352  1.00 76.29           C
ATOM   4878  HE1 PHE A 319      10.638   1.399 -15.703  1.00 76.29           H
ATOM   4879  CE2 PHE A 319      11.298  -1.181 -13.680  1.00 76.29           C
ATOM   4880  HE2 PHE A 319      11.704  -1.394 -12.692  1.00 76.29           H
ATOM   4881  CZ  PHE A 319      11.213   0.104 -14.118  1.00 76.29           C
ATOM   4882  HZ  PHE A 319      11.551   0.921 -13.481  1.00 76.29           H
ATOM   4883  HN  PHE A 319       7.688  -2.444 -15.942  1.00 76.29           H
ATOM   4884  N   VAL A 320       7.378  -4.565 -18.224  1.00 75.65           N
ATOM   4885  CA  VAL A 320       6.903  -5.687 -19.015  1.00 75.65           C
ATOM   4886  C   VAL A 320       6.490  -5.190 -20.402  1.00 75.65           C
ATOM   4887  O   VAL A 320       6.480  -5.958 -21.363  1.00 75.65           O
ATOM   4888  HA  VAL A 320       7.732  -6.386 -19.125  1.00 75.65           H
ATOM   4889  CB  VAL A 320       5.772  -6.407 -18.277  1.00 75.65           C
ATOM   4890  HB  VAL A 320       4.959  -5.695 -18.134  1.00 75.65           H
ATOM   4891  CG1 VAL A 320       5.234  -7.576 -19.104  1.00 75.65           C
ATOM   4892 1HG1 VAL A 320       4.850  -7.202 -20.054  1.00 75.65           H
ATOM   4893 2HG1 VAL A 320       6.037  -8.288 -19.292  1.00 75.65           H
ATOM   4894 3HG1 VAL A 320       4.431  -8.069 -18.556  1.00 75.65           H
ATOM   4895  CG2 VAL A 320       6.232  -6.878 -16.896  1.00 75.65           C
ATOM   4896 1HG2 VAL A 320       7.070  -7.566 -17.007  1.00 75.65           H
ATOM   4897 2HG2 VAL A 320       6.544  -6.018 -16.303  1.00 75.65           H
ATOM   4898 3HG2 VAL A 320       5.409  -7.386 -16.393  1.00 75.65           H
ATOM   4899  HN  VAL A 320       6.807  -4.331 -17.436  1.00 75.65           H
ATOM   4900  N   GLY A 321       6.160  -3.908 -20.461  1.00 76.89           N
ATOM   4901  CA  GLY A 321       5.706  -3.310 -21.705  1.00 76.89           C
ATOM   4902  C   GLY A 321       6.861  -3.163 -22.697  1.00 76.89           C
ATOM   4903  O   GLY A 321       7.909  -2.615 -22.358  1.00 76.89           O
ATOM   4904 1HA  GLY A 321       4.921  -3.926 -22.144  1.00 76.89           H
ATOM   4905 2HA  GLY A 321       5.268  -2.332 -21.504  1.00 76.89           H
ATOM   4906  HN  GLY A 321       6.198  -3.284 -19.681  1.00 76.89           H
ATOM   4907  N   GLU A 322       6.632  -3.662 -23.902  1.00 65.20           N
ATOM   4908  CA  GLU A 322       7.601  -3.507 -24.974  1.00 65.20           C
ATOM   4909  C   GLU A 322       7.792  -2.026 -25.307  1.00 65.20           C
ATOM   4910  O   GLU A 322       8.920  -1.562 -25.464  1.00 65.20           O
ATOM   4911  HA  GLU A 322       8.531  -3.922 -24.585  1.00 65.20           H
ATOM   4912  CB  GLU A 322       7.179  -4.298 -26.214  1.00 65.20           C
ATOM   4913 1HB  GLU A 322       6.102  -4.210 -26.356  1.00 65.20           H
ATOM   4914 2HB  GLU A 322       7.756  -3.964 -27.076  1.00 65.20           H
ATOM   4915  CG  GLU A 322       7.481  -5.788 -26.043  1.00 65.20           C
ATOM   4916 1HG  GLU A 322       8.520  -5.920 -25.738  1.00 65.20           H
ATOM   4917 2HG  GLU A 322       6.861  -6.200 -25.247  1.00 65.20           H
ATOM   4918  CD  GLU A 322       7.225  -6.552 -27.343  1.00 65.20           C
ATOM   4919  OE1 GLU A 322       7.567  -7.754 -27.372  1.00 65.20           O
ATOM   4920  OE2 GLU A 322       6.691  -5.917 -28.279  1.00 65.20           O
ATOM   4921  HN  GLU A 322       5.803  -4.164 -24.151  1.00 65.20           H
ATOM   4922  N   ARG A 323       6.672  -1.325 -25.405  1.00 63.37           N
ATOM   4923  CA  ARG A 323       6.697   0.078 -25.782  1.00 63.37           C
ATOM   4924  C   ARG A 323       7.555   0.877 -24.798  1.00 63.37           C
ATOM   4925  O   ARG A 323       8.389   1.682 -25.208  1.00 63.37           O
ATOM   4926  HA  ARG A 323       7.133   0.090 -26.781  1.00 63.37           H
ATOM   4927  CB  ARG A 323       5.285   0.666 -25.812  1.00 63.37           C
ATOM   4928 1HB  ARG A 323       4.674   0.116 -26.527  1.00 63.37           H
ATOM   4929 2HB  ARG A 323       4.817   0.547 -24.835  1.00 63.37           H
ATOM   4930  CG  ARG A 323       5.316   2.148 -26.191  1.00 63.37           C
ATOM   4931 1HG  ARG A 323       5.890   2.705 -25.450  1.00 63.37           H
ATOM   4932 2HG  ARG A 323       5.826   2.271 -27.147  1.00 63.37           H
ATOM   4933  CD  ARG A 323       3.900   2.720 -26.284  1.00 63.37           C
ATOM   4934 1HD  ARG A 323       3.376   2.280 -27.132  1.00 63.37           H
ATOM   4935 2HD  ARG A 323       3.335   2.459 -25.390  1.00 63.37           H
ATOM   4936  NE  ARG A 323       3.958   4.191 -26.433  1.00 63.37           N
ATOM   4937  HE  ARG A 323       4.782   4.590 -26.835  1.00 63.37           H
ATOM   4938  CZ  ARG A 323       2.975   5.023 -26.063  1.00 63.37           C
ATOM   4939  NH1 ARG A 323       1.848   4.544 -25.519  1.00 63.37           N
ATOM   4940 1HH1 ARG A 323       1.736   3.559 -25.386  1.00 63.37           H
ATOM   4941 2HH1 ARG A 323       1.119   5.171 -25.245  1.00 63.37           H
ATOM   4942  NH2 ARG A 323       3.135   6.341 -26.246  1.00 63.37           N
ATOM   4943 1HH2 ARG A 323       2.411   6.975 -25.975  1.00 63.37           H
ATOM   4944 2HH2 ARG A 323       3.979   6.690 -26.653  1.00 63.37           H
ATOM   4945  HN  ARG A 323       5.761  -1.700 -25.231  1.00 63.37           H
ATOM   4946  N   PHE A 324       7.319   0.626 -23.519  1.00 75.16           N
ATOM   4947  CA  PHE A 324       8.006   1.364 -22.473  1.00 75.16           C
ATOM   4948  C   PHE A 324       9.500   1.036 -22.461  1.00 75.16           C
ATOM   4949  O   PHE A 324      10.334   1.926 -22.300  1.00 75.16           O
ATOM   4950  HA  PHE A 324       7.870   2.425 -22.683  1.00 75.16           H
ATOM   4951  CB  PHE A 324       7.390   0.931 -21.141  1.00 75.16           C
ATOM   4952 1HB  PHE A 324       6.309   1.056 -21.194  1.00 75.16           H
ATOM   4953 2HB  PHE A 324       7.581  -0.132 -20.993  1.00 75.16           H
ATOM   4954  CG  PHE A 324       7.919   1.702 -19.930  1.00 75.16           C
ATOM   4955  CD1 PHE A 324       9.018   1.254 -19.265  1.00 75.16           C
ATOM   4956  HD1 PHE A 324       9.522   0.346 -19.595  1.00 75.16           H
ATOM   4957  CD2 PHE A 324       7.291   2.836 -19.519  1.00 75.16           C
ATOM   4958  HD2 PHE A 324       6.410   3.195 -20.052  1.00 75.16           H
ATOM   4959  CE1 PHE A 324       9.509   1.970 -18.142  1.00 75.16           C
ATOM   4960  HE1 PHE A 324      10.389   1.611 -17.609  1.00 75.16           H
ATOM   4961  CE2 PHE A 324       7.782   3.552 -18.395  1.00 75.16           C
ATOM   4962  HE2 PHE A 324       7.278   4.461 -18.065  1.00 75.16           H
ATOM   4963  CZ  PHE A 324       8.881   3.104 -17.730  1.00 75.16           C
ATOM   4964  HZ  PHE A 324       9.258   3.654 -16.868  1.00 75.16           H
ATOM   4965  HN  PHE A 324       6.673  -0.065 -23.194  1.00 75.16           H
ATOM   4966  N   ARG A 325       9.794  -0.244 -22.634  1.00 72.68           N
ATOM   4967  CA  ARG A 325      11.172  -0.705 -22.620  1.00 72.68           C
ATOM   4968  C   ARG A 325      11.975  -0.008 -23.720  1.00 72.68           C
ATOM   4969  O   ARG A 325      13.144   0.323 -23.525  1.00 72.68           O
ATOM   4970  HA  ARG A 325      11.545  -0.436 -21.632  1.00 72.68           H
ATOM   4971  CB  ARG A 325      11.249  -2.219 -22.823  1.00 72.68           C
ATOM   4972 1HB  ARG A 325      10.622  -2.509 -23.667  1.00 72.68           H
ATOM   4973 2HB  ARG A 325      12.271  -2.505 -23.072  1.00 72.68           H
ATOM   4974  CG  ARG A 325      10.797  -2.964 -21.565  1.00 72.68           C
ATOM   4975 1HG  ARG A 325      11.297  -2.548 -20.692  1.00 72.68           H
ATOM   4976 2HG  ARG A 325       9.726  -2.821 -21.418  1.00 72.68           H
ATOM   4977  CD  ARG A 325      11.106  -4.459 -21.673  1.00 72.68           C
ATOM   4978 1HD  ARG A 325      12.162  -4.605 -21.900  1.00 72.68           H
ATOM   4979 2HD  ARG A 325      10.915  -4.948 -20.717  1.00 72.68           H
ATOM   4980  NE  ARG A 325      10.273  -5.074 -22.730  1.00 72.68           N
ATOM   4981  HE  ARG A 325       9.572  -4.507 -23.163  1.00 72.68           H
ATOM   4982  CZ  ARG A 325      10.399  -6.342 -23.143  1.00 72.68           C
ATOM   4983  NH1 ARG A 325      11.322  -7.147 -22.598  1.00 72.68           N
ATOM   4984 1HH1 ARG A 325      11.923  -6.802 -21.877  1.00 72.68           H
ATOM   4985 2HH1 ARG A 325      11.409  -8.092 -22.912  1.00 72.68           H
ATOM   4986  NH2 ARG A 325       9.588  -6.794 -24.110  1.00 72.68           N
ATOM   4987 1HH2 ARG A 325       9.670  -7.738 -24.430  1.00 72.68           H
ATOM   4988 2HH2 ARG A 325       8.902  -6.188 -24.511  1.00 72.68           H
ATOM   4989  HN  ARG A 325       9.111  -0.960 -22.782  1.00 72.68           H
ATOM   4990  N   ARG A 326      11.317   0.193 -24.852  1.00 66.75           N
ATOM   4991  CA  ARG A 326      11.934   0.903 -25.960  1.00 66.75           C
ATOM   4992  C   ARG A 326      12.185   2.363 -25.580  1.00 66.75           C
ATOM   4993  O   ARG A 326      13.273   2.890 -25.812  1.00 66.75           O
ATOM   4994  HA  ARG A 326      12.871   0.377 -26.141  1.00 66.75           H
ATOM   4995  CB  ARG A 326      11.049   0.852 -27.207  1.00 66.75           C
ATOM   4996 1HB  ARG A 326      10.021   1.094 -26.938  1.00 66.75           H
ATOM   4997 2HB  ARG A 326      11.377   1.607 -27.922  1.00 66.75           H
ATOM   4998  CG  ARG A 326      11.098  -0.531 -27.860  1.00 66.75           C
ATOM   4999 1HG  ARG A 326      12.123  -0.762 -28.153  1.00 66.75           H
ATOM   5000 2HG  ARG A 326      10.795  -1.289 -27.138  1.00 66.75           H
ATOM   5001  CD  ARG A 326      10.185  -0.592 -29.086  1.00 66.75           C
ATOM   5002 1HD  ARG A 326       9.174  -0.292 -28.811  1.00 66.75           H
ATOM   5003 2HD  ARG A 326      10.531   0.111 -29.843  1.00 66.75           H
ATOM   5004  NE  ARG A 326      10.172  -1.964 -29.639  1.00 66.75           N
ATOM   5005  HE  ARG A 326      10.469  -2.712 -29.045  1.00 66.75           H
ATOM   5006  CZ  ARG A 326       9.786  -2.268 -30.886  1.00 66.75           C
ATOM   5007  NH1 ARG A 326       9.378  -1.306 -31.725  1.00 66.75           N
ATOM   5008 1HH1 ARG A 326       9.359  -0.353 -31.422  1.00 66.75           H
ATOM   5009 2HH1 ARG A 326       9.091  -1.541 -32.654  1.00 66.75           H
ATOM   5010  NH2 ARG A 326       9.815  -3.548 -31.281  1.00 66.75           N
ATOM   5011 1HH2 ARG A 326       9.530  -3.791 -32.209  1.00 66.75           H
ATOM   5012 2HH2 ARG A 326      10.121  -4.260 -30.649  1.00 66.75           H
ATOM   5013  HN  ARG A 326      10.382  -0.120 -25.019  1.00 66.75           H
ATOM   5014  N   ASP A 327      11.162   2.976 -25.004  1.00 77.07           N
ATOM   5015  CA  ASP A 327      11.229   4.388 -24.666  1.00 77.07           C
ATOM   5016  C   ASP A 327      12.244   4.590 -23.539  1.00 77.07           C
ATOM   5017  O   ASP A 327      12.911   5.622 -23.478  1.00 77.07           O
ATOM   5018  HA  ASP A 327      11.524   4.889 -25.588  1.00 77.07           H
ATOM   5019  CB  ASP A 327       9.873   4.902 -24.179  1.00 77.07           C
ATOM   5020 1HB  ASP A 327       9.494   4.251 -23.392  1.00 77.07           H
ATOM   5021 2HB  ASP A 327       9.992   5.894 -23.742  1.00 77.07           H
ATOM   5022  CG  ASP A 327       8.865   4.963 -25.328  1.00 77.07           C
ATOM   5023  OD1 ASP A 327       9.328   4.975 -26.489  1.00 77.07           O
ATOM   5024  OD2 ASP A 327       7.654   4.996 -25.019  1.00 77.07           O
ATOM   5025  HN  ASP A 327      10.301   2.526 -24.769  1.00 77.07           H
ATOM   5026  N   LEU A 328      12.329   3.589 -22.675  1.00 79.03           N
ATOM   5027  CA  LEU A 328      13.300   3.614 -21.595  1.00 79.03           C
ATOM   5028  C   LEU A 328      14.708   3.726 -22.183  1.00 79.03           C
ATOM   5029  O   LEU A 328      15.455   4.643 -21.845  1.00 79.03           O
ATOM   5030  HA  LEU A 328      13.103   4.504 -20.998  1.00 79.03           H
ATOM   5031  CB  LEU A 328      13.112   2.404 -20.678  1.00 79.03           C
ATOM   5032 1HB  LEU A 328      12.149   2.500 -20.175  1.00 79.03           H
ATOM   5033 2HB  LEU A 328      13.060   1.508 -21.297  1.00 79.03           H
ATOM   5034  CG  LEU A 328      14.192   2.193 -19.615  1.00 79.03           C
ATOM   5035  HG  LEU A 328      15.152   2.089 -20.120  1.00 79.03           H
ATOM   5036  CD1 LEU A 328      14.297   3.408 -18.691  1.00 79.03           C
ATOM   5037 1HD1 LEU A 328      14.552   4.290 -19.279  1.00 79.03           H
ATOM   5038 2HD1 LEU A 328      13.341   3.568 -18.191  1.00 79.03           H
ATOM   5039 3HD1 LEU A 328      15.072   3.232 -17.945  1.00 79.03           H
ATOM   5040  CD2 LEU A 328      13.949   0.899 -18.835  1.00 79.03           C
ATOM   5041 1HD2 LEU A 328      12.978   0.950 -18.341  1.00 79.03           H
ATOM   5042 2HD2 LEU A 328      13.964   0.053 -19.521  1.00 79.03           H
ATOM   5043 3HD2 LEU A 328      14.731   0.774 -18.086  1.00 79.03           H
ATOM   5044  HN  LEU A 328      11.750   2.775 -22.705  1.00 79.03           H
ATOM   5045  N   VAL A 329      15.028   2.780 -23.054  1.00 79.17           N
ATOM   5046  CA  VAL A 329      16.362   2.711 -23.627  1.00 79.17           C
ATOM   5047  C   VAL A 329      16.643   3.995 -24.409  1.00 79.17           C
ATOM   5048  O   VAL A 329      17.772   4.484 -24.420  1.00 79.17           O
ATOM   5049  HA  VAL A 329      17.071   2.639 -22.803  1.00 79.17           H
ATOM   5050  CB  VAL A 329      16.499   1.449 -24.482  1.00 79.17           C
ATOM   5051  HB  VAL A 329      15.712   1.468 -25.236  1.00 79.17           H
ATOM   5052  CG1 VAL A 329      17.845   1.422 -25.208  1.00 79.17           C
ATOM   5053 1HG1 VAL A 329      17.926   2.294 -25.857  1.00 79.17           H
ATOM   5054 2HG1 VAL A 329      18.653   1.438 -24.476  1.00 79.17           H
ATOM   5055 3HG1 VAL A 329      17.917   0.515 -25.808  1.00 79.17           H
ATOM   5056  CG2 VAL A 329      16.307   0.189 -23.635  1.00 79.17           C
ATOM   5057 1HG2 VAL A 329      17.061   0.162 -22.848  1.00 79.17           H
ATOM   5058 2HG2 VAL A 329      15.314   0.201 -23.186  1.00 79.17           H
ATOM   5059 3HG2 VAL A 329      16.410  -0.693 -24.267  1.00 79.17           H
ATOM   5060  HN  VAL A 329      14.396   2.071 -23.367  1.00 79.17           H
ATOM   5061  N   LYS A 330      15.598   4.506 -25.043  1.00 72.38           N
ATOM   5062  CA  LYS A 330      15.711   5.742 -25.798  1.00 72.38           C
ATOM   5063  C   LYS A 330      16.100   6.879 -24.851  1.00 72.38           C
[truncated: 117,162 more chars]
