# Supplementary material for: Noncanonical roles of chemokine regions in CCR9 activation revealed by structural modeling and mutational mapping
Source: Nat Commun. 2025 Aug 18;16:7695. doi: 10.1038/s41467-025-62321-9 (PMC12361432; doi:10.1038/s41467-025-62321-9)
Supplement: Supplementary file 5 — Supplementary Data 3 [file 41467_2025_62321_MOESM5_ESM.zip › CCR9_CCL25_09_rnk4.pdb]

ATOM      1  N   GLU A  20      -4.795  -1.048  58.377  1.00 50.78           N
ATOM      2  CA  GLU A  20      -4.903  -2.153  57.439  1.00 50.78           C
ATOM      3  C   GLU A  20      -5.383  -3.415  58.158  1.00 50.78           C
ATOM      4  O   GLU A  20      -4.594  -4.104  58.802  1.00 50.78           O
ATOM      5  HA  GLU A  20      -5.647  -1.839  56.706  1.00 50.78           H
ATOM      6  CB  GLU A  20      -3.572  -2.399  56.727  1.00 50.78           C
ATOM      7 1HB  GLU A  20      -2.749  -2.256  57.427  1.00 50.78           H
ATOM      8 2HB  GLU A  20      -3.579  -3.387  56.267  1.00 50.78           H
ATOM      9  CG  GLU A  20      -3.363  -1.396  55.591  1.00 50.78           C
ATOM     10 1HG  GLU A  20      -4.299  -1.252  55.052  1.00 50.78           H
ATOM     11 2HG  GLU A  20      -3.080  -0.428  56.003  1.00 50.78           H
ATOM     12  CD  GLU A  20      -2.281  -1.881  54.624  1.00 50.78           C
ATOM     13  OE1 GLU A  20      -2.322  -1.435  53.456  1.00 50.78           O
ATOM     14  OE2 GLU A  20      -1.437  -2.686  55.073  1.00 50.78           O
ATOM     15  HN  GLU A  20      -5.055  -1.266  59.318  1.00 50.78           H
ATOM     16  N   SER A  21      -6.674  -3.680  58.023  1.00 58.35           N
ATOM     17  CA  SER A  21      -7.240  -4.922  58.522  1.00 58.35           C
ATOM     18  C   SER A  21      -6.501  -6.115  57.912  1.00 58.35           C
ATOM     19  O   SER A  21      -6.120  -6.083  56.743  1.00 58.35           O
ATOM     20  HA  SER A  21      -7.093  -4.892  59.602  1.00 58.35           H
ATOM     21  CB  SER A  21      -8.736  -5.009  58.213  1.00 58.35           C
ATOM     22 1HB  SER A  21      -9.140  -5.929  58.635  1.00 58.35           H
ATOM     23 2HB  SER A  21      -9.255  -4.182  58.697  1.00 58.35           H
ATOM     24  OG  SER A  21      -8.995  -4.976  56.812  1.00 58.35           O
ATOM     25  HG  SER A  21      -9.457  -5.817  56.530  1.00 58.35           H
ATOM     26  HN  SER A  21      -7.328  -3.065  57.582  1.00 58.35           H
ATOM     27  N   THR A  22      -6.322  -7.141  58.732  1.00 57.64           N
ATOM     28  CA  THR A  22      -5.639  -8.344  58.287  1.00 57.64           C
ATOM     29  C   THR A  22      -6.260  -8.859  56.988  1.00 57.64           C
ATOM     30  O   THR A  22      -5.560  -9.402  56.134  1.00 57.64           O
ATOM     31  HA  THR A  22      -4.602  -8.089  58.067  1.00 57.64           H
ATOM     32  CB  THR A  22      -5.684  -9.362  59.428  1.00 57.64           C
ATOM     33  HB  THR A  22      -5.609 -10.380  59.045  1.00 57.64           H
ATOM     34  OG1 THR A  22      -6.890  -9.053  60.122  1.00 57.64           O
ATOM     35  HG1 THR A  22      -7.152  -9.819  60.710  1.00 57.64           H
ATOM     36  CG2 THR A  22      -4.586  -9.126  60.467  1.00 57.64           C
ATOM     37 1HG2 THR A  22      -4.702  -8.133  60.900  1.00 57.64           H
ATOM     38 2HG2 THR A  22      -3.610  -9.202  59.988  1.00 57.64           H
ATOM     39 3HG2 THR A  22      -4.664  -9.876  61.254  1.00 57.64           H
ATOM     40  HN  THR A  22      -6.633  -7.158  59.682  1.00 57.64           H
ATOM     41  N   SER A  23      -7.567  -8.671  56.878  1.00 61.92           N
ATOM     42  CA  SER A  23      -8.286  -9.088  55.686  1.00 61.92           C
ATOM     43  C   SER A  23      -7.770  -8.318  54.468  1.00 61.92           C
ATOM     44  O   SER A  23      -7.629  -8.884  53.386  1.00 61.92           O
ATOM     45  HA  SER A  23      -8.079 -10.153  55.581  1.00 61.92           H
ATOM     46  CB  SER A  23      -9.792  -8.876  55.849  1.00 61.92           C
ATOM     47 1HB  SER A  23     -10.324  -9.464  55.101  1.00 61.92           H
ATOM     48 2HB  SER A  23     -10.107  -9.243  56.826  1.00 61.92           H
ATOM     49  OG  SER A  23     -10.155  -7.504  55.719  1.00 61.92           O
ATOM     50  HG  SER A  23     -11.150  -7.407  55.766  1.00 61.92           H
ATOM     51  HN  SER A  23      -8.132  -8.244  57.584  1.00 61.92           H
ATOM     52  N   SER A  24      -7.503  -7.039  54.687  1.00 66.27           N
ATOM     53  CA  SER A  24      -7.060  -6.172  53.608  1.00 66.27           C
ATOM     54  C   SER A  24      -5.688  -6.624  53.103  1.00 66.27           C
ATOM     55  O   SER A  24      -5.390  -6.504  51.916  1.00 66.27           O
ATOM     56  HA  SER A  24      -7.811  -6.280  52.825  1.00 66.27           H
ATOM     57  CB  SER A  24      -7.004  -4.712  54.062  1.00 66.27           C
ATOM     58 1HB  SER A  24      -7.550  -4.091  53.352  1.00 66.27           H
ATOM     59 2HB  SER A  24      -7.506  -4.612  55.024  1.00 66.27           H
ATOM     60  OG  SER A  24      -5.665  -4.239  54.175  1.00 66.27           O
ATOM     61  HG  SER A  24      -5.233  -4.624  54.991  1.00 66.27           H
ATOM     62  HN  SER A  24      -7.584  -6.595  55.579  1.00 66.27           H
ATOM     63  N   MET A  25      -4.890  -7.133  54.030  1.00 63.41           N
ATOM     64  CA  MET A  25      -3.547  -7.578  53.699  1.00 63.41           C
ATOM     65  C   MET A  25      -3.576  -8.943  53.009  1.00 63.41           C
ATOM     66  O   MET A  25      -2.790  -9.200  52.099  1.00 63.41           O
ATOM     67  HA  MET A  25      -3.149  -6.827  53.016  1.00 63.41           H
ATOM     68  CB  MET A  25      -2.710  -7.668  54.976  1.00 63.41           C
ATOM     69 1HB  MET A  25      -2.931  -6.818  55.621  1.00 63.41           H
ATOM     70 2HB  MET A  25      -2.981  -8.567  55.530  1.00 63.41           H
ATOM     71  CG  MET A  25      -1.215  -7.694  54.651  1.00 63.41           C
ATOM     72 1HG  MET A  25      -0.917  -8.699  54.353  1.00 63.41           H
ATOM     73 2HG  MET A  25      -1.006  -7.036  53.808  1.00 63.41           H
ATOM     74  SD  MET A  25      -0.272  -7.177  56.075  1.00 63.41           S
ATOM     75  CE  MET A  25       1.385  -7.400  55.448  1.00 63.41           C
ATOM     76 1HE  MET A  25       1.532  -8.445  55.175  1.00 63.41           H
ATOM     77 2HE  MET A  25       1.528  -6.771  54.569  1.00 63.41           H
ATOM     78 3HE  MET A  25       2.105  -7.120  56.216  1.00 63.41           H
ATOM     79  HN  MET A  25      -5.148  -7.244  54.990  1.00 63.41           H
ATOM     80  N   GLU A  26      -4.490  -9.784  53.470  1.00 58.67           N
ATOM     81  CA  GLU A  26      -4.695 -11.082  52.848  1.00 58.67           C
ATOM     82  C   GLU A  26      -5.210 -10.909  51.418  1.00 58.67           C
ATOM     83  O   GLU A  26      -4.777 -11.617  50.509  1.00 58.67           O
ATOM     84  HA  GLU A  26      -3.713 -11.554  52.834  1.00 58.67           H
ATOM     85  CB  GLU A  26      -5.653 -11.941  53.676  1.00 58.67           C
ATOM     86 1HB  GLU A  26      -6.477 -11.327  54.038  1.00 58.67           H
ATOM     87 2HB  GLU A  26      -5.980 -12.797  53.086  1.00 58.67           H
ATOM     88  CG  GLU A  26      -4.951 -12.511  54.910  1.00 58.67           C
ATOM     89 1HG  GLU A  26      -4.075 -13.083  54.603  1.00 58.67           H
ATOM     90 2HG  GLU A  26      -4.594 -11.695  55.539  1.00 58.67           H
ATOM     91  CD  GLU A  26      -5.896 -13.406  55.714  1.00 58.67           C
ATOM     92  OE1 GLU A  26      -5.371 -14.223  56.501  1.00 58.67           O
ATOM     93  OE2 GLU A  26      -7.122 -13.253  55.523  1.00 58.67           O
ATOM     94  HN  GLU A  26      -5.084  -9.592  54.251  1.00 58.67           H
ATOM     95  N   ASP A  27      -6.126  -9.965  51.262  1.00 65.75           N
ATOM     96  CA  ASP A  27      -6.729  -9.714  49.964  1.00 65.75           C
ATOM     97  C   ASP A  27      -5.635  -9.347  48.960  1.00 65.75           C
ATOM     98  O   ASP A  27      -5.684  -9.762  47.803  1.00 65.75           O
ATOM     99  HA  ASP A  27      -7.241 -10.641  49.703  1.00 65.75           H
ATOM    100  CB  ASP A  27      -7.719  -8.550  50.033  1.00 65.75           C
ATOM    101 1HB  ASP A  27      -7.284  -7.731  50.607  1.00 65.75           H
ATOM    102 2HB  ASP A  27      -7.909  -8.169  49.029  1.00 65.75           H
ATOM    103  CG  ASP A  27      -9.037  -8.987  50.676  1.00 65.75           C
ATOM    104  OD1 ASP A  27      -9.294 -10.210  50.668  1.00 65.75           O
ATOM    105  OD2 ASP A  27      -9.757  -8.088  51.160  1.00 65.75           O
ATOM    106  HN  ASP A  27      -6.455  -9.378  52.002  1.00 65.75           H
ATOM    107  N   TYR A  28      -4.673  -8.572  49.439  1.00 64.81           N
ATOM    108  CA  TYR A  28      -3.582  -8.122  48.591  1.00 64.81           C
ATOM    109  C   TYR A  28      -2.629  -9.274  48.267  1.00 64.81           C
ATOM    110  O   TYR A  28      -2.122  -9.369  47.150  1.00 64.81           O
ATOM    111  HA  TYR A  28      -4.012  -7.743  47.664  1.00 64.81           H
ATOM    112  CB  TYR A  28      -2.828  -7.064  49.399  1.00 64.81           C
ATOM    113 1HB  TYR A  28      -3.518  -6.261  49.660  1.00 64.81           H
ATOM    114 2HB  TYR A  28      -2.489  -7.510  50.335  1.00 64.81           H
ATOM    115  CG  TYR A  28      -1.623  -6.466  48.670  1.00 64.81           C
ATOM    116  CD1 TYR A  28      -0.356  -6.954  48.916  1.00 64.81           C
ATOM    117  HD1 TYR A  28      -0.214  -7.766  49.629  1.00 64.81           H
ATOM    118  CD2 TYR A  28      -1.804  -5.438  47.767  1.00 64.81           C
ATOM    119  HD2 TYR A  28      -2.805  -5.053  47.573  1.00 64.81           H
ATOM    120  CE1 TYR A  28       0.778  -6.391  48.229  1.00 64.81           C
ATOM    121  HE1 TYR A  28       1.784  -6.767  48.414  1.00 64.81           H
ATOM    122  CE2 TYR A  28      -0.670  -4.875  47.081  1.00 64.81           C
ATOM    123  HE2 TYR A  28      -0.799  -4.063  46.365  1.00 64.81           H
ATOM    124  CZ  TYR A  28       0.565  -5.380  47.346  1.00 64.81           C
ATOM    125  OH  TYR A  28       1.635  -4.848  46.698  1.00 64.81           O
ATOM    126  HH  TYR A  28       1.348  -4.064  46.147  1.00 64.81           H
ATOM    127  HN  TYR A  28      -4.631  -8.253  50.386  1.00 64.81           H
ATOM    128  N   VAL A  29      -2.415 -10.121  49.263  1.00 65.46           N
ATOM    129  CA  VAL A  29      -1.472 -11.218  49.123  1.00 65.46           C
ATOM    130  C   VAL A  29      -2.073 -12.287  48.209  1.00 65.46           C
ATOM    131  O   VAL A  29      -1.365 -12.888  47.402  1.00 65.46           O
ATOM    132  HA  VAL A  29      -0.572 -10.820  48.653  1.00 65.46           H
ATOM    133  CB  VAL A  29      -1.088 -11.757  50.502  1.00 65.46           C
ATOM    134  HB  VAL A  29      -2.008 -11.976  51.044  1.00 65.46           H
ATOM    135  CG1 VAL A  29      -0.293 -13.059  50.380  1.00 65.46           C
ATOM    136 1HG1 VAL A  29      -0.898 -13.807  49.868  1.00 65.46           H
ATOM    137 2HG1 VAL A  29       0.618 -12.876  49.811  1.00 65.46           H
ATOM    138 3HG1 VAL A  29      -0.033 -13.420  51.375  1.00 65.46           H
ATOM    139  CG2 VAL A  29      -0.309 -10.711  51.303  1.00 65.46           C
ATOM    140 1HG2 VAL A  29       0.602 -10.447  50.765  1.00 65.46           H
ATOM    141 2HG2 VAL A  29      -0.925  -9.822  51.434  1.00 65.46           H
ATOM    142 3HG2 VAL A  29      -0.049 -11.121  52.279  1.00 65.46           H
ATOM    143  HN  VAL A  29      -2.871 -10.067  50.151  1.00 65.46           H
ATOM    144  N   ASN A  30      -3.372 -12.493  48.366  1.00 60.29           N
ATOM    145  CA  ASN A  30      -4.053 -13.560  47.652  1.00 60.29           C
ATOM    146  C   ASN A  30      -4.462 -13.060  46.265  1.00 60.29           C
ATOM    147  O   ASN A  30      -4.915 -13.840  45.429  1.00 60.29           O
ATOM    148  HA  ASN A  30      -3.334 -14.377  47.605  1.00 60.29           H
ATOM    149  CB  ASN A  30      -5.320 -13.995  48.390  1.00 60.29           C
ATOM    150 1HB  ASN A  30      -5.933 -13.122  48.615  1.00 60.29           H
ATOM    151 2HB  ASN A  30      -5.915 -14.644  47.747  1.00 60.29           H
ATOM    152  CG  ASN A  30      -4.975 -14.730  49.687  1.00 60.29           C
ATOM    153  OD1 ASN A  30      -3.920 -15.326  49.831  1.00 60.29           O
ATOM    154  ND2 ASN A  30      -5.920 -14.655  50.620  1.00 60.29           N
ATOM    155 1HD2 ASN A  30      -6.763 -14.149  50.437  1.00 60.29           H
ATOM    156 2HD2 ASN A  30      -5.787 -15.103  51.503  1.00 60.29           H
ATOM    157  HN  ASN A  30      -3.956 -11.947  48.967  1.00 60.29           H
ATOM    158  N   PHE A  31      -4.287 -11.762  46.064  1.00 66.72           N
ATOM    159  CA  PHE A  31      -4.613 -11.152  44.786  1.00 66.72           C
ATOM    160  C   PHE A  31      -3.741 -11.725  43.667  1.00 66.72           C
ATOM    161  O   PHE A  31      -2.515 -11.680  43.745  1.00 66.72           O
ATOM    162  HA  PHE A  31      -5.660 -11.375  44.579  1.00 66.72           H
ATOM    163  CB  PHE A  31      -4.330  -9.654  44.920  1.00 66.72           C
ATOM    164 1HB  PHE A  31      -4.835  -9.278  45.810  1.00 66.72           H
ATOM    165 2HB  PHE A  31      -3.261  -9.509  45.074  1.00 66.72           H
ATOM    166  CG  PHE A  31      -4.774  -8.827  43.712  1.00 66.72           C
ATOM    167  CD1 PHE A  31      -3.864  -8.454  42.772  1.00 66.72           C
ATOM    168  HD1 PHE A  31      -2.819  -8.745  42.879  1.00 66.72           H
ATOM    169  CD2 PHE A  31      -6.078  -8.464  43.577  1.00 66.72           C
ATOM    170  HD2 PHE A  31      -6.807  -8.763  44.331  1.00 66.72           H
ATOM    171  CE1 PHE A  31      -4.276  -7.686  41.651  1.00 66.72           C
ATOM    172  HE1 PHE A  31      -3.547  -7.387  40.897  1.00 66.72           H
ATOM    173  CE2 PHE A  31      -6.489  -7.696  42.456  1.00 66.72           C
ATOM    174  HE2 PHE A  31      -7.534  -7.406  42.348  1.00 66.72           H
ATOM    175  CZ  PHE A  31      -5.580  -7.324  41.516  1.00 66.72           C
ATOM    176  HZ  PHE A  31      -5.896  -6.734  40.656  1.00 66.72           H
ATOM    177  HN  PHE A  31      -3.931 -11.132  46.754  1.00 66.72           H
ATOM    178  N   ASN A  32      -4.409 -12.251  42.650  1.00 60.14           N
ATOM    179  CA  ASN A  32      -3.711 -12.828  41.514  1.00 60.14           C
ATOM    180  C   ASN A  32      -3.264 -11.708  40.573  1.00 60.14           C
ATOM    181  O   ASN A  32      -4.051 -11.222  39.763  1.00 60.14           O
ATOM    182  HA  ASN A  32      -2.870 -13.374  41.942  1.00 60.14           H
ATOM    183  CB  ASN A  32      -4.624 -13.771  40.727  1.00 60.14           C
ATOM    184 1HB  ASN A  32      -5.160 -14.424  41.417  1.00 60.14           H
ATOM    185 2HB  ASN A  32      -5.374 -13.191  40.190  1.00 60.14           H
ATOM    186  CG  ASN A  32      -3.819 -14.615  39.738  1.00 60.14           C
ATOM    187  OD1 ASN A  32      -2.609 -14.502  39.627  1.00 60.14           O
ATOM    188  ND2 ASN A  32      -4.555 -15.466  39.028  1.00 60.14           N
ATOM    189 1HD2 ASN A  32      -5.544 -15.508  39.168  1.00 60.14           H
ATOM    190 2HD2 ASN A  32      -4.119 -16.062  38.354  1.00 60.14           H
ATOM    191  HN  ASN A  32      -5.407 -12.287  42.595  1.00 60.14           H
ATOM    192  N   PHE A  33      -2.001 -11.331  40.712  1.00 63.41           N
ATOM    193  CA  PHE A  33      -1.409 -10.354  39.815  1.00 63.41           C
ATOM    194  C   PHE A  33      -1.029 -10.995  38.478  1.00 63.41           C
ATOM    195  O   PHE A  33       0.135 -10.966  38.080  1.00 63.41           O
ATOM    196  HA  PHE A  33      -2.155  -9.578  39.644  1.00 63.41           H
ATOM    197  CB  PHE A  33      -0.142  -9.832  40.495  1.00 63.41           C
ATOM    198 1HB  PHE A  33       0.492 -10.678  40.758  1.00 63.41           H
ATOM    199 2HB  PHE A  33       0.417  -9.225  39.783  1.00 63.41           H
ATOM    200  CG  PHE A  33      -0.408  -9.001  41.752  1.00 63.41           C
ATOM    201  CD1 PHE A  33      -0.686  -7.675  41.645  1.00 63.41           C
ATOM    202  HD1 PHE A  33      -0.720  -7.203  40.663  1.00 63.41           H
ATOM    203  CD2 PHE A  33      -0.365  -9.590  42.977  1.00 63.41           C
ATOM    204  HD2 PHE A  33      -0.142 -10.654  43.064  1.00 63.41           H
ATOM    205  CE1 PHE A  33      -0.933  -6.904  42.812  1.00 63.41           C
ATOM    206  HE1 PHE A  33      -1.156  -5.841  42.725  1.00 63.41           H
ATOM    207  CE2 PHE A  33      -0.612  -8.820  44.144  1.00 63.41           C
ATOM    208  HE2 PHE A  33      -0.578  -9.292  45.126  1.00 63.41           H
ATOM    209  CZ  PHE A  33      -0.891  -7.493  44.037  1.00 63.41           C
ATOM    210  HZ  PHE A  33      -1.080  -6.901  44.933  1.00 63.41           H
ATOM    211  HN  PHE A  33      -1.387 -11.681  41.420  1.00 63.41           H
ATOM    212  N   THR A  34      -2.032 -11.560  37.823  1.00 63.07           N
ATOM    213  CA  THR A  34      -1.910 -11.898  36.415  1.00 63.07           C
ATOM    214  C   THR A  34      -1.476 -10.673  35.608  1.00 63.07           C
ATOM    215  O   THR A  34      -2.095  -9.614  35.699  1.00 63.07           O
ATOM    216  HA  THR A  34      -1.125 -12.646  36.308  1.00 63.07           H
ATOM    217  CB  THR A  34      -3.244 -12.488  35.953  1.00 63.07           C
ATOM    218  HB  THR A  34      -3.301 -12.517  34.865  1.00 63.07           H
ATOM    219  OG1 THR A  34      -4.224 -11.680  36.600  1.00 63.07           O
ATOM    220  HG1 THR A  34      -4.134 -10.730  36.302  1.00 63.07           H
ATOM    221  CG2 THR A  34      -3.489 -13.891  36.514  1.00 63.07           C
ATOM    222 1HG2 THR A  34      -3.499 -13.850  37.603  1.00 63.07           H
ATOM    223 2HG2 THR A  34      -2.694 -14.559  36.182  1.00 63.07           H
ATOM    224 3HG2 THR A  34      -4.449 -14.263  36.155  1.00 63.07           H
ATOM    225  HN  THR A  34      -2.914 -11.785  38.237  1.00 63.07           H
ATOM    226  N   ASP A  35      -0.415 -10.858  34.836  1.00 67.48           N
ATOM    227  CA  ASP A  35       0.215  -9.743  34.151  1.00 67.48           C
ATOM    228  C   ASP A  35      -0.526  -9.471  32.840  1.00 67.48           C
ATOM    229  O   ASP A  35      -0.119  -9.949  31.782  1.00 67.48           O
ATOM    230  HA  ASP A  35       0.152  -8.906  34.846  1.00 67.48           H
ATOM    231  CB  ASP A  35       1.674 -10.057  33.813  1.00 67.48           C
ATOM    232 1HB  ASP A  35       2.105 -10.683  34.594  1.00 67.48           H
ATOM    233 2HB  ASP A  35       1.721 -10.627  32.885  1.00 67.48           H
ATOM    234  CG  ASP A  35       2.493  -8.773  33.671  1.00 67.48           C
ATOM    235  OD1 ASP A  35       1.889  -7.692  33.845  1.00 67.48           O
ATOM    236  OD2 ASP A  35       3.705  -8.901  33.391  1.00 67.48           O
ATOM    237  HN  ASP A  35       0.012 -11.748  34.676  1.00 67.48           H
ATOM    238  N   PHE A  36      -1.600  -8.704  32.953  1.00 81.30           N
ATOM    239  CA  PHE A  36      -2.357  -8.299  31.780  1.00 81.30           C
ATOM    240  C   PHE A  36      -1.682  -7.124  31.070  1.00 81.30           C
ATOM    241  O   PHE A  36      -2.070  -6.758  29.962  1.00 81.30           O
ATOM    242  HA  PHE A  36      -2.394  -9.156  31.107  1.00 81.30           H
ATOM    243  CB  PHE A  36      -3.738  -7.859  32.270  1.00 81.30           C
ATOM    244 1HB  PHE A  36      -3.613  -7.140  33.080  1.00 81.30           H
ATOM    245 2HB  PHE A  36      -4.251  -7.340  31.460  1.00 81.30           H
ATOM    246  CG  PHE A  36      -4.621  -9.008  32.759  1.00 81.30           C
ATOM    247  CD1 PHE A  36      -4.682 -10.168  32.051  1.00 81.30           C
ATOM    248  HD1 PHE A  36      -4.101 -10.278  31.135  1.00 81.30           H
ATOM    249  CD2 PHE A  36      -5.346  -8.871  33.902  1.00 81.30           C
ATOM    250  HD2 PHE A  36      -5.297  -7.942  34.469  1.00 81.30           H
ATOM    251  CE1 PHE A  36      -5.501 -11.235  32.505  1.00 81.30           C
ATOM    252  HE1 PHE A  36      -5.550 -12.164  31.937  1.00 81.30           H
ATOM    253  CE2 PHE A  36      -6.165  -9.938  34.356  1.00 81.30           C
ATOM    254  HE2 PHE A  36      -6.746  -9.828  35.272  1.00 81.30           H
ATOM    255  CZ  PHE A  36      -6.226 -11.098  33.648  1.00 81.30           C
ATOM    256  HZ  PHE A  36      -6.855 -11.917  33.996  1.00 81.30           H
ATOM    257  HN  PHE A  36      -1.954  -8.362  33.823  1.00 81.30           H
ATOM    258  N   TYR A  37      -0.683  -6.566  31.738  1.00 85.75           N
ATOM    259  CA  TYR A  37       0.131  -5.525  31.134  1.00 85.75           C
ATOM    260  C   TYR A  37       1.279  -6.130  30.322  1.00 85.75           C
ATOM    261  O   TYR A  37       2.229  -6.668  30.889  1.00 85.75           O
ATOM    262  HA  TYR A  37      -0.506  -4.942  30.470  1.00 85.75           H
ATOM    263  CB  TYR A  37       0.714  -4.718  32.296  1.00 85.75           C
ATOM    264 1HB  TYR A  37      -0.095  -4.431  32.968  1.00 85.75           H
ATOM    265 2HB  TYR A  37       1.390  -5.356  32.865  1.00 85.75           H
ATOM    266  CG  TYR A  37       1.469  -3.460  31.862  1.00 85.75           C
ATOM    267  CD1 TYR A  37       2.843  -3.487  31.738  1.00 85.75           C
ATOM    268  HD1 TYR A  37       3.391  -4.405  31.949  1.00 85.75           H
ATOM    269  CD2 TYR A  37       0.775  -2.297  31.596  1.00 85.75           C
ATOM    270  HD2 TYR A  37      -0.311  -2.275  31.694  1.00 85.75           H
ATOM    271  CE1 TYR A  37       3.553  -2.302  31.331  1.00 85.75           C
ATOM    272  HE1 TYR A  37       4.638  -2.310  31.229  1.00 85.75           H
ATOM    273  CE2 TYR A  37       1.485  -1.112  31.188  1.00 85.75           C
ATOM    274  HE2 TYR A  37       0.949  -0.187  30.974  1.00 85.75           H
ATOM    275  CZ  TYR A  37       2.839  -1.174  31.075  1.00 85.75           C
ATOM    276  OH  TYR A  37       3.509  -0.055  30.690  1.00 85.75           O
ATOM    277  HH  TYR A  37       2.863   0.635  30.363  1.00 85.75           H
ATOM    278  HN  TYR A  37      -0.429  -6.812  32.673  1.00 85.75           H
ATOM    279  N   CYS A  38       1.153  -6.021  29.008  1.00 89.10           N
ATOM    280  CA  CYS A  38       2.116  -6.636  28.110  1.00 89.10           C
ATOM    281  C   CYS A  38       3.188  -5.598  27.772  1.00 89.10           C
ATOM    282  O   CYS A  38       2.909  -4.612  27.092  1.00 89.10           O
ATOM    283  HA  CYS A  38       2.549  -7.480  28.647  1.00 89.10           H
ATOM    284  CB  CYS A  38       1.443  -7.192  26.854  1.00 89.10           C
ATOM    285 1HB  CYS A  38       0.609  -7.836  27.132  1.00 89.10           H
ATOM    286 2HB  CYS A  38       1.031  -6.376  26.260  1.00 89.10           H
ATOM    287  SG  CYS A  38       2.655  -8.136  25.860  1.00 89.10           S
ATOM    288  HN  CYS A  38       0.411  -5.525  28.556  1.00 89.10           H
ATOM    289  N   GLU A  39       4.392  -5.857  28.261  1.00 81.25           N
ATOM    290  CA  GLU A  39       5.550  -5.082  27.849  1.00 81.25           C
ATOM    291  C   GLU A  39       6.105  -5.619  26.528  1.00 81.25           C
ATOM    292  O   GLU A  39       6.417  -6.804  26.418  1.00 81.25           O
ATOM    293  HA  GLU A  39       5.183  -4.065  27.709  1.00 81.25           H
ATOM    294  CB  GLU A  39       6.625  -5.082  28.937  1.00 81.25           C
ATOM    295 1HB  GLU A  39       6.915  -6.108  29.167  1.00 81.25           H
ATOM    296 2HB  GLU A  39       7.463  -4.458  28.625  1.00 81.25           H
ATOM    297  CG  GLU A  39       6.092  -4.473  30.235  1.00 81.25           C
ATOM    298 1HG  GLU A  39       5.622  -3.512  30.023  1.00 81.25           H
ATOM    299 2HG  GLU A  39       5.322  -5.119  30.655  1.00 81.25           H
ATOM    300  CD  GLU A  39       7.218  -4.282  31.253  1.00 81.25           C
ATOM    301  OE1 GLU A  39       6.953  -3.607  32.272  1.00 81.25           O
ATOM    302  OE2 GLU A  39       8.318  -4.815  30.990  1.00 81.25           O
ATOM    303  HN  GLU A  39       4.582  -6.579  28.926  1.00 81.25           H
ATOM    304  N   LYS A  40       6.211  -4.722  25.559  1.00 87.76           N
ATOM    305  CA  LYS A  40       6.559  -5.120  24.205  1.00 87.76           C
ATOM    306  C   LYS A  40       8.004  -4.711  23.913  1.00 87.76           C
ATOM    307  O   LYS A  40       8.352  -4.425  22.769  1.00 87.76           O
ATOM    308  HA  LYS A  40       6.491  -6.207  24.157  1.00 87.76           H
ATOM    309  CB  LYS A  40       5.547  -4.558  23.205  1.00 87.76           C
ATOM    310 1HB  LYS A  40       5.493  -3.474  23.306  1.00 87.76           H
ATOM    311 2HB  LYS A  40       5.880  -4.767  22.189  1.00 87.76           H
ATOM    312  CG  LYS A  40       4.160  -5.165  23.428  1.00 87.76           C
ATOM    313 1HG  LYS A  40       4.234  -6.253  23.446  1.00 87.76           H
ATOM    314 2HG  LYS A  40       3.776  -4.856  24.400  1.00 87.76           H
ATOM    315  CD  LYS A  40       3.189  -4.733  22.328  1.00 87.76           C
ATOM    316 1HD  LYS A  40       3.074  -3.649  22.345  1.00 87.76           H
ATOM    317 2HD  LYS A  40       3.598  -4.995  21.353  1.00 87.76           H
ATOM    318  CE  LYS A  40       1.823  -5.398  22.510  1.00 87.76           C
ATOM    319 1HE  LYS A  40       1.948  -6.476  22.614  1.00 87.76           H
ATOM    320 2HE  LYS A  40       1.357  -5.041  23.429  1.00 87.76           H
ATOM    321  NZ  LYS A  40       0.945  -5.104  21.355  1.00 87.76           N
ATOM    322 1HZ  LYS A  40       0.066  -5.596  21.465  1.00 87.76           H
ATOM    323 2HZ  LYS A  40       0.770  -4.106  21.310  1.00 87.76           H
ATOM    324 3HZ  LYS A  40       1.398  -5.407  20.500  1.00 87.76           H
ATOM    325  HN  LYS A  40       6.065  -3.741  25.687  1.00 87.76           H
ATOM    326  N   ASN A  41       8.806  -4.697  24.968  1.00 82.78           N
ATOM    327  CA  ASN A  41      10.193  -4.281  24.848  1.00 82.78           C
ATOM    328  C   ASN A  41      10.898  -5.163  23.816  1.00 82.78           C
ATOM    329  O   ASN A  41      11.662  -4.668  22.989  1.00 82.78           O
ATOM    330  HA  ASN A  41      10.153  -3.235  24.544  1.00 82.78           H
ATOM    331  CB  ASN A  41      10.930  -4.430  26.180  1.00 82.78           C
ATOM    332 1HB  ASN A  41      10.758  -5.427  26.586  1.00 82.78           H
ATOM    333 2HB  ASN A  41      12.004  -4.332  26.019  1.00 82.78           H
ATOM    334  CG  ASN A  41      10.462  -3.376  27.186  1.00 82.78           C
ATOM    335  OD1 ASN A  41      10.098  -2.266  26.837  1.00 82.78           O
ATOM    336  ND2 ASN A  41      10.493  -3.786  28.451  1.00 82.78           N
ATOM    337 1HD2 ASN A  41      10.803  -4.711  28.670  1.00 82.78           H
ATOM    338 2HD2 ASN A  41      10.206  -3.168  29.184  1.00 82.78           H
ATOM    339  HN  ASN A  41       8.523  -4.963  25.889  1.00 82.78           H
ATOM    340  N   ASN A  42      10.617  -6.456  23.899  1.00 83.45           N
ATOM    341  CA  ASN A  42      11.259  -7.419  23.020  1.00 83.45           C
ATOM    342  C   ASN A  42      10.825  -7.153  21.577  1.00 83.45           C
ATOM    343  O   ASN A  42      11.617  -7.307  20.648  1.00 83.45           O
ATOM    344  HA  ASN A  42      12.329  -7.273  23.167  1.00 83.45           H
ATOM    345  CB  ASN A  42      10.852  -8.849  23.380  1.00 83.45           C
ATOM    346 1HB  ASN A  42       9.765  -8.931  23.387  1.00 83.45           H
ATOM    347 2HB  ASN A  42      11.219  -9.538  22.619  1.00 83.45           H
ATOM    348  CG  ASN A  42      11.409  -9.249  24.748  1.00 83.45           C
ATOM    349  OD1 ASN A  42      12.225  -8.563  25.340  1.00 83.45           O
ATOM    350  ND2 ASN A  42      10.922 -10.395  25.216  1.00 83.45           N
ATOM    351 1HD2 ASN A  42      10.254 -10.911  24.679  1.00 83.45           H
ATOM    352 2HD2 ASN A  42      11.225 -10.742  26.103  1.00 83.45           H
ATOM    353  HN  ASN A  42       9.966  -6.846  24.550  1.00 83.45           H
ATOM    354  N   VAL A  43       9.568  -6.759  21.433  1.00 91.34           N
ATOM    355  CA  VAL A  43       9.005  -6.519  20.115  1.00 91.34           C
ATOM    356  C   VAL A  43       9.690  -5.304  19.486  1.00 91.34           C
ATOM    357  O   VAL A  43      10.019  -5.317  18.301  1.00 91.34           O
ATOM    358  HA  VAL A  43       9.215  -7.396  19.503  1.00 91.34           H
ATOM    359  CB  VAL A  43       7.486  -6.364  20.216  1.00 91.34           C
ATOM    360  HB  VAL A  43       7.279  -5.476  20.814  1.00 91.34           H
ATOM    361  CG1 VAL A  43       6.864  -6.155  18.834  1.00 91.34           C
ATOM    362 1HG1 VAL A  43       7.278  -5.254  18.381  1.00 91.34           H
ATOM    363 2HG1 VAL A  43       7.086  -7.014  18.201  1.00 91.34           H
ATOM    364 3HG1 VAL A  43       5.784  -6.047  18.934  1.00 91.34           H
ATOM    365  CG2 VAL A  43       6.858  -7.565  20.924  1.00 91.34           C
ATOM    366 1HG2 VAL A  43       7.080  -8.474  20.364  1.00 91.34           H
ATOM    367 2HG2 VAL A  43       7.268  -7.649  21.931  1.00 91.34           H
ATOM    368 3HG2 VAL A  43       5.778  -7.429  20.982  1.00 91.34           H
ATOM    369  HN  VAL A  43       8.940  -6.603  22.196  1.00 91.34           H
ATOM    370  N   ARG A  44       9.884  -4.282  20.308  1.00 86.73           N
ATOM    371  CA  ARG A  44      10.527  -3.064  19.848  1.00 86.73           C
ATOM    372  C   ARG A  44      11.982  -3.343  19.464  1.00 86.73           C
ATOM    373  O   ARG A  44      12.492  -2.778  18.498  1.00 86.73           O
ATOM    374  HA  ARG A  44       9.946  -2.752  18.980  1.00 86.73           H
ATOM    375  CB  ARG A  44      10.491  -1.980  20.928  1.00 86.73           C
ATOM    376 1HB  ARG A  44      10.843  -2.392  21.873  1.00 86.73           H
ATOM    377 2HB  ARG A  44      11.171  -1.172  20.660  1.00 86.73           H
ATOM    378  CG  ARG A  44       9.075  -1.427  21.102  1.00 86.73           C
ATOM    379 1HG  ARG A  44       8.685  -1.107  20.136  1.00 86.73           H
ATOM    380 2HG  ARG A  44       8.415  -2.214  21.467  1.00 86.73           H
ATOM    381  CD  ARG A  44       9.063  -0.249  22.079  1.00 86.73           C
ATOM    382 1HD  ARG A  44       9.847   0.460  21.816  1.00 86.73           H
ATOM    383 2HD  ARG A  44       8.114   0.283  22.007  1.00 86.73           H
ATOM    384  NE  ARG A  44       9.266  -0.737  23.461  1.00 86.73           N
ATOM    385  HE  ARG A  44       9.936  -1.464  23.608  1.00 86.73           H
ATOM    386  CZ  ARG A  44       8.607  -0.264  24.528  1.00 86.73           C
ATOM    387  NH1 ARG A  44       7.698   0.711  24.390  1.00 86.73           N
ATOM    388 1HH1 ARG A  44       7.507   1.091  23.485  1.00 86.73           H
ATOM    389 2HH1 ARG A  44       7.211   1.058  25.192  1.00 86.73           H
ATOM    390  NH2 ARG A  44       8.872  -0.781  25.736  1.00 86.73           N
ATOM    391 1HH2 ARG A  44       8.389  -0.439  26.543  1.00 86.73           H
ATOM    392 2HH2 ARG A  44       9.552  -1.508  25.831  1.00 86.73           H
ATOM    393  HN  ARG A  44       9.610  -4.279  21.270  1.00 86.73           H
ATOM    394  N   GLN A  45      12.608  -4.215  20.241  1.00 84.04           N
ATOM    395  CA  GLN A  45      14.001  -4.558  20.010  1.00 84.04           C
ATOM    396  C   GLN A  45      14.158  -5.257  18.658  1.00 84.04           C
ATOM    397  O   GLN A  45      15.078  -4.952  17.901  1.00 84.04           O
ATOM    398  HA  GLN A  45      14.535  -3.608  20.000  1.00 84.04           H
ATOM    399  CB  GLN A  45      14.547  -5.427  21.144  1.00 84.04           C
ATOM    400 1HB  GLN A  45      14.338  -4.954  22.104  1.00 84.04           H
ATOM    401 2HB  GLN A  45      14.037  -6.391  21.147  1.00 84.04           H
ATOM    402  CG  GLN A  45      16.054  -5.643  20.993  1.00 84.04           C
ATOM    403 1HG  GLN A  45      16.258  -6.168  20.060  1.00 84.04           H
ATOM    404 2HG  GLN A  45      16.559  -4.678  20.933  1.00 84.04           H
ATOM    405  CD  GLN A  45      16.614  -6.445  22.169  1.00 84.04           C
ATOM    406  OE1 GLN A  45      15.888  -6.973  22.995  1.00 84.04           O
ATOM    407  NE2 GLN A  45      17.942  -6.507  22.198  1.00 84.04           N
ATOM    408 1HE2 GLN A  45      18.480  -6.051  21.489  1.00 84.04           H
ATOM    409 2HE2 GLN A  45      18.403  -7.010  22.930  1.00 84.04           H
ATOM    410  HN  GLN A  45      12.180  -4.682  21.015  1.00 84.04           H
ATOM    411  N   PHE A  46      13.245  -6.181  18.397  1.00 92.97           N
ATOM    412  CA  PHE A  46      13.238  -6.887  17.127  1.00 92.97           C
ATOM    413  C   PHE A  46      13.048  -5.915  15.960  1.00 92.97           C
ATOM    414  O   PHE A  46      13.758  -5.995  14.959  1.00 92.97           O
ATOM    415  HA  PHE A  46      14.203  -7.386  17.028  1.00 92.97           H
ATOM    416  CB  PHE A  46      12.058  -7.860  17.162  1.00 92.97           C
ATOM    417 1HB  PHE A  46      12.204  -8.563  17.982  1.00 92.97           H
ATOM    418 2HB  PHE A  46      11.147  -7.302  17.380  1.00 92.97           H
ATOM    419  CG  PHE A  46      11.859  -8.645  15.864  1.00 92.97           C
ATOM    420  CD1 PHE A  46      10.931  -8.238  14.958  1.00 92.97           C
ATOM    421  HD1 PHE A  46      10.328  -7.351  15.156  1.00 92.97           H
ATOM    422  CD2 PHE A  46      12.611  -9.751  15.617  1.00 92.97           C
ATOM    423  HD2 PHE A  46      13.355 -10.078  16.343  1.00 92.97           H
ATOM    424  CE1 PHE A  46      10.746  -8.967  13.754  1.00 92.97           C
ATOM    425  HE1 PHE A  46      10.002  -8.640  13.027  1.00 92.97           H
ATOM    426  CE2 PHE A  46      12.427 -10.480  14.412  1.00 92.97           C
ATOM    427  HE2 PHE A  46      13.030 -11.366  14.214  1.00 92.97           H
ATOM    428  CZ  PHE A  46      11.499 -10.073  13.506  1.00 92.97           C
ATOM    429  HZ  PHE A  46      11.357 -10.632  12.581  1.00 92.97           H
ATOM    430  HN  PHE A  46      12.522  -6.449  19.033  1.00 92.97           H
ATOM    431  N   ALA A  47      12.085  -5.021  16.128  1.00 93.09           N
ATOM    432  CA  ALA A  47      11.760  -4.066  15.082  1.00 93.09           C
ATOM    433  C   ALA A  47      12.991  -3.211  14.776  1.00 93.09           C
ATOM    434  O   ALA A  47      13.256  -2.890  13.619  1.00 93.09           O
ATOM    435  HA  ALA A  47      11.490  -4.631  14.190  1.00 93.09           H
ATOM    436  CB  ALA A  47      10.558  -3.224  15.515  1.00 93.09           C
ATOM    437 1HB  ALA A  47       9.702  -3.876  15.691  1.00 93.09           H
ATOM    438 2HB  ALA A  47      10.802  -2.688  16.432  1.00 93.09           H
ATOM    439 3HB  ALA A  47      10.314  -2.508  14.730  1.00 93.09           H
ATOM    440  HN  ALA A  47      11.534  -4.941  16.959  1.00 93.09           H
ATOM    441  N   SER A  48      13.711  -2.867  15.834  1.00 91.34           N
ATOM    442  CA  SER A  48      14.818  -1.934  15.714  1.00 91.34           C
ATOM    443  C   SER A  48      15.926  -2.545  14.855  1.00 91.34           C
ATOM    444  O   SER A  48      16.725  -1.822  14.260  1.00 91.34           O
ATOM    445  HA  SER A  48      14.400  -1.051  15.230  1.00 91.34           H
ATOM    446  CB  SER A  48      15.365  -1.549  17.090  1.00 91.34           C
ATOM    447 1HB  SER A  48      16.007  -0.673  16.993  1.00 91.34           H
ATOM    448 2HB  SER A  48      14.539  -1.268  17.743  1.00 91.34           H
ATOM    449  OG  SER A  48      16.101  -2.612  17.689  1.00 91.34           O
ATOM    450  HG  SER A  48      15.621  -3.479  17.554  1.00 91.34           H
ATOM    451  HN  SER A  48      13.548  -3.213  16.758  1.00 91.34           H
ATOM    452  N   HIS A  49      15.940  -3.869  14.816  1.00 87.77           N
ATOM    453  CA  HIS A  49      16.969  -4.586  14.082  1.00 87.77           C
ATOM    454  C   HIS A  49      16.450  -4.945  12.689  1.00 87.77           C
ATOM    455  O   HIS A  49      17.190  -4.876  11.709  1.00 87.77           O
ATOM    456  HA  HIS A  49      17.814  -3.904  13.981  1.00 87.77           H
ATOM    457  CB  HIS A  49      17.447  -5.807  14.870  1.00 87.77           C
ATOM    458 1HB  HIS A  49      16.582  -6.409  15.148  1.00 87.77           H
ATOM    459 2HB  HIS A  49      18.069  -6.424  14.222  1.00 87.77           H
ATOM    460  CG  HIS A  49      18.227  -5.467  16.117  1.00 87.77           C
ATOM    461  ND1 HIS A  49      19.362  -4.675  16.099  1.00 87.77           N
ATOM    462  HD1 HIS A  49      19.772  -4.259  15.287  1.00 87.77           H
ATOM    463  CD2 HIS A  49      18.024  -5.817  17.420  1.00 87.77           C
ATOM    464  HD2 HIS A  49      17.212  -6.442  17.792  1.00 87.77           H
ATOM    465  CE1 HIS A  49      19.814  -4.562  17.340  1.00 87.77           C
ATOM    466  HE1 HIS A  49      20.694  -4.000  17.652  1.00 87.77           H
ATOM    467  NE2 HIS A  49      18.983  -5.271  18.157  1.00 87.77           N
ATOM    468  HN  HIS A  49      15.266  -4.449  15.274  1.00 87.77           H
ATOM    469  N   PHE A  50      15.180  -5.322  12.644  1.00 92.43           N
ATOM    470  CA  PHE A  50      14.626  -5.948  11.456  1.00 92.43           C
ATOM    471  C   PHE A  50      14.162  -4.895  10.448  1.00 92.43           C
ATOM    472  O   PHE A  50      14.448  -5.002   9.256  1.00 92.43           O
ATOM    473  HA  PHE A  50      15.417  -6.551  11.010  1.00 92.43           H
ATOM    474  CB  PHE A  50      13.420  -6.773  11.906  1.00 92.43           C
ATOM    475 1HB  PHE A  50      13.740  -7.477  12.674  1.00 92.43           H
ATOM    476 2HB  PHE A  50      12.689  -6.109  12.367  1.00 92.43           H
ATOM    477  CG  PHE A  50      12.740  -7.549  10.776  1.00 92.43           C
ATOM    478  CD1 PHE A  50      11.567  -7.102  10.254  1.00 92.43           C
ATOM    479  HD1 PHE A  50      11.111  -6.190  10.640  1.00 92.43           H
ATOM    480  CD2 PHE A  50      13.309  -8.686  10.293  1.00 92.43           C
ATOM    481  HD2 PHE A  50      14.249  -9.045  10.712  1.00 92.43           H
ATOM    482  CE1 PHE A  50      10.936  -7.822   9.205  1.00 92.43           C
ATOM    483  HE1 PHE A  50       9.995  -7.463   8.786  1.00 92.43           H
ATOM    484  CE2 PHE A  50      12.678  -9.406   9.245  1.00 92.43           C
ATOM    485  HE2 PHE A  50      13.134 -10.318   8.858  1.00 92.43           H
ATOM    486  CZ  PHE A  50      11.505  -8.959   8.722  1.00 92.43           C
ATOM    487  HZ  PHE A  50      11.021  -9.511   7.917  1.00 92.43           H
ATOM    488  HN  PHE A  50      14.536  -5.206  13.400  1.00 92.43           H
ATOM    489  N   LEU A  51      13.452  -3.902  10.962  1.00 93.28           N
ATOM    490  CA  LEU A  51      12.692  -3.004  10.109  1.00 93.28           C
ATOM    491  C   LEU A  51      13.654  -2.064   9.380  1.00 93.28           C
ATOM    492  O   LEU A  51      13.544  -1.875   8.170  1.00 93.28           O
ATOM    493  HA  LEU A  51      12.178  -3.616   9.367  1.00 93.28           H
ATOM    494  CB  LEU A  51      11.617  -2.277  10.919  1.00 93.28           C
ATOM    495 1HB  LEU A  51      12.103  -1.748  11.738  1.00 93.28           H
ATOM    496 2HB  LEU A  51      11.157  -1.522  10.281  1.00 93.28           H
ATOM    497  CG  LEU A  51      10.508  -3.155  11.503  1.00 93.28           C
ATOM    498  HG  LEU A  51      10.960  -3.850  12.210  1.00 93.28           H
ATOM    499  CD1 LEU A  51       9.495  -2.313  12.281  1.00 93.28           C
ATOM    500 1HD1 LEU A  51      10.001  -1.799  13.099  1.00 93.28           H
ATOM    501 2HD1 LEU A  51       9.044  -1.578  11.614  1.00 93.28           H
ATOM    502 3HD1 LEU A  51       8.718  -2.962  12.685  1.00 93.28           H
ATOM    503  CD2 LEU A  51       9.839  -3.992  10.411  1.00 93.28           C
ATOM    504 1HD2 LEU A  51       9.403  -3.330   9.662  1.00 93.28           H
ATOM    505 2HD2 LEU A  51      10.582  -4.635   9.939  1.00 93.28           H
ATOM    506 3HD2 LEU A  51       9.055  -4.606  10.853  1.00 93.28           H
ATOM    507  HN  LEU A  51      13.391  -3.707  11.941  1.00 93.28           H
ATOM    508  N   PRO A  52      14.610  -1.461  10.100  1.00 94.70           N
ATOM    509  CA  PRO A  52      15.403  -0.366   9.534  1.00 94.70           C
ATOM    510  C   PRO A  52      16.039  -0.742   8.205  1.00 94.70           C
ATOM    511  O   PRO A  52      15.915  -0.011   7.224  1.00 94.70           O
ATOM    512  HA  PRO A  52      14.760   0.485   9.310  1.00 94.70           H
ATOM    513  CB  PRO A  52      16.455  -0.088  10.609  1.00 94.70           C
ATOM    514 1HB  PRO A  52      17.366  -0.661  10.437  1.00 94.70           H
ATOM    515 2HB  PRO A  52      16.740   0.964  10.628  1.00 94.70           H
ATOM    516  CG  PRO A  52      15.761  -0.506  11.899  1.00 94.70           C
ATOM    517 1HG  PRO A  52      16.475  -0.702  12.698  1.00 94.70           H
ATOM    518 2HG  PRO A  52      15.092   0.271  12.270  1.00 94.70           H
ATOM    519  CD  PRO A  52      15.006  -1.760  11.488  1.00 94.70           C
ATOM    520 1HD  PRO A  52      15.636  -2.647  11.541  1.00 94.70           H
ATOM    521 2HD  PRO A  52      14.146  -1.944  12.131  1.00 94.70           H
ATOM    522  N   PRO A  53      16.733  -1.887   8.142  1.00 95.44           N
ATOM    523  CA  PRO A  53      17.479  -2.252   6.935  1.00 95.44           C
ATOM    524  C   PRO A  53      16.562  -2.581   5.768  1.00 95.44           C
ATOM    525  O   PRO A  53      16.889  -2.295   4.617  1.00 95.44           O
ATOM    526  HA  PRO A  53      18.080  -1.408   6.595  1.00 95.44           H
ATOM    527  CB  PRO A  53      18.302  -3.466   7.370  1.00 95.44           C
ATOM    528 1HB  PRO A  53      18.449  -4.166   6.548  1.00 95.44           H
ATOM    529 2HB  PRO A  53      19.292  -3.175   7.720  1.00 95.44           H
ATOM    530  CG  PRO A  53      17.483  -4.073   8.474  1.00 95.44           C
ATOM    531 1HG  PRO A  53      16.719  -4.740   8.076  1.00 95.44           H
ATOM    532 2HG  PRO A  53      18.105  -4.666   9.145  1.00 95.44           H
ATOM    533  CD  PRO A  53      16.865  -2.911   9.194  1.00 95.44           C
ATOM    534 1HD  PRO A  53      15.898  -3.173   9.624  1.00 95.44           H
ATOM    535 2HD  PRO A  53      17.496  -2.566  10.014  1.00 95.44           H
ATOM    536  N   LEU A  54      15.427  -3.178   6.099  1.00 93.53           N
ATOM    537  CA  LEU A  54      14.493  -3.628   5.081  1.00 93.53           C
ATOM    538  C   LEU A  54      13.821  -2.413   4.438  1.00 93.53           C
ATOM    539  O   LEU A  54      13.627  -2.376   3.224  1.00 93.53           O
ATOM    540  HA  LEU A  54      15.070  -4.148   4.316  1.00 93.53           H
ATOM    541  CB  LEU A  54      13.505  -4.638   5.668  1.00 93.53           C
ATOM    542 1HB  LEU A  54      13.038  -4.191   6.546  1.00 93.53           H
ATOM    543 2HB  LEU A  54      12.714  -4.809   4.938  1.00 93.53           H
ATOM    544  CG  LEU A  54      14.091  -5.993   6.071  1.00 93.53           C
ATOM    545  HG  LEU A  54      14.846  -5.824   6.838  1.00 93.53           H
ATOM    546  CD1 LEU A  54      13.017  -6.893   6.685  1.00 93.53           C
ATOM    547 1HD1 LEU A  54      12.604  -6.413   7.572  1.00 93.53           H
ATOM    548 2HD1 LEU A  54      12.222  -7.058   5.958  1.00 93.53           H
ATOM    549 3HD1 LEU A  54      13.460  -7.850   6.962  1.00 93.53           H
ATOM    550  CD2 LEU A  54      14.791  -6.661   4.887  1.00 93.53           C
ATOM    551 1HD2 LEU A  54      14.074  -6.816   4.081  1.00 93.53           H
ATOM    552 2HD2 LEU A  54      15.600  -6.021   4.535  1.00 93.53           H
ATOM    553 3HD2 LEU A  54      15.198  -7.622   5.201  1.00 93.53           H
ATOM    554  HN  LEU A  54      15.142  -3.355   7.041  1.00 93.53           H
ATOM    555  N   TYR A  55      13.485  -1.448   5.282  1.00 93.78           N
ATOM    556  CA  TYR A  55      12.825  -0.241   4.814  1.00 93.78           C
ATOM    557  C   TYR A  55      13.755   0.581   3.919  1.00 93.78           C
ATOM    558  O   TYR A  55      13.316   1.154   2.923  1.00 93.78           O
ATOM    559  HA  TYR A  55      11.948  -0.539   4.238  1.00 93.78           H
ATOM    560  CB  TYR A  55      12.493   0.572   6.067  1.00 93.78           C
ATOM    561 1HB  TYR A  55      13.353   0.554   6.737  1.00 93.78           H
ATOM    562 2HB  TYR A  55      12.333   1.611   5.781  1.00 93.78           H
ATOM    563  CG  TYR A  55      11.263   0.071   6.826  1.00 93.78           C
ATOM    564  CD1 TYR A  55      10.618  -1.078   6.413  1.00 93.78           C
ATOM    565  HD1 TYR A  55      10.985  -1.628   5.547  1.00 93.78           H
ATOM    566  CD2 TYR A  55      10.798   0.767   7.923  1.00 93.78           C
ATOM    567  HD2 TYR A  55      11.307   1.674   8.249  1.00 93.78           H
ATOM    568  CE1 TYR A  55       9.460  -1.549   7.128  1.00 93.78           C
ATOM    569  HE1 TYR A  55       8.941  -2.455   6.812  1.00 93.78           H
ATOM    570  CE2 TYR A  55       9.640   0.296   8.637  1.00 93.78           C
ATOM    571  HE2 TYR A  55       9.262   0.836   9.505  1.00 93.78           H
ATOM    572  CZ  TYR A  55       9.028  -0.839   8.204  1.00 93.78           C
ATOM    573  OH  TYR A  55       7.934  -1.285   8.879  1.00 93.78           O
ATOM    574  HH  TYR A  55       7.539  -2.073   8.407  1.00 93.78           H
ATOM    575  HN  TYR A  55      13.656  -1.481   6.266  1.00 93.78           H
ATOM    576  N   TRP A  56      15.021   0.612   4.306  1.00 92.04           N
ATOM    577  CA  TRP A  56      16.027   1.308   3.521  1.00 92.04           C
ATOM    578  C   TRP A  56      16.138   0.606   2.166  1.00 92.04           C
ATOM    579  O   TRP A  56      16.218   1.261   1.128  1.00 92.04           O
ATOM    580  HA  TRP A  56      15.690   2.335   3.382  1.00 92.04           H
ATOM    581  CB  TRP A  56      17.359   1.374   4.271  1.00 92.04           C
ATOM    582 1HB  TRP A  56      17.512   0.434   4.802  1.00 92.04           H
ATOM    583 2HB  TRP A  56      18.168   1.466   3.547  1.00 92.04           H
ATOM    584  CG  TRP A  56      17.454   2.528   5.271  1.00 92.04           C
ATOM    585  CD1 TRP A  56      17.571   2.458   6.604  1.00 92.04           C
ATOM    586  HD1 TRP A  56      17.614   1.526   7.167  1.00 92.04           H
ATOM    587  CD2 TRP A  56      17.436   3.938   4.960  1.00 92.04           C
ATOM    588  NE1 TRP A  56      17.628   3.714   7.173  1.00 92.04           N
ATOM    589  HE1 TRP A  56      17.715   3.918   8.148  1.00 92.04           H
ATOM    590  CE2 TRP A  56      17.544   4.642   6.142  1.00 92.04           C
ATOM    591  CE3 TRP A  56      17.331   4.595   3.722  1.00 92.04           C
ATOM    592  HE3 TRP A  56      17.245   4.062   2.776  1.00 92.04           H
ATOM    593  CZ2 TRP A  56      17.558   6.041   6.202  1.00 92.04           C
ATOM    594  HZ2 TRP A  56      17.644   6.574   7.149  1.00 92.04           H
ATOM    595  CZ3 TRP A  56      17.347   5.993   3.799  1.00 92.04           C
ATOM    596  HZ3 TRP A  56      17.268   6.553   2.867  1.00 92.04           H
ATOM    597  CH2 TRP A  56      17.455   6.717   4.981  1.00 92.04           C
ATOM    598  HH2 TRP A  56      17.459   7.807   4.957  1.00 92.04           H
ATOM    599  HN  TRP A  56      15.363   0.174   5.138  1.00 92.04           H
ATOM    600  N   LEU A  57      16.140  -0.718   2.220  1.00 93.43           N
ATOM    601  CA  LEU A  57      16.248  -1.516   1.010  1.00 93.43           C
ATOM    602  C   LEU A  57      15.056  -1.217   0.099  1.00 93.43           C
ATOM    603  O   LEU A  57      15.229  -0.951  -1.089  1.00 93.43           O
ATOM    604  HA  LEU A  57      17.160  -1.209   0.497  1.00 93.43           H
ATOM    605  CB  LEU A  57      16.401  -2.998   1.358  1.00 93.43           C
ATOM    606 1HB  LEU A  57      17.286  -3.115   1.983  1.00 93.43           H
ATOM    607 2HB  LEU A  57      15.544  -3.300   1.960  1.00 93.43           H
ATOM    608  CG  LEU A  57      16.518  -3.957   0.171  1.00 93.43           C
ATOM    609  HG  LEU A  57      15.662  -3.794  -0.485  1.00 93.43           H
ATOM    610  CD1 LEU A  57      17.777  -3.664  -0.648  1.00 93.43           C
ATOM    611 1HD1 LEU A  57      17.735  -2.643  -1.026  1.00 93.43           H
ATOM    612 2HD1 LEU A  57      18.657  -3.782  -0.015  1.00 93.43           H
ATOM    613 3HD1 LEU A  57      17.836  -4.360  -1.485  1.00 93.43           H
ATOM    614  CD2 LEU A  57      16.462  -5.413   0.635  1.00 93.43           C
ATOM    615 1HD2 LEU A  57      17.284  -5.607   1.324  1.00 93.43           H
ATOM    616 2HD2 LEU A  57      15.514  -5.597   1.141  1.00 93.43           H
ATOM    617 3HD2 LEU A  57      16.547  -6.073  -0.228  1.00 93.43           H
ATOM    618  HN  LEU A  57      16.070  -1.243   3.068  1.00 93.43           H
ATOM    619  N   VAL A  58      13.871  -1.273   0.691  1.00 94.97           N
ATOM    620  CA  VAL A  58      12.648  -1.052  -0.061  1.00 94.97           C
ATOM    621  C   VAL A  58      12.681   0.346  -0.681  1.00 94.97           C
ATOM    622  O   VAL A  58      12.346   0.517  -1.852  1.00 94.97           O
ATOM    623  HA  VAL A  58      12.616  -1.791  -0.862  1.00 94.97           H
ATOM    624  CB  VAL A  58      11.432  -1.278   0.840  1.00 94.97           C
ATOM    625  HB  VAL A  58      11.560  -0.669   1.735  1.00 94.97           H
ATOM    626  CG1 VAL A  58      10.145  -0.828   0.146  1.00 94.97           C
ATOM    627 1HG1 VAL A  58      10.212   0.233  -0.091  1.00 94.97           H
ATOM    628 2HG1 VAL A  58      10.009  -1.398  -0.773  1.00 94.97           H
ATOM    629 3HG1 VAL A  58       9.296  -1.000   0.809  1.00 94.97           H
ATOM    630  CG2 VAL A  58      11.337  -2.741   1.277  1.00 94.97           C
ATOM    631 1HG2 VAL A  58      11.243  -3.378   0.397  1.00 94.97           H
ATOM    632 2HG2 VAL A  58      12.237  -3.015   1.829  1.00 94.97           H
ATOM    633 3HG2 VAL A  58      10.465  -2.874   1.916  1.00 94.97           H
ATOM    634  HN  VAL A  58      13.741  -1.463   1.664  1.00 94.97           H
ATOM    635  N   PHE A  59      13.088   1.310   0.131  1.00 95.52           N
ATOM    636  CA  PHE A  59      13.120   2.695  -0.308  1.00 95.52           C
ATOM    637  C   PHE A  59      14.020   2.860  -1.534  1.00 95.52           C
ATOM    638  O   PHE A  59      13.605   3.435  -2.540  1.00 95.52           O
ATOM    639  HA  PHE A  59      12.100   2.976  -0.567  1.00 95.52           H
ATOM    640  CB  PHE A  59      13.697   3.516   0.847  1.00 95.52           C
ATOM    641 1HB  PHE A  59      13.005   3.476   1.689  1.00 95.52           H
ATOM    642 2HB  PHE A  59      14.628   3.056   1.178  1.00 95.52           H
ATOM    643  CG  PHE A  59      13.965   4.981   0.495  1.00 95.52           C
ATOM    644  CD1 PHE A  59      15.244   5.429   0.378  1.00 95.52           C
ATOM    645  HD1 PHE A  59      16.078   4.744   0.534  1.00 95.52           H
ATOM    646  CD2 PHE A  59      12.925   5.835   0.300  1.00 95.52           C
ATOM    647  HD2 PHE A  59      11.900   5.476   0.394  1.00 95.52           H
ATOM    648  CE1 PHE A  59      15.493   6.788   0.051  1.00 95.52           C
ATOM    649  HE1 PHE A  59      16.518   7.147  -0.043  1.00 95.52           H
ATOM    650  CE2 PHE A  59      13.174   7.195  -0.026  1.00 95.52           C
ATOM    651  HE2 PHE A  59      12.340   7.879  -0.183  1.00 95.52           H
ATOM    652  CZ  PHE A  59      14.453   7.642  -0.144  1.00 95.52           C
ATOM    653  HZ  PHE A  59      14.644   8.686  -0.395  1.00 95.52           H
ATOM    654  HN  PHE A  59      13.391   1.157   1.072  1.00 95.52           H
ATOM    655  N   ILE A  60      15.234   2.346  -1.411  1.00 93.76           N
ATOM    656  CA  ILE A  60      16.247   2.566  -2.430  1.00 93.76           C
ATOM    657  C   ILE A  60      15.772   1.962  -3.754  1.00 93.76           C
ATOM    658  O   ILE A  60      15.765   2.638  -4.781  1.00 93.76           O
ATOM    659  HA  ILE A  60      16.351   3.643  -2.560  1.00 93.76           H
ATOM    660  CB  ILE A  60      17.602   2.033  -1.963  1.00 93.76           C
ATOM    661  HB  ILE A  60      17.459   1.021  -1.582  1.00 93.76           H
ATOM    662  CG1 ILE A  60      18.155   2.875  -0.811  1.00 93.76           C
ATOM    663 1HG1 ILE A  60      18.481   3.844  -1.189  1.00 93.76           H
ATOM    664 2HG1 ILE A  60      17.366   3.065  -0.084  1.00 93.76           H
ATOM    665  CG2 ILE A  60      18.587   1.940  -3.130  1.00 93.76           C
ATOM    666 1HG2 ILE A  60      18.190   1.266  -3.889  1.00 93.76           H
ATOM    667 2HG2 ILE A  60      18.732   2.930  -3.563  1.00 93.76           H
ATOM    668 3HG2 ILE A  60      19.543   1.558  -2.770  1.00 93.76           H
ATOM    669  CD1 ILE A  60      19.327   2.167  -0.128  1.00 93.76           C
ATOM    670 1HD1 ILE A  60      18.991   1.209   0.270  1.00 93.76           H
ATOM    671 2HD1 ILE A  60      20.123   2.000  -0.853  1.00 93.76           H
ATOM    672 3HD1 ILE A  60      19.701   2.788   0.687  1.00 93.76           H
ATOM    673  HN  ILE A  60      15.530   1.789  -0.635  1.00 93.76           H
ATOM    674  N   VAL A  61      15.386   0.696  -3.685  1.00 94.35           N
ATOM    675  CA  VAL A  61      15.048  -0.049  -4.886  1.00 94.35           C
ATOM    676  C   VAL A  61      13.789   0.549  -5.515  1.00 94.35           C
ATOM    677  O   VAL A  61      13.725   0.733  -6.730  1.00 94.35           O
ATOM    678  HA  VAL A  61      15.877   0.061  -5.585  1.00 94.35           H
ATOM    679  CB  VAL A  61      14.902  -1.536  -4.555  1.00 94.35           C
ATOM    680  HB  VAL A  61      14.143  -1.634  -3.779  1.00 94.35           H
ATOM    681  CG1 VAL A  61      14.430  -2.326  -5.777  1.00 94.35           C
ATOM    682 1HG1 VAL A  61      13.463  -1.944  -6.105  1.00 94.35           H
ATOM    683 2HG1 VAL A  61      15.156  -2.217  -6.583  1.00 94.35           H
ATOM    684 3HG1 VAL A  61      14.335  -3.379  -5.514  1.00 94.35           H
ATOM    685  CG2 VAL A  61      16.212  -2.106  -4.006  1.00 94.35           C
ATOM    686 1HG2 VAL A  61      16.999  -1.990  -4.750  1.00 94.35           H
ATOM    687 2HG2 VAL A  61      16.488  -1.572  -3.097  1.00 94.35           H
ATOM    688 3HG2 VAL A  61      16.080  -3.164  -3.779  1.00 94.35           H
ATOM    689  HN  VAL A  61      15.303   0.182  -2.831  1.00 94.35           H
ATOM    690  N   GLY A  62      12.818   0.837  -4.661  1.00 95.68           N
ATOM    691  CA  GLY A  62      11.530   1.323  -5.126  1.00 95.68           C
ATOM    692  C   GLY A  62      11.658   2.725  -5.725  1.00 95.68           C
ATOM    693  O   GLY A  62      11.059   3.020  -6.759  1.00 95.68           O
ATOM    694 1HA  GLY A  62      11.128   0.640  -5.874  1.00 95.68           H
ATOM    695 2HA  GLY A  62      10.823   1.341  -4.298  1.00 95.68           H
ATOM    696  HN  GLY A  62      12.900   0.743  -3.668  1.00 95.68           H
ATOM    697  N   ALA A  63      12.442   3.553  -5.051  1.00 95.35           N
ATOM    698  CA  ALA A  63      12.616   4.932  -5.475  1.00 95.35           C
ATOM    699  C   ALA A  63      13.252   4.957  -6.866  1.00 95.35           C
ATOM    700  O   ALA A  63      12.827   5.718  -7.734  1.00 95.35           O
ATOM    701  HA  ALA A  63      11.628   5.390  -5.528  1.00 95.35           H
ATOM    702  CB  ALA A  63      13.453   5.684  -4.438  1.00 95.35           C
ATOM    703 1HB  ALA A  63      12.943   5.662  -3.475  1.00 95.35           H
ATOM    704 2HB  ALA A  63      14.428   5.207  -4.344  1.00 95.35           H
ATOM    705 3HB  ALA A  63      13.583   6.718  -4.757  1.00 95.35           H
ATOM    706  HN  ALA A  63      12.952   3.297  -4.229  1.00 95.35           H
ATOM    707  N   LEU A  64      14.260   4.114  -7.036  1.00 89.77           N
ATOM    708  CA  LEU A  64      14.960   4.030  -8.307  1.00 89.77           C
ATOM    709  C   LEU A  64      13.979   3.594  -9.397  1.00 89.77           C
ATOM    710  O   LEU A  64      13.913   4.208 -10.460  1.00 89.77           O
ATOM    711  HA  LEU A  64      15.320   5.030  -8.547  1.00 89.77           H
ATOM    712  CB  LEU A  64      16.186   3.124  -8.184  1.00 89.77           C
ATOM    713 1HB  LEU A  64      15.880   2.194  -7.706  1.00 89.77           H
ATOM    714 2HB  LEU A  64      16.527   2.870  -9.188  1.00 89.77           H
ATOM    715  CG  LEU A  64      17.370   3.700  -7.405  1.00 89.77           C
ATOM    716  HG  LEU A  64      17.006   4.045  -6.437  1.00 89.77           H
ATOM    717  CD1 LEU A  64      18.424   2.624  -7.134  1.00 89.77           C
ATOM    718 1HD1 LEU A  64      17.979   1.818  -6.549  1.00 89.77           H
ATOM    719 2HD1 LEU A  64      18.789   2.226  -8.081  1.00 89.77           H
ATOM    720 3HD1 LEU A  64      19.254   3.060  -6.578  1.00 89.77           H
ATOM    721  CD2 LEU A  64      17.963   4.913  -8.124  1.00 89.77           C
ATOM    722 1HD2 LEU A  64      18.308   4.616  -9.114  1.00 89.77           H
ATOM    723 2HD2 LEU A  64      17.200   5.686  -8.221  1.00 89.77           H
ATOM    724 3HD2 LEU A  64      18.802   5.303  -7.548  1.00 89.77           H
ATOM    725  HN  LEU A  64      14.599   3.497  -6.326  1.00 89.77           H
ATOM    726  N   GLY A  65      13.241   2.535  -9.095  1.00 93.62           N
ATOM    727  CA  GLY A  65      12.363   1.929 -10.081  1.00 93.62           C
ATOM    728  C   GLY A  65      11.283   2.914 -10.533  1.00 93.62           C
ATOM    729  O   GLY A  65      11.100   3.135 -11.729  1.00 93.62           O
ATOM    730 1HA  GLY A  65      12.947   1.604 -10.942  1.00 93.62           H
ATOM    731 2HA  GLY A  65      11.896   1.039  -9.659  1.00 93.62           H
ATOM    732  HN  GLY A  65      13.237   2.094  -8.197  1.00 93.62           H
ATOM    733  N   ASN A  66      10.595   3.480  -9.552  1.00 92.11           N
ATOM    734  CA  ASN A  66       9.447   4.324  -9.833  1.00 92.11           C
ATOM    735  C   ASN A  66       9.925   5.636 -10.459  1.00 92.11           C
ATOM    736  O   ASN A  66       9.246   6.203 -11.313  1.00 92.11           O
ATOM    737  HA  ASN A  66       8.822   3.742 -10.511  1.00 92.11           H
ATOM    738  CB  ASN A  66       8.685   4.662  -8.550  1.00 92.11           C
ATOM    739 1HB  ASN A  66       9.390   4.937  -7.766  1.00 92.11           H
ATOM    740 2HB  ASN A  66       8.045   5.528  -8.721  1.00 92.11           H
ATOM    741  CG  ASN A  66       7.835   3.477  -8.088  1.00 92.11           C
ATOM    742  OD1 ASN A  66       6.869   3.087  -8.723  1.00 92.11           O
ATOM    743  ND2 ASN A  66       8.249   2.927  -6.950  1.00 92.11           N
ATOM    744 1HD2 ASN A  66       9.050   3.295  -6.478  1.00 92.11           H
ATOM    745 2HD2 ASN A  66       7.758   2.145  -6.565  1.00 92.11           H
ATOM    746  HN  ASN A  66      10.811   3.369  -8.581  1.00 92.11           H
ATOM    747  N   SER A  67      11.090   6.079 -10.009  1.00 91.74           N
ATOM    748  CA  SER A  67      11.675   7.304 -10.528  1.00 91.74           C
ATOM    749  C   SER A  67      11.967   7.152 -12.022  1.00 91.74           C
ATOM    750  O   SER A  67      11.794   8.095 -12.792  1.00 91.74           O
ATOM    751  HA  SER A  67      10.924   8.076 -10.362  1.00 91.74           H
ATOM    752  CB  SER A  67      12.954   7.666  -9.771  1.00 91.74           C
ATOM    753 1HB  SER A  67      13.671   6.850  -9.858  1.00 91.74           H
ATOM    754 2HB  SER A  67      13.412   8.542 -10.231  1.00 91.74           H
ATOM    755  OG  SER A  67      12.702   7.931  -8.394  1.00 91.74           O
ATOM    756  HG  SER A  67      13.114   7.217  -7.827  1.00 91.74           H
ATOM    757  HN  SER A  67      11.629   5.618  -9.305  1.00 91.74           H
ATOM    758  N   LEU A  68      12.407   5.956 -12.388  1.00 87.04           N
ATOM    759  CA  LEU A  68      12.696   5.659 -13.781  1.00 87.04           C
ATOM    760  C   LEU A  68      11.400   5.729 -14.592  1.00 87.04           C
ATOM    761  O   LEU A  68      11.389   6.250 -15.706  1.00 87.04           O
ATOM    762  HA  LEU A  68      13.373   6.431 -14.145  1.00 87.04           H
ATOM    763  CB  LEU A  68      13.427   4.321 -13.902  1.00 87.04           C
ATOM    764 1HB  LEU A  68      12.951   3.607 -13.230  1.00 87.04           H
ATOM    765 2HB  LEU A  68      13.288   3.944 -14.916  1.00 87.04           H
ATOM    766  CG  LEU A  68      14.926   4.345 -13.598  1.00 87.04           C
ATOM    767  HG  LEU A  68      15.074   4.865 -12.652  1.00 87.04           H
ATOM    768  CD1 LEU A  68      15.473   2.927 -13.424  1.00 87.04           C
ATOM    769 1HD1 LEU A  68      14.957   2.436 -12.599  1.00 87.04           H
ATOM    770 2HD1 LEU A  68      15.312   2.360 -14.342  1.00 87.04           H
ATOM    771 3HD1 LEU A  68      16.541   2.973 -13.209  1.00 87.04           H
ATOM    772  CD2 LEU A  68      15.690   5.127 -14.668  1.00 87.04           C
ATOM    773 1HD2 LEU A  68      15.538   4.657 -15.640  1.00 87.04           H
ATOM    774 2HD2 LEU A  68      15.323   6.153 -14.699  1.00 87.04           H
ATOM    775 3HD2 LEU A  68      16.753   5.129 -14.427  1.00 87.04           H
ATOM    776  HN  LEU A  68      12.565   5.200 -11.753  1.00 87.04           H
ATOM    777  N   VAL A  69      10.341   5.195 -14.002  1.00 90.93           N
ATOM    778  CA  VAL A  69       9.050   5.164 -14.668  1.00 90.93           C
ATOM    779  C   VAL A  69       8.622   6.593 -15.008  1.00 90.93           C
ATOM    780  O   VAL A  69       8.275   6.885 -16.152  1.00 90.93           O
ATOM    781  HA  VAL A  69       9.172   4.604 -15.595  1.00 90.93           H
ATOM    782  CB  VAL A  69       8.030   4.425 -13.799  1.00 90.93           C
ATOM    783  HB  VAL A  69       8.035   4.886 -12.811  1.00 90.93           H
ATOM    784  CG1 VAL A  69       6.619   4.562 -14.374  1.00 90.93           C
ATOM    785 1HG1 VAL A  69       6.344   5.616 -14.416  1.00 90.93           H
ATOM    786 2HG1 VAL A  69       6.593   4.139 -15.378  1.00 90.93           H
ATOM    787 3HG1 VAL A  69       5.914   4.027 -13.736  1.00 90.93           H
ATOM    788  CG2 VAL A  69       8.415   2.954 -13.633  1.00 90.93           C
ATOM    789 1HG2 VAL A  69       8.452   2.475 -14.611  1.00 90.93           H
ATOM    790 2HG2 VAL A  69       9.394   2.885 -13.158  1.00 90.93           H
ATOM    791 3HG2 VAL A  69       7.674   2.452 -13.011  1.00 90.93           H
ATOM    792  HN  VAL A  69      10.354   4.790 -13.088  1.00 90.93           H
ATOM    793  N   ILE A  70       8.660   7.445 -13.994  1.00 90.74           N
ATOM    794  CA  ILE A  70       8.192   8.812 -14.148  1.00 90.74           C
ATOM    795  C   ILE A  70       9.024   9.514 -15.223  1.00 90.74           C
ATOM    796  O   ILE A  70       8.482  10.230 -16.063  1.00 90.74           O
ATOM    797  HA  ILE A  70       7.157   8.767 -14.487  1.00 90.74           H
ATOM    798  CB  ILE A  70       8.194   9.534 -12.799  1.00 90.74           C
ATOM    799  HB  ILE A  70       9.186   9.430 -12.358  1.00 90.74           H
ATOM    800  CG1 ILE A  70       7.199   8.891 -11.831  1.00 90.74           C
ATOM    801 1HG1 ILE A  70       6.182   9.145 -12.128  1.00 90.74           H
ATOM    802 2HG1 ILE A  70       7.286   7.806 -11.883  1.00 90.74           H
ATOM    803  CG2 ILE A  70       7.934  11.031 -12.978  1.00 90.74           C
ATOM    804 1HG2 ILE A  70       8.713  11.463 -13.607  1.00 90.74           H
ATOM    805 2HG2 ILE A  70       6.963  11.177 -13.451  1.00 90.74           H
ATOM    806 3HG2 ILE A  70       7.942  11.520 -12.004  1.00 90.74           H
ATOM    807  CD1 ILE A  70       7.449   9.361 -10.396  1.00 90.74           C
ATOM    808 1HD1 ILE A  70       8.459   9.084 -10.094  1.00 90.74           H
ATOM    809 2HD1 ILE A  70       7.338  10.444 -10.344  1.00 90.74           H
ATOM    810 3HD1 ILE A  70       6.728   8.888  -9.729  1.00 90.74           H
ATOM    811  HN  ILE A  70       9.002   7.216 -13.083  1.00 90.74           H
ATOM    812  N   LEU A  71      10.327   9.284 -15.161  1.00 85.64           N
ATOM    813  CA  LEU A  71      11.250   9.960 -16.058  1.00 85.64           C
ATOM    814  C   LEU A  71      10.896   9.611 -17.505  1.00 85.64           C
ATOM    815  O   LEU A  71      10.832  10.491 -18.361  1.00 85.64           O
ATOM    816  HA  LEU A  71      11.114  11.032 -15.918  1.00 85.64           H
ATOM    817  CB  LEU A  71      12.697   9.634 -15.683  1.00 85.64           C
ATOM    818 1HB  LEU A  71      12.815   9.780 -14.609  1.00 85.64           H
ATOM    819 2HB  LEU A  71      12.873   8.576 -15.882  1.00 85.64           H
ATOM    820  CG  LEU A  71      13.775  10.446 -16.402  1.00 85.64           C
ATOM    821  HG  LEU A  71      13.400  10.713 -17.390  1.00 85.64           H
ATOM    822  CD1 LEU A  71      14.064  11.752 -15.660  1.00 85.64           C
ATOM    823 1HD1 LEU A  71      13.154  12.349 -15.607  1.00 85.64           H
ATOM    824 2HD1 LEU A  71      14.410  11.528 -14.651  1.00 85.64           H
ATOM    825 3HD1 LEU A  71      14.835  12.310 -16.192  1.00 85.64           H
ATOM    826  CD2 LEU A  71      15.042   9.613 -16.610  1.00 85.64           C
ATOM    827 1HD2 LEU A  71      15.431   9.295 -15.643  1.00 85.64           H
ATOM    828 2HD2 LEU A  71      14.805   8.736 -17.213  1.00 85.64           H
ATOM    829 3HD2 LEU A  71      15.792  10.214 -17.124  1.00 85.64           H
ATOM    830  HN  LEU A  71      10.753   8.651 -14.515  1.00 85.64           H
ATOM    831  N   VAL A  72      10.675   8.325 -17.732  1.00 85.53           N
ATOM    832  CA  VAL A  72      10.479   7.827 -19.083  1.00 85.53           C
ATOM    833  C   VAL A  72       9.193   8.421 -19.660  1.00 85.53           C
ATOM    834  O   VAL A  72       9.163   8.843 -20.815  1.00 85.53           O
ATOM    835  HA  VAL A  72      11.323   8.166 -19.684  1.00 85.53           H
ATOM    836  CB  VAL A  72      10.483   6.297 -19.083  1.00 85.53           C
ATOM    837  HB  VAL A  72       9.732   5.960 -18.367  1.00 85.53           H
ATOM    838  CG1 VAL A  72      10.100   5.747 -20.458  1.00 85.53           C
ATOM    839 1HG1 VAL A  72       9.101   6.094 -20.723  1.00 85.53           H
ATOM    840 2HG1 VAL A  72      10.815   6.098 -21.202  1.00 85.53           H
ATOM    841 3HG1 VAL A  72      10.110   4.657 -20.430  1.00 85.53           H
ATOM    842  CG2 VAL A  72      11.840   5.752 -18.633  1.00 85.53           C
ATOM    843 1HG2 VAL A  72      12.616   6.102 -19.313  1.00 85.53           H
ATOM    844 2HG2 VAL A  72      12.055   6.102 -17.624  1.00 85.53           H
ATOM    845 3HG2 VAL A  72      11.814   4.662 -18.642  1.00 85.53           H
ATOM    846  HN  VAL A  72      10.629   7.629 -17.015  1.00 85.53           H
ATOM    847  N   TYR A  73       8.161   8.436 -18.829  1.00 85.54           N
ATOM    848  CA  TYR A  73       6.872   8.962 -19.246  1.00 85.54           C
ATOM    849  C   TYR A  73       6.950  10.469 -19.498  1.00 85.54           C
ATOM    850  O   TYR A  73       6.256  10.993 -20.367  1.00 85.54           O
ATOM    851  HA  TYR A  73       6.588   8.461 -20.171  1.00 85.54           H
ATOM    852  CB  TYR A  73       5.914   8.700 -18.083  1.00 85.54           C
ATOM    853 1HB  TYR A  73       6.482   8.691 -17.152  1.00 85.54           H
ATOM    854 2HB  TYR A  73       5.205   9.526 -18.016  1.00 85.54           H
ATOM    855  CG  TYR A  73       5.136   7.388 -18.200  1.00 85.54           C
ATOM    856  CD1 TYR A  73       4.266   7.194 -19.254  1.00 85.54           C
ATOM    857  HD1 TYR A  73       4.133   7.975 -20.002  1.00 85.54           H
ATOM    858  CD2 TYR A  73       5.304   6.398 -17.253  1.00 85.54           C
ATOM    859  HD2 TYR A  73       5.992   6.552 -16.421  1.00 85.54           H
ATOM    860  CE1 TYR A  73       3.533   5.959 -19.365  1.00 85.54           C
ATOM    861  HE1 TYR A  73       2.843   5.792 -20.191  1.00 85.54           H
ATOM    862  CE2 TYR A  73       4.572   5.163 -17.364  1.00 85.54           C
ATOM    863  HE2 TYR A  73       4.696   4.374 -16.623  1.00 85.54           H
ATOM    864  CZ  TYR A  73       3.723   5.004 -18.414  1.00 85.54           C
ATOM    865  OH  TYR A  73       3.031   3.838 -18.519  1.00 85.54           O
ATOM    866  HH  TYR A  73       2.531   3.814 -19.384  1.00 85.54           H
ATOM    867  HN  TYR A  73       8.195   8.098 -17.889  1.00 85.54           H
ATOM    868  N   TRP A  74       7.801  11.123 -18.721  1.00 74.32           N
ATOM    869  CA  TRP A  74       7.914  12.570 -18.786  1.00 74.32           C
ATOM    870  C   TRP A  74       8.528  12.936 -20.139  1.00 74.32           C
ATOM    871  O   TRP A  74       7.999  13.785 -20.856  1.00 74.32           O
ATOM    872  HA  TRP A  74       6.909  12.986 -18.708  1.00 74.32           H
ATOM    873  CB  TRP A  74       8.714  13.112 -17.600  1.00 74.32           C
ATOM    874 1HB  TRP A  74       8.293  12.712 -16.678  1.00 74.32           H
ATOM    875 2HB  TRP A  74       9.738  12.745 -17.668  1.00 74.32           H
ATOM    876  CG  TRP A  74       8.739  14.639 -17.512  1.00 74.32           C
ATOM    877  CD1 TRP A  74       9.624  15.483 -18.060  1.00 74.32           C
ATOM    878  HD1 TRP A  74      10.476  15.171 -18.665  1.00 74.32           H
ATOM    879  CD2 TRP A  74       7.796  15.475 -16.809  1.00 74.32           C
ATOM    880  NE1 TRP A  74       9.322  16.796 -17.763  1.00 74.32           N
ATOM    881  HE1 TRP A  74       9.835  17.603 -18.058  1.00 74.32           H
ATOM    882  CE2 TRP A  74       8.175  16.791 -16.978  1.00 74.32           C
ATOM    883  CE3 TRP A  74       6.660  15.131 -16.056  1.00 74.32           C
ATOM    884  HE3 TRP A  74       6.340  14.100 -15.908  1.00 74.32           H
ATOM    885  CZ2 TRP A  74       7.473  17.869 -16.423  1.00 74.32           C
ATOM    886  HZ2 TRP A  74       7.793  18.900 -16.571  1.00 74.32           H
ATOM    887  CZ3 TRP A  74       5.969  16.219 -15.508  1.00 74.32           C
ATOM    888  HZ3 TRP A  74       5.080  16.008 -14.914  1.00 74.32           H
ATOM    889  CH2 TRP A  74       6.338  17.549 -15.669  1.00 74.32           C
ATOM    890  HH2 TRP A  74       5.746  18.341 -15.209  1.00 74.32           H
ATOM    891  HN  TRP A  74       8.406  10.682 -18.058  1.00 74.32           H
ATOM    892  N   TYR A  75       9.635  12.278 -20.448  1.00 71.14           N
ATOM    893  CA  TYR A  75      10.492  12.723 -21.533  1.00 71.14           C
ATOM    894  C   TYR A  75      10.079  12.079 -22.858  1.00 71.14           C
ATOM    895  O   TYR A  75      10.179  12.702 -23.914  1.00 71.14           O
ATOM    896  HA  TYR A  75      10.394  13.806 -21.618  1.00 71.14           H
ATOM    897  CB  TYR A  75      11.905  12.259 -21.173  1.00 71.14           C
ATOM    898 1HB  TYR A  75      11.842  11.294 -20.671  1.00 71.14           H
ATOM    899 2HB  TYR A  75      12.471  12.104 -22.091  1.00 71.14           H
ATOM    900  CG  TYR A  75      12.671  13.234 -20.277  1.00 71.14           C
ATOM    901  CD1 TYR A  75      13.280  14.344 -20.827  1.00 71.14           C
ATOM    902  HD1 TYR A  75      13.216  14.525 -21.900  1.00 71.14           H
ATOM    903  CD2 TYR A  75      12.753  13.005 -18.919  1.00 71.14           C
ATOM    904  HD2 TYR A  75      12.271  12.129 -18.484  1.00 71.14           H
ATOM    905  CE1 TYR A  75      14.001  15.262 -19.984  1.00 71.14           C
ATOM    906  HE1 TYR A  75      14.487  16.141 -20.406  1.00 71.14           H
ATOM    907  CE2 TYR A  75      13.474  13.923 -18.075  1.00 71.14           C
ATOM    908  HE2 TYR A  75      13.546  13.753 -17.001  1.00 71.14           H
ATOM    909  CZ  TYR A  75      14.062  15.006 -18.650  1.00 71.14           C
ATOM    910  OH  TYR A  75      14.743  15.873 -17.853  1.00 71.14           O
ATOM    911  HH  TYR A  75      15.103  16.629 -18.400  1.00 71.14           H
ATOM    912  HN  TYR A  75       9.949  11.457 -19.972  1.00 71.14           H
ATOM    913  N   CYS A  76       9.623  10.839 -22.759  1.00 71.29           N
ATOM    914  CA  CYS A  76       9.592   9.959 -23.915  1.00 71.29           C
ATOM    915  C   CYS A  76       8.144   9.523 -24.148  1.00 71.29           C
ATOM    916  O   CYS A  76       7.549   9.857 -25.172  1.00 71.29           O
ATOM    917  HA  CYS A  76       9.963  10.538 -24.760  1.00 71.29           H
ATOM    918  CB  CYS A  76      10.527   8.760 -23.739  1.00 71.29           C
ATOM    919 1HB  CYS A  76      11.430   9.067 -23.211  1.00 71.29           H
ATOM    920 2HB  CYS A  76      10.044   7.999 -23.126  1.00 71.29           H
ATOM    921  SG  CYS A  76      10.965   8.062 -25.373  1.00 71.29           S
ATOM    922  HG  CYS A  76       9.739   7.644 -25.678  1.00 71.29           H
ATOM    923  HN  CYS A  76       9.280  10.435 -21.911  1.00 71.29           H
ATOM    924  N   THR A  77       7.619   8.785 -23.182  1.00 65.37           N
ATOM    925  CA  THR A  77       6.391   8.037 -23.395  1.00 65.37           C
ATOM    926  C   THR A  77       5.206   8.991 -23.553  1.00 65.37           C
ATOM    927  O   THR A  77       4.368   8.806 -24.434  1.00 65.37           O
ATOM    928  HA  THR A  77       6.483   7.484 -24.330  1.00 65.37           H
ATOM    929  CB  THR A  77       6.229   7.053 -22.234  1.00 65.37           C
ATOM    930  HB  THR A  77       6.013   7.580 -21.305  1.00 65.37           H
ATOM    931  OG1 THR A  77       7.438   6.299 -22.247  1.00 65.37           O
ATOM    932  HG1 THR A  77       7.469   5.716 -23.059  1.00 65.37           H
ATOM    933  CG2 THR A  77       5.138   6.013 -22.496  1.00 65.37           C
ATOM    934 1HG2 THR A  77       5.389   5.440 -23.389  1.00 65.37           H
ATOM    935 2HG2 THR A  77       4.183   6.518 -22.644  1.00 65.37           H
ATOM    936 3HG2 THR A  77       5.065   5.340 -21.642  1.00 65.37           H
ATOM    937  HN  THR A  77       8.016   8.693 -22.269  1.00 65.37           H
ATOM    938  N   ARG A  78       5.174   9.992 -22.685  1.00 61.62           N
ATOM    939  CA  ARG A  78       3.987  10.819 -22.540  1.00 61.62           C
ATOM    940  C   ARG A  78       2.753   9.942 -22.320  1.00 61.62           C
ATOM    941  O   ARG A  78       2.697   8.811 -22.800  1.00 61.62           O
ATOM    942  HA  ARG A  78       4.187  11.441 -21.668  1.00 61.62           H
ATOM    943  CB  ARG A  78       3.770  11.692 -23.777  1.00 61.62           C
ATOM    944 1HB  ARG A  78       3.654  11.060 -24.657  1.00 61.62           H
ATOM    945 2HB  ARG A  78       2.845  12.259 -23.668  1.00 61.62           H
ATOM    946  CG  ARG A  78       4.942  12.653 -23.984  1.00 61.62           C
ATOM    947 1HG  ARG A  78       5.140  13.195 -23.059  1.00 61.62           H
ATOM    948 2HG  ARG A  78       5.844  12.087 -24.220  1.00 61.62           H
ATOM    949  CD  ARG A  78       4.647  13.645 -25.110  1.00 61.62           C
ATOM    950 1HD  ARG A  78       4.500  13.109 -26.048  1.00 61.62           H
ATOM    951 2HD  ARG A  78       3.721  14.180 -24.900  1.00 61.62           H
ATOM    952  NE  ARG A  78       5.765  14.604 -25.246  1.00 61.62           N
ATOM    953  HE  ARG A  78       6.588  14.446 -24.700  1.00 61.62           H
ATOM    954  CZ  ARG A  78       5.745  15.672 -26.055  1.00 61.62           C
ATOM    955  NH1 ARG A  78       4.669  15.933 -26.810  1.00 61.62           N
ATOM    956 1HH1 ARG A  78       3.873  15.329 -26.772  1.00 61.62           H
ATOM    957 2HH1 ARG A  78       4.662  16.732 -27.411  1.00 61.62           H
ATOM    958  NH2 ARG A  78       6.817  16.475 -26.098  1.00 61.62           N
ATOM    959 1HH2 ARG A  78       6.818  17.276 -26.697  1.00 61.62           H
ATOM    960 2HH2 ARG A  78       7.616  16.273 -25.532  1.00 61.62           H
ATOM    961  HN  ARG A  78       5.937  10.241 -22.090  1.00 61.62           H
ATOM    962  N   VAL A  79       1.794  10.497 -21.593  1.00 76.30           N
ATOM    963  CA  VAL A  79       0.555   9.788 -21.323  1.00 76.30           C
ATOM    964  C   VAL A  79      -0.367   9.900 -22.539  1.00 76.30           C
ATOM    965  O   VAL A  79      -0.937  10.959 -22.794  1.00 76.30           O
ATOM    966  HA  VAL A  79       0.803   8.739 -21.166  1.00 76.30           H
ATOM    967  CB  VAL A  79      -0.083  10.321 -20.038  1.00 76.30           C
ATOM    968  HB  VAL A  79      -0.339  11.368 -20.200  1.00 76.30           H
ATOM    969  CG1 VAL A  79      -1.374   9.566 -19.713  1.00 76.30           C
ATOM    970 1HG1 VAL A  79      -2.082   9.689 -20.532  1.00 76.30           H
ATOM    971 2HG1 VAL A  79      -1.151   8.507 -19.580  1.00 76.30           H
ATOM    972 3HG1 VAL A  79      -1.806   9.965 -18.795  1.00 76.30           H
ATOM    973  CG2 VAL A  79       0.901  10.254 -18.868  1.00 76.30           C
ATOM    974 1HG2 VAL A  79       1.202   9.219 -18.706  1.00 76.30           H
ATOM    975 2HG2 VAL A  79       1.780  10.856 -19.098  1.00 76.30           H
ATOM    976 3HG2 VAL A  79       0.422  10.638 -17.968  1.00 76.30           H
ATOM    977  HN  VAL A  79       1.854  11.411 -21.193  1.00 76.30           H
ATOM    978  N   LYS A  80      -0.484   8.792 -23.256  1.00 68.42           N
ATOM    979  CA  LYS A  80      -1.256   8.776 -24.487  1.00 68.42           C
ATOM    980  C   LYS A  80      -2.524   7.945 -24.277  1.00 68.42           C
ATOM    981  O   LYS A  80      -3.507   8.114 -24.996  1.00 68.42           O
ATOM    982  HA  LYS A  80      -1.549   9.803 -24.703  1.00 68.42           H
ATOM    983  CB  LYS A  80      -0.393   8.296 -25.655  1.00 68.42           C
ATOM    984 1HB  LYS A  80       0.068   7.341 -25.404  1.00 68.42           H
ATOM    985 2HB  LYS A  80      -1.021   8.126 -26.530  1.00 68.42           H
ATOM    986  CG  LYS A  80       0.693   9.320 -25.991  1.00 68.42           C
ATOM    987 1HG  LYS A  80       0.237  10.294 -26.167  1.00 68.42           H
ATOM    988 2HG  LYS A  80       1.367   9.432 -25.142  1.00 68.42           H
ATOM    989  CD  LYS A  80       1.487   8.892 -27.227  1.00 68.42           C
ATOM    990 1HD  LYS A  80       1.922   7.907 -27.061  1.00 68.42           H
ATOM    991 2HD  LYS A  80       0.816   8.804 -28.082  1.00 68.42           H
ATOM    992  CE  LYS A  80       2.595   9.898 -27.543  1.00 68.42           C
ATOM    993 1HE  LYS A  80       2.163  10.888 -27.696  1.00 68.42           H
ATOM    994 2HE  LYS A  80       3.276   9.976 -26.695  1.00 68.42           H
ATOM    995  NZ  LYS A  80       3.343   9.484 -28.751  1.00 68.42           N
ATOM    996 1HZ  LYS A  80       4.073  10.160 -28.944  1.00 68.42           H
ATOM    997 2HZ  LYS A  80       3.758   8.573 -28.595  1.00 68.42           H
ATOM    998 3HZ  LYS A  80       2.709   9.436 -29.541  1.00 68.42           H
ATOM    999  HN  LYS A  80      -0.063   7.919 -23.010  1.00 68.42           H
ATOM   1000  N   THR A  81      -2.460   7.065 -23.288  1.00 79.86           N
ATOM   1001  CA  THR A  81      -3.527   6.104 -23.070  1.00 79.86           C
ATOM   1002  C   THR A  81      -4.019   6.172 -21.623  1.00 79.86           C
ATOM   1003  O   THR A  81      -3.378   6.789 -20.774  1.00 79.86           O
ATOM   1004  HA  THR A  81      -4.369   6.376 -23.707  1.00 79.86           H
ATOM   1005  CB  THR A  81      -3.009   4.722 -23.471  1.00 79.86           C
ATOM   1006  HB  THR A  81      -3.827   4.007 -23.549  1.00 79.86           H
ATOM   1007  OG1 THR A  81      -2.021   4.423 -22.488  1.00 79.86           O
ATOM   1008  HG1 THR A  81      -1.782   3.453 -22.528  1.00 79.86           H
ATOM   1009  CG2 THR A  81      -2.228   4.749 -24.787  1.00 79.86           C
ATOM   1010 1HG2 THR A  81      -1.370   5.413 -24.687  1.00 79.86           H
ATOM   1011 2HG2 THR A  81      -2.876   5.109 -25.586  1.00 79.86           H
ATOM   1012 3HG2 THR A  81      -1.883   3.743 -25.025  1.00 79.86           H
ATOM   1013  HN  THR A  81      -1.697   7.003 -22.644  1.00 79.86           H
ATOM   1014  N   MET A  82      -5.154   5.530 -21.387  1.00 80.77           N
ATOM   1015  CA  MET A  82      -5.687   5.424 -20.039  1.00 80.77           C
ATOM   1016  C   MET A  82      -4.731   4.649 -19.130  1.00 80.77           C
ATOM   1017  O   MET A  82      -4.542   5.010 -17.970  1.00 80.77           O
ATOM   1018  HA  MET A  82      -5.788   6.449 -19.682  1.00 80.77           H
ATOM   1019  CB  MET A  82      -7.041   4.713 -20.080  1.00 80.77           C
ATOM   1020 1HB  MET A  82      -7.693   5.206 -20.802  1.00 80.77           H
ATOM   1021 2HB  MET A  82      -6.907   3.686 -20.421  1.00 80.77           H
ATOM   1022  CG  MET A  82      -7.704   4.716 -18.701  1.00 80.77           C
ATOM   1023 1HG  MET A  82      -7.121   4.111 -18.007  1.00 80.77           H
ATOM   1024 2HG  MET A  82      -7.724   5.730 -18.300  1.00 80.77           H
ATOM   1025  SD  MET A  82      -9.366   4.076 -18.821  1.00 80.77           S
ATOM   1026  CE  MET A  82      -9.903   4.289 -17.132  1.00 80.77           C
ATOM   1027 1HE  MET A  82      -9.254   3.716 -16.469  1.00 80.77           H
ATOM   1028 2HE  MET A  82      -9.853   5.344 -16.866  1.00 80.77           H
ATOM   1029 3HE  MET A  82     -10.929   3.936 -17.030  1.00 80.77           H
ATOM   1030  HN  MET A  82      -5.704   5.087 -22.095  1.00 80.77           H
ATOM   1031  N   THR A  83      -4.152   3.598 -19.693  1.00 83.47           N
ATOM   1032  CA  THR A  83      -3.195   2.788 -18.958  1.00 83.47           C
ATOM   1033  C   THR A  83      -2.011   3.643 -18.502  1.00 83.47           C
ATOM   1034  O   THR A  83      -1.590   3.563 -17.349  1.00 83.47           O
ATOM   1035  HA  THR A  83      -3.683   2.411 -18.059  1.00 83.47           H
ATOM   1036  CB  THR A  83      -2.788   1.612 -19.849  1.00 83.47           C
ATOM   1037  HB  THR A  83      -1.979   1.896 -20.522  1.00 83.47           H
ATOM   1038  OG1 THR A  83      -4.004   1.218 -20.480  1.00 83.47           O
ATOM   1039  HG1 THR A  83      -4.492   0.563 -19.903  1.00 83.47           H
ATOM   1040  CG2 THR A  83      -2.372   0.382 -19.041  1.00 83.47           C
ATOM   1041 1HG2 THR A  83      -3.205   0.058 -18.417  1.00 83.47           H
ATOM   1042 2HG2 THR A  83      -1.521   0.634 -18.408  1.00 83.47           H
ATOM   1043 3HG2 THR A  83      -2.093  -0.423 -19.721  1.00 83.47           H
ATOM   1044  HN  THR A  83      -4.327   3.299 -20.631  1.00 83.47           H
ATOM   1045  N   ASP A  84      -1.507   4.442 -19.431  1.00 85.81           N
ATOM   1046  CA  ASP A  84      -0.365   5.295 -19.146  1.00 85.81           C
ATOM   1047  C   ASP A  84      -0.691   6.194 -17.952  1.00 85.81           C
ATOM   1048  O   ASP A  84       0.165   6.440 -17.104  1.00 85.81           O
ATOM   1049  HA  ASP A  84       0.458   4.611 -18.941  1.00 85.81           H
ATOM   1050  CB  ASP A  84      -0.038   6.194 -20.339  1.00 85.81           C
ATOM   1051 1HB  ASP A  84      -0.905   6.806 -20.587  1.00 85.81           H
ATOM   1052 2HB  ASP A  84       0.769   6.878 -20.074  1.00 85.81           H
ATOM   1053  CG  ASP A  84       0.371   5.363 -21.557  1.00 85.81           C
ATOM   1054  OD1 ASP A  84       0.954   4.279 -21.334  1.00 85.81           O
ATOM   1055  OD2 ASP A  84       0.092   5.829 -22.682  1.00 85.81           O
ATOM   1056  HN  ASP A  84      -1.865   4.513 -20.362  1.00 85.81           H
ATOM   1057  N   MET A  85      -1.932   6.659 -17.923  1.00 88.09           N
ATOM   1058  CA  MET A  85      -2.358   7.588 -16.891  1.00 88.09           C
ATOM   1059  C   MET A  85      -2.282   6.943 -15.506  1.00 88.09           C
ATOM   1060  O   MET A  85      -1.747   7.536 -14.570  1.00 88.09           O
ATOM   1061  HA  MET A  85      -1.665   8.428 -16.947  1.00 88.09           H
ATOM   1062  CB  MET A  85      -3.796   8.034 -17.168  1.00 88.09           C
ATOM   1063 1HB  MET A  85      -3.881   8.379 -18.199  1.00 88.09           H
ATOM   1064 2HB  MET A  85      -4.471   7.185 -17.059  1.00 88.09           H
ATOM   1065  CG  MET A  85      -4.216   9.153 -16.213  1.00 88.09           C
ATOM   1066 1HG  MET A  85      -5.288   9.333 -16.300  1.00 88.09           H
ATOM   1067 2HG  MET A  85      -4.025   8.855 -15.183  1.00 88.09           H
ATOM   1068  SD  MET A  85      -3.316  10.648 -16.591  1.00 88.09           S
ATOM   1069  CE  MET A  85      -3.722  11.626 -15.154  1.00 88.09           C
ATOM   1070 1HE  MET A  85      -4.802  11.761 -15.100  1.00 88.09           H
ATOM   1071 2HE  MET A  85      -3.374  11.115 -14.257  1.00 88.09           H
ATOM   1072 3HE  MET A  85      -3.238  12.600 -15.229  1.00 88.09           H
ATOM   1073  HN  MET A  85      -2.637   6.411 -18.586  1.00 88.09           H
ATOM   1074  N   PHE A  86      -2.824   5.738 -15.419  1.00 91.84           N
ATOM   1075  CA  PHE A  86      -2.859   5.022 -14.154  1.00 91.84           C
ATOM   1076  C   PHE A  86      -1.453   4.600 -13.724  1.00 91.84           C
ATOM   1077  O   PHE A  86      -1.119   4.653 -12.542  1.00 91.84           O
ATOM   1078  HA  PHE A  86      -3.276   5.701 -13.410  1.00 91.84           H
ATOM   1079  CB  PHE A  86      -3.711   3.770 -14.372  1.00 91.84           C
ATOM   1080 1HB  PHE A  86      -3.356   3.252 -15.263  1.00 91.84           H
ATOM   1081 2HB  PHE A  86      -3.565   3.093 -13.531  1.00 91.84           H
ATOM   1082  CG  PHE A  86      -5.206   4.054 -14.526  1.00 91.84           C
ATOM   1083  CD1 PHE A  86      -5.812   4.966 -13.720  1.00 91.84           C
ATOM   1084  HD1 PHE A  86      -5.232   5.495 -12.963  1.00 91.84           H
ATOM   1085  CD2 PHE A  86      -5.930   3.394 -15.470  1.00 91.84           C
ATOM   1086  HD2 PHE A  86      -5.445   2.663 -16.116  1.00 91.84           H
ATOM   1087  CE1 PHE A  86      -7.200   5.230 -13.863  1.00 91.84           C
ATOM   1088  HE1 PHE A  86      -7.685   5.961 -13.216  1.00 91.84           H
ATOM   1089  CE2 PHE A  86      -7.318   3.658 -15.613  1.00 91.84           C
ATOM   1090  HE2 PHE A  86      -7.898   3.129 -16.369  1.00 91.84           H
ATOM   1091  CZ  PHE A  86      -7.924   4.570 -14.806  1.00 91.84           C
ATOM   1092  HZ  PHE A  86      -8.989   4.772 -14.916  1.00 91.84           H
ATOM   1093  HN  PHE A  86      -3.233   5.251 -16.191  1.00 91.84           H
ATOM   1094  N   LEU A  87      -0.666   4.189 -14.708  1.00 89.59           N
ATOM   1095  CA  LEU A  87       0.671   3.688 -14.438  1.00 89.59           C
ATOM   1096  C   LEU A  87       1.537   4.826 -13.893  1.00 89.59           C
ATOM   1097  O   LEU A  87       2.364   4.613 -13.009  1.00 89.59           O
ATOM   1098  HA  LEU A  87       0.584   2.922 -13.668  1.00 89.59           H
ATOM   1099  CB  LEU A  87       1.253   3.015 -15.683  1.00 89.59           C
ATOM   1100 1HB  LEU A  87       1.165   3.706 -16.520  1.00 89.59           H
ATOM   1101 2HB  LEU A  87       2.317   2.848 -15.517  1.00 89.59           H
ATOM   1102  CG  LEU A  87       0.613   1.685 -16.086  1.00 89.59           C
ATOM   1103  HG  LEU A  87      -0.449   1.856 -16.260  1.00 89.59           H
ATOM   1104  CD1 LEU A  87       1.209   1.165 -17.396  1.00 89.59           C
ATOM   1105 1HD1 LEU A  87       1.033   1.893 -18.189  1.00 89.59           H
ATOM   1106 2HD1 LEU A  87       2.281   1.015 -17.274  1.00 89.59           H
ATOM   1107 3HD1 LEU A  87       0.736   0.219 -17.660  1.00 89.59           H
ATOM   1108  CD2 LEU A  87       0.726   0.657 -14.958  1.00 89.59           C
ATOM   1109 1HD2 LEU A  87       1.778   0.484 -14.728  1.00 89.59           H
ATOM   1110 2HD2 LEU A  87       0.218   1.035 -14.071  1.00 89.59           H
ATOM   1111 3HD2 LEU A  87       0.264  -0.279 -15.271  1.00 89.59           H
ATOM   1112  HN  LEU A  87      -0.928   4.195 -15.673  1.00 89.59           H
ATOM   1113  N   LEU A  88       1.316   6.011 -14.445  1.00 91.89           N
ATOM   1114  CA  LEU A  88       2.057   7.185 -14.017  1.00 91.89           C
ATOM   1115  C   LEU A  88       1.678   7.525 -12.574  1.00 91.89           C
ATOM   1116  O   LEU A  88       2.549   7.741 -11.734  1.00 91.89           O
ATOM   1117  HA  LEU A  88       3.117   6.931 -14.044  1.00 91.89           H
ATOM   1118  CB  LEU A  88       1.844   8.340 -14.997  1.00 91.89           C
ATOM   1119 1HB  LEU A  88       2.202   8.029 -15.978  1.00 91.89           H
ATOM   1120 2HB  LEU A  88       0.772   8.518 -15.091  1.00 91.89           H
ATOM   1121  CG  LEU A  88       2.522   9.663 -14.634  1.00 91.89           C
ATOM   1122  HG  LEU A  88       2.185   9.957 -13.640  1.00 91.89           H
ATOM   1123  CD1 LEU A  88       4.041   9.499 -14.565  1.00 91.89           C
ATOM   1124 1HD1 LEU A  88       4.293   8.757 -13.808  1.00 91.89           H
ATOM   1125 2HD1 LEU A  88       4.415   9.169 -15.535  1.00 91.89           H
ATOM   1126 3HD1 LEU A  88       4.498  10.454 -14.305  1.00 91.89           H
ATOM   1127  CD2 LEU A  88       2.108  10.775 -15.600  1.00 91.89           C
ATOM   1128 1HD2 LEU A  88       2.397  10.501 -16.614  1.00 91.89           H
ATOM   1129 2HD2 LEU A  88       1.027  10.912 -15.554  1.00 91.89           H
ATOM   1130 3HD2 LEU A  88       2.604  11.703 -15.318  1.00 91.89           H
ATOM   1131  HN  LEU A  88       0.647   6.174 -15.169  1.00 91.89           H
ATOM   1132  N   ASN A  89       0.375   7.562 -12.332  1.00 92.55           N
ATOM   1133  CA  ASN A  89      -0.132   7.949 -11.026  1.00 92.55           C
ATOM   1134  C   ASN A  89       0.286   6.903  -9.991  1.00 92.55           C
ATOM   1135  O   ASN A  89       0.543   7.236  -8.835  1.00 92.55           O
ATOM   1136  HA  ASN A  89       0.303   8.928 -10.828  1.00 92.55           H
ATOM   1137  CB  ASN A  89      -1.660   8.026 -11.030  1.00 92.55           C
ATOM   1138 1HB  ASN A  89      -2.068   7.201 -11.614  1.00 92.55           H
ATOM   1139 2HB  ASN A  89      -2.036   7.913 -10.013  1.00 92.55           H
ATOM   1140  CG  ASN A  89      -2.140   9.357 -11.613  1.00 92.55           C
ATOM   1141  OD1 ASN A  89      -2.310  10.344 -10.916  1.00 92.55           O
ATOM   1142  ND2 ASN A  89      -2.349   9.329 -12.926  1.00 92.55           N
ATOM   1143 1HD2 ASN A  89      -2.191   8.485 -13.439  1.00 92.55           H
ATOM   1144 2HD2 ASN A  89      -2.665  10.151 -13.400  1.00 92.55           H
ATOM   1145  HN  ASN A  89      -0.326   7.334 -13.007  1.00 92.55           H
ATOM   1146  N   LEU A  90       0.340   5.658 -10.443  1.00 93.76           N
ATOM   1147  CA  LEU A  90       0.762   4.567  -9.581  1.00 93.76           C
ATOM   1148  C   LEU A  90       2.208   4.803  -9.138  1.00 93.76           C
ATOM   1149  O   LEU A  90       2.530   4.663  -7.959  1.00 93.76           O
ATOM   1150  HA  LEU A  90       0.124   4.582  -8.698  1.00 93.76           H
ATOM   1151  CB  LEU A  90       0.543   3.221 -10.275  1.00 93.76           C
ATOM   1152 1HB  LEU A  90      -0.515   3.127 -10.517  1.00 93.76           H
ATOM   1153 2HB  LEU A  90       1.087   3.229 -11.220  1.00 93.76           H
ATOM   1154  CG  LEU A  90       0.969   1.982  -9.485  1.00 93.76           C
ATOM   1155  HG  LEU A  90       2.019   2.094  -9.213  1.00 93.76           H
ATOM   1156  CD1 LEU A  90       0.175   1.863  -8.182  1.00 93.76           C
ATOM   1157 1HD1 LEU A  90       0.350   2.747  -7.568  1.00 93.76           H
ATOM   1158 2HD1 LEU A  90      -0.888   1.784  -8.411  1.00 93.76           H
ATOM   1159 3HD1 LEU A  90       0.497   0.974  -7.640  1.00 93.76           H
ATOM   1160  CD2 LEU A  90       0.856   0.720 -10.342  1.00 93.76           C
ATOM   1161 1HD2 LEU A  90      -0.177   0.591 -10.665  1.00 93.76           H
ATOM   1162 2HD2 LEU A  90       1.501   0.815 -11.216  1.00 93.76           H
ATOM   1163 3HD2 LEU A  90       1.165  -0.146  -9.756  1.00 93.76           H
ATOM   1164  HN  LEU A  90       0.103   5.392 -11.377  1.00 93.76           H
ATOM   1165  N   ALA A  91       3.040   5.156 -10.107  1.00 94.75           N
ATOM   1166  CA  ALA A  91       4.455   5.355  -9.842  1.00 94.75           C
ATOM   1167  C   ALA A  91       4.628   6.529  -8.877  1.00 94.75           C
ATOM   1168  O   ALA A  91       5.497   6.498  -8.006  1.00 94.75           O
ATOM   1169  HA  ALA A  91       4.835   4.449  -9.371  1.00 94.75           H
ATOM   1170  CB  ALA A  91       5.195   5.573 -11.163  1.00 94.75           C
ATOM   1171 1HB  ALA A  91       5.065   4.699 -11.801  1.00 94.75           H
ATOM   1172 2HB  ALA A  91       4.792   6.452 -11.665  1.00 94.75           H
ATOM   1173 3HB  ALA A  91       6.257   5.722 -10.964  1.00 94.75           H
ATOM   1174  HN  ALA A  91       2.762   5.305 -11.056  1.00 94.75           H
ATOM   1175  N   ILE A  92       3.787   7.536  -9.063  1.00 93.38           N
ATOM   1176  CA  ILE A  92       3.821   8.708  -8.204  1.00 93.38           C
ATOM   1177  C   ILE A  92       3.430   8.303  -6.781  1.00 93.38           C
ATOM   1178  O   ILE A  92       4.095   8.683  -5.818  1.00 93.38           O
ATOM   1179  HA  ILE A  92       4.849   9.072  -8.188  1.00 93.38           H
ATOM   1180  CB  ILE A  92       2.953   9.825  -8.786  1.00 93.38           C
ATOM   1181  HB  ILE A  92       1.979   9.405  -9.036  1.00 93.38           H
ATOM   1182  CG1 ILE A  92       3.557  10.368 -10.083  1.00 93.38           C
ATOM   1183 1HG1 ILE A  92       4.448  10.953  -9.857  1.00 93.38           H
ATOM   1184 2HG1 ILE A  92       3.872   9.539 -10.717  1.00 93.38           H
ATOM   1185  CG2 ILE A  92       2.718  10.931  -7.756  1.00 93.38           C
ATOM   1186 1HG2 ILE A  92       2.213  10.514  -6.884  1.00 93.38           H
ATOM   1187 2HG2 ILE A  92       3.676  11.354  -7.453  1.00 93.38           H
ATOM   1188 3HG2 ILE A  92       2.099  11.712  -8.196  1.00 93.38           H
ATOM   1189  CD1 ILE A  92       2.547  11.237 -10.835  1.00 93.38           C
ATOM   1190 1HD1 ILE A  92       1.667  10.643 -11.082  1.00 93.38           H
ATOM   1191 2HD1 ILE A  92       2.253  12.078 -10.208  1.00 93.38           H
ATOM   1192 3HD1 ILE A  92       3.002  11.611 -11.753  1.00 93.38           H
ATOM   1193  HN  ILE A  92       3.094   7.560  -9.783  1.00 93.38           H
ATOM   1194  N   ALA A  93       2.352   7.538  -6.693  1.00 95.25           N
ATOM   1195  CA  ALA A  93       1.809   7.156  -5.401  1.00 95.25           C
ATOM   1196  C   ALA A  93       2.841   6.317  -4.646  1.00 95.25           C
ATOM   1197  O   ALA A  93       3.063   6.524  -3.454  1.00 95.25           O
ATOM   1198  HA  ALA A  93       1.615   8.070  -4.839  1.00 95.25           H
ATOM   1199  CB  ALA A  93       0.487   6.411  -5.602  1.00 95.25           C
ATOM   1200 1HB  ALA A  93      -0.221   7.060  -6.116  1.00 95.25           H
ATOM   1201 2HB  ALA A  93       0.662   5.517  -6.201  1.00 95.25           H
ATOM   1202 3HB  ALA A  93       0.080   6.125  -4.632  1.00 95.25           H
ATOM   1203  HN  ALA A  93       1.853   7.181  -7.483  1.00 95.25           H
ATOM   1204  N   ASP A  94       3.446   5.387  -5.371  1.00 91.67           N
ATOM   1205  CA  ASP A  94       4.446   4.512  -4.783  1.00 91.67           C
ATOM   1206  C   ASP A  94       5.600   5.357  -4.240  1.00 91.67           C
ATOM   1207  O   ASP A  94       6.074   5.125  -3.129  1.00 91.67           O
ATOM   1208  HA  ASP A  94       3.923   3.967  -3.998  1.00 91.67           H
ATOM   1209  CB  ASP A  94       5.015   3.548  -5.826  1.00 91.67           C
ATOM   1210 1HB  ASP A  94       5.117   4.060  -6.783  1.00 91.67           H
ATOM   1211 2HB  ASP A  94       6.014   3.231  -5.526  1.00 91.67           H
ATOM   1212  CG  ASP A  94       4.114   2.323  -5.990  1.00 91.67           C
ATOM   1213  OD1 ASP A  94       3.476   1.949  -4.982  1.00 91.67           O
ATOM   1214  OD2 ASP A  94       4.082   1.788  -7.119  1.00 91.67           O
ATOM   1215  HN  ASP A  94       3.263   5.228  -6.341  1.00 91.67           H
ATOM   1216  N   LEU A  95       6.020   6.319  -5.049  1.00 92.00           N
ATOM   1217  CA  LEU A  95       7.174   7.132  -4.709  1.00 92.00           C
ATOM   1218  C   LEU A  95       6.883   7.913  -3.426  1.00 92.00           C
ATOM   1219  O   LEU A  95       7.728   7.989  -2.536  1.00 92.00           O
ATOM   1220  HA  LEU A  95       8.007   6.455  -4.520  1.00 92.00           H
ATOM   1221  CB  LEU A  95       7.572   8.019  -5.891  1.00 92.00           C
ATOM   1222 1HB  LEU A  95       7.661   7.391  -6.777  1.00 92.00           H
ATOM   1223 2HB  LEU A  95       6.762   8.724  -6.080  1.00 92.00           H
ATOM   1224  CG  LEU A  95       8.871   8.810  -5.729  1.00 92.00           C
ATOM   1225  HG  LEU A  95       8.817   9.368  -4.794  1.00 92.00           H
ATOM   1226  CD1 LEU A  95      10.075   7.872  -5.626  1.00 92.00           C
ATOM   1227 1HD1 LEU A  95       9.954   7.218  -4.763  1.00 92.00           H
ATOM   1228 2HD1 LEU A  95      10.144   7.269  -6.532  1.00 92.00           H
ATOM   1229 3HD1 LEU A  95      10.986   8.460  -5.512  1.00 92.00           H
ATOM   1230  CD2 LEU A  95       9.035   9.832  -6.855  1.00 92.00           C
ATOM   1231 1HD2 LEU A  95       9.058   9.315  -7.815  1.00 92.00           H
ATOM   1232 2HD2 LEU A  95       8.197  10.529  -6.838  1.00 92.00           H
ATOM   1233 3HD2 LEU A  95       9.967  10.381  -6.716  1.00 92.00           H
ATOM   1234  HN  LEU A  95       5.586   6.544  -5.922  1.00 92.00           H
ATOM   1235  N   LEU A  96       5.683   8.472  -3.371  1.00 90.89           N
ATOM   1236  CA  LEU A  96       5.289   9.288  -2.235  1.00 90.89           C
ATOM   1237  C   LEU A  96       5.279   8.425  -0.972  1.00 90.89           C
ATOM   1238  O   LEU A  96       5.663   8.885   0.102  1.00 90.89           O
ATOM   1239  HA  LEU A  96       6.042  10.066  -2.115  1.00 90.89           H
ATOM   1240  CB  LEU A  96       3.956   9.986  -2.514  1.00 90.89           C
ATOM   1241 1HB  LEU A  96       3.243   9.239  -2.861  1.00 90.89           H
ATOM   1242 2HB  LEU A  96       3.571  10.380  -1.573  1.00 90.89           H
ATOM   1243  CG  LEU A  96       3.996  11.126  -3.533  1.00 90.89           C
ATOM   1244  HG  LEU A  96       4.425  10.741  -4.459  1.00 90.89           H
ATOM   1245  CD1 LEU A  96       2.585  11.619  -3.859  1.00 90.89           C
ATOM   1246 1HD1 LEU A  96       2.000  10.799  -4.275  1.00 90.89           H
ATOM   1247 2HD1 LEU A  96       2.107  11.981  -2.949  1.00 90.89           H
ATOM   1248 3HD1 LEU A  96       2.643  12.430  -4.586  1.00 90.89           H
ATOM   1249  CD2 LEU A  96       4.903  12.260  -3.052  1.00 90.89           C
ATOM   1250 1HD2 LEU A  96       4.527  12.650  -2.106  1.00 90.89           H
ATOM   1251 2HD2 LEU A  96       5.915  11.881  -2.912  1.00 90.89           H
ATOM   1252 3HD2 LEU A  96       4.914  13.057  -3.796  1.00 90.89           H
ATOM   1253  HN  LEU A  96       4.988   8.375  -4.083  1.00 90.89           H
ATOM   1254  N   PHE A  97       4.834   7.188  -1.142  1.00 91.82           N
ATOM   1255  CA  PHE A  97       4.818   6.240  -0.041  1.00 91.82           C
ATOM   1256  C   PHE A  97       6.235   5.966   0.468  1.00 91.82           C
ATOM   1257  O   PHE A  97       6.480   5.985   1.673  1.00 91.82           O
ATOM   1258  HA  PHE A  97       4.227   6.685   0.760  1.00 91.82           H
ATOM   1259  CB  PHE A  97       4.221   4.938  -0.580  1.00 91.82           C
ATOM   1260 1HB  PHE A  97       3.145   5.064  -0.695  1.00 91.82           H
ATOM   1261 2HB  PHE A  97       4.628   4.748  -1.573  1.00 91.82           H
ATOM   1262  CG  PHE A  97       4.486   3.719   0.306  1.00 91.82           C
ATOM   1263  CD1 PHE A  97       5.410   2.795  -0.068  1.00 91.82           C
ATOM   1264  HD1 PHE A  97       5.963   2.922  -0.999  1.00 91.82           H
ATOM   1265  CD2 PHE A  97       3.797   3.560   1.468  1.00 91.82           C
ATOM   1266  HD2 PHE A  97       3.056   4.301   1.768  1.00 91.82           H
ATOM   1267  CE1 PHE A  97       5.656   1.663   0.754  1.00 91.82           C
ATOM   1268  HE1 PHE A  97       6.397   0.922   0.453  1.00 91.82           H
ATOM   1269  CE2 PHE A  97       4.043   2.429   2.290  1.00 91.82           C
ATOM   1270  HE2 PHE A  97       3.490   2.301   3.221  1.00 91.82           H
ATOM   1271  CZ  PHE A  97       4.967   1.504   1.915  1.00 91.82           C
ATOM   1272  HZ  PHE A  97       5.155   0.635   2.546  1.00 91.82           H
ATOM   1273  HN  PHE A  97       4.491   6.832  -2.011  1.00 91.82           H
ATOM   1274  N   LEU A  98       7.130   5.718  -0.477  1.00 94.02           N
ATOM   1275  CA  LEU A  98       8.468   5.262  -0.139  1.00 94.02           C
ATOM   1276  C   LEU A  98       9.188   6.353   0.657  1.00 94.02           C
ATOM   1277  O   LEU A  98       9.988   6.055   1.543  1.00 94.02           O
ATOM   1278  HA  LEU A  98       8.363   4.383   0.497  1.00 94.02           H
ATOM   1279  CB  LEU A  98       9.219   4.823  -1.397  1.00 94.02           C
ATOM   1280 1HB  LEU A  98       9.169   5.631  -2.127  1.00 94.02           H
ATOM   1281 2HB  LEU A  98      10.270   4.689  -1.141  1.00 94.02           H
ATOM   1282  CG  LEU A  98       8.718   3.540  -2.064  1.00 94.02           C
ATOM   1283  HG  LEU A  98       7.630   3.583  -2.113  1.00 94.02           H
ATOM   1284  CD1 LEU A  98       9.231   3.433  -3.501  1.00 94.02           C
ATOM   1285 1HD1 LEU A  98       8.877   4.287  -4.078  1.00 94.02           H
ATOM   1286 2HD1 LEU A  98      10.321   3.422  -3.498  1.00 94.02           H
ATOM   1287 3HD1 LEU A  98       8.860   2.512  -3.952  1.00 94.02           H
ATOM   1288  CD2 LEU A  98       9.084   2.310  -1.231  1.00 94.02           C
ATOM   1289 1HD2 LEU A  98      10.168   2.251  -1.128  1.00 94.02           H
ATOM   1290 2HD2 LEU A  98       8.630   2.392  -0.244  1.00 94.02           H
ATOM   1291 3HD2 LEU A  98       8.717   1.412  -1.727  1.00 94.02           H
ATOM   1292  HN  LEU A  98       6.955   5.823  -1.456  1.00 94.02           H
ATOM   1293  N   VAL A  99       8.877   7.594   0.313  1.00 91.35           N
ATOM   1294  CA  VAL A  99       9.531   8.731   0.939  1.00 91.35           C
ATOM   1295  C   VAL A  99       9.231   8.723   2.440  1.00 91.35           C
ATOM   1296  O   VAL A  99       9.934   9.364   3.220  1.00 91.35           O
ATOM   1297  HA  VAL A  99      10.605   8.612   0.796  1.00 91.35           H
ATOM   1298  CB  VAL A  99       9.101  10.027   0.250  1.00 91.35           C
ATOM   1299  HB  VAL A  99       8.012  10.040   0.210  1.00 91.35           H
ATOM   1300  CG1 VAL A  99       9.557  11.250   1.049  1.00 91.35           C
ATOM   1301 1HG1 VAL A  99       9.113  11.219   2.045  1.00 91.35           H
ATOM   1302 2HG1 VAL A  99      10.644  11.243   1.136  1.00 91.35           H
ATOM   1303 3HG1 VAL A  99       9.238  12.158   0.537  1.00 91.35           H
ATOM   1304  CG2 VAL A  99       9.626  10.084  -1.186  1.00 91.35           C
ATOM   1305 1HG2 VAL A  99      10.715  10.038  -1.177  1.00 91.35           H
ATOM   1306 2HG2 VAL A  99       9.230   9.240  -1.751  1.00 91.35           H
ATOM   1307 3HG2 VAL A  99       9.306  11.016  -1.653  1.00 91.35           H
ATOM   1308  HN  VAL A  99       8.193   7.829  -0.378  1.00 91.35           H
ATOM   1309  N   THR A 100       8.187   7.991   2.798  1.00 90.54           N
ATOM   1310  CA  THR A 100       7.775   7.906   4.189  1.00 90.54           C
ATOM   1311  C   THR A 100       8.648   6.902   4.944  1.00 90.54           C
ATOM   1312  O   THR A 100       8.808   7.003   6.159  1.00 90.54           O
ATOM   1313  HA  THR A 100       7.932   8.879   4.654  1.00 90.54           H
ATOM   1314  CB  THR A 100       6.285   7.559   4.220  1.00 90.54           C
ATOM   1315  HB  THR A 100       5.862   7.747   5.207  1.00 90.54           H
ATOM   1316  OG1 THR A 100       6.234   6.206   3.777  1.00 90.54           O
ATOM   1317  HG1 THR A 100       6.400   5.587   4.545  1.00 90.54           H
ATOM   1318  CG2 THR A 100       5.483   8.326   3.168  1.00 90.54           C
ATOM   1319 1HG2 THR A 100       5.863   8.086   2.175  1.00 90.54           H
ATOM   1320 2HG2 THR A 100       5.582   9.397   3.345  1.00 90.54           H
ATOM   1321 3HG2 THR A 100       4.432   8.043   3.233  1.00 90.54           H
ATOM   1322  HN  THR A 100       7.628   7.463   2.159  1.00 90.54           H
ATOM   1323  N   LEU A 101       9.191   5.955   4.192  1.00 92.48           N
ATOM   1324  CA  LEU A 101       9.828   4.796   4.792  1.00 92.48           C
ATOM   1325  C   LEU A 101      11.046   5.250   5.600  1.00 92.48           C
ATOM   1326  O   LEU A 101      11.298   4.737   6.690  1.00 92.48           O
ATOM   1327  HA  LEU A 101       9.109   4.345   5.476  1.00 92.48           H
ATOM   1328  CB  LEU A 101      10.154   3.750   3.724  1.00 92.48           C
ATOM   1329 1HB  LEU A 101      10.732   4.233   2.935  1.00 92.48           H
ATOM   1330 2HB  LEU A 101      10.797   2.992   4.171  1.00 92.48           H
ATOM   1331  CG  LEU A 101       8.955   3.049   3.083  1.00 92.48           C
ATOM   1332  HG  LEU A 101       8.364   3.798   2.555  1.00 92.48           H
ATOM   1333  CD1 LEU A 101       9.410   2.019   2.048  1.00 92.48           C
ATOM   1334 1HD1 LEU A 101       9.982   2.518   1.266  1.00 92.48           H
ATOM   1335 2HD1 LEU A 101      10.036   1.269   2.533  1.00 92.48           H
ATOM   1336 3HD1 LEU A 101       8.538   1.536   1.608  1.00 92.48           H
ATOM   1337  CD2 LEU A 101       8.049   2.429   4.149  1.00 92.48           C
ATOM   1338 1HD2 LEU A 101       8.614   1.697   4.725  1.00 92.48           H
ATOM   1339 2HD2 LEU A 101       7.682   3.211   4.814  1.00 92.48           H
ATOM   1340 3HD2 LEU A 101       7.204   1.938   3.666  1.00 92.48           H
ATOM   1341  HN  LEU A 101       9.200   5.972   3.192  1.00 92.48           H
ATOM   1342  N   PRO A 102      11.819   6.215   5.084  1.00 93.96           N
ATOM   1343  CA  PRO A 102      13.020   6.675   5.786  1.00 93.96           C
ATOM   1344  C   PRO A 102      12.729   7.081   7.222  1.00 93.96           C
ATOM   1345  O   PRO A 102      13.497   6.761   8.128  1.00 93.96           O
ATOM   1346  HA  PRO A 102      13.745   5.864   5.860  1.00 93.96           H
ATOM   1347  CB  PRO A 102      13.497   7.862   4.946  1.00 93.96           C
ATOM   1348 1HB  PRO A 102      13.084   8.803   5.310  1.00 93.96           H
ATOM   1349 2HB  PRO A 102      14.582   7.961   4.971  1.00 93.96           H
ATOM   1350  CG  PRO A 102      12.994   7.529   3.546  1.00 93.96           C
ATOM   1351 1HG  PRO A 102      12.940   8.416   2.914  1.00 93.96           H
ATOM   1352 2HG  PRO A 102      13.654   6.828   3.035  1.00 93.96           H
ATOM   1353  CD  PRO A 102      11.622   6.933   3.812  1.00 93.96           C
ATOM   1354 1HD  PRO A 102      10.856   7.703   3.902  1.00 93.96           H
ATOM   1355 2HD  PRO A 102      11.307   6.267   3.008  1.00 93.96           H
ATOM   1356  N   PHE A 103      11.618   7.782   7.392  1.00 92.50           N
ATOM   1357  CA  PHE A 103      11.247   8.290   8.701  1.00 92.50           C
ATOM   1358  C   PHE A 103      10.910   7.146   9.659  1.00 92.50           C
ATOM   1359  O   PHE A 103      11.281   7.182  10.831  1.00 92.50           O
ATOM   1360  HA  PHE A 103      12.103   8.845   9.087  1.00 92.50           H
ATOM   1361  CB  PHE A 103      10.003   9.160   8.507  1.00 92.50           C
ATOM   1362 1HB  PHE A 103       9.235   8.571   8.007  1.00 92.50           H
ATOM   1363 2HB  PHE A 103       9.609   9.435   9.485  1.00 92.50           H
ATOM   1364  CG  PHE A 103      10.255  10.435   7.699  1.00 92.50           C
ATOM   1365  CD1 PHE A 103      10.690  11.562   8.324  1.00 92.50           C
ATOM   1366  HD1 PHE A 103      10.859  11.557   9.400  1.00 92.50           H
ATOM   1367  CD2 PHE A 103      10.045  10.440   6.355  1.00 92.50           C
ATOM   1368  HD2 PHE A 103       9.697   9.537   5.854  1.00 92.50           H
ATOM   1369  CE1 PHE A 103      10.924  12.744   7.573  1.00 92.50           C
ATOM   1370  HE1 PHE A 103      11.272  13.648   8.074  1.00 92.50           H
ATOM   1371  CE2 PHE A 103      10.279  11.623   5.605  1.00 92.50           C
ATOM   1372  HE2 PHE A 103      10.110  11.628   4.528  1.00 92.50           H
ATOM   1373  CZ  PHE A 103      10.713  12.750   6.230  1.00 92.50           C
ATOM   1374  HZ  PHE A 103      10.893  13.658   5.654  1.00 92.50           H
ATOM   1375  HN  PHE A 103      10.978   8.002   6.656  1.00 92.50           H
ATOM   1376  N   TRP A 104      10.209   6.156   9.124  1.00 87.68           N
ATOM   1377  CA  TRP A 104       9.773   5.028   9.929  1.00 87.68           C
ATOM   1378  C   TRP A 104      11.004   4.185  10.268  1.00 87.68           C
ATOM   1379  O   TRP A 104      11.057   3.554  11.322  1.00 87.68           O
ATOM   1380  HA  TRP A 104       9.328   5.423  10.842  1.00 87.68           H
ATOM   1381  CB  TRP A 104       8.682   4.231   9.210  1.00 87.68           C
ATOM   1382 1HB  TRP A 104       9.051   3.933   8.229  1.00 87.68           H
ATOM   1383 2HB  TRP A 104       8.487   3.316   9.769  1.00 87.68           H
ATOM   1384  CG  TRP A 104       7.368   4.995   9.034  1.00 87.68           C
ATOM   1385  CD1 TRP A 104       6.791   5.391   7.892  1.00 87.68           C
ATOM   1386  HD1 TRP A 104       7.205   5.211   6.900  1.00 87.68           H
ATOM   1387  CD2 TRP A 104       6.485   5.439  10.085  1.00 87.68           C
ATOM   1388  NE1 TRP A 104       5.605   6.057   8.128  1.00 87.68           N
ATOM   1389  HE1 TRP A 104       4.996   6.446   7.437  1.00 87.68           H
ATOM   1390  CE2 TRP A 104       5.413   6.087   9.505  1.00 87.68           C
ATOM   1391  CE3 TRP A 104       6.588   5.299  11.481  1.00 87.68           C
ATOM   1392  HE3 TRP A 104       7.423   4.792  11.963  1.00 87.68           H
ATOM   1393  CZ2 TRP A 104       4.363   6.646  10.243  1.00 87.68           C
ATOM   1394  HZ2 TRP A 104       3.527   7.152   9.761  1.00 87.68           H
ATOM   1395  CZ3 TRP A 104       5.530   5.863  12.205  1.00 87.68           C
ATOM   1396  HZ3 TRP A 104       5.561   5.783  13.291  1.00 87.68           H
ATOM   1397  CH2 TRP A 104       4.445   6.518  11.635  1.00 87.68           C
ATOM   1398  HH2 TRP A 104       3.660   6.931  12.270  1.00 87.68           H
ATOM   1399  HN  TRP A 104       9.941   6.118   8.161  1.00 87.68           H
ATOM   1400  N   ALA A 105      11.963   4.202   9.354  1.00 94.12           N
ATOM   1401  CA  ALA A 105      13.204   3.474   9.559  1.00 94.12           C
ATOM   1402  C   ALA A 105      13.928   4.042  10.782  1.00 94.12           C
ATOM   1403  O   ALA A 105      14.393   3.290  11.637  1.00 94.12           O
ATOM   1404  HA  ALA A 105      12.950   2.432   9.750  1.00 94.12           H
ATOM   1405  CB  ALA A 105      14.056   3.551   8.290  1.00 94.12           C
ATOM   1406 1HB  ALA A 105      13.509   3.108   7.458  1.00 94.12           H
ATOM   1407 2HB  ALA A 105      14.279   4.593   8.065  1.00 94.12           H
ATOM   1408 3HB  ALA A 105      14.987   3.005   8.444  1.00 94.12           H
ATOM   1409  HN  ALA A 105      11.903   4.700   8.489  1.00 94.12           H
ATOM   1410  N   ILE A 106      14.000   5.365  10.826  1.00 90.82           N
ATOM   1411  CA  ILE A 106      14.675   6.041  11.920  1.00 90.82           C
ATOM   1412  C   ILE A 106      13.907   5.793  13.219  1.00 90.82           C
ATOM   1413  O   ILE A 106      14.506   5.505  14.254  1.00 90.82           O
ATOM   1414  HA  ILE A 106      15.667   5.599  12.015  1.00 90.82           H
ATOM   1415  CB  ILE A 106      14.870   7.524  11.595  1.00 90.82           C
ATOM   1416  HB  ILE A 106      13.914   7.929  11.263  1.00 90.82           H
ATOM   1417  CG1 ILE A 106      15.862   7.707  10.445  1.00 90.82           C
ATOM   1418 1HG1 ILE A 106      16.876   7.532  10.803  1.00 90.82           H
ATOM   1419 2HG1 ILE A 106      15.666   6.967   9.669  1.00 90.82           H
ATOM   1420  CG2 ILE A 106      15.285   8.308  12.841  1.00 90.82           C
ATOM   1421 1HG2 ILE A 106      14.511   8.217  13.603  1.00 90.82           H
ATOM   1422 2HG2 ILE A 106      16.223   7.909  13.226  1.00 90.82           H
ATOM   1423 3HG2 ILE A 106      15.416   9.359  12.581  1.00 90.82           H
ATOM   1424  CD1 ILE A 106      15.761   9.114   9.852  1.00 90.82           C
ATOM   1425 1HD1 ILE A 106      14.752   9.277   9.473  1.00 90.82           H
ATOM   1426 2HD1 ILE A 106      15.981   9.850  10.625  1.00 90.82           H
ATOM   1427 3HD1 ILE A 106      16.477   9.217   9.037  1.00 90.82           H
ATOM   1428  HN  ILE A 106      13.608   5.969  10.132  1.00 90.82           H
ATOM   1429  N   ALA A 107      12.591   5.912  13.123  1.00 91.89           N
ATOM   1430  CA  ALA A 107      11.740   5.790  14.295  1.00 91.89           C
ATOM   1431  C   ALA A 107      11.886   4.384  14.881  1.00 91.89           C
ATOM   1432  O   ALA A 107      11.885   4.212  16.099  1.00 91.89           O
ATOM   1433  HA  ALA A 107      12.082   6.518  15.031  1.00 91.89           H
ATOM   1434  CB  ALA A 107      10.295   6.116  13.914  1.00 91.89           C
ATOM   1435 1HB  ALA A 107      10.241   7.135  13.531  1.00 91.89           H
ATOM   1436 2HB  ALA A 107       9.956   5.421  13.146  1.00 91.89           H
ATOM   1437 3HB  ALA A 107       9.658   6.024  14.794  1.00 91.89           H
ATOM   1438  HN  ALA A 107      12.106   6.089  12.267  1.00 91.89           H
ATOM   1439  N   ALA A 108      12.007   3.414  13.986  1.00 91.57           N
ATOM   1440  CA  ALA A 108      12.104   2.024  14.397  1.00 91.57           C
ATOM   1441  C   ALA A 108      13.487   1.771  15.002  1.00 91.57           C
ATOM   1442  O   ALA A 108      13.636   0.930  15.887  1.00 91.57           O
ATOM   1443  HA  ALA A 108      11.346   1.850  15.161  1.00 91.57           H
ATOM   1444  CB  ALA A 108      11.816   1.116  13.200  1.00 91.57           C
ATOM   1445 1HB  ALA A 108      10.811   1.315  12.827  1.00 91.57           H
ATOM   1446 2HB  ALA A 108      12.542   1.313  12.412  1.00 91.57           H
ATOM   1447 3HB  ALA A 108      11.888   0.073  13.509  1.00 91.57           H
ATOM   1448  HN  ALA A 108      12.039   3.566  12.998  1.00 91.57           H
ATOM   1449  N   ALA A 109      14.462   2.513  14.499  1.00 90.09           N
ATOM   1450  CA  ALA A 109      15.844   2.300  14.893  1.00 90.09           C
ATOM   1451  C   ALA A 109      16.027   2.732  16.349  1.00 90.09           C
ATOM   1452  O   ALA A 109      16.807   2.131  17.086  1.00 90.09           O
ATOM   1453  HA  ALA A 109      16.052   1.233  14.811  1.00 90.09           H
ATOM   1454  CB  ALA A 109      16.770   3.058  13.940  1.00 90.09           C
ATOM   1455 1HB  ALA A 109      16.622   2.693  12.923  1.00 90.09           H
ATOM   1456 2HB  ALA A 109      16.541   4.122  13.980  1.00 90.09           H
ATOM   1457 3HB  ALA A 109      17.807   2.897  14.236  1.00 90.09           H
ATOM   1458  HN  ALA A 109      14.321   3.247  13.835  1.00 90.09           H
ATOM   1459  N   ASP A 110      15.294   3.772  16.721  1.00 80.64           N
ATOM   1460  CA  ASP A 110      15.488   4.399  18.017  1.00 80.64           C
ATOM   1461  C   ASP A 110      14.149   4.939  18.523  1.00 80.64           C
ATOM   1462  O   ASP A 110      13.409   4.233  19.207  1.00 80.64           O
ATOM   1463  HA  ASP A 110      15.890   3.615  18.658  1.00 80.64           H
ATOM   1464  CB  ASP A 110      16.465   5.573  17.920  1.00 80.64           C
ATOM   1465 1HB  ASP A 110      17.374   5.254  17.411  1.00 80.64           H
ATOM   1466 2HB  ASP A 110      16.025   6.368  17.318  1.00 80.64           H
ATOM   1467  CG  ASP A 110      16.814   6.112  19.309  1.00 80.64           C
ATOM   1468  OD1 ASP A 110      16.421   5.446  20.291  1.00 80.64           O
ATOM   1469  OD2 ASP A 110      17.466   7.177  19.357  1.00 80.64           O
ATOM   1470  HN  ASP A 110      14.580   4.184  16.154  1.00 80.64           H
ATOM   1471  N   GLN A 111      13.877   6.187  18.168  1.00 83.23           N
ATOM   1472  CA  GLN A 111      12.636   6.826  18.570  1.00 83.23           C
ATOM   1473  C   GLN A 111      12.231   7.889  17.547  1.00 83.23           C
ATOM   1474  O   GLN A 111      12.996   8.202  16.635  1.00 83.23           O
ATOM   1475  HA  GLN A 111      11.893   6.029  18.589  1.00 83.23           H
ATOM   1476  CB  GLN A 111      12.760   7.431  19.969  1.00 83.23           C
ATOM   1477 1HB  GLN A 111      11.828   7.931  20.237  1.00 83.23           H
ATOM   1478 2HB  GLN A 111      12.917   6.638  20.700  1.00 83.23           H
ATOM   1479  CG  GLN A 111      13.917   8.429  20.035  1.00 83.23           C
ATOM   1480 1HG  GLN A 111      14.852   7.924  19.792  1.00 83.23           H
ATOM   1481 2HG  GLN A 111      13.773   9.209  19.288  1.00 83.23           H
ATOM   1482  CD  GLN A 111      14.019   9.060  21.426  1.00 83.23           C
ATOM   1483  OE1 GLN A 111      13.106   8.996  22.233  1.00 83.23           O
ATOM   1484  NE2 GLN A 111      15.177   9.671  21.659  1.00 83.23           N
ATOM   1485 1HE2 GLN A 111      15.885   9.687  20.953  1.00 83.23           H
ATOM   1486 2HE2 GLN A 111      15.339  10.115  22.541  1.00 83.23           H
ATOM   1487  HN  GLN A 111      14.487   6.756  17.616  1.00 83.23           H
ATOM   1488  N   TRP A 112      11.030   8.416  17.732  1.00 89.29           N
ATOM   1489  CA  TRP A 112      10.545   9.491  16.883  1.00 89.29           C
ATOM   1490  C   TRP A 112      11.295  10.769  17.263  1.00 89.29           C
ATOM   1491  O   TRP A 112      11.086  11.318  18.344  1.00 89.29           O
ATOM   1492  HA  TRP A 112      10.764   9.224  15.849  1.00 89.29           H
ATOM   1493  CB  TRP A 112       9.025   9.634  16.994  1.00 89.29           C
ATOM   1494 1HB  TRP A 112       8.566   8.658  16.836  1.00 89.29           H
ATOM   1495 2HB  TRP A 112       8.773   9.944  18.008  1.00 89.29           H
ATOM   1496  CG  TRP A 112       8.421  10.633  16.005  1.00 89.29           C
ATOM   1497  CD1 TRP A 112       8.087  11.912  16.225  1.00 89.29           C
ATOM   1498  HD1 TRP A 112       8.211  12.423  17.179  1.00 89.29           H
ATOM   1499  CD2 TRP A 112       8.089  10.381  14.624  1.00 89.29           C
ATOM   1500  NE1 TRP A 112       7.567  12.501  15.090  1.00 89.29           N
ATOM   1501  HE1 TRP A 112       7.247  13.445  15.006  1.00 89.29           H
ATOM   1502  CE2 TRP A 112       7.568  11.540  14.086  1.00 89.29           C
ATOM   1503  CE3 TRP A 112       8.225   9.212  13.854  1.00 89.29           C
ATOM   1504  HE3 TRP A 112       8.633   8.285  14.255  1.00 89.29           H
ATOM   1505  CZ2 TRP A 112       7.141  11.644  12.756  1.00 89.29           C
ATOM   1506  HZ2 TRP A 112       6.733  12.571  12.355  1.00 89.29           H
ATOM   1507  CZ3 TRP A 112       7.794   9.332  12.527  1.00 89.29           C
ATOM   1508  HZ3 TRP A 112       7.877   8.455  11.886  1.00 89.29           H
ATOM   1509  CH2 TRP A 112       7.267  10.492  11.970  1.00 89.29           C
ATOM   1510  HH2 TRP A 112       6.953  10.504  10.927  1.00 89.29           H
ATOM   1511  HN  TRP A 112      10.394   8.121  18.445  1.00 89.29           H
ATOM   1512  N   LYS A 113      12.154  11.206  16.354  1.00 81.55           N
ATOM   1513  CA  LYS A 113      13.058  12.305  16.645  1.00 81.55           C
ATOM   1514  C   LYS A 113      12.490  13.597  16.056  1.00 81.55           C
ATOM   1515  O   LYS A 113      13.124  14.649  16.130  1.00 81.55           O
ATOM   1516  HA  LYS A 113      13.105  12.411  17.729  1.00 81.55           H
ATOM   1517  CB  LYS A 113      14.472  11.978  16.161  1.00 81.55           C
ATOM   1518 1HB  LYS A 113      14.464  11.814  15.084  1.00 81.55           H
ATOM   1519 2HB  LYS A 113      15.130  12.826  16.349  1.00 81.55           H
ATOM   1520  CG  LYS A 113      15.020  10.735  16.867  1.00 81.55           C
ATOM   1521 1HG  LYS A 113      14.944  10.863  17.947  1.00 81.55           H
ATOM   1522 2HG  LYS A 113      14.414   9.868  16.605  1.00 81.55           H
ATOM   1523  CD  LYS A 113      16.478  10.482  16.479  1.00 81.55           C
ATOM   1524 1HD  LYS A 113      16.550  10.327  15.402  1.00 81.55           H
ATOM   1525 2HD  LYS A 113      17.079  11.360  16.715  1.00 81.55           H
ATOM   1526  CE  LYS A 113      17.037   9.262  17.214  1.00 81.55           C
ATOM   1527 1HE  LYS A 113      16.929   9.397  18.290  1.00 81.55           H
ATOM   1528 2HE  LYS A 113      16.465   8.374  16.945  1.00 81.55           H
ATOM   1529  NZ  LYS A 113      18.464   9.062  16.875  1.00 81.55           N
ATOM   1530 1HZ  LYS A 113      18.831   8.279  17.406  1.00 81.55           H
ATOM   1531 2HZ  LYS A 113      18.551   8.868  15.883  1.00 81.55           H
ATOM   1532 3HZ  LYS A 113      18.987   9.900  17.103  1.00 81.55           H
ATOM   1533  HN  LYS A 113      12.237  10.822  15.434  1.00 81.55           H
ATOM   1534  N   PHE A 114      11.301  13.477  15.484  1.00 87.78           N
ATOM   1535  CA  PHE A 114      10.722  14.571  14.724  1.00 87.78           C
ATOM   1536  C   PHE A 114       9.578  15.230  15.497  1.00 87.78           C
ATOM   1537  O   PHE A 114       9.107  14.690  16.496  1.00 87.78           O
ATOM   1538  HA  PHE A 114      11.513  15.302  14.555  1.00 87.78           H
ATOM   1539  CB  PHE A 114      10.168  13.973  13.429  1.00 87.78           C
ATOM   1540 1HB  PHE A 114       9.321  13.330  13.671  1.00 87.78           H
ATOM   1541 2HB  PHE A 114       9.788  14.779  12.802  1.00 87.78           H
ATOM   1542  CG  PHE A 114      11.192  13.163  12.630  1.00 87.78           C
ATOM   1543  CD1 PHE A 114      12.131  13.803  11.883  1.00 87.78           C
ATOM   1544  HD1 PHE A 114      12.154  14.893  11.854  1.00 87.78           H
ATOM   1545  CD2 PHE A 114      11.162  11.804  12.667  1.00 87.78           C
ATOM   1546  HD2 PHE A 114      10.409  11.291  13.266  1.00 87.78           H
ATOM   1547  CE1 PHE A 114      13.081  13.052  11.142  1.00 87.78           C
ATOM   1548  HE1 PHE A 114      13.833  13.565  10.543  1.00 87.78           H
ATOM   1549  CE2 PHE A 114      12.112  11.053  11.925  1.00 87.78           C
ATOM   1550  HE2 PHE A 114      12.088   9.964  11.955  1.00 87.78           H
ATOM   1551  CZ  PHE A 114      13.051  11.693  11.178  1.00 87.78           C
ATOM   1552  HZ  PHE A 114      13.780  11.116  10.609  1.00 87.78           H
ATOM   1553  HN  PHE A 114      10.738  12.652  15.534  1.00 87.78           H
ATOM   1554  N   GLN A 115       9.164  16.389  15.005  1.00 80.68           N
ATOM   1555  CA  GLN A 115       8.113  17.148  15.661  1.00 80.68           C
ATOM   1556  C   GLN A 115       6.754  16.485  15.425  1.00 80.68           C
ATOM   1557  O   GLN A 115       6.624  15.618  14.562  1.00 80.68           O
ATOM   1558  HA  GLN A 115       8.357  17.124  16.723  1.00 80.68           H
ATOM   1559  CB  GLN A 115       8.104  18.601  15.181  1.00 80.68           C
ATOM   1560 1HB  GLN A 115       8.011  18.629  14.096  1.00 80.68           H
ATOM   1561 2HB  GLN A 115       7.235  19.117  15.589  1.00 80.68           H
ATOM   1562  CG  GLN A 115       9.382  19.326  15.608  1.00 80.68           C
ATOM   1563 1HG  GLN A 115       9.520  19.224  16.684  1.00 80.68           H
ATOM   1564 2HG  GLN A 115      10.245  18.862  15.130  1.00 80.68           H
ATOM   1565  CD  GLN A 115       9.321  20.809  15.235  1.00 80.68           C
ATOM   1566  OE1 GLN A 115       8.401  21.274  14.583  1.00 80.68           O
ATOM   1567  NE2 GLN A 115      10.351  21.522  15.682  1.00 80.68           N
ATOM   1568 1HE2 GLN A 115      11.074  21.078  16.212  1.00 80.68           H
ATOM   1569 2HE2 GLN A 115      10.402  22.502  15.489  1.00 80.68           H
ATOM   1570  HN  GLN A 115       9.534  16.809  14.177  1.00 80.68           H
ATOM   1571  N   THR A 116       5.777  16.917  16.208  1.00 87.12           N
ATOM   1572  CA  THR A 116       4.435  16.370  16.101  1.00 87.12           C
ATOM   1573  C   THR A 116       3.886  16.576  14.688  1.00 87.12           C
ATOM   1574  O   THR A 116       3.211  15.702  14.147  1.00 87.12           O
ATOM   1575  HA  THR A 116       4.487  15.295  16.271  1.00 87.12           H
ATOM   1576  CB  THR A 116       3.573  17.017  17.187  1.00 87.12           C
ATOM   1577  HB  THR A 116       3.327  18.047  16.928  1.00 87.12           H
ATOM   1578  OG1 THR A 116       4.333  16.848  18.381  1.00 87.12           O
ATOM   1579  HG1 THR A 116       3.994  17.463  19.092  1.00 87.12           H
ATOM   1580  CG2 THR A 116       2.283  16.237  17.453  1.00 87.12           C
ATOM   1581 1HG2 THR A 116       2.531  15.227  17.778  1.00 87.12           H
ATOM   1582 2HG2 THR A 116       1.692  16.191  16.539  1.00 87.12           H
ATOM   1583 3HG2 THR A 116       1.709  16.739  18.232  1.00 87.12           H
ATOM   1584  HN  THR A 116       5.890  17.626  16.904  1.00 87.12           H
ATOM   1585  N   PHE A 117       4.197  17.737  14.130  1.00 90.09           N
ATOM   1586  CA  PHE A 117       3.739  18.070  12.792  1.00 90.09           C
ATOM   1587  C   PHE A 117       4.163  16.999  11.784  1.00 90.09           C
ATOM   1588  O   PHE A 117       3.355  16.550  10.973  1.00 90.09           O
ATOM   1589  HA  PHE A 117       2.651  18.123  12.826  1.00 90.09           H
ATOM   1590  CB  PHE A 117       4.396  19.399  12.412  1.00 90.09           C
ATOM   1591 1HB  PHE A 117       4.089  20.161  13.128  1.00 90.09           H
ATOM   1592 2HB  PHE A 117       5.477  19.296  12.500  1.00 90.09           H
ATOM   1593  CG  PHE A 117       4.056  19.880  11.000  1.00 90.09           C
ATOM   1594  CD1 PHE A 117       4.985  19.794  10.011  1.00 90.09           C
ATOM   1595  HD1 PHE A 117       5.972  19.382  10.224  1.00 90.09           H
ATOM   1596  CD2 PHE A 117       2.825  20.394  10.735  1.00 90.09           C
ATOM   1597  HD2 PHE A 117       2.081  20.463  11.528  1.00 90.09           H
ATOM   1598  CE1 PHE A 117       4.670  20.241   8.700  1.00 90.09           C
ATOM   1599  HE1 PHE A 117       5.415  20.172   7.907  1.00 90.09           H
ATOM   1600  CE2 PHE A 117       2.510  20.841   9.424  1.00 90.09           C
ATOM   1601  HE2 PHE A 117       1.524  21.253   9.211  1.00 90.09           H
ATOM   1602  CZ  PHE A 117       3.439  20.755   8.434  1.00 90.09           C
ATOM   1603  HZ  PHE A 117       3.197  21.097   7.428  1.00 90.09           H
ATOM   1604  HN  PHE A 117       4.750  18.441  14.575  1.00 90.09           H
ATOM   1605  N   MET A 118       5.430  16.622  11.869  1.00 88.06           N
ATOM   1606  CA  MET A 118       5.975  15.622  10.966  1.00 88.06           C
ATOM   1607  C   MET A 118       5.297  14.266  11.177  1.00 88.06           C
ATOM   1608  O   MET A 118       5.142  13.492  10.234  1.00 88.06           O
ATOM   1609  HA  MET A 118       5.764  15.988   9.961  1.00 88.06           H
ATOM   1610  CB  MET A 118       7.480  15.483  11.204  1.00 88.06           C
ATOM   1611 1HB  MET A 118       7.672  15.350  12.269  1.00 88.06           H
ATOM   1612 2HB  MET A 118       7.851  14.592  10.699  1.00 88.06           H
ATOM   1613  CG  MET A 118       8.231  16.715  10.695  1.00 88.06           C
ATOM   1614 1HG  MET A 118       7.939  17.593  11.271  1.00 88.06           H
ATOM   1615 2HG  MET A 118       9.303  16.582  10.838  1.00 88.06           H
ATOM   1616  SD  MET A 118       7.874  16.976   8.965  1.00 88.06           S
ATOM   1617  CE  MET A 118       8.647  15.526   8.268  1.00 88.06           C
ATOM   1618 1HE  MET A 118       9.711  15.531   8.506  1.00 88.06           H
ATOM   1619 2HE  MET A 118       8.186  14.631   8.685  1.00 88.06           H
ATOM   1620 3HE  MET A 118       8.518  15.530   7.186  1.00 88.06           H
ATOM   1621  HN  MET A 118       6.079  16.986  12.537  1.00 88.06           H
ATOM   1622  N   CYS A 119       4.913  14.019  12.421  1.00 92.76           N
ATOM   1623  CA  CYS A 119       4.203  12.797  12.757  1.00 92.76           C
ATOM   1624  C   CYS A 119       2.885  12.779  11.980  1.00 92.76           C
ATOM   1625  O   CYS A 119       2.547  11.781  11.346  1.00 92.76           O
ATOM   1626  HA  CYS A 119       4.843  11.969  12.452  1.00 92.76           H
ATOM   1627  CB  CYS A 119       3.978  12.670  14.265  1.00 92.76           C
ATOM   1628 1HB  CYS A 119       4.936  12.585  14.777  1.00 92.76           H
ATOM   1629 2HB  CYS A 119       3.490  13.567  14.645  1.00 92.76           H
ATOM   1630  SG  CYS A 119       2.947  11.200  14.621  1.00 92.76           S
ATOM   1631  HN  CYS A 119       5.080  14.636  13.190  1.00 92.76           H
ATOM   1632  N   LYS A 120       2.175  13.896  12.054  1.00 91.06           N
ATOM   1633  CA  LYS A 120       0.893  14.015  11.380  1.00 91.06           C
ATOM   1634  C   LYS A 120       1.090  13.805   9.878  1.00 91.06           C
ATOM   1635  O   LYS A 120       0.366  13.030   9.256  1.00 91.06           O
ATOM   1636  HA  LYS A 120       0.251  13.220  11.759  1.00 91.06           H
ATOM   1637  CB  LYS A 120       0.224  15.345  11.733  1.00 91.06           C
ATOM   1638 1HB  LYS A 120       0.932  16.162  11.591  1.00 91.06           H
ATOM   1639 2HB  LYS A 120      -0.611  15.526  11.056  1.00 91.06           H
ATOM   1640  CG  LYS A 120      -0.275  15.341  13.179  1.00 91.06           C
ATOM   1641 1HG  LYS A 120      -1.011  14.547  13.311  1.00 91.06           H
ATOM   1642 2HG  LYS A 120       0.553  15.123  13.853  1.00 91.06           H
ATOM   1643  CD  LYS A 120      -0.899  16.688  13.547  1.00 91.06           C
ATOM   1644 1HD  LYS A 120      -0.154  17.477  13.451  1.00 91.06           H
ATOM   1645 2HD  LYS A 120      -1.704  16.923  12.850  1.00 91.06           H
ATOM   1646  CE  LYS A 120      -1.446  16.667  14.976  1.00 91.06           C
ATOM   1647 1HE  LYS A 120      -0.731  16.177  15.638  1.00 91.06           H
ATOM   1648 2HE  LYS A 120      -1.569  17.688  15.340  1.00 91.06           H
ATOM   1649  NZ  LYS A 120      -2.743  15.957  15.025  1.00 91.06           N
ATOM   1650 1HZ  LYS A 120      -3.234  16.208  15.876  1.00 91.06           H
ATOM   1651 2HZ  LYS A 120      -3.303  16.221  14.221  1.00 91.06           H
ATOM   1652 3HZ  LYS A 120      -2.582  14.956  15.010  1.00 91.06           H
ATOM   1653  HN  LYS A 120       2.463  14.708  12.562  1.00 91.06           H
ATOM   1654  N   VAL A 121       2.075  14.509   9.338  1.00 93.06           N
ATOM   1655  CA  VAL A 121       2.297  14.505   7.902  1.00 93.06           C
ATOM   1656  C   VAL A 121       2.637  13.085   7.447  1.00 93.06           C
ATOM   1657  O   VAL A 121       2.038  12.572   6.502  1.00 93.06           O
ATOM   1658  HA  VAL A 121       1.367  14.814   7.424  1.00 93.06           H
ATOM   1659  CB  VAL A 121       3.378  15.525   7.538  1.00 93.06           C
ATOM   1660  HB  VAL A 121       4.250  15.326   8.161  1.00 93.06           H
ATOM   1661  CG1 VAL A 121       3.802  15.375   6.075  1.00 93.06           C
ATOM   1662 1HG1 VAL A 121       4.198  14.373   5.913  1.00 93.06           H
ATOM   1663 2HG1 VAL A 121       2.939  15.535   5.429  1.00 93.06           H
ATOM   1664 3HG1 VAL A 121       4.571  16.112   5.843  1.00 93.06           H
ATOM   1665  CG2 VAL A 121       2.908  16.951   7.829  1.00 93.06           C
ATOM   1666 1HG2 VAL A 121       2.014  17.165   7.244  1.00 93.06           H
ATOM   1667 2HG2 VAL A 121       2.679  17.049   8.891  1.00 93.06           H
ATOM   1668 3HG2 VAL A 121       3.695  17.655   7.561  1.00 93.06           H
ATOM   1669  HN  VAL A 121       2.712  15.073   9.863  1.00 93.06           H
ATOM   1670  N   VAL A 122       3.597  12.489   8.139  1.00 92.12           N
ATOM   1671  CA  VAL A 122       4.158  11.222   7.703  1.00 92.12           C
ATOM   1672  C   VAL A 122       3.074  10.144   7.753  1.00 92.12           C
ATOM   1673  O   VAL A 122       2.936   9.354   6.821  1.00 92.12           O
ATOM   1674  HA  VAL A 122       4.483  11.345   6.670  1.00 92.12           H
ATOM   1675  CB  VAL A 122       5.386  10.875   8.548  1.00 92.12           C
ATOM   1676  HB  VAL A 122       5.096  10.928   9.597  1.00 92.12           H
ATOM   1677  CG1 VAL A 122       5.862   9.449   8.264  1.00 92.12           C
ATOM   1678 1HG1 VAL A 122       5.064   8.746   8.501  1.00 92.12           H
ATOM   1679 2HG1 VAL A 122       6.125   9.357   7.210  1.00 92.12           H
ATOM   1680 3HG1 VAL A 122       6.735   9.228   8.877  1.00 92.12           H
ATOM   1681  CG2 VAL A 122       6.512  11.885   8.319  1.00 92.12           C
ATOM   1682 1HG2 VAL A 122       6.799  11.878   7.268  1.00 92.12           H
ATOM   1683 2HG2 VAL A 122       6.168  12.882   8.596  1.00 92.12           H
ATOM   1684 3HG2 VAL A 122       7.372  11.615   8.932  1.00 92.12           H
ATOM   1685  HN  VAL A 122       3.989  12.857   8.982  1.00 92.12           H
ATOM   1686  N   ASN A 123       2.332  10.147   8.851  1.00 90.76           N
ATOM   1687  CA  ASN A 123       1.253   9.190   9.027  1.00 90.76           C
ATOM   1688  C   ASN A 123       0.204   9.403   7.935  1.00 90.76           C
ATOM   1689  O   ASN A 123      -0.291   8.441   7.348  1.00 90.76           O
ATOM   1690  HA  ASN A 123       1.727   8.210   8.965  1.00 90.76           H
ATOM   1691  CB  ASN A 123       0.568   9.375  10.383  1.00 90.76           C
ATOM   1692 1HB  ASN A 123       0.731  10.392  10.741  1.00 90.76           H
ATOM   1693 2HB  ASN A 123      -0.508   9.245  10.272  1.00 90.76           H
ATOM   1694  CG  ASN A 123       1.105   8.376  11.410  1.00 90.76           C
ATOM   1695  OD1 ASN A 123       1.717   7.374  11.078  1.00 90.76           O
ATOM   1696  ND2 ASN A 123       0.841   8.703  12.672  1.00 90.76           N
ATOM   1697 1HD2 ASN A 123       0.334   9.540  12.876  1.00 90.76           H
ATOM   1698 2HD2 ASN A 123       1.151   8.111  13.416  1.00 90.76           H
ATOM   1699  HN  ASN A 123       2.457  10.787   9.609  1.00 90.76           H
ATOM   1700  N   SER A 124      -0.105  10.669   7.694  1.00 92.08           N
ATOM   1701  CA  SER A 124      -1.141  11.017   6.737  1.00 92.08           C
ATOM   1702  C   SER A 124      -0.713  10.604   5.328  1.00 92.08           C
ATOM   1703  O   SER A 124      -1.502  10.031   4.578  1.00 92.08           O
ATOM   1704  HA  SER A 124      -2.023  10.457   7.049  1.00 92.08           H
ATOM   1705  CB  SER A 124      -1.449  12.516   6.780  1.00 92.08           C
ATOM   1706 1HB  SER A 124      -0.568  13.076   6.465  1.00 92.08           H
ATOM   1707 2HB  SER A 124      -2.242  12.743   6.068  1.00 92.08           H
ATOM   1708  OG  SER A 124      -1.843  12.943   8.081  1.00 92.08           O
ATOM   1709  HG  SER A 124      -1.151  13.555   8.464  1.00 92.08           H
ATOM   1710  HN  SER A 124       0.339  11.447   8.138  1.00 92.08           H
ATOM   1711  N   MET A 125       0.536  10.910   5.009  1.00 86.96           N
ATOM   1712  CA  MET A 125       1.080  10.575   3.704  1.00 86.96           C
ATOM   1713  C   MET A 125       1.022   9.066   3.457  1.00 86.96           C
ATOM   1714  O   MET A 125       0.593   8.624   2.392  1.00 86.96           O
ATOM   1715  HA  MET A 125       0.449  11.093   2.982  1.00 86.96           H
ATOM   1716  CB  MET A 125       2.531  11.051   3.618  1.00 86.96           C
ATOM   1717 1HB  MET A 125       3.055  10.802   4.541  1.00 86.96           H
ATOM   1718 2HB  MET A 125       3.042  10.527   2.810  1.00 86.96           H
ATOM   1719  CG  MET A 125       2.599  12.561   3.377  1.00 86.96           C
ATOM   1720 1HG  MET A 125       2.012  12.824   2.498  1.00 86.96           H
ATOM   1721 2HG  MET A 125       2.163  13.092   4.223  1.00 86.96           H
ATOM   1722  SD  MET A 125       4.296  13.066   3.149  1.00 86.96           S
ATOM   1723  CE  MET A 125       4.609  12.383   1.531  1.00 86.96           C
ATOM   1724 1HE  MET A 125       4.469  11.302   1.559  1.00 86.96           H
ATOM   1725 2HE  MET A 125       3.916  12.820   0.811  1.00 86.96           H
ATOM   1726 3HE  MET A 125       5.633  12.609   1.232  1.00 86.96           H
ATOM   1727  HN  MET A 125       1.172  11.377   5.624  1.00 86.96           H
ATOM   1728  N   TYR A 126       1.460   8.317   4.458  1.00 89.61           N
ATOM   1729  CA  TYR A 126       1.461   6.867   4.364  1.00 89.61           C
ATOM   1730  C   TYR A 126       0.059   6.337   4.058  1.00 89.61           C
ATOM   1731  O   TYR A 126      -0.114   5.508   3.167  1.00 89.61           O
ATOM   1732  HA  TYR A 126       2.133   6.583   3.554  1.00 89.61           H
ATOM   1733  CB  TYR A 126       1.899   6.355   5.737  1.00 89.61           C
ATOM   1734 1HB  TYR A 126       2.936   6.646   5.908  1.00 89.61           H
ATOM   1735 2HB  TYR A 126       1.300   6.846   6.505  1.00 89.61           H
ATOM   1736  CG  TYR A 126       1.775   4.840   5.905  1.00 89.61           C
ATOM   1737  CD1 TYR A 126       0.651   4.301   6.498  1.00 89.61           C
ATOM   1738  HD1 TYR A 126      -0.149   4.956   6.846  1.00 89.61           H
ATOM   1739  CD2 TYR A 126       2.787   4.011   5.465  1.00 89.61           C
ATOM   1740  HD2 TYR A 126       3.675   4.437   4.997  1.00 89.61           H
ATOM   1741  CE1 TYR A 126       0.533   2.875   6.656  1.00 89.61           C
ATOM   1742  HE1 TYR A 126      -0.349   2.436   7.122  1.00 89.61           H
ATOM   1743  CE2 TYR A 126       2.670   2.585   5.623  1.00 89.61           C
ATOM   1744  HE2 TYR A 126       3.461   1.919   5.279  1.00 89.61           H
ATOM   1745  CZ  TYR A 126       1.549   2.087   6.211  1.00 89.61           C
ATOM   1746  OH  TYR A 126       1.438   0.740   6.360  1.00 89.61           O
ATOM   1747  HH  TYR A 126       0.610   0.520   6.876  1.00 89.61           H
ATOM   1748  HN  TYR A 126       1.810   8.685   5.320  1.00 89.61           H
ATOM   1749  N   LYS A 127      -0.906   6.837   4.816  1.00 87.49           N
ATOM   1750  CA  LYS A 127      -2.261   6.317   4.742  1.00 87.49           C
ATOM   1751  C   LYS A 127      -2.860   6.658   3.376  1.00 87.49           C
ATOM   1752  O   LYS A 127      -3.489   5.813   2.741  1.00 87.49           O
ATOM   1753  HA  LYS A 127      -2.200   5.232   4.831  1.00 87.49           H
ATOM   1754  CB  LYS A 127      -3.093   6.821   5.922  1.00 87.49           C
ATOM   1755 1HB  LYS A 127      -2.535   6.689   6.849  1.00 87.49           H
ATOM   1756 2HB  LYS A 127      -3.277   7.890   5.812  1.00 87.49           H
ATOM   1757  CG  LYS A 127      -4.426   6.076   6.012  1.00 87.49           C
ATOM   1758 1HG  LYS A 127      -5.055   6.537   6.774  1.00 87.49           H
ATOM   1759 2HG  LYS A 127      -4.959   6.161   5.065  1.00 87.49           H
ATOM   1760  CD  LYS A 127      -4.207   4.599   6.349  1.00 87.49           C
ATOM   1761 1HD  LYS A 127      -3.789   4.084   5.485  1.00 87.49           H
ATOM   1762 2HD  LYS A 127      -3.480   4.511   7.156  1.00 87.49           H
ATOM   1763  CE  LYS A 127      -5.520   3.931   6.763  1.00 87.49           C
ATOM   1764 1HE  LYS A 127      -6.342   4.332   6.170  1.00 87.49           H
ATOM   1765 2HE  LYS A 127      -5.471   2.862   6.557  1.00 87.49           H
ATOM   1766  NZ  LYS A 127      -5.783   4.153   8.202  1.00 87.49           N
ATOM   1767 1HZ  LYS A 127      -6.598   3.618   8.483  1.00 87.49           H
ATOM   1768 2HZ  LYS A 127      -4.980   3.853   8.743  1.00 87.49           H
ATOM   1769 3HZ  LYS A 127      -5.953   5.139   8.367  1.00 87.49           H
ATOM   1770  HN  LYS A 127      -0.775   7.582   5.469  1.00 87.49           H
ATOM   1771  N   MET A 128      -2.644   7.899   2.965  1.00 88.12           N
ATOM   1772  CA  MET A 128      -3.193   8.376   1.706  1.00 88.12           C
ATOM   1773  C   MET A 128      -2.647   7.567   0.528  1.00 88.12           C
ATOM   1774  O   MET A 128      -3.405   7.146  -0.344  1.00 88.12           O
ATOM   1775  HA  MET A 128      -4.271   8.235   1.784  1.00 88.12           H
ATOM   1776  CB  MET A 128      -2.836   9.852   1.521  1.00 88.12           C
ATOM   1777 1HB  MET A 128      -3.182  10.425   2.381  1.00 88.12           H
ATOM   1778 2HB  MET A 128      -1.753   9.966   1.477  1.00 88.12           H
ATOM   1779  CG  MET A 128      -3.464  10.411   0.243  1.00 88.12           C
ATOM   1780 1HG  MET A 128      -3.101   9.859  -0.623  1.00 88.12           H
ATOM   1781 2HG  MET A 128      -4.546  10.281   0.272  1.00 88.12           H
ATOM   1782  SD  MET A 128      -3.064  12.143   0.072  1.00 88.12           S
ATOM   1783  CE  MET A 128      -1.323  12.022  -0.305  1.00 88.12           C
ATOM   1784 1HE  MET A 128      -0.806  11.527   0.517  1.00 88.12           H
ATOM   1785 2HE  MET A 128      -1.189  11.444  -1.220  1.00 88.12           H
ATOM   1786 3HE  MET A 128      -0.911  13.022  -0.443  1.00 88.12           H
ATOM   1787  HN  MET A 128      -2.107   8.572   3.473  1.00 88.12           H
ATOM   1788  N   ASN A 129      -1.337   7.373   0.541  1.00 86.16           N
ATOM   1789  CA  ASN A 129      -0.665   6.724  -0.572  1.00 86.16           C
ATOM   1790  C   ASN A 129      -0.998   5.231  -0.563  1.00 86.16           C
ATOM   1791  O   ASN A 129      -1.074   4.602  -1.618  1.00 86.16           O
ATOM   1792  HA  ASN A 129      -1.036   7.229  -1.464  1.00 86.16           H
ATOM   1793  CB  ASN A 129       0.854   6.871  -0.460  1.00 86.16           C
ATOM   1794 1HB  ASN A 129       1.184   6.535   0.523  1.00 86.16           H
ATOM   1795 2HB  ASN A 129       1.340   6.230  -1.195  1.00 86.16           H
ATOM   1796  CG  ASN A 129       1.283   8.323  -0.679  1.00 86.16           C
ATOM   1797  OD1 ASN A 129       0.822   9.004  -1.580  1.00 86.16           O
ATOM   1798  ND2 ASN A 129       2.188   8.757   0.193  1.00 86.16           N
ATOM   1799 1HD2 ASN A 129       2.526   8.147   0.909  1.00 86.16           H
ATOM   1800 2HD2 ASN A 129       2.532   9.695   0.133  1.00 86.16           H
ATOM   1801  HN  ASN A 129      -0.738   7.650   1.293  1.00 86.16           H
ATOM   1802  N   PHE A 130      -1.188   4.707   0.639  1.00 89.83           N
ATOM   1803  CA  PHE A 130      -1.587   3.319   0.795  1.00 89.83           C
ATOM   1804  C   PHE A 130      -2.846   3.015  -0.021  1.00 89.83           C
ATOM   1805  O   PHE A 130      -2.862   2.079  -0.818  1.00 89.83           O
ATOM   1806  HA  PHE A 130      -0.764   2.703   0.433  1.00 89.83           H
ATOM   1807  CB  PHE A 130      -1.892   3.105   2.279  1.00 89.83           C
ATOM   1808 1HB  PHE A 130      -0.969   3.215   2.848  1.00 89.83           H
ATOM   1809 2HB  PHE A 130      -2.570   3.889   2.617  1.00 89.83           H
ATOM   1810  CG  PHE A 130      -2.511   1.743   2.598  1.00 89.83           C
ATOM   1811  CD1 PHE A 130      -3.854   1.631   2.776  1.00 89.83           C
ATOM   1812  HD1 PHE A 130      -4.490   2.513   2.691  1.00 89.83           H
ATOM   1813  CD2 PHE A 130      -1.717   0.643   2.703  1.00 89.83           C
ATOM   1814  HD2 PHE A 130      -0.640   0.732   2.560  1.00 89.83           H
ATOM   1815  CE1 PHE A 130      -4.429   0.367   3.071  1.00 89.83           C
ATOM   1816  HE1 PHE A 130      -5.506   0.278   3.214  1.00 89.83           H
ATOM   1817  CE2 PHE A 130      -2.292  -0.621   2.998  1.00 89.83           C
ATOM   1818  HE2 PHE A 130      -1.656  -1.503   3.083  1.00 89.83           H
ATOM   1819  CZ  PHE A 130      -3.636  -0.733   3.176  1.00 89.83           C
ATOM   1820  HZ  PHE A 130      -4.077  -1.703   3.403  1.00 89.83           H
ATOM   1821  HN  PHE A 130      -1.073   5.213   1.494  1.00 89.83           H
ATOM   1822  N   TYR A 131      -3.870   3.824   0.208  1.00 93.28           N
ATOM   1823  CA  TYR A 131      -5.136   3.642  -0.481  1.00 93.28           C
ATOM   1824  C   TYR A 131      -4.997   3.945  -1.974  1.00 93.28           C
ATOM   1825  O   TYR A 131      -5.552   3.234  -2.810  1.00 93.28           O
ATOM   1826  HA  TYR A 131      -5.440   2.603  -0.356  1.00 93.28           H
ATOM   1827  CB  TYR A 131      -6.104   4.648   0.143  1.00 93.28           C
ATOM   1828 1HB  TYR A 131      -5.593   5.604   0.261  1.00 93.28           H
ATOM   1829 2HB  TYR A 131      -6.934   4.813  -0.544  1.00 93.28           H
ATOM   1830  CG  TYR A 131      -6.663   4.215   1.500  1.00 93.28           C
ATOM   1831  CD1 TYR A 131      -7.321   3.008   1.622  1.00 93.28           C
ATOM   1832  HD1 TYR A 131      -7.442   2.363   0.751  1.00 93.28           H
ATOM   1833  CD2 TYR A 131      -6.510   5.031   2.602  1.00 93.28           C
ATOM   1834  HD2 TYR A 131      -5.991   5.985   2.506  1.00 93.28           H
ATOM   1835  CE1 TYR A 131      -7.847   2.600   2.898  1.00 93.28           C
ATOM   1836  HE1 TYR A 131      -8.368   1.649   3.008  1.00 93.28           H
ATOM   1837  CE2 TYR A 131      -7.036   4.624   3.879  1.00 93.28           C
ATOM   1838  HE2 TYR A 131      -6.922   5.259   4.757  1.00 93.28           H
ATOM   1839  CZ  TYR A 131      -7.678   3.428   3.964  1.00 93.28           C
ATOM   1840  OH  TYR A 131      -8.175   3.043   5.170  1.00 93.28           O
ATOM   1841  HH  TYR A 131      -8.419   3.847   5.712  1.00 93.28           H
ATOM   1842  HN  TYR A 131      -3.844   4.592   0.848  1.00 93.28           H
ATOM   1843  N   SER A 132      -4.251   5.001  -2.264  1.00 92.47           N
ATOM   1844  CA  SER A 132      -4.100   5.456  -3.636  1.00 92.47           C
ATOM   1845  C   SER A 132      -3.504   4.339  -4.495  1.00 92.47           C
ATOM   1846  O   SER A 132      -3.979   4.080  -5.599  1.00 92.47           O
ATOM   1847  HA  SER A 132      -5.107   5.701  -3.972  1.00 92.47           H
ATOM   1848  CB  SER A 132      -3.221   6.707  -3.707  1.00 92.47           C
ATOM   1849 1HB  SER A 132      -2.238   6.483  -3.292  1.00 92.47           H
ATOM   1850 2HB  SER A 132      -3.070   6.985  -4.750  1.00 92.47           H
ATOM   1851  OG  SER A 132      -3.795   7.804  -3.002  1.00 92.47           O
ATOM   1852  HG  SER A 132      -3.459   7.819  -2.060  1.00 92.47           H
ATOM   1853  HN  SER A 132      -3.758   5.542  -1.583  1.00 92.47           H
ATOM   1854  N   CYS A 133      -2.472   3.707  -3.955  1.00 92.40           N
ATOM   1855  CA  CYS A 133      -1.761   2.673  -4.687  1.00 92.40           C
ATOM   1856  C   CYS A 133      -2.748   1.550  -5.012  1.00 92.40           C
ATOM   1857  O   CYS A 133      -2.861   1.133  -6.164  1.00 92.40           O
ATOM   1858  HA  CYS A 133      -1.388   3.137  -5.600  1.00 92.40           H
ATOM   1859  CB  CYS A 133      -0.549   2.160  -3.908  1.00 92.40           C
ATOM   1860 1HB  CYS A 133      -0.845   1.889  -2.894  1.00 92.40           H
ATOM   1861 2HB  CYS A 133      -0.160   1.257  -4.378  1.00 92.40           H
ATOM   1862  SG  CYS A 133       0.752   3.446  -3.855  1.00 92.40           S
ATOM   1863  HG  CYS A 133       0.223   4.137  -2.849  1.00 92.40           H
ATOM   1864  HN  CYS A 133      -2.122   3.891  -3.036  1.00 92.40           H
ATOM   1865  N   VAL A 134      -3.437   1.093  -3.977  1.00 90.51           N
ATOM   1866  CA  VAL A 134      -4.253  -0.104  -4.091  1.00 90.51           C
ATOM   1867  C   VAL A 134      -5.437   0.179  -5.018  1.00 90.51           C
ATOM   1868  O   VAL A 134      -5.834  -0.680  -5.804  1.00 90.51           O
ATOM   1869  HA  VAL A 134      -3.636  -0.882  -4.539  1.00 90.51           H
ATOM   1870  CB  VAL A 134      -4.682  -0.579  -2.702  1.00 90.51           C
ATOM   1871  HB  VAL A 134      -5.284   0.209  -2.249  1.00 90.51           H
ATOM   1872  CG1 VAL A 134      -5.549  -1.836  -2.796  1.00 90.51           C
ATOM   1873 1HG1 VAL A 134      -6.442  -1.619  -3.382  1.00 90.51           H
ATOM   1874 2HG1 VAL A 134      -4.983  -2.633  -3.278  1.00 90.51           H
ATOM   1875 3HG1 VAL A 134      -5.840  -2.153  -1.794  1.00 90.51           H
ATOM   1876  CG2 VAL A 134      -3.466  -0.817  -1.804  1.00 90.51           C
ATOM   1877 1HG2 VAL A 134      -2.828  -1.578  -2.252  1.00 90.51           H
ATOM   1878 2HG2 VAL A 134      -2.906   0.111  -1.698  1.00 90.51           H
ATOM   1879 3HG2 VAL A 134      -3.800  -1.154  -0.823  1.00 90.51           H
ATOM   1880  HN  VAL A 134      -3.443   1.524  -3.075  1.00 90.51           H
ATOM   1881  N   LEU A 135      -5.968   1.387  -4.896  1.00 94.00           N
ATOM   1882  CA  LEU A 135      -7.111   1.787  -5.699  1.00 94.00           C
ATOM   1883  C   LEU A 135      -6.682   1.908  -7.163  1.00 94.00           C
ATOM   1884  O   LEU A 135      -7.460   1.609  -8.068  1.00 94.00           O
ATOM   1885  HA  LEU A 135      -7.857   0.996  -5.623  1.00 94.00           H
ATOM   1886  CB  LEU A 135      -7.742   3.061  -5.136  1.00 94.00           C
ATOM   1887 1HB  LEU A 135      -6.959   3.810  -5.017  1.00 94.00           H
ATOM   1888 2HB  LEU A 135      -8.446   3.451  -5.872  1.00 94.00           H
ATOM   1889  CG  LEU A 135      -8.474   2.913  -3.801  1.00 94.00           C
ATOM   1890  HG  LEU A 135      -7.781   2.486  -3.077  1.00 94.00           H
ATOM   1891  CD1 LEU A 135      -8.909   4.277  -3.259  1.00 94.00           C
ATOM   1892 1HD1 LEU A 135      -8.031   4.905  -3.109  1.00 94.00           H
ATOM   1893 2HD1 LEU A 135      -9.579   4.755  -3.974  1.00 94.00           H
ATOM   1894 3HD1 LEU A 135      -9.427   4.143  -2.310  1.00 94.00           H
ATOM   1895  CD2 LEU A 135      -9.652   1.945  -3.925  1.00 94.00           C
ATOM   1896 1HD2 LEU A 135     -10.354   2.320  -4.669  1.00 94.00           H
ATOM   1897 2HD2 LEU A 135      -9.286   0.965  -4.233  1.00 94.00           H
ATOM   1898 3HD2 LEU A 135     -10.155   1.858  -2.962  1.00 94.00           H
ATOM   1899  HN  LEU A 135      -5.632   2.084  -4.264  1.00 94.00           H
ATOM   1900  N   LEU A 136      -5.446   2.347  -7.350  1.00 94.24           N
ATOM   1901  CA  LEU A 136      -4.899   2.496  -8.688  1.00 94.24           C
ATOM   1902  C   LEU A 136      -4.696   1.111  -9.308  1.00 94.24           C
ATOM   1903  O   LEU A 136      -5.010   0.900 -10.478  1.00 94.24           O
ATOM   1904  HA  LEU A 136      -5.635   3.036  -9.284  1.00 94.24           H
ATOM   1905  CB  LEU A 136      -3.629   3.347  -8.656  1.00 94.24           C
ATOM   1906 1HB  LEU A 136      -3.009   3.009  -7.825  1.00 94.24           H
ATOM   1907 2HB  LEU A 136      -3.065   3.159  -9.570  1.00 94.24           H
ATOM   1908  CG  LEU A 136      -3.836   4.857  -8.520  1.00 94.24           C
ATOM   1909  HG  LEU A 136      -4.527   5.034  -7.695  1.00 94.24           H
ATOM   1910  CD1 LEU A 136      -2.524   5.561  -8.170  1.00 94.24           C
ATOM   1911 1HD1 LEU A 136      -2.145   5.174  -7.224  1.00 94.24           H
ATOM   1912 2HD1 LEU A 136      -1.792   5.379  -8.957  1.00 94.24           H
ATOM   1913 3HD1 LEU A 136      -2.700   6.633  -8.079  1.00 94.24           H
ATOM   1914  CD2 LEU A 136      -4.480   5.437  -9.781  1.00 94.24           C
ATOM   1915 1HD2 LEU A 136      -3.834   5.249 -10.638  1.00 94.24           H
ATOM   1916 2HD2 LEU A 136      -5.448   4.965  -9.945  1.00 94.24           H
ATOM   1917 3HD2 LEU A 136      -4.616   6.512  -9.657  1.00 94.24           H
ATOM   1918  HN  LEU A 136      -4.824   2.599  -6.609  1.00 94.24           H
ATOM   1919  N   ILE A 137      -4.173   0.205  -8.495  1.00 91.60           N
ATOM   1920  CA  ILE A 137      -3.947  -1.159  -8.942  1.00 91.60           C
ATOM   1921  C   ILE A 137      -5.276  -1.772  -9.388  1.00 91.60           C
ATOM   1922  O   ILE A 137      -5.332  -2.472 -10.398  1.00 91.60           O
ATOM   1923  HA  ILE A 137      -3.281  -1.114  -9.803  1.00 91.60           H
ATOM   1924  CB  ILE A 137      -3.231  -1.966  -7.857  1.00 91.60           C
ATOM   1925  HB  ILE A 137      -3.724  -1.771  -6.905  1.00 91.60           H
ATOM   1926  CG1 ILE A 137      -1.775  -1.519  -7.712  1.00 91.60           C
ATOM   1927 1HG1 ILE A 137      -1.200  -1.856  -8.574  1.00 91.60           H
ATOM   1928 2HG1 ILE A 137      -1.725  -0.430  -7.701  1.00 91.60           H
ATOM   1929  CG2 ILE A 137      -3.346  -3.468  -8.125  1.00 91.60           C
ATOM   1930 1HG2 ILE A 137      -4.397  -3.756  -8.139  1.00 91.60           H
ATOM   1931 2HG2 ILE A 137      -2.893  -3.700  -9.090  1.00 91.60           H
ATOM   1932 3HG2 ILE A 137      -2.828  -4.018  -7.339  1.00 91.60           H
ATOM   1933  CD1 ILE A 137      -1.156  -2.077  -6.429  1.00 91.60           C
ATOM   1934 1HD1 ILE A 137      -1.719  -1.718  -5.567  1.00 91.60           H
ATOM   1935 2HD1 ILE A 137      -1.186  -3.166  -6.454  1.00 91.60           H
ATOM   1936 3HD1 ILE A 137      -0.121  -1.744  -6.350  1.00 91.60           H
ATOM   1937  HN  ILE A 137      -3.907   0.390  -7.549  1.00 91.60           H
ATOM   1938  N   MET A 138      -6.312  -1.486  -8.614  1.00 91.32           N
ATOM   1939  CA  MET A 138      -7.645  -1.963  -8.942  1.00 91.32           C
ATOM   1940  C   MET A 138      -8.105  -1.418 -10.296  1.00 91.32           C
ATOM   1941  O   MET A 138      -8.645  -2.158 -11.117  1.00 91.32           O
ATOM   1942  HA  MET A 138      -7.565  -3.049  -8.989  1.00 91.32           H
ATOM   1943  CB  MET A 138      -8.627  -1.524  -7.854  1.00 91.32           C
ATOM   1944 1HB  MET A 138      -8.282  -1.880  -6.883  1.00 91.32           H
ATOM   1945 2HB  MET A 138      -8.656  -0.435  -7.803  1.00 91.32           H
ATOM   1946  CG  MET A 138     -10.031  -2.064  -8.133  1.00 91.32           C
ATOM   1947 1HG  MET A 138     -10.360  -1.752  -9.124  1.00 91.32           H
ATOM   1948 2HG  MET A 138     -10.018  -3.154  -8.130  1.00 91.32           H
ATOM   1949  SD  MET A 138     -11.172  -1.465  -6.896  1.00 91.32           S
ATOM   1950  CE  MET A 138     -11.279   0.250  -7.379  1.00 91.32           C
ATOM   1951 1HE  MET A 138     -10.290   0.705  -7.326  1.00 91.32           H
ATOM   1952 2HE  MET A 138     -11.657   0.318  -8.399  1.00 91.32           H
ATOM   1953 3HE  MET A 138     -11.957   0.775  -6.705  1.00 91.32           H
ATOM   1954  HN  MET A 138      -6.253  -0.941  -7.778  1.00 91.32           H
ATOM   1955  N   CYS A 139      -7.874  -0.127 -10.487  1.00 93.91           N
ATOM   1956  CA  CYS A 139      -8.320   0.542 -11.697  1.00 93.91           C
ATOM   1957  C   CYS A 139      -7.551  -0.046 -12.882  1.00 93.91           C
ATOM   1958  O   CYS A 139      -8.100  -0.189 -13.974  1.00 93.91           O
ATOM   1959  HA  CYS A 139      -9.388   0.341 -11.791  1.00 93.91           H
ATOM   1960  CB  CYS A 139      -8.149   2.059 -11.601  1.00 93.91           C
ATOM   1961 1HB  CYS A 139      -7.148   2.298 -11.241  1.00 93.91           H
ATOM   1962 2HB  CYS A 139      -8.248   2.508 -12.590  1.00 93.91           H
ATOM   1963  SG  CYS A 139      -9.404   2.761 -10.469  1.00 93.91           S
ATOM   1964  HG  CYS A 139      -8.809   2.373  -9.345  1.00 93.91           H
ATOM   1965  HN  CYS A 139      -7.393   0.458  -9.834  1.00 93.91           H
ATOM   1966  N   ILE A 140      -6.292  -0.370 -12.627  1.00 90.79           N
ATOM   1967  CA  ILE A 140      -5.446  -0.953 -13.655  1.00 90.79           C
ATOM   1968  C   ILE A 140      -6.054  -2.278 -14.119  1.00 90.79           C
ATOM   1969  O   ILE A 140      -6.047  -2.585 -15.310  1.00 90.79           O
ATOM   1970  HA  ILE A 140      -5.436  -0.263 -14.499  1.00 90.79           H
ATOM   1971  CB  ILE A 140      -4.005  -1.078 -13.155  1.00 90.79           C
ATOM   1972  HB  ILE A 140      -4.028  -1.490 -12.147  1.00 90.79           H
ATOM   1973  CG1 ILE A 140      -3.334   0.294 -13.068  1.00 90.79           C
ATOM   1974 1HG1 ILE A 140      -3.086   0.646 -14.069  1.00 90.79           H
ATOM   1975 2HG1 ILE A 140      -4.029   1.016 -12.639  1.00 90.79           H
ATOM   1976  CG2 ILE A 140      -3.207  -2.052 -14.024  1.00 90.79           C
ATOM   1977 1HG2 ILE A 140      -3.675  -3.036 -13.991  1.00 90.79           H
ATOM   1978 2HG2 ILE A 140      -3.190  -1.692 -15.052  1.00 90.79           H
ATOM   1979 3HG2 ILE A 140      -2.187  -2.123 -13.647  1.00 90.79           H
ATOM   1980  CD1 ILE A 140      -2.066   0.230 -12.214  1.00 90.79           C
ATOM   1981 1HD1 ILE A 140      -2.322  -0.099 -11.207  1.00 90.79           H
ATOM   1982 2HD1 ILE A 140      -1.364  -0.475 -12.659  1.00 90.79           H
ATOM   1983 3HD1 ILE A 140      -1.609   1.219 -12.168  1.00 90.79           H
ATOM   1984  HN  ILE A 140      -5.850  -0.241 -11.739  1.00 90.79           H
ATOM   1985  N   SER A 141      -6.565  -3.028 -13.153  1.00 89.32           N
ATOM   1986  CA  SER A 141      -7.140  -4.331 -13.443  1.00 89.32           C
ATOM   1987  C   SER A 141      -8.368  -4.173 -14.341  1.00 89.32           C
ATOM   1988  O   SER A 141      -8.579  -4.968 -15.256  1.00 89.32           O
ATOM   1989  HA  SER A 141      -6.356  -4.883 -13.960  1.00 89.32           H
ATOM   1990  CB  SER A 141      -7.515  -5.065 -12.154  1.00 89.32           C
ATOM   1991 1HB  SER A 141      -7.589  -6.134 -12.355  1.00 89.32           H
ATOM   1992 2HB  SER A 141      -6.723  -4.933 -11.417  1.00 89.32           H
ATOM   1993  OG  SER A 141      -8.749  -4.599 -11.614  1.00 89.32           O
ATOM   1994  HG  SER A 141      -8.595  -3.770 -11.076  1.00 89.32           H
ATOM   1995  HN  SER A 141      -6.591  -2.759 -12.191  1.00 89.32           H
ATOM   1996  N   VAL A 142      -9.147  -3.142 -14.048  1.00 90.80           N
ATOM   1997  CA  VAL A 142     -10.354  -2.875 -14.812  1.00 90.80           C
ATOM   1998  C   VAL A 142      -9.971  -2.435 -16.227  1.00 90.80           C
ATOM   1999  O   VAL A 142     -10.597  -2.849 -17.201  1.00 90.80           O
ATOM   2000  HA  VAL A 142     -10.916  -3.807 -14.875  1.00 90.80           H
ATOM   2001  CB  VAL A 142     -11.220  -1.848 -14.081  1.00 90.80           C
ATOM   2002  HB  VAL A 142     -10.633  -0.937 -13.964  1.00 90.80           H
ATOM   2003  CG1 VAL A 142     -12.468  -1.502 -14.897  1.00 90.80           C
ATOM   2004 1HG1 VAL A 142     -12.168  -1.086 -15.859  1.00 90.80           H
ATOM   2005 2HG1 VAL A 142     -13.057  -2.404 -15.059  1.00 90.80           H
ATOM   2006 3HG1 VAL A 142     -13.065  -0.770 -14.354  1.00 90.80           H
ATOM   2007  CG2 VAL A 142     -11.599  -2.345 -12.684  1.00 90.80           C
ATOM   2008 1HG2 VAL A 142     -12.159  -3.276 -12.770  1.00 90.80           H
ATOM   2009 2HG2 VAL A 142     -10.694  -2.517 -12.102  1.00 90.80           H
ATOM   2010 3HG2 VAL A 142     -12.215  -1.595 -12.187  1.00 90.80           H
ATOM   2011  HN  VAL A 142      -8.966  -2.497 -13.306  1.00 90.80           H
ATOM   2012  N   ASP A 143      -8.942  -1.602 -16.294  1.00 86.08           N
ATOM   2013  CA  ASP A 143      -8.496  -1.067 -17.569  1.00 86.08           C
ATOM   2014  C   ASP A 143      -8.028  -2.216 -18.464  1.00 86.08           C
ATOM   2015  O   ASP A 143      -8.339  -2.247 -19.654  1.00 86.08           O
ATOM   2016  HA  ASP A 143      -9.361  -0.545 -17.979  1.00 86.08           H
ATOM   2017  CB  ASP A 143      -7.321  -0.105 -17.381  1.00 86.08           C
ATOM   2018 1HB  ASP A 143      -7.605   0.691 -16.692  1.00 86.08           H
ATOM   2019 2HB  ASP A 143      -6.482  -0.634 -16.930  1.00 86.08           H
ATOM   2020  CG  ASP A 143      -6.890   0.501 -18.718  1.00 86.08           C
ATOM   2021  OD1 ASP A 143      -7.772   1.076 -19.392  1.00 86.08           O
ATOM   2022  OD2 ASP A 143      -5.687   0.376 -19.036  1.00 86.08           O
ATOM   2023  HN  ASP A 143      -8.419  -1.294 -15.500  1.00 86.08           H
ATOM   2024  N   ARG A 144      -7.287  -3.132 -17.858  1.00 75.09           N
ATOM   2025  CA  ARG A 144      -6.773  -4.280 -18.585  1.00 75.09           C
ATOM   2026  C   ARG A 144      -7.928  -5.127 -19.124  1.00 75.09           C
ATOM   2027  O   ARG A 144      -7.864  -5.627 -20.246  1.00 75.09           O
ATOM   2028  HA  ARG A 144      -6.185  -3.855 -19.398  1.00 75.09           H
ATOM   2029  CB  ARG A 144      -5.888  -5.149 -17.689  1.00 75.09           C
ATOM   2030 1HB  ARG A 144      -6.367  -5.283 -16.719  1.00 75.09           H
ATOM   2031 2HB  ARG A 144      -5.779  -6.140 -18.130  1.00 75.09           H
ATOM   2032  CG  ARG A 144      -4.509  -4.514 -17.499  1.00 75.09           C
ATOM   2033 1HG  ARG A 144      -4.076  -4.279 -18.472  1.00 75.09           H
ATOM   2034 2HG  ARG A 144      -4.609  -3.573 -16.959  1.00 75.09           H
ATOM   2035  CD  ARG A 144      -3.575  -5.452 -16.732  1.00 75.09           C
ATOM   2036 1HD  ARG A 144      -3.934  -5.582 -15.711  1.00 75.09           H
ATOM   2037 2HD  ARG A 144      -3.573  -6.438 -17.198  1.00 75.09           H
ATOM   2038  NE  ARG A 144      -2.202  -4.898 -16.718  1.00 75.09           N
ATOM   2039  HE  ARG A 144      -2.086  -3.927 -16.925  1.00 75.09           H
ATOM   2040  CZ  ARG A 144      -1.105  -5.617 -16.444  1.00 75.09           C
ATOM   2041  NH1 ARG A 144      -1.201  -6.923 -16.159  1.00 75.09           N
ATOM   2042 1HH1 ARG A 144      -2.096  -7.368 -16.150  1.00 75.09           H
ATOM   2043 2HH1 ARG A 144      -0.377  -7.452 -15.956  1.00 75.09           H
ATOM   2044  NH2 ARG A 144       0.090  -5.010 -16.459  1.00 75.09           N
ATOM   2045 1HH2 ARG A 144       0.918  -5.533 -16.257  1.00 75.09           H
ATOM   2046 2HH2 ARG A 144       0.153  -4.036 -16.673  1.00 75.09           H
ATOM   2047  HN  ARG A 144      -7.037  -3.098 -16.890  1.00 75.09           H
ATOM   2048  N   TYR A 145      -8.956  -5.261 -18.300  1.00 86.97           N
ATOM   2049  CA  TYR A 145     -10.147  -5.991 -18.701  1.00 86.97           C
ATOM   2050  C   TYR A 145     -10.770  -5.377 -19.956  1.00 86.97           C
ATOM   2051  O   TYR A 145     -11.056  -6.085 -20.921  1.00 86.97           O
ATOM   2052  HA  TYR A 145      -9.854  -7.020 -18.915  1.00 86.97           H
ATOM   2053  CB  TYR A 145     -11.134  -5.860 -17.539  1.00 86.97           C
ATOM   2054 1HB  TYR A 145     -10.811  -6.510 -16.726  1.00 86.97           H
ATOM   2055 2HB  TYR A 145     -11.101  -4.837 -17.162  1.00 86.97           H
ATOM   2056  CG  TYR A 145     -12.578  -6.207 -17.907  1.00 86.97           C
ATOM   2057  CD1 TYR A 145     -13.511  -5.202 -18.061  1.00 86.97           C
ATOM   2058  HD1 TYR A 145     -13.220  -4.161 -17.919  1.00 86.97           H
ATOM   2059  CD2 TYR A 145     -12.947  -7.524 -18.086  1.00 86.97           C
ATOM   2060  HD2 TYR A 145     -12.209  -8.318 -17.965  1.00 86.97           H
ATOM   2061  CE1 TYR A 145     -14.870  -5.528 -18.407  1.00 86.97           C
ATOM   2062  HE1 TYR A 145     -15.617  -4.744 -18.531  1.00 86.97           H
ATOM   2063  CE2 TYR A 145     -14.306  -7.851 -18.433  1.00 86.97           C
ATOM   2064  HE2 TYR A 145     -14.610  -8.887 -18.577  1.00 86.97           H
ATOM   2065  CZ  TYR A 145     -15.200  -6.837 -18.576  1.00 86.97           C
ATOM   2066  OH  TYR A 145     -16.484  -7.145 -18.903  1.00 86.97           O
ATOM   2067  HH  TYR A 145     -16.578  -8.133 -19.022  1.00 86.97           H
ATOM   2068  HN  TYR A 145      -8.985  -4.882 -17.375  1.00 86.97           H
ATOM   2069  N   ILE A 146     -10.962  -4.067 -19.903  1.00 83.61           N
ATOM   2070  CA  ILE A 146     -11.615  -3.362 -20.992  1.00 83.61           C
ATOM   2071  C   ILE A 146     -10.767  -3.491 -22.259  1.00 83.61           C
ATOM   2072  O   ILE A 146     -11.301  -3.677 -23.351  1.00 83.61           O
ATOM   2073  HA  ILE A 146     -12.574  -3.848 -21.167  1.00 83.61           H
ATOM   2074  CB  ILE A 146     -11.908  -1.914 -20.593  1.00 83.61           C
ATOM   2075  HB  ILE A 146     -10.982  -1.465 -20.233  1.00 83.61           H
ATOM   2076  CG1 ILE A 146     -12.915  -1.855 -19.442  1.00 83.61           C
ATOM   2077 1HG1 ILE A 146     -13.906  -2.121 -19.809  1.00 83.61           H
ATOM   2078 2HG1 ILE A 146     -12.648  -2.590 -18.683  1.00 83.61           H
ATOM   2079  CG2 ILE A 146     -12.368  -1.095 -21.800  1.00 83.61           C
ATOM   2080 1HG2 ILE A 146     -11.587  -1.097 -22.560  1.00 83.61           H
ATOM   2081 2HG2 ILE A 146     -13.277  -1.534 -22.212  1.00 83.61           H
ATOM   2082 3HG2 ILE A 146     -12.570  -0.070 -21.489  1.00 83.61           H
ATOM   2083  CD1 ILE A 146     -12.953  -0.459 -18.818  1.00 83.61           C
ATOM   2084 1HD1 ILE A 146     -11.966  -0.206 -18.432  1.00 83.61           H
ATOM   2085 2HD1 ILE A 146     -13.244   0.269 -19.575  1.00 83.61           H
ATOM   2086 3HD1 ILE A 146     -13.677  -0.445 -18.003  1.00 83.61           H
ATOM   2087  HN  ILE A 146     -10.680  -3.492 -19.135  1.00 83.61           H
ATOM   2088  N   ALA A 147      -9.460  -3.387 -22.071  1.00 82.17           N
ATOM   2089  CA  ALA A 147      -8.541  -3.370 -23.196  1.00 82.17           C
ATOM   2090  C   ALA A 147      -8.631  -4.701 -23.944  1.00 82.17           C
ATOM   2091  O   ALA A 147      -8.447  -4.749 -25.159  1.00 82.17           O
ATOM   2092  HA  ALA A 147      -8.850  -2.566 -23.864  1.00 82.17           H
ATOM   2093  CB  ALA A 147      -7.125  -3.077 -22.695  1.00 82.17           C
ATOM   2094 1HB  ALA A 147      -7.109  -2.108 -22.197  1.00 82.17           H
ATOM   2095 2HB  ALA A 147      -6.822  -3.852 -21.990  1.00 82.17           H
ATOM   2096 3HB  ALA A 147      -6.436  -3.064 -23.539  1.00 82.17           H
ATOM   2097  HN  ALA A 147      -9.028  -3.317 -21.171  1.00 82.17           H
ATOM   2098  N   ILE A 148      -8.914  -5.751 -23.186  1.00 78.35           N
ATOM   2099  CA  ILE A 148      -8.892  -7.097 -23.733  1.00 78.35           C
ATOM   2100  C   ILE A 148     -10.293  -7.467 -24.223  1.00 78.35           C
ATOM   2101  O   ILE A 148     -10.455  -7.958 -25.339  1.00 78.35           O
ATOM   2102  HA  ILE A 148      -8.218  -7.090 -24.590  1.00 78.35           H
ATOM   2103  CB  ILE A 148      -8.317  -8.081 -22.712  1.00 78.35           C
ATOM   2104  HB  ILE A 148      -8.841  -7.937 -21.767  1.00 78.35           H
ATOM   2105  CG1 ILE A 148      -6.835  -7.801 -22.455  1.00 78.35           C
ATOM   2106 1HG1 ILE A 148      -6.260  -8.013 -23.356  1.00 78.35           H
ATOM   2107 2HG1 ILE A 148      -6.695  -6.744 -22.228  1.00 78.35           H
ATOM   2108  CG2 ILE A 148      -8.560  -9.527 -23.148  1.00 78.35           C
ATOM   2109 1HG2 ILE A 148      -9.632  -9.704 -23.240  1.00 78.35           H
ATOM   2110 2HG2 ILE A 148      -8.080  -9.702 -24.111  1.00 78.35           H
ATOM   2111 3HG2 ILE A 148      -8.142 -10.206 -22.405  1.00 78.35           H
ATOM   2112  CD1 ILE A 148      -6.310  -8.650 -21.296  1.00 78.35           C
ATOM   2113 1HD1 ILE A 148      -6.873  -8.418 -20.391  1.00 78.35           H
ATOM   2114 2HD1 ILE A 148      -6.430  -9.707 -21.536  1.00 78.35           H
ATOM   2115 3HD1 ILE A 148      -5.255  -8.432 -21.134  1.00 78.35           H
ATOM   2116  HN  ILE A 148      -9.155  -5.693 -22.217  1.00 78.35           H
ATOM   2117  N   ALA A 149     -11.271  -7.216 -23.364  1.00 77.58           N
ATOM   2118  CA  ALA A 149     -12.620  -7.699 -23.604  1.00 77.58           C
ATOM   2119  C   ALA A 149     -13.308  -6.792 -24.626  1.00 77.58           C
ATOM   2120  O   ALA A 149     -14.145  -7.249 -25.403  1.00 77.58           O
ATOM   2121  HA  ALA A 149     -12.544  -8.705 -24.017  1.00 77.58           H
ATOM   2122  CB  ALA A 149     -13.382  -7.767 -22.279  1.00 77.58           C
ATOM   2123 1HB  ALA A 149     -12.868  -8.447 -21.599  1.00 77.58           H
ATOM   2124 2HB  ALA A 149     -13.426  -6.773 -21.834  1.00 77.58           H
ATOM   2125 3HB  ALA A 149     -14.393  -8.130 -22.460  1.00 77.58           H
ATOM   2126  HN  ALA A 149     -11.153  -6.695 -22.519  1.00 77.58           H
ATOM   2127  N   GLN A 150     -12.929  -5.523 -24.592  1.00 68.38           N
ATOM   2128  CA  GLN A 150     -13.597  -4.520 -25.405  1.00 68.38           C
ATOM   2129  C   GLN A 150     -12.579  -3.767 -26.262  1.00 68.38           C
ATOM   2130  O   GLN A 150     -12.675  -2.551 -26.422  1.00 68.38           O
ATOM   2131  HA  GLN A 150     -14.282  -5.076 -26.046  1.00 68.38           H
ATOM   2132  CB  GLN A 150     -14.401  -3.554 -24.532  1.00 68.38           C
ATOM   2133 1HB  GLN A 150     -13.728  -3.017 -23.863  1.00 68.38           H
ATOM   2134 2HB  GLN A 150     -14.888  -2.809 -25.161  1.00 68.38           H
ATOM   2135  CG  GLN A 150     -15.454  -4.303 -23.711  1.00 68.38           C
ATOM   2136 1HG  GLN A 150     -16.009  -4.981 -24.359  1.00 68.38           H
ATOM   2137 2HG  GLN A 150     -14.962  -4.915 -22.955  1.00 68.38           H
ATOM   2138  CD  GLN A 150     -16.420  -3.326 -23.037  1.00 68.38           C
ATOM   2139  OE1 GLN A 150     -16.320  -2.118 -23.177  1.00 68.38           O
ATOM   2140  NE2 GLN A 150     -17.358  -3.915 -22.301  1.00 68.38           N
ATOM   2141 1HE2 GLN A 150     -17.384  -4.912 -22.229  1.00 68.38           H
ATOM   2142 2HE2 GLN A 150     -18.037  -3.361 -21.820  1.00 68.38           H
ATOM   2143  HN  GLN A 150     -12.182  -5.177 -24.025  1.00 68.38           H
ATOM   2144  N   ALA A 151     -11.626  -4.520 -26.792  1.00 69.57           N
ATOM   2145  CA  ALA A 151     -10.471  -3.921 -27.439  1.00 69.57           C
ATOM   2146  C   ALA A 151     -10.945  -2.912 -28.487  1.00 69.57           C
ATOM   2147  O   ALA A 151     -10.426  -1.800 -28.563  1.00 69.57           O
ATOM   2148  HA  ALA A 151      -9.898  -3.395 -26.674  1.00 69.57           H
ATOM   2149  CB  ALA A 151      -9.596  -5.021 -28.042  1.00 69.57           C
ATOM   2150 1HB  ALA A 151      -9.261  -5.693 -27.252  1.00 69.57           H
ATOM   2151 2HB  ALA A 151     -10.173  -5.582 -28.777  1.00 69.57           H
ATOM   2152 3HB  ALA A 151      -8.730  -4.571 -28.527  1.00 69.57           H
ATOM   2153  HN  ALA A 151     -11.634  -5.520 -26.784  1.00 69.57           H
ATOM   2154  N   MET A 152     -11.927  -3.337 -29.269  1.00 59.35           N
ATOM   2155  CA  MET A 152     -12.410  -2.524 -30.372  1.00 59.35           C
ATOM   2156  C   MET A 152     -12.972  -1.194 -29.867  1.00 59.35           C
ATOM   2157  O   MET A 152     -12.614  -0.132 -30.374  1.00 59.35           O
ATOM   2158  HA  MET A 152     -11.542  -2.342 -31.005  1.00 59.35           H
ATOM   2159  CB  MET A 152     -13.501  -3.285 -31.128  1.00 59.35           C
ATOM   2160 1HB  MET A 152     -14.149  -3.800 -30.418  1.00 59.35           H
ATOM   2161 2HB  MET A 152     -14.126  -2.582 -31.677  1.00 59.35           H
ATOM   2162  CG  MET A 152     -12.890  -4.299 -32.098  1.00 59.35           C
ATOM   2163 1HG  MET A 152     -12.109  -3.822 -32.690  1.00 59.35           H
ATOM   2164 2HG  MET A 152     -12.419  -5.109 -31.542  1.00 59.35           H
ATOM   2165  SD  MET A 152     -14.156  -4.954 -33.173  1.00 59.35           S
ATOM   2166  CE  MET A 152     -13.138  -5.811 -34.363  1.00 59.35           C
ATOM   2167 1HE  MET A 152     -12.470  -5.100 -34.848  1.00 59.35           H
ATOM   2168 2HE  MET A 152     -12.550  -6.575 -33.855  1.00 59.35           H
ATOM   2169 3HE  MET A 152     -13.774  -6.282 -35.113  1.00 59.35           H
ATOM   2170  HN  MET A 152     -12.388  -4.218 -29.159  1.00 59.35           H
ATOM   2171  N   ARG A 153     -13.844  -1.295 -28.874  1.00 58.91           N
ATOM   2172  CA  ARG A 153     -14.497  -0.117 -28.328  1.00 58.91           C
ATOM   2173  C   ARG A 153     -13.475   0.777 -27.624  1.00 58.91           C
ATOM   2174  O   ARG A 153     -13.632   1.997 -27.588  1.00 58.91           O
ATOM   2175  HA  ARG A 153     -14.930   0.387 -29.192  1.00 58.91           H
ATOM   2176  CB  ARG A 153     -15.594  -0.506 -27.336  1.00 58.91           C
ATOM   2177 1HB  ARG A 153     -15.213  -1.255 -26.642  1.00 58.91           H
ATOM   2178 2HB  ARG A 153     -15.878   0.364 -26.743  1.00 58.91           H
ATOM   2179  CG  ARG A 153     -16.823  -1.055 -28.064  1.00 58.91           C
ATOM   2180 1HG  ARG A 153     -17.136  -0.353 -28.837  1.00 58.91           H
ATOM   2181 2HG  ARG A 153     -16.565  -1.987 -28.567  1.00 58.91           H
ATOM   2182  CD  ARG A 153     -17.976  -1.297 -27.089  1.00 58.91           C
ATOM   2183 1HD  ARG A 153     -17.693  -2.056 -26.359  1.00 58.91           H
ATOM   2184 2HD  ARG A 153     -18.190  -0.384 -26.533  1.00 58.91           H
ATOM   2185  NE  ARG A 153     -19.182  -1.733 -27.828  1.00 58.91           N
ATOM   2186  HE  ARG A 153     -19.133  -1.764 -28.827  1.00 58.91           H
ATOM   2187  CZ  ARG A 153     -20.334  -2.088 -27.244  1.00 58.91           C
ATOM   2188  NH1 ARG A 153     -20.455  -2.065 -25.909  1.00 58.91           N
ATOM   2189 1HH1 ARG A 153     -19.682  -1.781 -25.342  1.00 58.91           H
ATOM   2190 2HH1 ARG A 153     -21.319  -2.332 -25.481  1.00 58.91           H
ATOM   2191  NH2 ARG A 153     -21.363  -2.467 -28.014  1.00 58.91           N
ATOM   2192 1HH2 ARG A 153     -22.230  -2.735 -27.593  1.00 58.91           H
ATOM   2193 2HH2 ARG A 153     -21.264  -2.481 -29.009  1.00 58.91           H
ATOM   2194  HN  ARG A 153     -14.105  -2.160 -28.445  1.00 58.91           H
ATOM   2195  N   ALA A 154     -12.451   0.137 -27.080  1.00 64.03           N
ATOM   2196  CA  ALA A 154     -11.449   0.848 -26.304  1.00 64.03           C
ATOM   2197  C   ALA A 154     -10.668   1.787 -27.225  1.00 64.03           C
ATOM   2198  O   ALA A 154     -10.218   2.849 -26.799  1.00 64.03           O
ATOM   2199  HA  ALA A 154     -11.971   1.441 -25.553  1.00 64.03           H
ATOM   2200  CB  ALA A 154     -10.543  -0.159 -25.594  1.00 64.03           C
ATOM   2201 1HB  ALA A 154     -11.142  -0.782 -24.929  1.00 64.03           H
ATOM   2202 2HB  ALA A 154     -10.049  -0.788 -26.334  1.00 64.03           H
ATOM   2203 3HB  ALA A 154      -9.792   0.375 -25.012  1.00 64.03           H
ATOM   2204  HN  ALA A 154     -12.300  -0.849 -27.162  1.00 64.03           H
ATOM   2205  N   HIS A 155     -10.531   1.361 -28.473  1.00 59.26           N
ATOM   2206  CA  HIS A 155      -9.708   2.087 -29.425  1.00 59.26           C
ATOM   2207  C   HIS A 155     -10.451   3.338 -29.896  1.00 59.26           C
ATOM   2208  O   HIS A 155      -9.863   4.415 -29.990  1.00 59.26           O
ATOM   2209  HA  HIS A 155      -8.806   2.389 -28.892  1.00 59.26           H
ATOM   2210  CB  HIS A 155      -9.285   1.178 -30.581  1.00 59.26           C
ATOM   2211 1HB  HIS A 155      -9.136   0.168 -30.199  1.00 59.26           H
ATOM   2212 2HB  HIS A 155     -10.097   1.128 -31.306  1.00 59.26           H
ATOM   2213  CG  HIS A 155      -8.026   1.625 -31.285  1.00 59.26           C
ATOM   2214  ND1 HIS A 155      -6.814   1.772 -30.633  1.00 59.26           N
ATOM   2215  HD1 HIS A 155      -6.648   1.604 -29.662  1.00 59.26           H
ATOM   2216  CD2 HIS A 155      -7.804   1.955 -32.590  1.00 59.26           C
ATOM   2217  HD2 HIS A 155      -8.551   1.949 -33.384  1.00 59.26           H
ATOM   2218  CE1 HIS A 155      -5.911   2.174 -31.516  1.00 59.26           C
ATOM   2219  HE1 HIS A 155      -4.861   2.378 -31.309  1.00 59.26           H
ATOM   2220  NE2 HIS A 155      -6.527   2.287 -32.728  1.00 59.26           N
ATOM   2221  HN  HIS A 155     -10.970   0.538 -28.834  1.00 59.26           H
ATOM   2222  N   THR A 156     -11.732   3.156 -30.181  1.00 66.62           N
ATOM   2223  CA  THR A 156     -12.538   4.233 -30.729  1.00 66.62           C
ATOM   2224  C   THR A 156     -12.738   5.334 -29.686  1.00 66.62           C
ATOM   2225  O   THR A 156     -12.853   6.509 -30.032  1.00 66.62           O
ATOM   2226  HA  THR A 156     -11.995   4.678 -31.563  1.00 66.62           H
ATOM   2227  CB  THR A 156     -13.849   3.631 -31.237  1.00 66.62           C
ATOM   2228  HB  THR A 156     -14.607   4.403 -31.369  1.00 66.62           H
ATOM   2229  OG1 THR A 156     -14.161   2.621 -30.281  1.00 66.62           O
ATOM   2230  HG1 THR A 156     -14.144   3.006 -29.359  1.00 66.62           H
ATOM   2231  CG2 THR A 156     -13.672   2.861 -32.548  1.00 66.62           C
ATOM   2232 1HG2 THR A 156     -12.964   2.046 -32.397  1.00 66.62           H
ATOM   2233 2HG2 THR A 156     -13.292   3.535 -33.316  1.00 66.62           H
ATOM   2234 3HG2 THR A 156     -14.633   2.455 -32.863  1.00 66.62           H
ATOM   2235  HN  THR A 156     -12.218   2.293 -30.042  1.00 66.62           H
ATOM   2236  N   TRP A 157     -12.775   4.915 -28.430  1.00 61.77           N
ATOM   2237  CA  TRP A 157     -13.108   5.824 -27.347  1.00 61.77           C
ATOM   2238  C   TRP A 157     -11.810   6.202 -26.630  1.00 61.77           C
ATOM   2239  O   TRP A 157     -11.820   6.500 -25.437  1.00 61.77           O
ATOM   2240  HA  TRP A 157     -13.563   6.712 -27.786  1.00 61.77           H
ATOM   2241  CB  TRP A 157     -14.149   5.206 -26.412  1.00 61.77           C
ATOM   2242 1HB  TRP A 157     -13.811   4.213 -26.115  1.00 61.77           H
ATOM   2243 2HB  TRP A 157     -14.210   5.806 -25.504  1.00 61.77           H
ATOM   2244  CG  TRP A 157     -15.546   5.091 -27.025  1.00 61.77           C
ATOM   2245  CD1 TRP A 157     -15.872   4.981 -28.320  1.00 61.77           C
ATOM   2246  HD1 TRP A 157     -15.149   4.959 -29.135  1.00 61.77           H
ATOM   2247  CD2 TRP A 157     -16.800   5.079 -26.311  1.00 61.77           C
ATOM   2248  NE1 TRP A 157     -17.239   4.900 -28.492  1.00 61.77           N
ATOM   2249  HE1 TRP A 157     -17.722   4.813 -29.364  1.00 61.77           H
ATOM   2250  CE2 TRP A 157     -17.821   4.961 -27.231  1.00 61.77           C
ATOM   2251  CE3 TRP A 157     -17.063   5.164 -24.932  1.00 61.77           C
ATOM   2252  HE3 TRP A 157     -16.274   5.257 -24.185  1.00 61.77           H
ATOM   2253  CZ2 TRP A 157     -19.174   4.918 -26.874  1.00 61.77           C
ATOM   2254  HZ2 TRP A 157     -19.963   4.825 -27.621  1.00 61.77           H
ATOM   2255  CZ3 TRP A 157     -18.420   5.120 -24.592  1.00 61.77           C
ATOM   2256  HZ3 TRP A 157     -18.680   5.183 -23.535  1.00 61.77           H
ATOM   2257  CH2 TRP A 157     -19.460   5.002 -25.506  1.00 61.77           C
ATOM   2258  HH2 TRP A 157     -20.493   4.975 -25.160  1.00 61.77           H
ATOM   2259  HN  TRP A 157     -12.582   3.975 -28.148  1.00 61.77           H
ATOM   2260  N   ARG A 158     -10.724   6.177 -27.388  1.00 63.18           N
ATOM   2261  CA  ARG A 158      -9.402   6.339 -26.808  1.00 63.18           C
ATOM   2262  C   ARG A 158      -9.319   7.660 -26.039  1.00 63.18           C
ATOM   2263  O   ARG A 158      -8.819   7.698 -24.916  1.00 63.18           O
ATOM   2264  HA  ARG A 158      -9.285   5.487 -26.138  1.00 63.18           H
ATOM   2265  CB  ARG A 158      -8.319   6.317 -27.888  1.00 63.18           C
ATOM   2266 1HB  ARG A 158      -8.470   5.458 -28.542  1.00 63.18           H
ATOM   2267 2HB  ARG A 158      -8.402   7.209 -28.510  1.00 63.18           H
ATOM   2268  CG  ARG A 158      -6.924   6.251 -27.265  1.00 63.18           C
ATOM   2269 1HG  ARG A 158      -6.733   7.159 -26.693  1.00 63.18           H
ATOM   2270 2HG  ARG A 158      -6.873   5.417 -26.565  1.00 63.18           H
ATOM   2271  CD  ARG A 158      -5.849   6.085 -28.342  1.00 63.18           C
ATOM   2272 1HD  ARG A 158      -6.045   5.187 -28.927  1.00 63.18           H
ATOM   2273 2HD  ARG A 158      -5.881   6.928 -29.031  1.00 63.18           H
ATOM   2274  NE  ARG A 158      -4.512   5.996 -27.713  1.00 63.18           N
ATOM   2275  HE  ARG A 158      -4.435   6.219 -26.742  1.00 63.18           H
ATOM   2276  CZ  ARG A 158      -3.398   5.635 -28.365  1.00 63.18           C
ATOM   2277  NH1 ARG A 158      -3.443   5.325 -29.668  1.00 63.18           N
ATOM   2278 1HH1 ARG A 158      -4.312   5.362 -30.161  1.00 63.18           H
ATOM   2279 2HH1 ARG A 158      -2.607   5.057 -30.147  1.00 63.18           H
ATOM   2280  NH2 ARG A 158      -2.239   5.589 -27.694  1.00 63.18           N
ATOM   2281 1HH2 ARG A 158      -1.399   5.321 -28.166  1.00 63.18           H
ATOM   2282 2HH2 ARG A 158      -2.215   5.822 -26.722  1.00 63.18           H
ATOM   2283  HN  ARG A 158     -10.737   6.048 -28.380  1.00 63.18           H
ATOM   2284  N   GLU A 159      -9.816   8.710 -26.675  1.00 68.34           N
ATOM   2285  CA  GLU A 159      -9.730  10.042 -26.101  1.00 68.34           C
ATOM   2286  C   GLU A 159     -10.631  10.148 -24.869  1.00 68.34           C
ATOM   2287  O   GLU A 159     -10.213  10.663 -23.833  1.00 68.34           O
ATOM   2288  HA  GLU A 159      -8.688  10.165 -25.809  1.00 68.34           H
ATOM   2289  CB  GLU A 159     -10.091  11.110 -27.136  1.00 68.34           C
ATOM   2290 1HB  GLU A 159     -11.020  10.838 -27.636  1.00 68.34           H
ATOM   2291 2HB  GLU A 159     -10.130  12.088 -26.657  1.00 68.34           H
ATOM   2292  CG  GLU A 159      -9.017  11.205 -28.222  1.00 68.34           C
ATOM   2293 1HG  GLU A 159      -8.029  11.219 -27.762  1.00 68.34           H
ATOM   2294 2HG  GLU A 159      -9.059  10.320 -28.859  1.00 68.34           H
ATOM   2295  CD  GLU A 159      -9.208  12.462 -29.074  1.00 68.34           C
ATOM   2296  OE1 GLU A 159      -8.220  12.858 -29.729  1.00 68.34           O
ATOM   2297  OE2 GLU A 159     -10.337  12.997 -29.050  1.00 68.34           O
ATOM   2298  HN  GLU A 159     -10.270   8.662 -27.565  1.00 68.34           H
ATOM   2299  N   LYS A 160     -11.850   9.652 -25.022  1.00 72.25           N
ATOM   2300  CA  LYS A 160     -12.819   9.702 -23.941  1.00 72.25           C
ATOM   2301  C   LYS A 160     -12.264   8.952 -22.728  1.00 72.25           C
ATOM   2302  O   LYS A 160     -12.400   9.410 -21.595  1.00 72.25           O
ATOM   2303  HA  LYS A 160     -12.951  10.749 -23.668  1.00 72.25           H
ATOM   2304  CB  LYS A 160     -14.178   9.183 -24.415  1.00 72.25           C
ATOM   2305 1HB  LYS A 160     -14.052   8.220 -24.909  1.00 72.25           H
ATOM   2306 2HB  LYS A 160     -14.828   9.017 -23.556  1.00 72.25           H
ATOM   2307  CG  LYS A 160     -14.838  10.173 -25.377  1.00 72.25           C
ATOM   2308 1HG  LYS A 160     -14.834  11.170 -24.937  1.00 72.25           H
ATOM   2309 2HG  LYS A 160     -14.260  10.229 -26.299  1.00 72.25           H
ATOM   2310  CD  LYS A 160     -16.275   9.755 -25.693  1.00 72.25           C
ATOM   2311 1HD  LYS A 160     -16.277   8.772 -26.165  1.00 72.25           H
ATOM   2312 2HD  LYS A 160     -16.844   9.665 -24.768  1.00 72.25           H
ATOM   2313  CE  LYS A 160     -16.951  10.771 -26.617  1.00 72.25           C
ATOM   2314 1HE  LYS A 160     -16.941  11.757 -26.152  1.00 72.25           H
ATOM   2315 2HE  LYS A 160     -16.391  10.852 -27.549  1.00 72.25           H
ATOM   2316  NZ  LYS A 160     -18.345  10.364 -26.903  1.00 72.25           N
ATOM   2317 1HZ  LYS A 160     -18.778  11.048 -27.514  1.00 72.25           H
ATOM   2318 2HZ  LYS A 160     -18.347   9.457 -27.356  1.00 72.25           H
ATOM   2319 3HZ  LYS A 160     -18.866  10.309 -26.034  1.00 72.25           H
ATOM   2320  HN  LYS A 160     -12.178   9.223 -25.863  1.00 72.25           H
ATOM   2321  N   ARG A 161     -11.649   7.812 -23.008  1.00 71.01           N
ATOM   2322  CA  ARG A 161     -11.094   6.983 -21.952  1.00 71.01           C
ATOM   2323  C   ARG A 161      -9.993   7.739 -21.207  1.00 71.01           C
ATOM   2324  O   ARG A 161      -9.840   7.586 -19.996  1.00 71.01           O
ATOM   2325  HA  ARG A 161     -11.936   6.767 -21.295  1.00 71.01           H
ATOM   2326  CB  ARG A 161     -10.517   5.684 -22.519  1.00 71.01           C
ATOM   2327 1HB  ARG A 161      -9.878   5.907 -23.373  1.00 71.01           H
ATOM   2328 2HB  ARG A 161      -9.889   5.203 -21.768  1.00 71.01           H
ATOM   2329  CG  ARG A 161     -11.633   4.728 -22.946  1.00 71.01           C
ATOM   2330 1HG  ARG A 161     -12.309   4.555 -22.108  1.00 71.01           H
ATOM   2331 2HG  ARG A 161     -12.222   5.184 -23.741  1.00 71.01           H
ATOM   2332  CD  ARG A 161     -11.059   3.395 -23.429  1.00 71.01           C
ATOM   2333 1HD  ARG A 161     -11.840   2.807 -23.911  1.00 71.01           H
ATOM   2334 2HD  ARG A 161     -10.286   3.573 -24.177  1.00 71.01           H
ATOM   2335  NE  ARG A 161     -10.492   2.644 -22.287  1.00 71.01           N
ATOM   2336  HE  ARG A 161     -10.780   2.905 -21.365  1.00 71.01           H
ATOM   2337  CZ  ARG A 161      -9.618   1.636 -22.410  1.00 71.01           C
ATOM   2338  NH1 ARG A 161      -9.197   1.245 -23.621  1.00 71.01           N
ATOM   2339 1HH1 ARG A 161      -9.536   1.705 -24.441  1.00 71.01           H
ATOM   2340 2HH1 ARG A 161      -8.544   0.492 -23.704  1.00 71.01           H
ATOM   2341  NH2 ARG A 161      -9.170   1.026 -21.304  1.00 71.01           N
ATOM   2342 1HH2 ARG A 161      -8.517   0.272 -21.379  1.00 71.01           H
ATOM   2343 2HH2 ARG A 161      -9.488   1.324 -20.405  1.00 71.01           H
ATOM   2344  HN  ARG A 161     -11.528   7.455 -23.934  1.00 71.01           H
ATOM   2345  N   LEU A 162      -9.254   8.540 -21.961  1.00 82.78           N
ATOM   2346  CA  LEU A 162      -8.164   9.312 -21.389  1.00 82.78           C
ATOM   2347  C   LEU A 162      -8.736  10.366 -20.439  1.00 82.78           C
ATOM   2348  O   LEU A 162      -8.170  10.623 -19.377  1.00 82.78           O
ATOM   2349  HA  LEU A 162      -7.546   8.626 -20.810  1.00 82.78           H
ATOM   2350  CB  LEU A 162      -7.282   9.895 -22.494  1.00 82.78           C
ATOM   2351 1HB  LEU A 162      -6.933   9.075 -23.123  1.00 82.78           H
ATOM   2352 2HB  LEU A 162      -7.898  10.538 -23.122  1.00 82.78           H
ATOM   2353  CG  LEU A 162      -6.065  10.697 -22.029  1.00 82.78           C
ATOM   2354  HG  LEU A 162      -6.408  11.468 -21.339  1.00 82.78           H
ATOM   2355  CD1 LEU A 162      -5.083   9.809 -21.262  1.00 82.78           C
ATOM   2356 1HD1 LEU A 162      -5.580   9.389 -20.388  1.00 82.78           H
ATOM   2357 2HD1 LEU A 162      -4.742   9.001 -21.909  1.00 82.78           H
ATOM   2358 3HD1 LEU A 162      -4.228  10.405 -20.943  1.00 82.78           H
ATOM   2359  CD2 LEU A 162      -5.395  11.409 -23.206  1.00 82.78           C
ATOM   2360 1HD2 LEU A 162      -5.068  10.672 -23.938  1.00 82.78           H
ATOM   2361 2HD2 LEU A 162      -6.107  12.092 -23.670  1.00 82.78           H
ATOM   2362 3HD2 LEU A 162      -4.534  11.972 -22.847  1.00 82.78           H
ATOM   2363  HN  LEU A 162      -9.389   8.664 -22.944  1.00 82.78           H
ATOM   2364  N   LEU A 163      -9.852  10.948 -20.854  1.00 84.30           N
ATOM   2365  CA  LEU A 163     -10.512  11.961 -20.049  1.00 84.30           C
ATOM   2366  C   LEU A 163     -10.997  11.331 -18.742  1.00 84.30           C
ATOM   2367  O   LEU A 163     -10.737  11.858 -17.661  1.00 84.30           O
ATOM   2368  HA  LEU A 163      -9.770  12.724 -19.810  1.00 84.30           H
ATOM   2369  CB  LEU A 163     -11.621  12.644 -20.851  1.00 84.30           C
ATOM   2370 1HB  LEU A 163     -11.192  13.022 -21.779  1.00 84.30           H
ATOM   2371 2HB  LEU A 163     -12.360  11.892 -21.126  1.00 84.30           H
ATOM   2372  CG  LEU A 163     -12.344  13.797 -20.150  1.00 84.30           C
ATOM   2373  HG  LEU A 163     -12.706  13.437 -19.187  1.00 84.30           H
ATOM   2374  CD1 LEU A 163     -11.385  14.955 -19.870  1.00 84.30           C
ATOM   2375 1HD1 LEU A 163     -10.575  14.609 -19.228  1.00 84.30           H
ATOM   2376 2HD1 LEU A 163     -10.973  15.322 -20.810  1.00 84.30           H
ATOM   2377 3HD1 LEU A 163     -11.925  15.761 -19.371  1.00 84.30           H
ATOM   2378  CD2 LEU A 163     -13.567  14.246 -20.953  1.00 84.30           C
ATOM   2379 1HD2 LEU A 163     -13.250  14.581 -21.941  1.00 84.30           H
ATOM   2380 2HD2 LEU A 163     -14.259  13.411 -21.058  1.00 84.30           H
ATOM   2381 3HD2 LEU A 163     -14.062  15.066 -20.432  1.00 84.30           H
ATOM   2382  HN  LEU A 163     -10.302  10.738 -21.722  1.00 84.30           H
ATOM   2383  N   TYR A 164     -11.694  10.213 -18.884  1.00 77.81           N
ATOM   2384  CA  TYR A 164     -12.227   9.512 -17.729  1.00 77.81           C
ATOM   2385  C   TYR A 164     -11.104   9.075 -16.786  1.00 77.81           C
ATOM   2386  O   TYR A 164     -11.266   9.101 -15.567  1.00 77.81           O
ATOM   2387  HA  TYR A 164     -12.892  10.193 -17.199  1.00 77.81           H
ATOM   2388  CB  TYR A 164     -12.928   8.267 -18.277  1.00 77.81           C
ATOM   2389 1HB  TYR A 164     -12.298   7.816 -19.044  1.00 77.81           H
ATOM   2390 2HB  TYR A 164     -13.028   7.536 -17.476  1.00 77.81           H
ATOM   2391  CG  TYR A 164     -14.311   8.543 -18.871  1.00 77.81           C
ATOM   2392  CD1 TYR A 164     -15.287   9.140 -18.098  1.00 77.81           C
ATOM   2393  HD1 TYR A 164     -15.072   9.414 -17.066  1.00 77.81           H
ATOM   2394  CD2 TYR A 164     -14.582   8.196 -20.179  1.00 77.81           C
ATOM   2395  HD2 TYR A 164     -13.812   7.725 -20.789  1.00 77.81           H
ATOM   2396  CE1 TYR A 164     -16.589   9.399 -18.657  1.00 77.81           C
ATOM   2397  HE1 TYR A 164     -17.368   9.869 -18.058  1.00 77.81           H
ATOM   2398  CE2 TYR A 164     -15.884   8.456 -20.737  1.00 77.81           C
ATOM   2399  HE2 TYR A 164     -16.112   8.187 -21.769  1.00 77.81           H
ATOM   2400  CZ  TYR A 164     -16.823   9.045 -19.949  1.00 77.81           C
ATOM   2401  OH  TYR A 164     -18.052   9.290 -20.476  1.00 77.81           O
ATOM   2402  HH  TYR A 164     -18.634   9.733 -19.795  1.00 77.81           H
ATOM   2403  HN  TYR A 164     -11.895   9.788 -19.767  1.00 77.81           H
ATOM   2404  N   SER A 165      -9.989   8.685 -17.386  1.00 88.42           N
ATOM   2405  CA  SER A 165      -8.848   8.218 -16.616  1.00 88.42           C
ATOM   2406  C   SER A 165      -8.330   9.341 -15.716  1.00 88.42           C
ATOM   2407  O   SER A 165      -7.890   9.089 -14.595  1.00 88.42           O
ATOM   2408  HA  SER A 165      -9.225   7.389 -16.016  1.00 88.42           H
ATOM   2409  CB  SER A 165      -7.733   7.715 -17.534  1.00 88.42           C
ATOM   2410 1HB  SER A 165      -6.998   7.166 -16.945  1.00 88.42           H
ATOM   2411 2HB  SER A 165      -8.147   7.015 -18.259  1.00 88.42           H
ATOM   2412  OG  SER A 165      -7.086   8.782 -18.222  1.00 88.42           O
ATOM   2413  HG  SER A 165      -7.756   9.479 -18.479  1.00 88.42           H
ATOM   2414  HN  SER A 165      -9.858   8.684 -18.377  1.00 88.42           H
ATOM   2415  N   LYS A 166      -8.398  10.556 -16.240  1.00 85.61           N
ATOM   2416  CA  LYS A 166      -7.980  11.722 -15.482  1.00 85.61           C
ATOM   2417  C   LYS A 166      -8.916  11.911 -14.286  1.00 85.61           C
ATOM   2418  O   LYS A 166      -8.460  12.100 -13.160  1.00 85.61           O
ATOM   2419  HA  LYS A 166      -6.976  11.525 -15.106  1.00 85.61           H
ATOM   2420  CB  LYS A 166      -7.890  12.949 -16.392  1.00 85.61           C
ATOM   2421 1HB  LYS A 166      -8.805  13.041 -16.976  1.00 85.61           H
ATOM   2422 2HB  LYS A 166      -7.807  13.851 -15.786  1.00 85.61           H
ATOM   2423  CG  LYS A 166      -6.686  12.847 -17.332  1.00 85.61           C
ATOM   2424 1HG  LYS A 166      -5.770  12.770 -16.747  1.00 85.61           H
ATOM   2425 2HG  LYS A 166      -6.762  11.937 -17.927  1.00 85.61           H
ATOM   2426  CD  LYS A 166      -6.608  14.063 -18.256  1.00 85.61           C
ATOM   2427 1HD  LYS A 166      -7.514  14.125 -18.859  1.00 85.61           H
ATOM   2428 2HD  LYS A 166      -6.559  14.975 -17.661  1.00 85.61           H
ATOM   2429  CE  LYS A 166      -5.385  13.979 -19.171  1.00 85.61           C
ATOM   2430 1HE  LYS A 166      -4.483  13.857 -18.572  1.00 85.61           H
ATOM   2431 2HE  LYS A 166      -5.463  13.101 -19.812  1.00 85.61           H
ATOM   2432  NZ  LYS A 166      -5.274  15.198 -20.002  1.00 85.61           N
ATOM   2433 1HZ  LYS A 166      -4.462  15.124 -20.606  1.00 85.61           H
ATOM   2434 2HZ  LYS A 166      -6.108  15.298 -20.570  1.00 85.61           H
ATOM   2435 3HZ  LYS A 166      -5.175  16.009 -19.401  1.00 85.61           H
ATOM   2436  HN  LYS A 166      -8.732  10.749 -17.163  1.00 85.61           H
ATOM   2437  N   MET A 167     -10.208  11.854 -14.573  1.00 86.53           N
ATOM   2438  CA  MET A 167     -11.213  12.059 -13.543  1.00 86.53           C
ATOM   2439  C   MET A 167     -11.093  11.003 -12.442  1.00 86.53           C
ATOM   2440  O   MET A 167     -11.146  11.328 -11.257  1.00 86.53           O
ATOM   2441  HA  MET A 167     -11.013  13.048 -13.131  1.00 86.53           H
ATOM   2442  CB  MET A 167     -12.607  11.988 -14.169  1.00 86.53           C
ATOM   2443 1HB  MET A 167     -12.716  11.052 -14.718  1.00 86.53           H
ATOM   2444 2HB  MET A 167     -13.363  11.986 -13.383  1.00 86.53           H
ATOM   2445  CG  MET A 167     -12.847  13.169 -15.111  1.00 86.53           C
ATOM   2446 1HG  MET A 167     -12.757  14.107 -14.562  1.00 86.53           H
ATOM   2447 2HG  MET A 167     -12.086  13.183 -15.891  1.00 86.53           H
ATOM   2448  SD  MET A 167     -14.469  13.046 -15.845  1.00 86.53           S
ATOM   2449  CE  MET A 167     -15.482  13.396 -14.417  1.00 86.53           C
ATOM   2450 1HE  MET A 167     -15.289  12.654 -13.643  1.00 86.53           H
ATOM   2451 2HE  MET A 167     -15.242  14.389 -14.036  1.00 86.53           H
ATOM   2452 3HE  MET A 167     -16.534  13.360 -14.701  1.00 86.53           H
ATOM   2453  HN  MET A 167     -10.571  11.672 -15.487  1.00 86.53           H
ATOM   2454  N   VAL A 168     -10.933   9.760 -12.873  1.00 93.83           N
ATOM   2455  CA  VAL A 168     -10.857   8.648 -11.941  1.00 93.83           C
ATOM   2456  C   VAL A 168      -9.653   8.844 -11.017  1.00 93.83           C
ATOM   2457  O   VAL A 168      -9.752   8.632  -9.810  1.00 93.83           O
ATOM   2458  HA  VAL A 168     -11.766   8.661 -11.339  1.00 93.83           H
ATOM   2459  CB  VAL A 168     -10.815   7.325 -12.707  1.00 93.83           C
ATOM   2460  HB  VAL A 168     -10.018   7.391 -13.447  1.00 93.83           H
ATOM   2461  CG1 VAL A 168     -10.490   6.159 -11.770  1.00 93.83           C
ATOM   2462 1HG1 VAL A 168      -9.517   6.326 -11.307  1.00 93.83           H
ATOM   2463 2HG1 VAL A 168     -11.254   6.091 -10.997  1.00 93.83           H
ATOM   2464 3HG1 VAL A 168     -10.466   5.231 -12.341  1.00 93.83           H
ATOM   2465  CG2 VAL A 168     -12.129   7.080 -13.452  1.00 93.83           C
ATOM   2466 1HG2 VAL A 168     -12.950   7.043 -12.736  1.00 93.83           H
ATOM   2467 2HG2 VAL A 168     -12.301   7.889 -14.161  1.00 93.83           H
ATOM   2468 3HG2 VAL A 168     -12.071   6.132 -13.988  1.00 93.83           H
ATOM   2469  HN  VAL A 168     -10.855   9.508 -13.838  1.00 93.83           H
ATOM   2470  N   CYS A 169      -8.544   9.245 -11.621  1.00 94.85           N
ATOM   2471  CA  CYS A 169      -7.319   9.458 -10.870  1.00 94.85           C
ATOM   2472  C   CYS A 169      -7.587  10.523  -9.804  1.00 94.85           C
ATOM   2473  O   CYS A 169      -7.233  10.344  -8.640  1.00 94.85           O
ATOM   2474  HA  CYS A 169      -7.065   8.504 -10.408  1.00 94.85           H
ATOM   2475  CB  CYS A 169      -6.155   9.846 -11.784  1.00 94.85           C
ATOM   2476 1HB  CYS A 169      -6.465  10.641 -12.463  1.00 94.85           H
ATOM   2477 2HB  CYS A 169      -5.330  10.239 -11.190  1.00 94.85           H
ATOM   2478  SG  CYS A 169      -5.597   8.389 -12.741  1.00 94.85           S
ATOM   2479  HG  CYS A 169      -6.586   8.421 -13.630  1.00 94.85           H
ATOM   2480  HN  CYS A 169      -8.475   9.424 -12.602  1.00 94.85           H
ATOM   2481  N   PHE A 170      -8.211  11.607 -10.241  1.00 94.03           N
ATOM   2482  CA  PHE A 170      -8.504  12.713  -9.345  1.00 94.03           C
ATOM   2483  C   PHE A 170      -9.385  12.257  -8.181  1.00 94.03           C
ATOM   2484  O   PHE A 170      -9.119  12.592  -7.028  1.00 94.03           O
ATOM   2485  HA  PHE A 170      -7.552  13.077  -8.957  1.00 94.03           H
ATOM   2486  CB  PHE A 170      -9.261  13.762 -10.163  1.00 94.03           C
ATOM   2487 1HB  PHE A 170      -8.658  14.039 -11.028  1.00 94.03           H
ATOM   2488 2HB  PHE A 170     -10.180  13.316 -10.544  1.00 94.03           H
ATOM   2489  CG  PHE A 170      -9.613  15.027  -9.378  1.00 94.03           C
ATOM   2490  CD1 PHE A 170     -10.879  15.212  -8.918  1.00 94.03           C
ATOM   2491  HD1 PHE A 170     -11.643  14.459  -9.108  1.00 94.03           H
ATOM   2492  CD2 PHE A 170      -8.659  15.968  -9.141  1.00 94.03           C
ATOM   2493  HD2 PHE A 170      -7.644  15.820  -9.510  1.00 94.03           H
ATOM   2494  CE1 PHE A 170     -11.205  16.387  -8.190  1.00 94.03           C
ATOM   2495  HE1 PHE A 170     -12.220  16.535  -7.821  1.00 94.03           H
ATOM   2496  CE2 PHE A 170      -8.985  17.142  -8.413  1.00 94.03           C
ATOM   2497  HE2 PHE A 170      -8.221  17.896  -8.223  1.00 94.03           H
ATOM   2498  CZ  PHE A 170     -10.252  17.327  -7.953  1.00 94.03           C
ATOM   2499  HZ  PHE A 170     -10.502  18.229  -7.394  1.00 94.03           H
ATOM   2500  HN  PHE A 170      -8.513  11.736 -11.185  1.00 94.03           H
ATOM   2501  N   THR A 171     -10.418  11.501  -8.523  1.00 93.65           N
ATOM   2502  CA  THR A 171     -11.355  11.017  -7.524  1.00 93.65           C
ATOM   2503  C   THR A 171     -10.630  10.166  -6.480  1.00 93.65           C
ATOM   2504  O   THR A 171     -10.935  10.242  -5.291  1.00 93.65           O
ATOM   2505  HA  THR A 171     -11.774  11.877  -7.001  1.00 93.65           H
ATOM   2506  CB  THR A 171     -12.474  10.266  -8.249  1.00 93.65           C
ATOM   2507  HB  THR A 171     -12.099   9.344  -8.692  1.00 93.65           H
ATOM   2508  OG1 THR A 171     -12.996  11.223  -9.167  1.00 93.65           O
ATOM   2509  HG1 THR A 171     -12.522  11.148 -10.045  1.00 93.65           H
ATOM   2510  CG2 THR A 171     -13.656   9.948  -7.331  1.00 93.65           C
ATOM   2511 1HG2 THR A 171     -14.073  10.876  -6.940  1.00 93.65           H
ATOM   2512 2HG2 THR A 171     -13.316   9.326  -6.503  1.00 93.65           H
ATOM   2513 3HG2 THR A 171     -14.421   9.415  -7.895  1.00 93.65           H
ATOM   2514  HN  THR A 171     -10.618  11.219  -9.462  1.00 93.65           H
ATOM   2515  N   ILE A 172      -9.682   9.376  -6.962  1.00 94.38           N
ATOM   2516  CA  ILE A 172      -8.938   8.482  -6.091  1.00 94.38           C
ATOM   2517  C   ILE A 172      -8.146   9.309  -5.076  1.00 94.38           C
ATOM   2518  O   ILE A 172      -8.152   9.007  -3.884  1.00 94.38           O
ATOM   2519  HA  ILE A 172      -9.663   7.874  -5.550  1.00 94.38           H
ATOM   2520  CB  ILE A 172      -8.072   7.528  -6.916  1.00 94.38           C
ATOM   2521  HB  ILE A 172      -7.583   8.103  -7.702  1.00 94.38           H
ATOM   2522  CG1 ILE A 172      -8.931   6.464  -7.602  1.00 94.38           C
ATOM   2523 1HG1 ILE A 172      -9.323   5.772  -6.857  1.00 94.38           H
ATOM   2524 2HG1 ILE A 172      -9.788   6.937  -8.081  1.00 94.38           H
ATOM   2525  CG2 ILE A 172      -6.969   6.907  -6.057  1.00 94.38           C
ATOM   2526 1HG2 ILE A 172      -6.333   7.697  -5.655  1.00 94.38           H
ATOM   2527 2HG2 ILE A 172      -7.418   6.350  -5.235  1.00 94.38           H
ATOM   2528 3HG2 ILE A 172      -6.368   6.233  -6.668  1.00 94.38           H
ATOM   2529  CD1 ILE A 172      -8.118   5.692  -8.645  1.00 94.38           C
ATOM   2530 1HD1 ILE A 172      -7.748   6.384  -9.401  1.00 94.38           H
ATOM   2531 2HD1 ILE A 172      -7.276   5.201  -8.158  1.00 94.38           H
ATOM   2532 3HD1 ILE A 172      -8.753   4.943  -9.117  1.00 94.38           H
ATOM   2533  HN  ILE A 172      -9.422   9.340  -7.927  1.00 94.38           H
ATOM   2534  N   TRP A 173      -7.483  10.337  -5.586  1.00 93.44           N
ATOM   2535  CA  TRP A 173      -6.615  11.154  -4.756  1.00 93.44           C
ATOM   2536  C   TRP A 173      -7.478  11.822  -3.683  1.00 93.44           C
ATOM   2537  O   TRP A 173      -7.101  11.860  -2.513  1.00 93.44           O
ATOM   2538  HA  TRP A 173      -5.884  10.495  -4.289  1.00 93.44           H
ATOM   2539  CB  TRP A 173      -5.832  12.159  -5.604  1.00 93.44           C
ATOM   2540 1HB  TRP A 173      -6.507  12.609  -6.331  1.00 93.44           H
ATOM   2541 2HB  TRP A 173      -5.475  12.962  -4.960  1.00 93.44           H
ATOM   2542  CG  TRP A 173      -4.639  11.551  -6.345  1.00 93.44           C
ATOM   2543  CD1 TRP A 173      -4.500  11.355  -7.664  1.00 93.44           C
ATOM   2544  HD1 TRP A 173      -5.255  11.617  -8.406  1.00 93.44           H
ATOM   2545  CD2 TRP A 173      -3.416  11.066  -5.753  1.00 93.44           C
ATOM   2546  NE1 TRP A 173      -3.282  10.781  -7.964  1.00 93.44           N
ATOM   2547  HE1 TRP A 173      -2.949  10.540  -8.875  1.00 93.44           H
ATOM   2548  CE2 TRP A 173      -2.602  10.599  -6.765  1.00 93.44           C
ATOM   2549  CE3 TRP A 173      -3.011  11.022  -4.408  1.00 93.44           C
ATOM   2550  HE3 TRP A 173      -3.636  11.384  -3.591  1.00 93.44           H
ATOM   2551  CZ2 TRP A 173      -1.332  10.056  -6.538  1.00 93.44           C
ATOM   2552  HZ2 TRP A 173      -0.707   9.694  -7.354  1.00 93.44           H
ATOM   2553  CZ3 TRP A 173      -1.739  10.476  -4.197  1.00 93.44           C
ATOM   2554  HZ3 TRP A 173      -1.376  10.418  -3.171  1.00 93.44           H
ATOM   2555  CH2 TRP A 173      -0.907  10.002  -5.205  1.00 93.44           C
ATOM   2556  HH2 TRP A 173       0.071   9.590  -4.958  1.00 93.44           H
ATOM   2557  HN  TRP A 173      -7.532  10.613  -6.546  1.00 93.44           H
ATOM   2558  N   VAL A 174      -8.620  12.333  -4.121  1.00 96.12           N
ATOM   2559  CA  VAL A 174      -9.523  13.027  -3.220  1.00 96.12           C
ATOM   2560  C   VAL A 174     -10.001  12.057  -2.136  1.00 96.12           C
ATOM   2561  O   VAL A 174     -10.034  12.406  -0.957  1.00 96.12           O
ATOM   2562  HA  VAL A 174      -8.962  13.832  -2.747  1.00 96.12           H
ATOM   2563  CB  VAL A 174     -10.674  13.652  -4.011  1.00 96.12           C
ATOM   2564  HB  VAL A 174     -11.132  12.867  -4.613  1.00 96.12           H
ATOM   2565  CG1 VAL A 174     -11.746  14.210  -3.072  1.00 96.12           C
ATOM   2566 1HG1 VAL A 174     -12.143  13.404  -2.455  1.00 96.12           H
ATOM   2567 2HG1 VAL A 174     -11.306  14.974  -2.432  1.00 96.12           H
ATOM   2568 3HG1 VAL A 174     -12.552  14.648  -3.661  1.00 96.12           H
ATOM   2569  CG2 VAL A 174     -10.160  14.735  -4.962  1.00 96.12           C
ATOM   2570 1HG2 VAL A 174      -9.665  15.518  -4.387  1.00 96.12           H
ATOM   2571 2HG2 VAL A 174      -9.451  14.296  -5.664  1.00 96.12           H
ATOM   2572 3HG2 VAL A 174     -10.999  15.163  -5.512  1.00 96.12           H
ATOM   2573  HN  VAL A 174      -8.929  12.278  -5.070  1.00 96.12           H
ATOM   2574  N   LEU A 175     -10.358  10.859  -2.575  1.00 91.50           N
ATOM   2575  CA  LEU A 175     -10.903   9.862  -1.669  1.00 91.50           C
ATOM   2576  C   LEU A 175      -9.848   9.498  -0.623  1.00 91.50           C
ATOM   2577  O   LEU A 175     -10.144   9.445   0.569  1.00 91.50           O
ATOM   2578  HA  LEU A 175     -11.754  10.315  -1.159  1.00 91.50           H
ATOM   2579  CB  LEU A 175     -11.434   8.660  -2.453  1.00 91.50           C
ATOM   2580 1HB  LEU A 175     -12.197   9.011  -3.147  1.00 91.50           H
ATOM   2581 2HB  LEU A 175     -10.619   8.255  -3.053  1.00 91.50           H
ATOM   2582  CG  LEU A 175     -12.028   7.524  -1.617  1.00 91.50           C
ATOM   2583  HG  LEU A 175     -11.282   7.213  -0.885  1.00 91.50           H
ATOM   2584  CD1 LEU A 175     -13.255   8.000  -0.838  1.00 91.50           C
ATOM   2585 1HD1 LEU A 175     -12.969   8.813  -0.171  1.00 91.50           H
ATOM   2586 2HD1 LEU A 175     -14.014   8.354  -1.537  1.00 91.50           H
ATOM   2587 3HD1 LEU A 175     -13.658   7.174  -0.253  1.00 91.50           H
ATOM   2588  CD2 LEU A 175     -12.339   6.306  -2.489  1.00 91.50           C
ATOM   2589 1HD2 LEU A 175     -13.057   6.586  -3.260  1.00 91.50           H
ATOM   2590 2HD2 LEU A 175     -11.422   5.952  -2.959  1.00 91.50           H
ATOM   2591 3HD2 LEU A 175     -12.760   5.514  -1.870  1.00 91.50           H
ATOM   2592  HN  LEU A 175     -10.280  10.566  -3.528  1.00 91.50           H
ATOM   2593  N   ALA A 176      -8.639   9.256  -1.108  1.00 95.77           N
ATOM   2594  CA  ALA A 176      -7.561   8.810  -0.243  1.00 95.77           C
ATOM   2595  C   ALA A 176      -7.239   9.909   0.772  1.00 95.77           C
ATOM   2596  O   ALA A 176      -6.930   9.622   1.927  1.00 95.77           O
ATOM   2597  HA  ALA A 176      -7.908   7.926   0.291  1.00 95.77           H
ATOM   2598  CB  ALA A 176      -6.348   8.428  -1.093  1.00 95.77           C
ATOM   2599 1HB  ALA A 176      -6.622   7.624  -1.776  1.00 95.77           H
ATOM   2600 2HB  ALA A 176      -6.018   9.295  -1.666  1.00 95.77           H
ATOM   2601 3HB  ALA A 176      -5.539   8.093  -0.443  1.00 95.77           H
ATOM   2602  HN  ALA A 176      -8.392   9.361  -2.072  1.00 95.77           H
ATOM   2603  N   ALA A 177      -7.321  11.146   0.302  1.00 95.65           N
ATOM   2604  CA  ALA A 177      -7.035  12.289   1.152  1.00 95.65           C
ATOM   2605  C   ALA A 177      -8.041  12.327   2.304  1.00 95.65           C
ATOM   2606  O   ALA A 177      -7.669  12.582   3.449  1.00 95.65           O
ATOM   2607  HA  ALA A 177      -6.033  12.157   1.560  1.00 95.65           H
ATOM   2608  CB  ALA A 177      -7.061  13.568   0.313  1.00 95.65           C
ATOM   2609 1HB  ALA A 177      -6.309  13.503  -0.473  1.00 95.65           H
ATOM   2610 2HB  ALA A 177      -8.047  13.688  -0.137  1.00 95.65           H
ATOM   2611 3HB  ALA A 177      -6.846  14.426   0.951  1.00 95.65           H
ATOM   2612  HN  ALA A 177      -7.577  11.371  -0.637  1.00 95.65           H
ATOM   2613  N   ALA A 178      -9.295  12.070   1.962  1.00 95.86           N
ATOM   2614  CA  ALA A 178     -10.361  12.103   2.948  1.00 95.86           C
ATOM   2615  C   ALA A 178     -10.148  10.977   3.962  1.00 95.86           C
ATOM   2616  O   ALA A 178     -10.427  11.144   5.148  1.00 95.86           O
ATOM   2617  HA  ALA A 178     -10.306  13.061   3.465  1.00 95.86           H
ATOM   2618  CB  ALA A 178     -11.714  12.001   2.240  1.00 95.86           C
ATOM   2619 1HB  ALA A 178     -11.829  12.840   1.553  1.00 95.86           H
ATOM   2620 2HB  ALA A 178     -11.763  11.066   1.683  1.00 95.86           H
ATOM   2621 3HB  ALA A 178     -12.514  12.026   2.980  1.00 95.86           H
ATOM   2622  HN  ALA A 178      -9.585  11.843   1.032  1.00 95.86           H
ATOM   2623  N   LEU A 179      -9.654   9.856   3.457  1.00 93.23           N
ATOM   2624  CA  LEU A 179      -9.533   8.659   4.272  1.00 93.23           C
ATOM   2625  C   LEU A 179      -8.348   8.814   5.227  1.00 93.23           C
ATOM   2626  O   LEU A 179      -8.175   8.011   6.143  1.00 93.23           O
ATOM   2627  HA  LEU A 179     -10.444   8.573   4.864  1.00 93.23           H
ATOM   2628  CB  LEU A 179      -9.450   7.414   3.386  1.00 93.23           C
ATOM   2629 1HB  LEU A 179      -8.677   7.578   2.635  1.00 93.23           H
ATOM   2630 2HB  LEU A 179      -9.124   6.575   4.001  1.00 93.23           H
ATOM   2631  CG  LEU A 179     -10.741   7.014   2.669  1.00 93.23           C
ATOM   2632  HG  LEU A 179     -11.132   7.891   2.154  1.00 93.23           H
ATOM   2633  CD1 LEU A 179     -10.470   5.949   1.604  1.00 93.23           C
ATOM   2634 1HD1 LEU A 179      -9.769   6.341   0.868  1.00 93.23           H
ATOM   2635 2HD1 LEU A 179     -10.043   5.064   2.076  1.00 93.23           H
ATOM   2636 3HD1 LEU A 179     -11.404   5.682   1.111  1.00 93.23           H
ATOM   2637  CD2 LEU A 179     -11.807   6.565   3.670  1.00 93.23           C
ATOM   2638 1HD2 LEU A 179     -11.439   5.706   4.233  1.00 93.23           H
ATOM   2639 2HD2 LEU A 179     -12.028   7.382   4.357  1.00 93.23           H
ATOM   2640 3HD2 LEU A 179     -12.715   6.286   3.134  1.00 93.23           H
ATOM   2641  HN  LEU A 179      -9.340   9.758   2.513  1.00 93.23           H
ATOM   2642  N   CYS A 180      -7.562   9.852   4.980  1.00 91.63           N
ATOM   2643  CA  CYS A 180      -6.380  10.104   5.786  1.00 91.63           C
ATOM   2644  C   CYS A 180      -6.718  11.189   6.809  1.00 91.63           C
ATOM   2645  O   CYS A 180      -5.854  11.621   7.571  1.00 91.63           O
ATOM   2646  HA  CYS A 180      -6.135   9.165   6.284  1.00 91.63           H
ATOM   2647  CB  CYS A 180      -5.177  10.489   4.922  1.00 91.63           C
ATOM   2648 1HB  CYS A 180      -4.254  10.339   5.481  1.00 91.63           H
ATOM   2649 2HB  CYS A 180      -5.128   9.843   4.045  1.00 91.63           H
ATOM   2650  SG  CYS A 180      -5.315  12.238   4.402  1.00 91.63           S
ATOM   2651  HG  CYS A 180      -6.640  12.307   4.494  1.00 91.63           H
ATOM   2652  HN  CYS A 180      -7.722  10.512   4.246  1.00 91.63           H
ATOM   2653  N   ILE A 181      -7.978  11.600   6.794  1.00 91.41           N
ATOM   2654  CA  ILE A 181      -8.440  12.631   7.708  1.00 91.41           C
ATOM   2655  C   ILE A 181      -8.174  12.187   9.147  1.00 91.41           C
ATOM   2656  O   ILE A 181      -7.645  12.955   9.950  1.00 91.41           O
ATOM   2657  HA  ILE A 181      -7.856  13.529   7.510  1.00 91.41           H
ATOM   2658  CB  ILE A 181      -9.906  12.974   7.431  1.00 91.41           C
ATOM   2659  HB  ILE A 181     -10.463  12.042   7.336  1.00 91.41           H
ATOM   2660  CG1 ILE A 181     -10.052  13.725   6.106  1.00 91.41           C
ATOM   2661 1HG1 ILE A 181      -9.569  14.699   6.181  1.00 91.41           H
ATOM   2662 2HG1 ILE A 181      -9.543  13.176   5.315  1.00 91.41           H
ATOM   2663  CG2 ILE A 181     -10.517  13.749   8.600  1.00 91.41           C
ATOM   2664 1HG2 ILE A 181     -10.465  13.143   9.505  1.00 91.41           H
ATOM   2665 2HG2 ILE A 181      -9.964  14.675   8.751  1.00 91.41           H
ATOM   2666 3HG2 ILE A 181     -11.559  13.980   8.378  1.00 91.41           H
ATOM   2667  CD1 ILE A 181     -11.527  13.908   5.740  1.00 91.41           C
ATOM   2668 1HD1 ILE A 181     -12.001  12.932   5.643  1.00 91.41           H
ATOM   2669 2HD1 ILE A 181     -12.027  14.479   6.523  1.00 91.41           H
ATOM   2670 3HD1 ILE A 181     -11.602  14.445   4.795  1.00 91.41           H
ATOM   2671  HN  ILE A 181      -8.676  11.241   6.174  1.00 91.41           H
ATOM   2672  N   PRO A 182      -8.533  10.945   9.500  1.00 92.56           N
ATOM   2673  CA  PRO A 182      -8.340  10.464  10.870  1.00 92.56           C
ATOM   2674  C   PRO A 182      -6.910  10.649  11.350  1.00 92.56           C
ATOM   2675  O   PRO A 182      -6.681  11.091  12.475  1.00 92.56           O
ATOM   2676  HA  PRO A 182      -8.950  11.046  11.561  1.00 92.56           H
ATOM   2677  CB  PRO A 182      -8.726   8.985  10.792  1.00 92.56           C
ATOM   2678 1HB  PRO A 182      -7.860   8.355  10.589  1.00 92.56           H
ATOM   2679 2HB  PRO A 182      -9.162   8.635  11.728  1.00 92.56           H
ATOM   2680  CG  PRO A 182      -9.734   8.943   9.650  1.00 92.56           C
ATOM   2681 1HG  PRO A 182      -9.839   7.939   9.239  1.00 92.56           H
ATOM   2682 2HG  PRO A 182     -10.729   9.245   9.978  1.00 92.56           H
ATOM   2683  CD  PRO A 182      -9.145   9.915   8.641  1.00 92.56           C
ATOM   2684 1HD  PRO A 182      -8.404   9.435   8.002  1.00 92.56           H
ATOM   2685 2HD  PRO A 182      -9.909  10.328   7.983  1.00 92.56           H
ATOM   2686  N   GLU A 183      -5.976  10.302  10.476  1.00 89.44           N
ATOM   2687  CA  GLU A 183      -4.567  10.360  10.824  1.00 89.44           C
ATOM   2688  C   GLU A 183      -4.158  11.800  11.144  1.00 89.44           C
ATOM   2689  O   GLU A 183      -3.355  12.035  12.046  1.00 89.44           O
ATOM   2690  HA  GLU A 183      -4.462   9.739  11.713  1.00 89.44           H
ATOM   2691  CB  GLU A 183      -3.701   9.781   9.703  1.00 89.44           C
ATOM   2692 1HB  GLU A 183      -4.094  10.096   8.736  1.00 89.44           H
ATOM   2693 2HB  GLU A 183      -2.660  10.066   9.858  1.00 89.44           H
ATOM   2694  CG  GLU A 183      -3.736   8.252   9.717  1.00 89.44           C
ATOM   2695 1HG  GLU A 183      -2.915   7.860   9.117  1.00 89.44           H
ATOM   2696 2HG  GLU A 183      -3.588   7.891  10.735  1.00 89.44           H
ATOM   2697  CD  GLU A 183      -5.067   7.729   9.173  1.00 89.44           C
ATOM   2698  OE1 GLU A 183      -5.272   6.499   9.261  1.00 89.44           O
ATOM   2699  OE2 GLU A 183      -5.849   8.571   8.681  1.00 89.44           O
ATOM   2700  HN  GLU A 183      -6.169   9.986   9.547  1.00 89.44           H
ATOM   2701  N   ILE A 184      -4.729  12.725  10.388  1.00 90.71           N
ATOM   2702  CA  ILE A 184      -4.400  14.131  10.548  1.00 90.71           C
ATOM   2703  C   ILE A 184      -4.773  14.580  11.963  1.00 90.71           C
ATOM   2704  O   ILE A 184      -4.022  15.313  12.604  1.00 90.71           O
ATOM   2705  HA  ILE A 184      -3.321  14.230  10.429  1.00 90.71           H
ATOM   2706  CB  ILE A 184      -5.055  14.965   9.446  1.00 90.71           C
ATOM   2707  HB  ILE A 184      -6.121  14.739   9.435  1.00 90.71           H
ATOM   2708  CG1 ILE A 184      -4.499  14.589   8.071  1.00 90.71           C
ATOM   2709 1HG1 ILE A 184      -3.454  14.891   8.002  1.00 90.71           H
ATOM   2710 2HG1 ILE A 184      -4.528  13.506   7.947  1.00 90.71           H
ATOM   2711  CG2 ILE A 184      -4.913  16.461   9.732  1.00 90.71           C
ATOM   2712 1HG2 ILE A 184      -5.395  16.697  10.681  1.00 90.71           H
ATOM   2713 2HG2 ILE A 184      -3.856  16.722   9.786  1.00 90.71           H
ATOM   2714 3HG2 ILE A 184      -5.388  17.031   8.932  1.00 90.71           H
ATOM   2715  CD1 ILE A 184      -5.303  15.257   6.953  1.00 90.71           C
ATOM   2716 1HD1 ILE A 184      -6.343  14.934   7.010  1.00 90.71           H
ATOM   2717 2HD1 ILE A 184      -5.252  16.340   7.067  1.00 90.71           H
ATOM   2718 3HD1 ILE A 184      -4.887  14.973   5.987  1.00 90.71           H
ATOM   2719  HN  ILE A 184      -5.405  12.528   9.677  1.00 90.71           H
ATOM   2720  N   LEU A 185      -5.934  14.120  12.408  1.00 90.79           N
ATOM   2721  CA  LEU A 185      -6.534  14.651  13.620  1.00 90.79           C
ATOM   2722  C   LEU A 185      -5.824  14.057  14.838  1.00 90.79           C
ATOM   2723  O   LEU A 185      -5.420  14.786  15.742  1.00 90.79           O
ATOM   2724  HA  LEU A 185      -6.373  15.730  13.619  1.00 90.79           H
ATOM   2725  CB  LEU A 185      -8.046  14.419  13.615  1.00 90.79           C
ATOM   2726 1HB  LEU A 185      -8.230  13.356  13.461  1.00 90.79           H
ATOM   2727 2HB  LEU A 185      -8.435  14.670  14.602  1.00 90.79           H
ATOM   2728  CG  LEU A 185      -8.841  15.203  12.569  1.00 90.79           C
ATOM   2729  HG  LEU A 185      -8.473  14.926  11.582  1.00 90.79           H
ATOM   2730  CD1 LEU A 185     -10.325  14.834  12.619  1.00 90.79           C
ATOM   2731 1HD1 LEU A 185     -10.441  13.768  12.420  1.00 90.79           H
ATOM   2732 2HD1 LEU A 185     -10.724  15.064  13.607  1.00 90.79           H
ATOM   2733 3HD1 LEU A 185     -10.868  15.405  11.866  1.00 90.79           H
ATOM   2734  CD2 LEU A 185      -8.620  16.709  12.727  1.00 90.79           C
ATOM   2735 1HD2 LEU A 185      -8.944  17.022  13.720  1.00 90.79           H
ATOM   2736 2HD2 LEU A 185      -7.561  16.935  12.603  1.00 90.79           H
ATOM   2737 3HD2 LEU A 185      -9.197  17.242  11.972  1.00 90.79           H
ATOM   2738  HN  LEU A 185      -6.460  13.400  11.956  1.00 90.79           H
ATOM   2739  N   TYR A 186      -5.694  12.738  14.822  1.00 90.83           N
ATOM   2740  CA  TYR A 186      -5.453  11.995  16.047  1.00 90.83           C
ATOM   2741  C   TYR A 186      -4.009  11.493  16.108  1.00 90.83           C
ATOM   2742  O   TYR A 186      -3.618  10.830  17.068  1.00 90.83           O
ATOM   2743  HA  TYR A 186      -5.633  12.665  16.888  1.00 90.83           H
ATOM   2744  CB  TYR A 186      -6.397  10.792  16.003  1.00 90.83           C
ATOM   2745 1HB  TYR A 186      -6.109  10.147  15.173  1.00 90.83           H
ATOM   2746 2HB  TYR A 186      -6.271  10.211  16.917  1.00 90.83           H
ATOM   2747  CG  TYR A 186      -7.873  11.165  15.853  1.00 90.83           C
ATOM   2748  CD1 TYR A 186      -8.442  12.089  16.705  1.00 90.83           C
ATOM   2749  HD1 TYR A 186      -7.839  12.553  17.486  1.00 90.83           H
ATOM   2750  CD2 TYR A 186      -8.636  10.577  14.864  1.00 90.83           C
ATOM   2751  HD2 TYR A 186      -8.186   9.847  14.191  1.00 90.83           H
ATOM   2752  CE1 TYR A 186      -9.831  12.439  16.564  1.00 90.83           C
ATOM   2753  HE1 TYR A 186     -10.293  13.167  17.230  1.00 90.83           H
ATOM   2754  CE2 TYR A 186     -10.025  10.927  14.722  1.00 90.83           C
ATOM   2755  HE2 TYR A 186     -10.639  10.470  13.946  1.00 90.83           H
ATOM   2756  CZ  TYR A 186     -10.554  11.841  15.579  1.00 90.83           C
ATOM   2757  OH  TYR A 186     -11.867  12.173  15.445  1.00 90.83           O
ATOM   2758  HH  TYR A 186     -12.277  11.649  14.698  1.00 90.83           H
ATOM   2759  HN  TYR A 186      -5.751  12.181  13.994  1.00 90.83           H
ATOM   2760  N   SER A 187      -3.255  11.829  15.071  1.00 91.52           N
ATOM   2761  CA  SER A 187      -1.821  11.592  15.081  1.00 91.52           C
ATOM   2762  C   SER A 187      -1.151  12.481  16.130  1.00 91.52           C
ATOM   2763  O   SER A 187      -1.294  13.702  16.097  1.00 91.52           O
ATOM   2764  HA  SER A 187      -1.704  10.540  15.340  1.00 91.52           H
ATOM   2765  CB  SER A 187      -1.212  11.847  13.701  1.00 91.52           C
ATOM   2766 1HB  SER A 187      -1.455  12.860  13.379  1.00 91.52           H
ATOM   2767 2HB  SER A 187      -0.126  11.786  13.767  1.00 91.52           H
ATOM   2768  OG  SER A 187      -1.680  10.916  12.729  1.00 91.52           O
ATOM   2769  HG  SER A 187      -2.131  11.400  11.980  1.00 91.52           H
ATOM   2770  HN  SER A 187      -3.607  12.254  14.238  1.00 91.52           H
ATOM   2771  N   GLN A 188      -0.433  11.834  17.036  1.00 85.01           N
ATOM   2772  CA  GLN A 188       0.237  12.548  18.110  1.00 85.01           C
ATOM   2773  C   GLN A 188       1.583  11.892  18.425  1.00 85.01           C
ATOM   2774  O   GLN A 188       1.831  10.755  18.027  1.00 85.01           O
ATOM   2775  HA  GLN A 188       0.397  13.557  17.730  1.00 85.01           H
ATOM   2776  CB  GLN A 188      -0.646  12.616  19.358  1.00 85.01           C
ATOM   2777 1HB  GLN A 188      -0.852  11.607  19.716  1.00 85.01           H
ATOM   2778 2HB  GLN A 188      -0.115  13.135  20.155  1.00 85.01           H
ATOM   2779  CG  GLN A 188      -1.962  13.337  19.060  1.00 85.01           C
ATOM   2780 1HG  GLN A 188      -1.757  14.289  18.572  1.00 85.01           H
ATOM   2781 2HG  GLN A 188      -2.556  12.744  18.364  1.00 85.01           H
ATOM   2782  CD  GLN A 188      -2.759  13.576  20.343  1.00 85.01           C
ATOM   2783  OE1 GLN A 188      -2.277  13.386  21.448  1.00 85.01           O
ATOM   2784  NE2 GLN A 188      -4.002  14.002  20.137  1.00 85.01           N
ATOM   2785 1HE2 GLN A 188      -4.336  14.137  19.204  1.00 85.01           H
ATOM   2786 2HE2 GLN A 188      -4.603  14.186  20.915  1.00 85.01           H
ATOM   2787  HN  GLN A 188      -0.306  10.842  17.045  1.00 85.01           H
ATOM   2788  N   ILE A 189       2.416  12.637  19.137  1.00 88.70           N
ATOM   2789  CA  ILE A 189       3.598  12.058  19.752  1.00 88.70           C
ATOM   2790  C   ILE A 189       3.260  11.613  21.177  1.00 88.70           C
ATOM   2791  O   ILE A 189       2.829  12.422  21.998  1.00 88.70           O
ATOM   2792  HA  ILE A 189       3.870  11.176  19.172  1.00 88.70           H
ATOM   2793  CB  ILE A 189       4.774  13.033  19.675  1.00 88.70           C
ATOM   2794  HB  ILE A 189       4.474  13.969  20.146  1.00 88.70           H
ATOM   2795  CG1 ILE A 189       5.127  13.351  18.221  1.00 88.70           C
ATOM   2796 1HG1 ILE A 189       5.469  12.446  17.719  1.00 88.70           H
ATOM   2797 2HG1 ILE A 189       4.237  13.692  17.693  1.00 88.70           H
ATOM   2798  CG2 ILE A 189       5.979  12.501  20.454  1.00 88.70           C
ATOM   2799 1HG2 ILE A 189       5.704  12.367  21.501  1.00 88.70           H
ATOM   2800 2HG2 ILE A 189       6.290  11.544  20.035  1.00 88.70           H
ATOM   2801 3HG2 ILE A 189       6.801  13.214  20.383  1.00 88.70           H
ATOM   2802  CD1 ILE A 189       6.215  14.425  18.143  1.00 88.70           C
ATOM   2803 1HD1 ILE A 189       5.860  15.336  18.624  1.00 88.70           H
ATOM   2804 2HD1 ILE A 189       7.112  14.071  18.651  1.00 88.70           H
ATOM   2805 3HD1 ILE A 189       6.447  14.632  17.099  1.00 88.70           H
ATOM   2806  HN  ILE A 189       2.293  13.616  19.296  1.00 88.70           H
ATOM   2807  N   LYS A 190       3.468  10.329  21.427  1.00 83.32           N
ATOM   2808  CA  LYS A 190       3.266   9.783  22.759  1.00 83.32           C
ATOM   2809  C   LYS A 190       4.622   9.426  23.370  1.00 83.32           C
ATOM   2810  O   LYS A 190       5.407   8.697  22.766  1.00 83.32           O
ATOM   2811  HA  LYS A 190       2.808  10.565  23.366  1.00 83.32           H
ATOM   2812  CB  LYS A 190       2.283   8.611  22.714  1.00 83.32           C
ATOM   2813 1HB  LYS A 190       1.376   8.912  22.189  1.00 83.32           H
ATOM   2814 2HB  LYS A 190       2.719   7.788  22.149  1.00 83.32           H
ATOM   2815  CG  LYS A 190       1.930   8.138  24.125  1.00 83.32           C
ATOM   2816 1HG  LYS A 190       2.838   7.849  24.654  1.00 83.32           H
ATOM   2817 2HG  LYS A 190       1.482   8.958  24.686  1.00 83.32           H
ATOM   2818  CD  LYS A 190       0.961   6.954  24.080  1.00 83.32           C
ATOM   2819 1HD  LYS A 190       0.028   7.261  23.607  1.00 83.32           H
ATOM   2820 2HD  LYS A 190       1.383   6.158  23.466  1.00 83.32           H
ATOM   2821  CE  LYS A 190       0.677   6.425  25.487  1.00 83.32           C
ATOM   2822 1HE  LYS A 190       1.609   6.340  26.045  1.00 83.32           H
ATOM   2823 2HE  LYS A 190       0.045   7.130  26.026  1.00 83.32           H
ATOM   2824  NZ  LYS A 190       0.010   5.105  25.419  1.00 83.32           N
ATOM   2825 1HZ  LYS A 190      -0.282   4.825  26.349  1.00 83.32           H
ATOM   2826 2HZ  LYS A 190      -0.801   5.167  24.814  1.00 83.32           H
ATOM   2827 3HZ  LYS A 190       0.657   4.418  25.047  1.00 83.32           H
ATOM   2828  HN  LYS A 190       3.769   9.667  20.741  1.00 83.32           H
ATOM   2829  N   GLU A 191       4.856   9.956  24.562  1.00 75.71           N
ATOM   2830  CA  GLU A 191       6.027   9.575  25.333  1.00 75.71           C
ATOM   2831  C   GLU A 191       5.696   8.398  26.254  1.00 75.71           C
ATOM   2832  O   GLU A 191       4.795   8.490  27.085  1.00 75.71           O
ATOM   2833  HA  GLU A 191       6.772   9.272  24.598  1.00 75.71           H
ATOM   2834  CB  GLU A 191       6.566  10.763  26.134  1.00 75.71           C
ATOM   2835 1HB  GLU A 191       5.740  11.283  26.619  1.00 75.71           H
ATOM   2836 2HB  GLU A 191       7.329  10.419  26.832  1.00 75.71           H
ATOM   2837  CG  GLU A 191       7.248  11.778  25.215  1.00 75.71           C
ATOM   2838 1HG  GLU A 191       7.985  11.272  24.591  1.00 75.71           H
ATOM   2839 2HG  GLU A 191       6.511  12.220  24.545  1.00 75.71           H
ATOM   2840  CD  GLU A 191       7.932  12.880  26.028  1.00 75.71           C
ATOM   2841  OE1 GLU A 191       8.522  13.776  25.386  1.00 75.71           O
ATOM   2842  OE2 GLU A 191       7.849  12.801  27.273  1.00 75.71           O
ATOM   2843  HN  GLU A 191       4.263  10.632  24.999  1.00 75.71           H
ATOM   2844  N   GLU A 192       6.445   7.320  26.074  1.00 73.38           N
ATOM   2845  CA  GLU A 192       6.221   6.115  26.855  1.00 73.38           C
ATOM   2846  C   GLU A 192       7.555   5.452  27.202  1.00 73.38           C
ATOM   2847  O   GLU A 192       8.362   5.171  26.317  1.00 73.38           O
ATOM   2848  HA  GLU A 192       5.725   6.449  27.766  1.00 73.38           H
ATOM   2849  CB  GLU A 192       5.303   5.143  26.111  1.00 73.38           C
ATOM   2850 1HB  GLU A 192       4.364   5.639  25.866  1.00 73.38           H
ATOM   2851 2HB  GLU A 192       5.820   4.743  25.239  1.00 73.38           H
ATOM   2852  CG  GLU A 192       4.950   3.941  26.990  1.00 73.38           C
ATOM   2853 1HG  GLU A 192       5.712   3.170  26.882  1.00 73.38           H
ATOM   2854 2HG  GLU A 192       4.947   4.241  28.038  1.00 73.38           H
ATOM   2855  CD  GLU A 192       3.581   3.370  26.614  1.00 73.38           C
ATOM   2856  OE1 GLU A 192       3.016   2.645  27.461  1.00 73.38           O
ATOM   2857  OE2 GLU A 192       3.131   3.670  25.487  1.00 73.38           O
ATOM   2858  HN  GLU A 192       7.191   7.261  25.411  1.00 73.38           H
ATOM   2859  N   SER A 193       7.747   5.222  28.493  1.00 73.47           N
ATOM   2860  CA  SER A 193       8.962   4.582  28.967  1.00 73.47           C
ATOM   2861  C   SER A 193      10.187   5.365  28.489  1.00 73.47           C
ATOM   2862  O   SER A 193      11.240   4.782  28.234  1.00 73.47           O
ATOM   2863  HA  SER A 193       8.895   4.604  30.055  1.00 73.47           H
ATOM   2864  CB  SER A 193       9.041   3.130  28.491  1.00 73.47           C
ATOM   2865 1HB  SER A 193       9.149   3.110  27.406  1.00 73.47           H
ATOM   2866 2HB  SER A 193       9.932   2.660  28.908  1.00 73.47           H
ATOM   2867  OG  SER A 193       7.889   2.381  28.868  1.00 73.47           O
ATOM   2868  HG  SER A 193       7.912   1.479  28.438  1.00 73.47           H
ATOM   2869  HN  SER A 193       7.091   5.465  29.208  1.00 73.47           H
ATOM   2870  N   GLY A 194      10.008   6.673  28.382  1.00 80.97           N
ATOM   2871  CA  GLY A 194      11.101   7.549  27.995  1.00 80.97           C
ATOM   2872  C   GLY A 194      11.360   7.472  26.489  1.00 80.97           C
ATOM   2873  O   GLY A 194      12.345   8.018  25.996  1.00 80.97           O
ATOM   2874 1HA  GLY A 194      10.866   8.576  28.275  1.00 80.97           H
ATOM   2875 2HA  GLY A 194      12.005   7.270  28.538  1.00 80.97           H
ATOM   2876  HN  GLY A 194       9.138   7.135  28.553  1.00 80.97           H
ATOM   2877  N   ILE A 195      10.457   6.789  25.800  1.00 79.39           N
ATOM   2878  CA  ILE A 195      10.545   6.679  24.354  1.00 79.39           C
ATOM   2879  C   ILE A 195       9.417   7.492  23.716  1.00 79.39           C
ATOM   2880  O   ILE A 195       8.254   7.345  24.089  1.00 79.39           O
ATOM   2881  HA  ILE A 195      11.497   7.114  24.051  1.00 79.39           H
ATOM   2882  CB  ILE A 195      10.562   5.210  23.928  1.00 79.39           C
ATOM   2883  HB  ILE A 195       9.646   4.740  24.286  1.00 79.39           H
ATOM   2884  CG1 ILE A 195      11.733   4.465  24.573  1.00 79.39           C
ATOM   2885 1HG1 ILE A 195      12.674   4.901  24.238  1.00 79.39           H
ATOM   2886 2HG1 ILE A 195      11.693   4.587  25.656  1.00 79.39           H
ATOM   2887  CG2 ILE A 195      10.571   5.081  22.404  1.00 79.39           C
ATOM   2888 1HG2 ILE A 195       9.678   5.553  21.994  1.00 79.39           H
ATOM   2889 2HG2 ILE A 195      11.458   5.571  22.003  1.00 79.39           H
ATOM   2890 3HG2 ILE A 195      10.583   4.026  22.128  1.00 79.39           H
ATOM   2891  CD1 ILE A 195      11.698   2.977  24.220  1.00 79.39           C
ATOM   2892 1HD1 ILE A 195      10.766   2.540  24.578  1.00 79.39           H
ATOM   2893 2HD1 ILE A 195      11.762   2.859  23.138  1.00 79.39           H
ATOM   2894 3HD1 ILE A 195      12.541   2.472  24.691  1.00 79.39           H
ATOM   2895  HN  ILE A 195       9.678   6.317  26.213  1.00 79.39           H
ATOM   2896  N   ALA A 196       9.799   8.331  22.765  1.00 89.81           N
ATOM   2897  CA  ALA A 196       8.825   9.096  22.005  1.00 89.81           C
ATOM   2898  C   ALA A 196       8.290   8.236  20.858  1.00 89.81           C
ATOM   2899  O   ALA A 196       9.063   7.708  20.061  1.00 89.81           O
ATOM   2900  HA  ALA A 196       8.003   9.345  22.676  1.00 89.81           H
ATOM   2901  CB  ALA A 196       9.468  10.393  21.511  1.00 89.81           C
ATOM   2902 1HB  ALA A 196       9.805  10.980  22.365  1.00 89.81           H
ATOM   2903 2HB  ALA A 196      10.320  10.157  20.874  1.00 89.81           H
ATOM   2904 3HB  ALA A 196       8.737  10.967  20.941  1.00 89.81           H
ATOM   2905  HN  ALA A 196      10.753   8.491  22.511  1.00 89.81           H
ATOM   2906  N   ILE A 197       6.971   8.123  20.812  1.00 85.75           N
ATOM   2907  CA  ILE A 197       6.326   7.286  19.814  1.00 85.75           C
ATOM   2908  C   ILE A 197       5.286   8.113  19.056  1.00 85.75           C
ATOM   2909  O   ILE A 197       4.428   8.749  19.667  1.00 85.75           O
ATOM   2910  HA  ILE A 197       7.094   6.967  19.110  1.00 85.75           H
ATOM   2911  CB  ILE A 197       5.754   6.023  20.463  1.00 85.75           C
ATOM   2912  HB  ILE A 197       4.963   6.321  21.150  1.00 85.75           H
ATOM   2913  CG1 ILE A 197       6.821   5.300  21.287  1.00 85.75           C
ATOM   2914 1HG1 ILE A 197       7.637   4.985  20.637  1.00 85.75           H
ATOM   2915 2HG1 ILE A 197       7.244   5.984  22.022  1.00 85.75           H
ATOM   2916  CG2 ILE A 197       5.121   5.107  19.414  1.00 85.75           C
ATOM   2917 1HG2 ILE A 197       4.313   5.637  18.909  1.00 85.75           H
ATOM   2918 2HG2 ILE A 197       5.876   4.814  18.684  1.00 85.75           H
ATOM   2919 3HG2 ILE A 197       4.723   4.217  19.902  1.00 85.75           H
ATOM   2920  CD1 ILE A 197       6.230   4.081  21.999  1.00 85.75           C
ATOM   2921 1HD1 ILE A 197       5.430   4.403  22.667  1.00 85.75           H
ATOM   2922 2HD1 ILE A 197       5.829   3.387  21.260  1.00 85.75           H
ATOM   2923 3HD1 ILE A 197       7.009   3.585  22.578  1.00 85.75           H
ATOM   2924  HN  ILE A 197       6.347   8.589  21.439  1.00 85.75           H
ATOM   2925  N   CYS A 198       5.396   8.077  17.736  1.00 91.33           N
ATOM   2926  CA  CYS A 198       4.379   8.669  16.884  1.00 91.33           C
ATOM   2927  C   CYS A 198       3.257   7.646  16.693  1.00 91.33           C
ATOM   2928  O   CYS A 198       3.436   6.646  16.000  1.00 91.33           O
ATOM   2929  HA  CYS A 198       4.011   9.554  17.404  1.00 91.33           H
ATOM   2930  CB  CYS A 198       4.961   9.134  15.548  1.00 91.33           C
ATOM   2931 1HB  CYS A 198       5.652   9.961  15.711  1.00 91.33           H
ATOM   2932 2HB  CYS A 198       5.532   8.326  15.090  1.00 91.33           H
ATOM   2933  SG  CYS A 198       3.613   9.659  14.427  1.00 91.33           S
ATOM   2934  HN  CYS A 198       6.160   7.654  17.250  1.00 91.33           H
ATOM   2935  N   THR A 199       2.125   7.932  17.320  1.00 89.57           N
ATOM   2936  CA  THR A 199       1.012   6.999  17.317  1.00 89.57           C
ATOM   2937  C   THR A 199      -0.308   7.744  17.104  1.00 89.57           C
ATOM   2938  O   THR A 199      -0.356   8.969  17.205  1.00 89.57           O
ATOM   2939  HA  THR A 199       1.135   6.319  16.474  1.00 89.57           H
ATOM   2940  CB  THR A 199       1.056   6.205  18.624  1.00 89.57           C
ATOM   2941  HB  THR A 199       2.068   5.857  18.834  1.00 89.57           H
ATOM   2942  OG1 THR A 199       0.079   5.183  18.444  1.00 89.57           O
ATOM   2943  HG1 THR A 199       0.208   4.463  19.125  1.00 89.57           H
ATOM   2944  CG2 THR A 199       0.537   7.010  19.817  1.00 89.57           C
ATOM   2945 1HG2 THR A 199      -0.498   7.301  19.636  1.00 89.57           H
ATOM   2946 2HG2 THR A 199       1.148   7.904  19.946  1.00 89.57           H
ATOM   2947 3HG2 THR A 199       0.591   6.400  20.718  1.00 89.57           H
ATOM   2948  HN  THR A 199       1.964   8.781  17.823  1.00 89.57           H
ATOM   2949  N   MET A 200      -1.345   6.973  16.812  1.00 88.54           N
ATOM   2950  CA  MET A 200      -2.701   7.493  16.863  1.00 88.54           C
ATOM   2951  C   MET A 200      -3.255   7.442  18.289  1.00 88.54           C
ATOM   2952  O   MET A 200      -3.130   6.426  18.971  1.00 88.54           O
ATOM   2953  HA  MET A 200      -2.631   8.529  16.530  1.00 88.54           H
ATOM   2954  CB  MET A 200      -3.599   6.670  15.937  1.00 88.54           C
ATOM   2955 1HB  MET A 200      -3.538   5.616  16.208  1.00 88.54           H
ATOM   2956 2HB  MET A 200      -4.637   6.973  16.067  1.00 88.54           H
ATOM   2957  CG  MET A 200      -3.189   6.850  14.474  1.00 88.54           C
ATOM   2958 1HG  MET A 200      -2.102   6.841  14.388  1.00 88.54           H
ATOM   2959 2HG  MET A 200      -3.563   6.018  13.877  1.00 88.54           H
ATOM   2960  SD  MET A 200      -3.835   8.390  13.844  1.00 88.54           S
ATOM   2961  CE  MET A 200      -5.547   7.938  13.616  1.00 88.54           C
ATOM   2962 1HE  MET A 200      -5.613   7.109  12.912  1.00 88.54           H
ATOM   2963 2HE  MET A 200      -5.974   7.637  14.573  1.00 88.54           H
ATOM   2964 3HE  MET A 200      -6.099   8.792  13.225  1.00 88.54           H
ATOM   2965  HN  MET A 200      -1.271   6.012  16.546  1.00 88.54           H
ATOM   2966  N   VAL A 201      -3.855   8.551  18.696  1.00 90.74           N
ATOM   2967  CA  VAL A 201      -4.563   8.595  19.964  1.00 90.74           C
ATOM   2968  C   VAL A 201      -6.026   8.966  19.714  1.00 90.74           C
ATOM   2969  O   VAL A 201      -6.323  10.077  19.278  1.00 90.74           O
ATOM   2970  HA  VAL A 201      -4.524   7.596  20.399  1.00 90.74           H
ATOM   2971  CB  VAL A 201      -3.859   9.557  20.923  1.00 90.74           C
ATOM   2972  HB  VAL A 201      -3.914  10.558  20.495  1.00 90.74           H
ATOM   2973  CG1 VAL A 201      -4.560   9.588  22.282  1.00 90.74           C
ATOM   2974 1HG1 VAL A 201      -5.591   9.917  22.152  1.00 90.74           H
ATOM   2975 2HG1 VAL A 201      -4.551   8.590  22.719  1.00 90.74           H
ATOM   2976 3HG1 VAL A 201      -4.039  10.279  22.945  1.00 90.74           H
ATOM   2977  CG2 VAL A 201      -2.381   9.193  21.077  1.00 90.74           C
ATOM   2978 1HG2 VAL A 201      -2.295   8.181  21.472  1.00 90.74           H
ATOM   2979 2HG2 VAL A 201      -1.890   9.247  20.105  1.00 90.74           H
ATOM   2980 3HG2 VAL A 201      -1.904   9.893  21.764  1.00 90.74           H
ATOM   2981  HN  VAL A 201      -3.863   9.405  18.177  1.00 90.74           H
ATOM   2982  N   TYR A 202      -6.902   8.014  20.000  1.00 90.66           N
ATOM   2983  CA  TYR A 202      -8.322   8.206  19.761  1.00 90.66           C
ATOM   2984  C   TYR A 202      -9.011   8.796  20.993  1.00 90.66           C
ATOM   2985  O   TYR A 202      -8.665   8.457  22.124  1.00 90.66           O
ATOM   2986  HA  TYR A 202      -8.432   8.899  18.926  1.00 90.66           H
ATOM   2987  CB  TYR A 202      -8.896   6.815  19.487  1.00 90.66           C
ATOM   2988 1HB  TYR A 202      -8.685   6.171  20.341  1.00 90.66           H
ATOM   2989 2HB  TYR A 202      -9.981   6.890  19.406  1.00 90.66           H
ATOM   2990  CG  TYR A 202      -8.349   6.154  18.221  1.00 90.66           C
ATOM   2991  CD1 TYR A 202      -8.921   6.430  16.996  1.00 90.66           C
ATOM   2992  HD1 TYR A 202      -9.763   7.120  16.930  1.00 90.66           H
ATOM   2993  CD2 TYR A 202      -7.283   5.281  18.303  1.00 90.66           C
ATOM   2994  HD2 TYR A 202      -6.832   5.062  19.271  1.00 90.66           H
ATOM   2995  CE1 TYR A 202      -8.406   5.808  15.803  1.00 90.66           C
ATOM   2996  HE1 TYR A 202      -8.848   6.018  14.830  1.00 90.66           H
ATOM   2997  CE2 TYR A 202      -6.768   4.659  17.111  1.00 90.66           C
ATOM   2998  HE2 TYR A 202      -5.927   3.967  17.162  1.00 90.66           H
ATOM   2999  CZ  TYR A 202      -7.355   4.953  15.920  1.00 90.66           C
ATOM   3000  OH  TYR A 202      -6.868   4.366  14.794  1.00 90.66           O
ATOM   3001  HH  TYR A 202      -7.366   4.697  13.993  1.00 90.66           H
ATOM   3002  HN  TYR A 202      -6.656   7.125  20.388  1.00 90.66           H
ATOM   3003  N   PRO A 203      -9.994   9.685  20.799  1.00 85.19           N
ATOM   3004  CA  PRO A 203     -10.662  10.331  21.932  1.00 85.19           C
ATOM   3005  C   PRO A 203     -11.512   9.356  22.732  1.00 85.19           C
ATOM   3006  O   PRO A 203     -12.043   8.393  22.181  1.00 85.19           O
ATOM   3007  HA  PRO A 203      -9.924  10.709  22.639  1.00 85.19           H
ATOM   3008  CB  PRO A 203     -11.513  11.422  21.278  1.00 85.19           C
ATOM   3009 1HB  PRO A 203     -12.435  11.598  21.832  1.00 85.19           H
ATOM   3010 2HB  PRO A 203     -10.981  12.372  21.235  1.00 85.19           H
ATOM   3011  CG  PRO A 203     -11.789  10.881  19.904  1.00 85.19           C
ATOM   3012 1HG  PRO A 203     -12.653  10.217  19.908  1.00 85.19           H
ATOM   3013 2HG  PRO A 203     -12.009  11.685  19.202  1.00 85.19           H
ATOM   3014  CD  PRO A 203     -10.542  10.144  19.510  1.00 85.19           C
ATOM   3015 1HD  PRO A 203     -10.763   9.308  18.847  1.00 85.19           H
ATOM   3016 2HD  PRO A 203      -9.842  10.793  18.984  1.00 85.19           H
ATOM   3017  N   SER A 204     -11.620   9.635  24.022  1.00 77.28           N
ATOM   3018  CA  SER A 204     -12.033   8.620  24.976  1.00 77.28           C
ATOM   3019  C   SER A 204     -13.438   8.121  24.633  1.00 77.28           C
ATOM   3020  O   SER A 204     -13.716   6.926  24.724  1.00 77.28           O
ATOM   3021  HA  SER A 204     -11.305   7.814  24.873  1.00 77.28           H
ATOM   3022  CB  SER A 204     -11.995   9.160  26.407  1.00 77.28           C
ATOM   3023 1HB  SER A 204     -12.434   8.426  27.083  1.00 77.28           H
ATOM   3024 2HB  SER A 204     -10.959   9.298  26.715  1.00 77.28           H
ATOM   3025  OG  SER A 204     -12.695  10.395  26.530  1.00 77.28           O
ATOM   3026  HG  SER A 204     -13.675  10.225  26.624  1.00 77.28           H
ATOM   3027  HN  SER A 204     -11.431  10.534  24.418  1.00 77.28           H
ATOM   3028  N   ASP A 205     -14.287   9.062  24.247  1.00 71.78           N
ATOM   3029  CA  ASP A 205     -15.723   8.843  24.303  1.00 71.78           C
ATOM   3030  C   ASP A 205     -16.106   7.744  23.310  1.00 71.78           C
ATOM   3031  O   ASP A 205     -16.910   6.869  23.628  1.00 71.78           O
ATOM   3032  HA  ASP A 205     -15.929   8.563  25.336  1.00 71.78           H
ATOM   3033  CB  ASP A 205     -16.488  10.112  23.923  1.00 71.78           C
ATOM   3034 1HB  ASP A 205     -16.156  10.462  22.946  1.00 71.78           H
ATOM   3035 2HB  ASP A 205     -17.551   9.887  23.836  1.00 71.78           H
ATOM   3036  CG  ASP A 205     -16.277  11.213  24.964  1.00 71.78           C
ATOM   3037  OD1 ASP A 205     -15.728  10.881  26.037  1.00 71.78           O
ATOM   3038  OD2 ASP A 205     -16.671  12.361  24.664  1.00 71.78           O
ATOM   3039  HN  ASP A 205     -14.010   9.958  23.901  1.00 71.78           H
ATOM   3040  N   GLU A 206     -15.513   7.825  22.128  1.00 75.00           N
ATOM   3041  CA  GLU A 206     -15.839   6.894  21.062  1.00 75.00           C
ATOM   3042  C   GLU A 206     -14.571   6.210  20.547  1.00 75.00           C
ATOM   3043  O   GLU A 206     -14.524   5.761  19.403  1.00 75.00           O
ATOM   3044  HA  GLU A 206     -16.501   6.155  21.514  1.00 75.00           H
ATOM   3045  CB  GLU A 206     -16.580   7.601  19.925  1.00 75.00           C
ATOM   3046 1HB  GLU A 206     -15.997   8.456  19.582  1.00 75.00           H
ATOM   3047 2HB  GLU A 206     -16.805   6.886  19.133  1.00 75.00           H
ATOM   3048  CG  GLU A 206     -17.926   8.149  20.405  1.00 75.00           C
ATOM   3049 1HG  GLU A 206     -18.258   7.592  21.281  1.00 75.00           H
ATOM   3050 2HG  GLU A 206     -17.810   9.188  20.712  1.00 75.00           H
ATOM   3051  CD  GLU A 206     -18.982   8.052  19.302  1.00 75.00           C
ATOM   3052  OE1 GLU A 206     -20.076   7.530  19.608  1.00 75.00           O
ATOM   3053  OE2 GLU A 206     -18.672   8.503  18.178  1.00 75.00           O
ATOM   3054  HN  GLU A 206     -14.822   8.509  21.895  1.00 75.00           H
ATOM   3055  N   SER A 207     -13.574   6.152  21.418  1.00 86.74           N
ATOM   3056  CA  SER A 207     -12.255   5.693  21.016  1.00 86.74           C
ATOM   3057  C   SER A 207     -12.365   4.340  20.311  1.00 86.74           C
ATOM   3058  O   SER A 207     -11.795   4.147  19.238  1.00 86.74           O
ATOM   3059  HA  SER A 207     -11.882   6.453  20.330  1.00 86.74           H
ATOM   3060  CB  SER A 207     -11.317   5.589  22.220  1.00 86.74           C
ATOM   3061 1HB  SER A 207     -10.372   5.147  21.906  1.00 86.74           H
ATOM   3062 2HB  SER A 207     -11.094   6.588  22.593  1.00 86.74           H
ATOM   3063  OG  SER A 207     -11.881   4.806  23.270  1.00 86.74           O
ATOM   3064  HG  SER A 207     -12.288   5.404  23.961  1.00 86.74           H
ATOM   3065  HN  SER A 207     -13.656   6.412  22.380  1.00 86.74           H
ATOM   3066  N   THR A 208     -13.103   3.437  20.941  1.00 86.86           N
ATOM   3067  CA  THR A 208     -13.192   2.071  20.455  1.00 86.86           C
ATOM   3068  C   THR A 208     -13.863   2.038  19.080  1.00 86.86           C
ATOM   3069  O   THR A 208     -13.399   1.345  18.176  1.00 86.86           O
ATOM   3070  HA  THR A 208     -12.181   1.685  20.327  1.00 86.86           H
ATOM   3071  CB  THR A 208     -13.927   1.241  21.509  1.00 86.86           C
ATOM   3072  HB  THR A 208     -14.980   1.518  21.558  1.00 86.86           H
ATOM   3073  OG1 THR A 208     -13.178   1.455  22.703  1.00 86.86           O
ATOM   3074  HG1 THR A 208     -12.235   1.150  22.574  1.00 86.86           H
ATOM   3075  CG2 THR A 208     -13.807  -0.263  21.258  1.00 86.86           C
ATOM   3076 1HG2 THR A 208     -12.756  -0.552  21.276  1.00 86.86           H
ATOM   3077 2HG2 THR A 208     -14.233  -0.504  20.284  1.00 86.86           H
ATOM   3078 3HG2 THR A 208     -14.346  -0.806  22.035  1.00 86.86           H
ATOM   3079  HN  THR A 208     -13.631   3.627  21.769  1.00 86.86           H
ATOM   3080  N   LYS A 209     -14.944   2.796  18.965  1.00 82.31           N
ATOM   3081  CA  LYS A 209     -15.710   2.825  17.731  1.00 82.31           C
ATOM   3082  C   LYS A 209     -14.822   3.340  16.597  1.00 82.31           C
ATOM   3083  O   LYS A 209     -14.800   2.764  15.510  1.00 82.31           O
ATOM   3084  HA  LYS A 209     -16.001   1.800  17.503  1.00 82.31           H
ATOM   3085  CB  LYS A 209     -16.997   3.631  17.918  1.00 82.31           C
ATOM   3086 1HB  LYS A 209     -16.759   4.617  18.317  1.00 82.31           H
ATOM   3087 2HB  LYS A 209     -17.477   3.786  16.952  1.00 82.31           H
ATOM   3088  CG  LYS A 209     -17.961   2.912  18.864  1.00 82.31           C
ATOM   3089 1HG  LYS A 209     -18.129   1.893  18.513  1.00 82.31           H
ATOM   3090 2HG  LYS A 209     -17.516   2.838  19.856  1.00 82.31           H
ATOM   3091  CD  LYS A 209     -19.297   3.653  18.952  1.00 82.31           C
ATOM   3092 1HD  LYS A 209     -19.117   4.718  19.098  1.00 82.31           H
ATOM   3093 2HD  LYS A 209     -19.839   3.547  18.012  1.00 82.31           H
ATOM   3094  CE  LYS A 209     -20.149   3.111  20.102  1.00 82.31           C
ATOM   3095 1HE  LYS A 209     -20.553   2.135  19.835  1.00 82.31           H
ATOM   3096 2HE  LYS A 209     -19.529   2.968  20.987  1.00 82.31           H
ATOM   3097  NZ  LYS A 209     -21.256   4.044  20.411  1.00 82.31           N
ATOM   3098 1HZ  LYS A 209     -21.822   3.661  21.159  1.00 82.31           H
ATOM   3099 2HZ  LYS A 209     -20.874   4.938  20.700  1.00 82.31           H
ATOM   3100 3HZ  LYS A 209     -21.829   4.173  19.585  1.00 82.31           H
ATOM   3101  HN  LYS A 209     -15.296   3.381  19.696  1.00 82.31           H
ATOM   3102  N   LEU A 210     -14.111   4.419  16.888  1.00 88.41           N
ATOM   3103  CA  LEU A 210     -13.346   5.110  15.864  1.00 88.41           C
ATOM   3104  C   LEU A 210     -12.242   4.186  15.347  1.00 88.41           C
ATOM   3105  O   LEU A 210     -12.077   4.026  14.139  1.00 88.41           O
ATOM   3106  HA  LEU A 210     -14.026   5.330  15.041  1.00 88.41           H
ATOM   3107  CB  LEU A 210     -12.828   6.449  16.394  1.00 88.41           C
ATOM   3108 1HB  LEU A 210     -13.666   6.993  16.831  1.00 88.41           H
ATOM   3109 2HB  LEU A 210     -12.123   6.250  17.201  1.00 88.41           H
ATOM   3110  CG  LEU A 210     -12.145   7.357  15.370  1.00 88.41           C
ATOM   3111  HG  LEU A 210     -11.315   6.808  14.926  1.00 88.41           H
ATOM   3112  CD1 LEU A 210     -13.105   7.722  14.234  1.00 88.41           C
ATOM   3113 1HD1 LEU A 210     -13.434   6.812  13.731  1.00 88.41           H
ATOM   3114 2HD1 LEU A 210     -13.969   8.244  14.643  1.00 88.41           H
ATOM   3115 3HD1 LEU A 210     -12.594   8.368  13.520  1.00 88.41           H
ATOM   3116  CD2 LEU A 210     -11.557   8.599  16.043  1.00 88.41           C
ATOM   3117 1HD2 LEU A 210     -12.354   9.160  16.531  1.00 88.41           H
ATOM   3118 2HD2 LEU A 210     -10.820   8.294  16.786  1.00 88.41           H
ATOM   3119 3HD2 LEU A 210     -11.078   9.227  15.292  1.00 88.41           H
ATOM   3120  HN  LEU A 210     -14.052   4.821  17.802  1.00 88.41           H
ATOM   3121  N   LYS A 211     -11.515   3.601  16.288  1.00 93.06           N
ATOM   3122  CA  LYS A 211     -10.428   2.700  15.942  1.00 93.06           C
ATOM   3123  C   LYS A 211     -10.968   1.572  15.061  1.00 93.06           C
ATOM   3124  O   LYS A 211     -10.401   1.276  14.010  1.00 93.06           O
ATOM   3125  HA  LYS A 211      -9.701   3.272  15.366  1.00 93.06           H
ATOM   3126  CB  LYS A 211      -9.718   2.208  17.205  1.00 93.06           C
ATOM   3127 1HB  LYS A 211      -9.312   3.058  17.754  1.00 93.06           H
ATOM   3128 2HB  LYS A 211     -10.437   1.718  17.863  1.00 93.06           H
ATOM   3129  CG  LYS A 211      -8.591   1.234  16.856  1.00 93.06           C
ATOM   3130 1HG  LYS A 211      -9.014   0.304  16.475  1.00 93.06           H
ATOM   3131 2HG  LYS A 211      -7.976   1.654  16.060  1.00 93.06           H
ATOM   3132  CD  LYS A 211      -7.721   0.941  18.080  1.00 93.06           C
ATOM   3133 1HD  LYS A 211      -7.321   1.874  18.478  1.00 93.06           H
ATOM   3134 2HD  LYS A 211      -8.331   0.495  18.866  1.00 93.06           H
ATOM   3135  CE  LYS A 211      -6.571  -0.002  17.721  1.00 93.06           C
ATOM   3136 1HE  LYS A 211      -6.968  -0.969  17.413  1.00 93.06           H
ATOM   3137 2HE  LYS A 211      -6.014   0.400  16.874  1.00 93.06           H
ATOM   3138  NZ  LYS A 211      -5.665  -0.178  18.879  1.00 93.06           N
ATOM   3139 1HZ  LYS A 211      -5.043  -0.959  18.705  1.00 93.06           H
ATOM   3140 2HZ  LYS A 211      -5.118   0.666  19.012  1.00 93.06           H
ATOM   3141 3HZ  LYS A 211      -6.213  -0.360  19.712  1.00 93.06           H
ATOM   3142  HN  LYS A 211     -11.657   3.735  17.269  1.00 93.06           H
ATOM   3143  N   SER A 212     -12.056   0.974  15.521  1.00 91.24           N
ATOM   3144  CA  SER A 212     -12.631  -0.169  14.831  1.00 91.24           C
ATOM   3145  C   SER A 212     -13.042   0.230  13.412  1.00 91.24           C
ATOM   3146  O   SER A 212     -12.843  -0.532  12.467  1.00 91.24           O
ATOM   3147  HA  SER A 212     -11.839  -0.917  14.803  1.00 91.24           H
ATOM   3148  CB  SER A 212     -13.833  -0.726  15.595  1.00 91.24           C
ATOM   3149 1HB  SER A 212     -14.609   0.037  15.656  1.00 91.24           H
ATOM   3150 2HB  SER A 212     -14.255  -1.567  15.044  1.00 91.24           H
ATOM   3151  OG  SER A 212     -13.481  -1.151  16.909  1.00 91.24           O
ATOM   3152  HG  SER A 212     -13.704  -0.435  17.571  1.00 91.24           H
ATOM   3153  HN  SER A 212     -12.543   1.256  16.348  1.00 91.24           H
ATOM   3154  N   ALA A 213     -13.608   1.424  13.308  1.00 94.56           N
ATOM   3155  CA  ALA A 213     -14.071   1.923  12.024  1.00 94.56           C
ATOM   3156  C   ALA A 213     -12.870   2.132  11.100  1.00 94.56           C
ATOM   3157  O   ALA A 213     -12.898   1.728   9.938  1.00 94.56           O
ATOM   3158  HA  ALA A 213     -14.725   1.167  11.590  1.00 94.56           H
ATOM   3159  CB  ALA A 213     -14.875   3.207  12.235  1.00 94.56           C
ATOM   3160 1HB  ALA A 213     -15.733   2.998  12.874  1.00 94.56           H
ATOM   3161 2HB  ALA A 213     -14.243   3.958  12.710  1.00 94.56           H
ATOM   3162 3HB  ALA A 213     -15.222   3.581  11.272  1.00 94.56           H
ATOM   3163  HN  ALA A 213     -13.752   2.044  14.079  1.00 94.56           H
ATOM   3164  N   VAL A 214     -11.843   2.763  11.650  1.00 92.97           N
ATOM   3165  CA  VAL A 214     -10.662   3.092  10.871  1.00 92.97           C
ATOM   3166  C   VAL A 214     -10.040   1.804  10.328  1.00 92.97           C
ATOM   3167  O   VAL A 214      -9.660   1.739   9.159  1.00 92.97           O
ATOM   3168  HA  VAL A 214     -10.983   3.708  10.031  1.00 92.97           H
ATOM   3169  CB  VAL A 214      -9.689   3.915  11.718  1.00 92.97           C
ATOM   3170  HB  VAL A 214      -9.536   3.389  12.660  1.00 92.97           H
ATOM   3171  CG1 VAL A 214      -8.330   4.041  11.025  1.00 92.97           C
ATOM   3172 1HG1 VAL A 214      -7.907   3.049  10.872  1.00 92.97           H
ATOM   3173 2HG1 VAL A 214      -8.458   4.534  10.061  1.00 92.97           H
ATOM   3174 3HG1 VAL A 214      -7.658   4.631  11.648  1.00 92.97           H
ATOM   3175  CG2 VAL A 214     -10.271   5.293  12.038  1.00 92.97           C
ATOM   3176 1HG2 VAL A 214     -10.466   5.830  11.109  1.00 92.97           H
ATOM   3177 2HG2 VAL A 214     -11.202   5.175  12.592  1.00 92.97           H
ATOM   3178 3HG2 VAL A 214      -9.559   5.858  12.640  1.00 92.97           H
ATOM   3179  HN  VAL A 214     -11.810   3.048  12.608  1.00 92.97           H
ATOM   3180  N   LEU A 215      -9.954   0.812  11.201  1.00 92.35           N
ATOM   3181  CA  LEU A 215      -9.318  -0.445  10.846  1.00 92.35           C
ATOM   3182  C   LEU A 215     -10.170  -1.166   9.799  1.00 92.35           C
ATOM   3183  O   LEU A 215      -9.641  -1.718   8.836  1.00 92.35           O
ATOM   3184  HA  LEU A 215      -8.352  -0.208  10.400  1.00 92.35           H
ATOM   3185  CB  LEU A 215      -9.045  -1.281  12.098  1.00 92.35           C
ATOM   3186 1HB  LEU A 215      -9.970  -1.352  12.671  1.00 92.35           H
ATOM   3187 2HB  LEU A 215      -8.784  -2.292  11.787  1.00 92.35           H
ATOM   3188  CG  LEU A 215      -7.943  -0.762  13.024  1.00 92.35           C
ATOM   3189  HG  LEU A 215      -8.230   0.230  13.374  1.00 92.35           H
ATOM   3190  CD1 LEU A 215      -7.801  -1.652  14.260  1.00 92.35           C
ATOM   3191 1HD1 LEU A 215      -8.742  -1.664  14.810  1.00 92.35           H
ATOM   3192 2HD1 LEU A 215      -7.549  -2.666  13.950  1.00 92.35           H
ATOM   3193 3HD1 LEU A 215      -7.011  -1.261  14.901  1.00 92.35           H
ATOM   3194  CD2 LEU A 215      -6.620  -0.611  12.271  1.00 92.35           C
ATOM   3195 1HD2 LEU A 215      -6.316  -1.580  11.874  1.00 92.35           H
ATOM   3196 2HD2 LEU A 215      -6.748   0.094  11.450  1.00 92.35           H
ATOM   3197 3HD2 LEU A 215      -5.854  -0.241  12.953  1.00 92.35           H
ATOM   3198  HN  LEU A 215     -10.310   0.856  12.135  1.00 92.35           H
ATOM   3199  N   THR A 216     -11.475  -1.136  10.024  1.00 92.12           N
ATOM   3200  CA  THR A 216     -12.403  -1.818   9.137  1.00 92.12           C
ATOM   3201  C   THR A 216     -12.299  -1.252   7.719  1.00 92.12           C
ATOM   3202  O   THR A 216     -12.249  -2.006   6.748  1.00 92.12           O
ATOM   3203  HA  THR A 216     -12.117  -2.869   9.083  1.00 92.12           H
ATOM   3204  CB  THR A 216     -13.805  -1.700   9.737  1.00 92.12           C
ATOM   3205  HB  THR A 216     -14.119  -0.658   9.789  1.00 92.12           H
ATOM   3206  OG1 THR A 216     -13.705  -2.375  10.988  1.00 92.12           O
ATOM   3207  HG1 THR A 216     -13.693  -1.711  11.736  1.00 92.12           H
ATOM   3208  CG2 THR A 216     -14.845  -2.509   8.960  1.00 92.12           C
ATOM   3209 1HG2 THR A 216     -14.565  -3.562   8.966  1.00 92.12           H
ATOM   3210 2HG2 THR A 216     -14.889  -2.151   7.931  1.00 92.12           H
ATOM   3211 3HG2 THR A 216     -15.822  -2.390   9.428  1.00 92.12           H
ATOM   3212  HN  THR A 216     -11.900  -0.659  10.793  1.00 92.12           H
ATOM   3213  N   LEU A 217     -12.270   0.070   7.645  1.00 89.72           N
ATOM   3214  CA  LEU A 217     -12.160   0.746   6.364  1.00 89.72           C
ATOM   3215  C   LEU A 217     -10.871   0.303   5.668  1.00 89.72           C
ATOM   3216  O   LEU A 217     -10.861   0.071   4.460  1.00 89.72           O
ATOM   3217  HA  LEU A 217     -13.007   0.431   5.754  1.00 89.72           H
ATOM   3218  CB  LEU A 217     -12.271   2.261   6.545  1.00 89.72           C
ATOM   3219 1HB  LEU A 217     -11.664   2.550   7.403  1.00 89.72           H
ATOM   3220 2HB  LEU A 217     -11.837   2.745   5.670  1.00 89.72           H
ATOM   3221  CG  LEU A 217     -13.685   2.810   6.748  1.00 89.72           C
ATOM   3222  HG  LEU A 217     -14.161   2.240   7.546  1.00 89.72           H
ATOM   3223  CD1 LEU A 217     -13.646   4.272   7.197  1.00 89.72           C
ATOM   3224 1HD1 LEU A 217     -13.103   4.348   8.139  1.00 89.72           H
ATOM   3225 2HD1 LEU A 217     -13.144   4.872   6.439  1.00 89.72           H
ATOM   3226 3HD1 LEU A 217     -14.664   4.637   7.334  1.00 89.72           H
ATOM   3227  CD2 LEU A 217     -14.533   2.620   5.489  1.00 89.72           C
ATOM   3228 1HD2 LEU A 217     -14.070   3.147   4.656  1.00 89.72           H
ATOM   3229 2HD2 LEU A 217     -14.601   1.557   5.254  1.00 89.72           H
ATOM   3230 3HD2 LEU A 217     -15.533   3.018   5.661  1.00 89.72           H
ATOM   3231  HN  LEU A 217     -12.321   0.676   8.439  1.00 89.72           H
ATOM   3232  N   LYS A 218      -9.814   0.200   6.461  1.00 88.49           N
ATOM   3233  CA  LYS A 218      -8.508  -0.146   5.925  1.00 88.49           C
ATOM   3234  C   LYS A 218      -8.580  -1.526   5.268  1.00 88.49           C
ATOM   3235  O   LYS A 218      -8.050  -1.725   4.176  1.00 88.49           O
ATOM   3236  HA  LYS A 218      -8.264   0.589   5.159  1.00 88.49           H
ATOM   3237  CB  LYS A 218      -7.438  -0.039   7.013  1.00 88.49           C
ATOM   3238 1HB  LYS A 218      -7.536   0.915   7.533  1.00 88.49           H
ATOM   3239 2HB  LYS A 218      -7.588  -0.822   7.756  1.00 88.49           H
ATOM   3240  CG  LYS A 218      -6.035  -0.158   6.415  1.00 88.49           C
ATOM   3241 1HG  LYS A 218      -5.959  -1.078   5.836  1.00 88.49           H
ATOM   3242 2HG  LYS A 218      -5.858   0.668   5.726  1.00 88.49           H
ATOM   3243  CD  LYS A 218      -4.968  -0.151   7.513  1.00 88.49           C
ATOM   3244 1HD  LYS A 218      -5.014   0.789   8.063  1.00 88.49           H
ATOM   3245 2HD  LYS A 218      -5.171  -0.948   8.227  1.00 88.49           H
ATOM   3246  CE  LYS A 218      -3.570  -0.333   6.920  1.00 88.49           C
ATOM   3247 1HE  LYS A 218      -3.567  -1.181   6.235  1.00 88.49           H
ATOM   3248 2HE  LYS A 218      -3.297   0.547   6.338  1.00 88.49           H
ATOM   3249  NZ  LYS A 218      -2.576  -0.552   7.994  1.00 88.49           N
ATOM   3250 1HZ  LYS A 218      -1.709  -0.888   7.589  1.00 88.49           H
ATOM   3251 2HZ  LYS A 218      -2.406   0.321   8.480  1.00 88.49           H
ATOM   3252 3HZ  LYS A 218      -2.932  -1.240   8.649  1.00 88.49           H
ATOM   3253  HN  LYS A 218      -9.840   0.347   7.449  1.00 88.49           H
ATOM   3254  N   VAL A 219      -9.241  -2.442   5.960  1.00 92.23           N
ATOM   3255  CA  VAL A 219      -9.275  -3.828   5.525  1.00 92.23           C
ATOM   3256  C   VAL A 219     -10.158  -3.946   4.281  1.00 92.23           C
ATOM   3257  O   VAL A 219      -9.781  -4.593   3.306  1.00 92.23           O
ATOM   3258  HA  VAL A 219      -8.257  -4.116   5.261  1.00 92.23           H
ATOM   3259  CB  VAL A 219      -9.738  -4.726   6.674  1.00 92.23           C
ATOM   3260  HB  VAL A 219     -10.705  -4.359   7.018  1.00 92.23           H
ATOM   3261  CG1 VAL A 219      -9.924  -6.169   6.201  1.00 92.23           C
ATOM   3262 1HG1 VAL A 219     -10.674  -6.199   5.411  1.00 92.23           H
ATOM   3263 2HG1 VAL A 219      -8.978  -6.551   5.818  1.00 92.23           H
ATOM   3264 3HG1 VAL A 219     -10.254  -6.786   7.037  1.00 92.23           H
ATOM   3265  CG2 VAL A 219      -8.763  -4.657   7.851  1.00 92.23           C
ATOM   3266 1HG2 VAL A 219      -7.777  -4.986   7.526  1.00 92.23           H
ATOM   3267 2HG2 VAL A 219      -8.703  -3.630   8.213  1.00 92.23           H
ATOM   3268 3HG2 VAL A 219      -9.116  -5.304   8.654  1.00 92.23           H
ATOM   3269  HN  VAL A 219      -9.745  -2.251   6.803  1.00 92.23           H
ATOM   3270  N   ILE A 220     -11.318  -3.309   4.356  1.00 92.26           N
ATOM   3271  CA  ILE A 220     -12.309  -3.433   3.301  1.00 92.26           C
ATOM   3272  C   ILE A 220     -11.756  -2.818   2.013  1.00 92.26           C
ATOM   3273  O   ILE A 220     -11.646  -3.498   0.994  1.00 92.26           O
ATOM   3274  HA  ILE A 220     -12.475  -4.497   3.131  1.00 92.26           H
ATOM   3275  CB  ILE A 220     -13.644  -2.832   3.745  1.00 92.26           C
ATOM   3276  HB  ILE A 220     -13.452  -1.839   4.153  1.00 92.26           H
ATOM   3277  CG1 ILE A 220     -14.275  -3.665   4.863  1.00 92.26           C
ATOM   3278 1HG1 ILE A 220     -14.474  -4.674   4.501  1.00 92.26           H
ATOM   3279 2HG1 ILE A 220     -13.575  -3.757   5.693  1.00 92.26           H
ATOM   3280  CG2 ILE A 220     -14.590  -2.657   2.556  1.00 92.26           C
ATOM   3281 1HG2 ILE A 220     -14.134  -1.991   1.824  1.00 92.26           H
ATOM   3282 2HG2 ILE A 220     -14.780  -3.627   2.097  1.00 92.26           H
ATOM   3283 3HG2 ILE A 220     -15.531  -2.228   2.900  1.00 92.26           H
ATOM   3284  CD1 ILE A 220     -15.577  -3.028   5.353  1.00 92.26           C
ATOM   3285 1HD1 ILE A 220     -15.370  -2.029   5.737  1.00 92.26           H
ATOM   3286 2HD1 ILE A 220     -16.283  -2.960   4.526  1.00 92.26           H
ATOM   3287 3HD1 ILE A 220     -16.005  -3.640   6.147  1.00 92.26           H
ATOM   3288  HN  ILE A 220     -11.584  -2.719   5.118  1.00 92.26           H
ATOM   3289  N   LEU A 221     -11.424  -1.539   2.102  1.00 92.16           N
ATOM   3290  CA  LEU A 221     -11.049  -0.780   0.921  1.00 92.16           C
ATOM   3291  C   LEU A 221      -9.598  -1.098   0.555  1.00 92.16           C
ATOM   3292  O   LEU A 221      -9.200  -0.959  -0.601  1.00 92.16           O
ATOM   3293  HA  LEU A 221     -11.691  -1.108   0.104  1.00 92.16           H
ATOM   3294  CB  LEU A 221     -11.315   0.711   1.135  1.00 92.16           C
ATOM   3295 1HB  LEU A 221     -10.712   1.051   1.977  1.00 92.16           H
ATOM   3296 2HB  LEU A 221     -10.968   1.253   0.255  1.00 92.16           H
ATOM   3297  CG  LEU A 221     -12.771   1.101   1.398  1.00 92.16           C
ATOM   3298  HG  LEU A 221     -13.113   0.568   2.285  1.00 92.16           H
ATOM   3299  CD1 LEU A 221     -12.893   2.597   1.695  1.00 92.16           C
ATOM   3300 1HD1 LEU A 221     -12.302   2.842   2.577  1.00 92.16           H
ATOM   3301 2HD1 LEU A 221     -12.527   3.168   0.842  1.00 92.16           H
ATOM   3302 3HD1 LEU A 221     -13.939   2.847   1.877  1.00 92.16           H
ATOM   3303  CD2 LEU A 221     -13.672   0.672   0.237  1.00 92.16           C
ATOM   3304 1HD2 LEU A 221     -13.339   1.159  -0.680  1.00 92.16           H
ATOM   3305 2HD2 LEU A 221     -13.616  -0.410   0.116  1.00 92.16           H
ATOM   3306 3HD2 LEU A 221     -14.701   0.961   0.450  1.00 92.16           H
ATOM   3307  HN  LEU A 221     -11.408  -1.023   2.958  1.00 92.16           H
ATOM   3308  N   GLY A 222      -8.846  -1.520   1.561  1.00 91.57           N
ATOM   3309  CA  GLY A 222      -7.411  -1.691   1.403  1.00 91.57           C
ATOM   3310  C   GLY A 222      -7.091  -3.011   0.699  1.00 91.57           C
ATOM   3311  O   GLY A 222      -6.028  -3.154   0.096  1.00 91.57           O
ATOM   3312 1HA  GLY A 222      -7.004  -0.860   0.828  1.00 91.57           H
ATOM   3313 2HA  GLY A 222      -6.929  -1.670   2.380  1.00 91.57           H
ATOM   3314  HN  GLY A 222      -9.201  -1.744   2.469  1.00 91.57           H
ATOM   3315  N   PHE A 223      -8.029  -3.941   0.798  1.00 91.10           N
ATOM   3316  CA  PHE A 223      -7.804  -5.287   0.298  1.00 91.10           C
ATOM   3317  C   PHE A 223      -9.059  -5.834  -0.386  1.00 91.10           C
ATOM   3318  O   PHE A 223      -9.056  -6.081  -1.590  1.00 91.10           O
ATOM   3319  HA  PHE A 223      -6.993  -5.231  -0.428  1.00 91.10           H
ATOM   3320  CB  PHE A 223      -7.472  -6.164   1.506  1.00 91.10           C
ATOM   3321 1HB  PHE A 223      -6.639  -5.718   2.049  1.00 91.10           H
ATOM   3322 2HB  PHE A 223      -8.326  -6.171   2.183  1.00 91.10           H
ATOM   3323  CG  PHE A 223      -7.113  -7.608   1.148  1.00 91.10           C
ATOM   3324  CD1 PHE A 223      -7.989  -8.613   1.417  1.00 91.10           C
ATOM   3325  HD1 PHE A 223      -8.946  -8.390   1.889  1.00 91.10           H
ATOM   3326  CD2 PHE A 223      -5.919  -7.886   0.559  1.00 91.10           C
ATOM   3327  HD2 PHE A 223      -5.218  -7.080   0.343  1.00 91.10           H
ATOM   3328  CE1 PHE A 223      -7.656  -9.953   1.085  1.00 91.10           C
ATOM   3329  HE1 PHE A 223      -8.357 -10.758   1.301  1.00 91.10           H
ATOM   3330  CE2 PHE A 223      -5.586  -9.225   0.227  1.00 91.10           C
ATOM   3331  HE2 PHE A 223      -4.629  -9.448  -0.245  1.00 91.10           H
ATOM   3332  CZ  PHE A 223      -6.462 -10.231   0.496  1.00 91.10           C
ATOM   3333  HZ  PHE A 223      -6.206 -11.259   0.241  1.00 91.10           H
ATOM   3334  HN  PHE A 223      -8.926  -3.788   1.211  1.00 91.10           H
ATOM   3335  N   PHE A 224     -10.101  -6.007   0.414  1.00 86.07           N
ATOM   3336  CA  PHE A 224     -11.225  -6.835   0.010  1.00 86.07           C
ATOM   3337  C   PHE A 224     -11.843  -6.323  -1.293  1.00 86.07           C
ATOM   3338  O   PHE A 224     -12.039  -7.089  -2.235  1.00 86.07           O
ATOM   3339  HA  PHE A 224     -10.844  -7.845  -0.144  1.00 86.07           H
ATOM   3340  CB  PHE A 224     -12.269  -6.748   1.125  1.00 86.07           C
ATOM   3341 1HB  PHE A 224     -12.277  -5.733   1.523  1.00 86.07           H
ATOM   3342 2HB  PHE A 224     -13.256  -6.931   0.700  1.00 86.07           H
ATOM   3343  CG  PHE A 224     -12.035  -7.729   2.275  1.00 86.07           C
ATOM   3344  CD1 PHE A 224     -12.234  -9.061   2.083  1.00 86.07           C
ATOM   3345  HD1 PHE A 224     -12.560  -9.429   1.111  1.00 86.07           H
ATOM   3346  CD2 PHE A 224     -11.628  -7.270   3.488  1.00 86.07           C
ATOM   3347  HD2 PHE A 224     -11.468  -6.203   3.642  1.00 86.07           H
ATOM   3348  CE1 PHE A 224     -12.017  -9.972   3.151  1.00 86.07           C
ATOM   3349  HE1 PHE A 224     -12.176 -11.039   2.997  1.00 86.07           H
ATOM   3350  CE2 PHE A 224     -11.410  -8.181   4.556  1.00 86.07           C
ATOM   3351  HE2 PHE A 224     -11.084  -7.813   5.529  1.00 86.07           H
ATOM   3352  CZ  PHE A 224     -11.610  -9.513   4.364  1.00 86.07           C
ATOM   3353  HZ  PHE A 224     -11.443 -10.212   5.184  1.00 86.07           H
ATOM   3354  HN  PHE A 224     -10.185  -5.595   1.321  1.00 86.07           H
ATOM   3355  N   LEU A 225     -12.133  -5.030  -1.304  1.00 93.24           N
ATOM   3356  CA  LEU A 225     -12.763  -4.415  -2.460  1.00 93.24           C
ATOM   3357  C   LEU A 225     -11.854  -4.581  -3.680  1.00 93.24           C
ATOM   3358  O   LEU A 225     -12.272  -5.128  -4.699  1.00 93.24           O
ATOM   3359  HA  LEU A 225     -13.694  -4.949  -2.648  1.00 93.24           H
ATOM   3360  CB  LEU A 225     -13.129  -2.960  -2.160  1.00 93.24           C
ATOM   3361 1HB  LEU A 225     -13.855  -2.949  -1.347  1.00 93.24           H
ATOM   3362 2HB  LEU A 225     -12.237  -2.449  -1.797  1.00 93.24           H
ATOM   3363  CG  LEU A 225     -13.702  -2.157  -3.329  1.00 93.24           C
ATOM   3364  HG  LEU A 225     -13.055  -2.304  -4.194  1.00 93.24           H
ATOM   3365  CD1 LEU A 225     -15.092  -2.667  -3.715  1.00 93.24           C
ATOM   3366 1HD1 LEU A 225     -15.027  -3.714  -4.008  1.00 93.24           H
ATOM   3367 2HD1 LEU A 225     -15.764  -2.570  -2.862  1.00 93.24           H
ATOM   3368 3HD1 LEU A 225     -15.477  -2.079  -4.548  1.00 93.24           H
ATOM   3369  CD2 LEU A 225     -13.707  -0.660  -3.017  1.00 93.24           C
ATOM   3370 1HD2 LEU A 225     -14.318  -0.475  -2.133  1.00 93.24           H
ATOM   3371 2HD2 LEU A 225     -12.687  -0.324  -2.829  1.00 93.24           H
ATOM   3372 3HD2 LEU A 225     -14.119  -0.113  -3.865  1.00 93.24           H
ATOM   3373  HN  LEU A 225     -11.946  -4.408  -0.544  1.00 93.24           H
ATOM   3374  N   PRO A 226     -10.601  -4.115  -3.598  1.00 93.73           N
ATOM   3375  CA  PRO A 226      -9.664  -4.270  -4.714  1.00 93.73           C
ATOM   3376  C   PRO A 226      -9.555  -5.713  -5.179  1.00 93.73           C
ATOM   3377  O   PRO A 226      -9.576  -5.985  -6.379  1.00 93.73           O
ATOM   3378  HA  PRO A 226     -10.021  -3.717  -5.582  1.00 93.73           H
ATOM   3379  CB  PRO A 226      -8.339  -3.755  -4.149  1.00 93.73           C
ATOM   3380 1HB  PRO A 226      -7.748  -4.560  -3.713  1.00 93.73           H
ATOM   3381 2HB  PRO A 226      -7.725  -3.293  -4.923  1.00 93.73           H
ATOM   3382  CG  PRO A 226      -8.774  -2.742  -3.096  1.00 93.73           C
ATOM   3383 1HG  PRO A 226      -7.984  -2.548  -2.371  1.00 93.73           H
ATOM   3384 2HG  PRO A 226      -9.026  -1.779  -3.541  1.00 93.73           H
ATOM   3385  CD  PRO A 226      -9.982  -3.411  -2.461  1.00 93.73           C
ATOM   3386 1HD  PRO A 226      -9.691  -4.104  -1.671  1.00 93.73           H
ATOM   3387 2HD  PRO A 226     -10.657  -2.684  -2.010  1.00 93.73           H
ATOM   3388  N   PHE A 227      -9.441  -6.608  -4.209  1.00 92.17           N
ATOM   3389  CA  PHE A 227      -9.194  -8.008  -4.507  1.00 92.17           C
ATOM   3390  C   PHE A 227     -10.347  -8.609  -5.313  1.00 92.17           C
ATOM   3391  O   PHE A 227     -10.122  -9.300  -6.305  1.00 92.17           O
ATOM   3392  HA  PHE A 227      -8.278  -8.057  -5.096  1.00 92.17           H
ATOM   3393  CB  PHE A 227      -9.088  -8.739  -3.167  1.00 92.17           C
ATOM   3394 1HB  PHE A 227      -8.251  -8.327  -2.605  1.00 92.17           H
ATOM   3395 2HB  PHE A 227      -9.989  -8.543  -2.586  1.00 92.17           H
ATOM   3396  CG  PHE A 227      -8.902 -10.252  -3.296  1.00 92.17           C
ATOM   3397  CD1 PHE A 227      -9.932 -11.091  -3.008  1.00 92.17           C
ATOM   3398  HD1 PHE A 227     -10.891 -10.686  -2.686  1.00 92.17           H
ATOM   3399  CD2 PHE A 227      -7.705 -10.758  -3.699  1.00 92.17           C
ATOM   3400  HD2 PHE A 227      -6.879 -10.085  -3.930  1.00 92.17           H
ATOM   3401  CE1 PHE A 227      -9.759 -12.496  -3.128  1.00 92.17           C
ATOM   3402  HE1 PHE A 227     -10.585 -13.168  -2.898  1.00 92.17           H
ATOM   3403  CE2 PHE A 227      -7.532 -12.162  -3.819  1.00 92.17           C
ATOM   3404  HE2 PHE A 227      -6.573 -12.567  -4.142  1.00 92.17           H
ATOM   3405  CZ  PHE A 227      -8.562 -13.001  -3.531  1.00 92.17           C
ATOM   3406  HZ  PHE A 227      -8.429 -14.079  -3.624  1.00 92.17           H
ATOM   3407  HN  PHE A 227      -9.514  -6.389  -3.236  1.00 92.17           H
ATOM   3408  N   VAL A 228     -11.558  -8.324  -4.855  1.00 94.69           N
ATOM   3409  CA  VAL A 228     -12.746  -8.862  -5.496  1.00 94.69           C
ATOM   3410  C   VAL A 228     -12.788  -8.399  -6.954  1.00 94.69           C
ATOM   3411  O   VAL A 228     -13.067  -9.191  -7.853  1.00 94.69           O
ATOM   3412  HA  VAL A 228     -12.666  -9.949  -5.476  1.00 94.69           H
ATOM   3413  CB  VAL A 228     -13.993  -8.463  -4.705  1.00 94.69           C
ATOM   3414  HB  VAL A 228     -13.957  -7.386  -4.544  1.00 94.69           H
ATOM   3415  CG1 VAL A 228     -15.266  -8.779  -5.494  1.00 94.69           C
ATOM   3416 1HG1 VAL A 228     -15.257  -8.227  -6.434  1.00 94.69           H
ATOM   3417 2HG1 VAL A 228     -15.310  -9.848  -5.700  1.00 94.69           H
ATOM   3418 3HG1 VAL A 228     -16.138  -8.485  -4.908  1.00 94.69           H
ATOM   3419  CG2 VAL A 228     -14.014  -9.143  -3.335  1.00 94.69           C
ATOM   3420 1HG2 VAL A 228     -14.015 -10.225  -3.466  1.00 94.69           H
ATOM   3421 2HG2 VAL A 228     -13.132  -8.847  -2.768  1.00 94.69           H
ATOM   3422 3HG2 VAL A 228     -14.911  -8.842  -2.794  1.00 94.69           H
ATOM   3423  HN  VAL A 228     -11.733  -7.739  -4.064  1.00 94.69           H
ATOM   3424  N   VAL A 229     -12.507  -7.118  -7.142  1.00 94.88           N
ATOM   3425  CA  VAL A 229     -12.570  -6.525  -8.467  1.00 94.88           C
ATOM   3426  C   VAL A 229     -11.497  -7.159  -9.356  1.00 94.88           C
ATOM   3427  O   VAL A 229     -11.770  -7.528 -10.497  1.00 94.88           O
ATOM   3428  HA  VAL A 229     -13.551  -6.754  -8.884  1.00 94.88           H
ATOM   3429  CB  VAL A 229     -12.441  -5.004  -8.367  1.00 94.88           C
ATOM   3430  HB  VAL A 229     -11.529  -4.781  -7.813  1.00 94.88           H
ATOM   3431  CG1 VAL A 229     -12.314  -4.372  -9.755  1.00 94.88           C
ATOM   3432 1HG1 VAL A 229     -11.428  -4.766 -10.253  1.00 94.88           H
ATOM   3433 2HG1 VAL A 229     -13.199  -4.609 -10.344  1.00 94.88           H
ATOM   3434 3HG1 VAL A 229     -12.224  -3.290  -9.654  1.00 94.88           H
ATOM   3435  CG2 VAL A 229     -13.618  -4.404  -7.596  1.00 94.88           C
ATOM   3436 1HG2 VAL A 229     -14.549  -4.642  -8.111  1.00 94.88           H
ATOM   3437 2HG2 VAL A 229     -13.644  -4.820  -6.589  1.00 94.88           H
ATOM   3438 3HG2 VAL A 229     -13.502  -3.321  -7.540  1.00 94.88           H
ATOM   3439  HN  VAL A 229     -12.242  -6.490  -6.411  1.00 94.88           H
ATOM   3440  N   MET A 230     -10.300  -7.266  -8.798  1.00 89.21           N
ATOM   3441  CA  MET A 230      -9.176  -7.815  -9.538  1.00 89.21           C
ATOM   3442  C   MET A 230      -9.445  -9.264  -9.948  1.00 89.21           C
ATOM   3443  O   MET A 230      -9.218  -9.640 -11.097  1.00 89.21           O
ATOM   3444  HA  MET A 230      -9.077  -7.191 -10.426  1.00 89.21           H
ATOM   3445  CB  MET A 230      -7.916  -7.755  -8.672  1.00 89.21           C
ATOM   3446 1HB  MET A 230      -8.143  -8.115  -7.668  1.00 89.21           H
ATOM   3447 2HB  MET A 230      -7.156  -8.418  -9.084  1.00 89.21           H
ATOM   3448  CG  MET A 230      -7.371  -6.327  -8.597  1.00 89.21           C
ATOM   3449 1HG  MET A 230      -7.116  -5.973  -9.595  1.00 89.21           H
ATOM   3450 2HG  MET A 230      -8.136  -5.657  -8.206  1.00 89.21           H
ATOM   3451  SD  MET A 230      -5.927  -6.280  -7.547  1.00 89.21           S
ATOM   3452  CE  MET A 230      -4.770  -7.174  -8.571  1.00 89.21           C
ATOM   3453 1HE  MET A 230      -5.150  -8.178  -8.757  1.00 89.21           H
ATOM   3454 2HE  MET A 230      -4.646  -6.651  -9.520  1.00 89.21           H
ATOM   3455 3HE  MET A 230      -3.809  -7.238  -8.062  1.00 89.21           H
ATOM   3456  HN  MET A 230     -10.093  -6.986  -7.861  1.00 89.21           H
ATOM   3457  N   ALA A 231      -9.926 -10.038  -8.987  1.00 94.03           N
ATOM   3458  CA  ALA A 231     -10.154 -11.456  -9.210  1.00 94.03           C
ATOM   3459  C   ALA A 231     -11.155 -11.633 -10.353  1.00 94.03           C
ATOM   3460  O   ALA A 231     -10.953 -12.465 -11.237  1.00 94.03           O
ATOM   3461  HA  ALA A 231      -9.202 -11.903  -9.499  1.00 94.03           H
ATOM   3462  CB  ALA A 231     -10.630 -12.108  -7.911  1.00 94.03           C
ATOM   3463 1HB  ALA A 231      -9.871 -11.979  -7.140  1.00 94.03           H
ATOM   3464 2HB  ALA A 231     -11.559 -11.638  -7.588  1.00 94.03           H
ATOM   3465 3HB  ALA A 231     -10.801 -13.171  -8.079  1.00 94.03           H
ATOM   3466  HN  ALA A 231     -10.159  -9.712  -8.070  1.00 94.03           H
ATOM   3467  N   CYS A 232     -12.213 -10.838 -10.299  1.00 92.66           N
ATOM   3468  CA  CYS A 232     -13.252 -10.905 -11.313  1.00 92.66           C
ATOM   3469  C   CYS A 232     -12.635 -10.526 -12.660  1.00 92.66           C
ATOM   3470  O   CYS A 232     -12.814 -11.233 -13.650  1.00 92.66           O
ATOM   3471  HA  CYS A 232     -13.609 -11.935 -11.327  1.00 92.66           H
ATOM   3472  CB  CYS A 232     -14.445 -10.014 -10.960  1.00 92.66           C
ATOM   3473 1HB  CYS A 232     -14.100  -9.008 -10.722  1.00 92.66           H
ATOM   3474 2HB  CYS A 232     -15.111  -9.927 -11.818  1.00 92.66           H
ATOM   3475  SG  CYS A 232     -15.352 -10.717  -9.534  1.00 92.66           S
ATOM   3476  HG  CYS A 232     -14.541 -10.229  -8.600  1.00 92.66           H
ATOM   3477  HN  CYS A 232     -12.366 -10.158  -9.582  1.00 92.66           H
ATOM   3478  N   CYS A 233     -11.921  -9.410 -12.654  1.00 92.47           N
ATOM   3479  CA  CYS A 233     -11.394  -8.852 -13.888  1.00 92.47           C
ATOM   3480  C   CYS A 233     -10.491  -9.899 -14.542  1.00 92.47           C
ATOM   3481  O   CYS A 233     -10.663 -10.227 -15.715  1.00 92.47           O
ATOM   3482  HA  CYS A 233     -12.252  -8.630 -14.523  1.00 92.47           H
ATOM   3483  CB  CYS A 233     -10.655  -7.534 -13.643  1.00 92.47           C
ATOM   3484 1HB  CYS A 233      -9.962  -7.646 -12.810  1.00 92.47           H
ATOM   3485 2HB  CYS A 233     -10.062  -7.273 -14.519  1.00 92.47           H
ATOM   3486  SG  CYS A 233     -11.856  -6.201 -13.281  1.00 92.47           S
ATOM   3487  HG  CYS A 233     -12.075  -6.551 -12.017  1.00 92.47           H
ATOM   3488  HN  CYS A 233     -11.701  -8.890 -11.828  1.00 92.47           H
ATOM   3489  N   TYR A 234      -9.548 -10.396 -13.755  1.00 86.66           N
ATOM   3490  CA  TYR A 234      -8.524 -11.282 -14.281  1.00 86.66           C
ATOM   3491  C   TYR A 234      -9.109 -12.653 -14.625  1.00 86.66           C
ATOM   3492  O   TYR A 234      -8.605 -13.343 -15.510  1.00 86.66           O
ATOM   3493  HA  TYR A 234      -8.121 -10.830 -15.187  1.00 86.66           H
ATOM   3494  CB  TYR A 234      -7.494 -11.447 -13.162  1.00 86.66           C
ATOM   3495 1HB  TYR A 234      -8.016 -11.663 -12.230  1.00 86.66           H
ATOM   3496 2HB  TYR A 234      -6.867 -12.311 -13.383  1.00 86.66           H
ATOM   3497  CG  TYR A 234      -6.598 -10.224 -12.955  1.00 86.66           C
ATOM   3498  CD1 TYR A 234      -6.181  -9.483 -14.042  1.00 86.66           C
ATOM   3499  HD1 TYR A 234      -6.491  -9.769 -15.048  1.00 86.66           H
ATOM   3500  CD2 TYR A 234      -6.206  -9.863 -11.682  1.00 86.66           C
ATOM   3501  HD2 TYR A 234      -6.535 -10.449 -10.824  1.00 86.66           H
ATOM   3502  CE1 TYR A 234      -5.338  -8.332 -13.848  1.00 86.66           C
ATOM   3503  HE1 TYR A 234      -5.002  -7.738 -14.698  1.00 86.66           H
ATOM   3504  CE2 TYR A 234      -5.363  -8.712 -11.488  1.00 86.66           C
ATOM   3505  HE2 TYR A 234      -5.046  -8.416 -10.488  1.00 86.66           H
ATOM   3506  CZ  TYR A 234      -4.970  -8.003 -12.581  1.00 86.66           C
ATOM   3507  OH  TYR A 234      -4.174  -6.916 -12.397  1.00 86.66           O
ATOM   3508  HH  TYR A 234      -4.058  -6.739 -11.420  1.00 86.66           H
ATOM   3509  HN  TYR A 234      -9.478 -10.203 -12.776  1.00 86.66           H
ATOM   3510  N   THR A 235     -10.166 -13.007 -13.908  1.00 89.54           N
ATOM   3511  CA  THR A 235     -10.888 -14.235 -14.196  1.00 89.54           C
ATOM   3512  C   THR A 235     -11.436 -14.209 -15.624  1.00 89.54           C
ATOM   3513  O   THR A 235     -11.291 -15.179 -16.366  1.00 89.54           O
ATOM   3514  HA  THR A 235     -10.187 -15.068 -14.137  1.00 89.54           H
ATOM   3515  CB  THR A 235     -11.973 -14.406 -13.131  1.00 89.54           C
ATOM   3516  HB  THR A 235     -12.697 -13.592 -13.180  1.00 89.54           H
ATOM   3517  OG1 THR A 235     -11.248 -14.511 -11.909  1.00 89.54           O
ATOM   3518  HG1 THR A 235     -11.428 -13.713 -11.335  1.00 89.54           H
ATOM   3519  CG2 THR A 235     -12.703 -15.745 -13.248  1.00 89.54           C
ATOM   3520 1HG2 THR A 235     -11.988 -16.560 -13.132  1.00 89.54           H
ATOM   3521 2HG2 THR A 235     -13.178 -15.816 -14.226  1.00 89.54           H
ATOM   3522 3HG2 THR A 235     -13.462 -15.815 -12.469  1.00 89.54           H
ATOM   3523  HN  THR A 235     -10.528 -12.473 -13.145  1.00 89.54           H
ATOM   3524  N   ILE A 236     -12.055 -13.089 -15.966  1.00 88.65           N
ATOM   3525  CA  ILE A 236     -12.638 -12.929 -17.287  1.00 88.65           C
ATOM   3526  C   ILE A 236     -11.519 -12.823 -18.325  1.00 88.65           C
ATOM   3527  O   ILE A 236     -11.627 -13.374 -19.419  1.00 88.65           O
ATOM   3528  HA  ILE A 236     -13.220 -13.827 -17.498  1.00 88.65           H
ATOM   3529  CB  ILE A 236     -13.609 -11.747 -17.305  1.00 88.65           C
ATOM   3530  HB  ILE A 236     -13.065 -10.854 -16.997  1.00 88.65           H
ATOM   3531  CG1 ILE A 236     -14.744 -11.953 -16.301  1.00 88.65           C
ATOM   3532 1HG1 ILE A 236     -15.434 -12.708 -16.678  1.00 88.65           H
ATOM   3533 2HG1 ILE A 236     -14.340 -12.331 -15.362  1.00 88.65           H
ATOM   3534  CG2 ILE A 236     -14.134 -11.489 -18.719  1.00 88.65           C
ATOM   3535 1HG2 ILE A 236     -13.298 -11.266 -19.382  1.00 88.65           H
ATOM   3536 2HG2 ILE A 236     -14.656 -12.376 -19.079  1.00 88.65           H
ATOM   3537 3HG2 ILE A 236     -14.821 -10.644 -18.703  1.00 88.65           H
ATOM   3538  CD1 ILE A 236     -15.498 -10.646 -16.049  1.00 88.65           C
ATOM   3539 1HD1 ILE A 236     -14.810  -9.901 -15.649  1.00 88.65           H
ATOM   3540 2HD1 ILE A 236     -15.921 -10.284 -16.985  1.00 88.65           H
ATOM   3541 3HD1 ILE A 236     -16.300 -10.822 -15.331  1.00 88.65           H
ATOM   3542  HN  ILE A 236     -12.160 -12.301 -15.360  1.00 88.65           H
ATOM   3543  N   ILE A 237     -10.470 -12.109 -17.945  1.00 87.39           N
ATOM   3544  CA  ILE A 237      -9.331 -11.922 -18.829  1.00 87.39           C
ATOM   3545  C   ILE A 237      -8.770 -13.289 -19.225  1.00 87.39           C
ATOM   3546  O   ILE A 237      -8.592 -13.572 -20.409  1.00 87.39           O
ATOM   3547  HA  ILE A 237      -9.694 -11.425 -19.728  1.00 87.39           H
ATOM   3548  CB  ILE A 237      -8.298 -10.996 -18.184  1.00 87.39           C
ATOM   3549  HB  ILE A 237      -8.181 -11.289 -17.141  1.00 87.39           H
ATOM   3550  CG1 ILE A 237      -8.781  -9.545 -18.194  1.00 87.39           C
ATOM   3551 1HG1 ILE A 237      -8.723  -9.145 -19.207  1.00 87.39           H
ATOM   3552 2HG1 ILE A 237      -9.829  -9.504 -17.895  1.00 87.39           H
ATOM   3553  CG2 ILE A 237      -6.931 -11.150 -18.853  1.00 87.39           C
ATOM   3554 1HG2 ILE A 237      -6.590 -12.180 -18.750  1.00 87.39           H
ATOM   3555 2HG2 ILE A 237      -7.013 -10.899 -19.911  1.00 87.39           H
ATOM   3556 3HG2 ILE A 237      -6.215 -10.481 -18.376  1.00 87.39           H
ATOM   3557  CD1 ILE A 237      -7.942  -8.681 -17.250  1.00 87.39           C
ATOM   3558 1HD1 ILE A 237      -8.022  -9.069 -16.235  1.00 87.39           H
ATOM   3559 2HD1 ILE A 237      -6.899  -8.705 -17.567  1.00 87.39           H
ATOM   3560 3HD1 ILE A 237      -8.307  -7.654 -17.277  1.00 87.39           H
ATOM   3561  HN  ILE A 237     -10.390 -11.663 -17.053  1.00 87.39           H
ATOM   3562  N   ILE A 238      -8.506 -14.101 -18.211  1.00 87.30           N
ATOM   3563  CA  ILE A 238      -7.901 -15.404 -18.434  1.00 87.30           C
ATOM   3564  C   ILE A 238      -8.787 -16.217 -19.380  1.00 87.30           C
ATOM   3565  O   ILE A 238      -8.292 -16.839 -20.318  1.00 87.30           O
ATOM   3566  HA  ILE A 238      -6.939 -15.239 -18.919  1.00 87.30           H
ATOM   3567  CB  ILE A 238      -7.623 -16.100 -17.100  1.00 87.30           C
ATOM   3568  HB  ILE A 238      -8.503 -15.989 -16.467  1.00 87.30           H
ATOM   3569  CG1 ILE A 238      -6.453 -15.438 -16.370  1.00 87.30           C
ATOM   3570 1HG1 ILE A 238      -5.515 -15.722 -16.845  1.00 87.30           H
ATOM   3571 2HG1 ILE A 238      -6.536 -14.354 -16.450  1.00 87.30           H
ATOM   3572  CG2 ILE A 238      -7.398 -17.600 -17.301  1.00 87.30           C
ATOM   3573 1HG2 ILE A 238      -8.287 -18.044 -17.749  1.00 87.30           H
ATOM   3574 2HG2 ILE A 238      -6.544 -17.754 -17.961  1.00 87.30           H
ATOM   3575 3HG2 ILE A 238      -7.202 -18.070 -16.338  1.00 87.30           H
ATOM   3576  CD1 ILE A 238      -6.427 -15.844 -14.895  1.00 87.30           C
ATOM   3577 1HD1 ILE A 238      -7.357 -15.537 -14.417  1.00 87.30           H
ATOM   3578 2HD1 ILE A 238      -6.320 -16.926 -14.818  1.00 87.30           H
ATOM   3579 3HD1 ILE A 238      -5.586 -15.359 -14.399  1.00 87.30           H
ATOM   3580  HN  ILE A 238      -8.698 -13.882 -17.255  1.00 87.30           H
ATOM   3581  N   HIS A 239     -10.082 -16.187 -19.099  1.00 81.79           N
ATOM   3582  CA  HIS A 239     -11.037 -16.944 -19.891  1.00 81.79           C
ATOM   3583  C   HIS A 239     -10.953 -16.505 -21.354  1.00 81.79           C
ATOM   3584  O   HIS A 239     -10.946 -17.340 -22.257  1.00 81.79           O
ATOM   3585  HA  HIS A 239     -10.743 -17.991 -19.817  1.00 81.79           H
ATOM   3586  CB  HIS A 239     -12.447 -16.813 -19.312  1.00 81.79           C
ATOM   3587 1HB  HIS A 239     -12.422 -17.086 -18.256  1.00 81.79           H
ATOM   3588 2HB  HIS A 239     -12.754 -15.769 -19.364  1.00 81.79           H
ATOM   3589  CG  HIS A 239     -13.480 -17.663 -20.012  1.00 81.79           C
ATOM   3590  ND1 HIS A 239     -14.342 -17.158 -20.969  1.00 81.79           N
ATOM   3591  HD1 HIS A 239     -14.373 -16.211 -21.287  1.00 81.79           H
ATOM   3592  CD2 HIS A 239     -13.778 -18.988 -19.886  1.00 81.79           C
ATOM   3593  HD2 HIS A 239     -13.286 -19.691 -19.213  1.00 81.79           H
ATOM   3594  CE1 HIS A 239     -15.121 -18.143 -21.392  1.00 81.79           C
ATOM   3595  HE1 HIS A 239     -15.904 -18.062 -22.145  1.00 81.79           H
ATOM   3596  NE2 HIS A 239     -14.770 -19.276 -20.719  1.00 81.79           N
ATOM   3597  HN  HIS A 239     -10.479 -15.659 -18.349  1.00 81.79           H
ATOM   3598  N   THR A 240     -10.893 -15.195 -21.543  1.00 84.33           N
ATOM   3599  CA  THR A 240     -10.859 -14.632 -22.882  1.00 84.33           C
ATOM   3600  C   THR A 240      -9.570 -15.039 -23.599  1.00 84.33           C
ATOM   3601  O   THR A 240      -9.593 -15.371 -24.783  1.00 84.33           O
ATOM   3602  HA  THR A 240     -11.688 -15.053 -23.452  1.00 84.33           H
ATOM   3603  CB  THR A 240     -11.037 -13.117 -22.763  1.00 84.33           C
ATOM   3604  HB  THR A 240     -10.155 -12.656 -22.320  1.00 84.33           H
ATOM   3605  OG1 THR A 240     -12.246 -12.966 -22.025  1.00 84.33           O
ATOM   3606  HG1 THR A 240     -12.040 -12.804 -21.060  1.00 84.33           H
ATOM   3607  CG2 THR A 240     -11.338 -12.456 -24.110  1.00 84.33           C
ATOM   3608 1HG2 THR A 240     -12.258 -12.870 -24.521  1.00 84.33           H
ATOM   3609 2HG2 THR A 240     -10.514 -12.644 -24.799  1.00 84.33           H
ATOM   3610 3HG2 THR A 240     -11.454 -11.381 -23.968  1.00 84.33           H
ATOM   3611  HN  THR A 240     -10.866 -14.524 -20.802  1.00 84.33           H
ATOM   3612  N   LEU A 241      -8.477 -14.999 -22.851  1.00 83.82           N
ATOM   3613  CA  LEU A 241      -7.169 -15.273 -23.423  1.00 83.82           C
ATOM   3614  C   LEU A 241      -7.106 -16.738 -23.860  1.00 83.82           C
ATOM   3615  O   LEU A 241      -6.536 -17.053 -24.903  1.00 83.82           O
ATOM   3616  HA  LEU A 241      -7.060 -14.644 -24.306  1.00 83.82           H
ATOM   3617  CB  LEU A 241      -6.063 -14.875 -22.444  1.00 83.82           C
ATOM   3618 1HB  LEU A 241      -6.313 -15.275 -21.461  1.00 83.82           H
ATOM   3619 2HB  LEU A 241      -5.137 -15.356 -22.758  1.00 83.82           H
ATOM   3620  CG  LEU A 241      -5.803 -13.374 -22.300  1.00 83.82           C
ATOM   3621  HG  LEU A 241      -6.740 -12.889 -22.026  1.00 83.82           H
ATOM   3622  CD1 LEU A 241      -4.803 -13.096 -21.176  1.00 83.82           C
ATOM   3623 1HD1 LEU A 241      -5.202 -13.473 -20.234  1.00 83.82           H
ATOM   3624 2HD1 LEU A 241      -3.859 -13.595 -21.397  1.00 83.82           H
ATOM   3625 3HD1 LEU A 241      -4.636 -12.022 -21.096  1.00 83.82           H
ATOM   3626  CD2 LEU A 241      -5.353 -12.766 -23.631  1.00 83.82           C
ATOM   3627 1HD2 LEU A 241      -4.433 -13.250 -23.959  1.00 83.82           H
ATOM   3628 2HD2 LEU A 241      -6.130 -12.916 -24.380  1.00 83.82           H
ATOM   3629 3HD2 LEU A 241      -5.174 -11.698 -23.500  1.00 83.82           H
ATOM   3630  HN  LEU A 241      -8.475 -14.784 -21.875  1.00 83.82           H
ATOM   3631  N   ILE A 242      -7.698 -17.593 -23.040  1.00 82.57           N
ATOM   3632  CA  ILE A 242      -7.698 -19.019 -23.318  1.00 82.57           C
ATOM   3633  C   ILE A 242      -8.413 -19.276 -24.646  1.00 82.57           C
ATOM   3634  O   ILE A 242      -7.972 -20.102 -25.443  1.00 82.57           O
ATOM   3635  HA  ILE A 242      -6.659 -19.332 -23.419  1.00 82.57           H
ATOM   3636  CB  ILE A 242      -8.291 -19.795 -22.140  1.00 82.57           C
ATOM   3637  HB  ILE A 242      -9.204 -19.290 -21.823  1.00 82.57           H
ATOM   3638  CG1 ILE A 242      -7.336 -19.794 -20.946  1.00 82.57           C
ATOM   3639 1HG1 ILE A 242      -6.471 -20.420 -21.167  1.00 82.57           H
ATOM   3640 2HG1 ILE A 242      -6.963 -18.784 -20.775  1.00 82.57           H
ATOM   3641  CG2 ILE A 242      -8.683 -21.213 -22.560  1.00 82.57           C
ATOM   3642 1HG2 ILE A 242      -9.426 -21.164 -23.356  1.00 82.57           H
ATOM   3643 2HG2 ILE A 242      -7.801 -21.743 -22.918  1.00 82.57           H
ATOM   3644 3HG2 ILE A 242      -9.102 -21.743 -21.704  1.00 82.57           H
ATOM   3645  CD1 ILE A 242      -8.034 -20.307 -19.685  1.00 82.57           C
ATOM   3646 1HD1 ILE A 242      -8.883 -19.664 -19.453  1.00 82.57           H
ATOM   3647 2HD1 ILE A 242      -8.384 -21.325 -19.851  1.00 82.57           H
ATOM   3648 3HD1 ILE A 242      -7.332 -20.296 -18.851  1.00 82.57           H
ATOM   3649  HN  ILE A 242      -8.172 -17.327 -22.200  1.00 82.57           H
ATOM   3650  N   GLN A 243      -9.504 -18.551 -24.844  1.00 77.27           N
ATOM   3651  CA  GLN A 243     -10.313 -18.726 -26.038  1.00 77.27           C
ATOM   3652  C   GLN A 243      -9.606 -18.118 -27.251  1.00 77.27           C
ATOM   3653  O   GLN A 243      -9.894 -18.484 -28.390  1.00 77.27           O
ATOM   3654  HA  GLN A 243     -10.409 -19.804 -26.168  1.00 77.27           H
ATOM   3655  CB  GLN A 243     -11.705 -18.118 -25.852  1.00 77.27           C
ATOM   3656 1HB  GLN A 243     -11.612 -17.087 -25.511  1.00 77.27           H
ATOM   3657 2HB  GLN A 243     -12.224 -18.091 -26.810  1.00 77.27           H
ATOM   3658  CG  GLN A 243     -12.525 -18.924 -24.843  1.00 77.27           C
ATOM   3659 1HG  GLN A 243     -12.534 -19.974 -25.133  1.00 77.27           H
ATOM   3660 2HG  GLN A 243     -12.055 -18.868 -23.861  1.00 77.27           H
ATOM   3661  CD  GLN A 243     -13.960 -18.399 -24.759  1.00 77.27           C
ATOM   3662  OE1 GLN A 243     -14.303 -17.366 -25.309  1.00 77.27           O
ATOM   3663  NE2 GLN A 243     -14.775 -19.166 -24.041  1.00 77.27           N
ATOM   3664 1HE2 GLN A 243     -14.429 -20.002 -23.616  1.00 77.27           H
ATOM   3665 2HE2 GLN A 243     -15.734 -18.907 -23.928  1.00 77.27           H
ATOM   3666  HN  GLN A 243      -9.838 -17.857 -24.206  1.00 77.27           H
ATOM   3667  N   ALA A 244      -8.694 -17.200 -26.966  1.00 78.15           N
ATOM   3668  CA  ALA A 244      -7.977 -16.505 -28.021  1.00 78.15           C
ATOM   3669  C   ALA A 244      -7.077 -17.498 -28.759  1.00 78.15           C
ATOM   3670  O   ALA A 244      -6.334 -18.252 -28.133  1.00 78.15           O
ATOM   3671  HA  ALA A 244      -8.714 -16.108 -28.718  1.00 78.15           H
ATOM   3672  CB  ALA A 244      -7.189 -15.339 -27.420  1.00 78.15           C
ATOM   3673 1HB  ALA A 244      -7.877 -14.648 -26.933  1.00 78.15           H
ATOM   3674 2HB  ALA A 244      -6.477 -15.721 -26.688  1.00 78.15           H
ATOM   3675 3HB  ALA A 244      -6.650 -14.818 -28.212  1.00 78.15           H
ATOM   3676  HN  ALA A 244      -8.444 -16.930 -26.036  1.00 78.15           H
ATOM   3677  N   LYS A 245      -7.173 -17.466 -30.081  1.00 67.28           N
ATOM   3678  CA  LYS A 245      -6.371 -18.348 -30.911  1.00 67.28           C
ATOM   3679  C   LYS A 245      -4.984 -17.735 -31.108  1.00 67.28           C
ATOM   3680  O   LYS A 245      -4.104 -18.357 -31.700  1.00 67.28           O
ATOM   3681  HA  LYS A 245      -6.260 -19.290 -30.374  1.00 67.28           H
ATOM   3682  CB  LYS A 245      -7.098 -18.657 -32.222  1.00 67.28           C
ATOM   3683 1HB  LYS A 245      -7.407 -17.727 -32.699  1.00 67.28           H
ATOM   3684 2HB  LYS A 245      -6.417 -19.158 -32.910  1.00 67.28           H
ATOM   3685  CG  LYS A 245      -8.323 -19.540 -31.974  1.00 67.28           C
ATOM   3686 1HG  LYS A 245      -8.041 -20.395 -31.359  1.00 67.28           H
ATOM   3687 2HG  LYS A 245      -9.073 -18.980 -31.416  1.00 67.28           H
ATOM   3688  CD  LYS A 245      -8.921 -20.031 -33.294  1.00 67.28           C
ATOM   3689 1HD  LYS A 245      -9.254 -19.178 -33.886  1.00 67.28           H
ATOM   3690 2HD  LYS A 245      -8.156 -20.543 -33.877  1.00 67.28           H
ATOM   3691  CE  LYS A 245     -10.098 -20.976 -33.045  1.00 67.28           C
ATOM   3692 1HE  LYS A 245      -9.779 -21.805 -32.414  1.00 67.28           H
ATOM   3693 2HE  LYS A 245     -10.887 -20.450 -32.506  1.00 67.28           H
ATOM   3694  NZ  LYS A 245     -10.627 -21.494 -34.327  1.00 67.28           N
ATOM   3695 1HZ  LYS A 245     -11.399 -22.125 -34.143  1.00 67.28           H
ATOM   3696 2HZ  LYS A 245     -10.950 -20.721 -34.897  1.00 67.28           H
ATOM   3697 3HZ  LYS A 245      -9.893 -21.993 -34.818  1.00 67.28           H
ATOM   3698  HN  LYS A 245      -7.784 -16.853 -30.582  1.00 67.28           H
ATOM   3699  N   LYS A 246      -4.831 -16.521 -30.599  1.00 61.84           N
ATOM   3700  CA  LYS A 246      -3.628 -15.747 -30.857  1.00 61.84           C
ATOM   3701  C   LYS A 246      -2.451 -16.377 -30.110  1.00 61.84           C
ATOM   3702  O   LYS A 246      -2.590 -16.787 -28.959  1.00 61.84           O
ATOM   3703  HA  LYS A 246      -3.428 -15.803 -31.927  1.00 61.84           H
ATOM   3704  CB  LYS A 246      -3.856 -14.273 -30.516  1.00 61.84           C
ATOM   3705 1HB  LYS A 246      -4.327 -14.191 -29.536  1.00 61.84           H
ATOM   3706 2HB  LYS A 246      -2.897 -13.759 -30.452  1.00 61.84           H
ATOM   3707  CG  LYS A 246      -4.736 -13.596 -31.569  1.00 61.84           C
ATOM   3708 1HG  LYS A 246      -4.378 -13.852 -32.566  1.00 61.84           H
ATOM   3709 2HG  LYS A 246      -5.757 -13.970 -31.490  1.00 61.84           H
ATOM   3710  CD  LYS A 246      -4.729 -12.076 -31.394  1.00 61.84           C
ATOM   3711 1HD  LYS A 246      -5.183 -11.814 -30.438  1.00 61.84           H
ATOM   3712 2HD  LYS A 246      -3.701 -11.714 -31.368  1.00 61.84           H
ATOM   3713  CE  LYS A 246      -5.488 -11.390 -32.531  1.00 61.84           C
ATOM   3714 1HE  LYS A 246      -5.133 -11.763 -33.491  1.00 61.84           H
ATOM   3715 2HE  LYS A 246      -6.549 -11.634 -32.467  1.00 61.84           H
ATOM   3716  NZ  LYS A 246      -5.306  -9.922 -32.464  1.00 61.84           N
ATOM   3717 1HZ  LYS A 246      -5.844  -9.481 -33.202  1.00 61.84           H
ATOM   3718 2HZ  LYS A 246      -5.626  -9.583 -31.564  1.00 61.84           H
ATOM   3719 3HZ  LYS A 246      -4.324  -9.698 -32.581  1.00 61.84           H
ATOM   3720  HN  LYS A 246      -5.509 -16.067 -30.021  1.00 61.84           H
ATOM   3721  N   SER A 247      -1.319 -16.433 -30.795  1.00 67.82           N
ATOM   3722  CA  SER A 247      -0.132 -17.054 -30.230  1.00 67.82           C
ATOM   3723  C   SER A 247       0.366 -16.239 -29.035  1.00 67.82           C
ATOM   3724  O   SER A 247       0.885 -16.799 -28.071  1.00 67.82           O
ATOM   3725  HA  SER A 247      -0.450 -18.046 -29.911  1.00 67.82           H
ATOM   3726  CB  SER A 247       0.973 -17.186 -31.280  1.00 67.82           C
ATOM   3727 1HB  SER A 247       0.647 -17.868 -32.065  1.00 67.82           H
ATOM   3728 2HB  SER A 247       1.144 -16.218 -31.750  1.00 67.82           H
ATOM   3729  OG  SER A 247       2.191 -17.662 -30.715  1.00 67.82           O
ATOM   3730  HG  SER A 247       2.083 -18.610 -30.417  1.00 67.82           H
ATOM   3731  HN  SER A 247      -1.205 -16.066 -31.718  1.00 67.82           H
ATOM   3732  N   SER A 248       0.190 -14.930 -29.138  1.00 70.46           N
ATOM   3733  CA  SER A 248       0.697 -14.025 -28.121  1.00 70.46           C
ATOM   3734  C   SER A 248      -0.043 -14.253 -26.801  1.00 70.46           C
ATOM   3735  O   SER A 248       0.319 -13.679 -25.775  1.00 70.46           O
ATOM   3736  HA  SER A 248       1.753 -14.272 -28.015  1.00 70.46           H
ATOM   3737  CB  SER A 248       0.558 -12.566 -28.562  1.00 70.46           C
ATOM   3738 1HB  SER A 248       0.901 -11.911 -27.761  1.00 70.46           H
ATOM   3739 2HB  SER A 248       1.203 -12.384 -29.421  1.00 70.46           H
ATOM   3740  OG  SER A 248      -0.787 -12.237 -28.900  1.00 70.46           O
ATOM   3741  HG  SER A 248      -0.844 -11.279 -29.180  1.00 70.46           H
ATOM   3742  HN  SER A 248      -0.287 -14.487 -29.897  1.00 70.46           H
ATOM   3743  N   LYS A 249      -1.065 -15.093 -26.871  1.00 67.29           N
ATOM   3744  CA  LYS A 249      -1.952 -15.287 -25.736  1.00 67.29           C
ATOM   3745  C   LYS A 249      -1.142 -15.793 -24.541  1.00 67.29           C
ATOM   3746  O   LYS A 249      -1.431 -15.445 -23.398  1.00 67.29           O
ATOM   3747  HA  LYS A 249      -2.374 -14.315 -25.481  1.00 67.29           H
ATOM   3748  CB  LYS A 249      -3.119 -16.200 -26.119  1.00 67.29           C
ATOM   3749 1HB  LYS A 249      -3.908 -16.122 -25.371  1.00 67.29           H
ATOM   3750 2HB  LYS A 249      -3.546 -15.873 -27.067  1.00 67.29           H
ATOM   3751  CG  LYS A 249      -2.661 -17.656 -26.234  1.00 67.29           C
ATOM   3752 1HG  LYS A 249      -1.823 -17.723 -26.927  1.00 67.29           H
ATOM   3753 2HG  LYS A 249      -2.303 -18.006 -25.266  1.00 67.29           H
ATOM   3754  CD  LYS A 249      -3.803 -18.553 -26.717  1.00 67.29           C
ATOM   3755 1HD  LYS A 249      -4.677 -18.407 -26.083  1.00 67.29           H
ATOM   3756 2HD  LYS A 249      -4.091 -18.268 -27.729  1.00 67.29           H
ATOM   3757  CE  LYS A 249      -3.389 -20.026 -26.695  1.00 67.29           C
ATOM   3758 1HE  LYS A 249      -2.615 -20.204 -27.441  1.00 67.29           H
ATOM   3759 2HE  LYS A 249      -2.959 -20.274 -25.724  1.00 67.29           H
ATOM   3760  NZ  LYS A 249      -4.556 -20.896 -26.964  1.00 67.29           N
ATOM   3761 1HZ  LYS A 249      -4.254 -21.863 -27.003  1.00 67.29           H
ATOM   3762 2HZ  LYS A 249      -5.239 -20.784 -26.223  1.00 67.29           H
ATOM   3763 3HZ  LYS A 249      -4.974 -20.636 -27.851  1.00 67.29           H
ATOM   3764  HN  LYS A 249      -1.291 -15.633 -27.681  1.00 67.29           H
ATOM   3765  N   HIS A 250      -0.142 -16.608 -24.847  1.00 72.02           N
ATOM   3766  CA  HIS A 250       0.617 -17.283 -23.809  1.00 72.02           C
ATOM   3767  C   HIS A 250       1.384 -16.251 -22.980  1.00 72.02           C
ATOM   3768  O   HIS A 250       1.466 -16.367 -21.758  1.00 72.02           O
ATOM   3769  HA  HIS A 250      -0.107 -17.786 -23.168  1.00 72.02           H
ATOM   3770  CB  HIS A 250       1.528 -18.355 -24.412  1.00 72.02           C
ATOM   3771 1HB  HIS A 250       2.097 -17.914 -25.231  1.00 72.02           H
ATOM   3772 2HB  HIS A 250       2.248 -18.672 -23.658  1.00 72.02           H
ATOM   3773  CG  HIS A 250       0.792 -19.569 -24.926  1.00 72.02           C
ATOM   3774  ND1 HIS A 250       0.238 -20.520 -24.088  1.00 72.02           N
ATOM   3775  HD1 HIS A 250       0.265 -20.506 -23.088  1.00 72.02           H
ATOM   3776  CD2 HIS A 250       0.523 -19.975 -26.200  1.00 72.02           C
ATOM   3777  HD2 HIS A 250       0.818 -19.453 -27.111  1.00 72.02           H
ATOM   3778  CE1 HIS A 250      -0.335 -21.453 -24.834  1.00 72.02           C
ATOM   3779  HE1 HIS A 250      -0.857 -22.337 -24.467  1.00 72.02           H
ATOM   3780  NE2 HIS A 250      -0.156 -21.114 -26.143  1.00 72.02           N
ATOM   3781  HN  HIS A 250       0.150 -16.808 -25.783  1.00 72.02           H
ATOM   3782  N   LYS A 251       1.928 -15.264 -23.678  1.00 71.55           N
ATOM   3783  CA  LYS A 251       2.709 -14.228 -23.025  1.00 71.55           C
ATOM   3784  C   LYS A 251       1.804 -13.428 -22.086  1.00 71.55           C
ATOM   3785  O   LYS A 251       2.150 -13.203 -20.927  1.00 71.55           O
ATOM   3786  HA  LYS A 251       3.474 -14.723 -22.428  1.00 71.55           H
ATOM   3787  CB  LYS A 251       3.431 -13.367 -24.063  1.00 71.55           C
ATOM   3788 1HB  LYS A 251       3.968 -14.008 -24.763  1.00 71.55           H
ATOM   3789 2HB  LYS A 251       2.702 -12.803 -24.644  1.00 71.55           H
ATOM   3790  CG  LYS A 251       4.412 -12.404 -23.391  1.00 71.55           C
ATOM   3791 1HG  LYS A 251       3.873 -11.755 -22.701  1.00 71.55           H
ATOM   3792 2HG  LYS A 251       5.134 -12.968 -22.800  1.00 71.55           H
ATOM   3793  CD  LYS A 251       5.147 -11.555 -24.430  1.00 71.55           C
ATOM   3794 1HD  LYS A 251       5.740 -12.200 -25.078  1.00 71.55           H
ATOM   3795 2HD  LYS A 251       4.423 -11.045 -25.066  1.00 71.55           H
ATOM   3796  CE  LYS A 251       6.055 -10.526 -23.755  1.00 71.55           C
ATOM   3797 1HE  LYS A 251       5.478  -9.932 -23.046  1.00 71.55           H
ATOM   3798 2HE  LYS A 251       6.831 -11.036 -23.185  1.00 71.55           H
ATOM   3799  NZ  LYS A 251       6.675  -9.640 -24.765  1.00 71.55           N
ATOM   3800 1HZ  LYS A 251       7.233  -8.934 -24.298  1.00 71.55           H
ATOM   3801 2HZ  LYS A 251       7.267 -10.188 -25.378  1.00 71.55           H
ATOM   3802 3HZ  LYS A 251       5.948  -9.190 -25.311  1.00 71.55           H
ATOM   3803  HN  LYS A 251       1.841 -15.167 -24.669  1.00 71.55           H
ATOM   3804  N   ALA A 252       0.662 -13.021 -22.621  1.00 82.24           N
ATOM   3805  CA  ALA A 252      -0.263 -12.190 -21.868  1.00 82.24           C
ATOM   3806  C   ALA A 252      -0.773 -12.972 -20.656  1.00 82.24           C
ATOM   3807  O   ALA A 252      -0.911 -12.416 -19.568  1.00 82.24           O
ATOM   3808  HA  ALA A 252       0.285 -11.314 -21.521  1.00 82.24           H
ATOM   3809  CB  ALA A 252      -1.398 -11.730 -22.785  1.00 82.24           C
ATOM   3810 1HB  ALA A 252      -0.985 -11.155 -23.614  1.00 82.24           H
ATOM   3811 2HB  ALA A 252      -1.926 -12.601 -23.174  1.00 82.24           H
ATOM   3812 3HB  ALA A 252      -2.091 -11.107 -22.220  1.00 82.24           H
ATOM   3813  HN  ALA A 252       0.367 -13.249 -23.549  1.00 82.24           H
ATOM   3814  N   LEU A 253      -1.038 -14.250 -20.885  1.00 80.27           N
ATOM   3815  CA  LEU A 253      -1.562 -15.105 -19.833  1.00 80.27           C
ATOM   3816  C   LEU A 253      -0.564 -15.152 -18.675  1.00 80.27           C
ATOM   3817  O   LEU A 253      -0.945 -14.989 -17.516  1.00 80.27           O
ATOM   3818  HA  LEU A 253      -2.487 -14.652 -19.475  1.00 80.27           H
ATOM   3819  CB  LEU A 253      -1.920 -16.483 -20.393  1.00 80.27           C
ATOM   3820 1HB  LEU A 253      -2.522 -16.344 -21.291  1.00 80.27           H
ATOM   3821 2HB  LEU A 253      -1.000 -16.980 -20.699  1.00 80.27           H
ATOM   3822  CG  LEU A 253      -2.678 -17.416 -19.445  1.00 80.27           C
ATOM   3823  HG  LEU A 253      -2.156 -17.428 -18.489  1.00 80.27           H
ATOM   3824  CD1 LEU A 253      -4.093 -16.897 -19.181  1.00 80.27           C
ATOM   3825 1HD1 LEU A 253      -4.039 -15.907 -18.728  1.00 80.27           H
ATOM   3826 2HD1 LEU A 253      -4.639 -16.836 -20.123  1.00 80.27           H
ATOM   3827 3HD1 LEU A 253      -4.610 -17.578 -18.505  1.00 80.27           H
ATOM   3828  CD2 LEU A 253      -2.684 -18.850 -19.976  1.00 80.27           C
ATOM   3829 1HD2 LEU A 253      -3.168 -18.875 -20.952  1.00 80.27           H
ATOM   3830 2HD2 LEU A 253      -1.658 -19.207 -20.071  1.00 80.27           H
ATOM   3831 3HD2 LEU A 253      -3.229 -19.492 -19.284  1.00 80.27           H
ATOM   3832  HN  LEU A 253      -0.901 -14.700 -21.767  1.00 80.27           H
ATOM   3833  N   LYS A 254       0.693 -15.375 -19.027  1.00 77.35           N
ATOM   3834  CA  LYS A 254       1.741 -15.492 -18.028  1.00 77.35           C
ATOM   3835  C   LYS A 254       1.776 -14.219 -17.180  1.00 77.35           C
ATOM   3836  O   LYS A 254       1.811 -14.287 -15.953  1.00 77.35           O
ATOM   3837  HA  LYS A 254       1.484 -16.331 -17.381  1.00 77.35           H
ATOM   3838  CB  LYS A 254       3.079 -15.826 -18.691  1.00 77.35           C
ATOM   3839 1HB  LYS A 254       2.959 -16.686 -19.349  1.00 77.35           H
ATOM   3840 2HB  LYS A 254       3.399 -14.991 -19.314  1.00 77.35           H
ATOM   3841  CG  LYS A 254       4.151 -16.126 -17.642  1.00 77.35           C
ATOM   3842 1HG  LYS A 254       4.341 -15.234 -17.045  1.00 77.35           H
ATOM   3843 2HG  LYS A 254       3.792 -16.896 -16.959  1.00 77.35           H
ATOM   3844  CD  LYS A 254       5.451 -16.589 -18.303  1.00 77.35           C
ATOM   3845 1HD  LYS A 254       5.259 -17.473 -18.911  1.00 77.35           H
ATOM   3846 2HD  LYS A 254       5.818 -15.814 -18.975  1.00 77.35           H
ATOM   3847  CE  LYS A 254       6.517 -16.908 -17.253  1.00 77.35           C
ATOM   3848 1HE  LYS A 254       6.769 -16.005 -16.696  1.00 77.35           H
ATOM   3849 2HE  LYS A 254       6.125 -17.626 -16.534  1.00 77.35           H
ATOM   3850  NZ  LYS A 254       7.732 -17.455 -17.897  1.00 77.35           N
ATOM   3851 1HZ  LYS A 254       8.434 -17.644 -17.190  1.00 77.35           H
ATOM   3852 2HZ  LYS A 254       7.500 -18.315 -18.381  1.00 77.35           H
ATOM   3853 3HZ  LYS A 254       8.095 -16.781 -18.561  1.00 77.35           H
ATOM   3854  HN  LYS A 254       0.999 -15.476 -19.974  1.00 77.35           H
ATOM   3855  N   VAL A 255       1.765 -13.087 -17.869  1.00 83.78           N
ATOM   3856  CA  VAL A 255       1.850 -11.801 -17.198  1.00 83.78           C
ATOM   3857  C   VAL A 255       0.676 -11.661 -16.226  1.00 83.78           C
ATOM   3858  O   VAL A 255       0.863 -11.269 -15.075  1.00 83.78           O
ATOM   3859  HA  VAL A 255       2.779 -11.787 -16.629  1.00 83.78           H
ATOM   3860  CB  VAL A 255       1.908 -10.674 -18.231  1.00 83.78           C
ATOM   3861  HB  VAL A 255       1.072 -10.804 -18.917  1.00 83.78           H
ATOM   3862  CG1 VAL A 255       1.757  -9.307 -17.560  1.00 83.78           C
ATOM   3863 1HG1 VAL A 255       0.798  -9.260 -17.045  1.00 83.78           H
ATOM   3864 2HG1 VAL A 255       2.564  -9.165 -16.840  1.00 83.78           H
ATOM   3865 3HG1 VAL A 255       1.803  -8.524 -18.317  1.00 83.78           H
ATOM   3866  CG2 VAL A 255       3.201 -10.745 -19.046  1.00 83.78           C
ATOM   3867 1HG2 VAL A 255       4.057 -10.652 -18.379  1.00 83.78           H
ATOM   3868 2HG2 VAL A 255       3.249 -11.700 -19.568  1.00 83.78           H
ATOM   3869 3HG2 VAL A 255       3.217  -9.933 -19.773  1.00 83.78           H
ATOM   3870  HN  VAL A 255       1.701 -13.040 -18.866  1.00 83.78           H
ATOM   3871  N   THR A 256      -0.507 -11.988 -16.725  1.00 82.62           N
ATOM   3872  CA  THR A 256      -1.722 -11.809 -15.949  1.00 82.62           C
ATOM   3873  C   THR A 256      -1.655 -12.625 -14.657  1.00 82.62           C
ATOM   3874  O   THR A 256      -1.960 -12.115 -13.580  1.00 82.62           O
ATOM   3875  HA  THR A 256      -1.794 -10.760 -15.661  1.00 82.62           H
ATOM   3876  CB  THR A 256      -2.910 -12.177 -16.839  1.00 82.62           C
ATOM   3877  HB  THR A 256      -2.879 -13.232 -17.113  1.00 82.62           H
ATOM   3878  OG1 THR A 256      -2.829 -11.257 -17.925  1.00 82.62           O
ATOM   3879  HG1 THR A 256      -2.318 -11.665 -18.681  1.00 82.62           H
ATOM   3880  CG2 THR A 256      -4.255 -11.860 -16.182  1.00 82.62           C
ATOM   3881 1HG2 THR A 256      -4.313 -10.793 -15.970  1.00 82.62           H
ATOM   3882 2HG2 THR A 256      -4.346 -12.421 -15.252  1.00 82.62           H
ATOM   3883 3HG2 THR A 256      -5.064 -12.141 -16.856  1.00 82.62           H
ATOM   3884  HN  THR A 256      -0.642 -12.369 -17.640  1.00 82.62           H
ATOM   3885  N   ILE A 257      -1.253 -13.879 -14.806  1.00 85.29           N
ATOM   3886  CA  ILE A 257      -1.171 -14.779 -13.669  1.00 85.29           C
ATOM   3887  C   ILE A 257      -0.155 -14.233 -12.664  1.00 85.29           C
ATOM   3888  O   ILE A 257      -0.427 -14.186 -11.465  1.00 85.29           O
ATOM   3889  HA  ILE A 257      -2.152 -14.796 -13.194  1.00 85.29           H
ATOM   3890  CB  ILE A 257      -0.870 -16.205 -14.135  1.00 85.29           C
ATOM   3891  HB  ILE A 257      -0.021 -16.169 -14.818  1.00 85.29           H
ATOM   3892  CG1 ILE A 257      -2.051 -16.789 -14.913  1.00 85.29           C
ATOM   3893 1HG1 ILE A 257      -2.888 -16.959 -14.236  1.00 85.29           H
ATOM   3894 2HG1 ILE A 257      -2.388 -16.073 -15.662  1.00 85.29           H
ATOM   3895  CG2 ILE A 257      -0.464 -17.093 -12.957  1.00 85.29           C
ATOM   3896 1HG2 ILE A 257       0.429 -16.684 -12.485  1.00 85.29           H
ATOM   3897 2HG2 ILE A 257      -1.276 -17.127 -12.231  1.00 85.29           H
ATOM   3898 3HG2 ILE A 257      -0.255 -18.101 -13.317  1.00 85.29           H
ATOM   3899  CD1 ILE A 257      -1.664 -18.104 -15.593  1.00 85.29           C
ATOM   3900 1HD1 ILE A 257      -0.842 -17.925 -16.287  1.00 85.29           H
ATOM   3901 2HD1 ILE A 257      -1.351 -18.825 -14.838  1.00 85.29           H
ATOM   3902 3HD1 ILE A 257      -2.521 -18.497 -16.139  1.00 85.29           H
ATOM   3903  HN  ILE A 257      -0.988 -14.280 -15.683  1.00 85.29           H
ATOM   3904  N   THR A 258       0.994 -13.835 -13.190  1.00 86.93           N
ATOM   3905  CA  THR A 258       2.081 -13.369 -12.346  1.00 86.93           C
ATOM   3906  C   THR A 258       1.618 -12.197 -11.478  1.00 86.93           C
ATOM   3907  O   THR A 258       1.866 -12.176 -10.273  1.00 86.93           O
ATOM   3908  HA  THR A 258       2.362 -14.176 -11.670  1.00 86.93           H
ATOM   3909  CB  THR A 258       3.266 -13.024 -13.249  1.00 86.93           C
ATOM   3910  HB  THR A 258       3.016 -12.206 -13.925  1.00 86.93           H
ATOM   3911  OG1 THR A 258       3.596 -14.260 -13.877  1.00 86.93           O
ATOM   3912  HG1 THR A 258       3.066 -14.368 -14.719  1.00 86.93           H
ATOM   3913  CG2 THR A 258       4.523 -12.663 -12.455  1.00 86.93           C
ATOM   3914 1HG2 THR A 258       4.812 -13.508 -11.829  1.00 86.93           H
ATOM   3915 2HG2 THR A 258       4.319 -11.798 -11.825  1.00 86.93           H
ATOM   3916 3HG2 THR A 258       5.334 -12.427 -13.144  1.00 86.93           H
ATOM   3917  HN  THR A 258       1.187 -13.827 -14.171  1.00 86.93           H
ATOM   3918  N   VAL A 259       0.953 -11.250 -12.124  1.00 87.62           N
ATOM   3919  CA  VAL A 259       0.511 -10.047 -11.440  1.00 87.62           C
ATOM   3920  C   VAL A 259      -0.409 -10.433 -10.280  1.00 87.62           C
ATOM   3921  O   VAL A 259      -0.257  -9.930  -9.168  1.00 87.62           O
ATOM   3922  HA  VAL A 259       1.396  -9.554 -11.036  1.00 87.62           H
ATOM   3923  CB  VAL A 259      -0.151  -9.092 -12.435  1.00 87.62           C
ATOM   3924  HB  VAL A 259      -0.850  -9.670 -13.039  1.00 87.62           H
ATOM   3925  CG1 VAL A 259      -0.944  -8.005 -11.708  1.00 87.62           C
ATOM   3926 1HG1 VAL A 259      -1.721  -8.468 -11.099  1.00 87.62           H
ATOM   3927 2HG1 VAL A 259      -0.273  -7.432 -11.068  1.00 87.62           H
ATOM   3928 3HG1 VAL A 259      -1.404  -7.340 -12.439  1.00 87.62           H
ATOM   3929  CG2 VAL A 259       0.886  -8.477 -13.377  1.00 87.62           C
ATOM   3930 1HG2 VAL A 259       1.621  -7.920 -12.795  1.00 87.62           H
ATOM   3931 2HG2 VAL A 259       1.388  -9.269 -13.933  1.00 87.62           H
ATOM   3932 3HG2 VAL A 259       0.389  -7.803 -14.074  1.00 87.62           H
ATOM   3933  HN  VAL A 259       0.717 -11.296 -13.094  1.00 87.62           H
ATOM   3934  N   LEU A 260      -1.344 -11.324 -10.579  1.00 86.01           N
ATOM   3935  CA  LEU A 260      -2.343 -11.718  -9.601  1.00 86.01           C
ATOM   3936  C   LEU A 260      -1.655 -12.427  -8.433  1.00 86.01           C
ATOM   3937  O   LEU A 260      -1.938 -12.137  -7.272  1.00 86.01           O
ATOM   3938  HA  LEU A 260      -2.809 -10.807  -9.225  1.00 86.01           H
ATOM   3939  CB  LEU A 260      -3.443 -12.549 -10.264  1.00 86.01           C
ATOM   3940 1HB  LEU A 260      -3.855 -11.975 -11.093  1.00 86.01           H
ATOM   3941 2HB  LEU A 260      -2.988 -13.444 -10.689  1.00 86.01           H
ATOM   3942  CG  LEU A 260      -4.597 -12.980  -9.356  1.00 86.01           C
ATOM   3943  HG  LEU A 260      -4.178 -13.507  -8.498  1.00 86.01           H
ATOM   3944  CD1 LEU A 260      -5.353 -11.765  -8.815  1.00 86.01           C
ATOM   3945 1HD1 LEU A 260      -4.670 -11.139  -8.240  1.00 86.01           H
ATOM   3946 2HD1 LEU A 260      -5.759 -11.190  -9.647  1.00 86.01           H
ATOM   3947 3HD1 LEU A 260      -6.167 -12.100  -8.173  1.00 86.01           H
ATOM   3948  CD2 LEU A 260      -5.526 -13.959 -10.077  1.00 86.01           C
ATOM   3949 1HD2 LEU A 260      -5.940 -13.480 -10.965  1.00 86.01           H
ATOM   3950 2HD2 LEU A 260      -4.963 -14.844 -10.371  1.00 86.01           H
ATOM   3951 3HD2 LEU A 260      -6.337 -14.249  -9.409  1.00 86.01           H
ATOM   3952  HN  LEU A 260      -1.424 -11.772 -11.470  1.00 86.01           H
ATOM   3953  N   THR A 261      -0.763 -13.344  -8.781  1.00 88.68           N
ATOM   3954  CA  THR A 261      -0.107 -14.168  -7.781  1.00 88.68           C
ATOM   3955  C   THR A 261       0.720 -13.298  -6.832  1.00 88.68           C
ATOM   3956  O   THR A 261       0.686 -13.491  -5.618  1.00 88.68           O
ATOM   3957  HA  THR A 261      -0.875 -14.655  -7.180  1.00 88.68           H
ATOM   3958  CB  THR A 261       0.720 -15.229  -8.510  1.00 88.68           C
ATOM   3959  HB  THR A 261       1.520 -14.767  -9.090  1.00 88.68           H
ATOM   3960  OG1 THR A 261      -0.242 -15.962  -9.264  1.00 88.68           O
ATOM   3961  HG1 THR A 261      -0.369 -15.538 -10.161  1.00 88.68           H
ATOM   3962  CG2 THR A 261       1.315 -16.266  -7.556  1.00 88.68           C
ATOM   3963 1HG2 THR A 261       0.510 -16.775  -7.025  1.00 88.68           H
ATOM   3964 2HG2 THR A 261       1.966 -15.767  -6.838  1.00 88.68           H
ATOM   3965 3HG2 THR A 261       1.892 -16.994  -8.125  1.00 88.68           H
ATOM   3966  HN  THR A 261      -0.489 -13.526  -9.725  1.00 88.68           H
ATOM   3967  N   VAL A 262       1.445 -12.359  -7.422  1.00 91.23           N
ATOM   3968  CA  VAL A 262       2.345 -11.515  -6.655  1.00 91.23           C
ATOM   3969  C   VAL A 262       1.533 -10.685  -5.659  1.00 91.23           C
ATOM   3970  O   VAL A 262       1.929 -10.533  -4.504  1.00 91.23           O
ATOM   3971  HA  VAL A 262       3.017 -12.170  -6.100  1.00 91.23           H
ATOM   3972  CB  VAL A 262       3.190 -10.658  -7.598  1.00 91.23           C
ATOM   3973  HB  VAL A 262       2.513 -10.137  -8.276  1.00 91.23           H
ATOM   3974  CG1 VAL A 262       3.980  -9.603  -6.821  1.00 91.23           C
ATOM   3975 1HG1 VAL A 262       3.288  -8.953  -6.284  1.00 91.23           H
ATOM   3976 2HG1 VAL A 262       4.642 -10.096  -6.109  1.00 91.23           H
ATOM   3977 3HG1 VAL A 262       4.572  -9.007  -7.515  1.00 91.23           H
ATOM   3978  CG2 VAL A 262       4.123 -11.528  -8.443  1.00 91.23           C
ATOM   3979 1HG2 VAL A 262       4.790 -12.088  -7.787  1.00 91.23           H
ATOM   3980 2HG2 VAL A 262       3.531 -12.223  -9.038  1.00 91.23           H
ATOM   3981 3HG2 VAL A 262       4.712 -10.894  -9.104  1.00 91.23           H
ATOM   3982  HN  VAL A 262       1.424 -12.171  -8.404  1.00 91.23           H
ATOM   3983  N   PHE A 263       0.412 -10.170  -6.142  1.00 90.00           N
ATOM   3984  CA  PHE A 263      -0.457  -9.355  -5.309  1.00 90.00           C
ATOM   3985  C   PHE A 263      -0.955 -10.145  -4.098  1.00 90.00           C
ATOM   3986  O   PHE A 263      -0.850  -9.681  -2.963  1.00 90.00           O
ATOM   3987  HA  PHE A 263       0.130  -8.502  -4.968  1.00 90.00           H
ATOM   3988  CB  PHE A 263      -1.656  -8.956  -6.171  1.00 90.00           C
ATOM   3989 1HB  PHE A 263      -1.296  -8.434  -7.058  1.00 90.00           H
ATOM   3990 2HB  PHE A 263      -2.160  -9.859  -6.515  1.00 90.00           H
ATOM   3991  CG  PHE A 263      -2.671  -8.066  -5.451  1.00 90.00           C
ATOM   3992  CD1 PHE A 263      -3.776  -8.617  -4.881  1.00 90.00           C
ATOM   3993  HD1 PHE A 263      -3.938  -9.694  -4.937  1.00 90.00           H
ATOM   3994  CD2 PHE A 263      -2.469  -6.723  -5.381  1.00 90.00           C
ATOM   3995  HD2 PHE A 263      -1.584  -6.280  -5.837  1.00 90.00           H
ATOM   3996  CE1 PHE A 263      -4.718  -7.791  -4.213  1.00 90.00           C
ATOM   3997  HE1 PHE A 263      -5.603  -8.234  -3.756  1.00 90.00           H
ATOM   3998  CE2 PHE A 263      -3.411  -5.897  -4.712  1.00 90.00           C
ATOM   3999  HE2 PHE A 263      -3.249  -4.820  -4.656  1.00 90.00           H
ATOM   4000  CZ  PHE A 263      -4.515  -6.448  -4.142  1.00 90.00           C
ATOM   4001  HZ  PHE A 263      -5.238  -5.814  -3.629  1.00 90.00           H
ATOM   4002  HN  PHE A 263       0.095 -10.301  -7.081  1.00 90.00           H
ATOM   4003  N   VAL A 264      -1.485 -11.326  -4.379  1.00 90.75           N
ATOM   4004  CA  VAL A 264      -2.088 -12.143  -3.339  1.00 90.75           C
ATOM   4005  C   VAL A 264      -1.025 -12.506  -2.301  1.00 90.75           C
ATOM   4006  O   VAL A 264      -1.256 -12.380  -1.100  1.00 90.75           O
ATOM   4007  HA  VAL A 264      -2.860 -11.543  -2.856  1.00 90.75           H
ATOM   4008  CB  VAL A 264      -2.761 -13.368  -3.960  1.00 90.75           C
ATOM   4009  HB  VAL A 264      -2.023 -13.879  -4.578  1.00 90.75           H
ATOM   4010  CG1 VAL A 264      -3.226 -14.345  -2.879  1.00 90.75           C
ATOM   4011 1HG1 VAL A 264      -2.367 -14.677  -2.295  1.00 90.75           H
ATOM   4012 2HG1 VAL A 264      -3.941 -13.849  -2.224  1.00 90.75           H
ATOM   4013 3HG1 VAL A 264      -3.701 -15.207  -3.348  1.00 90.75           H
ATOM   4014  CG2 VAL A 264      -3.925 -12.956  -4.864  1.00 90.75           C
ATOM   4015 1HG2 VAL A 264      -4.665 -12.411  -4.277  1.00 90.75           H
ATOM   4016 2HG2 VAL A 264      -3.554 -12.317  -5.665  1.00 90.75           H
ATOM   4017 3HG2 VAL A 264      -4.386 -13.846  -5.292  1.00 90.75           H
ATOM   4018  HN  VAL A 264      -1.507 -11.725  -5.296  1.00 90.75           H
ATOM   4019  N   LEU A 265       0.118 -12.950  -2.803  1.00 89.60           N
ATOM   4020  CA  LEU A 265       1.161 -13.475  -1.938  1.00 89.60           C
ATOM   4021  C   LEU A 265       1.684 -12.354  -1.038  1.00 89.60           C
ATOM   4022  O   LEU A 265       2.120 -12.607   0.084  1.00 89.60           O
ATOM   4023  HA  LEU A 265       0.709 -14.241  -1.308  1.00 89.60           H
ATOM   4024  CB  LEU A 265       2.252 -14.157  -2.767  1.00 89.60           C
ATOM   4025 1HB  LEU A 265       2.544 -13.482  -3.572  1.00 89.60           H
ATOM   4026 2HB  LEU A 265       3.128 -14.296  -2.134  1.00 89.60           H
ATOM   4027  CG  LEU A 265       1.882 -15.509  -3.381  1.00 89.60           C
ATOM   4028  HG  LEU A 265       1.012 -15.366  -4.022  1.00 89.60           H
ATOM   4029  CD1 LEU A 265       3.013 -16.037  -4.265  1.00 89.60           C
ATOM   4030 1HD1 LEU A 265       3.206 -15.329  -5.071  1.00 89.60           H
ATOM   4031 2HD1 LEU A 265       3.915 -16.161  -3.666  1.00 89.60           H
ATOM   4032 3HD1 LEU A 265       2.723 -16.999  -4.689  1.00 89.60           H
ATOM   4033  CD2 LEU A 265       1.484 -16.513  -2.297  1.00 89.60           C
ATOM   4034 1HD2 LEU A 265       2.320 -16.657  -1.612  1.00 89.60           H
ATOM   4035 2HD2 LEU A 265       0.624 -16.132  -1.746  1.00 89.60           H
ATOM   4036 3HD2 LEU A 265       1.226 -17.465  -2.761  1.00 89.60           H
ATOM   4037  HN  LEU A 265       0.336 -12.955  -3.779  1.00 89.60           H
ATOM   4038  N   SER A 266       1.622 -11.139  -1.563  1.00 91.19           N
ATOM   4039  CA  SER A 266       2.193  -9.996  -0.873  1.00 91.19           C
ATOM   4040  C   SER A 266       1.174  -9.414   0.109  1.00 91.19           C
ATOM   4041  O   SER A 266       1.520  -9.074   1.239  1.00 91.19           O
ATOM   4042  HA  SER A 266       3.060 -10.385  -0.339  1.00 91.19           H
ATOM   4043  CB  SER A 266       2.646  -8.923  -1.866  1.00 91.19           C
ATOM   4044 1HB  SER A 266       3.013  -8.055  -1.319  1.00 91.19           H
ATOM   4045 2HB  SER A 266       3.479  -9.304  -2.456  1.00 91.19           H
ATOM   4046  OG  SER A 266       1.591  -8.523  -2.737  1.00 91.19           O
ATOM   4047  HG  SER A 266       1.756  -8.876  -3.658  1.00 91.19           H
ATOM   4048  HN  SER A 266       1.192 -10.931  -2.442  1.00 91.19           H
ATOM   4049  N   GLN A 267      -0.062  -9.317  -0.359  1.00 88.46           N
ATOM   4050  CA  GLN A 267      -1.056  -8.503   0.319  1.00 88.46           C
ATOM   4051  C   GLN A 267      -1.855  -9.354   1.308  1.00 88.46           C
ATOM   4052  O   GLN A 267      -2.249  -8.873   2.369  1.00 88.46           O
ATOM   4053  HA  GLN A 267      -0.490  -7.743   0.858  1.00 88.46           H
ATOM   4054  CB  GLN A 267      -1.982  -7.818  -0.689  1.00 88.46           C
ATOM   4055 1HB  GLN A 267      -2.487  -8.571  -1.294  1.00 88.46           H
ATOM   4056 2HB  GLN A 267      -2.757  -7.265  -0.158  1.00 88.46           H
ATOM   4057  CG  GLN A 267      -1.199  -6.867  -1.595  1.00 88.46           C
ATOM   4058 1HG  GLN A 267      -0.432  -7.422  -2.135  1.00 88.46           H
ATOM   4059 2HG  GLN A 267      -1.867  -6.438  -2.342  1.00 88.46           H
ATOM   4060  CD  GLN A 267      -0.548  -5.746  -0.782  1.00 88.46           C
ATOM   4061  OE1 GLN A 267      -1.049  -5.318   0.245  1.00 88.46           O
ATOM   4062  NE2 GLN A 267       0.593  -5.296  -1.297  1.00 88.46           N
ATOM   4063 1HE2 GLN A 267       0.949  -5.691  -2.144  1.00 88.46           H
ATOM   4064 2HE2 GLN A 267       1.094  -4.563  -0.837  1.00 88.46           H
ATOM   4065  HN  GLN A 267      -0.386  -9.782  -1.182  1.00 88.46           H
ATOM   4066  N   PHE A 268      -2.071 -10.603   0.924  1.00 92.74           N
ATOM   4067  CA  PHE A 268      -3.004 -11.456   1.641  1.00 92.74           C
ATOM   4068  C   PHE A 268      -2.541 -11.685   3.081  1.00 92.74           C
ATOM   4069  O   PHE A 268      -3.291 -11.441   4.025  1.00 92.74           O
ATOM   4070  HA  PHE A 268      -3.968 -10.947   1.648  1.00 92.74           H
ATOM   4071  CB  PHE A 268      -3.037 -12.799   0.909  1.00 92.74           C
ATOM   4072 1HB  PHE A 268      -3.295 -12.625  -0.136  1.00 92.74           H
ATOM   4073 2HB  PHE A 268      -2.037 -13.233   0.922  1.00 92.74           H
ATOM   4074  CG  PHE A 268      -4.023 -13.807   1.501  1.00 92.74           C
ATOM   4075  CD1 PHE A 268      -3.570 -14.819   2.289  1.00 92.74           C
ATOM   4076  HD1 PHE A 268      -2.505 -14.912   2.498  1.00 92.74           H
ATOM   4077  CD2 PHE A 268      -5.353 -13.691   1.241  1.00 92.74           C
ATOM   4078  HD2 PHE A 268      -5.716 -12.880   0.609  1.00 92.74           H
ATOM   4079  CE1 PHE A 268      -4.486 -15.755   2.839  1.00 92.74           C
ATOM   4080  HE1 PHE A 268      -4.123 -16.566   3.470  1.00 92.74           H
ATOM   4081  CE2 PHE A 268      -6.269 -14.627   1.791  1.00 92.74           C
ATOM   4082  HE2 PHE A 268      -7.334 -14.534   1.582  1.00 92.74           H
ATOM   4083  CZ  PHE A 268      -5.816 -15.639   2.578  1.00 92.74           C
ATOM   4084  HZ  PHE A 268      -6.518 -16.357   3.001  1.00 92.74           H
ATOM   4085  HN  PHE A 268      -1.623 -11.033   0.140  1.00 92.74           H
ATOM   4086  N   PRO A 269      -1.302 -12.157   3.276  1.00 95.14           N
ATOM   4087  CA  PRO A 269      -0.804 -12.436   4.625  1.00 95.14           C
ATOM   4088  C   PRO A 269      -0.960 -11.243   5.555  1.00 95.14           C
ATOM   4089  O   PRO A 269      -1.383 -11.396   6.700  1.00 95.14           O
ATOM   4090  HA  PRO A 269      -1.390 -13.233   5.084  1.00 95.14           H
ATOM   4091  CB  PRO A 269       0.667 -12.793   4.402  1.00 95.14           C
ATOM   4092 1HB  PRO A 269       1.310 -11.918   4.488  1.00 95.14           H
ATOM   4093 2HB  PRO A 269       1.018 -13.519   5.135  1.00 95.14           H
ATOM   4094  CG  PRO A 269       0.680 -13.366   2.990  1.00 95.14           C
ATOM   4095 1HG  PRO A 269       1.679 -13.341   2.553  1.00 95.14           H
ATOM   4096 2HG  PRO A 269       0.364 -14.409   2.974  1.00 95.14           H
ATOM   4097  CD  PRO A 269      -0.291 -12.463   2.248  1.00 95.14           C
ATOM   4098 1HD  PRO A 269       0.196 -11.558   1.883  1.00 95.14           H
ATOM   4099 2HD  PRO A 269      -0.724 -12.961   1.380  1.00 95.14           H
ATOM   4100  N   TYR A 270      -0.610 -10.077   5.034  1.00 92.96           N
ATOM   4101  CA  TYR A 270      -0.653  -8.859   5.826  1.00 92.96           C
ATOM   4102  C   TYR A 270      -2.082  -8.548   6.276  1.00 92.96           C
ATOM   4103  O   TYR A 270      -2.315  -8.234   7.442  1.00 92.96           O
ATOM   4104  HA  TYR A 270      -0.027  -9.009   6.706  1.00 92.96           H
ATOM   4105  CB  TYR A 270      -0.165  -7.739   4.905  1.00 92.96           C
ATOM   4106 1HB  TYR A 270       0.879  -7.920   4.652  1.00 92.96           H
ATOM   4107 2HB  TYR A 270      -0.730  -7.777   3.973  1.00 92.96           H
ATOM   4108  CG  TYR A 270      -0.295  -6.338   5.506  1.00 92.96           C
ATOM   4109  CD1 TYR A 270      -0.995  -5.360   4.831  1.00 92.96           C
ATOM   4110  HD1 TYR A 270      -1.456  -5.585   3.869  1.00 92.96           H
ATOM   4111  CD2 TYR A 270       0.289  -6.054   6.724  1.00 92.96           C
ATOM   4112  HD2 TYR A 270       0.842  -6.827   7.258  1.00 92.96           H
ATOM   4113  CE1 TYR A 270      -1.117  -4.041   5.397  1.00 92.96           C
ATOM   4114  HE1 TYR A 270      -1.667  -3.259   4.874  1.00 92.96           H
ATOM   4115  CE2 TYR A 270       0.167  -4.735   7.290  1.00 92.96           C
ATOM   4116  HE2 TYR A 270       0.623  -4.497   8.251  1.00 92.96           H
ATOM   4117  CZ  TYR A 270      -0.530  -3.794   6.598  1.00 92.96           C
ATOM   4118  OH  TYR A 270      -0.645  -2.549   7.133  1.00 92.96           O
ATOM   4119  HH  TYR A 270      -0.294  -2.545   8.069  1.00 92.96           H
ATOM   4120  HN  TYR A 270      -0.303  -9.956   4.090  1.00 92.96           H
ATOM   4121  N   ASN A 271      -3.001  -8.646   5.327  1.00 91.62           N
ATOM   4122  CA  ASN A 271      -4.381  -8.266   5.580  1.00 91.62           C
ATOM   4123  C   ASN A 271      -5.038  -9.315   6.478  1.00 91.62           C
ATOM   4124  O   ASN A 271      -6.032  -9.032   7.146  1.00 91.62           O
ATOM   4125  HA  ASN A 271      -4.326  -7.286   6.054  1.00 91.62           H
ATOM   4126  CB  ASN A 271      -5.180  -8.192   4.277  1.00 91.62           C
ATOM   4127 1HB  ASN A 271      -4.939  -9.051   3.649  1.00 91.62           H
ATOM   4128 2HB  ASN A 271      -6.246  -8.247   4.496  1.00 91.62           H
ATOM   4129  CG  ASN A 271      -4.875  -6.899   3.519  1.00 91.62           C
ATOM   4130  OD1 ASN A 271      -5.402  -5.838   3.812  1.00 91.62           O
ATOM   4131  ND2 ASN A 271      -3.996  -7.045   2.531  1.00 91.62           N
ATOM   4132 1HD2 ASN A 271      -3.600  -7.944   2.343  1.00 91.62           H
ATOM   4133 2HD2 ASN A 271      -3.732  -6.256   1.976  1.00 91.62           H
ATOM   4134  HN  ASN A 271      -2.817  -8.977   4.401  1.00 91.62           H
ATOM   4135  N   CYS A 272      -4.456 -10.506   6.467  1.00 95.03           N
ATOM   4136  CA  CYS A 272      -4.865 -11.548   7.393  1.00 95.03           C
ATOM   4137  C   CYS A 272      -4.639 -11.039   8.818  1.00 95.03           C
ATOM   4138  O   CYS A 272      -5.520 -11.154   9.669  1.00 95.03           O
ATOM   4139  HA  CYS A 272      -5.924 -11.731   7.211  1.00 95.03           H
ATOM   4140  CB  CYS A 272      -4.124 -12.860   7.132  1.00 95.03           C
ATOM   4141 1HB  CYS A 272      -3.055 -12.671   7.034  1.00 95.03           H
ATOM   4142 2HB  CYS A 272      -4.252 -13.535   7.978  1.00 95.03           H
ATOM   4143  SG  CYS A 272      -4.760 -13.645   5.606  1.00 95.03           S
ATOM   4144  HG  CYS A 272      -4.174 -12.802   4.761  1.00 95.03           H
ATOM   4145  HN  CYS A 272      -3.720 -10.762   5.840  1.00 95.03           H
ATOM   4146  N   ILE A 273      -3.454 -10.487   9.034  1.00 93.75           N
ATOM   4147  CA  ILE A 273      -3.091  -9.985  10.349  1.00 93.75           C
ATOM   4148  C   ILE A 273      -3.941  -8.755  10.673  1.00 93.75           C
ATOM   4149  O   ILE A 273      -4.400  -8.594  11.803  1.00 93.75           O
ATOM   4150  HA  ILE A 273      -3.323 -10.766  11.073  1.00 93.75           H
ATOM   4151  CB  ILE A 273      -1.584  -9.728  10.427  1.00 93.75           C
ATOM   4152  HB  ILE A 273      -1.319  -9.010   9.651  1.00 93.75           H
ATOM   4153  CG1 ILE A 273      -0.795 -11.009  10.145  1.00 93.75           C
ATOM   4154 1HG1 ILE A 273      -1.016 -11.363   9.139  1.00 93.75           H
ATOM   4155 2HG1 ILE A 273       0.274 -10.796  10.181  1.00 93.75           H
ATOM   4156  CG2 ILE A 273      -1.203  -9.103  11.770  1.00 93.75           C
ATOM   4157 1HG2 ILE A 273      -1.726  -8.155  11.891  1.00 93.75           H
ATOM   4158 2HG2 ILE A 273      -1.485  -9.779  12.578  1.00 93.75           H
ATOM   4159 3HG2 ILE A 273      -0.127  -8.932  11.799  1.00 93.75           H
ATOM   4160  CD1 ILE A 273      -1.138 -12.099  11.163  1.00 93.75           C
ATOM   4161 1HD1 ILE A 273      -0.893 -11.750  12.166  1.00 93.75           H
ATOM   4162 2HD1 ILE A 273      -2.203 -12.325  11.107  1.00 93.75           H
ATOM   4163 3HD1 ILE A 273      -0.563 -12.998  10.940  1.00 93.75           H
ATOM   4164  HN  ILE A 273      -2.750 -10.381   8.332  1.00 93.75           H
ATOM   4165  N   LEU A 274      -4.126  -7.919   9.661  1.00 92.03           N
ATOM   4166  CA  LEU A 274      -4.921  -6.714   9.822  1.00 92.03           C
ATOM   4167  C   LEU A 274      -6.328  -7.094  10.289  1.00 92.03           C
ATOM   4168  O   LEU A 274      -6.917  -6.407  11.121  1.00 92.03           O
ATOM   4169  HA  LEU A 274      -4.450  -6.113  10.600  1.00 92.03           H
ATOM   4170  CB  LEU A 274      -4.903  -5.885   8.537  1.00 92.03           C
ATOM   4171 1HB  LEU A 274      -5.058  -6.556   7.692  1.00 92.03           H
ATOM   4172 2HB  LEU A 274      -5.750  -5.199   8.558  1.00 92.03           H
ATOM   4173  CG  LEU A 274      -3.632  -5.073   8.280  1.00 92.03           C
ATOM   4174  HG  LEU A 274      -2.794  -5.765   8.204  1.00 92.03           H
ATOM   4175  CD1 LEU A 274      -3.720  -4.321   6.950  1.00 92.03           C
ATOM   4176 1HD1 LEU A 274      -3.848  -5.036   6.137  1.00 92.03           H
ATOM   4177 2HD1 LEU A 274      -4.571  -3.641   6.973  1.00 92.03           H
ATOM   4178 3HD1 LEU A 274      -2.803  -3.753   6.793  1.00 92.03           H
ATOM   4179  CD2 LEU A 274      -3.336  -4.133   9.451  1.00 92.03           C
ATOM   4180 1HD2 LEU A 274      -4.170  -3.444   9.583  1.00 92.03           H
ATOM   4181 2HD2 LEU A 274      -3.200  -4.718  10.361  1.00 92.03           H
ATOM   4182 3HD2 LEU A 274      -2.427  -3.568   9.243  1.00 92.03           H
ATOM   4183  HN  LEU A 274      -3.744  -8.055   8.747  1.00 92.03           H
ATOM   4184  N   LEU A 275      -6.826  -8.189   9.731  1.00 93.04           N
ATOM   4185  CA  LEU A 275      -8.167  -8.648  10.052  1.00 93.04           C
ATOM   4186  C   LEU A 275      -8.234  -9.016  11.535  1.00 93.04           C
ATOM   4187  O   LEU A 275      -9.173  -8.633  12.232  1.00 93.04           O
ATOM   4188  HA  LEU A 275      -8.848  -7.817   9.871  1.00 93.04           H
ATOM   4189  CB  LEU A 275      -8.581  -9.785   9.116  1.00 93.04           C
ATOM   4190 1HB  LEU A 275      -8.479  -9.439   8.088  1.00 93.04           H
ATOM   4191 2HB  LEU A 275      -7.880 -10.610   9.246  1.00 93.04           H
ATOM   4192  CG  LEU A 275     -10.000 -10.325   9.305  1.00 93.04           C
ATOM   4193  HG  LEU A 275     -10.112 -10.636  10.344  1.00 93.04           H
ATOM   4194  CD1 LEU A 275     -11.041  -9.234   9.044  1.00 93.04           C
ATOM   4195 1HD1 LEU A 275     -10.885  -8.410   9.740  1.00 93.04           H
ATOM   4196 2HD1 LEU A 275     -10.938  -8.871   8.021  1.00 93.04           H
ATOM   4197 3HD1 LEU A 275     -12.041  -9.645   9.185  1.00 93.04           H
ATOM   4198  CD2 LEU A 275     -10.236 -11.562   8.436  1.00 93.04           C
ATOM   4199 1HD2 LEU A 275     -10.098 -11.301   7.386  1.00 93.04           H
ATOM   4200 2HD2 LEU A 275      -9.526 -12.341   8.712  1.00 93.04           H
ATOM   4201 3HD2 LEU A 275     -11.252 -11.925   8.589  1.00 93.04           H
ATOM   4202  HN  LEU A 275      -6.331  -8.756   9.073  1.00 93.04           H
ATOM   4203  N   VAL A 276      -7.226  -9.755  11.975  1.00 94.46           N
ATOM   4204  CA  VAL A 276      -7.155 -10.173  13.365  1.00 94.46           C
ATOM   4205  C   VAL A 276      -7.145  -8.935  14.265  1.00 94.46           C
ATOM   4206  O   VAL A 276      -7.875  -8.876  15.253  1.00 94.46           O
ATOM   4207  HA  VAL A 276      -8.051 -10.755  13.580  1.00 94.46           H
ATOM   4208  CB  VAL A 276      -5.939 -11.077  13.578  1.00 94.46           C
ATOM   4209  HB  VAL A 276      -5.059 -10.546  13.218  1.00 94.46           H
ATOM   4210  CG1 VAL A 276      -5.732 -11.376  15.065  1.00 94.46           C
ATOM   4211 1HG1 VAL A 276      -5.572 -10.442  15.604  1.00 94.46           H
ATOM   4212 2HG1 VAL A 276      -6.615 -11.877  15.461  1.00 94.46           H
ATOM   4213 3HG1 VAL A 276      -4.862 -12.020  15.188  1.00 94.46           H
ATOM   4214  CG2 VAL A 276      -6.071 -12.371  12.772  1.00 94.46           C
ATOM   4215 1HG2 VAL A 276      -6.965 -12.907  13.089  1.00 94.46           H
ATOM   4216 2HG2 VAL A 276      -6.147 -12.132  11.711  1.00 94.46           H
ATOM   4217 3HG2 VAL A 276      -5.193 -12.995  12.942  1.00 94.46           H
ATOM   4218  HN  VAL A 276      -6.469 -10.067  11.401  1.00 94.46           H
ATOM   4219  N   GLN A 277      -6.309  -7.978  13.891  1.00 91.62           N
ATOM   4220  CA  GLN A 277      -6.168  -6.761  14.671  1.00 91.62           C
ATOM   4221  C   GLN A 277      -7.495  -6.001  14.715  1.00 91.62           C
ATOM   4222  O   GLN A 277      -7.828  -5.383  15.725  1.00 91.62           O
ATOM   4223  HA  GLN A 277      -5.896  -7.090  15.674  1.00 91.62           H
ATOM   4224  CB  GLN A 277      -5.049  -5.878  14.113  1.00 91.62           C
ATOM   4225 1HB  GLN A 277      -5.164  -5.779  13.034  1.00 91.62           H
ATOM   4226 2HB  GLN A 277      -5.126  -4.876  14.536  1.00 91.62           H
ATOM   4227  CG  GLN A 277      -3.674  -6.468  14.433  1.00 91.62           C
ATOM   4228 1HG  GLN A 277      -3.573  -6.599  15.511  1.00 91.62           H
ATOM   4229 2HG  GLN A 277      -3.584  -7.456  13.982  1.00 91.62           H
ATOM   4230  CD  GLN A 277      -2.555  -5.561  13.917  1.00 91.62           C
ATOM   4231  OE1 GLN A 277      -2.748  -4.727  13.047  1.00 91.62           O
ATOM   4232  NE2 GLN A 277      -1.378  -5.770  14.499  1.00 91.62           N
ATOM   4233 1HE2 GLN A 277      -1.287  -6.470  15.207  1.00 91.62           H
ATOM   4234 2HE2 GLN A 277      -0.583  -5.226  14.229  1.00 91.62           H
ATOM   4235  HN  GLN A 277      -5.736  -8.024  13.073  1.00 91.62           H
ATOM   4236  N   THR A 278      -8.218  -6.073  13.607  1.00 92.26           N
ATOM   4237  CA  THR A 278      -9.481  -5.365  13.491  1.00 92.26           C
ATOM   4238  C   THR A 278     -10.518  -5.965  14.442  1.00 92.26           C
ATOM   4239  O   THR A 278     -11.234  -5.235  15.127  1.00 92.26           O
ATOM   4240  HA  THR A 278      -9.326  -4.331  13.799  1.00 92.26           H
ATOM   4241  CB  THR A 278      -9.911  -5.402  12.023  1.00 92.26           C
ATOM   4242  HB  THR A 278     -10.135  -6.421  11.708  1.00 92.26           H
ATOM   4243  OG1 THR A 278      -8.839  -4.767  11.331  1.00 92.26           O
ATOM   4244  HG1 THR A 278      -8.239  -5.456  10.924  1.00 92.26           H
ATOM   4245  CG2 THR A 278     -11.118  -4.504  11.743  1.00 92.26           C
ATOM   4246 1HG2 THR A 278     -10.870  -3.473  11.994  1.00 92.26           H
ATOM   4247 2HG2 THR A 278     -11.963  -4.832  12.348  1.00 92.26           H
ATOM   4248 3HG2 THR A 278     -11.381  -4.567  10.687  1.00 92.26           H
ATOM   4249  HN  THR A 278      -7.954  -6.601  12.800  1.00 92.26           H
ATOM   4250  N   ILE A 279     -10.566  -7.289  14.455  1.00 92.70           N
ATOM   4251  CA  ILE A 279     -11.504  -7.996  15.311  1.00 92.70           C
ATOM   4252  C   ILE A 279     -11.141  -7.744  16.776  1.00 92.70           C
ATOM   4253  O   ILE A 279     -12.017  -7.495  17.602  1.00 92.70           O
ATOM   4254  HA  ILE A 279     -12.494  -7.580  15.124  1.00 92.70           H
ATOM   4255  CB  ILE A 279     -11.559  -9.478  14.937  1.00 92.70           C
ATOM   4256  HB  ILE A 279     -10.542  -9.872  14.953  1.00 92.70           H
ATOM   4257  CG1 ILE A 279     -12.094  -9.666  13.516  1.00 92.70           C
ATOM   4258 1HG1 ILE A 279     -13.165  -9.463  13.497  1.00 92.70           H
ATOM   4259 2HG1 ILE A 279     -11.621  -8.946  12.848  1.00 92.70           H
ATOM   4260  CG2 ILE A 279     -12.368 -10.273  15.964  1.00 92.70           C
ATOM   4261 1HG2 ILE A 279     -11.903 -10.177  16.945  1.00 92.70           H
ATOM   4262 2HG2 ILE A 279     -13.385  -9.886  16.004  1.00 92.70           H
ATOM   4263 3HG2 ILE A 279     -12.390 -11.324  15.674  1.00 92.70           H
ATOM   4264  CD1 ILE A 279     -11.829 -11.087  13.014  1.00 92.70           C
ATOM   4265 1HD1 ILE A 279     -10.756 -11.277  13.011  1.00 92.70           H
ATOM   4266 2HD1 ILE A 279     -12.324 -11.802  13.671  1.00 92.70           H
ATOM   4267 3HD1 ILE A 279     -12.220 -11.193  12.002  1.00 92.70           H
ATOM   4268  HN  ILE A 279      -9.981  -7.875  13.896  1.00 92.70           H
ATOM   4269  N   ASP A 280      -9.847  -7.817  17.052  1.00 91.56           N
ATOM   4270  CA  ASP A 280      -9.362  -7.649  18.412  1.00 91.56           C
ATOM   4271  C   ASP A 280      -9.670  -6.228  18.887  1.00 91.56           C
ATOM   4272  O   ASP A 280      -9.966  -6.014  20.062  1.00 91.56           O
ATOM   4273  HA  ASP A 280      -9.883  -8.407  18.997  1.00 91.56           H
ATOM   4274  CB  ASP A 280      -7.848  -7.854  18.485  1.00 91.56           C
ATOM   4275 1HB  ASP A 280      -7.587  -8.821  18.053  1.00 91.56           H
ATOM   4276 2HB  ASP A 280      -7.345  -7.093  17.889  1.00 91.56           H
ATOM   4277  CG  ASP A 280      -7.355  -7.786  19.932  1.00 91.56           C
ATOM   4278  OD1 ASP A 280      -7.955  -8.493  20.770  1.00 91.56           O
ATOM   4279  OD2 ASP A 280      -6.389  -7.028  20.167  1.00 91.56           O
ATOM   4280  HN  ASP A 280      -9.138  -7.986  16.368  1.00 91.56           H
ATOM   4281  N   ALA A 281      -9.590  -5.294  17.951  1.00 91.23           N
ATOM   4282  CA  ALA A 281      -9.855  -3.900  18.260  1.00 91.23           C
ATOM   4283  C   ALA A 281     -11.285  -3.761  18.786  1.00 91.23           C
ATOM   4284  O   ALA A 281     -11.575  -2.865  19.577  1.00 91.23           O
ATOM   4285  HA  ALA A 281      -9.159  -3.595  19.041  1.00 91.23           H
ATOM   4286  CB  ALA A 281      -9.605  -3.044  17.016  1.00 91.23           C
ATOM   4287 1HB  ALA A 281      -8.568  -3.156  16.701  1.00 91.23           H
ATOM   4288 2HB  ALA A 281     -10.266  -3.370  16.213  1.00 91.23           H
ATOM   4289 3HB  ALA A 281      -9.804  -1.998  17.249  1.00 91.23           H
ATOM   4290  HN  ALA A 281      -9.350  -5.478  16.998  1.00 91.23           H
ATOM   4291  N   TYR A 282     -12.141  -4.661  18.324  1.00 78.42           N
ATOM   4292  CA  TYR A 282     -13.541  -4.629  18.712  1.00 78.42           C
ATOM   4293  C   TYR A 282     -13.805  -5.567  19.892  1.00 78.42           C
ATOM   4294  O   TYR A 282     -14.455  -5.182  20.862  1.00 78.42           O
ATOM   4295  HA  TYR A 282     -13.786  -3.609  19.007  1.00 78.42           H
ATOM   4296  CB  TYR A 282     -14.327  -5.126  17.496  1.00 78.42           C
ATOM   4297 1HB  TYR A 282     -14.054  -4.524  16.629  1.00 78.42           H
ATOM   4298 2HB  TYR A 282     -14.029  -6.151  17.278  1.00 78.42           H
ATOM   4299  CG  TYR A 282     -15.845  -5.078  17.674  1.00 78.42           C
ATOM   4300  CD1 TYR A 282     -16.545  -6.235  17.951  1.00 78.42           C
ATOM   4301  HD1 TYR A 282     -16.015  -7.183  18.043  1.00 78.42           H
ATOM   4302  CD2 TYR A 282     -16.516  -3.877  17.558  1.00 78.42           C
ATOM   4303  HD2 TYR A 282     -15.964  -2.963  17.339  1.00 78.42           H
ATOM   4304  CE1 TYR A 282     -17.974  -6.189  18.119  1.00 78.42           C
ATOM   4305  HE1 TYR A 282     -18.539  -7.096  18.338  1.00 78.42           H
ATOM   4306  CE2 TYR A 282     -17.946  -3.832  17.726  1.00 78.42           C
ATOM   4307  HE2 TYR A 282     -18.488  -2.890  17.637  1.00 78.42           H
ATOM   4308  CZ  TYR A 282     -18.604  -4.990  17.998  1.00 78.42           C
ATOM   4309  OH  TYR A 282     -19.954  -4.947  18.157  1.00 78.42           O
ATOM   4310  HH  TYR A 282     -20.283  -4.011  18.035  1.00 78.42           H
ATOM   4311  HN  TYR A 282     -11.893  -5.399  17.698  1.00 78.42           H
ATOM   4312  N   ALA A 283     -13.286  -6.780  19.769  1.00 89.33           N
ATOM   4313  CA  ALA A 283     -13.669  -7.853  20.672  1.00 89.33           C
ATOM   4314  C   ALA A 283     -12.694  -7.894  21.850  1.00 89.33           C
ATOM   4315  O   ALA A 283     -13.014  -8.435  22.907  1.00 89.33           O
ATOM   4316  HA  ALA A 283     -14.668  -7.631  21.046  1.00 89.33           H
ATOM   4317  CB  ALA A 283     -13.712  -9.175  19.905  1.00 89.33           C
ATOM   4318 1HB  ALA A 283     -14.440  -9.103  19.097  1.00 89.33           H
ATOM   4319 2HB  ALA A 283     -12.727  -9.386  19.488  1.00 89.33           H
ATOM   4320 3HB  ALA A 283     -13.999  -9.979  20.582  1.00 89.33           H
ATOM   4321  HN  ALA A 283     -12.617  -7.035  19.071  1.00 89.33           H
ATOM   4322  N   MET A 284     -11.523  -7.315  21.629  1.00 82.99           N
ATOM   4323  CA  MET A 284     -10.495  -7.287  22.656  1.00 82.99           C
ATOM   4324  C   MET A 284     -10.298  -8.674  23.271  1.00 82.99           C
ATOM   4325  O   MET A 284     -10.222  -8.811  24.491  1.00 82.99           O
ATOM   4326  HA  MET A 284      -9.582  -6.974  22.149  1.00 82.99           H
ATOM   4327  CB  MET A 284     -10.893  -6.295  23.751  1.00 82.99           C
ATOM   4328 1HB  MET A 284     -11.798  -6.642  24.249  1.00 82.99           H
ATOM   4329 2HB  MET A 284     -10.110  -6.249  24.507  1.00 82.99           H
ATOM   4330  CG  MET A 284     -11.129  -4.900  23.167  1.00 82.99           C
ATOM   4331 1HG  MET A 284     -10.205  -4.518  22.734  1.00 82.99           H
ATOM   4332 2HG  MET A 284     -11.861  -4.953  22.361  1.00 82.99           H
ATOM   4333  SD  MET A 284     -11.707  -3.795  24.443  1.00 82.99           S
ATOM   4334  CE  MET A 284     -12.029  -2.335  23.467  1.00 82.99           C
ATOM   4335 1HE  MET A 284     -11.107  -2.011  22.984  1.00 82.99           H
ATOM   4336 2HE  MET A 284     -12.776  -2.564  22.707  1.00 82.99           H
ATOM   4337 3HE  MET A 284     -12.400  -1.540  24.113  1.00 82.99           H
ATOM   4338  HN  MET A 284     -11.272  -6.870  20.769  1.00 82.99           H
ATOM   4339  N   PHE A 285     -10.220  -9.668  22.398  1.00 84.97           N
ATOM   4340  CA  PHE A 285     -10.226 -11.053  22.838  1.00 84.97           C
ATOM   4341  C   PHE A 285      -8.810 -11.531  23.164  1.00 84.97           C
ATOM   4342  O   PHE A 285      -8.632 -12.571  23.796  1.00 84.97           O
ATOM   4343  HA  PHE A 285     -10.841 -11.104  23.737  1.00 84.97           H
ATOM   4344  CB  PHE A 285     -10.780 -11.887  21.681  1.00 84.97           C
ATOM   4345 1HB  PHE A 285     -10.987 -12.895  22.040  1.00 84.97           H
ATOM   4346 2HB  PHE A 285     -11.731 -11.461  21.362  1.00 84.97           H
ATOM   4347  CG  PHE A 285      -9.845 -11.974  20.473  1.00 84.97           C
ATOM   4348  CD1 PHE A 285      -9.939 -11.056  19.474  1.00 84.97           C
ATOM   4349  HD1 PHE A 285     -10.680 -10.259  19.533  1.00 84.97           H
ATOM   4350  CD2 PHE A 285      -8.921 -12.968  20.399  1.00 84.97           C
ATOM   4351  HD2 PHE A 285      -8.846 -13.704  21.200  1.00 84.97           H
ATOM   4352  CE1 PHE A 285      -9.072 -11.137  18.352  1.00 84.97           C
ATOM   4353  HE1 PHE A 285      -9.147 -10.402  17.551  1.00 84.97           H
ATOM   4354  CE2 PHE A 285      -8.053 -13.049  19.277  1.00 84.97           C
ATOM   4355  HE2 PHE A 285      -7.312 -13.846  19.218  1.00 84.97           H
ATOM   4356  CZ  PHE A 285      -8.147 -12.131  18.278  1.00 84.97           C
ATOM   4357  HZ  PHE A 285      -7.481 -12.193  17.417  1.00 84.97           H
ATOM   4358  HN  PHE A 285     -10.154  -9.539  21.409  1.00 84.97           H
ATOM   4359  N   ILE A 286      -7.838 -10.749  22.717  1.00 86.60           N
ATOM   4360  CA  ILE A 286      -6.444 -11.067  22.974  1.00 86.60           C
ATOM   4361  C   ILE A 286      -6.051 -10.540  24.356  1.00 86.60           C
ATOM   4362  O   ILE A 286      -5.840  -9.341  24.531  1.00 86.60           O
ATOM   4363  HA  ILE A 286      -6.352 -12.153  22.979  1.00 86.60           H
ATOM   4364  CB  ILE A 286      -5.558 -10.543  21.842  1.00 86.60           C
ATOM   4365  HB  ILE A 286      -5.690  -9.463  21.777  1.00 86.60           H
ATOM   4366  CG1 ILE A 286      -5.982 -11.132  20.496  1.00 86.60           C
ATOM   4367 1HG1 ILE A 286      -5.853 -12.214  20.512  1.00 86.60           H
ATOM   4368 2HG1 ILE A 286      -7.042 -10.940  20.328  1.00 86.60           H
ATOM   4369  CG2 ILE A 286      -4.079 -10.800  22.140  1.00 86.60           C
ATOM   4370 1HG2 ILE A 286      -3.801 -10.293  23.064  1.00 86.60           H
ATOM   4371 2HG2 ILE A 286      -3.911 -11.871  22.248  1.00 86.60           H
ATOM   4372 3HG2 ILE A 286      -3.472 -10.418  21.319  1.00 86.60           H
ATOM   4373  CD1 ILE A 286      -5.163 -10.532  19.351  1.00 86.60           C
ATOM   4374 1HD1 ILE A 286      -5.313  -9.453  19.324  1.00 86.60           H
ATOM   4375 2HD1 ILE A 286      -4.106 -10.747  19.510  1.00 86.60           H
ATOM   4376 3HD1 ILE A 286      -5.485 -10.969  18.406  1.00 86.60           H
ATOM   4377  HN  ILE A 286      -7.991  -9.913  22.190  1.00 86.60           H
ATOM   4378  N   SER A 287      -5.966 -11.463  25.303  1.00 84.51           N
ATOM   4379  CA  SER A 287      -5.617 -11.105  26.667  1.00 84.51           C
ATOM   4380  C   SER A 287      -4.207 -11.601  26.994  1.00 84.51           C
ATOM   4381  O   SER A 287      -3.608 -11.174  27.980  1.00 84.51           O
ATOM   4382  HA  SER A 287      -5.656 -10.017  26.699  1.00 84.51           H
ATOM   4383  CB  SER A 287      -6.626 -11.681  27.663  1.00 84.51           C
ATOM   4384 1HB  SER A 287      -6.323 -11.422  28.677  1.00 84.51           H
ATOM   4385 2HB  SER A 287      -7.601 -11.224  27.495  1.00 84.51           H
ATOM   4386  OG  SER A 287      -6.740 -13.097  27.549  1.00 84.51           O
ATOM   4387  HG  SER A 287      -7.438 -13.435  28.180  1.00 84.51           H
ATOM   4388  HN  SER A 287      -6.129 -12.438  25.150  1.00 84.51           H
ATOM   4389  N   ASN A 288      -3.718 -12.496  26.148  1.00 85.48           N
ATOM   4390  CA  ASN A 288      -2.432 -13.128  26.388  1.00 85.48           C
ATOM   4391  C   ASN A 288      -1.330 -12.303  25.720  1.00 85.48           C
ATOM   4392  O   ASN A 288      -1.358 -12.089  24.510  1.00 85.48           O
ATOM   4393  HA  ASN A 288      -2.327 -13.163  27.473  1.00 85.48           H
ATOM   4394  CB  ASN A 288      -2.392 -14.538  25.795  1.00 85.48           C
ATOM   4395 1HB  ASN A 288      -3.275 -15.094  26.110  1.00 85.48           H
ATOM   4396 2HB  ASN A 288      -2.422 -14.480  24.707  1.00 85.48           H
ATOM   4397  CG  ASN A 288      -1.130 -15.283  26.237  1.00 85.48           C
ATOM   4398  OD1 ASN A 288      -0.089 -14.699  26.486  1.00 85.48           O
ATOM   4399  ND2 ASN A 288      -1.282 -16.602  26.319  1.00 85.48           N
ATOM   4400 1HD2 ASN A 288      -2.164 -17.018  26.100  1.00 85.48           H
ATOM   4401 2HD2 ASN A 288      -0.513 -17.177  26.600  1.00 85.48           H
ATOM   4402  HN  ASN A 288      -4.184 -12.790  25.313  1.00 85.48           H
ATOM   4403  N   CYS A 289      -0.386 -11.863  26.539  1.00 90.07           N
ATOM   4404  CA  CYS A 289       0.675 -10.994  26.059  1.00 90.07           C
ATOM   4405  C   CYS A 289       1.497 -11.766  25.025  1.00 90.07           C
ATOM   4406  O   CYS A 289       1.929 -11.200  24.022  1.00 90.07           O
ATOM   4407  HA  CYS A 289       0.191 -10.131  25.602  1.00 90.07           H
ATOM   4408  CB  CYS A 289       1.544 -10.475  27.206  1.00 90.07           C
ATOM   4409 1HB  CYS A 289       0.922  -9.969  27.944  1.00 90.07           H
ATOM   4410 2HB  CYS A 289       2.026 -11.310  27.715  1.00 90.07           H
ATOM   4411  SG  CYS A 289       2.810  -9.322  26.561  1.00 90.07           S
ATOM   4412  HN  CYS A 289      -0.339 -12.089  27.512  1.00 90.07           H
ATOM   4413  N   ALA A 290       1.689 -13.047  25.305  1.00 92.39           N
ATOM   4414  CA  ALA A 290       2.515 -13.884  24.452  1.00 92.39           C
ATOM   4415  C   ALA A 290       1.917 -13.916  23.044  1.00 92.39           C
ATOM   4416  O   ALA A 290       2.644 -13.840  22.055  1.00 92.39           O
ATOM   4417  HA  ALA A 290       3.507 -13.435  24.406  1.00 92.39           H
ATOM   4418  CB  ALA A 290       2.633 -15.280  25.067  1.00 92.39           C
ATOM   4419 1HB  ALA A 290       3.090 -15.205  26.053  1.00 92.39           H
ATOM   4420 2HB  ALA A 290       1.641 -15.722  25.158  1.00 92.39           H
ATOM   4421 3HB  ALA A 290       3.253 -15.908  24.426  1.00 92.39           H
ATOM   4422  HN  ALA A 290       1.292 -13.512  26.097  1.00 92.39           H
ATOM   4423  N   VAL A 291       0.598 -14.029  22.998  1.00 92.68           N
ATOM   4424  CA  VAL A 291      -0.106 -14.070  21.727  1.00 92.68           C
ATOM   4425  C   VAL A 291       0.031 -12.716  21.029  1.00 92.68           C
ATOM   4426  O   VAL A 291       0.269 -12.656  19.824  1.00 92.68           O
ATOM   4427  HA  VAL A 291       0.371 -14.832  21.111  1.00 92.68           H
ATOM   4428  CB  VAL A 291      -1.563 -14.483  21.949  1.00 92.68           C
ATOM   4429  HB  VAL A 291      -2.015 -13.765  22.633  1.00 92.68           H
ATOM   4430  CG1 VAL A 291      -2.350 -14.443  20.638  1.00 92.68           C
ATOM   4431 1HG1 VAL A 291      -2.331 -13.431  20.234  1.00 92.68           H
ATOM   4432 2HG1 VAL A 291      -1.897 -15.128  19.921  1.00 92.68           H
ATOM   4433 3HG1 VAL A 291      -3.382 -14.741  20.824  1.00 92.68           H
ATOM   4434  CG2 VAL A 291      -1.648 -15.866  22.598  1.00 92.68           C
ATOM   4435 1HG2 VAL A 291      -1.171 -16.601  21.949  1.00 92.68           H
ATOM   4436 2HG2 VAL A 291      -1.139 -15.848  23.561  1.00 92.68           H
ATOM   4437 3HG2 VAL A 291      -2.694 -16.135  22.744  1.00 92.68           H
ATOM   4438  HN  VAL A 291       0.013 -14.092  23.807  1.00 92.68           H
ATOM   4439  N   SER A 292      -0.124 -11.661  21.816  1.00 92.84           N
ATOM   4440  CA  SER A 292      -0.047 -10.312  21.284  1.00 92.84           C
ATOM   4441  C   SER A 292       1.333 -10.071  20.668  1.00 92.84           C
ATOM   4442  O   SER A 292       1.442  -9.498  19.585  1.00 92.84           O
ATOM   4443  HA  SER A 292      -0.821 -10.258  20.519  1.00 92.84           H
ATOM   4444  CB  SER A 292      -0.332  -9.273  22.371  1.00 92.84           C
ATOM   4445 1HB  SER A 292      -1.270  -9.518  22.868  1.00 92.84           H
ATOM   4446 2HB  SER A 292       0.451  -9.317  23.128  1.00 92.84           H
ATOM   4447  OG  SER A 292      -0.406  -7.953  21.841  1.00 92.84           O
ATOM   4448  HG  SER A 292      -1.232  -7.852  21.287  1.00 92.84           H
ATOM   4449  HN  SER A 292      -0.300 -11.718  22.799  1.00 92.84           H
ATOM   4450  N   THR A 293       2.353 -10.519  21.386  1.00 89.57           N
ATOM   4451  CA  THR A 293       3.723 -10.319  20.946  1.00 89.57           C
ATOM   4452  C   THR A 293       3.953 -10.993  19.592  1.00 89.57           C
ATOM   4453  O   THR A 293       4.525 -10.391  18.685  1.00 89.57           O
ATOM   4454  HA  THR A 293       3.885  -9.250  20.803  1.00 89.57           H
ATOM   4455  CB  THR A 293       4.653 -10.834  22.047  1.00 89.57           C
ATOM   4456  HB  THR A 293       4.488 -11.896  22.230  1.00 89.57           H
ATOM   4457  OG1 THR A 293       4.395  -9.972  23.151  1.00 89.57           O
ATOM   4458  HG1 THR A 293       3.655 -10.345  23.711  1.00 89.57           H
ATOM   4459  CG2 THR A 293       6.129 -10.596  21.725  1.00 89.57           C
ATOM   4460 1HG2 THR A 293       6.308  -9.527  21.608  1.00 89.57           H
ATOM   4461 2HG2 THR A 293       6.387 -11.110  20.799  1.00 89.57           H
ATOM   4462 3HG2 THR A 293       6.745 -10.980  22.538  1.00 89.57           H
ATOM   4463  HN  THR A 293       2.254 -11.011  22.251  1.00 89.57           H
ATOM   4464  N   ASN A 294       3.494 -12.232  19.498  1.00 91.50           N
ATOM   4465  CA  ASN A 294       3.699 -13.017  18.293  1.00 91.50           C
ATOM   4466  C   ASN A 294       2.961 -12.354  17.127  1.00 91.50           C
ATOM   4467  O   ASN A 294       3.454 -12.348  16.000  1.00 91.50           O
ATOM   4468  HA  ASN A 294       4.778 -13.038  18.145  1.00 91.50           H
ATOM   4469  CB  ASN A 294       3.146 -14.434  18.457  1.00 91.50           C
ATOM   4470 1HB  ASN A 294       2.149 -14.391  18.895  1.00 91.50           H
ATOM   4471 2HB  ASN A 294       3.045 -14.905  17.479  1.00 91.50           H
ATOM   4472  CG  ASN A 294       4.062 -15.280  19.344  1.00 91.50           C
ATOM   4473  OD1 ASN A 294       5.229 -14.983  19.537  1.00 91.50           O
ATOM   4474  ND2 ASN A 294       3.469 -16.347  19.871  1.00 91.50           N
ATOM   4475 1HD2 ASN A 294       2.507 -16.534  19.673  1.00 91.50           H
ATOM   4476 2HD2 ASN A 294       3.985 -16.963  20.466  1.00 91.50           H
ATOM   4477  HN  ASN A 294       2.992 -12.699  20.226  1.00 91.50           H
ATOM   4478  N   ILE A 295       1.793 -11.813  17.439  1.00 91.99           N
ATOM   4479  CA  ILE A 295       0.979 -11.157  16.429  1.00 91.99           C
ATOM   4480  C   ILE A 295       1.726  -9.933  15.894  1.00 91.99           C
ATOM   4481  O   ILE A 295       1.732  -9.683  14.690  1.00 91.99           O
ATOM   4482  HA  ILE A 295       0.842 -11.863  15.610  1.00 91.99           H
ATOM   4483  CB  ILE A 295      -0.409 -10.835  16.986  1.00 91.99           C
ATOM   4484  HB  ILE A 295      -0.287 -10.408  17.982  1.00 91.99           H
ATOM   4485  CG1 ILE A 295      -1.246 -12.107  17.140  1.00 91.99           C
ATOM   4486 1HG1 ILE A 295      -1.508 -12.495  16.156  1.00 91.99           H
ATOM   4487 2HG1 ILE A 295      -0.657 -12.876  17.640  1.00 91.99           H
ATOM   4488  CG2 ILE A 295      -1.115  -9.785  16.127  1.00 91.99           C
ATOM   4489 1HG2 ILE A 295      -0.523  -8.869  16.113  1.00 91.99           H
ATOM   4490 2HG2 ILE A 295      -1.225 -10.161  15.110  1.00 91.99           H
ATOM   4491 3HG2 ILE A 295      -2.099  -9.574  16.545  1.00 91.99           H
ATOM   4492  CD1 ILE A 295      -2.520 -11.831  17.942  1.00 91.99           C
ATOM   4493 1HD1 ILE A 295      -2.253 -11.466  18.933  1.00 91.99           H
ATOM   4494 2HD1 ILE A 295      -3.118 -11.079  17.426  1.00 91.99           H
ATOM   4495 3HD1 ILE A 295      -3.096 -12.751  18.036  1.00 91.99           H
ATOM   4496  HN  ILE A 295       1.402 -11.817  18.359  1.00 91.99           H
ATOM   4497  N   ASP A 296       2.338  -9.204  16.816  1.00 93.14           N
ATOM   4498  CA  ASP A 296       3.036  -7.981  16.459  1.00 93.14           C
ATOM   4499  C   ASP A 296       4.214  -8.319  15.543  1.00 93.14           C
ATOM   4500  O   ASP A 296       4.484  -7.601  14.582  1.00 93.14           O
ATOM   4501  HA  ASP A 296       2.290  -7.358  15.966  1.00 93.14           H
ATOM   4502  CB  ASP A 296       3.590  -7.281  17.702  1.00 93.14           C
ATOM   4503 1HB  ASP A 296       4.116  -8.003  18.327  1.00 93.14           H
ATOM   4504 2HB  ASP A 296       4.319  -6.526  17.405  1.00 93.14           H
ATOM   4505  CG  ASP A 296       2.468  -6.623  18.507  1.00 93.14           C
ATOM   4506  OD1 ASP A 296       1.378  -6.445  17.921  1.00 93.14           O
ATOM   4507  OD2 ASP A 296       2.724  -6.314  19.691  1.00 93.14           O
ATOM   4508  HN  ASP A 296       2.361  -9.436  17.788  1.00 93.14           H
ATOM   4509  N   ILE A 297       4.883  -9.414  15.873  1.00 92.03           N
ATOM   4510  CA  ILE A 297       6.011  -9.870  15.079  1.00 92.03           C
ATOM   4511  C   ILE A 297       5.521 -10.263  13.684  1.00 92.03           C
ATOM   4512  O   ILE A 297       6.121  -9.880  12.680  1.00 92.03           O
ATOM   4513  HA  ILE A 297       6.701  -9.031  14.979  1.00 92.03           H
ATOM   4514  CB  ILE A 297       6.761 -10.988  15.805  1.00 92.03           C
ATOM   4515  HB  ILE A 297       6.035 -11.735  16.125  1.00 92.03           H
ATOM   4516  CG1 ILE A 297       7.450 -10.459  17.064  1.00 92.03           C
ATOM   4517 1HG1 ILE A 297       8.259  -9.783  16.784  1.00 92.03           H
ATOM   4518 2HG1 ILE A 297       6.741  -9.879  17.655  1.00 92.03           H
ATOM   4519  CG2 ILE A 297       7.744 -11.689  14.865  1.00 92.03           C
ATOM   4520 1HG2 ILE A 297       7.199 -12.122  14.026  1.00 92.03           H
ATOM   4521 2HG2 ILE A 297       8.470 -10.966  14.493  1.00 92.03           H
ATOM   4522 3HG2 ILE A 297       8.264 -12.480  15.407  1.00 92.03           H
ATOM   4523  CD1 ILE A 297       8.007 -11.607  17.908  1.00 92.03           C
ATOM   4524 1HD1 ILE A 297       7.193 -12.266  18.207  1.00 92.03           H
ATOM   4525 2HD1 ILE A 297       8.734 -12.169  17.322  1.00 92.03           H
ATOM   4526 3HD1 ILE A 297       8.492 -11.202  18.797  1.00 92.03           H
ATOM   4527  HN  ILE A 297       4.667  -9.985  16.665  1.00 92.03           H
ATOM   4528  N   CYS A 298       4.436 -11.023  13.665  1.00 94.30           N
ATOM   4529  CA  CYS A 298       3.860 -11.474  12.409  1.00 94.30           C
ATOM   4530  C   CYS A 298       3.501 -10.243  11.575  1.00 94.30           C
ATOM   4531  O   CYS A 298       3.697 -10.233  10.361  1.00 94.30           O
ATOM   4532  HA  CYS A 298       4.624 -12.070  11.911  1.00 94.30           H
ATOM   4533  CB  CYS A 298       2.650 -12.382  12.636  1.00 94.30           C
ATOM   4534 1HB  CYS A 298       1.981 -11.933  13.371  1.00 94.30           H
ATOM   4535 2HB  CYS A 298       2.083 -12.485  11.711  1.00 94.30           H
ATOM   4536  SG  CYS A 298       3.202 -14.027  13.217  1.00 94.30           S
ATOM   4537  HG  CYS A 298       3.421 -13.663  14.478  1.00 94.30           H
ATOM   4538  HN  CYS A 298       3.953 -11.328  14.485  1.00 94.30           H
ATOM   4539  N   PHE A 299       2.983  -9.234  12.260  1.00 94.44           N
ATOM   4540  CA  PHE A 299       2.593  -8.001  11.597  1.00 94.44           C
ATOM   4541  C   PHE A 299       3.788  -7.354  10.895  1.00 94.44           C
ATOM   4542  O   PHE A 299       3.689  -6.952   9.737  1.00 94.44           O
ATOM   4543  HA  PHE A 299       1.834  -8.258  10.857  1.00 94.44           H
ATOM   4544  CB  PHE A 299       2.079  -7.053  12.682  1.00 94.44           C
ATOM   4545 1HB  PHE A 299       1.232  -7.518  13.186  1.00 94.44           H
ATOM   4546 2HB  PHE A 299       2.860  -6.917  13.431  1.00 94.44           H
ATOM   4547  CG  PHE A 299       1.652  -5.680  12.158  1.00 94.44           C
ATOM   4548  CD1 PHE A 299       2.514  -4.630  12.222  1.00 94.44           C
ATOM   4549  HD1 PHE A 299       3.508  -4.766  12.646  1.00 94.44           H
ATOM   4550  CD2 PHE A 299       0.411  -5.511  11.628  1.00 94.44           C
ATOM   4551  HD2 PHE A 299      -0.279  -6.353  11.577  1.00 94.44           H
ATOM   4552  CE1 PHE A 299       2.117  -3.356  11.735  1.00 94.44           C
ATOM   4553  HE1 PHE A 299       2.808  -2.514  11.786  1.00 94.44           H
ATOM   4554  CE2 PHE A 299       0.015  -4.237  11.141  1.00 94.44           C
ATOM   4555  HE2 PHE A 299      -0.980  -4.101  10.717  1.00 94.44           H
ATOM   4556  CZ  PHE A 299       0.876  -3.187  11.205  1.00 94.44           C
ATOM   4557  HZ  PHE A 299       0.572  -2.209  10.831  1.00 94.44           H
ATOM   4558  HN  PHE A 299       2.829  -9.249  13.248  1.00 94.44           H
ATOM   4559  N   GLN A 300       4.891  -7.275  11.625  1.00 90.62           N
ATOM   4560  CA  GLN A 300       6.087  -6.633  11.107  1.00 90.62           C
ATOM   4561  C   GLN A 300       6.535  -7.311   9.811  1.00 90.62           C
ATOM   4562  O   GLN A 300       6.834  -6.639   8.825  1.00 90.62           O
ATOM   4563  HA  GLN A 300       5.797  -5.602  10.904  1.00 90.62           H
ATOM   4564  CB  GLN A 300       7.209  -6.643  12.147  1.00 90.62           C
ATOM   4565 1HB  GLN A 300       7.329  -7.649  12.548  1.00 90.62           H
ATOM   4566 2HB  GLN A 300       8.153  -6.375  11.672  1.00 90.62           H
ATOM   4567  CG  GLN A 300       6.910  -5.666  13.286  1.00 90.62           C
ATOM   4568 1HG  GLN A 300       6.798  -4.658  12.886  1.00 90.62           H
ATOM   4569 2HG  GLN A 300       5.962  -5.929  13.756  1.00 90.62           H
ATOM   4570  CD  GLN A 300       8.026  -5.685  14.332  1.00 90.62           C
ATOM   4571  OE1 GLN A 300       9.201  -5.561  14.026  1.00 90.62           O
ATOM   4572  NE2 GLN A 300       7.595  -5.847  15.580  1.00 90.62           N
ATOM   4573 1HE2 GLN A 300       6.617  -5.943  15.763  1.00 90.62           H
ATOM   4574 2HE2 GLN A 300       8.250  -5.872  16.335  1.00 90.62           H
ATOM   4575  HN  GLN A 300       4.975  -7.639  12.552  1.00 90.62           H
ATOM   4576  N   VAL A 301       6.566  -8.635   9.853  1.00 94.84           N
ATOM   4577  CA  VAL A 301       7.084  -9.408   8.738  1.00 94.84           C
ATOM   4578  C   VAL A 301       6.176  -9.212   7.522  1.00 94.84           C
ATOM   4579  O   VAL A 301       6.649  -8.876   6.437  1.00 94.84           O
ATOM   4580  HA  VAL A 301       8.075  -9.021   8.501  1.00 94.84           H
ATOM   4581  CB  VAL A 301       7.233 -10.876   9.142  1.00 94.84           C
ATOM   4582  HB  VAL A 301       6.258 -11.234   9.471  1.00 94.84           H
ATOM   4583  CG1 VAL A 301       7.670 -11.731   7.951  1.00 94.84           C
ATOM   4584 1HG1 VAL A 301       6.924 -11.661   7.160  1.00 94.84           H
ATOM   4585 2HG1 VAL A 301       8.630 -11.372   7.579  1.00 94.84           H
ATOM   4586 3HG1 VAL A 301       7.769 -12.770   8.267  1.00 94.84           H
ATOM   4587  CG2 VAL A 301       8.208 -11.026  10.312  1.00 94.84           C
ATOM   4588 1HG2 VAL A 301       9.186 -10.643  10.022  1.00 94.84           H
ATOM   4589 2HG2 VAL A 301       7.836 -10.463  11.169  1.00 94.84           H
ATOM   4590 3HG2 VAL A 301       8.295 -12.079  10.579  1.00 94.84           H
ATOM   4591  HN  VAL A 301       6.246  -9.177  10.630  1.00 94.84           H
ATOM   4592  N   THR A 302       4.888  -9.431   7.744  1.00 94.11           N
ATOM   4593  CA  THR A 302       3.932  -9.446   6.650  1.00 94.11           C
ATOM   4594  C   THR A 302       3.798  -8.049   6.040  1.00 94.11           C
ATOM   4595  O   THR A 302       3.593  -7.911   4.835  1.00 94.11           O
ATOM   4596  HA  THR A 302       4.316 -10.101   5.867  1.00 94.11           H
ATOM   4597  CB  THR A 302       2.612 -10.006   7.183  1.00 94.11           C
ATOM   4598  HB  THR A 302       1.853 -10.023   6.401  1.00 94.11           H
ATOM   4599  OG1 THR A 302       2.316  -9.184   8.309  1.00 94.11           O
ATOM   4600  HG1 THR A 302       1.381  -9.354   8.620  1.00 94.11           H
ATOM   4601  CG2 THR A 302       2.767 -11.408   7.775  1.00 94.11           C
ATOM   4602 1HG2 THR A 302       3.476 -11.377   8.601  1.00 94.11           H
ATOM   4603 2HG2 THR A 302       3.133 -12.088   7.006  1.00 94.11           H
ATOM   4604 3HG2 THR A 302       1.800 -11.758   8.138  1.00 94.11           H
ATOM   4605  HN  THR A 302       4.497  -9.596   8.649  1.00 94.11           H
ATOM   4606  N   GLN A 303       3.919  -7.049   6.900  1.00 91.56           N
ATOM   4607  CA  GLN A 303       3.849  -5.667   6.455  1.00 91.56           C
ATOM   4608  C   GLN A 303       5.007  -5.356   5.504  1.00 91.56           C
ATOM   4609  O   GLN A 303       4.813  -4.710   4.475  1.00 91.56           O
ATOM   4610  HA  GLN A 303       2.901  -5.581   5.924  1.00 91.56           H
ATOM   4611  CB  GLN A 303       3.846  -4.707   7.646  1.00 91.56           C
ATOM   4612 1HB  GLN A 303       2.993  -4.923   8.289  1.00 91.56           H
ATOM   4613 2HB  GLN A 303       4.743  -4.862   8.245  1.00 91.56           H
ATOM   4614  CG  GLN A 303       3.784  -3.252   7.178  1.00 91.56           C
ATOM   4615 1HG  GLN A 303       4.710  -2.991   6.667  1.00 91.56           H
ATOM   4616 2HG  GLN A 303       2.976  -3.133   6.455  1.00 91.56           H
ATOM   4617  CD  GLN A 303       3.562  -2.305   8.359  1.00 91.56           C
ATOM   4618  OE1 GLN A 303       4.407  -2.141   9.224  1.00 91.56           O
ATOM   4619  NE2 GLN A 303       2.382  -1.692   8.347  1.00 91.56           N
ATOM   4620 1HE2 GLN A 303       1.733  -1.871   7.607  1.00 91.56           H
ATOM   4621 2HE2 GLN A 303       2.143  -1.053   9.077  1.00 91.56           H
ATOM   4622  HN  GLN A 303       4.062  -7.170   7.882  1.00 91.56           H
ATOM   4623  N   THR A 304       6.185  -5.832   5.881  1.00 92.74           N
ATOM   4624  CA  THR A 304       7.383  -5.564   5.105  1.00 92.74           C
ATOM   4625  C   THR A 304       7.263  -6.178   3.709  1.00 92.74           C
ATOM   4626  O   THR A 304       7.613  -5.544   2.715  1.00 92.74           O
ATOM   4627  HA  THR A 304       7.473  -4.486   4.973  1.00 92.74           H
ATOM   4628  CB  THR A 304       8.585  -6.084   5.896  1.00 92.74           C
ATOM   4629  HB  THR A 304       8.554  -7.170   5.983  1.00 92.74           H
ATOM   4630  OG1 THR A 304       8.528  -5.367   7.126  1.00 92.74           O
ATOM   4631  HG1 THR A 304       8.091  -5.928   7.829  1.00 92.74           H
ATOM   4632  CG2 THR A 304       9.920  -5.660   5.280  1.00 92.74           C
ATOM   4633 1HG2 THR A 304       9.979  -4.572   5.255  1.00 92.74           H
ATOM   4634 2HG2 THR A 304       9.992  -6.051   4.265  1.00 92.74           H
ATOM   4635 3HG2 THR A 304      10.739  -6.055   5.880  1.00 92.74           H
ATOM   4636  HN  THR A 304       6.327  -6.389   6.699  1.00 92.74           H
ATOM   4637  N   ILE A 305       6.767  -7.407   3.679  1.00 92.93           N
ATOM   4638  CA  ILE A 305       6.573  -8.105   2.419  1.00 92.93           C
ATOM   4639  C   ILE A 305       5.632  -7.290   1.529  1.00 92.93           C
ATOM   4640  O   ILE A 305       5.831  -7.212   0.318  1.00 92.93           O
ATOM   4641  HA  ILE A 305       7.544  -8.168   1.928  1.00 92.93           H
ATOM   4642  CB  ILE A 305       6.097  -9.537   2.668  1.00 92.93           C
ATOM   4643  HB  ILE A 305       5.234  -9.500   3.333  1.00 92.93           H
ATOM   4644  CG1 ILE A 305       7.177 -10.359   3.375  1.00 92.93           C
ATOM   4645 1HG1 ILE A 305       7.978 -10.593   2.674  1.00 92.93           H
ATOM   4646 2HG1 ILE A 305       7.619  -9.770   4.179  1.00 92.93           H
ATOM   4647  CG2 ILE A 305       5.636 -10.196   1.367  1.00 92.93           C
ATOM   4648 1HG2 ILE A 305       4.812  -9.623   0.942  1.00 92.93           H
ATOM   4649 2HG2 ILE A 305       6.464 -10.221   0.659  1.00 92.93           H
ATOM   4650 3HG2 ILE A 305       5.303 -11.213   1.572  1.00 92.93           H
ATOM   4651  CD1 ILE A 305       6.596 -11.654   3.944  1.00 92.93           C
ATOM   4652 1HD1 ILE A 305       5.812 -11.416   4.663  1.00 92.93           H
ATOM   4653 2HD1 ILE A 305       6.176 -12.251   3.134  1.00 92.93           H
ATOM   4654 3HD1 ILE A 305       7.385 -12.219   4.441  1.00 92.93           H
ATOM   4655  HN  ILE A 305       6.500  -7.922   4.493  1.00 92.93           H
ATOM   4656  N   ALA A 306       4.628  -6.704   2.164  1.00 94.30           N
ATOM   4657  CA  ALA A 306       3.627  -5.941   1.439  1.00 94.30           C
ATOM   4658  C   ALA A 306       4.291  -4.723   0.792  1.00 94.30           C
ATOM   4659  O   ALA A 306       3.933  -4.333  -0.318  1.00 94.30           O
ATOM   4660  HA  ALA A 306       3.224  -6.582   0.655  1.00 94.30           H
ATOM   4661  CB  ALA A 306       2.494  -5.551   2.389  1.00 94.30           C
ATOM   4662 1HB  ALA A 306       2.037  -6.452   2.799  1.00 94.30           H
ATOM   4663 2HB  ALA A 306       2.894  -4.945   3.202  1.00 94.30           H
ATOM   4664 3HB  ALA A 306       1.743  -4.978   1.845  1.00 94.30           H
ATOM   4665  HN  ALA A 306       4.493  -6.745   3.154  1.00 94.30           H
ATOM   4666  N   PHE A 307       5.246  -4.156   1.514  1.00 92.54           N
ATOM   4667  CA  PHE A 307       5.913  -2.949   1.058  1.00 92.54           C
ATOM   4668  C   PHE A 307       6.795  -3.236  -0.159  1.00 92.54           C
ATOM   4669  O   PHE A 307       6.971  -2.375  -1.019  1.00 92.54           O
ATOM   4670  HA  PHE A 307       5.136  -2.236   0.781  1.00 92.54           H
ATOM   4671  CB  PHE A 307       6.795  -2.463   2.210  1.00 92.54           C
ATOM   4672 1HB  PHE A 307       7.398  -3.296   2.569  1.00 92.54           H
ATOM   4673 2HB  PHE A 307       7.486  -1.710   1.831  1.00 92.54           H
ATOM   4674  CG  PHE A 307       6.014  -1.872   3.385  1.00 92.54           C
ATOM   4675  CD1 PHE A 307       4.663  -1.741   3.307  1.00 92.54           C
ATOM   4676  HD1 PHE A 307       4.136  -2.056   2.406  1.00 92.54           H
ATOM   4677  CD2 PHE A 307       6.672  -1.479   4.509  1.00 92.54           C
ATOM   4678  HD2 PHE A 307       7.755  -1.584   4.572  1.00 92.54           H
ATOM   4679  CE1 PHE A 307       3.938  -1.193   4.398  1.00 92.54           C
ATOM   4680  HE1 PHE A 307       2.855  -1.087   4.335  1.00 92.54           H
ATOM   4681  CE2 PHE A 307       5.947  -0.931   5.600  1.00 92.54           C
ATOM   4682  HE2 PHE A 307       6.474  -0.615   6.501  1.00 92.54           H
ATOM   4683  CZ  PHE A 307       4.595  -0.799   5.522  1.00 92.54           C
ATOM   4684  HZ  PHE A 307       4.039  -0.379   6.360  1.00 92.54           H
ATOM   4685  HN  PHE A 307       5.565  -4.508   2.395  1.00 92.54           H
ATOM   4686  N   PHE A 308       7.327  -4.449  -0.191  1.00 87.98           N
ATOM   4687  CA  PHE A 308       8.149  -4.876  -1.310  1.00 87.98           C
ATOM   4688  C   PHE A 308       7.343  -4.887  -2.610  1.00 87.98           C
ATOM   4689  O   PHE A 308       7.915  -4.885  -3.699  1.00 87.98           O
ATOM   4690  HA  PHE A 308       8.969  -4.163  -1.399  1.00 87.98           H
ATOM   4691  CB  PHE A 308       8.619  -6.300  -1.003  1.00 87.98           C
ATOM   4692 1HB  PHE A 308       7.848  -6.809  -0.424  1.00 87.98           H
ATOM   4693 2HB  PHE A 308       8.727  -6.846  -1.940  1.00 87.98           H
ATOM   4694  CG  PHE A 308       9.940  -6.367  -0.234  1.00 87.98           C
ATOM   4695  CD1 PHE A 308      11.112  -6.109  -0.873  1.00 87.98           C
ATOM   4696  HD1 PHE A 308      11.111  -5.855  -1.933  1.00 87.98           H
ATOM   4697  CD2 PHE A 308       9.942  -6.684   1.089  1.00 87.98           C
ATOM   4698  HD2 PHE A 308       9.002  -6.891   1.601  1.00 87.98           H
ATOM   4699  CE1 PHE A 308      12.339  -6.172  -0.160  1.00 87.98           C
ATOM   4700  HE1 PHE A 308      13.278  -5.965  -0.672  1.00 87.98           H
ATOM   4701  CE2 PHE A 308      11.168  -6.746   1.802  1.00 87.98           C
ATOM   4702  HE2 PHE A 308      11.170  -7.001   2.862  1.00 87.98           H
ATOM   4703  CZ  PHE A 308      12.341  -6.489   1.163  1.00 87.98           C
ATOM   4704  HZ  PHE A 308      13.282  -6.537   1.710  1.00 87.98           H
ATOM   4705  HN  PHE A 308       7.203  -5.133   0.528  1.00 87.98           H
ATOM   4706  N   HIS A 309       6.028  -4.898  -2.454  1.00 82.57           N
ATOM   4707  CA  HIS A 309       5.137  -4.906  -3.602  1.00 82.57           C
ATOM   4708  C   HIS A 309       5.321  -3.615  -4.402  1.00 82.57           C
ATOM   4709  O   HIS A 309       5.268  -3.629  -5.631  1.00 82.57           O
ATOM   4710  HA  HIS A 309       5.433  -5.752  -4.221  1.00 82.57           H
ATOM   4711  CB  HIS A 309       3.688  -5.131  -3.164  1.00 82.57           C
ATOM   4712 1HB  HIS A 309       3.652  -5.988  -2.492  1.00 82.57           H
ATOM   4713 2HB  HIS A 309       3.353  -4.264  -2.595  1.00 82.57           H
ATOM   4714  CG  HIS A 309       2.731  -5.365  -4.308  1.00 82.57           C
ATOM   4715  ND1 HIS A 309       2.887  -6.397  -5.217  1.00 82.57           N
ATOM   4716  HD1 HIS A 309       3.623  -7.073  -5.213  1.00 82.57           H
ATOM   4717  CD2 HIS A 309       1.605  -4.691  -4.681  1.00 82.57           C
ATOM   4718  HD2 HIS A 309       1.190  -3.817  -4.178  1.00 82.57           H
ATOM   4719  CE1 HIS A 309       1.894  -6.337  -6.092  1.00 82.57           C
ATOM   4720  HE1 HIS A 309       1.738  -7.014  -6.932  1.00 82.57           H
ATOM   4721  NE2 HIS A 309       1.101  -5.278  -5.759  1.00 82.57           N
ATOM   4722  HN  HIS A 309       5.570  -4.903  -1.564  1.00 82.57           H
ATOM   4723  N   SER A 310       5.534  -2.529  -3.673  1.00 85.74           N
ATOM   4724  CA  SER A 310       5.702  -1.228  -4.298  1.00 85.74           C
ATOM   4725  C   SER A 310       6.987  -1.210  -5.129  1.00 85.74           C
ATOM   4726  O   SER A 310       7.114  -0.421  -6.064  1.00 85.74           O
ATOM   4727  HA  SER A 310       4.830  -1.101  -4.939  1.00 85.74           H
ATOM   4728  CB  SER A 310       5.732  -0.113  -3.251  1.00 85.74           C
ATOM   4729 1HB  SER A 310       6.539  -0.302  -2.543  1.00 85.74           H
ATOM   4730 2HB  SER A 310       5.951   0.836  -3.738  1.00 85.74           H
ATOM   4731  OG  SER A 310       4.498  -0.010  -2.546  1.00 85.74           O
ATOM   4732  HG  SER A 310       3.822   0.468  -3.107  1.00 85.74           H
ATOM   4733  HN  SER A 310       5.591  -2.529  -2.674  1.00 85.74           H
ATOM   4734  N   CYS A 311       7.906  -2.089  -4.758  1.00 88.12           N
ATOM   4735  CA  CYS A 311       9.156  -2.217  -5.488  1.00 88.12           C
ATOM   4736  C   CYS A 311       8.879  -2.976  -6.787  1.00 88.12           C
ATOM   4737  O   CYS A 311       9.555  -2.762  -7.792  1.00 88.12           O
ATOM   4738  HA  CYS A 311       9.502  -1.205  -5.697  1.00 88.12           H
ATOM   4739  CB  CYS A 311      10.235  -2.902  -4.646  1.00 88.12           C
ATOM   4740 1HB  CYS A 311       9.904  -3.899  -4.358  1.00 88.12           H
ATOM   4741 2HB  CYS A 311      11.144  -3.026  -5.235  1.00 88.12           H
ATOM   4742  SG  CYS A 311      10.590  -1.905  -3.153  1.00 88.12           S
ATOM   4743  HG  CYS A 311      11.324  -2.830  -2.540  1.00 88.12           H
ATOM   4744  HN  CYS A 311       7.808  -2.705  -3.977  1.00 88.12           H
ATOM   4745  N   LEU A 312       7.883  -3.848  -6.724  1.00 86.63           N
ATOM   4746  CA  LEU A 312       7.639  -4.784  -7.808  1.00 86.63           C
ATOM   4747  C   LEU A 312       6.688  -4.146  -8.823  1.00 86.63           C
ATOM   4748  O   LEU A 312       6.672  -4.532  -9.991  1.00 86.63           O
ATOM   4749  HA  LEU A 312       8.593  -4.972  -8.299  1.00 86.63           H
ATOM   4750  CB  LEU A 312       7.142  -6.123  -7.258  1.00 86.63           C
ATOM   4751 1HB  LEU A 312       6.261  -5.937  -6.644  1.00 86.63           H
ATOM   4752 2HB  LEU A 312       6.822  -6.742  -8.096  1.00 86.63           H
ATOM   4753  CG  LEU A 312       8.149  -6.921  -6.426  1.00 86.63           C
ATOM   4754  HG  LEU A 312       8.480  -6.295  -5.598  1.00 86.63           H
ATOM   4755  CD1 LEU A 312       7.495  -8.164  -5.820  1.00 86.63           C
ATOM   4756 1HD1 LEU A 312       6.670  -7.863  -5.175  1.00 86.63           H
ATOM   4757 2HD1 LEU A 312       7.118  -8.803  -6.619  1.00 86.63           H
ATOM   4758 3HD1 LEU A 312       8.232  -8.713  -5.234  1.00 86.63           H
ATOM   4759  CD2 LEU A 312       9.388  -7.270  -7.252  1.00 86.63           C
ATOM   4760 1HD2 LEU A 312       9.094  -7.869  -8.114  1.00 86.63           H
ATOM   4761 2HD2 LEU A 312       9.867  -6.352  -7.594  1.00 86.63           H
ATOM   4762 3HD2 LEU A 312      10.087  -7.837  -6.637  1.00 86.63           H
ATOM   4763  HN  LEU A 312       7.250  -3.920  -5.953  1.00 86.63           H
ATOM   4764  N   ASN A 313       5.919  -3.181  -8.341  1.00 85.37           N
ATOM   4765  CA  ASN A 313       4.893  -2.562  -9.162  1.00 85.37           C
ATOM   4766  C   ASN A 313       5.514  -2.092 -10.479  1.00 85.37           C
ATOM   4767  O   ASN A 313       4.998  -2.392 -11.554  1.00 85.37           O
ATOM   4768  HA  ASN A 313       4.138  -3.334  -9.309  1.00 85.37           H
ATOM   4769  CB  ASN A 313       4.290  -1.342  -8.462  1.00 85.37           C
ATOM   4770 1HB  ASN A 313       5.080  -0.768  -7.978  1.00 85.37           H
ATOM   4771 2HB  ASN A 313       3.826  -0.687  -9.199  1.00 85.37           H
ATOM   4772  CG  ASN A 313       3.250  -1.765  -7.422  1.00 85.37           C
ATOM   4773  OD1 ASN A 313       2.733  -2.869  -7.437  1.00 85.37           O
ATOM   4774  ND2 ASN A 313       2.975  -0.827  -6.520  1.00 85.37           N
ATOM   4775 1HD2 ASN A 313       3.436   0.059  -6.563  1.00 85.37           H
ATOM   4776 2HD2 ASN A 313       2.307  -1.008  -5.798  1.00 85.37           H
ATOM   4777  HN  ASN A 313       5.989  -2.824  -7.410  1.00 85.37           H
ATOM   4778  N   PRO A 314       6.628  -1.349 -10.420  1.00 86.01           N
ATOM   4779  CA  PRO A 314       7.265  -0.847 -11.639  1.00 86.01           C
ATOM   4780  C   PRO A 314       7.541  -1.954 -12.643  1.00 86.01           C
ATOM   4781  O   PRO A 314       7.281  -1.796 -13.835  1.00 86.01           O
ATOM   4782  HA  PRO A 314       6.598  -0.156 -12.154  1.00 86.01           H
ATOM   4783  CB  PRO A 314       8.558  -0.204 -11.134  1.00 86.01           C
ATOM   4784 1HB  PRO A 314       9.389  -0.909 -11.147  1.00 86.01           H
ATOM   4785 2HB  PRO A 314       8.852   0.645 -11.751  1.00 86.01           H
ATOM   4786  CG  PRO A 314       8.207   0.226  -9.714  1.00 86.01           C
ATOM   4787 1HG  PRO A 314       9.098   0.376  -9.105  1.00 86.01           H
ATOM   4788 2HG  PRO A 314       7.664   1.171  -9.701  1.00 86.01           H
ATOM   4789  CD  PRO A 314       7.358  -0.929  -9.210  1.00 86.01           C
ATOM   4790 1HD  PRO A 314       7.970  -1.738  -8.811  1.00 86.01           H
ATOM   4791 2HD  PRO A 314       6.686  -0.618  -8.410  1.00 86.01           H
ATOM   4792  N   VAL A 315       8.067  -3.057 -12.131  1.00 84.98           N
ATOM   4793  CA  VAL A 315       8.515  -4.142 -12.988  1.00 84.98           C
ATOM   4794  C   VAL A 315       7.297  -4.858 -13.575  1.00 84.98           C
ATOM   4795  O   VAL A 315       7.273  -5.177 -14.762  1.00 84.98           O
ATOM   4796  HA  VAL A 315       9.089  -3.701 -13.803  1.00 84.98           H
ATOM   4797  CB  VAL A 315       9.440  -5.077 -12.208  1.00 84.98           C
ATOM   4798  HB  VAL A 315       8.867  -5.508 -11.387  1.00 84.98           H
ATOM   4799  CG1 VAL A 315       9.931  -6.225 -13.092  1.00 84.98           C
ATOM   4800 1HG1 VAL A 315       9.076  -6.799 -13.451  1.00 84.98           H
ATOM   4801 2HG1 VAL A 315      10.480  -5.820 -13.943  1.00 84.98           H
ATOM   4802 3HG1 VAL A 315      10.587  -6.875 -12.513  1.00 84.98           H
ATOM   4803  CG2 VAL A 315      10.617  -4.307 -11.606  1.00 84.98           C
ATOM   4804 1HG2 VAL A 315      11.190  -3.835 -12.404  1.00 84.98           H
ATOM   4805 2HG2 VAL A 315      10.242  -3.542 -10.927  1.00 84.98           H
ATOM   4806 3HG2 VAL A 315      11.259  -4.996 -11.057  1.00 84.98           H
ATOM   4807  HN  VAL A 315       8.188  -3.216 -11.151  1.00 84.98           H
ATOM   4808  N   LEU A 316       6.315  -5.090 -12.715  1.00 84.77           N
ATOM   4809  CA  LEU A 316       5.219  -5.981 -13.054  1.00 84.77           C
ATOM   4810  C   LEU A 316       4.365  -5.340 -14.148  1.00 84.77           C
ATOM   4811  O   LEU A 316       3.888  -6.026 -15.051  1.00 84.77           O
ATOM   4812  HA  LEU A 316       5.655  -6.899 -13.449  1.00 84.77           H
ATOM   4813  CB  LEU A 316       4.429  -6.359 -11.799  1.00 84.77           C
ATOM   4814 1HB  LEU A 316       4.153  -5.442 -11.278  1.00 84.77           H
ATOM   4815 2HB  LEU A 316       3.502  -6.841 -12.109  1.00 84.77           H
ATOM   4816  CG  LEU A 316       5.144  -7.281 -10.809  1.00 84.77           C
ATOM   4817  HG  LEU A 316       6.098  -6.825 -10.546  1.00 84.77           H
ATOM   4818  CD1 LEU A 316       4.340  -7.424  -9.515  1.00 84.77           C
ATOM   4819 1HD1 LEU A 316       4.216  -6.444  -9.054  1.00 84.77           H
ATOM   4820 2HD1 LEU A 316       3.360  -7.845  -9.740  1.00 84.77           H
ATOM   4821 3HD1 LEU A 316       4.870  -8.084  -8.829  1.00 84.77           H
ATOM   4822  CD2 LEU A 316       5.451  -8.638 -11.446  1.00 84.77           C
ATOM   4823 1HD2 LEU A 316       4.520  -9.112 -11.756  1.00 84.77           H
ATOM   4824 2HD2 LEU A 316       6.092  -8.494 -12.315  1.00 84.77           H
ATOM   4825 3HD2 LEU A 316       5.958  -9.273 -10.720  1.00 84.77           H
ATOM   4826  HN  LEU A 316       6.262  -4.681 -11.804  1.00 84.77           H
ATOM   4827  N   TYR A 317       4.197  -4.030 -14.033  1.00 82.23           N
ATOM   4828  CA  TYR A 317       3.181  -3.335 -14.804  1.00 82.23           C
ATOM   4829  C   TYR A 317       3.810  -2.551 -15.958  1.00 82.23           C
ATOM   4830  O   TYR A 317       3.183  -2.364 -17.000  1.00 82.23           O
ATOM   4831  HA  TYR A 317       2.498  -4.081 -15.211  1.00 82.23           H
ATOM   4832  CB  TYR A 317       2.517  -2.352 -13.838  1.00 82.23           C
ATOM   4833 1HB  TYR A 317       3.293  -1.794 -13.313  1.00 82.23           H
ATOM   4834 2HB  TYR A 317       1.938  -1.629 -14.412  1.00 82.23           H
ATOM   4835  CG  TYR A 317       1.602  -3.015 -12.807  1.00 82.23           C
ATOM   4836  CD1 TYR A 317       0.332  -3.417 -13.170  1.00 82.23           C
ATOM   4837  HD1 TYR A 317      -0.018  -3.261 -14.190  1.00 82.23           H
ATOM   4838  CD2 TYR A 317       2.045  -3.212 -11.515  1.00 82.23           C
ATOM   4839  HD2 TYR A 317       3.048  -2.894 -11.229  1.00 82.23           H
ATOM   4840  CE1 TYR A 317      -0.530  -4.041 -12.200  1.00 82.23           C
ATOM   4841  HE1 TYR A 317      -1.535  -4.363 -12.473  1.00 82.23           H
ATOM   4842  CE2 TYR A 317       1.183  -3.836 -10.545  1.00 82.23           C
ATOM   4843  HE2 TYR A 317       1.521  -3.997  -9.522  1.00 82.23           H
ATOM   4844  CZ  TYR A 317      -0.062  -4.220 -10.935  1.00 82.23           C
ATOM   4845  OH  TYR A 317      -0.876  -4.809 -10.019  1.00 82.23           O
ATOM   4846  HH  TYR A 317      -0.395  -4.910  -9.149  1.00 82.23           H
ATOM   4847  HN  TYR A 317       4.740  -3.449 -13.427  1.00 82.23           H
ATOM   4848  N   VAL A 318       5.040  -2.114 -15.734  1.00 79.77           N
ATOM   4849  CA  VAL A 318       5.628  -1.074 -16.562  1.00 79.77           C
ATOM   4850  C   VAL A 318       6.682  -1.695 -17.480  1.00 79.77           C
ATOM   4851  O   VAL A 318       6.573  -1.611 -18.702  1.00 79.77           O
ATOM   4852  HA  VAL A 318       4.832  -0.654 -17.176  1.00 79.77           H
ATOM   4853  CB  VAL A 318       6.187   0.044 -15.679  1.00 79.77           C
ATOM   4854  HB  VAL A 318       7.083  -0.333 -15.188  1.00 79.77           H
ATOM   4855  CG1 VAL A 318       6.587   1.257 -16.521  1.00 79.77           C
ATOM   4856 1HG1 VAL A 318       7.352   0.964 -17.240  1.00 79.77           H
ATOM   4857 2HG1 VAL A 318       5.714   1.635 -17.053  1.00 79.77           H
ATOM   4858 3HG1 VAL A 318       6.981   2.037 -15.869  1.00 79.77           H
ATOM   4859  CG2 VAL A 318       5.185   0.437 -14.592  1.00 79.77           C
ATOM   4860 1HG2 VAL A 318       4.263   0.787 -15.057  1.00 79.77           H
ATOM   4861 2HG2 VAL A 318       4.970  -0.428 -13.965  1.00 79.77           H
ATOM   4862 3HG2 VAL A 318       5.607   1.234 -13.980  1.00 79.77           H
ATOM   4863  HN  VAL A 318       5.631  -2.456 -15.003  1.00 79.77           H
ATOM   4864  N   PHE A 319       7.679  -2.305 -16.856  1.00 76.71           N
ATOM   4865  CA  PHE A 319       8.843  -2.777 -17.587  1.00 76.71           C
ATOM   4866  C   PHE A 319       8.489  -3.983 -18.460  1.00 76.71           C
ATOM   4867  O   PHE A 319       9.245  -4.345 -19.360  1.00 76.71           O
ATOM   4868  HA  PHE A 319       9.181  -1.958 -18.221  1.00 76.71           H
ATOM   4869  CB  PHE A 319       9.882  -3.203 -16.547  1.00 76.71           C
ATOM   4870 1HB  PHE A 319       9.447  -3.971 -15.908  1.00 76.71           H
ATOM   4871 2HB  PHE A 319      10.729  -3.658 -17.061  1.00 76.71           H
ATOM   4872  CG  PHE A 319      10.391  -2.058 -15.671  1.00 76.71           C
ATOM   4873  CD1 PHE A 319      10.261  -0.771 -16.090  1.00 76.71           C
ATOM   4874  HD1 PHE A 319       9.794  -0.555 -17.051  1.00 76.71           H
ATOM   4875  CD2 PHE A 319      10.973  -2.326 -14.471  1.00 76.71           C
ATOM   4876  HD2 PHE A 319      11.078  -3.358 -14.135  1.00 76.71           H
ATOM   4877  CE1 PHE A 319      10.733   0.293 -15.277  1.00 76.71           C
ATOM   4878  HE1 PHE A 319      10.629   1.324 -15.613  1.00 76.71           H
ATOM   4879  CE2 PHE A 319      11.446  -1.263 -13.658  1.00 76.71           C
ATOM   4880  HE2 PHE A 319      11.913  -1.478 -12.697  1.00 76.71           H
ATOM   4881  CZ  PHE A 319      11.316   0.024 -14.077  1.00 76.71           C
ATOM   4882  HZ  PHE A 319      11.679   0.840 -13.453  1.00 76.71           H
ATOM   4883  HN  PHE A 319       7.701  -2.476 -15.871  1.00 76.71           H
ATOM   4884  N   VAL A 320       7.339  -4.570 -18.164  1.00 76.54           N
ATOM   4885  CA  VAL A 320       6.827  -5.664 -18.972  1.00 76.54           C
ATOM   4886  C   VAL A 320       6.444  -5.134 -20.356  1.00 76.54           C
ATOM   4887  O   VAL A 320       6.516  -5.862 -21.345  1.00 76.54           O
ATOM   4888  HA  VAL A 320       7.630  -6.393 -19.086  1.00 76.54           H
ATOM   4889  CB  VAL A 320       5.664  -6.348 -18.251  1.00 76.54           C
ATOM   4890  HB  VAL A 320       4.884  -5.604 -18.092  1.00 76.54           H
ATOM   4891  CG1 VAL A 320       5.074  -7.472 -19.106  1.00 76.54           C
ATOM   4892 1HG1 VAL A 320       4.708  -7.059 -20.046  1.00 76.54           H
ATOM   4893 2HG1 VAL A 320       5.844  -8.215 -19.310  1.00 76.54           H
ATOM   4894 3HG1 VAL A 320       4.249  -7.941 -18.569  1.00 76.54           H
ATOM   4895  CG2 VAL A 320       6.100  -6.872 -16.881  1.00 76.54           C
ATOM   4896 1HG2 VAL A 320       6.906  -7.595 -17.009  1.00 76.54           H
ATOM   4897 2HG2 VAL A 320       6.451  -6.041 -16.269  1.00 76.54           H
ATOM   4898 3HG2 VAL A 320       5.255  -7.354 -16.391  1.00 76.54           H
ATOM   4899  HN  VAL A 320       6.761  -4.311 -17.390  1.00 76.54           H
ATOM   4900  N   GLY A 321       6.046  -3.871 -20.381  1.00 77.98           N
ATOM   4901  CA  GLY A 321       5.603  -3.251 -21.618  1.00 77.98           C
ATOM   4902  C   GLY A 321       6.763  -3.106 -22.605  1.00 77.98           C
ATOM   4903  O   GLY A 321       7.831  -2.612 -22.245  1.00 77.98           O
ATOM   4904 1HA  GLY A 321       4.812  -3.851 -22.068  1.00 77.98           H
ATOM   4905 2HA  GLY A 321       5.177  -2.270 -21.406  1.00 77.98           H
ATOM   4906  HN  GLY A 321       6.023  -3.276 -19.578  1.00 77.98           H
ATOM   4907  N   GLU A 322       6.515  -3.545 -23.830  1.00 66.29           N
ATOM   4908  CA  GLU A 322       7.508  -3.426 -24.884  1.00 66.29           C
ATOM   4909  C   GLU A 322       7.685  -1.960 -25.284  1.00 66.29           C
ATOM   4910  O   GLU A 322       8.804  -1.507 -25.516  1.00 66.29           O
ATOM   4911  HA  GLU A 322       8.435  -3.806 -24.453  1.00 66.29           H
ATOM   4912  CB  GLU A 322       7.130  -4.283 -26.094  1.00 66.29           C
ATOM   4913 1HB  GLU A 322       6.094  -4.089 -26.371  1.00 66.29           H
ATOM   4914 2HB  GLU A 322       7.834  -4.103 -26.906  1.00 66.29           H
ATOM   4915  CG  GLU A 322       7.225  -5.773 -25.762  1.00 66.29           C
ATOM   4916 1HG  GLU A 322       8.229  -6.007 -25.408  1.00 66.29           H
ATOM   4917 2HG  GLU A 322       6.537  -6.014 -24.951  1.00 66.29           H
ATOM   4918  CD  GLU A 322       6.898  -6.630 -26.987  1.00 66.29           C
ATOM   4919  OE1 GLU A 322       6.968  -7.870 -26.847  1.00 66.29           O
ATOM   4920  OE2 GLU A 322       6.586  -6.025 -28.035  1.00 66.29           O
ATOM   4921  HN  GLU A 322       5.656  -3.975 -24.106  1.00 66.29           H
ATOM   4922  N   ARG A 323       6.562  -1.259 -25.351  1.00 64.51           N
ATOM   4923  CA  ARG A 323       6.578   0.143 -25.732  1.00 64.51           C
ATOM   4924  C   ARG A 323       7.458   0.945 -24.771  1.00 64.51           C
ATOM   4925  O   ARG A 323       8.279   1.752 -25.203  1.00 64.51           O
ATOM   4926  HA  ARG A 323       6.989   0.153 -26.741  1.00 64.51           H
ATOM   4927  CB  ARG A 323       5.165   0.730 -25.729  1.00 64.51           C
ATOM   4928 1HB  ARG A 323       4.542   0.193 -26.445  1.00 64.51           H
ATOM   4929 2HB  ARG A 323       4.712   0.592 -24.747  1.00 64.51           H
ATOM   4930  CG  ARG A 323       5.188   2.219 -26.081  1.00 64.51           C
ATOM   4931 1HG  ARG A 323       5.766   2.764 -25.335  1.00 64.51           H
ATOM   4932 2HG  ARG A 323       5.690   2.361 -27.039  1.00 64.51           H
ATOM   4933  CD  ARG A 323       3.770   2.788 -26.153  1.00 64.51           C
ATOM   4934 1HD  ARG A 323       3.257   2.398 -27.032  1.00 64.51           H
ATOM   4935 2HD  ARG A 323       3.197   2.470 -25.282  1.00 64.51           H
ATOM   4936  NE  ARG A 323       3.820   4.266 -26.212  1.00 64.51           N
ATOM   4937  HE  ARG A 323       4.641   4.692 -26.592  1.00 64.51           H
ATOM   4938  CZ  ARG A 323       2.835   5.069 -25.786  1.00 64.51           C
ATOM   4939  NH1 ARG A 323       1.713   4.552 -25.267  1.00 64.51           N
ATOM   4940 1HH1 ARG A 323       1.606   3.560 -25.195  1.00 64.51           H
ATOM   4941 2HH1 ARG A 323       0.983   5.158 -24.952  1.00 64.51           H
ATOM   4942  NH2 ARG A 323       2.989   6.396 -25.888  1.00 64.51           N
ATOM   4943 1HH2 ARG A 323       2.263   7.009 -25.576  1.00 64.51           H
ATOM   4944 2HH2 ARG A 323       3.829   6.773 -26.277  1.00 64.51           H
ATOM   4945  HN  ARG A 323       5.657  -1.633 -25.151  1.00 64.51           H
ATOM   4946  N   PHE A 324       7.255   0.695 -23.486  1.00 76.59           N
ATOM   4947  CA  PHE A 324       7.982   1.421 -22.458  1.00 76.59           C
ATOM   4948  C   PHE A 324       9.473   1.078 -22.495  1.00 76.59           C
ATOM   4949  O   PHE A 324      10.320   1.959 -22.351  1.00 76.59           O
ATOM   4950  HA  PHE A 324       7.851   2.484 -22.660  1.00 76.59           H
ATOM   4951  CB  PHE A 324       7.404   0.988 -21.110  1.00 76.59           C
ATOM   4952 1HB  PHE A 324       6.327   1.157 -21.116  1.00 76.59           H
ATOM   4953 2HB  PHE A 324       7.557  -0.085 -20.989  1.00 76.59           H
ATOM   4954  CG  PHE A 324       8.013   1.714 -19.909  1.00 76.59           C
ATOM   4955  CD1 PHE A 324       9.103   1.195 -19.282  1.00 76.59           C
ATOM   4956  HD1 PHE A 324       9.542   0.261 -19.634  1.00 76.59           H
ATOM   4957  CD2 PHE A 324       7.466   2.878 -19.469  1.00 76.59           C
ATOM   4958  HD2 PHE A 324       6.593   3.294 -19.972  1.00 76.59           H
ATOM   4959  CE1 PHE A 324       9.668   1.869 -18.167  1.00 76.59           C
ATOM   4960  HE1 PHE A 324      10.541   1.452 -17.664  1.00 76.59           H
ATOM   4961  CE2 PHE A 324       8.032   3.552 -18.355  1.00 76.59           C
ATOM   4962  HE2 PHE A 324       7.593   4.486 -18.002  1.00 76.59           H
ATOM   4963  CZ  PHE A 324       9.121   3.033 -17.727  1.00 76.59           C
ATOM   4964  HZ  PHE A 324       9.555   3.551 -16.872  1.00 76.59           H
ATOM   4965  HN  PHE A 324       6.610   0.011 -23.144  1.00 76.59           H
ATOM   4966  N   ARG A 325       9.748  -0.203 -22.688  1.00 73.49           N
ATOM   4967  CA  ARG A 325      11.121  -0.679 -22.711  1.00 73.49           C
ATOM   4968  C   ARG A 325      11.903   0.014 -23.829  1.00 73.49           C
ATOM   4969  O   ARG A 325      13.078   0.339 -23.660  1.00 73.49           O
ATOM   4970  HA  ARG A 325      11.522  -0.419 -21.732  1.00 73.49           H
ATOM   4971  CB  ARG A 325      11.176  -2.193 -22.923  1.00 73.49           C
ATOM   4972 1HB  ARG A 325      10.479  -2.479 -23.711  1.00 73.49           H
ATOM   4973 2HB  ARG A 325      12.172  -2.481 -23.258  1.00 73.49           H
ATOM   4974  CG  ARG A 325      10.830  -2.940 -21.633  1.00 73.49           C
ATOM   4975 1HG  ARG A 325      11.427  -2.547 -20.810  1.00 73.49           H
ATOM   4976 2HG  ARG A 325       9.784  -2.768 -21.379  1.00 73.49           H
ATOM   4977  CD  ARG A 325      11.084  -4.441 -21.784  1.00 73.49           C
ATOM   4978 1HD  ARG A 325      12.056  -4.609 -22.247  1.00 73.49           H
ATOM   4979 2HD  ARG A 325      11.113  -4.914 -20.802  1.00 73.49           H
ATOM   4980  NE  ARG A 325      10.019  -5.054 -22.609  1.00 73.49           N
ATOM   4981  HE  ARG A 325       9.168  -4.543 -22.731  1.00 73.49           H
ATOM   4982  CZ  ARG A 325      10.124  -6.251 -23.202  1.00 73.49           C
ATOM   4983  NH1 ARG A 325      11.241  -6.979 -23.073  1.00 73.49           N
ATOM   4984 1HH1 ARG A 325      12.005  -6.630 -22.530  1.00 73.49           H
ATOM   4985 2HH1 ARG A 325      11.311  -7.871 -23.519  1.00 73.49           H
ATOM   4986  NH2 ARG A 325       9.094  -6.709 -23.927  1.00 73.49           N
ATOM   4987 1HH2 ARG A 325       9.156  -7.600 -24.377  1.00 73.49           H
ATOM   4988 2HH2 ARG A 325       8.264  -6.160 -24.019  1.00 73.49           H
ATOM   4989  HN  ARG A 325       9.054  -0.910 -22.826  1.00 73.49           H
ATOM   4990  N   ARG A 326      11.221   0.220 -24.946  1.00 67.39           N
ATOM   4991  CA  ARG A 326      11.817   0.925 -26.068  1.00 67.39           C
ATOM   4992  C   ARG A 326      12.124   2.374 -25.682  1.00 67.39           C
ATOM   4993  O   ARG A 326      13.211   2.877 -25.960  1.00 67.39           O
ATOM   4994  HA  ARG A 326      12.733   0.376 -26.287  1.00 67.39           H
ATOM   4995  CB  ARG A 326      10.887   0.914 -27.282  1.00 67.39           C
ATOM   4996 1HB  ARG A 326       9.879   1.194 -26.976  1.00 67.39           H
ATOM   4997 2HB  ARG A 326      11.219   1.659 -28.006  1.00 67.39           H
ATOM   4998  CG  ARG A 326      10.861  -0.467 -27.940  1.00 67.39           C
ATOM   4999 1HG  ARG A 326      11.868  -0.745 -28.252  1.00 67.39           H
ATOM   5000 2HG  ARG A 326      10.534  -1.213 -27.215  1.00 67.39           H
ATOM   5001  CD  ARG A 326       9.925  -0.480 -29.150  1.00 67.39           C
ATOM   5002 1HD  ARG A 326       8.920  -0.187 -28.846  1.00 67.39           H
ATOM   5003 2HD  ARG A 326      10.260   0.249 -29.888  1.00 67.39           H
ATOM   5004  NE  ARG A 326       9.896  -1.831 -29.753  1.00 67.39           N
ATOM   5005  HE  ARG A 326      10.420  -2.556 -29.306  1.00 67.39           H
ATOM   5006  CZ  ARG A 326       9.211  -2.145 -30.861  1.00 67.39           C
ATOM   5007  NH1 ARG A 326       8.491  -1.214 -31.502  1.00 67.39           N
ATOM   5008 1HH1 ARG A 326       8.462  -0.277 -31.154  1.00 67.39           H
ATOM   5009 2HH1 ARG A 326       7.983  -1.456 -32.329  1.00 67.39           H
ATOM   5010  NH2 ARG A 326       9.257  -3.404 -31.319  1.00 67.39           N
ATOM   5011 1HH2 ARG A 326       8.752  -3.654 -32.145  1.00 67.39           H
ATOM   5012 2HH2 ARG A 326       9.797  -4.092 -30.835  1.00 67.39           H
ATOM   5013  HN  ARG A 326      10.280  -0.085 -25.090  1.00 67.39           H
ATOM   5014  N   ASP A 327      11.146   3.003 -25.047  1.00 77.75           N
ATOM   5015  CA  ASP A 327      11.253   4.415 -24.720  1.00 77.75           C
ATOM   5016  C   ASP A 327      12.285   4.600 -23.606  1.00 77.75           C
ATOM   5017  O   ASP A 327      12.955   5.629 -23.540  1.00 77.75           O
ATOM   5018  HA  ASP A 327      11.550   4.902 -25.649  1.00 77.75           H
ATOM   5019  CB  ASP A 327       9.916   4.968 -24.222  1.00 77.75           C
ATOM   5020 1HB  ASP A 327       9.509   4.309 -23.455  1.00 77.75           H
ATOM   5021 2HB  ASP A 327      10.071   5.941 -23.757  1.00 77.75           H
ATOM   5022  CG  ASP A 327       8.915   5.100 -25.371  1.00 77.75           C
ATOM   5023  OD1 ASP A 327       9.380   5.107 -26.531  1.00 77.75           O
ATOM   5024  OD2 ASP A 327       7.706   5.190 -25.064  1.00 77.75           O
ATOM   5025  HN  ASP A 327      10.294   2.566 -24.758  1.00 77.75           H
ATOM   5026  N   LEU A 328      12.381   3.586 -22.758  1.00 79.54           N
ATOM   5027  CA  LEU A 328      13.380   3.585 -21.703  1.00 79.54           C
ATOM   5028  C   LEU A 328      14.774   3.688 -22.326  1.00 79.54           C
ATOM   5029  O   LEU A 328      15.582   4.519 -21.914  1.00 79.54           O
ATOM   5030  HA  LEU A 328      13.209   4.471 -21.091  1.00 79.54           H
ATOM   5031  CB  LEU A 328      13.200   2.366 -20.796  1.00 79.54           C
ATOM   5032 1HB  LEU A 328      12.223   2.434 -20.319  1.00 79.54           H
ATOM   5033 2HB  LEU A 328      13.189   1.472 -21.420  1.00 79.54           H
ATOM   5034  CG  LEU A 328      14.257   2.180 -19.706  1.00 79.54           C
ATOM   5035  HG  LEU A 328      15.238   2.158 -20.181  1.00 79.54           H
ATOM   5036  CD1 LEU A 328      14.253   3.359 -18.731  1.00 79.54           C
ATOM   5037 1HD1 LEU A 328      14.469   4.279 -19.273  1.00 79.54           H
ATOM   5038 2HD1 LEU A 328      13.274   3.437 -18.259  1.00 79.54           H
ATOM   5039 3HD1 LEU A 328      15.014   3.201 -17.966  1.00 79.54           H
ATOM   5040  CD2 LEU A 328      14.074   0.841 -18.987  1.00 79.54           C
ATOM   5041 1HD2 LEU A 328      13.087   0.809 -18.526  1.00 79.54           H
ATOM   5042 2HD2 LEU A 328      14.166   0.027 -19.706  1.00 79.54           H
ATOM   5043 3HD2 LEU A 328      14.838   0.735 -18.217  1.00 79.54           H
ATOM   5044  HN  LEU A 328      11.792   2.778 -22.783  1.00 79.54           H
ATOM   5045  N   VAL A 329      15.012   2.833 -23.309  1.00 79.73           N
ATOM   5046  CA  VAL A 329      16.316   2.770 -23.946  1.00 79.73           C
ATOM   5047  C   VAL A 329      16.603   4.101 -24.644  1.00 79.73           C
ATOM   5048  O   VAL A 329      17.741   4.566 -24.658  1.00 79.73           O
ATOM   5049  HA  VAL A 329      17.059   2.618 -23.163  1.00 79.73           H
ATOM   5050  CB  VAL A 329      16.378   1.572 -24.896  1.00 79.73           C
ATOM   5051  HB  VAL A 329      15.556   1.664 -25.606  1.00 79.73           H
ATOM   5052  CG1 VAL A 329      17.686   1.567 -25.689  1.00 79.73           C
ATOM   5053 1HG1 VAL A 329      17.758   2.482 -26.276  1.00 79.73           H
ATOM   5054 2HG1 VAL A 329      18.528   1.510 -25.000  1.00 79.73           H
ATOM   5055 3HG1 VAL A 329      17.703   0.705 -26.356  1.00 79.73           H
ATOM   5056  CG2 VAL A 329      16.194   0.258 -24.134  1.00 79.73           C
ATOM   5057 1HG2 VAL A 329      16.984   0.155 -23.390  1.00 79.73           H
ATOM   5058 2HG2 VAL A 329      15.224   0.260 -23.635  1.00 79.73           H
ATOM   5059 3HG2 VAL A 329      16.241  -0.577 -24.832  1.00 79.73           H
ATOM   5060  HN  VAL A 329      14.334   2.191 -23.669  1.00 79.73           H
ATOM   5061  N   LYS A 330      15.550   4.676 -25.206  1.00 72.77           N
ATOM   5062  CA  LYS A 330      15.663   5.972 -25.855  1.00 72.77           C
ATOM   5063  C   LYS A 330      16.154   7.005 -24.839  1.00 72.77           C
[truncated: 117,162 more chars]
