# Supplementary material for: Noncanonical roles of chemokine regions in CCR9 activation revealed by structural modeling and mutational mapping
Source: Nat Commun. 2025 Aug 18;16:7695. doi: 10.1038/s41467-025-62321-9 (PMC12361432; doi:10.1038/s41467-025-62321-9)
Supplement: Supplementary file 5 — Supplementary Data 3 [file 41467_2025_62321_MOESM5_ESM.zip › CCR9_CCL25_10_rnk0.pdb]

ATOM      1  N   GLU A  20      -8.021  -3.168  58.826  1.00 50.47           N
ATOM      2  CA  GLU A  20      -7.965  -4.124  57.734  1.00 50.47           C
ATOM      3  C   GLU A  20      -8.461  -5.494  58.202  1.00 50.47           C
ATOM      4  O   GLU A  20      -7.695  -6.279  58.758  1.00 50.47           O
ATOM      5  HA  GLU A  20      -8.635  -3.730  56.969  1.00 50.47           H
ATOM      6  CB  GLU A  20      -6.550  -4.220  57.160  1.00 50.47           C
ATOM      7 1HB  GLU A  20      -5.821  -4.048  57.951  1.00 50.47           H
ATOM      8 2HB  GLU A  20      -6.422  -5.178  56.657  1.00 50.47           H
ATOM      9  CG  GLU A  20      -6.314  -3.142  56.100  1.00 50.47           C
ATOM     10 1HG  GLU A  20      -7.213  -3.016  55.498  1.00 50.47           H
ATOM     11 2HG  GLU A  20      -6.120  -2.185  56.586  1.00 50.47           H
ATOM     12  CD  GLU A  20      -5.135  -3.510  55.197  1.00 50.47           C
ATOM     13  OE1 GLU A  20      -5.089  -2.963  54.074  1.00 50.47           O
ATOM     14  OE2 GLU A  20      -4.307  -4.329  55.650  1.00 50.47           O
ATOM     15  HN  GLU A  20      -8.386  -3.528  59.685  1.00 50.47           H
ATOM     16  N   SER A  21      -9.741  -5.739  57.959  1.00 58.77           N
ATOM     17  CA  SER A  21     -10.330  -7.027  58.284  1.00 58.77           C
ATOM     18  C   SER A  21      -9.554  -8.148  57.591  1.00 58.77           C
ATOM     19  O   SER A  21      -9.122  -7.995  56.449  1.00 58.77           O
ATOM     20  HA  SER A  21     -10.248  -7.117  59.367  1.00 58.77           H
ATOM     21  CB  SER A  21     -11.805  -7.074  57.880  1.00 58.77           C
ATOM     22 1HB  SER A  21     -12.219  -8.051  58.133  1.00 58.77           H
ATOM     23 2HB  SER A  21     -12.363  -6.334  58.453  1.00 58.77           H
ATOM     24  OG  SER A  21     -11.986  -6.829  56.487  1.00 58.77           O
ATOM     25  HG  SER A  21     -12.170  -7.689  56.010  1.00 58.77           H
ATOM     26  HN  SER A  21     -10.369  -5.078  57.549  1.00 58.77           H
ATOM     27  N   THR A  22      -9.399  -9.249  58.311  1.00 60.45           N
ATOM     28  CA  THR A  22      -8.692 -10.400  57.775  1.00 60.45           C
ATOM     29  C   THR A  22      -9.232 -10.760  56.389  1.00 60.45           C
ATOM     30  O   THR A  22      -8.493 -11.258  55.541  1.00 60.45           O
ATOM     31  HA  THR A  22      -7.643 -10.132  57.649  1.00 60.45           H
ATOM     32  CB  THR A  22      -8.810 -11.541  58.787  1.00 60.45           C
ATOM     33  HB  THR A  22      -8.716 -12.509  58.296  1.00 60.45           H
ATOM     34  OG1 THR A  22     -10.055 -11.301  59.438  1.00 60.45           O
ATOM     35  HG1 THR A  22     -10.809 -11.606  58.857  1.00 60.45           H
ATOM     36  CG2 THR A  22      -7.776 -11.436  59.910  1.00 60.45           C
ATOM     37 1HG2 THR A  22      -7.915 -10.497  60.445  1.00 60.45           H
ATOM     38 2HG2 THR A  22      -6.773 -11.468  59.485  1.00 60.45           H
ATOM     39 3HG2 THR A  22      -7.904 -12.270  60.601  1.00 60.45           H
ATOM     40  HN  THR A  22      -9.746  -9.363  59.242  1.00 60.45           H
ATOM     41  N   SER A  23     -10.516 -10.494  56.202  1.00 65.07           N
ATOM     42  CA  SER A  23     -11.158 -10.762  54.926  1.00 65.07           C
ATOM     43  C   SER A  23     -10.463  -9.972  53.815  1.00 65.07           C
ATOM     44  O   SER A  23     -10.279 -10.480  52.710  1.00 65.07           O
ATOM     45  HA  SER A  23     -11.042 -11.833  54.764  1.00 65.07           H
ATOM     46  CB  SER A  23     -12.647 -10.412  54.974  1.00 65.07           C
ATOM     47 1HB  SER A  23     -13.130 -10.758  54.060  1.00 65.07           H
ATOM     48 2HB  SER A  23     -13.117 -10.942  55.803  1.00 65.07           H
ATOM     49  OG  SER A  23     -12.862  -9.011  55.124  1.00 65.07           O
ATOM     50  HG  SER A  23     -13.829  -8.797  54.986  1.00 65.07           H
ATOM     51  HN  SER A  23     -11.114 -10.103  56.902  1.00 65.07           H
ATOM     52  N   SER A  24     -10.097  -8.743  54.146  1.00 69.18           N
ATOM     53  CA  SER A  24      -9.521  -7.842  53.162  1.00 69.18           C
ATOM     54  C   SER A  24      -8.171  -8.382  52.685  1.00 69.18           C
ATOM     55  O   SER A  24      -7.797  -8.194  51.528  1.00 69.18           O
ATOM     56  HA  SER A  24     -10.236  -7.820  52.339  1.00 69.18           H
ATOM     57  CB  SER A  24      -9.358  -6.433  53.733  1.00 69.18           C
ATOM     58 1HB  SER A  24      -9.289  -5.716  52.916  1.00 69.18           H
ATOM     59 2HB  SER A  24     -10.244  -6.172  54.313  1.00 69.18           H
ATOM     60  OG  SER A  24      -8.202  -6.322  54.559  1.00 69.18           O
ATOM     61  HG  SER A  24      -8.326  -6.857  55.395  1.00 69.18           H
ATOM     62  HN  SER A  24     -10.187  -8.361  55.066  1.00 69.18           H
ATOM     63  N   MET A  25      -7.477  -9.041  53.601  1.00 66.44           N
ATOM     64  CA  MET A  25      -6.164  -9.584  53.297  1.00 66.44           C
ATOM     65  C   MET A  25      -6.279 -10.890  52.509  1.00 66.44           C
ATOM     66  O   MET A  25      -5.474 -11.155  51.618  1.00 66.44           O
ATOM     67  HA  MET A  25      -5.667  -8.827  52.690  1.00 66.44           H
ATOM     68  CB  MET A  25      -5.403  -9.839  54.600  1.00 66.44           C
ATOM     69 1HB  MET A  25      -5.586  -9.023  55.298  1.00 66.44           H
ATOM     70 2HB  MET A  25      -5.774 -10.750  55.070  1.00 66.44           H
ATOM     71  CG  MET A  25      -3.900  -9.968  54.341  1.00 66.44           C
ATOM     72 1HG  MET A  25      -3.685 -10.927  53.868  1.00 66.44           H
ATOM     73 2HG  MET A  25      -3.574  -9.192  53.649  1.00 66.44           H
ATOM     74  SD  MET A  25      -3.002  -9.832  55.877  1.00 66.44           S
ATOM     75  CE  MET A  25      -1.329  -9.977  55.272  1.00 66.44           C
ATOM     76 1HE  MET A  25      -1.206 -10.937  54.771  1.00 66.44           H
ATOM     77 2HE  MET A  25      -1.126  -9.170  54.567  1.00 66.44           H
ATOM     78 3HE  MET A  25      -0.633  -9.912  56.109  1.00 66.44           H
ATOM     79  HN  MET A  25      -7.796  -9.205  54.534  1.00 66.44           H
ATOM     80  N   GLU A  26      -7.288 -11.672  52.866  1.00 61.41           N
ATOM     81  CA  GLU A  26      -7.566 -12.907  52.152  1.00 61.41           C
ATOM     82  C   GLU A  26      -7.956 -12.607  50.704  1.00 61.41           C
ATOM     83  O   GLU A  26      -7.535 -13.309  49.786  1.00 61.41           O
ATOM     84  HA  GLU A  26      -6.633 -13.470  52.175  1.00 61.41           H
ATOM     85  CB  GLU A  26      -8.657 -13.714  52.859  1.00 61.41           C
ATOM     86 1HB  GLU A  26      -9.459 -13.048  53.176  1.00 61.41           H
ATOM     87 2HB  GLU A  26      -8.998 -14.519  52.208  1.00 61.41           H
ATOM     88  CG  GLU A  26      -8.113 -14.383  54.122  1.00 61.41           C
ATOM     89 1HG  GLU A  26      -7.280 -15.037  53.862  1.00 61.41           H
ATOM     90 2HG  GLU A  26      -7.722 -13.624  54.800  1.00 61.41           H
ATOM     91  CD  GLU A  26      -9.203 -15.192  54.827  1.00 61.41           C
ATOM     92  OE1 GLU A  26      -8.828 -16.049  55.657  1.00 61.41           O
ATOM     93  OE2 GLU A  26     -10.388 -14.936  54.521  1.00 61.41           O
ATOM     94  HN  GLU A  26      -7.907 -11.474  53.625  1.00 61.41           H
ATOM     95  N   ASP A  27      -8.757 -11.563  50.544  1.00 68.81           N
ATOM     96  CA  ASP A  27      -9.242 -11.186  49.228  1.00 68.81           C
ATOM     97  C   ASP A  27      -8.050 -10.897  48.313  1.00 68.81           C
ATOM     98  O   ASP A  27      -8.062 -11.258  47.138  1.00 68.81           O
ATOM     99  HA  ASP A  27      -9.832 -12.036  48.886  1.00 68.81           H
ATOM    100  CB  ASP A  27     -10.101  -9.922  49.298  1.00 68.81           C
ATOM    101 1HB  ASP A  27      -9.614  -9.182  49.932  1.00 68.81           H
ATOM    102 2HB  ASP A  27     -10.190  -9.483  48.305  1.00 68.81           H
ATOM    103  CG  ASP A  27     -11.494 -10.237  49.849  1.00 68.81           C
ATOM    104  OD1 ASP A  27     -11.880 -11.423  49.772  1.00 68.81           O
ATOM    105  OD2 ASP A  27     -12.140  -9.283  50.335  1.00 68.81           O
ATOM    106  HN  ASP A  27      -9.072 -10.981  51.294  1.00 68.81           H
ATOM    107  N   TYR A  28      -7.048 -10.247  48.888  1.00 68.29           N
ATOM    108  CA  TYR A  28      -5.868  -9.869  48.129  1.00 68.29           C
ATOM    109  C   TYR A  28      -5.010 -11.093  47.803  1.00 68.29           C
ATOM    110  O   TYR A  28      -4.437 -11.183  46.718  1.00 68.29           O
ATOM    111  HA  TYR A  28      -6.200  -9.409  47.198  1.00 68.29           H
ATOM    112  CB  TYR A  28      -5.069  -8.927  49.033  1.00 68.29           C
ATOM    113 1HB  TYR A  28      -5.696  -8.075  49.296  1.00 68.29           H
ATOM    114 2HB  TYR A  28      -4.830  -9.447  49.961  1.00 68.29           H
ATOM    115  CG  TYR A  28      -3.772  -8.413  48.404  1.00 68.29           C
ATOM    116  CD1 TYR A  28      -2.577  -9.049  48.671  1.00 68.29           C
ATOM    117  HD1 TYR A  28      -2.557  -9.918  49.330  1.00 68.29           H
ATOM    118  CD2 TYR A  28      -3.798  -7.314  47.571  1.00 68.29           C
ATOM    119  HD2 TYR A  28      -4.742  -6.812  47.360  1.00 68.29           H
ATOM    120  CE1 TYR A  28      -1.356  -8.566  48.080  1.00 68.29           C
ATOM    121  HE1 TYR A  28      -0.405  -9.058  48.283  1.00 68.29           H
ATOM    122  CE2 TYR A  28      -2.577  -6.830  46.979  1.00 68.29           C
ATOM    123  HE2 TYR A  28      -2.583  -5.963  46.319  1.00 68.29           H
ATOM    124  CZ  TYR A  28      -1.417  -7.480  47.263  1.00 68.29           C
ATOM    125  OH  TYR A  28      -0.264  -7.023  46.704  1.00 68.29           O
ATOM    126  HH  TYR A  28      -0.451  -6.215  46.146  1.00 68.29           H
ATOM    127  HN  TYR A  28      -7.034  -9.980  49.851  1.00 68.29           H
ATOM    128  N   VAL A  29      -4.949 -12.005  48.762  1.00 68.81           N
ATOM    129  CA  VAL A  29      -4.113 -13.185  48.621  1.00 68.81           C
ATOM    130  C   VAL A  29      -4.737 -14.127  47.589  1.00 68.81           C
ATOM    131  O   VAL A  29      -4.025 -14.765  46.815  1.00 68.81           O
ATOM    132  HA  VAL A  29      -3.140 -12.857  48.253  1.00 68.81           H
ATOM    133  CB  VAL A  29      -3.905 -13.846  49.985  1.00 68.81           C
ATOM    134  HB  VAL A  29      -4.885 -13.998  50.437  1.00 68.81           H
ATOM    135  CG1 VAL A  29      -3.240 -15.216  49.835  1.00 68.81           C
ATOM    136 1HG1 VAL A  29      -3.872 -15.862  49.226  1.00 68.81           H
ATOM    137 2HG1 VAL A  29      -2.270 -15.097  49.352  1.00 68.81           H
ATOM    138 3HG1 VAL A  29      -3.104 -15.663  50.819  1.00 68.81           H
ATOM    139  CG2 VAL A  29      -3.094 -12.941  50.914  1.00 68.81           C
ATOM    140 1HG2 VAL A  29      -2.118 -12.744  50.470  1.00 68.81           H
ATOM    141 2HG2 VAL A  29      -3.624 -12.000  51.059  1.00 68.81           H
ATOM    142 3HG2 VAL A  29      -2.961 -13.435  51.877  1.00 68.81           H
ATOM    143  HN  VAL A  29      -5.457 -11.948  49.622  1.00 68.81           H
ATOM    144  N   ASN A  30      -6.061 -14.184  47.612  1.00 63.86           N
ATOM    145  CA  ASN A  30      -6.784 -15.114  46.762  1.00 63.86           C
ATOM    146  C   ASN A  30      -6.987 -14.486  45.382  1.00 63.86           C
ATOM    147  O   ASN A  30      -7.470 -15.143  44.461  1.00 63.86           O
ATOM    148  HA  ASN A  30      -6.164 -16.010  46.725  1.00 63.86           H
ATOM    149  CB  ASN A  30      -8.163 -15.433  47.343  1.00 63.86           C
ATOM    150 1HB  ASN A  30      -8.683 -14.506  47.585  1.00 63.86           H
ATOM    151 2HB  ASN A  30      -8.766 -15.950  46.597  1.00 63.86           H
ATOM    152  CG  ASN A  30      -8.042 -16.299  48.599  1.00 63.86           C
ATOM    153  OD1 ASN A  30      -7.095 -17.047  48.779  1.00 63.86           O
ATOM    154  ND2 ASN A  30      -9.051 -16.157  49.453  1.00 63.86           N
ATOM    155 1HD2 ASN A  30      -9.798 -15.526  49.244  1.00 63.86           H
ATOM    156 2HD2 ASN A  30      -9.063 -16.681  50.304  1.00 63.86           H
ATOM    157  HN  ASN A  30      -6.635 -13.610  48.195  1.00 63.86           H
ATOM    158  N   PHE A  31      -6.606 -13.221  45.281  1.00 71.23           N
ATOM    159  CA  PHE A  31      -6.735 -12.498  44.027  1.00 71.23           C
ATOM    160  C   PHE A  31      -5.835 -13.107  42.949  1.00 71.23           C
ATOM    161  O   PHE A  31      -4.630 -13.250  43.149  1.00 71.23           O
ATOM    162  HA  PHE A  31      -7.776 -12.575  43.715  1.00 71.23           H
ATOM    163  CB  PHE A  31      -6.290 -11.059  44.293  1.00 71.23           C
ATOM    164 1HB  PHE A  31      -6.817 -10.682  45.170  1.00 71.23           H
ATOM    165 2HB  PHE A  31      -5.227 -11.056  44.533  1.00 71.23           H
ATOM    166  CG  PHE A  31      -6.535 -10.105  43.121  1.00 71.23           C
ATOM    167  CD1 PHE A  31      -5.511  -9.772  42.291  1.00 71.23           C
ATOM    168  HD1 PHE A  31      -4.516 -10.183  42.460  1.00 71.23           H
ATOM    169  CD2 PHE A  31      -7.777  -9.592  42.910  1.00 71.23           C
ATOM    170  HD2 PHE A  31      -8.597  -9.860  43.576  1.00 71.23           H
ATOM    171  CE1 PHE A  31      -5.738  -8.887  41.203  1.00 71.23           C
ATOM    172  HE1 PHE A  31      -4.918  -8.619  40.538  1.00 71.23           H
ATOM    173  CE2 PHE A  31      -8.004  -8.708  41.823  1.00 71.23           C
ATOM    174  HE2 PHE A  31      -8.999  -8.296  41.654  1.00 71.23           H
ATOM    175  CZ  PHE A  31      -6.980  -8.374  40.992  1.00 71.23           C
ATOM    176  HZ  PHE A  31      -7.154  -7.695  40.158  1.00 71.23           H
ATOM    177  HN  PHE A  31      -6.217 -12.692  46.035  1.00 71.23           H
ATOM    178  N   ASN A  32      -6.456 -13.448  41.829  1.00 63.43           N
ATOM    179  CA  ASN A  32      -5.724 -14.021  40.712  1.00 63.43           C
ATOM    180  C   ASN A  32      -5.051 -12.898  39.920  1.00 63.43           C
ATOM    181  O   ASN A  32      -5.690 -12.249  39.093  1.00 63.43           O
ATOM    182  HA  ASN A  32      -5.003 -14.703  41.163  1.00 63.43           H
ATOM    183  CB  ASN A  32      -6.662 -14.772  39.766  1.00 63.43           C
ATOM    184 1HB  ASN A  32      -7.311 -15.433  40.340  1.00 63.43           H
ATOM    185 2HB  ASN A  32      -7.308 -14.062  39.249  1.00 63.43           H
ATOM    186  CG  ASN A  32      -5.870 -15.588  38.742  1.00 63.43           C
ATOM    187  OD1 ASN A  32      -4.651 -15.576  38.710  1.00 63.43           O
ATOM    188  ND2 ASN A  32      -6.629 -16.296  37.911  1.00 63.43           N
ATOM    189 1HD2 ASN A  32      -7.625 -16.262  37.991  1.00 63.43           H
ATOM    190 2HD2 ASN A  32      -6.204 -16.863  37.205  1.00 63.43           H
ATOM    191  HN  ASN A  32      -7.439 -13.340  41.679  1.00 63.43           H
ATOM    192  N   PHE A  33      -3.771 -12.705  40.199  1.00 66.67           N
ATOM    193  CA  PHE A  33      -2.985 -11.725  39.468  1.00 66.67           C
ATOM    194  C   PHE A  33      -2.538 -12.281  38.114  1.00 66.67           C
ATOM    195  O   PHE A  33      -1.345 -12.314  37.816  1.00 66.67           O
ATOM    196  HA  PHE A  33      -3.621 -10.854  39.309  1.00 66.67           H
ATOM    197  CB  PHE A  33      -1.748 -11.422  40.315  1.00 66.67           C
ATOM    198 1HB  PHE A  33      -1.269 -12.362  40.590  1.00 66.67           H
ATOM    199 2HB  PHE A  33      -1.033 -10.865  39.709  1.00 66.67           H
ATOM    200  CG  PHE A  33      -2.045 -10.626  41.588  1.00 66.67           C
ATOM    201  CD1 PHE A  33      -2.161  -9.272  41.531  1.00 66.67           C
ATOM    202  HD1 PHE A  33      -2.043  -8.754  40.580  1.00 66.67           H
ATOM    203  CD2 PHE A  33      -2.193 -11.273  42.775  1.00 66.67           C
ATOM    204  HD2 PHE A  33      -2.100 -12.358  42.820  1.00 66.67           H
ATOM    205  CE1 PHE A  33      -2.437  -8.534  42.712  1.00 66.67           C
ATOM    206  HE1 PHE A  33      -2.530  -7.449  42.667  1.00 66.67           H
ATOM    207  CE2 PHE A  33      -2.469 -10.534  43.956  1.00 66.67           C
ATOM    208  HE2 PHE A  33      -2.587 -11.052  44.908  1.00 66.67           H
ATOM    209  CZ  PHE A  33      -2.585  -9.180  43.900  1.00 66.67           C
ATOM    210  HZ  PHE A  33      -2.797  -8.613  44.806  1.00 66.67           H
ATOM    211  HN  PHE A  33      -3.272 -13.202  40.908  1.00 66.67           H
ATOM    212  N   THR A  34      -3.519 -12.704  37.331  1.00 65.17           N
ATOM    213  CA  THR A  34      -3.291 -12.961  35.919  1.00 65.17           C
ATOM    214  C   THR A  34      -2.698 -11.725  35.240  1.00 65.17           C
ATOM    215  O   THR A  34      -3.231 -10.624  35.372  1.00 65.17           O
ATOM    216  HA  THR A  34      -2.555 -13.759  35.829  1.00 65.17           H
ATOM    217  CB  THR A  34      -4.615 -13.417  35.302  1.00 65.17           C
ATOM    218  HB  THR A  34      -5.317 -12.586  35.228  1.00 65.17           H
ATOM    219  OG1 THR A  34      -5.030 -14.500  36.129  1.00 65.17           O
ATOM    220  HG1 THR A  34      -4.279 -15.150  36.243  1.00 65.17           H
ATOM    221  CG2 THR A  34      -4.430 -14.051  33.922  1.00 65.17           C
ATOM    222 1HG2 THR A  34      -3.782 -14.924  34.007  1.00 65.17           H
ATOM    223 2HG2 THR A  34      -3.977 -13.326  33.246  1.00 65.17           H
ATOM    224 3HG2 THR A  34      -5.400 -14.357  33.529  1.00 65.17           H
ATOM    225  HN  THR A  34      -4.454 -12.870  37.645  1.00 65.17           H
ATOM    226  N   ASP A  35      -1.602 -11.948  34.529  1.00 69.29           N
ATOM    227  CA  ASP A  35      -0.888 -10.854  33.893  1.00 69.29           C
ATOM    228  C   ASP A  35      -1.530 -10.552  32.537  1.00 69.29           C
ATOM    229  O   ASP A  35      -1.141 -11.125  31.521  1.00 69.29           O
ATOM    230  HA  ASP A  35      -0.967 -10.018  34.587  1.00 69.29           H
ATOM    231  CB  ASP A  35       0.577 -11.221  33.650  1.00 69.29           C
ATOM    232 1HB  ASP A  35       0.959 -11.791  34.498  1.00 69.29           H
ATOM    233 2HB  ASP A  35       0.655 -11.864  32.773  1.00 69.29           H
ATOM    234  CG  ASP A  35       1.430  -9.967  33.447  1.00 69.29           C
ATOM    235  OD1 ASP A  35       0.846  -8.865  33.526  1.00 69.29           O
ATOM    236  OD2 ASP A  35       2.647 -10.139  33.218  1.00 69.29           O
ATOM    237  HN  ASP A  35      -1.203 -12.853  34.386  1.00 69.29           H
ATOM    238  N   PHE A  36      -2.503  -9.653  32.567  1.00 83.65           N
ATOM    239  CA  PHE A  36      -3.154  -9.215  31.344  1.00 83.65           C
ATOM    240  C   PHE A  36      -2.390  -8.057  30.700  1.00 83.65           C
ATOM    241  O   PHE A  36      -2.715  -7.635  29.591  1.00 83.65           O
ATOM    242  HA  PHE A  36      -3.166 -10.065  30.662  1.00 83.65           H
ATOM    243  CB  PHE A  36      -4.554  -8.734  31.731  1.00 83.65           C
ATOM    244 1HB  PHE A  36      -4.469  -8.024  32.553  1.00 83.65           H
ATOM    245 2HB  PHE A  36      -4.988  -8.195  30.888  1.00 83.65           H
ATOM    246  CG  PHE A  36      -5.507  -9.858  32.143  1.00 83.65           C
ATOM    247  CD1 PHE A  36      -5.553 -11.009  31.421  1.00 83.65           C
ATOM    248  HD1 PHE A  36      -4.911 -11.131  30.548  1.00 83.65           H
ATOM    249  CD2 PHE A  36      -6.308  -9.706  33.232  1.00 83.65           C
ATOM    250  HD2 PHE A  36      -6.271  -8.783  33.811  1.00 83.65           H
ATOM    251  CE1 PHE A  36      -6.437 -12.053  31.803  1.00 83.65           C
ATOM    252  HE1 PHE A  36      -6.474 -12.976  31.224  1.00 83.65           H
ATOM    253  CE2 PHE A  36      -7.192 -10.749  33.615  1.00 83.65           C
ATOM    254  HE2 PHE A  36      -7.833 -10.627  34.487  1.00 83.65           H
ATOM    255  CZ  PHE A  36      -7.238 -11.901  32.892  1.00 83.65           C
ATOM    256  HZ  PHE A  36      -7.916 -12.701  33.186  1.00 83.65           H
ATOM    257  HN  PHE A  36      -2.845  -9.226  33.404  1.00 83.65           H
ATOM    258  N   TYR A  37      -1.389  -7.576  31.422  1.00 87.58           N
ATOM    259  CA  TYR A  37      -0.527  -6.528  30.902  1.00 87.58           C
ATOM    260  C   TYR A  37       0.647  -7.121  30.121  1.00 87.58           C
ATOM    261  O   TYR A  37       1.558  -7.702  30.708  1.00 87.58           O
ATOM    262  HA  TYR A  37      -1.121  -5.904  30.234  1.00 87.58           H
ATOM    263  CB  TYR A  37       0.014  -5.782  32.124  1.00 87.58           C
ATOM    264 1HB  TYR A  37      -0.821  -5.511  32.770  1.00 87.58           H
ATOM    265 2HB  TYR A  37       0.653  -6.456  32.694  1.00 87.58           H
ATOM    266  CG  TYR A  37       0.805  -4.518  31.781  1.00 87.58           C
ATOM    267  CD1 TYR A  37       2.183  -4.562  31.723  1.00 87.58           C
ATOM    268  HD1 TYR A  37       2.708  -5.497  31.922  1.00 87.58           H
ATOM    269  CD2 TYR A  37       0.141  -3.335  31.530  1.00 87.58           C
ATOM    270  HD2 TYR A  37      -0.947  -3.300  31.576  1.00 87.58           H
ATOM    271  CE1 TYR A  37       2.929  -3.373  31.401  1.00 87.58           C
ATOM    272  HE1 TYR A  37       4.017  -3.393  31.352  1.00 87.58           H
ATOM    273  CE2 TYR A  37       0.886  -2.146  31.208  1.00 87.58           C
ATOM    274  HE2 TYR A  37       0.374  -1.204  31.008  1.00 87.58           H
ATOM    275  CZ  TYR A  37       2.243  -2.223  31.159  1.00 87.58           C
ATOM    276  OH  TYR A  37       2.947  -1.100  30.854  1.00 87.58           O
ATOM    277  HH  TYR A  37       2.335  -0.404  30.479  1.00 87.58           H
ATOM    278  HN  TYR A  37      -1.164  -7.889  32.345  1.00 87.58           H
ATOM    279  N   CYS A  38       0.587  -6.954  28.808  1.00 90.82           N
ATOM    280  CA  CYS A  38       1.574  -7.561  27.931  1.00 90.82           C
ATOM    281  C   CYS A  38       2.672  -6.531  27.658  1.00 90.82           C
ATOM    282  O   CYS A  38       2.431  -5.522  26.997  1.00 90.82           O
ATOM    283  HA  CYS A  38       1.976  -8.424  28.461  1.00 90.82           H
ATOM    284  CB  CYS A  38       0.940  -8.075  26.637  1.00 90.82           C
ATOM    285 1HB  CYS A  38       0.088  -8.715  26.869  1.00 90.82           H
ATOM    286 2HB  CYS A  38       0.560  -7.239  26.050  1.00 90.82           H
ATOM    287  SG  CYS A  38       2.175  -9.011  25.663  1.00 90.82           S
ATOM    288  HN  CYS A  38      -0.117  -6.416  28.344  1.00 90.82           H
ATOM    289  N   GLU A  39       3.854  -6.822  28.180  1.00 82.96           N
ATOM    290  CA  GLU A  39       5.037  -6.055  27.827  1.00 82.96           C
ATOM    291  C   GLU A  39       5.633  -6.572  26.516  1.00 82.96           C
ATOM    292  O   GLU A  39       5.962  -7.752  26.402  1.00 82.96           O
ATOM    293  HA  GLU A  39       4.690  -5.030  27.697  1.00 82.96           H
ATOM    294  CB  GLU A  39       6.073  -6.095  28.953  1.00 82.96           C
ATOM    295 1HB  GLU A  39       6.330  -7.130  29.179  1.00 82.96           H
ATOM    296 2HB  GLU A  39       6.935  -5.486  28.681  1.00 82.96           H
ATOM    297  CG  GLU A  39       5.507  -5.491  30.240  1.00 82.96           C
ATOM    298 1HG  GLU A  39       5.089  -4.506  30.031  1.00 82.96           H
ATOM    299 2HG  GLU A  39       4.691  -6.112  30.609  1.00 82.96           H
ATOM    300  CD  GLU A  39       6.591  -5.373  31.313  1.00 82.96           C
ATOM    301  OE1 GLU A  39       6.319  -4.686  32.322  1.00 82.96           O
ATOM    302  OE2 GLU A  39       7.667  -5.973  31.101  1.00 82.96           O
ATOM    303  HN  GLU A  39       4.010  -7.563  28.833  1.00 82.96           H
ATOM    304  N   LYS A  40       5.753  -5.664  25.559  1.00 89.33           N
ATOM    305  CA  LYS A  40       6.108  -6.048  24.203  1.00 89.33           C
ATOM    306  C   LYS A  40       7.560  -5.652  23.929  1.00 89.33           C
ATOM    307  O   LYS A  40       7.914  -5.318  22.800  1.00 89.33           O
ATOM    308  HA  LYS A  40       6.028  -7.133  24.140  1.00 89.33           H
ATOM    309  CB  LYS A  40       5.111  -5.461  23.202  1.00 89.33           C
ATOM    310 1HB  LYS A  40       5.070  -4.377  23.316  1.00 89.33           H
ATOM    311 2HB  LYS A  40       5.451  -5.661  22.186  1.00 89.33           H
ATOM    312  CG  LYS A  40       3.716  -6.054  23.406  1.00 89.33           C
ATOM    313 1HG  LYS A  40       3.777  -7.142  23.411  1.00 89.33           H
ATOM    314 2HG  LYS A  40       3.327  -5.752  24.378  1.00 89.33           H
ATOM    315  CD  LYS A  40       2.759  -5.596  22.303  1.00 89.33           C
ATOM    316 1HD  LYS A  40       2.651  -4.512  22.337  1.00 89.33           H
ATOM    317 2HD  LYS A  40       3.178  -5.844  21.328  1.00 89.33           H
ATOM    318  CE  LYS A  40       1.387  -6.256  22.458  1.00 89.33           C
ATOM    319 1HE  LYS A  40       1.504  -7.337  22.537  1.00 89.33           H
ATOM    320 2HE  LYS A  40       0.917  -5.918  23.382  1.00 89.33           H
ATOM    321  NZ  LYS A  40       0.521  -5.928  21.305  1.00 89.33           N
ATOM    322 1HZ  LYS A  40      -0.364  -6.414  21.397  1.00 89.33           H
ATOM    323 2HZ  LYS A  40       0.356  -4.927  21.280  1.00 89.33           H
ATOM    324 3HZ  LYS A  40       0.977  -6.216  20.446  1.00 89.33           H
ATOM    325  HN  LYS A  40       5.613  -4.684  25.698  1.00 89.33           H
ATOM    326  N   ASN A  41       8.363  -5.703  24.983  1.00 84.10           N
ATOM    327  CA  ASN A  41       9.756  -5.302  24.882  1.00 84.10           C
ATOM    328  C   ASN A  41      10.447  -6.142  23.806  1.00 84.10           C
ATOM    329  O   ASN A  41      11.219  -5.618  23.005  1.00 84.10           O
ATOM    330  HA  ASN A  41       9.732  -4.242  24.631  1.00 84.10           H
ATOM    331  CB  ASN A  41      10.491  -5.529  26.204  1.00 84.10           C
ATOM    332 1HB  ASN A  41      10.305  -6.543  26.559  1.00 84.10           H
ATOM    333 2HB  ASN A  41      11.566  -5.439  26.047  1.00 84.10           H
ATOM    334  CG  ASN A  41      10.039  -4.521  27.263  1.00 84.10           C
ATOM    335  OD1 ASN A  41       9.654  -3.402  26.968  1.00 84.10           O
ATOM    336  ND2 ASN A  41      10.106  -4.980  28.510  1.00 84.10           N
ATOM    337 1HD2 ASN A  41      10.431  -5.909  28.684  1.00 84.10           H
ATOM    338 2HD2 ASN A  41       9.832  -4.395  29.273  1.00 84.10           H
ATOM    339  HN  ASN A  41       8.076  -6.009  25.890  1.00 84.10           H
ATOM    340  N   ASN A  42      10.145  -7.433  23.824  1.00 85.08           N
ATOM    341  CA  ASN A  42      10.775  -8.361  22.900  1.00 85.08           C
ATOM    342  C   ASN A  42      10.368  -8.005  21.469  1.00 85.08           C
ATOM    343  O   ASN A  42      11.166  -8.133  20.542  1.00 85.08           O
ATOM    344  HA  ASN A  42      11.846  -8.250  23.069  1.00 85.08           H
ATOM    345  CB  ASN A  42      10.329  -9.799  23.175  1.00 85.08           C
ATOM    346 1HB  ASN A  42       9.241  -9.856  23.153  1.00 85.08           H
ATOM    347 2HB  ASN A  42      10.699 -10.455  22.387  1.00 85.08           H
ATOM    348  CG  ASN A  42      10.843 -10.282  24.532  1.00 85.08           C
ATOM    349  OD1 ASN A  42      11.673  -9.656  25.170  1.00 85.08           O
ATOM    350  ND2 ASN A  42      10.305 -11.429  24.937  1.00 85.08           N
ATOM    351 1HD2 ASN A  42       9.628 -11.893  24.365  1.00 85.08           H
ATOM    352 2HD2 ASN A  42      10.577 -11.828  25.813  1.00 85.08           H
ATOM    353  HN  ASN A  42       9.485  -7.844  24.452  1.00 85.08           H
ATOM    354  N   VAL A  43       9.125  -7.564  21.333  1.00 92.74           N
ATOM    355  CA  VAL A  43       8.583  -7.245  20.024  1.00 92.74           C
ATOM    356  C   VAL A  43       9.307  -6.020  19.462  1.00 92.74           C
ATOM    357  O   VAL A  43       9.643  -5.982  18.279  1.00 92.74           O
ATOM    358  HA  VAL A  43       8.777  -8.097  19.371  1.00 92.74           H
ATOM    359  CB  VAL A  43       7.068  -7.054  20.117  1.00 92.74           C
ATOM    360  HB  VAL A  43       6.878  -6.197  20.763  1.00 92.74           H
ATOM    361  CG1 VAL A  43       6.469  -6.749  18.743  1.00 92.74           C
ATOM    362 1HG1 VAL A  43       6.913  -5.835  18.347  1.00 92.74           H
ATOM    363 2HG1 VAL A  43       6.675  -7.576  18.064  1.00 92.74           H
ATOM    364 3HG1 VAL A  43       5.391  -6.617  18.838  1.00 92.74           H
ATOM    365  CG2 VAL A  43       6.399  -8.276  20.748  1.00 92.74           C
ATOM    366 1HG2 VAL A  43       6.603  -9.157  20.139  1.00 92.74           H
ATOM    367 2HG2 VAL A  43       6.794  -8.429  21.752  1.00 92.74           H
ATOM    368 3HG2 VAL A  43       5.322  -8.114  20.802  1.00 92.74           H
ATOM    369  HN  VAL A  43       8.495  -7.425  22.097  1.00 92.74           H
ATOM    370  N   ARG A  44       9.526  -5.049  20.336  1.00 88.50           N
ATOM    371  CA  ARG A  44      10.198  -3.823  19.940  1.00 88.50           C
ATOM    372  C   ARG A  44      11.652  -4.113  19.562  1.00 88.50           C
ATOM    373  O   ARG A  44      12.190  -3.506  18.637  1.00 88.50           O
ATOM    374  HA  ARG A  44       9.634  -3.461  19.080  1.00 88.50           H
ATOM    375  CB  ARG A  44      10.168  -2.789  21.068  1.00 88.50           C
ATOM    376 1HB  ARG A  44      10.549  -3.236  21.986  1.00 88.50           H
ATOM    377 2HB  ARG A  44      10.826  -1.957  20.821  1.00 88.50           H
ATOM    378  CG  ARG A  44       8.747  -2.271  21.299  1.00 88.50           C
ATOM    379 1HG  ARG A  44       8.293  -2.004  20.344  1.00 88.50           H
ATOM    380 2HG  ARG A  44       8.134  -3.062  21.732  1.00 88.50           H
ATOM    381  CD  ARG A  44       8.750  -1.054  22.226  1.00 88.50           C
ATOM    382 1HD  ARG A  44       9.499  -0.336  21.893  1.00 88.50           H
ATOM    383 2HD  ARG A  44       7.784  -0.551  22.182  1.00 88.50           H
ATOM    384  NE  ARG A  44       9.038  -1.477  23.615  1.00 88.50           N
ATOM    385  HE  ARG A  44       9.994  -1.594  23.881  1.00 88.50           H
ATOM    386  CZ  ARG A  44       8.096  -1.713  24.538  1.00 88.50           C
ATOM    387  NH1 ARG A  44       6.798  -1.572  24.237  1.00 88.50           N
ATOM    388 1HH1 ARG A  44       6.526  -1.288  23.318  1.00 88.50           H
ATOM    389 2HH1 ARG A  44       6.101  -1.749  24.932  1.00 88.50           H
ATOM    390  NH2 ARG A  44       8.472  -2.092  25.767  1.00 88.50           N
ATOM    391 1HH2 ARG A  44       7.781  -2.271  26.468  1.00 88.50           H
ATOM    392 2HH2 ARG A  44       9.442  -2.195  25.984  1.00 88.50           H
ATOM    393  HN  ARG A  44       9.254  -5.090  21.297  1.00 88.50           H
ATOM    394  N   GLN A  45      12.248  -5.040  20.298  1.00 85.06           N
ATOM    395  CA  GLN A  45      13.636  -5.402  20.066  1.00 85.06           C
ATOM    396  C   GLN A  45      13.796  -6.027  18.679  1.00 85.06           C
ATOM    397  O   GLN A  45      14.746  -5.718  17.961  1.00 85.06           O
ATOM    398  HA  GLN A  45      14.192  -4.466  20.117  1.00 85.06           H
ATOM    399  CB  GLN A  45      14.146  -6.347  21.156  1.00 85.06           C
ATOM    400 1HB  GLN A  45      13.925  -5.928  22.138  1.00 85.06           H
ATOM    401 2HB  GLN A  45      13.621  -7.300  21.091  1.00 85.06           H
ATOM    402  CG  GLN A  45      15.652  -6.578  21.021  1.00 85.06           C
ATOM    403 1HG  GLN A  45      15.870  -7.015  20.047  1.00 85.06           H
ATOM    404 2HG  GLN A  45      16.175  -5.623  21.067  1.00 85.06           H
ATOM    405  CD  GLN A  45      16.166  -7.501  22.127  1.00 85.06           C
ATOM    406  OE1 GLN A  45      15.410  -8.099  22.874  1.00 85.06           O
ATOM    407  NE2 GLN A  45      17.492  -7.584  22.190  1.00 85.06           N
ATOM    408 1HE2 GLN A  45      18.056  -7.066  21.546  1.00 85.06           H
ATOM    409 2HE2 GLN A  45      17.925  -8.163  22.881  1.00 85.06           H
ATOM    410  HN  GLN A  45      11.799  -5.539  21.040  1.00 85.06           H
ATOM    411  N   PHE A  46      12.854  -6.897  18.344  1.00 94.49           N
ATOM    412  CA  PHE A  46      12.855  -7.535  17.039  1.00 94.49           C
ATOM    413  C   PHE A  46      12.723  -6.498  15.922  1.00 94.49           C
ATOM    414  O   PHE A  46      13.463  -6.541  14.940  1.00 94.49           O
ATOM    415  HA  PHE A  46      13.805  -8.060  16.936  1.00 94.49           H
ATOM    416  CB  PHE A  46      11.643  -8.469  16.998  1.00 94.49           C
ATOM    417 1HB  PHE A  46      11.740  -9.208  17.793  1.00 94.49           H
ATOM    418 2HB  PHE A  46      10.744  -7.890  17.208  1.00 94.49           H
ATOM    419  CG  PHE A  46      11.464  -9.196  15.664  1.00 94.49           C
ATOM    420  CD1 PHE A  46      10.571  -8.731  14.750  1.00 94.49           C
ATOM    421  HD1 PHE A  46       9.983  -7.839  14.968  1.00 94.49           H
ATOM    422  CD2 PHE A  46      12.198 -10.309  15.392  1.00 94.49           C
ATOM    423  HD2 PHE A  46      12.913 -10.682  16.124  1.00 94.49           H
ATOM    424  CE1 PHE A  46      10.404  -9.406  13.512  1.00 94.49           C
ATOM    425  HE1 PHE A  46       9.689  -9.033  12.779  1.00 94.49           H
ATOM    426  CE2 PHE A  46      12.031 -10.984  14.154  1.00 94.49           C
ATOM    427  HE2 PHE A  46      12.619 -11.876  13.936  1.00 94.49           H
ATOM    428  CZ  PHE A  46      11.138 -10.518  13.240  1.00 94.49           C
ATOM    429  HZ  PHE A  46      11.011 -11.037  12.289  1.00 94.49           H
ATOM    430  HN  PHE A  46      12.102  -7.165  18.946  1.00 94.49           H
ATOM    431  N   ALA A  47      11.776  -5.591  16.108  1.00 94.46           N
ATOM    432  CA  ALA A  47      11.493  -4.586  15.098  1.00 94.46           C
ATOM    433  C   ALA A  47      12.751  -3.751  14.849  1.00 94.46           C
ATOM    434  O   ALA A  47      13.049  -3.396  13.710  1.00 94.46           O
ATOM    435  HA  ALA A  47      11.225  -5.106  14.178  1.00 94.46           H
ATOM    436  CB  ALA A  47      10.306  -3.731  15.545  1.00 94.46           C
ATOM    437 1HB  ALA A  47       9.431  -4.367  15.680  1.00 94.46           H
ATOM    438 2HB  ALA A  47      10.546  -3.241  16.488  1.00 94.46           H
ATOM    439 3HB  ALA A  47      10.094  -2.978  14.787  1.00 94.46           H
ATOM    440  HN  ALA A  47      11.208  -5.536  16.929  1.00 94.46           H
ATOM    441  N   SER A  48      13.455  -3.463  15.933  1.00 92.53           N
ATOM    442  CA  SER A  48      14.572  -2.535  15.876  1.00 92.53           C
ATOM    443  C   SER A  48      15.692  -3.118  15.011  1.00 92.53           C
ATOM    444  O   SER A  48      16.527  -2.380  14.490  1.00 92.53           O
ATOM    445  HA  SER A  48      14.172  -1.629  15.422  1.00 92.53           H
ATOM    446  CB  SER A  48      15.096  -2.215  17.277  1.00 92.53           C
ATOM    447 1HB  SER A  48      15.791  -1.378  17.222  1.00 92.53           H
ATOM    448 2HB  SER A  48      14.266  -1.900  17.911  1.00 92.53           H
ATOM    449  OG  SER A  48      15.748  -3.334  17.872  1.00 92.53           O
ATOM    450  HG  SER A  48      15.211  -4.164  17.719  1.00 92.53           H
ATOM    451  HN  SER A  48      13.274  -3.850  16.837  1.00 92.53           H
ATOM    452  N   HIS A  49      15.675  -4.437  14.887  1.00 88.56           N
ATOM    453  CA  HIS A  49      16.715  -5.134  14.150  1.00 88.56           C
ATOM    454  C   HIS A  49      16.221  -5.445  12.736  1.00 88.56           C
ATOM    455  O   HIS A  49      16.977  -5.332  11.771  1.00 88.56           O
ATOM    456  HA  HIS A  49      17.564  -4.452  14.087  1.00 88.56           H
ATOM    457  CB  HIS A  49      17.175  -6.382  14.906  1.00 88.56           C
ATOM    458 1HB  HIS A  49      16.303  -6.992  15.143  1.00 88.56           H
ATOM    459 2HB  HIS A  49      17.811  -6.977  14.251  1.00 88.56           H
ATOM    460  CG  HIS A  49      17.926  -6.085  16.182  1.00 88.56           C
ATOM    461  ND1 HIS A  49      17.294  -5.913  17.401  1.00 88.56           N
ATOM    462  HD1 HIS A  49      16.308  -5.964  17.561  1.00 88.56           H
ATOM    463  CD2 HIS A  49      19.261  -5.934  16.415  1.00 88.56           C
ATOM    464  HD2 HIS A  49      20.051  -6.007  15.668  1.00 88.56           H
ATOM    465  CE1 HIS A  49      18.217  -5.668  18.319  1.00 88.56           C
ATOM    466  HE1 HIS A  49      18.034  -5.488  19.379  1.00 88.56           H
ATOM    467  NE2 HIS A  49      19.435  -5.681  17.706  1.00 88.56           N
ATOM    468  HN  HIS A  49      14.968  -5.027  15.279  1.00 88.56           H
ATOM    469  N   PHE A  50      14.956  -5.831  12.657  1.00 93.21           N
ATOM    470  CA  PHE A  50      14.430  -6.426  11.440  1.00 93.21           C
ATOM    471  C   PHE A  50      13.991  -5.347  10.448  1.00 93.21           C
ATOM    472  O   PHE A  50      14.303  -5.426   9.261  1.00 93.21           O
ATOM    473  HA  PHE A  50      15.230  -7.019  10.997  1.00 93.21           H
ATOM    474  CB  PHE A  50      13.212  -7.260  11.840  1.00 93.21           C
ATOM    475 1HB  PHE A  50      13.512  -7.983  12.598  1.00 93.21           H
ATOM    476 2HB  PHE A  50      12.471  -6.606  12.300  1.00 93.21           H
ATOM    477  CG  PHE A  50      12.558  -8.006  10.675  1.00 93.21           C
ATOM    478  CD1 PHE A  50      11.408  -7.533  10.124  1.00 93.21           C
ATOM    479  HD1 PHE A  50      10.952  -6.623  10.513  1.00 93.21           H
ATOM    480  CD2 PHE A  50      13.127  -9.142  10.190  1.00 93.21           C
ATOM    481  HD2 PHE A  50      14.049  -9.521  10.631  1.00 93.21           H
ATOM    482  CE1 PHE A  50      10.801  -8.226   9.043  1.00 93.21           C
ATOM    483  HE1 PHE A  50       9.880  -7.847   8.602  1.00 93.21           H
ATOM    484  CE2 PHE A  50      12.521  -9.834   9.109  1.00 93.21           C
ATOM    485  HE2 PHE A  50      12.977 -10.745   8.720  1.00 93.21           H
ATOM    486  CZ  PHE A  50      11.371  -9.362   8.558  1.00 93.21           C
ATOM    487  HZ  PHE A  50      10.905  -9.893   7.728  1.00 93.21           H
ATOM    488  HN  PHE A  50      14.297  -5.744  13.404  1.00 93.21           H
ATOM    489  N   LEU A  51      13.274  -4.363  10.972  1.00 94.39           N
ATOM    490  CA  LEU A  51      12.531  -3.445  10.125  1.00 94.39           C
ATOM    491  C   LEU A  51      13.508  -2.489   9.438  1.00 94.39           C
ATOM    492  O   LEU A  51      13.426  -2.274   8.229  1.00 94.39           O
ATOM    493  HA  LEU A  51      12.033  -4.039   9.359  1.00 94.39           H
ATOM    494  CB  LEU A  51      11.440  -2.737  10.930  1.00 94.39           C
ATOM    495 1HB  LEU A  51      11.912  -2.217  11.764  1.00 94.39           H
ATOM    496 2HB  LEU A  51      10.985  -1.975  10.297  1.00 94.39           H
ATOM    497  CG  LEU A  51      10.329  -3.630  11.485  1.00 94.39           C
ATOM    498  HG  LEU A  51      10.775  -4.335  12.187  1.00 94.39           H
ATOM    499  CD1 LEU A  51       9.301  -2.807  12.263  1.00 94.39           C
ATOM    500 1HD1 LEU A  51       9.793  -2.304  13.096  1.00 94.39           H
ATOM    501 2HD1 LEU A  51       8.855  -2.063  11.603  1.00 94.39           H
ATOM    502 3HD1 LEU A  51       8.522  -3.466  12.647  1.00 94.39           H
ATOM    503  CD2 LEU A  51       9.679  -4.453  10.370  1.00 94.39           C
ATOM    504 1HD2 LEU A  51       9.250  -3.781   9.627  1.00 94.39           H
ATOM    505 2HD2 LEU A  51      10.432  -5.084   9.898  1.00 94.39           H
ATOM    506 3HD2 LEU A  51       8.893  -5.079  10.792  1.00 94.39           H
ATOM    507  HN  LEU A  51      13.196  -4.189  11.953  1.00 94.39           H
ATOM    508  N   PRO A  52      14.446  -1.899  10.191  1.00 95.60           N
ATOM    509  CA  PRO A  52      15.238  -0.781   9.672  1.00 95.60           C
ATOM    510  C   PRO A  52      15.900  -1.112   8.344  1.00 95.60           C
ATOM    511  O   PRO A  52      15.793  -0.348   7.386  1.00 95.60           O
ATOM    512  HA  PRO A  52      14.592   0.071   9.464  1.00 95.60           H
ATOM    513  CB  PRO A  52      16.270  -0.526  10.773  1.00 95.60           C
ATOM    514 1HB  PRO A  52      17.189  -1.087  10.600  1.00 95.60           H
ATOM    515 2HB  PRO A  52      16.545   0.527  10.828  1.00 95.60           H
ATOM    516  CG  PRO A  52      15.558  -0.990  12.038  1.00 95.60           C
ATOM    517 1HG  PRO A  52      16.261  -1.204  12.843  1.00 95.60           H
ATOM    518 2HG  PRO A  52      14.876  -0.230  12.421  1.00 95.60           H
ATOM    519  CD  PRO A  52      14.822  -2.237  11.576  1.00 95.60           C
ATOM    520 1HD  PRO A  52      15.459  -3.120  11.614  1.00 95.60           H
ATOM    521 2HD  PRO A  52      13.952  -2.448  12.199  1.00 95.60           H
ATOM    522  N   PRO A  53      16.598  -2.252   8.256  1.00 96.17           N
ATOM    523  CA  PRO A  53      17.366  -2.575   7.051  1.00 96.17           C
ATOM    524  C   PRO A  53      16.471  -2.867   5.857  1.00 96.17           C
ATOM    525  O   PRO A  53      16.817  -2.540   4.723  1.00 96.17           O
ATOM    526  HA  PRO A  53      17.971  -1.720   6.750  1.00 96.17           H
ATOM    527  CB  PRO A  53      18.184  -3.802   7.460  1.00 96.17           C
ATOM    528 1HB  PRO A  53      18.347  -4.475   6.619  1.00 96.17           H
ATOM    529 2HB  PRO A  53      19.167  -3.521   7.838  1.00 96.17           H
ATOM    530  CG  PRO A  53      17.347  -4.447   8.528  1.00 96.17           C
ATOM    531 1HG  PRO A  53      16.591  -5.102   8.094  1.00 96.17           H
ATOM    532 2HG  PRO A  53      17.958  -5.061   9.190  1.00 96.17           H
ATOM    533  CD  PRO A  53      16.714  -3.310   9.276  1.00 96.17           C
ATOM    534 1HD  PRO A  53      15.740  -3.588   9.678  1.00 96.17           H
ATOM    535 2HD  PRO A  53      17.328  -2.991  10.117  1.00 96.17           H
ATOM    536  N   LEU A  54      15.333  -3.481   6.147  1.00 94.62           N
ATOM    537  CA  LEU A  54      14.425  -3.908   5.097  1.00 94.62           C
ATOM    538  C   LEU A  54      13.763  -2.679   4.471  1.00 94.62           C
ATOM    539  O   LEU A  54      13.600  -2.610   3.253  1.00 94.62           O
ATOM    540  HA  LEU A  54      15.020  -4.407   4.333  1.00 94.62           H
ATOM    541  CB  LEU A  54      13.428  -4.935   5.637  1.00 94.62           C
ATOM    542 1HB  LEU A  54      12.937  -4.512   6.513  1.00 94.62           H
ATOM    543 2HB  LEU A  54      12.655  -5.092   4.884  1.00 94.62           H
ATOM    544  CG  LEU A  54      14.010  -6.297   6.021  1.00 94.62           C
ATOM    545  HG  LEU A  54      14.759  -6.141   6.797  1.00 94.62           H
ATOM    546  CD1 LEU A  54      12.931  -7.208   6.611  1.00 94.62           C
ATOM    547 1HD1 LEU A  54      12.510  -6.743   7.502  1.00 94.62           H
ATOM    548 2HD1 LEU A  54      12.142  -7.361   5.874  1.00 94.62           H
ATOM    549 3HD1 LEU A  54      13.372  -8.169   6.875  1.00 94.62           H
ATOM    550  CD2 LEU A  54      14.720  -6.946   4.831  1.00 94.62           C
ATOM    551 1HD2 LEU A  54      14.010  -7.087   4.017  1.00 94.62           H
ATOM    552 2HD2 LEU A  54      15.532  -6.300   4.497  1.00 94.62           H
ATOM    553 3HD2 LEU A  54      15.125  -7.912   5.132  1.00 94.62           H
ATOM    554  HN  LEU A  54      15.030  -3.686   7.078  1.00 94.62           H
ATOM    555  N   TYR A  55      13.398  -1.739   5.331  1.00 94.94           N
ATOM    556  CA  TYR A  55      12.737  -0.527   4.879  1.00 94.94           C
ATOM    557  C   TYR A  55      13.675   0.320   4.016  1.00 94.94           C
ATOM    558  O   TYR A  55      13.248   0.911   3.025  1.00 94.94           O
ATOM    559  HA  TYR A  55      11.871  -0.817   4.284  1.00 94.94           H
ATOM    560  CB  TYR A  55      12.382   0.256   6.145  1.00 94.94           C
ATOM    561 1HB  TYR A  55      13.233   0.234   6.825  1.00 94.94           H
ATOM    562 2HB  TYR A  55      12.214   1.300   5.879  1.00 94.94           H
ATOM    563  CG  TYR A  55      11.148  -0.273   6.878  1.00 94.94           C
ATOM    564  CD1 TYR A  55      10.523  -1.422   6.437  1.00 94.94           C
ATOM    565  HD1 TYR A  55      10.909  -1.953   5.566  1.00 94.94           H
ATOM    566  CD2 TYR A  55      10.659   0.398   7.980  1.00 94.94           C
ATOM    567  HD2 TYR A  55      11.152   1.306   8.328  1.00 94.94           H
ATOM    568  CE1 TYR A  55       9.362  -1.921   7.127  1.00 94.94           C
ATOM    569  HE1 TYR A  55       8.859  -2.827   6.789  1.00 94.94           H
ATOM    570  CE2 TYR A  55       9.498  -0.100   8.670  1.00 94.94           C
ATOM    571  HE2 TYR A  55       9.101   0.420   9.542  1.00 94.94           H
ATOM    572  CZ  TYR A  55       8.906  -1.235   8.210  1.00 94.94           C
ATOM    573  OH  TYR A  55       7.810  -1.706   8.862  1.00 94.94           O
ATOM    574  HH  TYR A  55       7.430  -2.490   8.371  1.00 94.94           H
ATOM    575  HN  TYR A  55      13.547  -1.797   6.318  1.00 94.94           H
ATOM    576  N   TRP A  56      14.935   0.352   4.424  1.00 93.00           N
ATOM    577  CA  TRP A  56      15.946   1.077   3.675  1.00 93.00           C
ATOM    578  C   TRP A  56      16.083   0.415   2.302  1.00 93.00           C
ATOM    579  O   TRP A  56      16.172   1.100   1.284  1.00 93.00           O
ATOM    580  HA  TRP A  56      15.603   2.105   3.560  1.00 93.00           H
ATOM    581  CB  TRP A  56      17.267   1.132   4.446  1.00 93.00           C
ATOM    582 1HB  TRP A  56      17.422   0.177   4.948  1.00 93.00           H
ATOM    583 2HB  TRP A  56      18.085   1.257   3.737  1.00 93.00           H
ATOM    584  CG  TRP A  56      17.335   2.255   5.484  1.00 93.00           C
ATOM    585  CD1 TRP A  56      17.417   2.142   6.816  1.00 93.00           C
ATOM    586  HD1 TRP A  56      17.446   1.193   7.351  1.00 93.00           H
ATOM    587  CD2 TRP A  56      17.324   3.673   5.218  1.00 93.00           C
ATOM    588  NE1 TRP A  56      17.459   3.379   7.427  1.00 93.00           N
ATOM    589  HE1 TRP A  56      17.520   3.552   8.410  1.00 93.00           H
ATOM    590  CE2 TRP A  56      17.401   4.340   6.424  1.00 93.00           C
ATOM    591  CE3 TRP A  56      17.252   4.370   3.999  1.00 93.00           C
ATOM    592  HE3 TRP A  56      17.191   3.867   3.034  1.00 93.00           H
ATOM    593  CZ2 TRP A  56      17.413   5.736   6.529  1.00 93.00           C
ATOM    594  HZ2 TRP A  56      17.474   6.239   7.494  1.00 93.00           H
ATOM    595  CZ3 TRP A  56      17.265   5.764   4.121  1.00 93.00           C
ATOM    596  HZ3 TRP A  56      17.211   6.354   3.205  1.00 93.00           H
ATOM    597  CH2 TRP A  56      17.342   6.451   5.327  1.00 93.00           C
ATOM    598  HH2 TRP A  56      17.347   7.541   5.338  1.00 93.00           H
ATOM    599  HN  TRP A  56      15.268  -0.105   5.249  1.00 93.00           H
ATOM    600  N   LEU A  57      16.095  -0.910   2.318  1.00 94.57           N
ATOM    601  CA  LEU A  57      16.232  -1.672   1.089  1.00 94.57           C
ATOM    602  C   LEU A  57      15.057  -1.353   0.162  1.00 94.57           C
ATOM    603  O   LEU A  57      15.254  -1.045  -1.012  1.00 94.57           O
ATOM    604  HA  LEU A  57      17.153  -1.346   0.604  1.00 94.57           H
ATOM    605  CB  LEU A  57      16.386  -3.163   1.397  1.00 94.57           C
ATOM    606 1HB  LEU A  57      17.256  -3.293   2.040  1.00 94.57           H
ATOM    607 2HB  LEU A  57      15.516  -3.487   1.968  1.00 94.57           H
ATOM    608  CG  LEU A  57      16.539  -4.085   0.186  1.00 94.57           C
ATOM    609  HG  LEU A  57      15.702  -3.906  -0.488  1.00 94.57           H
ATOM    610  CD1 LEU A  57      17.819  -3.766  -0.588  1.00 94.57           C
ATOM    611 1HD1 LEU A  57      17.785  -2.734  -0.937  1.00 94.57           H
ATOM    612 2HD1 LEU A  57      18.682  -3.900   0.065  1.00 94.57           H
ATOM    613 3HD1 LEU A  57      17.903  -4.437  -1.443  1.00 94.57           H
ATOM    614  CD2 LEU A  57      16.474  -5.555   0.605  1.00 94.57           C
ATOM    615 1HD2 LEU A  57      17.278  -5.768   1.311  1.00 94.57           H
ATOM    616 2HD2 LEU A  57      15.513  -5.756   1.079  1.00 94.57           H
ATOM    617 3HD2 LEU A  57      16.585  -6.189  -0.274  1.00 94.57           H
ATOM    618  HN  LEU A  57      16.013  -1.460   3.149  1.00 94.57           H
ATOM    619  N   VAL A  58      13.861  -1.438   0.726  1.00 95.83           N
ATOM    620  CA  VAL A  58      12.652  -1.214  -0.048  1.00 95.83           C
ATOM    621  C   VAL A  58      12.684   0.197  -0.639  1.00 95.83           C
ATOM    622  O   VAL A  58      12.369   0.390  -1.812  1.00 95.83           O
ATOM    623  HA  VAL A  58      12.645  -1.935  -0.865  1.00 95.83           H
ATOM    624  CB  VAL A  58      11.419  -1.470   0.821  1.00 95.83           C
ATOM    625  HB  VAL A  58      11.515  -0.867   1.724  1.00 95.83           H
ATOM    626  CG1 VAL A  58      10.140  -1.038   0.101  1.00 95.83           C
ATOM    627 1HG1 VAL A  58      10.193   0.027  -0.125  1.00 95.83           H
ATOM    628 2HG1 VAL A  58      10.038  -1.601  -0.826  1.00 95.83           H
ATOM    629 3HG1 VAL A  58       9.280  -1.231   0.741  1.00 95.83           H
ATOM    630  CG2 VAL A  58      11.341  -2.939   1.243  1.00 95.83           C
ATOM    631 1HG2 VAL A  58      11.280  -3.569   0.355  1.00 95.83           H
ATOM    632 2HG2 VAL A  58      12.232  -3.201   1.813  1.00 95.83           H
ATOM    633 3HG2 VAL A  58      10.456  -3.093   1.860  1.00 95.83           H
ATOM    634  HN  VAL A  58      13.711  -1.655   1.690  1.00 95.83           H
ATOM    635  N   PHE A  59      13.067   1.148   0.202  1.00 96.36           N
ATOM    636  CA  PHE A  59      13.091   2.542  -0.206  1.00 96.36           C
ATOM    637  C   PHE A  59      14.007   2.744  -1.415  1.00 96.36           C
ATOM    638  O   PHE A  59      13.604   3.344  -2.410  1.00 96.36           O
ATOM    639  HA  PHE A  59      12.071   2.818  -0.475  1.00 96.36           H
ATOM    640  CB  PHE A  59      13.640   3.344   0.975  1.00 96.36           C
ATOM    641 1HB  PHE A  59      12.934   3.283   1.803  1.00 96.36           H
ATOM    642 2HB  PHE A  59      14.568   2.884   1.314  1.00 96.36           H
ATOM    643  CG  PHE A  59      13.905   4.817   0.658  1.00 96.36           C
ATOM    644  CD1 PHE A  59      15.183   5.278   0.582  1.00 96.36           C
ATOM    645  HD1 PHE A  59      16.018   4.597   0.747  1.00 96.36           H
ATOM    646  CD2 PHE A  59      12.863   5.666   0.452  1.00 96.36           C
ATOM    647  HD2 PHE A  59      11.839   5.298   0.513  1.00 96.36           H
ATOM    648  CE1 PHE A  59      15.428   6.645   0.287  1.00 96.36           C
ATOM    649  HE1 PHE A  59      16.452   7.014   0.227  1.00 96.36           H
ATOM    650  CE2 PHE A  59      13.109   7.034   0.157  1.00 96.36           C
ATOM    651  HE2 PHE A  59      12.273   7.714  -0.008  1.00 96.36           H
ATOM    652  CZ  PHE A  59      14.386   7.494   0.081  1.00 96.36           C
ATOM    653  HZ  PHE A  59      14.575   8.543  -0.145  1.00 96.36           H
ATOM    654  HN  PHE A  59      13.356   0.978   1.143  1.00 96.36           H
ATOM    655  N   ILE A  60      15.222   2.232  -1.288  1.00 94.55           N
ATOM    656  CA  ILE A  60      16.251   2.492  -2.281  1.00 94.55           C
ATOM    657  C   ILE A  60      15.804   1.930  -3.632  1.00 94.55           C
ATOM    658  O   ILE A  60      15.829   2.634  -4.640  1.00 94.55           O
ATOM    659  HA  ILE A  60      16.351   3.574  -2.372  1.00 94.55           H
ATOM    660  CB  ILE A  60      17.602   1.952  -1.806  1.00 94.55           C
ATOM    661  HB  ILE A  60      17.457   0.930  -1.454  1.00 94.55           H
ATOM    662  CG1 ILE A  60      18.134   2.766  -0.625  1.00 94.55           C
ATOM    663 1HG1 ILE A  60      18.462   3.745  -0.972  1.00 94.55           H
ATOM    664 2HG1 ILE A  60      17.333   2.934   0.095  1.00 94.55           H
ATOM    665  CG2 ILE A  60      18.605   1.894  -2.960  1.00 94.55           C
ATOM    666 1HG2 ILE A  60      18.222   1.239  -3.742  1.00 94.55           H
ATOM    667 2HG2 ILE A  60      18.752   2.895  -3.365  1.00 94.55           H
ATOM    668 3HG2 ILE A  60      19.556   1.506  -2.595  1.00 94.55           H
ATOM    669  CD1 ILE A  60      19.297   2.044   0.058  1.00 94.55           C
ATOM    670 1HD1 ILE A  60      18.959   1.075   0.425  1.00 94.55           H
ATOM    671 2HD1 ILE A  60      20.106   1.899  -0.658  1.00 94.55           H
ATOM    672 3HD1 ILE A  60      19.656   2.644   0.895  1.00 94.55           H
ATOM    673  HN  ILE A  60      15.507   1.650  -0.526  1.00 94.55           H
ATOM    674  N   VAL A  61      15.405   0.667  -3.608  1.00 95.09           N
ATOM    675  CA  VAL A  61      15.099  -0.044  -4.838  1.00 95.09           C
ATOM    676  C   VAL A  61      13.849   0.565  -5.476  1.00 95.09           C
ATOM    677  O   VAL A  61      13.812   0.789  -6.685  1.00 95.09           O
ATOM    678  HA  VAL A  61      15.942   0.093  -5.516  1.00 95.09           H
ATOM    679  CB  VAL A  61      14.957  -1.541  -4.555  1.00 95.09           C
ATOM    680  HB  VAL A  61      14.183  -1.667  -3.799  1.00 95.09           H
ATOM    681  CG1 VAL A  61      14.515  -2.296  -5.810  1.00 95.09           C
ATOM    682 1HG1 VAL A  61      13.552  -1.911  -6.146  1.00 95.09           H
ATOM    683 2HG1 VAL A  61      15.256  -2.158  -6.598  1.00 95.09           H
ATOM    684 3HG1 VAL A  61      14.421  -3.358  -5.582  1.00 95.09           H
ATOM    685  CG2 VAL A  61      16.259  -2.120  -3.997  1.00 95.09           C
ATOM    686 1HG2 VAL A  61      17.060  -1.975  -4.722  1.00 95.09           H
ATOM    687 2HG2 VAL A  61      16.513  -1.611  -3.068  1.00 95.09           H
ATOM    688 3HG2 VAL A  61      16.130  -3.185  -3.806  1.00 95.09           H
ATOM    689  HN  VAL A  61      15.291   0.132  -2.771  1.00 95.09           H
ATOM    690  N   GLY A  62      12.857   0.816  -4.636  1.00 96.50           N
ATOM    691  CA  GLY A  62      11.571   1.293  -5.116  1.00 96.50           C
ATOM    692  C   GLY A  62      11.689   2.710  -5.682  1.00 96.50           C
ATOM    693  O   GLY A  62      11.109   3.017  -6.722  1.00 96.50           O
ATOM    694 1HA  GLY A  62      11.194   0.620  -5.887  1.00 96.50           H
ATOM    695 2HA  GLY A  62      10.847   1.282  -4.302  1.00 96.50           H
ATOM    696  HN  GLY A  62      12.920   0.699  -3.644  1.00 96.50           H
ATOM    697  N   ALA A  63      12.443   3.536  -4.972  1.00 96.12           N
ATOM    698  CA  ALA A  63      12.604   4.926  -5.363  1.00 96.12           C
ATOM    699  C   ALA A  63      13.268   4.990  -6.740  1.00 96.12           C
ATOM    700  O   ALA A  63      12.855   5.770  -7.596  1.00 96.12           O
ATOM    701  HA  ALA A  63      11.611   5.370  -5.427  1.00 96.12           H
ATOM    702  CB  ALA A  63      13.408   5.667  -4.293  1.00 96.12           C
ATOM    703 1HB  ALA A  63      12.879   5.617  -3.341  1.00 96.12           H
ATOM    704 2HB  ALA A  63      14.389   5.203  -4.189  1.00 96.12           H
ATOM    705 3HB  ALA A  63      13.529   6.710  -4.587  1.00 96.12           H
ATOM    706  HN  ALA A  63      12.938   3.269  -4.145  1.00 96.12           H
ATOM    707  N   LEU A  64      14.286   4.159  -6.910  1.00 90.75           N
ATOM    708  CA  LEU A  64      15.001   4.100  -8.174  1.00 90.75           C
ATOM    709  C   LEU A  64      14.026   3.717  -9.289  1.00 90.75           C
ATOM    710  O   LEU A  64      13.960   4.387 -10.318  1.00 90.75           O
ATOM    711  HA  LEU A  64      15.385   5.099  -8.379  1.00 90.75           H
ATOM    712  CB  LEU A  64      16.207   3.165  -8.064  1.00 90.75           C
ATOM    713 1HB  LEU A  64      15.964   2.372  -7.356  1.00 90.75           H
ATOM    714 2HB  LEU A  64      16.364   2.691  -9.033  1.00 90.75           H
ATOM    715  CG  LEU A  64      17.522   3.815  -7.626  1.00 90.75           C
ATOM    716  HG  LEU A  64      17.300   4.538  -6.841  1.00 90.75           H
ATOM    717  CD1 LEU A  64      18.474   2.777  -7.029  1.00 90.75           C
ATOM    718 1HD1 LEU A  64      18.008   2.312  -6.161  1.00 90.75           H
ATOM    719 2HD1 LEU A  64      18.693   2.013  -7.776  1.00 90.75           H
ATOM    720 3HD1 LEU A  64      19.401   3.265  -6.727  1.00 90.75           H
ATOM    721  CD2 LEU A  64      18.164   4.585  -8.781  1.00 90.75           C
ATOM    722 1HD2 LEU A  64      18.369   3.901  -9.605  1.00 90.75           H
ATOM    723 2HD2 LEU A  64      17.483   5.366  -9.120  1.00 90.75           H
ATOM    724 3HD2 LEU A  64      19.096   5.037  -8.443  1.00 90.75           H
ATOM    725  HN  LEU A  64      14.623   3.535  -6.204  1.00 90.75           H
ATOM    726  N   GLY A  65      13.293   2.640  -9.046  1.00 94.31           N
ATOM    727  CA  GLY A  65      12.436   2.071 -10.072  1.00 94.31           C
ATOM    728  C   GLY A  65      11.362   3.071 -10.506  1.00 94.31           C
ATOM    729  O   GLY A  65      11.204   3.341 -11.695  1.00 94.31           O
ATOM    730 1HA  GLY A  65      13.037   1.782 -10.934  1.00 94.31           H
ATOM    731 2HA  GLY A  65      11.962   1.165  -9.695  1.00 94.31           H
ATOM    732  HN  GLY A  65      13.278   2.159  -8.169  1.00 94.31           H
ATOM    733  N   ASN A  66      10.651   3.593  -9.517  1.00 92.85           N
ATOM    734  CA  ASN A  66       9.493   4.428  -9.787  1.00 92.85           C
ATOM    735  C   ASN A  66       9.959   5.771 -10.353  1.00 92.85           C
ATOM    736  O   ASN A  66       9.280   6.366 -11.189  1.00 92.85           O
ATOM    737  HA  ASN A  66       8.892   3.863 -10.499  1.00 92.85           H
ATOM    738  CB  ASN A  66       8.701   4.704  -8.507  1.00 92.85           C
ATOM    739 1HB  ASN A  66       9.386   4.968  -7.702  1.00 92.85           H
ATOM    740 2HB  ASN A  66       8.043   5.559  -8.660  1.00 92.85           H
ATOM    741  CG  ASN A  66       7.875   3.482  -8.101  1.00 92.85           C
ATOM    742  OD1 ASN A  66       6.929   3.091  -8.765  1.00 92.85           O
ATOM    743  ND2 ASN A  66       8.282   2.904  -6.975  1.00 92.85           N
ATOM    744 1HD2 ASN A  66       9.066   3.275  -6.477  1.00 92.85           H
ATOM    745 2HD2 ASN A  66       7.805   2.097  -6.626  1.00 92.85           H
ATOM    746  HN  ASN A  66      10.855   3.454  -8.548  1.00 92.85           H
ATOM    747  N   SER A  67      11.114   6.210  -9.874  1.00 92.31           N
ATOM    748  CA  SER A  67      11.688   7.463 -10.335  1.00 92.31           C
ATOM    749  C   SER A  67      11.994   7.378 -11.832  1.00 92.31           C
ATOM    750  O   SER A  67      11.819   8.353 -12.561  1.00 92.31           O
ATOM    751  HA  SER A  67      10.925   8.218 -10.143  1.00 92.31           H
ATOM    752  CB  SER A  67      12.956   7.809  -9.553  1.00 92.31           C
ATOM    753 1HB  SER A  67      13.684   7.007  -9.668  1.00 92.31           H
ATOM    754 2HB  SER A  67      13.405   8.710  -9.971  1.00 92.31           H
ATOM    755  OG  SER A  67      12.689   8.012  -8.167  1.00 92.31           O
ATOM    756  HG  SER A  67      13.062   7.253  -7.633  1.00 92.31           H
ATOM    757  HN  SER A  67      11.653   5.727  -9.185  1.00 92.31           H
ATOM    758  N   LEU A  68      12.447   6.204 -12.245  1.00 87.52           N
ATOM    759  CA  LEU A  68      12.756   5.972 -13.646  1.00 87.52           C
ATOM    760  C   LEU A  68      11.470   6.064 -14.470  1.00 87.52           C
ATOM    761  O   LEU A  68      11.464   6.641 -15.556  1.00 87.52           O
ATOM    762  HA  LEU A  68      13.430   6.766 -13.968  1.00 87.52           H
ATOM    763  CB  LEU A  68      13.503   4.647 -13.817  1.00 87.52           C
ATOM    764 1HB  LEU A  68      13.029   3.901 -13.180  1.00 87.52           H
ATOM    765 2HB  LEU A  68      13.377   4.313 -14.847  1.00 87.52           H
ATOM    766  CG  LEU A  68      14.999   4.674 -13.499  1.00 87.52           C
ATOM    767  HG  LEU A  68      15.133   5.161 -12.532  1.00 87.52           H
ATOM    768  CD1 LEU A  68      15.558   3.256 -13.373  1.00 87.52           C
ATOM    769 1HD1 LEU A  68      15.040   2.731 -12.571  1.00 87.52           H
ATOM    770 2HD1 LEU A  68      15.411   2.722 -14.312  1.00 87.52           H
ATOM    771 3HD1 LEU A  68      16.624   3.305 -13.146  1.00 87.52           H
ATOM    772  CD2 LEU A  68      15.765   5.503 -14.532  1.00 87.52           C
ATOM    773 1HD2 LEU A  68      15.626   5.068 -15.522  1.00 87.52           H
ATOM    774 2HD2 LEU A  68      15.388   6.526 -14.529  1.00 87.52           H
ATOM    775 3HD2 LEU A  68      16.825   5.506 -14.281  1.00 87.52           H
ATOM    776  HN  LEU A  68      12.603   5.421 -11.643  1.00 87.52           H
ATOM    777  N   VAL A  69      10.411   5.486 -13.921  1.00 91.13           N
ATOM    778  CA  VAL A  69       9.130   5.466 -14.607  1.00 91.13           C
ATOM    779  C   VAL A  69       8.689   6.901 -14.896  1.00 91.13           C
ATOM    780  O   VAL A  69       8.359   7.236 -16.033  1.00 91.13           O
ATOM    781  HA  VAL A  69       9.273   4.945 -15.554  1.00 91.13           H
ATOM    782  CB  VAL A  69       8.108   4.680 -13.783  1.00 91.13           C
ATOM    783  HB  VAL A  69       8.098   5.097 -12.776  1.00 91.13           H
ATOM    784  CG1 VAL A  69       6.702   4.829 -14.368  1.00 91.13           C
ATOM    785 1HG1 VAL A  69       6.418   5.881 -14.367  1.00 91.13           H
ATOM    786 2HG1 VAL A  69       6.692   4.451 -15.390  1.00 91.13           H
ATOM    787 3HG1 VAL A  69       5.995   4.260 -13.763  1.00 91.13           H
ATOM    788  CG2 VAL A  69       8.505   3.206 -13.678  1.00 91.13           C
ATOM    789 1HG2 VAL A  69       8.558   2.772 -14.676  1.00 91.13           H
ATOM    790 2HG2 VAL A  69       9.479   3.126 -13.195  1.00 91.13           H
ATOM    791 3HG2 VAL A  69       7.762   2.671 -13.087  1.00 91.13           H
ATOM    792  HN  VAL A  69      10.419   5.039 -13.026  1.00 91.13           H
ATOM    793  N   ILE A  70       8.696   7.712 -13.848  1.00 91.11           N
ATOM    794  CA  ILE A  70       8.204   9.075 -13.952  1.00 91.11           C
ATOM    795  C   ILE A  70       9.036   9.835 -14.988  1.00 91.11           C
ATOM    796  O   ILE A  70       8.490  10.573 -15.806  1.00 91.11           O
ATOM    797  HA  ILE A  70       7.174   9.025 -14.306  1.00 91.11           H
ATOM    798  CB  ILE A  70       8.177   9.742 -12.576  1.00 91.11           C
ATOM    799  HB  ILE A  70       9.165   9.640 -12.127  1.00 91.11           H
ATOM    800  CG1 ILE A  70       7.185   9.040 -11.646  1.00 91.11           C
ATOM    801 1HG1 ILE A  70       6.166   9.292 -11.939  1.00 91.11           H
ATOM    802 2HG1 ILE A  70       7.287   7.960 -11.747  1.00 91.11           H
ATOM    803  CG2 ILE A  70       7.888  11.239 -12.697  1.00 91.11           C
ATOM    804 1HG2 ILE A  70       8.665  11.711 -13.299  1.00 91.11           H
ATOM    805 2HG2 ILE A  70       6.920  11.385 -13.175  1.00 91.11           H
ATOM    806 3HG2 ILE A  70       7.875  11.688 -11.704  1.00 91.11           H
ATOM    807  CD1 ILE A  70       7.417   9.446 -10.189  1.00 91.11           C
ATOM    808 1HD1 ILE A  70       8.429   9.171  -9.892  1.00 91.11           H
ATOM    809 2HD1 ILE A  70       7.290  10.524 -10.088  1.00 91.11           H
ATOM    810 3HD1 ILE A  70       6.698   8.933  -9.550  1.00 91.11           H
ATOM    811  HN  ILE A  70       9.029   7.451 -12.942  1.00 91.11           H
ATOM    812  N   LEU A  71      10.342   9.628 -14.917  1.00 85.31           N
ATOM    813  CA  LEU A  71      11.263  10.356 -15.774  1.00 85.31           C
ATOM    814  C   LEU A  71      10.917  10.079 -17.238  1.00 85.31           C
ATOM    815  O   LEU A  71      10.843  11.002 -18.047  1.00 85.31           O
ATOM    816  HA  LEU A  71      11.117  11.419 -15.580  1.00 85.31           H
ATOM    817  CB  LEU A  71      12.711  10.023 -15.410  1.00 85.31           C
ATOM    818 1HB  LEU A  71      12.842  10.184 -14.340  1.00 85.31           H
ATOM    819 2HB  LEU A  71      12.876   8.962 -15.595  1.00 85.31           H
ATOM    820  CG  LEU A  71      13.788  10.816 -16.152  1.00 85.31           C
ATOM    821  HG  LEU A  71      13.470  10.938 -17.187  1.00 85.31           H
ATOM    822  CD1 LEU A  71      13.945  12.218 -15.559  1.00 85.31           C
ATOM    823 1HD1 LEU A  71      12.999  12.754 -15.639  1.00 85.31           H
ATOM    824 2HD1 LEU A  71      14.230  12.138 -14.510  1.00 85.31           H
ATOM    825 3HD1 LEU A  71      14.717  12.760 -16.105  1.00 85.31           H
ATOM    826  CD2 LEU A  71      15.114  10.052 -16.174  1.00 85.31           C
ATOM    827 1HD2 LEU A  71      15.450   9.878 -15.152  1.00 85.31           H
ATOM    828 2HD2 LEU A  71      14.974   9.096 -16.679  1.00 85.31           H
ATOM    829 3HD2 LEU A  71      15.862  10.638 -16.708  1.00 85.31           H
ATOM    830  HN  LEU A  71      10.773   8.977 -14.291  1.00 85.31           H
ATOM    831  N   VAL A  72      10.716   8.803 -17.534  1.00 85.34           N
ATOM    832  CA  VAL A  72      10.542   8.373 -18.911  1.00 85.34           C
ATOM    833  C   VAL A  72       9.253   8.979 -19.471  1.00 85.34           C
ATOM    834  O   VAL A  72       9.231   9.469 -20.599  1.00 85.34           O
ATOM    835  HA  VAL A  72      11.386   8.755 -19.485  1.00 85.34           H
ATOM    836  CB  VAL A  72      10.568   6.846 -18.990  1.00 85.34           C
ATOM    837  HB  VAL A  72       9.808   6.462 -18.309  1.00 85.34           H
ATOM    838  CG1 VAL A  72      10.222   6.363 -20.400  1.00 85.34           C
ATOM    839 1HG1 VAL A  72       9.224   6.710 -20.668  1.00 85.34           H
ATOM    840 2HG1 VAL A  72      10.948   6.762 -21.108  1.00 85.34           H
ATOM    841 3HG1 VAL A  72      10.248   5.274 -20.428  1.00 85.34           H
ATOM    842  CG2 VAL A  72      11.923   6.296 -18.539  1.00 85.34           C
ATOM    843 1HG2 VAL A  72      12.708   6.693 -19.182  1.00 85.34           H
ATOM    844 2HG2 VAL A  72      12.112   6.597 -17.508  1.00 85.34           H
ATOM    845 3HG2 VAL A  72      11.914   5.208 -18.604  1.00 85.34           H
ATOM    846  HN  VAL A  72      10.672   8.072 -16.854  1.00 85.34           H
ATOM    847  N   TYR A  73       8.209   8.925 -18.656  1.00 85.38           N
ATOM    848  CA  TYR A  73       6.909   9.425 -19.070  1.00 85.38           C
ATOM    849  C   TYR A  73       6.939  10.944 -19.253  1.00 85.38           C
ATOM    850  O   TYR A  73       6.265  11.480 -20.131  1.00 85.38           O
ATOM    851  HA  TYR A  73       6.657   8.957 -20.022  1.00 85.38           H
ATOM    852  CB  TYR A  73       5.943   9.079 -17.936  1.00 85.38           C
ATOM    853 1HB  TYR A  73       6.501   9.024 -17.001  1.00 85.38           H
ATOM    854 2HB  TYR A  73       5.220   9.887 -17.829  1.00 85.38           H
ATOM    855  CG  TYR A  73       5.189   7.763 -18.140  1.00 85.38           C
ATOM    856  CD1 TYR A  73       4.302   7.632 -19.189  1.00 85.38           C
ATOM    857  HD1 TYR A  73       4.138   8.466 -19.871  1.00 85.38           H
ATOM    858  CD2 TYR A  73       5.397   6.707 -17.276  1.00 85.38           C
ATOM    859  HD2 TYR A  73       6.098   6.811 -16.448  1.00 85.38           H
ATOM    860  CE1 TYR A  73       3.592   6.394 -19.382  1.00 85.38           C
ATOM    861  HE1 TYR A  73       2.888   6.277 -20.206  1.00 85.38           H
ATOM    862  CE2 TYR A  73       4.687   5.469 -17.469  1.00 85.38           C
ATOM    863  HE2 TYR A  73       4.842   4.627 -16.793  1.00 85.38           H
ATOM    864  CZ  TYR A  73       3.820   5.374 -18.512  1.00 85.38           C
ATOM    865  OH  TYR A  73       3.150   4.204 -18.694  1.00 85.38           O
ATOM    866  HH  TYR A  73       2.624   4.240 -19.543  1.00 85.38           H
ATOM    867  HN  TYR A  73       8.242   8.550 -17.729  1.00 85.38           H
ATOM    868  N   TRP A  74       7.727  11.594 -18.410  1.00 74.12           N
ATOM    869  CA  TRP A  74       7.770  13.046 -18.395  1.00 74.12           C
ATOM    870  C   TRP A  74       8.378  13.515 -19.719  1.00 74.12           C
ATOM    871  O   TRP A  74       7.809  14.367 -20.399  1.00 74.12           O
ATOM    872  HA  TRP A  74       6.746  13.409 -18.305  1.00 74.12           H
ATOM    873  CB  TRP A  74       8.534  13.559 -17.172  1.00 74.12           C
ATOM    874 1HB  TRP A  74       8.111  13.105 -16.276  1.00 74.12           H
ATOM    875 2HB  TRP A  74       9.570  13.229 -17.239  1.00 74.12           H
ATOM    876  CG  TRP A  74       8.507  15.081 -17.016  1.00 74.12           C
ATOM    877  CD1 TRP A  74       9.401  15.972 -17.467  1.00 74.12           C
ATOM    878  HD1 TRP A  74      10.298  15.711 -18.028  1.00 74.12           H
ATOM    879  CD2 TRP A  74       7.497  15.859 -16.340  1.00 74.12           C
ATOM    880  NE1 TRP A  74       9.041  17.262 -17.133  1.00 74.12           N
ATOM    881  HE1 TRP A  74       9.547  18.095 -17.358  1.00 74.12           H
ATOM    882  CE2 TRP A  74       7.847  17.191 -16.426  1.00 74.12           C
ATOM    883  CE3 TRP A  74       6.326  15.450 -15.678  1.00 74.12           C
ATOM    884  HE3 TRP A  74       6.027  14.405 -15.597  1.00 74.12           H
ATOM    885  CZ2 TRP A  74       7.079  18.222 -15.871  1.00 74.12           C
ATOM    886  HZ2 TRP A  74       7.377  19.268 -15.953  1.00 74.12           H
ATOM    887  CZ3 TRP A  74       5.570  16.493 -15.130  1.00 74.12           C
ATOM    888  HZ3 TRP A  74       4.651  16.231 -14.605  1.00 74.12           H
ATOM    889  CH2 TRP A  74       5.908  17.839 -15.207  1.00 74.12           C
ATOM    890  HH2 TRP A  74       5.265  18.592 -14.753  1.00 74.12           H
ATOM    891  HN  TRP A  74       8.328  11.147 -17.748  1.00 74.12           H
ATOM    892  N   TYR A  75       9.525  12.938 -20.044  1.00 70.59           N
ATOM    893  CA  TYR A  75      10.378  13.499 -21.079  1.00 70.59           C
ATOM    894  C   TYR A  75      10.080  12.863 -22.438  1.00 70.59           C
ATOM    895  O   TYR A  75      10.252  13.499 -23.476  1.00 70.59           O
ATOM    896  HA  TYR A  75      10.179  14.569 -21.135  1.00 70.59           H
ATOM    897  CB  TYR A  75      11.813  13.158 -20.673  1.00 70.59           C
ATOM    898 1HB  TYR A  75      11.837  12.141 -20.280  1.00 70.59           H
ATOM    899 2HB  TYR A  75      12.444  13.170 -21.562  1.00 70.59           H
ATOM    900  CG  TYR A  75      12.407  14.106 -19.631  1.00 70.59           C
ATOM    901  CD1 TYR A  75      12.833  15.364 -20.006  1.00 70.59           C
ATOM    902  HD1 TYR A  75      12.746  15.682 -21.045  1.00 70.59           H
ATOM    903  CD2 TYR A  75      12.517  13.704 -18.315  1.00 70.59           C
ATOM    904  HD2 TYR A  75      12.181  12.711 -18.019  1.00 70.59           H
ATOM    905  CE1 TYR A  75      13.392  16.258 -19.024  1.00 70.59           C
ATOM    906  HE1 TYR A  75      13.732  17.254 -19.307  1.00 70.59           H
ATOM    907  CE2 TYR A  75      13.076  14.597 -17.334  1.00 70.59           C
ATOM    908  HE2 TYR A  75      13.169  14.293 -16.291  1.00 70.59           H
ATOM    909  CZ  TYR A  75      13.486  15.830 -17.737  1.00 70.59           C
ATOM    910  OH  TYR A  75      14.014  16.674 -16.810  1.00 70.59           O
ATOM    911  HH  TYR A  75      14.001  16.242 -15.908  1.00 70.59           H
ATOM    912  HN  TYR A  75       9.874  12.105 -19.615  1.00 70.59           H
ATOM    913  N   CYS A  76       9.638  11.615 -22.388  1.00 71.47           N
ATOM    914  CA  CYS A  76       9.664  10.763 -23.565  1.00 71.47           C
ATOM    915  C   CYS A  76       8.234  10.309 -23.861  1.00 71.47           C
ATOM    916  O   CYS A  76       7.652  10.697 -24.873  1.00 71.47           O
ATOM    917  HA  CYS A  76      10.054  11.371 -24.382  1.00 71.47           H
ATOM    918  CB  CYS A  76      10.614   9.578 -23.384  1.00 71.47           C
ATOM    919 1HB  CYS A  76      11.510   9.896 -22.851  1.00 71.47           H
ATOM    920 2HB  CYS A  76      10.138   8.809 -22.776  1.00 71.47           H
ATOM    921  SG  CYS A  76      11.071   8.887 -25.016  1.00 71.47           S
ATOM    922  HG  CYS A  76      11.820   7.895 -24.543  1.00 71.47           H
ATOM    923  HN  CYS A  76       9.267  11.185 -21.564  1.00 71.47           H
ATOM    924  N   THR A  77       7.708   9.491 -22.961  1.00 65.03           N
ATOM    925  CA  THR A  77       6.508   8.727 -23.254  1.00 65.03           C
ATOM    926  C   THR A  77       5.307   9.661 -23.418  1.00 65.03           C
ATOM    927  O   THR A  77       4.503   9.490 -24.333  1.00 65.03           O
ATOM    928  HA  THR A  77       6.649   8.217 -24.207  1.00 65.03           H
ATOM    929  CB  THR A  77       6.323   7.691 -22.143  1.00 65.03           C
ATOM    930  HB  THR A  77       6.072   8.174 -21.198  1.00 65.03           H
ATOM    931  OG1 THR A  77       7.542   6.953 -22.152  1.00 65.03           O
ATOM    932  HG1 THR A  77       7.563   6.337 -22.939  1.00 65.03           H
ATOM    933  CG2 THR A  77       5.255   6.651 -22.484  1.00 65.03           C
ATOM    934 1HG2 THR A  77       5.540   6.121 -23.393  1.00 65.03           H
ATOM    935 2HG2 THR A  77       4.298   7.150 -22.639  1.00 65.03           H
ATOM    936 3HG2 THR A  77       5.164   5.940 -21.662  1.00 65.03           H
ATOM    937  HN  THR A  77       8.087   9.348 -22.046  1.00 65.03           H
ATOM    938  N   ARG A  78       5.224  10.630 -22.518  1.00 62.01           N
ATOM    939  CA  ARG A  78       4.015  11.425 -22.383  1.00 62.01           C
ATOM    940  C   ARG A  78       2.798  10.514 -22.211  1.00 62.01           C
ATOM    941  O   ARG A  78       2.770   9.403 -22.736  1.00 62.01           O
ATOM    942  HA  ARG A  78       4.179  12.033 -21.494  1.00 62.01           H
ATOM    943  CB  ARG A  78       3.805  12.319 -23.607  1.00 62.01           C
ATOM    944 1HB  ARG A  78       3.671  11.701 -24.495  1.00 62.01           H
ATOM    945 2HB  ARG A  78       2.892  12.901 -23.484  1.00 62.01           H
ATOM    946  CG  ARG A  78       4.994  13.260 -23.809  1.00 62.01           C
ATOM    947 1HG  ARG A  78       5.193  13.803 -22.885  1.00 62.01           H
ATOM    948 2HG  ARG A  78       5.888  12.680 -24.036  1.00 62.01           H
ATOM    949  CD  ARG A  78       4.721  14.253 -24.941  1.00 62.01           C
ATOM    950 1HD  ARG A  78       4.539  13.715 -25.871  1.00 62.01           H
ATOM    951 2HD  ARG A  78       3.821  14.828 -24.723  1.00 62.01           H
ATOM    952  NE  ARG A  78       5.876  15.165 -25.103  1.00 62.01           N
ATOM    953  HE  ARG A  78       6.703  14.972 -24.576  1.00 62.01           H
ATOM    954  CZ  ARG A  78       5.882  16.232 -25.913  1.00 62.01           C
ATOM    955  NH1 ARG A  78       4.801  16.538 -26.644  1.00 62.01           N
ATOM    956 1HH1 ARG A  78       3.981  15.967 -26.587  1.00 62.01           H
ATOM    957 2HH1 ARG A  78       4.813  17.336 -27.246  1.00 62.01           H
ATOM    958  NH2 ARG A  78       6.985  16.989 -25.982  1.00 62.01           N
ATOM    959 1HH2 ARG A  78       7.006  17.789 -26.581  1.00 62.01           H
ATOM    960 2HH2 ARG A  78       7.788  16.755 -25.433  1.00 62.01           H
ATOM    961  HN  ARG A  78       5.962  10.873 -21.889  1.00 62.01           H
ATOM    962  N   VAL A  79       1.821  11.019 -21.471  1.00 76.81           N
ATOM    963  CA  VAL A  79       0.589  10.281 -21.253  1.00 76.81           C
ATOM    964  C   VAL A  79      -0.316  10.433 -22.478  1.00 76.81           C
ATOM    965  O   VAL A  79      -0.842  11.515 -22.735  1.00 76.81           O
ATOM    966  HA  VAL A  79       0.851   9.229 -21.140  1.00 76.81           H
ATOM    967  CB  VAL A  79      -0.078  10.746 -19.957  1.00 76.81           C
ATOM    968  HB  VAL A  79      -0.345  11.796 -20.075  1.00 76.81           H
ATOM    969  CG1 VAL A  79      -1.364   9.961 -19.689  1.00 76.81           C
ATOM    970 1HG1 VAL A  79      -2.060  10.113 -20.514  1.00 76.81           H
ATOM    971 2HG1 VAL A  79      -1.130   8.900 -19.601  1.00 76.81           H
ATOM    972 3HG1 VAL A  79      -1.817  10.312 -18.762  1.00 76.81           H
ATOM    973  CG2 VAL A  79       0.888  10.636 -18.775  1.00 76.81           C
ATOM    974 1HG2 VAL A  79       1.199   9.599 -18.655  1.00 76.81           H
ATOM    975 2HG2 VAL A  79       1.763  11.259 -18.961  1.00 76.81           H
ATOM    976 3HG2 VAL A  79       0.389  10.973 -17.866  1.00 76.81           H
ATOM    977  HN  VAL A  79       1.862  11.914 -21.027  1.00 76.81           H
ATOM    978  N   LYS A  80      -0.469   9.333 -23.201  1.00 68.84           N
ATOM    979  CA  LYS A  80      -1.239   9.349 -24.433  1.00 68.84           C
ATOM    980  C   LYS A  80      -2.494   8.492 -24.255  1.00 68.84           C
ATOM    981  O   LYS A  80      -3.479   8.671 -24.970  1.00 68.84           O
ATOM    982  HA  LYS A  80      -1.547  10.379 -24.613  1.00 68.84           H
ATOM    983  CB  LYS A  80      -0.367   8.924 -25.616  1.00 68.84           C
ATOM    984 1HB  LYS A  80       0.086   7.954 -25.409  1.00 68.84           H
ATOM    985 2HB  LYS A  80      -0.987   8.802 -26.504  1.00 68.84           H
ATOM    986  CG  LYS A  80       0.727   9.957 -25.889  1.00 68.84           C
ATOM    987 1HG  LYS A  80       0.276  10.936 -26.051  1.00 68.84           H
ATOM    988 2HG  LYS A  80       1.375  10.045 -25.017  1.00 68.84           H
ATOM    989  CD  LYS A  80       1.559   9.564 -27.112  1.00 68.84           C
ATOM    990 1HD  LYS A  80       1.970   8.565 -26.971  1.00 68.84           H
ATOM    991 2HD  LYS A  80       0.919   9.524 -27.994  1.00 68.84           H
ATOM    992  CE  LYS A  80       2.696  10.562 -27.345  1.00 68.84           C
ATOM    993 1HE  LYS A  80       2.285  11.555 -27.523  1.00 68.84           H
ATOM    994 2HE  LYS A  80       3.317  10.629 -26.452  1.00 68.84           H
ATOM    995  NZ  LYS A  80       3.521  10.145 -28.501  1.00 68.84           N
ATOM    996 1HZ  LYS A  80       4.262  10.822 -28.648  1.00 68.84           H
ATOM    997 2HZ  LYS A  80       3.928   9.235 -28.316  1.00 68.84           H
ATOM    998 3HZ  LYS A  80       2.940  10.094 -29.330  1.00 68.84           H
ATOM    999  HN  LYS A  80      -0.078   8.445 -22.958  1.00 68.84           H
ATOM   1000  N   THR A  81      -2.418   7.579 -23.298  1.00 80.43           N
ATOM   1001  CA  THR A  81      -3.470   6.593 -23.118  1.00 80.43           C
ATOM   1002  C   THR A  81      -3.987   6.621 -21.679  1.00 80.43           C
ATOM   1003  O   THR A  81      -3.370   7.228 -20.805  1.00 80.43           O
ATOM   1004  HA  THR A  81      -4.307   6.862 -23.764  1.00 80.43           H
ATOM   1005  CB  THR A  81      -2.918   5.230 -23.540  1.00 80.43           C
ATOM   1006  HB  THR A  81      -3.723   4.508 -23.674  1.00 80.43           H
ATOM   1007  OG1 THR A  81      -1.970   4.911 -22.525  1.00 80.43           O
ATOM   1008  HG1 THR A  81      -1.760   3.933 -22.548  1.00 80.43           H
ATOM   1009  CG2 THR A  81      -2.082   5.306 -24.819  1.00 80.43           C
ATOM   1010 1HG2 THR A  81      -1.237   5.977 -24.662  1.00 80.43           H
ATOM   1011 2HG2 THR A  81      -2.699   5.685 -25.634  1.00 80.43           H
ATOM   1012 3HG2 THR A  81      -1.714   4.312 -25.073  1.00 80.43           H
ATOM   1013  HN  THR A  81      -1.657   7.507 -22.653  1.00 80.43           H
ATOM   1014  N   MET A  82      -5.115   5.955 -21.476  1.00 81.35           N
ATOM   1015  CA  MET A  82      -5.666   5.806 -20.139  1.00 81.35           C
ATOM   1016  C   MET A  82      -4.700   5.043 -19.230  1.00 81.35           C
ATOM   1017  O   MET A  82      -4.546   5.382 -18.058  1.00 81.35           O
ATOM   1018  HA  MET A  82      -5.804   6.820 -19.764  1.00 81.35           H
ATOM   1019  CB  MET A  82      -6.996   5.055 -20.217  1.00 81.35           C
ATOM   1020 1HB  MET A  82      -7.662   5.558 -20.918  1.00 81.35           H
ATOM   1021 2HB  MET A  82      -6.829   4.049 -20.602  1.00 81.35           H
ATOM   1022  CG  MET A  82      -7.662   4.976 -18.841  1.00 81.35           C
ATOM   1023 1HG  MET A  82      -7.065   4.354 -18.174  1.00 81.35           H
ATOM   1024 2HG  MET A  82      -7.710   5.969 -18.394  1.00 81.35           H
ATOM   1025  SD  MET A  82      -9.306   4.298 -18.996  1.00 81.35           S
ATOM   1026  CE  MET A  82      -9.835   4.376 -17.293  1.00 81.35           C
ATOM   1027 1HE  MET A  82      -9.165   3.776 -16.677  1.00 81.35           H
ATOM   1028 2HE  MET A  82      -9.813   5.411 -16.953  1.00 81.35           H
ATOM   1029 3HE  MET A  82     -10.850   3.987 -17.210  1.00 81.35           H
ATOM   1030  HN  MET A  82      -5.648   5.522 -22.203  1.00 81.35           H
ATOM   1031  N   THR A  83      -4.076   4.025 -19.805  1.00 83.66           N
ATOM   1032  CA  THR A  83      -3.128   3.212 -19.062  1.00 83.66           C
ATOM   1033  C   THR A  83      -1.956   4.068 -18.578  1.00 83.66           C
ATOM   1034  O   THR A  83      -1.549   3.972 -17.421  1.00 83.66           O
ATOM   1035  HA  THR A  83      -3.630   2.825 -18.175  1.00 83.66           H
ATOM   1036  CB  THR A  83      -2.702   2.047 -19.956  1.00 83.66           C
ATOM   1037  HB  THR A  83      -1.889   2.343 -20.620  1.00 83.66           H
ATOM   1038  OG1 THR A  83      -3.907   1.645 -20.602  1.00 83.66           O
ATOM   1039  HG1 THR A  83      -4.385   0.967 -20.043  1.00 83.66           H
ATOM   1040  CG2 THR A  83      -2.281   0.815 -19.152  1.00 83.66           C
ATOM   1041 1HG2 THR A  83      -3.117   0.479 -18.539  1.00 83.66           H
ATOM   1042 2HG2 THR A  83      -1.438   1.071 -18.510  1.00 83.66           H
ATOM   1043 3HG2 THR A  83      -1.988   0.018 -19.835  1.00 83.66           H
ATOM   1044  HN  THR A  83      -4.208   3.755 -20.759  1.00 83.66           H
ATOM   1045  N   ASP A  84      -1.445   4.884 -19.488  1.00 86.00           N
ATOM   1046  CA  ASP A  84      -0.311   5.737 -19.176  1.00 86.00           C
ATOM   1047  C   ASP A  84      -0.641   6.587 -17.946  1.00 86.00           C
ATOM   1048  O   ASP A  84       0.219   6.815 -17.097  1.00 86.00           O
ATOM   1049  HA  ASP A  84       0.521   5.055 -19.000  1.00 86.00           H
ATOM   1050  CB  ASP A  84       0.001   6.685 -20.335  1.00 86.00           C
ATOM   1051 1HB  ASP A  84      -0.869   7.308 -20.545  1.00 86.00           H
ATOM   1052 2HB  ASP A  84       0.813   7.355 -20.054  1.00 86.00           H
ATOM   1053  CG  ASP A  84       0.390   5.904 -21.592  1.00 86.00           C
ATOM   1054  OD1 ASP A  84       0.870   4.762 -21.425  1.00 86.00           O
ATOM   1055  OD2 ASP A  84       0.198   6.467 -22.692  1.00 86.00           O
ATOM   1056  HN  ASP A  84      -1.792   4.968 -20.422  1.00 86.00           H
ATOM   1057  N   MET A  85      -1.888   7.031 -17.891  1.00 88.54           N
ATOM   1058  CA  MET A  85      -2.323   7.905 -16.815  1.00 88.54           C
ATOM   1059  C   MET A  85      -2.237   7.196 -15.463  1.00 88.54           C
ATOM   1060  O   MET A  85      -1.689   7.740 -14.506  1.00 88.54           O
ATOM   1061  HA  MET A  85      -1.640   8.754 -16.832  1.00 88.54           H
ATOM   1062  CB  MET A  85      -3.766   8.347 -17.069  1.00 88.54           C
ATOM   1063 1HB  MET A  85      -3.840   8.814 -18.051  1.00 88.54           H
ATOM   1064 2HB  MET A  85      -4.420   7.476 -17.080  1.00 88.54           H
ATOM   1065  CG  MET A  85      -4.235   9.330 -15.994  1.00 88.54           C
ATOM   1066 1HG  MET A  85      -5.277   9.601 -16.167  1.00 88.54           H
ATOM   1067 2HG  MET A  85      -4.187   8.859 -15.013  1.00 88.54           H
ATOM   1068  SD  MET A  85      -3.213  10.794 -16.017  1.00 88.54           S
ATOM   1069  CE  MET A  85      -3.727  11.506 -17.571  1.00 88.54           C
ATOM   1070 1HE  MET A  85      -3.516  10.806 -18.380  1.00 88.54           H
ATOM   1071 2HE  MET A  85      -4.797  11.713 -17.540  1.00 88.54           H
ATOM   1072 3HE  MET A  85      -3.182  12.434 -17.744  1.00 88.54           H
ATOM   1073  HN  MET A  85      -2.593   6.804 -18.563  1.00 88.54           H
ATOM   1074  N   PHE A  86      -2.786   5.990 -15.427  1.00 92.45           N
ATOM   1075  CA  PHE A  86      -2.838   5.228 -14.191  1.00 92.45           C
ATOM   1076  C   PHE A  86      -1.436   4.809 -13.745  1.00 92.45           C
ATOM   1077  O   PHE A  86      -1.135   4.805 -12.553  1.00 92.45           O
ATOM   1078  HA  PHE A  86      -3.281   5.873 -13.432  1.00 92.45           H
ATOM   1079  CB  PHE A  86      -3.667   3.974 -14.473  1.00 92.45           C
ATOM   1080 1HB  PHE A  86      -3.286   3.494 -15.375  1.00 92.45           H
ATOM   1081 2HB  PHE A  86      -3.530   3.268 -13.655  1.00 92.45           H
ATOM   1082  CG  PHE A  86      -5.163   4.243 -14.650  1.00 92.45           C
ATOM   1083  CD1 PHE A  86      -5.799   5.115 -13.822  1.00 92.45           C
ATOM   1084  HD1 PHE A  86      -5.243   5.622 -13.034  1.00 92.45           H
ATOM   1085  CD2 PHE A  86      -5.856   3.610 -15.634  1.00 92.45           C
ATOM   1086  HD2 PHE A  86      -5.347   2.911 -16.297  1.00 92.45           H
ATOM   1087  CE1 PHE A  86      -7.188   5.364 -13.986  1.00 92.45           C
ATOM   1088  HE1 PHE A  86      -7.697   6.063 -13.323  1.00 92.45           H
ATOM   1089  CE2 PHE A  86      -7.245   3.859 -15.797  1.00 92.45           C
ATOM   1090  HE2 PHE A  86      -7.800   3.352 -16.586  1.00 92.45           H
ATOM   1091  CZ  PHE A  86      -7.881   4.731 -14.970  1.00 92.45           C
ATOM   1092  HZ  PHE A  86      -8.947   4.923 -15.096  1.00 92.45           H
ATOM   1093  HN  PHE A  86      -3.190   5.536 -16.221  1.00 92.45           H
ATOM   1094  N   LEU A  87      -0.616   4.466 -14.728  1.00 89.91           N
ATOM   1095  CA  LEU A  87       0.722   3.973 -14.448  1.00 89.91           C
ATOM   1096  C   LEU A  87       1.561   5.102 -13.847  1.00 89.91           C
ATOM   1097  O   LEU A  87       2.342   4.876 -12.923  1.00 89.91           O
ATOM   1098  HA  LEU A  87       0.630   3.179 -13.706  1.00 89.91           H
ATOM   1099  CB  LEU A  87       1.338   3.351 -15.703  1.00 89.91           C
ATOM   1100 1HB  LEU A  87       1.260   4.071 -16.517  1.00 89.91           H
ATOM   1101 2HB  LEU A  87       2.400   3.189 -15.520  1.00 89.91           H
ATOM   1102  CG  LEU A  87       0.721   2.030 -16.168  1.00 89.91           C
ATOM   1103  HG  LEU A  87      -0.344   2.191 -16.338  1.00 89.91           H
ATOM   1104  CD1 LEU A  87       1.328   1.580 -17.498  1.00 89.91           C
ATOM   1105 1HD1 LEU A  87       1.142   2.339 -18.258  1.00 89.91           H
ATOM   1106 2HD1 LEU A  87       2.402   1.441 -17.379  1.00 89.91           H
ATOM   1107 3HD1 LEU A  87       0.872   0.639 -17.806  1.00 89.91           H
ATOM   1108  CD2 LEU A  87       0.848   0.955 -15.087  1.00 89.91           C
ATOM   1109 1HD2 LEU A  87       1.902   0.789 -14.862  1.00 89.91           H
ATOM   1110 2HD2 LEU A  87       0.332   1.283 -14.185  1.00 89.91           H
ATOM   1111 3HD2 LEU A  87       0.402   0.026 -15.444  1.00 89.91           H
ATOM   1112  HN  LEU A  87      -0.852   4.520 -15.698  1.00 89.91           H
ATOM   1113  N   LEU A  88       1.372   6.294 -14.395  1.00 92.15           N
ATOM   1114  CA  LEU A  88       2.100   7.459 -13.922  1.00 92.15           C
ATOM   1115  C   LEU A  88       1.699   7.753 -12.475  1.00 92.15           C
ATOM   1116  O   LEU A  88       2.557   7.965 -11.620  1.00 92.15           O
ATOM   1117  HA  LEU A  88       3.161   7.212 -13.943  1.00 92.15           H
ATOM   1118  CB  LEU A  88       1.891   8.642 -14.870  1.00 92.15           C
ATOM   1119 1HB  LEU A  88       2.267   8.363 -15.854  1.00 92.15           H
ATOM   1120 2HB  LEU A  88       0.820   8.813 -14.975  1.00 92.15           H
ATOM   1121  CG  LEU A  88       2.552   9.958 -14.456  1.00 92.15           C
ATOM   1122  HG  LEU A  88       2.195  10.221 -13.460  1.00 92.15           H
ATOM   1123  CD1 LEU A  88       4.072   9.804 -14.364  1.00 92.15           C
ATOM   1124 1HD1 LEU A  88       4.316   9.042 -13.624  1.00 92.15           H
ATOM   1125 2HD1 LEU A  88       4.466   9.505 -15.336  1.00 92.15           H
ATOM   1126 3HD1 LEU A  88       4.516  10.754 -14.068  1.00 92.15           H
ATOM   1127  CD2 LEU A  88       2.147  11.095 -15.396  1.00 92.15           C
ATOM   1128 1HD2 LEU A  88       2.456  10.853 -16.413  1.00 92.15           H
ATOM   1129 2HD2 LEU A  88       1.065  11.222 -15.367  1.00 92.15           H
ATOM   1130 3HD2 LEU A  88       2.630  12.019 -15.079  1.00 92.15           H
ATOM   1131  HN  LEU A  88       0.737   6.468 -15.147  1.00 92.15           H
ATOM   1132  N   ASN A  89       0.394   7.756 -12.245  1.00 93.11           N
ATOM   1133  CA  ASN A  89      -0.134   8.083 -10.932  1.00 93.11           C
ATOM   1134  C   ASN A  89       0.284   7.001  -9.934  1.00 93.11           C
ATOM   1135  O   ASN A  89       0.527   7.290  -8.764  1.00 93.11           O
ATOM   1136  HA  ASN A  89       0.288   9.059 -10.689  1.00 93.11           H
ATOM   1137  CB  ASN A  89      -1.663   8.143 -10.951  1.00 93.11           C
ATOM   1138 1HB  ASN A  89      -2.054   7.339 -11.574  1.00 93.11           H
ATOM   1139 2HB  ASN A  89      -2.049   7.984  -9.945  1.00 93.11           H
ATOM   1140  CG  ASN A  89      -2.152   9.492 -11.483  1.00 93.11           C
ATOM   1141  OD1 ASN A  89      -2.327  10.451 -10.750  1.00 93.11           O
ATOM   1142  ND2 ASN A  89      -2.361   9.511 -12.797  1.00 93.11           N
ATOM   1143 1HD2 ASN A  89      -2.198   8.689 -13.341  1.00 93.11           H
ATOM   1144 2HD2 ASN A  89      -2.682  10.349 -13.239  1.00 93.11           H
ATOM   1145  HN  ASN A  89      -0.296   7.540 -12.936  1.00 93.11           H
ATOM   1146  N   LEU A  90       0.355   5.776 -10.435  1.00 94.49           N
ATOM   1147  CA  LEU A  90       0.774   4.654  -9.612  1.00 94.49           C
ATOM   1148  C   LEU A  90       2.212   4.882  -9.142  1.00 94.49           C
ATOM   1149  O   LEU A  90       2.518   4.713  -7.963  1.00 94.49           O
ATOM   1150  HA  LEU A  90       0.125   4.631  -8.736  1.00 94.49           H
ATOM   1151  CB  LEU A  90       0.573   3.335 -10.361  1.00 94.49           C
ATOM   1152 1HB  LEU A  90      -0.482   3.244 -10.618  1.00 94.49           H
ATOM   1153 2HB  LEU A  90       1.127   3.385 -11.298  1.00 94.49           H
ATOM   1154  CG  LEU A  90       0.999   2.069  -9.615  1.00 94.49           C
ATOM   1155  HG  LEU A  90       2.047   2.174  -9.334  1.00 94.49           H
ATOM   1156  CD1 LEU A  90       0.199   1.900  -8.321  1.00 94.49           C
ATOM   1157 1HD1 LEU A  90       0.369   2.760  -7.674  1.00 94.49           H
ATOM   1158 2HD1 LEU A  90      -0.862   1.826  -8.557  1.00 94.49           H
ATOM   1159 3HD1 LEU A  90       0.522   0.992  -7.811  1.00 94.49           H
ATOM   1160  CD2 LEU A  90       0.894   0.839 -10.519  1.00 94.49           C
ATOM   1161 1HD2 LEU A  90      -0.137   0.719 -10.851  1.00 94.49           H
ATOM   1162 2HD2 LEU A  90       1.542   0.969 -11.385  1.00 94.49           H
ATOM   1163 3HD2 LEU A  90       1.202  -0.047  -9.964  1.00 94.49           H
ATOM   1164  HN  LEU A  90       0.132   5.545 -11.382  1.00 94.49           H
ATOM   1165  N   ALA A  91       3.057   5.262 -10.089  1.00 95.31           N
ATOM   1166  CA  ALA A  91       4.469   5.448  -9.802  1.00 95.31           C
ATOM   1167  C   ALA A  91       4.634   6.592  -8.799  1.00 95.31           C
ATOM   1168  O   ALA A  91       5.495   6.533  -7.922  1.00 95.31           O
ATOM   1169  HA  ALA A  91       4.842   4.527  -9.354  1.00 95.31           H
ATOM   1170  CB  ALA A  91       5.227   5.704 -11.107  1.00 95.31           C
ATOM   1171 1HB  ALA A  91       5.101   4.850 -11.773  1.00 95.31           H
ATOM   1172 2HB  ALA A  91       4.832   6.600 -11.586  1.00 95.31           H
ATOM   1173 3HB  ALA A  91       6.286   5.844 -10.891  1.00 95.31           H
ATOM   1174  HN  ALA A  91       2.792   5.440 -11.037  1.00 95.31           H
ATOM   1175  N   ILE A  92       3.796   7.605  -8.961  1.00 94.25           N
ATOM   1176  CA  ILE A  92       3.822   8.749  -8.066  1.00 94.25           C
ATOM   1177  C   ILE A  92       3.428   8.298  -6.658  1.00 94.25           C
ATOM   1178  O   ILE A  92       4.090   8.648  -5.682  1.00 94.25           O
ATOM   1179  HA  ILE A  92       4.847   9.117  -8.036  1.00 94.25           H
ATOM   1180  CB  ILE A  92       2.950   9.879  -8.616  1.00 94.25           C
ATOM   1181  HB  ILE A  92       1.982   9.461  -8.892  1.00 94.25           H
ATOM   1182  CG1 ILE A  92       3.563  10.477  -9.884  1.00 94.25           C
ATOM   1183 1HG1 ILE A  92       4.449  11.056  -9.626  1.00 94.25           H
ATOM   1184 2HG1 ILE A  92       3.889   9.675 -10.547  1.00 94.25           H
ATOM   1185  CG2 ILE A  92       2.694  10.944  -7.547  1.00 94.25           C
ATOM   1186 1HG2 ILE A  92       2.183  10.490  -6.697  1.00 94.25           H
ATOM   1187 2HG2 ILE A  92       3.645  11.364  -7.217  1.00 94.25           H
ATOM   1188 3HG2 ILE A  92       2.073  11.736  -7.964  1.00 94.25           H
ATOM   1189  CD1 ILE A  92       2.556  11.370 -10.611  1.00 94.25           C
ATOM   1190 1HD1 ILE A  92       1.682  10.781 -10.889  1.00 94.25           H
ATOM   1191 2HD1 ILE A  92       2.251  12.184  -9.954  1.00 94.25           H
ATOM   1192 3HD1 ILE A  92       3.017  11.781 -11.509  1.00 94.25           H
ATOM   1193  HN  ILE A  92       3.109   7.652  -9.687  1.00 94.25           H
ATOM   1194  N   ALA A  93       2.351   7.528  -6.597  1.00 96.29           N
ATOM   1195  CA  ALA A  93       1.802   7.109  -5.319  1.00 96.29           C
ATOM   1196  C   ALA A  93       2.831   6.247  -4.584  1.00 96.29           C
ATOM   1197  O   ALA A  93       3.051   6.422  -3.387  1.00 96.29           O
ATOM   1198  HA  ALA A  93       1.607   8.006  -4.731  1.00 96.29           H
ATOM   1199  CB  ALA A  93       0.481   6.371  -5.547  1.00 96.29           C
ATOM   1200 1HB  ALA A  93      -0.225   7.036  -6.045  1.00 96.29           H
ATOM   1201 2HB  ALA A  93       0.657   5.495  -6.172  1.00 96.29           H
ATOM   1202 3HB  ALA A  93       0.070   6.057  -4.588  1.00 96.29           H
ATOM   1203  HN  ALA A  93       1.858   7.192  -7.399  1.00 96.29           H
ATOM   1204  N   ASP A  94       3.434   5.335  -5.333  1.00 93.01           N
ATOM   1205  CA  ASP A  94       4.426   4.438  -4.765  1.00 93.01           C
ATOM   1206  C   ASP A  94       5.578   5.260  -4.183  1.00 93.01           C
ATOM   1207  O   ASP A  94       6.048   4.985  -3.081  1.00 93.01           O
ATOM   1208  HA  ASP A  94       3.895   3.868  -4.003  1.00 93.01           H
ATOM   1209  CB  ASP A  94       5.003   3.507  -5.833  1.00 93.01           C
ATOM   1210 1HB  ASP A  94       5.084   4.040  -6.780  1.00 93.01           H
ATOM   1211 2HB  ASP A  94       6.011   3.203  -5.551  1.00 93.01           H
ATOM   1212  CG  ASP A  94       4.123   2.268  -6.014  1.00 93.01           C
ATOM   1213  OD1 ASP A  94       3.552   1.825  -4.994  1.00 93.01           O
ATOM   1214  OD2 ASP A  94       4.041   1.793  -7.167  1.00 93.01           O
ATOM   1215  HN  ASP A  94       3.255   5.204  -6.308  1.00 93.01           H
ATOM   1216  N   LEU A  95       6.000   6.254  -4.952  1.00 93.37           N
ATOM   1217  CA  LEU A  95       7.151   7.056  -4.573  1.00 93.37           C
ATOM   1218  C   LEU A  95       6.847   7.795  -3.269  1.00 93.37           C
ATOM   1219  O   LEU A  95       7.681   7.839  -2.367  1.00 93.37           O
ATOM   1220  HA  LEU A  95       7.981   6.372  -4.396  1.00 93.37           H
ATOM   1221  CB  LEU A  95       7.562   7.979  -5.722  1.00 93.37           C
ATOM   1222 1HB  LEU A  95       7.657   7.379  -6.627  1.00 93.37           H
ATOM   1223 2HB  LEU A  95       6.756   8.692  -5.895  1.00 93.37           H
ATOM   1224  CG  LEU A  95       8.863   8.760  -5.522  1.00 93.37           C
ATOM   1225  HG  LEU A  95       8.796   9.297  -4.576  1.00 93.37           H
ATOM   1226  CD1 LEU A  95      10.061   7.814  -5.422  1.00 93.37           C
ATOM   1227 1HD1 LEU A  95       9.923   7.142  -4.574  1.00 93.37           H
ATOM   1228 2HD1 LEU A  95      10.141   7.230  -6.339  1.00 93.37           H
ATOM   1229 3HD1 LEU A  95      10.972   8.395  -5.280  1.00 93.37           H
ATOM   1230  CD2 LEU A  95       9.049   9.806  -6.624  1.00 93.37           C
ATOM   1231 1HD2 LEU A  95       9.085   9.309  -7.594  1.00 93.37           H
ATOM   1232 2HD2 LEU A  95       8.214  10.506  -6.605  1.00 93.37           H
ATOM   1233 3HD2 LEU A  95       9.980  10.346  -6.458  1.00 93.37           H
ATOM   1234  HN  LEU A  95       5.570   6.514  -5.816  1.00 93.37           H
ATOM   1235  N   LEU A  96       5.648   8.357  -3.211  1.00 93.29           N
ATOM   1236  CA  LEU A  96       5.246   9.144  -2.058  1.00 93.29           C
ATOM   1237  C   LEU A  96       5.206   8.244  -0.821  1.00 93.29           C
ATOM   1238  O   LEU A  96       5.556   8.675   0.277  1.00 93.29           O
ATOM   1239  HA  LEU A  96       6.006   9.910  -1.903  1.00 93.29           H
ATOM   1240  CB  LEU A  96       3.926   9.866  -2.336  1.00 93.29           C
ATOM   1241 1HB  LEU A  96       3.209   9.137  -2.715  1.00 93.29           H
ATOM   1242 2HB  LEU A  96       3.532  10.238  -1.390  1.00 93.29           H
ATOM   1243  CG  LEU A  96       3.994  11.033  -3.322  1.00 93.29           C
ATOM   1244  HG  LEU A  96       4.424  10.667  -4.255  1.00 93.29           H
ATOM   1245  CD1 LEU A  96       2.595  11.561  -3.646  1.00 93.29           C
ATOM   1246 1HD1 LEU A  96       1.999  10.763  -4.089  1.00 93.29           H
ATOM   1247 2HD1 LEU A  96       2.116  11.906  -2.729  1.00 93.29           H
ATOM   1248 3HD1 LEU A  96       2.673  12.390  -4.349  1.00 93.29           H
ATOM   1249  CD2 LEU A  96       4.917  12.137  -2.802  1.00 93.29           C
ATOM   1250 1HD2 LEU A  96       4.540  12.507  -1.849  1.00 93.29           H
ATOM   1251 2HD2 LEU A  96       5.921  11.736  -2.664  1.00 93.29           H
ATOM   1252 3HD2 LEU A  96       4.948  12.954  -3.522  1.00 93.29           H
ATOM   1253  HN  LEU A  96       4.960   8.283  -3.933  1.00 93.29           H
ATOM   1254  N   PHE A  97       4.776   7.010  -1.040  1.00 93.54           N
ATOM   1255  CA  PHE A  97       4.744   6.028   0.030  1.00 93.54           C
ATOM   1256  C   PHE A  97       6.152   5.740   0.553  1.00 93.54           C
ATOM   1257  O   PHE A  97       6.381   5.735   1.762  1.00 93.54           O
ATOM   1258  HA  PHE A  97       4.138   6.445   0.834  1.00 93.54           H
ATOM   1259  CB  PHE A  97       4.159   4.743  -0.560  1.00 93.54           C
ATOM   1260 1HB  PHE A  97       3.085   4.872  -0.694  1.00 93.54           H
ATOM   1261 2HB  PHE A  97       4.587   4.581  -1.549  1.00 93.54           H
ATOM   1262  CG  PHE A  97       4.405   3.498   0.295  1.00 93.54           C
ATOM   1263  CD1 PHE A  97       5.350   2.593  -0.077  1.00 93.54           C
ATOM   1264  HD1 PHE A  97       5.933   2.755  -0.983  1.00 93.54           H
ATOM   1265  CD2 PHE A  97       3.678   3.295   1.426  1.00 93.54           C
ATOM   1266  HD2 PHE A  97       2.920   4.020   1.724  1.00 93.54           H
ATOM   1267  CE1 PHE A  97       5.578   1.438   0.717  1.00 93.54           C
ATOM   1268  HE1 PHE A  97       6.336   0.713   0.419  1.00 93.54           H
ATOM   1269  CE2 PHE A  97       3.906   2.140   2.220  1.00 93.54           C
ATOM   1270  HE2 PHE A  97       3.323   1.977   3.127  1.00 93.54           H
ATOM   1271  CZ  PHE A  97       4.851   1.235   1.848  1.00 93.54           C
ATOM   1272  HZ  PHE A  97       5.026   0.349   2.457  1.00 93.54           H
ATOM   1273  HN  PHE A  97       4.455   6.679  -1.927  1.00 93.54           H
ATOM   1274  N   LEU A  98       7.060   5.507  -0.383  1.00 95.33           N
ATOM   1275  CA  LEU A  98       8.390   5.035  -0.035  1.00 95.33           C
ATOM   1276  C   LEU A  98       9.098   6.097   0.809  1.00 95.33           C
ATOM   1277  O   LEU A  98       9.873   5.767   1.705  1.00 95.33           O
ATOM   1278  HA  LEU A  98       8.271   4.137   0.570  1.00 95.33           H
ATOM   1279  CB  LEU A  98       9.163   4.635  -1.294  1.00 95.33           C
ATOM   1280 1HB  LEU A  98       9.124   5.464  -2.000  1.00 95.33           H
ATOM   1281 2HB  LEU A  98      10.210   4.495  -1.024  1.00 95.33           H
ATOM   1282  CG  LEU A  98       8.675   3.372  -2.006  1.00 95.33           C
ATOM   1283  HG  LEU A  98       7.588   3.416  -2.075  1.00 95.33           H
ATOM   1284  CD1 LEU A  98       9.216   3.305  -3.436  1.00 95.33           C
ATOM   1285 1HD1 LEU A  98       8.874   4.176  -3.995  1.00 95.33           H
ATOM   1286 2HD1 LEU A  98      10.306   3.295  -3.412  1.00 95.33           H
ATOM   1287 3HD1 LEU A  98       8.854   2.398  -3.920  1.00 95.33           H
ATOM   1288  CD2 LEU A  98       9.026   2.118  -1.202  1.00 95.33           C
ATOM   1289 1HD2 LEU A  98      10.108   2.056  -1.080  1.00 95.33           H
ATOM   1290 2HD2 LEU A  98       8.553   2.171  -0.222  1.00 95.33           H
ATOM   1291 3HD2 LEU A  98       8.668   1.235  -1.731  1.00 95.33           H
ATOM   1292  HN  LEU A  98       6.900   5.634  -1.362  1.00 95.33           H
ATOM   1293  N   VAL A  99       8.806   7.350   0.493  1.00 92.81           N
ATOM   1294  CA  VAL A  99       9.464   8.463   1.157  1.00 92.81           C
ATOM   1295  C   VAL A  99       9.147   8.417   2.653  1.00 92.81           C
ATOM   1296  O   VAL A  99       9.835   9.044   3.456  1.00 92.81           O
ATOM   1297  HA  VAL A  99      10.538   8.337   1.022  1.00 92.81           H
ATOM   1298  CB  VAL A  99       9.054   9.782   0.499  1.00 92.81           C
ATOM   1299  HB  VAL A  99       7.966   9.805   0.444  1.00 92.81           H
ATOM   1300  CG1 VAL A  99       9.508  10.977   1.338  1.00 92.81           C
ATOM   1301 1HG1 VAL A  99       9.050  10.923   2.326  1.00 92.81           H
ATOM   1302 2HG1 VAL A  99      10.593  10.959   1.439  1.00 92.81           H
ATOM   1303 3HG1 VAL A  99       9.204  11.902   0.847  1.00 92.81           H
ATOM   1304  CG2 VAL A  99       9.599   9.875  -0.928  1.00 92.81           C
ATOM   1305 1HG2 VAL A  99      10.687   9.818  -0.906  1.00 92.81           H
ATOM   1306 2HG2 VAL A  99       9.204   9.050  -1.522  1.00 92.81           H
ATOM   1307 3HG2 VAL A  99       9.293  10.822  -1.373  1.00 92.81           H
ATOM   1308  HN  VAL A  99       8.135   7.610  -0.202  1.00 92.81           H
ATOM   1309  N   THR A 100       8.104   7.669   2.982  1.00 92.36           N
ATOM   1310  CA  THR A 100       7.676   7.548   4.365  1.00 92.36           C
ATOM   1311  C   THR A 100       8.549   6.533   5.106  1.00 92.36           C
ATOM   1312  O   THR A 100       8.703   6.614   6.324  1.00 92.36           O
ATOM   1313  HA  THR A 100       7.820   8.511   4.855  1.00 92.36           H
ATOM   1314  CB  THR A 100       6.189   7.189   4.371  1.00 92.36           C
ATOM   1315  HB  THR A 100       5.753   7.351   5.357  1.00 92.36           H
ATOM   1316  OG1 THR A 100       6.154   5.847   3.895  1.00 92.36           O
ATOM   1317  HG1 THR A 100       6.313   5.212   4.651  1.00 92.36           H
ATOM   1318  CG2 THR A 100       5.393   7.975   3.327  1.00 92.36           C
ATOM   1319 1HG2 THR A 100       5.786   7.761   2.333  1.00 92.36           H
ATOM   1320 2HG2 THR A 100       5.481   9.042   3.531  1.00 92.36           H
ATOM   1321 3HG2 THR A 100       4.344   7.682   3.374  1.00 92.36           H
ATOM   1322  HN  THR A 100       7.556   7.153   2.323  1.00 92.36           H
ATOM   1323  N   LEU A 101       9.097   5.601   4.340  1.00 93.98           N
ATOM   1324  CA  LEU A 101       9.721   4.426   4.923  1.00 93.98           C
ATOM   1325  C   LEU A 101      10.931   4.856   5.756  1.00 93.98           C
ATOM   1326  O   LEU A 101      11.171   4.314   6.834  1.00 93.98           O
ATOM   1327  HA  LEU A 101       8.991   3.963   5.587  1.00 93.98           H
ATOM   1328  CB  LEU A 101      10.056   3.402   3.836  1.00 93.98           C
ATOM   1329 1HB  LEU A 101      10.663   3.895   3.076  1.00 93.98           H
ATOM   1330 2HB  LEU A 101      10.673   2.620   4.279  1.00 93.98           H
ATOM   1331  CG  LEU A 101       8.861   2.742   3.146  1.00 93.98           C
ATOM   1332  HG  LEU A 101       8.304   3.514   2.615  1.00 93.98           H
ATOM   1333  CD1 LEU A 101       9.325   1.722   2.104  1.00 93.98           C
ATOM   1334 1HD1 LEU A 101       9.931   2.223   1.349  1.00 93.98           H
ATOM   1335 2HD1 LEU A 101       9.918   0.948   2.591  1.00 93.98           H
ATOM   1336 3HD1 LEU A 101       8.455   1.267   1.628  1.00 93.98           H
ATOM   1337  CD2 LEU A 101       7.910   2.122   4.171  1.00 93.98           C
ATOM   1338 1HD2 LEU A 101       8.441   1.366   4.749  1.00 93.98           H
ATOM   1339 2HD2 LEU A 101       7.541   2.899   4.841  1.00 93.98           H
ATOM   1340 3HD2 LEU A 101       7.069   1.659   3.654  1.00 93.98           H
ATOM   1341  HN  LEU A 101       9.119   5.640   3.341  1.00 93.98           H
ATOM   1342  N   PRO A 102      11.710   5.834   5.274  1.00 95.10           N
ATOM   1343  CA  PRO A 102      12.901   6.277   6.004  1.00 95.10           C
ATOM   1344  C   PRO A 102      12.589   6.648   7.445  1.00 95.10           C
ATOM   1345  O   PRO A 102      13.337   6.294   8.356  1.00 95.10           O
ATOM   1346  HA  PRO A 102      13.625   5.465   6.069  1.00 95.10           H
ATOM   1347  CB  PRO A 102      13.389   7.484   5.200  1.00 95.10           C
ATOM   1348 1HB  PRO A 102      12.970   8.416   5.580  1.00 95.10           H
ATOM   1349 2HB  PRO A 102      14.474   7.583   5.243  1.00 95.10           H
ATOM   1350  CG  PRO A 102      12.907   7.185   3.786  1.00 95.10           C
ATOM   1351 1HG  PRO A 102      12.861   8.087   3.175  1.00 95.10           H
ATOM   1352 2HG  PRO A 102      13.574   6.497   3.267  1.00 95.10           H
ATOM   1353  CD  PRO A 102      11.531   6.582   4.017  1.00 95.10           C
ATOM   1354 1HD  PRO A 102      10.763   7.350   4.114  1.00 95.10           H
ATOM   1355 2HD  PRO A 102      11.229   5.936   3.193  1.00 95.10           H
ATOM   1356  N   PHE A 103      11.483   7.358   7.614  1.00 93.95           N
ATOM   1357  CA  PHE A 103      11.096   7.838   8.929  1.00 93.95           C
ATOM   1358  C   PHE A 103      10.736   6.674   9.854  1.00 93.95           C
ATOM   1359  O   PHE A 103      11.101   6.674  11.029  1.00 93.95           O
ATOM   1360  HA  PHE A 103      11.950   8.376   9.341  1.00 93.95           H
ATOM   1361  CB  PHE A 103       9.862   8.722   8.738  1.00 93.95           C
ATOM   1362 1HB  PHE A 103       9.101   8.155   8.203  1.00 93.95           H
ATOM   1363 2HB  PHE A 103       9.448   8.968   9.716  1.00 93.95           H
ATOM   1364  CG  PHE A 103      10.139  10.020   7.977  1.00 93.95           C
ATOM   1365  CD1 PHE A 103      10.527  11.135   8.652  1.00 93.95           C
ATOM   1366  HD1 PHE A 103      10.641  11.104   9.736  1.00 93.95           H
ATOM   1367  CD2 PHE A 103       9.997  10.060   6.625  1.00 93.95           C
ATOM   1368  HD2 PHE A 103       9.686   9.166   6.083  1.00 93.95           H
ATOM   1369  CE1 PHE A 103      10.784  12.340   7.946  1.00 93.95           C
ATOM   1370  HE1 PHE A 103      11.095  13.233   8.487  1.00 93.95           H
ATOM   1371  CE2 PHE A 103      10.254  11.264   5.918  1.00 93.95           C
ATOM   1372  HE2 PHE A 103      10.140  11.296   4.835  1.00 93.95           H
ATOM   1373  CZ  PHE A 103      10.642  12.379   6.594  1.00 93.95           C
ATOM   1374  HZ  PHE A 103      10.839  13.304   6.052  1.00 93.95           H
ATOM   1375  HN  PHE A 103      10.859   7.604   6.873  1.00 93.95           H
ATOM   1376  N   TRP A 104      10.024   5.709   9.289  1.00 89.23           N
ATOM   1377  CA  TRP A 104       9.573   4.563  10.060  1.00 89.23           C
ATOM   1378  C   TRP A 104      10.798   3.718  10.413  1.00 89.23           C
ATOM   1379  O   TRP A 104      10.827   3.067  11.456  1.00 89.23           O
ATOM   1380  HA  TRP A 104       9.103   4.938  10.969  1.00 89.23           H
ATOM   1381  CB  TRP A 104       8.504   3.777   9.297  1.00 89.23           C
ATOM   1382 1HB  TRP A 104       8.907   3.480   8.330  1.00 89.23           H
ATOM   1383 2HB  TRP A 104       8.281   2.862   9.845  1.00 89.23           H
ATOM   1384  CG  TRP A 104       7.203   4.551   9.075  1.00 89.23           C
ATOM   1385  CD1 TRP A 104       6.663   4.942   7.912  1.00 89.23           C
ATOM   1386  HD1 TRP A 104       7.106   4.748   6.935  1.00 89.23           H
ATOM   1387  CD2 TRP A 104       6.293   5.014  10.095  1.00 89.23           C
ATOM   1388  NE1 TRP A 104       5.478   5.620   8.107  1.00 89.23           N
ATOM   1389  HE1 TRP A 104       4.893   6.008   7.394  1.00 89.23           H
ATOM   1390  CE2 TRP A 104       5.245   5.666   9.477  1.00 89.23           C
ATOM   1391  CE3 TRP A 104       6.353   4.887  11.494  1.00 89.23           C
ATOM   1392  HE3 TRP A 104       7.169   4.377  12.006  1.00 89.23           H
ATOM   1393  CZ2 TRP A 104       4.179   6.242  10.178  1.00 89.23           C
ATOM   1394  HZ2 TRP A 104       3.363   6.751   9.666  1.00 89.23           H
ATOM   1395  CZ3 TRP A 104       5.280   5.468  12.181  1.00 89.23           C
ATOM   1396  HZ3 TRP A 104       5.278   5.398  13.269  1.00 89.23           H
ATOM   1397  CH2 TRP A 104       4.218   6.127  11.573  1.00 89.23           C
ATOM   1398  HH2 TRP A 104       3.419   6.553  12.180  1.00 89.23           H
ATOM   1399  HN  TRP A 104       9.757   5.703   8.326  1.00 89.23           H
ATOM   1400  N   ALA A 105      11.780   3.756   9.524  1.00 95.10           N
ATOM   1401  CA  ALA A 105      13.013   3.018   9.738  1.00 95.10           C
ATOM   1402  C   ALA A 105      13.713   3.555  10.988  1.00 95.10           C
ATOM   1403  O   ALA A 105      14.150   2.783  11.839  1.00 95.10           O
ATOM   1404  HA  ALA A 105      12.749   1.973   9.901  1.00 95.10           H
ATOM   1405  CB  ALA A 105      13.891   3.117   8.489  1.00 95.10           C
ATOM   1406 1HB  ALA A 105      13.359   2.695   7.637  1.00 95.10           H
ATOM   1407 2HB  ALA A 105      14.124   4.163   8.291  1.00 95.10           H
ATOM   1408 3HB  ALA A 105      14.816   2.563   8.651  1.00 95.10           H
ATOM   1409  HN  ALA A 105      11.742   4.278   8.672  1.00 95.10           H
ATOM   1410  N   ILE A 106      13.798   4.876  11.058  1.00 92.00           N
ATOM   1411  CA  ILE A 106      14.465   5.524  12.174  1.00 92.00           C
ATOM   1412  C   ILE A 106      13.676   5.258  13.458  1.00 92.00           C
ATOM   1413  O   ILE A 106      14.259   4.947  14.495  1.00 92.00           O
ATOM   1414  HA  ILE A 106      15.451   5.071  12.274  1.00 92.00           H
ATOM   1415  CB  ILE A 106      14.678   7.011  11.880  1.00 92.00           C
ATOM   1416  HB  ILE A 106      13.730   7.432  11.546  1.00 92.00           H
ATOM   1417  CG1 ILE A 106      15.685   7.206  10.746  1.00 92.00           C
ATOM   1418 1HG1 ILE A 106      16.693   7.011  11.112  1.00 92.00           H
ATOM   1419 2HG1 ILE A 106      15.489   6.485   9.952  1.00 92.00           H
ATOM   1420  CG2 ILE A 106      15.086   7.767  13.146  1.00 92.00           C
ATOM   1421 1HG2 ILE A 106      14.302   7.668  13.897  1.00 92.00           H
ATOM   1422 2HG2 ILE A 106      16.015   7.350  13.535  1.00 92.00           H
ATOM   1423 3HG2 ILE A 106      15.231   8.821  12.909  1.00 92.00           H
ATOM   1424  CD1 ILE A 106      15.608   8.627  10.183  1.00 92.00           C
ATOM   1425 1HD1 ILE A 106      14.605   8.810   9.795  1.00 92.00           H
ATOM   1426 2HD1 ILE A 106      15.828   9.344  10.973  1.00 92.00           H
ATOM   1427 3HD1 ILE A 106      16.334   8.739   9.378  1.00 92.00           H
ATOM   1428  HN  ILE A 106      13.422   5.497  10.371  1.00 92.00           H
ATOM   1429  N   ALA A 107      12.362   5.391  13.346  1.00 93.32           N
ATOM   1430  CA  ALA A 107      11.495   5.248  14.503  1.00 93.32           C
ATOM   1431  C   ALA A 107      11.635   3.833  15.069  1.00 93.32           C
ATOM   1432  O   ALA A 107      11.622   3.643  16.284  1.00 93.32           O
ATOM   1433  HA  ALA A 107      11.823   5.965  15.255  1.00 93.32           H
ATOM   1434  CB  ALA A 107      10.054   5.576  14.104  1.00 93.32           C
ATOM   1435 1HB  ALA A 107      10.004   6.601  13.736  1.00 93.32           H
ATOM   1436 2HB  ALA A 107       9.730   4.892  13.320  1.00 93.32           H
ATOM   1437 3HB  ALA A 107       9.404   5.469  14.972  1.00 93.32           H
ATOM   1438  HN  ALA A 107      11.892   5.591  12.487  1.00 93.32           H
ATOM   1439  N   ALA A 108      11.766   2.877  14.161  1.00 92.99           N
ATOM   1440  CA  ALA A 108      11.857   1.481  14.552  1.00 92.99           C
ATOM   1441  C   ALA A 108      13.232   1.218  15.169  1.00 92.99           C
ATOM   1442  O   ALA A 108      13.375   0.350  16.030  1.00 92.99           O
ATOM   1443  HA  ALA A 108      11.090   1.296  15.303  1.00 92.99           H
ATOM   1444  CB  ALA A 108      11.583   0.591  13.338  1.00 92.99           C
ATOM   1445 1HB  ALA A 108      10.583   0.796  12.955  1.00 92.99           H
ATOM   1446 2HB  ALA A 108      12.319   0.800  12.561  1.00 92.99           H
ATOM   1447 3HB  ALA A 108      11.652  -0.456  13.632  1.00 92.99           H
ATOM   1448  HN  ALA A 108      11.809   3.044  13.176  1.00 92.99           H
ATOM   1449  N   ALA A 109      14.210   1.983  14.706  1.00 91.35           N
ATOM   1450  CA  ALA A 109      15.586   1.772  15.122  1.00 91.35           C
ATOM   1451  C   ALA A 109      15.741   2.185  16.587  1.00 91.35           C
ATOM   1452  O   ALA A 109      16.514   1.581  17.328  1.00 91.35           O
ATOM   1453  HA  ALA A 109      15.802   0.708  15.029  1.00 91.35           H
ATOM   1454  CB  ALA A 109      16.524   2.548  14.195  1.00 91.35           C
ATOM   1455 1HB  ALA A 109      16.396   2.196  13.171  1.00 91.35           H
ATOM   1456 2HB  ALA A 109      16.288   3.611  14.246  1.00 91.35           H
ATOM   1457 3HB  ALA A 109      17.556   2.389  14.507  1.00 91.35           H
ATOM   1458  HN  ALA A 109      14.074   2.733  14.059  1.00 91.35           H
ATOM   1459  N   ASP A 110      14.992   3.213  16.960  1.00 82.86           N
ATOM   1460  CA  ASP A 110      15.148   3.814  18.274  1.00 82.86           C
ATOM   1461  C   ASP A 110      13.802   4.376  18.736  1.00 82.86           C
ATOM   1462  O   ASP A 110      13.021   3.676  19.379  1.00 82.86           O
ATOM   1463  HA  ASP A 110      15.507   3.009  18.916  1.00 82.86           H
ATOM   1464  CB  ASP A 110      16.154   4.966  18.237  1.00 82.86           C
ATOM   1465 1HB  ASP A 110      17.078   4.632  17.764  1.00 82.86           H
ATOM   1466 2HB  ASP A 110      15.759   5.779  17.628  1.00 82.86           H
ATOM   1467  CG  ASP A 110      16.454   5.478  19.648  1.00 82.86           C
ATOM   1468  OD1 ASP A 110      15.983   4.821  20.601  1.00 82.86           O
ATOM   1469  OD2 ASP A 110      17.147   6.514  19.740  1.00 82.86           O
ATOM   1470  HN  ASP A 110      14.292   3.634  16.384  1.00 82.86           H
ATOM   1471  N   GLN A 111      13.573   5.634  18.391  1.00 85.83           N
ATOM   1472  CA  GLN A 111      12.345   6.305  18.782  1.00 85.83           C
ATOM   1473  C   GLN A 111      11.990   7.395  17.768  1.00 85.83           C
ATOM   1474  O   GLN A 111      12.791   7.719  16.893  1.00 85.83           O
ATOM   1475  HA  GLN A 111      11.577   5.531  18.776  1.00 85.83           H
ATOM   1476  CB  GLN A 111      12.462   6.886  20.192  1.00 85.83           C
ATOM   1477 1HB  GLN A 111      11.535   7.393  20.459  1.00 85.83           H
ATOM   1478 2HB  GLN A 111      12.601   6.078  20.911  1.00 85.83           H
ATOM   1479  CG  GLN A 111      13.632   7.867  20.286  1.00 85.83           C
ATOM   1480 1HG  GLN A 111      14.562   7.354  20.042  1.00 85.83           H
ATOM   1481 2HG  GLN A 111      13.504   8.662  19.552  1.00 85.83           H
ATOM   1482  CD  GLN A 111      13.730   8.471  21.688  1.00 85.83           C
ATOM   1483  OE1 GLN A 111      12.813   8.398  22.489  1.00 85.83           O
ATOM   1484  NE2 GLN A 111      14.890   9.071  21.939  1.00 85.83           N
ATOM   1485 1HE2 GLN A 111      15.602   9.096  21.237  1.00 85.83           H
ATOM   1486 2HE2 GLN A 111      15.050   9.497  22.829  1.00 85.83           H
ATOM   1487  HN  GLN A 111      14.207   6.192  17.855  1.00 85.83           H
ATOM   1488  N   TRP A 112      10.788   7.932  17.921  1.00 90.97           N
ATOM   1489  CA  TRP A 112      10.342   9.023  17.071  1.00 90.97           C
ATOM   1490  C   TRP A 112      11.090  10.289  17.496  1.00 90.97           C
ATOM   1491  O   TRP A 112      10.864  10.811  18.586  1.00 90.97           O
ATOM   1492  HA  TRP A 112      10.595   8.768  16.042  1.00 90.97           H
ATOM   1493  CB  TRP A 112       8.821   9.179  17.131  1.00 90.97           C
ATOM   1494 1HB  TRP A 112       8.359   8.210  16.942  1.00 90.97           H
ATOM   1495 2HB  TRP A 112       8.537   9.476  18.140  1.00 90.97           H
ATOM   1496  CG  TRP A 112       8.260  10.198  16.137  1.00 90.97           C
ATOM   1497  CD1 TRP A 112       7.957  11.485  16.358  1.00 90.97           C
ATOM   1498  HD1 TRP A 112       8.079  11.988  17.317  1.00 90.97           H
ATOM   1499  CD2 TRP A 112       7.946   9.961  14.749  1.00 90.97           C
ATOM   1500  NE1 TRP A 112       7.472  12.092  15.217  1.00 90.97           N
ATOM   1501  HE1 TRP A 112       7.180  13.045  15.133  1.00 90.97           H
ATOM   1502  CE2 TRP A 112       7.465  11.136  14.208  1.00 90.97           C
ATOM   1503  CE3 TRP A 112       8.064   8.793  13.976  1.00 90.97           C
ATOM   1504  HE3 TRP A 112       8.441   7.853  14.379  1.00 90.97           H
ATOM   1505  CZ2 TRP A 112       7.064  11.258  12.872  1.00 90.97           C
ATOM   1506  HZ2 TRP A 112       6.687  12.198  12.469  1.00 90.97           H
ATOM   1507  CZ3 TRP A 112       7.659   8.931  12.643  1.00 90.97           C
ATOM   1508  HZ3 TRP A 112       7.730   8.054  11.998  1.00 90.97           H
ATOM   1509  CH2 TRP A 112       7.173  10.107  12.083  1.00 90.97           C
ATOM   1510  HH2 TRP A 112       6.877  10.132  11.034  1.00 90.97           H
ATOM   1511  HN  TRP A 112      10.126   7.634  18.608  1.00 90.97           H
ATOM   1512  N   LYS A 113      11.966  10.744  16.612  1.00 83.43           N
ATOM   1513  CA  LYS A 113      12.870  11.831  16.947  1.00 83.43           C
ATOM   1514  C   LYS A 113      12.355  13.129  16.320  1.00 83.43           C
ATOM   1515  O   LYS A 113      13.032  14.155  16.363  1.00 83.43           O
ATOM   1516  HA  LYS A 113      12.859  11.944  18.031  1.00 83.43           H
ATOM   1517  CB  LYS A 113      14.303  11.480  16.543  1.00 83.43           C
ATOM   1518 1HB  LYS A 113      14.351  11.310  15.467  1.00 83.43           H
ATOM   1519 2HB  LYS A 113      14.963  12.319  16.762  1.00 83.43           H
ATOM   1520  CG  LYS A 113      14.792  10.234  17.284  1.00 83.43           C
ATOM   1521 1HG  LYS A 113      14.648  10.365  18.357  1.00 83.43           H
ATOM   1522 2HG  LYS A 113      14.195   9.372  16.986  1.00 83.43           H
ATOM   1523  CD  LYS A 113      16.269   9.964  16.990  1.00 83.43           C
ATOM   1524 1HD  LYS A 113      16.407   9.802  15.921  1.00 83.43           H
ATOM   1525 2HD  LYS A 113      16.862  10.838  17.259  1.00 83.43           H
ATOM   1526  CE  LYS A 113      16.769   8.744  17.766  1.00 83.43           C
ATOM   1527 1HE  LYS A 113      16.614   8.896  18.834  1.00 83.43           H
ATOM   1528 2HE  LYS A 113      16.191   7.864  17.482  1.00 83.43           H
ATOM   1529  NZ  LYS A 113      18.204   8.510  17.494  1.00 83.43           N
ATOM   1530 1HZ  LYS A 113      18.520   7.702  18.020  1.00 83.43           H
ATOM   1531 2HZ  LYS A 113      18.338   8.342  16.503  1.00 83.43           H
ATOM   1532 3HZ  LYS A 113      18.739   9.325  17.774  1.00 83.43           H
ATOM   1533  HN  LYS A 113      12.063  10.385  15.684  1.00 83.43           H
ATOM   1534  N   PHE A 114      11.162  13.041  15.751  1.00 89.43           N
ATOM   1535  CA  PHE A 114      10.628  14.136  14.959  1.00 89.43           C
ATOM   1536  C   PHE A 114       9.474  14.827  15.688  1.00 89.43           C
ATOM   1537  O   PHE A 114       8.959  14.307  16.677  1.00 89.43           O
ATOM   1538  HA  PHE A 114      11.437  14.849  14.805  1.00 89.43           H
ATOM   1539  CB  PHE A 114      10.102  13.531  13.656  1.00 89.43           C
ATOM   1540 1HB  PHE A 114       9.241  12.901  13.881  1.00 89.43           H
ATOM   1541 2HB  PHE A 114       9.748  14.335  13.011  1.00 89.43           H
ATOM   1542  CG  PHE A 114      11.136  12.701  12.893  1.00 89.43           C
ATOM   1543  CD1 PHE A 114      12.090  13.322  12.147  1.00 89.43           C
ATOM   1544  HD1 PHE A 114      12.117  14.410  12.094  1.00 89.43           H
ATOM   1545  CD2 PHE A 114      11.103  11.343  12.960  1.00 89.43           C
ATOM   1546  HD2 PHE A 114      10.338  10.846  13.557  1.00 89.43           H
ATOM   1547  CE1 PHE A 114      13.050  12.552  11.439  1.00 89.43           C
ATOM   1548  HE1 PHE A 114      13.814  13.050  10.842  1.00 89.43           H
ATOM   1549  CE2 PHE A 114      12.063  10.573  12.251  1.00 89.43           C
ATOM   1550  HE2 PHE A 114      12.036   9.485  12.305  1.00 89.43           H
ATOM   1551  CZ  PHE A 114      13.016  11.194  11.506  1.00 89.43           C
ATOM   1552  HZ  PHE A 114      13.753  10.603  10.962  1.00 89.43           H
ATOM   1553  HN  PHE A 114      10.565  12.241  15.823  1.00 89.43           H
ATOM   1554  N   GLN A 115       9.102  15.990  15.172  1.00 82.06           N
ATOM   1555  CA  GLN A 115       8.042  16.774  15.783  1.00 82.06           C
ATOM   1556  C   GLN A 115       6.686  16.104  15.554  1.00 82.06           C
ATOM   1557  O   GLN A 115       6.556  15.237  14.691  1.00 82.06           O
ATOM   1558  HA  GLN A 115       8.271  16.791  16.848  1.00 82.06           H
ATOM   1559  CB  GLN A 115       8.043  18.207  15.247  1.00 82.06           C
ATOM   1560 1HB  GLN A 115       7.972  18.193  14.159  1.00 82.06           H
ATOM   1561 2HB  GLN A 115       7.166  18.738  15.616  1.00 82.06           H
ATOM   1562  CG  GLN A 115       9.312  18.951  15.670  1.00 82.06           C
ATOM   1563 1HG  GLN A 115       9.406  18.926  16.756  1.00 82.06           H
ATOM   1564 2HG  GLN A 115      10.187  18.445  15.262  1.00 82.06           H
ATOM   1565  CD  GLN A 115       9.283  20.402  15.188  1.00 82.06           C
ATOM   1566  OE1 GLN A 115       8.419  20.816  14.434  1.00 82.06           O
ATOM   1567  NE2 GLN A 115      10.275  21.150  15.665  1.00 82.06           N
ATOM   1568 1HE2 GLN A 115      10.952  20.748  16.281  1.00 82.06           H
ATOM   1569 2HE2 GLN A 115      10.342  22.114  15.407  1.00 82.06           H
ATOM   1570  HN  GLN A 115       9.510  16.395  14.354  1.00 82.06           H
ATOM   1571  N   THR A 116       5.710  16.532  16.341  1.00 87.93           N
ATOM   1572  CA  THR A 116       4.369  15.983  16.235  1.00 87.93           C
ATOM   1573  C   THR A 116       3.816  16.193  14.824  1.00 87.93           C
ATOM   1574  O   THR A 116       3.150  15.316  14.277  1.00 87.93           O
ATOM   1575  HA  THR A 116       4.423  14.907  16.400  1.00 87.93           H
ATOM   1576  CB  THR A 116       3.508  16.624  17.326  1.00 87.93           C
ATOM   1577  HB  THR A 116       3.267  17.657  17.075  1.00 87.93           H
ATOM   1578  OG1 THR A 116       4.268  16.442  18.518  1.00 87.93           O
ATOM   1579  HG1 THR A 116       3.933  17.056  19.234  1.00 87.93           H
ATOM   1580  CG2 THR A 116       2.216  15.847  17.585  1.00 87.93           C
ATOM   1581 1HG2 THR A 116       2.460  14.833  17.902  1.00 87.93           H
ATOM   1582 2HG2 THR A 116       1.625  15.810  16.670  1.00 87.93           H
ATOM   1583 3HG2 THR A 116       1.644  16.344  18.368  1.00 87.93           H
ATOM   1584  HN  THR A 116       5.824  17.238  17.040  1.00 87.93           H
ATOM   1585  N   PHE A 117       4.113  17.362  14.275  1.00 91.34           N
ATOM   1586  CA  PHE A 117       3.646  17.702  12.942  1.00 91.34           C
ATOM   1587  C   PHE A 117       4.081  16.648  11.922  1.00 91.34           C
ATOM   1588  O   PHE A 117       3.280  16.206  11.100  1.00 91.34           O
ATOM   1589  HA  PHE A 117       2.557  17.740  12.980  1.00 91.34           H
ATOM   1590  CB  PHE A 117       4.283  19.044  12.573  1.00 91.34           C
ATOM   1591 1HB  PHE A 117       3.967  19.795  13.297  1.00 91.34           H
ATOM   1592 2HB  PHE A 117       5.366  18.955  12.658  1.00 91.34           H
ATOM   1593  CG  PHE A 117       3.934  19.533  11.167  1.00 91.34           C
ATOM   1594  CD1 PHE A 117       4.862  19.469  10.174  1.00 91.34           C
ATOM   1595  HD1 PHE A 117       5.855  19.069  10.382  1.00 91.34           H
ATOM   1596  CD2 PHE A 117       2.696  20.033  10.908  1.00 91.34           C
ATOM   1597  HD2 PHE A 117       1.952  20.084  11.703  1.00 91.34           H
ATOM   1598  CE1 PHE A 117       4.538  19.923   8.869  1.00 91.34           C
ATOM   1599  HE1 PHE A 117       5.282  19.872   8.074  1.00 91.34           H
ATOM   1600  CE2 PHE A 117       2.372  20.487   9.602  1.00 91.34           C
ATOM   1601  HE2 PHE A 117       1.379  20.887   9.395  1.00 91.34           H
ATOM   1602  CZ  PHE A 117       3.300  20.423   8.610  1.00 91.34           C
ATOM   1603  HZ  PHE A 117       3.051  20.771   7.608  1.00 91.34           H
ATOM   1604  HN  PHE A 117       4.661  18.068  14.723  1.00 91.34           H
ATOM   1605  N   MET A 118       5.350  16.275  12.009  1.00 89.24           N
ATOM   1606  CA  MET A 118       5.904  15.290  11.096  1.00 89.24           C
ATOM   1607  C   MET A 118       5.230  13.929  11.281  1.00 89.24           C
ATOM   1608  O   MET A 118       5.077  13.173  10.324  1.00 89.24           O
ATOM   1609  HA  MET A 118       5.700  15.670  10.095  1.00 89.24           H
ATOM   1610  CB  MET A 118       7.408  15.153  11.344  1.00 89.24           C
ATOM   1611 1HB  MET A 118       7.593  15.011  12.409  1.00 89.24           H
ATOM   1612 2HB  MET A 118       7.785  14.266  10.834  1.00 89.24           H
ATOM   1613  CG  MET A 118       8.160  16.391  10.850  1.00 89.24           C
ATOM   1614 1HG  MET A 118       7.858  17.264  11.428  1.00 89.24           H
ATOM   1615 2HG  MET A 118       9.231  16.261  11.004  1.00 89.24           H
ATOM   1616  SD  MET A 118       7.822  16.660   9.118  1.00 89.24           S
ATOM   1617  CE  MET A 118       8.584  15.203   8.423  1.00 89.24           C
ATOM   1618 1HE  MET A 118       9.645  15.194   8.671  1.00 89.24           H
ATOM   1619 2HE  MET A 118       8.108  14.312   8.834  1.00 89.24           H
ATOM   1620 3HE  MET A 118       8.464  15.211   7.340  1.00 89.24           H
ATOM   1621  HN  MET A 118       5.993  16.633  12.685  1.00 89.24           H
ATOM   1622  N   CYS A 119       4.845  13.660  12.520  1.00 93.76           N
ATOM   1623  CA  CYS A 119       4.127  12.435  12.831  1.00 93.76           C
ATOM   1624  C   CYS A 119       2.825  12.424  12.027  1.00 93.76           C
ATOM   1625  O   CYS A 119       2.511  11.439  11.361  1.00 93.76           O
ATOM   1626  HA  CYS A 119       4.773  11.609  12.533  1.00 93.76           H
ATOM   1627  CB  CYS A 119       3.871  12.295  14.333  1.00 93.76           C
ATOM   1628 1HB  CYS A 119       4.817  12.166  14.860  1.00 93.76           H
ATOM   1629 2HB  CYS A 119       3.413  13.205  14.719  1.00 93.76           H
ATOM   1630  SG  CYS A 119       2.778  10.862  14.651  1.00 93.76           S
ATOM   1631  HN  CYS A 119       5.016  14.259  13.302  1.00 93.76           H
ATOM   1632  N   LYS A 120       2.103  13.532  12.116  1.00 91.44           N
ATOM   1633  CA  LYS A 120       0.822  13.646  11.440  1.00 91.44           C
ATOM   1634  C   LYS A 120       1.027  13.469   9.934  1.00 91.44           C
ATOM   1635  O   LYS A 120       0.308  12.706   9.292  1.00 91.44           O
ATOM   1636  HA  LYS A 120       0.189  12.835  11.800  1.00 91.44           H
ATOM   1637  CB  LYS A 120       0.133  14.959  11.817  1.00 91.44           C
ATOM   1638 1HB  LYS A 120       0.807  15.795  11.629  1.00 91.44           H
ATOM   1639 2HB  LYS A 120      -0.743  15.109  11.185  1.00 91.44           H
ATOM   1640  CG  LYS A 120      -0.287  14.956  13.288  1.00 91.44           C
ATOM   1641 1HG  LYS A 120      -0.788  14.017  13.525  1.00 91.44           H
ATOM   1642 2HG  LYS A 120       0.597  15.014  13.922  1.00 91.44           H
ATOM   1643  CD  LYS A 120      -1.220  16.129  13.595  1.00 91.44           C
ATOM   1644 1HD  LYS A 120      -0.699  17.069  13.413  1.00 91.44           H
ATOM   1645 2HD  LYS A 120      -2.076  16.103  12.920  1.00 91.44           H
ATOM   1646  CE  LYS A 120      -1.704  16.080  15.045  1.00 91.44           C
ATOM   1647 1HE  LYS A 120      -1.607  15.066  15.433  1.00 91.44           H
ATOM   1648 2HE  LYS A 120      -1.078  16.720  15.666  1.00 91.44           H
ATOM   1649  NZ  LYS A 120      -3.115  16.518  15.136  1.00 91.44           N
ATOM   1650 1HZ  LYS A 120      -3.435  16.430  16.094  1.00 91.44           H
ATOM   1651 2HZ  LYS A 120      -3.187  17.486  14.843  1.00 91.44           H
ATOM   1652 3HZ  LYS A 120      -3.688  15.939  14.533  1.00 91.44           H
ATOM   1653  HN  LYS A 120       2.379  14.339  12.637  1.00 91.44           H
ATOM   1654  N   VAL A 121       2.013  14.187   9.415  1.00 94.16           N
ATOM   1655  CA  VAL A 121       2.243  14.215   7.981  1.00 94.16           C
ATOM   1656  C   VAL A 121       2.585  12.805   7.496  1.00 94.16           C
ATOM   1657  O   VAL A 121       1.957  12.294   6.569  1.00 94.16           O
ATOM   1658  HA  VAL A 121       1.316  14.535   7.505  1.00 94.16           H
ATOM   1659  CB  VAL A 121       3.326  15.242   7.645  1.00 94.16           C
ATOM   1660  HB  VAL A 121       4.197  15.026   8.264  1.00 94.16           H
ATOM   1661  CG1 VAL A 121       3.752  15.130   6.180  1.00 94.16           C
ATOM   1662 1HG1 VAL A 121       4.147  14.132   5.991  1.00 94.16           H
ATOM   1663 2HG1 VAL A 121       2.890  15.308   5.536  1.00 94.16           H
ATOM   1664 3HG1 VAL A 121       4.523  15.871   5.968  1.00 94.16           H
ATOM   1665  CG2 VAL A 121       2.857  16.661   7.973  1.00 94.16           C
ATOM   1666 1HG2 VAL A 121       1.964  16.892   7.391  1.00 94.16           H
ATOM   1667 2HG2 VAL A 121       2.627  16.731   9.036  1.00 94.16           H
ATOM   1668 3HG2 VAL A 121       3.646  17.371   7.724  1.00 94.16           H
ATOM   1669  HN  VAL A 121       2.646  14.741   9.956  1.00 94.16           H
ATOM   1670  N   VAL A 122       3.579  12.216   8.143  1.00 93.54           N
ATOM   1671  CA  VAL A 122       4.129  10.953   7.681  1.00 93.54           C
ATOM   1672  C   VAL A 122       3.043   9.876   7.744  1.00 93.54           C
ATOM   1673  O   VAL A 122       2.897   9.082   6.817  1.00 93.54           O
ATOM   1674  HA  VAL A 122       4.431  11.086   6.643  1.00 93.54           H
ATOM   1675  CB  VAL A 122       5.374  10.595   8.495  1.00 93.54           C
ATOM   1676  HB  VAL A 122       5.109  10.644   9.552  1.00 93.54           H
ATOM   1677  CG1 VAL A 122       5.835   9.168   8.193  1.00 93.54           C
ATOM   1678 1HG1 VAL A 122       5.039   8.467   8.446  1.00 93.54           H
ATOM   1679 2HG1 VAL A 122       6.073   9.080   7.133  1.00 93.54           H
ATOM   1680 3HG1 VAL A 122       6.721   8.939   8.784  1.00 93.54           H
ATOM   1681  CG2 VAL A 122       6.500  11.600   8.245  1.00 93.54           C
ATOM   1682 1HG2 VAL A 122       6.761  11.596   7.187  1.00 93.54           H
ATOM   1683 2HG2 VAL A 122       6.168  12.597   8.534  1.00 93.54           H
ATOM   1684 3HG2 VAL A 122       7.373  11.322   8.836  1.00 93.54           H
ATOM   1685  HN  VAL A 122       4.007  12.587   8.968  1.00 93.54           H
ATOM   1686  N   ASN A 123       2.310   9.884   8.848  1.00 91.29           N
ATOM   1687  CA  ASN A 123       1.296   8.869   9.080  1.00 91.29           C
ATOM   1688  C   ASN A 123       0.175   9.030   8.052  1.00 91.29           C
ATOM   1689  O   ASN A 123      -0.364   8.042   7.556  1.00 91.29           O
ATOM   1690  HA  ASN A 123       1.817   7.917   8.983  1.00 91.29           H
ATOM   1691  CB  ASN A 123       0.683   9.012  10.475  1.00 91.29           C
ATOM   1692 1HB  ASN A 123       1.421   9.431  11.159  1.00 91.29           H
ATOM   1693 2HB  ASN A 123      -0.152   9.711  10.439  1.00 91.29           H
ATOM   1694  CG  ASN A 123       0.201   7.659  11.003  1.00 91.29           C
ATOM   1695  OD1 ASN A 123       0.537   6.606  10.486  1.00 91.29           O
ATOM   1696  ND2 ASN A 123      -0.604   7.746  12.058  1.00 91.29           N
ATOM   1697 1HD2 ASN A 123      -0.841   8.642  12.433  1.00 91.29           H
ATOM   1698 2HD2 ASN A 123      -0.972   6.916  12.476  1.00 91.29           H
ATOM   1699  HN  ASN A 123       2.399  10.566   9.574  1.00 91.29           H
ATOM   1700  N   SER A 124      -0.144  10.283   7.763  1.00 93.20           N
ATOM   1701  CA  SER A 124      -1.192  10.587   6.803  1.00 93.20           C
ATOM   1702  C   SER A 124      -0.745  10.187   5.396  1.00 93.20           C
ATOM   1703  O   SER A 124      -1.501   9.561   4.654  1.00 93.20           O
ATOM   1704  HA  SER A 124      -2.050   9.991   7.115  1.00 93.20           H
ATOM   1705  CB  SER A 124      -1.561  12.071   6.841  1.00 93.20           C
ATOM   1706 1HB  SER A 124      -0.703  12.666   6.529  1.00 93.20           H
ATOM   1707 2HB  SER A 124      -2.360  12.264   6.126  1.00 93.20           H
ATOM   1708  OG  SER A 124      -1.977  12.485   8.140  1.00 93.20           O
ATOM   1709  HG  SER A 124      -1.296  13.099   8.538  1.00 93.20           H
ATOM   1710  HN  SER A 124       0.299  11.082   8.171  1.00 93.20           H
ATOM   1711  N   MET A 125       0.483  10.564   5.070  1.00 88.74           N
ATOM   1712  CA  MET A 125       1.033  10.270   3.758  1.00 88.74           C
ATOM   1713  C   MET A 125       1.009   8.766   3.478  1.00 88.74           C
ATOM   1714  O   MET A 125       0.598   8.338   2.400  1.00 88.74           O
ATOM   1715  HA  MET A 125       0.390  10.789   3.047  1.00 88.74           H
ATOM   1716  CB  MET A 125       2.473  10.781   3.681  1.00 88.74           C
ATOM   1717 1HB  MET A 125       2.995  10.549   4.610  1.00 88.74           H
ATOM   1718 2HB  MET A 125       3.003  10.266   2.881  1.00 88.74           H
ATOM   1719  CG  MET A 125       2.507  12.290   3.434  1.00 88.74           C
ATOM   1720 1HG  MET A 125       1.923  12.535   2.546  1.00 88.74           H
ATOM   1721 2HG  MET A 125       2.047  12.815   4.272  1.00 88.74           H
ATOM   1722  SD  MET A 125       4.193  12.837   3.224  1.00 88.74           S
ATOM   1723  CE  MET A 125       4.556  12.118   1.631  1.00 88.74           C
ATOM   1724 1HE  MET A 125       4.445  11.035   1.687  1.00 88.74           H
ATOM   1725 2HE  MET A 125       3.866  12.516   0.887  1.00 88.74           H
ATOM   1726 3HE  MET A 125       5.579  12.365   1.346  1.00 88.74           H
ATOM   1727  HN  MET A 125       1.096  11.061   5.684  1.00 88.74           H
ATOM   1728  N   TYR A 126       1.455   8.005   4.466  1.00 90.98           N
ATOM   1729  CA  TYR A 126       1.506   6.559   4.334  1.00 90.98           C
ATOM   1730  C   TYR A 126       0.134   5.994   3.962  1.00 90.98           C
ATOM   1731  O   TYR A 126       0.016   5.201   3.029  1.00 90.98           O
ATOM   1732  HA  TYR A 126       2.216   6.319   3.542  1.00 90.98           H
ATOM   1733  CB  TYR A 126       1.910   6.023   5.709  1.00 90.98           C
ATOM   1734 1HB  TYR A 126       2.947   6.296   5.904  1.00 90.98           H
ATOM   1735 2HB  TYR A 126       1.303   6.513   6.471  1.00 90.98           H
ATOM   1736  CG  TYR A 126       1.761   4.508   5.854  1.00 90.98           C
ATOM   1737  CD1 TYR A 126       0.635   3.979   6.454  1.00 90.98           C
ATOM   1738  HD1 TYR A 126      -0.147   4.642   6.823  1.00 90.98           H
ATOM   1739  CD2 TYR A 126       2.751   3.669   5.386  1.00 90.98           C
ATOM   1740  HD2 TYR A 126       3.640   4.086   4.913  1.00 90.98           H
ATOM   1741  CE1 TYR A 126       0.495   2.553   6.591  1.00 90.98           C
ATOM   1742  HE1 TYR A 126      -0.389   2.123   7.062  1.00 90.98           H
ATOM   1743  CE2 TYR A 126       2.611   2.242   5.523  1.00 90.98           C
ATOM   1744  HE2 TYR A 126       3.386   1.568   5.158  1.00 90.98           H
ATOM   1745  CZ  TYR A 126       1.489   1.755   6.119  1.00 90.98           C
ATOM   1746  OH  TYR A 126       1.357   0.407   6.248  1.00 90.98           O
ATOM   1747  HH  TYR A 126       0.531   0.194   6.770  1.00 90.98           H
ATOM   1748  HN  TYR A 126       1.778   8.361   5.344  1.00 90.98           H
ATOM   1749  N   LYS A 127      -0.871   6.424   4.712  1.00 88.43           N
ATOM   1750  CA  LYS A 127      -2.197   5.843   4.592  1.00 88.43           C
ATOM   1751  C   LYS A 127      -2.815   6.264   3.258  1.00 88.43           C
ATOM   1752  O   LYS A 127      -3.447   5.456   2.579  1.00 88.43           O
ATOM   1753  HA  LYS A 127      -2.079   4.759   4.591  1.00 88.43           H
ATOM   1754  CB  LYS A 127      -3.052   6.204   5.808  1.00 88.43           C
ATOM   1755 1HB  LYS A 127      -2.483   6.035   6.722  1.00 88.43           H
ATOM   1756 2HB  LYS A 127      -3.300   7.265   5.780  1.00 88.43           H
ATOM   1757  CG  LYS A 127      -4.338   5.375   5.840  1.00 88.43           C
ATOM   1758 1HG  LYS A 127      -4.908   5.546   4.927  1.00 88.43           H
ATOM   1759 2HG  LYS A 127      -4.090   4.314   5.867  1.00 88.43           H
ATOM   1760  CD  LYS A 127      -5.193   5.736   7.057  1.00 88.43           C
ATOM   1761 1HD  LYS A 127      -4.627   5.552   7.970  1.00 88.43           H
ATOM   1762 2HD  LYS A 127      -5.430   6.799   7.037  1.00 88.43           H
ATOM   1763  CE  LYS A 127      -6.487   4.920   7.079  1.00 88.43           C
ATOM   1764 1HE  LYS A 127      -7.029   5.061   6.144  1.00 88.43           H
ATOM   1765 2HE  LYS A 127      -6.253   3.858   7.154  1.00 88.43           H
ATOM   1766  NZ  LYS A 127      -7.337   5.328   8.219  1.00 88.43           N
ATOM   1767 1HZ  LYS A 127      -8.262   4.927   8.111  1.00 88.43           H
ATOM   1768 2HZ  LYS A 127      -6.924   4.997   9.084  1.00 88.43           H
ATOM   1769 3HZ  LYS A 127      -7.408   6.339   8.244  1.00 88.43           H
ATOM   1770  HN  LYS A 127      -0.789   7.155   5.390  1.00 88.43           H
ATOM   1771  N   MET A 128      -2.611   7.530   2.921  1.00 89.31           N
ATOM   1772  CA  MET A 128      -3.172   8.078   1.698  1.00 89.31           C
ATOM   1773  C   MET A 128      -2.666   7.314   0.472  1.00 89.31           C
ATOM   1774  O   MET A 128      -3.452   6.939  -0.397  1.00 89.31           O
ATOM   1775  HA  MET A 128      -4.251   7.958   1.790  1.00 89.31           H
ATOM   1776  CB  MET A 128      -2.785   9.553   1.575  1.00 89.31           C
ATOM   1777 1HB  MET A 128      -3.097  10.090   2.470  1.00 89.31           H
ATOM   1778 2HB  MET A 128      -1.700   9.644   1.511  1.00 89.31           H
ATOM   1779  CG  MET A 128      -3.429  10.188   0.341  1.00 89.31           C
ATOM   1780 1HG  MET A 128      -3.092   9.676  -0.560  1.00 89.31           H
ATOM   1781 2HG  MET A 128      -4.512  10.074   0.386  1.00 89.31           H
ATOM   1782  SD  MET A 128      -3.002  11.919   0.252  1.00 89.31           S
ATOM   1783  CE  MET A 128      -1.287  11.792  -0.226  1.00 89.31           C
ATOM   1784 1HE  MET A 128      -0.737  11.239   0.535  1.00 89.31           H
ATOM   1785 2HE  MET A 128      -1.214  11.268  -1.180  1.00 89.31           H
ATOM   1786 3HE  MET A 128      -0.863  12.791  -0.327  1.00 89.31           H
ATOM   1787  HN  MET A 128      -2.075   8.174   3.466  1.00 89.31           H
ATOM   1788  N   ASN A 129      -1.358   7.106   0.442  1.00 88.49           N
ATOM   1789  CA  ASN A 129      -0.721   6.516  -0.723  1.00 88.49           C
ATOM   1790  C   ASN A 129      -1.002   5.012  -0.746  1.00 88.49           C
ATOM   1791  O   ASN A 129      -1.055   4.403  -1.813  1.00 88.49           O
ATOM   1792  HA  ASN A 129      -1.153   7.034  -1.579  1.00 88.49           H
ATOM   1793  CB  ASN A 129       0.796   6.713  -0.680  1.00 88.49           C
ATOM   1794 1HB  ASN A 129       1.185   6.361   0.276  1.00 88.49           H
ATOM   1795 2HB  ASN A 129       1.267   6.110  -1.457  1.00 88.49           H
ATOM   1796  CG  ASN A 129       1.164   8.185  -0.876  1.00 88.49           C
ATOM   1797  OD1 ASN A 129       0.780   8.824  -1.843  1.00 88.49           O
ATOM   1798  ND2 ASN A 129       1.926   8.686   0.092  1.00 88.49           N
ATOM   1799 1HD2 ASN A 129       2.206   8.107   0.858  1.00 88.49           H
ATOM   1800 2HD2 ASN A 129       2.219   9.641   0.053  1.00 88.49           H
ATOM   1801  HN  ASN A 129      -0.738   7.333   1.193  1.00 88.49           H
ATOM   1802  N   PHE A 130      -1.175   4.457   0.445  1.00 90.67           N
ATOM   1803  CA  PHE A 130      -1.565   3.063   0.571  1.00 90.67           C
ATOM   1804  C   PHE A 130      -2.833   2.773  -0.235  1.00 90.67           C
ATOM   1805  O   PHE A 130      -2.857   1.855  -1.053  1.00 90.67           O
ATOM   1806  HA  PHE A 130      -0.744   2.461   0.182  1.00 90.67           H
ATOM   1807  CB  PHE A 130      -1.848   2.810   2.053  1.00 90.67           C
ATOM   1808 1HB  PHE A 130      -0.919   2.915   2.613  1.00 90.67           H
ATOM   1809 2HB  PHE A 130      -2.530   3.578   2.418  1.00 90.67           H
ATOM   1810  CG  PHE A 130      -2.450   1.433   2.345  1.00 90.67           C
ATOM   1811  CD1 PHE A 130      -3.791   1.302   2.525  1.00 90.67           C
ATOM   1812  HD1 PHE A 130      -4.438   2.177   2.461  1.00 90.67           H
ATOM   1813  CD2 PHE A 130      -1.642   0.342   2.425  1.00 90.67           C
ATOM   1814  HD2 PHE A 130      -0.567   0.447   2.281  1.00 90.67           H
ATOM   1815  CE1 PHE A 130      -4.349   0.025   2.797  1.00 90.67           C
ATOM   1816  HE1 PHE A 130      -5.424  -0.081   2.941  1.00 90.67           H
ATOM   1817  CE2 PHE A 130      -2.200  -0.935   2.697  1.00 90.67           C
ATOM   1818  HE2 PHE A 130      -1.553  -1.810   2.761  1.00 90.67           H
ATOM   1819  CZ  PHE A 130      -3.542  -1.067   2.877  1.00 90.67           C
ATOM   1820  HZ  PHE A 130      -3.970  -2.048   3.085  1.00 90.67           H
ATOM   1821  HN  PHE A 130      -1.054   4.942   1.311  1.00 90.67           H
ATOM   1822  N   TYR A 131      -3.857   3.574   0.024  1.00 94.19           N
ATOM   1823  CA  TYR A 131      -5.128   3.409  -0.660  1.00 94.19           C
ATOM   1824  C   TYR A 131      -4.997   3.736  -2.148  1.00 94.19           C
ATOM   1825  O   TYR A 131      -5.550   3.034  -2.993  1.00 94.19           O
ATOM   1826  HA  TYR A 131      -5.436   2.369  -0.550  1.00 94.19           H
ATOM   1827  CB  TYR A 131      -6.088   4.409  -0.012  1.00 94.19           C
ATOM   1828 1HB  TYR A 131      -5.567   5.355   0.133  1.00 94.19           H
ATOM   1829 2HB  TYR A 131      -6.913   4.601  -0.698  1.00 94.19           H
ATOM   1830  CG  TYR A 131      -6.658   3.945   1.330  1.00 94.19           C
ATOM   1831  CD1 TYR A 131      -7.306   2.730   1.422  1.00 94.19           C
ATOM   1832  HD1 TYR A 131      -7.412   2.101   0.538  1.00 94.19           H
ATOM   1833  CD2 TYR A 131      -6.523   4.742   2.449  1.00 94.19           C
ATOM   1834  HD2 TYR A 131      -6.011   5.701   2.376  1.00 94.19           H
ATOM   1835  CE1 TYR A 131      -7.842   2.294   2.685  1.00 94.19           C
ATOM   1836  HE1 TYR A 131      -8.356   1.337   2.772  1.00 94.19           H
ATOM   1837  CE2 TYR A 131      -7.059   4.305   3.712  1.00 94.19           C
ATOM   1838  HE2 TYR A 131      -6.959   4.925   4.604  1.00 94.19           H
ATOM   1839  CZ  TYR A 131      -7.692   3.103   3.768  1.00 94.19           C
ATOM   1840  OH  TYR A 131      -8.198   2.691   4.961  1.00 94.19           O
ATOM   1841  HH  TYR A 131      -8.438   3.483   5.523  1.00 94.19           H
ATOM   1842  HN  TYR A 131      -3.827   4.323   0.686  1.00 94.19           H
ATOM   1843  N   SER A 132      -4.262   4.803  -2.424  1.00 93.59           N
ATOM   1844  CA  SER A 132      -4.129   5.289  -3.787  1.00 93.59           C
ATOM   1845  C   SER A 132      -3.526   4.198  -4.675  1.00 93.59           C
ATOM   1846  O   SER A 132      -4.009   3.953  -5.779  1.00 93.59           O
ATOM   1847  HA  SER A 132      -5.143   5.526  -4.109  1.00 93.59           H
ATOM   1848  CB  SER A 132      -3.269   6.553  -3.841  1.00 93.59           C
ATOM   1849 1HB  SER A 132      -2.279   6.335  -3.439  1.00 93.59           H
ATOM   1850 2HB  SER A 132      -3.132   6.855  -4.879  1.00 93.59           H
ATOM   1851  OG  SER A 132      -3.852   7.627  -3.108  1.00 93.59           O
ATOM   1852  HG  SER A 132      -3.520   7.617  -2.165  1.00 93.59           H
ATOM   1853  HN  SER A 132      -3.763   5.332  -1.737  1.00 93.59           H
ATOM   1854  N   CYS A 133      -2.478   3.572  -4.159  1.00 93.69           N
ATOM   1855  CA  CYS A 133      -1.766   2.557  -4.915  1.00 93.69           C
ATOM   1856  C   CYS A 133      -2.753   1.445  -5.275  1.00 93.69           C
ATOM   1857  O   CYS A 133      -2.869   1.066  -6.440  1.00 93.69           O
ATOM   1858  HA  CYS A 133      -1.387   3.044  -5.814  1.00 93.69           H
ATOM   1859  CB  CYS A 133      -0.558   2.020  -4.144  1.00 93.69           C
ATOM   1860 1HB  CYS A 133      -0.858   1.731  -3.137  1.00 93.69           H
ATOM   1861 2HB  CYS A 133      -0.174   1.124  -4.631  1.00 93.69           H
ATOM   1862  SG  CYS A 133       0.751   3.296  -4.064  1.00 93.69           S
ATOM   1863  HG  CYS A 133       0.235   3.960  -3.033  1.00 93.69           H
ATOM   1864  HN  CYS A 133      -2.116   3.749  -3.243  1.00 93.69           H
ATOM   1865  N   VAL A 134      -3.439   0.953  -4.254  1.00 91.48           N
ATOM   1866  CA  VAL A 134      -4.252  -0.242  -4.405  1.00 91.48           C
ATOM   1867  C   VAL A 134      -5.428   0.061  -5.335  1.00 91.48           C
ATOM   1868  O   VAL A 134      -5.806  -0.774  -6.155  1.00 91.48           O
ATOM   1869  HA  VAL A 134      -3.628  -1.008  -4.865  1.00 91.48           H
ATOM   1870  CB  VAL A 134      -4.692  -0.752  -3.031  1.00 91.48           C
ATOM   1871  HB  VAL A 134      -5.280   0.033  -2.555  1.00 91.48           H
ATOM   1872  CG1 VAL A 134      -5.582  -1.989  -3.165  1.00 91.48           C
ATOM   1873 1HG1 VAL A 134      -6.470  -1.737  -3.745  1.00 91.48           H
ATOM   1874 2HG1 VAL A 134      -5.030  -2.781  -3.671  1.00 91.48           H
ATOM   1875 3HG1 VAL A 134      -5.881  -2.331  -2.174  1.00 91.48           H
ATOM   1876  CG2 VAL A 134      -3.483  -1.040  -2.139  1.00 91.48           C
ATOM   1877 1HG2 VAL A 134      -2.857  -1.798  -2.610  1.00 91.48           H
ATOM   1878 2HG2 VAL A 134      -2.905  -0.125  -2.004  1.00 91.48           H
ATOM   1879 3HG2 VAL A 134      -3.824  -1.401  -1.169  1.00 91.48           H
ATOM   1880  HN  VAL A 134      -3.446   1.356  -3.339  1.00 91.48           H
ATOM   1881  N   LEU A 135      -5.974   1.257  -5.177  1.00 94.65           N
ATOM   1882  CA  LEU A 135      -7.119   1.669  -5.971  1.00 94.65           C
ATOM   1883  C   LEU A 135      -6.687   1.840  -7.429  1.00 94.65           C
ATOM   1884  O   LEU A 135      -7.462   1.570  -8.346  1.00 94.65           O
ATOM   1885  HA  LEU A 135      -7.856   0.868  -5.922  1.00 94.65           H
ATOM   1886  CB  LEU A 135      -7.767   2.918  -5.371  1.00 94.65           C
ATOM   1887 1HB  LEU A 135      -6.993   3.672  -5.229  1.00 94.65           H
ATOM   1888 2HB  LEU A 135      -8.474   3.321  -6.096  1.00 94.65           H
ATOM   1889  CG  LEU A 135      -8.498   2.721  -4.042  1.00 94.65           C
ATOM   1890  HG  LEU A 135      -7.799   2.286  -3.328  1.00 94.65           H
ATOM   1891  CD1 LEU A 135      -8.957   4.062  -3.465  1.00 94.65           C
ATOM   1892 1HD1 LEU A 135      -8.090   4.700  -3.295  1.00 94.65           H
ATOM   1893 2HD1 LEU A 135      -9.634   4.548  -4.167  1.00 94.65           H
ATOM   1894 3HD1 LEU A 135      -9.474   3.893  -2.520  1.00 94.65           H
ATOM   1895  CD2 LEU A 135      -9.659   1.737  -4.195  1.00 94.65           C
ATOM   1896 1HD2 LEU A 135     -10.367   2.121  -4.930  1.00 94.65           H
ATOM   1897 2HD2 LEU A 135      -9.276   0.772  -4.529  1.00 94.65           H
ATOM   1898 3HD2 LEU A 135     -10.162   1.615  -3.236  1.00 94.65           H
ATOM   1899  HN  LEU A 135      -5.648   1.939  -4.521  1.00 94.65           H
ATOM   1900  N   LEU A 136      -5.452   2.289  -7.598  1.00 94.90           N
ATOM   1901  CA  LEU A 136      -4.904   2.489  -8.929  1.00 94.90           C
ATOM   1902  C   LEU A 136      -4.690   1.129  -9.597  1.00 94.90           C
ATOM   1903  O   LEU A 136      -5.001   0.955 -10.774  1.00 94.90           O
ATOM   1904  HA  LEU A 136      -5.642   3.044  -9.507  1.00 94.90           H
ATOM   1905  CB  LEU A 136      -3.640   3.348  -8.864  1.00 94.90           C
ATOM   1906 1HB  LEU A 136      -3.015   2.980  -8.050  1.00 94.90           H
ATOM   1907 2HB  LEU A 136      -3.078   3.203  -9.787  1.00 94.90           H
ATOM   1908  CG  LEU A 136      -3.859   4.849  -8.665  1.00 94.90           C
ATOM   1909  HG  LEU A 136      -4.559   4.985  -7.840  1.00 94.90           H
ATOM   1910  CD1 LEU A 136      -2.555   5.545  -8.270  1.00 94.90           C
ATOM   1911 1HD1 LEU A 136      -2.183   5.119  -7.338  1.00 94.90           H
ATOM   1912 2HD1 LEU A 136      -1.814   5.402  -9.056  1.00 94.90           H
ATOM   1913 3HD1 LEU A 136      -2.739   6.611  -8.134  1.00 94.90           H
ATOM   1914  CD2 LEU A 136      -4.493   5.481  -9.905  1.00 94.90           C
ATOM   1915 1HD2 LEU A 136      -3.836   5.334 -10.763  1.00 94.90           H
ATOM   1916 2HD2 LEU A 136      -5.456   5.010 -10.101  1.00 94.90           H
ATOM   1917 3HD2 LEU A 136      -4.637   6.548  -9.736  1.00 94.90           H
ATOM   1918  HN  LEU A 136      -4.831   2.514  -6.847  1.00 94.90           H
ATOM   1919  N   ILE A 137      -4.159   0.199  -8.816  1.00 92.65           N
ATOM   1920  CA  ILE A 137      -3.922  -1.147  -9.310  1.00 92.65           C
ATOM   1921  C   ILE A 137      -5.246  -1.753  -9.782  1.00 92.65           C
ATOM   1922  O   ILE A 137      -5.293  -2.426 -10.810  1.00 92.65           O
ATOM   1923  HA  ILE A 137      -3.254  -1.067 -10.167  1.00 92.65           H
ATOM   1924  CB  ILE A 137      -3.204  -1.987  -8.252  1.00 92.65           C
ATOM   1925  HB  ILE A 137      -3.701  -1.830  -7.295  1.00 92.65           H
ATOM   1926  CG1 ILE A 137      -1.752  -1.534  -8.086  1.00 92.65           C
ATOM   1927 1HG1 ILE A 137      -1.171  -1.835  -8.958  1.00 92.65           H
ATOM   1928 2HG1 ILE A 137      -1.710  -0.446  -8.035  1.00 92.65           H
ATOM   1929  CG2 ILE A 137      -3.305  -3.479  -8.575  1.00 92.65           C
ATOM   1930 1HG2 ILE A 137      -4.354  -3.774  -8.602  1.00 92.65           H
ATOM   1931 2HG2 ILE A 137      -2.848  -3.673  -9.545  1.00 92.65           H
ATOM   1932 3HG2 ILE A 137      -2.786  -4.053  -7.808  1.00 92.65           H
ATOM   1933  CD1 ILE A 137      -1.132  -2.134  -6.822  1.00 92.65           C
ATOM   1934 1HD1 ILE A 137      -1.700  -1.811  -5.950  1.00 92.65           H
ATOM   1935 2HD1 ILE A 137      -1.153  -3.221  -6.888  1.00 92.65           H
ATOM   1936 3HD1 ILE A 137      -0.100  -1.796  -6.728  1.00 92.65           H
ATOM   1937  HN  ILE A 137      -3.894   0.353  -7.864  1.00 92.65           H
ATOM   1938  N   MET A 138      -6.289  -1.491  -9.007  1.00 92.17           N
ATOM   1939  CA  MET A 138      -7.617  -1.965  -9.356  1.00 92.17           C
ATOM   1940  C   MET A 138      -8.079  -1.372 -10.689  1.00 92.17           C
ATOM   1941  O   MET A 138      -8.610  -2.084 -11.539  1.00 92.17           O
ATOM   1942  HA  MET A 138      -7.529  -3.048  -9.444  1.00 92.17           H
ATOM   1943  CB  MET A 138      -8.604  -1.575  -8.254  1.00 92.17           C
ATOM   1944 1HB  MET A 138      -8.258  -1.964  -7.297  1.00 92.17           H
ATOM   1945 2HB  MET A 138      -8.642  -0.490  -8.162  1.00 92.17           H
ATOM   1946  CG  MET A 138     -10.003  -2.116  -8.555  1.00 92.17           C
ATOM   1947 1HG  MET A 138     -10.329  -1.779  -9.539  1.00 92.17           H
ATOM   1948 2HG  MET A 138      -9.983  -3.206  -8.582  1.00 92.17           H
ATOM   1949  SD  MET A 138     -11.154  -1.559  -7.309  1.00 92.17           S
ATOM   1950  CE  MET A 138     -11.260   0.171  -7.737  1.00 92.17           C
ATOM   1951 1HE  MET A 138     -10.272   0.625  -7.662  1.00 92.17           H
ATOM   1952 2HE  MET A 138     -11.630   0.271  -8.757  1.00 92.17           H
ATOM   1953 3HE  MET A 138     -11.944   0.673  -7.052  1.00 92.17           H
ATOM   1954  HN  MET A 138      -6.237  -0.967  -8.157  1.00 92.17           H
ATOM   1955  N   CYS A 139      -7.858  -0.073 -10.829  1.00 94.57           N
ATOM   1956  CA  CYS A 139      -8.309   0.639 -12.013  1.00 94.57           C
ATOM   1957  C   CYS A 139      -7.549   0.090 -13.222  1.00 94.57           C
ATOM   1958  O   CYS A 139      -8.110  -0.033 -14.310  1.00 94.57           O
ATOM   1959  HA  CYS A 139      -9.377   0.445 -12.107  1.00 94.57           H
ATOM   1960  CB  CYS A 139      -8.131   2.152 -11.866  1.00 94.57           C
ATOM   1961 1HB  CYS A 139      -7.129   2.374 -11.500  1.00 94.57           H
ATOM   1962 2HB  CYS A 139      -8.229   2.634 -12.839  1.00 94.57           H
ATOM   1963  SG  CYS A 139      -9.381   2.819 -10.708  1.00 94.57           S
ATOM   1964  HG  CYS A 139      -8.792   2.380  -9.600  1.00 94.57           H
ATOM   1965  HN  CYS A 139      -7.383   0.490 -10.153  1.00 94.57           H
ATOM   1966  N   ILE A 140      -6.283  -0.226 -12.991  1.00 91.53           N
ATOM   1967  CA  ILE A 140      -5.445  -0.777 -14.043  1.00 91.53           C
ATOM   1968  C   ILE A 140      -6.069  -2.076 -14.557  1.00 91.53           C
ATOM   1969  O   ILE A 140      -6.104  -2.317 -15.763  1.00 91.53           O
ATOM   1970  HA  ILE A 140      -5.429  -0.055 -14.860  1.00 91.53           H
ATOM   1971  CB  ILE A 140      -4.005  -0.938 -13.552  1.00 91.53           C
ATOM   1972  HB  ILE A 140      -4.031  -1.401 -12.565  1.00 91.53           H
ATOM   1973  CG1 ILE A 140      -3.323   0.423 -13.396  1.00 91.53           C
ATOM   1974 1HG1 ILE A 140      -3.069   0.821 -14.378  1.00 91.53           H
ATOM   1975 2HG1 ILE A 140      -4.014   1.129 -12.935  1.00 91.53           H
ATOM   1976  CG2 ILE A 140      -3.215  -1.874 -14.469  1.00 91.53           C
ATOM   1977 1HG2 ILE A 140      -3.690  -2.854 -14.485  1.00 91.53           H
ATOM   1978 2HG2 ILE A 140      -3.196  -1.462 -15.478  1.00 91.53           H
ATOM   1979 3HG2 ILE A 140      -2.195  -1.970 -14.097  1.00 91.53           H
ATOM   1980  CD1 ILE A 140      -2.059   0.308 -12.543  1.00 91.53           C
ATOM   1981 1HD1 ILE A 140      -2.321  -0.068 -11.553  1.00 91.53           H
ATOM   1982 2HD1 ILE A 140      -1.360  -0.381 -13.019  1.00 91.53           H
ATOM   1983 3HD1 ILE A 140      -1.594   1.289 -12.448  1.00 91.53           H
ATOM   1984  HN  ILE A 140      -5.830  -0.111 -12.107  1.00 91.53           H
ATOM   1985  N   SER A 141      -6.545  -2.879 -13.617  1.00 90.22           N
ATOM   1986  CA  SER A 141      -7.119  -4.170 -13.956  1.00 90.22           C
ATOM   1987  C   SER A 141      -8.350  -3.979 -14.844  1.00 90.22           C
ATOM   1988  O   SER A 141      -8.570  -4.747 -15.779  1.00 90.22           O
ATOM   1989  HA  SER A 141      -6.335  -4.701 -14.497  1.00 90.22           H
ATOM   1990  CB  SER A 141      -7.489  -4.956 -12.696  1.00 90.22           C
ATOM   1991 1HB  SER A 141      -7.576  -6.014 -12.942  1.00 90.22           H
ATOM   1992 2HB  SER A 141      -6.688  -4.864 -11.963  1.00 90.22           H
ATOM   1993  OG  SER A 141      -8.712  -4.501 -12.123  1.00 90.22           O
ATOM   1994  HG  SER A 141      -8.546  -3.686 -11.567  1.00 90.22           H
ATOM   1995  HN  SER A 141      -6.544  -2.660 -12.641  1.00 90.22           H
ATOM   1996  N   VAL A 142      -9.121  -2.952 -14.518  1.00 91.45           N
ATOM   1997  CA  VAL A 142     -10.333  -2.660 -15.264  1.00 91.45           C
ATOM   1998  C   VAL A 142      -9.960  -2.185 -16.670  1.00 91.45           C
ATOM   1999  O   VAL A 142     -10.583  -2.588 -17.651  1.00 91.45           O
ATOM   2000  HA  VAL A 142     -10.900  -3.588 -15.347  1.00 91.45           H
ATOM   2001  CB  VAL A 142     -11.188  -1.649 -14.498  1.00 91.45           C
ATOM   2002  HB  VAL A 142     -10.593  -0.747 -14.355  1.00 91.45           H
ATOM   2003  CG1 VAL A 142     -12.435  -1.267 -15.299  1.00 91.45           C
ATOM   2004 1HG1 VAL A 142     -12.135  -0.823 -16.248  1.00 91.45           H
ATOM   2005 2HG1 VAL A 142     -13.033  -2.159 -15.487  1.00 91.45           H
ATOM   2006 3HG1 VAL A 142     -13.025  -0.547 -14.732  1.00 91.45           H
ATOM   2007  CG2 VAL A 142     -11.567  -2.186 -13.117  1.00 91.45           C
ATOM   2008 1HG2 VAL A 142     -12.135  -3.110 -13.229  1.00 91.45           H
ATOM   2009 2HG2 VAL A 142     -10.662  -2.384 -12.543  1.00 91.45           H
ATOM   2010 3HG2 VAL A 142     -12.175  -1.447 -12.594  1.00 91.45           H
ATOM   2011  HN  VAL A 142      -8.929  -2.326 -13.763  1.00 91.45           H
ATOM   2012  N   ASP A 143      -8.946  -1.334 -16.723  1.00 86.61           N
ATOM   2013  CA  ASP A 143      -8.506  -0.772 -17.988  1.00 86.61           C
ATOM   2014  C   ASP A 143      -8.073  -1.904 -18.922  1.00 86.61           C
ATOM   2015  O   ASP A 143      -8.393  -1.890 -20.109  1.00 86.61           O
ATOM   2016  HA  ASP A 143      -9.365  -0.221 -18.371  1.00 86.61           H
ATOM   2017  CB  ASP A 143      -7.309   0.161 -17.789  1.00 86.61           C
ATOM   2018 1HB  ASP A 143      -7.580   0.966 -17.107  1.00 86.61           H
ATOM   2019 2HB  ASP A 143      -6.489  -0.387 -17.326  1.00 86.61           H
ATOM   2020  CG  ASP A 143      -6.846   0.750 -19.123  1.00 86.61           C
ATOM   2021  OD1 ASP A 143      -7.681   1.421 -19.768  1.00 86.61           O
ATOM   2022  OD2 ASP A 143      -5.668   0.517 -19.468  1.00 86.61           O
ATOM   2023  HN  ASP A 143      -8.429  -1.030 -15.922  1.00 86.61           H
ATOM   2024  N   ARG A 144      -7.352  -2.857 -18.350  1.00 75.89           N
ATOM   2025  CA  ARG A 144      -6.862  -3.988 -19.119  1.00 75.89           C
ATOM   2026  C   ARG A 144      -8.034  -4.787 -19.693  1.00 75.89           C
ATOM   2027  O   ARG A 144      -8.010  -5.179 -20.859  1.00 75.89           O
ATOM   2028  HA  ARG A 144      -6.262  -3.545 -19.914  1.00 75.89           H
ATOM   2029  CB  ARG A 144      -6.000  -4.910 -18.254  1.00 75.89           C
ATOM   2030 1HB  ARG A 144      -6.506  -5.106 -17.309  1.00 75.89           H
ATOM   2031 2HB  ARG A 144      -5.874  -5.870 -18.754  1.00 75.89           H
ATOM   2032  CG  ARG A 144      -4.630  -4.286 -17.984  1.00 75.89           C
ATOM   2033 1HG  ARG A 144      -4.754  -3.254 -17.656  1.00 75.89           H
ATOM   2034 2HG  ARG A 144      -4.135  -4.821 -17.174  1.00 75.89           H
ATOM   2035  CD  ARG A 144      -3.753  -4.325 -19.238  1.00 75.89           C
ATOM   2036 1HD  ARG A 144      -3.412  -5.344 -19.422  1.00 75.89           H
ATOM   2037 2HD  ARG A 144      -4.335  -4.022 -20.108  1.00 75.89           H
ATOM   2038  NE  ARG A 144      -2.590  -3.425 -19.070  1.00 75.89           N
ATOM   2039  HE  ARG A 144      -2.367  -3.114 -18.146  1.00 75.89           H
ATOM   2040  CZ  ARG A 144      -1.816  -3.002 -20.079  1.00 75.89           C
ATOM   2041  NH1 ARG A 144      -2.068  -3.387 -21.338  1.00 75.89           N
ATOM   2042 1HH1 ARG A 144      -2.839  -3.995 -21.530  1.00 75.89           H
ATOM   2043 2HH1 ARG A 144      -1.486  -3.066 -22.085  1.00 75.89           H
ATOM   2044  NH2 ARG A 144      -0.787  -2.187 -19.811  1.00 75.89           N
ATOM   2045 1HH2 ARG A 144      -0.200  -1.862 -20.552  1.00 75.89           H
ATOM   2046 2HH2 ARG A 144      -0.605  -1.904 -18.869  1.00 75.89           H
ATOM   2047  HN  ARG A 144      -7.104  -2.865 -17.381  1.00 75.89           H
ATOM   2048  N   TYR A 145      -9.031  -5.005 -18.848  1.00 87.65           N
ATOM   2049  CA  TYR A 145     -10.226  -5.715 -19.269  1.00 87.65           C
ATOM   2050  C   TYR A 145     -10.861  -5.046 -20.490  1.00 87.65           C
ATOM   2051  O   TYR A 145     -11.158  -5.711 -21.482  1.00 87.65           O
ATOM   2052  HA  TYR A 145      -9.938  -6.733 -19.531  1.00 87.65           H
ATOM   2053  CB  TYR A 145     -11.201  -5.633 -18.093  1.00 87.65           C
ATOM   2054 1HB  TYR A 145     -10.867  -6.312 -17.309  1.00 87.65           H
ATOM   2055 2HB  TYR A 145     -11.170  -4.626 -17.678  1.00 87.65           H
ATOM   2056  CG  TYR A 145     -12.648  -5.973 -18.459  1.00 87.65           C
ATOM   2057  CD1 TYR A 145     -13.589  -4.969 -18.555  1.00 87.65           C
ATOM   2058  HD1 TYR A 145     -13.303  -3.934 -18.371  1.00 87.65           H
ATOM   2059  CD2 TYR A 145     -13.010  -7.284 -18.692  1.00 87.65           C
ATOM   2060  HD2 TYR A 145     -12.267  -8.077 -18.616  1.00 87.65           H
ATOM   2061  CE1 TYR A 145     -14.950  -5.289 -18.900  1.00 87.65           C
ATOM   2062  HE1 TYR A 145     -15.704  -4.505 -18.979  1.00 87.65           H
ATOM   2063  CE2 TYR A 145     -14.371  -7.604 -19.036  1.00 87.65           C
ATOM   2064  HE2 TYR A 145     -14.671  -8.635 -19.223  1.00 87.65           H
ATOM   2065  CZ  TYR A 145     -15.274  -6.591 -19.123  1.00 87.65           C
ATOM   2066  OH  TYR A 145     -16.560  -6.893 -19.449  1.00 87.65           O
ATOM   2067  HH  TYR A 145     -16.651  -7.876 -19.606  1.00 87.65           H
ATOM   2068  HN  TYR A 145      -9.031  -4.705 -17.894  1.00 87.65           H
ATOM   2069  N   ILE A 146     -11.050  -3.740 -20.378  1.00 84.02           N
ATOM   2070  CA  ILE A 146     -11.734  -2.990 -21.418  1.00 84.02           C
ATOM   2071  C   ILE A 146     -10.904  -3.036 -22.703  1.00 84.02           C
ATOM   2072  O   ILE A 146     -11.454  -3.137 -23.798  1.00 84.02           O
ATOM   2073  HA  ILE A 146     -12.687  -3.486 -21.605  1.00 84.02           H
ATOM   2074  CB  ILE A 146     -12.047  -1.572 -20.938  1.00 84.02           C
ATOM   2075  HB  ILE A 146     -11.116  -1.106 -20.617  1.00 84.02           H
ATOM   2076  CG1 ILE A 146     -12.981  -1.597 -19.726  1.00 84.02           C
ATOM   2077 1HG1 ILE A 146     -13.983  -1.889 -20.041  1.00 84.02           H
ATOM   2078 2HG1 ILE A 146     -12.639  -2.348 -19.014  1.00 84.02           H
ATOM   2079  CG2 ILE A 146     -12.609  -0.719 -22.077  1.00 84.02           C
ATOM   2080 1HG2 ILE A 146     -11.877  -0.662 -22.883  1.00 84.02           H
ATOM   2081 2HG2 ILE A 146     -13.527  -1.173 -22.452  1.00 84.02           H
ATOM   2082 3HG2 ILE A 146     -12.823   0.284 -21.709  1.00 84.02           H
ATOM   2083  CD1 ILE A 146     -13.034  -0.227 -19.046  1.00 84.02           C
ATOM   2084 1HD1 ILE A 146     -12.034   0.050 -18.711  1.00 84.02           H
ATOM   2085 2HD1 ILE A 146     -13.399   0.516 -19.754  1.00 84.02           H
ATOM   2086 3HD1 ILE A 146     -13.704  -0.273 -18.188  1.00 84.02           H
ATOM   2087  HN  ILE A 146     -10.745  -3.196 -19.596  1.00 84.02           H
ATOM   2088  N   ALA A 147      -9.593  -2.958 -22.526  1.00 82.60           N
ATOM   2089  CA  ALA A 147      -8.689  -2.865 -23.660  1.00 82.60           C
ATOM   2090  C   ALA A 147      -8.747  -4.167 -24.461  1.00 82.60           C
ATOM   2091  O   ALA A 147      -8.619  -4.153 -25.684  1.00 82.60           O
ATOM   2092  HA  ALA A 147      -9.032  -2.044 -24.290  1.00 82.60           H
ATOM   2093  CB  ALA A 147      -7.277  -2.549 -23.162  1.00 82.60           C
ATOM   2094 1HB  ALA A 147      -7.285  -1.600 -22.625  1.00 82.60           H
ATOM   2095 2HB  ALA A 147      -6.941  -3.342 -22.494  1.00 82.60           H
ATOM   2096 3HB  ALA A 147      -6.600  -2.479 -24.013  1.00 82.60           H
ATOM   2097  HN  ALA A 147      -9.149  -2.958 -21.630  1.00 82.60           H
ATOM   2098  N   ILE A 148      -8.941  -5.261 -23.739  1.00 79.01           N
ATOM   2099  CA  ILE A 148      -8.852  -6.580 -24.341  1.00 79.01           C
ATOM   2100  C   ILE A 148     -10.242  -7.018 -24.806  1.00 79.01           C
ATOM   2101  O   ILE A 148     -10.412  -7.448 -25.946  1.00 79.01           O
ATOM   2102  HA  ILE A 148      -8.206  -6.498 -25.214  1.00 79.01           H
ATOM   2103  CB  ILE A 148      -8.188  -7.565 -23.377  1.00 79.01           C
ATOM   2104  HB  ILE A 148      -8.693  -7.494 -22.413  1.00 79.01           H
ATOM   2105  CG1 ILE A 148      -6.720  -7.201 -23.146  1.00 79.01           C
ATOM   2106 1HG1 ILE A 148      -6.154  -7.358 -24.064  1.00 79.01           H
ATOM   2107 2HG1 ILE A 148      -6.639  -6.143 -22.898  1.00 79.01           H
ATOM   2108  CG2 ILE A 148      -8.351  -9.006 -23.866  1.00 79.01           C
ATOM   2109 1HG2 ILE A 148      -9.411  -9.248 -23.937  1.00 79.01           H
ATOM   2110 2HG2 ILE A 148      -7.888  -9.111 -24.847  1.00 79.01           H
ATOM   2111 3HG2 ILE A 148      -7.869  -9.685 -23.163  1.00 79.01           H
ATOM   2112  CD1 ILE A 148      -6.117  -8.042 -22.018  1.00 79.01           C
ATOM   2113 1HD1 ILE A 148      -6.671  -7.864 -21.096  1.00 79.01           H
ATOM   2114 2HD1 ILE A 148      -6.178  -9.098 -22.280  1.00 79.01           H
ATOM   2115 3HD1 ILE A 148      -5.073  -7.763 -21.875  1.00 79.01           H
ATOM   2116  HN  ILE A 148      -9.154  -5.255 -22.762  1.00 79.01           H
ATOM   2117  N   ALA A 149     -11.201  -6.894 -23.900  1.00 78.34           N
ATOM   2118  CA  ALA A 149     -12.519  -7.464 -24.122  1.00 78.34           C
ATOM   2119  C   ALA A 149     -13.312  -6.551 -25.060  1.00 78.34           C
ATOM   2120  O   ALA A 149     -14.148  -7.022 -25.830  1.00 78.34           O
ATOM   2121  HA  ALA A 149     -12.385  -8.434 -24.601  1.00 78.34           H
ATOM   2122  CB  ALA A 149     -13.220  -7.669 -22.778  1.00 78.34           C
ATOM   2123 1HB  ALA A 149     -12.631  -8.348 -22.161  1.00 78.34           H
ATOM   2124 2HB  ALA A 149     -13.320  -6.710 -22.270  1.00 78.34           H
ATOM   2125 3HB  ALA A 149     -14.209  -8.096 -22.946  1.00 78.34           H
ATOM   2126  HN  ALA A 149     -11.089  -6.417 -23.029  1.00 78.34           H
ATOM   2127  N   GLN A 150     -13.022  -5.262 -24.965  1.00 67.99           N
ATOM   2128  CA  GLN A 150     -13.782  -4.267 -25.703  1.00 67.99           C
ATOM   2129  C   GLN A 150     -12.856  -3.466 -26.621  1.00 67.99           C
ATOM   2130  O   GLN A 150     -13.012  -2.254 -26.761  1.00 67.99           O
ATOM   2131  HA  GLN A 150     -14.496  -4.833 -26.301  1.00 67.99           H
ATOM   2132  CB  GLN A 150     -14.545  -3.343 -24.752  1.00 67.99           C
ATOM   2133 1HB  GLN A 150     -13.839  -2.777 -24.145  1.00 67.99           H
ATOM   2134 2HB  GLN A 150     -15.122  -2.620 -25.327  1.00 67.99           H
ATOM   2135  CG  GLN A 150     -15.480  -4.143 -23.843  1.00 67.99           C
ATOM   2136 1HG  GLN A 150     -16.093  -4.813 -24.446  1.00 67.99           H
ATOM   2137 2HG  GLN A 150     -14.893  -4.768 -23.170  1.00 67.99           H
ATOM   2138  CD  GLN A 150     -16.382  -3.213 -23.029  1.00 67.99           C
ATOM   2139  OE1 GLN A 150     -16.299  -1.999 -23.111  1.00 67.99           O
ATOM   2140  NE2 GLN A 150     -17.244  -3.849 -22.241  1.00 67.99           N
ATOM   2141 1HE2 GLN A 150     -17.260  -4.849 -22.221  1.00 67.99           H
ATOM   2142 2HE2 GLN A 150     -17.877  -3.327 -21.669  1.00 67.99           H
ATOM   2143  HN  GLN A 150     -12.285  -4.895 -24.398  1.00 67.99           H
ATOM   2144  N   ALA A 151     -11.912  -4.176 -27.222  1.00 67.83           N
ATOM   2145  CA  ALA A 151     -10.828  -3.525 -27.937  1.00 67.83           C
ATOM   2146  C   ALA A 151     -11.410  -2.543 -28.956  1.00 67.83           C
ATOM   2147  O   ALA A 151     -10.920  -1.424 -29.096  1.00 67.83           O
ATOM   2148  HA  ALA A 151     -10.236  -2.970 -27.209  1.00 67.83           H
ATOM   2149  CB  ALA A 151      -9.938  -4.585 -28.591  1.00 67.83           C
ATOM   2150 1HB  ALA A 151      -9.526  -5.238 -27.822  1.00 67.83           H
ATOM   2151 2HB  ALA A 151     -10.531  -5.175 -29.290  1.00 67.83           H
ATOM   2152 3HB  ALA A 151      -9.125  -4.096 -29.127  1.00 67.83           H
ATOM   2153  HN  ALA A 151     -11.881  -5.175 -27.226  1.00 67.83           H
ATOM   2154  N   MET A 152     -12.449  -2.999 -29.641  1.00 57.61           N
ATOM   2155  CA  MET A 152     -13.039  -2.216 -30.714  1.00 57.61           C
ATOM   2156  C   MET A 152     -13.577  -0.884 -30.188  1.00 57.61           C
ATOM   2157  O   MET A 152     -13.272   0.173 -30.738  1.00 57.61           O
ATOM   2158  HA  MET A 152     -12.232  -2.035 -31.423  1.00 57.61           H
ATOM   2159  CB  MET A 152     -14.178  -3.009 -31.357  1.00 57.61           C
ATOM   2160 1HB  MET A 152     -14.758  -3.512 -30.584  1.00 57.61           H
ATOM   2161 2HB  MET A 152     -14.856  -2.326 -31.870  1.00 57.61           H
ATOM   2162  CG  MET A 152     -13.637  -4.040 -32.349  1.00 57.61           C
ATOM   2163 1HG  MET A 152     -12.875  -3.583 -32.982  1.00 57.61           H
ATOM   2164 2HG  MET A 152     -13.156  -4.857 -31.811  1.00 57.61           H
ATOM   2165  SD  MET A 152     -14.966  -4.673 -33.359  1.00 57.61           S
ATOM   2166  CE  MET A 152     -14.031  -5.635 -34.536  1.00 57.61           C
ATOM   2167 1HE  MET A 152     -13.340  -4.983 -35.071  1.00 57.61           H
ATOM   2168 2HE  MET A 152     -13.468  -6.406 -34.010  1.00 57.61           H
ATOM   2169 3HE  MET A 152     -14.712  -6.103 -35.246  1.00 57.61           H
ATOM   2170  HN  MET A 152     -12.885  -3.883 -29.475  1.00 57.61           H
ATOM   2171  N   ARG A 153     -14.368  -0.978 -29.129  1.00 56.43           N
ATOM   2172  CA  ARG A 153     -14.962   0.206 -28.531  1.00 56.43           C
ATOM   2173  C   ARG A 153     -13.882   1.071 -27.880  1.00 56.43           C
ATOM   2174  O   ARG A 153     -14.081   2.266 -27.671  1.00 56.43           O
ATOM   2175  HA  ARG A 153     -15.436   0.729 -29.362  1.00 56.43           H
ATOM   2176  CB  ARG A 153     -16.006  -0.174 -27.479  1.00 56.43           C
ATOM   2177 1HB  ARG A 153     -15.701  -1.090 -26.973  1.00 56.43           H
ATOM   2178 2HB  ARG A 153     -16.061   0.606 -26.719  1.00 56.43           H
ATOM   2179  CG  ARG A 153     -17.382  -0.370 -28.117  1.00 56.43           C
ATOM   2180 1HG  ARG A 153     -17.635   0.502 -28.720  1.00 56.43           H
ATOM   2181 2HG  ARG A 153     -17.356  -1.227 -28.790  1.00 56.43           H
ATOM   2182  CD  ARG A 153     -18.456  -0.587 -27.048  1.00 56.43           C
ATOM   2183 1HD  ARG A 153     -18.294  -1.542 -26.547  1.00 56.43           H
ATOM   2184 2HD  ARG A 153     -18.385   0.189 -26.287  1.00 56.43           H
ATOM   2185  NE  ARG A 153     -19.799  -0.564 -27.669  1.00 56.43           N
ATOM   2186  HE  ARG A 153     -19.862  -0.346 -28.643  1.00 56.43           H
ATOM   2187  CZ  ARG A 153     -20.937  -0.818 -27.008  1.00 56.43           C
ATOM   2188  NH1 ARG A 153     -20.912  -1.117 -25.702  1.00 56.43           N
ATOM   2189 1HH1 ARG A 153     -20.040  -1.151 -25.213  1.00 56.43           H
ATOM   2190 2HH1 ARG A 153     -21.765  -1.305 -25.215  1.00 56.43           H
ATOM   2191  NH2 ARG A 153     -22.099  -0.769 -27.672  1.00 56.43           N
ATOM   2192 1HH2 ARG A 153     -22.957  -0.955 -27.193  1.00 56.43           H
ATOM   2193 2HH2 ARG A 153     -22.109  -0.545 -28.647  1.00 56.43           H
ATOM   2194  HN  ARG A 153     -14.604  -1.841 -28.682  1.00 56.43           H
ATOM   2195  N   ALA A 154     -12.761   0.432 -27.577  1.00 61.07           N
ATOM   2196  CA  ALA A 154     -11.695   1.097 -26.846  1.00 61.07           C
ATOM   2197  C   ALA A 154     -11.048   2.153 -27.745  1.00 61.07           C
ATOM   2198  O   ALA A 154     -10.648   3.216 -27.271  1.00 61.07           O
ATOM   2199  HA  ALA A 154     -12.142   1.591 -25.983  1.00 61.07           H
ATOM   2200  CB  ALA A 154     -10.688   0.057 -26.352  1.00 61.07           C
ATOM   2201 1HB  ALA A 154     -11.192  -0.652 -25.695  1.00 61.07           H
ATOM   2202 2HB  ALA A 154     -10.267  -0.475 -27.205  1.00 61.07           H
ATOM   2203 3HB  ALA A 154      -9.889   0.556 -25.804  1.00 61.07           H
ATOM   2204  HN  ALA A 154     -12.576  -0.519 -27.821  1.00 61.07           H
ATOM   2205  N   HIS A 155     -10.967   1.825 -29.026  1.00 56.46           N
ATOM   2206  CA  HIS A 155     -10.174   2.615 -29.952  1.00 56.46           C
ATOM   2207  C   HIS A 155     -10.895   3.931 -30.251  1.00 56.46           C
ATOM   2208  O   HIS A 155     -10.264   4.984 -30.335  1.00 56.46           O
ATOM   2209  HA  HIS A 155      -9.231   2.833 -29.450  1.00 56.46           H
ATOM   2210  CB  HIS A 155      -9.855   1.813 -31.215  1.00 56.46           C
ATOM   2211 1HB  HIS A 155      -9.746   0.762 -30.948  1.00 56.46           H
ATOM   2212 2HB  HIS A 155     -10.700   1.882 -31.900  1.00 56.46           H
ATOM   2213  CG  HIS A 155      -8.605   2.267 -31.931  1.00 56.46           C
ATOM   2214  ND1 HIS A 155      -8.539   3.451 -32.645  1.00 56.46           N
ATOM   2215  HD1 HIS A 155      -9.284   4.109 -32.758  1.00 56.46           H
ATOM   2216  CD2 HIS A 155      -7.376   1.685 -32.036  1.00 56.46           C
ATOM   2217  HD2 HIS A 155      -7.081   0.735 -31.590  1.00 56.46           H
ATOM   2218  CE1 HIS A 155      -7.320   3.566 -33.152  1.00 56.46           C
ATOM   2219  HE1 HIS A 155      -6.956   4.391 -33.764  1.00 56.46           H
ATOM   2220  NE2 HIS A 155      -6.601   2.470 -32.775  1.00 56.46           N
ATOM   2221  HN  HIS A 155     -11.429   1.036 -29.431  1.00 56.46           H
ATOM   2222  N   THR A 156     -12.207   3.828 -30.405  1.00 63.91           N
ATOM   2223  CA  THR A 156     -12.999   4.960 -30.856  1.00 63.91           C
ATOM   2224  C   THR A 156     -13.115   6.006 -29.746  1.00 63.91           C
ATOM   2225  O   THR A 156     -13.269   7.194 -30.021  1.00 63.91           O
ATOM   2226  HA  THR A 156     -12.478   5.434 -31.688  1.00 63.91           H
ATOM   2227  CB  THR A 156     -14.351   4.430 -31.336  1.00 63.91           C
ATOM   2228  HB  THR A 156     -15.043   5.249 -31.534  1.00 63.91           H
ATOM   2229  OG1 THR A 156     -14.751   3.521 -30.313  1.00 63.91           O
ATOM   2230  HG1 THR A 156     -15.730   3.334 -30.385  1.00 63.91           H
ATOM   2231  CG2 THR A 156     -14.228   3.554 -32.584  1.00 63.91           C
ATOM   2232 1HG2 THR A 156     -13.590   2.698 -32.366  1.00 63.91           H
ATOM   2233 2HG2 THR A 156     -13.789   4.136 -33.395  1.00 63.91           H
ATOM   2234 3HG2 THR A 156     -15.216   3.204 -32.882  1.00 63.91           H
ATOM   2235  HN  THR A 156     -12.727   2.993 -30.228  1.00 63.91           H
ATOM   2236  N   TRP A 157     -13.037   5.525 -28.513  1.00 60.02           N
ATOM   2237  CA  TRP A 157     -13.322   6.365 -27.363  1.00 60.02           C
ATOM   2238  C   TRP A 157     -11.997   6.675 -26.663  1.00 60.02           C
ATOM   2239  O   TRP A 157     -11.964   6.879 -25.451  1.00 60.02           O
ATOM   2240  HA  TRP A 157     -13.776   7.287 -27.727  1.00 60.02           H
ATOM   2241  CB  TRP A 157     -14.345   5.701 -26.439  1.00 60.02           C
ATOM   2242 1HB  TRP A 157     -14.043   4.668 -26.263  1.00 60.02           H
ATOM   2243 2HB  TRP A 157     -14.330   6.206 -25.473  1.00 60.02           H
ATOM   2244  CG  TRP A 157     -15.775   5.713 -26.982  1.00 60.02           C
ATOM   2245  CD1 TRP A 157     -16.173   5.841 -28.255  1.00 60.02           C
ATOM   2246  HD1 TRP A 157     -15.495   5.957 -29.101  1.00 60.02           H
ATOM   2247  CD2 TRP A 157     -16.989   5.587 -26.211  1.00 60.02           C
ATOM   2248  NE1 TRP A 157     -17.548   5.806 -28.361  1.00 60.02           N
ATOM   2249  HE1 TRP A 157     -18.079   5.882 -29.205  1.00 60.02           H
ATOM   2250  CE2 TRP A 157     -18.060   5.647 -27.079  1.00 60.02           C
ATOM   2251  CE3 TRP A 157     -17.175   5.427 -24.827  1.00 60.02           C
ATOM   2252  HE3 TRP A 157     -16.345   5.376 -24.122  1.00 60.02           H
ATOM   2253  CZ2 TRP A 157     -19.393   5.556 -26.659  1.00 60.02           C
ATOM   2254  HZ2 TRP A 157     -20.222   5.606 -27.364  1.00 60.02           H
ATOM   2255  CZ3 TRP A 157     -18.512   5.338 -24.423  1.00 60.02           C
ATOM   2256  HZ3 TRP A 157     -18.713   5.213 -23.359  1.00 60.02           H
ATOM   2257  CH2 TRP A 157     -19.602   5.397 -25.284  1.00 60.02           C
ATOM   2258  HH2 TRP A 157     -20.616   5.319 -24.890  1.00 60.02           H
ATOM   2259  HN  TRP A 157     -12.784   4.582 -28.296  1.00 60.02           H
ATOM   2260  N   ARG A 158     -10.937   6.700 -27.458  1.00 62.27           N
ATOM   2261  CA  ARG A 158      -9.597   6.840 -26.914  1.00 62.27           C
ATOM   2262  C   ARG A 158      -9.480   8.142 -26.119  1.00 62.27           C
ATOM   2263  O   ARG A 158      -8.943   8.152 -25.012  1.00 62.27           O
ATOM   2264  HA  ARG A 158      -9.468   5.972 -26.266  1.00 62.27           H
ATOM   2265  CB  ARG A 158      -8.547   6.833 -28.026  1.00 62.27           C
ATOM   2266 1HB  ARG A 158      -8.723   5.988 -28.692  1.00 62.27           H
ATOM   2267 2HB  ARG A 158      -8.643   7.738 -28.627  1.00 62.27           H
ATOM   2268  CG  ARG A 158      -7.134   6.747 -27.446  1.00 62.27           C
ATOM   2269 1HG  ARG A 158      -6.918   7.647 -26.870  1.00 62.27           H
ATOM   2270 2HG  ARG A 158      -7.070   5.905 -26.758  1.00 62.27           H
ATOM   2271  CD  ARG A 158      -6.095   6.585 -28.557  1.00 62.27           C
ATOM   2272 1HD  ARG A 158      -6.312   5.692 -29.142  1.00 62.27           H
ATOM   2273 2HD  ARG A 158      -6.144   7.433 -29.240  1.00 62.27           H
ATOM   2274  NE  ARG A 158      -4.739   6.487 -27.971  1.00 62.27           N
ATOM   2275  HE  ARG A 158      -4.633   6.691 -26.998  1.00 62.27           H
ATOM   2276  CZ  ARG A 158      -3.645   6.141 -28.663  1.00 62.27           C
ATOM   2277  NH1 ARG A 158      -3.728   5.857 -29.970  1.00 62.27           N
ATOM   2278 1HH1 ARG A 158      -4.612   5.902 -30.436  1.00 62.27           H
ATOM   2279 2HH1 ARG A 158      -2.907   5.600 -30.479  1.00 62.27           H
ATOM   2280  NH2 ARG A 158      -2.466   6.085 -28.029  1.00 62.27           N
ATOM   2281 1HH2 ARG A 158      -1.640   5.828 -28.530  1.00 62.27           H
ATOM   2282 2HH2 ARG A 158      -2.412   6.298 -27.053  1.00 62.27           H
ATOM   2283  HN  ARG A 158     -10.983   6.628 -28.454  1.00 62.27           H
ATOM   2284  N   GLU A 159      -9.992   9.209 -26.714  1.00 67.73           N
ATOM   2285  CA  GLU A 159      -9.893  10.525 -26.105  1.00 67.73           C
ATOM   2286  C   GLU A 159     -10.760  10.595 -24.847  1.00 67.73           C
ATOM   2287  O   GLU A 159     -10.311  11.067 -23.804  1.00 67.73           O
ATOM   2288  HA  GLU A 159      -8.843  10.642 -25.838  1.00 67.73           H
ATOM   2289  CB  GLU A 159     -10.281  11.620 -27.101  1.00 67.73           C
ATOM   2290 1HB  GLU A 159     -11.219  11.356 -27.589  1.00 67.73           H
ATOM   2291 2HB  GLU A 159     -10.317  12.583 -26.592  1.00 67.73           H
ATOM   2292  CG  GLU A 159      -9.231  11.754 -28.206  1.00 67.73           C
ATOM   2293 1HG  GLU A 159      -8.238  11.826 -27.762  1.00 67.73           H
ATOM   2294 2HG  GLU A 159      -9.238  10.861 -28.830  1.00 67.73           H
ATOM   2295  CD  GLU A 159      -9.499  12.988 -29.070  1.00 67.73           C
ATOM   2296  OE1 GLU A 159      -8.557  13.399 -29.781  1.00 67.73           O
ATOM   2297  OE2 GLU A 159     -10.641  13.493 -29.000  1.00 67.73           O
ATOM   2298  HN  GLU A 159     -10.466   9.185 -27.594  1.00 67.73           H
ATOM   2299  N   LYS A 160     -11.989  10.118 -24.987  1.00 72.50           N
ATOM   2300  CA  LYS A 160     -12.926  10.128 -23.877  1.00 72.50           C
ATOM   2301  C   LYS A 160     -12.332   9.342 -22.706  1.00 72.50           C
ATOM   2302  O   LYS A 160     -12.486   9.732 -21.550  1.00 72.50           O
ATOM   2303  HA  LYS A 160     -13.054  11.165 -23.566  1.00 72.50           H
ATOM   2304  CB  LYS A 160     -14.296   9.617 -24.328  1.00 72.50           C
ATOM   2305 1HB  LYS A 160     -14.181   8.670 -24.854  1.00 72.50           H
ATOM   2306 2HB  LYS A 160     -14.921   9.423 -23.456  1.00 72.50           H
ATOM   2307  CG  LYS A 160     -14.986  10.633 -25.240  1.00 72.50           C
ATOM   2308 1HG  LYS A 160     -14.979  11.615 -24.768  1.00 72.50           H
ATOM   2309 2HG  LYS A 160     -14.431  10.725 -26.174  1.00 72.50           H
ATOM   2310  CD  LYS A 160     -16.427  10.214 -25.536  1.00 72.50           C
ATOM   2311 1HD  LYS A 160     -16.433   9.247 -26.040  1.00 72.50           H
ATOM   2312 2HD  LYS A 160     -16.973  10.089 -24.601  1.00 72.50           H
ATOM   2313  CE  LYS A 160     -17.133  11.254 -26.409  1.00 72.50           C
ATOM   2314 1HE  LYS A 160     -17.124  12.223 -25.910  1.00 72.50           H
ATOM   2315 2HE  LYS A 160     -16.594  11.375 -27.349  1.00 72.50           H
ATOM   2316  NZ  LYS A 160     -18.528  10.843 -26.680  1.00 72.50           N
ATOM   2317 1HZ  LYS A 160     -18.981  11.543 -27.257  1.00 72.50           H
ATOM   2318 2HZ  LYS A 160     -18.530   9.952 -27.166  1.00 72.50           H
ATOM   2319 3HZ  LYS A 160     -19.030  10.751 -25.804  1.00 72.50           H
ATOM   2320  HN  LYS A 160     -12.345   9.730 -25.837  1.00 72.50           H
ATOM   2321  N   ARG A 161     -11.665   8.248 -23.047  1.00 70.83           N
ATOM   2322  CA  ARG A 161     -11.061   7.396 -22.037  1.00 70.83           C
ATOM   2323  C   ARG A 161     -10.000   8.171 -21.254  1.00 70.83           C
ATOM   2324  O   ARG A 161      -9.872   8.004 -20.042  1.00 70.83           O
ATOM   2325  HA  ARG A 161     -11.887   7.099 -21.391  1.00 70.83           H
ATOM   2326  CB  ARG A 161     -10.416   6.162 -22.673  1.00 70.83           C
ATOM   2327 1HB  ARG A 161      -9.883   6.452 -23.578  1.00 70.83           H
ATOM   2328 2HB  ARG A 161      -9.678   5.740 -21.990  1.00 70.83           H
ATOM   2329  CG  ARG A 161     -11.469   5.105 -23.011  1.00 70.83           C
ATOM   2330 1HG  ARG A 161     -11.922   4.732 -22.092  1.00 70.83           H
ATOM   2331 2HG  ARG A 161     -12.268   5.557 -23.599  1.00 70.83           H
ATOM   2332  CD  ARG A 161     -10.850   3.943 -23.790  1.00 70.83           C
ATOM   2333 1HD  ARG A 161     -10.644   4.251 -24.815  1.00 70.83           H
ATOM   2334 2HD  ARG A 161      -9.896   3.663 -23.343  1.00 70.83           H
ATOM   2335  NE  ARG A 161     -11.770   2.784 -23.786  1.00 70.83           N
ATOM   2336  HE  ARG A 161     -12.751   2.964 -23.716  1.00 70.83           H
ATOM   2337  CZ  ARG A 161     -11.370   1.507 -23.870  1.00 70.83           C
ATOM   2338  NH1 ARG A 161     -10.068   1.208 -23.965  1.00 70.83           N
ATOM   2339 1HH1 ARG A 161      -9.385   1.939 -23.974  1.00 70.83           H
ATOM   2340 2HH1 ARG A 161      -9.778   0.253 -24.028  1.00 70.83           H
ATOM   2341  NH2 ARG A 161     -12.293   0.536 -23.857  1.00 70.83           N
ATOM   2342 1HH2 ARG A 161     -12.011  -0.422 -23.919  1.00 70.83           H
ATOM   2343 2HH2 ARG A 161     -13.263   0.768 -23.785  1.00 70.83           H
ATOM   2344  HN  ARG A 161     -11.536   7.943 -23.990  1.00 70.83           H
ATOM   2345  N   LEU A 162      -9.265   9.003 -21.978  1.00 83.26           N
ATOM   2346  CA  LEU A 162      -8.201   9.783 -21.371  1.00 83.26           C
ATOM   2347  C   LEU A 162      -8.807  10.790 -20.391  1.00 83.26           C
ATOM   2348  O   LEU A 162      -8.240  11.047 -19.330  1.00 83.26           O
ATOM   2349  HA  LEU A 162      -7.569   9.094 -20.811  1.00 83.26           H
ATOM   2350  CB  LEU A 162      -7.326  10.425 -22.450  1.00 83.26           C
ATOM   2351 1HB  LEU A 162      -6.970   9.640 -23.116  1.00 83.26           H
ATOM   2352 2HB  LEU A 162      -7.949  11.092 -23.046  1.00 83.26           H
ATOM   2353  CG  LEU A 162      -6.116  11.217 -21.948  1.00 83.26           C
ATOM   2354  HG  LEU A 162      -6.465  11.954 -21.226  1.00 83.26           H
ATOM   2355  CD1 LEU A 162      -5.127  10.304 -21.220  1.00 83.26           C
ATOM   2356 1HD1 LEU A 162      -5.621   9.842 -20.365  1.00 83.26           H
ATOM   2357 2HD1 LEU A 162      -4.779   9.527 -21.902  1.00 83.26           H
ATOM   2358 3HD1 LEU A 162      -4.277  10.891 -20.874  1.00 83.26           H
ATOM   2359  CD2 LEU A 162      -5.451  11.985 -23.092  1.00 83.26           C
ATOM   2360 1HD2 LEU A 162      -5.117  11.282 -23.856  1.00 83.26           H
ATOM   2361 2HD2 LEU A 162      -6.168  12.681 -23.527  1.00 83.26           H
ATOM   2362 3HD2 LEU A 162      -4.594  12.538 -22.708  1.00 83.26           H
ATOM   2363  HN  LEU A 162      -9.388   9.147 -22.960  1.00 83.26           H
ATOM   2364  N   LEU A 163      -9.951  11.332 -20.782  1.00 85.03           N
ATOM   2365  CA  LEU A 163     -10.651  12.290 -19.942  1.00 85.03           C
ATOM   2366  C   LEU A 163     -11.112  11.595 -18.659  1.00 85.03           C
ATOM   2367  O   LEU A 163     -10.868  12.090 -17.560  1.00 85.03           O
ATOM   2368  HA  LEU A 163      -9.939  13.071 -19.676  1.00 85.03           H
ATOM   2369  CB  LEU A 163     -11.785  12.957 -20.722  1.00 85.03           C
ATOM   2370 1HB  LEU A 163     -11.371  13.379 -21.638  1.00 85.03           H
ATOM   2371 2HB  LEU A 163     -12.497  12.188 -21.019  1.00 85.03           H
ATOM   2372  CG  LEU A 163     -12.547  14.060 -19.985  1.00 85.03           C
ATOM   2373  HG  LEU A 163     -12.901  13.656 -19.036  1.00 85.03           H
ATOM   2374  CD1 LEU A 163     -11.627  15.238 -19.659  1.00 85.03           C
ATOM   2375 1HD1 LEU A 163     -10.808  14.896 -19.025  1.00 85.03           H
ATOM   2376 2HD1 LEU A 163     -11.223  15.651 -20.583  1.00 85.03           H
ATOM   2377 3HD1 LEU A 163     -12.194  16.008 -19.135  1.00 85.03           H
ATOM   2378  CD2 LEU A 163     -13.780  14.499 -20.777  1.00 85.03           C
ATOM   2379 1HD2 LEU A 163     -13.471  14.879 -21.751  1.00 85.03           H
ATOM   2380 2HD2 LEU A 163     -14.446  13.646 -20.915  1.00 85.03           H
ATOM   2381 3HD2 LEU A 163     -14.303  15.283 -20.231  1.00 85.03           H
ATOM   2382  HN  LEU A 163     -10.399  11.127 -21.652  1.00 85.03           H
ATOM   2383  N   TYR A 164     -11.770  10.460 -18.842  1.00 78.54           N
ATOM   2384  CA  TYR A 164     -12.290   9.707 -17.714  1.00 78.54           C
ATOM   2385  C   TYR A 164     -11.160   9.259 -16.785  1.00 78.54           C
ATOM   2386  O   TYR A 164     -11.326   9.234 -15.567  1.00 78.54           O
ATOM   2387  HA  TYR A 164     -12.969  10.355 -17.161  1.00 78.54           H
ATOM   2388  CB  TYR A 164     -12.966   8.470 -18.309  1.00 78.54           C
ATOM   2389 1HB  TYR A 164     -12.314   8.043 -19.071  1.00 78.54           H
ATOM   2390 2HB  TYR A 164     -13.077   7.718 -17.527  1.00 78.54           H
ATOM   2391  CG  TYR A 164     -14.338   8.747 -18.928  1.00 78.54           C
ATOM   2392  CD1 TYR A 164     -15.312   9.385 -18.188  1.00 78.54           C
ATOM   2393  HD1 TYR A 164     -15.104   9.692 -17.163  1.00 78.54           H
ATOM   2394  CD2 TYR A 164     -14.600   8.358 -20.226  1.00 78.54           C
ATOM   2395  HD2 TYR A 164     -13.830   7.854 -20.810  1.00 78.54           H
ATOM   2396  CE1 TYR A 164     -16.603   9.646 -18.770  1.00 78.54           C
ATOM   2397  HE1 TYR A 164     -17.381  10.150 -18.197  1.00 78.54           H
ATOM   2398  CE2 TYR A 164     -15.891   8.619 -20.808  1.00 78.54           C
ATOM   2399  HE2 TYR A 164     -16.111   8.317 -21.832  1.00 78.54           H
ATOM   2400  CZ  TYR A 164     -16.828   9.250 -20.052  1.00 78.54           C
ATOM   2401  OH  TYR A 164     -18.047   9.497 -20.602  1.00 78.54           O
ATOM   2402  HH  TYR A 164     -18.629   9.975 -19.944  1.00 78.54           H
ATOM   2403  HN  TYR A 164     -11.949  10.056 -19.739  1.00 78.54           H
ATOM   2404  N   SER A 165     -10.035   8.916 -17.397  1.00 89.20           N
ATOM   2405  CA  SER A 165      -8.884   8.453 -16.642  1.00 89.20           C
ATOM   2406  C   SER A 165      -8.386   9.563 -15.714  1.00 89.20           C
ATOM   2407  O   SER A 165      -7.949   9.294 -14.596  1.00 89.20           O
ATOM   2408  HA  SER A 165      -9.242   7.602 -16.062  1.00 89.20           H
ATOM   2409  CB  SER A 165      -7.760   7.998 -17.575  1.00 89.20           C
ATOM   2410 1HB  SER A 165      -7.004   7.464 -16.998  1.00 89.20           H
ATOM   2411 2HB  SER A 165      -8.158   7.294 -18.306  1.00 89.20           H
ATOM   2412  OG  SER A 165      -7.152   9.094 -18.253  1.00 89.20           O
ATOM   2413  HG  SER A 165      -7.844   9.775 -18.491  1.00 89.20           H
ATOM   2414  HN  SER A 165      -9.905   8.951 -18.388  1.00 89.20           H
ATOM   2415  N   LYS A 166      -8.468  10.788 -16.212  1.00 86.33           N
ATOM   2416  CA  LYS A 166      -8.080  11.945 -15.422  1.00 86.33           C
ATOM   2417  C   LYS A 166      -9.022  12.078 -14.224  1.00 86.33           C
ATOM   2418  O   LYS A 166      -8.572  12.247 -13.092  1.00 86.33           O
ATOM   2419  HA  LYS A 166      -7.072  11.763 -15.051  1.00 86.33           H
ATOM   2420  CB  LYS A 166      -8.021  13.197 -16.300  1.00 86.33           C
ATOM   2421 1HB  LYS A 166      -8.934  13.276 -16.890  1.00 86.33           H
ATOM   2422 2HB  LYS A 166      -7.973  14.085 -15.669  1.00 86.33           H
ATOM   2423  CG  LYS A 166      -6.807  13.158 -17.229  1.00 86.33           C
ATOM   2424 1HG  LYS A 166      -5.893  13.101 -16.638  1.00 86.33           H
ATOM   2425 2HG  LYS A 166      -6.844  12.259 -17.845  1.00 86.33           H
ATOM   2426  CD  LYS A 166      -6.763  14.396 -18.127  1.00 86.33           C
ATOM   2427 1HD  LYS A 166      -7.668  14.442 -18.733  1.00 86.33           H
ATOM   2428 2HD  LYS A 166      -6.746  15.296 -17.511  1.00 86.33           H
ATOM   2429  CE  LYS A 166      -5.533  14.371 -19.036  1.00 86.33           C
ATOM   2430 1HE  LYS A 166      -4.631  14.253 -18.436  1.00 86.33           H
ATOM   2431 2HE  LYS A 166      -5.586  13.512 -19.705  1.00 86.33           H
ATOM   2432  NZ  LYS A 166      -5.448  15.619 -19.828  1.00 86.33           N
ATOM   2433 1HZ  LYS A 166      -4.634  15.582 -20.431  1.00 86.33           H
ATOM   2434 2HZ  LYS A 166      -6.284  15.717 -20.394  1.00 86.33           H
ATOM   2435 3HZ  LYS A 166      -5.369  16.412 -19.201  1.00 86.33           H
ATOM   2436  HN  LYS A 166      -8.793  10.996 -17.135  1.00 86.33           H
ATOM   2437  N   MET A 167     -10.312  11.996 -14.513  1.00 87.13           N
ATOM   2438  CA  MET A 167     -11.323  12.157 -13.482  1.00 87.13           C
ATOM   2439  C   MET A 167     -11.184  11.078 -12.405  1.00 87.13           C
ATOM   2440  O   MET A 167     -11.253  11.373 -11.213  1.00 87.13           O
ATOM   2441  HA  MET A 167     -11.143  13.140 -13.046  1.00 87.13           H
ATOM   2442  CB  MET A 167     -12.714  12.073 -14.112  1.00 87.13           C
ATOM   2443 1HB  MET A 167     -12.807  11.144 -14.674  1.00 87.13           H
ATOM   2444 2HB  MET A 167     -13.472  12.049 -13.328  1.00 87.13           H
ATOM   2445  CG  MET A 167     -12.969  13.264 -15.038  1.00 87.13           C
ATOM   2446 1HG  MET A 167     -12.901  14.195 -14.475  1.00 87.13           H
ATOM   2447 2HG  MET A 167     -12.203  13.303 -15.813  1.00 87.13           H
ATOM   2448  SD  MET A 167     -14.584  13.122 -15.785  1.00 87.13           S
ATOM   2449  CE  MET A 167     -15.611  13.519 -14.381  1.00 87.13           C
ATOM   2450 1HE  MET A 167     -15.428  12.801 -13.582  1.00 87.13           H
ATOM   2451 2HE  MET A 167     -15.373  14.523 -14.029  1.00 87.13           H
ATOM   2452 3HE  MET A 167     -16.660  13.476 -14.674  1.00 87.13           H
ATOM   2453  HN  MET A 167     -10.670  11.824 -15.431  1.00 87.13           H
ATOM   2454  N   VAL A 168     -10.990   9.851 -12.865  1.00 94.35           N
ATOM   2455  CA  VAL A 168     -10.904   8.718 -11.959  1.00 94.35           C
ATOM   2456  C   VAL A 168      -9.705   8.906 -11.027  1.00 94.35           C
ATOM   2457  O   VAL A 168      -9.806   8.671  -9.824  1.00 94.35           O
ATOM   2458  HA  VAL A 168     -11.814   8.705 -11.360  1.00 94.35           H
ATOM   2459  CB  VAL A 168     -10.843   7.414 -12.756  1.00 94.35           C
ATOM   2460  HB  VAL A 168     -10.046   7.509 -13.495  1.00 94.35           H
ATOM   2461  CG1 VAL A 168     -10.501   6.231 -11.848  1.00 94.35           C
ATOM   2462 1HG1 VAL A 168      -9.531   6.400 -11.380  1.00 94.35           H
ATOM   2463 2HG1 VAL A 168     -11.265   6.133 -11.076  1.00 94.35           H
ATOM   2464 3HG1 VAL A 168     -10.464   5.317 -12.440  1.00 94.35           H
ATOM   2465  CG2 VAL A 168     -12.153   7.168 -13.507  1.00 94.35           C
ATOM   2466 1HG2 VAL A 168     -12.974   7.103 -12.793  1.00 94.35           H
ATOM   2467 2HG2 VAL A 168     -12.336   7.992 -14.197  1.00 94.35           H
ATOM   2468 3HG2 VAL A 168     -12.082   6.235 -14.066  1.00 94.35           H
ATOM   2469  HN  VAL A 168     -10.893   9.625 -13.834  1.00 94.35           H
ATOM   2470  N   CYS A 169      -8.596   9.326 -11.619  1.00 95.51           N
ATOM   2471  CA  CYS A 169      -7.375   9.536 -10.859  1.00 95.51           C
ATOM   2472  C   CYS A 169      -7.658  10.577  -9.774  1.00 95.51           C
ATOM   2473  O   CYS A 169      -7.308  10.378  -8.612  1.00 95.51           O
ATOM   2474  HA  CYS A 169      -7.114   8.575 -10.415  1.00 95.51           H
ATOM   2475  CB  CYS A 169      -6.212   9.953 -11.761  1.00 95.51           C
ATOM   2476 1HB  CYS A 169      -6.525  10.762 -12.422  1.00 95.51           H
ATOM   2477 2HB  CYS A 169      -5.391  10.336 -11.156  1.00 95.51           H
ATOM   2478  SG  CYS A 169      -5.645   8.523 -12.752  1.00 95.51           S
ATOM   2479  HG  CYS A 169      -6.631   8.570 -13.643  1.00 95.51           H
ATOM   2480  HN  CYS A 169      -8.524   9.523 -12.597  1.00 95.51           H
ATOM   2481  N   PHE A 170      -8.287  11.665 -10.192  1.00 94.54           N
ATOM   2482  CA  PHE A 170      -8.593  12.751  -9.277  1.00 94.54           C
ATOM   2483  C   PHE A 170      -9.472  12.264  -8.123  1.00 94.54           C
ATOM   2484  O   PHE A 170      -9.209  12.579  -6.963  1.00 94.54           O
ATOM   2485  HA  PHE A 170      -7.646  13.117  -8.881  1.00 94.54           H
ATOM   2486  CB  PHE A 170      -9.360  13.807 -10.076  1.00 94.54           C
ATOM   2487 1HB  PHE A 170      -8.755  14.113 -10.929  1.00 94.54           H
ATOM   2488 2HB  PHE A 170     -10.269  13.356 -10.475  1.00 94.54           H
ATOM   2489  CG  PHE A 170      -9.738  15.048  -9.265  1.00 94.54           C
ATOM   2490  CD1 PHE A 170     -11.012  15.205  -8.815  1.00 94.54           C
ATOM   2491  HD1 PHE A 170     -11.764  14.446  -9.032  1.00 94.54           H
ATOM   2492  CD2 PHE A 170      -8.800  15.995  -8.993  1.00 94.54           C
ATOM   2493  HD2 PHE A 170      -7.779  15.869  -9.354  1.00 94.54           H
ATOM   2494  CE1 PHE A 170     -11.362  16.357  -8.062  1.00 94.54           C
ATOM   2495  HE1 PHE A 170     -12.383  16.482  -7.701  1.00 94.54           H
ATOM   2496  CE2 PHE A 170      -9.150  17.147  -8.241  1.00 94.54           C
ATOM   2497  HE2 PHE A 170      -8.398  17.905  -8.024  1.00 94.54           H
ATOM   2498  CZ  PHE A 170     -10.424  17.303  -7.791  1.00 94.54           C
ATOM   2499  HZ  PHE A 170     -10.693  18.188  -7.213  1.00 94.54           H
ATOM   2500  HN  PHE A 170      -8.586  11.811 -11.136  1.00 94.54           H
ATOM   2501  N   THR A 171     -10.497  11.505  -8.481  1.00 94.09           N
ATOM   2502  CA  THR A 171     -11.431  10.995  -7.492  1.00 94.09           C
ATOM   2503  C   THR A 171     -10.700  10.130  -6.464  1.00 94.09           C
ATOM   2504  O   THR A 171     -11.008  10.180  -5.274  1.00 94.09           O
ATOM   2505  HA  THR A 171     -11.857  11.841  -6.953  1.00 94.09           H
ATOM   2506  CB  THR A 171     -12.543  10.249  -8.233  1.00 94.09           C
ATOM   2507  HB  THR A 171     -12.158   9.346  -8.705  1.00 94.09           H
ATOM   2508  OG1 THR A 171     -13.083  11.224  -9.121  1.00 94.09           O
ATOM   2509  HG1 THR A 171     -12.617  11.179 -10.004  1.00 94.09           H
ATOM   2510  CG2 THR A 171     -13.715   9.887  -7.319  1.00 94.09           C
ATOM   2511 1HG2 THR A 171     -14.144  10.797  -6.900  1.00 94.09           H
ATOM   2512 2HG2 THR A 171     -13.362   9.246  -6.511  1.00 94.09           H
ATOM   2513 3HG2 THR A 171     -14.476   9.360  -7.895  1.00 94.09           H
ATOM   2514  HN  THR A 171     -10.693  11.239  -9.425  1.00 94.09           H
ATOM   2515  N   ILE A 172      -9.746   9.356  -6.960  1.00 95.06           N
ATOM   2516  CA  ILE A 172      -8.991   8.456  -6.104  1.00 95.06           C
ATOM   2517  C   ILE A 172      -8.206   9.275  -5.078  1.00 95.06           C
ATOM   2518  O   ILE A 172      -8.210   8.956  -3.890  1.00 95.06           O
ATOM   2519  HA  ILE A 172      -9.709   7.832  -5.572  1.00 95.06           H
ATOM   2520  CB  ILE A 172      -8.118   7.524  -6.946  1.00 95.06           C
ATOM   2521  HB  ILE A 172      -7.635   8.116  -7.722  1.00 95.06           H
ATOM   2522  CG1 ILE A 172      -8.967   6.463  -7.649  1.00 95.06           C
ATOM   2523 1HG1 ILE A 172      -9.366   5.765  -6.913  1.00 95.06           H
ATOM   2524 2HG1 ILE A 172      -9.820   6.938  -8.134  1.00 95.06           H
ATOM   2525  CG2 ILE A 172      -7.007   6.899  -6.098  1.00 95.06           C
ATOM   2526 1HG2 ILE A 172      -6.379   7.688  -5.684  1.00 95.06           H
ATOM   2527 2HG2 ILE A 172      -7.451   6.324  -5.285  1.00 95.06           H
ATOM   2528 3HG2 ILE A 172      -6.402   6.241  -6.720  1.00 95.06           H
ATOM   2529  CD1 ILE A 172      -8.142   5.701  -8.688  1.00 95.06           C
ATOM   2530 1HD1 ILE A 172      -7.765   6.398  -9.436  1.00 95.06           H
ATOM   2531 2HD1 ILE A 172      -7.304   5.207  -8.196  1.00 95.06           H
ATOM   2532 3HD1 ILE A 172      -8.770   4.953  -9.173  1.00 95.06           H
ATOM   2533  HN  ILE A 172      -9.487   9.337  -7.926  1.00 95.06           H
ATOM   2534  N   TRP A 173      -7.551  10.314  -5.573  1.00 94.10           N
ATOM   2535  CA  TRP A 173      -6.687  11.125  -4.732  1.00 94.10           C
ATOM   2536  C   TRP A 173      -7.556  11.780  -3.656  1.00 94.10           C
ATOM   2537  O   TRP A 173      -7.183  11.806  -2.484  1.00 94.10           O
ATOM   2538  HA  TRP A 173      -5.956  10.463  -4.268  1.00 94.10           H
ATOM   2539  CB  TRP A 173      -5.903  12.139  -5.567  1.00 94.10           C
ATOM   2540 1HB  TRP A 173      -6.575  12.589  -6.299  1.00 94.10           H
ATOM   2541 2HB  TRP A 173      -5.559  12.943  -4.915  1.00 94.10           H
ATOM   2542  CG  TRP A 173      -4.699  11.545  -6.299  1.00 94.10           C
ATOM   2543  CD1 TRP A 173      -4.539  11.369  -7.617  1.00 94.10           C
ATOM   2544  HD1 TRP A 173      -5.282  11.640  -8.367  1.00 94.10           H
ATOM   2545  CD2 TRP A 173      -3.484  11.051  -5.696  1.00 94.10           C
ATOM   2546  NE1 TRP A 173      -3.315  10.800  -7.908  1.00 94.10           N
ATOM   2547  HE1 TRP A 173      -2.969  10.573  -8.818  1.00 94.10           H
ATOM   2548  CE2 TRP A 173      -2.653  10.601  -6.702  1.00 94.10           C
ATOM   2549  CE3 TRP A 173      -3.099  10.988  -4.345  1.00 94.10           C
ATOM   2550  HE3 TRP A 173      -3.737  11.337  -3.532  1.00 94.10           H
ATOM   2551  CZ2 TRP A 173      -1.386  10.056  -6.463  1.00 94.10           C
ATOM   2552  HZ2 TRP A 173      -0.749   9.707  -7.276  1.00 94.10           H
ATOM   2553  CZ3 TRP A 173      -1.830  10.440  -4.123  1.00 94.10           C
ATOM   2554  HZ3 TRP A 173      -1.483  10.367  -3.092  1.00 94.10           H
ATOM   2555  CH2 TRP A 173      -0.982   9.982  -5.125  1.00 94.10           C
ATOM   2556  HH2 TRP A 173      -0.007   9.568  -4.869  1.00 94.10           H
ATOM   2557  HN  TRP A 173      -7.603  10.604  -6.529  1.00 94.10           H
ATOM   2558  N   VAL A 174      -8.696  12.293  -4.092  1.00 96.47           N
ATOM   2559  CA  VAL A 174      -9.606  12.975  -3.187  1.00 96.47           C
ATOM   2560  C   VAL A 174     -10.085  11.992  -2.117  1.00 96.47           C
ATOM   2561  O   VAL A 174     -10.114  12.324  -0.933  1.00 96.47           O
ATOM   2562  HA  VAL A 174      -9.048  13.776  -2.702  1.00 96.47           H
ATOM   2563  CB  VAL A 174     -10.754  13.606  -3.976  1.00 96.47           C
ATOM   2564  HB  VAL A 174     -11.198  12.831  -4.601  1.00 96.47           H
ATOM   2565  CG1 VAL A 174     -11.841  14.132  -3.036  1.00 96.47           C
ATOM   2566 1HG1 VAL A 174     -12.237  13.308  -2.442  1.00 96.47           H
ATOM   2567 2HG1 VAL A 174     -11.416  14.886  -2.374  1.00 96.47           H
ATOM   2568 3HG1 VAL A 174     -12.646  14.575  -3.623  1.00 96.47           H
ATOM   2569  CG2 VAL A 174     -10.242  14.716  -4.897  1.00 96.47           C
ATOM   2570 1HG2 VAL A 174      -9.761  15.490  -4.300  1.00 96.47           H
ATOM   2571 2HG2 VAL A 174      -9.522  14.300  -5.601  1.00 96.47           H
ATOM   2572 3HG2 VAL A 174     -11.079  15.147  -5.446  1.00 96.47           H
ATOM   2573  HN  VAL A 174      -9.001  12.249  -5.044  1.00 96.47           H
ATOM   2574  N   LEU A 175     -10.448  10.802  -2.572  1.00 92.00           N
ATOM   2575  CA  LEU A 175     -10.976   9.787  -1.676  1.00 92.00           C
ATOM   2576  C   LEU A 175      -9.911   9.425  -0.639  1.00 92.00           C
ATOM   2577  O   LEU A 175     -10.196   9.371   0.556  1.00 92.00           O
ATOM   2578  HA  LEU A 175     -11.830  10.222  -1.156  1.00 92.00           H
ATOM   2579  CB  LEU A 175     -11.494   8.587  -2.471  1.00 92.00           C
ATOM   2580 1HB  LEU A 175     -12.275   8.934  -3.148  1.00 92.00           H
ATOM   2581 2HB  LEU A 175     -10.681   8.209  -3.091  1.00 92.00           H
ATOM   2582  CG  LEU A 175     -12.052   7.426  -1.646  1.00 92.00           C
ATOM   2583  HG  LEU A 175     -11.285   7.111  -0.938  1.00 92.00           H
ATOM   2584  CD1 LEU A 175     -13.267   7.868  -0.829  1.00 92.00           C
ATOM   2585 1HD1 LEU A 175     -12.977   8.670  -0.151  1.00 92.00           H
ATOM   2586 2HD1 LEU A 175     -14.047   8.225  -1.501  1.00 92.00           H
ATOM   2587 3HD1 LEU A 175     -13.643   7.023  -0.252  1.00 92.00           H
ATOM   2588  CD2 LEU A 175     -12.367   6.222  -2.536  1.00 92.00           C
ATOM   2589 1HD2 LEU A 175     -13.107   6.507  -3.284  1.00 92.00           H
ATOM   2590 2HD2 LEU A 175     -11.456   5.891  -3.035  1.00 92.00           H
ATOM   2591 3HD2 LEU A 175     -12.762   5.411  -1.925  1.00 92.00           H
ATOM   2592  HN  LEU A 175     -10.387  10.528  -3.532  1.00 92.00           H
ATOM   2593  N   ALA A 176      -8.706   9.185  -1.135  1.00 96.29           N
ATOM   2594  CA  ALA A 176      -7.620   8.737  -0.280  1.00 96.29           C
ATOM   2595  C   ALA A 176      -7.324   9.813   0.767  1.00 96.29           C
ATOM   2596  O   ALA A 176      -7.040   9.499   1.922  1.00 96.29           O
ATOM   2597  HA  ALA A 176      -7.949   7.830   0.227  1.00 96.29           H
ATOM   2598  CB  ALA A 176      -6.397   8.407  -1.137  1.00 96.29           C
ATOM   2599 1HB  ALA A 176      -6.651   7.617  -1.844  1.00 96.29           H
ATOM   2600 2HB  ALA A 176      -6.085   9.297  -1.684  1.00 96.29           H
ATOM   2601 3HB  ALA A 176      -5.583   8.071  -0.495  1.00 96.29           H
ATOM   2602  HN  ALA A 176      -8.467   9.292  -2.100  1.00 96.29           H
ATOM   2603  N   ALA A 177      -7.402  11.060   0.326  1.00 96.07           N
ATOM   2604  CA  ALA A 177      -7.130  12.184   1.206  1.00 96.07           C
ATOM   2605  C   ALA A 177      -8.132  12.176   2.362  1.00 96.07           C
ATOM   2606  O   ALA A 177      -7.750  12.326   3.521  1.00 96.07           O
ATOM   2607  HA  ALA A 177      -6.124  12.055   1.608  1.00 96.07           H
ATOM   2608  CB  ALA A 177      -7.176  13.485   0.403  1.00 96.07           C
ATOM   2609 1HB  ALA A 177      -6.425  13.451  -0.387  1.00 96.07           H
ATOM   2610 2HB  ALA A 177      -8.165  13.603  -0.041  1.00 96.07           H
ATOM   2611 3HB  ALA A 177      -6.971  14.327   1.063  1.00 96.07           H
ATOM   2612  HN  ALA A 177      -7.646  11.307  -0.612  1.00 96.07           H
ATOM   2613  N   ALA A 178      -9.396  11.999   2.005  1.00 96.10           N
ATOM   2614  CA  ALA A 178     -10.464  12.035   2.990  1.00 96.10           C
ATOM   2615  C   ALA A 178     -10.270  10.892   3.988  1.00 96.10           C
ATOM   2616  O   ALA A 178     -10.553  11.044   5.175  1.00 96.10           O
ATOM   2617  HA  ALA A 178     -10.393  12.985   3.521  1.00 96.10           H
ATOM   2618  CB  ALA A 178     -11.817  11.967   2.280  1.00 96.10           C
ATOM   2619 1HB  ALA A 178     -11.916  12.817   1.605  1.00 96.10           H
ATOM   2620 2HB  ALA A 178     -11.881  11.041   1.709  1.00 96.10           H
ATOM   2621 3HB  ALA A 178     -12.617  11.994   3.019  1.00 96.10           H
ATOM   2622  HN  ALA A 178      -9.694  11.834   1.065  1.00 96.10           H
ATOM   2623  N   LEU A 179      -9.790   9.771   3.469  1.00 93.36           N
ATOM   2624  CA  LEU A 179      -9.625   8.579   4.283  1.00 93.36           C
ATOM   2625  C   LEU A 179      -8.454   8.783   5.247  1.00 93.36           C
ATOM   2626  O   LEU A 179      -8.215   7.953   6.123  1.00 93.36           O
ATOM   2627  HA  LEU A 179     -10.537   8.455   4.868  1.00 93.36           H
ATOM   2628  CB  LEU A 179      -9.484   7.340   3.397  1.00 93.36           C
ATOM   2629 1HB  LEU A 179      -8.679   7.517   2.685  1.00 93.36           H
ATOM   2630 2HB  LEU A 179      -9.177   6.503   4.024  1.00 93.36           H
ATOM   2631  CG  LEU A 179     -10.735   6.926   2.618  1.00 93.36           C
ATOM   2632  HG  LEU A 179     -11.085   7.789   2.052  1.00 93.36           H
ATOM   2633  CD1 LEU A 179     -10.412   5.824   1.608  1.00 93.36           C
ATOM   2634 1HD1 LEU A 179      -9.664   6.185   0.902  1.00 93.36           H
ATOM   2635 2HD1 LEU A 179     -10.023   4.952   2.134  1.00 93.36           H
ATOM   2636 3HD1 LEU A 179     -11.318   5.549   1.068  1.00 93.36           H
ATOM   2637  CD2 LEU A 179     -11.863   6.521   3.568  1.00 93.36           C
ATOM   2638 1HD2 LEU A 179     -11.538   5.679   4.180  1.00 93.36           H
ATOM   2639 2HD2 LEU A 179     -12.116   7.363   4.213  1.00 93.36           H
ATOM   2640 3HD2 LEU A 179     -12.740   6.232   2.989  1.00 93.36           H
ATOM   2641  HN  LEU A 179      -9.515   9.671   2.512  1.00 93.36           H
ATOM   2642  N   CYS A 180      -7.755   9.891   5.053  1.00 91.77           N
ATOM   2643  CA  CYS A 180      -6.569  10.176   5.841  1.00 91.77           C
ATOM   2644  C   CYS A 180      -6.951  11.164   6.945  1.00 91.77           C
ATOM   2645  O   CYS A 180      -6.117  11.530   7.771  1.00 91.77           O
ATOM   2646  HA  CYS A 180      -6.241   9.227   6.267  1.00 91.77           H
ATOM   2647  CB  CYS A 180      -5.425  10.704   4.973  1.00 91.77           C
ATOM   2648 1HB  CYS A 180      -5.739  11.613   4.458  1.00 91.77           H
ATOM   2649 2HB  CYS A 180      -4.574  10.970   5.600  1.00 91.77           H
ATOM   2650  SG  CYS A 180      -4.929   9.435   3.751  1.00 91.77           S
ATOM   2651  HG  CYS A 180      -6.085   9.415   3.094  1.00 91.77           H
ATOM   2652  HN  CYS A 180      -7.988  10.587   4.372  1.00 91.77           H
ATOM   2653  N   ILE A 181      -8.213  11.568   6.923  1.00 91.63           N
ATOM   2654  CA  ILE A 181      -8.702  12.546   7.879  1.00 91.63           C
ATOM   2655  C   ILE A 181      -8.449  12.036   9.299  1.00 91.63           C
ATOM   2656  O   ILE A 181      -7.938  12.769  10.144  1.00 91.63           O
ATOM   2657  HA  ILE A 181      -8.128  13.461   7.734  1.00 91.63           H
ATOM   2658  CB  ILE A 181     -10.168  12.882   7.599  1.00 91.63           C
ATOM   2659  HB  ILE A 181     -10.716  11.947   7.481  1.00 91.63           H
ATOM   2660  CG1 ILE A 181     -10.312  13.659   6.289  1.00 91.63           C
ATOM   2661 1HG1 ILE A 181      -9.840  14.637   6.388  1.00 91.63           H
ATOM   2662 2HG1 ILE A 181      -9.789  13.133   5.490  1.00 91.63           H
ATOM   2663  CG2 ILE A 181     -10.795  13.627   8.779  1.00 91.63           C
ATOM   2664 1HG2 ILE A 181     -10.744  13.003   9.671  1.00 91.63           H
ATOM   2665 2HG2 ILE A 181     -10.251  14.555   8.953  1.00 91.63           H
ATOM   2666 3HG2 ILE A 181     -11.837  13.853   8.554  1.00 91.63           H
ATOM   2667  CD1 ILE A 181     -11.785  13.834   5.914  1.00 91.63           C
ATOM   2668 1HD1 ILE A 181     -12.247  12.854   5.792  1.00 91.63           H
ATOM   2669 2HD1 ILE A 181     -12.299  14.382   6.704  1.00 91.63           H
ATOM   2670 3HD1 ILE A 181     -11.858  14.389   4.979  1.00 91.63           H
ATOM   2671  HN  ILE A 181      -8.894  11.239   6.268  1.00 91.63           H
ATOM   2672  N   PRO A 182      -8.799  10.775   9.586  1.00 92.87           N
ATOM   2673  CA  PRO A 182      -8.602  10.224  10.930  1.00 92.87           C
ATOM   2674  C   PRO A 182      -7.173  10.394  11.419  1.00 92.87           C
ATOM   2675  O   PRO A 182      -6.948  10.782  12.565  1.00 92.87           O
ATOM   2676  HA  PRO A 182      -9.216  10.765  11.650  1.00 92.87           H
ATOM   2677  CB  PRO A 182      -8.977   8.749  10.775  1.00 92.87           C
ATOM   2678 1HB  PRO A 182      -8.107   8.136  10.540  1.00 92.87           H
ATOM   2679 2HB  PRO A 182      -9.411   8.347  11.691  1.00 92.87           H
ATOM   2680  CG  PRO A 182      -9.986   8.759   9.632  1.00 92.87           C
ATOM   2681 1HG  PRO A 182     -10.083   7.777   9.170  1.00 92.87           H
ATOM   2682 2HG  PRO A 182     -10.983   9.037   9.974  1.00 92.87           H
ATOM   2683  CD  PRO A 182      -9.403   9.786   8.675  1.00 92.87           C
ATOM   2684 1HD  PRO A 182      -8.659   9.345   8.012  1.00 92.87           H
ATOM   2685 2HD  PRO A 182     -10.171  10.227   8.039  1.00 92.87           H
ATOM   2686  N   GLU A 183      -6.237  10.097  10.530  1.00 89.95           N
ATOM   2687  CA  GLU A 183      -4.828  10.149  10.881  1.00 89.95           C
ATOM   2688  C   GLU A 183      -4.429  11.575  11.263  1.00 89.95           C
ATOM   2689  O   GLU A 183      -3.667  11.778  12.208  1.00 89.95           O
ATOM   2690  HA  GLU A 183      -4.720   9.490  11.742  1.00 89.95           H
ATOM   2691  CB  GLU A 183      -3.959   9.624   9.736  1.00 89.95           C
ATOM   2692 1HB  GLU A 183      -4.385   9.931   8.781  1.00 89.95           H
ATOM   2693 2HB  GLU A 183      -2.930   9.955   9.875  1.00 89.95           H
ATOM   2694  CG  GLU A 183      -3.923   8.095   9.732  1.00 89.95           C
ATOM   2695 1HG  GLU A 183      -3.229   7.746   8.967  1.00 89.95           H
ATOM   2696 2HG  GLU A 183      -3.549   7.733  10.690  1.00 89.95           H
ATOM   2697  CD  GLU A 183      -5.314   7.514   9.469  1.00 89.95           C
ATOM   2698  OE1 GLU A 183      -5.552   6.379   9.935  1.00 89.95           O
ATOM   2699  OE2 GLU A 183      -6.107   8.219   8.809  1.00 89.95           O
ATOM   2700  HN  GLU A 183      -6.428   9.825   9.587  1.00 89.95           H
ATOM   2701  N   ILE A 184      -4.960  12.527  10.510  1.00 91.37           N
ATOM   2702  CA  ILE A 184      -4.605  13.922  10.706  1.00 91.37           C
ATOM   2703  C   ILE A 184      -5.012  14.354  12.117  1.00 91.37           C
ATOM   2704  O   ILE A 184      -4.294  15.110  12.770  1.00 91.37           O
ATOM   2705  HA  ILE A 184      -3.521  13.999  10.621  1.00 91.37           H
ATOM   2706  CB  ILE A 184      -5.210  14.789   9.600  1.00 91.37           C
ATOM   2707  HB  ILE A 184      -6.276  14.571   9.539  1.00 91.37           H
ATOM   2708  CG1 ILE A 184      -4.599  14.447   8.240  1.00 91.37           C
ATOM   2709 1HG1 ILE A 184      -3.566  14.791   8.204  1.00 91.37           H
ATOM   2710 2HG1 ILE A 184      -4.580  13.365   8.108  1.00 91.37           H
ATOM   2711  CG2 ILE A 184      -5.072  16.277   9.932  1.00 91.37           C
ATOM   2712 1HG2 ILE A 184      -5.591  16.490  10.866  1.00 91.37           H
ATOM   2713 2HG2 ILE A 184      -4.017  16.529  10.037  1.00 91.37           H
ATOM   2714 3HG2 ILE A 184      -5.509  16.870   9.129  1.00 91.37           H
ATOM   2715  CD1 ILE A 184      -5.397  15.090   7.103  1.00 91.37           C
ATOM   2716 1HD1 ILE A 184      -6.423  14.725   7.128  1.00 91.37           H
ATOM   2717 2HD1 ILE A 184      -5.394  16.173   7.225  1.00 91.37           H
ATOM   2718 3HD1 ILE A 184      -4.941  14.830   6.148  1.00 91.37           H
ATOM   2719  HN  ILE A 184      -5.620  12.358   9.778  1.00 91.37           H
ATOM   2720  N   LEU A 185      -6.161  13.855  12.546  1.00 91.33           N
ATOM   2721  CA  LEU A 185      -6.774  14.334  13.773  1.00 91.33           C
ATOM   2722  C   LEU A 185      -6.070  13.695  14.972  1.00 91.33           C
ATOM   2723  O   LEU A 185      -5.669  14.391  15.904  1.00 91.33           O
ATOM   2724  HA  LEU A 185      -6.619  15.412  13.816  1.00 91.33           H
ATOM   2725  CB  LEU A 185      -8.285  14.093  13.748  1.00 91.33           C
ATOM   2726 1HB  LEU A 185      -8.461  13.036  13.549  1.00 91.33           H
ATOM   2727 2HB  LEU A 185      -8.683  14.302  14.741  1.00 91.33           H
ATOM   2728  CG  LEU A 185      -9.077  14.915  12.728  1.00 91.33           C
ATOM   2729  HG  LEU A 185      -8.699  14.681  11.733  1.00 91.33           H
ATOM   2730  CD1 LEU A 185     -10.559  14.533  12.750  1.00 91.33           C
ATOM   2731 1HD1 LEU A 185     -10.665  13.476  12.505  1.00 91.33           H
ATOM   2732 2HD1 LEU A 185     -10.968  14.719  13.743  1.00 91.33           H
ATOM   2733 3HD1 LEU A 185     -11.098  15.131  12.016  1.00 91.33           H
ATOM   2734  CD2 LEU A 185      -8.868  16.414  12.951  1.00 91.33           C
ATOM   2735 1HD2 LEU A 185      -9.203  16.683  13.953  1.00 91.33           H
ATOM   2736 2HD2 LEU A 185      -7.810  16.653  12.845  1.00 91.33           H
ATOM   2737 3HD2 LEU A 185      -9.443  16.974  12.213  1.00 91.33           H
ATOM   2738  HN  LEU A 185      -6.672  13.137  12.071  1.00 91.33           H
ATOM   2739  N   TYR A 186      -5.941  12.378  14.910  1.00 91.27           N
ATOM   2740  CA  TYR A 186      -5.712  11.591  16.109  1.00 91.27           C
ATOM   2741  C   TYR A 186      -4.270  11.081  16.163  1.00 91.27           C
ATOM   2742  O   TYR A 186      -3.887  10.391  17.107  1.00 91.27           O
ATOM   2743  HA  TYR A 186      -5.895  12.231  16.972  1.00 91.27           H
ATOM   2744  CB  TYR A 186      -6.661  10.394  16.016  1.00 91.27           C
ATOM   2745 1HB  TYR A 186      -6.370   9.778  15.165  1.00 91.27           H
ATOM   2746 2HB  TYR A 186      -6.543   9.779  16.909  1.00 91.27           H
ATOM   2747  CG  TYR A 186      -8.134  10.778  15.870  1.00 91.27           C
ATOM   2748  CD1 TYR A 186      -8.697  11.697  16.732  1.00 91.27           C
ATOM   2749  HD1 TYR A 186      -8.091  12.149  17.517  1.00 91.27           H
ATOM   2750  CD2 TYR A 186      -8.901  10.205  14.875  1.00 91.27           C
ATOM   2751  HD2 TYR A 186      -8.457   9.479  14.194  1.00 91.27           H
ATOM   2752  CE1 TYR A 186     -10.084  12.058  16.594  1.00 91.27           C
ATOM   2753  HE1 TYR A 186     -10.541  12.783  17.268  1.00 91.27           H
ATOM   2754  CE2 TYR A 186     -10.288  10.567  14.737  1.00 91.27           C
ATOM   2755  HE2 TYR A 186     -10.905  10.122  13.956  1.00 91.27           H
ATOM   2756  CZ  TYR A 186     -10.811  11.476  15.603  1.00 91.27           C
ATOM   2757  OH  TYR A 186     -12.121  11.817  15.473  1.00 91.27           O
ATOM   2758  HH  TYR A 186     -12.545  11.275  14.748  1.00 91.27           H
ATOM   2759  HN  TYR A 186      -5.991  11.851  14.062  1.00 91.27           H
ATOM   2760  N   SER A 187      -3.511  11.440  15.139  1.00 92.36           N
ATOM   2761  CA  SER A 187      -2.076  11.211  15.155  1.00 92.36           C
ATOM   2762  C   SER A 187      -1.407  12.154  16.157  1.00 92.36           C
ATOM   2763  O   SER A 187      -1.540  13.372  16.053  1.00 92.36           O
ATOM   2764  HA  SER A 187      -1.953  10.173  15.465  1.00 92.36           H
ATOM   2765  CB  SER A 187      -1.472  11.402  13.762  1.00 92.36           C
ATOM   2766 1HB  SER A 187      -1.657  12.421  13.423  1.00 92.36           H
ATOM   2767 2HB  SER A 187      -0.391  11.275  13.815  1.00 92.36           H
ATOM   2768  OG  SER A 187      -2.012  10.483  12.816  1.00 92.36           O
ATOM   2769  HG  SER A 187      -2.466  10.980  12.077  1.00 92.36           H
ATOM   2770  HN  SER A 187      -3.859  11.879  14.311  1.00 92.36           H
ATOM   2771  N   GLN A 188      -0.701  11.554  17.104  1.00 85.90           N
ATOM   2772  CA  GLN A 188       0.080  12.325  18.057  1.00 85.90           C
ATOM   2773  C   GLN A 188       1.299  11.523  18.516  1.00 85.90           C
ATOM   2774  O   GLN A 188       1.391  10.324  18.260  1.00 85.90           O
ATOM   2775  HA  GLN A 188       0.403  13.213  17.515  1.00 85.90           H
ATOM   2776  CB  GLN A 188      -0.778  12.750  19.251  1.00 85.90           C
ATOM   2777 1HB  GLN A 188      -0.200  13.405  19.903  1.00 85.90           H
ATOM   2778 2HB  GLN A 188      -1.635  13.325  18.901  1.00 85.90           H
ATOM   2779  CG  GLN A 188      -1.261  11.532  20.041  1.00 85.90           C
ATOM   2780 1HG  GLN A 188      -1.766  10.837  19.370  1.00 85.90           H
ATOM   2781 2HG  GLN A 188      -0.406  11.005  20.463  1.00 85.90           H
ATOM   2782  CD  GLN A 188      -2.214  11.949  21.163  1.00 85.90           C
ATOM   2783  OE1 GLN A 188      -2.791  13.024  21.155  1.00 85.90           O
ATOM   2784  NE2 GLN A 188      -2.346  11.042  22.126  1.00 85.90           N
ATOM   2785 1HE2 GLN A 188      -1.844  10.179  22.072  1.00 85.90           H
ATOM   2786 2HE2 GLN A 188      -2.948  11.222  22.904  1.00 85.90           H
ATOM   2787  HN  GLN A 188      -0.657  10.562  17.226  1.00 85.90           H
ATOM   2788  N   ILE A 189       2.206  12.218  19.187  1.00 89.91           N
ATOM   2789  CA  ILE A 189       3.341  11.561  19.813  1.00 89.91           C
ATOM   2790  C   ILE A 189       2.943  11.090  21.213  1.00 89.91           C
ATOM   2791  O   ILE A 189       2.419  11.868  22.008  1.00 89.91           O
ATOM   2792  HA  ILE A 189       3.585  10.686  19.210  1.00 89.91           H
ATOM   2793  CB  ILE A 189       4.566  12.477  19.797  1.00 89.91           C
ATOM   2794  HB  ILE A 189       4.303  13.408  20.299  1.00 89.91           H
ATOM   2795  CG1 ILE A 189       4.967  12.833  18.364  1.00 89.91           C
ATOM   2796 1HG1 ILE A 189       5.286  11.934  17.838  1.00 89.91           H
ATOM   2797 2HG1 ILE A 189       4.103  13.226  17.828  1.00 89.91           H
ATOM   2798  CG2 ILE A 189       5.726  11.855  20.578  1.00 89.91           C
ATOM   2799 1HG2 ILE A 189       5.422  11.695  21.613  1.00 89.91           H
ATOM   2800 2HG2 ILE A 189       5.997  10.901  20.127  1.00 89.91           H
ATOM   2801 3HG2 ILE A 189       6.584  12.527  20.551  1.00 89.91           H
ATOM   2802  CD1 ILE A 189       6.095  13.866  18.350  1.00 89.91           C
ATOM   2803 1HD1 ILE A 189       5.764  14.773  18.856  1.00 89.91           H
ATOM   2804 2HD1 ILE A 189       6.966  13.460  18.866  1.00 89.91           H
ATOM   2805 3HD1 ILE A 189       6.360  14.101  17.320  1.00 89.91           H
ATOM   2806  HN  ILE A 189       2.175  13.211  19.305  1.00 89.91           H
ATOM   2807  N   LYS A 190       3.208   9.817  21.471  1.00 85.19           N
ATOM   2808  CA  LYS A 190       2.976   9.258  22.792  1.00 85.19           C
ATOM   2809  C   LYS A 190       4.304   8.771  23.375  1.00 85.19           C
ATOM   2810  O   LYS A 190       5.114   8.174  22.668  1.00 85.19           O
ATOM   2811  HA  LYS A 190       2.596  10.061  23.424  1.00 85.19           H
ATOM   2812  CB  LYS A 190       1.896   8.176  22.734  1.00 85.19           C
ATOM   2813 1HB  LYS A 190       0.994   8.582  22.276  1.00 85.19           H
ATOM   2814 2HB  LYS A 190       2.232   7.355  22.102  1.00 85.19           H
ATOM   2815  CG  LYS A 190       1.571   7.650  24.134  1.00 85.19           C
ATOM   2816 1HG  LYS A 190       2.478   7.266  24.601  1.00 85.19           H
ATOM   2817 2HG  LYS A 190       1.212   8.468  24.759  1.00 85.19           H
ATOM   2818  CD  LYS A 190       0.515   6.545  24.073  1.00 85.19           C
ATOM   2819 1HD  LYS A 190      -0.431   6.960  23.723  1.00 85.19           H
ATOM   2820 2HD  LYS A 190       0.817   5.787  23.350  1.00 85.19           H
ATOM   2821  CE  LYS A 190       0.318   5.899  25.446  1.00 85.19           C
ATOM   2822 1HE  LYS A 190       1.286   5.727  25.916  1.00 85.19           H
ATOM   2823 2HE  LYS A 190      -0.237   6.575  26.096  1.00 85.19           H
ATOM   2824  NZ  LYS A 190      -0.411   4.617  25.315  1.00 85.19           N
ATOM   2825 1HZ  LYS A 190      -0.438   4.151  26.215  1.00 85.19           H
ATOM   2826 2HZ  LYS A 190      -1.358   4.798  24.999  1.00 85.19           H
ATOM   2827 3HZ  LYS A 190       0.063   4.026  24.642  1.00 85.19           H
ATOM   2828  HN  LYS A 190       3.573   9.174  20.798  1.00 85.19           H
ATOM   2829  N   GLU A 191       4.486   9.043  24.659  1.00 76.95           N
ATOM   2830  CA  GLU A 191       5.627   8.509  25.383  1.00 76.95           C
ATOM   2831  C   GLU A 191       5.250   7.199  26.077  1.00 76.95           C
ATOM   2832  O   GLU A 191       4.308   7.160  26.867  1.00 76.95           O
ATOM   2833  HA  GLU A 191       6.388   8.321  24.626  1.00 76.95           H
ATOM   2834  CB  GLU A 191       6.163   9.529  26.390  1.00 76.95           C
ATOM   2835 1HB  GLU A 191       5.334   9.959  26.953  1.00 76.95           H
ATOM   2836 2HB  GLU A 191       6.916   9.059  27.023  1.00 76.95           H
ATOM   2837  CG  GLU A 191       6.861  10.689  25.678  1.00 76.95           C
ATOM   2838 1HG  GLU A 191       7.620  10.299  24.999  1.00 76.95           H
ATOM   2839 2HG  GLU A 191       6.140  11.234  25.070  1.00 76.95           H
ATOM   2840  CD  GLU A 191       7.510  11.640  26.685  1.00 76.95           C
ATOM   2841  OE1 GLU A 191       8.127  12.623  26.221  1.00 76.95           O
ATOM   2842  OE2 GLU A 191       7.375  11.362  27.896  1.00 76.95           O
ATOM   2843  HN  GLU A 191       3.871   9.616  25.202  1.00 76.95           H
ATOM   2844  N   GLU A 192       6.004   6.158  25.756  1.00 73.62           N
ATOM   2845  CA  GLU A 192       5.778   4.856  26.358  1.00 73.62           C
ATOM   2846  C   GLU A 192       7.093   4.279  26.887  1.00 73.62           C
ATOM   2847  O   GLU A 192       8.024   4.043  26.118  1.00 73.62           O
ATOM   2848  HA  GLU A 192       5.093   5.035  27.187  1.00 73.62           H
ATOM   2849  CB  GLU A 192       5.120   3.898  25.363  1.00 73.62           C
ATOM   2850 1HB  GLU A 192       4.195   4.336  24.988  1.00 73.62           H
ATOM   2851 2HB  GLU A 192       5.828   3.645  24.574  1.00 73.62           H
ATOM   2852  CG  GLU A 192       4.741   2.579  26.040  1.00 73.62           C
ATOM   2853 1HG  GLU A 192       4.451   1.849  25.284  1.00 73.62           H
ATOM   2854 2HG  GLU A 192       5.607   2.172  26.561  1.00 73.62           H
ATOM   2855  CD  GLU A 192       3.591   2.782  27.029  1.00 73.62           C
ATOM   2856  OE1 GLU A 192       3.424   1.895  27.894  1.00 73.62           O
ATOM   2857  OE2 GLU A 192       2.905   3.818  26.897  1.00 73.62           O
ATOM   2858  HN  GLU A 192       6.757   6.195  25.099  1.00 73.62           H
ATOM   2859  N   SER A 193       7.128   4.070  28.195  1.00 74.50           N
ATOM   2860  CA  SER A 193       8.297   3.484  28.828  1.00 74.50           C
ATOM   2861  C   SER A 193       9.539   4.318  28.508  1.00 74.50           C
ATOM   2862  O   SER A 193      10.636   3.779  28.374  1.00 74.50           O
ATOM   2863  HA  SER A 193       8.087   3.505  29.897  1.00 74.50           H
ATOM   2864  CB  SER A 193       8.500   2.036  28.378  1.00 74.50           C
ATOM   2865 1HB  SER A 193       8.744   2.017  27.316  1.00 74.50           H
ATOM   2866 2HB  SER A 193       9.350   1.607  28.908  1.00 74.50           H
ATOM   2867  OG  SER A 193       7.343   1.237  28.612  1.00 74.50           O
ATOM   2868  HG  SER A 193       7.440   0.353  28.155  1.00 74.50           H
ATOM   2869  HN  SER A 193       6.377   4.293  28.817  1.00 74.50           H
ATOM   2870  N   GLY A 194       9.324   5.621  28.396  1.00 82.55           N
ATOM   2871  CA  GLY A 194      10.422   6.542  28.157  1.00 82.55           C
ATOM   2872  C   GLY A 194      10.803   6.569  26.675  1.00 82.55           C
ATOM   2873  O   GLY A 194      11.797   7.186  26.297  1.00 82.55           O
ATOM   2874 1HA  GLY A 194      10.139   7.543  28.482  1.00 82.55           H
ATOM   2875 2HA  GLY A 194      11.286   6.246  28.752  1.00 82.55           H
ATOM   2876  HN  GLY A 194       8.422   6.047  28.465  1.00 82.55           H
ATOM   2877  N   ILE A 195       9.990   5.893  25.876  1.00 80.88           N
ATOM   2878  CA  ILE A 195      10.189   5.889  24.437  1.00 80.88           C
ATOM   2879  C   ILE A 195       9.079   6.704  23.770  1.00 80.88           C
ATOM   2880  O   ILE A 195       7.897   6.466  24.015  1.00 80.88           O
ATOM   2881  HA  ILE A 195      11.143   6.377  24.237  1.00 80.88           H
ATOM   2882  CB  ILE A 195      10.297   4.454  23.915  1.00 80.88           C
ATOM   2883  HB  ILE A 195       9.377   3.929  24.169  1.00 80.88           H
ATOM   2884  CG1 ILE A 195      11.446   3.708  24.595  1.00 80.88           C
ATOM   2885 1HG1 ILE A 195      12.391   4.202  24.366  1.00 80.88           H
ATOM   2886 2HG1 ILE A 195      11.320   3.748  25.677  1.00 80.88           H
ATOM   2887  CG2 ILE A 195      10.423   4.433  22.390  1.00 80.88           C
ATOM   2888 1HG2 ILE A 195       9.544   4.902  21.947  1.00 80.88           H
ATOM   2889 2HG2 ILE A 195      11.316   4.982  22.092  1.00 80.88           H
ATOM   2890 3HG2 ILE A 195      10.498   3.402  22.046  1.00 80.88           H
ATOM   2891  CD1 ILE A 195      11.502   2.250  24.135  1.00 80.88           C
ATOM   2892 1HD1 ILE A 195      10.565   1.754  24.388  1.00 80.88           H
ATOM   2893 2HD1 ILE A 195      11.653   2.215  23.056  1.00 80.88           H
ATOM   2894 3HD1 ILE A 195      12.328   1.743  24.634  1.00 80.88           H
ATOM   2895  HN  ILE A 195       9.210   5.356  26.196  1.00 80.88           H
ATOM   2896  N   ALA A 196       9.498   7.648  22.940  1.00 91.15           N
ATOM   2897  CA  ALA A 196       8.556   8.433  22.162  1.00 91.15           C
ATOM   2898  C   ALA A 196       8.116   7.628  20.938  1.00 91.15           C
ATOM   2899  O   ALA A 196       8.952   7.110  20.199  1.00 91.15           O
ATOM   2900  HA  ALA A 196       7.686   8.626  22.791  1.00 91.15           H
ATOM   2901  CB  ALA A 196       9.196   9.770  21.783  1.00 91.15           C
ATOM   2902 1HB  ALA A 196       9.462  10.315  22.688  1.00 91.15           H
ATOM   2903 2HB  ALA A 196      10.092   9.588  21.190  1.00 91.15           H
ATOM   2904 3HB  ALA A 196       8.488  10.359  21.199  1.00 91.15           H
ATOM   2905  HN  ALA A 196      10.461   7.878  22.796  1.00 91.15           H
ATOM   2906  N   ILE A 197       6.806   7.549  20.760  1.00 86.70           N
ATOM   2907  CA  ILE A 197       6.245   6.793  19.654  1.00 86.70           C
ATOM   2908  C   ILE A 197       5.189   7.643  18.943  1.00 86.70           C
ATOM   2909  O   ILE A 197       4.383   8.308  19.592  1.00 86.70           O
ATOM   2910  HA  ILE A 197       7.054   6.591  18.952  1.00 86.70           H
ATOM   2911  CB  ILE A 197       5.720   5.441  20.141  1.00 86.70           C
ATOM   2912  HB  ILE A 197       5.079   5.023  19.364  1.00 86.70           H
ATOM   2913  CG1 ILE A 197       4.860   5.606  21.396  1.00 86.70           C
ATOM   2914 1HG1 ILE A 197       5.478   5.965  22.219  1.00 86.70           H
ATOM   2915 2HG1 ILE A 197       4.094   6.362  21.219  1.00 86.70           H
ATOM   2916  CG2 ILE A 197       6.868   4.453  20.359  1.00 86.70           C
ATOM   2917 1HG2 ILE A 197       7.401   4.303  19.420  1.00 86.70           H
ATOM   2918 2HG2 ILE A 197       7.553   4.852  21.106  1.00 86.70           H
ATOM   2919 3HG2 ILE A 197       6.467   3.500  20.705  1.00 86.70           H
ATOM   2920  CD1 ILE A 197       4.199   4.283  21.786  1.00 86.70           C
ATOM   2921 1HD1 ILE A 197       3.563   3.940  20.970  1.00 86.70           H
ATOM   2922 2HD1 ILE A 197       4.969   3.537  21.985  1.00 86.70           H
ATOM   2923 3HD1 ILE A 197       3.594   4.429  22.681  1.00 86.70           H
ATOM   2924  HN  ILE A 197       6.133   7.990  21.355  1.00 86.70           H
ATOM   2925  N   CYS A 198       5.228   7.593  17.620  1.00 92.58           N
ATOM   2926  CA  CYS A 198       4.192   8.219  16.817  1.00 92.58           C
ATOM   2927  C   CYS A 198       3.073   7.200  16.595  1.00 92.58           C
ATOM   2928  O   CYS A 198       3.260   6.212  15.886  1.00 92.58           O
ATOM   2929  HA  CYS A 198       3.828   9.075  17.387  1.00 92.58           H
ATOM   2930  CB  CYS A 198       4.746   8.755  15.495  1.00 92.58           C
ATOM   2931 1HB  CYS A 198       5.425   9.586  15.686  1.00 92.58           H
ATOM   2932 2HB  CYS A 198       5.326   7.979  14.994  1.00 92.58           H
ATOM   2933  SG  CYS A 198       3.374   9.304  14.417  1.00 92.58           S
ATOM   2934  HN  CYS A 198       5.948   7.136  17.098  1.00 92.58           H
ATOM   2935  N   THR A 199       1.934   7.474  17.214  1.00 90.71           N
ATOM   2936  CA  THR A 199       0.795   6.578  17.116  1.00 90.71           C
ATOM   2937  C   THR A 199      -0.502   7.377  16.977  1.00 90.71           C
ATOM   2938  O   THR A 199      -0.523   8.582  17.226  1.00 90.71           O
ATOM   2939  HA  THR A 199       0.902   5.982  16.210  1.00 90.71           H
ATOM   2940  CB  THR A 199       0.812   5.656  18.338  1.00 90.71           C
ATOM   2941  HB  THR A 199       1.814   5.268  18.518  1.00 90.71           H
ATOM   2942  OG1 THR A 199      -0.184   4.679  18.049  1.00 90.71           O
ATOM   2943  HG1 THR A 199      -0.128   3.929  18.708  1.00 90.71           H
ATOM   2944  CG2 THR A 199       0.299   6.349  19.602  1.00 90.71           C
ATOM   2945 1HG2 THR A 199      -0.728   6.678  19.444  1.00 90.71           H
ATOM   2946 2HG2 THR A 199       0.927   7.212  19.823  1.00 90.71           H
ATOM   2947 3HG2 THR A 199       0.333   5.651  20.438  1.00 90.71           H
ATOM   2948  HN  THR A 199       1.784   8.289  17.773  1.00 90.71           H
ATOM   2949  N   MET A 200      -1.553   6.675  16.580  1.00 89.14           N
ATOM   2950  CA  MET A 200      -2.897   7.221  16.671  1.00 89.14           C
ATOM   2951  C   MET A 200      -3.484   7.001  18.067  1.00 89.14           C
ATOM   2952  O   MET A 200      -3.386   5.907  18.620  1.00 89.14           O
ATOM   2953  HA  MET A 200      -2.793   8.289  16.477  1.00 89.14           H
ATOM   2954  CB  MET A 200      -3.793   6.550  15.629  1.00 89.14           C
ATOM   2955 1HB  MET A 200      -3.692   5.467  15.700  1.00 89.14           H
ATOM   2956 2HB  MET A 200      -4.837   6.787  15.835  1.00 89.14           H
ATOM   2957  CG  MET A 200      -3.429   7.010  14.215  1.00 89.14           C
ATOM   2958 1HG  MET A 200      -3.440   8.099  14.164  1.00 89.14           H
ATOM   2959 2HG  MET A 200      -2.417   6.690  13.969  1.00 89.14           H
ATOM   2960  SD  MET A 200      -4.586   6.334  13.036  1.00 89.14           S
ATOM   2961  CE  MET A 200      -6.059   7.230  13.499  1.00 89.14           C
ATOM   2962 1HE  MET A 200      -6.307   7.011  14.537  1.00 89.14           H
ATOM   2963 2HE  MET A 200      -5.885   8.300  13.384  1.00 89.14           H
ATOM   2964 3HE  MET A 200      -6.886   6.926  12.857  1.00 89.14           H
ATOM   2965  HN  MET A 200      -1.498   5.751  16.201  1.00 89.14           H
ATOM   2966  N   VAL A 201      -4.081   8.059  18.596  1.00 91.90           N
ATOM   2967  CA  VAL A 201      -4.825   7.954  19.840  1.00 91.90           C
ATOM   2968  C   VAL A 201      -6.280   8.357  19.594  1.00 91.90           C
ATOM   2969  O   VAL A 201      -6.558   9.495  19.219  1.00 91.90           O
ATOM   2970  HA  VAL A 201      -4.798   6.910  20.152  1.00 91.90           H
ATOM   2971  CB  VAL A 201      -4.149   8.792  20.927  1.00 91.90           C
ATOM   2972  HB  VAL A 201      -4.171   9.834  20.609  1.00 91.90           H
ATOM   2973  CG1 VAL A 201      -4.908   8.688  22.251  1.00 91.90           C
ATOM   2974 1HG1 VAL A 201      -5.927   9.049  22.115  1.00 91.90           H
ATOM   2975 2HG1 VAL A 201      -4.931   7.647  22.576  1.00 91.90           H
ATOM   2976 3HG1 VAL A 201      -4.405   9.293  23.006  1.00 91.90           H
ATOM   2977  CG2 VAL A 201      -2.684   8.385  21.101  1.00 91.90           C
ATOM   2978 1HG2 VAL A 201      -2.630   7.334  21.385  1.00 91.90           H
ATOM   2979 2HG2 VAL A 201      -2.151   8.535  20.162  1.00 91.90           H
ATOM   2980 3HG2 VAL A 201      -2.227   8.996  21.879  1.00 91.90           H
ATOM   2981  HN  VAL A 201      -4.062   8.973  18.191  1.00 91.90           H
ATOM   2982  N   TYR A 202      -7.171   7.401  19.814  1.00 91.75           N
ATOM   2983  CA  TYR A 202      -8.587   7.630  19.583  1.00 91.75           C
ATOM   2984  C   TYR A 202      -9.258   8.216  20.827  1.00 91.75           C
ATOM   2985  O   TYR A 202      -8.884   7.886  21.952  1.00 91.75           O
ATOM   2986  HA  TYR A 202      -8.684   8.337  18.760  1.00 91.75           H
ATOM   2987  CB  TYR A 202      -9.194   6.256  19.291  1.00 91.75           C
ATOM   2988 1HB  TYR A 202      -8.989   5.593  20.132  1.00 91.75           H
ATOM   2989 2HB  TYR A 202     -10.277   6.356  19.220  1.00 91.75           H
ATOM   2990  CG  TYR A 202      -8.672   5.605  18.009  1.00 91.75           C
ATOM   2991  CD1 TYR A 202      -9.274   5.882  16.799  1.00 91.75           C
ATOM   2992  HD1 TYR A 202     -10.123   6.566  16.757  1.00 91.75           H
ATOM   2993  CD2 TYR A 202      -7.597   4.740  18.062  1.00 91.75           C
ATOM   2994  HD2 TYR A 202      -7.121   4.521  19.018  1.00 91.75           H
ATOM   2995  CE1 TYR A 202      -8.783   5.270  15.592  1.00 91.75           C
ATOM   2996  HE1 TYR A 202      -9.250   5.480  14.630  1.00 91.75           H
ATOM   2997  CE2 TYR A 202      -7.106   4.127  16.856  1.00 91.75           C
ATOM   2998  HE2 TYR A 202      -6.258   3.442  16.884  1.00 91.75           H
ATOM   2999  CZ  TYR A 202      -7.723   4.422  15.680  1.00 91.75           C
ATOM   3000  OH  TYR A 202      -7.258   3.844  14.540  1.00 91.75           O
ATOM   3001  HH  TYR A 202      -7.763   4.191  13.750  1.00 91.75           H
ATOM   3002  HN  TYR A 202      -6.939   6.486  20.144  1.00 91.75           H
ATOM   3003  N   PRO A 203     -10.256   9.093  20.650  1.00 86.87           N
ATOM   3004  CA  PRO A 203     -10.927   9.713  21.794  1.00 86.87           C
ATOM   3005  C   PRO A 203     -11.758   8.716  22.586  1.00 86.87           C
ATOM   3006  O   PRO A 203     -12.253   7.736  22.031  1.00 86.87           O
ATOM   3007  HA  PRO A 203     -10.191  10.094  22.502  1.00 86.87           H
ATOM   3008  CB  PRO A 203     -11.798  10.799  21.159  1.00 86.87           C
ATOM   3009 1HB  PRO A 203     -12.720  10.953  21.719  1.00 86.87           H
ATOM   3010 2HB  PRO A 203     -11.282  11.758  21.124  1.00 86.87           H
ATOM   3011  CG  PRO A 203     -12.074  10.271  19.779  1.00 86.87           C
ATOM   3012 1HG  PRO A 203     -12.927   9.594  19.780  1.00 86.87           H
ATOM   3013 2HG  PRO A 203     -12.310  11.080  19.088  1.00 86.87           H
ATOM   3014  CD  PRO A 203     -10.818   9.559  19.369  1.00 86.87           C
ATOM   3015 1HD  PRO A 203     -11.029   8.728  18.697  1.00 86.87           H
ATOM   3016 2HD  PRO A 203     -10.130  10.225  18.848  1.00 86.87           H
ATOM   3017  N   SER A 204     -11.888   8.994  23.875  1.00 79.25           N
ATOM   3018  CA  SER A 204     -12.474   8.032  24.793  1.00 79.25           C
ATOM   3019  C   SER A 204     -13.871   7.635  24.313  1.00 79.25           C
ATOM   3020  O   SER A 204     -14.267   6.476  24.434  1.00 79.25           O
ATOM   3021  HA  SER A 204     -11.804   7.172  24.775  1.00 79.25           H
ATOM   3022  CB  SER A 204     -12.540   8.596  26.213  1.00 79.25           C
ATOM   3023 1HB  SER A 204     -13.102   7.912  26.849  1.00 79.25           H
ATOM   3024 2HB  SER A 204     -11.533   8.659  26.626  1.00 79.25           H
ATOM   3025  OG  SER A 204     -13.148   9.884  26.249  1.00 79.25           O
ATOM   3026  HG  SER A 204     -14.141   9.792  26.318  1.00 79.25           H
ATOM   3027  HN  SER A 204     -11.603   9.857  24.292  1.00 79.25           H
ATOM   3028  N   ASP A 205     -14.581   8.618  23.779  1.00 73.85           N
ATOM   3029  CA  ASP A 205     -15.955   8.406  23.357  1.00 73.85           C
ATOM   3030  C   ASP A 205     -15.966   7.584  22.067  1.00 73.85           C
ATOM   3031  O   ASP A 205     -15.450   8.024  21.041  1.00 73.85           O
ATOM   3032  HA  ASP A 205     -16.432   7.886  24.188  1.00 73.85           H
ATOM   3033  CB  ASP A 205     -16.656   9.737  23.076  1.00 73.85           C
ATOM   3034 1HB  ASP A 205     -16.084  10.306  22.344  1.00 73.85           H
ATOM   3035 2HB  ASP A 205     -17.637   9.549  22.639  1.00 73.85           H
ATOM   3036  CG  ASP A 205     -16.812  10.556  24.359  1.00 73.85           C
ATOM   3037  OD1 ASP A 205     -16.729   9.937  25.441  1.00 73.85           O
ATOM   3038  OD2 ASP A 205     -17.010  11.783  24.227  1.00 73.85           O
ATOM   3039  HN  ASP A 205     -14.232   9.544  23.634  1.00 73.85           H
ATOM   3040  N   GLU A 206     -16.561   6.404  22.161  1.00 76.60           N
ATOM   3041  CA  GLU A 206     -16.721   5.551  20.995  1.00 76.60           C
ATOM   3042  C   GLU A 206     -15.356   5.225  20.385  1.00 76.60           C
ATOM   3043  O   GLU A 206     -15.261   4.915  19.199  1.00 76.60           O
ATOM   3044  HA  GLU A 206     -17.189   4.639  21.365  1.00 76.60           H
ATOM   3045  CB  GLU A 206     -17.641   6.203  19.961  1.00 76.60           C
ATOM   3046 1HB  GLU A 206     -17.179   7.114  19.580  1.00 76.60           H
ATOM   3047 2HB  GLU A 206     -17.884   5.483  19.180  1.00 76.60           H
ATOM   3048  CG  GLU A 206     -18.971   6.617  20.595  1.00 76.60           C
ATOM   3049 1HG  GLU A 206     -19.221   5.931  21.404  1.00 76.60           H
ATOM   3050 2HG  GLU A 206     -18.875   7.609  21.035  1.00 76.60           H
ATOM   3051  CD  GLU A 206     -20.095   6.621  19.556  1.00 76.60           C
ATOM   3052  OE1 GLU A 206     -21.135   5.989  19.844  1.00 76.60           O
ATOM   3053  OE2 GLU A 206     -19.889   7.255  18.499  1.00 76.60           O
ATOM   3054  HN  GLU A 206     -16.930   6.029  23.012  1.00 76.60           H
ATOM   3055  N   SER A 207     -14.334   5.305  21.225  1.00 88.16           N
ATOM   3056  CA  SER A 207     -12.979   5.027  20.782  1.00 88.16           C
ATOM   3057  C   SER A 207     -12.930   3.679  20.060  1.00 88.16           C
ATOM   3058  O   SER A 207     -12.285   3.550  19.021  1.00 88.16           O
ATOM   3059  HA  SER A 207     -12.726   5.837  20.098  1.00 88.16           H
ATOM   3060  CB  SER A 207     -12.002   5.033  21.960  1.00 88.16           C
ATOM   3061 1HB  SER A 207     -11.015   4.727  21.615  1.00 88.16           H
ATOM   3062 2HB  SER A 207     -11.905   6.048  22.345  1.00 88.16           H
ATOM   3063  OG  SER A 207     -12.427   4.167  23.010  1.00 88.16           O
ATOM   3064  HG  SER A 207     -11.897   4.349  23.838  1.00 88.16           H
ATOM   3065  HN  SER A 207     -14.421   5.554  22.189  1.00 88.16           H
ATOM   3066  N   THR A 208     -13.621   2.708  20.639  1.00 88.40           N
ATOM   3067  CA  THR A 208     -13.612   1.358  20.101  1.00 88.40           C
ATOM   3068  C   THR A 208     -14.252   1.334  18.711  1.00 88.40           C
ATOM   3069  O   THR A 208     -13.733   0.698  17.796  1.00 88.40           O
ATOM   3070  HA  THR A 208     -12.575   1.043  19.981  1.00 88.40           H
ATOM   3071  CB  THR A 208     -14.311   0.442  21.108  1.00 88.40           C
ATOM   3072  HB  THR A 208     -15.380   0.652  21.148  1.00 88.40           H
ATOM   3073  OG1 THR A 208     -13.597   0.654  22.323  1.00 88.40           O
ATOM   3074  HG1 THR A 208     -12.630   0.434  22.194  1.00 88.40           H
ATOM   3075  CG2 THR A 208     -14.092  -1.040  20.800  1.00 88.40           C
ATOM   3076 1HG2 THR A 208     -13.026  -1.264  20.827  1.00 88.40           H
ATOM   3077 2HG2 THR A 208     -14.486  -1.268  19.810  1.00 88.40           H
ATOM   3078 3HG2 THR A 208     -14.609  -1.646  21.545  1.00 88.40           H
ATOM   3079  HN  THR A 208     -14.179   2.831  21.460  1.00 88.40           H
ATOM   3080  N   LYS A 209     -15.371   2.035  18.598  1.00 83.85           N
ATOM   3081  CA  LYS A 209     -16.112   2.064  17.349  1.00 83.85           C
ATOM   3082  C   LYS A 209     -15.230   2.662  16.251  1.00 83.85           C
ATOM   3083  O   LYS A 209     -15.166   2.132  15.143  1.00 83.85           O
ATOM   3084  HA  LYS A 209     -16.344   1.033  17.082  1.00 83.85           H
ATOM   3085  CB  LYS A 209     -17.444   2.795  17.533  1.00 83.85           C
ATOM   3086 1HB  LYS A 209     -17.267   3.778  17.969  1.00 83.85           H
ATOM   3087 2HB  LYS A 209     -17.912   2.956  16.562  1.00 83.85           H
ATOM   3088  CG  LYS A 209     -18.388   1.995  18.433  1.00 83.85           C
ATOM   3089 1HG  LYS A 209     -18.488   0.979  18.050  1.00 83.85           H
ATOM   3090 2HG  LYS A 209     -17.963   1.917  19.434  1.00 83.85           H
ATOM   3091  CD  LYS A 209     -19.766   2.655  18.508  1.00 83.85           C
ATOM   3092 1HD  LYS A 209     -19.652   3.721  18.708  1.00 83.85           H
ATOM   3093 2HD  LYS A 209     -20.269   2.564  17.545  1.00 83.85           H
ATOM   3094  CE  LYS A 209     -20.623   2.014  19.600  1.00 83.85           C
ATOM   3095 1HE  LYS A 209     -20.907   1.004  19.302  1.00 83.85           H
ATOM   3096 2HE  LYS A 209     -20.044   1.923  20.519  1.00 83.85           H
ATOM   3097  NZ  LYS A 209     -21.836   2.824  19.850  1.00 83.85           N
ATOM   3098 1HZ  LYS A 209     -22.370   2.409  20.606  1.00 83.85           H
ATOM   3099 2HZ  LYS A 209     -21.566   3.767  20.105  1.00 83.85           H
ATOM   3100 3HZ  LYS A 209     -22.404   2.850  19.010  1.00 83.85           H
ATOM   3101  HN  LYS A 209     -15.770   2.575  19.339  1.00 83.85           H
ATOM   3102  N   LEU A 210     -14.571   3.759  16.597  1.00 89.43           N
ATOM   3103  CA  LEU A 210     -13.797   4.506  15.620  1.00 89.43           C
ATOM   3104  C   LEU A 210     -12.672   3.621  15.082  1.00 89.43           C
ATOM   3105  O   LEU A 210     -12.496   3.501  13.871  1.00 89.43           O
ATOM   3106  HA  LEU A 210     -14.465   4.755  14.795  1.00 89.43           H
ATOM   3107  CB  LEU A 210     -13.308   5.826  16.221  1.00 89.43           C
ATOM   3108 1HB  LEU A 210     -14.167   6.354  16.635  1.00 89.43           H
ATOM   3109 2HB  LEU A 210     -12.642   5.598  17.053  1.00 89.43           H
ATOM   3110  CG  LEU A 210     -12.579   6.769  15.262  1.00 89.43           C
ATOM   3111  HG  LEU A 210     -11.721   6.239  14.849  1.00 89.43           H
ATOM   3112  CD1 LEU A 210     -13.478   7.160  14.087  1.00 89.43           C
ATOM   3113 1HD1 LEU A 210     -13.771   6.264  13.540  1.00 89.43           H
ATOM   3114 2HD1 LEU A 210     -14.368   7.664  14.463  1.00 89.43           H
ATOM   3115 3HD1 LEU A 210     -12.935   7.831  13.422  1.00 89.43           H
ATOM   3116  CD2 LEU A 210     -12.039   7.994  16.003  1.00 89.43           C
ATOM   3117 1HD2 LEU A 210     -12.867   8.534  16.463  1.00 89.43           H
ATOM   3118 2HD2 LEU A 210     -11.341   7.673  16.776  1.00 89.43           H
ATOM   3119 3HD2 LEU A 210     -11.525   8.648  15.299  1.00 89.43           H
ATOM   3120  HN  LEU A 210     -14.561   4.136  17.523  1.00 89.43           H
ATOM   3121  N   LYS A 211     -11.938   3.023  16.009  1.00 94.14           N
ATOM   3122  CA  LYS A 211     -10.824   2.164  15.644  1.00 94.14           C
ATOM   3123  C   LYS A 211     -11.325   1.052  14.720  1.00 94.14           C
ATOM   3124  O   LYS A 211     -10.741   0.805  13.666  1.00 94.14           O
ATOM   3125  HA  LYS A 211     -10.108   2.774  15.092  1.00 94.14           H
ATOM   3126  CB  LYS A 211     -10.110   1.650  16.895  1.00 94.14           C
ATOM   3127 1HB  LYS A 211      -9.725   2.492  17.471  1.00 94.14           H
ATOM   3128 2HB  LYS A 211     -10.822   1.127  17.535  1.00 94.14           H
ATOM   3129  CG  LYS A 211      -8.962   0.710  16.524  1.00 94.14           C
ATOM   3130 1HG  LYS A 211      -9.364  -0.218  16.117  1.00 94.14           H
ATOM   3131 2HG  LYS A 211      -8.353   1.164  15.742  1.00 94.14           H
ATOM   3132  CD  LYS A 211      -8.089   0.403  17.743  1.00 94.14           C
ATOM   3133 1HD  LYS A 211      -7.711   1.333  18.168  1.00 94.14           H
ATOM   3134 2HD  LYS A 211      -8.691  -0.078  18.514  1.00 94.14           H
ATOM   3135  CE  LYS A 211      -6.917  -0.504  17.364  1.00 94.14           C
ATOM   3136 1HE  LYS A 211      -7.291  -1.477  17.044  1.00 94.14           H
ATOM   3137 2HE  LYS A 211      -6.378  -0.077  16.518  1.00 94.14           H
ATOM   3138  NZ  LYS A 211      -5.998  -0.672  18.512  1.00 94.14           N
ATOM   3139 1HZ  LYS A 211      -5.330  -1.406  18.306  1.00 94.14           H
ATOM   3140 2HZ  LYS A 211      -5.504   0.198  18.679  1.00 94.14           H
ATOM   3141 3HZ  LYS A 211      -6.531  -0.922  19.337  1.00 94.14           H
ATOM   3142  HN  LYS A 211     -12.093   3.117  16.993  1.00 94.14           H
ATOM   3143  N   SER A 212     -12.401   0.410  15.150  1.00 92.14           N
ATOM   3144  CA  SER A 212     -12.930  -0.733  14.425  1.00 92.14           C
ATOM   3145  C   SER A 212     -13.324  -0.317  13.007  1.00 92.14           C
ATOM   3146  O   SER A 212     -13.075  -1.048  12.050  1.00 92.14           O
ATOM   3147  HA  SER A 212     -12.118  -1.459  14.399  1.00 92.14           H
ATOM   3148  CB  SER A 212     -14.131  -1.339  15.154  1.00 92.14           C
ATOM   3149 1HB  SER A 212     -14.926  -0.596  15.223  1.00 92.14           H
ATOM   3150 2HB  SER A 212     -14.525  -2.173  14.572  1.00 92.14           H
ATOM   3151  OG  SER A 212     -13.791  -1.792  16.461  1.00 92.14           O
ATOM   3152  HG  SER A 212     -14.013  -1.088  17.136  1.00 92.14           H
ATOM   3153  HN  SER A 212     -12.908   0.658  15.976  1.00 92.14           H
ATOM   3154  N   ALA A 213     -13.932   0.857  12.916  1.00 95.07           N
ATOM   3155  CA  ALA A 213     -14.385   1.368  11.634  1.00 95.07           C
ATOM   3156  C   ALA A 213     -13.173   1.625  10.736  1.00 95.07           C
ATOM   3157  O   ALA A 213     -13.177   1.257   9.562  1.00 95.07           O
ATOM   3158  HA  ALA A 213     -15.012   0.604  11.174  1.00 95.07           H
ATOM   3159  CB  ALA A 213     -15.225   2.628  11.854  1.00 95.07           C
ATOM   3160 1HB  ALA A 213     -16.088   2.385  12.473  1.00 95.07           H
ATOM   3161 2HB  ALA A 213     -14.620   3.385  12.354  1.00 95.07           H
ATOM   3162 3HB  ALA A 213     -15.564   3.011  10.892  1.00 95.07           H
ATOM   3163  HN  ALA A 213     -14.117   1.453  13.698  1.00 95.07           H
ATOM   3164  N   VAL A 214     -12.165   2.254  11.322  1.00 93.66           N
ATOM   3165  CA  VAL A 214     -10.977   2.625  10.572  1.00 93.66           C
ATOM   3166  C   VAL A 214     -10.321   1.363  10.008  1.00 93.66           C
ATOM   3167  O   VAL A 214      -9.920   1.334   8.846  1.00 93.66           O
ATOM   3168  HA  VAL A 214     -11.295   3.255   9.742  1.00 93.66           H
ATOM   3169  CB  VAL A 214     -10.035   3.444  11.456  1.00 93.66           C
ATOM   3170  HB  VAL A 214      -9.910   2.910  12.398  1.00 93.66           H
ATOM   3171  CG1 VAL A 214      -8.656   3.582  10.807  1.00 93.66           C
ATOM   3172 1HG1 VAL A 214      -8.224   2.592  10.659  1.00 93.66           H
ATOM   3173 2HG1 VAL A 214      -8.756   4.083   9.845  1.00 93.66           H
ATOM   3174 3HG1 VAL A 214      -8.006   4.169  11.457  1.00 93.66           H
ATOM   3175  CG2 VAL A 214     -10.633   4.817  11.770  1.00 93.66           C
ATOM   3176 1HG2 VAL A 214     -10.801   5.361  10.840  1.00 93.66           H
ATOM   3177 2HG2 VAL A 214     -11.581   4.690  12.293  1.00 93.66           H
ATOM   3178 3HG2 VAL A 214      -9.943   5.379  12.399  1.00 93.66           H
ATOM   3179  HN  VAL A 214     -12.152   2.509  12.288  1.00 93.66           H
ATOM   3180  N   LEU A 215     -10.232   0.350  10.858  1.00 93.34           N
ATOM   3181  CA  LEU A 215      -9.547  -0.877  10.490  1.00 93.34           C
ATOM   3182  C   LEU A 215     -10.359  -1.609   9.419  1.00 93.34           C
ATOM   3183  O   LEU A 215      -9.801  -2.092   8.435  1.00 93.34           O
ATOM   3184  HA  LEU A 215      -8.584  -0.599  10.063  1.00 93.34           H
ATOM   3185  CB  LEU A 215      -9.263  -1.725  11.732  1.00 93.34           C
ATOM   3186 1HB  LEU A 215     -10.193  -1.839  12.290  1.00 93.34           H
ATOM   3187 2HB  LEU A 215      -8.963  -2.721  11.407  1.00 93.34           H
ATOM   3188  CG  LEU A 215      -8.193  -1.185  12.683  1.00 93.34           C
ATOM   3189  HG  LEU A 215      -8.519  -0.210  13.046  1.00 93.34           H
ATOM   3190  CD1 LEU A 215      -8.036  -2.093  13.904  1.00 93.34           C
ATOM   3191 1HD1 LEU A 215      -8.983  -2.148  14.440  1.00 93.34           H
ATOM   3192 2HD1 LEU A 215      -7.744  -3.092  13.579  1.00 93.34           H
ATOM   3193 3HD1 LEU A 215      -7.269  -1.686  14.563  1.00 93.34           H
ATOM   3194  CD2 LEU A 215      -6.866  -0.974  11.951  1.00 93.34           C
ATOM   3195 1HD2 LEU A 215      -6.522  -1.924  11.541  1.00 93.34           H
ATOM   3196 2HD2 LEU A 215      -7.007  -0.259  11.141  1.00 93.34           H
ATOM   3197 3HD2 LEU A 215      -6.123  -0.590  12.649  1.00 93.34           H
ATOM   3198  HN  LEU A 215     -10.618   0.359  11.780  1.00 93.34           H
ATOM   3199  N   THR A 216     -11.663  -1.666   9.646  1.00 92.91           N
ATOM   3200  CA  THR A 216     -12.552  -2.358   8.729  1.00 92.91           C
ATOM   3201  C   THR A 216     -12.442  -1.760   7.326  1.00 92.91           C
ATOM   3202  O   THR A 216     -12.373  -2.491   6.339  1.00 92.91           O
ATOM   3203  HA  THR A 216     -12.233  -3.398   8.660  1.00 92.91           H
ATOM   3204  CB  THR A 216     -13.968  -2.296   9.307  1.00 92.91           C
ATOM   3205  HB  THR A 216     -14.316  -1.265   9.374  1.00 92.91           H
ATOM   3206  OG1 THR A 216     -13.868  -2.993  10.546  1.00 92.91           O
ATOM   3207  HG1 THR A 216     -13.797  -2.341  11.301  1.00 92.91           H
ATOM   3208  CG2 THR A 216     -14.968  -3.121   8.495  1.00 92.91           C
ATOM   3209 1HG2 THR A 216     -14.655  -4.165   8.485  1.00 92.91           H
ATOM   3210 2HG2 THR A 216     -15.006  -2.743   7.473  1.00 92.91           H
ATOM   3211 3HG2 THR A 216     -15.957  -3.042   8.948  1.00 92.91           H
ATOM   3212  HN  THR A 216     -12.111  -1.251  10.438  1.00 92.91           H
ATOM   3213  N   LEU A 217     -12.430  -0.436   7.281  1.00 90.13           N
ATOM   3214  CA  LEU A 217     -12.378   0.270   6.011  1.00 90.13           C
ATOM   3215  C   LEU A 217     -11.070  -0.071   5.296  1.00 90.13           C
ATOM   3216  O   LEU A 217     -11.046  -0.219   4.075  1.00 90.13           O
ATOM   3217  HA  LEU A 217     -13.208  -0.091   5.403  1.00 90.13           H
ATOM   3218  CB  LEU A 217     -12.591   1.770   6.223  1.00 90.13           C
ATOM   3219 1HB  LEU A 217     -13.413   1.905   6.926  1.00 90.13           H
ATOM   3220 2HB  LEU A 217     -11.698   2.180   6.695  1.00 90.13           H
ATOM   3221  CG  LEU A 217     -12.891   2.589   4.966  1.00 90.13           C
ATOM   3222  HG  LEU A 217     -12.121   2.373   4.226  1.00 90.13           H
ATOM   3223  CD1 LEU A 217     -14.233   2.181   4.354  1.00 90.13           C
ATOM   3224 1HD1 LEU A 217     -14.203   1.125   4.084  1.00 90.13           H
ATOM   3225 2HD1 LEU A 217     -15.029   2.349   5.079  1.00 90.13           H
ATOM   3226 3HD1 LEU A 217     -14.422   2.778   3.462  1.00 90.13           H
ATOM   3227  CD2 LEU A 217     -12.828   4.089   5.260  1.00 90.13           C
ATOM   3228 1HD2 LEU A 217     -13.563   4.340   6.025  1.00 90.13           H
ATOM   3229 2HD2 LEU A 217     -11.831   4.347   5.616  1.00 90.13           H
ATOM   3230 3HD2 LEU A 217     -13.046   4.647   4.350  1.00 90.13           H
ATOM   3231  HN  LEU A 217     -12.454   0.152   8.090  1.00 90.13           H
ATOM   3232  N   LYS A 218     -10.013  -0.186   6.086  1.00 89.51           N
ATOM   3233  CA  LYS A 218      -8.698  -0.478   5.541  1.00 89.51           C
ATOM   3234  C   LYS A 218      -8.724  -1.852   4.868  1.00 89.51           C
ATOM   3235  O   LYS A 218      -8.178  -2.024   3.779  1.00 89.51           O
ATOM   3236  HA  LYS A 218      -8.485   0.274   4.781  1.00 89.51           H
ATOM   3237  CB  LYS A 218      -7.626  -0.344   6.624  1.00 89.51           C
ATOM   3238 1HB  LYS A 218      -7.754   0.600   7.153  1.00 89.51           H
ATOM   3239 2HB  LYS A 218      -7.747  -1.140   7.360  1.00 89.51           H
ATOM   3240  CG  LYS A 218      -6.223  -0.411   6.018  1.00 89.51           C
ATOM   3241 1HG  LYS A 218      -6.119  -1.323   5.431  1.00 89.51           H
ATOM   3242 2HG  LYS A 218      -6.078   0.426   5.335  1.00 89.51           H
ATOM   3243  CD  LYS A 218      -5.152  -0.376   7.111  1.00 89.51           C
ATOM   3244 1HD  LYS A 218      -5.207   0.571   7.649  1.00 89.51           H
ATOM   3245 2HD  LYS A 218      -5.342  -1.166   7.837  1.00 89.51           H
ATOM   3246  CE  LYS A 218      -3.754  -0.549   6.514  1.00 89.51           C
ATOM   3247 1HE  LYS A 218      -3.742  -1.410   5.845  1.00 89.51           H
ATOM   3248 2HE  LYS A 218      -3.498   0.324   5.913  1.00 89.51           H
ATOM   3249  NZ  LYS A 218      -2.751  -0.732   7.586  1.00 89.51           N
ATOM   3250 1HZ  LYS A 218      -1.867  -1.014   7.178  1.00 89.51           H
ATOM   3251 2HZ  LYS A 218      -2.629   0.141   8.087  1.00 89.51           H
ATOM   3252 3HZ  LYS A 218      -3.071  -1.448   8.229  1.00 89.51           H
ATOM   3253  HN  LYS A 218     -10.044  -0.083   7.081  1.00 89.51           H
ATOM   3254  N   VAL A 219      -9.363  -2.795   5.544  1.00 93.15           N
ATOM   3255  CA  VAL A 219      -9.384  -4.170   5.073  1.00 93.15           C
ATOM   3256  C   VAL A 219     -10.214  -4.252   3.790  1.00 93.15           C
ATOM   3257  O   VAL A 219      -9.793  -4.871   2.814  1.00 93.15           O
ATOM   3258  HA  VAL A 219      -8.357  -4.455   4.846  1.00 93.15           H
ATOM   3259  CB  VAL A 219      -9.900  -5.093   6.179  1.00 93.15           C
ATOM   3260  HB  VAL A 219     -10.873  -4.723   6.499  1.00 93.15           H
ATOM   3261  CG1 VAL A 219     -10.088  -6.520   5.658  1.00 93.15           C
ATOM   3262 1HG1 VAL A 219     -10.809  -6.516   4.841  1.00 93.15           H
ATOM   3263 2HG1 VAL A 219      -9.133  -6.904   5.299  1.00 93.15           H
ATOM   3264 3HG1 VAL A 219     -10.454  -7.155   6.464  1.00 93.15           H
ATOM   3265  CG2 VAL A 219      -8.967  -5.071   7.391  1.00 93.15           C
ATOM   3266 1HG2 VAL A 219      -7.973  -5.405   7.092  1.00 93.15           H
ATOM   3267 2HG2 VAL A 219      -8.906  -4.056   7.784  1.00 93.15           H
ATOM   3268 3HG2 VAL A 219      -9.357  -5.736   8.162  1.00 93.15           H
ATOM   3269  HN  VAL A 219      -9.860  -2.633   6.397  1.00 93.15           H
ATOM   3270  N   ILE A 220     -11.377  -3.620   3.834  1.00 93.18           N
ATOM   3271  CA  ILE A 220     -12.321  -3.712   2.733  1.00 93.18           C
ATOM   3272  C   ILE A 220     -11.696  -3.098   1.478  1.00 93.18           C
ATOM   3273  O   ILE A 220     -11.578  -3.763   0.450  1.00 93.18           O
ATOM   3274  HA  ILE A 220     -12.502  -4.771   2.545  1.00 93.18           H
ATOM   3275  CB  ILE A 220     -13.661  -3.086   3.122  1.00 93.18           C
ATOM   3276  HB  ILE A 220     -13.467  -2.103   3.552  1.00 93.18           H
ATOM   3277  CG1 ILE A 220     -14.364  -3.918   4.196  1.00 93.18           C
ATOM   3278 1HG1 ILE A 220     -14.608  -4.903   3.797  1.00 93.18           H
ATOM   3279 2HG1 ILE A 220     -13.691  -4.074   5.039  1.00 93.18           H
ATOM   3280  CG2 ILE A 220     -14.545  -2.873   1.892  1.00 93.18           C
ATOM   3281 1HG2 ILE A 220     -14.040  -2.209   1.191  1.00 93.18           H
ATOM   3282 2HG2 ILE A 220     -14.734  -3.833   1.410  1.00 93.18           H
ATOM   3283 3HG2 ILE A 220     -15.492  -2.427   2.197  1.00 93.18           H
ATOM   3284  CD1 ILE A 220     -15.641  -3.227   4.678  1.00 93.18           C
ATOM   3285 1HD1 ILE A 220     -15.390  -2.253   5.099  1.00 93.18           H
ATOM   3286 2HD1 ILE A 220     -16.322  -3.095   3.837  1.00 93.18           H
ATOM   3287 3HD1 ILE A 220     -16.121  -3.840   5.441  1.00 93.18           H
ATOM   3288  HN  ILE A 220     -11.677  -3.053   4.601  1.00 93.18           H
ATOM   3289  N   LEU A 221     -11.313  -1.836   1.604  1.00 92.68           N
ATOM   3290  CA  LEU A 221     -10.847  -1.077   0.456  1.00 92.68           C
ATOM   3291  C   LEU A 221      -9.404  -1.476   0.139  1.00 92.68           C
ATOM   3292  O   LEU A 221      -8.944  -1.310  -0.989  1.00 92.68           O
ATOM   3293  HA  LEU A 221     -11.474  -1.350  -0.393  1.00 92.68           H
ATOM   3294  CB  LEU A 221     -11.032   0.423   0.693  1.00 92.68           C
ATOM   3295 1HB  LEU A 221     -10.471   0.702   1.585  1.00 92.68           H
ATOM   3296 2HB  LEU A 221     -10.588   0.961  -0.144  1.00 92.68           H
ATOM   3297  CG  LEU A 221     -12.476   0.902   0.862  1.00 92.68           C
ATOM   3298  HG  LEU A 221     -12.889   0.431   1.754  1.00 92.68           H
ATOM   3299  CD1 LEU A 221     -12.529   2.415   1.084  1.00 92.68           C
ATOM   3300 1HD1 LEU A 221     -11.968   2.671   1.982  1.00 92.68           H
ATOM   3301 2HD1 LEU A 221     -12.090   2.923   0.225  1.00 92.68           H
ATOM   3302 3HD1 LEU A 221     -13.566   2.728   1.201  1.00 92.68           H
ATOM   3303  CD2 LEU A 221     -13.341   0.464  -0.321  1.00 92.68           C
ATOM   3304 1HD2 LEU A 221     -12.938   0.887  -1.242  1.00 92.68           H
ATOM   3305 2HD2 LEU A 221     -13.339  -0.623  -0.390  1.00 92.68           H
ATOM   3306 3HD2 LEU A 221     -14.361   0.818  -0.175  1.00 92.68           H
ATOM   3307  HN  LEU A 221     -11.319  -1.333   2.469  1.00 92.68           H
ATOM   3308  N   GLY A 222      -8.730  -1.994   1.155  1.00 92.53           N
ATOM   3309  CA  GLY A 222      -7.301  -2.239   1.059  1.00 92.53           C
ATOM   3310  C   GLY A 222      -7.016  -3.522   0.276  1.00 92.53           C
ATOM   3311  O   GLY A 222      -5.966  -3.651  -0.351  1.00 92.53           O
ATOM   3312 1HA  GLY A 222      -6.816  -1.395   0.569  1.00 92.53           H
ATOM   3313 2HA  GLY A 222      -6.873  -2.316   2.059  1.00 92.53           H
ATOM   3314  HN  GLY A 222      -9.144  -2.245   2.031  1.00 92.53           H
ATOM   3315  N   PHE A 223      -7.971  -4.439   0.337  1.00 92.57           N
ATOM   3316  CA  PHE A 223      -7.764  -5.772  -0.204  1.00 92.57           C
ATOM   3317  C   PHE A 223      -9.016  -6.269  -0.930  1.00 92.57           C
ATOM   3318  O   PHE A 223      -8.989  -6.493  -2.139  1.00 92.57           O
ATOM   3319  HA  PHE A 223      -6.937  -5.709  -0.912  1.00 92.57           H
ATOM   3320  CB  PHE A 223      -7.475  -6.696   0.980  1.00 92.57           C
ATOM   3321 1HB  PHE A 223      -6.654  -6.277   1.563  1.00 92.57           H
ATOM   3322 2HB  PHE A 223      -8.349  -6.719   1.631  1.00 92.57           H
ATOM   3323  CG  PHE A 223      -7.118  -8.128   0.579  1.00 92.57           C
ATOM   3324  CD1 PHE A 223      -8.001  -9.138   0.804  1.00 92.57           C
ATOM   3325  HD1 PHE A 223      -8.963  -8.926   1.270  1.00 92.57           H
ATOM   3326  CD2 PHE A 223      -5.917  -8.392  -0.003  1.00 92.57           C
ATOM   3327  HD2 PHE A 223      -5.209  -7.583  -0.183  1.00 92.57           H
ATOM   3328  CE1 PHE A 223      -7.669 -10.468   0.432  1.00 92.57           C
ATOM   3329  HE1 PHE A 223      -8.377 -11.277   0.612  1.00 92.57           H
ATOM   3330  CE2 PHE A 223      -5.586  -9.722  -0.375  1.00 92.57           C
ATOM   3331  HE2 PHE A 223      -4.623  -9.934  -0.841  1.00 92.57           H
ATOM   3332  CZ  PHE A 223      -6.469 -10.731  -0.150  1.00 92.57           C
ATOM   3333  HZ  PHE A 223      -6.214 -11.752  -0.436  1.00 92.57           H
ATOM   3334  HN  PHE A 223      -8.870  -4.284   0.746  1.00 92.57           H
ATOM   3335  N   PHE A 224     -10.084  -6.426  -0.161  1.00 86.84           N
ATOM   3336  CA  PHE A 224     -11.220  -7.212  -0.611  1.00 86.84           C
ATOM   3337  C   PHE A 224     -11.794  -6.650  -1.914  1.00 86.84           C
ATOM   3338  O   PHE A 224     -11.977  -7.385  -2.883  1.00 86.84           O
ATOM   3339  HA  PHE A 224     -10.864  -8.228  -0.781  1.00 86.84           H
ATOM   3340  CB  PHE A 224     -12.287  -7.122   0.483  1.00 86.84           C
ATOM   3341 1HB  PHE A 224     -12.286  -6.113   0.895  1.00 86.84           H
ATOM   3342 2HB  PHE A 224     -13.267  -7.282   0.034  1.00 86.84           H
ATOM   3343  CG  PHE A 224     -12.094  -8.123   1.623  1.00 86.84           C
ATOM   3344  CD1 PHE A 224     -12.437  -9.428   1.448  1.00 86.84           C
ATOM   3345  HD1 PHE A 224     -12.848  -9.759   0.494  1.00 86.84           H
ATOM   3346  CD2 PHE A 224     -11.581  -7.709   2.812  1.00 86.84           C
ATOM   3347  HD2 PHE A 224     -11.306  -6.664   2.953  1.00 86.84           H
ATOM   3348  CE1 PHE A 224     -12.258 -10.357   2.506  1.00 86.84           C
ATOM   3349  HE1 PHE A 224     -12.533 -11.402   2.366  1.00 86.84           H
ATOM   3350  CE2 PHE A 224     -11.402  -8.639   3.871  1.00 86.84           C
ATOM   3351  HE2 PHE A 224     -10.991  -8.307   4.824  1.00 86.84           H
ATOM   3352  CZ  PHE A 224     -11.745  -9.943   3.696  1.00 86.84           C
ATOM   3353  HZ  PHE A 224     -11.608 -10.656   4.508  1.00 86.84           H
ATOM   3354  HN  PHE A 224     -10.179  -6.028   0.751  1.00 86.84           H
ATOM   3355  N   LEU A 225     -12.062  -5.353  -1.894  1.00 94.23           N
ATOM   3356  CA  LEU A 225     -12.657  -4.694  -3.045  1.00 94.23           C
ATOM   3357  C   LEU A 225     -11.724  -4.840  -4.249  1.00 94.23           C
ATOM   3358  O   LEU A 225     -12.129  -5.344  -5.295  1.00 94.23           O
ATOM   3359  HA  LEU A 225     -13.591  -5.208  -3.269  1.00 94.23           H
ATOM   3360  CB  LEU A 225     -13.007  -3.243  -2.710  1.00 94.23           C
ATOM   3361 1HB  LEU A 225     -13.754  -3.244  -1.916  1.00 94.23           H
ATOM   3362 2HB  LEU A 225     -12.116  -2.759  -2.309  1.00 94.23           H
ATOM   3363  CG  LEU A 225     -13.536  -2.396  -3.869  1.00 94.23           C
ATOM   3364  HG  LEU A 225     -12.863  -2.519  -4.717  1.00 94.23           H
ATOM   3365  CD1 LEU A 225     -14.918  -2.880  -4.315  1.00 94.23           C
ATOM   3366 1HD1 LEU A 225     -14.851  -3.918  -4.642  1.00 94.23           H
ATOM   3367 2HD1 LEU A 225     -15.615  -2.806  -3.481  1.00 94.23           H
ATOM   3368 3HD1 LEU A 225     -15.271  -2.261  -5.140  1.00 94.23           H
ATOM   3369  CD2 LEU A 225     -13.539  -0.910  -3.506  1.00 94.23           C
ATOM   3370 1HD2 LEU A 225     -14.176  -0.750  -2.636  1.00 94.23           H
ATOM   3371 2HD2 LEU A 225     -12.523  -0.591  -3.276  1.00 94.23           H
ATOM   3372 3HD2 LEU A 225     -13.920  -0.331  -4.347  1.00 94.23           H
ATOM   3373  HN  LEU A 225     -11.880  -4.756  -1.113  1.00 94.23           H
ATOM   3374  N   PRO A 226     -10.463  -4.404  -4.124  1.00 94.64           N
ATOM   3375  CA  PRO A 226      -9.506  -4.536  -5.226  1.00 94.64           C
ATOM   3376  C   PRO A 226      -9.417  -5.962  -5.744  1.00 94.64           C
ATOM   3377  O   PRO A 226      -9.427  -6.188  -6.953  1.00 94.64           O
ATOM   3378  HA  PRO A 226      -9.834  -3.942  -6.079  1.00 94.64           H
ATOM   3379  CB  PRO A 226      -8.183  -4.070  -4.614  1.00 94.64           C
ATOM   3380 1HB  PRO A 226      -7.618  -4.903  -4.198  1.00 94.64           H
ATOM   3381 2HB  PRO A 226      -7.544  -3.592  -5.357  1.00 94.64           H
ATOM   3382  CG  PRO A 226      -8.620  -3.089  -3.533  1.00 94.64           C
ATOM   3383 1HG  PRO A 226      -7.842  -2.939  -2.784  1.00 94.64           H
ATOM   3384 2HG  PRO A 226      -8.843  -2.105  -3.945  1.00 94.64           H
ATOM   3385  CD  PRO A 226      -9.854  -3.756  -2.948  1.00 94.64           C
ATOM   3386 1HD  PRO A 226      -9.595  -4.485  -2.180  1.00 94.64           H
ATOM   3387 2HD  PRO A 226     -10.524  -3.032  -2.483  1.00 94.64           H
ATOM   3388  N   PHE A 227      -9.330  -6.894  -4.806  1.00 93.27           N
ATOM   3389  CA  PHE A 227      -9.099  -8.286  -5.154  1.00 93.27           C
ATOM   3390  C   PHE A 227     -10.244  -8.836  -6.007  1.00 93.27           C
ATOM   3391  O   PHE A 227     -10.008  -9.475  -7.031  1.00 93.27           O
ATOM   3392  HA  PHE A 227      -8.171  -8.326  -5.725  1.00 93.27           H
ATOM   3393  CB  PHE A 227      -9.034  -9.070  -3.842  1.00 93.27           C
ATOM   3394 1HB  PHE A 227      -8.197  -8.698  -3.249  1.00 93.27           H
ATOM   3395 2HB  PHE A 227      -9.941  -8.875  -3.269  1.00 93.27           H
ATOM   3396  CG  PHE A 227      -8.878 -10.580  -4.027  1.00 93.27           C
ATOM   3397  CD1 PHE A 227      -9.924 -11.409  -3.762  1.00 93.27           C
ATOM   3398  HD1 PHE A 227     -10.873 -10.996  -3.419  1.00 93.27           H
ATOM   3399  CD2 PHE A 227      -7.695 -11.095  -4.455  1.00 93.27           C
ATOM   3400  HD2 PHE A 227      -6.856 -10.431  -4.666  1.00 93.27           H
ATOM   3401  CE1 PHE A 227      -9.780 -12.811  -3.934  1.00 93.27           C
ATOM   3402  HE1 PHE A 227     -10.618 -13.475  -3.722  1.00 93.27           H
ATOM   3403  CE2 PHE A 227      -7.550 -12.497  -4.626  1.00 93.27           C
ATOM   3404  HE2 PHE A 227      -6.602 -12.909  -4.969  1.00 93.27           H
ATOM   3405  CZ  PHE A 227      -8.596 -13.326  -4.362  1.00 93.27           C
ATOM   3406  HZ  PHE A 227      -8.485 -14.402  -4.494  1.00 93.27           H
ATOM   3407  HN  PHE A 227      -9.415  -6.711  -3.827  1.00 93.27           H
ATOM   3408  N   VAL A 228     -11.459  -8.566  -5.553  1.00 95.31           N
ATOM   3409  CA  VAL A 228     -12.640  -9.074  -6.231  1.00 95.31           C
ATOM   3410  C   VAL A 228     -12.656  -8.560  -7.672  1.00 95.31           C
ATOM   3411  O   VAL A 228     -12.912  -9.322  -8.603  1.00 95.31           O
ATOM   3412  HA  VAL A 228     -12.568 -10.161  -6.247  1.00 95.31           H
ATOM   3413  CB  VAL A 228     -13.897  -8.693  -5.446  1.00 95.31           C
ATOM   3414  HB  VAL A 228     -13.862  -7.620  -5.256  1.00 95.31           H
ATOM   3415  CG1 VAL A 228     -15.160  -8.984  -6.260  1.00 95.31           C
ATOM   3416 1HG1 VAL A 228     -15.137  -8.408  -7.185  1.00 95.31           H
ATOM   3417 2HG1 VAL A 228     -15.204 -10.048  -6.495  1.00 95.31           H
ATOM   3418 3HG1 VAL A 228     -16.039  -8.704  -5.679  1.00 95.31           H
ATOM   3419  CG2 VAL A 228     -13.938  -9.409  -4.095  1.00 95.31           C
ATOM   3420 1HG2 VAL A 228     -13.940 -10.487  -4.255  1.00 95.31           H
ATOM   3421 2HG2 VAL A 228     -13.063  -9.130  -3.509  1.00 95.31           H
ATOM   3422 3HG2 VAL A 228     -14.842  -9.121  -3.558  1.00 95.31           H
ATOM   3423  HN  VAL A 228     -11.643  -8.014  -4.740  1.00 95.31           H
ATOM   3424  N   VAL A 229     -12.379  -7.272  -7.810  1.00 95.49           N
ATOM   3425  CA  VAL A 229     -12.436  -6.630  -9.113  1.00 95.49           C
ATOM   3426  C   VAL A 229     -11.356  -7.226 -10.018  1.00 95.49           C
ATOM   3427  O   VAL A 229     -11.620  -7.553 -11.174  1.00 95.49           O
ATOM   3428  HA  VAL A 229     -13.414  -6.847  -9.544  1.00 95.49           H
ATOM   3429  CB  VAL A 229     -12.314  -5.113  -8.954  1.00 95.49           C
ATOM   3430  HB  VAL A 229     -11.407  -4.908  -8.386  1.00 95.49           H
ATOM   3431  CG1 VAL A 229     -12.181  -4.429 -10.316  1.00 95.49           C
ATOM   3432 1HG1 VAL A 229     -11.291  -4.800 -10.824  1.00 95.49           H
ATOM   3433 2HG1 VAL A 229     -13.062  -4.647 -10.920  1.00 95.49           H
ATOM   3434 3HG1 VAL A 229     -12.096  -3.352 -10.175  1.00 95.49           H
ATOM   3435  CG2 VAL A 229     -13.499  -4.547  -8.169  1.00 95.49           C
ATOM   3436 1HG2 VAL A 229     -14.425  -4.769  -8.699  1.00 95.49           H
ATOM   3437 2HG2 VAL A 229     -13.529  -5.001  -7.179  1.00 95.49           H
ATOM   3438 3HG2 VAL A 229     -13.387  -3.467  -8.071  1.00 95.49           H
ATOM   3439  HN  VAL A 229     -12.121  -6.671  -7.054  1.00 95.49           H
ATOM   3440  N   MET A 230     -10.161  -7.348  -9.458  1.00 90.30           N
ATOM   3441  CA  MET A 230      -9.029  -7.856 -10.213  1.00 90.30           C
ATOM   3442  C   MET A 230      -9.284  -9.289 -10.686  1.00 90.30           C
ATOM   3443  O   MET A 230      -9.039  -9.617 -11.846  1.00 90.30           O
ATOM   3444  HA  MET A 230      -8.930  -7.195 -11.074  1.00 90.30           H
ATOM   3445  CB  MET A 230      -7.775  -7.822  -9.338  1.00 90.30           C
ATOM   3446 1HB  MET A 230      -8.002  -8.232  -8.354  1.00 90.30           H
ATOM   3447 2HB  MET A 230      -7.003  -8.456  -9.777  1.00 90.30           H
ATOM   3448  CG  MET A 230      -7.247  -6.394  -9.192  1.00 90.30           C
ATOM   3449 1HG  MET A 230      -6.975  -5.996 -10.170  1.00 90.30           H
ATOM   3450 2HG  MET A 230      -8.028  -5.748  -8.791  1.00 90.30           H
ATOM   3451  SD  MET A 230      -5.827  -6.375  -8.110  1.00 90.30           S
ATOM   3452  CE  MET A 230      -4.639  -7.216  -9.144  1.00 90.30           C
ATOM   3453 1HE  MET A 230      -5.004  -8.216  -9.378  1.00 90.30           H
ATOM   3454 2HE  MET A 230      -4.499  -6.655 -10.067  1.00 90.30           H
ATOM   3455 3HE  MET A 230      -3.688  -7.291  -8.617  1.00 90.30           H
ATOM   3456  HN  MET A 230      -9.962  -7.108  -8.508  1.00 90.30           H
ATOM   3457  N   ALA A 231      -9.771 -10.105  -9.762  1.00 94.70           N
ATOM   3458  CA  ALA A 231      -9.984 -11.514 -10.046  1.00 94.70           C
ATOM   3459  C   ALA A 231     -10.971 -11.653 -11.206  1.00 94.70           C
ATOM   3460  O   ALA A 231     -10.755 -12.450 -12.118  1.00 94.70           O
ATOM   3461  HA  ALA A 231      -9.026 -11.941 -10.342  1.00 94.70           H
ATOM   3462  CB  ALA A 231     -10.469 -12.222  -8.779  1.00 94.70           C
ATOM   3463 1HB  ALA A 231      -9.719 -12.119  -7.995  1.00 94.70           H
ATOM   3464 2HB  ALA A 231     -11.405 -11.773  -8.448  1.00 94.70           H
ATOM   3465 3HB  ALA A 231     -10.628 -13.279  -8.992  1.00 94.70           H
ATOM   3466  HN  ALA A 231     -10.019  -9.818  -8.837  1.00 94.70           H
ATOM   3467  N   CYS A 232     -12.034 -10.865 -11.134  1.00 93.46           N
ATOM   3468  CA  CYS A 232     -13.068 -10.909 -12.154  1.00 93.46           C
ATOM   3469  C   CYS A 232     -12.451 -10.469 -13.483  1.00 93.46           C
ATOM   3470  O   CYS A 232     -12.619 -11.139 -14.501  1.00 93.46           O
ATOM   3471  HA  CYS A 232     -13.411 -11.942 -12.209  1.00 93.46           H
ATOM   3472  CB  CYS A 232     -14.275 -10.048 -11.774  1.00 93.46           C
ATOM   3473 1HB  CYS A 232     -13.944  -9.049 -11.490  1.00 93.46           H
ATOM   3474 2HB  CYS A 232     -14.935  -9.933 -12.633  1.00 93.46           H
ATOM   3475  SG  CYS A 232     -15.183 -10.823 -10.387  1.00 93.46           S
ATOM   3476  HG  CYS A 232     -14.386 -10.365  -9.425  1.00 93.46           H
ATOM   3477  HN  CYS A 232     -12.195 -10.208 -10.398  1.00 93.46           H
ATOM   3478  N   CYS A 233     -11.749  -9.347 -13.430  1.00 93.25           N
ATOM   3479  CA  CYS A 233     -11.227  -8.733 -14.640  1.00 93.25           C
ATOM   3480  C   CYS A 233     -10.306  -9.740 -15.331  1.00 93.25           C
ATOM   3481  O   CYS A 233     -10.469 -10.023 -16.517  1.00 93.25           O
ATOM   3482  HA  CYS A 233     -12.086  -8.500 -15.268  1.00 93.25           H
ATOM   3483  CB  CYS A 233     -10.509  -7.415 -14.341  1.00 93.25           C
ATOM   3484 1HB  CYS A 233      -9.813  -7.550 -13.513  1.00 93.25           H
ATOM   3485 2HB  CYS A 233      -9.920  -7.108 -15.205  1.00 93.25           H
ATOM   3486  SG  CYS A 233     -11.731  -6.118 -13.925  1.00 93.25           S
ATOM   3487  HG  CYS A 233     -11.935  -6.515 -12.672  1.00 93.25           H
ATOM   3488  HN  CYS A 233     -11.536  -8.860 -12.583  1.00 93.25           H
ATOM   3489  N   TYR A 234      -9.359 -10.254 -14.560  1.00 88.10           N
ATOM   3490  CA  TYR A 234      -8.314 -11.095 -15.118  1.00 88.10           C
ATOM   3491  C   TYR A 234      -8.867 -12.464 -15.519  1.00 88.10           C
ATOM   3492  O   TYR A 234      -8.339 -13.111 -16.422  1.00 88.10           O
ATOM   3493  HA  TYR A 234      -7.919 -10.598 -16.004  1.00 88.10           H
ATOM   3494  CB  TYR A 234      -7.282 -11.282 -14.004  1.00 88.10           C
ATOM   3495 1HB  TYR A 234      -7.800 -11.561 -13.086  1.00 88.10           H
ATOM   3496 2HB  TYR A 234      -6.626 -12.112 -14.265  1.00 88.10           H
ATOM   3497  CG  TYR A 234      -6.428 -10.041 -13.732  1.00 88.10           C
ATOM   3498  CD1 TYR A 234      -6.082  -9.202 -14.771  1.00 88.10           C
ATOM   3499  HD1 TYR A 234      -6.416  -9.422 -15.785  1.00 88.10           H
ATOM   3500  CD2 TYR A 234      -6.004  -9.763 -12.449  1.00 88.10           C
ATOM   3501  HD2 TYR A 234      -6.278 -10.426 -11.628  1.00 88.10           H
ATOM   3502  CE1 TYR A 234      -5.278  -8.034 -14.516  1.00 88.10           C
ATOM   3503  HE1 TYR A 234      -4.997  -7.363 -15.327  1.00 88.10           H
ATOM   3504  CE2 TYR A 234      -5.201  -8.596 -12.194  1.00 88.10           C
ATOM   3505  HE2 TYR A 234      -4.859  -8.364 -11.185  1.00 88.10           H
ATOM   3506  CZ  TYR A 234      -4.877  -7.789 -13.240  1.00 88.10           C
ATOM   3507  OH  TYR A 234      -4.118  -6.687 -12.999  1.00 88.10           O
ATOM   3508  HH  TYR A 234      -3.981  -6.574 -12.015  1.00 88.10           H
ATOM   3509  HN  TYR A 234      -9.298 -10.104 -13.573  1.00 88.10           H
ATOM   3510  N   THR A 235      -9.924 -12.865 -14.827  1.00 90.09           N
ATOM   3511  CA  THR A 235     -10.623 -14.091 -15.172  1.00 90.09           C
ATOM   3512  C   THR A 235     -11.140 -14.023 -16.610  1.00 90.09           C
ATOM   3513  O   THR A 235     -10.960 -14.962 -17.384  1.00 90.09           O
ATOM   3514  HA  THR A 235      -9.912 -14.917 -15.127  1.00 90.09           H
ATOM   3515  CB  THR A 235     -11.729 -14.312 -14.138  1.00 90.09           C
ATOM   3516  HB  THR A 235     -12.454 -13.499 -14.165  1.00 90.09           H
ATOM   3517  OG1 THR A 235     -11.028 -14.471 -12.908  1.00 90.09           O
ATOM   3518  HG1 THR A 235     -11.204 -13.689 -12.310  1.00 90.09           H
ATOM   3519  CG2 THR A 235     -12.452 -15.646 -14.330  1.00 90.09           C
ATOM   3520 1HG2 THR A 235     -11.737 -16.464 -14.237  1.00 90.09           H
ATOM   3521 2HG2 THR A 235     -12.908 -15.674 -15.320  1.00 90.09           H
ATOM   3522 3HG2 THR A 235     -13.227 -15.752 -13.571  1.00 90.09           H
ATOM   3523  HN  THR A 235     -10.301 -12.369 -14.045  1.00 90.09           H
ATOM   3524  N   ILE A 236     -11.773 -12.903 -16.925  1.00 89.41           N
ATOM   3525  CA  ILE A 236     -12.340 -12.710 -18.249  1.00 89.41           C
ATOM   3526  C   ILE A 236     -11.208 -12.543 -19.265  1.00 89.41           C
ATOM   3527  O   ILE A 236     -11.285 -13.063 -20.377  1.00 89.41           O
ATOM   3528  HA  ILE A 236     -12.898 -13.612 -18.500  1.00 89.41           H
ATOM   3529  CB  ILE A 236     -13.336 -11.549 -18.242  1.00 89.41           C
ATOM   3530  HB  ILE A 236     -12.820 -10.658 -17.884  1.00 89.41           H
ATOM   3531  CG1 ILE A 236     -14.490 -11.822 -17.274  1.00 89.41           C
ATOM   3532 1HG1 ILE A 236     -15.146 -12.586 -17.691  1.00 89.41           H
ATOM   3533 2HG1 ILE A 236     -14.097 -12.216 -16.337  1.00 89.41           H
ATOM   3534  CG2 ILE A 236     -13.835 -11.245 -19.656  1.00 89.41           C
ATOM   3535 1HG2 ILE A 236     -12.989 -10.976 -20.289  1.00 89.41           H
ATOM   3536 2HG2 ILE A 236     -14.329 -12.127 -20.065  1.00 89.41           H
ATOM   3537 3HG2 ILE A 236     -14.541 -10.416 -19.622  1.00 89.41           H
ATOM   3538  CD1 ILE A 236     -15.291 -10.547 -17.002  1.00 89.41           C
ATOM   3539 1HD1 ILE A 236     -14.636  -9.794 -16.563  1.00 89.41           H
ATOM   3540 2HD1 ILE A 236     -15.702 -10.170 -17.939  1.00 89.41           H
ATOM   3541 3HD1 ILE A 236     -16.104 -10.769 -16.312  1.00 89.41           H
ATOM   3542  HN  ILE A 236     -11.901 -12.137 -16.295  1.00 89.41           H
ATOM   3543  N   ILE A 237     -10.183 -11.815 -18.846  1.00 87.86           N
ATOM   3544  CA  ILE A 237      -9.035 -11.576 -19.704  1.00 87.86           C
ATOM   3545  C   ILE A 237      -8.439 -12.917 -20.136  1.00 87.86           C
ATOM   3546  O   ILE A 237      -8.223 -13.150 -21.325  1.00 87.86           O
ATOM   3547  HA  ILE A 237      -9.394 -11.055 -20.592  1.00 87.86           H
ATOM   3548  CB  ILE A 237      -8.032 -10.651 -19.011  1.00 87.86           C
ATOM   3549  HB  ILE A 237      -7.916 -10.985 -17.980  1.00 87.86           H
ATOM   3550  CG1 ILE A 237      -8.553  -9.213 -18.965  1.00 87.86           C
ATOM   3551 1HG1 ILE A 237      -8.498  -8.771 -19.959  1.00 87.86           H
ATOM   3552 2HG1 ILE A 237      -9.604  -9.213 -18.673  1.00 87.86           H
ATOM   3553  CG2 ILE A 237      -6.656 -10.741 -19.673  1.00 87.86           C
ATOM   3554 1HG2 ILE A 237      -6.288 -11.765 -19.610  1.00 87.86           H
ATOM   3555 2HG2 ILE A 237      -6.736 -10.448 -20.720  1.00 87.86           H
ATOM   3556 3HG2 ILE A 237      -5.962 -10.074 -19.161  1.00 87.86           H
ATOM   3557  CD1 ILE A 237      -7.744  -8.369 -17.979  1.00 87.86           C
ATOM   3558 1HD1 ILE A 237      -7.822  -8.801 -16.981  1.00 87.86           H
ATOM   3559 2HD1 ILE A 237      -6.699  -8.352 -18.287  1.00 87.86           H
ATOM   3560 3HD1 ILE A 237      -8.135  -7.351 -17.965  1.00 87.86           H
ATOM   3561  HN  ILE A 237     -10.130 -11.393 -17.941  1.00 87.86           H
ATOM   3562  N   ILE A 238      -8.189 -13.763 -19.148  1.00 87.97           N
ATOM   3563  CA  ILE A 238      -7.557 -15.046 -19.403  1.00 87.97           C
ATOM   3564  C   ILE A 238      -8.400 -15.834 -20.408  1.00 87.97           C
ATOM   3565  O   ILE A 238      -7.867 -16.414 -21.352  1.00 87.97           O
ATOM   3566  HA  ILE A 238      -6.583 -14.848 -19.851  1.00 87.97           H
ATOM   3567  CB  ILE A 238      -7.308 -15.792 -18.091  1.00 87.97           C
ATOM   3568  HB  ILE A 238      -8.203 -15.707 -17.475  1.00 87.97           H
ATOM   3569  CG1 ILE A 238      -6.158 -15.154 -17.308  1.00 87.97           C
ATOM   3570 1HG1 ILE A 238      -5.207 -15.422 -17.769  1.00 87.97           H
ATOM   3571 2HG1 ILE A 238      -6.240 -14.068 -17.354  1.00 87.97           H
ATOM   3572  CG2 ILE A 238      -7.073 -17.282 -18.343  1.00 87.97           C
ATOM   3573 1HG2 ILE A 238      -7.949 -17.712 -18.827  1.00 87.97           H
ATOM   3574 2HG2 ILE A 238      -6.203 -17.409 -18.987  1.00 87.97           H
ATOM   3575 3HG2 ILE A 238      -6.898 -17.788 -17.393  1.00 87.97           H
ATOM   3576  CD1 ILE A 238      -6.169 -15.611 -15.848  1.00 87.97           C
ATOM   3577 1HD1 ILE A 238      -7.112 -15.321 -15.383  1.00 87.97           H
ATOM   3578 2HD1 ILE A 238      -6.062 -16.695 -15.806  1.00 87.97           H
ATOM   3579 3HD1 ILE A 238      -5.342 -15.143 -15.314  1.00 87.97           H
ATOM   3580  HN  ILE A 238      -8.409 -13.584 -18.189  1.00 87.97           H
ATOM   3581  N   HIS A 239      -9.704 -15.830 -20.169  1.00 82.27           N
ATOM   3582  CA  HIS A 239     -10.622 -16.574 -21.015  1.00 82.27           C
ATOM   3583  C   HIS A 239     -10.503 -16.081 -22.458  1.00 82.27           C
ATOM   3584  O   HIS A 239     -10.446 -16.883 -23.389  1.00 82.27           O
ATOM   3585  HA  HIS A 239     -10.312 -17.618 -20.970  1.00 82.27           H
ATOM   3586  CB  HIS A 239     -12.050 -16.487 -20.474  1.00 82.27           C
ATOM   3587 1HB  HIS A 239     -12.047 -16.765 -19.420  1.00 82.27           H
ATOM   3588 2HB  HIS A 239     -12.386 -15.451 -20.529  1.00 82.27           H
ATOM   3589  CG  HIS A 239     -13.039 -17.361 -21.208  1.00 82.27           C
ATOM   3590  ND1 HIS A 239     -13.069 -18.738 -21.070  1.00 82.27           N
ATOM   3591  HD1 HIS A 239     -12.461 -19.281 -20.490  1.00 82.27           H
ATOM   3592  CD2 HIS A 239     -14.032 -17.041 -22.086  1.00 82.27           C
ATOM   3593  HD2 HIS A 239     -14.287 -16.035 -22.421  1.00 82.27           H
ATOM   3594  CE1 HIS A 239     -14.040 -19.214 -21.836  1.00 82.27           C
ATOM   3595  HE1 HIS A 239     -14.314 -20.263 -21.944  1.00 82.27           H
ATOM   3596  NE2 HIS A 239     -14.635 -18.161 -22.465  1.00 82.27           N
ATOM   3597  HN  HIS A 239     -10.133 -15.332 -19.415  1.00 82.27           H
ATOM   3598  N   THR A 240     -10.469 -14.764 -22.599  1.00 84.67           N
ATOM   3599  CA  THR A 240     -10.411 -14.154 -23.917  1.00 84.67           C
ATOM   3600  C   THR A 240      -9.099 -14.515 -24.615  1.00 84.67           C
ATOM   3601  O   THR A 240      -9.085 -14.794 -25.813  1.00 84.67           O
ATOM   3602  HA  THR A 240     -11.219 -14.565 -24.522  1.00 84.67           H
ATOM   3603  CB  THR A 240     -10.616 -12.647 -23.749  1.00 84.67           C
ATOM   3604  HB  THR A 240      -9.753 -12.188 -23.266  1.00 84.67           H
ATOM   3605  OG1 THR A 240     -11.847 -12.540 -23.038  1.00 84.67           O
ATOM   3606  HG1 THR A 240     -11.668 -12.429 -22.061  1.00 84.67           H
ATOM   3607  CG2 THR A 240     -10.891 -11.942 -25.078  1.00 84.67           C
ATOM   3608 1HG2 THR A 240     -11.794 -12.355 -25.529  1.00 84.67           H
ATOM   3609 2HG2 THR A 240     -10.048 -12.093 -25.752  1.00 84.67           H
ATOM   3610 3HG2 THR A 240     -11.029 -10.875 -24.902  1.00 84.67           H
ATOM   3611  HN  THR A 240     -10.479 -14.119 -21.835  1.00 84.67           H
ATOM   3612  N   LEU A 241      -8.027 -14.496 -23.837  1.00 84.19           N
ATOM   3613  CA  LEU A 241      -6.701 -14.730 -24.383  1.00 84.19           C
ATOM   3614  C   LEU A 241      -6.604 -16.177 -24.872  1.00 84.19           C
ATOM   3615  O   LEU A 241      -5.988 -16.448 -25.902  1.00 84.19           O
ATOM   3616  HA  LEU A 241      -6.579 -14.068 -25.240  1.00 84.19           H
ATOM   3617  CB  LEU A 241      -5.626 -14.353 -23.362  1.00 84.19           C
ATOM   3618 1HB  LEU A 241      -5.892 -14.798 -22.403  1.00 84.19           H
ATOM   3619 2HB  LEU A 241      -4.684 -14.804 -23.672  1.00 84.19           H
ATOM   3620  CG  LEU A 241      -5.397 -12.855 -23.152  1.00 84.19           C
ATOM   3621  HG  LEU A 241      -6.349 -12.399 -22.878  1.00 84.19           H
ATOM   3622  CD1 LEU A 241      -4.428 -12.605 -21.995  1.00 84.19           C
ATOM   3623 1HD1 LEU A 241      -4.839 -13.028 -21.078  1.00 84.19           H
ATOM   3624 2HD1 LEU A 241      -3.471 -13.077 -22.214  1.00 84.19           H
ATOM   3625 3HD1 LEU A 241      -4.283 -11.532 -21.867  1.00 84.19           H
ATOM   3626  CD2 LEU A 241      -4.931 -12.185 -24.445  1.00 84.19           C
ATOM   3627 1HD2 LEU A 241      -3.995 -12.638 -24.773  1.00 84.19           H
ATOM   3628 2HD2 LEU A 241      -5.689 -12.317 -25.217  1.00 84.19           H
ATOM   3629 3HD2 LEU A 241      -4.776 -11.120 -24.268  1.00 84.19           H
ATOM   3630  HN  LEU A 241      -8.054 -14.326 -22.852  1.00 84.19           H
ATOM   3631  N   ILE A 242      -7.221 -17.068 -24.110  1.00 82.67           N
ATOM   3632  CA  ILE A 242      -7.184 -18.484 -24.435  1.00 82.67           C
ATOM   3633  C   ILE A 242      -7.861 -18.710 -25.788  1.00 82.67           C
ATOM   3634  O   ILE A 242      -7.390 -19.508 -26.597  1.00 82.67           O
ATOM   3635  HA  ILE A 242      -6.136 -18.773 -24.521  1.00 82.67           H
ATOM   3636  CB  ILE A 242      -7.790 -19.310 -23.299  1.00 82.67           C
ATOM   3637  HB  ILE A 242      -8.717 -18.831 -22.984  1.00 82.67           H
ATOM   3638  CG1 ILE A 242      -6.860 -19.337 -22.084  1.00 82.67           C
ATOM   3639 1HG1 ILE A 242      -5.978 -19.937 -22.310  1.00 82.67           H
ATOM   3640 2HG1 ILE A 242      -6.511 -18.327 -21.867  1.00 82.67           H
ATOM   3641  CG2 ILE A 242      -8.149 -20.719 -23.776  1.00 82.67           C
ATOM   3642 1HG2 ILE A 242      -8.875 -20.654 -24.587  1.00 82.67           H
ATOM   3643 2HG2 ILE A 242      -7.250 -21.222 -24.134  1.00 82.67           H
ATOM   3644 3HG2 ILE A 242      -8.577 -21.285 -22.949  1.00 82.67           H
ATOM   3645  CD1 ILE A 242      -7.574 -19.910 -20.859  1.00 82.67           C
ATOM   3646 1HD1 ILE A 242      -8.441 -19.294 -20.622  1.00 82.67           H
ATOM   3647 2HD1 ILE A 242      -7.900 -20.929 -21.072  1.00 82.67           H
ATOM   3648 3HD1 ILE A 242      -6.891 -19.918 -20.010  1.00 82.67           H
ATOM   3649  HN  ILE A 242      -7.738 -16.837 -23.286  1.00 82.67           H
ATOM   3650  N   GLN A 243      -8.956 -17.993 -25.993  1.00 77.30           N
ATOM   3651  CA  GLN A 243      -9.737 -18.150 -27.208  1.00 77.30           C
ATOM   3652  C   GLN A 243      -9.016 -17.502 -28.391  1.00 77.30           C
ATOM   3653  O   GLN A 243      -9.281 -17.837 -29.545  1.00 77.30           O
ATOM   3654  HA  GLN A 243      -9.814 -19.226 -27.366  1.00 77.30           H
ATOM   3655  CB  GLN A 243     -11.142 -17.568 -27.036  1.00 77.30           C
ATOM   3656 1HB  GLN A 243     -11.072 -16.544 -26.668  1.00 77.30           H
ATOM   3657 2HB  GLN A 243     -11.643 -17.525 -28.004  1.00 77.30           H
ATOM   3658  CG  GLN A 243     -11.970 -18.410 -26.064  1.00 77.30           C
ATOM   3659 1HG  GLN A 243     -11.969 -19.451 -26.387  1.00 77.30           H
ATOM   3660 2HG  GLN A 243     -11.513 -18.383 -25.074  1.00 77.30           H
ATOM   3661  CD  GLN A 243     -13.409 -17.897 -25.982  1.00 77.30           C
ATOM   3662  OE1 GLN A 243     -13.765 -16.877 -26.549  1.00 77.30           O
ATOM   3663  NE2 GLN A 243     -14.213 -18.658 -25.245  1.00 77.30           N
ATOM   3664 1HE2 GLN A 243     -13.857 -19.482 -24.806  1.00 77.30           H
ATOM   3665 2HE2 GLN A 243     -15.174 -18.405 -25.131  1.00 77.30           H
ATOM   3666  HN  GLN A 243      -9.310 -17.315 -25.348  1.00 77.30           H
ATOM   3667  N   ALA A 244      -8.117 -16.584 -28.065  1.00 78.64           N
ATOM   3668  CA  ALA A 244      -7.389 -15.853 -29.087  1.00 78.64           C
ATOM   3669  C   ALA A 244      -6.497 -16.823 -29.865  1.00 78.64           C
ATOM   3670  O   ALA A 244      -5.822 -17.662 -29.272  1.00 78.64           O
ATOM   3671  HA  ALA A 244      -8.120 -15.419 -29.769  1.00 78.64           H
ATOM   3672  CB  ALA A 244      -6.590 -14.722 -28.435  1.00 78.64           C
ATOM   3673 1HB  ALA A 244      -7.272 -14.045 -27.921  1.00 78.64           H
ATOM   3674 2HB  ALA A 244      -5.885 -15.142 -27.718  1.00 78.64           H
ATOM   3675 3HB  ALA A 244      -6.044 -14.174 -29.203  1.00 78.64           H
ATOM   3676  HN  ALA A 244      -7.885 -16.339 -27.123  1.00 78.64           H
ATOM   3677  N   LYS A 245      -6.525 -16.676 -31.181  1.00 67.46           N
ATOM   3678  CA  LYS A 245      -5.760 -17.555 -32.049  1.00 67.46           C
ATOM   3679  C   LYS A 245      -4.317 -17.053 -32.133  1.00 67.46           C
ATOM   3680  O   LYS A 245      -3.453 -17.728 -32.691  1.00 67.46           O
ATOM   3681  HA  LYS A 245      -5.755 -18.544 -31.590  1.00 67.46           H
ATOM   3682  CB  LYS A 245      -6.444 -17.692 -33.411  1.00 67.46           C
ATOM   3683 1HB  LYS A 245      -6.666 -16.703 -33.811  1.00 67.46           H
ATOM   3684 2HB  LYS A 245      -5.767 -18.176 -34.115  1.00 67.46           H
ATOM   3685  CG  LYS A 245      -7.735 -18.505 -33.297  1.00 67.46           C
ATOM   3686 1HG  LYS A 245      -7.542 -19.426 -32.748  1.00 67.46           H
ATOM   3687 2HG  LYS A 245      -8.474 -17.942 -32.725  1.00 67.46           H
ATOM   3688  CD  LYS A 245      -8.298 -18.837 -34.680  1.00 67.46           C
ATOM   3689 1HD  LYS A 245      -8.557 -17.916 -35.202  1.00 67.46           H
ATOM   3690 2HD  LYS A 245      -7.535 -19.337 -35.276  1.00 67.46           H
ATOM   3691  CE  LYS A 245      -9.534 -19.731 -34.568  1.00 67.46           C
ATOM   3692 1HE  LYS A 245      -9.294 -20.624 -33.991  1.00 67.46           H
ATOM   3693 2HE  LYS A 245     -10.323 -19.206 -34.030  1.00 67.46           H
ATOM   3694  NZ  LYS A 245     -10.017 -20.119 -35.913  1.00 67.46           N
ATOM   3695 1HZ  LYS A 245     -10.831 -20.716 -35.821  1.00 67.46           H
ATOM   3696 2HZ  LYS A 245     -10.265 -19.287 -36.436  1.00 67.46           H
ATOM   3697 3HZ  LYS A 245      -9.284 -20.620 -36.403  1.00 67.46           H
ATOM   3698  HN  LYS A 245      -7.055 -15.973 -31.655  1.00 67.46           H
ATOM   3699  N   LYS A 246      -4.101 -15.873 -31.571  1.00 61.22           N
ATOM   3700  CA  LYS A 246      -2.850 -15.164 -31.777  1.00 61.22           C
ATOM   3701  C   LYS A 246      -1.775 -15.759 -30.865  1.00 61.22           C
ATOM   3702  O   LYS A 246      -2.060 -16.143 -29.731  1.00 61.22           O
ATOM   3703  HA  LYS A 246      -2.550 -15.323 -32.813  1.00 61.22           H
ATOM   3704  CB  LYS A 246      -3.050 -13.659 -31.590  1.00 61.22           C
ATOM   3705 1HB  LYS A 246      -3.481 -13.464 -30.607  1.00 61.22           H
ATOM   3706 2HB  LYS A 246      -2.085 -13.153 -31.620  1.00 61.22           H
ATOM   3707  CG  LYS A 246      -3.964 -13.088 -32.676  1.00 61.22           C
ATOM   3708 1HG  LYS A 246      -3.750 -13.573 -33.628  1.00 61.22           H
ATOM   3709 2HG  LYS A 246      -5.004 -13.308 -32.433  1.00 61.22           H
ATOM   3710  CD  LYS A 246      -3.776 -11.576 -32.813  1.00 61.22           C
ATOM   3711 1HD  LYS A 246      -3.917 -11.099 -31.843  1.00 61.22           H
ATOM   3712 2HD  LYS A 246      -2.755 -11.360 -33.129  1.00 61.22           H
ATOM   3713  CE  LYS A 246      -4.763 -10.990 -33.824  1.00 61.22           C
ATOM   3714 1HE  LYS A 246      -4.643 -11.484 -34.788  1.00 61.22           H
ATOM   3715 2HE  LYS A 246      -5.785 -11.179 -33.494  1.00 61.22           H
ATOM   3716  NZ  LYS A 246      -4.546  -9.534 -33.976  1.00 61.22           N
ATOM   3717 1HZ  LYS A 246      -5.221  -9.158 -34.633  1.00 61.22           H
ATOM   3718 2HZ  LYS A 246      -4.661  -9.079 -33.077  1.00 61.22           H
ATOM   3719 3HZ  LYS A 246      -3.608  -9.366 -34.322  1.00 61.22           H
ATOM   3720  HN  LYS A 246      -4.762 -15.404 -30.985  1.00 61.22           H
ATOM   3721  N   SER A 247      -0.562 -15.818 -31.393  1.00 68.35           N
ATOM   3722  CA  SER A 247       0.517 -16.516 -30.715  1.00 68.35           C
ATOM   3723  C   SER A 247       1.049 -15.662 -29.562  1.00 68.35           C
ATOM   3724  O   SER A 247       1.603 -16.190 -28.599  1.00 68.35           O
ATOM   3725  HA  SER A 247       0.073 -17.436 -30.336  1.00 68.35           H
ATOM   3726  CB  SER A 247       1.648 -16.859 -31.687  1.00 68.35           C
ATOM   3727 1HB  SER A 247       2.417 -17.426 -31.162  1.00 68.35           H
ATOM   3728 2HB  SER A 247       1.263 -17.501 -32.479  1.00 68.35           H
ATOM   3729  OG  SER A 247       2.230 -15.692 -32.263  1.00 68.35           O
ATOM   3730  HG  SER A 247       2.952 -15.951 -32.904  1.00 68.35           H
ATOM   3731  HN  SER A 247      -0.311 -15.400 -32.267  1.00 68.35           H
ATOM   3732  N   SER A 248       0.862 -14.358 -29.698  1.00 69.86           N
ATOM   3733  CA  SER A 248       1.328 -13.425 -28.686  1.00 69.86           C
ATOM   3734  C   SER A 248       0.549 -13.631 -27.386  1.00 69.86           C
ATOM   3735  O   SER A 248       0.923 -13.097 -26.343  1.00 69.86           O
ATOM   3736  HA  SER A 248       2.383 -13.660 -28.542  1.00 69.86           H
ATOM   3737  CB  SER A 248       1.190 -11.978 -29.165  1.00 69.86           C
ATOM   3738 1HB  SER A 248       1.583 -11.305 -28.403  1.00 69.86           H
ATOM   3739 2HB  SER A 248       1.794 -11.833 -30.060  1.00 69.86           H
ATOM   3740  OG  SER A 248      -0.165 -11.636 -29.446  1.00 69.86           O
ATOM   3741  HG  SER A 248      -0.225 -10.677 -29.720  1.00 69.86           H
ATOM   3742  HN  SER A 248       0.402 -13.937 -30.480  1.00 69.86           H
ATOM   3743  N   LYS A 249      -0.520 -14.406 -27.490  1.00 67.27           N
ATOM   3744  CA  LYS A 249      -1.422 -14.594 -26.366  1.00 67.27           C
ATOM   3745  C   LYS A 249      -0.643 -15.178 -25.186  1.00 67.27           C
ATOM   3746  O   LYS A 249      -0.963 -14.903 -24.030  1.00 67.27           O
ATOM   3747  HA  LYS A 249      -1.796 -13.611 -26.080  1.00 67.27           H
ATOM   3748  CB  LYS A 249      -2.630 -15.434 -26.783  1.00 67.27           C
ATOM   3749 1HB  LYS A 249      -3.415 -15.347 -26.032  1.00 67.27           H
ATOM   3750 2HB  LYS A 249      -3.039 -15.051 -27.718  1.00 67.27           H
ATOM   3751  CG  LYS A 249      -2.242 -16.905 -26.954  1.00 67.27           C
ATOM   3752 1HG  LYS A 249      -1.401 -16.984 -27.643  1.00 67.27           H
ATOM   3753 2HG  LYS A 249      -1.911 -17.311 -25.999  1.00 67.27           H
ATOM   3754  CD  LYS A 249      -3.421 -17.724 -27.483  1.00 67.27           C
ATOM   3755 1HD  LYS A 249      -4.298 -17.552 -26.858  1.00 67.27           H
ATOM   3756 2HD  LYS A 249      -3.677 -17.393 -28.489  1.00 67.27           H
ATOM   3757  CE  LYS A 249      -3.086 -19.217 -27.500  1.00 67.27           C
ATOM   3758 1HE  LYS A 249      -2.320 -19.415 -28.249  1.00 67.27           H
ATOM   3759 2HE  LYS A 249      -2.674 -19.515 -26.536  1.00 67.27           H
ATOM   3760  NZ  LYS A 249      -4.296 -20.016 -27.797  1.00 67.27           N
ATOM   3761 1HZ  LYS A 249      -4.044 -20.995 -27.876  1.00 67.27           H
ATOM   3762 2HZ  LYS A 249      -4.970 -19.900 -27.049  1.00 67.27           H
ATOM   3763 3HZ  LYS A 249      -4.704 -19.701 -28.671  1.00 67.27           H
ATOM   3764  HN  LYS A 249      -0.773 -14.901 -28.322  1.00 67.27           H
ATOM   3765  N   HIS A 250       0.363 -15.974 -25.517  1.00 72.32           N
ATOM   3766  CA  HIS A 250       1.113 -16.694 -24.503  1.00 72.32           C
ATOM   3767  C   HIS A 250       1.864 -15.698 -23.616  1.00 72.32           C
ATOM   3768  O   HIS A 250       1.901 -15.852 -22.396  1.00 72.32           O
ATOM   3769  HA  HIS A 250       0.384 -17.230 -23.895  1.00 72.32           H
ATOM   3770  CB  HIS A 250       2.037 -17.731 -25.144  1.00 72.32           C
ATOM   3771 1HB  HIS A 250       2.616 -17.249 -25.932  1.00 72.32           H
ATOM   3772 2HB  HIS A 250       2.748 -18.081 -24.395  1.00 72.32           H
ATOM   3773  CG  HIS A 250       1.314 -18.922 -25.726  1.00 72.32           C
ATOM   3774  ND1 HIS A 250       0.711 -19.889 -24.942  1.00 72.32           N
ATOM   3775  HD1 HIS A 250       0.690 -19.903 -23.942  1.00 72.32           H
ATOM   3776  CD2 HIS A 250       1.103 -19.290 -27.022  1.00 72.32           C
ATOM   3777  HD2 HIS A 250       1.446 -18.747 -27.903  1.00 72.32           H
ATOM   3778  CE1 HIS A 250       0.165 -20.795 -25.741  1.00 72.32           C
ATOM   3779  HE1 HIS A 250      -0.383 -21.682 -25.424  1.00 72.32           H
ATOM   3780  NE2 HIS A 250       0.410 -20.422 -27.030  1.00 72.32           N
ATOM   3781  HN  HIS A 250       0.666 -16.130 -26.457  1.00 72.32           H
ATOM   3782  N   LYS A 251       2.444 -14.699 -24.264  1.00 71.67           N
ATOM   3783  CA  LYS A 251       3.199 -13.683 -23.551  1.00 71.67           C
ATOM   3784  C   LYS A 251       2.258 -12.909 -22.625  1.00 71.67           C
ATOM   3785  O   LYS A 251       2.562 -12.710 -21.450  1.00 71.67           O
ATOM   3786  HA  LYS A 251       3.941 -14.196 -22.939  1.00 71.67           H
ATOM   3787  CB  LYS A 251       3.963 -12.793 -24.535  1.00 71.67           C
ATOM   3788 1HB  LYS A 251       4.565 -13.412 -25.199  1.00 71.67           H
ATOM   3789 2HB  LYS A 251       3.256 -12.248 -25.161  1.00 71.67           H
ATOM   3790  CG  LYS A 251       4.864 -11.804 -23.793  1.00 71.67           C
ATOM   3791 1HG  LYS A 251       4.261 -11.186 -23.128  1.00 71.67           H
ATOM   3792 2HG  LYS A 251       5.572 -12.349 -23.169  1.00 71.67           H
ATOM   3793  CD  LYS A 251       5.624 -10.912 -24.777  1.00 71.67           C
ATOM   3794 1HD  LYS A 251       6.295 -11.522 -25.382  1.00 71.67           H
ATOM   3795 2HD  LYS A 251       4.921 -10.436 -25.461  1.00 71.67           H
ATOM   3796  CE  LYS A 251       6.428  -9.841 -24.037  1.00 71.67           C
ATOM   3797 1HE  LYS A 251       5.783  -9.312 -23.336  1.00 71.67           H
ATOM   3798 2HE  LYS A 251       7.218 -10.311 -23.451  1.00 71.67           H
ATOM   3799  NZ  LYS A 251       7.019  -8.881 -24.996  1.00 71.67           N
ATOM   3800 1HZ  LYS A 251       7.438  -8.110 -24.488  1.00 71.67           H
ATOM   3801 2HZ  LYS A 251       7.731  -9.349 -25.547  1.00 71.67           H
ATOM   3802 3HZ  LYS A 251       6.294  -8.528 -25.611  1.00 71.67           H
ATOM   3803  HN  LYS A 251       2.404 -14.577 -25.256  1.00 71.67           H
ATOM   3804  N   ALA A 252       1.134 -12.494 -23.190  1.00 82.45           N
ATOM   3805  CA  ALA A 252       0.170 -11.703 -22.445  1.00 82.45           C
ATOM   3806  C   ALA A 252      -0.346 -12.520 -21.258  1.00 82.45           C
ATOM   3807  O   ALA A 252      -0.463 -12.003 -20.149  1.00 82.45           O
ATOM   3808  HA  ALA A 252       0.685 -10.819 -22.070  1.00 82.45           H
ATOM   3809  CB  ALA A 252      -0.957 -11.258 -23.379  1.00 82.45           C
ATOM   3810 1HB  ALA A 252      -0.542 -10.656 -24.188  1.00 82.45           H
ATOM   3811 2HB  ALA A 252      -1.452 -12.135 -23.796  1.00 82.45           H
ATOM   3812 3HB  ALA A 252      -1.680 -10.664 -22.820  1.00 82.45           H
ATOM   3813  HN  ALA A 252       0.878 -12.689 -24.137  1.00 82.45           H
ATOM   3814  N   LEU A 253      -0.639 -13.782 -21.533  1.00 80.20           N
ATOM   3815  CA  LEU A 253      -1.189 -14.661 -20.515  1.00 80.20           C
ATOM   3816  C   LEU A 253      -0.219 -14.738 -19.335  1.00 80.20           C
ATOM   3817  O   LEU A 253      -0.631 -14.633 -18.180  1.00 80.20           O
ATOM   3818  HA  LEU A 253      -2.121 -14.216 -20.168  1.00 80.20           H
ATOM   3819  CB  LEU A 253      -1.536 -16.025 -21.116  1.00 80.20           C
ATOM   3820 1HB  LEU A 253      -2.104 -15.863 -22.032  1.00 80.20           H
ATOM   3821 2HB  LEU A 253      -0.608 -16.521 -21.400  1.00 80.20           H
ATOM   3822  CG  LEU A 253      -2.332 -16.972 -20.215  1.00 80.20           C
ATOM   3823  HG  LEU A 253      -1.874 -16.968 -19.226  1.00 80.20           H
ATOM   3824  CD1 LEU A 253      -3.773 -16.486 -20.048  1.00 80.20           C
ATOM   3825 1HD1 LEU A 253      -3.772 -15.493 -19.598  1.00 80.20           H
ATOM   3826 2HD1 LEU A 253      -4.257 -16.441 -21.024  1.00 80.20           H
ATOM   3827 3HD1 LEU A 253      -4.317 -17.176 -19.404  1.00 80.20           H
ATOM   3828  CD2 LEU A 253      -2.269 -18.408 -20.737  1.00 80.20           C
ATOM   3829 1HD2 LEU A 253      -2.687 -18.448 -21.743  1.00 80.20           H
ATOM   3830 2HD2 LEU A 253      -1.231 -18.740 -20.762  1.00 80.20           H
ATOM   3831 3HD2 LEU A 253      -2.843 -19.060 -20.079  1.00 80.20           H
ATOM   3832  HN  LEU A 253      -0.507 -14.205 -22.430  1.00 80.20           H
ATOM   3833  N   LYS A 254       1.051 -14.919 -19.665  1.00 77.25           N
ATOM   3834  CA  LYS A 254       2.076 -15.062 -18.645  1.00 77.25           C
ATOM   3835  C   LYS A 254       2.081 -13.818 -17.754  1.00 77.25           C
ATOM   3836  O   LYS A 254       2.107 -13.927 -16.529  1.00 77.25           O
ATOM   3837  HA  LYS A 254       1.810 -15.924 -18.032  1.00 77.25           H
ATOM   3838  CB  LYS A 254       3.432 -15.364 -19.286  1.00 77.25           C
ATOM   3839 1HB  LYS A 254       3.331 -16.193 -19.987  1.00 77.25           H
ATOM   3840 2HB  LYS A 254       3.767 -14.501 -19.861  1.00 77.25           H
ATOM   3841  CG  LYS A 254       4.476 -15.712 -18.223  1.00 77.25           C
ATOM   3842 1HG  LYS A 254       4.652 -14.847 -17.584  1.00 77.25           H
ATOM   3843 2HG  LYS A 254       4.098 -16.510 -17.584  1.00 77.25           H
ATOM   3844  CD  LYS A 254       5.792 -16.150 -18.870  1.00 77.25           C
ATOM   3845 1HD  LYS A 254       5.613 -17.004 -19.524  1.00 77.25           H
ATOM   3846 2HD  LYS A 254       6.180 -15.346 -19.495  1.00 77.25           H
ATOM   3847  CE  LYS A 254       6.828 -16.523 -17.807  1.00 77.25           C
ATOM   3848 1HE  LYS A 254       7.062 -15.650 -17.198  1.00 77.25           H
ATOM   3849 2HE  LYS A 254       6.415 -17.277 -17.138  1.00 77.25           H
ATOM   3850  NZ  LYS A 254       8.061 -17.037 -18.444  1.00 77.25           N
ATOM   3851 1HZ  LYS A 254       8.742 -17.262 -17.727  1.00 77.25           H
ATOM   3852 2HZ  LYS A 254       7.844 -17.870 -18.978  1.00 77.25           H
ATOM   3853 3HZ  LYS A 254       8.443 -16.329 -19.062  1.00 77.25           H
ATOM   3854  HN  LYS A 254       1.383 -14.968 -20.607  1.00 77.25           H
ATOM   3855  N   VAL A 255       2.056 -12.664 -18.405  1.00 84.12           N
ATOM   3856  CA  VAL A 255       2.115 -11.400 -17.689  1.00 84.12           C
ATOM   3857  C   VAL A 255       0.916 -11.298 -16.744  1.00 84.12           C
ATOM   3858  O   VAL A 255       1.073 -10.962 -15.571  1.00 84.12           O
ATOM   3859  HA  VAL A 255       3.030 -11.400 -17.097  1.00 84.12           H
ATOM   3860  CB  VAL A 255       2.193 -10.240 -18.683  1.00 84.12           C
ATOM   3861  HB  VAL A 255       1.372 -10.348 -19.391  1.00 84.12           H
ATOM   3862  CG1 VAL A 255       2.025  -8.896 -17.971  1.00 84.12           C
ATOM   3863 1HG1 VAL A 255       1.055  -8.867 -17.475  1.00 84.12           H
ATOM   3864 2HG1 VAL A 255       2.816  -8.776 -17.230  1.00 84.12           H
ATOM   3865 3HG1 VAL A 255       2.085  -8.088 -18.701  1.00 84.12           H
ATOM   3866  CG2 VAL A 255       3.503 -10.282 -19.473  1.00 84.12           C
ATOM   3867 1HG2 VAL A 255       4.345 -10.210 -18.784  1.00 84.12           H
ATOM   3868 2HG2 VAL A 255       3.565 -11.219 -20.025  1.00 84.12           H
ATOM   3869 3HG2 VAL A 255       3.533  -9.446 -20.172  1.00 84.12           H
ATOM   3870  HN  VAL A 255       1.996 -12.584 -19.400  1.00 84.12           H
ATOM   3871  N   THR A 256      -0.254 -11.593 -17.290  1.00 83.36           N
ATOM   3872  CA  THR A 256      -1.488 -11.458 -16.534  1.00 83.36           C
ATOM   3873  C   THR A 256      -1.431 -12.310 -15.264  1.00 83.36           C
ATOM   3874  O   THR A 256      -1.770 -11.838 -14.180  1.00 83.36           O
ATOM   3875  HA  THR A 256      -1.586 -10.420 -16.218  1.00 83.36           H
ATOM   3876  CB  THR A 256      -2.651 -11.823 -17.459  1.00 83.36           C
ATOM   3877  HB  THR A 256      -2.585 -12.863 -17.776  1.00 83.36           H
ATOM   3878  OG1 THR A 256      -2.581 -10.855 -18.503  1.00 83.36           O
ATOM   3879  HG1 THR A 256      -2.030 -11.208 -19.259  1.00 83.36           H
ATOM   3880  CG2 THR A 256      -4.015 -11.573 -16.811  1.00 83.36           C
ATOM   3881 1HG2 THR A 256      -4.107 -10.517 -16.555  1.00 83.36           H
ATOM   3882 2HG2 THR A 256      -4.103 -12.175 -15.907  1.00 83.36           H
ATOM   3883 3HG2 THR A 256      -4.805 -11.848 -17.509  1.00 83.36           H
ATOM   3884  HN  THR A 256      -0.367 -11.919 -18.229  1.00 83.36           H
ATOM   3885  N   ILE A 257      -1.001 -13.551 -15.441  1.00 85.63           N
ATOM   3886  CA  ILE A 257      -0.931 -14.484 -14.330  1.00 85.63           C
ATOM   3887  C   ILE A 257       0.051 -13.952 -13.284  1.00 85.63           C
ATOM   3888  O   ILE A 257      -0.252 -13.941 -12.092  1.00 85.63           O
ATOM   3889  HA  ILE A 257      -1.923 -14.531 -13.879  1.00 85.63           H
ATOM   3890  CB  ILE A 257      -0.595 -15.890 -14.831  1.00 85.63           C
ATOM   3891  HB  ILE A 257       0.271 -15.819 -15.490  1.00 85.63           H
ATOM   3892  CG1 ILE A 257      -1.746 -16.467 -15.657  1.00 85.63           C
ATOM   3893 1HG1 ILE A 257      -2.595 -16.678 -15.006  1.00 85.63           H
ATOM   3894 2HG1 ILE A 257      -2.079 -15.731 -16.388  1.00 85.63           H
ATOM   3895  CG2 ILE A 257      -0.205 -16.807 -13.670  1.00 85.63           C
ATOM   3896 1HG2 ILE A 257       0.669 -16.399 -13.162  1.00 85.63           H
ATOM   3897 2HG2 ILE A 257      -1.035 -16.876 -12.967  1.00 85.63           H
ATOM   3898 3HG2 ILE A 257       0.029 -17.800 -14.054  1.00 85.63           H
ATOM   3899  CD1 ILE A 257      -1.317 -17.749 -16.374  1.00 85.63           C
ATOM   3900 1HD1 ILE A 257      -0.483 -17.530 -17.042  1.00 85.63           H
ATOM   3901 2HD1 ILE A 257      -1.007 -18.491 -15.639  1.00 85.63           H
ATOM   3902 3HD1 ILE A 257      -2.153 -18.138 -16.954  1.00 85.63           H
ATOM   3903  HN  ILE A 257      -0.703 -13.919 -16.322  1.00 85.63           H
ATOM   3904  N   THR A 258       1.208 -13.525 -13.768  1.00 87.49           N
ATOM   3905  CA  THR A 258       2.272 -13.082 -12.883  1.00 87.49           C
ATOM   3906  C   THR A 258       1.785 -11.937 -11.994  1.00 87.49           C
ATOM   3907  O   THR A 258       2.006 -11.948 -10.784  1.00 87.49           O
ATOM   3908  HA  THR A 258       2.537 -13.909 -12.224  1.00 87.49           H
ATOM   3909  CB  THR A 258       3.480 -12.710 -13.746  1.00 87.49           C
ATOM   3910  HB  THR A 258       3.244 -11.876 -14.406  1.00 87.49           H
ATOM   3911  OG1 THR A 258       3.832 -13.929 -14.396  1.00 87.49           O
ATOM   3912  HG1 THR A 258       3.324 -14.018 -15.253  1.00 87.49           H
ATOM   3913  CG2 THR A 258       4.713 -12.365 -12.909  1.00 87.49           C
ATOM   3914 1HG2 THR A 258       4.989 -13.224 -12.297  1.00 87.49           H
ATOM   3915 2HG2 THR A 258       4.488 -11.517 -12.262  1.00 87.49           H
ATOM   3916 3HG2 THR A 258       5.541 -12.108 -13.570  1.00 87.49           H
ATOM   3917  HN  THR A 258       1.423 -13.478 -14.744  1.00 87.49           H
ATOM   3918  N   VAL A 259       1.129 -10.976 -12.628  1.00 88.23           N
ATOM   3919  CA  VAL A 259       0.666  -9.794 -11.921  1.00 88.23           C
ATOM   3920  C   VAL A 259      -0.256 -10.218 -10.776  1.00 88.23           C
ATOM   3921  O   VAL A 259      -0.104  -9.754  -9.647  1.00 88.23           O
ATOM   3922  HA  VAL A 259       1.541  -9.298 -11.501  1.00 88.23           H
ATOM   3923  CB  VAL A 259      -0.003  -8.827 -12.900  1.00 88.23           C
ATOM   3924  HB  VAL A 259      -0.687  -9.402 -13.525  1.00 88.23           H
ATOM   3925  CG1 VAL A 259      -0.822  -7.771 -12.155  1.00 88.23           C
ATOM   3926 1HG1 VAL A 259      -1.596  -8.262 -11.565  1.00 88.23           H
ATOM   3927 2HG1 VAL A 259      -0.167  -7.203 -11.495  1.00 88.23           H
ATOM   3928 3HG1 VAL A 259      -1.286  -7.097 -12.875  1.00 88.23           H
ATOM   3929  CG2 VAL A 259       1.032  -8.172 -13.817  1.00 88.23           C
ATOM   3930 1HG2 VAL A 259       1.751  -7.617 -13.215  1.00 88.23           H
ATOM   3931 2HG2 VAL A 259       1.552  -8.942 -14.387  1.00 88.23           H
ATOM   3932 3HG2 VAL A 259       0.530  -7.490 -14.503  1.00 88.23           H
ATOM   3933  HN  VAL A 259       0.915 -10.995 -13.605  1.00 88.23           H
ATOM   3934  N   LEU A 260      -1.192 -11.096 -11.107  1.00 86.59           N
ATOM   3935  CA  LEU A 260      -2.200 -11.513 -10.147  1.00 86.59           C
ATOM   3936  C   LEU A 260      -1.523 -12.259  -8.996  1.00 86.59           C
ATOM   3937  O   LEU A 260      -1.824 -12.011  -7.829  1.00 86.59           O
ATOM   3938  HA  LEU A 260      -2.665 -10.611  -9.749  1.00 86.59           H
ATOM   3939  CB  LEU A 260      -3.299 -12.320 -10.841  1.00 86.59           C
ATOM   3940 1HB  LEU A 260      -3.699 -11.722 -11.660  1.00 86.59           H
ATOM   3941 2HB  LEU A 260      -2.846 -13.207 -11.285  1.00 86.59           H
ATOM   3942  CG  LEU A 260      -4.464 -12.766  -9.955  1.00 86.59           C
ATOM   3943  HG  LEU A 260      -4.058 -13.318  -9.108  1.00 86.59           H
ATOM   3944  CD1 LEU A 260      -5.216 -11.559  -9.389  1.00 86.59           C
ATOM   3945 1HD1 LEU A 260      -4.534 -10.954  -8.791  1.00 86.59           H
ATOM   3946 2HD1 LEU A 260      -5.610 -10.959 -10.209  1.00 86.59           H
ATOM   3947 3HD1 LEU A 260      -6.039 -11.904  -8.763  1.00 86.59           H
ATOM   3948  CD2 LEU A 260      -5.395 -13.717 -10.710  1.00 86.59           C
ATOM   3949 1HD2 LEU A 260      -5.797 -13.211 -11.588  1.00 86.59           H
ATOM   3950 2HD2 LEU A 260      -4.836 -14.599 -11.023  1.00 86.59           H
ATOM   3951 3HD2 LEU A 260      -6.214 -14.018 -10.058  1.00 86.59           H
ATOM   3952  HN  LEU A 260      -1.268 -11.518 -12.010  1.00 86.59           H
ATOM   3953  N   THR A 261      -0.622 -13.158  -9.363  1.00 89.47           N
ATOM   3954  CA  THR A 261       0.028 -14.011  -8.383  1.00 89.47           C
ATOM   3955  C   THR A 261       0.837 -13.168  -7.395  1.00 89.47           C
ATOM   3956  O   THR A 261       0.792 -13.405  -6.189  1.00 89.47           O
ATOM   3957  HA  THR A 261      -0.744 -14.524  -7.809  1.00 89.47           H
ATOM   3958  CB  THR A 261       0.872 -15.040  -9.137  1.00 89.47           C
ATOM   3959  HB  THR A 261       1.669 -14.553  -9.699  1.00 89.47           H
ATOM   3960  OG1 THR A 261      -0.077 -15.763  -9.917  1.00 89.47           O
ATOM   3961  HG1 THR A 261      -0.203 -15.316 -10.803  1.00 89.47           H
ATOM   3962  CG2 THR A 261       1.474 -16.097  -8.209  1.00 89.47           C
ATOM   3963 1HG2 THR A 261       0.673 -16.630  -7.698  1.00 89.47           H
ATOM   3964 2HG2 THR A 261       2.115 -15.611  -7.473  1.00 89.47           H
ATOM   3965 3HG2 THR A 261       2.064 -16.802  -8.795  1.00 89.47           H
ATOM   3966  HN  THR A 261      -0.335 -13.307 -10.310  1.00 89.47           H
ATOM   3967  N   VAL A 262       1.558 -12.201  -7.943  1.00 91.98           N
ATOM   3968  CA  VAL A 262       2.443 -11.378  -7.137  1.00 91.98           C
ATOM   3969  C   VAL A 262       1.614 -10.586  -6.124  1.00 91.98           C
ATOM   3970  O   VAL A 262       1.995 -10.469  -4.960  1.00 91.98           O
ATOM   3971  HA  VAL A 262       3.112 -12.047  -6.595  1.00 91.98           H
ATOM   3972  CB  VAL A 262       3.295 -10.485  -8.040  1.00 91.98           C
ATOM   3973  HB  VAL A 262       2.624  -9.951  -8.713  1.00 91.98           H
ATOM   3974  CG1 VAL A 262       4.062  -9.447  -7.219  1.00 91.98           C
ATOM   3975 1HG1 VAL A 262       3.355  -8.820  -6.674  1.00 91.98           H
ATOM   3976 2HG1 VAL A 262       4.717  -9.955  -6.511  1.00 91.98           H
ATOM   3977 3HG1 VAL A 262       4.659  -8.825  -7.886  1.00 91.98           H
ATOM   3978  CG2 VAL A 262       4.250 -11.321  -8.895  1.00 91.98           C
ATOM   3979 1HG2 VAL A 262       4.911 -11.895  -8.246  1.00 91.98           H
ATOM   3980 2HG2 VAL A 262       3.674 -12.004  -9.521  1.00 91.98           H
ATOM   3981 3HG2 VAL A 262       4.843 -10.662  -9.528  1.00 91.98           H
ATOM   3982  HN  VAL A 262       1.544 -11.977  -8.918  1.00 91.98           H
ATOM   3983  N   PHE A 263       0.494 -10.063  -6.603  1.00 91.39           N
ATOM   3984  CA  PHE A 263      -0.390  -9.282  -5.755  1.00 91.39           C
ATOM   3985  C   PHE A 263      -0.892 -10.114  -4.573  1.00 91.39           C
ATOM   3986  O   PHE A 263      -0.807  -9.681  -3.425  1.00 91.39           O
ATOM   3987  HA  PHE A 263       0.185  -8.434  -5.382  1.00 91.39           H
ATOM   3988  CB  PHE A 263      -1.585  -8.869  -6.616  1.00 91.39           C
ATOM   3989 1HB  PHE A 263      -1.222  -8.316  -7.482  1.00 91.39           H
ATOM   3990 2HB  PHE A 263      -2.076  -9.766  -6.993  1.00 91.39           H
ATOM   3991  CG  PHE A 263      -2.617  -8.013  -5.878  1.00 91.39           C
ATOM   3992  CD1 PHE A 263      -3.722  -8.593  -5.340  1.00 91.39           C
ATOM   3993  HD1 PHE A 263      -3.874  -9.669  -5.434  1.00 91.39           H
ATOM   3994  CD2 PHE A 263      -2.428  -6.671  -5.761  1.00 91.39           C
ATOM   3995  HD2 PHE A 263      -1.542  -6.205  -6.193  1.00 91.39           H
ATOM   3996  CE1 PHE A 263      -4.680  -7.799  -4.656  1.00 91.39           C
ATOM   3997  HE1 PHE A 263      -5.566  -8.264  -4.224  1.00 91.39           H
ATOM   3998  CE2 PHE A 263      -3.385  -5.876  -5.077  1.00 91.39           C
ATOM   3999  HE2 PHE A 263      -3.234  -4.801  -4.983  1.00 91.39           H
ATOM   4000  CZ  PHE A 263      -4.491  -6.457  -4.538  1.00 91.39           C
ATOM   4001  HZ  PHE A 263      -5.226  -5.847  -4.013  1.00 91.39           H
ATOM   4002  HN  PHE A 263       0.190 -10.166  -7.550  1.00 91.39           H
ATOM   4003  N   VAL A 264      -1.403 -11.294  -4.895  1.00 91.82           N
ATOM   4004  CA  VAL A 264      -2.008 -12.147  -3.887  1.00 91.82           C
ATOM   4005  C   VAL A 264      -0.952 -12.531  -2.848  1.00 91.82           C
ATOM   4006  O   VAL A 264      -1.197 -12.440  -1.646  1.00 91.82           O
ATOM   4007  HA  VAL A 264      -2.791 -11.570  -3.394  1.00 91.82           H
ATOM   4008  CB  VAL A 264      -2.662 -13.360  -4.552  1.00 91.82           C
ATOM   4009  HB  VAL A 264      -1.910 -13.847  -5.173  1.00 91.82           H
ATOM   4010  CG1 VAL A 264      -3.133 -14.372  -3.505  1.00 91.82           C
ATOM   4011 1HG1 VAL A 264      -2.280 -14.712  -2.919  1.00 91.82           H
ATOM   4012 2HG1 VAL A 264      -3.862 -13.900  -2.846  1.00 91.82           H
ATOM   4013 3HG1 VAL A 264      -3.594 -15.224  -4.005  1.00 91.82           H
ATOM   4014  CG2 VAL A 264      -3.817 -12.931  -5.460  1.00 91.82           C
ATOM   4015 1HG2 VAL A 264      -4.569 -12.410  -4.868  1.00 91.82           H
ATOM   4016 2HG2 VAL A 264      -3.441 -12.267  -6.237  1.00 91.82           H
ATOM   4017 3HG2 VAL A 264      -4.263 -13.813  -5.920  1.00 91.82           H
ATOM   4018  HN  VAL A 264      -1.407 -11.667  -5.822  1.00 91.82           H
ATOM   4019  N   LEU A 265       0.199 -12.953  -3.350  1.00 90.58           N
ATOM   4020  CA  LEU A 265       1.232 -13.506  -2.491  1.00 90.58           C
ATOM   4021  C   LEU A 265       1.736 -12.417  -1.541  1.00 90.58           C
ATOM   4022  O   LEU A 265       2.148 -12.709  -0.420  1.00 90.58           O
ATOM   4023  HA  LEU A 265       0.775 -14.297  -1.898  1.00 90.58           H
ATOM   4024  CB  LEU A 265       2.338 -14.150  -3.329  1.00 90.58           C
ATOM   4025 1HB  LEU A 265       2.628 -13.449  -4.112  1.00 90.58           H
ATOM   4026 2HB  LEU A 265       3.211 -14.295  -2.693  1.00 90.58           H
ATOM   4027  CG  LEU A 265       1.990 -15.488  -3.985  1.00 90.58           C
ATOM   4028  HG  LEU A 265       1.123 -15.338  -4.628  1.00 90.58           H
ATOM   4029  CD1 LEU A 265       3.134 -15.976  -4.875  1.00 90.58           C
ATOM   4030 1HD1 LEU A 265       3.324 -15.242  -5.659  1.00 90.58           H
ATOM   4031 2HD1 LEU A 265       4.034 -16.105  -4.273  1.00 90.58           H
ATOM   4032 3HD1 LEU A 265       2.861 -16.929  -5.328  1.00 90.58           H
ATOM   4033  CD2 LEU A 265       1.599 -16.528  -2.933  1.00 90.58           C
ATOM   4034 1HD2 LEU A 265       2.431 -16.681  -2.246  1.00 90.58           H
ATOM   4035 2HD2 LEU A 265       0.730 -16.174  -2.378  1.00 90.58           H
ATOM   4036 3HD2 LEU A 265       1.356 -17.469  -3.426  1.00 90.58           H
ATOM   4037  HN  LEU A 265       0.430 -12.922  -4.323  1.00 90.58           H
ATOM   4038  N   SER A 266       1.685 -11.184  -2.025  1.00 92.53           N
ATOM   4039  CA  SER A 266       2.232 -10.064  -1.278  1.00 92.53           C
ATOM   4040  C   SER A 266       1.194  -9.544  -0.280  1.00 92.53           C
ATOM   4041  O   SER A 266       1.525  -9.247   0.866  1.00 92.53           O
ATOM   4042  HA  SER A 266       3.100 -10.464  -0.753  1.00 92.53           H
ATOM   4043  CB  SER A 266       2.676  -8.941  -2.216  1.00 92.53           C
ATOM   4044 1HB  SER A 266       3.053  -8.105  -1.627  1.00 92.53           H
ATOM   4045 2HB  SER A 266       3.501  -9.291  -2.836  1.00 92.53           H
ATOM   4046  OG  SER A 266       1.613  -8.491  -3.051  1.00 92.53           O
ATOM   4047  HG  SER A 266       1.719  -8.867  -3.972  1.00 92.53           H
ATOM   4048  HN  SER A 266       1.281 -10.946  -2.908  1.00 92.53           H
ATOM   4049  N   GLN A 267      -0.039  -9.450  -0.754  1.00 90.14           N
ATOM   4050  CA  GLN A 267      -1.054  -8.684  -0.051  1.00 90.14           C
ATOM   4051  C   GLN A 267      -1.832  -9.588   0.908  1.00 90.14           C
ATOM   4052  O   GLN A 267      -2.245  -9.151   1.981  1.00 90.14           O
ATOM   4053  HA  GLN A 267      -0.508  -7.929   0.514  1.00 90.14           H
ATOM   4054  CB  GLN A 267      -1.997  -7.989  -1.035  1.00 90.14           C
ATOM   4055 1HB  GLN A 267      -2.472  -8.733  -1.676  1.00 90.14           H
ATOM   4056 2HB  GLN A 267      -2.794  -7.485  -0.488  1.00 90.14           H
ATOM   4057  CG  GLN A 267      -1.241  -6.975  -1.896  1.00 90.14           C
ATOM   4058 1HG  GLN A 267      -0.457  -7.482  -2.458  1.00 90.14           H
ATOM   4059 2HG  GLN A 267      -1.921  -6.532  -2.624  1.00 90.14           H
ATOM   4060  CD  GLN A 267      -0.625  -5.874  -1.031  1.00 90.14           C
ATOM   4061  OE1 GLN A 267      -1.175  -5.458  -0.025  1.00 90.14           O
ATOM   4062  NE2 GLN A 267       0.546  -5.427  -1.477  1.00 90.14           N
ATOM   4063 1HE2 GLN A 267       0.943  -5.811  -2.310  1.00 90.14           H
ATOM   4064 2HE2 GLN A 267       1.028  -4.706  -0.980  1.00 90.14           H
ATOM   4065  HN  GLN A 267      -0.348  -9.884  -1.600  1.00 90.14           H
ATOM   4066  N   PHE A 268      -2.008 -10.832   0.486  1.00 93.54           N
ATOM   4067  CA  PHE A 268      -2.924 -11.730   1.167  1.00 93.54           C
ATOM   4068  C   PHE A 268      -2.474 -11.985   2.607  1.00 93.54           C
ATOM   4069  O   PHE A 268      -3.241 -11.782   3.547  1.00 93.54           O
ATOM   4070  HA  PHE A 268      -3.903 -11.250   1.175  1.00 93.54           H
ATOM   4071  CB  PHE A 268      -2.908 -13.053   0.399  1.00 93.54           C
ATOM   4072 1HB  PHE A 268      -3.177 -12.861  -0.640  1.00 93.54           H
ATOM   4073 2HB  PHE A 268      -1.892 -13.448   0.397  1.00 93.54           H
ATOM   4074  CG  PHE A 268      -3.852 -14.114   0.967  1.00 93.54           C
ATOM   4075  CD1 PHE A 268      -3.358 -15.125   1.731  1.00 93.54           C
ATOM   4076  HD1 PHE A 268      -2.289 -15.179   1.938  1.00 93.54           H
ATOM   4077  CD2 PHE A 268      -5.186 -14.048   0.708  1.00 93.54           C
ATOM   4078  HD2 PHE A 268      -5.582 -13.238   0.096  1.00 93.54           H
ATOM   4079  CE1 PHE A 268      -4.234 -16.110   2.258  1.00 93.54           C
ATOM   4080  HE1 PHE A 268      -3.837 -16.920   2.870  1.00 93.54           H
ATOM   4081  CE2 PHE A 268      -6.062 -15.033   1.236  1.00 93.54           C
ATOM   4082  HE2 PHE A 268      -7.130 -14.979   1.028  1.00 93.54           H
ATOM   4083  CZ  PHE A 268      -5.567 -16.044   2.000  1.00 93.54           C
ATOM   4084  HZ  PHE A 268      -6.240 -16.800   2.404  1.00 93.54           H
ATOM   4085  HN  PHE A 268      -1.538 -11.226  -0.303  1.00 93.54           H
ATOM   4086  N   PRO A 269      -1.227 -12.433   2.806  1.00 95.96           N
ATOM   4087  CA  PRO A 269      -0.742 -12.742   4.154  1.00 95.96           C
ATOM   4088  C   PRO A 269      -0.940 -11.583   5.117  1.00 95.96           C
ATOM   4089  O   PRO A 269      -1.380 -11.781   6.249  1.00 95.96           O
ATOM   4090  HA  PRO A 269      -1.314 -13.566   4.578  1.00 95.96           H
ATOM   4091  CB  PRO A 269       0.740 -13.057   3.942  1.00 95.96           C
ATOM   4092 1HB  PRO A 269       1.361 -12.169   4.065  1.00 95.96           H
ATOM   4093 2HB  PRO A 269       1.099 -13.797   4.657  1.00 95.96           H
ATOM   4094  CG  PRO A 269       0.789 -13.585   2.513  1.00 95.96           C
ATOM   4095 1HG  PRO A 269       1.792 -13.523   2.092  1.00 95.96           H
ATOM   4096 2HG  PRO A 269       0.498 -14.634   2.459  1.00 95.96           H
ATOM   4097  CD  PRO A 269      -0.194 -12.683   1.784  1.00 95.96           C
ATOM   4098 1HD  PRO A 269       0.276 -11.756   1.455  1.00 95.96           H
ATOM   4099 2HD  PRO A 269      -0.602 -13.163   0.895  1.00 95.96           H
ATOM   4100  N   TYR A 270      -0.606 -10.393   4.639  1.00 94.27           N
ATOM   4101  CA  TYR A 270      -0.685  -9.204   5.470  1.00 94.27           C
ATOM   4102  C   TYR A 270      -2.127  -8.936   5.907  1.00 94.27           C
ATOM   4103  O   TYR A 270      -2.386  -8.684   7.083  1.00 94.27           O
ATOM   4104  HA  TYR A 270      -0.070  -9.369   6.354  1.00 94.27           H
ATOM   4105  CB  TYR A 270      -0.207  -8.045   4.593  1.00 94.27           C
ATOM   4106 1HB  TYR A 270       0.853  -8.178   4.378  1.00 94.27           H
ATOM   4107 2HB  TYR A 270      -0.733  -8.084   3.639  1.00 94.27           H
ATOM   4108  CG  TYR A 270      -0.416  -6.664   5.218  1.00 94.27           C
ATOM   4109  CD1 TYR A 270      -1.228  -5.739   4.593  1.00 94.27           C
ATOM   4110  HD1 TYR A 270      -1.720  -5.993   3.654  1.00 94.27           H
ATOM   4111  CD2 TYR A 270       0.207  -6.344   6.407  1.00 94.27           C
ATOM   4112  HD2 TYR A 270       0.849  -7.074   6.900  1.00 94.27           H
ATOM   4113  CE1 TYR A 270      -1.425  -4.440   5.182  1.00 94.27           C
ATOM   4114  HE1 TYR A 270      -2.063  -3.700   4.699  1.00 94.27           H
ATOM   4115  CE2 TYR A 270       0.011  -5.044   6.995  1.00 94.27           C
ATOM   4116  HE2 TYR A 270       0.497  -4.778   7.934  1.00 94.27           H
ATOM   4117  CZ  TYR A 270      -0.796  -4.157   6.354  1.00 94.27           C
ATOM   4118  OH  TYR A 270      -0.982  -2.929   6.910  1.00 94.27           O
ATOM   4119  HH  TYR A 270      -0.554  -2.895   7.813  1.00 94.27           H
ATOM   4120  HN  TYR A 270      -0.287 -10.236   3.704  1.00 94.27           H
ATOM   4121  N   ASN A 271      -3.027  -8.999   4.937  1.00 92.98           N
ATOM   4122  CA  ASN A 271      -4.414  -8.639   5.179  1.00 92.98           C
ATOM   4123  C   ASN A 271      -5.075  -9.720   6.038  1.00 92.98           C
ATOM   4124  O   ASN A 271      -6.082  -9.465   6.696  1.00 92.98           O
ATOM   4125  HA  ASN A 271      -4.376  -7.673   5.682  1.00 92.98           H
ATOM   4126  CB  ASN A 271      -5.194  -8.537   3.867  1.00 92.98           C
ATOM   4127 1HB  ASN A 271      -4.919  -9.363   3.211  1.00 92.98           H
ATOM   4128 2HB  ASN A 271      -6.261  -8.629   4.065  1.00 92.98           H
ATOM   4129  CG  ASN A 271      -4.913  -7.207   3.165  1.00 92.98           C
ATOM   4130  OD1 ASN A 271      -5.484  -6.176   3.480  1.00 92.98           O
ATOM   4131  ND2 ASN A 271      -4.003  -7.287   2.197  1.00 92.98           N
ATOM   4132 1HD2 ASN A 271      -3.572  -8.164   1.988  1.00 92.98           H
ATOM   4133 2HD2 ASN A 271      -3.751  -6.470   1.679  1.00 92.98           H
ATOM   4134  HN  ASN A 271      -2.823  -9.289   4.002  1.00 92.98           H
ATOM   4135  N   CYS A 272      -4.480 -10.903   6.003  1.00 95.87           N
ATOM   4136  CA  CYS A 272      -4.909 -11.982   6.878  1.00 95.87           C
ATOM   4137  C   CYS A 272      -4.710 -11.533   8.327  1.00 95.87           C
ATOM   4138  O   CYS A 272      -5.618 -11.653   9.148  1.00 95.87           O
ATOM   4139  HA  CYS A 272      -5.964 -12.155   6.667  1.00 95.87           H
ATOM   4140  CB  CYS A 272      -4.165 -13.284   6.577  1.00 95.87           C
ATOM   4141 1HB  CYS A 272      -3.095 -13.090   6.490  1.00 95.87           H
ATOM   4142 2HB  CYS A 272      -4.296 -13.986   7.400  1.00 95.87           H
ATOM   4143  SG  CYS A 272      -4.793 -14.019   5.023  1.00 95.87           S
ATOM   4144  HG  CYS A 272      -4.210 -13.144   4.209  1.00 95.87           H
ATOM   4145  HN  CYS A 272      -3.721 -11.130   5.394  1.00 95.87           H
ATOM   4146  N   ILE A 273      -3.517 -11.025   8.597  1.00 94.74           N
ATOM   4147  CA  ILE A 273      -3.178 -10.582   9.939  1.00 94.74           C
ATOM   4148  C   ILE A 273      -4.010  -9.347  10.289  1.00 94.74           C
ATOM   4149  O   ILE A 273      -4.491  -9.216  11.413  1.00 94.74           O
ATOM   4150  HA  ILE A 273      -3.447 -11.385  10.626  1.00 94.74           H
ATOM   4151  CB  ILE A 273      -1.669 -10.365  10.067  1.00 94.74           C
ATOM   4152  HB  ILE A 273      -1.365  -9.636   9.315  1.00 94.74           H
ATOM   4153  CG1 ILE A 273      -0.902 -11.657   9.780  1.00 94.74           C
ATOM   4154 1HG1 ILE A 273      -1.098 -11.981   8.758  1.00 94.74           H
ATOM   4155 2HG1 ILE A 273       0.169 -11.473   9.857  1.00 94.74           H
ATOM   4156  CG2 ILE A 273      -1.314  -9.778  11.434  1.00 94.74           C
ATOM   4157 1HG2 ILE A 273      -1.817  -8.819  11.561  1.00 94.74           H
ATOM   4158 2HG2 ILE A 273      -1.635 -10.463  12.218  1.00 94.74           H
ATOM   4159 3HG2 ILE A 273      -0.235  -9.633  11.498  1.00 94.74           H
ATOM   4160  CD1 ILE A 273      -1.307 -12.763  10.758  1.00 94.74           C
ATOM   4161 1HD1 ILE A 273      -1.088 -12.444  11.777  1.00 94.74           H
ATOM   4162 2HD1 ILE A 273      -2.374 -12.961  10.661  1.00 94.74           H
ATOM   4163 3HD1 ILE A 273      -0.747 -13.670  10.532  1.00 94.74           H
ATOM   4164  HN  ILE A 273      -2.790 -10.914   7.920  1.00 94.74           H
ATOM   4165  N   LEU A 274      -4.153  -8.471   9.305  1.00 93.12           N
ATOM   4166  CA  LEU A 274      -4.877  -7.228   9.509  1.00 93.12           C
ATOM   4167  C   LEU A 274      -6.326  -7.543   9.885  1.00 93.12           C
ATOM   4168  O   LEU A 274      -6.931  -6.832  10.686  1.00 93.12           O
ATOM   4169  HA  LEU A 274      -4.408  -6.710  10.345  1.00 93.12           H
ATOM   4170  CB  LEU A 274      -4.742  -6.322   8.283  1.00 93.12           C
ATOM   4171 1HB  LEU A 274      -3.687  -6.253   8.021  1.00 93.12           H
ATOM   4172 2HB  LEU A 274      -5.248  -6.802   7.445  1.00 93.12           H
ATOM   4173  CG  LEU A 274      -5.297  -4.904   8.433  1.00 93.12           C
ATOM   4174  HG  LEU A 274      -6.329  -4.975   8.774  1.00 93.12           H
ATOM   4175  CD1 LEU A 274      -4.522  -4.122   9.495  1.00 93.12           C
ATOM   4176 1HD1 LEU A 274      -4.604  -4.633  10.455  1.00 93.12           H
ATOM   4177 2HD1 LEU A 274      -3.472  -4.059   9.207  1.00 93.12           H
ATOM   4178 3HD1 LEU A 274      -4.936  -3.118   9.582  1.00 93.12           H
ATOM   4179  CD2 LEU A 274      -5.315  -4.178   7.086  1.00 93.12           C
ATOM   4180 1HD2 LEU A 274      -4.301  -4.117   6.692  1.00 93.12           H
ATOM   4181 2HD2 LEU A 274      -5.944  -4.727   6.386  1.00 93.12           H
ATOM   4182 3HD2 LEU A 274      -5.713  -3.172   7.222  1.00 93.12           H
ATOM   4183  HN  LEU A 274      -3.785  -8.600   8.384  1.00 93.12           H
ATOM   4184  N   LEU A 275      -6.840  -8.608   9.289  1.00 94.02           N
ATOM   4185  CA  LEU A 275      -8.204  -9.032   9.559  1.00 94.02           C
ATOM   4186  C   LEU A 275      -8.326  -9.435  11.030  1.00 94.02           C
ATOM   4187  O   LEU A 275      -9.268  -9.033  11.712  1.00 94.02           O
ATOM   4188  HA  LEU A 275      -8.853  -8.175   9.381  1.00 94.02           H
ATOM   4189  CB  LEU A 275      -8.627 -10.131   8.583  1.00 94.02           C
ATOM   4190 1HB  LEU A 275      -8.507  -9.754   7.568  1.00 94.02           H
ATOM   4191 2HB  LEU A 275      -7.942 -10.971   8.694  1.00 94.02           H
ATOM   4192  CG  LEU A 275     -10.057 -10.651   8.738  1.00 94.02           C
ATOM   4193  HG  LEU A 275     -10.187 -10.993   9.765  1.00 94.02           H
ATOM   4194  CD1 LEU A 275     -11.076  -9.534   8.500  1.00 94.02           C
ATOM   4195 1HD1 LEU A 275     -10.914  -8.736   9.224  1.00 94.02           H
ATOM   4196 2HD1 LEU A 275     -10.954  -9.141   7.491  1.00 94.02           H
ATOM   4197 3HD1 LEU A 275     -12.084  -9.932   8.616  1.00 94.02           H
ATOM   4198  CD2 LEU A 275     -10.304 -11.855   7.827  1.00 94.02           C
ATOM   4199 1HD2 LEU A 275     -10.149 -11.563   6.788  1.00 94.02           H
ATOM   4200 2HD2 LEU A 275      -9.611 -12.656   8.086  1.00 94.02           H
ATOM   4201 3HD2 LEU A 275     -11.329 -12.205   7.957  1.00 94.02           H
ATOM   4202  HN  LEU A 275      -6.343  -9.177   8.634  1.00 94.02           H
ATOM   4203  N   VAL A 276      -7.361 -10.225  11.476  1.00 95.50           N
ATOM   4204  CA  VAL A 276      -7.344 -10.680  12.856  1.00 95.50           C
ATOM   4205  C   VAL A 276      -7.342  -9.468  13.789  1.00 95.50           C
ATOM   4206  O   VAL A 276      -8.102  -9.421  14.754  1.00 95.50           O
ATOM   4207  HA  VAL A 276      -8.257 -11.251  13.025  1.00 95.50           H
ATOM   4208  CB  VAL A 276      -6.153 -11.613  13.085  1.00 95.50           C
ATOM   4209  HB  VAL A 276      -5.251 -11.090  12.766  1.00 95.50           H
ATOM   4210  CG1 VAL A 276      -6.000 -11.952  14.569  1.00 95.50           C
ATOM   4211 1HG1 VAL A 276      -5.840 -11.036  15.137  1.00 95.50           H
ATOM   4212 2HG1 VAL A 276      -6.904 -12.447  14.924  1.00 95.50           H
ATOM   4213 3HG1 VAL A 276      -5.146 -12.616  14.703  1.00 95.50           H
ATOM   4214  CG2 VAL A 276      -6.282 -12.883  12.242  1.00 95.50           C
ATOM   4215 1HG2 VAL A 276      -7.196 -13.410  12.517  1.00 95.50           H
ATOM   4216 2HG2 VAL A 276      -6.319 -12.617  11.186  1.00 95.50           H
ATOM   4217 3HG2 VAL A 276      -5.422 -13.529  12.424  1.00 95.50           H
ATOM   4218  HN  VAL A 276      -6.601 -10.552  10.914  1.00 95.50           H
ATOM   4219  N   GLN A 277      -6.478  -8.516  13.468  1.00 92.72           N
ATOM   4220  CA  GLN A 277      -6.347  -7.319  14.281  1.00 92.72           C
ATOM   4221  C   GLN A 277      -7.667  -6.545  14.303  1.00 92.72           C
ATOM   4222  O   GLN A 277      -8.024  -5.948  15.317  1.00 92.72           O
ATOM   4223  HA  GLN A 277      -6.109  -7.674  15.283  1.00 92.72           H
ATOM   4224  CB  GLN A 277      -5.203  -6.436  13.777  1.00 92.72           C
ATOM   4225 1HB  GLN A 277      -5.295  -6.295  12.700  1.00 92.72           H
ATOM   4226 2HB  GLN A 277      -5.271  -5.449  14.235  1.00 92.72           H
ATOM   4227  CG  GLN A 277      -3.845  -7.061  14.101  1.00 92.72           C
ATOM   4228 1HG  GLN A 277      -3.757  -7.212  15.177  1.00 92.72           H
ATOM   4229 2HG  GLN A 277      -3.772  -8.044  13.634  1.00 92.72           H
ATOM   4230  CD  GLN A 277      -2.701  -6.172  13.610  1.00 92.72           C
ATOM   4231  OE1 GLN A 277      -2.858  -5.344  12.728  1.00 92.72           O
ATOM   4232  NE2 GLN A 277      -1.543  -6.389  14.229  1.00 92.72           N
ATOM   4233 1HE2 GLN A 277      -1.482  -7.084  14.944  1.00 92.72           H
ATOM   4234 2HE2 GLN A 277      -0.735  -5.856  13.978  1.00 92.72           H
ATOM   4235  HN  GLN A 277      -5.875  -8.553  12.671  1.00 92.72           H
ATOM   4236  N   THR A 278      -8.356  -6.582  13.172  1.00 93.42           N
ATOM   4237  CA  THR A 278      -9.607  -5.855  13.034  1.00 93.42           C
ATOM   4238  C   THR A 278     -10.677  -6.458  13.947  1.00 93.42           C
ATOM   4239  O   THR A 278     -11.400  -5.731  14.626  1.00 93.42           O
ATOM   4240  HA  THR A 278      -9.447  -4.829  13.365  1.00 93.42           H
ATOM   4241  CB  THR A 278      -9.997  -5.861  11.555  1.00 93.42           C
ATOM   4242  HB  THR A 278     -10.216  -6.873  11.214  1.00 93.42           H
ATOM   4243  OG1 THR A 278      -8.904  -5.216  10.906  1.00 93.42           O
ATOM   4244  HG1 THR A 278      -8.268  -5.899  10.548  1.00 93.42           H
ATOM   4245  CG2 THR A 278     -11.193  -4.953  11.261  1.00 93.42           C
ATOM   4246 1HG2 THR A 278     -10.949  -3.928  11.540  1.00 93.42           H
ATOM   4247 2HG2 THR A 278     -12.055  -5.291  11.836  1.00 93.42           H
ATOM   4248 3HG2 THR A 278     -11.428  -4.994  10.197  1.00 93.42           H
ATOM   4249  HN  THR A 278      -8.074  -7.094  12.361  1.00 93.42           H
ATOM   4250  N   ILE A 279     -10.744  -7.781  13.933  1.00 93.81           N
ATOM   4251  CA  ILE A 279     -11.717  -8.490  14.746  1.00 93.81           C
ATOM   4252  C   ILE A 279     -11.393  -8.273  16.226  1.00 93.81           C
ATOM   4253  O   ILE A 279     -12.289  -8.028  17.032  1.00 93.81           O
ATOM   4254  HA  ILE A 279     -12.695  -8.055  14.540  1.00 93.81           H
ATOM   4255  CB  ILE A 279     -11.783  -9.964  14.341  1.00 93.81           C
ATOM   4256  HB  ILE A 279     -10.775 -10.376  14.386  1.00 93.81           H
ATOM   4257  CG1 ILE A 279     -12.269 -10.115  12.898  1.00 93.81           C
ATOM   4258 1HG1 ILE A 279     -13.334  -9.892  12.844  1.00 93.81           H
ATOM   4259 2HG1 ILE A 279     -11.759  -9.391  12.261  1.00 93.81           H
ATOM   4260  CG2 ILE A 279     -12.642 -10.765  15.322  1.00 93.81           C
ATOM   4261 1HG2 ILE A 279     -12.212 -10.696  16.321  1.00 93.81           H
ATOM   4262 2HG2 ILE A 279     -13.654 -10.360  15.333  1.00 93.81           H
ATOM   4263 3HG2 ILE A 279     -12.672 -11.809  15.010  1.00 93.81           H
ATOM   4264  CD1 ILE A 279     -12.012 -11.530  12.378  1.00 93.81           C
ATOM   4265 1HD1 ILE A 279     -10.943 -11.741  12.410  1.00 93.81           H
ATOM   4266 2HD1 ILE A 279     -12.543 -12.249  13.002  1.00 93.81           H
ATOM   4267 3HD1 ILE A 279     -12.367 -11.610  11.350  1.00 93.81           H
ATOM   4268  HN  ILE A 279     -10.150  -8.366  13.380  1.00 93.81           H
ATOM   4269  N   ASP A 280     -10.109  -8.372  16.538  1.00 93.10           N
ATOM   4270  CA  ASP A 280      -9.662  -8.241  17.914  1.00 93.10           C
ATOM   4271  C   ASP A 280      -9.965  -6.827  18.412  1.00 93.10           C
ATOM   4272  O   ASP A 280     -10.275  -6.631  19.586  1.00 93.10           O
ATOM   4273  HA  ASP A 280     -10.209  -9.004  18.467  1.00 93.10           H
ATOM   4274  CB  ASP A 280      -8.153  -8.469  18.027  1.00 93.10           C
ATOM   4275 1HB  ASP A 280      -7.892  -9.428  17.580  1.00 93.10           H
ATOM   4276 2HB  ASP A 280      -7.623  -7.701  17.464  1.00 93.10           H
ATOM   4277  CG  ASP A 280      -7.702  -8.442  19.488  1.00 93.10           C
ATOM   4278  OD1 ASP A 280      -8.340  -9.155  20.293  1.00 93.10           O
ATOM   4279  OD2 ASP A 280      -6.729  -7.708  19.768  1.00 93.10           O
ATOM   4280  HN  ASP A 280      -9.383  -8.538  15.871  1.00 93.10           H
ATOM   4281  N   ALA A 281      -9.864  -5.876  17.495  1.00 92.62           N
ATOM   4282  CA  ALA A 281     -10.133  -4.487  17.824  1.00 92.62           C
ATOM   4283  C   ALA A 281     -11.570  -4.356  18.332  1.00 92.62           C
ATOM   4284  O   ALA A 281     -11.866  -3.487  19.151  1.00 92.62           O
ATOM   4285  HA  ALA A 281      -9.447  -4.196  18.619  1.00 92.62           H
ATOM   4286  CB  ALA A 281      -9.866  -3.611  16.598  1.00 92.62           C
ATOM   4287 1HB  ALA A 281      -8.824  -3.718  16.295  1.00 92.62           H
ATOM   4288 2HB  ALA A 281     -10.516  -3.923  15.780  1.00 92.62           H
ATOM   4289 3HB  ALA A 281     -10.067  -2.569  16.845  1.00 92.62           H
ATOM   4290  HN  ALA A 281      -9.605  -6.043  16.543  1.00 92.62           H
ATOM   4291  N   TYR A 282     -12.425  -5.232  17.825  1.00 81.38           N
ATOM   4292  CA  TYR A 282     -13.834  -5.194  18.178  1.00 81.38           C
ATOM   4293  C   TYR A 282     -14.135  -6.150  19.334  1.00 81.38           C
ATOM   4294  O   TYR A 282     -14.817  -5.780  20.289  1.00 81.38           O
ATOM   4295  HA  TYR A 282     -14.076  -4.176  18.486  1.00 81.38           H
ATOM   4296  CB  TYR A 282     -14.594  -5.661  16.935  1.00 81.38           C
ATOM   4297 1HB  TYR A 282     -14.280  -5.058  16.083  1.00 81.38           H
ATOM   4298 2HB  TYR A 282     -14.315  -6.692  16.717  1.00 81.38           H
ATOM   4299  CG  TYR A 282     -16.115  -5.576  17.068  1.00 81.38           C
ATOM   4300  CD1 TYR A 282     -16.850  -6.717  17.321  1.00 81.38           C
ATOM   4301  HD1 TYR A 282     -16.346  -7.677  17.427  1.00 81.38           H
ATOM   4302  CD2 TYR A 282     -16.753  -4.360  16.934  1.00 81.38           C
ATOM   4303  HD2 TYR A 282     -16.173  -3.459  16.734  1.00 81.38           H
ATOM   4304  CE1 TYR A 282     -18.283  -6.638  17.446  1.00 81.38           C
ATOM   4305  HE1 TYR A 282     -18.875  -7.530  17.646  1.00 81.38           H
ATOM   4306  CE2 TYR A 282     -18.186  -4.281  17.059  1.00 81.38           C
ATOM   4307  HE2 TYR A 282     -18.702  -3.326  16.955  1.00 81.38           H
ATOM   4308  CZ  TYR A 282     -18.880  -5.423  17.309  1.00 81.38           C
ATOM   4309  OH  TYR A 282     -20.232  -5.348  17.427  1.00 81.38           O
ATOM   4310  HH  TYR A 282     -20.607  -6.250  17.641  1.00 81.38           H
ATOM   4311  HN  TYR A 282     -12.170  -5.957  17.185  1.00 81.38           H
ATOM   4312  N   ALA A 283     -13.612  -7.361  19.211  1.00 90.81           N
ATOM   4313  CA  ALA A 283     -14.029  -8.449  20.079  1.00 90.81           C
ATOM   4314  C   ALA A 283     -13.065  -8.548  21.263  1.00 90.81           C
ATOM   4315  O   ALA A 283     -13.407  -9.112  22.301  1.00 90.81           O
ATOM   4316  HA  ALA A 283     -15.026  -8.213  20.452  1.00 90.81           H
ATOM   4317  CB  ALA A 283     -14.098  -9.747  19.274  1.00 90.81           C
ATOM   4318 1HB  ALA A 283     -14.818  -9.634  18.463  1.00 90.81           H
ATOM   4319 2HB  ALA A 283     -13.115  -9.970  18.859  1.00 90.81           H
ATOM   4320 3HB  ALA A 283     -14.411 -10.563  19.926  1.00 90.81           H
ATOM   4321  HN  ALA A 283     -12.917  -7.603  18.534  1.00 90.81           H
ATOM   4322  N   MET A 284     -11.879  -7.990  21.069  1.00 84.52           N
ATOM   4323  CA  MET A 284     -10.867  -8.001  22.111  1.00 84.52           C
ATOM   4324  C   MET A 284     -10.691  -9.406  22.690  1.00 84.52           C
ATOM   4325  O   MET A 284     -10.651  -9.579  23.907  1.00 84.52           O
ATOM   4326  HA  MET A 284      -9.944  -7.682  21.626  1.00 84.52           H
ATOM   4327  CB  MET A 284     -11.272  -7.036  23.227  1.00 84.52           C
ATOM   4328 1HB  MET A 284     -12.189  -7.387  23.701  1.00 84.52           H
ATOM   4329 2HB  MET A 284     -10.501  -7.020  23.997  1.00 84.52           H
ATOM   4330  CG  MET A 284     -11.483  -5.622  22.679  1.00 84.52           C
ATOM   4331 1HG  MET A 284     -10.549  -5.240  22.267  1.00 84.52           H
ATOM   4332 2HG  MET A 284     -12.207  -5.643  21.864  1.00 84.52           H
ATOM   4333  SD  MET A 284     -12.061  -4.544  23.979  1.00 84.52           S
ATOM   4334  CE  MET A 284     -12.272  -3.031  23.056  1.00 84.52           C
ATOM   4335 1HE  MET A 284     -11.316  -2.732  22.625  1.00 84.52           H
ATOM   4336 2HE  MET A 284     -12.996  -3.190  22.258  1.00 84.52           H
ATOM   4337 3HE  MET A 284     -12.631  -2.246  23.722  1.00 84.52           H
ATOM   4338  HN  MET A 284     -11.607  -7.538  20.219  1.00 84.52           H
ATOM   4339  N   PHE A 285     -10.591 -10.374  21.790  1.00 87.44           N
ATOM   4340  CA  PHE A 285     -10.611 -11.771  22.189  1.00 87.44           C
ATOM   4341  C   PHE A 285      -9.203 -12.263  22.533  1.00 87.44           C
ATOM   4342  O   PHE A 285      -9.042 -13.323  23.135  1.00 87.44           O
ATOM   4343  HA  PHE A 285     -11.246 -11.846  23.072  1.00 87.44           H
ATOM   4344  CB  PHE A 285     -11.140 -12.569  20.996  1.00 87.44           C
ATOM   4345 1HB  PHE A 285     -11.358 -13.587  21.320  1.00 87.44           H
ATOM   4346 2HB  PHE A 285     -12.082 -12.130  20.668  1.00 87.44           H
ATOM   4347  CG  PHE A 285     -10.178 -12.623  19.807  1.00 87.44           C
ATOM   4348  CD1 PHE A 285     -10.242 -11.672  18.837  1.00 87.44           C
ATOM   4349  HD1 PHE A 285     -10.978 -10.871  18.906  1.00 87.44           H
ATOM   4350  CD2 PHE A 285      -9.259 -13.622  19.721  1.00 87.44           C
ATOM   4351  HD2 PHE A 285      -9.209 -14.384  20.498  1.00 87.44           H
ATOM   4352  CE1 PHE A 285      -9.349 -11.722  17.734  1.00 87.44           C
ATOM   4353  HE1 PHE A 285      -9.400 -10.960  16.956  1.00 87.44           H
ATOM   4354  CE2 PHE A 285      -8.367 -13.672  18.618  1.00 87.44           C
ATOM   4355  HE2 PHE A 285      -7.630 -14.473  18.548  1.00 87.44           H
ATOM   4356  CZ  PHE A 285      -8.430 -12.721  17.648  1.00 87.44           C
ATOM   4357  HZ  PHE A 285      -7.745 -12.760  16.801  1.00 87.44           H
ATOM   4358  HN  PHE A 285     -10.498 -10.216  20.807  1.00 87.44           H
ATOM   4359  N   ILE A 286      -8.220 -11.469  22.134  1.00 88.78           N
ATOM   4360  CA  ILE A 286      -6.833 -11.796  22.419  1.00 88.78           C
ATOM   4361  C   ILE A 286      -6.471 -11.290  23.817  1.00 88.78           C
ATOM   4362  O   ILE A 286      -6.250 -10.096  24.012  1.00 88.78           O
ATOM   4363  HA  ILE A 286      -6.745 -12.882  22.411  1.00 88.78           H
ATOM   4364  CB  ILE A 286      -5.919 -11.259  21.316  1.00 88.78           C
ATOM   4365  HB  ILE A 286      -6.038 -10.177  21.270  1.00 88.78           H
ATOM   4366  CG1 ILE A 286      -6.323 -11.817  19.949  1.00 88.78           C
ATOM   4367 1HG1 ILE A 286      -6.186 -12.898  19.939  1.00 88.78           H
ATOM   4368 2HG1 ILE A 286      -7.382 -11.628  19.775  1.00 88.78           H
ATOM   4369  CG2 ILE A 286      -4.449 -11.539  21.637  1.00 88.78           C
ATOM   4370 1HG2 ILE A 286      -4.184 -11.055  22.577  1.00 88.78           H
ATOM   4371 2HG2 ILE A 286      -4.295 -12.615  21.726  1.00 88.78           H
ATOM   4372 3HG2 ILE A 286      -3.821 -11.148  20.837  1.00 88.78           H
ATOM   4373  CD1 ILE A 286      -5.495 -11.181  18.831  1.00 88.78           C
ATOM   4374 1HD1 ILE A 286      -5.653 -10.103  18.830  1.00 88.78           H
ATOM   4375 2HD1 ILE A 286      -4.438 -11.393  18.996  1.00 88.78           H
ATOM   4376 3HD1 ILE A 286      -5.802 -11.595  17.871  1.00 88.78           H
ATOM   4377  HN  ILE A 286      -8.358 -10.619  21.627  1.00 88.78           H
ATOM   4378  N   SER A 287      -6.422 -12.225  24.755  1.00 86.71           N
ATOM   4379  CA  SER A 287      -6.103 -11.887  26.132  1.00 86.71           C
ATOM   4380  C   SER A 287      -4.707 -12.402  26.487  1.00 86.71           C
ATOM   4381  O   SER A 287      -4.126 -11.991  27.490  1.00 86.71           O
ATOM   4382  HA  SER A 287      -6.132 -10.799  26.176  1.00 86.71           H
ATOM   4383  CB  SER A 287      -7.142 -12.465  27.096  1.00 86.71           C
ATOM   4384 1HB  SER A 287      -6.864 -12.215  28.120  1.00 86.71           H
ATOM   4385 2HB  SER A 287      -8.110 -12.001  26.906  1.00 86.71           H
ATOM   4386  OG  SER A 287      -7.261 -13.879  26.968  1.00 86.71           O
ATOM   4387  HG  SER A 287      -7.975 -14.219  27.581  1.00 86.71           H
ATOM   4388  HN  SER A 287      -6.596 -13.195  24.587  1.00 86.71           H
ATOM   4389  N   ASN A 288      -4.208 -13.294  25.643  1.00 87.24           N
ATOM   4390  CA  ASN A 288      -2.937 -13.946  25.909  1.00 87.24           C
ATOM   4391  C   ASN A 288      -1.806 -13.117  25.296  1.00 87.24           C
ATOM   4392  O   ASN A 288      -1.799 -12.863  24.093  1.00 87.24           O
ATOM   4393  HA  ASN A 288      -2.867 -14.007  26.995  1.00 87.24           H
ATOM   4394  CB  ASN A 288      -2.892 -15.342  25.284  1.00 87.24           C
ATOM   4395 1HB  ASN A 288      -3.785 -15.900  25.568  1.00 87.24           H
ATOM   4396 2HB  ASN A 288      -2.901 -15.258  24.197  1.00 87.24           H
ATOM   4397  CG  ASN A 288      -1.644 -16.104  25.733  1.00 87.24           C
ATOM   4398  OD1 ASN A 288      -0.562 -15.554  25.860  1.00 87.24           O
ATOM   4399  ND2 ASN A 288      -1.853 -17.397  25.964  1.00 87.24           N
ATOM   4400 1HD2 ASN A 288      -2.766 -17.785  25.840  1.00 87.24           H
ATOM   4401 2HD2 ASN A 288      -1.097 -17.980  26.261  1.00 87.24           H
ATOM   4402  HN  ASN A 288      -4.656 -13.572  24.793  1.00 87.24           H
ATOM   4403  N   CYS A 289      -0.876 -12.719  26.152  1.00 91.68           N
ATOM   4404  CA  CYS A 289       0.202 -11.840  25.731  1.00 91.68           C
ATOM   4405  C   CYS A 289       1.056 -12.586  24.704  1.00 91.68           C
ATOM   4406  O   CYS A 289       1.515 -11.995  23.727  1.00 91.68           O
ATOM   4407  HA  CYS A 289      -0.266 -10.964  25.283  1.00 91.68           H
ATOM   4408  CB  CYS A 289       1.034 -11.356  26.920  1.00 91.68           C
ATOM   4409 1HB  CYS A 289       0.388 -10.874  27.654  1.00 91.68           H
ATOM   4410 2HB  CYS A 289       1.502 -12.205  27.417  1.00 91.68           H
ATOM   4411  SG  CYS A 289       2.316 -10.181  26.350  1.00 91.68           S
ATOM   4412  HN  CYS A 289      -0.851 -12.987  27.115  1.00 91.68           H
ATOM   4413  N   ALA A 290       1.244 -13.872  24.959  1.00 93.83           N
ATOM   4414  CA  ALA A 290       2.095 -14.687  24.109  1.00 93.83           C
ATOM   4415  C   ALA A 290       1.532 -14.694  22.686  1.00 93.83           C
ATOM   4416  O   ALA A 290       2.283 -14.594  21.717  1.00 93.83           O
ATOM   4417  HA  ALA A 290       3.085 -14.232  24.096  1.00 93.83           H
ATOM   4418  CB  ALA A 290       2.207 -16.095  24.698  1.00 93.83           C
ATOM   4419 1HB  ALA A 290       2.639 -16.037  25.697  1.00 93.83           H
ATOM   4420 2HB  ALA A 290       1.215 -16.544  24.756  1.00 93.83           H
ATOM   4421 3HB  ALA A 290       2.845 -16.706  24.060  1.00 93.83           H
ATOM   4422  HN  ALA A 290       0.827 -14.356  25.728  1.00 93.83           H
ATOM   4423  N   VAL A 291       0.214 -14.812  22.606  1.00 94.16           N
ATOM   4424  CA  VAL A 291      -0.459 -14.823  21.318  1.00 94.16           C
ATOM   4425  C   VAL A 291      -0.299 -13.455  20.652  1.00 94.16           C
ATOM   4426  O   VAL A 291      -0.026 -13.371  19.456  1.00 94.16           O
ATOM   4427  HA  VAL A 291       0.030 -15.574  20.698  1.00 94.16           H
ATOM   4428  CB  VAL A 291      -1.922 -15.234  21.496  1.00 94.16           C
ATOM   4429  HB  VAL A 291      -2.385 -14.533  22.190  1.00 94.16           H
ATOM   4430  CG1 VAL A 291      -2.679 -15.153  20.170  1.00 94.16           C
ATOM   4431 1HG1 VAL A 291      -2.647 -14.129  19.795  1.00 94.16           H
ATOM   4432 2HG1 VAL A 291      -2.215 -15.820  19.444  1.00 94.16           H
ATOM   4433 3HG1 VAL A 291      -3.717 -15.450  20.325  1.00 94.16           H
ATOM   4434  CG2 VAL A 291      -2.028 -16.635  22.103  1.00 94.16           C
ATOM   4435 1HG2 VAL A 291      -1.540 -17.354  21.445  1.00 94.16           H
ATOM   4436 2HG2 VAL A 291      -1.540 -16.646  23.078  1.00 94.16           H
ATOM   4437 3HG2 VAL A 291      -3.078 -16.902  22.219  1.00 94.16           H
ATOM   4438  HN  VAL A 291      -0.389 -14.898  23.399  1.00 94.16           H
ATOM   4439  N   SER A 292      -0.476 -12.417  21.456  1.00 94.42           N
ATOM   4440  CA  SER A 292      -0.391 -11.057  20.951  1.00 94.42           C
ATOM   4441  C   SER A 292       1.003 -10.798  20.377  1.00 94.42           C
ATOM   4442  O   SER A 292       1.139 -10.193  19.315  1.00 94.42           O
ATOM   4443  HA  SER A 292      -1.145 -10.992  20.167  1.00 94.42           H
ATOM   4444  CB  SER A 292      -0.710 -10.041  22.050  1.00 94.42           C
ATOM   4445 1HB  SER A 292      -1.655 -10.305  22.525  1.00 94.42           H
ATOM   4446 2HB  SER A 292       0.059 -10.088  22.821  1.00 94.42           H
ATOM   4447  OG  SER A 292      -0.790  -8.712  21.541  1.00 94.42           O
ATOM   4448  HG  SER A 292      -1.602  -8.615  20.965  1.00 94.42           H
ATOM   4449  HN  SER A 292      -0.674 -12.493  22.433  1.00 94.42           H
ATOM   4450  N   THR A 293       2.005 -11.268  21.106  1.00 90.60           N
ATOM   4451  CA  THR A 293       3.386 -11.059  20.704  1.00 90.60           C
ATOM   4452  C   THR A 293       3.646 -11.695  19.337  1.00 90.60           C
ATOM   4453  O   THR A 293       4.241 -11.069  18.461  1.00 90.60           O
ATOM   4454  HA  THR A 293       3.553  -9.987  20.595  1.00 90.60           H
ATOM   4455  CB  THR A 293       4.289 -11.607  21.811  1.00 90.60           C
ATOM   4456  HB  THR A 293       4.122 -12.674  21.956  1.00 90.60           H
ATOM   4457  OG1 THR A 293       4.000 -10.780  22.935  1.00 90.60           O
ATOM   4458  HG1 THR A 293       3.254 -11.178  23.469  1.00 90.60           H
ATOM   4459  CG2 THR A 293       5.772 -11.355  21.535  1.00 90.60           C
ATOM   4460 1HG2 THR A 293       5.950 -10.282  21.456  1.00 90.60           H
ATOM   4461 2HG2 THR A 293       6.055 -11.839  20.600  1.00 90.60           H
ATOM   4462 3HG2 THR A 293       6.368 -11.763  22.351  1.00 90.60           H
ATOM   4463  HN  THR A 293       1.886 -11.784  21.954  1.00 90.60           H
ATOM   4464  N   ASN A 294       3.188 -12.930  19.198  1.00 92.49           N
ATOM   4465  CA  ASN A 294       3.425 -13.683  17.978  1.00 92.49           C
ATOM   4466  C   ASN A 294       2.714 -12.995  16.812  1.00 92.49           C
ATOM   4467  O   ASN A 294       3.236 -12.953  15.699  1.00 92.49           O
ATOM   4468  HA  ASN A 294       4.508 -13.697  17.856  1.00 92.49           H
ATOM   4469  CB  ASN A 294       2.875 -15.106  18.094  1.00 92.49           C
ATOM   4470 1HB  ASN A 294       1.865 -15.078  18.504  1.00 92.49           H
ATOM   4471 2HB  ASN A 294       2.804 -15.554  17.103  1.00 92.49           H
ATOM   4472  CG  ASN A 294       3.769 -15.969  18.986  1.00 92.49           C
ATOM   4473  OD1 ASN A 294       4.930 -15.673  19.218  1.00 92.49           O
ATOM   4474  ND2 ASN A 294       3.166 -17.050  19.473  1.00 92.49           N
ATOM   4475 1HD2 ASN A 294       2.210 -17.235  19.244  1.00 92.49           H
ATOM   4476 2HD2 ASN A 294       3.668 -17.678  20.068  1.00 92.49           H
ATOM   4477  HN  ASN A 294       2.664 -13.414  19.899  1.00 92.49           H
ATOM   4478  N   ILE A 295       1.532 -12.472  17.106  1.00 93.05           N
ATOM   4479  CA  ILE A 295       0.736 -11.802  16.092  1.00 93.05           C
ATOM   4480  C   ILE A 295       1.486 -10.563  15.599  1.00 93.05           C
ATOM   4481  O   ILE A 295       1.522 -10.291  14.400  1.00 93.05           O
ATOM   4482  HA  ILE A 295       0.624 -12.493  15.256  1.00 93.05           H
ATOM   4483  CB  ILE A 295      -0.666 -11.502  16.624  1.00 93.05           C
ATOM   4484  HB  ILE A 295      -0.571 -11.103  17.634  1.00 93.05           H
ATOM   4485  CG1 ILE A 295      -1.502 -12.780  16.719  1.00 93.05           C
ATOM   4486 1HG1 ILE A 295      -1.727 -13.147  15.718  1.00 93.05           H
ATOM   4487 2HG1 ILE A 295      -0.927 -13.558  17.222  1.00 93.05           H
ATOM   4488  CG2 ILE A 295      -1.355 -10.429  15.778  1.00 93.05           C
ATOM   4489 1HG2 ILE A 295      -0.767  -9.512  15.805  1.00 93.05           H
ATOM   4490 2HG2 ILE A 295      -1.438 -10.776  14.748  1.00 93.05           H
ATOM   4491 3HG2 ILE A 295      -2.350 -10.235  16.177  1.00 93.05           H
ATOM   4492  CD1 ILE A 295      -2.804 -12.528  17.481  1.00 93.05           C
ATOM   4493 1HD1 ILE A 295      -2.575 -12.185  18.490  1.00 93.05           H
ATOM   4494 2HD1 ILE A 295      -3.388 -11.767  16.962  1.00 93.05           H
ATOM   4495 3HD1 ILE A 295      -3.379 -13.453  17.535  1.00 93.05           H
ATOM   4496  HN  ILE A 295       1.119 -12.502  18.017  1.00 93.05           H
ATOM   4497  N   ASP A 296       2.065  -9.844  16.549  1.00 94.54           N
ATOM   4498  CA  ASP A 296       2.747  -8.599  16.235  1.00 94.54           C
ATOM   4499  C   ASP A 296       3.958  -8.896  15.348  1.00 94.54           C
ATOM   4500  O   ASP A 296       4.258  -8.139  14.427  1.00 94.54           O
ATOM   4501  HA  ASP A 296       2.002  -7.984  15.731  1.00 94.54           H
ATOM   4502  CB  ASP A 296       3.249  -7.911  17.506  1.00 94.54           C
ATOM   4503 1HB  ASP A 296       3.767  -8.634  18.135  1.00 94.54           H
ATOM   4504 2HB  ASP A 296       3.973  -7.140  17.244  1.00 94.54           H
ATOM   4505  CG  ASP A 296       2.090  -7.286  18.285  1.00 94.54           C
ATOM   4506  OD1 ASP A 296       1.032  -7.072  17.654  1.00 94.54           O
ATOM   4507  OD2 ASP A 296       2.288  -7.035  19.493  1.00 94.54           O
ATOM   4508  HN  ASP A 296       2.073 -10.098  17.516  1.00 94.54           H
ATOM   4509  N   ILE A 297       4.621 -10.001  15.658  1.00 93.31           N
ATOM   4510  CA  ILE A 297       5.778 -10.420  14.885  1.00 93.31           C
ATOM   4511  C   ILE A 297       5.334 -10.792  13.469  1.00 93.31           C
ATOM   4512  O   ILE A 297       5.958 -10.383  12.491  1.00 93.31           O
ATOM   4513  HA  ILE A 297       6.455  -9.568  14.822  1.00 93.31           H
ATOM   4514  CB  ILE A 297       6.528 -11.540  15.609  1.00 93.31           C
ATOM   4515  HB  ILE A 297       5.805 -12.301  15.902  1.00 93.31           H
ATOM   4516  CG1 ILE A 297       7.184 -11.023  16.890  1.00 93.31           C
ATOM   4517 1HG1 ILE A 297       7.990 -10.334  16.638  1.00 93.31           H
ATOM   4518 2HG1 ILE A 297       6.456 -10.460  17.474  1.00 93.31           H
ATOM   4519  CG2 ILE A 297       7.539 -12.213  14.678  1.00 93.31           C
ATOM   4520 1HG2 ILE A 297       7.017 -12.639  13.821  1.00 93.31           H
ATOM   4521 2HG2 ILE A 297       8.263 -11.475  14.333  1.00 93.31           H
ATOM   4522 3HG2 ILE A 297       8.058 -13.006  15.218  1.00 93.31           H
ATOM   4523  CD1 ILE A 297       7.736 -12.178  17.729  1.00 93.31           C
ATOM   4524 1HD1 ILE A 297       6.923 -12.851  18.000  1.00 93.31           H
ATOM   4525 2HD1 ILE A 297       8.481 -12.723  17.150  1.00 93.31           H
ATOM   4526 3HD1 ILE A 297       8.197 -11.782  18.634  1.00 93.31           H
ATOM   4527  HN  ILE A 297       4.380 -10.603  16.419  1.00 93.31           H
ATOM   4528  N   CYS A 298       4.258 -11.563  13.405  1.00 95.32           N
ATOM   4529  CA  CYS A 298       3.723 -11.995  12.125  1.00 95.32           C
ATOM   4530  C   CYS A 298       3.369 -10.750  11.307  1.00 95.32           C
ATOM   4531  O   CYS A 298       3.585 -10.717  10.097  1.00 95.32           O
ATOM   4532  HA  CYS A 298       4.509 -12.569  11.635  1.00 95.32           H
ATOM   4533  CB  CYS A 298       2.520 -12.924  12.299  1.00 95.32           C
ATOM   4534 1HB  CYS A 298       1.826 -12.501  13.025  1.00 95.32           H
ATOM   4535 2HB  CYS A 298       1.979 -13.013  11.357  1.00 95.32           H
ATOM   4536  SG  CYS A 298       3.079 -14.574  12.857  1.00 95.32           S
ATOM   4537  HG  CYS A 298       3.266 -14.235  14.129  1.00 95.32           H
ATOM   4538  HN  CYS A 298       3.756 -11.890  14.205  1.00 95.32           H
ATOM   4539  N   PHE A 299       2.832  -9.758  12.002  1.00 95.55           N
ATOM   4540  CA  PHE A 299       2.436  -8.519  11.353  1.00 95.55           C
ATOM   4541  C   PHE A 299       3.637  -7.840  10.691  1.00 95.55           C
ATOM   4542  O   PHE A 299       3.555  -7.409   9.542  1.00 95.55           O
ATOM   4543  HA  PHE A 299       1.699  -8.774  10.591  1.00 95.55           H
ATOM   4544  CB  PHE A 299       1.883  -7.601  12.444  1.00 95.55           C
ATOM   4545 1HB  PHE A 299       1.029  -8.087  12.916  1.00 95.55           H
ATOM   4546 2HB  PHE A 299       2.642  -7.471  13.216  1.00 95.55           H
ATOM   4547  CG  PHE A 299       1.451  -6.223  11.937  1.00 95.55           C
ATOM   4548  CD1 PHE A 299       2.279  -5.154  12.085  1.00 95.55           C
ATOM   4549  HD1 PHE A 299       3.250  -5.279  12.564  1.00 95.55           H
ATOM   4550  CD2 PHE A 299       0.239  -6.068  11.340  1.00 95.55           C
ATOM   4551  HD2 PHE A 299      -0.424  -6.924  11.222  1.00 95.55           H
ATOM   4552  CE1 PHE A 299       1.878  -3.876  11.615  1.00 95.55           C
ATOM   4553  HE1 PHE A 299       2.541  -3.019  11.733  1.00 95.55           H
ATOM   4554  CE2 PHE A 299      -0.162  -4.789  10.869  1.00 95.55           C
ATOM   4555  HE2 PHE A 299      -1.133  -4.664  10.391  1.00 95.55           H
ATOM   4556  CZ  PHE A 299       0.666  -3.720  11.017  1.00 95.55           C
ATOM   4557  HZ  PHE A 299       0.358  -2.739  10.656  1.00 95.55           H
ATOM   4558  HN  PHE A 299       2.666  -9.791  12.987  1.00 95.55           H
ATOM   4559  N   GLN A 300       4.724  -7.764  11.445  1.00 91.97           N
ATOM   4560  CA  GLN A 300       5.919  -7.090  10.969  1.00 91.97           C
ATOM   4561  C   GLN A 300       6.405  -7.729   9.666  1.00 91.97           C
ATOM   4562  O   GLN A 300       6.734  -7.027   8.711  1.00 91.97           O
ATOM   4563  HA  GLN A 300       5.617  -6.059  10.785  1.00 91.97           H
ATOM   4564  CB  GLN A 300       7.019  -7.109  12.032  1.00 91.97           C
ATOM   4565 1HB  GLN A 300       7.145  -8.122  12.413  1.00 91.97           H
ATOM   4566 2HB  GLN A 300       7.969  -6.817  11.583  1.00 91.97           H
ATOM   4567  CG  GLN A 300       6.683  -6.162  13.185  1.00 91.97           C
ATOM   4568 1HG  GLN A 300       6.557  -5.148  12.804  1.00 91.97           H
ATOM   4569 2HG  GLN A 300       5.733  -6.453  13.634  1.00 91.97           H
ATOM   4570  CD  GLN A 300       7.782  -6.180  14.249  1.00 91.97           C
ATOM   4571  OE1 GLN A 300       8.964  -6.094  13.958  1.00 91.97           O
ATOM   4572  NE2 GLN A 300       7.329  -6.296  15.494  1.00 91.97           N
ATOM   4573 1HE2 GLN A 300       6.346  -6.363  15.664  1.00 91.97           H
ATOM   4574 2HE2 GLN A 300       7.972  -6.318  16.260  1.00 91.97           H
ATOM   4575  HN  GLN A 300       4.795  -8.153  12.364  1.00 91.97           H
ATOM   4576  N   VAL A 301       6.436  -9.054   9.669  1.00 95.98           N
ATOM   4577  CA  VAL A 301       6.982  -9.793   8.543  1.00 95.98           C
ATOM   4578  C   VAL A 301       6.099  -9.567   7.315  1.00 95.98           C
ATOM   4579  O   VAL A 301       6.591  -9.191   6.252  1.00 95.98           O
ATOM   4580  HA  VAL A 301       7.975  -9.394   8.339  1.00 95.98           H
ATOM   4581  CB  VAL A 301       7.130 -11.271   8.910  1.00 95.98           C
ATOM   4582  HB  VAL A 301       6.150 -11.642   9.208  1.00 95.98           H
ATOM   4583  CG1 VAL A 301       7.598 -12.090   7.705  1.00 95.98           C
ATOM   4584 1HG1 VAL A 301       6.868 -12.001   6.900  1.00 95.98           H
ATOM   4585 2HG1 VAL A 301       8.563 -11.716   7.364  1.00 95.98           H
ATOM   4586 3HG1 VAL A 301       7.695 -13.137   7.994  1.00 95.98           H
ATOM   4587  CG2 VAL A 301       8.080 -11.449  10.096  1.00 95.98           C
ATOM   4588 1HG2 VAL A 301       9.062 -11.053   9.838  1.00 95.98           H
ATOM   4589 2HG2 VAL A 301       7.687 -10.912  10.960  1.00 95.98           H
ATOM   4590 3HG2 VAL A 301       8.167 -12.508  10.336  1.00 95.98           H
ATOM   4591  HN  VAL A 301       6.097  -9.619  10.421  1.00 95.98           H
ATOM   4592  N   THR A 302       4.809  -9.808   7.500  1.00 95.25           N
ATOM   4593  CA  THR A 302       3.879  -9.805   6.384  1.00 95.25           C
ATOM   4594  C   THR A 302       3.740  -8.394   5.808  1.00 95.25           C
ATOM   4595  O   THR A 302       3.565  -8.226   4.603  1.00 95.25           O
ATOM   4596  HA  THR A 302       4.289 -10.434   5.594  1.00 95.25           H
ATOM   4597  CB  THR A 302       2.554 -10.395   6.871  1.00 95.25           C
ATOM   4598  HB  THR A 302       1.811 -10.395   6.073  1.00 95.25           H
ATOM   4599  OG1 THR A 302       2.226  -9.614   8.017  1.00 95.25           O
ATOM   4600  HG1 THR A 302       1.287  -9.805   8.304  1.00 95.25           H
ATOM   4601  CG2 THR A 302       2.712 -11.814   7.420  1.00 95.25           C
ATOM   4602 1HG2 THR A 302       3.404 -11.803   8.262  1.00 95.25           H
ATOM   4603 2HG2 THR A 302       3.102 -12.465   6.638  1.00 95.25           H
ATOM   4604 3HG2 THR A 302       1.742 -12.186   7.752  1.00 95.25           H
ATOM   4605  HN  THR A 302       4.399 -10.001   8.392  1.00 95.25           H
ATOM   4606  N   GLN A 303       3.825  -7.416   6.698  1.00 92.76           N
ATOM   4607  CA  GLN A 303       3.746  -6.024   6.289  1.00 92.76           C
ATOM   4608  C   GLN A 303       4.911  -5.676   5.361  1.00 92.76           C
ATOM   4609  O   GLN A 303       4.725  -4.995   4.353  1.00 92.76           O
ATOM   4610  HA  GLN A 303       2.803  -5.933   5.750  1.00 92.76           H
ATOM   4611  CB  GLN A 303       3.718  -5.096   7.505  1.00 92.76           C
ATOM   4612 1HB  GLN A 303       2.849  -5.324   8.122  1.00 92.76           H
ATOM   4613 2HB  GLN A 303       4.600  -5.271   8.121  1.00 92.76           H
ATOM   4614  CG  GLN A 303       3.673  -3.628   7.075  1.00 92.76           C
ATOM   4615 1HG  GLN A 303       4.617  -3.354   6.605  1.00 92.76           H
ATOM   4616 2HG  GLN A 303       2.892  -3.489   6.327  1.00 92.76           H
ATOM   4617  CD  GLN A 303       3.408  -2.713   8.272  1.00 92.76           C
ATOM   4618  OE1 GLN A 303       4.190  -2.627   9.205  1.00 92.76           O
ATOM   4619  NE2 GLN A 303       2.265  -2.037   8.194  1.00 92.76           N
ATOM   4620 1HE2 GLN A 303       1.668  -2.154   7.400  1.00 92.76           H
ATOM   4621 2HE2 GLN A 303       2.003  -1.412   8.929  1.00 92.76           H
ATOM   4622  HN  GLN A 303       3.945  -7.562   7.680  1.00 92.76           H
ATOM   4623  N   THR A 304       6.087  -6.159   5.733  1.00 94.02           N
ATOM   4624  CA  THR A 304       7.293  -5.855   4.982  1.00 94.02           C
ATOM   4625  C   THR A 304       7.199  -6.429   3.567  1.00 94.02           C
ATOM   4626  O   THR A 304       7.541  -5.755   2.596  1.00 94.02           O
ATOM   4627  HA  THR A 304       7.373  -4.772   4.883  1.00 94.02           H
ATOM   4628  CB  THR A 304       8.490  -6.385   5.774  1.00 94.02           C
ATOM   4629  HB  THR A 304       8.466  -7.474   5.832  1.00 94.02           H
ATOM   4630  OG1 THR A 304       8.412  -5.701   7.021  1.00 94.02           O
ATOM   4631  HG1 THR A 304       7.986  -6.289   7.708  1.00 94.02           H
ATOM   4632  CG2 THR A 304       9.828  -5.935   5.185  1.00 94.02           C
ATOM   4633 1HG2 THR A 304       9.879  -4.846   5.189  1.00 94.02           H
ATOM   4634 2HG2 THR A 304       9.915  -6.299   4.161  1.00 94.02           H
ATOM   4635 3HG2 THR A 304      10.644  -6.339   5.784  1.00 94.02           H
ATOM   4636  HN  THR A 304       6.223  -6.748   6.530  1.00 94.02           H
ATOM   4637  N   ILE A 305       6.732  -7.667   3.494  1.00 94.12           N
ATOM   4638  CA  ILE A 305       6.567  -8.330   2.212  1.00 94.12           C
ATOM   4639  C   ILE A 305       5.640  -7.495   1.327  1.00 94.12           C
ATOM   4640  O   ILE A 305       5.860  -7.384   0.122  1.00 94.12           O
ATOM   4641  HA  ILE A 305       7.547  -8.376   1.739  1.00 94.12           H
ATOM   4642  CB  ILE A 305       6.092  -9.771   2.412  1.00 94.12           C
ATOM   4643  HB  ILE A 305       5.214  -9.755   3.058  1.00 94.12           H
ATOM   4644  CG1 ILE A 305       7.160 -10.606   3.121  1.00 94.12           C
ATOM   4645 1HG1 ILE A 305       7.977 -10.819   2.432  1.00 94.12           H
ATOM   4646 2HG1 ILE A 305       7.582 -10.037   3.949  1.00 94.12           H
ATOM   4647  CG2 ILE A 305       5.664 -10.396   1.083  1.00 94.12           C
ATOM   4648 1HG2 ILE A 305       4.847  -9.816   0.654  1.00 94.12           H
ATOM   4649 2HG2 ILE A 305       6.509 -10.399   0.393  1.00 94.12           H
ATOM   4650 3HG2 ILE A 305       5.332 -11.420   1.253  1.00 94.12           H
ATOM   4651  CD1 ILE A 305       6.572 -11.918   3.644  1.00 94.12           C
ATOM   4652 1HD1 ILE A 305       5.771 -11.701   4.351  1.00 94.12           H
ATOM   4653 2HD1 ILE A 305       6.173 -12.496   2.810  1.00 94.12           H
ATOM   4654 3HD1 ILE A 305       7.352 -12.493   4.143  1.00 94.12           H
ATOM   4655  HN  ILE A 305       6.471  -8.213   4.290  1.00 94.12           H
ATOM   4656  N   ALA A 306       4.622  -6.929   1.959  1.00 95.44           N
ATOM   4657  CA  ALA A 306       3.627  -6.157   1.234  1.00 95.44           C
ATOM   4658  C   ALA A 306       4.294  -4.926   0.615  1.00 95.44           C
ATOM   4659  O   ALA A 306       3.940  -4.514  -0.489  1.00 95.44           O
ATOM   4660  HA  ALA A 306       3.235  -6.787   0.435  1.00 95.44           H
ATOM   4661  CB  ALA A 306       2.481  -5.786   2.177  1.00 95.44           C
ATOM   4662 1HB  ALA A 306       2.023  -6.695   2.567  1.00 95.44           H
ATOM   4663 2HB  ALA A 306       2.869  -5.192   3.005  1.00 95.44           H
ATOM   4664 3HB  ALA A 306       1.735  -5.207   1.633  1.00 95.44           H
ATOM   4665  HN  ALA A 306       4.472  -6.990   2.945  1.00 95.44           H
ATOM   4666  N   PHE A 307       5.246  -4.375   1.353  1.00 94.11           N
ATOM   4667  CA  PHE A 307       5.905  -3.151   0.930  1.00 94.11           C
ATOM   4668  C   PHE A 307       6.795  -3.400  -0.289  1.00 94.11           C
ATOM   4669  O   PHE A 307       6.976  -2.512  -1.121  1.00 94.11           O
ATOM   4670  HA  PHE A 307       5.125  -2.437   0.669  1.00 94.11           H
ATOM   4671  CB  PHE A 307       6.779  -2.688   2.098  1.00 94.11           C
ATOM   4672 1HB  PHE A 307       7.396  -3.523   2.430  1.00 94.11           H
ATOM   4673 2HB  PHE A 307       7.458  -1.911   1.745  1.00 94.11           H
ATOM   4674  CG  PHE A 307       5.988  -2.150   3.292  1.00 94.11           C
ATOM   4675  CD1 PHE A 307       4.640  -1.995   3.201  1.00 94.11           C
ATOM   4676  HD1 PHE A 307       4.123  -2.254   2.276  1.00 94.11           H
ATOM   4677  CD2 PHE A 307       6.633  -1.828   4.445  1.00 94.11           C
ATOM   4678  HD2 PHE A 307       7.714  -1.952   4.519  1.00 94.11           H
ATOM   4679  CE1 PHE A 307       3.906  -1.496   4.309  1.00 94.11           C
ATOM   4680  HE1 PHE A 307       2.826  -1.371   4.236  1.00 94.11           H
ATOM   4681  CE2 PHE A 307       5.899  -1.328   5.554  1.00 94.11           C
ATOM   4682  HE2 PHE A 307       6.416  -1.070   6.478  1.00 94.11           H
ATOM   4683  CZ  PHE A 307       4.551  -1.173   5.462  1.00 94.11           C
ATOM   4684  HZ  PHE A 307       3.988  -0.790   6.313  1.00 94.11           H
ATOM   4685  HN  PHE A 307       5.567  -4.750   2.222  1.00 94.11           H
ATOM   4686  N   PHE A 308       7.326  -4.612  -0.357  1.00 89.67           N
ATOM   4687  CA  PHE A 308       8.169  -4.998  -1.476  1.00 89.67           C
ATOM   4688  C   PHE A 308       7.385  -4.964  -2.790  1.00 89.67           C
ATOM   4689  O   PHE A 308       7.975  -4.934  -3.868  1.00 89.67           O
ATOM   4690  HA  PHE A 308       8.989  -4.282  -1.526  1.00 89.67           H
ATOM   4691  CB  PHE A 308       8.635  -6.431  -1.211  1.00 89.67           C
ATOM   4692 1HB  PHE A 308       7.850  -6.964  -0.674  1.00 89.67           H
ATOM   4693 2HB  PHE A 308       8.771  -6.940  -2.165  1.00 89.67           H
ATOM   4694  CG  PHE A 308       9.935  -6.524  -0.410  1.00 89.67           C
ATOM   4695  CD1 PHE A 308      11.127  -6.282  -1.018  1.00 89.67           C
ATOM   4696  HD1 PHE A 308      11.157  -6.022  -2.076  1.00 89.67           H
ATOM   4697  CD2 PHE A 308       9.899  -6.849   0.910  1.00 89.67           C
ATOM   4698  HD2 PHE A 308       8.943  -7.043   1.397  1.00 89.67           H
ATOM   4699  CE1 PHE A 308      12.334  -6.369  -0.274  1.00 89.67           C
ATOM   4700  HE1 PHE A 308      13.290  -6.175  -0.762  1.00 89.67           H
ATOM   4701  CE2 PHE A 308      11.105  -6.936   1.654  1.00 89.67           C
ATOM   4702  HE2 PHE A 308      11.076  -7.196   2.712  1.00 89.67           H
ATOM   4703  CZ  PHE A 308      12.298  -6.694   1.046  1.00 89.67           C
ATOM   4704  HZ  PHE A 308      13.224  -6.760   1.617  1.00 89.67           H
ATOM   4705  HN  PHE A 308       7.190  -5.321   0.334  1.00 89.67           H
ATOM   4706  N   HIS A 309       6.067  -4.969  -2.656  1.00 84.16           N
ATOM   4707  CA  HIS A 309       5.196  -4.948  -3.819  1.00 84.16           C
ATOM   4708  C   HIS A 309       5.424  -3.656  -4.607  1.00 84.16           C
ATOM   4709  O   HIS A 309       5.401  -3.663  -5.837  1.00 84.16           O
ATOM   4710  HA  HIS A 309       5.482  -5.797  -4.439  1.00 84.16           H
ATOM   4711  CB  HIS A 309       3.735  -5.141  -3.407  1.00 84.16           C
ATOM   4712 1HB  HIS A 309       3.664  -6.014  -2.757  1.00 84.16           H
ATOM   4713 2HB  HIS A 309       3.416  -4.280  -2.820  1.00 84.16           H
ATOM   4714  CG  HIS A 309       2.788  -5.319  -4.570  1.00 84.16           C
ATOM   4715  ND1 HIS A 309       2.851  -6.402  -5.429  1.00 84.16           N
ATOM   4716  HD1 HIS A 309       3.506  -7.156  -5.374  1.00 84.16           H
ATOM   4717  CD2 HIS A 309       1.756  -4.541  -5.006  1.00 84.16           C
ATOM   4718  HD2 HIS A 309       1.429  -3.605  -4.554  1.00 84.16           H
ATOM   4719  CE1 HIS A 309       1.895  -6.271  -6.337  1.00 84.16           C
ATOM   4720  HE1 HIS A 309       1.686  -6.965  -7.152  1.00 84.16           H
ATOM   4721  NE2 HIS A 309       1.218  -5.117  -6.073  1.00 84.16           N
ATOM   4722  HN  HIS A 309       5.594  -4.987  -1.774  1.00 84.16           H
ATOM   4723  N   SER A 310       5.638  -2.579  -3.866  1.00 88.15           N
ATOM   4724  CA  SER A 310       5.823  -1.274  -4.479  1.00 88.15           C
ATOM   4725  C   SER A 310       7.124  -1.255  -5.286  1.00 88.15           C
ATOM   4726  O   SER A 310       7.292  -0.426  -6.179  1.00 88.15           O
ATOM   4727  HA  SER A 310       4.964  -1.139  -5.136  1.00 88.15           H
ATOM   4728  CB  SER A 310       5.837  -0.167  -3.424  1.00 88.15           C
ATOM   4729 1HB  SER A 310       6.577  -0.403  -2.660  1.00 88.15           H
ATOM   4730 2HB  SER A 310       6.144   0.771  -3.886  1.00 88.15           H
ATOM   4731  OG  SER A 310       4.561   0.002  -2.811  1.00 88.15           O
ATOM   4732  HG  SER A 310       3.956   0.519  -3.417  1.00 88.15           H
ATOM   4733  HN  SER A 310       5.686  -2.587  -2.868  1.00 88.15           H
ATOM   4734  N   CYS A 311       8.010  -2.177  -4.941  1.00 89.63           N
ATOM   4735  CA  CYS A 311       9.270  -2.307  -5.652  1.00 89.63           C
ATOM   4736  C   CYS A 311       9.002  -3.018  -6.980  1.00 89.63           C
ATOM   4737  O   CYS A 311       9.709  -2.796  -7.961  1.00 89.63           O
ATOM   4738  HA  CYS A 311       9.639  -1.295  -5.823  1.00 89.63           H
ATOM   4739  CB  CYS A 311      10.320  -3.040  -4.815  1.00 89.63           C
ATOM   4740 1HB  CYS A 311       9.965  -4.040  -4.565  1.00 89.63           H
ATOM   4741 2HB  CYS A 311      11.237  -3.162  -5.391  1.00 89.63           H
ATOM   4742  SG  CYS A 311      10.666  -2.100  -3.283  1.00 89.63           S
ATOM   4743  HG  CYS A 311      11.515  -2.984  -2.766  1.00 89.63           H
ATOM   4744  HN  CYS A 311       7.879  -2.827  -4.192  1.00 89.63           H
ATOM   4745  N   LEU A 312       7.977  -3.859  -6.968  1.00 88.17           N
ATOM   4746  CA  LEU A 312       7.743  -4.769  -8.076  1.00 88.17           C
ATOM   4747  C   LEU A 312       6.814  -4.101  -9.091  1.00 88.17           C
ATOM   4748  O   LEU A 312       6.834  -4.441 -10.273  1.00 88.17           O
ATOM   4749  HA  LEU A 312       8.704  -4.953  -8.556  1.00 88.17           H
ATOM   4750  CB  LEU A 312       7.227  -6.115  -7.563  1.00 88.17           C
ATOM   4751 1HB  LEU A 312       6.325  -5.937  -6.979  1.00 88.17           H
ATOM   4752 2HB  LEU A 312       6.937  -6.721  -8.422  1.00 88.17           H
ATOM   4753  CG  LEU A 312       8.204  -6.926  -6.709  1.00 88.17           C
ATOM   4754  HG  LEU A 312       8.493  -6.318  -5.851  1.00 88.17           H
ATOM   4755  CD1 LEU A 312       7.535  -8.189  -6.162  1.00 88.17           C
ATOM   4756 1HD1 LEU A 312       6.680  -7.911  -5.547  1.00 88.17           H
ATOM   4757 2HD1 LEU A 312       7.198  -8.810  -6.993  1.00 88.17           H
ATOM   4758 3HD1 LEU A 312       8.251  -8.747  -5.559  1.00 88.17           H
ATOM   4759  CD2 LEU A 312       9.481  -7.245  -7.488  1.00 88.17           C
ATOM   4760 1HD2 LEU A 312       9.229  -7.824  -8.376  1.00 88.17           H
ATOM   4761 2HD2 LEU A 312       9.966  -6.315  -7.786  1.00 88.17           H
ATOM   4762 3HD2 LEU A 312      10.157  -7.822  -6.857  1.00 88.17           H
ATOM   4763  HN  LEU A 312       7.316  -3.923  -6.221  1.00 88.17           H
ATOM   4764  N   ASN A 313       6.023  -3.162  -8.593  1.00 86.85           N
ATOM   4765  CA  ASN A 313       5.012  -2.521  -9.417  1.00 86.85           C
ATOM   4766  C   ASN A 313       5.659  -2.006 -10.704  1.00 86.85           C
ATOM   4767  O   ASN A 313       5.169  -2.273 -11.800  1.00 86.85           O
ATOM   4768  HA  ASN A 313       4.265  -3.293  -9.606  1.00 86.85           H
ATOM   4769  CB  ASN A 313       4.386  -1.328  -8.692  1.00 86.85           C
ATOM   4770 1HB  ASN A 313       5.163  -0.761  -8.179  1.00 86.85           H
ATOM   4771 2HB  ASN A 313       3.929  -0.656  -9.419  1.00 86.85           H
ATOM   4772  CG  ASN A 313       3.333  -1.790  -7.683  1.00 86.85           C
ATOM   4773  OD1 ASN A 313       2.819  -2.895  -7.745  1.00 86.85           O
ATOM   4774  ND2 ASN A 313       3.041  -0.885  -6.753  1.00 86.85           N
ATOM   4775 1HD2 ASN A 313       3.499   0.004  -6.760  1.00 86.85           H
ATOM   4776 2HD2 ASN A 313       2.363  -1.093  -6.048  1.00 86.85           H
ATOM   4777  HN  ASN A 313       6.064  -2.839  -7.648  1.00 86.85           H
ATOM   4778  N   PRO A 314       6.768  -1.262 -10.596  1.00 87.09           N
ATOM   4779  CA  PRO A 314       7.426  -0.711 -11.783  1.00 87.09           C
ATOM   4780  C   PRO A 314       7.726  -1.778 -12.824  1.00 87.09           C
ATOM   4781  O   PRO A 314       7.497  -1.570 -14.014  1.00 87.09           O
ATOM   4782  HA  PRO A 314       6.765  -0.003 -12.283  1.00 87.09           H
ATOM   4783  CB  PRO A 314       8.706  -0.082 -11.229  1.00 87.09           C
ATOM   4784 1HB  PRO A 314       9.541  -0.783 -11.254  1.00 87.09           H
ATOM   4785 2HB  PRO A 314       9.007   0.791 -11.808  1.00 87.09           H
ATOM   4786  CG  PRO A 314       8.327   0.292  -9.802  1.00 87.09           C
ATOM   4787 1HG  PRO A 314       9.206   0.422  -9.170  1.00 87.09           H
ATOM   4788 2HG  PRO A 314       7.779   1.233  -9.762  1.00 87.09           H
ATOM   4789  CD  PRO A 314       7.474  -0.885  -9.358  1.00 87.09           C
ATOM   4790 1HD  PRO A 314       8.083  -1.706  -8.979  1.00 87.09           H
ATOM   4791 2HD  PRO A 314       6.786  -0.608  -8.559  1.00 87.09           H
ATOM   4792  N   VAL A 315       8.235  -2.902 -12.342  1.00 85.75           N
ATOM   4793  CA  VAL A 315       8.702  -3.953 -13.231  1.00 85.75           C
ATOM   4794  C   VAL A 315       7.498  -4.645 -13.872  1.00 85.75           C
ATOM   4795  O   VAL A 315       7.495  -4.906 -15.074  1.00 85.75           O
ATOM   4796  HA  VAL A 315       9.295  -3.482 -14.015  1.00 85.75           H
ATOM   4797  CB  VAL A 315       9.609  -4.919 -12.467  1.00 85.75           C
ATOM   4798  HB  VAL A 315       9.019  -5.378 -11.674  1.00 85.75           H
ATOM   4799  CG1 VAL A 315      10.115  -6.036 -13.382  1.00 85.75           C
ATOM   4800 1HG1 VAL A 315       9.266  -6.593 -13.778  1.00 85.75           H
ATOM   4801 2HG1 VAL A 315      10.681  -5.602 -14.206  1.00 85.75           H
ATOM   4802 3HG1 VAL A 315      10.757  -6.709 -12.814  1.00 85.75           H
ATOM   4803  CG2 VAL A 315      10.776  -4.175 -11.814  1.00 85.75           C
ATOM   4804 1HG2 VAL A 315      11.366  -3.677 -12.583  1.00 85.75           H
ATOM   4805 2HG2 VAL A 315      10.389  -3.433 -11.115  1.00 85.75           H
ATOM   4806 3HG2 VAL A 315      11.405  -4.886 -11.277  1.00 85.75           H
ATOM   4807  HN  VAL A 315       8.331  -3.100 -11.367  1.00 85.75           H
ATOM   4808  N   LEU A 316       6.503  -4.921 -13.042  1.00 85.69           N
ATOM   4809  CA  LEU A 316       5.417  -5.800 -13.442  1.00 85.69           C
ATOM   4810  C   LEU A 316       4.610  -5.132 -14.557  1.00 85.69           C
ATOM   4811  O   LEU A 316       4.226  -5.785 -15.526  1.00 85.69           O
ATOM   4812  HA  LEU A 316       5.863  -6.712 -13.838  1.00 85.69           H
ATOM   4813  CB  LEU A 316       4.575  -6.198 -12.228  1.00 85.69           C
ATOM   4814 1HB  LEU A 316       4.289  -5.290 -11.696  1.00 85.69           H
ATOM   4815 2HB  LEU A 316       3.655  -6.661 -12.585  1.00 85.69           H
ATOM   4816  CG  LEU A 316       5.241  -7.151 -11.233  1.00 85.69           C
ATOM   4817  HG  LEU A 316       6.192  -6.715 -10.927  1.00 85.69           H
ATOM   4818  CD1 LEU A 316       4.390  -7.308  -9.971  1.00 85.69           C
ATOM   4819 1HD1 LEU A 316       4.264  -6.336  -9.494  1.00 85.69           H
ATOM   4820 2HD1 LEU A 316       3.413  -7.710 -10.240  1.00 85.69           H
ATOM   4821 3HD1 LEU A 316       4.886  -7.991  -9.281  1.00 85.69           H
ATOM   4822  CD2 LEU A 316       5.550  -8.498 -11.888  1.00 85.69           C
ATOM   4823 1HD2 LEU A 316       4.624  -8.952 -12.240  1.00 85.69           H
ATOM   4824 2HD2 LEU A 316       6.224  -8.346 -12.731  1.00 85.69           H
ATOM   4825 3HD2 LEU A 316       6.023  -9.156 -11.159  1.00 85.69           H
ATOM   4826  HN  LEU A 316       6.432  -4.557 -12.113  1.00 85.69           H
ATOM   4827  N   TYR A 317       4.378  -3.839 -14.383  1.00 83.56           N
ATOM   4828  CA  TYR A 317       3.399  -3.138 -15.197  1.00 83.56           C
ATOM   4829  C   TYR A 317       4.080  -2.358 -16.323  1.00 83.56           C
ATOM   4830  O   TYR A 317       3.554  -2.275 -17.431  1.00 83.56           O
ATOM   4831  HA  TYR A 317       2.730  -3.881 -15.632  1.00 83.56           H
ATOM   4832  CB  TYR A 317       2.700  -2.152 -14.259  1.00 83.56           C
ATOM   4833 1HB  TYR A 317       3.455  -1.598 -13.702  1.00 83.56           H
ATOM   4834 2HB  TYR A 317       2.148  -1.427 -14.857  1.00 83.56           H
ATOM   4835  CG  TYR A 317       1.738  -2.811 -13.267  1.00 83.56           C
ATOM   4836  CD1 TYR A 317       0.482  -3.204 -13.682  1.00 83.56           C
ATOM   4837  HD1 TYR A 317       0.175  -3.045 -14.716  1.00 83.56           H
ATOM   4838  CD2 TYR A 317       2.128  -3.013 -11.959  1.00 83.56           C
ATOM   4839  HD2 TYR A 317       3.120  -2.702 -11.631  1.00 83.56           H
ATOM   4840  CE1 TYR A 317      -0.423  -3.824 -12.749  1.00 83.56           C
ATOM   4841  HE1 TYR A 317      -1.418  -4.139 -13.063  1.00 83.56           H
ATOM   4842  CE2 TYR A 317       1.223  -3.633 -11.026  1.00 83.56           C
ATOM   4843  HE2 TYR A 317       1.518  -3.798  -9.989  1.00 83.56           H
ATOM   4844  CZ  TYR A 317      -0.008  -4.008 -11.467  1.00 83.56           C
ATOM   4845  OH  TYR A 317      -0.862  -4.594 -10.586  1.00 83.56           O
ATOM   4846  HH  TYR A 317      -0.402  -4.742  -9.710  1.00 83.56           H
ATOM   4847  HN  TYR A 317       4.844  -3.274 -13.703  1.00 83.56           H
ATOM   4848  N   VAL A 318       5.239  -1.804 -15.999  1.00 79.96           N
ATOM   4849  CA  VAL A 318       5.799  -0.722 -16.791  1.00 79.96           C
ATOM   4850  C   VAL A 318       6.871  -1.283 -17.727  1.00 79.96           C
ATOM   4851  O   VAL A 318       6.772  -1.140 -18.945  1.00 79.96           O
ATOM   4852  HA  VAL A 318       4.992  -0.303 -17.392  1.00 79.96           H
ATOM   4853  CB  VAL A 318       6.326   0.381 -15.870  1.00 79.96           C
ATOM   4854  HB  VAL A 318       7.245   0.021 -15.409  1.00 79.96           H
ATOM   4855  CG1 VAL A 318       6.663   1.644 -16.666  1.00 79.96           C
ATOM   4856 1HG1 VAL A 318       7.427   1.413 -17.408  1.00 79.96           H
ATOM   4857 2HG1 VAL A 318       5.766   2.007 -17.168  1.00 79.96           H
ATOM   4858 3HG1 VAL A 318       7.036   2.411 -15.988  1.00 79.96           H
ATOM   4859  CG2 VAL A 318       5.327   0.687 -14.753  1.00 79.96           C
ATOM   4860 1HG2 VAL A 318       4.384   1.017 -15.189  1.00 79.96           H
ATOM   4861 2HG2 VAL A 318       5.158  -0.212 -14.160  1.00 79.96           H
ATOM   4862 3HG2 VAL A 318       5.727   1.474 -14.114  1.00 79.96           H
ATOM   4863  HN  VAL A 318       5.792  -2.083 -15.214  1.00 79.96           H
ATOM   4864  N   PHE A 319       7.871  -1.908 -17.123  1.00 76.86           N
ATOM   4865  CA  PHE A 319       9.040  -2.343 -17.868  1.00 76.86           C
ATOM   4866  C   PHE A 319       8.696  -3.509 -18.797  1.00 76.86           C
ATOM   4867  O   PHE A 319       9.448  -3.815 -19.720  1.00 76.86           O
ATOM   4868  HA  PHE A 319       9.379  -1.495 -18.463  1.00 76.86           H
ATOM   4869  CB  PHE A 319      10.074  -2.812 -16.843  1.00 76.86           C
ATOM   4870 1HB  PHE A 319       9.631  -3.593 -16.225  1.00 76.86           H
ATOM   4871 2HB  PHE A 319      10.916  -3.261 -17.370  1.00 76.86           H
ATOM   4872  CG  PHE A 319      10.597  -1.698 -15.933  1.00 76.86           C
ATOM   4873  CD1 PHE A 319      10.692  -0.425 -16.402  1.00 76.86           C
ATOM   4874  HD1 PHE A 319      10.395  -0.198 -17.426  1.00 76.86           H
ATOM   4875  CD2 PHE A 319      10.967  -1.982 -14.655  1.00 76.86           C
ATOM   4876  HD2 PHE A 319      10.892  -3.002 -14.279  1.00 76.86           H
ATOM   4877  CE1 PHE A 319      11.177   0.608 -15.557  1.00 76.86           C
ATOM   4878  HE1 PHE A 319      11.253   1.628 -15.933  1.00 76.86           H
ATOM   4879  CE2 PHE A 319      11.453  -0.948 -13.811  1.00 76.86           C
ATOM   4880  HE2 PHE A 319      11.749  -1.175 -12.787  1.00 76.86           H
ATOM   4881  CZ  PHE A 319      11.547   0.325 -14.280  1.00 76.86           C
ATOM   4882  HZ  PHE A 319      11.920   1.118 -13.631  1.00 76.86           H
ATOM   4883  HN  PHE A 319       7.890  -2.117 -16.146  1.00 76.86           H
ATOM   4884  N   VAL A 320       7.558  -4.129 -18.520  1.00 76.36           N
ATOM   4885  CA  VAL A 320       7.065  -5.203 -19.365  1.00 76.36           C
ATOM   4886  C   VAL A 320       6.637  -4.627 -20.716  1.00 76.36           C
ATOM   4887  O   VAL A 320       6.651  -5.328 -21.727  1.00 76.36           O
ATOM   4888  HA  VAL A 320       7.888  -5.899 -19.526  1.00 76.36           H
ATOM   4889  CB  VAL A 320       5.940  -5.956 -18.653  1.00 76.36           C
ATOM   4890  HB  VAL A 320       5.127  -5.252 -18.472  1.00 76.36           H
ATOM   4891  CG1 VAL A 320       5.395  -7.086 -19.529  1.00 76.36           C
ATOM   4892 1HG1 VAL A 320       5.004  -6.669 -20.457  1.00 76.36           H
ATOM   4893 2HG1 VAL A 320       6.197  -7.788 -19.755  1.00 76.36           H
ATOM   4894 3HG1 VAL A 320       4.597  -7.604 -18.999  1.00 76.36           H
ATOM   4895  CG2 VAL A 320       6.409  -6.490 -17.298  1.00 76.36           C
ATOM   4896 1HG2 VAL A 320       7.246  -7.172 -17.447  1.00 76.36           H
ATOM   4897 2HG2 VAL A 320       6.726  -5.658 -16.669  1.00 76.36           H
ATOM   4898 3HG2 VAL A 320       5.590  -7.020 -16.813  1.00 76.36           H
ATOM   4899  HN  VAL A 320       6.977  -3.908 -17.736  1.00 76.36           H
ATOM   4900  N   GLY A 321       6.266  -3.355 -20.691  1.00 77.61           N
ATOM   4901  CA  GLY A 321       5.785  -2.691 -21.891  1.00 77.61           C
ATOM   4902  C   GLY A 321       6.911  -2.521 -22.912  1.00 77.61           C
ATOM   4903  O   GLY A 321       8.007  -2.082 -22.566  1.00 77.61           O
ATOM   4904 1HA  GLY A 321       4.974  -3.272 -22.331  1.00 77.61           H
ATOM   4905 2HA  GLY A 321       5.374  -1.716 -21.631  1.00 77.61           H
ATOM   4906  HN  GLY A 321       6.291  -2.782 -19.872  1.00 77.61           H
ATOM   4907  N   GLU A 322       6.602  -2.877 -24.151  1.00 65.96           N
ATOM   4908  CA  GLU A 322       7.564  -2.740 -25.231  1.00 65.96           C
ATOM   4909  C   GLU A 322       7.749  -1.265 -25.593  1.00 65.96           C
ATOM   4910  O   GLU A 322       8.861  -0.828 -25.883  1.00 65.96           O
ATOM   4911  HA  GLU A 322       8.498  -3.145 -24.840  1.00 65.96           H
ATOM   4912  CB  GLU A 322       7.137  -3.556 -26.453  1.00 65.96           C
ATOM   4913 1HB  GLU A 322       6.103  -3.322 -26.707  1.00 65.96           H
ATOM   4914 2HB  GLU A 322       7.832  -3.380 -27.273  1.00 65.96           H
ATOM   4915  CG  GLU A 322       7.190  -5.056 -26.156  1.00 65.96           C
ATOM   4916 1HG  GLU A 322       8.193  -5.330 -25.828  1.00 65.96           H
ATOM   4917 2HG  GLU A 322       6.511  -5.293 -25.337  1.00 65.96           H
ATOM   4918  CD  GLU A 322       6.811  -5.873 -27.393  1.00 65.96           C
ATOM   4919  OE1 GLU A 322       6.870  -7.117 -27.291  1.00 65.96           O
ATOM   4920  OE2 GLU A 322       6.470  -5.234 -28.412  1.00 65.96           O
ATOM   4921  HN  GLU A 322       5.715  -3.253 -24.420  1.00 65.96           H
ATOM   4922  N   ARG A 323       6.641  -0.539 -25.565  1.00 64.39           N
ATOM   4923  CA  ARG A 323       6.665   0.875 -25.897  1.00 64.39           C
ATOM   4924  C   ARG A 323       7.556   1.637 -24.914  1.00 64.39           C
ATOM   4925  O   ARG A 323       8.386   2.448 -25.323  1.00 64.39           O
ATOM   4926  HA  ARG A 323       7.070   0.917 -26.908  1.00 64.39           H
ATOM   4927  CB  ARG A 323       5.256   1.472 -25.866  1.00 64.39           C
ATOM   4928 1HB  ARG A 323       4.628   0.969 -26.600  1.00 64.39           H
ATOM   4929 2HB  ARG A 323       4.806   1.299 -24.889  1.00 64.39           H
ATOM   4930  CG  ARG A 323       5.290   2.974 -26.158  1.00 64.39           C
ATOM   4931 1HG  ARG A 323       5.864   3.485 -25.386  1.00 64.39           H
ATOM   4932 2HG  ARG A 323       5.800   3.152 -27.105  1.00 64.39           H
ATOM   4933  CD  ARG A 323       3.875   3.553 -26.218  1.00 64.39           C
ATOM   4934 1HD  ARG A 323       3.379   3.230 -27.133  1.00 64.39           H
ATOM   4935 2HD  ARG A 323       3.284   3.175 -25.384  1.00 64.39           H
ATOM   4936  NE  ARG A 323       3.931   5.031 -26.169  1.00 64.39           N
ATOM   4937  HE  ARG A 323       4.727   5.484 -26.572  1.00 64.39           H
ATOM   4938  CZ  ARG A 323       2.983   5.801 -25.618  1.00 64.39           C
ATOM   4939  NH1 ARG A 323       1.895   5.248 -25.063  1.00 64.39           N
ATOM   4940 1HH1 ARG A 323       1.787   4.254 -25.058  1.00 64.39           H
ATOM   4941 2HH1 ARG A 323       1.192   5.829 -24.654  1.00 64.39           H
ATOM   4942  NH2 ARG A 323       3.138   7.132 -25.630  1.00 64.39           N
ATOM   4943 1HH2 ARG A 323       2.439   7.720 -25.223  1.00 64.39           H
ATOM   4944 2HH2 ARG A 323       3.952   7.536 -26.046  1.00 64.39           H
ATOM   4945  HN  ARG A 323       5.741  -0.901 -25.321  1.00 64.39           H
ATOM   4946  N   PHE A 324       7.354   1.349 -23.637  1.00 77.21           N
ATOM   4947  CA  PHE A 324       8.086   2.040 -22.589  1.00 77.21           C
ATOM   4948  C   PHE A 324       9.576   1.698 -22.643  1.00 77.21           C
ATOM   4949  O   PHE A 324      10.424   2.574 -22.485  1.00 77.21           O
ATOM   4950  HA  PHE A 324       7.955   3.110 -22.755  1.00 77.21           H
ATOM   4951  CB  PHE A 324       7.513   1.563 -21.253  1.00 77.21           C
ATOM   4952 1HB  PHE A 324       6.434   1.720 -21.255  1.00 77.21           H
ATOM   4953 2HB  PHE A 324       7.678   0.489 -21.162  1.00 77.21           H
ATOM   4954  CG  PHE A 324       8.114   2.262 -20.033  1.00 77.21           C
ATOM   4955  CD1 PHE A 324       9.215   1.744 -19.425  1.00 77.21           C
ATOM   4956  HD1 PHE A 324       9.669   0.830 -19.808  1.00 77.21           H
ATOM   4957  CD2 PHE A 324       7.548   3.403 -19.555  1.00 77.21           C
ATOM   4958  HD2 PHE A 324       6.665   3.818 -20.042  1.00 77.21           H
ATOM   4959  CE1 PHE A 324       9.773   2.393 -18.292  1.00 77.21           C
ATOM   4960  HE1 PHE A 324      10.655   1.977 -17.805  1.00 77.21           H
ATOM   4961  CE2 PHE A 324       8.106   4.052 -18.422  1.00 77.21           C
ATOM   4962  HE2 PHE A 324       7.652   4.966 -18.039  1.00 77.21           H
ATOM   4963  CZ  PHE A 324       9.206   3.533 -17.815  1.00 77.21           C
ATOM   4964  HZ  PHE A 324       9.635   4.032 -16.945  1.00 77.21           H
ATOM   4965  HN  PHE A 324       6.706   0.658 -23.315  1.00 77.21           H
ATOM   4966  N   ARG A 325       9.849   0.421 -22.867  1.00 73.73           N
ATOM   4967  CA  ARG A 325      11.221  -0.055 -22.907  1.00 73.73           C
ATOM   4968  C   ARG A 325      12.007   0.682 -23.994  1.00 73.73           C
ATOM   4969  O   ARG A 325      13.180   1.001 -23.808  1.00 73.73           O
ATOM   4970  HA  ARG A 325      11.622   0.163 -21.917  1.00 73.73           H
ATOM   4971  CB  ARG A 325      11.275  -1.560 -23.181  1.00 73.73           C
ATOM   4972 1HB  ARG A 325      10.575  -1.813 -23.977  1.00 73.73           H
ATOM   4973 2HB  ARG A 325      12.270  -1.834 -23.531  1.00 73.73           H
ATOM   4974  CG  ARG A 325      10.934  -2.358 -21.921  1.00 73.73           C
ATOM   4975 1HG  ARG A 325      11.534  -2.000 -21.085  1.00 73.73           H
ATOM   4976 2HG  ARG A 325       9.889  -2.197 -21.656  1.00 73.73           H
ATOM   4977  CD  ARG A 325      11.186  -3.852 -22.134  1.00 73.73           C
ATOM   4978 1HD  ARG A 325      12.179  -4.005 -22.557  1.00 73.73           H
ATOM   4979 2HD  ARG A 325      11.163  -4.374 -21.177  1.00 73.73           H
ATOM   4980  NE  ARG A 325      10.160  -4.415 -23.040  1.00 73.73           N
ATOM   4981  HE  ARG A 325       9.332  -3.877 -23.202  1.00 73.73           H
ATOM   4982  CZ  ARG A 325      10.270  -5.599 -23.657  1.00 73.73           C
ATOM   4983  NH1 ARG A 325      11.357  -6.362 -23.477  1.00 73.73           N
ATOM   4984 1HH1 ARG A 325      12.094  -6.048 -22.878  1.00 73.73           H
ATOM   4985 2HH1 ARG A 325      11.432  -7.244 -23.941  1.00 73.73           H
ATOM   4986  NH2 ARG A 325       9.277  -6.010 -24.457  1.00 73.73           N
ATOM   4987 1HH2 ARG A 325       9.344  -6.892 -24.925  1.00 73.73           H
ATOM   4988 2HH2 ARG A 325       8.469  -5.435 -24.587  1.00 73.73           H
ATOM   4989  HN  ARG A 325       9.154  -0.282 -23.018  1.00 73.73           H
ATOM   4990  N   ARG A 326      11.328   0.932 -25.104  1.00 67.45           N
ATOM   4991  CA  ARG A 326      11.925   1.686 -26.193  1.00 67.45           C
ATOM   4992  C   ARG A 326      12.202   3.125 -25.753  1.00 67.45           C
ATOM   4993  O   ARG A 326      13.285   3.654 -25.994  1.00 67.45           O
ATOM   4994  HA  ARG A 326      12.853   1.160 -26.420  1.00 67.45           H
ATOM   4995  CB  ARG A 326      11.010   1.701 -27.419  1.00 67.45           C
ATOM   4996 1HB  ARG A 326       9.970   1.760 -27.100  1.00 67.45           H
ATOM   4997 2HB  ARG A 326      11.211   2.591 -28.016  1.00 67.45           H
ATOM   4998  CG  ARG A 326      11.218   0.449 -28.273  1.00 67.45           C
ATOM   4999 1HG  ARG A 326      12.270   0.358 -28.542  1.00 67.45           H
ATOM   5000 2HG  ARG A 326      10.959  -0.437 -27.695  1.00 67.45           H
ATOM   5001  CD  ARG A 326      10.365   0.504 -29.542  1.00 67.45           C
ATOM   5002 1HD  ARG A 326       9.924   1.495 -29.652  1.00 67.45           H
ATOM   5003 2HD  ARG A 326      10.990   0.334 -30.419  1.00 67.45           H
ATOM   5004  NE  ARG A 326       9.296  -0.518 -29.478  1.00 67.45           N
ATOM   5005  HE  ARG A 326       9.209  -1.053 -28.638  1.00 67.45           H
ATOM   5006  CZ  ARG A 326       8.440  -0.773 -30.477  1.00 67.45           C
ATOM   5007  NH1 ARG A 326       8.511  -0.088 -31.626  1.00 67.45           N
ATOM   5008 1HH1 ARG A 326       9.208   0.620 -31.743  1.00 67.45           H
ATOM   5009 2HH1 ARG A 326       7.868  -0.284 -32.366  1.00 67.45           H
ATOM   5010  NH2 ARG A 326       7.510  -1.724 -30.308  1.00 67.45           N
ATOM   5011 1HH2 ARG A 326       6.863  -1.926 -31.044  1.00 67.45           H
ATOM   5012 2HH2 ARG A 326       7.464  -2.231 -29.448  1.00 67.45           H
ATOM   5013  HN  ARG A 326      10.389   0.629 -25.265  1.00 67.45           H
ATOM   5014  N   ASP A 327      11.202   3.717 -25.115  1.00 77.53           N
ATOM   5015  CA  ASP A 327      11.284   5.116 -24.731  1.00 77.53           C
ATOM   5016  C   ASP A 327      12.318   5.275 -23.615  1.00 77.53           C
ATOM   5017  O   ASP A 327      12.970   6.313 -23.512  1.00 77.53           O
ATOM   5018  HA  ASP A 327      11.567   5.646 -25.641  1.00 77.53           H
ATOM   5019  CB  ASP A 327       9.939   5.622 -24.205  1.00 77.53           C
ATOM   5020 1HB  ASP A 327       9.553   4.929 -23.457  1.00 77.53           H
ATOM   5021 2HB  ASP A 327      10.077   6.582 -23.709  1.00 77.53           H
ATOM   5022  CG  ASP A 327       8.926   5.770 -25.342  1.00 77.53           C
ATOM   5023  OD1 ASP A 327       9.385   5.882 -26.500  1.00 77.53           O
ATOM   5024  OD2 ASP A 327       7.716   5.768 -25.028  1.00 77.53           O
ATOM   5025  HN  ASP A 327      10.351   3.258 -24.861  1.00 77.53           H
ATOM   5026  N   LEU A 328      12.436   4.231 -22.808  1.00 79.35           N
ATOM   5027  CA  LEU A 328      13.438   4.209 -21.755  1.00 79.35           C
ATOM   5028  C   LEU A 328      14.829   4.343 -22.378  1.00 79.35           C
ATOM   5029  O   LEU A 328      15.597   5.228 -22.004  1.00 79.35           O
ATOM   5030  HA  LEU A 328      13.260   5.074 -21.117  1.00 79.35           H
ATOM   5031  CB  LEU A 328      13.272   2.962 -20.884  1.00 79.35           C
ATOM   5032 1HB  LEU A 328      12.299   3.012 -20.395  1.00 79.35           H
ATOM   5033 2HB  LEU A 328      13.257   2.088 -21.535  1.00 79.35           H
ATOM   5034  CG  LEU A 328      14.341   2.746 -19.812  1.00 79.35           C
ATOM   5035  HG  LEU A 328      15.317   2.752 -20.296  1.00 79.35           H
ATOM   5036  CD1 LEU A 328      14.335   3.888 -18.793  1.00 79.35           C
ATOM   5037 1HD1 LEU A 328      14.536   4.830 -19.303  1.00 79.35           H
ATOM   5038 2HD1 LEU A 328      13.359   3.938 -18.310  1.00 79.35           H
ATOM   5039 3HD1 LEU A 328      15.104   3.709 -18.042  1.00 79.35           H
ATOM   5040  CD2 LEU A 328      14.177   1.380 -19.142  1.00 79.35           C
ATOM   5041 1HD2 LEU A 328      13.195   1.320 -18.673  1.00 79.35           H
ATOM   5042 2HD2 LEU A 328      14.271   0.594 -19.892  1.00 79.35           H
ATOM   5043 3HD2 LEU A 328      14.950   1.252 -18.384  1.00 79.35           H
ATOM   5044  HN  LEU A 328      11.864   3.413 -22.864  1.00 79.35           H
ATOM   5045  N   VAL A 329      15.111   3.452 -23.317  1.00 79.76           N
ATOM   5046  CA  VAL A 329      16.419   3.420 -23.949  1.00 79.76           C
ATOM   5047  C   VAL A 329      16.667   4.747 -24.668  1.00 79.76           C
ATOM   5048  O   VAL A 329      17.791   5.245 -24.689  1.00 79.76           O
ATOM   5049  HA  VAL A 329      17.162   3.304 -23.160  1.00 79.76           H
ATOM   5050  CB  VAL A 329      16.521   2.209 -24.878  1.00 79.76           C
ATOM   5051  HB  VAL A 329      15.698   2.263 -25.591  1.00 79.76           H
ATOM   5052  CG1 VAL A 329      17.830   2.233 -25.669  1.00 79.76           C
ATOM   5053 1HG1 VAL A 329      17.874   3.140 -26.272  1.00 79.76           H
ATOM   5054 2HG1 VAL A 329      18.672   2.215 -24.978  1.00 79.76           H
ATOM   5055 3HG1 VAL A 329      17.877   1.361 -26.322  1.00 79.76           H
ATOM   5056  CG2 VAL A 329      16.378   0.902 -24.095  1.00 79.76           C
ATOM   5057 1HG2 VAL A 329      17.170   0.838 -23.349  1.00 79.76           H
ATOM   5058 2HG2 VAL A 329      15.408   0.881 -23.598  1.00 79.76           H
ATOM   5059 3HG2 VAL A 329      16.454   0.058 -24.779  1.00 79.76           H
ATOM   5060  HN  VAL A 329      14.465   2.763 -23.646  1.00 79.76           H
ATOM   5061  N   LYS A 330      15.598   5.283 -25.239  1.00 72.87           N
ATOM   5062  CA  LYS A 330      15.681   6.553 -25.940  1.00 72.87           C
ATOM   5063  C   LYS A 330      16.107   7.646 -24.957  1.00 72.87           C
[truncated: 117,162 more chars]
