# Supplementary material for: Noncanonical roles of chemokine regions in CCR9 activation revealed by structural modeling and mutational mapping
Source: Nat Commun. 2025 Aug 18;16:7695. doi: 10.1038/s41467-025-62321-9 (PMC12361432; doi:10.1038/s41467-025-62321-9)
Supplement: Supplementary file 5 — Supplementary Data 3 [file 41467_2025_62321_MOESM5_ESM.zip › CCR9_CCL25_10_rnk1.pdb]

ATOM      1  N   GLU A  20      -6.280  -2.538  58.911  1.00 50.37           N
ATOM      2  CA  GLU A  20      -6.100  -3.540  57.873  1.00 50.37           C
ATOM      3  C   GLU A  20      -6.665  -4.886  58.332  1.00 50.37           C
ATOM      4  O   GLU A  20      -5.931  -5.730  58.844  1.00 50.37           O
ATOM      5  HA  GLU A  20      -6.666  -3.174  57.016  1.00 50.37           H
ATOM      6  CB  GLU A  20      -4.626  -3.668  57.485  1.00 50.37           C
ATOM      7 1HB  GLU A  20      -4.004  -3.601  58.377  1.00 50.37           H
ATOM      8 2HB  GLU A  20      -4.474  -4.588  56.921  1.00 50.37           H
ATOM      9  CG  GLU A  20      -4.201  -2.522  56.564  1.00 50.37           C
ATOM     10 1HG  GLU A  20      -5.040  -2.226  55.934  1.00 50.37           H
ATOM     11 2HG  GLU A  20      -3.928  -1.653  57.161  1.00 50.37           H
ATOM     12  CD  GLU A  20      -3.018  -2.936  55.685  1.00 50.37           C
ATOM     13  OE1 GLU A  20      -3.065  -2.608  54.480  1.00 50.37           O
ATOM     14  OE2 GLU A  20      -2.094  -3.569  56.239  1.00 50.37           O
ATOM     15  HN  GLU A  20      -6.753  -2.860  59.731  1.00 50.37           H
ATOM     16  N   SER A  21      -7.965  -5.045  58.131  1.00 58.88           N
ATOM     17  CA  SER A  21      -8.628  -6.293  58.471  1.00 58.88           C
ATOM     18  C   SER A  21      -7.936  -7.462  57.767  1.00 58.88           C
ATOM     19  O   SER A  21      -7.555  -7.352  56.602  1.00 58.88           O
ATOM     20  HA  SER A  21      -8.530  -6.386  59.553  1.00 58.88           H
ATOM     21  CB  SER A  21     -10.110  -6.250  58.096  1.00 58.88           C
ATOM     22 1HB  SER A  21     -10.594  -7.171  58.421  1.00 58.88           H
ATOM     23 2HB  SER A  21     -10.595  -5.431  58.628  1.00 58.88           H
ATOM     24  OG  SER A  21     -10.302  -6.083  56.694  1.00 58.88           O
ATOM     25  HG  SER A  21     -10.698  -6.914  56.302  1.00 58.88           H
ATOM     26  HN  SER A  21      -8.562  -4.342  57.744  1.00 58.88           H
ATOM     27  N   THR A  22      -7.795  -8.555  58.502  1.00 60.67           N
ATOM     28  CA  THR A  22      -7.165  -9.746  57.959  1.00 60.67           C
ATOM     29  C   THR A  22      -7.789 -10.112  56.611  1.00 60.67           C
ATOM     30  O   THR A  22      -7.104 -10.619  55.723  1.00 60.67           O
ATOM     31  HA  THR A  22      -6.113  -9.526  57.776  1.00 60.67           H
ATOM     32  CB  THR A  22      -7.279 -10.859  59.003  1.00 60.67           C
ATOM     33  HB  THR A  22      -7.170 -11.839  58.540  1.00 60.67           H
ATOM     34  OG1 THR A  22      -8.531 -10.614  59.637  1.00 60.67           O
ATOM     35  HG1 THR A  22      -8.831 -11.431  60.129  1.00 60.67           H
ATOM     36  CG2 THR A  22      -6.255 -10.711  60.131  1.00 60.67           C
ATOM     37 1HG2 THR A  22      -6.409  -9.758  60.638  1.00 60.67           H
ATOM     38 2HG2 THR A  22      -5.249 -10.743  59.715  1.00 60.67           H
ATOM     39 3HG2 THR A  22      -6.380 -11.526  60.844  1.00 60.67           H
ATOM     40  HN  THR A  22      -8.101  -8.634  59.451  1.00 60.67           H
ATOM     41  N   SER A  23      -9.081  -9.840  56.500  1.00 64.73           N
ATOM     42  CA  SER A  23      -9.799 -10.111  55.266  1.00 64.73           C
ATOM     43  C   SER A  23      -9.167  -9.332  54.111  1.00 64.73           C
ATOM     44  O   SER A  23      -8.996  -9.867  53.016  1.00 64.73           O
ATOM     45  HA  SER A  23      -9.699 -11.184  55.103  1.00 64.73           H
ATOM     46  CB  SER A  23     -11.280  -9.752  55.401  1.00 64.73           C
ATOM     47 1HB  SER A  23     -11.811 -10.063  54.501  1.00 64.73           H
ATOM     48 2HB  SER A  23     -11.713 -10.306  56.234  1.00 64.73           H
ATOM     49  OG  SER A  23     -11.474  -8.356  55.608  1.00 64.73           O
ATOM     50  HG  SER A  23     -12.449  -8.137  55.571  1.00 64.73           H
ATOM     51  HN  SER A  23      -9.634  -9.443  57.232  1.00 64.73           H
ATOM     52  N   SER A  24      -8.837  -8.080  54.394  1.00 69.17           N
ATOM     53  CA  SER A  24      -8.315  -7.194  53.368  1.00 69.17           C
ATOM     54  C   SER A  24      -6.949  -7.691  52.891  1.00 69.17           C
ATOM     55  O   SER A  24      -6.582  -7.496  51.733  1.00 69.17           O
ATOM     56  HA  SER A  24      -9.041  -7.233  52.556  1.00 69.17           H
ATOM     57  CB  SER A  24      -8.206  -5.758  53.884  1.00 69.17           C
ATOM     58 1HB  SER A  24      -8.196  -5.068  53.040  1.00 69.17           H
ATOM     59 2HB  SER A  24      -9.087  -5.519  54.480  1.00 69.17           H
ATOM     60  OG  SER A  24      -7.034  -5.561  54.670  1.00 69.17           O
ATOM     61  HG  SER A  24      -7.077  -6.123  55.496  1.00 69.17           H
ATOM     62  HN  SER A  24      -8.920  -7.672  55.303  1.00 69.17           H
ATOM     63  N   MET A  25      -6.233  -8.326  53.808  1.00 66.35           N
ATOM     64  CA  MET A  25      -4.925  -8.874  53.489  1.00 66.35           C
ATOM     65  C   MET A  25      -5.055 -10.165  52.679  1.00 66.35           C
ATOM     66  O   MET A  25      -4.303 -10.384  51.730  1.00 66.35           O
ATOM     67  HA  MET A  25      -4.425  -8.111  52.893  1.00 66.35           H
ATOM     68  CB  MET A  25      -4.162  -9.158  54.784  1.00 66.35           C
ATOM     69 1HB  MET A  25      -4.282  -8.322  55.473  1.00 66.35           H
ATOM     70 2HB  MET A  25      -4.582 -10.037  55.273  1.00 66.35           H
ATOM     71  CG  MET A  25      -2.675  -9.386  54.505  1.00 66.35           C
ATOM     72 1HG  MET A  25      -2.221  -9.934  55.331  1.00 66.35           H
ATOM     73 2HG  MET A  25      -2.554 -10.000  53.612  1.00 66.35           H
ATOM     74  SD  MET A  25      -1.847  -7.820  54.284  1.00 66.35           S
ATOM     75  CE  MET A  25      -0.169  -8.301  54.656  1.00 66.35           C
ATOM     76 1HE  MET A  25      -0.119  -8.689  55.673  1.00 66.35           H
ATOM     77 2HE  MET A  25       0.151  -9.073  53.957  1.00 66.35           H
ATOM     78 3HE  MET A  25       0.486  -7.434  54.565  1.00 66.35           H
ATOM     79  HN  MET A  25      -6.532  -8.467  54.752  1.00 66.35           H
ATOM     80  N   GLU A  26      -6.013 -10.986  53.082  1.00 61.39           N
ATOM     81  CA  GLU A  26      -6.280 -12.228  52.377  1.00 61.39           C
ATOM     82  C   GLU A  26      -6.745 -11.938  50.949  1.00 61.39           C
ATOM     83  O   GLU A  26      -6.337 -12.620  50.009  1.00 61.39           O
ATOM     84  HA  GLU A  26      -5.329 -12.759  52.356  1.00 61.39           H
ATOM     85  CB  GLU A  26      -7.310 -13.074  53.128  1.00 61.39           C
ATOM     86 1HB  GLU A  26      -8.122 -12.437  53.481  1.00 61.39           H
ATOM     87 2HB  GLU A  26      -7.650 -13.890  52.491  1.00 61.39           H
ATOM     88  CG  GLU A  26      -6.689 -13.723  54.366  1.00 61.39           C
ATOM     89 1HG  GLU A  26      -5.858 -14.362  54.068  1.00 61.39           H
ATOM     90 2HG  GLU A  26      -6.280 -12.952  55.019  1.00 61.39           H
ATOM     91  CD  GLU A  26      -7.726 -14.549  55.131  1.00 61.39           C
ATOM     92  OE1 GLU A  26      -7.291 -15.409  55.927  1.00 61.39           O
ATOM     93  OE2 GLU A  26      -8.929 -14.301  54.902  1.00 61.39           O
ATOM     94  HN  GLU A  26      -6.601 -10.814  53.873  1.00 61.39           H
ATOM     95  N   ASP A  27      -7.592 -10.927  50.830  1.00 68.62           N
ATOM     96  CA  ASP A  27      -8.163 -10.576  49.540  1.00 68.62           C
ATOM     97  C   ASP A  27      -7.035 -10.267  48.555  1.00 68.62           C
ATOM     98  O   ASP A  27      -7.113 -10.631  47.382  1.00 68.62           O
ATOM     99  HA  ASP A  27      -8.751 -11.445  49.242  1.00 68.62           H
ATOM    100  CB  ASP A  27      -9.050  -9.334  49.649  1.00 68.62           C
ATOM    101 1HB  ASP A  27      -8.531  -8.561  50.216  1.00 68.62           H
ATOM    102 2HB  ASP A  27      -9.237  -8.928  48.655  1.00 68.62           H
ATOM    103  CG  ASP A  27     -10.379  -9.667  50.329  1.00 68.62           C
ATOM    104  OD1 ASP A  27     -10.751 -10.860  50.296  1.00 68.62           O
ATOM    105  OD2 ASP A  27     -10.994  -8.721  50.867  1.00 68.62           O
ATOM    106  HN  ASP A  27      -7.888 -10.352  51.593  1.00 68.62           H
ATOM    107  N   TYR A  28      -6.012  -9.598  49.067  1.00 68.03           N
ATOM    108  CA  TYR A  28      -4.889  -9.196  48.236  1.00 68.03           C
ATOM    109  C   TYR A  28      -4.006 -10.397  47.891  1.00 68.03           C
ATOM    110  O   TYR A  28      -3.504 -10.502  46.773  1.00 68.03           O
ATOM    111  HA  TYR A  28      -5.288  -8.771  47.315  1.00 68.03           H
ATOM    112  CB  TYR A  28      -4.079  -8.205  49.073  1.00 68.03           C
ATOM    113 1HB  TYR A  28      -4.722  -7.371  49.353  1.00 68.03           H
ATOM    114 2HB  TYR A  28      -3.770  -8.694  49.998  1.00 68.03           H
ATOM    115  CG  TYR A  28      -2.839  -7.659  48.363  1.00 68.03           C
ATOM    116  CD1 TYR A  28      -1.601  -8.220  48.605  1.00 68.03           C
ATOM    117  HD1 TYR A  28      -1.508  -9.053  49.303  1.00 68.03           H
ATOM    118  CD2 TYR A  28      -2.958  -6.605  47.480  1.00 68.03           C
ATOM    119  HD2 TYR A  28      -3.935  -6.162  47.289  1.00 68.03           H
ATOM    120  CE1 TYR A  28      -0.434  -7.706  47.937  1.00 68.03           C
ATOM    121  HE1 TYR A  28       0.549  -8.140  48.119  1.00 68.03           H
ATOM    122  CE2 TYR A  28      -1.790  -6.091  46.811  1.00 68.03           C
ATOM    123  HE2 TYR A  28      -1.870  -5.259  46.112  1.00 68.03           H
ATOM    124  CZ  TYR A  28      -0.586  -6.667  47.073  1.00 68.03           C
ATOM    125  OH  TYR A  28       0.516  -6.181  46.441  1.00 68.03           O
ATOM    126  HH  TYR A  28       0.294  -5.323  45.978  1.00 68.03           H
ATOM    127  HN  TYR A  28      -5.943  -9.332  50.028  1.00 68.03           H
ATOM    128  N   VAL A  29      -3.842 -11.272  48.872  1.00 69.05           N
ATOM    129  CA  VAL A  29      -2.960 -12.416  48.715  1.00 69.05           C
ATOM    130  C   VAL A  29      -3.607 -13.425  47.764  1.00 69.05           C
ATOM    131  O   VAL A  29      -2.921 -14.050  46.956  1.00 69.05           O
ATOM    132  HA  VAL A  29      -2.032 -12.058  48.269  1.00 69.05           H
ATOM    133  CB  VAL A  29      -2.628 -13.013  50.084  1.00 69.05           C
ATOM    134  HB  VAL A  29      -3.567 -13.201  50.604  1.00 69.05           H
ATOM    135  CG1 VAL A  29      -1.897 -14.349  49.937  1.00 69.05           C
ATOM    136 1HG1 VAL A  29      -2.529 -15.051  49.393  1.00 69.05           H
ATOM    137 2HG1 VAL A  29      -0.968 -14.196  49.388  1.00 69.05           H
ATOM    138 3HG1 VAL A  29      -1.673 -14.751  50.925  1.00 69.05           H
ATOM    139  CG2 VAL A  29      -1.812 -12.031  50.927  1.00 69.05           C
ATOM    140 1HG2 VAL A  29      -0.880 -11.798  50.412  1.00 69.05           H
ATOM    141 2HG2 VAL A  29      -2.385 -11.116  51.074  1.00 69.05           H
ATOM    142 3HG2 VAL A  29      -1.590 -12.481  51.895  1.00 69.05           H
ATOM    143  HN  VAL A  29      -4.297 -11.208  49.760  1.00 69.05           H
ATOM    144  N   ASN A  30      -4.919 -13.553  47.890  1.00 63.31           N
ATOM    145  CA  ASN A  30      -5.648 -14.568  47.148  1.00 63.31           C
ATOM    146  C   ASN A  30      -6.015 -14.019  45.768  1.00 63.31           C
ATOM    147  O   ASN A  30      -6.532 -14.748  44.923  1.00 63.31           O
ATOM    148  HA  ASN A  30      -4.972 -15.421  47.091  1.00 63.31           H
ATOM    149  CB  ASN A  30      -6.944 -14.950  47.865  1.00 63.31           C
ATOM    150 1HB  ASN A  30      -7.517 -14.051  48.092  1.00 63.31           H
ATOM    151 2HB  ASN A  30      -7.561 -15.562  47.207  1.00 63.31           H
ATOM    152  CG  ASN A  30      -6.651 -15.715  49.157  1.00 63.31           C
ATOM    153  OD1 ASN A  30      -5.621 -16.350  49.313  1.00 63.31           O
ATOM    154  ND2 ASN A  30      -7.612 -15.620  50.072  1.00 63.31           N
ATOM    155 1HD2 ASN A  30      -8.433 -15.083  49.880  1.00 63.31           H
ATOM    156 2HD2 ASN A  30      -7.513 -16.086  50.951  1.00 63.31           H
ATOM    157  HN  ASN A  30      -5.482 -12.979  48.485  1.00 63.31           H
ATOM    158  N   PHE A  31      -5.733 -12.738  45.581  1.00 70.81           N
ATOM    159  CA  PHE A  31      -6.006 -12.088  44.311  1.00 70.81           C
ATOM    160  C   PHE A  31      -5.170 -12.706  43.188  1.00 70.81           C
ATOM    161  O   PHE A  31      -3.946 -12.783  43.291  1.00 70.81           O
ATOM    162  HA  PHE A  31      -7.065 -12.233  44.094  1.00 70.81           H
ATOM    163  CB  PHE A  31      -5.619 -10.617  44.468  1.00 70.81           C
ATOM    164 1HB  PHE A  31      -6.093 -10.221  45.367  1.00 70.81           H
ATOM    165 2HB  PHE A  31      -4.542 -10.549  44.619  1.00 70.81           H
ATOM    166  CG  PHE A  31      -6.008  -9.740  43.276  1.00 70.81           C
ATOM    167  CD1 PHE A  31      -5.079  -9.418  42.336  1.00 70.81           C
ATOM    168  HD1 PHE A  31      -4.057  -9.785  42.433  1.00 70.81           H
ATOM    169  CD2 PHE A  31      -7.284  -9.283  43.156  1.00 70.81           C
ATOM    170  HD2 PHE A  31      -8.028  -9.540  43.909  1.00 70.81           H
ATOM    171  CE1 PHE A  31      -5.440  -8.605  41.230  1.00 70.81           C
ATOM    172  HE1 PHE A  31      -4.696  -8.347  40.477  1.00 70.81           H
ATOM    173  CE2 PHE A  31      -7.645  -8.469  42.049  1.00 70.81           C
ATOM    174  HE2 PHE A  31      -8.667  -8.102  41.953  1.00 70.81           H
ATOM    175  CZ  PHE A  31      -6.716  -8.147  41.110  1.00 70.81           C
ATOM    176  HZ  PHE A  31      -6.993  -7.523  40.261  1.00 70.81           H
ATOM    177  HN  PHE A  31      -5.326 -12.148  46.278  1.00 70.81           H
ATOM    178  N   ASN A  32      -5.863 -13.131  42.142  1.00 63.07           N
ATOM    179  CA  ASN A  32      -5.200 -13.741  41.002  1.00 63.07           C
ATOM    180  C   ASN A  32      -4.629 -12.644  40.102  1.00 63.07           C
ATOM    181  O   ASN A  32      -5.346 -12.076  39.280  1.00 63.07           O
ATOM    182  HA  ASN A  32      -4.423 -14.376  41.429  1.00 63.07           H
ATOM    183  CB  ASN A  32      -6.182 -14.571  40.173  1.00 63.07           C
ATOM    184 1HB  ASN A  32      -6.775 -15.205  40.831  1.00 63.07           H
ATOM    185 2HB  ASN A  32      -6.877 -13.909  39.656  1.00 63.07           H
ATOM    186  CG  ASN A  32      -5.442 -15.438  39.152  1.00 63.07           C
ATOM    187  OD1 ASN A  32      -4.225 -15.429  39.058  1.00 63.07           O
ATOM    188  ND2 ASN A  32      -6.241 -16.185  38.396  1.00 63.07           N
ATOM    189 1HD2 ASN A  32      -7.232 -16.145  38.525  1.00 63.07           H
ATOM    190 2HD2 ASN A  32      -5.851 -16.786  37.699  1.00 63.07           H
ATOM    191  HN  ASN A  32      -6.858 -13.064  42.066  1.00 63.07           H
ATOM    192  N   PHE A  33      -3.344 -12.379  40.287  1.00 66.19           N
ATOM    193  CA  PHE A  33      -2.644 -11.434  39.435  1.00 66.19           C
ATOM    194  C   PHE A  33      -2.253 -12.081  38.104  1.00 66.19           C
ATOM    195  O   PHE A  33      -1.070 -12.194  37.789  1.00 66.19           O
ATOM    196  HA  PHE A  33      -3.324 -10.603  39.247  1.00 66.19           H
ATOM    197  CB  PHE A  33      -1.373 -11.017  40.178  1.00 66.19           C
ATOM    198 1HB  PHE A  33      -0.823 -11.913  40.468  1.00 66.19           H
ATOM    199 2HB  PHE A  33      -0.733 -10.457  39.496  1.00 66.19           H
ATOM    200  CG  PHE A  33      -1.631 -10.169  41.424  1.00 66.19           C
ATOM    201  CD1 PHE A  33      -1.801  -8.824  41.309  1.00 66.19           C
ATOM    202  HD1 PHE A  33      -1.754  -8.351  40.328  1.00 66.19           H
ATOM    203  CD2 PHE A  33      -1.691 -10.759  42.648  1.00 66.19           C
ATOM    204  HD2 PHE A  33      -1.555 -11.836  42.741  1.00 66.19           H
ATOM    205  CE1 PHE A  33      -2.041  -8.037  42.466  1.00 66.19           C
ATOM    206  HE1 PHE A  33      -2.177  -6.959  42.373  1.00 66.19           H
ATOM    207  CE2 PHE A  33      -1.931  -9.971  43.805  1.00 66.19           C
ATOM    208  HE2 PHE A  33      -1.978 -10.444  44.786  1.00 66.19           H
ATOM    209  CZ  PHE A  33      -2.101  -8.627  43.690  1.00 66.19           C
ATOM    210  HZ  PHE A  33      -2.285  -8.023  44.578  1.00 66.19           H
ATOM    211  HN  PHE A  33      -2.784 -12.798  41.003  1.00 66.19           H
ATOM    212  N   THR A  34      -3.271 -12.488  37.359  1.00 64.46           N
ATOM    213  CA  THR A  34      -3.091 -12.795  35.950  1.00 64.46           C
ATOM    214  C   THR A  34      -2.491 -11.595  35.215  1.00 64.46           C
ATOM    215  O   THR A  34      -2.979 -10.473  35.348  1.00 64.46           O
ATOM    216  HA  THR A  34      -2.376 -13.612  35.865  1.00 64.46           H
ATOM    217  CB  THR A  34      -4.443 -13.238  35.387  1.00 64.46           C
ATOM    218  HB  THR A  34      -4.423 -13.259  34.298  1.00 64.46           H
ATOM    219  OG1 THR A  34      -5.376 -12.330  35.968  1.00 64.46           O
ATOM    220  HG1 THR A  34      -5.150 -11.393  35.704  1.00 64.46           H
ATOM    221  CG2 THR A  34      -4.877 -14.607  35.916  1.00 64.46           C
ATOM    222 1HG2 THR A  34      -4.963 -14.567  37.001  1.00 64.46           H
ATOM    223 2HG2 THR A  34      -4.135 -15.356  35.637  1.00 64.46           H
ATOM    224 3HG2 THR A  34      -5.842 -14.873  35.485  1.00 64.46           H
ATOM    225  HN  THR A  34      -4.202 -12.608  37.703  1.00 64.46           H
ATOM    226  N   ASP A  35      -1.440 -11.871  34.457  1.00 68.60           N
ATOM    227  CA  ASP A  35      -0.698 -10.813  33.792  1.00 68.60           C
ATOM    228  C   ASP A  35      -1.379 -10.476  32.464  1.00 68.60           C
ATOM    229  O   ASP A  35      -1.005 -11.005  31.418  1.00 68.60           O
ATOM    230  HA  ASP A  35      -0.707  -9.976  34.489  1.00 68.60           H
ATOM    231  CB  ASP A  35       0.736 -11.253  33.490  1.00 68.60           C
ATOM    232 1HB  ASP A  35       1.108 -11.876  34.303  1.00 68.60           H
ATOM    233 2HB  ASP A  35       0.750 -11.864  32.588  1.00 68.60           H
ATOM    234  CG  ASP A  35       1.653 -10.042  33.308  1.00 68.60           C
ATOM    235  OD1 ASP A  35       1.133  -8.912  33.434  1.00 68.60           O
ATOM    236  OD2 ASP A  35       2.853 -10.273  33.046  1.00 68.60           O
ATOM    237  HN  ASP A  35      -1.096 -12.796  34.294  1.00 68.60           H
ATOM    238  N   PHE A  36      -2.367  -9.597  32.549  1.00 82.89           N
ATOM    239  CA  PHE A  36      -3.057  -9.130  31.358  1.00 82.89           C
ATOM    240  C   PHE A  36      -2.290  -7.985  30.694  1.00 82.89           C
ATOM    241  O   PHE A  36      -2.627  -7.566  29.588  1.00 82.89           O
ATOM    242  HA  PHE A  36      -3.118  -9.972  30.669  1.00 82.89           H
ATOM    243  CB  PHE A  36      -4.427  -8.617  31.807  1.00 82.89           C
ATOM    244 1HB  PHE A  36      -4.289  -7.913  32.628  1.00 82.89           H
ATOM    245 2HB  PHE A  36      -4.884  -8.065  30.986  1.00 82.89           H
ATOM    246  CG  PHE A  36      -5.387  -9.720  32.257  1.00 82.89           C
ATOM    247  CD1 PHE A  36      -5.456 -10.887  31.562  1.00 82.89           C
ATOM    248  HD1 PHE A  36      -4.826 -11.037  30.685  1.00 82.89           H
ATOM    249  CD2 PHE A  36      -6.172  -9.534  33.352  1.00 82.89           C
ATOM    250  HD2 PHE A  36      -6.117  -8.599  33.909  1.00 82.89           H
ATOM    251  CE1 PHE A  36      -6.347 -11.911  31.980  1.00 82.89           C
ATOM    252  HE1 PHE A  36      -6.402 -12.846  31.422  1.00 82.89           H
ATOM    253  CE2 PHE A  36      -7.063 -10.558  33.770  1.00 82.89           C
ATOM    254  HE2 PHE A  36      -7.692 -10.408  34.647  1.00 82.89           H
ATOM    255  CZ  PHE A  36      -7.131 -11.725  33.075  1.00 82.89           C
ATOM    256  HZ  PHE A  36      -7.815 -12.510  33.395  1.00 82.89           H
ATOM    257  HN  PHE A  36      -2.696  -9.207  33.408  1.00 82.89           H
ATOM    258  N   TYR A  37      -1.272  -7.510  31.398  1.00 87.10           N
ATOM    259  CA  TYR A  37      -0.407  -6.475  30.858  1.00 87.10           C
ATOM    260  C   TYR A  37       0.752  -7.086  30.068  1.00 87.10           C
ATOM    261  O   TYR A  37       1.675  -7.652  30.652  1.00 87.10           O
ATOM    262  HA  TYR A  37      -1.003  -5.853  30.190  1.00 87.10           H
ATOM    263  CB  TYR A  37       0.155  -5.722  32.065  1.00 87.10           C
ATOM    264 1HB  TYR A  37      -0.669  -5.443  32.722  1.00 87.10           H
ATOM    265 2HB  TYR A  37       0.800  -6.394  32.632  1.00 87.10           H
ATOM    266  CG  TYR A  37       0.947  -4.465  31.702  1.00 87.10           C
ATOM    267  CD1 TYR A  37       2.324  -4.512  31.636  1.00 87.10           C
ATOM    268  HD1 TYR A  37       2.848  -5.445  31.843  1.00 87.10           H
ATOM    269  CD2 TYR A  37       0.283  -3.283  31.439  1.00 87.10           C
ATOM    270  HD2 TYR A  37      -0.805  -3.246  31.491  1.00 87.10           H
ATOM    271  CE1 TYR A  37       3.070  -3.329  31.293  1.00 87.10           C
ATOM    272  HE1 TYR A  37       4.158  -3.352  31.238  1.00 87.10           H
ATOM    273  CE2 TYR A  37       1.029  -2.100  31.097  1.00 87.10           C
ATOM    274  HE2 TYR A  37       0.517  -1.160  30.888  1.00 87.10           H
ATOM    275  CZ  TYR A  37       2.385  -2.181  31.041  1.00 87.10           C
ATOM    276  OH  TYR A  37       3.089  -1.063  30.717  1.00 87.10           O
ATOM    277  HH  TYR A  37       2.476  -0.370  30.338  1.00 87.10           H
ATOM    278  HN  TYR A  37      -1.036  -7.820  32.318  1.00 87.10           H
ATOM    279  N   CYS A  38       0.667  -6.951  28.753  1.00 90.28           N
ATOM    280  CA  CYS A  38       1.646  -7.564  27.872  1.00 90.28           C
ATOM    281  C   CYS A  38       2.754  -6.544  27.601  1.00 90.28           C
ATOM    282  O   CYS A  38       2.516  -5.519  26.963  1.00 90.28           O
ATOM    283  HA  CYS A  38       2.041  -8.433  28.400  1.00 90.28           H
ATOM    284  CB  CYS A  38       1.006  -8.069  26.578  1.00 90.28           C
ATOM    285 1HB  CYS A  38       0.157  -8.713  26.810  1.00 90.28           H
ATOM    286 2HB  CYS A  38       0.620  -7.229  26.001  1.00 90.28           H
ATOM    287  SG  CYS A  38       2.237  -8.993  25.589  1.00 90.28           S
ATOM    288  HN  CYS A  38      -0.053  -6.434  28.289  1.00 90.28           H
ATOM    289  N   GLU A  39       3.941  -6.861  28.097  1.00 82.41           N
ATOM    290  CA  GLU A  39       5.129  -6.107  27.735  1.00 82.41           C
ATOM    291  C   GLU A  39       5.704  -6.624  26.415  1.00 82.41           C
ATOM    292  O   GLU A  39       5.994  -7.812  26.283  1.00 82.41           O
ATOM    293  HA  GLU A  39       4.792  -5.077  27.614  1.00 82.41           H
ATOM    294  CB  GLU A  39       6.176  -6.164  28.849  1.00 82.41           C
ATOM    295 1HB  GLU A  39       6.422  -7.203  29.068  1.00 82.41           H
ATOM    296 2HB  GLU A  39       7.043  -5.565  28.570  1.00 82.41           H
ATOM    297  CG  GLU A  39       5.632  -5.559  30.145  1.00 82.41           C
ATOM    298 1HG  GLU A  39       5.217  -4.571  29.942  1.00 82.41           H
ATOM    299 2HG  GLU A  39       4.818  -6.175  30.525  1.00 82.41           H
ATOM    300  CD  GLU A  39       6.732  -5.449  31.202  1.00 82.41           C
ATOM    301  OE1 GLU A  39       6.473  -4.773  32.222  1.00 82.41           O
ATOM    302  OE2 GLU A  39       7.807  -6.042  30.967  1.00 82.41           O
ATOM    303  HN  GLU A  39       4.097  -7.615  28.735  1.00 82.41           H
ATOM    304  N   LYS A  40       5.851  -5.706  25.471  1.00 88.85           N
ATOM    305  CA  LYS A  40       6.196  -6.081  24.110  1.00 88.85           C
ATOM    306  C   LYS A  40       7.640  -5.666  23.822  1.00 88.85           C
ATOM    307  O   LYS A  40       7.977  -5.322  22.690  1.00 88.85           O
ATOM    308  HA  LYS A  40       6.129  -7.167  24.043  1.00 88.85           H
ATOM    309  CB  LYS A  40       5.181  -5.503  23.121  1.00 88.85           C
ATOM    310 1HB  LYS A  40       5.123  -4.422  23.244  1.00 88.85           H
ATOM    311 2HB  LYS A  40       5.516  -5.690  22.101  1.00 88.85           H
ATOM    312  CG  LYS A  40       3.798  -6.121  23.332  1.00 88.85           C
ATOM    313 1HG  LYS A  40       3.879  -7.208  23.340  1.00 88.85           H
ATOM    314 2HG  LYS A  40       3.407  -5.824  24.305  1.00 88.85           H
ATOM    315  CD  LYS A  40       2.829  -5.685  22.231  1.00 88.85           C
ATOM    316 1HD  LYS A  40       2.699  -4.603  22.264  1.00 88.85           H
ATOM    317 2HD  LYS A  40       3.250  -5.926  21.255  1.00 88.85           H
ATOM    318  CE  LYS A  40       1.472  -6.373  22.391  1.00 88.85           C
ATOM    319 1HE  LYS A  40       1.609  -7.453  22.444  1.00 88.85           H
ATOM    320 2HE  LYS A  40       1.009  -6.064  23.328  1.00 88.85           H
ATOM    321  NZ  LYS A  40       0.583  -6.035  21.257  1.00 88.85           N
ATOM    322 1HZ  LYS A  40      -0.276  -6.569  21.330  1.00 88.85           H
ATOM    323 2HZ  LYS A  40       0.368  -5.044  21.279  1.00 88.85           H
ATOM    324 3HZ  LYS A  40       1.047  -6.261  20.384  1.00 88.85           H
ATOM    325  HN  LYS A  40       5.740  -4.724  25.623  1.00 88.85           H
ATOM    326  N   ASN A  41       8.455  -5.713  24.865  1.00 83.59           N
ATOM    327  CA  ASN A  41       9.846  -5.308  24.748  1.00 83.59           C
ATOM    328  C   ASN A  41      10.531  -6.159  23.677  1.00 83.59           C
ATOM    329  O   ASN A  41      11.306  -5.645  22.872  1.00 83.59           O
ATOM    330  HA  ASN A  41       9.815  -4.251  24.484  1.00 83.59           H
ATOM    331  CB  ASN A  41      10.594  -5.516  26.066  1.00 83.59           C
ATOM    332 1HB  ASN A  41      10.416  -6.527  26.434  1.00 83.59           H
ATOM    333 2HB  ASN A  41      11.666  -5.421  25.899  1.00 83.59           H
ATOM    334  CG  ASN A  41      10.144  -4.499  27.117  1.00 83.59           C
ATOM    335  OD1 ASN A  41       9.725  -3.395  26.811  1.00 83.59           O
ATOM    336  ND2 ASN A  41      10.255  -4.931  28.370  1.00 83.59           N
ATOM    337 1HD2 ASN A  41      10.607  -5.849  28.553  1.00 83.59           H
ATOM    338 2HD2 ASN A  41       9.986  -4.338  29.129  1.00 83.59           H
ATOM    339  HN  ASN A  41       8.180  -6.019  25.777  1.00 83.59           H
ATOM    340  N   ASN A  42      10.220  -7.447  23.701  1.00 84.64           N
ATOM    341  CA  ASN A  42      10.840  -8.384  22.780  1.00 84.64           C
ATOM    342  C   ASN A  42      10.422  -8.038  21.349  1.00 84.64           C
ATOM    343  O   ASN A  42      11.215  -8.169  20.418  1.00 84.64           O
ATOM    344  HA  ASN A  42      11.913  -8.275  22.938  1.00 84.64           H
ATOM    345  CB  ASN A  42      10.393  -9.818  23.069  1.00 84.64           C
ATOM    346 1HB  ASN A  42       9.304  -9.876  23.045  1.00 84.64           H
ATOM    347 2HB  ASN A  42      10.764 -10.483  22.289  1.00 84.64           H
ATOM    348  CG  ASN A  42      10.904 -10.288  24.432  1.00 84.64           C
ATOM    349  OD1 ASN A  42      11.727  -9.651  25.068  1.00 84.64           O
ATOM    350  ND2 ASN A  42      10.372 -11.435  24.843  1.00 84.64           N
ATOM    351 1HD2 ASN A  42       9.701 -11.908  24.273  1.00 84.64           H
ATOM    352 2HD2 ASN A  42      10.643 -11.825  25.724  1.00 84.64           H
ATOM    353  HN  ASN A  42       9.560  -7.851  24.334  1.00 84.64           H
ATOM    354  N   VAL A  43       9.178  -7.602  21.219  1.00 92.26           N
ATOM    355  CA  VAL A  43       8.628  -7.287  19.912  1.00 92.26           C
ATOM    356  C   VAL A  43       9.346  -6.061  19.343  1.00 92.26           C
ATOM    357  O   VAL A  43       9.679  -6.026  18.160  1.00 92.26           O
ATOM    358  HA  VAL A  43       8.819  -8.139  19.260  1.00 92.26           H
ATOM    359  CB  VAL A  43       7.113  -7.098  20.013  1.00 92.26           C
ATOM    360  HB  VAL A  43       6.925  -6.232  20.647  1.00 92.26           H
ATOM    361  CG1 VAL A  43       6.503  -6.816  18.638  1.00 92.26           C
ATOM    362 1HG1 VAL A  43       6.941  -5.908  18.226  1.00 92.26           H
ATOM    363 2HG1 VAL A  43       6.707  -7.654  17.971  1.00 92.26           H
ATOM    364 3HG1 VAL A  43       5.425  -6.686  18.739  1.00 92.26           H
ATOM    365  CG2 VAL A  43       6.452  -8.313  20.668  1.00 92.26           C
ATOM    366 1HG2 VAL A  43       6.654  -9.202  20.071  1.00 92.26           H
ATOM    367 2HG2 VAL A  43       6.855  -8.449  21.671  1.00 92.26           H
ATOM    368 3HG2 VAL A  43       5.375  -8.152  20.727  1.00 92.26           H
ATOM    369  HN  VAL A  43       8.550  -7.465  21.986  1.00 92.26           H
ATOM    370  N   ARG A  44       9.564  -5.086  20.213  1.00 87.94           N
ATOM    371  CA  ARG A  44      10.236  -3.862  19.813  1.00 87.94           C
ATOM    372  C   ARG A  44      11.688  -4.155  19.428  1.00 87.94           C
ATOM    373  O   ARG A  44      12.221  -3.553  18.497  1.00 87.94           O
ATOM    374  HA  ARG A  44       9.669  -3.500  18.955  1.00 87.94           H
ATOM    375  CB  ARG A  44      10.214  -2.827  20.939  1.00 87.94           C
ATOM    376 1HB  ARG A  44      10.594  -3.275  21.857  1.00 87.94           H
ATOM    377 2HB  ARG A  44      10.877  -1.999  20.691  1.00 87.94           H
ATOM    378  CG  ARG A  44       8.796  -2.300  21.172  1.00 87.94           C
ATOM    379 1HG  ARG A  44       8.347  -2.023  20.218  1.00 87.94           H
ATOM    380 2HG  ARG A  44       8.177  -3.089  21.599  1.00 87.94           H
ATOM    381  CD  ARG A  44       8.808  -1.090  22.108  1.00 87.94           C
ATOM    382 1HD  ARG A  44       9.563  -0.375  21.782  1.00 87.94           H
ATOM    383 2HD  ARG A  44       7.846  -0.579  22.066  1.00 87.94           H
ATOM    384  NE  ARG A  44       9.089  -1.525  23.494  1.00 87.94           N
ATOM    385  HE  ARG A  44      10.045  -1.647  23.762  1.00 87.94           H
ATOM    386  CZ  ARG A  44       8.144  -1.765  24.413  1.00 87.94           C
ATOM    387  NH1 ARG A  44       6.847  -1.617  24.109  1.00 87.94           N
ATOM    388 1HH1 ARG A  44       6.579  -1.326  23.190  1.00 87.94           H
ATOM    389 2HH1 ARG A  44       6.148  -1.798  24.800  1.00 87.94           H
ATOM    390  NH2 ARG A  44       8.514  -2.155  25.640  1.00 87.94           N
ATOM    391 1HH2 ARG A  44       7.821  -2.338  26.337  1.00 87.94           H
ATOM    392 2HH2 ARG A  44       9.484  -2.263  25.859  1.00 87.94           H
ATOM    393  HN  ARG A  44       9.290  -5.123  21.174  1.00 87.94           H
ATOM    394  N   GLN A  45      12.286  -5.080  20.164  1.00 84.71           N
ATOM    395  CA  GLN A  45      13.671  -5.448  19.923  1.00 84.71           C
ATOM    396  C   GLN A  45      13.821  -6.076  18.536  1.00 84.71           C
ATOM    397  O   GLN A  45      14.752  -5.751  17.801  1.00 84.71           O
ATOM    398  HA  GLN A  45      14.231  -4.513  19.969  1.00 84.71           H
ATOM    399  CB  GLN A  45      14.185  -6.393  21.011  1.00 84.71           C
ATOM    400 1HB  GLN A  45      13.976  -5.970  21.994  1.00 84.71           H
ATOM    401 2HB  GLN A  45      13.653  -7.343  20.954  1.00 84.71           H
ATOM    402  CG  GLN A  45      15.688  -6.635  20.863  1.00 84.71           C
ATOM    403 1HG  GLN A  45      15.892  -7.098  19.897  1.00 84.71           H
ATOM    404 2HG  GLN A  45      16.216  -5.681  20.876  1.00 84.71           H
ATOM    405  CD  GLN A  45      16.213  -7.531  21.986  1.00 84.71           C
ATOM    406  OE1 GLN A  45      15.464  -8.106  22.758  1.00 84.71           O
ATOM    407  NE2 GLN A  45      17.540  -7.617  22.034  1.00 84.71           N
ATOM    408 1HE2 GLN A  45      18.097  -7.120  21.370  1.00 84.71           H
ATOM    409 2HE2 GLN A  45      17.979  -8.180  22.734  1.00 84.71           H
ATOM    410  HN  GLN A  45      11.842  -5.574  20.911  1.00 84.71           H
ATOM    411  N   PHE A  46      12.889  -6.963  18.220  1.00 94.16           N
ATOM    412  CA  PHE A  46      12.876  -7.603  16.915  1.00 94.16           C
ATOM    413  C   PHE A  46      12.722  -6.568  15.799  1.00 94.16           C
ATOM    414  O   PHE A  46      13.436  -6.617  14.799  1.00 94.16           O
ATOM    415  HA  PHE A  46      13.829  -8.120  16.800  1.00 94.16           H
ATOM    416  CB  PHE A  46      11.672  -8.546  16.891  1.00 94.16           C
ATOM    417 1HB  PHE A  46      11.785  -9.283  17.686  1.00 94.16           H
ATOM    418 2HB  PHE A  46      10.771  -7.974  17.112  1.00 94.16           H
ATOM    419  CG  PHE A  46      11.481  -9.277  15.560  1.00 94.16           C
ATOM    420  CD1 PHE A  46      10.577  -8.815  14.655  1.00 94.16           C
ATOM    421  HD1 PHE A  46       9.990  -7.924  14.877  1.00 94.16           H
ATOM    422  CD2 PHE A  46      12.214 -10.388  15.283  1.00 94.16           C
ATOM    423  HD2 PHE A  46      12.937 -10.759  16.009  1.00 94.16           H
ATOM    424  CE1 PHE A  46      10.400  -9.493  13.420  1.00 94.16           C
ATOM    425  HE1 PHE A  46       9.676  -9.122  12.694  1.00 94.16           H
ATOM    426  CE2 PHE A  46      12.036 -11.066  14.048  1.00 94.16           C
ATOM    427  HE2 PHE A  46      12.623 -11.957  13.826  1.00 94.16           H
ATOM    428  CZ  PHE A  46      11.133 -10.604  13.143  1.00 94.16           C
ATOM    429  HZ  PHE A  46      10.997 -11.125  12.195  1.00 94.16           H
ATOM    430  HN  PHE A  46      12.154  -7.246  18.836  1.00 94.16           H
ATOM    431  N   ALA A  47      11.784  -5.656  16.007  1.00 93.94           N
ATOM    432  CA  ALA A  47      11.488  -4.645  15.006  1.00 93.94           C
ATOM    433  C   ALA A  47      12.742  -3.809  14.744  1.00 93.94           C
ATOM    434  O   ALA A  47      13.027  -3.451  13.603  1.00 93.94           O
ATOM    435  HA  ALA A  47      11.206  -5.160  14.087  1.00 93.94           H
ATOM    436  CB  ALA A  47      10.307  -3.793  15.475  1.00 93.94           C
ATOM    437 1HB  ALA A  47       9.433  -4.429  15.618  1.00 93.94           H
ATOM    438 2HB  ALA A  47      10.560  -3.307  16.417  1.00 93.94           H
ATOM    439 3HB  ALA A  47      10.085  -3.035  14.723  1.00 93.94           H
ATOM    440  HN  ALA A  47      11.232  -5.600  16.839  1.00 93.94           H
ATOM    441  N   SER A  48      13.459  -3.523  15.822  1.00 92.09           N
ATOM    442  CA  SER A  48      14.584  -2.607  15.750  1.00 92.09           C
ATOM    443  C   SER A  48      15.696  -3.209  14.889  1.00 92.09           C
ATOM    444  O   SER A  48      16.527  -2.483  14.345  1.00 92.09           O
ATOM    445  HA  SER A  48      14.190  -1.701  15.288  1.00 92.09           H
ATOM    446  CB  SER A  48      15.115  -2.276  17.146  1.00 92.09           C
ATOM    447 1HB  SER A  48      15.802  -1.432  17.082  1.00 92.09           H
ATOM    448 2HB  SER A  48      14.287  -1.965  17.784  1.00 92.09           H
ATOM    449  OG  SER A  48      15.781  -3.386  17.741  1.00 92.09           O
ATOM    450  HG  SER A  48      15.287  -4.231  17.537  1.00 92.09           H
ATOM    451  HN  SER A  48      13.282  -3.905  16.729  1.00 92.09           H
ATOM    452  N   HIS A  49      15.675  -4.530  14.792  1.00 88.27           N
ATOM    453  CA  HIS A  49      16.699  -5.242  14.046  1.00 88.27           C
ATOM    454  C   HIS A  49      16.195  -5.533  12.631  1.00 88.27           C
ATOM    455  O   HIS A  49      16.950  -5.429  11.666  1.00 88.27           O
ATOM    456  HA  HIS A  49      17.561  -4.578  13.986  1.00 88.27           H
ATOM    457  CB  HIS A  49      17.135  -6.505  14.792  1.00 88.27           C
ATOM    458 1HB  HIS A  49      16.251  -7.096  15.032  1.00 88.27           H
ATOM    459 2HB  HIS A  49      17.753  -7.111  14.129  1.00 88.27           H
ATOM    460  CG  HIS A  49      17.903  -6.234  16.063  1.00 88.27           C
ATOM    461  ND1 HIS A  49      19.059  -5.473  16.093  1.00 88.27           N
ATOM    462  HD1 HIS A  49      19.493  -5.037  15.304  1.00 88.27           H
ATOM    463  CD2 HIS A  49      17.669  -6.628  17.348  1.00 88.27           C
ATOM    464  HD2 HIS A  49      16.835  -7.244  17.683  1.00 88.27           H
ATOM    465  CE1 HIS A  49      19.493  -5.419  17.344  1.00 88.27           C
ATOM    466  HE1 HIS A  49      20.382  -4.894  17.691  1.00 88.27           H
ATOM    467  NE2 HIS A  49      18.630  -6.137  18.120  1.00 88.27           N
ATOM    468  HN  HIS A  49      14.977  -5.111  15.211  1.00 88.27           H
ATOM    469  N   PHE A  50      14.922  -5.891  12.553  1.00 92.74           N
ATOM    470  CA  PHE A  50      14.379  -6.465  11.333  1.00 92.74           C
ATOM    471  C   PHE A  50      13.951  -5.369  10.356  1.00 92.74           C
ATOM    472  O   PHE A  50      14.255  -5.440   9.166  1.00 92.74           O
ATOM    473  HA  PHE A  50      15.168  -7.066  10.880  1.00 92.74           H
ATOM    474  CB  PHE A  50      13.151  -7.285  11.733  1.00 92.74           C
ATOM    475 1HB  PHE A  50      13.447  -8.025  12.476  1.00 92.74           H
ATOM    476 2HB  PHE A  50      12.426  -6.625  12.210  1.00 92.74           H
ATOM    477  CG  PHE A  50      12.474  -8.001  10.562  1.00 92.74           C
ATOM    478  CD1 PHE A  50      11.331  -7.495  10.025  1.00 92.74           C
ATOM    479  HD1 PHE A  50      10.898  -6.579  10.428  1.00 92.74           H
ATOM    480  CD2 PHE A  50      13.014  -9.143  10.060  1.00 92.74           C
ATOM    481  HD2 PHE A  50      13.929  -9.549  10.490  1.00 92.74           H
ATOM    482  CE1 PHE A  50      10.703  -8.159   8.939  1.00 92.74           C
ATOM    483  HE1 PHE A  50       9.787  -7.754   8.508  1.00 92.74           H
ATOM    484  CE2 PHE A  50      12.385  -9.808   8.973  1.00 92.74           C
ATOM    485  HE2 PHE A  50      12.818 -10.723   8.570  1.00 92.74           H
ATOM    486  CZ  PHE A  50      11.243  -9.302   8.436  1.00 92.74           C
ATOM    487  HZ  PHE A  50      10.760  -9.812   7.602  1.00 92.74           H
ATOM    488  HN  PHE A  50      14.267  -5.795  13.303  1.00 92.74           H
ATOM    489  N   LEU A  51      13.251  -4.381  10.894  1.00 93.92           N
ATOM    490  CA  LEU A  51      12.513  -3.446  10.061  1.00 93.92           C
ATOM    491  C   LEU A  51      13.496  -2.500   9.369  1.00 93.92           C
ATOM    492  O   LEU A  51      13.408  -2.284   8.161  1.00 93.92           O
ATOM    493  HA  LEU A  51      11.996  -4.027   9.297  1.00 93.92           H
ATOM    494  CB  LEU A  51      11.442  -2.726  10.883  1.00 93.92           C
ATOM    495 1HB  LEU A  51      11.930  -2.225  11.719  1.00 93.92           H
ATOM    496 2HB  LEU A  51      10.996  -1.950  10.262  1.00 93.92           H
ATOM    497  CG  LEU A  51      10.318  -3.605  11.437  1.00 93.92           C
ATOM    498  HG  LEU A  51      10.756  -4.321  12.132  1.00 93.92           H
ATOM    499  CD1 LEU A  51       9.307  -2.769  12.225  1.00 93.92           C
ATOM    500 1HD1 LEU A  51       9.812  -2.280  13.059  1.00 93.92           H
ATOM    501 2HD1 LEU A  51       8.871  -2.015  11.571  1.00 93.92           H
ATOM    502 3HD1 LEU A  51       8.520  -3.418  12.608  1.00 93.92           H
ATOM    503  CD2 LEU A  51       9.650  -4.409  10.320  1.00 93.92           C
ATOM    504 1HD2 LEU A  51       9.229  -3.726   9.583  1.00 93.92           H
ATOM    505 2HD2 LEU A  51      10.391  -5.050   9.841  1.00 93.92           H
ATOM    506 3HD2 LEU A  51       8.855  -5.025  10.742  1.00 93.92           H
ATOM    507  HN  LEU A  51      13.184  -4.214  11.878  1.00 93.92           H
ATOM    508  N   PRO A  52      14.446  -1.923  10.117  1.00 95.31           N
ATOM    509  CA  PRO A  52      15.248  -0.814   9.593  1.00 95.31           C
ATOM    510  C   PRO A  52      15.898  -1.151   8.261  1.00 95.31           C
ATOM    511  O   PRO A  52      15.786  -0.389   7.302  1.00 95.31           O
ATOM    512  HA  PRO A  52      14.610   0.046   9.390  1.00 95.31           H
ATOM    513  CB  PRO A  52      16.289  -0.572  10.688  1.00 95.31           C
ATOM    514 1HB  PRO A  52      17.201  -1.143  10.508  1.00 95.31           H
ATOM    515 2HB  PRO A  52      16.578   0.477  10.742  1.00 95.31           H
ATOM    516  CG  PRO A  52      15.580  -1.028  11.957  1.00 95.31           C
ATOM    517 1HG  PRO A  52      16.286  -1.252  12.757  1.00 95.31           H
ATOM    518 2HG  PRO A  52      14.910  -0.261  12.345  1.00 95.31           H
ATOM    519  CD  PRO A  52      14.827  -2.266  11.499  1.00 95.31           C
ATOM    520 1HD  PRO A  52      15.454  -3.157  11.531  1.00 95.31           H
ATOM    521 2HD  PRO A  52      13.959  -2.468  12.127  1.00 95.31           H
ATOM    522  N   PRO A  53      16.589  -2.295   8.170  1.00 95.89           N
ATOM    523  CA  PRO A  53      17.350  -2.622   6.961  1.00 95.89           C
ATOM    524  C   PRO A  53      16.449  -2.909   5.772  1.00 95.89           C
ATOM    525  O   PRO A  53      16.791  -2.584   4.636  1.00 95.89           O
ATOM    526  HA  PRO A  53      17.958  -1.770   6.657  1.00 95.89           H
ATOM    527  CB  PRO A  53      18.164  -3.852   7.367  1.00 95.89           C
ATOM    528 1HB  PRO A  53      18.320  -4.526   6.525  1.00 95.89           H
ATOM    529 2HB  PRO A  53      19.150  -3.576   7.740  1.00 95.89           H
ATOM    530  CG  PRO A  53      17.328  -4.493   8.439  1.00 95.89           C
ATOM    531 1HG  PRO A  53      16.567  -5.144   8.009  1.00 95.89           H
ATOM    532 2HG  PRO A  53      17.939  -5.110   9.098  1.00 95.89           H
ATOM    533  CD  PRO A  53      16.704  -3.353   9.189  1.00 95.89           C
ATOM    534 1HD  PRO A  53      15.730  -3.626   9.596  1.00 95.89           H
ATOM    535 2HD  PRO A  53      17.324  -3.037  10.028  1.00 95.89           H
ATOM    536  N   LEU A  54      15.309  -3.517   6.067  1.00 94.23           N
ATOM    537  CA  LEU A  54      14.394  -3.941   5.021  1.00 94.23           C
ATOM    538  C   LEU A  54      13.725  -2.710   4.405  1.00 94.23           C
ATOM    539  O   LEU A  54      13.536  -2.644   3.191  1.00 94.23           O
ATOM    540  HA  LEU A  54      14.985  -4.435   4.250  1.00 94.23           H
ATOM    541  CB  LEU A  54      13.402  -4.973   5.562  1.00 94.23           C
ATOM    542 1HB  LEU A  54      12.916  -4.553   6.442  1.00 94.23           H
ATOM    543 2HB  LEU A  54      12.626  -5.129   4.813  1.00 94.23           H
ATOM    544  CG  LEU A  54      13.990  -6.334   5.939  1.00 94.23           C
ATOM    545  HG  LEU A  54      14.732  -6.181   6.723  1.00 94.23           H
ATOM    546  CD1 LEU A  54      12.912  -7.258   6.510  1.00 94.23           C
ATOM    547 1HD1 LEU A  54      12.481  -6.804   7.402  1.00 94.23           H
ATOM    548 2HD1 LEU A  54      12.131  -7.408   5.765  1.00 94.23           H
ATOM    549 3HD1 LEU A  54      13.357  -8.218   6.769  1.00 94.23           H
ATOM    550  CD2 LEU A  54      14.715  -6.967   4.749  1.00 94.23           C
ATOM    551 1HD2 LEU A  54      14.013  -7.104   3.927  1.00 94.23           H
ATOM    552 2HD2 LEU A  54      15.526  -6.312   4.428  1.00 94.23           H
ATOM    553 3HD2 LEU A  54      15.123  -7.933   5.044  1.00 94.23           H
ATOM    554  HN  LEU A  54      15.008  -3.720   6.999  1.00 94.23           H
ATOM    555  N   TYR A  55      13.386  -1.765   5.269  1.00 94.55           N
ATOM    556  CA  TYR A  55      12.731  -0.546   4.827  1.00 94.55           C
ATOM    557  C   TYR A  55      13.674   0.305   3.975  1.00 94.55           C
ATOM    558  O   TYR A  55      13.251   0.913   2.993  1.00 94.55           O
ATOM    559  HA  TYR A  55      11.866  -0.828   4.227  1.00 94.55           H
ATOM    560  CB  TYR A  55      12.374   0.226   6.099  1.00 94.55           C
ATOM    561 1HB  TYR A  55      13.223   0.193   6.782  1.00 94.55           H
ATOM    562 2HB  TYR A  55      12.212   1.273   5.842  1.00 94.55           H
ATOM    563  CG  TYR A  55      11.135  -0.304   6.822  1.00 94.55           C
ATOM    564  CD1 TYR A  55      10.507  -1.447   6.369  1.00 94.55           C
ATOM    565  HD1 TYR A  55      10.894  -1.971   5.495  1.00 94.55           H
ATOM    566  CD2 TYR A  55      10.645   0.360   7.928  1.00 94.55           C
ATOM    567  HD2 TYR A  55      11.140   1.262   8.287  1.00 94.55           H
ATOM    568  CE1 TYR A  55       9.341  -1.946   7.050  1.00 94.55           C
ATOM    569  HE1 TYR A  55       8.835  -2.847   6.702  1.00 94.55           H
ATOM    570  CE2 TYR A  55       9.478  -0.140   8.609  1.00 94.55           C
ATOM    571  HE2 TYR A  55       9.081   0.375   9.484  1.00 94.55           H
ATOM    572  CZ  TYR A  55       8.884  -1.268   8.136  1.00 94.55           C
ATOM    573  OH  TYR A  55       7.782  -1.740   8.780  1.00 94.55           O
ATOM    574  HH  TYR A  55       7.397  -2.513   8.276  1.00 94.55           H
ATOM    575  HN  TYR A  55      13.551  -1.823   6.254  1.00 94.55           H
ATOM    576  N   TRP A  56      14.935   0.322   4.382  1.00 92.59           N
ATOM    577  CA  TRP A  56      15.953   1.040   3.634  1.00 92.59           C
ATOM    578  C   TRP A  56      16.076   0.387   2.256  1.00 92.59           C
ATOM    579  O   TRP A  56      16.172   1.080   1.244  1.00 92.59           O
ATOM    580  HA  TRP A  56      15.623   2.073   3.529  1.00 92.59           H
ATOM    581  CB  TRP A  56      17.276   1.071   4.401  1.00 92.59           C
ATOM    582 1HB  TRP A  56      17.422   0.109   4.893  1.00 92.59           H
ATOM    583 2HB  TRP A  56      18.094   1.193   3.690  1.00 92.59           H
ATOM    584  CG  TRP A  56      17.362   2.182   5.450  1.00 92.59           C
ATOM    585  CD1 TRP A  56      17.466   2.055   6.780  1.00 92.59           C
ATOM    586  HD1 TRP A  56      17.503   1.100   7.304  1.00 92.59           H
ATOM    587  CD2 TRP A  56      17.348   3.603   5.200  1.00 92.59           C
ATOM    588  NE1 TRP A  56      17.519   3.285   7.403  1.00 92.59           N
ATOM    589  HE1 TRP A  56      17.596   3.448   8.386  1.00 92.59           H
ATOM    590  CE2 TRP A  56      17.445   4.257   6.411  1.00 92.59           C
ATOM    591  CE3 TRP A  56      17.256   4.313   3.989  1.00 92.59           C
ATOM    592  HE3 TRP A  56      17.179   3.821   3.020  1.00 92.59           H
ATOM    593  CZ2 TRP A  56      17.459   5.651   6.531  1.00 92.59           C
ATOM    594  HZ2 TRP A  56      17.536   6.144   7.500  1.00 92.59           H
ATOM    595  CZ3 TRP A  56      17.272   5.706   4.126  1.00 92.59           C
ATOM    596  HZ3 TRP A  56      17.203   6.305   3.218  1.00 92.59           H
ATOM    597  CH2 TRP A  56      17.369   6.379   5.339  1.00 92.59           C
ATOM    598  HH2 TRP A  56      17.374   7.469   5.361  1.00 92.59           H
ATOM    599  HN  TRP A  56      15.263  -0.143   5.204  1.00 92.59           H
ATOM    600  N   LEU A  57      16.068  -0.938   2.261  1.00 94.27           N
ATOM    601  CA  LEU A  57      16.191  -1.691   1.025  1.00 94.27           C
ATOM    602  C   LEU A  57      15.010  -1.359   0.111  1.00 94.27           C
ATOM    603  O   LEU A  57      15.198  -1.039  -1.062  1.00 94.27           O
ATOM    604  HA  LEU A  57      17.109  -1.367   0.534  1.00 94.27           H
ATOM    605  CB  LEU A  57      16.338  -3.185   1.320  1.00 94.27           C
ATOM    606 1HB  LEU A  57      17.218  -3.326   1.948  1.00 94.27           H
ATOM    607 2HB  LEU A  57      15.476  -3.507   1.904  1.00 94.27           H
ATOM    608  CG  LEU A  57      16.464  -4.101   0.101  1.00 94.27           C
ATOM    609  HG  LEU A  57      15.611  -3.919  -0.552  1.00 94.27           H
ATOM    610  CD1 LEU A  57      17.725  -3.775  -0.702  1.00 94.27           C
ATOM    611 1HD1 LEU A  57      17.681  -2.741  -1.044  1.00 94.27           H
ATOM    612 2HD1 LEU A  57      18.603  -3.911  -0.070  1.00 94.27           H
ATOM    613 3HD1 LEU A  57      17.790  -4.440  -1.563  1.00 94.27           H
ATOM    614  CD2 LEU A  57      16.412  -5.573   0.514  1.00 94.27           C
ATOM    615 1HD2 LEU A  57      17.232  -5.788   1.198  1.00 94.27           H
ATOM    616 2HD2 LEU A  57      15.463  -5.778   1.008  1.00 94.27           H
ATOM    617 3HD2 LEU A  57      16.503  -6.202  -0.372  1.00 94.27           H
ATOM    618  HN  LEU A  57      15.981  -1.493   3.088  1.00 94.27           H
ATOM    619  N   VAL A  58      13.818  -1.446   0.682  1.00 95.49           N
ATOM    620  CA  VAL A  58      12.604  -1.204  -0.078  1.00 95.49           C
ATOM    621  C   VAL A  58      12.642   0.213  -0.655  1.00 95.49           C
ATOM    622  O   VAL A  58      12.326   0.420  -1.825  1.00 95.49           O
ATOM    623  HA  VAL A  58      12.584  -1.917  -0.902  1.00 95.49           H
ATOM    624  CB  VAL A  58      11.377  -1.459   0.799  1.00 95.49           C
ATOM    625  HB  VAL A  58      11.490  -0.874   1.712  1.00 95.49           H
ATOM    626  CG1 VAL A  58      10.097  -0.996   0.100  1.00 95.49           C
ATOM    627 1HG1 VAL A  58      10.162   0.072  -0.108  1.00 95.49           H
ATOM    628 2HG1 VAL A  58       9.976  -1.542  -0.836  1.00 95.49           H
ATOM    629 3HG1 VAL A  58       9.240  -1.190   0.746  1.00 95.49           H
ATOM    630  CG2 VAL A  58      11.283  -2.934   1.195  1.00 95.49           C
ATOM    631 1HG2 VAL A  58      11.204  -3.547   0.297  1.00 95.49           H
ATOM    632 2HG2 VAL A  58      12.176  -3.218   1.751  1.00 95.49           H
ATOM    633 3HG2 VAL A  58      10.402  -3.088   1.818  1.00 95.49           H
ATOM    634  HN  VAL A  58      13.674  -1.677   1.645  1.00 95.49           H
ATOM    635  N   PHE A  59      13.031   1.153   0.195  1.00 96.11           N
ATOM    636  CA  PHE A  59      13.066   2.551  -0.200  1.00 96.11           C
ATOM    637  C   PHE A  59      13.976   2.755  -1.413  1.00 96.11           C
ATOM    638  O   PHE A  59      13.567   3.354  -2.407  1.00 96.11           O
ATOM    639  HA  PHE A  59      12.048   2.839  -0.460  1.00 96.11           H
ATOM    640  CB  PHE A  59      13.631   3.336   0.985  1.00 96.11           C
ATOM    641 1HB  PHE A  59      12.932   3.270   1.818  1.00 96.11           H
ATOM    642 2HB  PHE A  59      14.559   2.866   1.310  1.00 96.11           H
ATOM    643  CG  PHE A  59      13.903   4.811   0.681  1.00 96.11           C
ATOM    644  CD1 PHE A  59      15.183   5.263   0.595  1.00 96.11           C
ATOM    645  HD1 PHE A  59      16.015   4.574   0.742  1.00 96.11           H
ATOM    646  CD2 PHE A  59      12.865   5.670   0.497  1.00 96.11           C
ATOM    647  HD2 PHE A  59      11.839   5.308   0.566  1.00 96.11           H
ATOM    648  CE1 PHE A  59      15.435   6.631   0.313  1.00 96.11           C
ATOM    649  HE1 PHE A  59      16.461   6.994   0.244  1.00 96.11           H
ATOM    650  CE2 PHE A  59      13.117   7.038   0.215  1.00 96.11           C
ATOM    651  HE2 PHE A  59      12.285   7.727   0.067  1.00 96.11           H
ATOM    652  CZ  PHE A  59      14.397   7.490   0.129  1.00 96.11           C
ATOM    653  HZ  PHE A  59      14.591   8.541  -0.088  1.00 96.11           H
ATOM    654  HN  PHE A  59      13.319   0.972   1.135  1.00 96.11           H
ATOM    655  N   ILE A  60      15.193   2.246  -1.292  1.00 94.36           N
ATOM    656  CA  ILE A  60      16.214   2.501  -2.294  1.00 94.36           C
ATOM    657  C   ILE A  60      15.748   1.950  -3.643  1.00 94.36           C
ATOM    658  O   ILE A  60      15.747   2.666  -4.643  1.00 94.36           O
ATOM    659  HA  ILE A  60      16.323   3.582  -2.382  1.00 94.36           H
ATOM    660  CB  ILE A  60      17.565   1.947  -1.836  1.00 94.36           C
ATOM    661  HB  ILE A  60      17.416   0.922  -1.497  1.00 94.36           H
ATOM    662  CG1 ILE A  60      18.110   2.742  -0.648  1.00 94.36           C
ATOM    663 1HG1 ILE A  60      18.444   3.723  -0.985  1.00 94.36           H
ATOM    664 2HG1 ILE A  60      17.315   2.908   0.078  1.00 94.36           H
ATOM    665  CG2 ILE A  60      18.559   1.898  -2.998  1.00 94.36           C
ATOM    666 1HG2 ILE A  60      18.167   1.255  -3.786  1.00 94.36           H
ATOM    667 2HG2 ILE A  60      18.710   2.903  -3.391  1.00 94.36           H
ATOM    668 3HG2 ILE A  60      19.511   1.499  -2.645  1.00 94.36           H
ATOM    669  CD1 ILE A  60      19.272   2.003   0.019  1.00 94.36           C
ATOM    670 1HD1 ILE A  60      18.928   1.032   0.376  1.00 94.36           H
ATOM    671 2HD1 ILE A  60      20.075   1.861  -0.704  1.00 94.36           H
ATOM    672 3HD1 ILE A  60      19.640   2.590   0.860  1.00 94.36           H
ATOM    673  HN  ILE A  60      15.485   1.670  -0.529  1.00 94.36           H
ATOM    674  N   VAL A  61      15.363   0.682  -3.627  1.00 94.79           N
ATOM    675  CA  VAL A  61      15.043  -0.018  -4.859  1.00 94.79           C
ATOM    676  C   VAL A  61      13.790   0.600  -5.482  1.00 94.79           C
ATOM    677  O   VAL A  61      13.743   0.834  -6.689  1.00 94.79           O
ATOM    678  HA  VAL A  61      15.880   0.120  -5.543  1.00 94.79           H
ATOM    679  CB  VAL A  61      14.897  -1.517  -4.586  1.00 94.79           C
ATOM    680  HB  VAL A  61      14.127  -1.646  -3.826  1.00 94.79           H
ATOM    681  CG1 VAL A  61      14.445  -2.262  -5.844  1.00 94.79           C
ATOM    682 1HG1 VAL A  61      13.482  -1.871  -6.171  1.00 94.79           H
ATOM    683 2HG1 VAL A  61      15.182  -2.121  -6.634  1.00 94.79           H
ATOM    684 3HG1 VAL A  61      14.350  -3.325  -5.622  1.00 94.79           H
ATOM    685  CG2 VAL A  61      16.200  -2.104  -4.039  1.00 94.79           C
ATOM    686 1HG2 VAL A  61      16.998  -1.957  -4.767  1.00 94.79           H
ATOM    687 2HG2 VAL A  61      16.462  -1.603  -3.107  1.00 94.79           H
ATOM    688 3HG2 VAL A  61      16.069  -3.170  -3.854  1.00 94.79           H
ATOM    689  HN  VAL A  61      15.269   0.137  -2.794  1.00 94.79           H
ATOM    690  N   GLY A  62      12.806   0.849  -4.631  1.00 96.23           N
ATOM    691  CA  GLY A  62      11.519   1.337  -5.096  1.00 96.23           C
ATOM    692  C   GLY A  62      11.636   2.764  -5.636  1.00 96.23           C
ATOM    693  O   GLY A  62      11.046   3.093  -6.663  1.00 96.23           O
ATOM    694 1HA  GLY A  62      11.137   0.679  -5.877  1.00 96.23           H
ATOM    695 2HA  GLY A  62      10.798   1.311  -4.279  1.00 96.23           H
ATOM    696  HN  GLY A  62      12.877   0.722  -3.641  1.00 96.23           H
ATOM    697  N   ALA A  63      12.402   3.572  -4.918  1.00 95.83           N
ATOM    698  CA  ALA A  63      12.563   4.970  -5.283  1.00 95.83           C
ATOM    699  C   ALA A  63      13.216   5.060  -6.663  1.00 95.83           C
ATOM    700  O   ALA A  63      12.796   5.856  -7.501  1.00 95.83           O
ATOM    701  HA  ALA A  63      11.570   5.417  -5.330  1.00 95.83           H
ATOM    702  CB  ALA A  63      13.377   5.688  -4.205  1.00 95.83           C
ATOM    703 1HB  ALA A  63      12.856   5.620  -3.250  1.00 95.83           H
ATOM    704 2HB  ALA A  63      14.358   5.220  -4.118  1.00 95.83           H
ATOM    705 3HB  ALA A  63      13.498   6.736  -4.479  1.00 95.83           H
ATOM    706  HN  ALA A  63      12.906   3.288  -4.102  1.00 95.83           H
ATOM    707  N   LEU A  64      14.232   4.232  -6.857  1.00 90.40           N
ATOM    708  CA  LEU A  64      14.950   4.211  -8.121  1.00 90.40           C
ATOM    709  C   LEU A  64      13.991   3.803  -9.240  1.00 90.40           C
ATOM    710  O   LEU A  64      13.944   4.446 -10.288  1.00 90.40           O
ATOM    711  HA  LEU A  64      15.297   5.226  -8.316  1.00 90.40           H
ATOM    712  CB  LEU A  64      16.190   3.321  -8.018  1.00 90.40           C
ATOM    713 1HB  LEU A  64      15.894   2.368  -7.579  1.00 90.40           H
ATOM    714 2HB  LEU A  64      16.546   3.110  -9.026  1.00 90.40           H
ATOM    715  CG  LEU A  64      17.355   3.886  -7.203  1.00 90.40           C
ATOM    716  HG  LEU A  64      16.977   4.179  -6.224  1.00 90.40           H
ATOM    717  CD1 LEU A  64      18.430   2.821  -6.972  1.00 90.40           C
ATOM    718 1HD1 LEU A  64      17.998   1.981  -6.429  1.00 90.40           H
ATOM    719 2HD1 LEU A  64      18.810   2.475  -7.933  1.00 90.40           H
ATOM    720 3HD1 LEU A  64      19.246   3.249  -6.391  1.00 90.40           H
ATOM    721  CD2 LEU A  64      17.926   5.143  -7.862  1.00 90.40           C
ATOM    722 1HD2 LEU A  64      18.285   4.899  -8.861  1.00 90.40           H
ATOM    723 2HD2 LEU A  64      17.148   5.903  -7.931  1.00 90.40           H
ATOM    724 3HD2 LEU A  64      18.753   5.524  -7.262  1.00 90.40           H
ATOM    725  HN  LEU A  64      14.565   3.585  -6.171  1.00 90.40           H
ATOM    726  N   GLY A  65      13.250   2.735  -8.982  1.00 93.91           N
ATOM    727  CA  GLY A  65      12.388   2.158  -9.999  1.00 93.91           C
ATOM    728  C   GLY A  65      11.303   3.148 -10.426  1.00 93.91           C
ATOM    729  O   GLY A  65      11.127   3.407 -11.615  1.00 93.91           O
ATOM    730 1HA  GLY A  65      12.985   1.871 -10.865  1.00 93.91           H
ATOM    731 2HA  GLY A  65      11.926   1.248  -9.616  1.00 93.91           H
ATOM    732  HN  GLY A  65      13.232   2.268  -8.098  1.00 93.91           H
ATOM    733  N   ASN A  66      10.604   3.675  -9.431  1.00 92.47           N
ATOM    734  CA  ASN A  66       9.440   4.505  -9.692  1.00 92.47           C
ATOM    735  C   ASN A  66       9.896   5.855 -10.248  1.00 92.47           C
ATOM    736  O   ASN A  66       9.236   6.429 -11.112  1.00 92.47           O
ATOM    737  HA  ASN A  66       8.841   3.941 -10.406  1.00 92.47           H
ATOM    738  CB  ASN A  66       8.650   4.764  -8.408  1.00 92.47           C
ATOM    739 1HB  ASN A  66       9.335   5.020  -7.600  1.00 92.47           H
ATOM    740 2HB  ASN A  66       7.991   5.621  -8.549  1.00 92.47           H
ATOM    741  CG  ASN A  66       7.824   3.538  -8.014  1.00 92.47           C
ATOM    742  OD1 ASN A  66       6.876   3.156  -8.680  1.00 92.47           O
ATOM    743  ND2 ASN A  66       8.236   2.944  -6.898  1.00 92.47           N
ATOM    744 1HD2 ASN A  66       9.022   3.308  -6.399  1.00 92.47           H
ATOM    745 2HD2 ASN A  66       7.760   2.133  -6.558  1.00 92.47           H
ATOM    746  HN  ASN A  66      10.821   3.544  -8.464  1.00 92.47           H
ATOM    747  N   SER A  67      11.021   6.324  -9.729  1.00 92.08           N
ATOM    748  CA  SER A  67      11.592   7.578 -10.188  1.00 92.08           C
ATOM    749  C   SER A  67      11.930   7.485 -11.677  1.00 92.08           C
ATOM    750  O   SER A  67      11.770   8.456 -12.416  1.00 92.08           O
ATOM    751  HA  SER A  67      10.819   8.327 -10.017  1.00 92.08           H
ATOM    752  CB  SER A  67      12.841   7.943  -9.382  1.00 92.08           C
ATOM    753 1HB  SER A  67      13.585   7.154  -9.491  1.00 92.08           H
ATOM    754 2HB  SER A  67      13.281   8.854  -9.788  1.00 92.08           H
ATOM    755  OG  SER A  67      12.549   8.132  -8.001  1.00 92.08           O
ATOM    756  HG  SER A  67      12.948   7.390  -7.462  1.00 92.08           H
ATOM    757  HN  SER A  67      11.539   5.862  -9.008  1.00 92.08           H
ATOM    758  N   LEU A  68      12.392   6.308 -12.074  1.00 87.24           N
ATOM    759  CA  LEU A  68      12.755   6.076 -13.462  1.00 87.24           C
ATOM    760  C   LEU A  68      11.496   6.130 -14.330  1.00 87.24           C
ATOM    761  O   LEU A  68      11.518   6.682 -15.429  1.00 87.24           O
ATOM    762  HA  LEU A  68      13.418   6.886 -13.766  1.00 87.24           H
ATOM    763  CB  LEU A  68      13.541   4.771 -13.599  1.00 87.24           C
ATOM    764 1HB  LEU A  68      14.353   4.781 -12.872  1.00 87.24           H
ATOM    765 2HB  LEU A  68      12.883   3.944 -13.331  1.00 87.24           H
ATOM    766  CG  LEU A  68      14.134   4.487 -14.981  1.00 87.24           C
ATOM    767  HG  LEU A  68      13.337   4.574 -15.719  1.00 87.24           H
ATOM    768  CD1 LEU A  68      15.200   5.522 -15.343  1.00 87.24           C
ATOM    769 1HD1 LEU A  68      14.753   6.516 -15.352  1.00 87.24           H
ATOM    770 2HD1 LEU A  68      16.002   5.491 -14.605  1.00 87.24           H
ATOM    771 3HD1 LEU A  68      15.605   5.297 -16.329  1.00 87.24           H
ATOM    772  CD2 LEU A  68      14.672   3.057 -15.063  1.00 87.24           C
ATOM    773 1HD2 LEU A  68      15.450   2.918 -14.313  1.00 87.24           H
ATOM    774 2HD2 LEU A  68      13.861   2.352 -14.879  1.00 87.24           H
ATOM    775 3HD2 LEU A  68      15.088   2.882 -16.055  1.00 87.24           H
ATOM    776  HN  LEU A  68      12.518   5.523 -11.468  1.00 87.24           H
ATOM    777  N   VAL A  69      10.428   5.549 -13.804  1.00 90.68           N
ATOM    778  CA  VAL A  69       9.162   5.524 -14.517  1.00 90.68           C
ATOM    779  C   VAL A  69       8.716   6.958 -14.806  1.00 90.68           C
ATOM    780  O   VAL A  69       8.401   7.296 -15.946  1.00 90.68           O
ATOM    781  HA  VAL A  69       9.328   5.010 -15.464  1.00 90.68           H
ATOM    782  CB  VAL A  69       8.128   4.725 -13.720  1.00 90.68           C
ATOM    783  HB  VAL A  69       8.102   5.127 -12.707  1.00 90.68           H
ATOM    784  CG1 VAL A  69       6.731   4.881 -14.324  1.00 90.68           C
ATOM    785 1HG1 VAL A  69       6.445   5.933 -14.312  1.00 90.68           H
ATOM    786 2HG1 VAL A  69       6.737   4.518 -15.352  1.00 90.68           H
ATOM    787 3HG1 VAL A  69       6.016   4.303 -13.738  1.00 90.68           H
ATOM    788  CG2 VAL A  69       8.525   3.250 -13.630  1.00 90.68           C
ATOM    789 1HG2 VAL A  69       8.593   2.830 -14.634  1.00 90.68           H
ATOM    790 2HG2 VAL A  69       9.492   3.164 -13.134  1.00 90.68           H
ATOM    791 3HG2 VAL A  69       7.773   2.706 -13.059  1.00 90.68           H
ATOM    792  HN  VAL A  69      10.418   5.102 -12.909  1.00 90.68           H
ATOM    793  N   ILE A  70       8.703   7.764 -13.754  1.00 90.74           N
ATOM    794  CA  ILE A  70       8.207   9.125 -13.860  1.00 90.74           C
ATOM    795  C   ILE A  70       9.042   9.889 -14.889  1.00 90.74           C
ATOM    796  O   ILE A  70       8.498  10.622 -15.715  1.00 90.74           O
ATOM    797  HA  ILE A  70       7.180   9.072 -14.220  1.00 90.74           H
ATOM    798  CB  ILE A  70       8.170   9.790 -12.483  1.00 90.74           C
ATOM    799  HB  ILE A  70       9.153   9.683 -12.025  1.00 90.74           H
ATOM    800  CG1 ILE A  70       7.165   9.093 -11.564  1.00 90.74           C
ATOM    801 1HG1 ILE A  70       6.150   9.348 -11.869  1.00 90.74           H
ATOM    802 2HG1 ILE A  70       7.265   8.012 -11.663  1.00 90.74           H
ATOM    803  CG2 ILE A  70       7.890  11.290 -12.605  1.00 90.74           C
ATOM    804 1HG2 ILE A  70       8.676  11.758 -13.198  1.00 90.74           H
ATOM    805 2HG2 ILE A  70       6.927  11.441 -13.092  1.00 90.74           H
ATOM    806 3HG2 ILE A  70       7.869  11.738 -11.612  1.00 90.74           H
ATOM    807  CD1 ILE A  70       7.382   9.499 -10.105  1.00 90.74           C
ATOM    808 1HD1 ILE A  70       8.389   9.220  -9.796  1.00 90.74           H
ATOM    809 2HD1 ILE A  70       7.257  10.578 -10.005  1.00 90.74           H
ATOM    810 3HD1 ILE A  70       6.654   8.989  -9.473  1.00 90.74           H
ATOM    811  HN  ILE A  70       9.023   7.500 -12.844  1.00 90.74           H
ATOM    812  N   LEU A  71      10.350   9.692 -14.807  1.00 85.00           N
ATOM    813  CA  LEU A  71      11.272  10.423 -15.660  1.00 85.00           C
ATOM    814  C   LEU A  71      10.955  10.119 -17.125  1.00 85.00           C
ATOM    815  O   LEU A  71      10.898  11.027 -17.953  1.00 85.00           O
ATOM    816  HA  LEU A  71      11.106  11.486 -15.484  1.00 85.00           H
ATOM    817  CB  LEU A  71      12.719  10.120 -15.267  1.00 85.00           C
ATOM    818 1HB  LEU A  71      12.856  10.393 -14.221  1.00 85.00           H
ATOM    819 2HB  LEU A  71      12.876   9.044 -15.339  1.00 85.00           H
ATOM    820  CG  LEU A  71      13.799  10.821 -16.094  1.00 85.00           C
ATOM    821  HG  LEU A  71      13.559  10.691 -17.149  1.00 85.00           H
ATOM    822  CD1 LEU A  71      13.812  12.326 -15.816  1.00 85.00           C
ATOM    823 1HD1 LEU A  71      12.842  12.751 -16.074  1.00 85.00           H
ATOM    824 2HD1 LEU A  71      14.014  12.498 -14.759  1.00 85.00           H
ATOM    825 3HD1 LEU A  71      14.589  12.799 -16.416  1.00 85.00           H
ATOM    826  CD2 LEU A  71      15.170  10.183 -15.860  1.00 85.00           C
ATOM    827 1HD2 LEU A  71      15.431  10.261 -14.804  1.00 85.00           H
ATOM    828 2HD2 LEU A  71      15.135   9.132 -16.148  1.00 85.00           H
ATOM    829 3HD2 LEU A  71      15.919  10.700 -16.459  1.00 85.00           H
ATOM    830  HN  LEU A  71      10.779   9.048 -14.175  1.00 85.00           H
ATOM    831  N   VAL A  72      10.758   8.838 -17.402  1.00 84.72           N
ATOM    832  CA  VAL A  72      10.590   8.386 -18.772  1.00 84.72           C
ATOM    833  C   VAL A  72       9.306   8.986 -19.349  1.00 84.72           C
ATOM    834  O   VAL A  72       9.295   9.464 -20.482  1.00 84.72           O
ATOM    835  HA  VAL A  72      11.439   8.755 -19.347  1.00 84.72           H
ATOM    836  CB  VAL A  72      10.611   6.857 -18.824  1.00 84.72           C
ATOM    837  HB  VAL A  72       9.857   6.487 -18.129  1.00 84.72           H
ATOM    838  CG1 VAL A  72      10.249   6.351 -20.222  1.00 84.72           C
ATOM    839 1HG1 VAL A  72       9.250   6.695 -20.486  1.00 84.72           H
ATOM    840 2HG1 VAL A  72      10.969   6.735 -20.945  1.00 84.72           H
ATOM    841 3HG1 VAL A  72      10.272   5.261 -20.231  1.00 84.72           H
ATOM    842  CG2 VAL A  72      11.969   6.312 -18.378  1.00 84.72           C
ATOM    843 1HG2 VAL A  72      12.749   6.695 -19.037  1.00 84.72           H
ATOM    844 2HG2 VAL A  72      12.170   6.629 -17.355  1.00 84.72           H
ATOM    845 3HG2 VAL A  72      11.957   5.223 -18.425  1.00 84.72           H
ATOM    846  HN  VAL A  72      10.712   8.118 -16.710  1.00 84.72           H
ATOM    847  N   TYR A  73       8.255   8.941 -18.543  1.00 84.62           N
ATOM    848  CA  TYR A  73       6.964   9.454 -18.968  1.00 84.62           C
ATOM    849  C   TYR A  73       7.010  10.973 -19.149  1.00 84.62           C
ATOM    850  O   TYR A  73       6.372  11.513 -20.050  1.00 84.62           O
ATOM    851  HA  TYR A  73       6.714   8.989 -19.921  1.00 84.62           H
ATOM    852  CB  TYR A  73       5.985   9.117 -17.841  1.00 84.62           C
ATOM    853 1HB  TYR A  73       6.533   9.065 -16.901  1.00 84.62           H
ATOM    854 2HB  TYR A  73       5.264   9.929 -17.745  1.00 84.62           H
ATOM    855  CG  TYR A  73       5.228   7.803 -18.047  1.00 84.62           C
ATOM    856  CD1 TYR A  73       4.356   7.668 -19.108  1.00 84.62           C
ATOM    857  HD1 TYR A  73       4.207   8.498 -19.800  1.00 84.62           H
ATOM    858  CD2 TYR A  73       5.417   6.754 -17.171  1.00 84.62           C
ATOM    859  HD2 TYR A  73       6.105   6.860 -16.333  1.00 84.62           H
ATOM    860  CE1 TYR A  73       3.644   6.432 -19.302  1.00 84.62           C
ATOM    861  HE1 TYR A  73       2.952   6.312 -20.136  1.00 84.62           H
ATOM    862  CE2 TYR A  73       4.704   5.517 -17.365  1.00 84.62           C
ATOM    863  HE2 TYR A  73       4.844   4.680 -16.681  1.00 84.62           H
ATOM    864  CZ  TYR A  73       3.853   5.418 -18.421  1.00 84.62           C
ATOM    865  OH  TYR A  73       3.180   4.250 -18.604  1.00 84.62           O
ATOM    866  HH  TYR A  73       2.673   4.279 -19.466  1.00 84.62           H
ATOM    867  HN  TYR A  73       8.276   8.563 -17.617  1.00 84.62           H
ATOM    868  N   TRP A  74       7.773  11.618 -18.278  1.00 73.59           N
ATOM    869  CA  TRP A  74       7.853  13.068 -18.284  1.00 73.59           C
ATOM    870  C   TRP A  74       8.521  13.500 -19.591  1.00 73.59           C
ATOM    871  O   TRP A  74       8.021  14.384 -20.286  1.00 73.59           O
ATOM    872  HA  TRP A  74       6.836  13.458 -18.239  1.00 73.59           H
ATOM    873  CB  TRP A  74       8.583  13.582 -17.042  1.00 73.59           C
ATOM    874 1HB  TRP A  74       8.116  13.154 -16.155  1.00 73.59           H
ATOM    875 2HB  TRP A  74       9.613  13.225 -17.064  1.00 73.59           H
ATOM    876  CG  TRP A  74       8.591  15.107 -16.911  1.00 73.59           C
ATOM    877  CD1 TRP A  74       9.457  15.977 -17.448  1.00 73.59           C
ATOM    878  HD1 TRP A  74      10.303  15.693 -18.074  1.00 73.59           H
ATOM    879  CD2 TRP A  74       7.649  15.910 -16.169  1.00 73.59           C
ATOM    880  NE1 TRP A  74       9.143  17.277 -17.108  1.00 73.59           N
ATOM    881  HE1 TRP A  74       9.641  18.098 -17.388  1.00 73.59           H
ATOM    882  CE2 TRP A  74       8.009  17.235 -16.306  1.00 73.59           C
ATOM    883  CE3 TRP A  74       6.529  15.530 -15.409  1.00 73.59           C
ATOM    884  HE3 TRP A  74       6.224  14.491 -15.285  1.00 73.59           H
ATOM    885  CZ2 TRP A  74       7.303  18.287 -15.710  1.00 73.59           C
ATOM    886  HZ2 TRP A  74       7.608  19.326 -15.834  1.00 73.59           H
ATOM    887  CZ3 TRP A  74       5.834  16.593 -14.819  1.00 73.59           C
ATOM    888  HZ3 TRP A  74       4.957  16.354 -14.218  1.00 73.59           H
ATOM    889  CH2 TRP A  74       6.184  17.932 -14.947  1.00 73.59           C
ATOM    890  HH2 TRP A  74       5.590  18.703 -14.456  1.00 73.59           H
ATOM    891  HN  TRP A  74       8.328  11.167 -17.579  1.00 73.59           H
ATOM    892  N   TYR A  75       9.640  12.855 -19.888  1.00 70.45           N
ATOM    893  CA  TYR A  75      10.560  13.373 -20.886  1.00 70.45           C
ATOM    894  C   TYR A  75      10.197  12.865 -22.283  1.00 70.45           C
ATOM    895  O   TYR A  75      10.326  13.593 -23.265  1.00 70.45           O
ATOM    896  HA  TYR A  75      10.491  14.461 -20.874  1.00 70.45           H
ATOM    897  CB  TYR A  75      11.941  12.838 -20.504  1.00 70.45           C
ATOM    898 1HB  TYR A  75      12.064  12.915 -19.424  1.00 70.45           H
ATOM    899 2HB  TYR A  75      11.991  11.778 -20.755  1.00 70.45           H
ATOM    900  CG  TYR A  75      13.101  13.564 -21.189  1.00 70.45           C
ATOM    901  CD1 TYR A  75      13.677  13.029 -22.323  1.00 70.45           C
ATOM    902  HD1 TYR A  75      13.305  12.089 -22.732  1.00 70.45           H
ATOM    903  CD2 TYR A  75      13.571  14.754 -20.672  1.00 70.45           C
ATOM    904  HD2 TYR A  75      13.117  15.176 -19.776  1.00 70.45           H
ATOM    905  CE1 TYR A  75      14.768  13.712 -22.968  1.00 70.45           C
ATOM    906  HE1 TYR A  75      15.232  13.301 -23.864  1.00 70.45           H
ATOM    907  CE2 TYR A  75      14.663  15.437 -21.316  1.00 70.45           C
ATOM    908  HE2 TYR A  75      15.044  16.378 -20.918  1.00 70.45           H
ATOM    909  CZ  TYR A  75      15.207  14.883 -22.432  1.00 70.45           C
ATOM    910  OH  TYR A  75      16.238  15.528 -23.041  1.00 70.45           O
ATOM    911  HH  TYR A  75      16.449  16.374 -22.551  1.00 70.45           H
ATOM    912  HN  TYR A  75       9.920  11.996 -19.460  1.00 70.45           H
ATOM    913  N   CYS A  76       9.749  11.618 -22.326  1.00 70.11           N
ATOM    914  CA  CYS A  76       9.702  10.883 -23.578  1.00 70.11           C
ATOM    915  C   CYS A  76       8.257  10.448 -23.826  1.00 70.11           C
ATOM    916  O   CYS A  76       7.625  10.896 -24.782  1.00 70.11           O
ATOM    917  HA  CYS A  76      10.039  11.568 -24.356  1.00 70.11           H
ATOM    918  CB  CYS A  76      10.663   9.693 -23.571  1.00 70.11           C
ATOM    919 1HB  CYS A  76      11.624   9.993 -23.152  1.00 70.11           H
ATOM    920 2HB  CYS A  76      10.270   8.901 -22.934  1.00 70.11           H
ATOM    921  SG  CYS A  76      10.895   9.065 -25.275  1.00 70.11           S
ATOM    922  HG  CYS A  76      11.667   8.036 -24.940  1.00 70.11           H
ATOM    923  HN  CYS A  76       9.422  11.113 -21.527  1.00 70.11           H
ATOM    924  N   THR A  77       7.775   9.580 -22.949  1.00 63.82           N
ATOM    925  CA  THR A  77       6.565   8.826 -23.229  1.00 63.82           C
ATOM    926  C   THR A  77       5.360   9.764 -23.318  1.00 63.82           C
ATOM    927  O   THR A  77       4.538   9.641 -24.225  1.00 63.82           O
ATOM    928  HA  THR A  77       6.674   8.352 -24.205  1.00 63.82           H
ATOM    929  CB  THR A  77       6.419   7.749 -22.152  1.00 63.82           C
ATOM    930  HB  THR A  77       6.203   8.196 -21.182  1.00 63.82           H
ATOM    931  OG1 THR A  77       7.635   7.010 -22.232  1.00 63.82           O
ATOM    932  HG1 THR A  77       7.629   6.427 -23.045  1.00 63.82           H
ATOM    933  CG2 THR A  77       5.337   6.722 -22.493  1.00 63.82           C
ATOM    934 1HG2 THR A  77       5.589   6.227 -23.431  1.00 63.82           H
ATOM    935 2HG2 THR A  77       4.376   7.227 -22.596  1.00 63.82           H
ATOM    936 3HG2 THR A  77       5.275   5.981 -21.697  1.00 63.82           H
ATOM    937  HN  THR A  77       8.195   9.390 -22.062  1.00 63.82           H
ATOM    938  N   ARG A  78       5.292  10.680 -22.363  1.00 61.00           N
ATOM    939  CA  ARG A  78       4.092  11.477 -22.174  1.00 61.00           C
ATOM    940  C   ARG A  78       2.866  10.570 -22.053  1.00 61.00           C
ATOM    941  O   ARG A  78       2.849   9.466 -22.595  1.00 61.00           O
ATOM    942  HA  ARG A  78       4.265  12.028 -21.250  1.00 61.00           H
ATOM    943  CB  ARG A  78       3.886  12.447 -23.339  1.00 61.00           C
ATOM    944 1HB  ARG A  78       3.763  11.887 -24.266  1.00 61.00           H
ATOM    945 2HB  ARG A  78       2.969  13.016 -23.187  1.00 61.00           H
ATOM    946  CG  ARG A  78       5.071  13.406 -23.470  1.00 61.00           C
ATOM    947 1HG  ARG A  78       5.280  13.865 -22.504  1.00 61.00           H
ATOM    948 2HG  ARG A  78       5.963  12.850 -23.759  1.00 61.00           H
ATOM    949  CD  ARG A  78       4.785  14.494 -24.507  1.00 61.00           C
ATOM    950 1HD  ARG A  78       4.635  14.043 -25.487  1.00 61.00           H
ATOM    951 2HD  ARG A  78       3.863  15.017 -24.252  1.00 61.00           H
ATOM    952  NE  ARG A  78       5.911  15.453 -24.558  1.00 61.00           N
ATOM    953  HE  ARG A  78       6.748  15.220 -24.064  1.00 61.00           H
ATOM    954  CZ  ARG A  78       5.878  16.614 -25.226  1.00 61.00           C
ATOM    955  NH1 ARG A  78       4.782  16.978 -25.905  1.00 61.00           N
ATOM    956 1HH1 ARG A  78       3.980  16.381 -25.917  1.00 61.00           H
ATOM    957 2HH1 ARG A  78       4.766  17.846 -26.401  1.00 61.00           H
ATOM    958  NH2 ARG A  78       6.958  17.407 -25.204  1.00 61.00           N
ATOM    959 1HH2 ARG A  78       6.951  18.277 -25.697  1.00 61.00           H
ATOM    960 2HH2 ARG A  78       7.773  17.128 -24.695  1.00 61.00           H
ATOM    961  HN  ARG A  78       6.036  10.880 -21.726  1.00 61.00           H
ATOM    962  N   VAL A  79       1.869  11.069 -21.337  1.00 75.59           N
ATOM    963  CA  VAL A  79       0.639  10.319 -21.141  1.00 75.59           C
ATOM    964  C   VAL A  79      -0.255  10.484 -22.371  1.00 75.59           C
ATOM    965  O   VAL A  79      -0.774  11.569 -22.625  1.00 75.59           O
ATOM    966  HA  VAL A  79       0.908   9.268 -21.041  1.00 75.59           H
ATOM    967  CB  VAL A  79      -0.041  10.760 -19.844  1.00 75.59           C
ATOM    968  HB  VAL A  79      -0.323  11.808 -19.952  1.00 75.59           H
ATOM    969  CG1 VAL A  79      -1.317   9.954 -19.592  1.00 75.59           C
ATOM    970 1HG1 VAL A  79      -2.011  10.104 -20.419  1.00 75.59           H
ATOM    971 2HG1 VAL A  79      -1.068   8.895 -19.514  1.00 75.59           H
ATOM    972 3HG1 VAL A  79      -1.781  10.288 -18.664  1.00 75.59           H
ATOM    973  CG2 VAL A  79       0.918  10.653 -18.657  1.00 75.59           C
ATOM    974 1HG2 VAL A  79       1.245   9.619 -18.546  1.00 75.59           H
ATOM    975 2HG2 VAL A  79       1.785  11.291 -18.831  1.00 75.59           H
ATOM    976 3HG2 VAL A  79       0.409  10.972 -17.748  1.00 75.59           H
ATOM    977  HN  VAL A  79       1.891  11.966 -20.896  1.00 75.59           H
ATOM    978  N   LYS A  80      -0.408   9.390 -23.103  1.00 68.04           N
ATOM    979  CA  LYS A  80      -1.169   9.417 -24.340  1.00 68.04           C
ATOM    980  C   LYS A  80      -2.418   8.546 -24.185  1.00 68.04           C
ATOM    981  O   LYS A  80      -3.391   8.714 -24.917  1.00 68.04           O
ATOM    982  HA  LYS A  80      -1.485  10.447 -24.507  1.00 68.04           H
ATOM    983  CB  LYS A  80      -0.284   9.018 -25.523  1.00 68.04           C
ATOM    984 1HB  LYS A  80       0.160   8.040 -25.336  1.00 68.04           H
ATOM    985 2HB  LYS A  80      -0.893   8.924 -26.422  1.00 68.04           H
ATOM    986  CG  LYS A  80       0.820  10.051 -25.754  1.00 68.04           C
ATOM    987 1HG  LYS A  80       0.378  11.038 -25.890  1.00 68.04           H
ATOM    988 2HG  LYS A  80       1.461  10.107 -24.874  1.00 68.04           H
ATOM    989  CD  LYS A  80       1.661   9.690 -26.981  1.00 68.04           C
ATOM    990 1HD  LYS A  80       2.071   8.687 -26.862  1.00 68.04           H
ATOM    991 2HD  LYS A  80       1.027   9.672 -27.867  1.00 68.04           H
ATOM    992  CE  LYS A  80       2.799  10.692 -27.180  1.00 68.04           C
ATOM    993 1HE  LYS A  80       2.390  11.696 -27.297  1.00 68.04           H
ATOM    994 2HE  LYS A  80       3.436  10.708 -26.296  1.00 68.04           H
ATOM    995  NZ  LYS A  80       3.601  10.335 -28.371  1.00 68.04           N
ATOM    996 1HZ  LYS A  80       4.346  11.013 -28.493  1.00 68.04           H
ATOM    997 2HZ  LYS A  80       4.001   9.412 -28.245  1.00 68.04           H
ATOM    998 3HZ  LYS A  80       3.006  10.337 -29.193  1.00 68.04           H
ATOM    999  HN  LYS A  80      -0.023   8.498 -22.863  1.00 68.04           H
ATOM   1000  N   THR A  81      -2.349   7.634 -23.226  1.00 80.17           N
ATOM   1001  CA  THR A  81      -3.390   6.633 -23.069  1.00 80.17           C
ATOM   1002  C   THR A  81      -3.901   6.617 -21.627  1.00 80.17           C
ATOM   1003  O   THR A  81      -3.274   7.188 -20.736  1.00 80.17           O
ATOM   1004  HA  THR A  81      -4.232   6.911 -23.703  1.00 80.17           H
ATOM   1005  CB  THR A  81      -2.826   5.288 -23.529  1.00 80.17           C
ATOM   1006  HB  THR A  81      -3.623   4.556 -23.660  1.00 80.17           H
ATOM   1007  OG1 THR A  81      -1.850   4.964 -22.543  1.00 80.17           O
ATOM   1008  HG1 THR A  81      -1.596   4.000 -22.616  1.00 80.17           H
ATOM   1009  CG2 THR A  81      -2.021   5.403 -24.826  1.00 80.17           C
ATOM   1010 1HG2 THR A  81      -1.184   6.084 -24.674  1.00 80.17           H
ATOM   1011 2HG2 THR A  81      -2.663   5.787 -25.619  1.00 80.17           H
ATOM   1012 3HG2 THR A  81      -1.644   4.420 -25.107  1.00 80.17           H
ATOM   1013  HN  THR A  81      -1.600   7.573 -22.566  1.00 80.17           H
ATOM   1014  N   MET A  82      -5.034   5.955 -21.441  1.00 80.94           N
ATOM   1015  CA  MET A  82      -5.586   5.775 -20.109  1.00 80.94           C
ATOM   1016  C   MET A  82      -4.623   4.987 -19.219  1.00 80.94           C
ATOM   1017  O   MET A  82      -4.458   5.305 -18.042  1.00 80.94           O
ATOM   1018  HA  MET A  82      -5.721   6.780 -19.709  1.00 80.94           H
ATOM   1019  CB  MET A  82      -6.918   5.029 -20.205  1.00 80.94           C
ATOM   1020 1HB  MET A  82      -7.580   5.549 -20.899  1.00 80.94           H
ATOM   1021 2HB  MET A  82      -6.752   4.031 -20.610  1.00 80.94           H
ATOM   1022  CG  MET A  82      -7.588   4.925 -18.834  1.00 80.94           C
ATOM   1023 1HG  MET A  82      -6.998   4.283 -18.180  1.00 80.94           H
ATOM   1024 2HG  MET A  82      -7.629   5.907 -18.364  1.00 80.94           H
ATOM   1025  SD  MET A  82      -9.237   4.264 -19.008  1.00 80.94           S
ATOM   1026  CE  MET A  82      -9.797   4.379 -17.318  1.00 80.94           C
ATOM   1027 1HE  MET A  82      -9.147   3.782 -16.678  1.00 80.94           H
ATOM   1028 2HE  MET A  82      -9.769   5.419 -16.995  1.00 80.94           H
ATOM   1029 3HE  MET A  82     -10.819   4.004 -17.247  1.00 80.94           H
ATOM   1030  HN  MET A  82      -5.570   5.547 -22.180  1.00 80.94           H
ATOM   1031  N   THR A  83      -4.012   3.973 -19.814  1.00 83.49           N
ATOM   1032  CA  THR A  83      -3.058   3.147 -19.094  1.00 83.49           C
ATOM   1033  C   THR A  83      -1.883   3.994 -18.602  1.00 83.49           C
ATOM   1034  O   THR A  83      -1.441   3.847 -17.463  1.00 83.49           O
ATOM   1035  HA  THR A  83      -3.552   2.742 -18.211  1.00 83.49           H
ATOM   1036  CB  THR A  83      -2.636   2.000 -20.015  1.00 83.49           C
ATOM   1037  HB  THR A  83      -1.864   2.325 -20.712  1.00 83.49           H
ATOM   1038  OG1 THR A  83      -3.856   1.564 -20.608  1.00 83.49           O
ATOM   1039  HG1 THR A  83      -4.254   0.823 -20.067  1.00 83.49           H
ATOM   1040  CG2 THR A  83      -2.142   0.778 -19.239  1.00 83.49           C
ATOM   1041 1HG2 THR A  83      -2.938   0.412 -18.590  1.00 83.49           H
ATOM   1042 2HG2 THR A  83      -1.279   1.056 -18.633  1.00 83.49           H
ATOM   1043 3HG2 THR A  83      -1.855  -0.006 -19.940  1.00 83.49           H
ATOM   1044  HN  THR A  83      -4.159   3.714 -20.769  1.00 83.49           H
ATOM   1045  N   ASP A  84      -1.411   4.863 -19.484  1.00 85.63           N
ATOM   1046  CA  ASP A  84      -0.276   5.713 -19.164  1.00 85.63           C
ATOM   1047  C   ASP A  84      -0.612   6.565 -17.938  1.00 85.63           C
ATOM   1048  O   ASP A  84       0.242   6.793 -17.084  1.00 85.63           O
ATOM   1049  HA  ASP A  84       0.552   5.028 -18.981  1.00 85.63           H
ATOM   1050  CB  ASP A  84       0.048   6.658 -20.322  1.00 85.63           C
ATOM   1051 1HB  ASP A  84      -0.824   7.271 -20.551  1.00 85.63           H
ATOM   1052 2HB  ASP A  84       0.847   7.338 -20.028  1.00 85.63           H
ATOM   1053  CG  ASP A  84       0.469   5.875 -21.567  1.00 85.63           C
ATOM   1054  OD1 ASP A  84       1.080   4.800 -21.382  1.00 85.63           O
ATOM   1055  OD2 ASP A  84       0.171   6.369 -22.676  1.00 85.63           O
ATOM   1056  HN  ASP A  84      -1.789   4.990 -20.401  1.00 85.63           H
ATOM   1057  N   MET A  85      -1.859   7.011 -17.892  1.00 88.13           N
ATOM   1058  CA  MET A  85      -2.302   7.883 -16.817  1.00 88.13           C
ATOM   1059  C   MET A  85      -2.210   7.176 -15.464  1.00 88.13           C
ATOM   1060  O   MET A  85      -1.651   7.719 -14.512  1.00 88.13           O
ATOM   1061  HA  MET A  85      -1.625   8.737 -16.835  1.00 88.13           H
ATOM   1062  CB  MET A  85      -3.748   8.313 -17.071  1.00 88.13           C
ATOM   1063 1HB  MET A  85      -3.823   8.788 -18.050  1.00 88.13           H
ATOM   1064 2HB  MET A  85      -4.394   7.435 -17.093  1.00 88.13           H
ATOM   1065  CG  MET A  85      -4.230   9.282 -15.990  1.00 88.13           C
ATOM   1066 1HG  MET A  85      -5.266   9.564 -16.178  1.00 88.13           H
ATOM   1067 2HG  MET A  85      -4.205   8.794 -15.016  1.00 88.13           H
ATOM   1068  SD  MET A  85      -3.197  10.737 -15.969  1.00 88.13           S
ATOM   1069  CE  MET A  85      -3.739  11.524 -17.477  1.00 88.13           C
ATOM   1070 1HE  MET A  85      -3.552  10.860 -18.321  1.00 88.13           H
ATOM   1071 2HE  MET A  85      -4.806  11.738 -17.412  1.00 88.13           H
ATOM   1072 3HE  MET A  85      -3.190  12.455 -17.619  1.00 88.13           H
ATOM   1073  HN  MET A  85      -2.559   6.787 -18.569  1.00 88.13           H
ATOM   1074  N   PHE A  86      -2.767   5.974 -15.421  1.00 91.95           N
ATOM   1075  CA  PHE A  86      -2.806   5.211 -14.185  1.00 91.95           C
ATOM   1076  C   PHE A  86      -1.399   4.793 -13.754  1.00 91.95           C
ATOM   1077  O   PHE A  86      -1.081   4.805 -12.565  1.00 91.95           O
ATOM   1078  HA  PHE A  86      -3.242   5.855 -13.421  1.00 91.95           H
ATOM   1079  CB  PHE A  86      -3.636   3.956 -14.461  1.00 91.95           C
ATOM   1080 1HB  PHE A  86      -3.254   3.469 -15.358  1.00 91.95           H
ATOM   1081 2HB  PHE A  86      -3.501   3.255 -13.637  1.00 91.95           H
ATOM   1082  CG  PHE A  86      -5.131   4.225 -14.642  1.00 91.95           C
ATOM   1083  CD1 PHE A  86      -5.770   5.097 -13.816  1.00 91.95           C
ATOM   1084  HD1 PHE A  86      -5.216   5.603 -13.025  1.00 91.95           H
ATOM   1085  CD2 PHE A  86      -5.822   3.593 -15.628  1.00 91.95           C
ATOM   1086  HD2 PHE A  86      -5.310   2.894 -16.290  1.00 91.95           H
ATOM   1087  CE1 PHE A  86      -7.157   5.347 -13.984  1.00 91.95           C
ATOM   1088  HE1 PHE A  86      -7.669   6.045 -13.322  1.00 91.95           H
ATOM   1089  CE2 PHE A  86      -7.209   3.843 -15.796  1.00 91.95           C
ATOM   1090  HE2 PHE A  86      -7.763   3.337 -16.587  1.00 91.95           H
ATOM   1091  CZ  PHE A  86      -7.848   4.715 -14.970  1.00 91.95           C
ATOM   1092  HZ  PHE A  86      -8.913   4.907 -15.099  1.00 91.95           H
ATOM   1093  HN  PHE A  86      -3.186   5.523 -16.209  1.00 91.95           H
ATOM   1094  N   LEU A  87      -0.593   4.435 -14.743  1.00 89.51           N
ATOM   1095  CA  LEU A  87       0.746   3.939 -14.475  1.00 89.51           C
ATOM   1096  C   LEU A  87       1.592   5.065 -13.878  1.00 89.51           C
ATOM   1097  O   LEU A  87       2.411   4.828 -12.992  1.00 89.51           O
ATOM   1098  HA  LEU A  87       0.657   3.144 -13.734  1.00 89.51           H
ATOM   1099  CB  LEU A  87       1.349   3.318 -15.736  1.00 89.51           C
ATOM   1100 1HB  LEU A  87       1.256   4.036 -16.551  1.00 89.51           H
ATOM   1101 2HB  LEU A  87       2.415   3.165 -15.567  1.00 89.51           H
ATOM   1102  CG  LEU A  87       0.737   1.991 -16.189  1.00 89.51           C
ATOM   1103  HG  LEU A  87      -0.330   2.144 -16.349  1.00 89.51           H
ATOM   1104  CD1 LEU A  87       1.334   1.540 -17.524  1.00 89.51           C
ATOM   1105 1HD1 LEU A  87       1.135   2.295 -18.285  1.00 89.51           H
ATOM   1106 2HD1 LEU A  87       2.411   1.409 -17.415  1.00 89.51           H
ATOM   1107 3HD1 LEU A  87       0.881   0.594 -17.823  1.00 89.51           H
ATOM   1108  CD2 LEU A  87       0.883   0.921 -15.105  1.00 89.51           C
ATOM   1109 1HD2 LEU A  87       1.940   0.763 -14.891  1.00 89.51           H
ATOM   1110 2HD2 LEU A  87       0.373   1.250 -14.200  1.00 89.51           H
ATOM   1111 3HD2 LEU A  87       0.440  -0.012 -15.454  1.00 89.51           H
ATOM   1112  HN  LEU A  87      -0.842   4.479 -15.710  1.00 89.51           H
ATOM   1113  N   LEU A  88       1.365   6.267 -14.388  1.00 91.78           N
ATOM   1114  CA  LEU A  88       2.094   7.431 -13.914  1.00 91.78           C
ATOM   1115  C   LEU A  88       1.699   7.719 -12.464  1.00 91.78           C
ATOM   1116  O   LEU A  88       2.562   7.905 -11.607  1.00 91.78           O
ATOM   1117  HA  LEU A  88       3.156   7.184 -13.940  1.00 91.78           H
ATOM   1118  CB  LEU A  88       1.881   8.617 -14.856  1.00 91.78           C
ATOM   1119 1HB  LEU A  88       2.254   8.343 -15.843  1.00 91.78           H
ATOM   1120 2HB  LEU A  88       0.809   8.788 -14.956  1.00 91.78           H
ATOM   1121  CG  LEU A  88       2.542   9.932 -14.439  1.00 91.78           C
ATOM   1122  HG  LEU A  88       2.180  10.197 -13.446  1.00 91.78           H
ATOM   1123  CD1 LEU A  88       4.061   9.775 -14.339  1.00 91.78           C
ATOM   1124 1HD1 LEU A  88       4.299   9.013 -13.597  1.00 91.78           H
ATOM   1125 2HD1 LEU A  88       4.460   9.475 -15.309  1.00 91.78           H
ATOM   1126 3HD1 LEU A  88       4.506  10.724 -14.041  1.00 91.78           H
ATOM   1127  CD2 LEU A  88       2.145  11.069 -15.383  1.00 91.78           C
ATOM   1128 1HD2 LEU A  88       2.460  10.826 -16.398  1.00 91.78           H
ATOM   1129 2HD2 LEU A  88       1.063  11.199 -15.360  1.00 91.78           H
ATOM   1130 3HD2 LEU A  88       2.629  11.992 -15.064  1.00 91.78           H
ATOM   1131  HN  LEU A  88       0.699   6.451 -15.110  1.00 91.78           H
ATOM   1132  N   ASN A  89       0.395   7.746 -12.234  1.00 92.78           N
ATOM   1133  CA  ASN A  89      -0.127   8.089 -10.921  1.00 92.78           C
ATOM   1134  C   ASN A  89       0.290   7.014  -9.915  1.00 92.78           C
ATOM   1135  O   ASN A  89       0.538   7.314  -8.748  1.00 92.78           O
ATOM   1136  HA  ASN A  89       0.300   9.065 -10.690  1.00 92.78           H
ATOM   1137  CB  ASN A  89      -1.655   8.156 -10.936  1.00 92.78           C
ATOM   1138 1HB  ASN A  89      -2.052   7.345 -11.547  1.00 92.78           H
ATOM   1139 2HB  ASN A  89      -2.039   8.011  -9.926  1.00 92.78           H
ATOM   1140  CG  ASN A  89      -2.140   9.500 -11.484  1.00 92.78           C
ATOM   1141  OD1 ASN A  89      -2.328  10.463 -10.760  1.00 92.78           O
ATOM   1142  ND2 ASN A  89      -2.330   9.510 -12.800  1.00 92.78           N
ATOM   1143 1HD2 ASN A  89      -2.157   8.684 -13.337  1.00 92.78           H
ATOM   1144 2HD2 ASN A  89      -2.647  10.344 -13.253  1.00 92.78           H
ATOM   1145  HN  ASN A  89      -0.299   7.539 -12.923  1.00 92.78           H
ATOM   1146  N   LEU A  90       0.354   5.784 -10.404  1.00 94.05           N
ATOM   1147  CA  LEU A  90       0.773   4.669  -9.572  1.00 94.05           C
ATOM   1148  C   LEU A  90       2.211   4.901  -9.103  1.00 94.05           C
ATOM   1149  O   LEU A  90       2.519   4.726  -7.925  1.00 94.05           O
ATOM   1150  HA  LEU A  90       0.123   4.652  -8.697  1.00 94.05           H
ATOM   1151  CB  LEU A  90       0.573   3.344 -10.311  1.00 94.05           C
ATOM   1152 1HB  LEU A  90      -0.482   3.249 -10.566  1.00 94.05           H
ATOM   1153 2HB  LEU A  90       1.125   3.388 -11.249  1.00 94.05           H
ATOM   1154  CG  LEU A  90       1.003   2.084  -9.556  1.00 94.05           C
ATOM   1155  HG  LEU A  90       2.051   2.193  -9.279  1.00 94.05           H
ATOM   1156  CD1 LEU A  90       0.207   1.923  -8.260  1.00 94.05           C
ATOM   1157 1HD1 LEU A  90       0.376   2.789  -7.619  1.00 94.05           H
ATOM   1158 2HD1 LEU A  90      -0.856   1.847  -8.493  1.00 94.05           H
ATOM   1159 3HD1 LEU A  90       0.532   1.020  -7.744  1.00 94.05           H
ATOM   1160  CD2 LEU A  90       0.898   0.847 -10.451  1.00 94.05           C
ATOM   1161 1HD2 LEU A  90      -0.134   0.723 -10.780  1.00 94.05           H
ATOM   1162 2HD2 LEU A  90       1.543   0.972 -11.320  1.00 94.05           H
ATOM   1163 3HD2 LEU A  90       1.209  -0.034  -9.890  1.00 94.05           H
ATOM   1164  HN  LEU A  90       0.126   5.545 -11.348  1.00 94.05           H
ATOM   1165  N   ALA A  91       3.052   5.291 -10.049  1.00 94.96           N
ATOM   1166  CA  ALA A  91       4.463   5.489  -9.760  1.00 94.96           C
ATOM   1167  C   ALA A  91       4.618   6.636  -8.759  1.00 94.96           C
ATOM   1168  O   ALA A  91       5.485   6.590  -7.888  1.00 94.96           O
ATOM   1169  HA  ALA A  91       4.842   4.572  -9.311  1.00 94.96           H
ATOM   1170  CB  ALA A  91       5.219   5.748 -11.065  1.00 94.96           C
ATOM   1171 1HB  ALA A  91       5.101   4.892 -11.729  1.00 94.96           H
ATOM   1172 2HB  ALA A  91       4.818   6.640 -11.547  1.00 94.96           H
ATOM   1173 3HB  ALA A  91       6.277   5.896 -10.848  1.00 94.96           H
ATOM   1174  HN  ALA A  91       2.785   5.471 -10.995  1.00 94.96           H
ATOM   1175  N   ILE A  92       3.765   7.637  -8.918  1.00 93.87           N
ATOM   1176  CA  ILE A  92       3.782   8.783  -8.024  1.00 93.87           C
ATOM   1177  C   ILE A  92       3.388   8.333  -6.616  1.00 93.87           C
ATOM   1178  O   ILE A  92       4.047   8.687  -5.640  1.00 93.87           O
ATOM   1179  HA  ILE A  92       4.805   9.158  -7.993  1.00 93.87           H
ATOM   1180  CB  ILE A  92       2.905   9.907  -8.579  1.00 93.87           C
ATOM   1181  HB  ILE A  92       1.938   9.484  -8.851  1.00 93.87           H
ATOM   1182  CG1 ILE A  92       3.513  10.500  -9.851  1.00 93.87           C
ATOM   1183 1HG1 ILE A  92       4.398  11.083  -9.598  1.00 93.87           H
ATOM   1184 2HG1 ILE A  92       3.839   9.697 -10.512  1.00 93.87           H
ATOM   1185  CG2 ILE A  92       2.647  10.976  -7.515  1.00 93.87           C
ATOM   1186 1HG2 ILE A  92       2.139  10.525  -6.662  1.00 93.87           H
ATOM   1187 2HG2 ILE A  92       3.596  11.402  -7.189  1.00 93.87           H
ATOM   1188 3HG2 ILE A  92       2.021  11.763  -7.935  1.00 93.87           H
ATOM   1189  CD1 ILE A  92       2.502  11.389 -10.579  1.00 93.87           C
ATOM   1190 1HD1 ILE A  92       1.629  10.796 -10.853  1.00 93.87           H
ATOM   1191 2HD1 ILE A  92       2.197  12.205  -9.924  1.00 93.87           H
ATOM   1192 3HD1 ILE A  92       2.960  11.797 -11.480  1.00 93.87           H
ATOM   1193  HN  ILE A  92       3.073   7.673  -9.638  1.00 93.87           H
ATOM   1194  N   ALA A  93       2.314   7.558  -6.556  1.00 96.02           N
ATOM   1195  CA  ALA A  93       1.768   7.135  -5.278  1.00 96.02           C
ATOM   1196  C   ALA A  93       2.804   6.284  -4.542  1.00 96.02           C
ATOM   1197  O   ALA A  93       3.022   6.463  -3.345  1.00 96.02           O
ATOM   1198  HA  ALA A  93       1.562   8.031  -4.692  1.00 96.02           H
ATOM   1199  CB  ALA A  93       0.454   6.384  -5.508  1.00 96.02           C
ATOM   1200 1HB  ALA A  93      -0.257   7.042  -6.007  1.00 96.02           H
ATOM   1201 2HB  ALA A  93       0.640   5.510  -6.131  1.00 96.02           H
ATOM   1202 3HB  ALA A  93       0.045   6.067  -4.549  1.00 96.02           H
ATOM   1203  HN  ALA A  93       1.821   7.223  -7.359  1.00 96.02           H
ATOM   1204  N   ASP A  94       3.416   5.376  -5.288  1.00 92.61           N
ATOM   1205  CA  ASP A  94       4.420   4.493  -4.720  1.00 92.61           C
ATOM   1206  C   ASP A  94       5.557   5.332  -4.134  1.00 92.61           C
ATOM   1207  O   ASP A  94       6.023   5.065  -3.027  1.00 92.61           O
ATOM   1208  HA  ASP A  94       3.895   3.914  -3.960  1.00 92.61           H
ATOM   1209  CB  ASP A  94       5.013   3.573  -5.789  1.00 92.61           C
ATOM   1210 1HB  ASP A  94       5.127   4.122  -6.724  1.00 92.61           H
ATOM   1211 2HB  ASP A  94       6.009   3.252  -5.485  1.00 92.61           H
ATOM   1212  CG  ASP A  94       4.123   2.349  -6.014  1.00 92.61           C
ATOM   1213  OD1 ASP A  94       3.525   1.891  -5.017  1.00 92.61           O
ATOM   1214  OD2 ASP A  94       4.060   1.900  -7.179  1.00 92.61           O
ATOM   1215  HN  ASP A  94       3.236   5.240  -6.262  1.00 92.61           H
ATOM   1216  N   LEU A  95       5.972   6.328  -4.902  1.00 93.05           N
ATOM   1217  CA  LEU A  95       7.115   7.141  -4.522  1.00 93.05           C
ATOM   1218  C   LEU A  95       6.799   7.880  -3.220  1.00 93.05           C
ATOM   1219  O   LEU A  95       7.635   7.946  -2.321  1.00 93.05           O
ATOM   1220  HA  LEU A  95       7.950   6.465  -4.341  1.00 93.05           H
ATOM   1221  CB  LEU A  95       7.520   8.066  -5.671  1.00 93.05           C
ATOM   1222 1HB  LEU A  95       7.635   7.464  -6.573  1.00 93.05           H
ATOM   1223 2HB  LEU A  95       6.704   8.764  -5.856  1.00 93.05           H
ATOM   1224  CG  LEU A  95       8.805   8.871  -5.463  1.00 93.05           C
ATOM   1225  HG  LEU A  95       8.718   9.415  -4.522  1.00 93.05           H
ATOM   1226  CD1 LEU A  95      10.018   7.946  -5.340  1.00 93.05           C
ATOM   1227 1HD1 LEU A  95       9.881   7.279  -4.489  1.00 93.05           H
ATOM   1228 2HD1 LEU A  95      10.119   7.357  -6.251  1.00 93.05           H
ATOM   1229 3HD1 LEU A  95      10.917   8.544  -5.193  1.00 93.05           H
ATOM   1230  CD2 LEU A  95       8.986   9.910  -6.571  1.00 93.05           C
ATOM   1231 1HD2 LEU A  95       9.042   9.407  -7.536  1.00 93.05           H
ATOM   1232 2HD2 LEU A  95       8.139  10.596  -6.568  1.00 93.05           H
ATOM   1233 3HD2 LEU A  95       9.906  10.468  -6.398  1.00 93.05           H
ATOM   1234  HN  LEU A  95       5.542   6.583  -5.768  1.00 93.05           H
ATOM   1235  N   LEU A  96       5.589   8.418  -3.161  1.00 92.97           N
ATOM   1236  CA  LEU A  96       5.172   9.196  -2.007  1.00 92.97           C
ATOM   1237  C   LEU A  96       5.153   8.295  -0.770  1.00 92.97           C
ATOM   1238  O   LEU A  96       5.508   8.730   0.325  1.00 92.97           O
ATOM   1239  HA  LEU A  96       5.916   9.978  -1.853  1.00 92.97           H
ATOM   1240  CB  LEU A  96       3.837   9.890  -2.283  1.00 92.97           C
ATOM   1241 1HB  LEU A  96       3.134   9.146  -2.659  1.00 92.97           H
ATOM   1242 2HB  LEU A  96       3.437  10.256  -1.337  1.00 92.97           H
ATOM   1243  CG  LEU A  96       3.879  11.057  -3.272  1.00 92.97           C
ATOM   1244  HG  LEU A  96       4.314  10.698  -4.204  1.00 92.97           H
ATOM   1245  CD1 LEU A  96       2.468  11.554  -3.593  1.00 92.97           C
ATOM   1246 1HD1 LEU A  96       1.889  10.743  -4.034  1.00 92.97           H
ATOM   1247 2HD1 LEU A  96       1.983  11.890  -2.677  1.00 92.97           H
ATOM   1248 3HD1 LEU A  96       2.527  12.383  -4.298  1.00 92.97           H
ATOM   1249  CD2 LEU A  96       4.779  12.181  -2.755  1.00 92.97           C
ATOM   1250 1HD2 LEU A  96       4.396  12.544  -1.802  1.00 92.97           H
ATOM   1251 2HD2 LEU A  96       5.792  11.801  -2.619  1.00 92.97           H
ATOM   1252 3HD2 LEU A  96       4.791  12.997  -3.477  1.00 92.97           H
ATOM   1253  HN  LEU A  96       4.902   8.329  -3.881  1.00 92.97           H
ATOM   1254  N   PHE A  97       4.734   7.057  -0.985  1.00 93.17           N
ATOM   1255  CA  PHE A  97       4.726   6.073   0.084  1.00 93.17           C
ATOM   1256  C   PHE A  97       6.143   5.809   0.597  1.00 93.17           C
ATOM   1257  O   PHE A  97       6.379   5.802   1.804  1.00 93.17           O
ATOM   1258  HA  PHE A  97       4.119   6.479   0.893  1.00 93.17           H
ATOM   1259  CB  PHE A  97       4.159   4.779  -0.504  1.00 93.17           C
ATOM   1260 1HB  PHE A  97       3.078   4.876  -0.594  1.00 93.17           H
ATOM   1261 2HB  PHE A  97       4.553   4.646  -1.511  1.00 93.17           H
ATOM   1262  CG  PHE A  97       4.477   3.530   0.321  1.00 93.17           C
ATOM   1263  CD1 PHE A  97       5.404   2.640  -0.123  1.00 93.17           C
ATOM   1264  HD1 PHE A  97       5.921   2.816  -1.067  1.00 93.17           H
ATOM   1265  CD2 PHE A  97       3.832   3.310   1.498  1.00 93.17           C
ATOM   1266  HD2 PHE A  97       3.089   4.023   1.854  1.00 93.17           H
ATOM   1267  CE1 PHE A  97       5.699   1.480   0.642  1.00 93.17           C
ATOM   1268  HE1 PHE A  97       6.443   0.767   0.286  1.00 93.17           H
ATOM   1269  CE2 PHE A  97       4.127   2.150   2.263  1.00 93.17           C
ATOM   1270  HE2 PHE A  97       3.611   1.974   3.206  1.00 93.17           H
ATOM   1271  CZ  PHE A  97       5.055   1.260   1.819  1.00 93.17           C
ATOM   1272  HZ  PHE A  97       5.281   0.370   2.406  1.00 93.17           H
ATOM   1273  HN  PHE A  97       4.406   6.723  -1.869  1.00 93.17           H
ATOM   1274  N   LEU A  98       7.050   5.597  -0.346  1.00 95.04           N
ATOM   1275  CA  LEU A  98       8.387   5.139  -0.010  1.00 95.04           C
ATOM   1276  C   LEU A  98       9.091   6.207   0.829  1.00 95.04           C
ATOM   1277  O   LEU A  98       9.897   5.885   1.701  1.00 95.04           O
ATOM   1278  HA  LEU A  98       8.281   4.239   0.596  1.00 95.04           H
ATOM   1279  CB  LEU A  98       9.153   4.746  -1.275  1.00 95.04           C
ATOM   1280 1HB  LEU A  98       9.093   5.573  -1.983  1.00 95.04           H
ATOM   1281 2HB  LEU A  98      10.205   4.625  -1.015  1.00 95.04           H
ATOM   1282  CG  LEU A  98       8.680   3.473  -1.978  1.00 95.04           C
ATOM   1283  HG  LEU A  98       7.591   3.496  -2.031  1.00 95.04           H
ATOM   1284  CD1 LEU A  98       9.202   3.413  -3.415  1.00 95.04           C
ATOM   1285 1HD1 LEU A  98       8.835   4.276  -3.970  1.00 95.04           H
ATOM   1286 2HD1 LEU A  98      10.292   3.423  -3.406  1.00 95.04           H
ATOM   1287 3HD1 LEU A  98       8.850   2.498  -3.891  1.00 95.04           H
ATOM   1288  CD2 LEU A  98       9.065   2.228  -1.176  1.00 95.04           C
ATOM   1289 1HD2 LEU A  98      10.149   2.186  -1.069  1.00 95.04           H
ATOM   1290 2HD2 LEU A  98       8.605   2.275  -0.189  1.00 95.04           H
ATOM   1291 3HD2 LEU A  98       8.717   1.337  -1.698  1.00 95.04           H
ATOM   1292  HN  LEU A  98       6.883   5.733  -1.323  1.00 95.04           H
ATOM   1293  N   VAL A  99       8.761   7.457   0.536  1.00 92.46           N
ATOM   1294  CA  VAL A  99       9.396   8.576   1.211  1.00 92.46           C
ATOM   1295  C   VAL A  99       9.110   8.490   2.712  1.00 92.46           C
ATOM   1296  O   VAL A  99       9.810   9.102   3.517  1.00 92.46           O
ATOM   1297  HA  VAL A  99      10.471   8.488   1.054  1.00 92.46           H
ATOM   1298  CB  VAL A  99       8.932   9.894   0.588  1.00 92.46           C
ATOM   1299  HB  VAL A  99       7.842   9.883   0.554  1.00 92.46           H
ATOM   1300  CG1 VAL A  99       9.363  11.087   1.444  1.00 92.46           C
ATOM   1301 1HG1 VAL A  99       8.926  10.997   2.438  1.00 92.46           H
ATOM   1302 2HG1 VAL A  99      10.450  11.102   1.524  1.00 92.46           H
ATOM   1303 3HG1 VAL A  99       9.020  12.011   0.978  1.00 92.46           H
ATOM   1304  CG2 VAL A  99       9.445  10.033  -0.846  1.00 92.46           C
ATOM   1305 1HG2 VAL A  99      10.535  10.012  -0.846  1.00 92.46           H
ATOM   1306 2HG2 VAL A  99       9.066   9.209  -1.450  1.00 92.46           H
ATOM   1307 3HG2 VAL A  99       9.101  10.979  -1.265  1.00 92.46           H
ATOM   1308  HN  VAL A  99       8.075   7.708  -0.146  1.00 92.46           H
ATOM   1309  N   THR A 100       8.079   7.726   3.042  1.00 91.86           N
ATOM   1310  CA  THR A 100       7.673   7.577   4.429  1.00 91.86           C
ATOM   1311  C   THR A 100       8.570   6.563   5.142  1.00 91.86           C
ATOM   1312  O   THR A 100       8.742   6.626   6.358  1.00 91.86           O
ATOM   1313  HA  THR A 100       7.810   8.534   4.933  1.00 91.86           H
ATOM   1314  CB  THR A 100       6.191   7.196   4.450  1.00 91.86           C
ATOM   1315  HB  THR A 100       5.766   7.340   5.443  1.00 91.86           H
ATOM   1316  OG1 THR A 100       6.169   5.859   3.959  1.00 91.86           O
ATOM   1317  HG1 THR A 100       5.285   5.436   4.158  1.00 91.86           H
ATOM   1318  CG2 THR A 100       5.371   7.983   3.426  1.00 91.86           C
ATOM   1319 1HG2 THR A 100       5.754   7.785   2.424  1.00 91.86           H
ATOM   1320 2HG2 THR A 100       5.447   9.048   3.640  1.00 91.86           H
ATOM   1321 3HG2 THR A 100       4.327   7.674   3.482  1.00 91.86           H
ATOM   1322  HN  THR A 100       7.527   7.216   2.383  1.00 91.86           H
ATOM   1323  N   LEU A 101       9.120   5.650   4.353  1.00 93.56           N
ATOM   1324  CA  LEU A 101       9.759   4.469   4.908  1.00 93.56           C
ATOM   1325  C   LEU A 101      10.972   4.893   5.737  1.00 93.56           C
ATOM   1326  O   LEU A 101      11.220   4.341   6.808  1.00 93.56           O
ATOM   1327  HA  LEU A 101       9.038   3.989   5.570  1.00 93.56           H
ATOM   1328  CB  LEU A 101      10.091   3.469   3.799  1.00 93.56           C
ATOM   1329 1HB  LEU A 101      10.674   3.984   3.035  1.00 93.56           H
ATOM   1330 2HB  LEU A 101      10.729   2.691   4.217  1.00 93.56           H
ATOM   1331  CG  LEU A 101       8.894   2.798   3.121  1.00 93.56           C
ATOM   1332  HG  LEU A 101       8.313   3.568   2.614  1.00 93.56           H
ATOM   1333  CD1 LEU A 101       9.356   1.804   2.053  1.00 93.56           C
ATOM   1334 1HD1 LEU A 101       9.938   2.329   1.295  1.00 93.56           H
ATOM   1335 2HD1 LEU A 101       9.973   1.034   2.515  1.00 93.56           H
ATOM   1336 3HD1 LEU A 101       8.486   1.341   1.587  1.00 93.56           H
ATOM   1337  CD2 LEU A 101       7.975   2.143   4.154  1.00 93.56           C
ATOM   1338 1HD2 LEU A 101       8.532   1.387   4.708  1.00 93.56           H
ATOM   1339 2HD2 LEU A 101       7.606   2.901   4.844  1.00 93.56           H
ATOM   1340 3HD2 LEU A 101       7.133   1.673   3.645  1.00 93.56           H
ATOM   1341  HN  LEU A 101       9.133   5.709   3.355  1.00 93.56           H
ATOM   1342  N   PRO A 102      11.748   5.876   5.261  1.00 94.80           N
ATOM   1343  CA  PRO A 102      12.943   6.314   5.986  1.00 94.80           C
ATOM   1344  C   PRO A 102      12.641   6.669   7.433  1.00 94.80           C
ATOM   1345  O   PRO A 102      13.399   6.315   8.334  1.00 94.80           O
ATOM   1346  HA  PRO A 102      13.668   5.502   6.038  1.00 94.80           H
ATOM   1347  CB  PRO A 102      13.425   7.529   5.191  1.00 94.80           C
ATOM   1348 1HB  PRO A 102      13.008   8.456   5.584  1.00 94.80           H
ATOM   1349 2HB  PRO A 102      14.510   7.628   5.228  1.00 94.80           H
ATOM   1350  CG  PRO A 102      12.933   7.244   3.777  1.00 94.80           C
ATOM   1351 1HG  PRO A 102      12.883   8.151   3.176  1.00 94.80           H
ATOM   1352 2HG  PRO A 102      13.598   6.561   3.248  1.00 94.80           H
ATOM   1353  CD  PRO A 102      11.560   6.637   4.012  1.00 94.80           C
ATOM   1354 1HD  PRO A 102      10.792   7.403   4.122  1.00 94.80           H
ATOM   1355 2HD  PRO A 102      11.252   5.999   3.183  1.00 94.80           H
ATOM   1356  N   PHE A 103      11.531   7.368   7.618  1.00 93.62           N
ATOM   1357  CA  PHE A 103      11.149   7.831   8.941  1.00 93.62           C
ATOM   1358  C   PHE A 103      10.800   6.654   9.854  1.00 93.62           C
ATOM   1359  O   PHE A 103      11.170   6.642  11.027  1.00 93.62           O
ATOM   1360  HA  PHE A 103      12.002   8.368   9.355  1.00 93.62           H
ATOM   1361  CB  PHE A 103       9.910   8.711   8.767  1.00 93.62           C
ATOM   1362 1HB  PHE A 103       9.148   8.146   8.231  1.00 93.62           H
ATOM   1363 2HB  PHE A 103       9.501   8.943   9.750  1.00 93.62           H
ATOM   1364  CG  PHE A 103      10.175  10.019   8.019  1.00 93.62           C
ATOM   1365  CD1 PHE A 103      10.604  11.116   8.699  1.00 93.62           C
ATOM   1366  HD1 PHE A 103      10.758  11.064   9.777  1.00 93.62           H
ATOM   1367  CD2 PHE A 103       9.984  10.084   6.674  1.00 93.62           C
ATOM   1368  HD2 PHE A 103       9.640   9.205   6.129  1.00 93.62           H
ATOM   1369  CE1 PHE A 103      10.850  12.330   8.005  1.00 93.62           C
ATOM   1370  HE1 PHE A 103      11.193  13.210   8.550  1.00 93.62           H
ATOM   1371  CE2 PHE A 103      10.230  11.298   5.980  1.00 93.62           C
ATOM   1372  HE2 PHE A 103      10.076  11.351   4.902  1.00 93.62           H
ATOM   1373  CZ  PHE A 103      10.658  12.396   6.660  1.00 93.62           C
ATOM   1374  HZ  PHE A 103      10.848  13.327   6.127  1.00 93.62           H
ATOM   1375  HN  PHE A 103      10.898   7.618   6.884  1.00 93.62           H
ATOM   1376  N   TRP A 104      10.091   5.692   9.281  1.00 88.77           N
ATOM   1377  CA  TRP A 104       9.643   4.538  10.041  1.00 88.77           C
ATOM   1378  C   TRP A 104      10.871   3.690  10.382  1.00 88.77           C
ATOM   1379  O   TRP A 104      10.908   3.035  11.422  1.00 88.77           O
ATOM   1380  HA  TRP A 104       9.176   4.902  10.956  1.00 88.77           H
ATOM   1381  CB  TRP A 104       8.572   3.758   9.275  1.00 88.77           C
ATOM   1382 1HB  TRP A 104       8.958   3.505   8.288  1.00 88.77           H
ATOM   1383 2HB  TRP A 104       8.382   2.818   9.793  1.00 88.77           H
ATOM   1384  CG  TRP A 104       7.251   4.511   9.113  1.00 88.77           C
ATOM   1385  CD1 TRP A 104       6.680   4.941   7.980  1.00 88.77           C
ATOM   1386  HD1 TRP A 104       7.107   4.801   6.987  1.00 88.77           H
ATOM   1387  CD2 TRP A 104       6.352   4.908  10.170  1.00 88.77           C
ATOM   1388  NE1 TRP A 104       5.484   5.584   8.228  1.00 88.77           N
ATOM   1389  HE1 TRP A 104       4.877   5.990   7.544  1.00 88.77           H
ATOM   1390  CE2 TRP A 104       5.278   5.563   9.602  1.00 88.77           C
ATOM   1391  CE3 TRP A 104       6.443   4.720  11.561  1.00 88.77           C
ATOM   1392  HE3 TRP A 104       7.280   4.206  12.033  1.00 88.77           H
ATOM   1393  CZ2 TRP A 104       4.214   6.082  10.349  1.00 88.77           C
ATOM   1394  HZ2 TRP A 104       3.377   6.596   9.877  1.00 88.77           H
ATOM   1395  CZ3 TRP A 104       5.372   5.245  12.293  1.00 88.77           C
ATOM   1396  HZ3 TRP A 104       5.393   5.126  13.377  1.00 88.77           H
ATOM   1397  CH2 TRP A 104       4.284   5.907  11.737  1.00 88.77           C
ATOM   1398  HH2 TRP A 104       3.488   6.287  12.377  1.00 88.77           H
ATOM   1399  HN  TRP A 104       9.824   5.692   8.317  1.00 88.77           H
ATOM   1400  N   ALA A 105      11.846   3.731   9.486  1.00 94.79           N
ATOM   1401  CA  ALA A 105      13.079   2.989   9.687  1.00 94.79           C
ATOM   1402  C   ALA A 105      13.790   3.519  10.934  1.00 94.79           C
ATOM   1403  O   ALA A 105      14.236   2.741  11.776  1.00 94.79           O
ATOM   1404  HA  ALA A 105      12.815   1.944   9.846  1.00 94.79           H
ATOM   1405  CB  ALA A 105      13.947   3.093   8.432  1.00 94.79           C
ATOM   1406 1HB  ALA A 105      13.408   2.676   7.581  1.00 94.79           H
ATOM   1407 2HB  ALA A 105      14.181   4.139   8.237  1.00 94.79           H
ATOM   1408 3HB  ALA A 105      14.872   2.536   8.583  1.00 94.79           H
ATOM   1409  HN  ALA A 105      11.803   4.257   8.637  1.00 94.79           H
ATOM   1410  N   ILE A 106      13.873   4.839  11.012  1.00 91.56           N
ATOM   1411  CA  ILE A 106      14.544   5.481  12.130  1.00 91.56           C
ATOM   1412  C   ILE A 106      13.757   5.211  13.414  1.00 91.56           C
ATOM   1413  O   ILE A 106      14.341   4.893  14.449  1.00 91.56           O
ATOM   1414  HA  ILE A 106      15.529   5.024  12.227  1.00 91.56           H
ATOM   1415  CB  ILE A 106      14.760   6.968  11.842  1.00 91.56           C
ATOM   1416  HB  ILE A 106      13.813   7.394  11.512  1.00 91.56           H
ATOM   1417  CG1 ILE A 106      15.766   7.166  10.706  1.00 91.56           C
ATOM   1418 1HG1 ILE A 106      16.774   6.965  11.069  1.00 91.56           H
ATOM   1419 2HG1 ILE A 106      15.565   6.449   9.909  1.00 91.56           H
ATOM   1420  CG2 ILE A 106      15.174   7.717  13.111  1.00 91.56           C
ATOM   1421 1HG2 ILE A 106      14.392   7.617  13.863  1.00 91.56           H
ATOM   1422 2HG2 ILE A 106      16.103   7.297  13.494  1.00 91.56           H
ATOM   1423 3HG2 ILE A 106      15.321   8.772  12.878  1.00 91.56           H
ATOM   1424  CD1 ILE A 106      15.691   8.589  10.150  1.00 91.56           C
ATOM   1425 1HD1 ILE A 106      14.689   8.778   9.766  1.00 91.56           H
ATOM   1426 2HD1 ILE A 106      15.916   9.302  10.944  1.00 91.56           H
ATOM   1427 3HD1 ILE A 106      16.416   8.703   9.344  1.00 91.56           H
ATOM   1428  HN  ILE A 106      13.494   5.465  10.331  1.00 91.56           H
ATOM   1429  N   ALA A 107      12.443   5.349  13.305  1.00 92.90           N
ATOM   1430  CA  ALA A 107      11.577   5.202  14.463  1.00 92.90           C
ATOM   1431  C   ALA A 107      11.710   3.782  15.016  1.00 92.90           C
ATOM   1432  O   ALA A 107      11.707   3.582  16.230  1.00 92.90           O
ATOM   1433  HA  ALA A 107      11.912   5.910  15.220  1.00 92.90           H
ATOM   1434  CB  ALA A 107      10.138   5.543  14.070  1.00 92.90           C
ATOM   1435 1HB  ALA A 107      10.094   6.571  13.711  1.00 92.90           H
ATOM   1436 2HB  ALA A 107       9.807   4.868  13.281  1.00 92.90           H
ATOM   1437 3HB  ALA A 107       9.489   5.432  14.939  1.00 92.90           H
ATOM   1438  HN  ALA A 107      11.972   5.556  12.448  1.00 92.90           H
ATOM   1439  N   ALA A 108      11.823   2.831  14.100  1.00 92.44           N
ATOM   1440  CA  ALA A 108      11.900   1.431  14.479  1.00 92.44           C
ATOM   1441  C   ALA A 108      13.273   1.148  15.092  1.00 92.44           C
ATOM   1442  O   ALA A 108      13.406   0.275  15.949  1.00 92.44           O
ATOM   1443  HA  ALA A 108      11.131   1.248  15.230  1.00 92.44           H
ATOM   1444  CB  ALA A 108      11.615   0.555  13.258  1.00 92.44           C
ATOM   1445 1HB  ALA A 108      10.617   0.774  12.878  1.00 92.44           H
ATOM   1446 2HB  ALA A 108      12.352   0.762  12.482  1.00 92.44           H
ATOM   1447 3HB  ALA A 108      11.673  -0.496  13.543  1.00 92.44           H
ATOM   1448  HN  ALA A 108      11.862   3.006  13.116  1.00 92.44           H
ATOM   1449  N   ALA A 109      14.259   1.902  14.630  1.00 90.76           N
ATOM   1450  CA  ALA A 109      15.633   1.672  15.041  1.00 90.76           C
ATOM   1451  C   ALA A 109      15.796   2.069  16.509  1.00 90.76           C
ATOM   1452  O   ALA A 109      16.569   1.453  17.241  1.00 90.76           O
ATOM   1453  HA  ALA A 109      15.836   0.606  14.937  1.00 90.76           H
ATOM   1454  CB  ALA A 109      16.578   2.445  14.119  1.00 90.76           C
ATOM   1455 1HB  ALA A 109      16.444   2.105  13.092  1.00 90.76           H
ATOM   1456 2HB  ALA A 109      16.355   3.510  14.181  1.00 90.76           H
ATOM   1457 3HB  ALA A 109      17.609   2.272  14.427  1.00 90.76           H
ATOM   1458  HN  ALA A 109      14.131   2.658  13.988  1.00 90.76           H
ATOM   1459  N   ASP A 110      15.055   3.097  16.896  1.00 82.26           N
ATOM   1460  CA  ASP A 110      15.212   3.677  18.219  1.00 82.26           C
ATOM   1461  C   ASP A 110      13.865   4.225  18.694  1.00 82.26           C
ATOM   1462  O   ASP A 110      13.073   3.502  19.296  1.00 82.26           O
ATOM   1463  HA  ASP A 110      15.575   2.863  18.847  1.00 82.26           H
ATOM   1464  CB  ASP A 110      16.213   4.834  18.199  1.00 82.26           C
ATOM   1465 1HB  ASP A 110      17.135   4.512  17.715  1.00 82.26           H
ATOM   1466 2HB  ASP A 110      15.812   5.656  17.606  1.00 82.26           H
ATOM   1467  CG  ASP A 110      16.517   5.321  19.617  1.00 82.26           C
ATOM   1468  OD1 ASP A 110      16.046   4.650  20.560  1.00 82.26           O
ATOM   1469  OD2 ASP A 110      17.214   6.353  19.725  1.00 82.26           O
ATOM   1470  HN  ASP A 110      14.358   3.531  16.325  1.00 82.26           H
ATOM   1471  N   GLN A 111      13.646   5.500  18.406  1.00 85.04           N
ATOM   1472  CA  GLN A 111      12.410   6.155  18.799  1.00 85.04           C
ATOM   1473  C   GLN A 111      12.054   7.259  17.801  1.00 85.04           C
ATOM   1474  O   GLN A 111      12.859   7.603  16.937  1.00 85.04           O
ATOM   1475  HA  GLN A 111      11.649   5.376  18.775  1.00 85.04           H
ATOM   1476  CB  GLN A 111      12.513   6.713  20.220  1.00 85.04           C
ATOM   1477 1HB  GLN A 111      11.584   7.216  20.485  1.00 85.04           H
ATOM   1478 2HB  GLN A 111      12.645   5.894  20.927  1.00 85.04           H
ATOM   1479  CG  GLN A 111      13.683   7.692  20.342  1.00 85.04           C
ATOM   1480 1HG  GLN A 111      14.615   7.183  20.098  1.00 85.04           H
ATOM   1481 2HG  GLN A 111      13.562   8.499  19.619  1.00 85.04           H
ATOM   1482  CD  GLN A 111      13.767   8.273  21.755  1.00 85.04           C
ATOM   1483  OE1 GLN A 111      12.824   8.232  22.528  1.00 85.04           O
ATOM   1484  NE2 GLN A 111      14.946   8.814  22.048  1.00 85.04           N
ATOM   1485 1HE2 GLN A 111      15.679   8.815  21.367  1.00 85.04           H
ATOM   1486 2HE2 GLN A 111      15.099   9.220  22.948  1.00 85.04           H
ATOM   1487  HN  GLN A 111      14.295   6.081  17.914  1.00 85.04           H
ATOM   1488  N   TRP A 112      10.848   7.785  17.955  1.00 90.34           N
ATOM   1489  CA  TRP A 112      10.396   8.880  17.114  1.00 90.34           C
ATOM   1490  C   TRP A 112      11.144  10.144  17.541  1.00 90.34           C
ATOM   1491  O   TRP A 112      10.952  10.638  18.651  1.00 90.34           O
ATOM   1492  HA  TRP A 112      10.643   8.631  16.082  1.00 90.34           H
ATOM   1493  CB  TRP A 112       8.875   9.033  17.183  1.00 90.34           C
ATOM   1494 1HB  TRP A 112       8.413   8.067  16.976  1.00 90.34           H
ATOM   1495 2HB  TRP A 112       8.594   9.310  18.199  1.00 90.34           H
ATOM   1496  CG  TRP A 112       8.309  10.071  16.211  1.00 90.34           C
ATOM   1497  CD1 TRP A 112       7.997  11.350  16.460  1.00 90.34           C
ATOM   1498  HD1 TRP A 112       8.112  11.831  17.431  1.00 90.34           H
ATOM   1499  CD2 TRP A 112       8.000   9.864  14.817  1.00 90.34           C
ATOM   1500  NE1 TRP A 112       7.510  11.980  15.333  1.00 90.34           N
ATOM   1501  HE1 TRP A 112       7.211  12.932  15.270  1.00 90.34           H
ATOM   1502  CE2 TRP A 112       7.512  11.048  14.302  1.00 90.34           C
ATOM   1503  CE3 TRP A 112       8.128   8.715  14.017  1.00 90.34           C
ATOM   1504  HE3 TRP A 112       8.510   7.769  14.399  1.00 90.34           H
ATOM   1505  CZ2 TRP A 112       7.113  11.197  12.968  1.00 90.34           C
ATOM   1506  HZ2 TRP A 112       6.731  12.144  12.586  1.00 90.34           H
ATOM   1507  CZ3 TRP A 112       7.725   8.881  12.686  1.00 90.34           C
ATOM   1508  HZ3 TRP A 112       7.803   8.020  12.022  1.00 90.34           H
ATOM   1509  CH2 TRP A 112       7.232  10.066  12.153  1.00 90.34           C
ATOM   1510  HH2 TRP A 112       6.939  10.114  11.104  1.00 90.34           H
ATOM   1511  HN  TRP A 112      10.186   7.475  18.637  1.00 90.34           H
ATOM   1512  N   LYS A 113      11.981  10.632  16.637  1.00 82.69           N
ATOM   1513  CA  LYS A 113      12.890  11.716  16.968  1.00 82.69           C
ATOM   1514  C   LYS A 113      12.380  13.014  16.338  1.00 82.69           C
ATOM   1515  O   LYS A 113      13.078  14.026  16.341  1.00 82.69           O
ATOM   1516  HA  LYS A 113      12.881  11.832  18.052  1.00 82.69           H
ATOM   1517  CB  LYS A 113      14.321  11.357  16.563  1.00 82.69           C
ATOM   1518 1HB  LYS A 113      14.367  11.186  15.488  1.00 82.69           H
ATOM   1519 2HB  LYS A 113      14.985  12.194  16.780  1.00 82.69           H
ATOM   1520  CG  LYS A 113      14.804  10.110  17.306  1.00 82.69           C
ATOM   1521 1HG  LYS A 113      14.667  10.245  18.379  1.00 82.69           H
ATOM   1522 2HG  LYS A 113      14.200   9.251  17.013  1.00 82.69           H
ATOM   1523  CD  LYS A 113      16.278   9.830  17.006  1.00 82.69           C
ATOM   1524 1HD  LYS A 113      16.410   9.664  15.937  1.00 82.69           H
ATOM   1525 2HD  LYS A 113      16.879  10.701  17.269  1.00 82.69           H
ATOM   1526  CE  LYS A 113      16.773   8.608  17.782  1.00 82.69           C
ATOM   1527 1HE  LYS A 113      16.622   8.763  18.851  1.00 82.69           H
ATOM   1528 2HE  LYS A 113      16.191   7.731  17.501  1.00 82.69           H
ATOM   1529  NZ  LYS A 113      18.208   8.367  17.509  1.00 82.69           N
ATOM   1530 1HZ  LYS A 113      18.521   7.559  18.036  1.00 82.69           H
ATOM   1531 2HZ  LYS A 113      18.339   8.195  16.518  1.00 82.69           H
ATOM   1532 3HZ  LYS A 113      18.746   9.180  17.785  1.00 82.69           H
ATOM   1533  HN  LYS A 113      12.043  10.300  15.696  1.00 82.69           H
ATOM   1534  N   PHE A 114      11.166  12.942  15.812  1.00 88.91           N
ATOM   1535  CA  PHE A 114      10.622  14.040  15.031  1.00 88.91           C
ATOM   1536  C   PHE A 114       9.459  14.711  15.766  1.00 88.91           C
ATOM   1537  O   PHE A 114       8.958  14.182  16.756  1.00 88.91           O
ATOM   1538  HA  PHE A 114      11.424  14.763  14.888  1.00 88.91           H
ATOM   1539  CB  PHE A 114      10.105  13.444  13.720  1.00 88.91           C
ATOM   1540 1HB  PHE A 114       9.250  12.804  13.936  1.00 88.91           H
ATOM   1541 2HB  PHE A 114       9.747  14.252  13.082  1.00 88.91           H
ATOM   1542  CG  PHE A 114      11.150  12.632  12.952  1.00 88.91           C
ATOM   1543  CD1 PHE A 114      12.101  13.270  12.217  1.00 88.91           C
ATOM   1544  HD1 PHE A 114      12.119  14.359  12.176  1.00 88.91           H
ATOM   1545  CD2 PHE A 114      11.128  11.274  13.003  1.00 88.91           C
ATOM   1546  HD2 PHE A 114      10.366  10.763  13.591  1.00 88.91           H
ATOM   1547  CE1 PHE A 114      13.070  12.516  11.504  1.00 88.91           C
ATOM   1548  HE1 PHE A 114      13.832  13.027  10.915  1.00 88.91           H
ATOM   1549  CE2 PHE A 114      12.097  10.520  12.289  1.00 88.91           C
ATOM   1550  HE2 PHE A 114      12.079   9.431  12.330  1.00 88.91           H
ATOM   1551  CZ  PHE A 114      13.048  11.157  11.555  1.00 88.91           C
ATOM   1552  HZ  PHE A 114      13.792  10.579  11.008  1.00 88.91           H
ATOM   1553  HN  PHE A 114      10.559  12.153  15.912  1.00 88.91           H
ATOM   1554  N   GLN A 115       9.064  15.866  15.251  1.00 81.50           N
ATOM   1555  CA  GLN A 115       7.994  16.633  15.866  1.00 81.50           C
ATOM   1556  C   GLN A 115       6.644  15.957  15.614  1.00 81.50           C
ATOM   1557  O   GLN A 115       6.530  15.097  14.741  1.00 81.50           O
ATOM   1558  HA  GLN A 115       8.214  16.632  16.934  1.00 81.50           H
ATOM   1559  CB  GLN A 115       7.989  18.075  15.356  1.00 81.50           C
ATOM   1560 1HB  GLN A 115       7.923  18.079  14.268  1.00 81.50           H
ATOM   1561 2HB  GLN A 115       7.106  18.594  15.731  1.00 81.50           H
ATOM   1562  CG  GLN A 115       9.251  18.818  15.800  1.00 81.50           C
ATOM   1563 1HG  GLN A 115       9.355  18.751  16.883  1.00 81.50           H
ATOM   1564 2HG  GLN A 115      10.129  18.341  15.365  1.00 81.50           H
ATOM   1565  CD  GLN A 115       9.199  20.287  15.377  1.00 81.50           C
ATOM   1566  OE1 GLN A 115       8.311  20.724  14.663  1.00 81.50           O
ATOM   1567  NE2 GLN A 115      10.197  21.024  15.857  1.00 81.50           N
ATOM   1568 1HE2 GLN A 115      10.894  20.603  16.438  1.00 81.50           H
ATOM   1569 2HE2 GLN A 115      10.251  21.997  15.636  1.00 81.50           H
ATOM   1570  HN  GLN A 115       9.462  16.278  14.431  1.00 81.50           H
ATOM   1571  N   THR A 116       5.656  16.371  16.393  1.00 87.53           N
ATOM   1572  CA  THR A 116       4.319  15.817  16.265  1.00 87.53           C
ATOM   1573  C   THR A 116       3.789  16.026  14.845  1.00 87.53           C
ATOM   1574  O   THR A 116       3.131  15.148  14.288  1.00 87.53           O
ATOM   1575  HA  THR A 116       4.377  14.741  16.429  1.00 87.53           H
ATOM   1576  CB  THR A 116       3.439  16.452  17.343  1.00 87.53           C
ATOM   1577  HB  THR A 116       3.194  17.483  17.088  1.00 87.53           H
ATOM   1578  OG1 THR A 116       4.181  16.275  18.546  1.00 87.53           O
ATOM   1579  HG1 THR A 116       3.830  16.884  19.257  1.00 87.53           H
ATOM   1580  CG2 THR A 116       2.148  15.665  17.583  1.00 87.53           C
ATOM   1581 1HG2 THR A 116       2.394  14.653  17.904  1.00 87.53           H
ATOM   1582 2HG2 THR A 116       1.571  15.624  16.659  1.00 87.53           H
ATOM   1583 3HG2 THR A 116       1.561  16.159  18.357  1.00 87.53           H
ATOM   1584  HN  THR A 116       5.757  17.071  17.100  1.00 87.53           H
ATOM   1585  N   PHE A 117       4.094  17.195  14.300  1.00 90.85           N
ATOM   1586  CA  PHE A 117       3.638  17.540  12.965  1.00 90.85           C
ATOM   1587  C   PHE A 117       4.072  16.483  11.947  1.00 90.85           C
ATOM   1588  O   PHE A 117       3.275  16.051  11.116  1.00 90.85           O
ATOM   1589  HA  PHE A 117       2.549  17.585  12.996  1.00 90.85           H
ATOM   1590  CB  PHE A 117       4.286  18.877  12.602  1.00 90.85           C
ATOM   1591 1HB  PHE A 117       3.963  19.632  13.319  1.00 90.85           H
ATOM   1592 2HB  PHE A 117       5.367  18.784  12.702  1.00 90.85           H
ATOM   1593  CG  PHE A 117       3.960  19.364  11.188  1.00 90.85           C
ATOM   1594  CD1 PHE A 117       4.902  19.293  10.210  1.00 90.85           C
ATOM   1595  HD1 PHE A 117       5.889  18.889  10.433  1.00 90.85           H
ATOM   1596  CD2 PHE A 117       2.727  19.868  10.910  1.00 90.85           C
ATOM   1597  HD2 PHE A 117       1.972  19.925  11.694  1.00 90.85           H
ATOM   1598  CE1 PHE A 117       4.599  19.745   8.899  1.00 90.85           C
ATOM   1599  HE1 PHE A 117       5.354  19.688   8.115  1.00 90.85           H
ATOM   1600  CE2 PHE A 117       2.424  20.319   9.599  1.00 90.85           C
ATOM   1601  HE2 PHE A 117       1.437  20.723   9.376  1.00 90.85           H
ATOM   1602  CZ  PHE A 117       3.366  20.248   8.621  1.00 90.85           C
ATOM   1603  HZ  PHE A 117       3.134  20.595   7.614  1.00 90.85           H
ATOM   1604  HN  PHE A 117       4.641  17.898  14.755  1.00 90.85           H
ATOM   1605  N   MET A 118       5.336  16.097  12.046  1.00 88.80           N
ATOM   1606  CA  MET A 118       5.890  15.109  11.136  1.00 88.80           C
ATOM   1607  C   MET A 118       5.206  13.753  11.317  1.00 88.80           C
ATOM   1608  O   MET A 118       5.049  13.000  10.357  1.00 88.80           O
ATOM   1609  HA  MET A 118       5.696  15.491  10.134  1.00 88.80           H
ATOM   1610  CB  MET A 118       7.391  14.962  11.394  1.00 88.80           C
ATOM   1611 1HB  MET A 118       7.568  14.822  12.460  1.00 88.80           H
ATOM   1612 2HB  MET A 118       7.765  14.071  10.889  1.00 88.80           H
ATOM   1613  CG  MET A 118       8.155  16.193  10.902  1.00 88.80           C
ATOM   1614 1HG  MET A 118       7.865  17.068  11.484  1.00 88.80           H
ATOM   1615 2HG  MET A 118       9.225  16.051  11.052  1.00 88.80           H
ATOM   1616  SD  MET A 118       7.814  16.472   9.172  1.00 88.80           S
ATOM   1617  CE  MET A 118       8.541  14.999   8.472  1.00 88.80           C
ATOM   1618 1HE  MET A 118       9.603  14.967   8.714  1.00 88.80           H
ATOM   1619 2HE  MET A 118       8.047  14.119   8.884  1.00 88.80           H
ATOM   1620 3HE  MET A 118       8.416  15.012   7.389  1.00 88.80           H
ATOM   1621  HN  MET A 118       5.976  16.447  12.730  1.00 88.80           H
ATOM   1622  N   CYS A 119       4.817  13.482  12.554  1.00 93.49           N
ATOM   1623  CA  CYS A 119       4.096  12.259  12.862  1.00 93.49           C
ATOM   1624  C   CYS A 119       2.785  12.262  12.072  1.00 93.49           C
ATOM   1625  O   CYS A 119       2.445  11.274  11.424  1.00 93.49           O
ATOM   1626  HA  CYS A 119       4.734  11.432  12.550  1.00 93.49           H
ATOM   1627  CB  CYS A 119       3.855  12.107  14.365  1.00 93.49           C
ATOM   1628 1HB  CYS A 119       4.807  12.002  14.885  1.00 93.49           H
ATOM   1629 2HB  CYS A 119       3.374  13.003  14.757  1.00 93.49           H
ATOM   1630  SG  CYS A 119       2.804  10.643  14.686  1.00 93.49           S
ATOM   1631  HN  CYS A 119       4.987  14.081  13.337  1.00 93.49           H
ATOM   1632  N   LYS A 120       2.086  13.385  12.151  1.00 91.27           N
ATOM   1633  CA  LYS A 120       0.810  13.522  11.471  1.00 91.27           C
ATOM   1634  C   LYS A 120       1.015  13.326   9.967  1.00 91.27           C
ATOM   1635  O   LYS A 120       0.282  12.570   9.330  1.00 91.27           O
ATOM   1636  HA  LYS A 120       0.158  12.728  11.836  1.00 91.27           H
ATOM   1637  CB  LYS A 120       0.149  14.853  11.833  1.00 91.27           C
ATOM   1638 1HB  LYS A 120       0.867  15.665  11.712  1.00 91.27           H
ATOM   1639 2HB  LYS A 120      -0.675  15.053  11.148  1.00 91.27           H
ATOM   1640  CG  LYS A 120      -0.370  14.835  13.272  1.00 91.27           C
ATOM   1641 1HG  LYS A 120      -1.107  14.040  13.386  1.00 91.27           H
ATOM   1642 2HG  LYS A 120       0.450  14.610  13.955  1.00 91.27           H
ATOM   1643  CD  LYS A 120      -0.999  16.178  13.645  1.00 91.27           C
ATOM   1644 1HD  LYS A 120      -0.246  16.965  13.588  1.00 91.27           H
ATOM   1645 2HD  LYS A 120      -1.779  16.431  12.927  1.00 91.27           H
ATOM   1646  CE  LYS A 120      -1.591  16.134  15.055  1.00 91.27           C
ATOM   1647 1HE  LYS A 120      -0.897  15.634  15.732  1.00 91.27           H
ATOM   1648 2HE  LYS A 120      -1.728  17.148  15.431  1.00 91.27           H
ATOM   1649  NZ  LYS A 120      -2.888  15.420  15.050  1.00 91.27           N
ATOM   1650 1HZ  LYS A 120      -3.401  15.646  15.895  1.00 91.27           H
ATOM   1651 2HZ  LYS A 120      -3.427  15.706  14.241  1.00 91.27           H
ATOM   1652 3HZ  LYS A 120      -2.724  14.421  15.012  1.00 91.27           H
ATOM   1653  HN  LYS A 120       2.378  14.190  12.668  1.00 91.27           H
ATOM   1654  N   VAL A 121       2.015  14.019   9.443  1.00 93.87           N
ATOM   1655  CA  VAL A 121       2.250  14.027   8.009  1.00 93.87           C
ATOM   1656  C   VAL A 121       2.592  12.609   7.546  1.00 93.87           C
ATOM   1657  O   VAL A 121       2.014  12.112   6.580  1.00 93.87           O
ATOM   1658  HA  VAL A 121       1.325  14.341   7.526  1.00 93.87           H
ATOM   1659  CB  VAL A 121       3.336  15.047   7.663  1.00 93.87           C
ATOM   1660  HB  VAL A 121       4.203  14.840   8.290  1.00 93.87           H
ATOM   1661  CG1 VAL A 121       3.771  14.910   6.202  1.00 93.87           C
ATOM   1662 1HG1 VAL A 121       4.166  13.908   6.033  1.00 93.87           H
ATOM   1663 2HG1 VAL A 121       2.913  15.078   5.551  1.00 93.87           H
ATOM   1664 3HG1 VAL A 121       4.543  15.647   5.982  1.00 93.87           H
ATOM   1665  CG2 VAL A 121       2.867  16.471   7.964  1.00 93.87           C
ATOM   1666 1HG2 VAL A 121       1.978  16.693   7.374  1.00 93.87           H
ATOM   1667 2HG2 VAL A 121       2.630  16.559   9.025  1.00 93.87           H
ATOM   1668 3HG2 VAL A 121       3.658  17.177   7.709  1.00 93.87           H
ATOM   1669  HN  VAL A 121       2.657  14.567   9.980  1.00 93.87           H
ATOM   1670  N   VAL A 122       3.528  11.998   8.256  1.00 93.26           N
ATOM   1671  CA  VAL A 122       4.085  10.727   7.824  1.00 93.26           C
ATOM   1672  C   VAL A 122       2.985   9.664   7.832  1.00 93.26           C
ATOM   1673  O   VAL A 122       2.854   8.893   6.883  1.00 93.26           O
ATOM   1674  HA  VAL A 122       4.442  10.854   6.802  1.00 93.26           H
ATOM   1675  CB  VAL A 122       5.282  10.355   8.701  1.00 93.26           C
ATOM   1676  HB  VAL A 122       4.968  10.422   9.743  1.00 93.26           H
ATOM   1677  CG1 VAL A 122       5.729   8.916   8.436  1.00 93.26           C
ATOM   1678 1HG1 VAL A 122       4.909   8.234   8.658  1.00 93.26           H
ATOM   1679 2HG1 VAL A 122       6.017   8.811   7.390  1.00 93.26           H
ATOM   1680 3HG1 VAL A 122       6.582   8.678   9.073  1.00 93.26           H
ATOM   1681  CG2 VAL A 122       6.439  11.335   8.495  1.00 93.26           C
ATOM   1682 1HG2 VAL A 122       6.751  11.315   7.450  1.00 93.26           H
ATOM   1683 2HG2 VAL A 122       6.113  12.342   8.757  1.00 93.26           H
ATOM   1684 3HG2 VAL A 122       7.276  11.048   9.130  1.00 93.26           H
ATOM   1685  HN  VAL A 122       3.905  12.356   9.110  1.00 93.26           H
ATOM   1686  N   ASN A 123       2.221   9.657   8.915  1.00 91.47           N
ATOM   1687  CA  ASN A 123       1.131   8.707   9.056  1.00 91.47           C
ATOM   1688  C   ASN A 123       0.106   8.945   7.946  1.00 91.47           C
ATOM   1689  O   ASN A 123      -0.381   7.997   7.332  1.00 91.47           O
ATOM   1690  HA  ASN A 123       1.597   7.724   8.989  1.00 91.47           H
ATOM   1691  CB  ASN A 123       0.421   8.879  10.400  1.00 91.47           C
ATOM   1692 1HB  ASN A 123       0.562   9.897  10.763  1.00 91.47           H
ATOM   1693 2HB  ASN A 123      -0.652   8.733  10.270  1.00 91.47           H
ATOM   1694  CG  ASN A 123       0.955   7.885  11.434  1.00 91.47           C
ATOM   1695  OD1 ASN A 123       1.562   6.878  11.109  1.00 91.47           O
ATOM   1696  ND2 ASN A 123       0.695   8.223  12.694  1.00 91.47           N
ATOM   1697 1HD2 ASN A 123       0.192   9.064  12.892  1.00 91.47           H
ATOM   1698 2HD2 ASN A 123       1.004   7.636  13.443  1.00 91.47           H
ATOM   1699  HN  ASN A 123       2.338  10.283   9.686  1.00 91.47           H
ATOM   1700  N   SER A 124      -0.191  10.216   7.722  1.00 92.97           N
ATOM   1701  CA  SER A 124      -1.208  10.587   6.752  1.00 92.97           C
ATOM   1702  C   SER A 124      -0.761  10.186   5.345  1.00 92.97           C
ATOM   1703  O   SER A 124      -1.543   9.629   4.577  1.00 92.97           O
ATOM   1704  HA  SER A 124      -2.100  10.032   7.043  1.00 92.97           H
ATOM   1705  CB  SER A 124      -1.501  12.088   6.809  1.00 92.97           C
ATOM   1706 1HB  SER A 124      -0.609  12.643   6.519  1.00 92.97           H
ATOM   1707 2HB  SER A 124      -2.278  12.333   6.084  1.00 92.97           H
ATOM   1708  OG  SER A 124      -1.916  12.503   8.107  1.00 92.97           O
ATOM   1709  HG  SER A 124      -1.217  13.086   8.520  1.00 92.97           H
ATOM   1710  HN  SER A 124       0.248  10.984   8.188  1.00 92.97           H
ATOM   1711  N   MET A 125       0.496  10.485   5.050  1.00 88.30           N
ATOM   1712  CA  MET A 125       1.056  10.164   3.749  1.00 88.30           C
ATOM   1713  C   MET A 125       0.977   8.660   3.474  1.00 88.30           C
ATOM   1714  O   MET A 125       0.554   8.244   2.397  1.00 88.30           O
ATOM   1715  HA  MET A 125       0.446  10.704   3.025  1.00 88.30           H
ATOM   1716  CB  MET A 125       2.516  10.617   3.695  1.00 88.30           C
ATOM   1717 1HB  MET A 125       3.018  10.349   4.625  1.00 88.30           H
ATOM   1718 2HB  MET A 125       3.034  10.093   2.892  1.00 88.30           H
ATOM   1719  CG  MET A 125       2.614  12.127   3.473  1.00 88.30           C
ATOM   1720 1HG  MET A 125       2.048  12.410   2.585  1.00 88.30           H
ATOM   1721 2HG  MET A 125       2.170  12.657   4.316  1.00 88.30           H
ATOM   1722  SD  MET A 125       4.323  12.607   3.284  1.00 88.30           S
ATOM   1723  CE  MET A 125       4.666  11.907   1.679  1.00 88.30           C
ATOM   1724 1HE  MET A 125       4.510  10.829   1.711  1.00 88.30           H
ATOM   1725 2HE  MET A 125       3.998  12.349   0.939  1.00 88.30           H
ATOM   1726 3HE  MET A 125       5.700  12.117   1.404  1.00 88.30           H
ATOM   1727  HN  MET A 125       1.125  10.938   5.681  1.00 88.30           H
ATOM   1728  N   TYR A 126       1.391   7.887   4.467  1.00 90.54           N
ATOM   1729  CA  TYR A 126       1.381   6.440   4.343  1.00 90.54           C
ATOM   1730  C   TYR A 126      -0.021   5.929   4.004  1.00 90.54           C
ATOM   1731  O   TYR A 126      -0.188   5.128   3.085  1.00 90.54           O
ATOM   1732  HA  TYR A 126       2.064   6.166   3.539  1.00 90.54           H
ATOM   1733  CB  TYR A 126       1.791   5.896   5.713  1.00 90.54           C
ATOM   1734 1HB  TYR A 126       2.847   6.110   5.876  1.00 90.54           H
ATOM   1735 2HB  TYR A 126       1.235   6.428   6.485  1.00 90.54           H
ATOM   1736  CG  TYR A 126       1.559   4.393   5.881  1.00 90.54           C
ATOM   1737  CD1 TYR A 126       0.470   3.939   6.597  1.00 90.54           C
ATOM   1738  HD1 TYR A 126      -0.225   4.651   7.042  1.00 90.54           H
ATOM   1739  CD2 TYR A 126       2.439   3.492   5.317  1.00 90.54           C
ATOM   1740  HD2 TYR A 126       3.299   3.850   4.752  1.00 90.54           H
ATOM   1741  CE1 TYR A 126       0.251   2.525   6.755  1.00 90.54           C
ATOM   1742  HE1 TYR A 126      -0.605   2.153   7.318  1.00 90.54           H
ATOM   1743  CE2 TYR A 126       2.220   2.077   5.475  1.00 90.54           C
ATOM   1744  HE2 TYR A 126       2.907   1.354   5.035  1.00 90.54           H
ATOM   1745  CZ  TYR A 126       1.137   1.663   6.186  1.00 90.54           C
ATOM   1746  OH  TYR A 126       0.930   0.328   6.336  1.00 90.54           O
ATOM   1747  HH  TYR A 126       0.280   0.163   7.077  1.00 90.54           H
ATOM   1748  HN  TYR A 126       1.729   8.234   5.343  1.00 90.54           H
ATOM   1749  N   LYS A 127      -0.992   6.413   4.764  1.00 88.17           N
ATOM   1750  CA  LYS A 127      -2.347   5.896   4.665  1.00 88.17           C
ATOM   1751  C   LYS A 127      -2.938   6.283   3.308  1.00 88.17           C
ATOM   1752  O   LYS A 127      -3.578   5.464   2.650  1.00 88.17           O
ATOM   1753  HA  LYS A 127      -2.287   4.809   4.719  1.00 88.17           H
ATOM   1754  CB  LYS A 127      -3.186   6.363   5.856  1.00 88.17           C
ATOM   1755 1HB  LYS A 127      -2.639   6.187   6.783  1.00 88.17           H
ATOM   1756 2HB  LYS A 127      -3.357   7.437   5.787  1.00 88.17           H
ATOM   1757  CG  LYS A 127      -4.528   5.629   5.903  1.00 88.17           C
ATOM   1758 1HG  LYS A 127      -5.184   6.109   6.629  1.00 88.17           H
ATOM   1759 2HG  LYS A 127      -5.020   5.701   4.933  1.00 88.17           H
ATOM   1760  CD  LYS A 127      -4.335   4.158   6.276  1.00 88.17           C
ATOM   1761 1HD  LYS A 127      -3.898   3.620   5.435  1.00 88.17           H
ATOM   1762 2HD  LYS A 127      -3.633   4.078   7.106  1.00 88.17           H
ATOM   1763  CE  LYS A 127      -5.667   3.512   6.663  1.00 88.17           C
ATOM   1764 1HE  LYS A 127      -6.480   3.979   6.108  1.00 88.17           H
ATOM   1765 2HE  LYS A 127      -5.659   2.457   6.390  1.00 88.17           H
ATOM   1766  NZ  LYS A 127      -5.907   3.652   8.117  1.00 88.17           N
ATOM   1767 1HZ  LYS A 127      -6.743   3.138   8.372  1.00 88.17           H
ATOM   1768 2HZ  LYS A 127      -5.114   3.282   8.628  1.00 88.17           H
ATOM   1769 3HZ  LYS A 127      -6.030   4.632   8.346  1.00 88.17           H
ATOM   1770  HN  LYS A 127      -0.866   7.143   5.435  1.00 88.17           H
ATOM   1771  N   MET A 128      -2.703   7.530   2.929  1.00 88.89           N
ATOM   1772  CA  MET A 128      -3.251   8.052   1.689  1.00 88.89           C
ATOM   1773  C   MET A 128      -2.738   7.259   0.486  1.00 88.89           C
ATOM   1774  O   MET A 128      -3.518   6.858  -0.376  1.00 88.89           O
ATOM   1775  HA  MET A 128      -4.332   7.937   1.775  1.00 88.89           H
ATOM   1776  CB  MET A 128      -2.859   9.523   1.536  1.00 88.89           C
ATOM   1777 1HB  MET A 128      -3.174  10.081   2.418  1.00 88.89           H
ATOM   1778 2HB  MET A 128      -1.774   9.610   1.476  1.00 88.89           H
ATOM   1779  CG  MET A 128      -3.495  10.133   0.286  1.00 88.89           C
ATOM   1780 1HG  MET A 128      -3.158   9.599  -0.602  1.00 88.89           H
ATOM   1781 2HG  MET A 128      -4.579  10.025   0.329  1.00 88.89           H
ATOM   1782  SD  MET A 128      -3.060  11.860   0.159  1.00 88.89           S
ATOM   1783  CE  MET A 128      -1.326  11.714  -0.238  1.00 88.89           C
ATOM   1784 1HE  MET A 128      -0.812  11.185   0.565  1.00 88.89           H
ATOM   1785 2HE  MET A 128      -1.212  11.159  -1.169  1.00 88.89           H
ATOM   1786 3HE  MET A 128      -0.895  12.708  -0.352  1.00 88.89           H
ATOM   1787  HN  MET A 128      -2.150   8.179   3.453  1.00 88.89           H
ATOM   1788  N   ASN A 129      -1.429   7.057   0.466  1.00 87.88           N
ATOM   1789  CA  ASN A 129      -0.783   6.450  -0.686  1.00 87.88           C
ATOM   1790  C   ASN A 129      -1.075   4.948  -0.696  1.00 87.88           C
ATOM   1791  O   ASN A 129      -1.105   4.325  -1.757  1.00 87.88           O
ATOM   1792  HA  ASN A 129      -1.201   6.962  -1.552  1.00 87.88           H
ATOM   1793  CB  ASN A 129       0.735   6.635  -0.627  1.00 87.88           C
ATOM   1794 1HB  ASN A 129       1.113   6.272   0.329  1.00 87.88           H
ATOM   1795 2HB  ASN A 129       1.208   6.036  -1.405  1.00 87.88           H
ATOM   1796  CG  ASN A 129       1.115   8.106  -0.806  1.00 87.88           C
ATOM   1797  OD1 ASN A 129       0.722   8.765  -1.755  1.00 87.88           O
ATOM   1798  ND2 ASN A 129       1.899   8.584   0.156  1.00 87.88           N
ATOM   1799 1HD2 ASN A 129       2.186   7.990   0.908  1.00 87.88           H
ATOM   1800 2HD2 ASN A 129       2.202   9.536   0.128  1.00 87.88           H
ATOM   1801  HN  ASN A 129      -0.814   7.299   1.216  1.00 87.88           H
ATOM   1802  N   PHE A 130      -1.285   4.410   0.496  1.00 90.09           N
ATOM   1803  CA  PHE A 130      -1.696   3.022   0.629  1.00 90.09           C
ATOM   1804  C   PHE A 130      -2.953   2.741  -0.197  1.00 90.09           C
ATOM   1805  O   PHE A 130      -2.974   1.814  -1.005  1.00 90.09           O
ATOM   1806  HA  PHE A 130      -0.876   2.406   0.261  1.00 90.09           H
ATOM   1807  CB  PHE A 130      -2.009   2.789   2.108  1.00 90.09           C
ATOM   1808 1HB  PHE A 130      -1.087   2.880   2.683  1.00 90.09           H
ATOM   1809 2HB  PHE A 130      -2.680   3.574   2.456  1.00 90.09           H
ATOM   1810  CG  PHE A 130      -2.643   1.428   2.403  1.00 90.09           C
ATOM   1811  CD1 PHE A 130      -3.989   1.327   2.571  1.00 90.09           C
ATOM   1812  HD1 PHE A 130      -4.615   2.216   2.497  1.00 90.09           H
ATOM   1813  CD2 PHE A 130      -1.861   0.319   2.496  1.00 90.09           C
ATOM   1814  HD2 PHE A 130      -0.783   0.400   2.361  1.00 90.09           H
ATOM   1815  CE1 PHE A 130      -4.578   0.064   2.844  1.00 90.09           C
ATOM   1816  HE1 PHE A 130      -5.656  -0.017   2.980  1.00 90.09           H
ATOM   1817  CE2 PHE A 130      -2.450  -0.944   2.769  1.00 90.09           C
ATOM   1818  HE2 PHE A 130      -1.823  -1.833   2.843  1.00 90.09           H
ATOM   1819  CZ  PHE A 130      -3.796  -1.045   2.937  1.00 90.09           C
ATOM   1820  HZ  PHE A 130      -4.248  -2.014   3.147  1.00 90.09           H
ATOM   1821  HN  PHE A 130      -1.178   4.904   1.359  1.00 90.09           H
ATOM   1822  N   TYR A 131      -3.969   3.559   0.035  1.00 93.93           N
ATOM   1823  CA  TYR A 131      -5.229   3.407  -0.673  1.00 93.93           C
ATOM   1824  C   TYR A 131      -5.067   3.742  -2.157  1.00 93.93           C
ATOM   1825  O   TYR A 131      -5.595   3.039  -3.017  1.00 93.93           O
ATOM   1826  HA  TYR A 131      -5.546   2.369  -0.576  1.00 93.93           H
ATOM   1827  CB  TYR A 131      -6.194   4.410  -0.039  1.00 93.93           C
ATOM   1828 1HB  TYR A 131      -5.675   5.358   0.104  1.00 93.93           H
ATOM   1829 2HB  TYR A 131      -7.014   4.597  -0.731  1.00 93.93           H
ATOM   1830  CG  TYR A 131      -6.771   3.954   1.303  1.00 93.93           C
ATOM   1831  CD1 TYR A 131      -7.441   2.751   1.393  1.00 93.93           C
ATOM   1832  HD1 TYR A 131      -7.558   2.125   0.509  1.00 93.93           H
ATOM   1833  CD2 TYR A 131      -6.623   4.747   2.423  1.00 93.93           C
ATOM   1834  HD2 TYR A 131      -6.094   5.698   2.352  1.00 93.93           H
ATOM   1835  CE1 TYR A 131      -7.984   2.322   2.656  1.00 93.93           C
ATOM   1836  HE1 TYR A 131      -8.515   1.374   2.741  1.00 93.93           H
ATOM   1837  CE2 TYR A 131      -7.167   4.319   3.686  1.00 93.93           C
ATOM   1838  HE2 TYR A 131      -7.057   4.935   4.578  1.00 93.93           H
ATOM   1839  CZ  TYR A 131      -7.820   3.127   3.740  1.00 93.93           C
ATOM   1840  OH  TYR A 131      -8.334   2.722   4.932  1.00 93.93           O
ATOM   1841  HH  TYR A 131      -8.525   3.516   5.509  1.00 93.93           H
ATOM   1842  HN  TYR A 131      -3.943   4.312   0.692  1.00 93.93           H
ATOM   1843  N   SER A 132      -4.334   4.816  -2.412  1.00 93.28           N
ATOM   1844  CA  SER A 132      -4.171   5.306  -3.770  1.00 93.28           C
ATOM   1845  C   SER A 132      -3.563   4.213  -4.652  1.00 93.28           C
ATOM   1846  O   SER A 132      -4.033   3.975  -5.763  1.00 93.28           O
ATOM   1847  HA  SER A 132      -5.176   5.556  -4.109  1.00 93.28           H
ATOM   1848  CB  SER A 132      -3.296   6.561  -3.801  1.00 93.28           C
ATOM   1849 1HB  SER A 132      -2.326   6.338  -3.356  1.00 93.28           H
ATOM   1850 2HB  SER A 132      -3.112   6.849  -4.837  1.00 93.28           H
ATOM   1851  OG  SER A 132      -3.898   7.649  -3.106  1.00 93.28           O
ATOM   1852  HG  SER A 132      -3.616   7.641  -2.147  1.00 93.28           H
ATOM   1853  HN  SER A 132      -3.857   5.347  -1.711  1.00 93.28           H
ATOM   1854  N   CYS A 133      -2.528   3.578  -4.122  1.00 93.30           N
ATOM   1855  CA  CYS A 133      -1.804   2.568  -4.876  1.00 93.30           C
ATOM   1856  C   CYS A 133      -2.784   1.455  -5.252  1.00 93.30           C
ATOM   1857  O   CYS A 133      -2.886   1.080  -6.419  1.00 93.30           O
ATOM   1858  HA  CYS A 133      -1.419   3.061  -5.769  1.00 93.30           H
ATOM   1859  CB  CYS A 133      -0.603   2.033  -4.096  1.00 93.30           C
ATOM   1860 1HB  CYS A 133      -0.911   1.744  -3.091  1.00 93.30           H
ATOM   1861 2HB  CYS A 133      -0.214   1.136  -4.580  1.00 93.30           H
ATOM   1862  SG  CYS A 133       0.705   3.310  -4.005  1.00 93.30           S
ATOM   1863  HG  CYS A 133       0.169   3.985  -2.992  1.00 93.30           H
ATOM   1864  HN  CYS A 133      -2.184   3.742  -3.198  1.00 93.30           H
ATOM   1865  N   VAL A 134      -3.479   0.956  -4.240  1.00 91.11           N
ATOM   1866  CA  VAL A 134      -4.285  -0.242  -4.404  1.00 91.11           C
ATOM   1867  C   VAL A 134      -5.462   0.063  -5.333  1.00 91.11           C
ATOM   1868  O   VAL A 134      -5.848  -0.774  -6.147  1.00 91.11           O
ATOM   1869  HA  VAL A 134      -3.657  -1.000  -4.871  1.00 91.11           H
ATOM   1870  CB  VAL A 134      -4.725  -0.768  -3.036  1.00 91.11           C
ATOM   1871  HB  VAL A 134      -5.325   0.005  -2.557  1.00 91.11           H
ATOM   1872  CG1 VAL A 134      -5.597  -2.017  -3.184  1.00 91.11           C
ATOM   1873 1HG1 VAL A 134      -6.485  -1.773  -3.766  1.00 91.11           H
ATOM   1874 2HG1 VAL A 134      -5.031  -2.797  -3.693  1.00 91.11           H
ATOM   1875 3HG1 VAL A 134      -5.895  -2.370  -2.197  1.00 91.11           H
ATOM   1876  CG2 VAL A 134      -3.515  -1.046  -2.141  1.00 91.11           C
ATOM   1877 1HG2 VAL A 134      -2.877  -1.793  -2.615  1.00 91.11           H
ATOM   1878 2HG2 VAL A 134      -2.951  -0.125  -1.997  1.00 91.11           H
ATOM   1879 3HG2 VAL A 134      -3.856  -1.419  -1.176  1.00 91.11           H
ATOM   1880  HN  VAL A 134      -3.498   1.356  -3.324  1.00 91.11           H
ATOM   1881  N   LEU A 135      -5.998   1.265  -5.181  1.00 94.40           N
ATOM   1882  CA  LEU A 135      -7.134   1.685  -5.984  1.00 94.40           C
ATOM   1883  C   LEU A 135      -6.689   1.859  -7.438  1.00 94.40           C
ATOM   1884  O   LEU A 135      -7.453   1.583  -8.362  1.00 94.40           O
ATOM   1885  HA  LEU A 135      -7.876   0.887  -5.944  1.00 94.40           H
ATOM   1886  CB  LEU A 135      -7.781   2.935  -5.386  1.00 94.40           C
ATOM   1887 1HB  LEU A 135      -7.005   3.686  -5.237  1.00 94.40           H
ATOM   1888 2HB  LEU A 135      -8.482   3.342  -6.114  1.00 94.40           H
ATOM   1889  CG  LEU A 135      -8.522   2.738  -4.061  1.00 94.40           C
ATOM   1890  HG  LEU A 135      -7.830   2.296  -3.345  1.00 94.40           H
ATOM   1891  CD1 LEU A 135      -8.975   4.080  -3.482  1.00 94.40           C
ATOM   1892 1HD1 LEU A 135      -8.105   4.712  -3.305  1.00 94.40           H
ATOM   1893 2HD1 LEU A 135      -9.645   4.573  -4.187  1.00 94.40           H
ATOM   1894 3HD1 LEU A 135      -9.499   3.911  -2.541  1.00 94.40           H
ATOM   1895  CD2 LEU A 135      -9.688   1.762  -4.226  1.00 94.40           C
ATOM   1896 1HD2 LEU A 135     -10.389   2.153  -4.963  1.00 94.40           H
ATOM   1897 2HD2 LEU A 135      -9.309   0.796  -4.561  1.00 94.40           H
ATOM   1898 3HD2 LEU A 135     -10.198   1.640  -3.270  1.00 94.40           H
ATOM   1899  HN  LEU A 135      -5.671   1.945  -4.525  1.00 94.40           H
ATOM   1900  N   LEU A 136      -5.455   2.315  -7.595  1.00 94.56           N
ATOM   1901  CA  LEU A 136      -4.893   2.512  -8.920  1.00 94.56           C
ATOM   1902  C   LEU A 136      -4.670   1.151  -9.582  1.00 94.56           C
ATOM   1903  O   LEU A 136      -4.968   0.975 -10.763  1.00 94.56           O
ATOM   1904  HA  LEU A 136      -5.626   3.066  -9.507  1.00 94.56           H
ATOM   1905  CB  LEU A 136      -3.631   3.374  -8.844  1.00 94.56           C
ATOM   1906 1HB  LEU A 136      -3.015   3.009  -8.023  1.00 94.56           H
ATOM   1907 2HB  LEU A 136      -3.059   3.228  -9.761  1.00 94.56           H
ATOM   1908  CG  LEU A 136      -3.854   4.875  -8.649  1.00 94.56           C
ATOM   1909  HG  LEU A 136      -4.561   5.012  -7.831  1.00 94.56           H
ATOM   1910  CD1 LEU A 136      -2.555   5.574  -8.245  1.00 94.56           C
ATOM   1911 1HD1 LEU A 136      -2.189   5.151  -7.310  1.00 94.56           H
ATOM   1912 2HD1 LEU A 136      -1.807   5.430  -9.025  1.00 94.56           H
ATOM   1913 3HD1 LEU A 136      -2.741   6.640  -8.113  1.00 94.56           H
ATOM   1914  CD2 LEU A 136      -4.479   5.503  -9.896  1.00 94.56           C
ATOM   1915 1HD2 LEU A 136      -3.816   5.356 -10.749  1.00 94.56           H
ATOM   1916 2HD2 LEU A 136      -5.440   5.030 -10.098  1.00 94.56           H
ATOM   1917 3HD2 LEU A 136      -4.627   6.570  -9.731  1.00 94.56           H
ATOM   1918  HN  LEU A 136      -4.845   2.548  -6.838  1.00 94.56           H
ATOM   1919  N   ILE A 137      -4.148   0.224  -8.794  1.00 92.27           N
ATOM   1920  CA  ILE A 137      -3.904  -1.123  -9.282  1.00 92.27           C
ATOM   1921  C   ILE A 137      -5.221  -1.732  -9.765  1.00 92.27           C
ATOM   1922  O   ILE A 137      -5.261  -2.392 -10.802  1.00 92.27           O
ATOM   1923  HA  ILE A 137      -3.227  -1.045 -10.133  1.00 92.27           H
ATOM   1924  CB  ILE A 137      -3.194  -1.959  -8.215  1.00 92.27           C
ATOM   1925  HB  ILE A 137      -3.700  -1.799  -7.263  1.00 92.27           H
ATOM   1926  CG1 ILE A 137      -1.744  -1.506  -8.038  1.00 92.27           C
ATOM   1927 1HG1 ILE A 137      -1.155  -1.813  -8.902  1.00 92.27           H
ATOM   1928 2HG1 ILE A 137      -1.702  -0.418  -7.993  1.00 92.27           H
ATOM   1929  CG2 ILE A 137      -3.294  -3.453  -8.533  1.00 92.27           C
ATOM   1930 1HG2 ILE A 137      -4.343  -3.747  -8.568  1.00 92.27           H
ATOM   1931 2HG2 ILE A 137      -2.828  -3.650  -9.498  1.00 92.27           H
ATOM   1932 3HG2 ILE A 137      -2.782  -4.024  -7.759  1.00 92.27           H
ATOM   1933  CD1 ILE A 137      -1.136  -2.099  -6.765  1.00 92.27           C
ATOM   1934 1HD1 ILE A 137      -1.713  -1.770  -5.900  1.00 92.27           H
ATOM   1935 2HD1 ILE A 137      -1.158  -3.187  -6.824  1.00 92.27           H
ATOM   1936 3HD1 ILE A 137      -0.105  -1.761  -6.663  1.00 92.27           H
ATOM   1937  HN  ILE A 137      -3.893   0.380  -7.839  1.00 92.27           H
ATOM   1938  N   MET A 138      -6.268  -1.489  -8.990  1.00 91.82           N
ATOM   1939  CA  MET A 138      -7.593  -1.965  -9.351  1.00 91.82           C
ATOM   1940  C   MET A 138      -8.042  -1.374 -10.689  1.00 91.82           C
ATOM   1941  O   MET A 138      -8.558  -2.090 -11.545  1.00 91.82           O
ATOM   1942  HA  MET A 138      -7.502  -3.048  -9.436  1.00 91.82           H
ATOM   1943  CB  MET A 138      -8.591  -1.574  -8.259  1.00 91.82           C
ATOM   1944 1HB  MET A 138      -8.265  -1.980  -7.301  1.00 91.82           H
ATOM   1945 2HB  MET A 138      -8.614  -0.489  -8.154  1.00 91.82           H
ATOM   1946  CG  MET A 138      -9.993  -2.090  -8.588  1.00 91.82           C
ATOM   1947 1HG  MET A 138     -10.299  -1.734  -9.572  1.00 91.82           H
ATOM   1948 2HG  MET A 138      -9.988  -3.179  -8.629  1.00 91.82           H
ATOM   1949  SD  MET A 138     -11.154  -1.533  -7.351  1.00 91.82           S
ATOM   1950  CE  MET A 138     -11.227   0.204  -7.755  1.00 91.82           C
ATOM   1951 1HE  MET A 138     -10.233   0.642  -7.658  1.00 91.82           H
ATOM   1952 2HE  MET A 138     -11.579   0.325  -8.779  1.00 91.82           H
ATOM   1953 3HE  MET A 138     -11.913   0.707  -7.073  1.00 91.82           H
ATOM   1954  HN  MET A 138      -6.222  -0.978  -8.132  1.00 91.82           H
ATOM   1955  N   CYS A 139      -7.830  -0.073 -10.826  1.00 94.20           N
ATOM   1956  CA  CYS A 139      -8.265   0.634 -12.018  1.00 94.20           C
ATOM   1957  C   CYS A 139      -7.480   0.089 -13.213  1.00 94.20           C
ATOM   1958  O   CYS A 139      -8.017  -0.023 -14.314  1.00 94.20           O
ATOM   1959  HA  CYS A 139      -9.330   0.432 -12.131  1.00 94.20           H
ATOM   1960  CB  CYS A 139      -8.100   2.148 -11.870  1.00 94.20           C
ATOM   1961 1HB  CYS A 139      -7.101   2.378 -11.500  1.00 94.20           H
ATOM   1962 2HB  CYS A 139      -8.199   2.630 -12.842  1.00 94.20           H
ATOM   1963  SG  CYS A 139      -9.360   2.804 -10.716  1.00 94.20           S
ATOM   1964  HG  CYS A 139      -8.764   2.383  -9.605  1.00 94.20           H
ATOM   1965  HN  CYS A 139      -7.371   0.494 -10.142  1.00 94.20           H
ATOM   1966  N   ILE A 140      -6.222  -0.235 -12.956  1.00 91.13           N
ATOM   1967  CA  ILE A 140      -5.365  -0.791 -13.990  1.00 91.13           C
ATOM   1968  C   ILE A 140      -5.971  -2.101 -14.499  1.00 91.13           C
ATOM   1969  O   ILE A 140      -5.981  -2.358 -15.701  1.00 91.13           O
ATOM   1970  HA  ILE A 140      -5.344  -0.078 -14.814  1.00 91.13           H
ATOM   1971  CB  ILE A 140      -3.931  -0.935 -13.478  1.00 91.13           C
ATOM   1972  HB  ILE A 140      -3.966  -1.386 -12.486  1.00 91.13           H
ATOM   1973  CG1 ILE A 140      -3.262   0.433 -13.328  1.00 91.13           C
ATOM   1974 1HG1 ILE A 140      -2.999   0.822 -14.311  1.00 91.13           H
ATOM   1975 2HG1 ILE A 140      -3.965   1.139 -12.884  1.00 91.13           H
ATOM   1976  CG2 ILE A 140      -3.121  -1.874 -14.373  1.00 91.13           C
ATOM   1977 1HG2 ILE A 140      -3.588  -2.859 -14.385  1.00 91.13           H
ATOM   1978 2HG2 ILE A 140      -3.091  -1.474 -15.387  1.00 91.13           H
ATOM   1979 3HG2 ILE A 140      -2.105  -1.958 -13.986  1.00 91.13           H
ATOM   1980  CD1 ILE A 140      -2.008   0.338 -12.458  1.00 91.13           C
ATOM   1981 1HD1 ILE A 140      -2.279  -0.029 -11.468  1.00 91.13           H
ATOM   1982 2HD1 ILE A 140      -1.298  -0.350 -12.918  1.00 91.13           H
ATOM   1983 3HD1 ILE A 140      -1.552   1.324 -12.368  1.00 91.13           H
ATOM   1984  HN  ILE A 140      -5.787  -0.125 -12.062  1.00 91.13           H
ATOM   1985  N   SER A 141      -6.462  -2.893 -13.557  1.00 89.87           N
ATOM   1986  CA  SER A 141      -7.030  -4.189 -13.891  1.00 89.87           C
ATOM   1987  C   SER A 141      -8.243  -4.008 -14.806  1.00 89.87           C
ATOM   1988  O   SER A 141      -8.429  -4.771 -15.752  1.00 89.87           O
ATOM   1989  HA  SER A 141      -6.236  -4.727 -14.409  1.00 89.87           H
ATOM   1990  CB  SER A 141      -7.426  -4.957 -12.629  1.00 89.87           C
ATOM   1991 1HB  SER A 141      -7.487  -6.022 -12.857  1.00 89.87           H
ATOM   1992 2HB  SER A 141      -6.651  -4.838 -11.872  1.00 89.87           H
ATOM   1993  OG  SER A 141      -8.674  -4.513 -12.103  1.00 89.87           O
ATOM   1994  HG  SER A 141      -8.538  -3.697 -11.542  1.00 89.87           H
ATOM   1995  HN  SER A 141      -6.476  -2.664 -12.584  1.00 89.87           H
ATOM   1996  N   VAL A 142      -9.036  -2.995 -14.491  1.00 91.17           N
ATOM   1997  CA  VAL A 142     -10.234  -2.714 -15.264  1.00 91.17           C
ATOM   1998  C   VAL A 142      -9.833  -2.246 -16.665  1.00 91.17           C
ATOM   1999  O   VAL A 142     -10.440  -2.651 -17.655  1.00 91.17           O
ATOM   2000  HA  VAL A 142     -10.795  -3.644 -15.352  1.00 91.17           H
ATOM   2001  CB  VAL A 142     -11.109  -1.701 -14.523  1.00 91.17           C
ATOM   2002  HB  VAL A 142     -10.524  -0.793 -14.380  1.00 91.17           H
ATOM   2003  CG1 VAL A 142     -12.346  -1.338 -15.348  1.00 91.17           C
ATOM   2004 1HG1 VAL A 142     -12.034  -0.902 -16.297  1.00 91.17           H
ATOM   2005 2HG1 VAL A 142     -12.933  -2.236 -15.536  1.00 91.17           H
ATOM   2006 3HG1 VAL A 142     -12.950  -0.617 -14.798  1.00 91.17           H
ATOM   2007  CG2 VAL A 142     -11.506  -2.226 -13.142  1.00 91.17           C
ATOM   2008 1HG2 VAL A 142     -12.065  -3.155 -13.253  1.00 91.17           H
ATOM   2009 2HG2 VAL A 142     -10.609  -2.410 -12.551  1.00 91.17           H
ATOM   2010 3HG2 VAL A 142     -12.128  -1.487 -12.637  1.00 91.17           H
ATOM   2011  HN  VAL A 142      -8.872  -2.373 -13.725  1.00 91.17           H
ATOM   2012  N   ASP A 143      -8.814  -1.400 -16.702  1.00 86.27           N
ATOM   2013  CA  ASP A 143      -8.350  -0.843 -17.962  1.00 86.27           C
ATOM   2014  C   ASP A 143      -7.881  -1.978 -18.874  1.00 86.27           C
ATOM   2015  O   ASP A 143      -8.178  -1.983 -20.068  1.00 86.27           O
ATOM   2016  HA  ASP A 143      -9.206  -0.306 -18.370  1.00 86.27           H
ATOM   2017  CB  ASP A 143      -7.170   0.106 -17.743  1.00 86.27           C
ATOM   2018 1HB  ASP A 143      -7.469   0.916 -17.076  1.00 86.27           H
ATOM   2019 2HB  ASP A 143      -6.356  -0.427 -17.252  1.00 86.27           H
ATOM   2020  CG  ASP A 143      -6.679   0.686 -19.071  1.00 86.27           C
ATOM   2021  OD1 ASP A 143      -7.505   1.340 -19.744  1.00 86.27           O
ATOM   2022  OD2 ASP A 143      -5.490   0.463 -19.382  1.00 86.27           O
ATOM   2023  HN  ASP A 143      -8.310  -1.095 -15.894  1.00 86.27           H
ATOM   2024  N   ARG A 144      -7.156  -2.913 -18.277  1.00 75.67           N
ATOM   2025  CA  ARG A 144      -6.629  -4.042 -19.025  1.00 75.67           C
ATOM   2026  C   ARG A 144      -7.774  -4.877 -19.602  1.00 75.67           C
ATOM   2027  O   ARG A 144      -7.709  -5.317 -20.748  1.00 75.67           O
ATOM   2028  HA  ARG A 144      -6.030  -3.596 -19.818  1.00 75.67           H
ATOM   2029  CB  ARG A 144      -5.756  -4.931 -18.137  1.00 75.67           C
ATOM   2030 1HB  ARG A 144      -6.292  -5.174 -17.220  1.00 75.67           H
ATOM   2031 2HB  ARG A 144      -5.552  -5.872 -18.647  1.00 75.67           H
ATOM   2032  CG  ARG A 144      -4.437  -4.235 -17.793  1.00 75.67           C
ATOM   2033 1HG  ARG A 144      -4.638  -3.233 -17.413  1.00 75.67           H
ATOM   2034 2HG  ARG A 144      -3.930  -4.782 -16.998  1.00 75.67           H
ATOM   2035  CD  ARG A 144      -3.527  -4.148 -19.020  1.00 75.67           C
ATOM   2036 1HD  ARG A 144      -3.308  -5.149 -19.392  1.00 75.67           H
ATOM   2037 2HD  ARG A 144      -4.035  -3.613 -19.822  1.00 75.67           H
ATOM   2038  NE  ARG A 144      -2.268  -3.453 -18.668  1.00 75.67           N
ATOM   2039  HE  ARG A 144      -2.333  -2.600 -18.152  1.00 75.67           H
ATOM   2040  CZ  ARG A 144      -1.048  -3.897 -18.998  1.00 75.67           C
ATOM   2041  NH1 ARG A 144      -0.902  -5.036 -19.690  1.00 75.67           N
ATOM   2042 1HH1 ARG A 144      -1.708  -5.561 -19.964  1.00 75.67           H
ATOM   2043 2HH1 ARG A 144       0.012  -5.360 -19.932  1.00 75.67           H
ATOM   2044  NH2 ARG A 144       0.025  -3.185 -18.626  1.00 75.67           N
ATOM   2045 1HH2 ARG A 144       0.943  -3.503 -18.865  1.00 75.67           H
ATOM   2046 2HH2 ARG A 144      -0.092  -2.337 -18.110  1.00 75.67           H
ATOM   2047  HN  ARG A 144      -6.928  -2.907 -17.304  1.00 75.67           H
ATOM   2048  N   TYR A 145      -8.795  -5.070 -18.780  1.00 87.59           N
ATOM   2049  CA  TYR A 145      -9.973  -5.806 -19.210  1.00 87.59           C
ATOM   2050  C   TYR A 145     -10.599  -5.162 -20.449  1.00 87.59           C
ATOM   2051  O   TYR A 145     -10.846  -5.839 -21.446  1.00 87.59           O
ATOM   2052  HA  TYR A 145      -9.664  -6.822 -19.454  1.00 87.59           H
ATOM   2053  CB  TYR A 145     -10.967  -5.724 -18.050  1.00 87.59           C
ATOM   2054 1HB  TYR A 145     -10.630  -6.381 -17.249  1.00 87.59           H
ATOM   2055 2HB  TYR A 145     -10.964  -4.709 -17.653  1.00 87.59           H
ATOM   2056  CG  TYR A 145     -12.400  -6.103 -18.431  1.00 87.59           C
ATOM   2057  CD1 TYR A 145     -13.361  -5.122 -18.565  1.00 87.59           C
ATOM   2058  HD1 TYR A 145     -13.099  -4.077 -18.399  1.00 87.59           H
ATOM   2059  CD2 TYR A 145     -12.731  -7.426 -18.641  1.00 87.59           C
ATOM   2060  HD2 TYR A 145     -11.972  -8.202 -18.536  1.00 87.59           H
ATOM   2061  CE1 TYR A 145     -14.709  -5.478 -18.923  1.00 87.59           C
ATOM   2062  HE1 TYR A 145     -15.478  -4.713 -19.032  1.00 87.59           H
ATOM   2063  CE2 TYR A 145     -14.079  -7.783 -19.000  1.00 87.59           C
ATOM   2064  HE2 TYR A 145     -14.354  -8.824 -19.169  1.00 87.59           H
ATOM   2065  CZ  TYR A 145     -15.001  -6.791 -19.123  1.00 87.59           C
ATOM   2066  OH  TYR A 145     -16.275  -7.128 -19.462  1.00 87.59           O
ATOM   2067  HH  TYR A 145     -16.341  -8.116 -19.603  1.00 87.59           H
ATOM   2068  HN  TYR A 145      -8.827  -4.735 -17.839  1.00 87.59           H
ATOM   2069  N   ILE A 146     -10.837  -3.863 -20.346  1.00 84.13           N
ATOM   2070  CA  ILE A 146     -11.499  -3.136 -21.416  1.00 84.13           C
ATOM   2071  C   ILE A 146     -10.650  -3.222 -22.686  1.00 84.13           C
ATOM   2072  O   ILE A 146     -11.183  -3.369 -23.784  1.00 84.13           O
ATOM   2073  HA  ILE A 146     -12.452  -3.629 -21.604  1.00 84.13           H
ATOM   2074  CB  ILE A 146     -11.808  -1.703 -20.978  1.00 84.13           C
ATOM   2075  HB  ILE A 146     -10.887  -1.252 -20.610  1.00 84.13           H
ATOM   2076  CG1 ILE A 146     -12.812  -1.687 -19.824  1.00 84.13           C
ATOM   2077 1HG1 ILE A 146     -13.800  -1.961 -20.193  1.00 84.13           H
ATOM   2078 2HG1 ILE A 146     -12.530  -2.434 -19.082  1.00 84.13           H
ATOM   2079  CG2 ILE A 146     -12.283  -0.859 -22.163  1.00 84.13           C
ATOM   2080 1HG2 ILE A 146     -11.504  -0.831 -22.925  1.00 84.13           H
ATOM   2081 2HG2 ILE A 146     -13.187  -1.299 -22.584  1.00 84.13           H
ATOM   2082 3HG2 ILE A 146     -12.495   0.155 -21.824  1.00 84.13           H
ATOM   2083  CD1 ILE A 146     -12.872  -0.305 -19.169  1.00 84.13           C
ATOM   2084 1HD1 ILE A 146     -11.887  -0.045 -18.780  1.00 84.13           H
ATOM   2085 2HD1 ILE A 146     -13.177   0.435 -19.908  1.00 84.13           H
ATOM   2086 3HD1 ILE A 146     -13.593  -0.322 -18.351  1.00 84.13           H
ATOM   2087  HN  ILE A 146     -10.586  -3.310 -19.551  1.00 84.13           H
ATOM   2088  N   ALA A 147      -9.342  -3.126 -22.493  1.00 82.58           N
ATOM   2089  CA  ALA A 147      -8.423  -3.063 -23.617  1.00 82.58           C
ATOM   2090  C   ALA A 147      -8.463  -4.390 -24.378  1.00 82.58           C
ATOM   2091  O   ALA A 147      -8.276  -4.418 -25.593  1.00 82.58           O
ATOM   2092  HA  ALA A 147      -8.760  -2.265 -24.277  1.00 82.58           H
ATOM   2093  CB  ALA A 147      -7.020  -2.724 -23.110  1.00 82.58           C
ATOM   2094 1HB  ALA A 147      -7.040  -1.760 -22.603  1.00 82.58           H
ATOM   2095 2HB  ALA A 147      -6.689  -3.495 -22.413  1.00 82.58           H
ATOM   2096 3HB  ALA A 147      -6.331  -2.677 -23.953  1.00 82.58           H
ATOM   2097  HN  ALA A 147      -8.911  -3.091 -21.592  1.00 82.58           H
ATOM   2098  N   ILE A 148      -8.709  -5.457 -23.631  1.00 78.84           N
ATOM   2099  CA  ILE A 148      -8.587  -6.797 -24.178  1.00 78.84           C
ATOM   2100  C   ILE A 148      -9.968  -7.293 -24.613  1.00 78.84           C
ATOM   2101  O   ILE A 148     -10.141  -7.751 -25.741  1.00 78.84           O
ATOM   2102  HA  ILE A 148      -7.950  -6.734 -25.061  1.00 78.84           H
ATOM   2103  CB  ILE A 148      -7.888  -7.722 -23.180  1.00 78.84           C
ATOM   2104  HB  ILE A 148      -8.384  -7.621 -22.215  1.00 78.84           H
ATOM   2105  CG1 ILE A 148      -6.427  -7.311 -22.982  1.00 78.84           C
ATOM   2106 1HG1 ILE A 148      -5.871  -7.475 -23.905  1.00 78.84           H
ATOM   2107 2HG1 ILE A 148      -6.373  -6.244 -22.763  1.00 78.84           H
ATOM   2108  CG2 ILE A 148      -8.018  -9.186 -23.605  1.00 78.84           C
ATOM   2109 1HG2 ILE A 148      -9.072  -9.458 -23.653  1.00 78.84           H
ATOM   2110 2HG2 ILE A 148      -7.563  -9.322 -24.586  1.00 78.84           H
ATOM   2111 3HG2 ILE A 148      -7.512  -9.822 -22.879  1.00 78.84           H
ATOM   2112  CD1 ILE A 148      -5.784  -8.104 -21.844  1.00 78.84           C
ATOM   2113 1HD1 ILE A 148      -6.328  -7.918 -20.918  1.00 78.84           H
ATOM   2114 2HD1 ILE A 148      -5.818  -9.168 -22.078  1.00 78.84           H
ATOM   2115 3HD1 ILE A 148      -4.746  -7.792 -21.725  1.00 78.84           H
ATOM   2116  HN  ILE A 148      -8.985  -5.416 -22.671  1.00 78.84           H
ATOM   2117  N   ALA A 149     -10.916  -7.186 -23.693  1.00 78.12           N
ATOM   2118  CA  ALA A 149     -12.218  -7.801 -23.886  1.00 78.12           C
ATOM   2119  C   ALA A 149     -13.059  -6.925 -24.816  1.00 78.12           C
ATOM   2120  O   ALA A 149     -13.899  -7.431 -25.559  1.00 78.12           O
ATOM   2121  HA  ALA A 149     -12.060  -8.771 -24.358  1.00 78.12           H
ATOM   2122  CB  ALA A 149     -12.887  -8.018 -22.527  1.00 78.12           C
ATOM   2123 1HB  ALA A 149     -12.264  -8.670 -21.915  1.00 78.12           H
ATOM   2124 2HB  ALA A 149     -13.010  -7.058 -22.025  1.00 78.12           H
ATOM   2125 3HB  ALA A 149     -13.863  -8.479 -22.671  1.00 78.12           H
ATOM   2126  HN  ALA A 149     -10.806  -6.690 -22.832  1.00 78.12           H
ATOM   2127  N   GLN A 150     -12.804  -5.627 -24.745  1.00 68.47           N
ATOM   2128  CA  GLN A 150     -13.595  -4.667 -25.496  1.00 68.47           C
ATOM   2129  C   GLN A 150     -12.698  -3.857 -26.433  1.00 68.47           C
ATOM   2130  O   GLN A 150     -12.897  -2.655 -26.605  1.00 68.47           O
ATOM   2131  HA  GLN A 150     -14.297  -5.263 -26.079  1.00 68.47           H
ATOM   2132  CB  GLN A 150     -14.378  -3.748 -24.556  1.00 68.47           C
ATOM   2133 1HB  GLN A 150     -13.684  -3.164 -23.951  1.00 68.47           H
ATOM   2134 2HB  GLN A 150     -14.965  -3.039 -25.140  1.00 68.47           H
ATOM   2135  CG  GLN A 150     -15.304  -4.556 -23.644  1.00 68.47           C
ATOM   2136 1HG  GLN A 150     -15.896  -5.247 -24.242  1.00 68.47           H
ATOM   2137 2HG  GLN A 150     -14.709  -5.157 -22.957  1.00 68.47           H
ATOM   2138  CD  GLN A 150     -16.232  -3.634 -22.850  1.00 68.47           C
ATOM   2139  OE1 GLN A 150     -16.165  -2.419 -22.936  1.00 68.47           O
ATOM   2140  NE2 GLN A 150     -17.100  -4.279 -22.075  1.00 68.47           N
ATOM   2141 1HE2 GLN A 150     -17.103  -5.278 -22.051  1.00 68.47           H
ATOM   2142 2HE2 GLN A 150     -17.750  -3.763 -21.517  1.00 68.47           H
ATOM   2143  HN  GLN A 150     -12.074  -5.230 -24.189  1.00 68.47           H
ATOM   2144  N   ALA A 151     -11.728  -4.547 -27.015  1.00 68.26           N
ATOM   2145  CA  ALA A 151     -10.657  -3.875 -27.731  1.00 68.26           C
ATOM   2146  C   ALA A 151     -11.260  -2.928 -28.771  1.00 68.26           C
ATOM   2147  O   ALA A 151     -10.799  -1.799 -28.929  1.00 68.26           O
ATOM   2148  HA  ALA A 151     -10.089  -3.291 -27.007  1.00 68.26           H
ATOM   2149  CB  ALA A 151      -9.730  -4.918 -28.360  1.00 68.26           C
ATOM   2150 1HB  ALA A 151      -9.306  -5.545 -27.577  1.00 68.26           H
ATOM   2151 2HB  ALA A 151     -10.298  -5.537 -29.054  1.00 68.26           H
ATOM   2152 3HB  ALA A 151      -8.927  -4.413 -28.897  1.00 68.26           H
ATOM   2153  HN  ALA A 151     -11.667  -5.545 -27.003  1.00 68.26           H
ATOM   2154  N   MET A 152     -12.282  -3.424 -29.454  1.00 57.74           N
ATOM   2155  CA  MET A 152     -12.884  -2.679 -30.546  1.00 57.74           C
ATOM   2156  C   MET A 152     -13.465  -1.353 -30.050  1.00 57.74           C
ATOM   2157  O   MET A 152     -13.217  -0.303 -30.641  1.00 57.74           O
ATOM   2158  HA  MET A 152     -12.075  -2.487 -31.252  1.00 57.74           H
ATOM   2159  CB  MET A 152     -13.994  -3.516 -31.185  1.00 57.74           C
ATOM   2160 1HB  MET A 152     -14.589  -3.992 -30.406  1.00 57.74           H
ATOM   2161 2HB  MET A 152     -14.665  -2.867 -31.748  1.00 57.74           H
ATOM   2162  CG  MET A 152     -13.410  -4.583 -32.113  1.00 57.74           C
ATOM   2163 1HG  MET A 152     -12.540  -4.185 -32.637  1.00 57.74           H
ATOM   2164 2HG  MET A 152     -13.067  -5.437 -31.529  1.00 57.74           H
ATOM   2165  SD  MET A 152     -14.643  -5.107 -33.292  1.00 57.74           S
ATOM   2166  CE  MET A 152     -13.711  -6.336 -34.191  1.00 57.74           C
ATOM   2167 1HE  MET A 152     -12.836  -5.869 -34.643  1.00 57.74           H
ATOM   2168 2HE  MET A 152     -13.390  -7.121 -33.506  1.00 57.74           H
ATOM   2169 3HE  MET A 152     -14.337  -6.768 -34.971  1.00 57.74           H
ATOM   2170  HN  MET A 152     -12.696  -4.316 -29.272  1.00 57.74           H
ATOM   2171  N   ARG A 153     -14.228  -1.445 -28.971  1.00 56.39           N
ATOM   2172  CA  ARG A 153     -14.902  -0.277 -28.429  1.00 56.39           C
ATOM   2173  C   ARG A 153     -13.888   0.671 -27.786  1.00 56.39           C
ATOM   2174  O   ARG A 153     -14.136   1.871 -27.679  1.00 56.39           O
ATOM   2175  HA  ARG A 153     -15.385   0.189 -29.288  1.00 56.39           H
ATOM   2176  CB  ARG A 153     -15.947  -0.679 -27.387  1.00 56.39           C
ATOM   2177 1HB  ARG A 153     -15.517  -1.404 -26.696  1.00 56.39           H
ATOM   2178 2HB  ARG A 153     -16.232   0.192 -26.797  1.00 56.39           H
ATOM   2179  CG  ARG A 153     -17.187  -1.277 -28.055  1.00 56.39           C
ATOM   2180 1HG  ARG A 153     -17.543  -0.606 -28.837  1.00 56.39           H
ATOM   2181 2HG  ARG A 153     -16.926  -2.219 -28.538  1.00 56.39           H
ATOM   2182  CD  ARG A 153     -18.301  -1.514 -27.033  1.00 56.39           C
ATOM   2183 1HD  ARG A 153     -17.974  -2.241 -26.289  1.00 56.39           H
ATOM   2184 2HD  ARG A 153     -18.519  -0.589 -26.500  1.00 56.39           H
ATOM   2185  NE  ARG A 153     -19.519  -2.003 -27.716  1.00 56.39           N
ATOM   2186  HE  ARG A 153     -19.492  -2.099 -28.711  1.00 56.39           H
ATOM   2187  CZ  ARG A 153     -20.657  -2.323 -27.085  1.00 56.39           C
ATOM   2188  NH1 ARG A 153     -20.750  -2.213 -25.753  1.00 56.39           N
ATOM   2189 1HH1 ARG A 153     -19.967  -1.889 -25.222  1.00 56.39           H
ATOM   2190 2HH1 ARG A 153     -21.602  -2.455 -25.289  1.00 56.39           H
ATOM   2191  NH2 ARG A 153     -21.700  -2.756 -27.806  1.00 56.39           N
ATOM   2192 1HH2 ARG A 153     -22.556  -3.000 -27.350  1.00 56.39           H
ATOM   2193 2HH2 ARG A 153     -21.622  -2.836 -28.800  1.00 56.39           H
ATOM   2194  HN  ARG A 153     -14.387  -2.295 -28.469  1.00 56.39           H
ATOM   2195  N   ALA A 154     -12.768   0.096 -27.374  1.00 60.60           N
ATOM   2196  CA  ALA A 154     -11.774   0.846 -26.625  1.00 60.60           C
ATOM   2197  C   ALA A 154     -11.081   1.841 -27.559  1.00 60.60           C
ATOM   2198  O   ALA A 154     -10.623   2.895 -27.120  1.00 60.60           O
ATOM   2199  HA  ALA A 154     -12.295   1.398 -25.843  1.00 60.60           H
ATOM   2200  CB  ALA A 154     -10.788  -0.124 -25.971  1.00 60.60           C
ATOM   2201 1HB  ALA A 154     -11.326  -0.788 -25.296  1.00 60.60           H
ATOM   2202 2HB  ALA A 154     -10.292  -0.713 -26.743  1.00 60.60           H
ATOM   2203 3HB  ALA A 154     -10.042   0.440 -25.410  1.00 60.60           H
ATOM   2204  HN  ALA A 154     -12.535  -0.861 -27.544  1.00 60.60           H
ATOM   2205  N   HIS A 155     -11.026   1.470 -28.830  1.00 55.69           N
ATOM   2206  CA  HIS A 155     -10.246   2.224 -29.796  1.00 55.69           C
ATOM   2207  C   HIS A 155     -10.973   3.526 -30.140  1.00 55.69           C
ATOM   2208  O   HIS A 155     -10.350   4.581 -30.245  1.00 55.69           O
ATOM   2209  HA  HIS A 155      -9.298   2.464 -29.314  1.00 55.69           H
ATOM   2210  CB  HIS A 155      -9.939   1.373 -31.030  1.00 55.69           C
ATOM   2211 1HB  HIS A 155     -10.327   0.367 -30.871  1.00 55.69           H
ATOM   2212 2HB  HIS A 155     -10.471   1.788 -31.886  1.00 55.69           H
ATOM   2213  CG  HIS A 155      -8.469   1.283 -31.365  1.00 55.69           C
ATOM   2214  ND1 HIS A 155      -7.754   2.345 -31.889  1.00 55.69           N
ATOM   2215  HD1 HIS A 155      -8.120   3.252 -32.096  1.00 55.69           H
ATOM   2216  CD2 HIS A 155      -7.589   0.248 -31.242  1.00 55.69           C
ATOM   2217  HD2 HIS A 155      -7.823  -0.745 -30.859  1.00 55.69           H
ATOM   2218  CE1 HIS A 155      -6.500   1.955 -32.072  1.00 55.69           C
ATOM   2219  HE1 HIS A 155      -5.691   2.566 -32.472  1.00 55.69           H
ATOM   2220  NE2 HIS A 155      -6.401   0.655 -31.671  1.00 55.69           N
ATOM   2221  HN  HIS A 155     -11.501   0.672 -29.201  1.00 55.69           H
ATOM   2222  N   THR A 156     -12.283   3.408 -30.304  1.00 62.82           N
ATOM   2223  CA  THR A 156     -13.075   4.514 -30.815  1.00 62.82           C
ATOM   2224  C   THR A 156     -13.197   5.615 -29.759  1.00 62.82           C
ATOM   2225  O   THR A 156     -13.380   6.784 -30.094  1.00 62.82           O
ATOM   2226  HA  THR A 156     -12.552   4.947 -31.668  1.00 62.82           H
ATOM   2227  CB  THR A 156     -14.425   3.958 -31.272  1.00 62.82           C
ATOM   2228  HB  THR A 156     -15.140   4.763 -31.440  1.00 62.82           H
ATOM   2229  OG1 THR A 156     -14.777   3.023 -30.256  1.00 62.82           O
ATOM   2230  HG1 THR A 156     -15.703   2.681 -30.412  1.00 62.82           H
ATOM   2231  CG2 THR A 156     -14.309   3.106 -32.538  1.00 62.82           C
ATOM   2232 1HG2 THR A 156     -13.645   2.263 -32.348  1.00 62.82           H
ATOM   2233 2HG2 THR A 156     -13.904   3.713 -33.348  1.00 62.82           H
ATOM   2234 3HG2 THR A 156     -15.295   2.736 -32.818  1.00 62.82           H
ATOM   2235  HN  THR A 156     -12.800   2.579 -30.096  1.00 62.82           H
ATOM   2236  N   TRP A 157     -13.091   5.202 -28.505  1.00 58.74           N
ATOM   2237  CA  TRP A 157     -13.407   6.086 -27.396  1.00 58.74           C
ATOM   2238  C   TRP A 157     -12.094   6.475 -26.713  1.00 58.74           C
ATOM   2239  O   TRP A 157     -12.071   6.745 -25.513  1.00 58.74           O
ATOM   2240  HA  TRP A 157     -13.891   6.973 -27.805  1.00 58.74           H
ATOM   2241  CB  TRP A 157     -14.407   5.432 -26.441  1.00 58.74           C
ATOM   2242 1HB  TRP A 157     -14.033   4.449 -26.157  1.00 58.74           H
ATOM   2243 2HB  TRP A 157     -14.465   6.027 -25.529  1.00 58.74           H
ATOM   2244  CG  TRP A 157     -15.814   5.279 -27.022  1.00 58.74           C
ATOM   2245  CD1 TRP A 157     -16.181   4.629 -28.135  1.00 58.74           C
ATOM   2246  HD1 TRP A 157     -15.489   4.105 -28.795  1.00 58.74           H
ATOM   2247  CD2 TRP A 157     -17.035   5.816 -26.471  1.00 58.74           C
ATOM   2248  NE1 TRP A 157     -17.543   4.707 -28.341  1.00 58.74           N
ATOM   2249  HE1 TRP A 157     -18.051   4.303 -29.102  1.00 58.74           H
ATOM   2250  CE2 TRP A 157     -18.079   5.452 -27.297  1.00 58.74           C
ATOM   2251  CE3 TRP A 157     -17.250   6.583 -25.313  1.00 58.74           C
ATOM   2252  HE3 TRP A 157     -16.443   6.883 -24.645  1.00 58.74           H
ATOM   2253  CZ2 TRP A 157     -19.410   5.811 -27.053  1.00 58.74           C
ATOM   2254  HZ2 TRP A 157     -20.217   5.511 -27.722  1.00 58.74           H
ATOM   2255  CZ3 TRP A 157     -18.586   6.934 -25.084  1.00 58.74           C
ATOM   2256  HZ3 TRP A 157     -18.809   7.530 -24.198  1.00 58.74           H
ATOM   2257  CH2 TRP A 157     -19.649   6.575 -25.905  1.00 58.74           C
ATOM   2258  HH2 TRP A 157     -20.663   6.889 -25.657  1.00 58.74           H
ATOM   2259  HN  TRP A 157     -12.796   4.283 -28.242  1.00 58.74           H
ATOM   2260  N   ARG A 158     -11.033   6.491 -27.506  1.00 61.21           N
ATOM   2261  CA  ARG A 158      -9.694   6.637 -26.962  1.00 61.21           C
ATOM   2262  C   ARG A 158      -9.582   7.941 -26.170  1.00 61.21           C
ATOM   2263  O   ARG A 158      -9.054   7.954 -25.059  1.00 61.21           O
ATOM   2264  HA  ARG A 158      -9.561   5.772 -26.313  1.00 61.21           H
ATOM   2265  CB  ARG A 158      -8.644   6.633 -28.075  1.00 61.21           C
ATOM   2266 1HB  ARG A 158      -8.786   5.759 -28.711  1.00 61.21           H
ATOM   2267 2HB  ARG A 158      -8.774   7.511 -28.707  1.00 61.21           H
ATOM   2268  CG  ARG A 158      -7.229   6.622 -27.493  1.00 61.21           C
ATOM   2269 1HG  ARG A 158      -7.048   7.548 -26.949  1.00 61.21           H
ATOM   2270 2HG  ARG A 158      -7.133   5.807 -26.775  1.00 61.21           H
ATOM   2271  CD  ARG A 158      -6.183   6.461 -28.598  1.00 61.21           C
ATOM   2272 1HD  ARG A 158      -6.320   5.505 -29.103  1.00 61.21           H
ATOM   2273 2HD  ARG A 158      -6.313   7.240 -29.349  1.00 61.21           H
ATOM   2274  NE  ARG A 158      -4.822   6.537 -28.022  1.00 61.21           N
ATOM   2275  HE  ARG A 158      -4.733   6.804 -27.062  1.00 61.21           H
ATOM   2276  CZ  ARG A 158      -3.700   6.271 -28.706  1.00 61.21           C
ATOM   2277  NH1 ARG A 158      -3.759   5.909 -29.994  1.00 61.21           N
ATOM   2278 1HH1 ARG A 158      -4.645   5.835 -30.453  1.00 61.21           H
ATOM   2279 2HH1 ARG A 158      -2.918   5.712 -30.498  1.00 61.21           H
ATOM   2280  NH2 ARG A 158      -2.519   6.372 -28.081  1.00 61.21           N
ATOM   2281 1HH2 ARG A 158      -1.673   6.177 -28.577  1.00 61.21           H
ATOM   2282 2HH2 ARG A 158      -2.484   6.643 -27.119  1.00 61.21           H
ATOM   2283  HN  ARG A 158     -11.078   6.406 -28.502  1.00 61.21           H
ATOM   2284  N   GLU A 159     -10.088   9.007 -26.773  1.00 66.57           N
ATOM   2285  CA  GLU A 159      -9.968  10.329 -26.181  1.00 66.57           C
ATOM   2286  C   GLU A 159     -10.812  10.419 -24.908  1.00 66.57           C
ATOM   2287  O   GLU A 159     -10.340  10.901 -23.879  1.00 66.57           O
ATOM   2288  HA  GLU A 159      -8.912  10.441 -25.934  1.00 66.57           H
ATOM   2289  CB  GLU A 159     -10.366  11.416 -27.181  1.00 66.57           C
ATOM   2290 1HB  GLU A 159     -11.312  11.150 -27.655  1.00 66.57           H
ATOM   2291 2HB  GLU A 159     -10.392  12.384 -26.681  1.00 66.57           H
ATOM   2292  CG  GLU A 159      -9.331  11.537 -28.301  1.00 66.57           C
ATOM   2293 1HG  GLU A 159      -8.330  11.584 -27.872  1.00 66.57           H
ATOM   2294 2HG  GLU A 159      -9.366  10.649 -28.931  1.00 66.57           H
ATOM   2295  CD  GLU A 159      -9.586  12.783 -29.152  1.00 66.57           C
ATOM   2296  OE1 GLU A 159      -8.640  13.191 -29.858  1.00 66.57           O
ATOM   2297  OE2 GLU A 159     -10.722  13.299 -29.076  1.00 66.57           O
ATOM   2298  HN  GLU A 159     -10.572   8.979 -27.648  1.00 66.57           H
ATOM   2299  N   LYS A 160     -12.045   9.948 -25.019  1.00 71.46           N
ATOM   2300  CA  LYS A 160     -12.964   9.983 -23.894  1.00 71.46           C
ATOM   2301  C   LYS A 160     -12.361   9.203 -22.725  1.00 71.46           C
ATOM   2302  O   LYS A 160     -12.461   9.625 -21.574  1.00 71.46           O
ATOM   2303  HA  LYS A 160     -13.073  11.025 -23.594  1.00 71.46           H
ATOM   2304  CB  LYS A 160     -14.348   9.486 -24.317  1.00 71.46           C
ATOM   2305 1HB  LYS A 160     -14.256   8.522 -24.816  1.00 71.46           H
ATOM   2306 2HB  LYS A 160     -14.967   9.330 -23.434  1.00 71.46           H
ATOM   2307  CG  LYS A 160     -15.028  10.488 -25.252  1.00 71.46           C
ATOM   2308 1HG  LYS A 160     -14.964  11.490 -24.827  1.00 71.46           H
ATOM   2309 2HG  LYS A 160     -14.503  10.513 -26.207  1.00 71.46           H
ATOM   2310  CD  LYS A 160     -16.495  10.118 -25.479  1.00 71.46           C
ATOM   2311 1HD  LYS A 160     -16.560   9.111 -25.891  1.00 71.46           H
ATOM   2312 2HD  LYS A 160     -17.023  10.106 -24.526  1.00 71.46           H
ATOM   2313  CE  LYS A 160     -17.170  11.108 -26.430  1.00 71.46           C
ATOM   2314 1HE  LYS A 160     -17.131  12.112 -26.007  1.00 71.46           H
ATOM   2315 2HE  LYS A 160     -16.628  11.140 -27.376  1.00 71.46           H
ATOM   2316  NZ  LYS A 160     -18.577  10.719 -26.671  1.00 71.46           N
ATOM   2317 1HZ  LYS A 160     -19.011  11.389 -27.296  1.00 71.46           H
ATOM   2318 2HZ  LYS A 160     -18.606   9.797 -27.092  1.00 71.46           H
ATOM   2319 3HZ  LYS A 160     -19.079  10.704 -25.790  1.00 71.46           H
ATOM   2320  HN  LYS A 160     -12.418   9.550 -25.857  1.00 71.46           H
ATOM   2321  N   ARG A 161     -11.748   8.077 -23.060  1.00 69.80           N
ATOM   2322  CA  ARG A 161     -11.155   7.218 -22.049  1.00 69.80           C
ATOM   2323  C   ARG A 161     -10.048   7.964 -21.301  1.00 69.80           C
ATOM   2324  O   ARG A 161      -9.861   7.764 -20.102  1.00 69.80           O
ATOM   2325  HA  ARG A 161     -11.978   6.965 -21.381  1.00 69.80           H
ATOM   2326  CB  ARG A 161     -10.572   5.950 -22.676  1.00 69.80           C
ATOM   2327 1HB  ARG A 161      -9.973   6.214 -23.548  1.00 69.80           H
ATOM   2328 2HB  ARG A 161      -9.903   5.463 -21.966  1.00 69.80           H
ATOM   2329  CG  ARG A 161     -11.682   4.981 -23.088  1.00 69.80           C
ATOM   2330 1HG  ARG A 161     -12.284   4.722 -22.217  1.00 69.80           H
ATOM   2331 2HG  ARG A 161     -12.346   5.467 -23.802  1.00 69.80           H
ATOM   2332  CD  ARG A 161     -11.098   3.710 -23.707  1.00 69.80           C
ATOM   2333 1HD  ARG A 161     -11.894   3.116 -24.156  1.00 69.80           H
ATOM   2334 2HD  ARG A 161     -10.405   3.971 -24.507  1.00 69.80           H
ATOM   2335  NE  ARG A 161     -10.399   2.917 -22.672  1.00 69.80           N
ATOM   2336  HE  ARG A 161     -10.532   3.175 -21.715  1.00 69.80           H
ATOM   2337  CZ  ARG A 161      -9.598   1.875 -22.936  1.00 69.80           C
ATOM   2338  NH1 ARG A 161      -9.384   1.486 -24.201  1.00 69.80           N
ATOM   2339 1HH1 ARG A 161      -9.823   1.974 -24.955  1.00 69.80           H
ATOM   2340 2HH1 ARG A 161      -8.786   0.708 -24.390  1.00 69.80           H
ATOM   2341  NH2 ARG A 161      -9.015   1.229 -21.918  1.00 69.80           N
ATOM   2342 1HH2 ARG A 161      -8.415   0.450 -22.098  1.00 69.80           H
ATOM   2343 2HH2 ARG A 161      -9.180   1.526 -20.977  1.00 69.80           H
ATOM   2344  HN  ARG A 161     -11.653   7.750 -24.000  1.00 69.80           H
ATOM   2345  N   LEU A 162      -9.344   8.809 -22.040  1.00 82.24           N
ATOM   2346  CA  LEU A 162      -8.263   9.588 -21.461  1.00 82.24           C
ATOM   2347  C   LEU A 162      -8.842  10.592 -20.462  1.00 82.24           C
ATOM   2348  O   LEU A 162      -8.289  10.787 -19.381  1.00 82.24           O
ATOM   2349  HA  LEU A 162      -7.616   8.898 -20.920  1.00 82.24           H
ATOM   2350  CB  LEU A 162      -7.418  10.233 -22.561  1.00 82.24           C
ATOM   2351 1HB  LEU A 162      -7.070   9.448 -23.232  1.00 82.24           H
ATOM   2352 2HB  LEU A 162      -8.061  10.890 -23.147  1.00 82.24           H
ATOM   2353  CG  LEU A 162      -6.206  11.039 -22.091  1.00 82.24           C
ATOM   2354  HG  LEU A 162      -6.550  11.789 -21.379  1.00 82.24           H
ATOM   2355  CD1 LEU A 162      -5.204  10.145 -21.358  1.00 82.24           C
ATOM   2356 1HD1 LEU A 162      -5.685   9.698 -20.488  1.00 82.24           H
ATOM   2357 2HD1 LEU A 162      -4.861   9.358 -22.028  1.00 82.24           H
ATOM   2358 3HD1 LEU A 162      -4.352  10.744 -21.034  1.00 82.24           H
ATOM   2359  CD2 LEU A 162      -5.559  11.788 -23.258  1.00 82.24           C
ATOM   2360 1HD2 LEU A 162      -5.232  11.072 -24.012  1.00 82.24           H
ATOM   2361 2HD2 LEU A 162      -6.285  12.472 -23.698  1.00 82.24           H
ATOM   2362 3HD2 LEU A 162      -4.700  12.353 -22.896  1.00 82.24           H
ATOM   2363  HN  LEU A 162      -9.502   8.964 -23.015  1.00 82.24           H
ATOM   2364  N   LEU A 163      -9.949  11.203 -20.859  1.00 83.99           N
ATOM   2365  CA  LEU A 163     -10.608  12.183 -20.013  1.00 83.99           C
ATOM   2366  C   LEU A 163     -11.065  11.507 -18.719  1.00 83.99           C
ATOM   2367  O   LEU A 163     -10.779  11.994 -17.626  1.00 83.99           O
ATOM   2368  HA  LEU A 163      -9.871  12.946 -19.762  1.00 83.99           H
ATOM   2369  CB  LEU A 163     -11.737  12.877 -20.777  1.00 83.99           C
ATOM   2370 1HB  LEU A 163     -11.323  13.305 -21.690  1.00 83.99           H
ATOM   2371 2HB  LEU A 163     -12.462  12.122 -21.079  1.00 83.99           H
ATOM   2372  CG  LEU A 163     -12.478  13.981 -20.020  1.00 83.99           C
ATOM   2373  HG  LEU A 163     -12.850  13.564 -19.085  1.00 83.99           H
ATOM   2374  CD1 LEU A 163     -11.533  15.129 -19.659  1.00 83.99           C
ATOM   2375 1HD1 LEU A 163     -10.728  14.751 -19.027  1.00 83.99           H
ATOM   2376 2HD1 LEU A 163     -11.110  15.552 -20.571  1.00 83.99           H
ATOM   2377 3HD1 LEU A 163     -12.085  15.900 -19.123  1.00 83.99           H
ATOM   2378  CD2 LEU A 163     -13.693  14.468 -20.813  1.00 83.99           C
ATOM   2379 1HD2 LEU A 163     -13.366  14.863 -21.775  1.00 83.99           H
ATOM   2380 2HD2 LEU A 163     -14.378  13.636 -20.975  1.00 83.99           H
ATOM   2381 3HD2 LEU A 163     -14.202  15.253 -20.252  1.00 83.99           H
ATOM   2382  HN  LEU A 163     -10.393  11.038 -21.740  1.00 83.99           H
ATOM   2383  N   TYR A 164     -11.768  10.397 -18.885  1.00 77.85           N
ATOM   2384  CA  TYR A 164     -12.275   9.655 -17.743  1.00 77.85           C
ATOM   2385  C   TYR A 164     -11.134   9.213 -16.825  1.00 77.85           C
ATOM   2386  O   TYR A 164     -11.288   9.192 -15.604  1.00 77.85           O
ATOM   2387  HA  TYR A 164     -12.947  10.309 -17.188  1.00 77.85           H
ATOM   2388  CB  TYR A 164     -12.960   8.413 -18.318  1.00 77.85           C
ATOM   2389 1HB  TYR A 164     -12.322   7.982 -19.089  1.00 77.85           H
ATOM   2390 2HB  TYR A 164     -13.057   7.666 -17.530  1.00 77.85           H
ATOM   2391  CG  TYR A 164     -14.343   8.685 -18.915  1.00 77.85           C
ATOM   2392  CD1 TYR A 164     -15.311   9.310 -18.156  1.00 77.85           C
ATOM   2393  HD1 TYR A 164     -15.092   9.609 -17.131  1.00 77.85           H
ATOM   2394  CD2 TYR A 164     -14.620   8.306 -20.213  1.00 77.85           C
ATOM   2395  HD2 TYR A 164     -13.855   7.813 -20.812  1.00 77.85           H
ATOM   2396  CE1 TYR A 164     -16.612   9.566 -18.718  1.00 77.85           C
ATOM   2397  HE1 TYR A 164     -17.386  10.058 -18.129  1.00 77.85           H
ATOM   2398  CE2 TYR A 164     -15.921   8.563 -20.775  1.00 77.85           C
ATOM   2399  HE2 TYR A 164     -16.154   8.269 -21.798  1.00 77.85           H
ATOM   2400  CZ  TYR A 164     -16.853   9.180 -19.999  1.00 77.85           C
ATOM   2401  OH  TYR A 164     -18.082   9.422 -20.530  1.00 77.85           O
ATOM   2402  HH  TYR A 164     -18.658   9.888 -19.859  1.00 77.85           H
ATOM   2403  HN  TYR A 164     -11.991  10.004 -19.777  1.00 77.85           H
ATOM   2404  N   SER A 165     -10.015   8.872 -17.446  1.00 88.60           N
ATOM   2405  CA  SER A 165      -8.856   8.410 -16.701  1.00 88.60           C
ATOM   2406  C   SER A 165      -8.355   9.518 -15.772  1.00 88.60           C
ATOM   2407  O   SER A 165      -7.892   9.244 -14.666  1.00 88.60           O
ATOM   2408  HA  SER A 165      -9.207   7.556 -16.123  1.00 88.60           H
ATOM   2409  CB  SER A 165      -7.738   7.963 -17.644  1.00 88.60           C
ATOM   2410 1HB  SER A 165      -6.988   7.409 -17.080  1.00 88.60           H
ATOM   2411 2HB  SER A 165      -8.144   7.279 -18.390  1.00 88.60           H
ATOM   2412  OG  SER A 165      -7.118   9.066 -18.300  1.00 88.60           O
ATOM   2413  HG  SER A 165      -7.815   9.707 -18.622  1.00 88.60           H
ATOM   2414  HN  SER A 165      -9.893   8.908 -18.438  1.00 88.60           H
ATOM   2415  N   LYS A 166      -8.466  10.747 -16.256  1.00 85.68           N
ATOM   2416  CA  LYS A 166      -8.069  11.900 -15.466  1.00 85.68           C
ATOM   2417  C   LYS A 166      -9.001  12.032 -14.260  1.00 85.68           C
ATOM   2418  O   LYS A 166      -8.541  12.199 -13.131  1.00 85.68           O
ATOM   2419  HA  LYS A 166      -7.058  11.716 -15.103  1.00 85.68           H
ATOM   2420  CB  LYS A 166      -8.014  13.155 -16.340  1.00 85.68           C
ATOM   2421 1HB  LYS A 166      -8.938  13.246 -16.911  1.00 85.68           H
ATOM   2422 2HB  LYS A 166      -7.941  14.040 -15.708  1.00 85.68           H
ATOM   2423  CG  LYS A 166      -6.821  13.105 -17.297  1.00 85.68           C
ATOM   2424 1HG  LYS A 166      -5.898  12.994 -16.727  1.00 85.68           H
ATOM   2425 2HG  LYS A 166      -6.904  12.230 -17.942  1.00 85.68           H
ATOM   2426  CD  LYS A 166      -6.750  14.372 -18.152  1.00 85.68           C
ATOM   2427 1HD  LYS A 166      -7.658  14.463 -18.748  1.00 85.68           H
ATOM   2428 2HD  LYS A 166      -6.703  15.248 -17.506  1.00 85.68           H
ATOM   2429  CE  LYS A 166      -5.529  14.344 -19.073  1.00 85.68           C
ATOM   2430 1HE  LYS A 166      -4.625  14.181 -18.485  1.00 85.68           H
ATOM   2431 2HE  LYS A 166      -5.610  13.509 -19.769  1.00 85.68           H
ATOM   2432  NZ  LYS A 166      -5.417  15.614 -19.824  1.00 85.68           N
ATOM   2433 1HZ  LYS A 166      -4.613  15.573 -20.440  1.00 85.68           H
ATOM   2434 2HZ  LYS A 166      -6.257  15.757 -20.373  1.00 85.68           H
ATOM   2435 3HZ  LYS A 166      -5.304  16.383 -19.173  1.00 85.68           H
ATOM   2436  HN  LYS A 166      -8.818  10.960 -17.167  1.00 85.68           H
ATOM   2437  N   MET A 167     -10.293  11.951 -14.539  1.00 86.61           N
ATOM   2438  CA  MET A 167     -11.295  12.108 -13.498  1.00 86.61           C
ATOM   2439  C   MET A 167     -11.145  11.028 -12.425  1.00 86.61           C
ATOM   2440  O   MET A 167     -11.189  11.323 -11.232  1.00 86.61           O
ATOM   2441  HA  MET A 167     -11.113  13.090 -13.062  1.00 86.61           H
ATOM   2442  CB  MET A 167     -12.692  12.024 -14.117  1.00 86.61           C
ATOM   2443 1HB  MET A 167     -12.790  11.093 -14.677  1.00 86.61           H
ATOM   2444 2HB  MET A 167     -13.443  12.001 -13.327  1.00 86.61           H
ATOM   2445  CG  MET A 167     -12.954  13.213 -15.044  1.00 86.61           C
ATOM   2446 1HG  MET A 167     -12.902  14.143 -14.479  1.00 86.61           H
ATOM   2447 2HG  MET A 167     -12.182  13.263 -15.812  1.00 86.61           H
ATOM   2448  SD  MET A 167     -14.560  13.051 -15.805  1.00 86.61           S
ATOM   2449  CE  MET A 167     -15.605  13.365 -14.392  1.00 86.61           C
ATOM   2450 1HE  MET A 167     -15.404  12.623 -13.619  1.00 86.61           H
ATOM   2451 2HE  MET A 167     -15.398  14.361 -14.001  1.00 86.61           H
ATOM   2452 3HE  MET A 167     -16.651  13.303 -14.693  1.00 86.61           H
ATOM   2453  HN  MET A 167     -10.658  11.782 -15.455  1.00 86.61           H
ATOM   2454  N   VAL A 168     -10.972   9.798 -12.889  1.00 93.80           N
ATOM   2455  CA  VAL A 168     -10.874   8.665 -11.985  1.00 93.80           C
ATOM   2456  C   VAL A 168      -9.669   8.857 -11.063  1.00 93.80           C
ATOM   2457  O   VAL A 168      -9.759   8.616  -9.860  1.00 93.80           O
ATOM   2458  HA  VAL A 168     -11.780   8.648 -11.380  1.00 93.80           H
ATOM   2459  CB  VAL A 168     -10.814   7.362 -12.785  1.00 93.80           C
ATOM   2460  HB  VAL A 168     -10.025   7.462 -13.531  1.00 93.80           H
ATOM   2461  CG1 VAL A 168     -10.458   6.180 -11.881  1.00 93.80           C
ATOM   2462 1HG1 VAL A 168      -9.485   6.354 -11.422  1.00 93.80           H
ATOM   2463 2HG1 VAL A 168     -11.214   6.077 -11.103  1.00 93.80           H
ATOM   2464 3HG1 VAL A 168     -10.422   5.267 -12.475  1.00 93.80           H
ATOM   2465  CG2 VAL A 168     -12.130   7.111 -13.524  1.00 93.80           C
ATOM   2466 1HG2 VAL A 168     -12.944   7.040 -12.803  1.00 93.80           H
ATOM   2467 2HG2 VAL A 168     -12.323   7.934 -14.211  1.00 93.80           H
ATOM   2468 3HG2 VAL A 168     -12.059   6.178 -14.084  1.00 93.80           H
ATOM   2469  HN  VAL A 168     -10.900   9.572 -13.860  1.00 93.80           H
ATOM   2470  N   CYS A 169      -8.568   9.288 -11.662  1.00 95.04           N
ATOM   2471  CA  CYS A 169      -7.344   9.507 -10.910  1.00 95.04           C
ATOM   2472  C   CYS A 169      -7.627  10.546  -9.824  1.00 95.04           C
ATOM   2473  O   CYS A 169      -7.271  10.348  -8.663  1.00 95.04           O
ATOM   2474  HA  CYS A 169      -7.073   8.548 -10.468  1.00 95.04           H
ATOM   2475  CB  CYS A 169      -6.190   9.932 -11.820  1.00 95.04           C
ATOM   2476 1HB  CYS A 169      -6.514  10.736 -12.481  1.00 95.04           H
ATOM   2477 2HB  CYS A 169      -5.369  10.324 -11.221  1.00 95.04           H
ATOM   2478  SG  CYS A 169      -5.614   8.504 -12.810  1.00 95.04           S
ATOM   2479  HG  CYS A 169      -6.614   8.531 -13.687  1.00 95.04           H
ATOM   2480  HN  CYS A 169      -8.505   9.486 -12.640  1.00 95.04           H
ATOM   2481  N   PHE A 170      -8.264  11.631 -10.239  1.00 94.19           N
ATOM   2482  CA  PHE A 170      -8.571  12.716  -9.322  1.00 94.19           C
ATOM   2483  C   PHE A 170      -9.448  12.226  -8.168  1.00 94.19           C
ATOM   2484  O   PHE A 170      -9.180  12.531  -7.007  1.00 94.19           O
ATOM   2485  HA  PHE A 170      -7.624  13.082  -8.926  1.00 94.19           H
ATOM   2486  CB  PHE A 170      -9.340  13.771 -10.119  1.00 94.19           C
ATOM   2487 1HB  PHE A 170      -8.736  14.078 -10.973  1.00 94.19           H
ATOM   2488 2HB  PHE A 170     -10.249  13.320 -10.517  1.00 94.19           H
ATOM   2489  CG  PHE A 170      -9.717  15.012  -9.307  1.00 94.19           C
ATOM   2490  CD1 PHE A 170     -10.990  15.168  -8.854  1.00 94.19           C
ATOM   2491  HD1 PHE A 170     -11.741  14.408  -9.070  1.00 94.19           H
ATOM   2492  CD2 PHE A 170      -8.779  15.959  -9.038  1.00 94.19           C
ATOM   2493  HD2 PHE A 170      -7.759  15.835  -9.401  1.00 94.19           H
ATOM   2494  CE1 PHE A 170     -11.339  16.319  -8.101  1.00 94.19           C
ATOM   2495  HE1 PHE A 170     -12.360  16.444  -7.738  1.00 94.19           H
ATOM   2496  CE2 PHE A 170      -9.128  17.111  -8.284  1.00 94.19           C
ATOM   2497  HE2 PHE A 170      -8.377  17.870  -8.069  1.00 94.19           H
ATOM   2498  CZ  PHE A 170     -10.401  17.266  -7.832  1.00 94.19           C
ATOM   2499  HZ  PHE A 170     -10.670  18.150  -7.253  1.00 94.19           H
ATOM   2500  HN  PHE A 170      -8.567  11.775 -11.181  1.00 94.19           H
ATOM   2501  N   THR A 171     -10.479  11.475  -8.528  1.00 93.82           N
ATOM   2502  CA  THR A 171     -11.411  10.960  -7.539  1.00 93.82           C
ATOM   2503  C   THR A 171     -10.677  10.094  -6.514  1.00 93.82           C
ATOM   2504  O   THR A 171     -10.984  10.141  -5.323  1.00 93.82           O
ATOM   2505  HA  THR A 171     -11.838  11.804  -6.998  1.00 93.82           H
ATOM   2506  CB  THR A 171     -12.522  10.214  -8.281  1.00 93.82           C
ATOM   2507  HB  THR A 171     -12.135   9.313  -8.758  1.00 93.82           H
ATOM   2508  OG1 THR A 171     -13.068  11.191  -9.163  1.00 93.82           O
ATOM   2509  HG1 THR A 171     -12.604  11.150 -10.048  1.00 93.82           H
ATOM   2510  CG2 THR A 171     -13.691   9.844  -7.365  1.00 93.82           C
ATOM   2511 1HG2 THR A 171     -14.121  10.751  -6.941  1.00 93.82           H
ATOM   2512 2HG2 THR A 171     -13.333   9.201  -6.561  1.00 93.82           H
ATOM   2513 3HG2 THR A 171     -14.451   9.316  -7.942  1.00 93.82           H
ATOM   2514  HN  THR A 171     -10.680  11.217  -9.473  1.00 93.82           H
ATOM   2515  N   ILE A 172      -9.722   9.324  -7.012  1.00 94.71           N
ATOM   2516  CA  ILE A 172      -8.966   8.421  -6.160  1.00 94.71           C
ATOM   2517  C   ILE A 172      -8.183   9.237  -5.129  1.00 94.71           C
ATOM   2518  O   ILE A 172      -8.189   8.913  -3.942  1.00 94.71           O
ATOM   2519  HA  ILE A 172      -9.684   7.794  -5.631  1.00 94.71           H
ATOM   2520  CB  ILE A 172      -8.090   7.494  -7.005  1.00 94.71           C
ATOM   2521  HB  ILE A 172      -7.612   8.090  -7.781  1.00 94.71           H
ATOM   2522  CG1 ILE A 172      -8.936   6.431  -7.708  1.00 94.71           C
ATOM   2523 1HG1 ILE A 172      -9.322   5.724  -6.973  1.00 94.71           H
ATOM   2524 2HG1 ILE A 172      -9.798   6.901  -8.181  1.00 94.71           H
ATOM   2525  CG2 ILE A 172      -6.976   6.873  -6.160  1.00 94.71           C
ATOM   2526 1HG2 ILE A 172      -6.350   7.664  -5.746  1.00 94.71           H
ATOM   2527 2HG2 ILE A 172      -7.415   6.295  -5.347  1.00 94.71           H
ATOM   2528 3HG2 ILE A 172      -6.368   6.219  -6.785  1.00 94.71           H
ATOM   2529  CD1 ILE A 172      -8.114   5.684  -8.760  1.00 94.71           C
ATOM   2530 1HD1 ILE A 172      -7.750   6.390  -9.506  1.00 94.71           H
ATOM   2531 2HD1 ILE A 172      -7.267   5.195  -8.279  1.00 94.71           H
ATOM   2532 3HD1 ILE A 172      -8.740   4.934  -9.245  1.00 94.71           H
ATOM   2533  HN  ILE A 172      -9.462   9.309  -7.978  1.00 94.71           H
ATOM   2534  N   TRP A 173      -7.529  10.279  -5.619  1.00 93.84           N
ATOM   2535  CA  TRP A 173      -6.666  11.086  -4.773  1.00 93.84           C
ATOM   2536  C   TRP A 173      -7.536  11.739  -3.697  1.00 93.84           C
ATOM   2537  O   TRP A 173      -7.167  11.758  -2.523  1.00 93.84           O
ATOM   2538  HA  TRP A 173      -5.936  10.422  -4.311  1.00 93.84           H
ATOM   2539  CB  TRP A 173      -5.880  12.103  -5.604  1.00 93.84           C
ATOM   2540 1HB  TRP A 173      -6.549  12.555  -6.335  1.00 93.84           H
ATOM   2541 2HB  TRP A 173      -5.536  12.903  -4.949  1.00 93.84           H
ATOM   2542  CG  TRP A 173      -4.675  11.509  -6.336  1.00 93.84           C
ATOM   2543  CD1 TRP A 173      -4.514  11.334  -7.655  1.00 93.84           C
ATOM   2544  HD1 TRP A 173      -5.257  11.606  -8.404  1.00 93.84           H
ATOM   2545  CD2 TRP A 173      -3.460  11.016  -5.733  1.00 93.84           C
ATOM   2546  NE1 TRP A 173      -3.290  10.767  -7.945  1.00 93.84           N
ATOM   2547  HE1 TRP A 173      -2.943  10.541  -8.855  1.00 93.84           H
ATOM   2548  CE2 TRP A 173      -2.629  10.567  -6.739  1.00 93.84           C
ATOM   2549  CE3 TRP A 173      -3.076  10.951  -4.382  1.00 93.84           C
ATOM   2550  HE3 TRP A 173      -3.714  11.299  -3.569  1.00 93.84           H
ATOM   2551  CZ2 TRP A 173      -1.361  10.022  -6.500  1.00 93.84           C
ATOM   2552  HZ2 TRP A 173      -0.723   9.674  -7.313  1.00 93.84           H
ATOM   2553  CZ3 TRP A 173      -1.806  10.404  -4.160  1.00 93.84           C
ATOM   2554  HZ3 TRP A 173      -1.459  10.330  -3.129  1.00 93.84           H
ATOM   2555  CH2 TRP A 173      -0.958   9.947  -5.162  1.00 93.84           C
ATOM   2556  HH2 TRP A 173       0.018   9.533  -4.906  1.00 93.84           H
ATOM   2557  HN  TRP A 173      -7.581  10.574  -6.573  1.00 93.84           H
ATOM   2558  N   VAL A 174      -8.674  12.257  -4.134  1.00 96.22           N
ATOM   2559  CA  VAL A 174      -9.585  12.935  -3.228  1.00 96.22           C
ATOM   2560  C   VAL A 174     -10.069  11.947  -2.165  1.00 96.22           C
ATOM   2561  O   VAL A 174     -10.099  12.272  -0.979  1.00 96.22           O
ATOM   2562  HA  VAL A 174      -9.028  13.733  -2.738  1.00 96.22           H
ATOM   2563  CB  VAL A 174     -10.730  13.573  -4.017  1.00 96.22           C
ATOM   2564  HB  VAL A 174     -11.178  12.800  -4.641  1.00 96.22           H
ATOM   2565  CG1 VAL A 174     -11.814  14.105  -3.077  1.00 96.22           C
ATOM   2566 1HG1 VAL A 174     -12.214  13.284  -2.482  1.00 96.22           H
ATOM   2567 2HG1 VAL A 174     -11.384  14.857  -2.416  1.00 96.22           H
ATOM   2568 3HG1 VAL A 174     -12.616  14.553  -3.664  1.00 96.22           H
ATOM   2569  CG2 VAL A 174     -10.212  14.679  -4.939  1.00 96.22           C
ATOM   2570 1HG2 VAL A 174      -9.726  15.451  -4.342  1.00 96.22           H
ATOM   2571 2HG2 VAL A 174      -9.494  14.258  -5.643  1.00 96.22           H
ATOM   2572 3HG2 VAL A 174     -11.046  15.115  -5.488  1.00 96.22           H
ATOM   2573  HN  VAL A 174      -8.976  12.220  -5.087  1.00 96.22           H
ATOM   2574  N   LEU A 175     -10.436  10.762  -2.628  1.00 91.81           N
ATOM   2575  CA  LEU A 175     -10.976   9.746  -1.740  1.00 91.81           C
ATOM   2576  C   LEU A 175      -9.919   9.370  -0.700  1.00 91.81           C
ATOM   2577  O   LEU A 175     -10.212   9.305   0.493  1.00 91.81           O
ATOM   2578  HA  LEU A 175     -11.829  10.184  -1.223  1.00 91.81           H
ATOM   2579  CB  LEU A 175     -11.498   8.554  -2.545  1.00 91.81           C
ATOM   2580 1HB  LEU A 175     -12.274   8.910  -3.222  1.00 91.81           H
ATOM   2581 2HB  LEU A 175     -10.685   8.174  -3.163  1.00 91.81           H
ATOM   2582  CG  LEU A 175     -12.066   7.391  -1.729  1.00 91.81           C
ATOM   2583  HG  LEU A 175     -11.305   7.069  -1.018  1.00 91.81           H
ATOM   2584  CD1 LEU A 175     -13.285   7.835  -0.917  1.00 91.81           C
ATOM   2585 1HD1 LEU A 175     -12.995   8.633  -0.233  1.00 91.81           H
ATOM   2586 2HD1 LEU A 175     -14.059   8.198  -1.593  1.00 91.81           H
ATOM   2587 3HD1 LEU A 175     -13.669   6.989  -0.346  1.00 91.81           H
ATOM   2588  CD2 LEU A 175     -12.381   6.193  -2.627  1.00 91.81           C
ATOM   2589 1HD2 LEU A 175     -13.115   6.485  -3.377  1.00 91.81           H
ATOM   2590 2HD2 LEU A 175     -11.469   5.860  -3.121  1.00 91.81           H
ATOM   2591 3HD2 LEU A 175     -12.783   5.381  -2.021  1.00 91.81           H
ATOM   2592  HN  LEU A 175     -10.370  10.491  -3.588  1.00 91.81           H
ATOM   2593  N   ALA A 176      -8.711   9.132  -1.189  1.00 96.10           N
ATOM   2594  CA  ALA A 176      -7.634   8.668  -0.331  1.00 96.10           C
ATOM   2595  C   ALA A 176      -7.331   9.735   0.722  1.00 96.10           C
ATOM   2596  O   ALA A 176      -7.045   9.411   1.874  1.00 96.10           O
ATOM   2597  HA  ALA A 176      -7.975   7.761   0.169  1.00 96.10           H
ATOM   2598  CB  ALA A 176      -6.411   8.328  -1.186  1.00 96.10           C
ATOM   2599 1HB  ALA A 176      -6.671   7.545  -1.898  1.00 96.10           H
ATOM   2600 2HB  ALA A 176      -6.087   9.218  -1.726  1.00 96.10           H
ATOM   2601 3HB  ALA A 176      -5.603   7.980  -0.542  1.00 96.10           H
ATOM   2602  HN  ALA A 176      -8.464   9.251  -2.151  1.00 96.10           H
ATOM   2603  N   ALA A 177      -7.405  10.985   0.290  1.00 95.96           N
ATOM   2604  CA  ALA A 177      -7.128  12.101   1.179  1.00 95.96           C
ATOM   2605  C   ALA A 177      -8.134  12.091   2.331  1.00 95.96           C
ATOM   2606  O   ALA A 177      -7.755  12.238   3.492  1.00 95.96           O
ATOM   2607  HA  ALA A 177      -6.125  11.964   1.582  1.00 95.96           H
ATOM   2608  CB  ALA A 177      -7.165  13.408   0.384  1.00 95.96           C
ATOM   2609 1HB  ALA A 177      -6.412  13.375  -0.404  1.00 95.96           H
ATOM   2610 2HB  ALA A 177      -8.151  13.534  -0.062  1.00 95.96           H
ATOM   2611 3HB  ALA A 177      -6.957  14.245   1.051  1.00 95.96           H
ATOM   2612  HN  ALA A 177      -7.647  11.240  -0.646  1.00 95.96           H
ATOM   2613  N   ALA A 178      -9.397  11.918   1.971  1.00 96.05           N
ATOM   2614  CA  ALA A 178     -10.467  11.943   2.954  1.00 96.05           C
ATOM   2615  C   ALA A 178     -10.275  10.787   3.938  1.00 96.05           C
ATOM   2616  O   ALA A 178     -10.558  10.927   5.127  1.00 96.05           O
ATOM   2617  HA  ALA A 178     -10.397  12.886   3.496  1.00 96.05           H
ATOM   2618  CB  ALA A 178     -11.819  11.883   2.240  1.00 96.05           C
ATOM   2619 1HB  ALA A 178     -11.917  12.741   1.575  1.00 96.05           H
ATOM   2620 2HB  ALA A 178     -11.882  10.963   1.658  1.00 96.05           H
ATOM   2621 3HB  ALA A 178     -12.620  11.901   2.978  1.00 96.05           H
ATOM   2622  HN  ALA A 178      -9.693  11.763   1.028  1.00 96.05           H
ATOM   2623  N   LEU A 179      -9.797   9.672   3.406  1.00 93.37           N
ATOM   2624  CA  LEU A 179      -9.641   8.468   4.206  1.00 93.37           C
ATOM   2625  C   LEU A 179      -8.468   8.650   5.170  1.00 93.37           C
ATOM   2626  O   LEU A 179      -8.230   7.804   6.031  1.00 93.37           O
ATOM   2627  HA  LEU A 179     -10.553   8.344   4.791  1.00 93.37           H
ATOM   2628  CB  LEU A 179      -9.512   7.239   3.304  1.00 93.37           C
ATOM   2629 1HB  LEU A 179      -8.697   7.413   2.601  1.00 93.37           H
ATOM   2630 2HB  LEU A 179      -9.224   6.389   3.922  1.00 93.37           H
ATOM   2631  CG  LEU A 179     -10.761   6.856   2.508  1.00 93.37           C
ATOM   2632  HG  LEU A 179     -11.091   7.732   1.948  1.00 93.37           H
ATOM   2633  CD1 LEU A 179     -10.447   5.760   1.488  1.00 93.37           C
ATOM   2634 1HD1 LEU A 179      -9.686   6.117   0.794  1.00 93.37           H
ATOM   2635 2HD1 LEU A 179     -10.078   4.875   2.007  1.00 93.37           H
ATOM   2636 3HD1 LEU A 179     -11.352   5.507   0.936  1.00 93.37           H
ATOM   2637  CD2 LEU A 179     -11.906   6.459   3.442  1.00 93.37           C
ATOM   2638 1HD2 LEU A 179     -11.601   5.605   4.047  1.00 93.37           H
ATOM   2639 2HD2 LEU A 179     -12.150   7.298   4.094  1.00 93.37           H
ATOM   2640 3HD2 LEU A 179     -12.781   6.192   2.850  1.00 93.37           H
ATOM   2641  HN  LEU A 179      -9.519   9.583   2.450  1.00 93.37           H
ATOM   2642  N   CYS A 180      -7.764   9.759   4.993  1.00 91.65           N
ATOM   2643  CA  CYS A 180      -6.576  10.026   5.785  1.00 91.65           C
ATOM   2644  C   CYS A 180      -6.953  10.997   6.905  1.00 91.65           C
ATOM   2645  O   CYS A 180      -6.112  11.362   7.726  1.00 91.65           O
ATOM   2646  HA  CYS A 180      -6.252   9.069   6.196  1.00 91.65           H
ATOM   2647  CB  CYS A 180      -5.431  10.564   4.925  1.00 91.65           C
ATOM   2648 1HB  CYS A 180      -5.736  11.489   4.436  1.00 91.65           H
ATOM   2649 2HB  CYS A 180      -4.574  10.803   5.554  1.00 91.65           H
ATOM   2650  SG  CYS A 180      -4.955   9.321   3.668  1.00 91.65           S
ATOM   2651  HG  CYS A 180      -5.722   9.806   2.696  1.00 91.65           H
ATOM   2652  HN  CYS A 180      -7.994  10.466   4.325  1.00 91.65           H
ATOM   2653  N   ILE A 181      -8.219  11.390   6.903  1.00 91.62           N
ATOM   2654  CA  ILE A 181      -8.703  12.360   7.870  1.00 91.62           C
ATOM   2655  C   ILE A 181      -8.427  11.846   9.285  1.00 91.62           C
ATOM   2656  O   ILE A 181      -7.909  12.578  10.126  1.00 91.62           O
ATOM   2657  HA  ILE A 181      -8.137  13.280   7.721  1.00 91.62           H
ATOM   2658  CB  ILE A 181     -10.175  12.687   7.611  1.00 91.62           C
ATOM   2659  HB  ILE A 181     -10.716  11.749   7.487  1.00 91.62           H
ATOM   2660  CG1 ILE A 181     -10.340  13.479   6.312  1.00 91.62           C
ATOM   2661 1HG1 ILE A 181      -9.882  14.462   6.421  1.00 91.62           H
ATOM   2662 2HG1 ILE A 181      -9.815  12.971   5.503  1.00 91.62           H
ATOM   2663  CG2 ILE A 181     -10.795  13.412   8.807  1.00 91.62           C
ATOM   2664 1HG2 ILE A 181     -10.728  12.778   9.691  1.00 91.62           H
ATOM   2665 2HG2 ILE A 181     -10.257  14.343   8.986  1.00 91.62           H
ATOM   2666 3HG2 ILE A 181     -11.841  13.632   8.596  1.00 91.62           H
ATOM   2667  CD1 ILE A 181     -11.818  13.636   5.950  1.00 91.62           C
ATOM   2668 1HD1 ILE A 181     -12.266  12.651   5.818  1.00 91.62           H
ATOM   2669 2HD1 ILE A 181     -12.334  14.166   6.750  1.00 91.62           H
ATOM   2670 3HD1 ILE A 181     -11.907  14.202   5.023  1.00 91.62           H
ATOM   2671  HN  ILE A 181      -8.906  11.057   6.258  1.00 91.62           H
ATOM   2672  N   PRO A 182      -8.767  10.582   9.571  1.00 92.91           N
ATOM   2673  CA  PRO A 182      -8.551  10.027  10.910  1.00 92.91           C
ATOM   2674  C   PRO A 182      -7.117  10.203  11.382  1.00 92.91           C
ATOM   2675  O   PRO A 182      -6.879  10.610  12.519  1.00 92.91           O
ATOM   2676  HA  PRO A 182      -9.158  10.563  11.640  1.00 92.91           H
ATOM   2677  CB  PRO A 182      -8.921   8.551  10.755  1.00 92.91           C
ATOM   2678 1HB  PRO A 182      -8.051   7.943  10.506  1.00 92.91           H
ATOM   2679 2HB  PRO A 182      -9.340   8.144  11.675  1.00 92.91           H
ATOM   2680  CG  PRO A 182      -9.943   8.560   9.625  1.00 92.91           C
ATOM   2681 1HG  PRO A 182     -10.041   7.579   9.160  1.00 92.91           H
ATOM   2682 2HG  PRO A 182     -10.937   8.831   9.981  1.00 92.91           H
ATOM   2683  CD  PRO A 182      -9.379   9.593   8.665  1.00 92.91           C
ATOM   2684 1HD  PRO A 182      -8.641   9.159   7.990  1.00 92.91           H
ATOM   2685 2HD  PRO A 182     -10.156  10.033   8.040  1.00 92.91           H
ATOM   2686  N   GLU A 183      -6.190   9.889  10.488  1.00 89.86           N
ATOM   2687  CA  GLU A 183      -4.778   9.935  10.826  1.00 89.86           C
ATOM   2688  C   GLU A 183      -4.363  11.365  11.177  1.00 89.86           C
ATOM   2689  O   GLU A 183      -3.568  11.578  12.092  1.00 89.86           O
ATOM   2690  HA  GLU A 183      -4.668   9.293  11.700  1.00 89.86           H
ATOM   2691  CB  GLU A 183      -3.923   9.380   9.685  1.00 89.86           C
ATOM   2692 1HB  GLU A 183      -4.324   9.716   8.729  1.00 89.86           H
ATOM   2693 2HB  GLU A 183      -2.880   9.660   9.838  1.00 89.86           H
ATOM   2694  CG  GLU A 183      -3.960   7.851   9.667  1.00 89.86           C
ATOM   2695 1HG  GLU A 183      -3.142   7.471   9.054  1.00 89.86           H
ATOM   2696 2HG  GLU A 183      -3.807   7.467  10.675  1.00 89.86           H
ATOM   2697  CD  GLU A 183      -5.294   7.341   9.118  1.00 89.86           C
ATOM   2698  OE1 GLU A 183      -5.518   6.116   9.220  1.00 89.86           O
ATOM   2699  OE2 GLU A 183      -6.059   8.189   8.610  1.00 89.86           O
ATOM   2700  HN  GLU A 183      -6.391   9.607   9.550  1.00 89.86           H
ATOM   2701  N   ILE A 184      -4.919  12.309  10.431  1.00 91.15           N
ATOM   2702  CA  ILE A 184      -4.568  13.708  10.610  1.00 91.15           C
ATOM   2703  C   ILE A 184      -4.945  14.147  12.026  1.00 91.15           C
ATOM   2704  O   ILE A 184      -4.200  14.883  12.670  1.00 91.15           O
ATOM   2705  HA  ILE A 184      -3.487  13.790  10.499  1.00 91.15           H
ATOM   2706  CB  ILE A 184      -5.203  14.563   9.511  1.00 91.15           C
ATOM   2707  HB  ILE A 184      -6.266  14.328   9.466  1.00 91.15           H
ATOM   2708  CG1 ILE A 184      -4.607  14.228   8.142  1.00 91.15           C
ATOM   2709 1HG1 ILE A 184      -3.583  14.596   8.087  1.00 91.15           H
ATOM   2710 2HG1 ILE A 184      -4.564  13.146   8.016  1.00 91.15           H
ATOM   2711  CG2 ILE A 184      -5.083  16.053   9.839  1.00 91.15           C
ATOM   2712 1HG2 ILE A 184      -5.591  16.260  10.780  1.00 91.15           H
ATOM   2713 2HG2 ILE A 184      -4.030  16.322   9.927  1.00 91.15           H
ATOM   2714 3HG2 ILE A 184      -5.542  16.638   9.042  1.00 91.15           H
ATOM   2715  CD1 ILE A 184      -5.439  14.845   7.016  1.00 91.15           C
ATOM   2716 1HD1 ILE A 184      -6.456  14.455   7.060  1.00 91.15           H
ATOM   2717 2HD1 ILE A 184      -5.460  15.929   7.132  1.00 91.15           H
ATOM   2718 3HD1 ILE A 184      -4.994  14.591   6.054  1.00 91.15           H
ATOM   2719  HN  ILE A 184      -5.597  12.131   9.718  1.00 91.15           H
ATOM   2720  N   LEU A 185      -6.102  13.677  12.469  1.00 91.16           N
ATOM   2721  CA  LEU A 185      -6.696  14.183  13.695  1.00 91.16           C
ATOM   2722  C   LEU A 185      -5.987  13.556  14.897  1.00 91.16           C
ATOM   2723  O   LEU A 185      -5.577  14.260  15.817  1.00 91.16           O
ATOM   2724  HA  LEU A 185      -6.527  15.260  13.718  1.00 91.16           H
ATOM   2725  CB  LEU A 185      -8.209  13.962  13.688  1.00 91.16           C
ATOM   2726 1HB  LEU A 185      -8.401  12.905  13.504  1.00 91.16           H
ATOM   2727 2HB  LEU A 185      -8.594  14.187  14.683  1.00 91.16           H
ATOM   2728  CG  LEU A 185      -9.003  14.781  12.668  1.00 91.16           C
ATOM   2729  HG  LEU A 185      -8.635  14.534  11.672  1.00 91.16           H
ATOM   2730  CD1 LEU A 185     -10.488  14.413  12.706  1.00 91.16           C
ATOM   2731 1HD1 LEU A 185     -10.606  13.355  12.473  1.00 91.16           H
ATOM   2732 2HD1 LEU A 185     -10.886  14.613  13.700  1.00 91.16           H
ATOM   2733 3HD1 LEU A 185     -11.028  15.010  11.971  1.00 91.16           H
ATOM   2734  CD2 LEU A 185      -8.778  16.280  12.874  1.00 91.16           C
ATOM   2735 1HD2 LEU A 185      -9.101  16.562  13.876  1.00 91.16           H
ATOM   2736 2HD2 LEU A 185      -7.718  16.508  12.757  1.00 91.16           H
ATOM   2737 3HD2 LEU A 185      -9.353  16.839  12.136  1.00 91.16           H
ATOM   2738  HN  LEU A 185      -6.630  12.964  12.007  1.00 91.16           H
ATOM   2739  N   TYR A 186      -5.866  12.237  14.849  1.00 91.25           N
ATOM   2740  CA  TYR A 186      -5.630  11.463  16.056  1.00 91.25           C
ATOM   2741  C   TYR A 186      -4.187  10.955  16.109  1.00 91.25           C
ATOM   2742  O   TYR A 186      -3.800  10.273  17.056  1.00 91.25           O
ATOM   2743  HA  TYR A 186      -5.810  12.113  16.913  1.00 91.25           H
ATOM   2744  CB  TYR A 186      -6.578  10.265  15.981  1.00 91.25           C
ATOM   2745 1HB  TYR A 186      -6.289   9.639  15.136  1.00 91.25           H
ATOM   2746 2HB  TYR A 186      -6.457   9.661  16.880  1.00 91.25           H
ATOM   2747  CG  TYR A 186      -8.052  10.646  15.834  1.00 91.25           C
ATOM   2748  CD1 TYR A 186      -8.612  11.577  16.684  1.00 91.25           C
ATOM   2749  HD1 TYR A 186      -8.004  12.042  17.460  1.00 91.25           H
ATOM   2750  CD2 TYR A 186      -8.822  10.057  14.851  1.00 91.25           C
ATOM   2751  HD2 TYR A 186      -8.380   9.321  14.180  1.00 91.25           H
ATOM   2752  CE1 TYR A 186     -10.000  11.936  16.546  1.00 91.25           C
ATOM   2753  HE1 TYR A 186     -10.454  12.670  17.210  1.00 91.25           H
ATOM   2754  CE2 TYR A 186     -10.210  10.416  14.713  1.00 91.25           C
ATOM   2755  HE2 TYR A 186     -10.829   9.959  13.941  1.00 91.25           H
ATOM   2756  CZ  TYR A 186     -10.730  11.337  15.567  1.00 91.25           C
ATOM   2757  OH  TYR A 186     -12.041  11.676  15.436  1.00 91.25           O
ATOM   2758  HH  TYR A 186     -12.467  11.125  14.719  1.00 91.25           H
ATOM   2759  HN  TYR A 186      -5.926  11.700  14.008  1.00 91.25           H
ATOM   2760  N   SER A 187      -3.432  11.308  15.079  1.00 92.15           N
ATOM   2761  CA  SER A 187      -1.994  11.098  15.099  1.00 92.15           C
ATOM   2762  C   SER A 187      -1.341  12.047  16.107  1.00 92.15           C
ATOM   2763  O   SER A 187      -1.494  13.263  16.009  1.00 92.15           O
ATOM   2764  HA  SER A 187      -1.858  10.061  15.407  1.00 92.15           H
ATOM   2765  CB  SER A 187      -1.388  11.301  13.709  1.00 92.15           C
ATOM   2766 1HB  SER A 187      -1.626  12.303  13.353  1.00 92.15           H
ATOM   2767 2HB  SER A 187      -0.302  11.235  13.774  1.00 92.15           H
ATOM   2768  OG  SER A 187      -1.866  10.339  12.773  1.00 92.15           O
ATOM   2769  HG  SER A 187      -2.320  10.800  12.010  1.00 92.15           H
ATOM   2770  HN  SER A 187      -3.785  11.730  14.244  1.00 92.15           H
ATOM   2771  N   GLN A 188      -0.626  11.454  17.052  1.00 85.61           N
ATOM   2772  CA  GLN A 188       0.152  12.232  18.001  1.00 85.61           C
ATOM   2773  C   GLN A 188       1.355  11.423  18.490  1.00 85.61           C
ATOM   2774  O   GLN A 188       1.434  10.218  18.258  1.00 85.61           O
ATOM   2775  HA  GLN A 188       0.494  13.106  17.447  1.00 85.61           H
ATOM   2776  CB  GLN A 188      -0.715  12.691  19.175  1.00 85.61           C
ATOM   2777 1HB  GLN A 188      -0.131  13.337  19.831  1.00 85.61           H
ATOM   2778 2HB  GLN A 188      -1.551  13.284  18.805  1.00 85.61           H
ATOM   2779  CG  GLN A 188      -1.243  11.493  19.967  1.00 85.61           C
ATOM   2780 1HG  GLN A 188      -1.744  10.799  19.293  1.00 85.61           H
ATOM   2781 2HG  GLN A 188      -0.409  10.955  20.418  1.00 85.61           H
ATOM   2782  CD  GLN A 188      -2.216  11.944  21.058  1.00 85.61           C
ATOM   2783  OE1 GLN A 188      -2.705  13.062  21.067  1.00 85.61           O
ATOM   2784  NE2 GLN A 188      -2.469  11.014  21.975  1.00 85.61           N
ATOM   2785 1HE2 GLN A 188      -2.035  10.116  21.909  1.00 85.61           H
ATOM   2786 2HE2 GLN A 188      -3.094  11.214  22.730  1.00 85.61           H
ATOM   2787  HN  GLN A 188      -0.574  10.463  17.175  1.00 85.61           H
ATOM   2788  N   ILE A 189       2.263  12.119  19.159  1.00 89.53           N
ATOM   2789  CA  ILE A 189       3.385  11.460  19.805  1.00 89.53           C
ATOM   2790  C   ILE A 189       2.961  10.987  21.197  1.00 89.53           C
ATOM   2791  O   ILE A 189       2.453  11.773  21.995  1.00 89.53           O
ATOM   2792  HA  ILE A 189       3.639  10.585  19.206  1.00 89.53           H
ATOM   2793  CB  ILE A 189       4.612  12.374  19.813  1.00 89.53           C
ATOM   2794  HB  ILE A 189       4.343  13.300  20.321  1.00 89.53           H
ATOM   2795  CG1 ILE A 189       5.029  12.744  18.389  1.00 89.53           C
ATOM   2796 1HG1 ILE A 189       5.356  11.850  17.858  1.00 89.53           H
ATOM   2797 2HG1 ILE A 189       4.172  13.142  17.846  1.00 89.53           H
ATOM   2798  CG2 ILE A 189       5.761  11.743  20.602  1.00 89.53           C
ATOM   2799 1HG2 ILE A 189       5.445  11.572  21.631  1.00 89.53           H
ATOM   2800 2HG2 ILE A 189       6.036  10.793  20.144  1.00 89.53           H
ATOM   2801 3HG2 ILE A 189       6.620  12.414  20.592  1.00 89.53           H
ATOM   2802  CD1 ILE A 189       6.157  13.778  18.399  1.00 89.53           C
ATOM   2803 1HD1 ILE A 189       5.819  14.680  18.910  1.00 89.53           H
ATOM   2804 2HD1 ILE A 189       7.021  13.368  18.921  1.00 89.53           H
ATOM   2805 3HD1 ILE A 189       6.435  14.024  17.374  1.00 89.53           H
ATOM   2806  HN  ILE A 189       2.240  13.113  19.263  1.00 89.53           H
ATOM   2807  N   LYS A 190       3.185   9.705  21.445  1.00 84.72           N
ATOM   2808  CA  LYS A 190       2.946   9.145  22.764  1.00 84.72           C
ATOM   2809  C   LYS A 190       4.281   8.738  23.391  1.00 84.72           C
ATOM   2810  O   LYS A 190       5.083   8.051  22.760  1.00 84.72           O
ATOM   2811  HA  LYS A 190       2.502   9.930  23.377  1.00 84.72           H
ATOM   2812  CB  LYS A 190       1.930   8.004  22.686  1.00 84.72           C
ATOM   2813 1HB  LYS A 190       1.027   8.349  22.182  1.00 84.72           H
ATOM   2814 2HB  LYS A 190       2.338   7.190  22.087  1.00 84.72           H
ATOM   2815  CG  LYS A 190       1.576   7.488  24.082  1.00 84.72           C
ATOM   2816 1HG  LYS A 190       2.481   7.158  24.592  1.00 84.72           H
ATOM   2817 2HG  LYS A 190       1.153   8.298  24.677  1.00 84.72           H
ATOM   2818  CD  LYS A 190       0.578   6.331  24.003  1.00 84.72           C
ATOM   2819 1HD  LYS A 190      -0.352   6.678  23.551  1.00 84.72           H
ATOM   2820 2HD  LYS A 190       0.973   5.548  23.356  1.00 84.72           H
ATOM   2821  CE  LYS A 190       0.293   5.757  25.392  1.00 84.72           C
ATOM   2822 1HE  LYS A 190       1.226   5.640  25.942  1.00 84.72           H
ATOM   2823 2HE  LYS A 190      -0.327   6.451  25.959  1.00 84.72           H
ATOM   2824  NZ  LYS A 190      -0.392   4.449  25.282  1.00 84.72           N
ATOM   2825 1HZ  LYS A 190      -0.420   4.004  26.192  1.00 84.72           H
ATOM   2826 2HZ  LYS A 190      -1.338   4.590  24.945  1.00 84.72           H
ATOM   2827 3HZ  LYS A 190       0.113   3.857  24.632  1.00 84.72           H
ATOM   2828  HN  LYS A 190       3.523   9.054  20.765  1.00 84.72           H
ATOM   2829  N   GLU A 191       4.479   9.180  24.624  1.00 76.15           N
ATOM   2830  CA  GLU A 191       5.625   8.741  25.402  1.00 76.15           C
ATOM   2831  C   GLU A 191       5.243   7.553  26.287  1.00 76.15           C
ATOM   2832  O   GLU A 191       4.315   7.645  27.089  1.00 76.15           O
ATOM   2833  HA  GLU A 191       6.371   8.432  24.669  1.00 76.15           H
ATOM   2834  CB  GLU A 191       6.191   9.889  26.239  1.00 76.15           C
ATOM   2835 1HB  GLU A 191       5.377  10.419  26.734  1.00 76.15           H
ATOM   2836 2HB  GLU A 191       6.939   9.504  26.933  1.00 76.15           H
ATOM   2837  CG  GLU A 191       6.909  10.911  25.355  1.00 76.15           C
ATOM   2838 1HG  GLU A 191       7.638  10.403  24.725  1.00 76.15           H
ATOM   2839 2HG  GLU A 191       6.190  11.390  24.690  1.00 76.15           H
ATOM   2840  CD  GLU A 191       7.611  11.973  26.204  1.00 76.15           C
ATOM   2841  OE1 GLU A 191       8.235  12.867  25.592  1.00 76.15           O
ATOM   2842  OE2 GLU A 191       7.509  11.866  27.445  1.00 76.15           O
ATOM   2843  HN  GLU A 191       3.873   9.824  25.091  1.00 76.15           H
ATOM   2844  N   GLU A 192       5.978   6.465  26.111  1.00 72.54           N
ATOM   2845  CA  GLU A 192       5.748   5.270  26.905  1.00 72.54           C
ATOM   2846  C   GLU A 192       7.080   4.617  27.280  1.00 72.54           C
ATOM   2847  O   GLU A 192       7.917   4.365  26.415  1.00 72.54           O
ATOM   2848  HA  GLU A 192       5.238   5.614  27.804  1.00 72.54           H
ATOM   2849  CB  GLU A 192       4.844   4.284  26.162  1.00 72.54           C
ATOM   2850 1HB  GLU A 192       3.889   4.758  25.938  1.00 72.54           H
ATOM   2851 2HB  GLU A 192       5.358   3.911  25.276  1.00 72.54           H
ATOM   2852  CG  GLU A 192       4.537   3.061  27.029  1.00 72.54           C
ATOM   2853 1HG  GLU A 192       5.351   2.341  26.949  1.00 72.54           H
ATOM   2854 2HG  GLU A 192       4.477   3.359  28.076  1.00 72.54           H
ATOM   2855  CD  GLU A 192       3.223   2.403  26.603  1.00 72.54           C
ATOM   2856  OE1 GLU A 192       2.811   1.453  27.304  1.00 72.54           O
ATOM   2857  OE2 GLU A 192       2.660   2.865  25.587  1.00 72.54           O
ATOM   2858  HN  GLU A 192       6.718   6.392  25.442  1.00 72.54           H
ATOM   2859  N   SER A 193       7.234   4.363  28.572  1.00 73.64           N
ATOM   2860  CA  SER A 193       8.437   3.716  29.068  1.00 73.64           C
ATOM   2861  C   SER A 193       9.672   4.519  28.657  1.00 73.64           C
ATOM   2862  O   SER A 193      10.742   3.953  28.440  1.00 73.64           O
ATOM   2863  HA  SER A 193       8.331   3.704  30.153  1.00 73.64           H
ATOM   2864  CB  SER A 193       8.542   2.279  28.552  1.00 73.64           C
ATOM   2865 1HB  SER A 193       8.718   2.293  27.476  1.00 73.64           H
ATOM   2866 2HB  SER A 193       9.403   1.792  29.009  1.00 73.64           H
ATOM   2867  OG  SER A 193       7.366   1.524  28.830  1.00 73.64           O
ATOM   2868  HG  SER A 193       7.420   0.631  28.384  1.00 73.64           H
ATOM   2869  HN  SER A 193       6.557   4.591  29.271  1.00 73.64           H
ATOM   2870  N   GLY A 194       9.483   5.827  28.562  1.00 81.78           N
ATOM   2871  CA  GLY A 194      10.582   6.721  28.242  1.00 81.78           C
ATOM   2872  C   GLY A 194      10.906   6.680  26.747  1.00 81.78           C
ATOM   2873  O   GLY A 194      11.902   7.252  26.308  1.00 81.78           O
ATOM   2874 1HA  GLY A 194      10.325   7.740  28.534  1.00 81.78           H
ATOM   2875 2HA  GLY A 194      11.464   6.439  28.817  1.00 81.78           H
ATOM   2876  HN  GLY A 194       8.599   6.276  28.699  1.00 81.78           H
ATOM   2877  N   ILE A 195      10.045   5.996  26.007  1.00 80.18           N
ATOM   2878  CA  ILE A 195      10.200   5.913  24.564  1.00 80.18           C
ATOM   2879  C   ILE A 195       9.111   6.752  23.891  1.00 80.18           C
ATOM   2880  O   ILE A 195       7.928   6.592  24.186  1.00 80.18           O
ATOM   2881  HA  ILE A 195      11.170   6.342  24.314  1.00 80.18           H
ATOM   2882  CB  ILE A 195      10.220   4.453  24.110  1.00 80.18           C
ATOM   2883  HB  ILE A 195       9.283   3.986  24.418  1.00 80.18           H
ATOM   2884  CG1 ILE A 195      11.353   3.682  24.792  1.00 80.18           C
ATOM   2885 1HG1 ILE A 195      12.312   4.121  24.517  1.00 80.18           H
ATOM   2886 2HG1 ILE A 195      11.259   3.773  25.874  1.00 80.18           H
ATOM   2887  CG2 ILE A 195      10.295   4.353  22.586  1.00 80.18           C
ATOM   2888 1HG2 ILE A 195       9.426   4.844  22.146  1.00 80.18           H
ATOM   2889 2HG2 ILE A 195      11.204   4.841  22.234  1.00 80.18           H
ATOM   2890 3HG2 ILE A 195      10.308   3.304  22.290  1.00 80.18           H
ATOM   2891  CD1 ILE A 195      11.328   2.205  24.393  1.00 80.18           C
ATOM   2892 1HD1 ILE A 195      10.377   1.764  24.692  1.00 80.18           H
ATOM   2893 2HD1 ILE A 195      11.446   2.118  23.313  1.00 80.18           H
ATOM   2894 3HD1 ILE A 195      12.144   1.681  24.892  1.00 80.18           H
ATOM   2895  HN  ILE A 195       9.256   5.505  26.376  1.00 80.18           H
ATOM   2896  N   ALA A 196       9.551   7.627  22.998  1.00 90.73           N
ATOM   2897  CA  ALA A 196       8.624   8.429  22.218  1.00 90.73           C
ATOM   2898  C   ALA A 196       8.120   7.607  21.030  1.00 90.73           C
ATOM   2899  O   ALA A 196       8.914   7.025  20.291  1.00 90.73           O
ATOM   2900  HA  ALA A 196       7.780   8.680  22.859  1.00 90.73           H
ATOM   2901  CB  ALA A 196       9.312   9.724  21.780  1.00 90.73           C
ATOM   2902 1HB  ALA A 196       9.625  10.284  22.661  1.00 90.73           H
ATOM   2903 2HB  ALA A 196      10.186   9.484  21.173  1.00 90.73           H
ATOM   2904 3HB  ALA A 196       8.617  10.325  21.194  1.00 90.73           H
ATOM   2905  HN  ALA A 196      10.518   7.792  22.806  1.00 90.73           H
ATOM   2906  N   ILE A 197       6.804   7.584  20.883  1.00 86.36           N
ATOM   2907  CA  ILE A 197       6.178   6.753  19.868  1.00 86.36           C
ATOM   2908  C   ILE A 197       5.177   7.594  19.073  1.00 86.36           C
ATOM   2909  O   ILE A 197       4.334   8.275  19.654  1.00 86.36           O
ATOM   2910  HA  ILE A 197       6.963   6.419  19.190  1.00 86.36           H
ATOM   2911  CB  ILE A 197       5.565   5.503  20.502  1.00 86.36           C
ATOM   2912  HB  ILE A 197       4.827   5.820  21.238  1.00 86.36           H
ATOM   2913  CG1 ILE A 197       6.625   4.690  21.247  1.00 86.36           C
ATOM   2914 1HG1 ILE A 197       7.374   4.328  20.542  1.00 86.36           H
ATOM   2915 2HG1 ILE A 197       7.143   5.329  21.962  1.00 86.36           H
ATOM   2916  CG2 ILE A 197       4.829   4.663  19.457  1.00 86.36           C
ATOM   2917 1HG2 ILE A 197       4.030   5.256  19.011  1.00 86.36           H
ATOM   2918 2HG2 ILE A 197       5.528   4.354  18.680  1.00 86.36           H
ATOM   2919 3HG2 ILE A 197       4.402   3.781  19.934  1.00 86.36           H
ATOM   2920  CD1 ILE A 197       5.993   3.505  21.980  1.00 86.36           C
ATOM   2921 1HD1 ILE A 197       5.263   3.872  22.702  1.00 86.36           H
ATOM   2922 2HD1 ILE A 197       5.497   2.855  21.259  1.00 86.36           H
ATOM   2923 3HD1 ILE A 197       6.769   2.944  22.502  1.00 86.36           H
ATOM   2924  HN  ILE A 197       6.169   8.118  21.441  1.00 86.36           H
ATOM   2925  N   CYS A 198       5.303   7.518  17.756  1.00 92.21           N
ATOM   2926  CA  CYS A 198       4.313   8.113  16.874  1.00 92.21           C
ATOM   2927  C   CYS A 198       3.208   7.083  16.629  1.00 92.21           C
ATOM   2928  O   CYS A 198       3.425   6.087  15.941  1.00 92.21           O
ATOM   2929  HA  CYS A 198       3.919   8.988  17.391  1.00 92.21           H
ATOM   2930  CB  CYS A 198       4.941   8.599  15.567  1.00 92.21           C
ATOM   2931 1HB  CYS A 198       5.614   9.433  15.765  1.00 92.21           H
ATOM   2932 2HB  CYS A 198       5.540   7.804  15.123  1.00 92.21           H
ATOM   2933  SG  CYS A 198       3.631   9.119  14.399  1.00 92.21           S
ATOM   2934  HN  CYS A 198       6.062   7.062  17.293  1.00 92.21           H
ATOM   2935  N   THR A 199       2.048   7.360  17.205  1.00 90.38           N
ATOM   2936  CA  THR A 199       0.910   6.467  17.064  1.00 90.38           C
ATOM   2937  C   THR A 199      -0.382   7.270  16.901  1.00 90.38           C
ATOM   2938  O   THR A 199      -0.403   8.475  17.148  1.00 90.38           O
ATOM   2939  HA  THR A 199       1.042   5.885  16.151  1.00 90.38           H
ATOM   2940  CB  THR A 199       0.894   5.527  18.271  1.00 90.38           C
ATOM   2941  HB  THR A 199       1.890   5.132  18.471  1.00 90.38           H
ATOM   2942  OG1 THR A 199      -0.098   4.557  17.943  1.00 90.38           O
ATOM   2943  HG1 THR A 199      -0.036   3.780  18.569  1.00 90.38           H
ATOM   2944  CG2 THR A 199       0.351   6.203  19.532  1.00 90.38           C
ATOM   2945 1HG2 THR A 199      -0.671   6.538  19.353  1.00 90.38           H
ATOM   2946 2HG2 THR A 199       0.976   7.060  19.782  1.00 90.38           H
ATOM   2947 3HG2 THR A 199       0.361   5.492  20.358  1.00 90.38           H
ATOM   2948  HN  THR A 199       1.878   8.175  17.760  1.00 90.38           H
ATOM   2949  N   MET A 200      -1.428   6.570  16.487  1.00 88.98           N
ATOM   2950  CA  MET A 200      -2.774   7.110  16.581  1.00 88.98           C
ATOM   2951  C   MET A 200      -3.356   6.889  17.978  1.00 88.98           C
ATOM   2952  O   MET A 200      -3.283   5.787  18.518  1.00 88.98           O
ATOM   2953  HA  MET A 200      -2.676   8.177  16.385  1.00 88.98           H
ATOM   2954  CB  MET A 200      -3.669   6.432  15.542  1.00 88.98           C
ATOM   2955 1HB  MET A 200      -3.569   5.350  15.620  1.00 88.98           H
ATOM   2956 2HB  MET A 200      -4.713   6.671  15.745  1.00 88.98           H
ATOM   2957  CG  MET A 200      -3.304   6.883  14.126  1.00 88.98           C
ATOM   2958 1HG  MET A 200      -3.317   7.971  14.067  1.00 88.98           H
ATOM   2959 2HG  MET A 200      -2.290   6.563  13.884  1.00 88.98           H
ATOM   2960  SD  MET A 200      -4.457   6.195  12.949  1.00 88.98           S
ATOM   2961  CE  MET A 200      -5.938   7.075  13.416  1.00 88.98           C
ATOM   2962 1HE  MET A 200      -6.180   6.853  14.456  1.00 88.98           H
ATOM   2963 2HE  MET A 200      -5.775   8.146  13.302  1.00 88.98           H
ATOM   2964 3HE  MET A 200      -6.763   6.762  12.776  1.00 88.98           H
ATOM   2965  HN  MET A 200      -1.367   5.653  16.093  1.00 88.98           H
ATOM   2966  N   VAL A 201      -3.921   7.956  18.524  1.00 91.57           N
ATOM   2967  CA  VAL A 201      -4.651   7.858  19.777  1.00 91.57           C
ATOM   2968  C   VAL A 201      -6.106   8.272  19.547  1.00 91.57           C
ATOM   2969  O   VAL A 201      -6.382   9.419  19.199  1.00 91.57           O
ATOM   2970  HA  VAL A 201      -4.628   6.815  20.090  1.00 91.57           H
ATOM   2971  CB  VAL A 201      -3.956   8.692  20.854  1.00 91.57           C
ATOM   2972  HB  VAL A 201      -3.985   9.736  20.542  1.00 91.57           H
ATOM   2973  CG1 VAL A 201      -4.690   8.581  22.192  1.00 91.57           C
ATOM   2974 1HG1 VAL A 201      -5.712   8.942  22.077  1.00 91.57           H
ATOM   2975 2HG1 VAL A 201      -4.706   7.540  22.512  1.00 91.57           H
ATOM   2976 3HG1 VAL A 201      -4.174   9.184  22.940  1.00 91.57           H
ATOM   2977  CG2 VAL A 201      -2.487   8.286  20.999  1.00 91.57           C
ATOM   2978 1HG2 VAL A 201      -2.427   7.235  21.278  1.00 91.57           H
ATOM   2979 2HG2 VAL A 201      -1.973   8.441  20.051  1.00 91.57           H
ATOM   2980 3HG2 VAL A 201      -2.017   8.895  21.772  1.00 91.57           H
ATOM   2981  HN  VAL A 201      -3.886   8.873  18.126  1.00 91.57           H
ATOM   2982  N   TYR A 202      -6.999   7.314  19.752  1.00 91.48           N
ATOM   2983  CA  TYR A 202      -8.417   7.556  19.541  1.00 91.48           C
ATOM   2984  C   TYR A 202      -9.063   8.155  20.792  1.00 91.48           C
ATOM   2985  O   TYR A 202      -8.684   7.818  21.913  1.00 91.48           O
ATOM   2986  HA  TYR A 202      -8.519   8.260  18.716  1.00 91.48           H
ATOM   2987  CB  TYR A 202      -9.041   6.186  19.266  1.00 91.48           C
ATOM   2988 1HB  TYR A 202      -8.833   5.527  20.109  1.00 91.48           H
ATOM   2989 2HB  TYR A 202     -10.124   6.297  19.207  1.00 91.48           H
ATOM   2990  CG  TYR A 202      -8.541   5.521  17.982  1.00 91.48           C
ATOM   2991  CD1 TYR A 202      -9.166   5.783  16.780  1.00 91.48           C
ATOM   2992  HD1 TYR A 202     -10.016   6.464  16.746  1.00 91.48           H
ATOM   2993  CD2 TYR A 202      -7.464   4.658  18.027  1.00 91.48           C
ATOM   2994  HD2 TYR A 202      -6.970   4.451  18.976  1.00 91.48           H
ATOM   2995  CE1 TYR A 202      -8.695   5.157  15.572  1.00 91.48           C
ATOM   2996  HE1 TYR A 202      -9.180   5.355  14.616  1.00 91.48           H
ATOM   2997  CE2 TYR A 202      -6.993   4.032  16.819  1.00 91.48           C
ATOM   2998  HE2 TYR A 202      -6.144   3.349  16.839  1.00 91.48           H
ATOM   2999  CZ  TYR A 202      -7.632   4.312  15.651  1.00 91.48           C
ATOM   3000  OH  TYR A 202      -7.187   3.721  14.510  1.00 91.48           O
ATOM   3001  HH  TYR A 202      -6.382   3.161  14.706  1.00 91.48           H
ATOM   3002  HN  TYR A 202      -6.768   6.390  20.056  1.00 91.48           H
ATOM   3003  N   PRO A 203     -10.045   9.051  20.625  1.00 86.41           N
ATOM   3004  CA  PRO A 203     -10.686   9.691  21.776  1.00 86.41           C
ATOM   3005  C   PRO A 203     -11.525   8.716  22.586  1.00 86.41           C
ATOM   3006  O   PRO A 203     -12.067   7.756  22.040  1.00 86.41           O
ATOM   3007  HA  PRO A 203      -9.931  10.061  22.470  1.00 86.41           H
ATOM   3008  CB  PRO A 203     -11.544  10.791  21.147  1.00 86.41           C
ATOM   3009 1HB  PRO A 203     -12.454  10.968  21.721  1.00 86.41           H
ATOM   3010 2HB  PRO A 203     -11.009  11.740  21.100  1.00 86.41           H
ATOM   3011  CG  PRO A 203     -11.852  10.262  19.775  1.00 86.41           C
ATOM   3012 1HG  PRO A 203     -12.719   9.602  19.793  1.00 86.41           H
ATOM   3013 2HG  PRO A 203     -12.082  11.072  19.083  1.00 86.41           H
ATOM   3014  CD  PRO A 203     -10.617   9.522  19.351  1.00 86.41           C
ATOM   3015 1HD  PRO A 203     -10.856   8.692  18.686  1.00 86.41           H
ATOM   3016 2HD  PRO A 203      -9.924  10.171  18.815  1.00 86.41           H
ATOM   3017  N   SER A 204     -11.609   8.990  23.879  1.00 78.72           N
ATOM   3018  CA  SER A 204     -12.191   8.037  24.809  1.00 78.72           C
ATOM   3019  C   SER A 204     -13.609   7.671  24.365  1.00 78.72           C
ATOM   3020  O   SER A 204     -14.035   6.528  24.520  1.00 78.72           O
ATOM   3021  HA  SER A 204     -11.541   7.163  24.772  1.00 78.72           H
ATOM   3022  CB  SER A 204     -12.210   8.598  26.233  1.00 78.72           C
ATOM   3023 1HB  SER A 204     -12.778   7.929  26.879  1.00 78.72           H
ATOM   3024 2HB  SER A 204     -11.193   8.630  26.623  1.00 78.72           H
ATOM   3025  OG  SER A 204     -12.779   9.904  26.285  1.00 78.72           O
ATOM   3026  HG  SER A 204     -13.775   9.840  26.355  1.00 78.72           H
ATOM   3027  HN  SER A 204     -11.290   9.842  24.292  1.00 78.72           H
ATOM   3028  N   ASP A 205     -14.299   8.662  23.820  1.00 73.12           N
ATOM   3029  CA  ASP A 205     -15.680   8.476  23.412  1.00 73.12           C
ATOM   3030  C   ASP A 205     -15.719   7.664  22.115  1.00 73.12           C
ATOM   3031  O   ASP A 205     -15.245   8.123  21.077  1.00 73.12           O
ATOM   3032  HA  ASP A 205     -16.158   7.956  24.243  1.00 73.12           H
ATOM   3033  CB  ASP A 205     -16.363   9.820  23.149  1.00 73.12           C
ATOM   3034 1HB  ASP A 205     -15.795  10.381  22.408  1.00 73.12           H
ATOM   3035 2HB  ASP A 205     -17.355   9.652  22.730  1.00 73.12           H
ATOM   3036  CG  ASP A 205     -16.479  10.637  24.437  1.00 73.12           C
ATOM   3037  OD1 ASP A 205     -16.398  10.010  25.516  1.00 73.12           O
ATOM   3038  OD2 ASP A 205     -16.646  11.869  24.314  1.00 73.12           O
ATOM   3039  HN  ASP A 205     -13.930   9.577  23.658  1.00 73.12           H
ATOM   3040  N   GLU A 206     -16.289   6.472  22.217  1.00 75.97           N
ATOM   3041  CA  GLU A 206     -16.455   5.620  21.052  1.00 75.97           C
ATOM   3042  C   GLU A 206     -15.093   5.269  20.452  1.00 75.97           C
ATOM   3043  O   GLU A 206     -14.998   4.935  19.272  1.00 75.97           O
ATOM   3044  HA  GLU A 206     -16.941   4.717  21.421  1.00 75.97           H
ATOM   3045  CB  GLU A 206     -17.358   6.286  20.011  1.00 75.97           C
ATOM   3046 1HB  GLU A 206     -16.871   7.178  19.619  1.00 75.97           H
ATOM   3047 2HB  GLU A 206     -17.621   5.564  19.238  1.00 75.97           H
ATOM   3048  CG  GLU A 206     -18.676   6.743  20.640  1.00 75.97           C
ATOM   3049 1HG  GLU A 206     -18.941   6.077  21.462  1.00 75.97           H
ATOM   3050 2HG  GLU A 206     -18.554   7.739  21.064  1.00 75.97           H
ATOM   3051  CD  GLU A 206     -19.802   6.757  19.604  1.00 75.97           C
ATOM   3052  OE1 GLU A 206     -20.847   6.136  19.894  1.00 75.97           O
ATOM   3053  OE2 GLU A 206     -19.592   7.390  18.547  1.00 75.97           O
ATOM   3054  HN  GLU A 206     -16.632   6.088  23.074  1.00 75.97           H
ATOM   3055  N   SER A 207     -14.072   5.356  21.291  1.00 87.78           N
ATOM   3056  CA  SER A 207     -12.718   5.052  20.858  1.00 87.78           C
ATOM   3057  C   SER A 207     -12.690   3.700  20.143  1.00 87.78           C
ATOM   3058  O   SER A 207     -12.057   3.560  19.097  1.00 87.78           O
ATOM   3059  HA  SER A 207     -12.448   5.854  20.172  1.00 87.78           H
ATOM   3060  CB  SER A 207     -11.749   5.047  22.042  1.00 87.78           C
ATOM   3061 1HB  SER A 207     -10.768   4.712  21.706  1.00 87.78           H
ATOM   3062 2HB  SER A 207     -11.628   6.063  22.416  1.00 87.78           H
ATOM   3063  OG  SER A 207     -12.202   4.204  23.099  1.00 87.78           O
ATOM   3064  HG  SER A 207     -11.659   4.368  23.923  1.00 87.78           H
ATOM   3065  HN  SER A 207     -14.157   5.629  22.250  1.00 87.78           H
ATOM   3066  N   THR A 208     -13.382   2.738  20.735  1.00 87.87           N
ATOM   3067  CA  THR A 208     -13.388   1.385  20.206  1.00 87.87           C
ATOM   3068  C   THR A 208     -14.039   1.356  18.822  1.00 87.87           C
ATOM   3069  O   THR A 208     -13.531   0.713  17.905  1.00 87.87           O
ATOM   3070  HA  THR A 208     -12.354   1.062  20.079  1.00 87.87           H
ATOM   3071  CB  THR A 208     -14.085   0.481  21.225  1.00 87.87           C
ATOM   3072  HB  THR A 208     -15.148   0.714  21.288  1.00 87.87           H
ATOM   3073  OG1 THR A 208     -13.341   0.673  22.425  1.00 87.87           O
ATOM   3074  HG1 THR A 208     -12.384   0.424  22.278  1.00 87.87           H
ATOM   3075  CG2 THR A 208     -13.905  -1.005  20.908  1.00 87.87           C
ATOM   3076 1HG2 THR A 208     -12.843  -1.252  20.912  1.00 87.87           H
ATOM   3077 2HG2 THR A 208     -14.325  -1.221  19.926  1.00 87.87           H
ATOM   3078 3HG2 THR A 208     -14.419  -1.601  21.662  1.00 87.87           H
ATOM   3079  HN  THR A 208     -13.932   2.871  21.560  1.00 87.87           H
ATOM   3080  N   LYS A 209     -15.156   2.061  18.714  1.00 83.36           N
ATOM   3081  CA  LYS A 209     -15.910   2.084  17.472  1.00 83.36           C
ATOM   3082  C   LYS A 209     -15.037   2.669  16.361  1.00 83.36           C
ATOM   3083  O   LYS A 209     -14.995   2.135  15.253  1.00 83.36           O
ATOM   3084  HA  LYS A 209     -16.149   1.051  17.216  1.00 83.36           H
ATOM   3085  CB  LYS A 209     -17.237   2.820  17.664  1.00 83.36           C
ATOM   3086 1HB  LYS A 209     -17.052   3.807  18.090  1.00 83.36           H
ATOM   3087 2HB  LYS A 209     -17.715   2.976  16.697  1.00 83.36           H
ATOM   3088  CG  LYS A 209     -18.175   2.031  18.581  1.00 83.36           C
ATOM   3089 1HG  LYS A 209     -18.282   1.013  18.207  1.00 83.36           H
ATOM   3090 2HG  LYS A 209     -17.740   1.961  19.578  1.00 83.36           H
ATOM   3091  CD  LYS A 209     -19.549   2.698  18.664  1.00 83.36           C
ATOM   3092 1HD  LYS A 209     -19.429   3.766  18.848  1.00 83.36           H
ATOM   3093 2HD  LYS A 209     -20.066   2.595  17.710  1.00 83.36           H
ATOM   3094  CE  LYS A 209     -20.394   2.075  19.778  1.00 83.36           C
ATOM   3095 1HE  LYS A 209     -20.694   1.067  19.494  1.00 83.36           H
ATOM   3096 2HE  LYS A 209     -19.800   1.987  20.687  1.00 83.36           H
ATOM   3097  NZ  LYS A 209     -21.594   2.900  20.041  1.00 83.36           N
ATOM   3098 1HZ  LYS A 209     -22.108   2.509  20.822  1.00 83.36           H
ATOM   3099 2HZ  LYS A 209     -21.311   3.848  20.263  1.00 83.36           H
ATOM   3100 3HZ  LYS A 209     -22.186   2.909  19.217  1.00 83.36           H
ATOM   3101  HN  LYS A 209     -15.545   2.610  19.454  1.00 83.36           H
ATOM   3102  N   LEU A 210     -14.362   3.759  16.695  1.00 89.19           N
ATOM   3103  CA  LEU A 210     -13.598   4.499  15.704  1.00 89.19           C
ATOM   3104  C   LEU A 210     -12.481   3.608  15.158  1.00 89.19           C
ATOM   3105  O   LEU A 210     -12.312   3.491  13.945  1.00 89.19           O
ATOM   3106  HA  LEU A 210     -14.275   4.744  14.886  1.00 89.19           H
ATOM   3107  CB  LEU A 210     -13.099   5.821  16.291  1.00 89.19           C
ATOM   3108 1HB  LEU A 210     -13.947   6.340  16.739  1.00 89.19           H
ATOM   3109 2HB  LEU A 210     -12.400   5.597  17.096  1.00 89.19           H
ATOM   3110  CG  LEU A 210     -12.415   6.775  15.309  1.00 89.19           C
ATOM   3111  HG  LEU A 210     -11.576   6.250  14.853  1.00 89.19           H
ATOM   3112  CD1 LEU A 210     -13.367   7.174  14.180  1.00 89.19           C
ATOM   3113 1HD1 LEU A 210     -13.683   6.283  13.638  1.00 89.19           H
ATOM   3114 2HD1 LEU A 210     -14.240   7.673  14.600  1.00 89.19           H
ATOM   3115 3HD1 LEU A 210     -12.855   7.852  13.496  1.00 89.19           H
ATOM   3116  CD2 LEU A 210     -11.845   7.994  16.036  1.00 89.19           C
ATOM   3117 1HD2 LEU A 210     -12.652   8.528  16.538  1.00 89.19           H
ATOM   3118 2HD2 LEU A 210     -11.112   7.667  16.774  1.00 89.19           H
ATOM   3119 3HD2 LEU A 210     -11.364   8.655  15.315  1.00 89.19           H
ATOM   3120  HN  LEU A 210     -14.331   4.136  17.620  1.00 89.19           H
ATOM   3121  N   LYS A 211     -11.746   3.003  16.080  1.00 93.92           N
ATOM   3122  CA  LYS A 211     -10.643   2.134  15.706  1.00 93.92           C
ATOM   3123  C   LYS A 211     -11.162   1.023  14.791  1.00 93.92           C
ATOM   3124  O   LYS A 211     -10.597   0.774  13.728  1.00 93.92           O
ATOM   3125  HA  LYS A 211      -9.928   2.736  15.146  1.00 93.92           H
ATOM   3126  CB  LYS A 211      -9.922   1.617  16.952  1.00 93.92           C
ATOM   3127 1HB  LYS A 211      -9.521   2.457  17.520  1.00 93.92           H
ATOM   3128 2HB  LYS A 211     -10.631   1.105  17.602  1.00 93.92           H
ATOM   3129  CG  LYS A 211      -8.787   0.663  16.573  1.00 93.92           C
ATOM   3130 1HG  LYS A 211      -9.203  -0.256  16.160  1.00 93.92           H
ATOM   3131 2HG  LYS A 211      -8.173   1.114  15.794  1.00 93.92           H
ATOM   3132  CD  LYS A 211      -7.918   0.334  17.789  1.00 93.92           C
ATOM   3133 1HD  LYS A 211      -7.515   1.255  18.211  1.00 93.92           H
ATOM   3134 2HD  LYS A 211      -8.529  -0.130  18.563  1.00 93.92           H
ATOM   3135  CE  LYS A 211      -6.771  -0.603  17.405  1.00 93.92           C
ATOM   3136 1HE  LYS A 211      -7.173  -1.552  17.051  1.00 93.92           H
ATOM   3137 2HE  LYS A 211      -6.201  -0.172  16.583  1.00 93.92           H
ATOM   3138  NZ  LYS A 211      -5.882  -0.836  18.565  1.00 93.92           N
ATOM   3139 1HZ  LYS A 211      -5.267  -1.617  18.368  1.00 93.92           H
ATOM   3140 2HZ  LYS A 211      -5.328  -0.004  18.738  1.00 93.92           H
ATOM   3141 3HZ  LYS A 211      -6.442  -1.044  19.384  1.00 93.92           H
ATOM   3142  HN  LYS A 211     -11.894   3.098  17.064  1.00 93.92           H
ATOM   3143  N   SER A 212     -12.233   0.384  15.239  1.00 91.76           N
ATOM   3144  CA  SER A 212     -12.788  -0.746  14.513  1.00 91.76           C
ATOM   3145  C   SER A 212     -13.178  -0.319  13.097  1.00 91.76           C
ATOM   3146  O   SER A 212     -12.924  -1.041  12.135  1.00 91.76           O
ATOM   3147  HA  SER A 212     -11.991  -1.489  14.483  1.00 91.76           H
ATOM   3148  CB  SER A 212     -13.999  -1.329  15.244  1.00 91.76           C
ATOM   3149 1HB  SER A 212     -13.728  -1.548  16.277  1.00 91.76           H
ATOM   3150 2HB  SER A 212     -14.797  -0.587  15.274  1.00 91.76           H
ATOM   3151  OG  SER A 212     -14.480  -2.516  14.619  1.00 91.76           O
ATOM   3152  HG  SER A 212     -13.734  -3.174  14.515  1.00 91.76           H
ATOM   3153  HN  SER A 212     -12.719   0.626  16.079  1.00 91.76           H
ATOM   3154  N   ALA A 213     -13.790   0.854  13.015  1.00 94.87           N
ATOM   3155  CA  ALA A 213     -14.250   1.370  11.737  1.00 94.87           C
ATOM   3156  C   ALA A 213     -13.044   1.617  10.828  1.00 94.87           C
ATOM   3157  O   ALA A 213     -13.055   1.232   9.659  1.00 94.87           O
ATOM   3158  HA  ALA A 213     -14.888   0.612  11.283  1.00 94.87           H
ATOM   3159  CB  ALA A 213     -15.076   2.637  11.966  1.00 94.87           C
ATOM   3160 1HB  ALA A 213     -15.936   2.402  12.593  1.00 94.87           H
ATOM   3161 2HB  ALA A 213     -14.460   3.389  12.460  1.00 94.87           H
ATOM   3162 3HB  ALA A 213     -15.421   3.024  11.007  1.00 94.87           H
ATOM   3163  HN  ALA A 213     -13.971   1.446  13.800  1.00 94.87           H
ATOM   3164  N   VAL A 214     -12.034   2.256  11.398  1.00 93.57           N
ATOM   3165  CA  VAL A 214     -10.850   2.616  10.636  1.00 93.57           C
ATOM   3166  C   VAL A 214     -10.210   1.349  10.067  1.00 93.57           C
ATOM   3167  O   VAL A 214      -9.822   1.315   8.900  1.00 93.57           O
ATOM   3168  HA  VAL A 214     -11.172   3.249   9.809  1.00 93.57           H
ATOM   3169  CB  VAL A 214      -9.893   3.429  11.510  1.00 93.57           C
ATOM   3170  HB  VAL A 214      -9.746   2.885  12.443  1.00 93.57           H
ATOM   3171  CG1 VAL A 214      -8.528   3.579  10.835  1.00 93.57           C
ATOM   3172 1HG1 VAL A 214      -8.096   2.592  10.666  1.00 93.57           H
ATOM   3173 2HG1 VAL A 214      -8.649   4.090   9.880  1.00 93.57           H
ATOM   3174 3HG1 VAL A 214      -7.867   4.160  11.477  1.00 93.57           H
ATOM   3175  CG2 VAL A 214     -10.488   4.796  11.851  1.00 93.57           C
ATOM   3176 1HG2 VAL A 214     -10.678   5.350  10.932  1.00 93.57           H
ATOM   3177 2HG2 VAL A 214     -11.425   4.660  12.393  1.00 93.57           H
ATOM   3178 3HG2 VAL A 214      -9.787   5.353  12.473  1.00 93.57           H
ATOM   3179  HN  VAL A 214     -12.015   2.527  12.361  1.00 93.57           H
ATOM   3180  N   LEU A 215     -10.120   0.336  10.917  1.00 93.13           N
ATOM   3181  CA  LEU A 215      -9.461  -0.902  10.539  1.00 93.13           C
ATOM   3182  C   LEU A 215     -10.293  -1.611   9.468  1.00 93.13           C
ATOM   3183  O   LEU A 215      -9.752  -2.093   8.474  1.00 93.13           O
ATOM   3184  HA  LEU A 215      -8.495  -0.640  10.107  1.00 93.13           H
ATOM   3185  CB  LEU A 215      -9.187  -1.762  11.774  1.00 93.13           C
ATOM   3186 1HB  LEU A 215     -10.115  -1.859  12.338  1.00 93.13           H
ATOM   3187 2HB  LEU A 215      -8.910  -2.763  11.441  1.00 93.13           H
ATOM   3188  CG  LEU A 215      -8.099  -1.250  12.720  1.00 93.13           C
ATOM   3189  HG  LEU A 215      -8.403  -0.272  13.092  1.00 93.13           H
ATOM   3190  CD1 LEU A 215      -7.951  -2.169  13.934  1.00 93.13           C
ATOM   3191 1HD1 LEU A 215      -8.895  -2.210  14.477  1.00 93.13           H
ATOM   3192 2HD1 LEU A 215      -7.680  -3.171  13.600  1.00 93.13           H
ATOM   3193 3HD1 LEU A 215      -7.171  -1.782  14.589  1.00 93.13           H
ATOM   3194  CD2 LEU A 215      -6.774  -1.060  11.979  1.00 93.13           C
ATOM   3195 1HD2 LEU A 215      -6.452  -2.013  11.560  1.00 93.13           H
ATOM   3196 2HD2 LEU A 215      -6.908  -0.336  11.176  1.00 93.13           H
ATOM   3197 3HD2 LEU A 215      -6.018  -0.695  12.675  1.00 93.13           H
ATOM   3198  HN  LEU A 215     -10.487   0.353  11.847  1.00 93.13           H
ATOM   3199  N   THR A 216     -11.596  -1.652   9.707  1.00 92.67           N
ATOM   3200  CA  THR A 216     -12.504  -2.323   8.793  1.00 92.67           C
ATOM   3201  C   THR A 216     -12.401  -1.711   7.394  1.00 92.67           C
ATOM   3202  O   THR A 216     -12.333  -2.433   6.401  1.00 92.67           O
ATOM   3203  HA  THR A 216     -12.198  -3.366   8.709  1.00 92.67           H
ATOM   3204  CB  THR A 216     -13.912  -2.250   9.386  1.00 92.67           C
ATOM   3205  HB  THR A 216     -14.249  -1.216   9.463  1.00 92.67           H
ATOM   3206  OG1 THR A 216     -13.807  -2.956  10.620  1.00 92.67           O
ATOM   3207  HG1 THR A 216     -13.708  -2.310  11.376  1.00 92.67           H
ATOM   3208  CG2 THR A 216     -14.930  -3.059   8.580  1.00 92.67           C
ATOM   3209 1HG2 THR A 216     -14.629  -4.106   8.560  1.00 92.67           H
ATOM   3210 2HG2 THR A 216     -14.975  -2.674   7.561  1.00 92.67           H
ATOM   3211 3HG2 THR A 216     -15.913  -2.973   9.044  1.00 92.67           H
ATOM   3212  HN  THR A 216     -12.031  -1.238  10.507  1.00 92.67           H
ATOM   3213  N   LEU A 217     -12.393  -0.387   7.362  1.00 89.88           N
ATOM   3214  CA  LEU A 217     -12.345   0.330   6.099  1.00 89.88           C
ATOM   3215  C   LEU A 217     -11.045  -0.016   5.370  1.00 89.88           C
ATOM   3216  O   LEU A 217     -11.034  -0.163   4.149  1.00 89.88           O
ATOM   3217  HA  LEU A 217     -13.183  -0.016   5.494  1.00 89.88           H
ATOM   3218  CB  LEU A 217     -12.541   1.830   6.327  1.00 89.88           C
ATOM   3219 1HB  LEU A 217     -13.307   1.964   7.092  1.00 89.88           H
ATOM   3220 2HB  LEU A 217     -11.615   2.241   6.728  1.00 89.88           H
ATOM   3221  CG  LEU A 217     -12.940   2.649   5.098  1.00 89.88           C
ATOM   3222  HG  LEU A 217     -12.290   2.362   4.271  1.00 89.88           H
ATOM   3223  CD1 LEU A 217     -14.377   2.338   4.673  1.00 89.88           C
ATOM   3224 1HD1 LEU A 217     -14.462   1.278   4.431  1.00 89.88           H
ATOM   3225 2HD1 LEU A 217     -15.057   2.579   5.490  1.00 89.88           H
ATOM   3226 3HD1 LEU A 217     -14.634   2.933   3.797  1.00 89.88           H
ATOM   3227  CD2 LEU A 217     -12.726   4.144   5.342  1.00 89.88           C
ATOM   3228 1HD2 LEU A 217     -13.334   4.465   6.187  1.00 89.88           H
ATOM   3229 2HD2 LEU A 217     -11.674   4.330   5.559  1.00 89.88           H
ATOM   3230 3HD2 LEU A 217     -13.017   4.703   4.452  1.00 89.88           H
ATOM   3231  HN  LEU A 217     -12.419   0.193   8.176  1.00 89.88           H
ATOM   3232  N   LYS A 218      -9.981  -0.136   6.150  1.00 89.15           N
ATOM   3233  CA  LYS A 218      -8.673  -0.435   5.591  1.00 89.15           C
ATOM   3234  C   LYS A 218      -8.720  -1.797   4.895  1.00 89.15           C
ATOM   3235  O   LYS A 218      -8.207  -1.950   3.788  1.00 89.15           O
ATOM   3236  HA  LYS A 218      -8.455   0.328   4.843  1.00 89.15           H
ATOM   3237  CB  LYS A 218      -7.593  -0.332   6.670  1.00 89.15           C
ATOM   3238 1HB  LYS A 218      -7.690   0.616   7.198  1.00 89.15           H
ATOM   3239 2HB  LYS A 218      -7.734  -1.122   7.407  1.00 89.15           H
ATOM   3240  CG  LYS A 218      -6.195  -0.441   6.058  1.00 89.15           C
ATOM   3241 1HG  LYS A 218      -6.124  -1.353   5.465  1.00 89.15           H
ATOM   3242 2HG  LYS A 218      -6.025   0.395   5.380  1.00 89.15           H
ATOM   3243  CD  LYS A 218      -5.119  -0.450   7.146  1.00 89.15           C
ATOM   3244 1HD  LYS A 218      -5.158   0.483   7.708  1.00 89.15           H
ATOM   3245 2HD  LYS A 218      -5.318  -1.256   7.853  1.00 89.15           H
ATOM   3246  CE  LYS A 218      -3.726  -0.628   6.539  1.00 89.15           C
ATOM   3247 1HE  LYS A 218      -3.729  -1.474   5.851  1.00 89.15           H
ATOM   3248 2HE  LYS A 218      -3.461   0.255   5.958  1.00 89.15           H
ATOM   3249  NZ  LYS A 218      -2.722  -0.850   7.603  1.00 89.15           N
ATOM   3250 1HZ  LYS A 218      -1.877  -1.236   7.195  1.00 89.15           H
ATOM   3251 2HZ  LYS A 218      -2.507   0.033   8.054  1.00 89.15           H
ATOM   3252 3HZ  LYS A 218      -3.093  -1.498   8.289  1.00 89.15           H
ATOM   3253  HN  LYS A 218     -10.002  -0.033   7.145  1.00 89.15           H
ATOM   3254  N   VAL A 219      -9.340  -2.751   5.574  1.00 92.89           N
ATOM   3255  CA  VAL A 219      -9.349  -4.123   5.096  1.00 92.89           C
ATOM   3256  C   VAL A 219     -10.216  -4.216   3.839  1.00 92.89           C
ATOM   3257  O   VAL A 219      -9.823  -4.837   2.853  1.00 92.89           O
ATOM   3258  HA  VAL A 219      -8.324  -4.388   4.835  1.00 92.89           H
ATOM   3259  CB  VAL A 219      -9.811  -5.063   6.212  1.00 92.89           C
ATOM   3260  HB  VAL A 219     -10.778  -4.709   6.568  1.00 92.89           H
ATOM   3261  CG1 VAL A 219      -9.996  -6.488   5.687  1.00 92.89           C
ATOM   3262 1HG1 VAL A 219     -10.746  -6.489   4.896  1.00 92.89           H
ATOM   3263 2HG1 VAL A 219      -9.049  -6.855   5.291  1.00 92.89           H
ATOM   3264 3HG1 VAL A 219     -10.324  -7.135   6.501  1.00 92.89           H
ATOM   3265  CG2 VAL A 219      -8.836  -5.034   7.391  1.00 92.89           C
ATOM   3266 1HG2 VAL A 219      -7.849  -5.351   7.054  1.00 92.89           H
ATOM   3267 2HG2 VAL A 219      -8.777  -4.022   7.789  1.00 92.89           H
ATOM   3268 3HG2 VAL A 219      -9.189  -5.711   8.170  1.00 92.89           H
ATOM   3269  HN  VAL A 219      -9.828  -2.599   6.433  1.00 92.89           H
ATOM   3270  N   ILE A 220     -11.381  -3.589   3.916  1.00 92.92           N
ATOM   3271  CA  ILE A 220     -12.357  -3.690   2.844  1.00 92.92           C
ATOM   3272  C   ILE A 220     -11.787  -3.050   1.578  1.00 92.92           C
ATOM   3273  O   ILE A 220     -11.663  -3.708   0.546  1.00 92.92           O
ATOM   3274  HA  ILE A 220     -12.522  -4.750   2.651  1.00 92.92           H
ATOM   3275  CB  ILE A 220     -13.698  -3.097   3.283  1.00 92.92           C
ATOM   3276  HB  ILE A 220     -13.511  -2.115   3.717  1.00 92.92           H
ATOM   3277  CG1 ILE A 220     -14.348  -3.956   4.370  1.00 92.92           C
ATOM   3278 1HG1 ILE A 220     -14.557  -4.950   3.976  1.00 92.92           H
ATOM   3279 2HG1 ILE A 220     -13.655  -4.082   5.202  1.00 92.92           H
ATOM   3280  CG2 ILE A 220     -14.625  -2.892   2.084  1.00 92.92           C
ATOM   3281 1HG2 ILE A 220     -14.157  -2.209   1.375  1.00 92.92           H
ATOM   3282 2HG2 ILE A 220     -14.809  -3.850   1.598  1.00 92.92           H
ATOM   3283 3HG2 ILE A 220     -15.571  -2.469   2.424  1.00 92.92           H
ATOM   3284  CD1 ILE A 220     -15.645  -3.317   4.871  1.00 92.92           C
ATOM   3285 1HD1 ILE A 220     -15.428  -2.332   5.286  1.00 92.92           H
ATOM   3286 2HD1 ILE A 220     -16.344  -3.215   4.041  1.00 92.92           H
ATOM   3287 3HD1 ILE A 220     -16.086  -3.947   5.643  1.00 92.92           H
ATOM   3288  HN  ILE A 220     -11.661  -3.020   4.690  1.00 92.92           H
ATOM   3289  N   LEU A 221     -11.454  -1.772   1.697  1.00 92.52           N
ATOM   3290  CA  LEU A 221     -11.062  -0.990   0.537  1.00 92.52           C
ATOM   3291  C   LEU A 221      -9.606  -1.303   0.185  1.00 92.52           C
ATOM   3292  O   LEU A 221      -9.192  -1.139  -0.962  1.00 92.52           O
ATOM   3293  HA  LEU A 221     -11.693  -1.301  -0.296  1.00 92.52           H
ATOM   3294  CB  LEU A 221     -11.330   0.497   0.778  1.00 92.52           C
ATOM   3295 1HB  LEU A 221     -10.760   0.811   1.653  1.00 92.52           H
ATOM   3296 2HB  LEU A 221     -10.943   1.058  -0.072  1.00 92.52           H
ATOM   3297  CG  LEU A 221     -12.793   0.889   0.989  1.00 92.52           C
ATOM   3298  HG  LEU A 221     -13.151   0.399   1.894  1.00 92.52           H
ATOM   3299  CD1 LEU A 221     -12.931   2.397   1.208  1.00 92.52           C
ATOM   3300 1HD1 LEU A 221     -12.360   2.690   2.089  1.00 92.52           H
ATOM   3301 2HD1 LEU A 221     -12.549   2.927   0.335  1.00 92.52           H
ATOM   3302 3HD1 LEU A 221     -13.981   2.649   1.355  1.00 92.52           H
ATOM   3303  CD2 LEU A 221     -13.665   0.396  -0.167  1.00 92.52           C
ATOM   3304 1HD2 LEU A 221     -13.316   0.838  -1.100  1.00 92.52           H
ATOM   3305 2HD2 LEU A 221     -13.600  -0.690  -0.233  1.00 92.52           H
ATOM   3306 3HD2 LEU A 221     -14.701   0.688   0.008  1.00 92.52           H
ATOM   3307  HN  LEU A 221     -11.451  -1.274   2.564  1.00 92.52           H
ATOM   3308  N   GLY A 222      -8.870  -1.749   1.192  1.00 92.34           N
ATOM   3309  CA  GLY A 222      -7.431  -1.904   1.057  1.00 92.34           C
ATOM   3310  C   GLY A 222      -7.086  -3.209   0.339  1.00 92.34           C
ATOM   3311  O   GLY A 222      -6.001  -3.344  -0.225  1.00 92.34           O
ATOM   3312 1HA  GLY A 222      -7.022  -1.060   0.502  1.00 92.34           H
ATOM   3313 2HA  GLY A 222      -6.966  -1.892   2.043  1.00 92.34           H
ATOM   3314  HN  GLY A 222      -9.240  -2.001   2.087  1.00 92.34           H
ATOM   3315  N   PHE A 223      -8.029  -4.139   0.382  1.00 92.03           N
ATOM   3316  CA  PHE A 223      -7.791  -5.472  -0.145  1.00 92.03           C
ATOM   3317  C   PHE A 223      -9.033  -6.010  -0.857  1.00 92.03           C
ATOM   3318  O   PHE A 223      -9.015  -6.224  -2.068  1.00 92.03           O
ATOM   3319  HA  PHE A 223      -6.970  -5.396  -0.858  1.00 92.03           H
ATOM   3320  CB  PHE A 223      -7.470  -6.375   1.048  1.00 92.03           C
ATOM   3321 1HB  PHE A 223      -6.643  -5.939   1.609  1.00 92.03           H
ATOM   3322 2HB  PHE A 223      -8.331  -6.396   1.716  1.00 92.03           H
ATOM   3323  CG  PHE A 223      -7.106  -7.810   0.663  1.00 92.03           C
ATOM   3324  CD1 PHE A 223      -7.979  -8.822   0.909  1.00 92.03           C
ATOM   3325  HD1 PHE A 223      -8.939  -8.612   1.381  1.00 92.03           H
ATOM   3326  CD2 PHE A 223      -5.908  -8.073   0.074  1.00 92.03           C
ATOM   3327  HD2 PHE A 223      -5.208  -7.261  -0.123  1.00 92.03           H
ATOM   3328  CE1 PHE A 223      -7.641 -10.154   0.552  1.00 92.03           C
ATOM   3329  HE1 PHE A 223      -8.342 -10.966   0.749  1.00 92.03           H
ATOM   3330  CE2 PHE A 223      -5.570  -9.405  -0.283  1.00 92.03           C
ATOM   3331  HE2 PHE A 223      -4.611  -9.616  -0.755  1.00 92.03           H
ATOM   3332  CZ  PHE A 223      -6.444 -10.417  -0.037  1.00 92.03           C
ATOM   3333  HZ  PHE A 223      -6.184 -11.440  -0.312  1.00 92.03           H
ATOM   3334  HN  PHE A 223      -8.940  -3.994   0.769  1.00 92.03           H
ATOM   3335  N   PHE A 224     -10.083  -6.214  -0.074  1.00 86.50           N
ATOM   3336  CA  PHE A 224     -11.194  -7.042  -0.512  1.00 86.50           C
ATOM   3337  C   PHE A 224     -11.794  -6.510  -1.815  1.00 86.50           C
ATOM   3338  O   PHE A 224     -11.962  -7.258  -2.776  1.00 86.50           O
ATOM   3339  HA  PHE A 224     -10.802  -8.046  -0.678  1.00 86.50           H
ATOM   3340  CB  PHE A 224     -12.256  -6.983   0.587  1.00 86.50           C
ATOM   3341 1HB  PHE A 224     -12.270  -5.979   1.011  1.00 86.50           H
ATOM   3342 2HB  PHE A 224     -13.236  -7.155   0.141  1.00 86.50           H
ATOM   3343  CG  PHE A 224     -12.041  -7.994   1.715  1.00 86.50           C
ATOM   3344  CD1 PHE A 224     -12.242  -9.320   1.488  1.00 86.50           C
ATOM   3345  HD1 PHE A 224     -12.555  -9.662   0.501  1.00 86.50           H
ATOM   3346  CD2 PHE A 224     -11.649  -7.567   2.946  1.00 86.50           C
ATOM   3347  HD2 PHE A 224     -11.489  -6.505   3.128  1.00 86.50           H
ATOM   3348  CE1 PHE A 224     -12.042 -10.258   2.534  1.00 86.50           C
ATOM   3349  HE1 PHE A 224     -12.203 -11.321   2.352  1.00 86.50           H
ATOM   3350  CE2 PHE A 224     -11.450  -8.506   3.993  1.00 86.50           C
ATOM   3351  HE2 PHE A 224     -11.136  -8.164   4.979  1.00 86.50           H
ATOM   3352  CZ  PHE A 224     -11.650  -9.832   3.765  1.00 86.50           C
ATOM   3353  HZ  PHE A 224     -11.497 -10.552   4.568  1.00 86.50           H
ATOM   3354  HN  PHE A 224     -10.181  -5.824   0.842  1.00 86.50           H
ATOM   3355  N   LEU A 225     -12.102  -5.221  -1.804  1.00 93.80           N
ATOM   3356  CA  LEU A 225     -12.718  -4.589  -2.958  1.00 93.80           C
ATOM   3357  C   LEU A 225     -11.785  -4.719  -4.164  1.00 93.80           C
ATOM   3358  O   LEU A 225     -12.176  -5.252  -5.201  1.00 93.80           O
ATOM   3359  HA  LEU A 225     -13.639  -5.131  -3.174  1.00 93.80           H
ATOM   3360  CB  LEU A 225     -13.108  -3.146  -2.634  1.00 93.80           C
ATOM   3361 1HB  LEU A 225     -13.858  -3.161  -1.843  1.00 93.80           H
ATOM   3362 2HB  LEU A 225     -12.232  -2.635  -2.233  1.00 93.80           H
ATOM   3363  CG  LEU A 225     -13.655  -2.321  -3.801  1.00 93.80           C
ATOM   3364  HG  LEU A 225     -12.978  -2.436  -4.647  1.00 93.80           H
ATOM   3365  CD1 LEU A 225     -15.025  -2.839  -4.243  1.00 93.80           C
ATOM   3366 1HD1 LEU A 225     -14.935  -3.877  -4.562  1.00 93.80           H
ATOM   3367 2HD1 LEU A 225     -15.725  -2.773  -3.410  1.00 93.80           H
ATOM   3368 3HD1 LEU A 225     -15.391  -2.235  -5.074  1.00 93.80           H
ATOM   3369  CD2 LEU A 225     -13.691  -0.832  -3.450  1.00 93.80           C
ATOM   3370 1HD2 LEU A 225     -14.333  -0.678  -2.582  1.00 93.80           H
ATOM   3371 2HD2 LEU A 225     -12.683  -0.488  -3.222  1.00 93.80           H
ATOM   3372 3HD2 LEU A 225     -14.084  -0.269  -4.297  1.00 93.80           H
ATOM   3373  HN  LEU A 225     -11.937  -4.613  -1.027  1.00 93.80           H
ATOM   3374  N   PRO A 226     -10.541  -4.235  -4.051  1.00 94.21           N
ATOM   3375  CA  PRO A 226      -9.584  -4.350  -5.154  1.00 94.21           C
ATOM   3376  C   PRO A 226      -9.445  -5.780  -5.651  1.00 94.21           C
ATOM   3377  O   PRO A 226      -9.437  -6.025  -6.856  1.00 94.21           O
ATOM   3378  HA  PRO A 226      -9.935  -3.783  -6.016  1.00 94.21           H
ATOM   3379  CB  PRO A 226      -8.276  -3.828  -4.556  1.00 94.21           C
ATOM   3380 1HB  PRO A 226      -7.680  -4.634  -4.129  1.00 94.21           H
ATOM   3381 2HB  PRO A 226      -7.658  -3.339  -5.309  1.00 94.21           H
ATOM   3382  CG  PRO A 226      -8.744  -2.846  -3.488  1.00 94.21           C
ATOM   3383 1HG  PRO A 226      -7.969  -2.656  -2.745  1.00 94.21           H
ATOM   3384 2HG  PRO A 226      -9.004  -1.877  -3.915  1.00 94.21           H
ATOM   3385  CD  PRO A 226      -9.951  -3.548  -2.888  1.00 94.21           C
ATOM   3386 1HD  PRO A 226      -9.663  -4.254  -2.109  1.00 94.21           H
ATOM   3387 2HD  PRO A 226     -10.645  -2.842  -2.432  1.00 94.21           H
ATOM   3388  N   PHE A 227      -9.338  -6.696  -4.699  1.00 92.79           N
ATOM   3389  CA  PHE A 227      -9.066  -8.085  -5.024  1.00 92.79           C
ATOM   3390  C   PHE A 227     -10.192  -8.681  -5.872  1.00 92.79           C
ATOM   3391  O   PHE A 227      -9.934  -9.326  -6.887  1.00 92.79           O
ATOM   3392  HA  PHE A 227      -8.135  -8.109  -5.591  1.00 92.79           H
ATOM   3393  CB  PHE A 227      -8.984  -8.847  -3.700  1.00 92.79           C
ATOM   3394 1HB  PHE A 227      -8.150  -8.455  -3.118  1.00 92.79           H
ATOM   3395 2HB  PHE A 227      -9.891  -8.655  -3.125  1.00 92.79           H
ATOM   3396  CG  PHE A 227      -8.810 -10.358  -3.861  1.00 92.79           C
ATOM   3397  CD1 PHE A 227      -9.841 -11.197  -3.570  1.00 92.79           C
ATOM   3398  HD1 PHE A 227     -10.791 -10.792  -3.222  1.00 92.79           H
ATOM   3399  CD2 PHE A 227      -7.624 -10.864  -4.295  1.00 92.79           C
ATOM   3400  HD2 PHE A 227      -6.798 -10.192  -4.528  1.00 92.79           H
ATOM   3401  CE1 PHE A 227      -9.679 -12.599  -3.719  1.00 92.79           C
ATOM   3402  HE1 PHE A 227     -10.505 -13.271  -3.486  1.00 92.79           H
ATOM   3403  CE2 PHE A 227      -7.462 -12.267  -4.444  1.00 92.79           C
ATOM   3404  HE2 PHE A 227      -6.512 -12.672  -4.792  1.00 92.79           H
ATOM   3405  CZ  PHE A 227      -8.493 -13.105  -4.153  1.00 92.79           C
ATOM   3406  HZ  PHE A 227      -8.369 -14.182  -4.268  1.00 92.79           H
ATOM   3407  HN  PHE A 227      -9.434  -6.501  -3.723  1.00 92.79           H
ATOM   3408  N   VAL A 228     -11.416  -8.443  -5.425  1.00 95.01           N
ATOM   3409  CA  VAL A 228     -12.579  -8.991  -6.101  1.00 95.01           C
ATOM   3410  C   VAL A 228     -12.607  -8.491  -7.546  1.00 95.01           C
ATOM   3411  O   VAL A 228     -12.841  -9.268  -8.471  1.00 95.01           O
ATOM   3412  HA  VAL A 228     -12.476 -10.076  -6.106  1.00 95.01           H
ATOM   3413  CB  VAL A 228     -13.850  -8.641  -5.323  1.00 95.01           C
ATOM   3414  HB  VAL A 228     -13.846  -7.566  -5.141  1.00 95.01           H
ATOM   3415  CG1 VAL A 228     -15.101  -8.975  -6.138  1.00 95.01           C
ATOM   3416 1HG1 VAL A 228     -15.092  -8.405  -7.067  1.00 95.01           H
ATOM   3417 2HG1 VAL A 228     -15.113 -10.041  -6.365  1.00 95.01           H
ATOM   3418 3HG1 VAL A 228     -15.989  -8.716  -5.562  1.00 95.01           H
ATOM   3419  CG2 VAL A 228     -13.874  -9.347  -3.966  1.00 95.01           C
ATOM   3420 1HG2 VAL A 228     -13.844 -10.426  -4.117  1.00 95.01           H
ATOM   3421 2HG2 VAL A 228     -13.009  -9.038  -3.380  1.00 95.01           H
ATOM   3422 3HG2 VAL A 228     -14.788  -9.080  -3.434  1.00 95.01           H
ATOM   3423  HN  VAL A 228     -11.618  -7.888  -4.618  1.00 95.01           H
ATOM   3424  N   VAL A 229     -12.364  -7.197  -7.696  1.00 95.13           N
ATOM   3425  CA  VAL A 229     -12.426  -6.571  -9.006  1.00 95.13           C
ATOM   3426  C   VAL A 229     -11.330  -7.156  -9.899  1.00 95.13           C
ATOM   3427  O   VAL A 229     -11.582  -7.500 -11.053  1.00 95.13           O
ATOM   3428  HA  VAL A 229     -13.397  -6.811  -9.440  1.00 95.13           H
ATOM   3429  CB  VAL A 229     -12.333  -5.050  -8.864  1.00 95.13           C
ATOM   3430  HB  VAL A 229     -11.432  -4.821  -8.296  1.00 95.13           H
ATOM   3431  CG1 VAL A 229     -12.210  -4.378 -10.233  1.00 95.13           C
ATOM   3432 1HG1 VAL A 229     -11.311  -4.738 -10.734  1.00 95.13           H
ATOM   3433 2HG1 VAL A 229     -13.084  -4.620 -10.837  1.00 95.13           H
ATOM   3434 3HG1 VAL A 229     -12.146  -3.298 -10.102  1.00 95.13           H
ATOM   3435  CG2 VAL A 229     -13.531  -4.498  -8.088  1.00 95.13           C
ATOM   3436 1HG2 VAL A 229     -14.452  -4.744  -8.618  1.00 95.13           H
ATOM   3437 2HG2 VAL A 229     -13.555  -4.942  -7.093  1.00 95.13           H
ATOM   3438 3HG2 VAL A 229     -13.440  -3.416  -8.002  1.00 95.13           H
ATOM   3439  HN  VAL A 229     -12.129  -6.582  -6.944  1.00 95.13           H
ATOM   3440  N   MET A 230     -10.137  -7.251  -9.331  1.00 89.82           N
ATOM   3441  CA  MET A 230      -8.993  -7.753 -10.073  1.00 89.82           C
ATOM   3442  C   MET A 230      -9.223  -9.196 -10.526  1.00 89.82           C
ATOM   3443  O   MET A 230      -8.987  -9.531 -11.686  1.00 89.82           O
ATOM   3444  HA  MET A 230      -8.899  -7.102 -10.943  1.00 89.82           H
ATOM   3445  CB  MET A 230      -7.744  -7.687  -9.192  1.00 89.82           C
ATOM   3446 1HB  MET A 230      -7.974  -8.074  -8.199  1.00 89.82           H
ATOM   3447 2HB  MET A 230      -6.965  -8.325  -9.610  1.00 89.82           H
ATOM   3448  CG  MET A 230      -7.227  -6.251  -9.078  1.00 89.82           C
ATOM   3449 1HG  MET A 230      -6.979  -5.866 -10.067  1.00 89.82           H
ATOM   3450 2HG  MET A 230      -8.007  -5.607  -8.671  1.00 89.82           H
ATOM   3451  SD  MET A 230      -5.786  -6.202  -8.026  1.00 89.82           S
ATOM   3452  CE  MET A 230      -4.611  -7.048  -9.071  1.00 89.82           C
ATOM   3453 1HE  MET A 230      -4.971  -8.055  -9.282  1.00 89.82           H
ATOM   3454 2HE  MET A 230      -4.496  -6.500 -10.006  1.00 89.82           H
ATOM   3455 3HE  MET A 230      -3.649  -7.106  -8.563  1.00 89.82           H
ATOM   3456  HN  MET A 230      -9.946  -6.992  -8.384  1.00 89.82           H
ATOM   3457  N   ALA A 231      -9.682 -10.011  -9.588  1.00 94.40           N
ATOM   3458  CA  ALA A 231      -9.877 -11.425  -9.855  1.00 94.40           C
ATOM   3459  C   ALA A 231     -10.857 -11.589 -11.018  1.00 94.40           C
ATOM   3460  O   ALA A 231     -10.622 -12.386 -11.926  1.00 94.40           O
ATOM   3461  HA  ALA A 231      -8.913 -11.845 -10.142  1.00 94.40           H
ATOM   3462  CB  ALA A 231     -10.360 -12.124  -8.583  1.00 94.40           C
ATOM   3463 1HB  ALA A 231      -9.615 -12.003  -7.796  1.00 94.40           H
ATOM   3464 2HB  ALA A 231     -11.303 -11.682  -8.261  1.00 94.40           H
ATOM   3465 3HB  ALA A 231     -10.507 -13.185  -8.784  1.00 94.40           H
ATOM   3466  HN  ALA A 231      -9.918  -9.719  -8.660  1.00 94.40           H
ATOM   3467  N   CYS A 232     -11.936 -10.823 -10.954  1.00 93.17           N
ATOM   3468  CA  CYS A 232     -12.964 -10.890 -11.978  1.00 93.17           C
ATOM   3469  C   CYS A 232     -12.345 -10.457 -13.309  1.00 93.17           C
ATOM   3470  O   CYS A 232     -12.492 -11.143 -14.319  1.00 93.17           O
ATOM   3471  HA  CYS A 232     -13.293 -11.928 -12.025  1.00 93.17           H
ATOM   3472  CB  CYS A 232     -14.184 -10.041 -11.613  1.00 93.17           C
ATOM   3473 1HB  CYS A 232     -13.869  -9.031 -11.352  1.00 93.17           H
ATOM   3474 2HB  CYS A 232     -14.848  -9.956 -12.472  1.00 93.17           H
ATOM   3475  SG  CYS A 232     -15.076 -10.800 -10.207  1.00 93.17           S
ATOM   3476  HG  CYS A 232     -14.294 -10.294  -9.257  1.00 93.17           H
ATOM   3477  HN  CYS A 232     -12.113 -10.167 -10.220  1.00 93.17           H
ATOM   3478  N   CYS A 233     -11.666  -9.320 -13.267  1.00 92.91           N
ATOM   3479  CA  CYS A 233     -11.149  -8.711 -14.481  1.00 92.91           C
ATOM   3480  C   CYS A 233     -10.205  -9.710 -15.153  1.00 92.91           C
ATOM   3481  O   CYS A 233     -10.357 -10.013 -16.336  1.00 92.91           O
ATOM   3482  HA  CYS A 233     -12.009  -8.502 -15.117  1.00 92.91           H
ATOM   3483  CB  CYS A 233     -10.458  -7.376 -14.194  1.00 92.91           C
ATOM   3484 1HB  CYS A 233      -9.768  -7.486 -13.358  1.00 92.91           H
ATOM   3485 2HB  CYS A 233      -9.867  -7.071 -15.057  1.00 92.91           H
ATOM   3486  SG  CYS A 233     -11.707  -6.095 -13.810  1.00 92.91           S
ATOM   3487  HG  CYS A 233     -11.929  -6.488 -12.558  1.00 92.91           H
ATOM   3488  HN  CYS A 233     -11.469  -8.817 -12.425  1.00 92.91           H
ATOM   3489  N   TYR A 234      -9.250 -10.192 -14.371  1.00 87.67           N
ATOM   3490  CA  TYR A 234      -8.189 -11.025 -14.912  1.00 87.67           C
ATOM   3491  C   TYR A 234      -8.715 -12.414 -15.279  1.00 87.67           C
ATOM   3492  O   TYR A 234      -8.174 -13.071 -16.167  1.00 87.67           O
ATOM   3493  HA  TYR A 234      -7.806 -10.540 -15.810  1.00 87.67           H
ATOM   3494  CB  TYR A 234      -7.152 -11.164 -13.796  1.00 87.67           C
ATOM   3495 1HB  TYR A 234      -7.668 -11.368 -12.858  1.00 87.67           H
ATOM   3496 2HB  TYR A 234      -6.520 -12.027 -14.006  1.00 87.67           H
ATOM   3497  CG  TYR A 234      -6.263  -9.932 -13.615  1.00 87.67           C
ATOM   3498  CD1 TYR A 234      -5.594  -9.399 -14.698  1.00 87.67           C
ATOM   3499  HD1 TYR A 234      -5.698  -9.856 -15.682  1.00 87.67           H
ATOM   3500  CD2 TYR A 234      -6.132  -9.353 -12.369  1.00 87.67           C
ATOM   3501  HD2 TYR A 234      -6.660  -9.774 -11.514  1.00 87.67           H
ATOM   3502  CE1 TYR A 234      -4.758  -8.239 -14.527  1.00 87.67           C
ATOM   3503  HE1 TYR A 234      -4.223  -7.808 -15.374  1.00 87.67           H
ATOM   3504  CE2 TYR A 234      -5.295  -8.193 -12.199  1.00 87.67           C
ATOM   3505  HE2 TYR A 234      -5.182  -7.727 -11.220  1.00 87.67           H
ATOM   3506  CZ  TYR A 234      -4.650  -7.693 -13.286  1.00 87.67           C
ATOM   3507  OH  TYR A 234      -3.860  -6.598 -13.125  1.00 87.67           O
ATOM   3508  HH  TYR A 234      -3.933  -6.258 -12.188  1.00 87.67           H
ATOM   3509  HN  TYR A 234      -9.195 -10.023 -13.387  1.00 87.67           H
ATOM   3510  N   THR A 235      -9.764 -12.819 -14.578  1.00 89.74           N
ATOM   3511  CA  THR A 235     -10.437 -14.067 -14.892  1.00 89.74           C
ATOM   3512  C   THR A 235     -10.974 -14.038 -16.325  1.00 89.74           C
ATOM   3513  O   THR A 235     -10.791 -14.991 -17.080  1.00 89.74           O
ATOM   3514  HA  THR A 235      -9.706 -14.874 -14.842  1.00 89.74           H
ATOM   3515  CB  THR A 235     -11.524 -14.296 -13.840  1.00 89.74           C
ATOM   3516  HB  THR A 235     -12.266 -13.498 -13.867  1.00 89.74           H
ATOM   3517  OG1 THR A 235     -10.803 -14.425 -12.618  1.00 89.74           O
ATOM   3518  HG1 THR A 235     -10.997 -13.644 -12.023  1.00 89.74           H
ATOM   3519  CG2 THR A 235     -12.223 -15.647 -14.005  1.00 89.74           C
ATOM   3520 1HG2 THR A 235     -11.491 -16.449 -13.910  1.00 89.74           H
ATOM   3521 2HG2 THR A 235     -12.692 -15.697 -14.988  1.00 89.74           H
ATOM   3522 3HG2 THR A 235     -12.985 -15.758 -13.233  1.00 89.74           H
ATOM   3523  HN  THR A 235     -10.152 -12.311 -13.809  1.00 89.74           H
ATOM   3524  N   ILE A 236     -11.626 -12.933 -16.655  1.00 89.45           N
ATOM   3525  CA  ILE A 236     -12.207 -12.774 -17.978  1.00 89.45           C
ATOM   3526  C   ILE A 236     -11.087 -12.607 -19.006  1.00 89.45           C
ATOM   3527  O   ILE A 236     -11.174 -13.133 -20.115  1.00 89.45           O
ATOM   3528  HA  ILE A 236     -12.753 -13.690 -18.207  1.00 89.45           H
ATOM   3529  CB  ILE A 236     -13.222 -11.629 -17.983  1.00 89.45           C
ATOM   3530  HB  ILE A 236     -12.716 -10.723 -17.651  1.00 89.45           H
ATOM   3531  CG1 ILE A 236     -14.359 -11.899 -16.995  1.00 89.45           C
ATOM   3532 1HG1 ILE A 236     -15.015 -12.673 -17.394  1.00 89.45           H
ATOM   3533 2HG1 ILE A 236     -13.950 -12.280 -16.059  1.00 89.45           H
ATOM   3534  CG2 ILE A 236     -13.742 -11.364 -19.397  1.00 89.45           C
ATOM   3535 1HG2 ILE A 236     -12.909 -11.095 -20.046  1.00 89.45           H
ATOM   3536 2HG2 ILE A 236     -14.227 -12.262 -19.780  1.00 89.45           H
ATOM   3537 3HG2 ILE A 236     -14.462 -10.546 -19.372  1.00 89.45           H
ATOM   3538  CD1 ILE A 236     -15.165 -10.627 -16.726  1.00 89.45           C
ATOM   3539 1HD1 ILE A 236     -14.511  -9.864 -16.305  1.00 89.45           H
ATOM   3540 2HD1 ILE A 236     -15.593 -10.264 -17.660  1.00 89.45           H
ATOM   3541 3HD1 ILE A 236     -15.967 -10.848 -16.021  1.00 89.45           H
ATOM   3542  HN  ILE A 236     -11.759 -12.156 -16.039  1.00 89.45           H
ATOM   3543  N   ILE A 237     -10.060 -11.873 -18.602  1.00 87.75           N
ATOM   3544  CA  ILE A 237      -8.921 -11.638 -19.472  1.00 87.75           C
ATOM   3545  C   ILE A 237      -8.313 -12.980 -19.885  1.00 87.75           C
ATOM   3546  O   ILE A 237      -8.106 -13.233 -21.070  1.00 87.75           O
ATOM   3547  HA  ILE A 237      -9.290 -11.136 -20.366  1.00 87.75           H
ATOM   3548  CB  ILE A 237      -7.923 -10.691 -18.802  1.00 87.75           C
ATOM   3549  HB  ILE A 237      -7.797 -11.004 -17.766  1.00 87.75           H
ATOM   3550  CG1 ILE A 237      -8.457  -9.257 -18.779  1.00 87.75           C
ATOM   3551 1HG1 ILE A 237      -8.407  -8.831 -19.781  1.00 87.75           H
ATOM   3552 2HG1 ILE A 237      -9.507  -9.262 -18.487  1.00 87.75           H
ATOM   3553  CG2 ILE A 237      -6.549 -10.780 -19.471  1.00 87.75           C
ATOM   3554 1HG2 ILE A 237      -6.171 -11.799 -19.391  1.00 87.75           H
ATOM   3555 2HG2 ILE A 237      -6.639 -10.507 -20.522  1.00 87.75           H
ATOM   3556 3HG2 ILE A 237      -5.859 -10.097 -18.975  1.00 87.75           H
ATOM   3557  CD1 ILE A 237      -7.656  -8.389 -17.807  1.00 87.75           C
ATOM   3558 1HD1 ILE A 237      -7.728  -8.805 -16.803  1.00 87.75           H
ATOM   3559 2HD1 ILE A 237      -6.611  -8.367 -18.117  1.00 87.75           H
ATOM   3560 3HD1 ILE A 237      -8.057  -7.375 -17.811  1.00 87.75           H
ATOM   3561  HN  ILE A 237     -10.000 -11.445 -17.700  1.00 87.75           H
ATOM   3562  N   ILE A 238      -8.044 -13.804 -18.883  1.00 87.82           N
ATOM   3563  CA  ILE A 238      -7.407 -15.089 -19.122  1.00 87.82           C
ATOM   3564  C   ILE A 238      -8.262 -15.904 -20.093  1.00 87.82           C
ATOM   3565  O   ILE A 238      -7.743 -16.489 -21.043  1.00 87.82           O
ATOM   3566  HA  ILE A 238      -6.443 -14.893 -19.591  1.00 87.82           H
ATOM   3567  CB  ILE A 238      -7.130 -15.803 -17.797  1.00 87.82           C
ATOM   3568  HB  ILE A 238      -8.018 -15.718 -17.171  1.00 87.82           H
ATOM   3569  CG1 ILE A 238      -5.980 -15.134 -17.043  1.00 87.82           C
ATOM   3570 1HG1 ILE A 238      -5.031 -15.405 -17.506  1.00 87.82           H
ATOM   3571 2HG1 ILE A 238      -6.072 -14.050 -17.119  1.00 87.82           H
ATOM   3572  CG2 ILE A 238      -6.877 -17.295 -18.022  1.00 87.82           C
ATOM   3573 1HG2 ILE A 238      -7.754 -17.747 -18.486  1.00 87.82           H
ATOM   3574 2HG2 ILE A 238      -6.014 -17.423 -18.676  1.00 87.82           H
ATOM   3575 3HG2 ILE A 238      -6.683 -17.779 -17.065  1.00 87.82           H
ATOM   3576  CD1 ILE A 238      -5.973 -15.549 -15.571  1.00 87.82           C
ATOM   3577 1HD1 ILE A 238      -6.914 -15.254 -15.106  1.00 87.82           H
ATOM   3578 2HD1 ILE A 238      -5.856 -16.630 -15.499  1.00 87.82           H
ATOM   3579 3HD1 ILE A 238      -5.146 -15.059 -15.059  1.00 87.82           H
ATOM   3580  HN  ILE A 238      -8.254 -13.608 -17.925  1.00 87.82           H
ATOM   3581  N   HIS A 239      -9.559 -15.918 -19.823  1.00 82.21           N
ATOM   3582  CA  HIS A 239     -10.486 -16.684 -20.639  1.00 82.21           C
ATOM   3583  C   HIS A 239     -10.399 -16.214 -22.092  1.00 82.21           C
ATOM   3584  O   HIS A 239     -10.367 -17.031 -23.011  1.00 82.21           O
ATOM   3585  HA  HIS A 239     -10.166 -17.724 -20.582  1.00 82.21           H
ATOM   3586  CB  HIS A 239     -11.905 -16.601 -20.072  1.00 82.21           C
ATOM   3587 1HB  HIS A 239     -11.889 -16.919 -19.030  1.00 82.21           H
ATOM   3588 2HB  HIS A 239     -12.229 -15.560 -20.082  1.00 82.21           H
ATOM   3589  CG  HIS A 239     -12.916 -17.434 -20.823  1.00 82.21           C
ATOM   3590  ND1 HIS A 239     -13.770 -16.901 -21.772  1.00 82.21           N
ATOM   3591  HD1 HIS A 239     -13.809 -15.942 -22.052  1.00 82.21           H
ATOM   3592  CD2 HIS A 239     -13.199 -18.767 -20.756  1.00 82.21           C
ATOM   3593  HD2 HIS A 239     -12.707 -19.490 -20.105  1.00 82.21           H
ATOM   3594  CE1 HIS A 239     -14.529 -17.878 -22.247  1.00 82.21           C
ATOM   3595  HE1 HIS A 239     -15.302 -17.776 -23.009  1.00 82.21           H
ATOM   3596  NE2 HIS A 239     -14.174 -19.033 -21.615  1.00 82.21           N
ATOM   3597  HN  HIS A 239      -9.977 -15.419 -19.063  1.00 82.21           H
ATOM   3598  N   THR A 240     -10.364 -14.900 -22.255  1.00 84.66           N
ATOM   3599  CA  THR A 240     -10.326 -14.311 -23.582  1.00 84.66           C
ATOM   3600  C   THR A 240      -9.020 -14.676 -24.291  1.00 84.66           C
ATOM   3601  O   THR A 240      -9.021 -14.983 -25.482  1.00 84.66           O
ATOM   3602  HA  THR A 240     -11.139 -14.736 -24.170  1.00 84.66           H
ATOM   3603  CB  THR A 240     -10.537 -12.802 -23.436  1.00 84.66           C
ATOM   3604  HB  THR A 240      -9.672 -12.332 -22.968  1.00 84.66           H
ATOM   3605  OG1 THR A 240     -11.762 -12.691 -22.718  1.00 84.66           O
ATOM   3606  HG1 THR A 240     -11.577 -12.550 -21.745  1.00 84.66           H
ATOM   3607  CG2 THR A 240     -10.826 -12.119 -24.775  1.00 84.66           C
ATOM   3608 1HG2 THR A 240     -11.730 -12.543 -25.211  1.00 84.66           H
ATOM   3609 2HG2 THR A 240      -9.986 -12.277 -25.452  1.00 84.66           H
ATOM   3610 3HG2 THR A 240     -10.967 -11.050 -24.614  1.00 84.66           H
ATOM   3611  HN  THR A 240     -10.360 -14.243 -21.501  1.00 84.66           H
ATOM   3612  N   LEU A 241      -7.938 -14.630 -23.529  1.00 84.16           N
ATOM   3613  CA  LEU A 241      -6.617 -14.858 -24.090  1.00 84.16           C
ATOM   3614  C   LEU A 241      -6.506 -16.314 -24.548  1.00 84.16           C
ATOM   3615  O   LEU A 241      -5.889 -16.601 -25.572  1.00 84.16           O
ATOM   3616  HA  LEU A 241      -6.517 -14.214 -24.963  1.00 84.16           H
ATOM   3617  CB  LEU A 241      -5.532 -14.443 -23.094  1.00 84.16           C
ATOM   3618 1HB  LEU A 241      -5.780 -14.865 -22.120  1.00 84.16           H
ATOM   3619 2HB  LEU A 241      -4.589 -14.892 -23.406  1.00 84.16           H
ATOM   3620  CG  LEU A 241      -5.317 -12.937 -22.926  1.00 84.16           C
ATOM   3621  HG  LEU A 241      -6.271 -12.484 -22.655  1.00 84.16           H
ATOM   3622  CD1 LEU A 241      -4.338 -12.647 -21.787  1.00 84.16           C
ATOM   3623 1HD1 LEU A 241      -4.736 -13.049 -20.855  1.00 84.16           H
ATOM   3624 2HD1 LEU A 241      -3.378 -13.115 -22.004  1.00 84.16           H
ATOM   3625 3HD1 LEU A 241      -4.204 -11.570 -21.689  1.00 84.16           H
ATOM   3626  CD2 LEU A 241      -4.871 -12.297 -24.242  1.00 84.16           C
ATOM   3627 1HD2 LEU A 241      -3.934 -12.750 -24.567  1.00 84.16           H
ATOM   3628 2HD2 LEU A 241      -5.636 -12.458 -25.002  1.00 84.16           H
ATOM   3629 3HD2 LEU A 241      -4.725 -11.227 -24.094  1.00 84.16           H
ATOM   3630  HN  LEU A 241      -7.953 -14.442 -22.547  1.00 84.16           H
ATOM   3631  N   ILE A 242      -7.114 -17.194 -23.766  1.00 82.51           N
ATOM   3632  CA  ILE A 242      -7.075 -18.615 -24.067  1.00 82.51           C
ATOM   3633  C   ILE A 242      -7.760 -18.867 -25.412  1.00 82.51           C
ATOM   3634  O   ILE A 242      -7.287 -19.672 -26.212  1.00 82.51           O
ATOM   3635  HA  ILE A 242      -6.027 -18.902 -24.154  1.00 82.51           H
ATOM   3636  CB  ILE A 242      -7.670 -19.424 -22.913  1.00 82.51           C
ATOM   3637  HB  ILE A 242      -8.598 -18.945 -22.603  1.00 82.51           H
ATOM   3638  CG1 ILE A 242      -6.735 -19.423 -21.702  1.00 82.51           C
ATOM   3639 1HG1 ILE A 242      -5.851 -20.023 -21.920  1.00 82.51           H
ATOM   3640 2HG1 ILE A 242      -6.390 -18.408 -21.506  1.00 82.51           H
ATOM   3641  CG2 ILE A 242      -8.023 -20.843 -23.363  1.00 82.51           C
ATOM   3642 1HG2 ILE A 242      -8.754 -20.797 -24.170  1.00 82.51           H
ATOM   3643 2HG2 ILE A 242      -7.123 -21.347 -23.715  1.00 82.51           H
ATOM   3644 3HG2 ILE A 242      -8.444 -21.396 -22.523  1.00 82.51           H
ATOM   3645  CD1 ILE A 242      -7.441 -19.976 -20.463  1.00 82.51           C
ATOM   3646 1HD1 ILE A 242      -8.309 -19.359 -20.234  1.00 82.51           H
ATOM   3647 2HD1 ILE A 242      -7.762 -21.000 -20.655  1.00 82.51           H
ATOM   3648 3HD1 ILE A 242      -6.753 -19.964 -19.617  1.00 82.51           H
ATOM   3649  HN  ILE A 242      -7.626 -16.951 -22.942  1.00 82.51           H
ATOM   3650  N   GLN A 243      -8.863 -18.162 -25.619  1.00 77.41           N
ATOM   3651  CA  GLN A 243      -9.655 -18.348 -26.822  1.00 77.41           C
ATOM   3652  C   GLN A 243      -8.960 -17.699 -28.021  1.00 77.41           C
ATOM   3653  O   GLN A 243      -9.223 -18.061 -29.167  1.00 77.41           O
ATOM   3654  HA  GLN A 243      -9.711 -19.427 -26.968  1.00 77.41           H
ATOM   3655  CB  GLN A 243     -11.068 -17.792 -26.640  1.00 77.41           C
ATOM   3656 1HB  GLN A 243     -11.015 -16.766 -26.277  1.00 77.41           H
ATOM   3657 2HB  GLN A 243     -11.579 -17.764 -27.603  1.00 77.41           H
ATOM   3658  CG  GLN A 243     -11.871 -18.646 -25.656  1.00 77.41           C
ATOM   3659 1HG  GLN A 243     -11.871 -19.685 -25.987  1.00 77.41           H
ATOM   3660 2HG  GLN A 243     -11.394 -18.624 -24.677  1.00 77.41           H
ATOM   3661  CD  GLN A 243     -13.311 -18.142 -25.540  1.00 77.41           C
ATOM   3662  OE1 GLN A 243     -13.656 -17.063 -25.992  1.00 77.41           O
ATOM   3663  NE2 GLN A 243     -14.129 -18.981 -24.911  1.00 77.41           N
ATOM   3664 1HE2 GLN A 243     -13.781 -19.852 -24.564  1.00 77.41           H
ATOM   3665 2HE2 GLN A 243     -15.091 -18.741 -24.785  1.00 77.41           H
ATOM   3666  HN  GLN A 243      -9.215 -17.476 -24.983  1.00 77.41           H
ATOM   3667  N   ALA A 244      -8.087 -16.750 -27.715  1.00 78.19           N
ATOM   3668  CA  ALA A 244      -7.388 -16.014 -28.754  1.00 78.19           C
ATOM   3669  C   ALA A 244      -6.435 -16.959 -29.489  1.00 78.19           C
ATOM   3670  O   ALA A 244      -5.711 -17.729 -28.860  1.00 78.19           O
ATOM   3671  HA  ALA A 244      -8.133 -15.643 -29.458  1.00 78.19           H
ATOM   3672  CB  ALA A 244      -6.660 -14.820 -28.133  1.00 78.19           C
ATOM   3673 1HB  ALA A 244      -7.385 -14.165 -27.649  1.00 78.19           H
ATOM   3674 2HB  ALA A 244      -5.942 -15.176 -27.394  1.00 78.19           H
ATOM   3675 3HB  ALA A 244      -6.135 -14.268 -28.913  1.00 78.19           H
ATOM   3676  HN  ALA A 244      -7.857 -16.482 -26.780  1.00 78.19           H
ATOM   3677  N   LYS A 245      -6.466 -16.869 -30.811  1.00 67.48           N
ATOM   3678  CA  LYS A 245      -5.602 -17.695 -31.638  1.00 67.48           C
ATOM   3679  C   LYS A 245      -4.248 -17.002 -31.804  1.00 67.48           C
ATOM   3680  O   LYS A 245      -3.329 -17.563 -32.398  1.00 67.48           O
ATOM   3681  HA  LYS A 245      -5.446 -18.635 -31.109  1.00 67.48           H
ATOM   3682  CB  LYS A 245      -6.289 -18.029 -32.963  1.00 67.48           C
ATOM   3683 1HB  LYS A 245      -6.647 -17.113 -33.433  1.00 67.48           H
ATOM   3684 2HB  LYS A 245      -5.569 -18.477 -33.648  1.00 67.48           H
ATOM   3685  CG  LYS A 245      -7.461 -18.989 -32.747  1.00 67.48           C
ATOM   3686 1HG  LYS A 245      -7.138 -19.830 -32.133  1.00 67.48           H
ATOM   3687 2HG  LYS A 245      -8.255 -18.481 -32.200  1.00 67.48           H
ATOM   3688  CD  LYS A 245      -8.002 -19.503 -34.082  1.00 67.48           C
ATOM   3689 1HD  LYS A 245      -8.382 -18.668 -34.671  1.00 67.48           H
ATOM   3690 2HD  LYS A 245      -7.194 -19.956 -34.657  1.00 67.48           H
ATOM   3691  CE  LYS A 245      -9.116 -20.529 -33.864  1.00 67.48           C
ATOM   3692 1HE  LYS A 245      -8.757 -21.333 -33.221  1.00 67.48           H
ATOM   3693 2HE  LYS A 245      -9.955 -20.060 -33.349  1.00 67.48           H
ATOM   3694  NZ  LYS A 245      -9.570 -21.085 -35.158  1.00 67.48           N
ATOM   3695 1HZ  LYS A 245     -10.304 -21.766 -34.995  1.00 67.48           H
ATOM   3696 2HZ  LYS A 245      -9.926 -20.336 -35.742  1.00 67.48           H
ATOM   3697 3HZ  LYS A 245      -8.790 -21.535 -35.625  1.00 67.48           H
ATOM   3698  HN  LYS A 245      -7.065 -16.248 -31.315  1.00 67.48           H
ATOM   3699  N   LYS A 246      -4.169 -15.792 -31.269  1.00 60.80           N
ATOM   3700  CA  LYS A 246      -3.005 -14.951 -31.492  1.00 60.80           C
ATOM   3701  C   LYS A 246      -1.787 -15.584 -30.816  1.00 60.80           C
ATOM   3702  O   LYS A 246      -1.890 -16.107 -29.707  1.00 60.80           O
ATOM   3703  HA  LYS A 246      -2.826 -14.919 -32.566  1.00 60.80           H
ATOM   3704  CB  LYS A 246      -3.286 -13.518 -31.036  1.00 60.80           C
ATOM   3705 1HB  LYS A 246      -3.708 -13.527 -30.031  1.00 60.80           H
ATOM   3706 2HB  LYS A 246      -2.351 -12.959 -30.983  1.00 60.80           H
ATOM   3707  CG  LYS A 246      -4.251 -12.817 -31.994  1.00 60.80           C
ATOM   3708 1HG  LYS A 246      -3.937 -12.990 -33.024  1.00 60.80           H
ATOM   3709 2HG  LYS A 246      -5.248 -13.244 -31.889  1.00 60.80           H
ATOM   3710  CD  LYS A 246      -4.303 -11.313 -31.718  1.00 60.80           C
ATOM   3711 1HD  LYS A 246      -4.713 -11.136 -30.724  1.00 60.80           H
ATOM   3712 2HD  LYS A 246      -3.293 -10.904 -31.723  1.00 60.80           H
ATOM   3713  CE  LYS A 246      -5.156 -10.592 -32.764  1.00 60.80           C
ATOM   3714 1HE  LYS A 246      -4.837 -10.883 -33.765  1.00 60.80           H
ATOM   3715 2HE  LYS A 246      -6.199 -10.894 -32.661  1.00 60.80           H
ATOM   3716  NZ  LYS A 246      -5.040  -9.125 -32.606  1.00 60.80           N
ATOM   3717 1HZ  LYS A 246      -5.637  -8.664 -33.284  1.00 60.80           H
ATOM   3718 2HZ  LYS A 246      -5.326  -8.862 -31.669  1.00 60.80           H
ATOM   3719 3HZ  LYS A 246      -4.077  -8.844 -32.756  1.00 60.80           H
ATOM   3720  HN  LYS A 246      -4.880 -15.387 -30.695  1.00 60.80           H
ATOM   3721  N   SER A 247      -0.662 -15.515 -31.512  1.00 67.38           N
ATOM   3722  CA  SER A 247       0.563 -16.121 -31.016  1.00 67.38           C
ATOM   3723  C   SER A 247       1.031 -15.395 -29.753  1.00 67.38           C
ATOM   3724  O   SER A 247       1.574 -16.017 -28.841  1.00 67.38           O
ATOM   3725  HA  SER A 247       0.302 -17.154 -30.789  1.00 67.38           H
ATOM   3726  CB  SER A 247       1.660 -16.094 -32.082  1.00 67.38           C
ATOM   3727 1HB  SER A 247       2.558 -16.571 -31.689  1.00 67.38           H
ATOM   3728 2HB  SER A 247       1.341 -16.677 -32.946  1.00 67.38           H
ATOM   3729  OG  SER A 247       1.971 -14.766 -32.495  1.00 67.38           O
ATOM   3730  HG  SER A 247       2.681 -14.785 -33.199  1.00 67.38           H
ATOM   3731  HN  SER A 247      -0.579 -15.057 -32.397  1.00 67.38           H
ATOM   3732  N   SER A 248       0.805 -14.090 -29.741  1.00 69.79           N
ATOM   3733  CA  SER A 248       1.292 -13.256 -28.655  1.00 69.79           C
ATOM   3734  C   SER A 248       0.523 -13.568 -27.370  1.00 69.79           C
ATOM   3735  O   SER A 248       0.838 -13.033 -26.308  1.00 69.79           O
ATOM   3736  HA  SER A 248       2.345 -13.515 -28.543  1.00 69.79           H
ATOM   3737  CB  SER A 248       1.167 -11.771 -29.002  1.00 69.79           C
ATOM   3738 1HB  SER A 248       1.520 -11.172 -28.163  1.00 69.79           H
ATOM   3739 2HB  SER A 248       1.810 -11.541 -29.851  1.00 69.79           H
ATOM   3740  OG  SER A 248      -0.176 -11.407 -29.311  1.00 69.79           O
ATOM   3741  HG  SER A 248      -0.224 -10.432 -29.529  1.00 69.79           H
ATOM   3742  HN  SER A 248       0.300 -13.603 -30.453  1.00 69.79           H
ATOM   3743  N   LYS A 249      -0.471 -14.433 -27.508  1.00 67.28           N
ATOM   3744  CA  LYS A 249      -1.393 -14.695 -26.416  1.00 67.28           C
ATOM   3745  C   LYS A 249      -0.614 -15.227 -25.212  1.00 67.28           C
ATOM   3746  O   LYS A 249      -0.941 -14.914 -24.069  1.00 67.28           O
ATOM   3747  HA  LYS A 249      -1.850 -13.744 -26.139  1.00 67.28           H
ATOM   3748  CB  LYS A 249      -2.521 -15.621 -26.877  1.00 67.28           C
ATOM   3749 1HB  LYS A 249      -3.342 -15.585 -26.161  1.00 67.28           H
ATOM   3750 2HB  LYS A 249      -2.916 -15.272 -27.831  1.00 67.28           H
ATOM   3751  CG  LYS A 249      -2.024 -17.060 -27.020  1.00 67.28           C
ATOM   3752 1HG  LYS A 249      -1.154 -17.085 -27.677  1.00 67.28           H
ATOM   3753 2HG  LYS A 249      -1.701 -17.436 -26.049  1.00 67.28           H
ATOM   3754  CD  LYS A 249      -3.121 -17.966 -27.584  1.00 67.28           C
ATOM   3755 1HD  LYS A 249      -4.019 -17.879 -26.972  1.00 67.28           H
ATOM   3756 2HD  LYS A 249      -3.387 -17.638 -28.589  1.00 67.28           H
ATOM   3757  CE  LYS A 249      -2.662 -19.425 -27.622  1.00 67.28           C
ATOM   3758 1HE  LYS A 249      -1.839 -19.535 -28.328  1.00 67.28           H
ATOM   3759 2HE  LYS A 249      -2.283 -19.719 -26.643  1.00 67.28           H
ATOM   3760  NZ  LYS A 249      -3.782 -20.310 -28.013  1.00 67.28           N
ATOM   3761 1HZ  LYS A 249      -3.447 -21.264 -28.089  1.00 67.28           H
ATOM   3762 2HZ  LYS A 249      -4.511 -20.263 -27.310  1.00 67.28           H
ATOM   3763 3HZ  LYS A 249      -4.154 -20.010 -28.907  1.00 67.28           H
ATOM   3764  HN  LYS A 249      -0.651 -14.950 -28.346  1.00 67.28           H
ATOM   3765  N   HIS A 250       0.403 -16.023 -25.511  1.00 72.15           N
ATOM   3766  CA  HIS A 250       1.143 -16.715 -24.470  1.00 72.15           C
ATOM   3767  C   HIS A 250       1.884 -15.695 -23.603  1.00 72.15           C
ATOM   3768  O   HIS A 250       1.937 -15.834 -22.382  1.00 72.15           O
ATOM   3769  HA  HIS A 250       0.407 -17.234 -23.855  1.00 72.15           H
ATOM   3770  CB  HIS A 250       2.074 -17.768 -25.073  1.00 72.15           C
ATOM   3771 1HB  HIS A 250       2.676 -17.302 -25.853  1.00 72.15           H
ATOM   3772 2HB  HIS A 250       2.763 -18.113 -24.302  1.00 72.15           H
ATOM   3773  CG  HIS A 250       1.355 -18.961 -25.657  1.00 72.15           C
ATOM   3774  ND1 HIS A 250       0.770 -19.941 -24.874  1.00 72.15           N
ATOM   3775  HD1 HIS A 250       0.761 -19.963 -23.874  1.00 72.15           H
ATOM   3776  CD2 HIS A 250       1.133 -19.320 -26.954  1.00 72.15           C
ATOM   3777  HD2 HIS A 250       1.461 -18.767 -27.834  1.00 72.15           H
ATOM   3778  CE1 HIS A 250       0.224 -20.844 -25.674  1.00 72.15           C
ATOM   3779  HE1 HIS A 250      -0.312 -21.739 -25.358  1.00 72.15           H
ATOM   3780  NE2 HIS A 250       0.450 -20.458 -26.963  1.00 72.15           N
ATOM   3781  HN  HIS A 250       0.722 -16.197 -26.443  1.00 72.15           H
ATOM   3782  N   LYS A 251       2.439 -14.692 -24.269  1.00 71.01           N
ATOM   3783  CA  LYS A 251       3.192 -13.660 -23.576  1.00 71.01           C
ATOM   3784  C   LYS A 251       2.256 -12.892 -22.641  1.00 71.01           C
ATOM   3785  O   LYS A 251       2.583 -12.667 -21.477  1.00 71.01           O
ATOM   3786  HA  LYS A 251       3.951 -14.159 -22.972  1.00 71.01           H
ATOM   3787  CB  LYS A 251       3.927 -12.769 -24.580  1.00 71.01           C
ATOM   3788 1HB  LYS A 251       4.503 -13.387 -25.268  1.00 71.01           H
ATOM   3789 2HB  LYS A 251       3.203 -12.216 -25.179  1.00 71.01           H
ATOM   3790  CG  LYS A 251       4.858 -11.789 -23.864  1.00 71.01           C
ATOM   3791 1HG  LYS A 251       4.279 -11.158 -23.190  1.00 71.01           H
ATOM   3792 2HG  LYS A 251       5.570 -12.341 -23.250  1.00 71.01           H
ATOM   3793  CD  LYS A 251       5.611 -10.915 -24.868  1.00 71.01           C
ATOM   3794 1HD  LYS A 251       6.240 -11.541 -25.501  1.00 71.01           H
ATOM   3795 2HD  LYS A 251       4.900 -10.412 -25.523  1.00 71.01           H
ATOM   3796  CE  LYS A 251       6.476  -9.876 -24.151  1.00 71.01           C
ATOM   3797 1HE  LYS A 251       5.862  -9.297 -23.461  1.00 71.01           H
ATOM   3798 2HE  LYS A 251       7.238 -10.377 -23.555  1.00 71.01           H
ATOM   3799  NZ  LYS A 251       7.119  -8.971 -25.130  1.00 71.01           N
ATOM   3800 1HZ  LYS A 251       7.574  -8.210 -24.639  1.00 71.01           H
ATOM   3801 2HZ  LYS A 251       7.807  -9.488 -25.666  1.00 71.01           H
ATOM   3802 3HZ  LYS A 251       6.415  -8.596 -25.756  1.00 71.01           H
ATOM   3803  HN  LYS A 251       2.381 -14.579 -25.260  1.00 71.01           H
ATOM   3804  N   ALA A 252       1.110 -12.511 -23.186  1.00 81.96           N
ATOM   3805  CA  ALA A 252       0.155 -11.711 -22.438  1.00 81.96           C
ATOM   3806  C   ALA A 252      -0.376 -12.529 -21.259  1.00 81.96           C
ATOM   3807  O   ALA A 252      -0.568 -11.998 -20.166  1.00 81.96           O
ATOM   3808  HA  ALA A 252       0.683 -10.837 -22.054  1.00 81.96           H
ATOM   3809  CB  ALA A 252      -0.962 -11.242 -23.372  1.00 81.96           C
ATOM   3810 1HB  ALA A 252      -0.535 -10.641 -24.175  1.00 81.96           H
ATOM   3811 2HB  ALA A 252      -1.468 -12.108 -23.797  1.00 81.96           H
ATOM   3812 3HB  ALA A 252      -1.678 -10.642 -22.810  1.00 81.96           H
ATOM   3813  HN  ALA A 252       0.831 -12.739 -24.119  1.00 81.96           H
ATOM   3814  N   LEU A 253      -0.599 -13.809 -21.521  1.00 79.81           N
ATOM   3815  CA  LEU A 253      -1.134 -14.699 -20.504  1.00 79.81           C
ATOM   3816  C   LEU A 253      -0.165 -14.756 -19.321  1.00 79.81           C
ATOM   3817  O   LEU A 253      -0.577 -14.621 -18.170  1.00 79.81           O
ATOM   3818  HA  LEU A 253      -2.075 -14.272 -20.160  1.00 79.81           H
ATOM   3819  CB  LEU A 253      -1.451 -16.069 -21.106  1.00 79.81           C
ATOM   3820 1HB  LEU A 253      -2.049 -15.920 -22.005  1.00 79.81           H
ATOM   3821 2HB  LEU A 253      -0.515 -16.532 -21.419  1.00 79.81           H
ATOM   3822  CG  LEU A 253      -2.191 -17.048 -20.191  1.00 79.81           C
ATOM   3823  HG  LEU A 253      -1.662 -17.091 -19.239  1.00 79.81           H
ATOM   3824  CD1 LEU A 253      -3.610 -16.558 -19.898  1.00 79.81           C
ATOM   3825 1HD1 LEU A 253      -3.565 -15.586 -19.407  1.00 79.81           H
ATOM   3826 2HD1 LEU A 253      -4.164 -16.467 -20.833  1.00 79.81           H
ATOM   3827 3HD1 LEU A 253      -4.114 -17.272 -19.246  1.00 79.81           H
ATOM   3828  CD2 LEU A 253      -2.182 -18.461 -20.778  1.00 79.81           C
ATOM   3829 1HD2 LEU A 253      -2.672 -18.453 -21.751  1.00 79.81           H
ATOM   3830 2HD2 LEU A 253      -1.152 -18.800 -20.893  1.00 79.81           H
ATOM   3831 3HD2 LEU A 253      -2.714 -19.136 -20.108  1.00 79.81           H
ATOM   3832  HN  LEU A 253      -0.420 -14.238 -22.406  1.00 79.81           H
ATOM   3833  N   LYS A 254       1.104 -14.954 -19.646  1.00 76.78           N
ATOM   3834  CA  LYS A 254       2.128 -15.077 -18.622  1.00 76.78           C
ATOM   3835  C   LYS A 254       2.114 -13.827 -17.740  1.00 76.78           C
ATOM   3836  O   LYS A 254       2.108 -13.927 -16.515  1.00 76.78           O
ATOM   3837  HA  LYS A 254       1.870 -15.938 -18.004  1.00 76.78           H
ATOM   3838  CB  LYS A 254       3.489 -15.367 -19.257  1.00 76.78           C
ATOM   3839 1HB  LYS A 254       3.403 -16.210 -19.943  1.00 76.78           H
ATOM   3840 2HB  LYS A 254       3.809 -14.508 -19.847  1.00 76.78           H
ATOM   3841  CG  LYS A 254       4.538 -15.678 -18.188  1.00 76.78           C
ATOM   3842 1HG  LYS A 254       4.704 -14.796 -17.569  1.00 76.78           H
ATOM   3843 2HG  LYS A 254       4.170 -16.465 -17.530  1.00 76.78           H
ATOM   3844  CD  LYS A 254       5.858 -16.115 -18.826  1.00 76.78           C
ATOM   3845 1HD  LYS A 254       5.688 -16.983 -19.463  1.00 76.78           H
ATOM   3846 2HD  LYS A 254       6.238 -15.320 -19.467  1.00 76.78           H
ATOM   3847  CE  LYS A 254       6.898 -16.456 -17.756  1.00 76.78           C
ATOM   3848 1HE  LYS A 254       7.128 -15.568 -17.169  1.00 76.78           H
ATOM   3849 2HE  LYS A 254       6.490 -17.197 -17.068  1.00 76.78           H
ATOM   3850  NZ  LYS A 254       8.133 -16.979 -18.382  1.00 76.78           N
ATOM   3851 1HZ  LYS A 254       8.816 -17.184 -17.661  1.00 76.78           H
ATOM   3852 2HZ  LYS A 254       7.919 -17.827 -18.895  1.00 76.78           H
ATOM   3853 3HZ  LYS A 254       8.509 -16.285 -19.018  1.00 76.78           H
ATOM   3854  HN  LYS A 254       1.435 -15.031 -20.586  1.00 76.78           H
ATOM   3855  N   VAL A 255       2.109 -12.677 -18.399  1.00 83.63           N
ATOM   3856  CA  VAL A 255       2.155 -11.409 -17.692  1.00 83.63           C
ATOM   3857  C   VAL A 255       0.951 -11.309 -16.754  1.00 83.63           C
ATOM   3858  O   VAL A 255       1.096 -10.937 -15.590  1.00 83.63           O
ATOM   3859  HA  VAL A 255       3.067 -11.398 -17.095  1.00 83.63           H
ATOM   3860  CB  VAL A 255       2.231 -10.254 -18.693  1.00 83.63           C
ATOM   3861  HB  VAL A 255       1.421 -10.380 -19.412  1.00 83.63           H
ATOM   3862  CG1 VAL A 255       2.033  -8.908 -17.993  1.00 83.63           C
ATOM   3863 1HG1 VAL A 255       1.055  -8.890 -17.511  1.00 83.63           H
ATOM   3864 2HG1 VAL A 255       2.811  -8.771 -17.242  1.00 83.63           H
ATOM   3865 3HG1 VAL A 255       2.091  -8.105 -18.727  1.00 83.63           H
ATOM   3866  CG2 VAL A 255       3.552 -10.282 -19.464  1.00 83.63           C
ATOM   3867 1HG2 VAL A 255       4.383 -10.193 -18.764  1.00 83.63           H
ATOM   3868 2HG2 VAL A 255       3.636 -11.223 -20.008  1.00 83.63           H
ATOM   3869 3HG2 VAL A 255       3.580  -9.451 -20.168  1.00 83.63           H
ATOM   3870  HN  VAL A 255       2.074 -12.604 -19.396  1.00 83.63           H
ATOM   3871  N   THR A 256      -0.210 -11.648 -17.294  1.00 82.69           N
ATOM   3872  CA  THR A 256      -1.451 -11.501 -16.554  1.00 82.69           C
ATOM   3873  C   THR A 256      -1.411 -12.338 -15.274  1.00 82.69           C
ATOM   3874  O   THR A 256      -1.757 -11.851 -14.199  1.00 82.69           O
ATOM   3875  HA  THR A 256      -1.550 -10.458 -16.252  1.00 82.69           H
ATOM   3876  CB  THR A 256      -2.605 -11.874 -17.487  1.00 82.69           C
ATOM   3877  HB  THR A 256      -2.550 -12.923 -17.775  1.00 82.69           H
ATOM   3878  OG1 THR A 256      -2.503 -10.937 -18.556  1.00 82.69           O
ATOM   3879  HG1 THR A 256      -1.997 -11.341 -19.318  1.00 82.69           H
ATOM   3880  CG2 THR A 256      -3.975 -11.586 -16.869  1.00 82.69           C
ATOM   3881 1HG2 THR A 256      -4.055 -10.522 -16.643  1.00 82.69           H
ATOM   3882 2HG2 THR A 256      -4.087 -12.161 -15.950  1.00 82.69           H
ATOM   3883 3HG2 THR A 256      -4.758 -11.868 -17.573  1.00 82.69           H
ATOM   3884  HN  THR A 256      -0.310 -12.016 -18.219  1.00 82.69           H
ATOM   3885  N   ILE A 257      -0.985 -13.582 -15.431  1.00 85.23           N
ATOM   3886  CA  ILE A 257      -0.920 -14.499 -14.306  1.00 85.23           C
ATOM   3887  C   ILE A 257       0.055 -13.951 -13.263  1.00 85.23           C
ATOM   3888  O   ILE A 257      -0.257 -13.917 -12.073  1.00 85.23           O
ATOM   3889  HA  ILE A 257      -1.914 -14.542 -13.861  1.00 85.23           H
ATOM   3890  CB  ILE A 257      -0.578 -15.912 -14.785  1.00 85.23           C
ATOM   3891  HB  ILE A 257       0.299 -15.851 -15.430  1.00 85.23           H
ATOM   3892  CG1 ILE A 257      -1.716 -16.497 -15.624  1.00 85.23           C
ATOM   3893 1HG1 ILE A 257      -2.578 -16.694 -14.987  1.00 85.23           H
ATOM   3894 2HG1 ILE A 257      -2.032 -15.769 -16.372  1.00 85.23           H
ATOM   3895  CG2 ILE A 257      -0.212 -16.817 -13.607  1.00 85.23           C
ATOM   3896 1HG2 ILE A 257       0.654 -16.404 -13.088  1.00 85.23           H
ATOM   3897 2HG2 ILE A 257      -1.054 -16.875 -12.918  1.00 85.23           H
ATOM   3898 3HG2 ILE A 257       0.027 -17.814 -13.976  1.00 85.23           H
ATOM   3899  CD1 ILE A 257      -1.279 -17.790 -16.316  1.00 85.23           C
ATOM   3900 1HD1 ILE A 257      -0.432 -17.583 -16.970  1.00 85.23           H
ATOM   3901 2HD1 ILE A 257      -0.987 -18.523 -15.564  1.00 85.23           H
ATOM   3902 3HD1 ILE A 257      -2.107 -18.184 -16.906  1.00 85.23           H
ATOM   3903  HN  ILE A 257      -0.688 -13.965 -16.306  1.00 85.23           H
ATOM   3904  N   THR A 258       1.217 -13.536 -13.746  1.00 87.09           N
ATOM   3905  CA  THR A 258       2.272 -13.072 -12.861  1.00 87.09           C
ATOM   3906  C   THR A 258       1.769 -11.921 -11.988  1.00 87.09           C
ATOM   3907  O   THR A 258       1.985 -11.915 -10.777  1.00 87.09           O
ATOM   3908  HA  THR A 258       2.541 -13.888 -12.190  1.00 87.09           H
ATOM   3909  CB  THR A 258       3.481 -12.699 -13.722  1.00 87.09           C
ATOM   3910  HB  THR A 258       3.242 -11.872 -14.391  1.00 87.09           H
ATOM   3911  OG1 THR A 258       3.843 -13.920 -14.360  1.00 87.09           O
ATOM   3912  HG1 THR A 258       3.337 -14.022 -15.216  1.00 87.09           H
ATOM   3913  CG2 THR A 258       4.708 -12.338 -12.883  1.00 87.09           C
ATOM   3914 1HG2 THR A 258       4.988 -13.190 -12.263  1.00 87.09           H
ATOM   3915 2HG2 THR A 258       4.474 -11.486 -12.245  1.00 87.09           H
ATOM   3916 3HG2 THR A 258       5.537 -12.081 -13.543  1.00 87.09           H
ATOM   3917  HN  THR A 258       1.441 -13.512 -14.720  1.00 87.09           H
ATOM   3918  N   VAL A 259       1.108 -10.974 -12.637  1.00 87.68           N
ATOM   3919  CA  VAL A 259       0.638  -9.783 -11.949  1.00 87.68           C
ATOM   3920  C   VAL A 259      -0.294 -10.194 -10.806  1.00 87.68           C
ATOM   3921  O   VAL A 259      -0.160  -9.705  -9.686  1.00 87.68           O
ATOM   3922  HA  VAL A 259       1.509  -9.282 -11.527  1.00 87.68           H
ATOM   3923  CB  VAL A 259      -0.022  -8.829 -12.945  1.00 87.68           C
ATOM   3924  HB  VAL A 259      -0.680  -9.416 -13.587  1.00 87.68           H
ATOM   3925  CG1 VAL A 259      -0.879  -7.788 -12.222  1.00 87.68           C
ATOM   3926 1HG1 VAL A 259      -1.659  -8.292 -11.652  1.00 87.68           H
ATOM   3927 2HG1 VAL A 259      -0.251  -7.207 -11.546  1.00 87.68           H
ATOM   3928 3HG1 VAL A 259      -1.337  -7.122 -12.954  1.00 87.68           H
ATOM   3929  CG2 VAL A 259       1.024  -8.155 -13.836  1.00 87.68           C
ATOM   3930 1HG2 VAL A 259       1.718  -7.588 -13.215  1.00 87.68           H
ATOM   3931 2HG2 VAL A 259       1.572  -8.916 -14.391  1.00 87.68           H
ATOM   3932 3HG2 VAL A 259       0.527  -7.482 -14.535  1.00 87.68           H
ATOM   3933  HN  VAL A 259       0.892 -11.010 -13.613  1.00 87.68           H
ATOM   3934  N   LEU A 260      -1.217 -11.087 -11.131  1.00 86.05           N
ATOM   3935  CA  LEU A 260      -2.223 -11.506 -10.170  1.00 86.05           C
ATOM   3936  C   LEU A 260      -1.543 -12.234  -9.009  1.00 86.05           C
ATOM   3937  O   LEU A 260      -1.834 -11.963  -7.845  1.00 86.05           O
ATOM   3938  HA  LEU A 260      -2.698 -10.605  -9.781  1.00 86.05           H
ATOM   3939  CB  LEU A 260      -3.312 -12.330 -10.859  1.00 86.05           C
ATOM   3940 1HB  LEU A 260      -3.721 -11.740 -11.680  1.00 86.05           H
ATOM   3941 2HB  LEU A 260      -2.848 -13.212 -11.301  1.00 86.05           H
ATOM   3942  CG  LEU A 260      -4.470 -12.788  -9.971  1.00 86.05           C
ATOM   3943  HG  LEU A 260      -4.056 -13.342  -9.128  1.00 86.05           H
ATOM   3944  CD1 LEU A 260      -5.227 -11.589  -9.395  1.00 86.05           C
ATOM   3945 1HD1 LEU A 260      -4.547 -10.983  -8.797  1.00 86.05           H
ATOM   3946 2HD1 LEU A 260      -5.629 -10.988 -10.210  1.00 86.05           H
ATOM   3947 3HD1 LEU A 260      -6.045 -11.943  -8.767  1.00 86.05           H
ATOM   3948  CD2 LEU A 260      -5.397 -13.742 -10.726  1.00 86.05           C
ATOM   3949 1HD2 LEU A 260      -5.807 -13.235 -11.600  1.00 86.05           H
ATOM   3950 2HD2 LEU A 260      -4.834 -14.619 -11.046  1.00 86.05           H
ATOM   3951 3HD2 LEU A 260      -6.212 -14.052 -10.072  1.00 86.05           H
ATOM   3952  HN  LEU A 260      -1.283 -11.522 -12.029  1.00 86.05           H
ATOM   3953  N   THR A 261      -0.649 -13.145  -9.367  1.00 88.97           N
ATOM   3954  CA  THR A 261      -0.002 -13.988  -8.376  1.00 88.97           C
ATOM   3955  C   THR A 261       0.811 -13.136  -7.400  1.00 88.97           C
ATOM   3956  O   THR A 261       0.776 -13.366  -6.192  1.00 88.97           O
ATOM   3957  HA  THR A 261      -0.775 -14.491  -7.795  1.00 88.97           H
ATOM   3958  CB  THR A 261       0.837 -15.031  -9.118  1.00 88.97           C
ATOM   3959  HB  THR A 261       1.645 -14.555  -9.675  1.00 88.97           H
ATOM   3960  OG1 THR A 261      -0.113 -15.747  -9.903  1.00 88.97           O
ATOM   3961  HG1 THR A 261      -0.221 -15.307 -10.794  1.00 88.97           H
ATOM   3962  CG2 THR A 261       1.419 -16.090  -8.179  1.00 88.97           C
ATOM   3963 1HG2 THR A 261       0.607 -16.611  -7.672  1.00 88.97           H
ATOM   3964 2HG2 THR A 261       2.059 -15.608  -7.440  1.00 88.97           H
ATOM   3965 3HG2 THR A 261       2.005 -16.804  -8.757  1.00 88.97           H
ATOM   3966  HN  THR A 261      -0.367 -13.311 -10.312  1.00 88.97           H
ATOM   3967  N   VAL A 262       1.525 -12.170  -7.960  1.00 91.45           N
ATOM   3968  CA  VAL A 262       2.412 -11.339  -7.165  1.00 91.45           C
ATOM   3969  C   VAL A 262       1.587 -10.543  -6.152  1.00 91.45           C
ATOM   3970  O   VAL A 262       1.977 -10.414  -4.992  1.00 91.45           O
ATOM   3971  HA  VAL A 262       3.087 -12.002  -6.624  1.00 91.45           H
ATOM   3972  CB  VAL A 262       3.255 -10.449  -8.080  1.00 91.45           C
ATOM   3973  HB  VAL A 262       2.578  -9.927  -8.757  1.00 91.45           H
ATOM   3974  CG1 VAL A 262       4.016  -9.396  -7.273  1.00 91.45           C
ATOM   3975 1HG1 VAL A 262       3.306  -8.769  -6.733  1.00 91.45           H
ATOM   3976 2HG1 VAL A 262       4.677  -9.891  -6.562  1.00 91.45           H
ATOM   3977 3HG1 VAL A 262       4.607  -8.777  -7.948  1.00 91.45           H
ATOM   3978  CG2 VAL A 262       4.213 -11.287  -8.929  1.00 91.45           C
ATOM   3979 1HG2 VAL A 262       4.881 -11.848  -8.276  1.00 91.45           H
ATOM   3980 2HG2 VAL A 262       3.641 -11.980  -9.546  1.00 91.45           H
ATOM   3981 3HG2 VAL A 262       4.800 -10.630  -9.571  1.00 91.45           H
ATOM   3982  HN  VAL A 262       1.503 -11.953  -8.935  1.00 91.45           H
ATOM   3983  N   PHE A 263       0.462 -10.029  -6.626  1.00 90.59           N
ATOM   3984  CA  PHE A 263      -0.422  -9.249  -5.776  1.00 90.59           C
ATOM   3985  C   PHE A 263      -0.923 -10.083  -4.595  1.00 90.59           C
ATOM   3986  O   PHE A 263      -0.828  -9.656  -3.445  1.00 90.59           O
ATOM   3987  HA  PHE A 263       0.154  -8.402  -5.403  1.00 90.59           H
ATOM   3988  CB  PHE A 263      -1.617  -8.834  -6.635  1.00 90.59           C
ATOM   3989 1HB  PHE A 263      -1.255  -8.279  -7.501  1.00 90.59           H
ATOM   3990 2HB  PHE A 263      -2.109  -9.730  -7.014  1.00 90.59           H
ATOM   3991  CG  PHE A 263      -2.648  -7.979  -5.896  1.00 90.59           C
ATOM   3992  CD1 PHE A 263      -3.753  -8.561  -5.356  1.00 90.59           C
ATOM   3993  HD1 PHE A 263      -3.904  -9.636  -5.451  1.00 90.59           H
ATOM   3994  CD2 PHE A 263      -2.460  -6.637  -5.777  1.00 90.59           C
ATOM   3995  HD2 PHE A 263      -1.575  -6.171  -6.210  1.00 90.59           H
ATOM   3996  CE1 PHE A 263      -4.710  -7.767  -4.670  1.00 90.59           C
ATOM   3997  HE1 PHE A 263      -5.595  -8.233  -4.237  1.00 90.59           H
ATOM   3998  CE2 PHE A 263      -3.417  -5.844  -5.091  1.00 90.59           C
ATOM   3999  HE2 PHE A 263      -3.266  -4.768  -4.996  1.00 90.59           H
ATOM   4000  CZ  PHE A 263      -4.521  -6.425  -4.551  1.00 90.59           C
ATOM   4001  HZ  PHE A 263      -5.256  -5.816  -4.024  1.00 90.59           H
ATOM   4002  HN  PHE A 263       0.151 -10.139  -7.570  1.00 90.59           H
ATOM   4003  N   VAL A 264      -1.445 -11.256  -4.919  1.00 91.20           N
ATOM   4004  CA  VAL A 264      -2.054 -12.108  -3.912  1.00 91.20           C
ATOM   4005  C   VAL A 264      -1.005 -12.484  -2.864  1.00 91.20           C
ATOM   4006  O   VAL A 264      -1.252 -12.370  -1.665  1.00 91.20           O
ATOM   4007  HA  VAL A 264      -2.843 -11.532  -3.428  1.00 91.20           H
ATOM   4008  CB  VAL A 264      -2.698 -13.327  -4.577  1.00 91.20           C
ATOM   4009  HB  VAL A 264      -1.939 -13.814  -5.190  1.00 91.20           H
ATOM   4010  CG1 VAL A 264      -3.174 -14.335  -3.530  1.00 91.20           C
ATOM   4011 1HG1 VAL A 264      -2.325 -14.670  -2.934  1.00 91.20           H
ATOM   4012 2HG1 VAL A 264      -3.911 -13.863  -2.879  1.00 91.20           H
ATOM   4013 3HG1 VAL A 264      -3.628 -15.191  -4.029  1.00 91.20           H
ATOM   4014  CG2 VAL A 264      -3.846 -12.907  -5.497  1.00 91.20           C
ATOM   4015 1HG2 VAL A 264      -4.606 -12.385  -4.914  1.00 91.20           H
ATOM   4016 2HG2 VAL A 264      -3.466 -12.244  -6.274  1.00 91.20           H
ATOM   4017 3HG2 VAL A 264      -4.286 -13.792  -5.956  1.00 91.20           H
ATOM   4018  HN  VAL A 264      -1.455 -11.626  -5.848  1.00 91.20           H
ATOM   4019  N   LEU A 265       0.144 -12.924  -3.355  1.00 90.13           N
ATOM   4020  CA  LEU A 265       1.168 -13.477  -2.485  1.00 90.13           C
ATOM   4021  C   LEU A 265       1.685 -12.380  -1.552  1.00 90.13           C
ATOM   4022  O   LEU A 265       2.106 -12.661  -0.431  1.00 90.13           O
ATOM   4023  HA  LEU A 265       0.697 -14.251  -1.879  1.00 90.13           H
ATOM   4024  CB  LEU A 265       2.265 -14.152  -3.310  1.00 90.13           C
ATOM   4025 1HB  LEU A 265       2.588 -13.458  -4.086  1.00 90.13           H
ATOM   4026 2HB  LEU A 265       3.124 -14.326  -2.661  1.00 90.13           H
ATOM   4027  CG  LEU A 265       1.886 -15.477  -3.975  1.00 90.13           C
ATOM   4028  HG  LEU A 265       1.042 -15.295  -4.639  1.00 90.13           H
ATOM   4029  CD1 LEU A 265       3.034 -16.006  -4.836  1.00 90.13           C
ATOM   4030 1HD1 LEU A 265       3.270 -15.279  -5.614  1.00 90.13           H
ATOM   4031 2HD1 LEU A 265       3.913 -16.167  -4.211  1.00 90.13           H
ATOM   4032 3HD1 LEU A 265       2.738 -16.948  -5.297  1.00 90.13           H
ATOM   4033  CD2 LEU A 265       1.431 -16.502  -2.934  1.00 90.13           C
ATOM   4034 1HD2 LEU A 265       2.239 -16.685  -2.226  1.00 90.13           H
ATOM   4035 2HD2 LEU A 265       0.561 -16.116  -2.401  1.00 90.13           H
ATOM   4036 3HD2 LEU A 265       1.167 -17.434  -3.434  1.00 90.13           H
ATOM   4037  HN  LEU A 265       0.380 -12.907  -4.327  1.00 90.13           H
ATOM   4038  N   SER A 266       1.638 -11.153  -2.050  1.00 92.00           N
ATOM   4039  CA  SER A 266       2.195 -10.027  -1.321  1.00 92.00           C
ATOM   4040  C   SER A 266       1.163  -9.482  -0.332  1.00 92.00           C
ATOM   4041  O   SER A 266       1.497  -9.175   0.812  1.00 92.00           O
ATOM   4042  HA  SER A 266       3.060 -10.426  -0.791  1.00 92.00           H
ATOM   4043  CB  SER A 266       2.650  -8.922  -2.277  1.00 92.00           C
ATOM   4044 1HB  SER A 266       3.024  -8.076  -1.701  1.00 92.00           H
ATOM   4045 2HB  SER A 266       3.479  -9.286  -2.883  1.00 92.00           H
ATOM   4046  OG  SER A 266       1.595  -8.486  -3.129  1.00 92.00           O
ATOM   4047  HG  SER A 266       1.743  -8.825  -4.058  1.00 92.00           H
ATOM   4048  HN  SER A 266       1.228 -10.924  -2.933  1.00 92.00           H
ATOM   4049  N   GLN A 267      -0.069  -9.378  -0.808  1.00 89.54           N
ATOM   4050  CA  GLN A 267      -1.075  -8.590  -0.116  1.00 89.54           C
ATOM   4051  C   GLN A 267      -1.874  -9.475   0.843  1.00 89.54           C
ATOM   4052  O   GLN A 267      -2.275  -9.028   1.917  1.00 89.54           O
ATOM   4053  HA  GLN A 267      -0.519  -7.841   0.448  1.00 89.54           H
ATOM   4054  CB  GLN A 267      -1.999  -7.885  -1.110  1.00 89.54           C
ATOM   4055 1HB  GLN A 267      -2.501  -8.626  -1.733  1.00 89.54           H
ATOM   4056 2HB  GLN A 267      -2.776  -7.344  -0.570  1.00 89.54           H
ATOM   4057  CG  GLN A 267      -1.215  -6.914  -1.994  1.00 89.54           C
ATOM   4058 1HG  GLN A 267      -0.471  -7.462  -2.573  1.00 89.54           H
ATOM   4059 2HG  GLN A 267      -1.889  -6.441  -2.708  1.00 89.54           H
ATOM   4060  CD  GLN A 267      -0.522  -5.842  -1.151  1.00 89.54           C
ATOM   4061  OE1 GLN A 267      -1.065  -5.328  -0.186  1.00 89.54           O
ATOM   4062  NE2 GLN A 267       0.703  -5.533  -1.567  1.00 89.54           N
ATOM   4063 1HE2 GLN A 267       1.089  -5.992  -2.367  1.00 89.54           H
ATOM   4064 2HE2 GLN A 267       1.237  -4.842  -1.080  1.00 89.54           H
ATOM   4065  HN  GLN A 267      -0.382  -9.819  -1.649  1.00 89.54           H
ATOM   4066  N   PHE A 268      -2.080 -10.714   0.422  1.00 93.17           N
ATOM   4067  CA  PHE A 268      -3.017 -11.591   1.105  1.00 93.17           C
ATOM   4068  C   PHE A 268      -2.568 -11.857   2.543  1.00 93.17           C
ATOM   4069  O   PHE A 268      -3.330 -11.642   3.484  1.00 93.17           O
ATOM   4070  HA  PHE A 268      -3.983 -11.087   1.115  1.00 93.17           H
ATOM   4071  CB  PHE A 268      -3.034 -12.913   0.335  1.00 93.17           C
ATOM   4072 1HB  PHE A 268      -3.286 -12.712  -0.706  1.00 93.17           H
ATOM   4073 2HB  PHE A 268      -2.031 -13.340   0.344  1.00 93.17           H
ATOM   4074  CG  PHE A 268      -4.017 -13.945   0.893  1.00 93.17           C
ATOM   4075  CD1 PHE A 268      -3.559 -14.983   1.643  1.00 93.17           C
ATOM   4076  HD1 PHE A 268      -2.493 -15.080   1.846  1.00 93.17           H
ATOM   4077  CD2 PHE A 268      -5.347 -13.823   0.639  1.00 93.17           C
ATOM   4078  HD2 PHE A 268      -5.714 -12.991   0.038  1.00 93.17           H
ATOM   4079  CE1 PHE A 268      -4.471 -15.940   2.160  1.00 93.17           C
ATOM   4080  HE1 PHE A 268      -4.105 -16.773   2.761  1.00 93.17           H
ATOM   4081  CE2 PHE A 268      -6.259 -14.781   1.156  1.00 93.17           C
ATOM   4082  HE2 PHE A 268      -7.325 -14.683   0.953  1.00 93.17           H
ATOM   4083  CZ  PHE A 268      -5.802 -15.819   1.906  1.00 93.17           C
ATOM   4084  HZ  PHE A 268      -6.502 -16.554   2.304  1.00 93.17           H
ATOM   4085  HN  PHE A 268      -1.622 -11.119  -0.370  1.00 93.17           H
ATOM   4086  N   PRO A 269      -1.330 -12.329   2.739  1.00 95.61           N
ATOM   4087  CA  PRO A 269      -0.848 -12.649   4.085  1.00 95.61           C
ATOM   4088  C   PRO A 269      -1.022 -11.488   5.050  1.00 95.61           C
ATOM   4089  O   PRO A 269      -1.456 -11.679   6.185  1.00 95.61           O
ATOM   4090  HA  PRO A 269      -1.435 -13.463   4.509  1.00 95.61           H
ATOM   4091  CB  PRO A 269       0.627 -12.992   3.870  1.00 95.61           C
ATOM   4092 1HB  PRO A 269       1.265 -12.117   3.992  1.00 95.61           H
ATOM   4093 2HB  PRO A 269       0.974 -13.740   4.583  1.00 95.61           H
ATOM   4094  CG  PRO A 269       0.663 -13.519   2.440  1.00 95.61           C
ATOM   4095 1HG  PRO A 269       1.666 -13.476   2.017  1.00 95.61           H
ATOM   4096 2HG  PRO A 269       0.352 -14.563   2.386  1.00 95.61           H
ATOM   4097  CD  PRO A 269      -0.304 -12.597   1.715  1.00 95.61           C
ATOM   4098 1HD  PRO A 269       0.183 -11.679   1.386  1.00 95.61           H
ATOM   4099 2HD  PRO A 269      -0.723 -13.069   0.826  1.00 95.61           H
ATOM   4100  N   TYR A 270      -0.674 -10.303   4.570  1.00 93.75           N
ATOM   4101  CA  TYR A 270      -0.727  -9.113   5.402  1.00 93.75           C
ATOM   4102  C   TYR A 270      -2.161  -8.819   5.848  1.00 93.75           C
ATOM   4103  O   TYR A 270      -2.406  -8.548   7.022  1.00 93.75           O
ATOM   4104  HA  TYR A 270      -0.110  -9.291   6.283  1.00 93.75           H
ATOM   4105  CB  TYR A 270      -0.232  -7.962   4.524  1.00 93.75           C
ATOM   4106 1HB  TYR A 270       0.816  -8.130   4.278  1.00 93.75           H
ATOM   4107 2HB  TYR A 270      -0.785  -7.971   3.585  1.00 93.75           H
ATOM   4108  CG  TYR A 270      -0.374  -6.582   5.169  1.00 93.75           C
ATOM   4109  CD1 TYR A 270      -1.056  -5.579   4.509  1.00 93.75           C
ATOM   4110  HD1 TYR A 270      -1.493  -5.770   3.529  1.00 93.75           H
ATOM   4111  CD2 TYR A 270       0.179  -6.340   6.410  1.00 93.75           C
ATOM   4112  HD2 TYR A 270       0.717  -7.132   6.930  1.00 93.75           H
ATOM   4113  CE1 TYR A 270      -1.190  -4.280   5.116  1.00 93.75           C
ATOM   4114  HE1 TYR A 270      -1.725  -3.479   4.606  1.00 93.75           H
ATOM   4115  CE2 TYR A 270       0.045  -5.041   7.017  1.00 93.75           C
ATOM   4116  HE2 TYR A 270       0.477  -4.836   7.996  1.00 93.75           H
ATOM   4117  CZ  TYR A 270      -0.633  -4.075   6.340  1.00 93.75           C
ATOM   4118  OH  TYR A 270      -0.759  -2.848   6.913  1.00 93.75           O
ATOM   4119  HH  TYR A 270      -0.410  -2.871   7.850  1.00 93.75           H
ATOM   4120  HN  TYR A 270      -0.362 -10.149   3.632  1.00 93.75           H
ATOM   4121  N   ASN A 271      -3.070  -8.882   4.886  1.00 92.50           N
ATOM   4122  CA  ASN A 271      -4.452  -8.508   5.137  1.00 92.50           C
ATOM   4123  C   ASN A 271      -5.120  -9.585   5.994  1.00 92.50           C
ATOM   4124  O   ASN A 271      -6.121  -9.322   6.658  1.00 92.50           O
ATOM   4125  HA  ASN A 271      -4.400  -7.544   5.644  1.00 92.50           H
ATOM   4126  CB  ASN A 271      -5.236  -8.390   3.829  1.00 92.50           C
ATOM   4127 1HB  ASN A 271      -4.988  -9.226   3.175  1.00 92.50           H
ATOM   4128 2HB  ASN A 271      -6.305  -8.453   4.035  1.00 92.50           H
ATOM   4129  CG  ASN A 271      -4.925  -7.071   3.119  1.00 92.50           C
ATOM   4130  OD1 ASN A 271      -5.472  -6.025   3.430  1.00 92.50           O
ATOM   4131  ND2 ASN A 271      -4.019  -7.178   2.152  1.00 92.50           N
ATOM   4132 1HD2 ASN A 271      -3.608  -8.066   1.947  1.00 92.50           H
ATOM   4133 2HD2 ASN A 271      -3.748  -6.369   1.629  1.00 92.50           H
ATOM   4134  HN  ASN A 271      -2.876  -9.182   3.952  1.00 92.50           H
ATOM   4135  N   CYS A 272      -4.539 -10.775   5.951  1.00 95.53           N
ATOM   4136  CA  CYS A 272      -4.962 -11.846   6.837  1.00 95.53           C
ATOM   4137  C   CYS A 272      -4.749 -11.388   8.281  1.00 95.53           C
ATOM   4138  O   CYS A 272      -5.640 -11.527   9.118  1.00 95.53           O
ATOM   4139  HA  CYS A 272      -6.019 -12.018   6.637  1.00 95.53           H
ATOM   4140  CB  CYS A 272      -4.223 -13.152   6.538  1.00 95.53           C
ATOM   4141 1HB  CYS A 272      -3.151 -12.966   6.471  1.00 95.53           H
ATOM   4142 2HB  CYS A 272      -4.372 -13.859   7.354  1.00 95.53           H
ATOM   4143  SG  CYS A 272      -4.832 -13.871   4.969  1.00 95.53           S
ATOM   4144  HG  CYS A 272      -4.214 -13.005   4.171  1.00 95.53           H
ATOM   4145  HN  CYS A 272      -3.793 -11.011   5.328  1.00 95.53           H
ATOM   4146  N   ILE A 273      -3.564 -10.851   8.530  1.00 94.36           N
ATOM   4147  CA  ILE A 273      -3.214 -10.392   9.863  1.00 94.36           C
ATOM   4148  C   ILE A 273      -4.065  -9.171  10.217  1.00 94.36           C
ATOM   4149  O   ILE A 273      -4.544  -9.049  11.344  1.00 94.36           O
ATOM   4150  HA  ILE A 273      -3.457 -11.196  10.559  1.00 94.36           H
ATOM   4151  CB  ILE A 273      -1.708 -10.144   9.967  1.00 94.36           C
ATOM   4152  HB  ILE A 273      -1.430  -9.409   9.211  1.00 94.36           H
ATOM   4153  CG1 ILE A 273      -0.920 -11.420   9.668  1.00 94.36           C
ATOM   4154 1HG1 ILE A 273      -1.129 -11.751   8.650  1.00 94.36           H
ATOM   4155 2HG1 ILE A 273       0.149 -11.213   9.722  1.00 94.36           H
ATOM   4156  CG2 ILE A 273      -1.343  -9.551  11.329  1.00 94.36           C
ATOM   4157 1HG2 ILE A 273      -1.864  -8.603  11.464  1.00 94.36           H
ATOM   4158 2HG2 ILE A 273      -1.638 -10.243  12.118  1.00 94.36           H
ATOM   4159 3HG2 ILE A 273      -0.267  -9.384  11.376  1.00 94.36           H
ATOM   4160  CD1 ILE A 273      -1.280 -12.532  10.655  1.00 94.36           C
ATOM   4161 1HD1 ILE A 273      -1.047 -12.207  11.669  1.00 94.36           H
ATOM   4162 2HD1 ILE A 273      -2.345 -12.753  10.581  1.00 94.36           H
ATOM   4163 3HD1 ILE A 273      -0.706 -13.428  10.420  1.00 94.36           H
ATOM   4164  HN  ILE A 273      -2.850 -10.727   7.840  1.00 94.36           H
ATOM   4165  N   LEU A 274      -4.226  -8.297   9.235  1.00 92.56           N
ATOM   4166  CA  LEU A 274      -5.019  -7.094   9.425  1.00 92.56           C
ATOM   4167  C   LEU A 274      -6.432  -7.484   9.863  1.00 92.56           C
ATOM   4168  O   LEU A 274      -7.028  -6.823  10.712  1.00 92.56           O
ATOM   4169  HA  LEU A 274      -4.555  -6.521  10.228  1.00 92.56           H
ATOM   4170  CB  LEU A 274      -4.983  -6.224   8.168  1.00 92.56           C
ATOM   4171 1HB  LEU A 274      -5.128  -6.867   7.300  1.00 92.56           H
ATOM   4172 2HB  LEU A 274      -5.829  -5.537   8.200  1.00 92.56           H
ATOM   4173  CG  LEU A 274      -3.707  -5.407   7.954  1.00 92.56           C
ATOM   4174  HG  LEU A 274      -2.873  -6.099   7.841  1.00 92.56           H
ATOM   4175  CD1 LEU A 274      -3.791  -4.586   6.666  1.00 92.56           C
ATOM   4176 1HD1 LEU A 274      -3.923  -5.256   5.816  1.00 92.56           H
ATOM   4177 2HD1 LEU A 274      -4.638  -3.902   6.725  1.00 92.56           H
ATOM   4178 3HD1 LEU A 274      -2.871  -4.015   6.538  1.00 92.56           H
ATOM   4179  CD2 LEU A 274      -3.406  -4.532   9.173  1.00 92.56           C
ATOM   4180 1HD2 LEU A 274      -4.236  -3.846   9.342  1.00 92.56           H
ATOM   4181 2HD2 LEU A 274      -3.273  -5.165  10.050  1.00 92.56           H
ATOM   4182 3HD2 LEU A 274      -2.494  -3.962   8.994  1.00 92.56           H
ATOM   4183  HN  LEU A 274      -3.828  -8.400   8.323  1.00 92.56           H
ATOM   4184  N   LEU A 275      -6.928  -8.557   9.263  1.00 93.65           N
ATOM   4185  CA  LEU A 275      -8.275  -9.020   9.551  1.00 93.65           C
ATOM   4186  C   LEU A 275      -8.365  -9.431  11.022  1.00 93.65           C
ATOM   4187  O   LEU A 275      -9.311  -9.064  11.716  1.00 93.65           O
ATOM   4188  HA  LEU A 275      -8.951  -8.181   9.385  1.00 93.65           H
ATOM   4189  CB  LEU A 275      -8.681 -10.127   8.577  1.00 93.65           C
ATOM   4190 1HB  LEU A 275      -8.558  -9.753   7.560  1.00 93.65           H
ATOM   4191 2HB  LEU A 275      -7.988 -10.960   8.695  1.00 93.65           H
ATOM   4192  CG  LEU A 275     -10.107 -10.662   8.725  1.00 93.65           C
ATOM   4193  HG  LEU A 275     -10.239 -11.003   9.752  1.00 93.65           H
ATOM   4194  CD1 LEU A 275     -11.135  -9.556   8.480  1.00 93.65           C
ATOM   4195 1HD1 LEU A 275     -10.986  -8.754   9.203  1.00 93.65           H
ATOM   4196 2HD1 LEU A 275     -11.013  -9.163   7.471  1.00 93.65           H
ATOM   4197 3HD1 LEU A 275     -12.140  -9.964   8.592  1.00 93.65           H
ATOM   4198  CD2 LEU A 275     -10.337 -11.871   7.815  1.00 93.65           C
ATOM   4199 1HD2 LEU A 275     -10.179 -11.579   6.777  1.00 93.65           H
ATOM   4200 2HD2 LEU A 275      -9.637 -12.663   8.080  1.00 93.65           H
ATOM   4201 3HD2 LEU A 275     -11.358 -12.231   7.941  1.00 93.65           H
ATOM   4202  HN  LEU A 275      -6.428  -9.104   8.593  1.00 93.65           H
ATOM   4203  N   VAL A 276      -7.366 -10.187  11.454  1.00 95.19           N
ATOM   4204  CA  VAL A 276      -7.317 -10.647  12.831  1.00 95.19           C
ATOM   4205  C   VAL A 276      -7.312  -9.438  13.768  1.00 95.19           C
ATOM   4206  O   VAL A 276      -8.059  -9.401  14.745  1.00 95.19           O
ATOM   4207  HA  VAL A 276      -8.219 -11.230  13.016  1.00 95.19           H
ATOM   4208  CB  VAL A 276      -6.109 -11.565  13.034  1.00 95.19           C
ATOM   4209  HB  VAL A 276      -5.220 -11.027  12.705  1.00 95.19           H
ATOM   4210  CG1 VAL A 276      -5.928 -11.913  14.512  1.00 95.19           C
ATOM   4211 1HG1 VAL A 276      -5.771 -10.999  15.084  1.00 95.19           H
ATOM   4212 2HG1 VAL A 276      -6.819 -12.423  14.878  1.00 95.19           H
ATOM   4213 3HG1 VAL A 276      -5.063 -12.566  14.628  1.00 95.19           H
ATOM   4214  CG2 VAL A 276      -6.234 -12.831  12.183  1.00 95.19           C
ATOM   4215 1HG2 VAL A 276      -7.136 -13.372  12.468  1.00 95.19           H
ATOM   4216 2HG2 VAL A 276      -6.292 -12.557  11.130  1.00 95.19           H
ATOM   4217 3HG2 VAL A 276      -5.363 -13.465  12.346  1.00 95.19           H
ATOM   4218  HN  VAL A 276      -6.602 -10.485  10.881  1.00 95.19           H
ATOM   4219  N   GLN A 277      -6.462  -8.477  13.438  1.00 92.34           N
ATOM   4220  CA  GLN A 277      -6.324  -7.285  14.257  1.00 92.34           C
ATOM   4221  C   GLN A 277      -7.645  -6.514  14.299  1.00 92.34           C
ATOM   4222  O   GLN A 277      -7.985  -5.912  15.316  1.00 92.34           O
ATOM   4223  HA  GLN A 277      -6.076  -7.646  15.255  1.00 92.34           H
ATOM   4224  CB  GLN A 277      -5.187  -6.397  13.747  1.00 92.34           C
ATOM   4225 1HB  GLN A 277      -5.285  -6.257  12.671  1.00 92.34           H
ATOM   4226 2HB  GLN A 277      -5.258  -5.410  14.205  1.00 92.34           H
ATOM   4227  CG  GLN A 277      -3.824  -7.015  14.065  1.00 92.34           C
ATOM   4228 1HG  GLN A 277      -3.727  -7.157  15.142  1.00 92.34           H
ATOM   4229 2HG  GLN A 277      -3.752  -8.001  13.606  1.00 92.34           H
ATOM   4230  CD  GLN A 277      -2.687  -6.126  13.558  1.00 92.34           C
ATOM   4231  OE1 GLN A 277      -2.847  -5.327  12.650  1.00 92.34           O
ATOM   4232  NE2 GLN A 277      -1.533  -6.310  14.193  1.00 92.34           N
ATOM   4233 1HE2 GLN A 277      -1.469  -6.983  14.930  1.00 92.34           H
ATOM   4234 2HE2 GLN A 277      -0.729  -5.775  13.933  1.00 92.34           H
ATOM   4235  HN  GLN A 277      -5.875  -8.503  12.628  1.00 92.34           H
ATOM   4236  N   THR A 278      -8.354  -6.557  13.180  1.00 92.93           N
ATOM   4237  CA  THR A 278      -9.608  -5.832  13.060  1.00 92.93           C
ATOM   4238  C   THR A 278     -10.666  -6.439  13.983  1.00 92.93           C
ATOM   4239  O   THR A 278     -11.385  -5.715  14.670  1.00 92.93           O
ATOM   4240  HA  THR A 278      -9.445  -4.806  13.392  1.00 92.93           H
ATOM   4241  CB  THR A 278     -10.015  -5.833  11.585  1.00 92.93           C
ATOM   4242  HB  THR A 278     -10.228  -6.845  11.241  1.00 92.93           H
ATOM   4243  OG1 THR A 278      -8.937  -5.173  10.927  1.00 92.93           O
ATOM   4244  HG1 THR A 278      -8.334  -5.847  10.499  1.00 92.93           H
ATOM   4245  CG2 THR A 278     -11.224  -4.935  11.311  1.00 92.93           C
ATOM   4246 1HG2 THR A 278     -10.986  -3.910  11.593  1.00 92.93           H
ATOM   4247 2HG2 THR A 278     -12.075  -5.285  11.895  1.00 92.93           H
ATOM   4248 3HG2 THR A 278     -11.470  -4.973  10.250  1.00 92.93           H
ATOM   4249  HN  THR A 278      -8.086  -7.074  12.368  1.00 92.93           H
ATOM   4250  N   ILE A 279     -10.728  -7.763  13.969  1.00 93.31           N
ATOM   4251  CA  ILE A 279     -11.691  -8.475  14.791  1.00 93.31           C
ATOM   4252  C   ILE A 279     -11.346  -8.272  16.267  1.00 93.31           C
ATOM   4253  O   ILE A 279     -12.231  -8.032  17.088  1.00 93.31           O
ATOM   4254  HA  ILE A 279     -12.671  -8.036  14.601  1.00 93.31           H
ATOM   4255  CB  ILE A 279     -11.767  -9.946  14.374  1.00 93.31           C
ATOM   4256  HB  ILE A 279     -10.759 -10.360  14.401  1.00 93.31           H
ATOM   4257  CG1 ILE A 279     -12.274 -10.083  12.937  1.00 93.31           C
ATOM   4258 1HG1 ILE A 279     -13.340  -9.860  12.901  1.00 93.31           H
ATOM   4259 2HG1 ILE A 279     -11.774  -9.353  12.300  1.00 93.31           H
ATOM   4260  CG2 ILE A 279     -12.614 -10.752  15.360  1.00 93.31           C
ATOM   4261 1HG2 ILE A 279     -12.170 -10.693  16.354  1.00 93.31           H
ATOM   4262 2HG2 ILE A 279     -13.624 -10.345  15.389  1.00 93.31           H
ATOM   4263 3HG2 ILE A 279     -12.651 -11.794  15.041  1.00 93.31           H
ATOM   4264  CD1 ILE A 279     -12.024 -11.494  12.400  1.00 93.31           C
ATOM   4265 1HD1 ILE A 279     -10.954 -11.703  12.415  1.00 93.31           H
ATOM   4266 2HD1 ILE A 279     -12.545 -12.218  13.025  1.00 93.31           H
ATOM   4267 3HD1 ILE A 279     -12.393 -11.564  11.377  1.00 93.31           H
ATOM   4268  HN  ILE A 279     -10.135  -8.344  13.412  1.00 93.31           H
ATOM   4269  N   ASP A 280     -10.058  -8.374  16.561  1.00 92.46           N
ATOM   4270  CA  ASP A 280      -9.592  -8.257  17.932  1.00 92.46           C
ATOM   4271  C   ASP A 280      -9.875  -6.843  18.443  1.00 92.46           C
ATOM   4272  O   ASP A 280     -10.168  -6.653  19.623  1.00 92.46           O
ATOM   4273  HA  ASP A 280     -10.139  -9.018  18.487  1.00 92.46           H
ATOM   4274  CB  ASP A 280      -8.084  -8.499  18.023  1.00 92.46           C
ATOM   4275 1HB  ASP A 280      -7.837  -9.458  17.568  1.00 92.46           H
ATOM   4276 2HB  ASP A 280      -7.554  -7.732  17.457  1.00 92.46           H
ATOM   4277  CG  ASP A 280      -7.613  -8.483  19.478  1.00 92.46           C
ATOM   4278  OD1 ASP A 280      -8.226  -9.219  20.281  1.00 92.46           O
ATOM   4279  OD2 ASP A 280      -6.650  -7.735  19.755  1.00 92.46           O
ATOM   4280  HN  ASP A 280      -9.341  -8.534  15.882  1.00 92.46           H
ATOM   4281  N   ALA A 281      -9.779  -5.887  17.530  1.00 92.05           N
ATOM   4282  CA  ALA A 281     -10.024  -4.497  17.874  1.00 92.05           C
ATOM   4283  C   ALA A 281     -11.454  -4.350  18.397  1.00 92.05           C
ATOM   4284  O   ALA A 281     -11.730  -3.482  19.224  1.00 92.05           O
ATOM   4285  HA  ALA A 281      -9.327  -4.222  18.665  1.00 92.05           H
ATOM   4286  CB  ALA A 281      -9.757  -3.614  16.653  1.00 92.05           C
ATOM   4287 1HB  ALA A 281      -8.720  -3.733  16.339  1.00 92.05           H
ATOM   4288 2HB  ALA A 281     -10.419  -3.910  15.839  1.00 92.05           H
ATOM   4289 3HB  ALA A 281      -9.941  -2.572  16.911  1.00 92.05           H
ATOM   4290  HN  ALA A 281      -9.538  -6.050  16.574  1.00 92.05           H
ATOM   4291  N   TYR A 282     -12.326  -5.212  17.894  1.00 80.60           N
ATOM   4292  CA  TYR A 282     -13.728  -5.163  18.270  1.00 80.60           C
ATOM   4293  C   TYR A 282     -14.021  -6.125  19.424  1.00 80.60           C
ATOM   4294  O   TYR A 282     -14.675  -5.753  20.397  1.00 80.60           O
ATOM   4295  HA  TYR A 282     -13.956  -4.146  18.589  1.00 80.60           H
ATOM   4296  CB  TYR A 282     -14.512  -5.614  17.036  1.00 80.60           C
ATOM   4297 1HB  TYR A 282     -14.210  -5.004  16.184  1.00 80.60           H
ATOM   4298 2HB  TYR A 282     -14.241  -6.643  16.802  1.00 80.60           H
ATOM   4299  CG  TYR A 282     -16.031  -5.524  17.196  1.00 80.60           C
ATOM   4300  CD1 TYR A 282     -16.768  -6.666  17.436  1.00 80.60           C
ATOM   4301  HD1 TYR A 282     -16.267  -7.632  17.512  1.00 80.60           H
ATOM   4302  CD2 TYR A 282     -16.664  -4.302  17.100  1.00 80.60           C
ATOM   4303  HD2 TYR A 282     -16.082  -3.400  16.911  1.00 80.60           H
ATOM   4304  CE1 TYR A 282     -18.197  -6.582  17.587  1.00 80.60           C
ATOM   4305  HE1 TYR A 282     -18.791  -7.476  17.777  1.00 80.60           H
ATOM   4306  CE2 TYR A 282     -18.094  -4.218  17.251  1.00 80.60           C
ATOM   4307  HE2 TYR A 282     -18.606  -3.259  17.178  1.00 80.60           H
ATOM   4308  CZ  TYR A 282     -18.790  -5.362  17.487  1.00 80.60           C
ATOM   4309  OH  TYR A 282     -20.140  -5.283  17.630  1.00 80.60           O
ATOM   4310  HH  TYR A 282     -20.517  -6.188  17.825  1.00 80.60           H
ATOM   4311  HN  TYR A 282     -12.088  -5.932  17.243  1.00 80.60           H
ATOM   4312  N   ALA A 283     -13.521  -7.344  19.277  1.00 90.15           N
ATOM   4313  CA  ALA A 283     -13.938  -8.433  20.144  1.00 90.15           C
ATOM   4314  C   ALA A 283     -12.975  -8.534  21.328  1.00 90.15           C
ATOM   4315  O   ALA A 283     -13.320  -9.094  22.367  1.00 90.15           O
ATOM   4316  HA  ALA A 283     -14.935  -8.197  20.516  1.00 90.15           H
ATOM   4317  CB  ALA A 283     -14.008  -9.730  19.336  1.00 90.15           C
ATOM   4318 1HB  ALA A 283     -14.728  -9.615  18.525  1.00 90.15           H
ATOM   4319 2HB  ALA A 283     -13.025  -9.953  18.920  1.00 90.15           H
ATOM   4320 3HB  ALA A 283     -14.321 -10.547  19.986  1.00 90.15           H
ATOM   4321  HN  ALA A 283     -12.845  -7.591  18.583  1.00 90.15           H
ATOM   4322  N   MET A 284     -11.785  -7.985  21.131  1.00 83.90           N
ATOM   4323  CA  MET A 284     -10.768  -8.011  22.167  1.00 83.90           C
ATOM   4324  C   MET A 284     -10.611  -9.419  22.746  1.00 83.90           C
ATOM   4325  O   MET A 284     -10.550  -9.590  23.962  1.00 83.90           O
ATOM   4326  HA  MET A 284      -9.842  -7.707  21.678  1.00 83.90           H
ATOM   4327  CB  MET A 284     -11.152  -7.039  23.285  1.00 83.90           C
ATOM   4328 1HB  MET A 284     -12.078  -7.368  23.755  1.00 83.90           H
ATOM   4329 2HB  MET A 284     -10.383  -7.045  24.057  1.00 83.90           H
ATOM   4330  CG  MET A 284     -11.325  -5.620  22.741  1.00 83.90           C
ATOM   4331 1HG  MET A 284     -10.394  -5.278  22.289  1.00 83.90           H
ATOM   4332 2HG  MET A 284     -12.082  -5.612  21.957  1.00 83.90           H
ATOM   4333  SD  MET A 284     -11.803  -4.515  24.060  1.00 83.90           S
ATOM   4334  CE  MET A 284     -12.013  -3.002  23.136  1.00 83.90           C
ATOM   4335 1HE  MET A 284     -11.072  -2.737  22.655  1.00 83.90           H
ATOM   4336 2HE  MET A 284     -12.782  -3.144  22.377  1.00 83.90           H
ATOM   4337 3HE  MET A 284     -12.313  -2.202  23.812  1.00 83.90           H
ATOM   4338  HN  MET A 284     -11.514  -7.529  20.283  1.00 83.90           H
ATOM   4339  N   PHE A 285     -10.550 -10.390  21.847  1.00 86.53           N
ATOM   4340  CA  PHE A 285     -10.569 -11.786  22.251  1.00 86.53           C
ATOM   4341  C   PHE A 285      -9.157 -12.286  22.561  1.00 86.53           C
ATOM   4342  O   PHE A 285      -8.987 -13.356  23.144  1.00 86.53           O
ATOM   4343  HA  PHE A 285     -11.182 -11.854  23.149  1.00 86.53           H
ATOM   4344  CB  PHE A 285     -11.133 -12.585  21.074  1.00 86.53           C
ATOM   4345 1HB  PHE A 285     -11.332 -13.605  21.403  1.00 86.53           H
ATOM   4346 2HB  PHE A 285     -12.089 -12.152  20.779  1.00 86.53           H
ATOM   4347  CG  PHE A 285     -10.211 -12.628  19.853  1.00 86.53           C
ATOM   4348  CD1 PHE A 285     -10.314 -11.674  18.890  1.00 86.53           C
ATOM   4349  HD1 PHE A 285     -11.052 -10.879  18.987  1.00 86.53           H
ATOM   4350  CD2 PHE A 285      -9.290 -13.621  19.732  1.00 86.53           C
ATOM   4351  HD2 PHE A 285      -9.208 -14.386  20.505  1.00 86.53           H
ATOM   4352  CE1 PHE A 285      -9.459 -11.715  17.757  1.00 86.53           C
ATOM   4353  HE1 PHE A 285      -9.541 -10.951  16.984  1.00 86.53           H
ATOM   4354  CE2 PHE A 285      -8.435 -13.662  18.599  1.00 86.53           C
ATOM   4355  HE2 PHE A 285      -7.696 -14.458  18.502  1.00 86.53           H
ATOM   4356  CZ  PHE A 285      -8.537 -12.708  17.635  1.00 86.53           C
ATOM   4357  HZ  PHE A 285      -7.881 -12.739  16.766  1.00 86.53           H
ATOM   4358  HN  PHE A 285     -10.489 -10.237  20.861  1.00 86.53           H
ATOM   4359  N   ILE A 286      -8.179 -11.487  22.159  1.00 88.01           N
ATOM   4360  CA  ILE A 286      -6.788 -11.817  22.420  1.00 88.01           C
ATOM   4361  C   ILE A 286      -6.395 -11.293  23.803  1.00 88.01           C
ATOM   4362  O   ILE A 286      -6.146 -10.100  23.971  1.00 88.01           O
ATOM   4363  HA  ILE A 286      -6.705 -12.904  22.427  1.00 88.01           H
ATOM   4364  CB  ILE A 286      -5.894 -11.302  21.291  1.00 88.01           C
ATOM   4365  HB  ILE A 286      -6.006 -10.219  21.233  1.00 88.01           H
ATOM   4366  CG1 ILE A 286      -6.331 -11.874  19.941  1.00 88.01           C
ATOM   4367 1HG1 ILE A 286      -6.219 -12.959  19.948  1.00 88.01           H
ATOM   4368 2HG1 ILE A 286      -7.388 -11.664  19.778  1.00 88.01           H
ATOM   4369  CG2 ILE A 286      -4.420 -11.588  21.584  1.00 88.01           C
ATOM   4370 1HG2 ILE A 286      -4.131 -11.093  22.511  1.00 88.01           H
ATOM   4371 2HG2 ILE A 286      -4.271 -12.663  21.685  1.00 88.01           H
ATOM   4372 3HG2 ILE A 286      -3.807 -11.212  20.765  1.00 88.01           H
ATOM   4373  CD1 ILE A 286      -5.506 -11.278  18.799  1.00 88.01           C
ATOM   4374 1HD1 ILE A 286      -5.640 -10.197  18.780  1.00 88.01           H
ATOM   4375 2HD1 ILE A 286      -4.452 -11.511  18.953  1.00 88.01           H
ATOM   4376 3HD1 ILE A 286      -5.837 -11.702  17.851  1.00 88.01           H
ATOM   4377  HN  ILE A 286      -8.324 -10.631  21.664  1.00 88.01           H
ATOM   4378  N   SER A 287      -6.352 -12.210  24.758  1.00 85.96           N
ATOM   4379  CA  SER A 287      -5.999 -11.855  26.122  1.00 85.96           C
ATOM   4380  C   SER A 287      -4.603 -12.384  26.457  1.00 85.96           C
ATOM   4381  O   SER A 287      -4.003 -11.978  27.451  1.00 85.96           O
ATOM   4382  HA  SER A 287      -6.011 -10.765  26.149  1.00 85.96           H
ATOM   4383  CB  SER A 287      -7.026 -12.400  27.116  1.00 85.96           C
ATOM   4384 1HB  SER A 287      -6.719 -12.144  28.131  1.00 85.96           H
ATOM   4385 2HB  SER A 287      -7.989 -11.919  26.944  1.00 85.96           H
ATOM   4386  OG  SER A 287      -7.175 -13.813  27.009  1.00 85.96           O
ATOM   4387  HG  SER A 287      -7.880 -14.132  27.642  1.00 85.96           H
ATOM   4388  HN  SER A 287      -6.552 -13.179  24.612  1.00 85.96           H
ATOM   4389  N   ASN A 288      -4.126 -13.283  25.607  1.00 86.59           N
ATOM   4390  CA  ASN A 288      -2.850 -13.935  25.846  1.00 86.59           C
ATOM   4391  C   ASN A 288      -1.731 -13.100  25.223  1.00 86.59           C
ATOM   4392  O   ASN A 288      -1.735 -12.849  24.019  1.00 86.59           O
ATOM   4393  HA  ASN A 288      -2.763 -14.006  26.931  1.00 86.59           H
ATOM   4394  CB  ASN A 288      -2.815 -15.325  25.208  1.00 86.59           C
ATOM   4395 1HB  ASN A 288      -3.700 -15.888  25.504  1.00 86.59           H
ATOM   4396 2HB  ASN A 288      -2.844 -15.232  24.123  1.00 86.59           H
ATOM   4397  CG  ASN A 288      -1.556 -16.088  25.626  1.00 86.59           C
ATOM   4398  OD1 ASN A 288      -0.491 -15.524  25.814  1.00 86.59           O
ATOM   4399  ND2 ASN A 288      -1.737 -17.399  25.758  1.00 86.59           N
ATOM   4400 1HD2 ASN A 288      -2.637 -17.799  25.588  1.00 86.59           H
ATOM   4401 2HD2 ASN A 288      -0.972 -17.984  26.029  1.00 86.59           H
ATOM   4402  HN  ASN A 288      -4.596 -13.565  24.771  1.00 86.59           H
ATOM   4403  N   CYS A 289      -0.798 -12.692  26.071  1.00 91.15           N
ATOM   4404  CA  CYS A 289       0.273 -11.811  25.638  1.00 91.15           C
ATOM   4405  C   CYS A 289       1.113 -12.551  24.595  1.00 91.15           C
ATOM   4406  O   CYS A 289       1.561 -11.956  23.617  1.00 91.15           O
ATOM   4407  HA  CYS A 289      -0.202 -10.933  25.199  1.00 91.15           H
ATOM   4408  CB  CYS A 289       1.121 -11.329  26.817  1.00 91.15           C
ATOM   4409 1HB  CYS A 289       0.486 -10.845  27.558  1.00 91.15           H
ATOM   4410 2HB  CYS A 289       1.592 -12.181  27.308  1.00 91.15           H
ATOM   4411  SG  CYS A 289       2.401 -10.160  26.231  1.00 91.15           S
ATOM   4412  HN  CYS A 289      -0.766 -12.953  27.035  1.00 91.15           H
ATOM   4413  N   ALA A 290       1.302 -13.840  24.841  1.00 93.38           N
ATOM   4414  CA  ALA A 290       2.144 -14.651  23.978  1.00 93.38           C
ATOM   4415  C   ALA A 290       1.567 -14.651  22.562  1.00 93.38           C
ATOM   4416  O   ALA A 290       2.308 -14.549  21.585  1.00 93.38           O
ATOM   4417  HA  ALA A 290       3.134 -14.195  23.958  1.00 93.38           H
ATOM   4418  CB  ALA A 290       2.263 -16.061  24.560  1.00 93.38           C
ATOM   4419 1HB  ALA A 290       2.706 -16.008  25.554  1.00 93.38           H
ATOM   4420 2HB  ALA A 290       1.273 -16.511  24.626  1.00 93.38           H
ATOM   4421 3HB  ALA A 290       2.895 -16.669  23.913  1.00 93.38           H
ATOM   4422  HN  ALA A 290       0.891 -14.328  25.610  1.00 93.38           H
ATOM   4423  N   VAL A 291       0.248 -14.765  22.495  1.00 93.68           N
ATOM   4424  CA  VAL A 291      -0.438 -14.771  21.214  1.00 93.68           C
ATOM   4425  C   VAL A 291      -0.291 -13.398  20.555  1.00 93.68           C
ATOM   4426  O   VAL A 291      -0.032 -13.305  19.357  1.00 93.68           O
ATOM   4427  HA  VAL A 291       0.048 -15.516  20.584  1.00 93.68           H
ATOM   4428  CB  VAL A 291      -1.897 -15.190  21.404  1.00 93.68           C
ATOM   4429  HB  VAL A 291      -2.358 -14.492  22.103  1.00 93.68           H
ATOM   4430  CG1 VAL A 291      -2.667 -15.111  20.084  1.00 93.68           C
ATOM   4431 1HG1 VAL A 291      -2.643 -14.087  19.711  1.00 93.68           H
ATOM   4432 2HG1 VAL A 291      -2.205 -15.775  19.354  1.00 93.68           H
ATOM   4433 3HG1 VAL A 291      -3.701 -15.414  20.248  1.00 93.68           H
ATOM   4434  CG2 VAL A 291      -1.991 -16.592  22.010  1.00 93.68           C
ATOM   4435 1HG2 VAL A 291      -1.506 -17.308  21.346  1.00 93.68           H
ATOM   4436 2HG2 VAL A 291      -1.495 -16.602  22.981  1.00 93.68           H
ATOM   4437 3HG2 VAL A 291      -3.039 -16.865  22.135  1.00 93.68           H
ATOM   4438  HN  VAL A 291      -0.347 -14.853  23.293  1.00 93.68           H
ATOM   4439  N   SER A 292      -0.464 -12.366  21.368  1.00 93.99           N
ATOM   4440  CA  SER A 292      -0.386 -11.002  20.873  1.00 93.99           C
ATOM   4441  C   SER A 292       1.004 -10.735  20.292  1.00 93.99           C
ATOM   4442  O   SER A 292       1.132 -10.120  19.235  1.00 93.99           O
ATOM   4443  HA  SER A 292      -1.145 -10.934  20.094  1.00 93.99           H
ATOM   4444  CB  SER A 292      -0.701  -9.995  21.981  1.00 93.99           C
ATOM   4445 1HB  SER A 292      -1.634 -10.274  22.470  1.00 93.99           H
ATOM   4446 2HB  SER A 292       0.081 -10.034  22.739  1.00 93.99           H
ATOM   4447  OG  SER A 292      -0.808  -8.665  21.479  1.00 93.99           O
ATOM   4448  HG  SER A 292      -1.638  -8.573  20.929  1.00 93.99           H
ATOM   4449  HN  SER A 292      -0.654 -12.450  22.346  1.00 93.99           H
ATOM   4450  N   THR A 293       2.012 -11.211  21.009  1.00 90.27           N
ATOM   4451  CA  THR A 293       3.389 -11.001  20.597  1.00 90.27           C
ATOM   4452  C   THR A 293       3.638 -11.632  19.226  1.00 90.27           C
ATOM   4453  O   THR A 293       4.218 -11.001  18.344  1.00 90.27           O
ATOM   4454  HA  THR A 293       3.556  -9.929  20.491  1.00 90.27           H
ATOM   4455  CB  THR A 293       4.301 -11.553  21.695  1.00 90.27           C
ATOM   4456  HB  THR A 293       4.112 -12.614  21.860  1.00 90.27           H
ATOM   4457  OG1 THR A 293       4.054 -10.703  22.812  1.00 90.27           O
ATOM   4458  HG1 THR A 293       3.300 -11.068  23.359  1.00 90.27           H
ATOM   4459  CG2 THR A 293       5.784 -11.341  21.386  1.00 90.27           C
ATOM   4460 1HG2 THR A 293       5.986 -10.274  21.287  1.00 90.27           H
ATOM   4461 2HG2 THR A 293       6.037 -11.846  20.454  1.00 90.27           H
ATOM   4462 3HG2 THR A 293       6.386 -11.751  22.196  1.00 90.27           H
ATOM   4463  HN  THR A 293       1.899 -11.731  21.856  1.00 90.27           H
ATOM   4464  N   ASN A 294       3.186 -12.870  19.089  1.00 92.09           N
ATOM   4465  CA  ASN A 294       3.419 -13.621  17.868  1.00 92.09           C
ATOM   4466  C   ASN A 294       2.700 -12.933  16.706  1.00 92.09           C
ATOM   4467  O   ASN A 294       3.214 -12.894  15.589  1.00 92.09           O
ATOM   4468  HA  ASN A 294       4.501 -13.632  17.740  1.00 92.09           H
ATOM   4469  CB  ASN A 294       2.873 -15.046  17.984  1.00 92.09           C
ATOM   4470 1HB  ASN A 294       1.867 -15.020  18.404  1.00 92.09           H
ATOM   4471 2HB  ASN A 294       2.793 -15.491  16.992  1.00 92.09           H
ATOM   4472  CG  ASN A 294       3.777 -15.910  18.865  1.00 92.09           C
ATOM   4473  OD1 ASN A 294       4.937 -15.607  19.094  1.00 92.09           O
ATOM   4474  ND2 ASN A 294       3.184 -17.000  19.344  1.00 92.09           N
ATOM   4475 1HD2 ASN A 294       2.229 -17.190  19.118  1.00 92.09           H
ATOM   4476 2HD2 ASN A 294       3.694 -17.629  19.931  1.00 92.09           H
ATOM   4477  HN  ASN A 294       2.670 -13.358  19.794  1.00 92.09           H
ATOM   4478  N   ILE A 295       1.523 -12.406  17.009  1.00 92.70           N
ATOM   4479  CA  ILE A 295       0.726 -11.725  16.003  1.00 92.70           C
ATOM   4480  C   ILE A 295       1.484 -10.491  15.508  1.00 92.70           C
ATOM   4481  O   ILE A 295       1.516 -10.218  14.309  1.00 92.70           O
ATOM   4482  HA  ILE A 295       0.600 -12.412  15.166  1.00 92.70           H
ATOM   4483  CB  ILE A 295      -0.670 -11.412  16.546  1.00 92.70           C
ATOM   4484  HB  ILE A 295      -0.563 -11.015  17.555  1.00 92.70           H
ATOM   4485  CG1 ILE A 295      -1.516 -12.683  16.648  1.00 92.70           C
ATOM   4486 1HG1 ILE A 295      -1.761 -13.042  15.648  1.00 92.70           H
ATOM   4487 2HG1 ILE A 295      -0.940 -13.469  17.136  1.00 92.70           H
ATOM   4488  CG2 ILE A 295      -1.356 -10.333  15.706  1.00 92.70           C
ATOM   4489 1HG2 ILE A 295      -0.760  -9.421  15.729  1.00 92.70           H
ATOM   4490 2HG2 ILE A 295      -1.451 -10.679  14.677  1.00 92.70           H
ATOM   4491 3HG2 ILE A 295      -2.346 -10.130  16.114  1.00 92.70           H
ATOM   4492  CD1 ILE A 295      -2.803 -12.424  17.433  1.00 92.70           C
ATOM   4493 1HD1 ILE A 295      -2.553 -12.088  18.440  1.00 92.70           H
ATOM   4494 2HD1 ILE A 295      -3.387 -11.654  16.928  1.00 92.70           H
ATOM   4495 3HD1 ILE A 295      -3.385 -13.343  17.490  1.00 92.70           H
ATOM   4496  HN  ILE A 295       1.114 -12.439  17.921  1.00 92.70           H
ATOM   4497  N   ASP A 296       2.074  -9.779  16.456  1.00 94.09           N
ATOM   4498  CA  ASP A 296       2.768  -8.542  16.140  1.00 94.09           C
ATOM   4499  C   ASP A 296       3.976  -8.852  15.253  1.00 94.09           C
ATOM   4500  O   ASP A 296       4.286  -8.096  14.334  1.00 94.09           O
ATOM   4501  HA  ASP A 296       2.029  -7.920  15.635  1.00 94.09           H
ATOM   4502  CB  ASP A 296       3.278  -7.857  17.409  1.00 94.09           C
ATOM   4503 1HB  ASP A 296       3.786  -8.585  18.041  1.00 94.09           H
ATOM   4504 2HB  ASP A 296       4.012  -7.095  17.146  1.00 94.09           H
ATOM   4505  CG  ASP A 296       2.126  -7.216  18.186  1.00 94.09           C
ATOM   4506  OD1 ASP A 296       1.057  -7.031  17.566  1.00 94.09           O
ATOM   4507  OD2 ASP A 296       2.341  -6.925  19.383  1.00 94.09           O
ATOM   4508  HN  ASP A 296       2.084 -10.034  17.423  1.00 94.09           H
ATOM   4509  N   ILE A 297       4.625  -9.965  15.560  1.00 92.92           N
ATOM   4510  CA  ILE A 297       5.775 -10.399  14.785  1.00 92.92           C
ATOM   4511  C   ILE A 297       5.322 -10.763  13.369  1.00 92.92           C
ATOM   4512  O   ILE A 297       5.953 -10.365  12.391  1.00 92.92           O
ATOM   4513  HA  ILE A 297       6.463  -9.556  14.721  1.00 92.92           H
ATOM   4514  CB  ILE A 297       6.510 -11.531  15.505  1.00 92.92           C
ATOM   4515  HB  ILE A 297       5.777 -12.282  15.800  1.00 92.92           H
ATOM   4516  CG1 ILE A 297       7.178 -11.024  16.784  1.00 92.92           C
ATOM   4517 1HG1 ILE A 297       7.992 -10.345  16.530  1.00 92.92           H
ATOM   4518 2HG1 ILE A 297       6.459 -10.455  17.373  1.00 92.92           H
ATOM   4519  CG2 ILE A 297       7.509 -12.218  14.570  1.00 92.92           C
ATOM   4520 1HG2 ILE A 297       6.978 -12.635  13.715  1.00 92.92           H
ATOM   4521 2HG2 ILE A 297       8.242 -11.490  14.223  1.00 92.92           H
ATOM   4522 3HG2 ILE A 297       8.017 -13.019  15.107  1.00 92.92           H
ATOM   4523  CD1 ILE A 297       7.721 -12.188  17.618  1.00 92.92           C
ATOM   4524 1HD1 ILE A 297       6.901 -12.852  17.891  1.00 92.92           H
ATOM   4525 2HD1 ILE A 297       8.457 -12.740  17.034  1.00 92.92           H
ATOM   4526 3HD1 ILE A 297       8.190 -11.799  18.521  1.00 92.92           H
ATOM   4527  HN  ILE A 297       4.378 -10.565  16.321  1.00 92.92           H
ATOM   4528  N   CYS A 298       4.233 -11.514  13.305  1.00 94.94           N
ATOM   4529  CA  CYS A 298       3.687 -11.933  12.025  1.00 94.94           C
ATOM   4530  C   CYS A 298       3.341 -10.681  11.217  1.00 94.94           C
ATOM   4531  O   CYS A 298       3.554 -10.641  10.006  1.00 94.94           O
ATOM   4532  HA  CYS A 298       4.465 -12.512  11.528  1.00 94.94           H
ATOM   4533  CB  CYS A 298       2.476 -12.852  12.201  1.00 94.94           C
ATOM   4534 1HB  CYS A 298       1.788 -12.425  12.930  1.00 94.94           H
ATOM   4535 2HB  CYS A 298       1.933 -12.935  11.259  1.00 94.94           H
ATOM   4536  SG  CYS A 298       3.022 -14.509  12.754  1.00 94.94           S
ATOM   4537  HG  CYS A 298       3.215 -14.174  14.026  1.00 94.94           H
ATOM   4538  HN  CYS A 298       3.726 -11.834  14.106  1.00 94.94           H
ATOM   4539  N   PHE A 299       2.813  -9.689  11.919  1.00 95.16           N
ATOM   4540  CA  PHE A 299       2.430  -8.442  11.281  1.00 95.16           C
ATOM   4541  C   PHE A 299       3.634  -7.776  10.610  1.00 95.16           C
ATOM   4542  O   PHE A 299       3.548  -7.342   9.463  1.00 95.16           O
ATOM   4543  HA  PHE A 299       1.682  -8.681  10.525  1.00 95.16           H
ATOM   4544  CB  PHE A 299       1.901  -7.520  12.382  1.00 95.16           C
ATOM   4545 1HB  PHE A 299       1.033  -7.988  12.847  1.00 95.16           H
ATOM   4546 2HB  PHE A 299       2.662  -7.421  13.155  1.00 95.16           H
ATOM   4547  CG  PHE A 299       1.508  -6.125  11.890  1.00 95.16           C
ATOM   4548  CD1 PHE A 299       2.369  -5.084  12.042  1.00 95.16           C
ATOM   4549  HD1 PHE A 299       3.339  -5.242  12.514  1.00 95.16           H
ATOM   4550  CD2 PHE A 299       0.299  -5.927  11.301  1.00 95.16           C
ATOM   4551  HD2 PHE A 299      -0.391  -6.762  11.180  1.00 95.16           H
ATOM   4552  CE1 PHE A 299       2.005  -3.789  11.586  1.00 95.16           C
ATOM   4553  HE1 PHE A 299       2.695  -2.954  11.708  1.00 95.16           H
ATOM   4554  CE2 PHE A 299      -0.066  -4.633  10.845  1.00 95.16           C
ATOM   4555  HE2 PHE A 299      -1.035  -4.474  10.374  1.00 95.16           H
ATOM   4556  CZ  PHE A 299       0.795  -3.591  10.998  1.00 95.16           C
ATOM   4557  HZ  PHE A 299       0.516  -2.597  10.647  1.00 95.16           H
ATOM   4558  HN  PHE A 299       2.647  -9.728  12.905  1.00 95.16           H
ATOM   4559  N   GLN A 300       4.728  -7.717  11.356  1.00 91.54           N
ATOM   4560  CA  GLN A 300       5.931  -7.063  10.868  1.00 91.54           C
ATOM   4561  C   GLN A 300       6.391  -7.706   9.558  1.00 91.54           C
ATOM   4562  O   GLN A 300       6.699  -7.007   8.595  1.00 91.54           O
ATOM   4563  HA  GLN A 300       5.645  -6.026  10.691  1.00 91.54           H
ATOM   4564  CB  GLN A 300       7.042  -7.105  11.920  1.00 91.54           C
ATOM   4565 1HB  GLN A 300       7.160  -8.124  12.289  1.00 91.54           H
ATOM   4566 2HB  GLN A 300       7.990  -6.820  11.464  1.00 91.54           H
ATOM   4567  CG  GLN A 300       6.728  -6.167  13.087  1.00 91.54           C
ATOM   4568 1HG  GLN A 300       6.614  -5.148  12.718  1.00 91.54           H
ATOM   4569 2HG  GLN A 300       5.778  -6.451  13.540  1.00 91.54           H
ATOM   4570  CD  GLN A 300       7.836  -6.214  14.141  1.00 91.54           C
ATOM   4571  OE1 GLN A 300       9.009  -6.043  13.853  1.00 91.54           O
ATOM   4572  NE2 GLN A 300       7.400  -6.453  15.374  1.00 91.54           N
ATOM   4573 1HE2 GLN A 300       6.423  -6.584  15.542  1.00 91.54           H
ATOM   4574 2HE2 GLN A 300       8.049  -6.502  16.133  1.00 91.54           H
ATOM   4575  HN  GLN A 300       4.800  -8.105  12.274  1.00 91.54           H
ATOM   4576  N   VAL A 301       6.422  -9.031   9.565  1.00 95.58           N
ATOM   4577  CA  VAL A 301       6.955  -9.773   8.435  1.00 95.58           C
ATOM   4578  C   VAL A 301       6.062  -9.544   7.214  1.00 95.58           C
ATOM   4579  O   VAL A 301       6.547  -9.173   6.147  1.00 95.58           O
ATOM   4580  HA  VAL A 301       7.948  -9.379   8.222  1.00 95.58           H
ATOM   4581  CB  VAL A 301       7.100 -11.251   8.802  1.00 95.58           C
ATOM   4582  HB  VAL A 301       6.119 -11.620   9.104  1.00 95.58           H
ATOM   4583  CG1 VAL A 301       7.559 -12.072   7.595  1.00 95.58           C
ATOM   4584 1HG1 VAL A 301       6.826 -11.981   6.793  1.00 95.58           H
ATOM   4585 2HG1 VAL A 301       8.524 -11.702   7.249  1.00 95.58           H
ATOM   4586 3HG1 VAL A 301       7.654 -13.119   7.883  1.00 95.58           H
ATOM   4587  CG2 VAL A 301       8.054 -11.432   9.983  1.00 95.58           C
ATOM   4588 1HG2 VAL A 301       9.036 -11.040   9.721  1.00 95.58           H
ATOM   4589 2HG2 VAL A 301       7.667 -10.894  10.849  1.00 95.58           H
ATOM   4590 3HG2 VAL A 301       8.139 -12.492  10.223  1.00 95.58           H
ATOM   4591  HN  VAL A 301       6.092  -9.594  10.323  1.00 95.58           H
ATOM   4592  N   THR A 302       4.772  -9.775   7.412  1.00 94.82           N
ATOM   4593  CA  THR A 302       3.831  -9.765   6.305  1.00 94.82           C
ATOM   4594  C   THR A 302       3.706  -8.355   5.725  1.00 94.82           C
ATOM   4595  O   THR A 302       3.528  -8.189   4.519  1.00 94.82           O
ATOM   4596  HA  THR A 302       4.225 -10.402   5.513  1.00 94.82           H
ATOM   4597  CB  THR A 302       2.504 -10.335   6.807  1.00 94.82           C
ATOM   4598  HB  THR A 302       1.752 -10.326   6.018  1.00 94.82           H
ATOM   4599  OG1 THR A 302       2.199  -9.548   7.955  1.00 94.82           O
ATOM   4600  HG1 THR A 302       2.461 -10.039   8.786  1.00 94.82           H
ATOM   4601  CG2 THR A 302       2.647 -11.756   7.358  1.00 94.82           C
ATOM   4602 1HG2 THR A 302       3.349 -11.753   8.192  1.00 94.82           H
ATOM   4603 2HG2 THR A 302       3.020 -12.414   6.573  1.00 94.82           H
ATOM   4604 3HG2 THR A 302       1.676 -12.113   7.701  1.00 94.82           H
ATOM   4605  HN  THR A 302       4.369  -9.966   8.307  1.00 94.82           H
ATOM   4606  N   GLN A 303       3.804  -7.374   6.611  1.00 92.27           N
ATOM   4607  CA  GLN A 303       3.733  -5.983   6.198  1.00 92.27           C
ATOM   4608  C   GLN A 303       4.906  -5.642   5.276  1.00 92.27           C
ATOM   4609  O   GLN A 303       4.728  -4.965   4.264  1.00 92.27           O
ATOM   4610  HA  GLN A 303       2.794  -5.890   5.651  1.00 92.27           H
ATOM   4611  CB  GLN A 303       3.700  -5.052   7.411  1.00 92.27           C
ATOM   4612 1HB  GLN A 303       2.831  -5.281   8.027  1.00 92.27           H
ATOM   4613 2HB  GLN A 303       4.582  -5.222   8.029  1.00 92.27           H
ATOM   4614  CG  GLN A 303       3.652  -3.585   6.976  1.00 92.27           C
ATOM   4615 1HG  GLN A 303       4.603  -3.305   6.523  1.00 92.27           H
ATOM   4616 2HG  GLN A 303       2.884  -3.454   6.213  1.00 92.27           H
ATOM   4617  CD  GLN A 303       3.357  -2.670   8.166  1.00 92.27           C
ATOM   4618  OE1 GLN A 303       4.118  -2.579   9.116  1.00 92.27           O
ATOM   4619  NE2 GLN A 303       2.214  -1.998   8.062  1.00 92.27           N
ATOM   4620 1HE2 GLN A 303       1.635  -2.118   7.256  1.00 92.27           H
ATOM   4621 2HE2 GLN A 303       1.934  -1.373   8.791  1.00 92.27           H
ATOM   4622  HN  GLN A 303       3.930  -7.518   7.592  1.00 92.27           H
ATOM   4623  N   THR A 304       6.078  -6.126   5.659  1.00 93.58           N
ATOM   4624  CA  THR A 304       7.289  -5.832   4.913  1.00 93.58           C
ATOM   4625  C   THR A 304       7.197  -6.405   3.497  1.00 93.58           C
ATOM   4626  O   THR A 304       7.560  -5.740   2.529  1.00 93.58           O
ATOM   4627  HA  THR A 304       7.377  -4.750   4.814  1.00 93.58           H
ATOM   4628  CB  THR A 304       8.479  -6.370   5.710  1.00 93.58           C
ATOM   4629  HB  THR A 304       8.444  -7.458   5.774  1.00 93.58           H
ATOM   4630  OG1 THR A 304       8.404  -5.679   6.954  1.00 93.58           O
ATOM   4631  HG1 THR A 304       7.956  -6.254   7.639  1.00 93.58           H
ATOM   4632  CG2 THR A 304       9.823  -5.936   5.123  1.00 93.58           C
ATOM   4633 1HG2 THR A 304       9.884  -4.847   5.122  1.00 93.58           H
ATOM   4634 2HG2 THR A 304       9.909  -6.305   4.101  1.00 93.58           H
ATOM   4635 3HG2 THR A 304      10.633  -6.345   5.726  1.00 93.58           H
ATOM   4636  HN  THR A 304       6.207  -6.709   6.461  1.00 93.58           H
ATOM   4637  N   ILE A 305       6.708  -7.635   3.422  1.00 93.69           N
ATOM   4638  CA  ILE A 305       6.543  -8.297   2.140  1.00 93.69           C
ATOM   4639  C   ILE A 305       5.615  -7.462   1.255  1.00 93.69           C
ATOM   4640  O   ILE A 305       5.841  -7.342   0.052  1.00 93.69           O
ATOM   4641  HA  ILE A 305       7.523  -8.342   1.666  1.00 93.69           H
ATOM   4642  CB  ILE A 305       6.069  -9.738   2.338  1.00 93.69           C
ATOM   4643  HB  ILE A 305       5.193  -9.724   2.987  1.00 93.69           H
ATOM   4644  CG1 ILE A 305       7.139 -10.575   3.043  1.00 93.69           C
ATOM   4645 1HG1 ILE A 305       7.956 -10.784   2.352  1.00 93.69           H
ATOM   4646 2HG1 ILE A 305       7.561 -10.008   3.873  1.00 93.69           H
ATOM   4647  CG2 ILE A 305       5.638 -10.362   1.010  1.00 93.69           C
ATOM   4648 1HG2 ILE A 305       4.819  -9.781   0.584  1.00 93.69           H
ATOM   4649 2HG2 ILE A 305       6.480 -10.363   0.318  1.00 93.69           H
ATOM   4650 3HG2 ILE A 305       5.306 -11.386   1.180  1.00 93.69           H
ATOM   4651  CD1 ILE A 305       6.553 -11.889   3.563  1.00 93.69           C
ATOM   4652 1HD1 ILE A 305       5.753 -11.676   4.272  1.00 93.69           H
ATOM   4653 2HD1 ILE A 305       6.154 -12.465   2.727  1.00 93.69           H
ATOM   4654 3HD1 ILE A 305       7.335 -12.464   4.059  1.00 93.69           H
ATOM   4655  HN  ILE A 305       6.429  -8.175   4.216  1.00 93.69           H
ATOM   4656  N   ALA A 306       4.591  -6.906   1.886  1.00 95.02           N
ATOM   4657  CA  ALA A 306       3.596  -6.134   1.161  1.00 95.02           C
ATOM   4658  C   ALA A 306       4.261  -4.900   0.547  1.00 95.02           C
ATOM   4659  O   ALA A 306       3.915  -4.491  -0.560  1.00 95.02           O
ATOM   4660  HA  ALA A 306       3.207  -6.763   0.360  1.00 95.02           H
ATOM   4661  CB  ALA A 306       2.447  -5.769   2.103  1.00 95.02           C
ATOM   4662 1HB  ALA A 306       1.990  -6.680   2.489  1.00 95.02           H
ATOM   4663 2HB  ALA A 306       2.832  -5.176   2.933  1.00 95.02           H
ATOM   4664 3HB  ALA A 306       1.701  -5.190   1.559  1.00 95.02           H
ATOM   4665  HN  ALA A 306       4.436  -6.975   2.871  1.00 95.02           H
ATOM   4666  N   PHE A 307       5.203  -4.343   1.293  1.00 93.53           N
ATOM   4667  CA  PHE A 307       5.859  -3.115   0.876  1.00 93.53           C
ATOM   4668  C   PHE A 307       6.747  -3.357  -0.347  1.00 93.53           C
ATOM   4669  O   PHE A 307       6.928  -2.463  -1.173  1.00 93.53           O
ATOM   4670  HA  PHE A 307       5.077  -2.401   0.619  1.00 93.53           H
ATOM   4671  CB  PHE A 307       6.735  -2.657   2.044  1.00 93.53           C
ATOM   4672 1HB  PHE A 307       7.345  -3.496   2.379  1.00 93.53           H
ATOM   4673 2HB  PHE A 307       7.420  -1.886   1.690  1.00 93.53           H
ATOM   4674  CG  PHE A 307       5.946  -2.110   3.235  1.00 93.53           C
ATOM   4675  CD1 PHE A 307       4.599  -1.951   3.143  1.00 93.53           C
ATOM   4676  HD1 PHE A 307       4.080  -2.213   2.221  1.00 93.53           H
ATOM   4677  CD2 PHE A 307       6.593  -1.783   4.386  1.00 93.53           C
ATOM   4678  HD2 PHE A 307       7.673  -1.911   4.460  1.00 93.53           H
ATOM   4679  CE1 PHE A 307       3.867  -1.444   4.249  1.00 93.53           C
ATOM   4680  HE1 PHE A 307       2.787  -1.316   4.176  1.00 93.53           H
ATOM   4681  CE2 PHE A 307       5.861  -1.276   5.492  1.00 93.53           C
ATOM   4682  HE2 PHE A 307       6.379  -1.014   6.415  1.00 93.53           H
ATOM   4683  CZ  PHE A 307       4.513  -1.117   5.400  1.00 93.53           C
ATOM   4684  HZ  PHE A 307       3.951  -0.727   6.250  1.00 93.53           H
ATOM   4685  HN  PHE A 307       5.518  -4.715   2.166  1.00 93.53           H
ATOM   4686  N   PHE A 308       7.276  -4.569  -0.425  1.00 88.97           N
ATOM   4687  CA  PHE A 308       8.110  -4.951  -1.551  1.00 88.97           C
ATOM   4688  C   PHE A 308       7.321  -4.896  -2.861  1.00 88.97           C
ATOM   4689  O   PHE A 308       7.907  -4.864  -3.942  1.00 88.97           O
ATOM   4690  HA  PHE A 308       8.936  -4.241  -1.597  1.00 88.97           H
ATOM   4691  CB  PHE A 308       8.565  -6.391  -1.304  1.00 88.97           C
ATOM   4692 1HB  PHE A 308       7.771  -6.927  -0.783  1.00 88.97           H
ATOM   4693 2HB  PHE A 308       8.707  -6.886  -2.264  1.00 88.97           H
ATOM   4694  CG  PHE A 308       9.856  -6.504  -0.492  1.00 88.97           C
ATOM   4695  CD1 PHE A 308      11.053  -6.230  -1.076  1.00 88.97           C
ATOM   4696  HD1 PHE A 308      11.092  -5.928  -2.123  1.00 88.97           H
ATOM   4697  CD2 PHE A 308       9.807  -6.880   0.815  1.00 88.97           C
ATOM   4698  HD2 PHE A 308       8.848  -7.100   1.283  1.00 88.97           H
ATOM   4699  CE1 PHE A 308      12.252  -6.335  -0.322  1.00 88.97           C
ATOM   4700  HE1 PHE A 308      13.211  -6.115  -0.790  1.00 88.97           H
ATOM   4701  CE2 PHE A 308      11.006  -6.985   1.568  1.00 88.97           C
ATOM   4702  HE2 PHE A 308      10.967  -7.287   2.615  1.00 88.97           H
ATOM   4703  CZ  PHE A 308      12.203  -6.711   0.984  1.00 88.97           C
ATOM   4704  HZ  PHE A 308      13.123  -6.792   1.563  1.00 88.97           H
ATOM   4705  HN  PHE A 308       7.143  -5.282   0.264  1.00 88.97           H
ATOM   4706  N   HIS A 309       6.003  -4.886  -2.721  1.00 83.69           N
ATOM   4707  CA  HIS A 309       5.128  -4.834  -3.880  1.00 83.69           C
ATOM   4708  C   HIS A 309       5.365  -3.529  -4.643  1.00 83.69           C
ATOM   4709  O   HIS A 309       5.304  -3.504  -5.871  1.00 83.69           O
ATOM   4710  HA  HIS A 309       5.403  -5.673  -4.518  1.00 83.69           H
ATOM   4711  CB  HIS A 309       3.667  -5.022  -3.466  1.00 83.69           C
ATOM   4712 1HB  HIS A 309       3.597  -5.881  -2.799  1.00 83.69           H
ATOM   4713 2HB  HIS A 309       3.346  -4.150  -2.896  1.00 83.69           H
ATOM   4714  CG  HIS A 309       2.721  -5.224  -4.626  1.00 83.69           C
ATOM   4715  ND1 HIS A 309       2.830  -6.287  -5.505  1.00 83.69           N
ATOM   4716  HD1 HIS A 309       3.521  -7.008  -5.468  1.00 83.69           H
ATOM   4717  CD2 HIS A 309       1.649  -4.489  -5.040  1.00 83.69           C
ATOM   4718  HD2 HIS A 309       1.281  -3.578  -4.569  1.00 83.69           H
ATOM   4719  CE1 HIS A 309       1.863  -6.186  -6.405  1.00 83.69           C
ATOM   4720  HE1 HIS A 309       1.682  -6.873  -7.232  1.00 83.69           H
ATOM   4721  NE2 HIS A 309       1.132  -5.070  -6.115  1.00 83.69           N
ATOM   4722  HN  HIS A 309       5.535  -4.913  -1.838  1.00 83.69           H
ATOM   4723  N   SER A 310       5.629  -2.476  -3.884  1.00 87.59           N
ATOM   4724  CA  SER A 310       5.828  -1.161  -4.470  1.00 87.59           C
ATOM   4725  C   SER A 310       7.090  -1.159  -5.333  1.00 87.59           C
ATOM   4726  O   SER A 310       7.212  -0.359  -6.260  1.00 87.59           O
ATOM   4727  HA  SER A 310       4.944  -0.982  -5.083  1.00 87.59           H
ATOM   4728  CB  SER A 310       5.923  -0.084  -3.387  1.00 87.59           C
ATOM   4729 1HB  SER A 310       5.895   0.901  -3.853  1.00 87.59           H
ATOM   4730 2HB  SER A 310       5.054  -0.151  -2.732  1.00 87.59           H
ATOM   4731  OG  SER A 310       7.112  -0.209  -2.613  1.00 87.59           O
ATOM   4732  HG  SER A 310       6.993  -0.915  -1.914  1.00 87.59           H
ATOM   4733  HN  SER A 310       5.708  -2.511  -2.887  1.00 87.59           H
ATOM   4734  N   CYS A 311       7.999  -2.063  -4.999  1.00 89.32           N
ATOM   4735  CA  CYS A 311       9.241  -2.187  -5.744  1.00 89.32           C
ATOM   4736  C   CYS A 311       8.944  -2.920  -7.054  1.00 89.32           C
ATOM   4737  O   CYS A 311       9.624  -2.706  -8.057  1.00 89.32           O
ATOM   4738  HA  CYS A 311       9.592  -1.174  -5.938  1.00 89.32           H
ATOM   4739  CB  CYS A 311      10.322  -2.896  -4.926  1.00 89.32           C
ATOM   4740 1HB  CYS A 311      10.006  -3.912  -4.692  1.00 89.32           H
ATOM   4741 2HB  CYS A 311      11.239  -2.974  -5.511  1.00 89.32           H
ATOM   4742  SG  CYS A 311      10.645  -1.971  -3.380  1.00 89.32           S
ATOM   4743  HG  CYS A 311      11.529  -2.832  -2.885  1.00 89.32           H
ATOM   4744  HN  CYS A 311       7.898  -2.702  -4.237  1.00 89.32           H
ATOM   4745  N   LEU A 312       7.928  -3.769  -7.003  1.00 87.56           N
ATOM   4746  CA  LEU A 312       7.663  -4.686  -8.099  1.00 87.56           C
ATOM   4747  C   LEU A 312       6.727  -4.013  -9.105  1.00 87.56           C
ATOM   4748  O   LEU A 312       6.732  -4.355 -10.287  1.00 87.56           O
ATOM   4749  HA  LEU A 312       8.614  -4.887  -8.593  1.00 87.56           H
ATOM   4750  CB  LEU A 312       7.138  -6.020  -7.566  1.00 87.56           C
ATOM   4751 1HB  LEU A 312       6.251  -5.824  -6.963  1.00 87.56           H
ATOM   4752 2HB  LEU A 312       6.819  -6.626  -8.414  1.00 87.56           H
ATOM   4753  CG  LEU A 312       8.120  -6.841  -6.728  1.00 87.56           C
ATOM   4754  HG  LEU A 312       8.445  -6.230  -5.887  1.00 87.56           H
ATOM   4755  CD1 LEU A 312       7.440  -8.083  -6.148  1.00 87.56           C
ATOM   4756 1HD1 LEU A 312       6.608  -7.778  -5.513  1.00 87.56           H
ATOM   4757 2HD1 LEU A 312       7.067  -8.707  -6.960  1.00 87.56           H
ATOM   4758 3HD1 LEU A 312       8.160  -8.649  -5.557  1.00 87.56           H
ATOM   4759  CD2 LEU A 312       9.368  -7.197  -7.538  1.00 87.56           C
ATOM   4760 1HD2 LEU A 312       9.079  -7.782  -8.412  1.00 87.56           H
ATOM   4761 2HD2 LEU A 312       9.864  -6.282  -7.862  1.00 87.56           H
ATOM   4762 3HD2 LEU A 312      10.049  -7.781  -6.919  1.00 87.56           H
ATOM   4763  HN  LEU A 312       7.294  -3.837  -6.233  1.00 87.56           H
ATOM   4764  N   ASN A 313       5.947  -3.069  -8.600  1.00 86.41           N
ATOM   4765  CA  ASN A 313       4.934  -2.419  -9.415  1.00 86.41           C
ATOM   4766  C   ASN A 313       5.577  -1.907 -10.705  1.00 86.41           C
ATOM   4767  O   ASN A 313       5.078  -2.170 -11.798  1.00 86.41           O
ATOM   4768  HA  ASN A 313       4.181  -3.185  -9.600  1.00 86.41           H
ATOM   4769  CB  ASN A 313       4.323  -1.223  -8.683  1.00 86.41           C
ATOM   4770 1HB  ASN A 313       5.106  -0.673  -8.161  1.00 86.41           H
ATOM   4771 2HB  ASN A 313       3.880  -0.538  -9.406  1.00 86.41           H
ATOM   4772  CG  ASN A 313       3.257  -1.677  -7.684  1.00 86.41           C
ATOM   4773  OD1 ASN A 313       2.726  -2.773  -7.759  1.00 86.41           O
ATOM   4774  ND2 ASN A 313       2.975  -0.776  -6.747  1.00 86.41           N
ATOM   4775 1HD2 ASN A 313       3.448   0.105  -6.742  1.00 86.41           H
ATOM   4776 2HD2 ASN A 313       2.291  -0.980  -6.047  1.00 86.41           H
ATOM   4777  HN  ASN A 313       5.998  -2.748  -7.654  1.00 86.41           H
ATOM   4778  N   PRO A 314       6.690  -1.168 -10.604  1.00 86.48           N
ATOM   4779  CA  PRO A 314       7.353  -0.634 -11.796  1.00 86.48           C
ATOM   4780  C   PRO A 314       7.647  -1.714 -12.825  1.00 86.48           C
ATOM   4781  O   PRO A 314       7.406  -1.523 -14.016  1.00 86.48           O
ATOM   4782  HA  PRO A 314       6.697   0.072 -12.304  1.00 86.48           H
ATOM   4783  CB  PRO A 314       8.636  -0.008 -11.248  1.00 86.48           C
ATOM   4784 1HB  PRO A 314       9.466  -0.714 -11.264  1.00 86.48           H
ATOM   4785 2HB  PRO A 314       8.944   0.857 -11.835  1.00 86.48           H
ATOM   4786  CG  PRO A 314       8.258   0.384  -9.824  1.00 86.48           C
ATOM   4787 1HG  PRO A 314       9.137   0.515  -9.193  1.00 86.48           H
ATOM   4788 2HG  PRO A 314       7.715   1.329  -9.795  1.00 86.48           H
ATOM   4789  CD  PRO A 314       7.397  -0.783  -9.369  1.00 86.48           C
ATOM   4790 1HD  PRO A 314       8.000  -1.604  -8.980  1.00 86.48           H
ATOM   4791 2HD  PRO A 314       6.709  -0.493  -8.574  1.00 86.48           H
ATOM   4792  N   VAL A 315       8.165  -2.830 -12.333  1.00 85.11           N
ATOM   4793  CA  VAL A 315       8.633  -3.888 -13.212  1.00 85.11           C
ATOM   4794  C   VAL A 315       7.430  -4.577 -13.859  1.00 85.11           C
ATOM   4795  O   VAL A 315       7.436  -4.843 -15.060  1.00 85.11           O
ATOM   4796  HA  VAL A 315       9.235  -3.425 -13.993  1.00 85.11           H
ATOM   4797  CB  VAL A 315       9.529  -4.855 -12.435  1.00 85.11           C
ATOM   4798  HB  VAL A 315       8.930  -5.302 -11.641  1.00 85.11           H
ATOM   4799  CG1 VAL A 315      10.030  -5.984 -13.338  1.00 85.11           C
ATOM   4800 1HG1 VAL A 315       9.179  -6.538 -13.734  1.00 85.11           H
ATOM   4801 2HG1 VAL A 315      10.604  -5.562 -14.163  1.00 85.11           H
ATOM   4802 3HG1 VAL A 315      10.664  -6.657 -12.761  1.00 85.11           H
ATOM   4803  CG2 VAL A 315      10.698  -4.115 -11.782  1.00 85.11           C
ATOM   4804 1HG2 VAL A 315      11.296  -3.628 -12.552  1.00 85.11           H
ATOM   4805 2HG2 VAL A 315      10.313  -3.364 -11.092  1.00 85.11           H
ATOM   4806 3HG2 VAL A 315      11.319  -4.826 -11.236  1.00 85.11           H
ATOM   4807  HN  VAL A 315       8.267  -3.016 -11.356  1.00 85.11           H
ATOM   4808  N   LEU A 316       6.428  -4.845 -13.035  1.00 84.98           N
ATOM   4809  CA  LEU A 316       5.341  -5.721 -13.440  1.00 84.98           C
ATOM   4810  C   LEU A 316       4.536  -5.047 -14.553  1.00 84.98           C
ATOM   4811  O   LEU A 316       4.149  -5.696 -15.523  1.00 84.98           O
ATOM   4812  HA  LEU A 316       5.786  -6.632 -13.838  1.00 84.98           H
ATOM   4813  CB  LEU A 316       4.497  -6.122 -12.228  1.00 84.98           C
ATOM   4814 1HB  LEU A 316       4.202  -5.215 -11.699  1.00 84.98           H
ATOM   4815 2HB  LEU A 316       3.583  -6.593 -12.587  1.00 84.98           H
ATOM   4816  CG  LEU A 316       5.167  -7.067 -11.228  1.00 84.98           C
ATOM   4817  HG  LEU A 316       6.111  -6.621 -10.916  1.00 84.98           H
ATOM   4818  CD1 LEU A 316       4.309  -7.233  -9.972  1.00 84.98           C
ATOM   4819 1HD1 LEU A 316       4.170  -6.262  -9.496  1.00 84.98           H
ATOM   4820 2HD1 LEU A 316       3.338  -7.645 -10.246  1.00 84.98           H
ATOM   4821 3HD1 LEU A 316       4.808  -7.909  -9.278  1.00 84.98           H
ATOM   4822  CD2 LEU A 316       5.495  -8.412 -11.879  1.00 84.98           C
ATOM   4823 1HD2 LEU A 316       4.576  -8.876 -12.238  1.00 84.98           H
ATOM   4824 2HD2 LEU A 316       6.173  -8.253 -12.718  1.00 84.98           H
ATOM   4825 3HD2 LEU A 316       5.970  -9.064 -11.147  1.00 84.98           H
ATOM   4826  HN  LEU A 316       6.352  -4.477 -12.109  1.00 84.98           H
ATOM   4827  N   TYR A 317       4.309  -3.754 -14.376  1.00 82.84           N
ATOM   4828  CA  TYR A 317       3.319  -3.051 -15.175  1.00 82.84           C
ATOM   4829  C   TYR A 317       3.988  -2.229 -16.278  1.00 82.84           C
ATOM   4830  O   TYR A 317       3.424  -2.057 -17.357  1.00 82.84           O
ATOM   4831  HA  TYR A 317       2.666  -3.795 -15.631  1.00 82.84           H
ATOM   4832  CB  TYR A 317       2.598  -2.103 -14.215  1.00 82.84           C
ATOM   4833 1HB  TYR A 317       3.341  -1.536 -13.654  1.00 82.84           H
ATOM   4834 2HB  TYR A 317       2.020  -1.384 -14.796  1.00 82.84           H
ATOM   4835  CG  TYR A 317       1.664  -2.808 -13.228  1.00 82.84           C
ATOM   4836  CD1 TYR A 317       0.425  -3.247 -13.646  1.00 82.84           C
ATOM   4837  HD1 TYR A 317       0.111  -3.093 -14.678  1.00 82.84           H
ATOM   4838  CD2 TYR A 317       2.062  -3.004 -11.922  1.00 82.84           C
ATOM   4839  HD2 TYR A 317       3.041  -2.657 -11.592  1.00 82.84           H
ATOM   4840  CE1 TYR A 317      -0.454  -3.911 -12.718  1.00 82.84           C
ATOM   4841  HE1 TYR A 317      -1.436  -4.263 -13.034  1.00 82.84           H
ATOM   4842  CE2 TYR A 317       1.183  -3.667 -10.993  1.00 82.84           C
ATOM   4843  HE2 TYR A 317       1.485  -3.828  -9.958  1.00 82.84           H
ATOM   4844  CZ  TYR A 317      -0.032  -4.088 -11.437  1.00 82.84           C
ATOM   4845  OH  TYR A 317      -0.862  -4.714 -10.561  1.00 82.84           O
ATOM   4846  HH  TYR A 317      -0.394  -4.856  -9.688  1.00 82.84           H
ATOM   4847  HN  TYR A 317       4.787  -3.189 -13.703  1.00 82.84           H
ATOM   4848  N   VAL A 318       5.181  -1.744 -15.969  1.00 79.30           N
ATOM   4849  CA  VAL A 318       5.772  -0.662 -16.739  1.00 79.30           C
ATOM   4850  C   VAL A 318       6.841  -1.231 -17.673  1.00 79.30           C
ATOM   4851  O   VAL A 318       6.741  -1.099 -18.892  1.00 79.30           O
ATOM   4852  HA  VAL A 318       4.980  -0.218 -17.343  1.00 79.30           H
ATOM   4853  CB  VAL A 318       6.312   0.416 -15.798  1.00 79.30           C
ATOM   4854  HB  VAL A 318       7.210   0.025 -15.321  1.00 79.30           H
ATOM   4855  CG1 VAL A 318       6.703   1.676 -16.575  1.00 79.30           C
ATOM   4856 1HG1 VAL A 318       7.475   1.428 -17.303  1.00 79.30           H
ATOM   4857 2HG1 VAL A 318       5.828   2.070 -17.092  1.00 79.30           H
ATOM   4858 3HG1 VAL A 318       7.084   2.426 -15.882  1.00 79.30           H
ATOM   4859  CG2 VAL A 318       5.299   0.742 -14.699  1.00 79.30           C
ATOM   4860 1HG2 VAL A 318       4.376   1.104 -15.151  1.00 79.30           H
ATOM   4861 2HG2 VAL A 318       5.092  -0.156 -14.118  1.00 79.30           H
ATOM   4862 3HG2 VAL A 318       5.709   1.511 -14.044  1.00 79.30           H
ATOM   4863  HN  VAL A 318       5.741  -2.076 -15.210  1.00 79.30           H
ATOM   4864  N   PHE A 319       7.842  -1.853 -17.066  1.00 76.05           N
ATOM   4865  CA  PHE A 319       9.013  -2.288 -17.808  1.00 76.05           C
ATOM   4866  C   PHE A 319       8.671  -3.455 -18.737  1.00 76.05           C
ATOM   4867  O   PHE A 319       9.408  -3.738 -19.680  1.00 76.05           O
ATOM   4868  HA  PHE A 319       9.353  -1.440 -18.402  1.00 76.05           H
ATOM   4869  CB  PHE A 319      10.045  -2.755 -16.780  1.00 76.05           C
ATOM   4870 1HB  PHE A 319       9.609  -3.552 -16.178  1.00 76.05           H
ATOM   4871 2HB  PHE A 319      10.898  -3.184 -17.306  1.00 76.05           H
ATOM   4872  CG  PHE A 319      10.542  -1.647 -15.849  1.00 76.05           C
ATOM   4873  CD1 PHE A 319      10.505  -0.350 -16.256  1.00 76.05           C
ATOM   4874  HD1 PHE A 319      10.121  -0.100 -17.245  1.00 76.05           H
ATOM   4875  CD2 PHE A 319      11.021  -1.960 -14.615  1.00 76.05           C
ATOM   4876  HD2 PHE A 319      11.051  -2.999 -14.289  1.00 76.05           H
ATOM   4877  CE1 PHE A 319      10.966   0.678 -15.392  1.00 76.05           C
ATOM   4878  HE1 PHE A 319      10.937   1.718 -15.718  1.00 76.05           H
ATOM   4879  CE2 PHE A 319      11.482  -0.931 -13.751  1.00 76.05           C
ATOM   4880  HE2 PHE A 319      11.866  -1.181 -12.762  1.00 76.05           H
ATOM   4881  CZ  PHE A 319      11.445   0.366 -14.158  1.00 76.05           C
ATOM   4882  HZ  PHE A 319      11.799   1.155 -13.495  1.00 76.05           H
ATOM   4883  HN  PHE A 319       7.860  -2.059 -16.088  1.00 76.05           H
ATOM   4884  N   VAL A 320       7.554  -4.101 -18.437  1.00 75.55           N
ATOM   4885  CA  VAL A 320       7.051  -5.163 -19.291  1.00 75.55           C
ATOM   4886  C   VAL A 320       6.657  -4.576 -20.649  1.00 75.55           C
ATOM   4887  O   VAL A 320       6.678  -5.275 -21.660  1.00 75.55           O
ATOM   4888  HA  VAL A 320       7.861  -5.877 -19.440  1.00 75.55           H
ATOM   4889  CB  VAL A 320       5.898  -5.891 -18.598  1.00 75.55           C
ATOM   4890  HB  VAL A 320       5.130  -5.154 -18.362  1.00 75.55           H
ATOM   4891  CG1 VAL A 320       5.276  -6.939 -19.523  1.00 75.55           C
ATOM   4892 1HG1 VAL A 320       4.892  -6.450 -20.419  1.00 75.55           H
ATOM   4893 2HG1 VAL A 320       6.033  -7.671 -19.804  1.00 75.55           H
ATOM   4894 3HG1 VAL A 320       4.459  -7.441 -19.005  1.00 75.55           H
ATOM   4895  CG2 VAL A 320       6.361  -6.525 -17.284  1.00 75.55           C
ATOM   4896 1HG2 VAL A 320       7.156  -7.243 -17.488  1.00 75.55           H
ATOM   4897 2HG2 VAL A 320       6.735  -5.748 -16.618  1.00 75.55           H
ATOM   4898 3HG2 VAL A 320       5.522  -7.036 -16.812  1.00 75.55           H
ATOM   4899  HN  VAL A 320       6.997  -3.909 -17.629  1.00 75.55           H
ATOM   4900  N   GLY A 321       6.308  -3.298 -20.626  1.00 76.38           N
ATOM   4901  CA  GLY A 321       5.844  -2.628 -21.829  1.00 76.38           C
ATOM   4902  C   GLY A 321       6.984  -2.452 -22.834  1.00 76.38           C
ATOM   4903  O   GLY A 321       8.064  -1.982 -22.476  1.00 76.38           O
ATOM   4904 1HA  GLY A 321       5.040  -3.207 -22.285  1.00 76.38           H
ATOM   4905 2HA  GLY A 321       5.429  -1.655 -21.570  1.00 76.38           H
ATOM   4906  HN  GLY A 321       6.339  -2.724 -19.808  1.00 76.38           H
ATOM   4907  N   GLU A 322       6.706  -2.838 -24.070  1.00 64.41           N
ATOM   4908  CA  GLU A 322       7.671  -2.666 -25.143  1.00 64.41           C
ATOM   4909  C   GLU A 322       7.846  -1.181 -25.467  1.00 64.41           C
ATOM   4910  O   GLU A 322       8.962  -0.719 -25.697  1.00 64.41           O
ATOM   4911  HA  GLU A 322       8.607  -3.073 -24.759  1.00 64.41           H
ATOM   4912  CB  GLU A 322       7.255  -3.454 -26.386  1.00 64.41           C
ATOM   4913 1HB  GLU A 322       6.218  -3.227 -26.635  1.00 64.41           H
ATOM   4914 2HB  GLU A 322       7.949  -3.247 -27.202  1.00 64.41           H
ATOM   4915  CG  GLU A 322       7.328  -4.961 -26.131  1.00 64.41           C
ATOM   4916 1HG  GLU A 322       8.342  -5.236 -25.842  1.00 64.41           H
ATOM   4917 2HG  GLU A 322       6.677  -5.223 -25.297  1.00 64.41           H
ATOM   4918  CD  GLU A 322       6.914  -5.749 -27.375  1.00 64.41           C
ATOM   4919  OE1 GLU A 322       6.992  -6.994 -27.310  1.00 64.41           O
ATOM   4920  OE2 GLU A 322       6.530  -5.087 -28.364  1.00 64.41           O
ATOM   4921  HN  GLU A 322       5.842  -3.260 -24.343  1.00 64.41           H
ATOM   4922  N   ARG A 323       6.725  -0.474 -25.476  1.00 63.36           N
ATOM   4923  CA  ARG A 323       6.737   0.945 -25.786  1.00 63.36           C
ATOM   4924  C   ARG A 323       7.626   1.698 -24.794  1.00 63.36           C
ATOM   4925  O   ARG A 323       8.454   2.514 -25.192  1.00 63.36           O
ATOM   4926  HA  ARG A 323       7.140   1.006 -26.797  1.00 63.36           H
ATOM   4927  CB  ARG A 323       5.325   1.531 -25.741  1.00 63.36           C
ATOM   4928 1HB  ARG A 323       4.700   1.042 -26.489  1.00 63.36           H
ATOM   4929 2HB  ARG A 323       4.874   1.330 -24.769  1.00 63.36           H
ATOM   4930  CG  ARG A 323       5.349   3.040 -25.995  1.00 63.36           C
ATOM   4931 1HG  ARG A 323       5.947   3.532 -25.229  1.00 63.36           H
ATOM   4932 2HG  ARG A 323       5.827   3.243 -26.953  1.00 63.36           H
ATOM   4933  CD  ARG A 323       3.932   3.618 -25.994  1.00 63.36           C
ATOM   4934 1HD  ARG A 323       3.398   3.295 -26.887  1.00 63.36           H
ATOM   4935 2HD  ARG A 323       3.377   3.240 -25.136  1.00 63.36           H
ATOM   4936  NE  ARG A 323       3.990   5.097 -25.946  1.00 63.36           N
ATOM   4937  HE  ARG A 323       4.795   5.547 -26.332  1.00 63.36           H
ATOM   4938  CZ  ARG A 323       3.030   5.869 -25.420  1.00 63.36           C
ATOM   4939  NH1 ARG A 323       1.929   5.319 -24.890  1.00 63.36           N
ATOM   4940 1HH1 ARG A 323       1.818   4.325 -24.885  1.00 63.36           H
ATOM   4941 2HH1 ARG A 323       1.217   5.903 -24.499  1.00 63.36           H
ATOM   4942  NH2 ARG A 323       3.187   7.200 -25.431  1.00 63.36           N
ATOM   4943 1HH2 ARG A 323       2.481   7.790 -25.042  1.00 63.36           H
ATOM   4944 2HH2 ARG A 323       4.012   7.602 -25.828  1.00 63.36           H
ATOM   4945  HN  ARG A 323       5.822  -0.855 -25.276  1.00 63.36           H
ATOM   4946  N   PHE A 324       7.423   1.395 -23.519  1.00 75.81           N
ATOM   4947  CA  PHE A 324       8.149   2.080 -22.463  1.00 75.81           C
ATOM   4948  C   PHE A 324       9.641   1.742 -22.515  1.00 75.81           C
ATOM   4949  O   PHE A 324      10.486   2.626 -22.384  1.00 75.81           O
ATOM   4950  HA  PHE A 324       8.015   3.150 -22.620  1.00 75.81           H
ATOM   4951  CB  PHE A 324       7.573   1.589 -21.134  1.00 75.81           C
ATOM   4952 1HB  PHE A 324       6.496   1.755 -21.133  1.00 75.81           H
ATOM   4953 2HB  PHE A 324       7.730   0.513 -21.057  1.00 75.81           H
ATOM   4954  CG  PHE A 324       8.180   2.267 -19.904  1.00 75.81           C
ATOM   4955  CD1 PHE A 324       9.277   1.732 -19.305  1.00 75.81           C
ATOM   4956  HD1 PHE A 324       9.725   0.820 -19.700  1.00 75.81           H
ATOM   4957  CD2 PHE A 324       7.622   3.405 -19.410  1.00 75.81           C
ATOM   4958  HD2 PHE A 324       6.743   3.834 -19.891  1.00 75.81           H
ATOM   4959  CE1 PHE A 324       9.841   2.362 -18.163  1.00 75.81           C
ATOM   4960  HE1 PHE A 324      10.720   1.933 -17.683  1.00 75.81           H
ATOM   4961  CE2 PHE A 324       8.186   4.035 -18.269  1.00 75.81           C
ATOM   4962  HE2 PHE A 324       7.739   4.947 -17.873  1.00 75.81           H
ATOM   4963  CZ  PHE A 324       9.283   3.500 -17.670  1.00 75.81           C
ATOM   4964  HZ  PHE A 324       9.716   3.983 -16.794  1.00 75.81           H
ATOM   4965  HN  PHE A 324       6.778   0.698 -23.206  1.00 75.81           H
ATOM   4966  N   ARG A 325       9.918   0.461 -22.706  1.00 72.65           N
ATOM   4967  CA  ARG A 325      11.292  -0.010 -22.745  1.00 72.65           C
ATOM   4968  C   ARG A 325      12.072   0.720 -23.841  1.00 72.65           C
ATOM   4969  O   ARG A 325      13.245   1.046 -23.660  1.00 72.65           O
ATOM   4970  HA  ARG A 325      11.694   0.220 -21.758  1.00 72.65           H
ATOM   4971  CB  ARG A 325      11.352  -1.517 -23.005  1.00 72.65           C
ATOM   4972 1HB  ARG A 325      10.658  -1.779 -23.803  1.00 72.65           H
ATOM   4973 2HB  ARG A 325      12.350  -1.791 -23.346  1.00 72.65           H
ATOM   4974  CG  ARG A 325      11.004  -2.305 -21.740  1.00 72.65           C
ATOM   4975 1HG  ARG A 325      11.605  -1.943 -20.906  1.00 72.65           H
ATOM   4976 2HG  ARG A 325       9.960  -2.136 -21.477  1.00 72.65           H
ATOM   4977  CD  ARG A 325      11.250  -3.801 -21.942  1.00 72.65           C
ATOM   4978 1HD  ARG A 325      12.231  -3.960 -22.390  1.00 72.65           H
ATOM   4979 2HD  ARG A 325      11.254  -4.311 -20.978  1.00 72.65           H
ATOM   4980  NE  ARG A 325      10.198  -4.374 -22.812  1.00 72.65           N
ATOM   4981  HE  ARG A 325       9.385  -3.820 -22.990  1.00 72.65           H
ATOM   4982  CZ  ARG A 325      10.268  -5.587 -23.375  1.00 72.65           C
ATOM   4983  NH1 ARG A 325      11.335  -6.372 -23.171  1.00 72.65           N
ATOM   4984 1HH1 ARG A 325      12.087  -6.053 -22.594  1.00 72.65           H
ATOM   4985 2HH1 ARG A 325      11.379  -7.276 -23.595  1.00 72.65           H
ATOM   4986  NH2 ARG A 325       9.255  -6.005 -24.147  1.00 72.65           N
ATOM   4987 1HH2 ARG A 325       9.291  -6.908 -24.575  1.00 72.65           H
ATOM   4988 2HH2 ARG A 325       8.462  -5.413 -24.294  1.00 72.65           H
ATOM   4989  HN  ARG A 325       9.225  -0.249 -22.833  1.00 72.65           H
ATOM   4990  N   ARG A 326      11.390   0.956 -24.952  1.00 66.25           N
ATOM   4991  CA  ARG A 326      11.993   1.673 -26.062  1.00 66.25           C
ATOM   4992  C   ARG A 326      12.253   3.130 -25.674  1.00 66.25           C
ATOM   4993  O   ARG A 326      13.326   3.667 -25.948  1.00 66.25           O
ATOM   4994  HA  ARG A 326      12.927   1.147 -26.260  1.00 66.25           H
ATOM   4995  CB  ARG A 326      11.091   1.635 -27.297  1.00 66.25           C
ATOM   4996 1HB  ARG A 326      10.741   0.617 -27.465  1.00 66.25           H
ATOM   4997 2HB  ARG A 326      10.208   2.251 -27.127  1.00 66.25           H
ATOM   4998  CG  ARG A 326      11.836   2.135 -28.536  1.00 66.25           C
ATOM   4999 1HG  ARG A 326      12.215   3.141 -28.356  1.00 66.25           H
ATOM   5000 2HG  ARG A 326      12.700   1.498 -28.727  1.00 66.25           H
ATOM   5001  CD  ARG A 326      10.920   2.141 -29.762  1.00 66.25           C
ATOM   5002 1HD  ARG A 326      10.122   2.870 -29.626  1.00 66.25           H
ATOM   5003 2HD  ARG A 326      11.483   2.444 -30.645  1.00 66.25           H
ATOM   5004  NE  ARG A 326      10.343   0.794 -29.969  1.00 66.25           N
ATOM   5005  HE  ARG A 326      10.845   0.008 -29.608  1.00 66.25           H
ATOM   5006  CZ  ARG A 326       9.190   0.561 -30.610  1.00 66.25           C
ATOM   5007  NH1 ARG A 326       8.475   1.576 -31.114  1.00 66.25           N
ATOM   5008 1HH1 ARG A 326       8.802   2.516 -31.014  1.00 66.25           H
ATOM   5009 2HH1 ARG A 326       7.615   1.394 -31.591  1.00 66.25           H
ATOM   5010  NH2 ARG A 326       8.761  -0.702 -30.739  1.00 66.25           N
ATOM   5011 1HH2 ARG A 326       7.903  -0.893 -31.215  1.00 66.25           H
ATOM   5012 2HH2 ARG A 326       9.301  -1.454 -30.360  1.00 66.25           H
ATOM   5013  HN  ARG A 326      10.444   0.666 -25.099  1.00 66.25           H
ATOM   5014  N   ASP A 327      11.254   3.728 -25.042  1.00 76.49           N
ATOM   5015  CA  ASP A 327      11.329   5.135 -24.687  1.00 76.49           C
ATOM   5016  C   ASP A 327      12.347   5.318 -23.559  1.00 76.49           C
ATOM   5017  O   ASP A 327      12.991   6.362 -23.462  1.00 76.49           O
ATOM   5018  HA  ASP A 327      11.626   5.647 -25.602  1.00 76.49           H
ATOM   5019  CB  ASP A 327       9.977   5.651 -24.192  1.00 76.49           C
ATOM   5020 1HB  ASP A 327       9.593   4.989 -23.415  1.00 76.49           H
ATOM   5021 2HB  ASP A 327      10.102   6.634 -23.738  1.00 76.49           H
ATOM   5022  CG  ASP A 327       8.969   5.738 -25.340  1.00 76.49           C
ATOM   5023  OD1 ASP A 327       9.432   5.746 -26.501  1.00 76.49           O
ATOM   5024  OD2 ASP A 327       7.759   5.793 -25.031  1.00 76.49           O
ATOM   5025  HN  ASP A 327      10.407   3.269 -24.774  1.00 76.49           H
ATOM   5026  N   LEU A 328      12.460   4.288 -22.733  1.00 78.35           N
ATOM   5027  CA  LEU A 328      13.453   4.283 -21.673  1.00 78.35           C
ATOM   5028  C   LEU A 328      14.847   4.432 -22.286  1.00 78.35           C
ATOM   5029  O   LEU A 328      15.595   5.338 -21.923  1.00 78.35           O
ATOM   5030  HA  LEU A 328      13.260   5.150 -21.041  1.00 78.35           H
ATOM   5031  CB  LEU A 328      13.296   3.039 -20.797  1.00 78.35           C
ATOM   5032 1HB  LEU A 328      12.345   3.109 -20.268  1.00 78.35           H
ATOM   5033 2HB  LEU A 328      13.235   2.166 -21.447  1.00 78.35           H
ATOM   5034  CG  LEU A 328      14.403   2.798 -19.769  1.00 78.35           C
ATOM   5035  HG  LEU A 328      15.353   2.735 -20.300  1.00 78.35           H
ATOM   5036  CD1 LEU A 328      14.508   3.970 -18.791  1.00 78.35           C
ATOM   5037 1HD1 LEU A 328      14.734   4.883 -19.341  1.00 78.35           H
ATOM   5038 2HD1 LEU A 328      13.562   4.089 -18.264  1.00 78.35           H
ATOM   5039 3HD1 LEU A 328      15.303   3.773 -18.072  1.00 78.35           H
ATOM   5040  CD2 LEU A 328      14.200   1.465 -19.047  1.00 78.35           C
ATOM   5041 1HD2 LEU A 328      13.240   1.474 -18.530  1.00 78.35           H
ATOM   5042 2HD2 LEU A 328      14.214   0.652 -19.773  1.00 78.35           H
ATOM   5043 3HD2 LEU A 328      15.001   1.319 -18.322  1.00 78.35           H
ATOM   5044  HN  LEU A 328      11.888   3.468 -22.781  1.00 78.35           H
ATOM   5045  N   VAL A 329      15.154   3.528 -23.204  1.00 78.73           N
ATOM   5046  CA  VAL A 329      16.470   3.504 -23.821  1.00 78.73           C
ATOM   5047  C   VAL A 329      16.711   4.828 -24.549  1.00 78.73           C
ATOM   5048  O   VAL A 329      17.831   5.337 -24.564  1.00 78.73           O
ATOM   5049  HA  VAL A 329      17.205   3.404 -23.022  1.00 78.73           H
ATOM   5050  CB  VAL A 329      16.597   2.286 -24.738  1.00 78.73           C
ATOM   5051  HB  VAL A 329      15.781   2.324 -25.459  1.00 78.73           H
ATOM   5052  CG1 VAL A 329      17.914   2.320 -25.515  1.00 78.73           C
ATOM   5053 1HG1 VAL A 329      17.953   3.222 -26.125  1.00 78.73           H
ATOM   5054 2HG1 VAL A 329      18.749   2.318 -24.815  1.00 78.73           H
ATOM   5055 3HG1 VAL A 329      17.978   1.443 -26.159  1.00 78.73           H
ATOM   5056  CG2 VAL A 329      16.462   0.986 -23.943  1.00 78.73           C
ATOM   5057 1HG2 VAL A 329      17.247   0.938 -23.188  1.00 78.73           H
ATOM   5058 2HG2 VAL A 329      15.487   0.957 -23.456  1.00 78.73           H
ATOM   5059 3HG2 VAL A 329      16.556   0.136 -24.619  1.00 78.73           H
ATOM   5060  HN  VAL A 329      14.524   2.822 -23.527  1.00 78.73           H
ATOM   5061  N   LYS A 330      15.642   5.348 -25.135  1.00 72.07           N
ATOM   5062  CA  LYS A 330      15.718   6.615 -25.842  1.00 72.07           C
ATOM   5063  C   LYS A 330      16.116   7.719 -24.860  1.00 72.07           C
[truncated: 117,162 more chars]
