# Supplementary material for: Noncanonical roles of chemokine regions in CCR9 activation revealed by structural modeling and mutational mapping
Source: Nat Commun. 2025 Aug 18;16:7695. doi: 10.1038/s41467-025-62321-9 (PMC12361432; doi:10.1038/s41467-025-62321-9)
Supplement: Supplementary file 5 — Supplementary Data 3 [file 41467_2025_62321_MOESM5_ESM.zip › CCR9_CCL25_10_rnk2.pdb]

ATOM      1  N   GLU A  20      -7.210  -3.270  58.771  1.00 50.54           N
ATOM      2  CA  GLU A  20      -7.095  -4.223  57.680  1.00 50.54           C
ATOM      3  C   GLU A  20      -7.568  -5.606  58.132  1.00 50.54           C
ATOM      4  O   GLU A  20      -6.778  -6.401  58.638  1.00 50.54           O
ATOM      5  HA  GLU A  20      -7.752  -3.845  56.896  1.00 50.54           H
ATOM      6  CB  GLU A  20      -5.661  -4.280  57.150  1.00 50.54           C
ATOM      7 1HB  GLU A  20      -4.960  -4.141  57.973  1.00 50.54           H
ATOM      8 2HB  GLU A  20      -5.508  -5.211  56.606  1.00 50.54           H
ATOM      9  CG  GLU A  20      -5.400  -3.150  56.152  1.00 50.54           C
ATOM     10 1HG  GLU A  20      -6.295  -2.972  55.556  1.00 50.54           H
ATOM     11 2HG  GLU A  20      -5.188  -2.226  56.691  1.00 50.54           H
ATOM     12  CD  GLU A  20      -4.227  -3.491  55.232  1.00 50.54           C
ATOM     13  OE1 GLU A  20      -4.151  -2.864  54.153  1.00 50.54           O
ATOM     14  OE2 GLU A  20      -3.432  -4.371  55.628  1.00 50.54           O
ATOM     15  HN  GLU A  20      -7.592  -3.640  59.618  1.00 50.54           H
ATOM     16  N   SER A  21      -8.855  -5.850  57.933  1.00 59.05           N
ATOM     17  CA  SER A  21      -9.438  -7.132  58.294  1.00 59.05           C
ATOM     18  C   SER A  21      -8.673  -8.266  57.609  1.00 59.05           C
ATOM     19  O   SER A  21      -8.238  -8.125  56.467  1.00 59.05           O
ATOM     20  HA  SER A  21      -9.336  -7.200  59.377  1.00 59.05           H
ATOM     21  CB  SER A  21     -10.920  -7.188  57.918  1.00 59.05           C
ATOM     22 1HB  SER A  21     -11.333  -8.151  58.217  1.00 59.05           H
ATOM     23 2HB  SER A  21     -11.464  -6.422  58.471  1.00 59.05           H
ATOM     24  OG  SER A  21     -11.124  -6.997  56.521  1.00 59.05           O
ATOM     25  HG  SER A  21     -11.479  -7.837  56.109  1.00 59.05           H
ATOM     26  HN  SER A  21      -9.494  -5.193  57.534  1.00 59.05           H
ATOM     27  N   THR A  22      -8.533  -9.365  58.336  1.00 60.79           N
ATOM     28  CA  THR A  22      -7.857 -10.535  57.800  1.00 60.79           C
ATOM     29  C   THR A  22      -8.422 -10.893  56.424  1.00 60.79           C
ATOM     30  O   THR A  22      -7.695 -11.379  55.559  1.00 60.79           O
ATOM     31  HA  THR A  22      -6.804 -10.290  57.660  1.00 60.79           H
ATOM     32  CB  THR A  22      -7.986 -11.665  58.823  1.00 60.79           C
ATOM     33  HB  THR A  22      -7.822 -12.635  58.354  1.00 60.79           H
ATOM     34  OG1 THR A  22      -9.277 -11.469  59.396  1.00 60.79           O
ATOM     35  HG1 THR A  22      -9.978 -11.859  58.799  1.00 60.79           H
ATOM     36  CG2 THR A  22      -7.026 -11.500  60.003  1.00 60.79           C
ATOM     37 1HG2 THR A  22      -7.236 -10.559  60.513  1.00 60.79           H
ATOM     38 2HG2 THR A  22      -5.999 -11.493  59.638  1.00 60.79           H
ATOM     39 3HG2 THR A  22      -7.159 -12.328  60.699  1.00 60.79           H
ATOM     40  HN  THR A  22      -8.870  -9.464  59.272  1.00 60.79           H
ATOM     41  N   SER A  23      -9.712 -10.639  56.265  1.00 64.84           N
ATOM     42  CA  SER A  23     -10.376 -10.902  54.999  1.00 64.84           C
ATOM     43  C   SER A  23      -9.734 -10.068  53.889  1.00 64.84           C
ATOM     44  O   SER A  23      -9.562 -10.546  52.769  1.00 64.84           O
ATOM     45  HA  SER A  23     -10.230 -11.966  54.812  1.00 64.84           H
ATOM     46  CB  SER A  23     -11.874 -10.602  55.090  1.00 64.84           C
ATOM     47 1HB  SER A  23     -12.371 -10.962  54.189  1.00 64.84           H
ATOM     48 2HB  SER A  23     -12.303 -11.147  55.931  1.00 64.84           H
ATOM     49  OG  SER A  23     -12.130  -9.209  55.248  1.00 64.84           O
ATOM     50  HG  SER A  23     -12.339  -8.797  54.361  1.00 64.84           H
ATOM     51  HN  SER A  23     -10.301 -10.262  56.980  1.00 64.84           H
ATOM     52  N   SER A  24      -9.398  -8.835  54.238  1.00 69.08           N
ATOM     53  CA  SER A  24      -8.874  -7.897  53.260  1.00 69.08           C
ATOM     54  C   SER A  24      -7.493  -8.353  52.784  1.00 69.08           C
ATOM     55  O   SER A  24      -7.131  -8.145  51.627  1.00 69.08           O
ATOM     56  HA  SER A  24      -9.587  -7.911  52.436  1.00 69.08           H
ATOM     57  CB  SER A  24      -8.795  -6.483  53.840  1.00 69.08           C
ATOM     58 1HB  SER A  24      -8.789  -5.757  53.027  1.00 69.08           H
ATOM     59 2HB  SER A  24      -9.685  -6.286  54.437  1.00 69.08           H
ATOM     60  OG  SER A  24      -7.634  -6.301  54.646  1.00 69.08           O
ATOM     61  HG  SER A  24      -7.675  -6.899  55.446  1.00 69.08           H
ATOM     62  HN  SER A  24      -9.478  -8.475  55.168  1.00 69.08           H
ATOM     63  N   MET A  25      -6.759  -8.967  53.701  1.00 66.11           N
ATOM     64  CA  MET A  25      -5.453  -9.510  53.373  1.00 66.11           C
ATOM     65  C   MET A  25      -5.583 -10.792  52.547  1.00 66.11           C
ATOM     66  O   MET A  25      -4.835 -10.999  51.593  1.00 66.11           O
ATOM     67  HA  MET A  25      -4.954  -8.740  52.784  1.00 66.11           H
ATOM     68  CB  MET A  25      -4.686  -9.810  54.662  1.00 66.11           C
ATOM     69 1HB  MET A  25      -5.374 -10.184  55.420  1.00 66.11           H
ATOM     70 2HB  MET A  25      -3.953 -10.596  54.480  1.00 66.11           H
ATOM     71  CG  MET A  25      -3.978  -8.557  55.183  1.00 66.11           C
ATOM     72 1HG  MET A  25      -4.676  -7.720  55.211  1.00 66.11           H
ATOM     73 2HG  MET A  25      -3.635  -8.721  56.204  1.00 66.11           H
ATOM     74  SD  MET A  25      -2.591  -8.158  54.132  1.00 66.11           S
ATOM     75  CE  MET A  25      -1.359  -9.254  54.815  1.00 66.11           C
ATOM     76 1HE  MET A  25      -1.201  -9.013  55.866  1.00 66.11           H
ATOM     77 2HE  MET A  25      -1.700 -10.285  54.726  1.00 66.11           H
ATOM     78 3HE  MET A  25      -0.423  -9.132  54.270  1.00 66.11           H
ATOM     79  HN  MET A  25      -7.044  -9.094  54.651  1.00 66.11           H
ATOM     80  N   GLU A  26      -6.540 -11.618  52.944  1.00 61.76           N
ATOM     81  CA  GLU A  26      -6.793 -12.864  52.239  1.00 61.76           C
ATOM     82  C   GLU A  26      -7.213 -12.581  50.796  1.00 61.76           C
ATOM     83  O   GLU A  26      -6.773 -13.264  49.872  1.00 61.76           O
ATOM     84  HA  GLU A  26      -5.844 -13.400  52.250  1.00 61.76           H
ATOM     85  CB  GLU A  26      -7.849 -13.699  52.965  1.00 61.76           C
ATOM     86 1HB  GLU A  26      -8.644 -13.049  53.331  1.00 61.76           H
ATOM     87 2HB  GLU A  26      -8.208 -14.490  52.306  1.00 61.76           H
ATOM     88  CG  GLU A  26      -7.252 -14.397  54.188  1.00 61.76           C
ATOM     89 1HG  GLU A  26      -6.419 -15.029  53.880  1.00 61.76           H
ATOM     90 2HG  GLU A  26      -6.849 -13.652  54.876  1.00 61.76           H
ATOM     91  CD  GLU A  26      -8.305 -15.244  54.905  1.00 61.76           C
ATOM     92  OE1 GLU A  26      -7.887 -16.143  55.667  1.00 61.76           O
ATOM     93  OE2 GLU A  26      -9.503 -14.974  54.675  1.00 61.76           O
ATOM     94  HN  GLU A  26      -7.135 -11.449  53.730  1.00 61.76           H
ATOM     95  N   ASP A  27      -8.060 -11.573  50.647  1.00 68.75           N
ATOM     96  CA  ASP A  27      -8.577 -11.218  49.336  1.00 68.75           C
ATOM     97  C   ASP A  27      -7.411 -10.861  48.412  1.00 68.75           C
ATOM     98  O   ASP A  27      -7.415 -11.221  47.235  1.00 68.75           O
ATOM     99  HA  ASP A  27      -9.125 -12.097  48.996  1.00 68.75           H
ATOM    100  CB  ASP A  27      -9.503 -10.003  49.420  1.00 68.75           C
ATOM    101 1HB  ASP A  27      -9.047  -9.236  50.046  1.00 68.75           H
ATOM    102 2HB  ASP A  27      -9.631  -9.569  48.428  1.00 68.75           H
ATOM    103  CG  ASP A  27     -10.868 -10.391  49.992  1.00 68.75           C
ATOM    104  OD1 ASP A  27     -11.187 -11.598  49.927  1.00 68.75           O
ATOM    105  OD2 ASP A  27     -11.560  -9.473  50.481  1.00 68.75           O
ATOM    106  HN  ASP A  27      -8.391 -11.005  51.400  1.00 68.75           H
ATOM    107  N   TYR A  28      -6.442 -10.158  48.979  1.00 67.61           N
ATOM    108  CA  TYR A  28      -5.293  -9.712  48.210  1.00 67.61           C
ATOM    109  C   TYR A  28      -4.356 -10.881  47.895  1.00 67.61           C
ATOM    110  O   TYR A  28      -3.769 -10.937  46.816  1.00 67.61           O
ATOM    111  HA  TYR A  28      -5.658  -9.287  47.275  1.00 67.61           H
ATOM    112  CB  TYR A  28      -4.555  -8.708  49.097  1.00 67.61           C
ATOM    113 1HB  TYR A  28      -5.229  -7.884  49.334  1.00 67.61           H
ATOM    114 2HB  TYR A  28      -4.299  -9.191  50.040  1.00 67.61           H
ATOM    115  CG  TYR A  28      -3.281  -8.140  48.469  1.00 67.61           C
ATOM    116  CD1 TYR A  28      -2.047  -8.615  48.862  1.00 67.61           C
ATOM    117  HD1 TYR A  28      -1.980  -9.395  49.621  1.00 67.61           H
ATOM    118  CD2 TYR A  28      -3.367  -7.152  47.509  1.00 67.61           C
ATOM    119  HD2 TYR A  28      -4.342  -6.776  47.198  1.00 67.61           H
ATOM    120  CE1 TYR A  28      -0.848  -8.081  48.271  1.00 67.61           C
ATOM    121  HE1 TYR A  28       0.134  -8.447  48.572  1.00 67.61           H
ATOM    122  CE2 TYR A  28      -2.167  -6.618  46.917  1.00 67.61           C
ATOM    123  HE2 TYR A  28      -2.220  -5.837  46.158  1.00 67.61           H
ATOM    124  CZ  TYR A  28      -0.967  -7.108  47.328  1.00 67.61           C
ATOM    125  OH  TYR A  28       0.165  -6.604  46.769  1.00 67.61           O
ATOM    126  HH  TYR A  28      -0.070  -5.948  46.051  1.00 67.61           H
ATOM    127  HN  TYR A  28      -6.433  -9.894  49.943  1.00 67.61           H
ATOM    128  N   VAL A  29      -4.246 -11.784  48.858  1.00 68.67           N
ATOM    129  CA  VAL A  29      -3.347 -12.917  48.721  1.00 68.67           C
ATOM    130  C   VAL A  29      -3.926 -13.902  47.704  1.00 68.67           C
ATOM    131  O   VAL A  29      -3.195 -14.457  46.885  1.00 68.67           O
ATOM    132  HA  VAL A  29      -2.397 -12.540  48.342  1.00 68.67           H
ATOM    133  CB  VAL A  29      -3.092 -13.552  50.090  1.00 68.67           C
ATOM    134  HB  VAL A  29      -4.059 -13.757  50.549  1.00 68.67           H
ATOM    135  CG1 VAL A  29      -2.349 -14.882  49.948  1.00 68.67           C
ATOM    136 1HG1 VAL A  29      -2.945 -15.570  49.349  1.00 68.67           H
ATOM    137 2HG1 VAL A  29      -1.390 -14.711  49.458  1.00 68.67           H
ATOM    138 3HG1 VAL A  29      -2.181 -15.311  50.936  1.00 68.67           H
ATOM    139  CG2 VAL A  29      -2.331 -12.593  51.006  1.00 68.67           C
ATOM    140 1HG2 VAL A  29      -1.371 -12.343  50.554  1.00 68.67           H
ATOM    141 2HG2 VAL A  29      -2.915 -11.683  51.146  1.00 68.67           H
ATOM    142 3HG2 VAL A  29      -2.163 -13.069  51.972  1.00 68.67           H
ATOM    143  HN  VAL A  29      -4.756 -11.751  49.718  1.00 68.67           H
ATOM    144  N   ASN A  30      -5.235 -14.090  47.789  1.00 63.76           N
ATOM    145  CA  ASN A  30      -5.898 -15.111  46.995  1.00 63.76           C
ATOM    146  C   ASN A  30      -6.238 -14.538  45.618  1.00 63.76           C
ATOM    147  O   ASN A  30      -6.723 -15.257  44.746  1.00 63.76           O
ATOM    148  HA  ASN A  30      -5.188 -15.936  46.940  1.00 63.76           H
ATOM    149  CB  ASN A  30      -7.202 -15.562  47.656  1.00 63.76           C
ATOM    150 1HB  ASN A  30      -7.822 -14.692  47.875  1.00 63.76           H
ATOM    151 2HB  ASN A  30      -7.766 -16.188  46.965  1.00 63.76           H
ATOM    152  CG  ASN A  30      -6.925 -16.336  48.945  1.00 63.76           C
ATOM    153  OD1 ASN A  30      -5.879 -16.938  49.126  1.00 63.76           O
ATOM    154  ND2 ASN A  30      -7.917 -16.287  49.830  1.00 63.76           N
ATOM    155 1HD2 ASN A  30      -8.749 -15.774  49.620  1.00 63.76           H
ATOM    156 2HD2 ASN A  30      -7.830 -16.763  50.705  1.00 63.76           H
ATOM    157  HN  ASN A  30      -5.838 -13.561  48.385  1.00 63.76           H
ATOM    158  N   PHE A  31      -5.970 -13.250  45.465  1.00 70.90           N
ATOM    159  CA  PHE A  31      -6.221 -12.578  44.201  1.00 70.90           C
ATOM    160  C   PHE A  31      -5.381 -13.190  43.079  1.00 70.90           C
ATOM    161  O   PHE A  31      -4.163 -13.307  43.203  1.00 70.90           O
ATOM    162  HA  PHE A  31      -7.279 -12.705  43.972  1.00 70.90           H
ATOM    163  CB  PHE A  31      -5.815 -11.114  44.385  1.00 70.90           C
ATOM    164 1HB  PHE A  31      -6.311 -10.719  45.272  1.00 70.90           H
ATOM    165 2HB  PHE A  31      -4.743 -11.066  44.571  1.00 70.90           H
ATOM    166  CG  PHE A  31      -6.152 -10.221  43.190  1.00 70.90           C
ATOM    167  CD1 PHE A  31      -5.186  -9.898  42.288  1.00 70.90           C
ATOM    168  HD1 PHE A  31      -4.172 -10.276  42.418  1.00 70.90           H
ATOM    169  CD2 PHE A  31      -7.417  -9.749  43.028  1.00 70.90           C
ATOM    170  HD2 PHE A  31      -8.191 -10.007  43.750  1.00 70.90           H
ATOM    171  CE1 PHE A  31      -5.498  -9.069  41.179  1.00 70.90           C
ATOM    172  HE1 PHE A  31      -4.724  -8.810  40.456  1.00 70.90           H
ATOM    173  CE2 PHE A  31      -7.729  -8.919  41.919  1.00 70.90           C
ATOM    174  HE2 PHE A  31      -8.744  -8.541  41.789  1.00 70.90           H
ATOM    175  CZ  PHE A  31      -6.763  -8.597  41.017  1.00 70.90           C
ATOM    176  HZ  PHE A  31      -7.003  -7.960  40.166  1.00 70.90           H
ATOM    177  HN  PHE A  31      -5.590 -12.669  46.185  1.00 70.90           H
ATOM    178  N   ASN A  32      -6.066 -13.566  42.008  1.00 63.74           N
ATOM    179  CA  ASN A  32      -5.398 -14.156  40.861  1.00 63.74           C
ATOM    180  C   ASN A  32      -4.792 -13.045  40.002  1.00 63.74           C
ATOM    181  O   ASN A  32      -5.484 -12.441  39.184  1.00 63.74           O
ATOM    182  HA  ASN A  32      -4.640 -14.819  41.281  1.00 63.74           H
ATOM    183  CB  ASN A  32      -6.383 -14.942  39.993  1.00 63.74           C
ATOM    184 1HB  ASN A  32      -6.969 -15.614  40.620  1.00 63.74           H
ATOM    185 2HB  ASN A  32      -7.084 -14.254  39.521  1.00 63.74           H
ATOM    186  CG  ASN A  32      -5.647 -15.747  38.920  1.00 63.74           C
ATOM    187  OD1 ASN A  32      -4.432 -15.725  38.815  1.00 63.74           O
ATOM    188  ND2 ASN A  32      -6.450 -16.457  38.132  1.00 63.74           N
ATOM    189 1HD2 ASN A  32      -7.439 -16.431  38.272  1.00 63.74           H
ATOM    190 2HD2 ASN A  32      -6.063 -17.017  37.399  1.00 63.74           H
ATOM    191  HN  ASN A  32      -7.058 -13.473  41.918  1.00 63.74           H
ATOM    192  N   PHE A  33      -3.506 -12.809  40.216  1.00 66.59           N
ATOM    193  CA  PHE A  33      -2.776 -11.848  39.407  1.00 66.59           C
ATOM    194  C   PHE A  33      -2.342 -12.468  38.077  1.00 66.59           C
ATOM    195  O   PHE A  33      -1.148 -12.587  37.805  1.00 66.59           O
ATOM    196  HA  PHE A  33      -3.449 -11.012  39.213  1.00 66.59           H
ATOM    197  CB  PHE A  33      -1.531 -11.448  40.201  1.00 66.59           C
ATOM    198 1HB  PHE A  33      -1.017 -12.351  40.530  1.00 66.59           H
ATOM    199 2HB  PHE A  33      -0.847 -10.915  39.541  1.00 66.59           H
ATOM    200  CG  PHE A  33      -1.825 -10.573  41.421  1.00 66.59           C
ATOM    201  CD1 PHE A  33      -1.916  -9.223  41.284  1.00 66.59           C
ATOM    202  HD1 PHE A  33      -1.779  -8.765  40.305  1.00 66.59           H
ATOM    203  CD2 PHE A  33      -1.997 -11.146  42.643  1.00 66.59           C
ATOM    204  HD2 PHE A  33      -1.924 -12.228  42.753  1.00 66.59           H
ATOM    205  CE1 PHE A  33      -2.189  -8.412  42.417  1.00 66.59           C
ATOM    206  HE1 PHE A  33      -2.261  -7.329  42.307  1.00 66.59           H
ATOM    207  CE2 PHE A  33      -2.270 -10.334  43.776  1.00 66.59           C
ATOM    208  HE2 PHE A  33      -2.407 -10.793  44.755  1.00 66.59           H
ATOM    209  CZ  PHE A  33      -2.360  -8.984  43.638  1.00 66.59           C
ATOM    210  HZ  PHE A  33      -2.570  -8.361  44.508  1.00 66.59           H
ATOM    211  HN  PHE A  33      -2.965 -13.261  40.926  1.00 66.59           H
ATOM    212  N   THR A  34      -3.334 -12.847  37.285  1.00 64.89           N
ATOM    213  CA  THR A  34      -3.101 -13.139  35.881  1.00 64.89           C
ATOM    214  C   THR A  34      -2.485 -11.927  35.180  1.00 64.89           C
ATOM    215  O   THR A  34      -2.986 -10.811  35.307  1.00 64.89           O
ATOM    216  HA  THR A  34      -2.375 -13.950  35.815  1.00 64.89           H
ATOM    217  CB  THR A  34      -4.427 -13.589  35.266  1.00 64.89           C
ATOM    218  HB  THR A  34      -5.074 -12.735  35.067  1.00 64.89           H
ATOM    219  OG1 THR A  34      -4.935 -14.543  36.194  1.00 64.89           O
ATOM    220  HG1 THR A  34      -4.238 -15.231  36.395  1.00 64.89           H
ATOM    221  CG2 THR A  34      -4.232 -14.391  33.977  1.00 64.89           C
ATOM    222 1HG2 THR A  34      -3.642 -15.282  34.190  1.00 64.89           H
ATOM    223 2HG2 THR A  34      -3.712 -13.777  33.242  1.00 64.89           H
ATOM    224 3HG2 THR A  34      -5.205 -14.686  33.582  1.00 64.89           H
ATOM    225  HN  THR A  34      -4.281 -12.956  37.588  1.00 64.89           H
ATOM    226  N   ASP A  35      -1.408 -12.188  34.453  1.00 68.37           N
ATOM    227  CA  ASP A  35      -0.665 -11.119  33.807  1.00 68.37           C
ATOM    228  C   ASP A  35      -1.320 -10.789  32.464  1.00 68.37           C
ATOM    229  O   ASP A  35      -0.930 -11.328  31.429  1.00 68.37           O
ATOM    230  HA  ASP A  35      -0.700 -10.283  34.504  1.00 68.37           H
ATOM    231  CB  ASP A  35       0.781 -11.539  33.536  1.00 68.37           C
ATOM    232 1HB  ASP A  35       1.144 -12.155  34.359  1.00 68.37           H
ATOM    233 2HB  ASP A  35       0.823 -12.152  32.636  1.00 68.37           H
ATOM    234  CG  ASP A  35       1.685 -10.316  33.370  1.00 68.37           C
ATOM    235  OD1 ASP A  35       1.150  -9.194  33.496  1.00 68.37           O
ATOM    236  OD2 ASP A  35       2.891 -10.532  33.121  1.00 68.37           O
ATOM    237  HN  ASP A  35      -1.043 -13.106  34.305  1.00 68.37           H
ATOM    238  N   PHE A  36      -2.306  -9.905  32.524  1.00 82.43           N
ATOM    239  CA  PHE A  36      -2.985  -9.460  31.319  1.00 82.43           C
ATOM    240  C   PHE A  36      -2.243  -8.289  30.671  1.00 82.43           C
ATOM    241  O   PHE A  36      -2.581  -7.871  29.566  1.00 82.43           O
ATOM    242  HA  PHE A  36      -3.005 -10.302  30.628  1.00 82.43           H
ATOM    243  CB  PHE A  36      -4.380  -8.993  31.740  1.00 82.43           C
ATOM    244 1HB  PHE A  36      -4.283  -8.286  32.564  1.00 82.43           H
ATOM    245 2HB  PHE A  36      -4.838  -8.454  30.910  1.00 82.43           H
ATOM    246  CG  PHE A  36      -5.314 -10.127  32.168  1.00 82.43           C
ATOM    247  CD1 PHE A  36      -5.358 -11.280  31.448  1.00 82.43           C
ATOM    248  HD1 PHE A  36      -4.729 -11.395  30.565  1.00 82.43           H
ATOM    249  CD2 PHE A  36      -6.099  -9.983  33.269  1.00 82.43           C
ATOM    250  HD2 PHE A  36      -6.063  -9.059  33.847  1.00 82.43           H
ATOM    251  CE1 PHE A  36      -6.224 -12.332  31.845  1.00 82.43           C
ATOM    252  HE1 PHE A  36      -6.260 -13.256  31.268  1.00 82.43           H
ATOM    253  CE2 PHE A  36      -6.965 -11.035  33.667  1.00 82.43           C
ATOM    254  HE2 PHE A  36      -7.594 -10.920  34.549  1.00 82.43           H
ATOM    255  CZ  PHE A  36      -7.009 -12.188  32.946  1.00 82.43           C
ATOM    256  HZ  PHE A  36      -7.674 -12.996  33.252  1.00 82.43           H
ATOM    257  HN  PHE A  36      -2.639  -9.496  33.373  1.00 82.43           H
ATOM    258  N   TYR A  37      -1.244  -7.795  31.388  1.00 86.81           N
ATOM    259  CA  TYR A  37      -0.400  -6.734  30.863  1.00 86.81           C
ATOM    260  C   TYR A  37       0.769  -7.309  30.062  1.00 86.81           C
ATOM    261  O   TYR A  37       1.682  -7.907  30.630  1.00 86.81           O
ATOM    262  HA  TYR A  37      -1.010  -6.113  30.207  1.00 86.81           H
ATOM    263  CB  TYR A  37       0.149  -5.991  32.082  1.00 86.81           C
ATOM    264 1HB  TYR A  37      -0.680  -5.733  32.742  1.00 86.81           H
ATOM    265 2HB  TYR A  37       0.803  -6.661  32.640  1.00 86.81           H
ATOM    266  CG  TYR A  37       0.923  -4.716  31.738  1.00 86.81           C
ATOM    267  CD1 TYR A  37       2.300  -4.745  31.662  1.00 86.81           C
ATOM    268  HD1 TYR A  37       2.837  -5.675  31.849  1.00 86.81           H
ATOM    269  CD2 TYR A  37       0.243  -3.539  31.502  1.00 86.81           C
ATOM    270  HD2 TYR A  37      -0.845  -3.516  31.561  1.00 86.81           H
ATOM    271  CE1 TYR A  37       3.029  -3.546  31.338  1.00 86.81           C
ATOM    272  HE1 TYR A  37       4.117  -3.554  31.275  1.00 86.81           H
ATOM    273  CE2 TYR A  37       0.971  -2.340  31.177  1.00 86.81           C
ATOM    274  HE2 TYR A  37       0.447  -1.403  30.989  1.00 86.81           H
ATOM    275  CZ  TYR A  37       2.328  -2.402  31.111  1.00 86.81           C
ATOM    276  OH  TYR A  37       3.016  -1.270  30.805  1.00 86.81           O
ATOM    277  HH  TYR A  37       3.981  -1.485  30.659  1.00 86.81           H
ATOM    278  HN  TYR A  37      -1.008  -8.106  32.308  1.00 86.81           H
ATOM    279  N   CYS A  38       0.704  -7.108  28.754  1.00 90.13           N
ATOM    280  CA  CYS A  38       1.689  -7.690  27.857  1.00 90.13           C
ATOM    281  C   CYS A  38       2.769  -6.642  27.585  1.00 90.13           C
ATOM    282  O   CYS A  38       2.505  -5.627  26.942  1.00 90.13           O
ATOM    283  HA  CYS A  38       2.109  -8.554  28.372  1.00 90.13           H
ATOM    284  CB  CYS A  38       1.046  -8.198  26.565  1.00 90.13           C
ATOM    285 1HB  CYS A  38       0.208  -8.854  26.799  1.00 90.13           H
ATOM    286 2HB  CYS A  38       0.646  -7.360  25.995  1.00 90.13           H
ATOM    287  SG  CYS A  38       2.284  -9.100  25.563  1.00 90.13           S
ATOM    288  HN  CYS A  38      -0.003  -6.561  28.307  1.00 90.13           H
ATOM    289  N   GLU A  39       3.962  -6.924  28.086  1.00 82.14           N
ATOM    290  CA  GLU A  39       5.126  -6.124  27.744  1.00 82.14           C
ATOM    291  C   GLU A  39       5.721  -6.593  26.415  1.00 82.14           C
ATOM    292  O   GLU A  39       6.103  -7.754  26.278  1.00 82.14           O
ATOM    293  HA  GLU A  39       4.757  -5.103  27.644  1.00 82.14           H
ATOM    294  CB  GLU A  39       6.172  -6.172  28.860  1.00 82.14           C
ATOM    295 1HB  GLU A  39       6.451  -7.207  29.057  1.00 82.14           H
ATOM    296 2HB  GLU A  39       7.019  -5.539  28.597  1.00 82.14           H
ATOM    297  CG  GLU A  39       5.605  -5.612  30.167  1.00 82.14           C
ATOM    298 1HG  GLU A  39       5.156  -4.636  29.983  1.00 82.14           H
ATOM    299 2HG  GLU A  39       4.813  -6.264  30.533  1.00 82.14           H
ATOM    300  CD  GLU A  39       6.700  -5.484  31.228  1.00 82.14           C
ATOM    301  OE1 GLU A  39       6.430  -4.805  32.243  1.00 82.14           O
ATOM    302  OE2 GLU A  39       7.781  -6.069  31.002  1.00 82.14           O
ATOM    303  HN  GLU A  39       4.140  -7.681  28.715  1.00 82.14           H
ATOM    304  N   LYS A  40       5.780  -5.667  25.470  1.00 88.56           N
ATOM    305  CA  LYS A  40       6.132  -6.014  24.103  1.00 88.56           C
ATOM    306  C   LYS A  40       7.576  -5.586  23.829  1.00 88.56           C
ATOM    307  O   LYS A  40       7.921  -5.243  22.700  1.00 88.56           O
ATOM    308  HA  LYS A  40       6.071  -7.098  24.015  1.00 88.56           H
ATOM    309  CB  LYS A  40       5.119  -5.421  23.122  1.00 88.56           C
ATOM    310 1HB  LYS A  40       5.062  -4.341  23.259  1.00 88.56           H
ATOM    311 2HB  LYS A  40       5.453  -5.595  22.099  1.00 88.56           H
ATOM    312  CG  LYS A  40       3.734  -6.040  23.324  1.00 88.56           C
ATOM    313 1HG  LYS A  40       3.816  -7.127  23.337  1.00 88.56           H
ATOM    314 2HG  LYS A  40       3.335  -5.739  24.292  1.00 88.56           H
ATOM    315  CD  LYS A  40       2.774  -5.608  22.214  1.00 88.56           C
ATOM    316 1HD  LYS A  40       2.641  -4.527  22.243  1.00 88.56           H
ATOM    317 2HD  LYS A  40       3.203  -5.851  21.242  1.00 88.56           H
ATOM    318  CE  LYS A  40       1.416  -6.298  22.364  1.00 88.56           C
ATOM    319 1HE  LYS A  40       1.557  -7.375  22.453  1.00 88.56           H
ATOM    320 2HE  LYS A  40       0.932  -5.963  23.282  1.00 88.56           H
ATOM    321  NZ  LYS A  40       0.551  -5.998  21.202  1.00 88.56           N
ATOM    322 1HZ  LYS A  40      -0.317  -6.516  21.284  1.00 88.56           H
ATOM    323 2HZ  LYS A  40       0.351  -5.005  21.176  1.00 88.56           H
ATOM    324 3HZ  LYS A  40       1.026  -6.269  20.348  1.00 88.56           H
ATOM    325  HN  LYS A  40       5.593  -4.697  25.625  1.00 88.56           H
ATOM    326  N   ASN A  41       8.380  -5.622  24.882  1.00 83.35           N
ATOM    327  CA  ASN A  41       9.769  -5.208  24.777  1.00 83.35           C
ATOM    328  C   ASN A  41      10.470  -6.056  23.714  1.00 83.35           C
ATOM    329  O   ASN A  41      11.250  -5.537  22.917  1.00 83.35           O
ATOM    330  HA  ASN A  41       9.733  -4.151  24.511  1.00 83.35           H
ATOM    331  CB  ASN A  41      10.505  -5.409  26.103  1.00 83.35           C
ATOM    332 1HB  ASN A  41      10.317  -6.414  26.479  1.00 83.35           H
ATOM    333 2HB  ASN A  41      11.580  -5.324  25.943  1.00 83.35           H
ATOM    334  CG  ASN A  41      10.055  -4.378  27.141  1.00 83.35           C
ATOM    335  OD1 ASN A  41       9.643  -3.276  26.821  1.00 83.35           O
ATOM    336  ND2 ASN A  41      10.158  -4.797  28.399  1.00 83.35           N
ATOM    337 1HD2 ASN A  41      10.505  -5.715  28.594  1.00 83.35           H
ATOM    338 2HD2 ASN A  41       9.889  -4.195  29.150  1.00 83.35           H
ATOM    339  HN  ASN A  41       8.097  -5.926  25.792  1.00 83.35           H
ATOM    340  N   ASN A  42      10.167  -7.345  23.736  1.00 84.40           N
ATOM    341  CA  ASN A  42      10.798  -8.279  22.819  1.00 84.40           C
ATOM    342  C   ASN A  42      10.386  -7.935  21.386  1.00 84.40           C
ATOM    343  O   ASN A  42      11.186  -8.061  20.459  1.00 84.40           O
ATOM    344  HA  ASN A  42      11.869  -8.162  22.984  1.00 84.40           H
ATOM    345  CB  ASN A  42      10.359  -9.716  23.106  1.00 84.40           C
ATOM    346 1HB  ASN A  42       9.271  -9.780  23.076  1.00 84.40           H
ATOM    347 2HB  ASN A  42      10.738 -10.378  22.328  1.00 84.40           H
ATOM    348  CG  ASN A  42      10.865 -10.182  24.472  1.00 84.40           C
ATOM    349  OD1 ASN A  42      11.675  -9.535  25.116  1.00 84.40           O
ATOM    350  ND2 ASN A  42      10.346 -11.337  24.877  1.00 84.40           N
ATOM    351 1HD2 ASN A  42       9.686 -11.818  24.299  1.00 84.40           H
ATOM    352 2HD2 ASN A  42      10.615 -11.725  25.758  1.00 84.40           H
ATOM    353  HN  ASN A  42       9.505  -7.753  24.365  1.00 84.40           H
ATOM    354  N   VAL A  43       9.139  -7.509  21.248  1.00 92.03           N
ATOM    355  CA  VAL A  43       8.596  -7.196  19.938  1.00 92.03           C
ATOM    356  C   VAL A  43       9.309  -5.965  19.375  1.00 92.03           C
ATOM    357  O   VAL A  43       9.651  -5.927  18.194  1.00 92.03           O
ATOM    358  HA  VAL A  43       8.797  -8.046  19.286  1.00 92.03           H
ATOM    359  CB  VAL A  43       7.079  -7.018  20.030  1.00 92.03           C
ATOM    360  HB  VAL A  43       6.880  -6.168  20.683  1.00 92.03           H
ATOM    361  CG1 VAL A  43       6.480  -6.705  18.657  1.00 92.03           C
ATOM    362 1HG1 VAL A  43       6.917  -5.785  18.270  1.00 92.03           H
ATOM    363 2HG1 VAL A  43       6.694  -7.525  17.972  1.00 92.03           H
ATOM    364 3HG1 VAL A  43       5.400  -6.584  18.751  1.00 92.03           H
ATOM    365  CG2 VAL A  43       6.419  -8.251  20.649  1.00 92.03           C
ATOM    366 1HG2 VAL A  43       6.631  -9.125  20.032  1.00 92.03           H
ATOM    367 2HG2 VAL A  43       6.813  -8.410  21.652  1.00 92.03           H
ATOM    368 3HG2 VAL A  43       5.341  -8.098  20.702  1.00 92.03           H
ATOM    369  HN  VAL A  43       8.507  -7.376  22.011  1.00 92.03           H
ATOM    370  N   ARG A  44       9.513  -4.988  20.247  1.00 87.76           N
ATOM    371  CA  ARG A  44      10.177  -3.758  19.851  1.00 87.76           C
ATOM    372  C   ARG A  44      11.633  -4.038  19.474  1.00 87.76           C
ATOM    373  O   ARG A  44      12.164  -3.434  18.543  1.00 87.76           O
ATOM    374  HA  ARG A  44       9.611  -3.400  18.991  1.00 87.76           H
ATOM    375  CB  ARG A  44      10.139  -2.724  20.979  1.00 87.76           C
ATOM    376 1HB  ARG A  44      10.526  -3.168  21.896  1.00 87.76           H
ATOM    377 2HB  ARG A  44      10.791  -1.886  20.731  1.00 87.76           H
ATOM    378  CG  ARG A  44       8.714  -2.218  21.211  1.00 87.76           C
ATOM    379 1HG  ARG A  44       8.261  -1.946  20.258  1.00 87.76           H
ATOM    380 2HG  ARG A  44       8.106  -3.016  21.637  1.00 87.76           H
ATOM    381  CD  ARG A  44       8.708  -1.009  22.149  1.00 87.76           C
ATOM    382 1HD  ARG A  44       9.453  -0.283  21.824  1.00 87.76           H
ATOM    383 2HD  ARG A  44       7.739  -0.511  22.107  1.00 87.76           H
ATOM    384  NE  ARG A  44       8.995  -1.442  23.535  1.00 87.76           N
ATOM    385  HE  ARG A  44       9.952  -1.546  23.804  1.00 87.76           H
ATOM    386  CZ  ARG A  44       8.052  -1.702  24.451  1.00 87.76           C
ATOM    387  NH1 ARG A  44       6.754  -1.578  24.144  1.00 87.76           N
ATOM    388 1HH1 ARG A  44       6.482  -1.289  23.226  1.00 87.76           H
ATOM    389 2HH1 ARG A  44       6.056  -1.774  24.834  1.00 87.76           H
ATOM    390  NH2 ARG A  44       8.428  -2.088  25.678  1.00 87.76           N
ATOM    391 1HH2 ARG A  44       7.737  -2.286  26.373  1.00 87.76           H
ATOM    392 2HH2 ARG A  44       9.399  -2.178  25.898  1.00 87.76           H
ATOM    393  HN  ARG A  44       9.234  -5.028  21.206  1.00 87.76           H
ATOM    394  N   GLN A  45      12.237  -4.954  20.216  1.00 84.51           N
ATOM    395  CA  GLN A  45      13.629  -5.304  19.987  1.00 84.51           C
ATOM    396  C   GLN A  45      13.795  -5.941  18.605  1.00 84.51           C
ATOM    397  O   GLN A  45      14.730  -5.615  17.876  1.00 84.51           O
ATOM    398  HA  GLN A  45      14.175  -4.362  20.028  1.00 84.51           H
ATOM    399  CB  GLN A  45      14.148  -6.234  21.085  1.00 84.51           C
ATOM    400 1HB  GLN A  45      13.918  -5.811  22.063  1.00 84.51           H
ATOM    401 2HB  GLN A  45      13.638  -7.195  21.025  1.00 84.51           H
ATOM    402  CG  GLN A  45      15.659  -6.443  20.957  1.00 84.51           C
ATOM    403 1HG  GLN A  45      15.884  -6.921  20.004  1.00 84.51           H
ATOM    404 2HG  GLN A  45      16.164  -5.477  20.956  1.00 84.51           H
ATOM    405  CD  GLN A  45      16.192  -7.303  22.105  1.00 84.51           C
ATOM    406  OE1 GLN A  45      15.448  -7.889  22.873  1.00 84.51           O
ATOM    407  NE2 GLN A  45      17.520  -7.346  22.177  1.00 84.51           N
ATOM    408 1HE2 GLN A  45      18.073  -6.841  21.514  1.00 84.51           H
ATOM    409 2HE2 GLN A  45      17.964  -7.883  22.894  1.00 84.51           H
ATOM    410  HN  GLN A  45      11.793  -5.452  20.961  1.00 84.51           H
ATOM    411  N   PHE A  46      12.874  -6.839  18.288  1.00 94.00           N
ATOM    412  CA  PHE A  46      12.877  -7.487  16.988  1.00 94.00           C
ATOM    413  C   PHE A  46      12.723  -6.461  15.863  1.00 94.00           C
ATOM    414  O   PHE A  46      13.452  -6.506  14.873  1.00 94.00           O
ATOM    415  HA  PHE A  46      13.834  -7.998  16.883  1.00 94.00           H
ATOM    416  CB  PHE A  46      11.679  -8.439  16.960  1.00 94.00           C
ATOM    417 1HB  PHE A  46      11.795  -9.176  17.754  1.00 94.00           H
ATOM    418 2HB  PHE A  46      10.773  -7.874  17.179  1.00 94.00           H
ATOM    419  CG  PHE A  46      11.497  -9.171  15.628  1.00 94.00           C
ATOM    420  CD1 PHE A  46      10.599  -8.710  14.717  1.00 94.00           C
ATOM    421  HD1 PHE A  46      10.009  -7.820  14.935  1.00 94.00           H
ATOM    422  CD2 PHE A  46      12.233 -10.282  15.356  1.00 94.00           C
ATOM    423  HD2 PHE A  46      12.953 -10.651  16.087  1.00 94.00           H
ATOM    424  CE1 PHE A  46      10.429  -9.389  13.481  1.00 94.00           C
ATOM    425  HE1 PHE A  46       9.709  -9.020  12.751  1.00 94.00           H
ATOM    426  CE2 PHE A  46      12.064 -10.960  14.120  1.00 94.00           C
ATOM    427  HE2 PHE A  46      12.653 -11.851  13.902  1.00 94.00           H
ATOM    428  CZ  PHE A  46      11.165 -10.500  13.209  1.00 94.00           C
ATOM    429  HZ  PHE A  46      11.036 -11.021  12.260  1.00 94.00           H
ATOM    430  HN  PHE A  46      12.136  -7.124  18.901  1.00 94.00           H
ATOM    431  N   ALA A  47      11.771  -5.560  16.054  1.00 93.75           N
ATOM    432  CA  ALA A  47      11.477  -4.557  15.044  1.00 93.75           C
ATOM    433  C   ALA A  47      12.728  -3.715  14.788  1.00 93.75           C
ATOM    434  O   ALA A  47      13.019  -3.359  13.647  1.00 93.75           O
ATOM    435  HA  ALA A  47      11.207  -5.079  14.126  1.00 93.75           H
ATOM    436  CB  ALA A  47      10.286  -3.710  15.497  1.00 93.75           C
ATOM    437 1HB  ALA A  47       9.416  -4.351  15.637  1.00 93.75           H
ATOM    438 2HB  ALA A  47      10.529  -3.217  16.439  1.00 93.75           H
ATOM    439 3HB  ALA A  47      10.066  -2.958  14.740  1.00 93.75           H
ATOM    440  HN  ALA A  47      11.207  -5.508  16.878  1.00 93.75           H
ATOM    441  N   SER A  48      13.435  -3.420  15.869  1.00 91.94           N
ATOM    442  CA  SER A  48      14.559  -2.501  15.801  1.00 91.94           C
ATOM    443  C   SER A  48      15.676  -3.103  14.945  1.00 91.94           C
ATOM    444  O   SER A  48      16.501  -2.376  14.395  1.00 91.94           O
ATOM    445  HA  SER A  48      14.166  -1.598  15.336  1.00 91.94           H
ATOM    446  CB  SER A  48      15.084  -2.168  17.199  1.00 91.94           C
ATOM    447 1HB  SER A  48      15.766  -1.320  17.137  1.00 91.94           H
ATOM    448 2HB  SER A  48      14.253  -1.862  17.835  1.00 91.94           H
ATOM    449  OG  SER A  48      15.756  -3.274  17.795  1.00 91.94           O
ATOM    450  HG  SER A  48      15.267  -4.122  17.591  1.00 91.94           H
ATOM    451  HN  SER A  48      13.252  -3.796  16.778  1.00 91.94           H
ATOM    452  N   HIS A  49      15.665  -4.426  14.860  1.00 88.17           N
ATOM    453  CA  HIS A  49      16.702  -5.137  14.133  1.00 88.17           C
ATOM    454  C   HIS A  49      16.216  -5.447  12.716  1.00 88.17           C
ATOM    455  O   HIS A  49      16.981  -5.350  11.758  1.00 88.17           O
ATOM    456  HA  HIS A  49      17.560  -4.467  14.075  1.00 88.17           H
ATOM    457  CB  HIS A  49      17.140  -6.389  14.897  1.00 88.17           C
ATOM    458 1HB  HIS A  49      16.257  -6.977  15.147  1.00 88.17           H
ATOM    459 2HB  HIS A  49      17.758  -7.004  14.242  1.00 88.17           H
ATOM    460  CG  HIS A  49      17.908  -6.098  16.164  1.00 88.17           C
ATOM    461  ND1 HIS A  49      19.071  -5.347  16.180  1.00 88.17           N
ATOM    462  HD1 HIS A  49      19.511  -4.933  15.383  1.00 88.17           H
ATOM    463  CD2 HIS A  49      17.668  -6.463  17.456  1.00 88.17           C
ATOM    464  HD2 HIS A  49      16.827  -7.064  17.802  1.00 88.17           H
ATOM    465  CE1 HIS A  49      19.503  -5.272  17.430  1.00 88.17           C
ATOM    466  HE1 HIS A  49      20.397  -4.748  17.769  1.00 88.17           H
ATOM    467  NE2 HIS A  49      18.632  -5.965  18.219  1.00 88.17           N
ATOM    468  HN  HIS A  49      14.966  -5.007  15.276  1.00 88.17           H
ATOM    469  N   PHE A  50      14.946  -5.814  12.628  1.00 92.64           N
ATOM    470  CA  PHE A  50      14.420  -6.402  11.408  1.00 92.64           C
ATOM    471  C   PHE A  50      13.981  -5.319  10.421  1.00 92.64           C
ATOM    472  O   PHE A  50      14.287  -5.397   9.232  1.00 92.64           O
ATOM    473  HA  PHE A  50      15.220  -6.994  10.963  1.00 92.64           H
ATOM    474  CB  PHE A  50      13.201  -7.239  11.804  1.00 92.64           C
ATOM    475 1HB  PHE A  50      13.503  -7.969  12.554  1.00 92.64           H
ATOM    476 2HB  PHE A  50      12.463  -6.587  12.272  1.00 92.64           H
ATOM    477  CG  PHE A  50      12.543  -7.972  10.634  1.00 92.64           C
ATOM    478  CD1 PHE A  50      11.392  -7.492  10.091  1.00 92.64           C
ATOM    479  HD1 PHE A  50      10.939  -6.585  10.489  1.00 92.64           H
ATOM    480  CD2 PHE A  50      13.109  -9.105  10.137  1.00 92.64           C
ATOM    481  HD2 PHE A  50      14.031  -9.490  10.572  1.00 92.64           H
ATOM    482  CE1 PHE A  50      10.782  -8.174   9.005  1.00 92.64           C
ATOM    483  HE1 PHE A  50       9.859  -7.789   8.570  1.00 92.64           H
ATOM    484  CE2 PHE A  50      12.498  -9.786   9.051  1.00 92.64           C
ATOM    485  HE2 PHE A  50      12.952 -10.693   8.652  1.00 92.64           H
ATOM    486  CZ  PHE A  50      11.348  -9.306   8.508  1.00 92.64           C
ATOM    487  HZ  PHE A  50      10.879  -9.829   7.674  1.00 92.64           H
ATOM    488  HN  PHE A  50      14.282  -5.714  13.369  1.00 92.64           H
ATOM    489  N   LEU A  51      13.272  -4.333  10.950  1.00 93.83           N
ATOM    490  CA  LEU A  51      12.531  -3.408  10.109  1.00 93.83           C
ATOM    491  C   LEU A  51      13.511  -2.459   9.416  1.00 93.83           C
ATOM    492  O   LEU A  51      13.432  -2.255   8.206  1.00 93.83           O
ATOM    493  HA  LEU A  51      12.022  -3.997   9.346  1.00 93.83           H
ATOM    494  CB  LEU A  51      11.452  -2.691  10.922  1.00 93.83           C
ATOM    495 1HB  LEU A  51      11.932  -2.180  11.756  1.00 93.83           H
ATOM    496 2HB  LEU A  51      11.002  -1.923  10.294  1.00 93.83           H
ATOM    497  CG  LEU A  51      10.333  -3.575  11.478  1.00 93.83           C
ATOM    498  HG  LEU A  51      10.774  -4.283  12.180  1.00 93.83           H
ATOM    499  CD1 LEU A  51       9.313  -2.743  12.257  1.00 93.83           C
ATOM    500 1HD1 LEU A  51       9.810  -2.243  13.089  1.00 93.83           H
ATOM    501 2HD1 LEU A  51       8.872  -1.996  11.596  1.00 93.83           H
ATOM    502 3HD1 LEU A  51       8.529  -3.395  12.641  1.00 93.83           H
ATOM    503  CD2 LEU A  51       9.676  -4.393  10.365  1.00 93.83           C
ATOM    504 1HD2 LEU A  51       9.251  -3.718   9.621  1.00 93.83           H
ATOM    505 2HD2 LEU A  51      10.423  -5.031   9.893  1.00 93.83           H
ATOM    506 3HD2 LEU A  51       8.884  -5.012  10.787  1.00 93.83           H
ATOM    507  HN  LEU A  51      13.199  -4.162  11.933  1.00 93.83           H
ATOM    508  N   PRO A  52      14.449  -1.865  10.167  1.00 95.26           N
ATOM    509  CA  PRO A  52      15.242  -0.751   9.642  1.00 95.26           C
ATOM    510  C   PRO A  52      15.905  -1.090   8.317  1.00 95.26           C
ATOM    511  O   PRO A  52      15.799  -0.332   7.354  1.00 95.26           O
ATOM    512  HA  PRO A  52      14.596   0.100   9.427  1.00 95.26           H
ATOM    513  CB  PRO A  52      16.272  -0.489  10.742  1.00 95.26           C
ATOM    514 1HB  PRO A  52      17.191  -1.050  10.573  1.00 95.26           H
ATOM    515 2HB  PRO A  52      16.548   0.565  10.791  1.00 95.26           H
ATOM    516  CG  PRO A  52      15.559  -0.944  12.009  1.00 95.26           C
ATOM    517 1HG  PRO A  52      16.261  -1.153  12.816  1.00 95.26           H
ATOM    518 2HG  PRO A  52      14.877  -0.182  12.386  1.00 95.26           H
ATOM    519  CD  PRO A  52      14.823  -2.194  11.555  1.00 95.26           C
ATOM    520 1HD  PRO A  52      15.460  -3.077  11.598  1.00 95.26           H
ATOM    521 2HD  PRO A  52      13.953  -2.401  12.178  1.00 95.26           H
ATOM    522  N   PRO A  53      16.602  -2.231   8.236  1.00 95.85           N
ATOM    523  CA  PRO A  53      17.374  -2.561   7.035  1.00 95.85           C
ATOM    524  C   PRO A  53      16.483  -2.857   5.840  1.00 95.85           C
ATOM    525  O   PRO A  53      16.835  -2.538   4.705  1.00 95.85           O
ATOM    526  HA  PRO A  53      17.981  -1.708   6.732  1.00 95.85           H
ATOM    527  CB  PRO A  53      18.189  -3.786   7.453  1.00 95.85           C
ATOM    528 1HB  PRO A  53      18.354  -4.463   6.615  1.00 95.85           H
ATOM    529 2HB  PRO A  53      19.171  -3.505   7.833  1.00 95.85           H
ATOM    530  CG  PRO A  53      17.348  -4.426   8.521  1.00 95.85           C
ATOM    531 1HG  PRO A  53      16.592  -5.082   8.087  1.00 95.85           H
ATOM    532 2HG  PRO A  53      17.955  -5.037   9.188  1.00 95.85           H
ATOM    533  CD  PRO A  53      16.712  -3.285   9.261  1.00 95.85           C
ATOM    534 1HD  PRO A  53      15.737  -3.560   9.661  1.00 95.85           H
ATOM    535 2HD  PRO A  53      17.324  -2.963  10.103  1.00 95.85           H
ATOM    536  N   LEU A  54      15.342  -3.464   6.129  1.00 94.23           N
ATOM    537  CA  LEU A  54      14.434  -3.892   5.077  1.00 94.23           C
ATOM    538  C   LEU A  54      13.764  -2.664   4.458  1.00 94.23           C
ATOM    539  O   LEU A  54      13.585  -2.597   3.243  1.00 94.23           O
ATOM    540  HA  LEU A  54      15.032  -4.383   4.310  1.00 94.23           H
ATOM    541  CB  LEU A  54      13.444  -4.928   5.613  1.00 94.23           C
ATOM    542 1HB  LEU A  54      12.951  -4.511   6.490  1.00 94.23           H
ATOM    543 2HB  LEU A  54      12.673  -5.088   4.859  1.00 94.23           H
ATOM    544  CG  LEU A  54      14.036  -6.287   5.993  1.00 94.23           C
ATOM    545  HG  LEU A  54      14.778  -6.129   6.776  1.00 94.23           H
ATOM    546  CD1 LEU A  54      12.961  -7.211   6.570  1.00 94.23           C
ATOM    547 1HD1 LEU A  54      12.530  -6.755   7.461  1.00 94.23           H
ATOM    548 2HD1 LEU A  54      12.179  -7.366   5.827  1.00 94.23           H
ATOM    549 3HD1 LEU A  54      13.409  -8.170   6.832  1.00 94.23           H
ATOM    550  CD2 LEU A  54      14.761  -6.922   4.805  1.00 94.23           C
ATOM    551 1HD2 LEU A  54      14.057  -7.064   3.984  1.00 94.23           H
ATOM    552 2HD2 LEU A  54      15.569  -6.267   4.480  1.00 94.23           H
ATOM    553 3HD2 LEU A  54      15.172  -7.886   5.103  1.00 94.23           H
ATOM    554  HN  LEU A  54      15.035  -3.665   7.059  1.00 94.23           H
ATOM    555  N   TYR A  55      13.412  -1.723   5.321  1.00 94.50           N
ATOM    556  CA  TYR A  55      12.749  -0.509   4.876  1.00 94.50           C
ATOM    557  C   TYR A  55      13.688   0.348   4.024  1.00 94.50           C
ATOM    558  O   TYR A  55      13.262   0.951   3.040  1.00 94.50           O
ATOM    559  HA  TYR A  55      11.887  -0.798   4.275  1.00 94.50           H
ATOM    560  CB  TYR A  55      12.385   0.263   6.146  1.00 94.50           C
ATOM    561 1HB  TYR A  55      13.229   0.227   6.835  1.00 94.50           H
ATOM    562 2HB  TYR A  55      12.228   1.311   5.889  1.00 94.50           H
ATOM    563  CG  TYR A  55      11.139  -0.265   6.859  1.00 94.50           C
ATOM    564  CD1 TYR A  55      10.545  -1.436   6.435  1.00 94.50           C
ATOM    565  HD1 TYR A  55      10.964  -1.985   5.592  1.00 94.50           H
ATOM    566  CD2 TYR A  55      10.609   0.430   7.927  1.00 94.50           C
ATOM    567  HD2 TYR A  55      11.078   1.356   8.262  1.00 94.50           H
ATOM    568  CE1 TYR A  55       9.372  -1.933   7.107  1.00 94.50           C
ATOM    569  HE1 TYR A  55       8.894  -2.857   6.782  1.00 94.50           H
ATOM    570  CE2 TYR A  55       9.436  -0.067   8.599  1.00 94.50           C
ATOM    571  HE2 TYR A  55       9.007   0.473   9.443  1.00 94.50           H
ATOM    572  CZ  TYR A  55       8.876  -1.224   8.156  1.00 94.50           C
ATOM    573  OH  TYR A  55       7.768  -1.693   8.790  1.00 94.50           O
ATOM    574  HH  TYR A  55       7.409  -2.491   8.306  1.00 94.50           H
ATOM    575  HN  TYR A  55      13.573  -1.779   6.307  1.00 94.50           H
ATOM    576  N   TRP A  56      14.948   0.374   4.433  1.00 92.68           N
ATOM    577  CA  TRP A  56      15.961   1.101   3.688  1.00 92.68           C
ATOM    578  C   TRP A  56      16.101   0.443   2.313  1.00 92.68           C
ATOM    579  O   TRP A  56      16.197   1.131   1.298  1.00 92.68           O
ATOM    580  HA  TRP A  56      15.619   2.129   3.575  1.00 92.68           H
ATOM    581  CB  TRP A  56      17.280   1.152   4.462  1.00 92.68           C
ATOM    582 1HB  TRP A  56      17.431   0.197   4.965  1.00 92.68           H
ATOM    583 2HB  TRP A  56      18.100   1.274   3.755  1.00 92.68           H
ATOM    584  CG  TRP A  56      17.349   2.275   5.499  1.00 92.68           C
ATOM    585  CD1 TRP A  56      17.436   2.164   6.832  1.00 92.68           C
ATOM    586  HD1 TRP A  56      17.471   1.215   7.367  1.00 92.68           H
ATOM    587  CD2 TRP A  56      17.332   3.694   5.233  1.00 92.68           C
ATOM    588  NE1 TRP A  56      17.477   3.401   7.441  1.00 92.68           N
ATOM    589  HE1 TRP A  56      17.542   3.575   8.424  1.00 92.68           H
ATOM    590  CE2 TRP A  56      17.412   4.361   6.438  1.00 92.68           C
ATOM    591  CE3 TRP A  56      17.253   4.390   4.014  1.00 92.68           C
ATOM    592  HE3 TRP A  56      17.189   3.886   3.049  1.00 92.68           H
ATOM    593  CZ2 TRP A  56      17.420   5.757   6.542  1.00 92.68           C
ATOM    594  HZ2 TRP A  56      17.483   6.261   7.507  1.00 92.68           H
ATOM    595  CZ3 TRP A  56      17.262   5.784   4.135  1.00 92.68           C
ATOM    596  HZ3 TRP A  56      17.202   6.373   3.220  1.00 92.68           H
ATOM    597  CH2 TRP A  56      17.341   6.471   5.341  1.00 92.68           C
ATOM    598  HH2 TRP A  56      17.343   7.561   5.351  1.00 92.68           H
ATOM    599  HN  TRP A  56      15.278  -0.089   5.255  1.00 92.68           H
ATOM    600  N   LEU A  57      16.108  -0.882   2.325  1.00 94.26           N
ATOM    601  CA  LEU A  57      16.244  -1.641   1.093  1.00 94.26           C
ATOM    602  C   LEU A  57      15.066  -1.322   0.170  1.00 94.26           C
ATOM    603  O   LEU A  57      15.259  -1.014  -1.005  1.00 94.26           O
ATOM    604  HA  LEU A  57      17.162  -1.313   0.607  1.00 94.26           H
ATOM    605  CB  LEU A  57      16.400  -3.132   1.397  1.00 94.26           C
ATOM    606 1HB  LEU A  57      17.272  -3.263   2.038  1.00 94.26           H
ATOM    607 2HB  LEU A  57      15.532  -3.459   1.969  1.00 94.26           H
ATOM    608  CG  LEU A  57      16.552  -4.052   0.184  1.00 94.26           C
ATOM    609  HG  LEU A  57      15.714  -3.869  -0.490  1.00 94.26           H
ATOM    610  CD1 LEU A  57      17.832  -3.731  -0.590  1.00 94.26           C
ATOM    611 1HD1 LEU A  57      17.799  -2.698  -0.936  1.00 94.26           H
ATOM    612 2HD1 LEU A  57      18.695  -3.868   0.062  1.00 94.26           H
ATOM    613 3HD1 LEU A  57      17.915  -4.399  -1.447  1.00 94.26           H
ATOM    614  CD2 LEU A  57      16.485  -5.523   0.599  1.00 94.26           C
ATOM    615 1HD2 LEU A  57      17.289  -5.738   1.303  1.00 94.26           H
ATOM    616 2HD2 LEU A  57      15.524  -5.724   1.071  1.00 94.26           H
ATOM    617 3HD2 LEU A  57      16.596  -6.154  -0.283  1.00 94.26           H
ATOM    618  HN  LEU A  57      16.022  -1.435   3.154  1.00 94.26           H
ATOM    619  N   VAL A  58      13.871  -1.405   0.737  1.00 95.52           N
ATOM    620  CA  VAL A  58      12.660  -1.178  -0.033  1.00 95.52           C
ATOM    621  C   VAL A  58      12.686   0.240  -0.609  1.00 95.52           C
ATOM    622  O   VAL A  58      12.361   0.444  -1.777  1.00 95.52           O
ATOM    623  HA  VAL A  58      12.655  -1.891  -0.857  1.00 95.52           H
ATOM    624  CB  VAL A  58      11.430  -1.447   0.836  1.00 95.52           C
ATOM    625  HB  VAL A  58      11.529  -0.861   1.749  1.00 95.52           H
ATOM    626  CG1 VAL A  58      10.150  -0.999   0.127  1.00 95.52           C
ATOM    627 1HG1 VAL A  58      10.204   0.070  -0.079  1.00 95.52           H
ATOM    628 2HG1 VAL A  58      10.043  -1.546  -0.810  1.00 95.52           H
ATOM    629 3HG1 VAL A  58       9.291  -1.202   0.767  1.00 95.52           H
ATOM    630  CG2 VAL A  58      11.350  -2.923   1.230  1.00 95.52           C
ATOM    631 1HG2 VAL A  58      11.285  -3.537   0.332  1.00 95.52           H
ATOM    632 2HG2 VAL A  58      12.242  -3.198   1.793  1.00 95.52           H
ATOM    633 3HG2 VAL A  58      10.466  -3.087   1.847  1.00 95.52           H
ATOM    634  HN  VAL A  58      13.724  -1.624   1.702  1.00 95.52           H
ATOM    635  N   PHE A  59      13.076   1.181   0.238  1.00 96.14           N
ATOM    636  CA  PHE A  59      13.112   2.578  -0.161  1.00 96.14           C
ATOM    637  C   PHE A  59      14.027   2.779  -1.370  1.00 96.14           C
ATOM    638  O   PHE A  59      13.623   3.375  -2.368  1.00 96.14           O
ATOM    639  HA  PHE A  59      12.094   2.865  -0.427  1.00 96.14           H
ATOM    640  CB  PHE A  59      13.671   3.368   1.024  1.00 96.14           C
ATOM    641 1HB  PHE A  59      12.969   3.301   1.855  1.00 96.14           H
ATOM    642 2HB  PHE A  59      14.599   2.901   1.353  1.00 96.14           H
ATOM    643  CG  PHE A  59      13.939   4.843   0.718  1.00 96.14           C
ATOM    644  CD1 PHE A  59      15.217   5.298   0.631  1.00 96.14           C
ATOM    645  HD1 PHE A  59      16.051   4.612   0.779  1.00 96.14           H
ATOM    646  CD2 PHE A  59      12.898   5.699   0.534  1.00 96.14           C
ATOM    647  HD2 PHE A  59      11.873   5.334   0.604  1.00 96.14           H
ATOM    648  CE1 PHE A  59      15.466   6.667   0.348  1.00 96.14           C
ATOM    649  HE1 PHE A  59      16.491   7.032   0.278  1.00 96.14           H
ATOM    650  CE2 PHE A  59      13.147   7.068   0.250  1.00 96.14           C
ATOM    651  HE2 PHE A  59      12.313   7.754   0.102  1.00 96.14           H
ATOM    652  CZ  PHE A  59      14.425   7.523   0.163  1.00 96.14           C
ATOM    653  HZ  PHE A  59      14.616   8.574  -0.055  1.00 96.14           H
ATOM    654  HN  PHE A  59      13.363   1.003   1.179  1.00 96.14           H
ATOM    655  N   ILE A  60      15.244   2.271  -1.242  1.00 94.35           N
ATOM    656  CA  ILE A  60      16.270   2.523  -2.240  1.00 94.35           C
ATOM    657  C   ILE A  60      15.812   1.961  -3.588  1.00 94.35           C
ATOM    658  O   ILE A  60      15.818   2.669  -4.594  1.00 94.35           O
ATOM    659  HA  ILE A  60      16.375   3.604  -2.335  1.00 94.35           H
ATOM    660  CB  ILE A  60      17.619   1.976  -1.772  1.00 94.35           C
ATOM    661  HB  ILE A  60      17.472   0.953  -1.426  1.00 94.35           H
ATOM    662  CG1 ILE A  60      18.156   2.782  -0.587  1.00 94.35           C
ATOM    663 1HG1 ILE A  60      18.486   3.762  -0.929  1.00 94.35           H
ATOM    664 2HG1 ILE A  60      17.357   2.949   0.136  1.00 94.35           H
ATOM    665  CG2 ILE A  60      18.620   1.922  -2.928  1.00 94.35           C
ATOM    666 1HG2 ILE A  60      18.233   1.272  -3.713  1.00 94.35           H
ATOM    667 2HG2 ILE A  60      18.769   2.925  -3.327  1.00 94.35           H
ATOM    668 3HG2 ILE A  60      19.571   1.529  -2.567  1.00 94.35           H
ATOM    669  CD1 ILE A  60      19.319   2.053   0.090  1.00 94.35           C
ATOM    670 1HD1 ILE A  60      18.978   1.083   0.452  1.00 94.35           H
ATOM    671 2HD1 ILE A  60      20.125   1.910  -0.629  1.00 94.35           H
ATOM    672 3HD1 ILE A  60      19.681   2.647   0.929  1.00 94.35           H
ATOM    673  HN  ILE A  60      15.533   1.698  -0.475  1.00 94.35           H
ATOM    674  N   VAL A  61      15.427   0.694  -3.564  1.00 94.77           N
ATOM    675  CA  VAL A  61      15.114  -0.016  -4.793  1.00 94.77           C
ATOM    676  C   VAL A  61      13.860   0.592  -5.423  1.00 94.77           C
ATOM    677  O   VAL A  61      13.815   0.819  -6.631  1.00 94.77           O
ATOM    678  HA  VAL A  61      15.952   0.122  -5.476  1.00 94.77           H
ATOM    679  CB  VAL A  61      14.975  -1.514  -4.511  1.00 94.77           C
ATOM    680  HB  VAL A  61      14.208  -1.641  -3.747  1.00 94.77           H
ATOM    681  CG1 VAL A  61      14.523  -2.268  -5.763  1.00 94.77           C
ATOM    682 1HG1 VAL A  61      13.557  -1.883  -6.089  1.00 94.77           H
ATOM    683 2HG1 VAL A  61      15.257  -2.128  -6.556  1.00 94.77           H
ATOM    684 3HG1 VAL A  61      14.432  -3.330  -5.534  1.00 94.77           H
ATOM    685  CG2 VAL A  61      16.282  -2.092  -3.965  1.00 94.77           C
ATOM    686 1HG2 VAL A  61      17.078  -1.947  -4.696  1.00 94.77           H
ATOM    687 2HG2 VAL A  61      16.545  -1.585  -3.037  1.00 94.77           H
ATOM    688 3HG2 VAL A  61      16.156  -3.158  -3.773  1.00 94.77           H
ATOM    689  HN  VAL A  61      15.328   0.155  -2.728  1.00 94.77           H
ATOM    690  N   GLY A  62      12.871   0.839  -4.576  1.00 96.19           N
ATOM    691  CA  GLY A  62      11.583   1.317  -5.048  1.00 96.19           C
ATOM    692  C   GLY A  62      11.696   2.738  -5.606  1.00 96.19           C
ATOM    693  O   GLY A  62      11.108   3.051  -6.640  1.00 96.19           O
ATOM    694 1HA  GLY A  62      11.204   0.649  -5.821  1.00 96.19           H
ATOM    695 2HA  GLY A  62      10.863   1.300  -4.231  1.00 96.19           H
ATOM    696  HN  GLY A  62      12.940   0.718  -3.586  1.00 96.19           H
ATOM    697  N   ALA A  63      12.457   3.559  -4.897  1.00 95.77           N
ATOM    698  CA  ALA A  63      12.616   4.951  -5.281  1.00 95.77           C
ATOM    699  C   ALA A  63      13.274   5.023  -6.660  1.00 95.77           C
ATOM    700  O   ALA A  63      12.857   5.808  -7.510  1.00 95.77           O
ATOM    701  HA  ALA A  63      11.622   5.395  -5.338  1.00 95.77           H
ATOM    702  CB  ALA A  63      13.423   5.687  -4.210  1.00 95.77           C
ATOM    703 1HB  ALA A  63      12.898   5.631  -3.257  1.00 95.77           H
ATOM    704 2HB  ALA A  63      14.405   5.223  -4.112  1.00 95.77           H
ATOM    705 3HB  ALA A  63      13.542   6.732  -4.499  1.00 95.77           H
ATOM    706  HN  ALA A  63      12.957   3.287  -4.075  1.00 95.77           H
ATOM    707  N   LEU A  64      14.291   4.193  -6.839  1.00 90.20           N
ATOM    708  CA  LEU A  64      15.015   4.157  -8.099  1.00 90.20           C
ATOM    709  C   LEU A  64      14.061   3.736  -9.218  1.00 90.20           C
ATOM    710  O   LEU A  64      14.012   4.374 -10.269  1.00 90.20           O
ATOM    711  HA  LEU A  64      15.363   5.169  -8.304  1.00 90.20           H
ATOM    712  CB  LEU A  64      16.254   3.267  -7.979  1.00 90.20           C
ATOM    713 1HB  LEU A  64      15.955   2.322  -7.525  1.00 90.20           H
ATOM    714 2HB  LEU A  64      16.611   3.040  -8.984  1.00 90.20           H
ATOM    715  CG  LEU A  64      17.418   3.844  -7.172  1.00 90.20           C
ATOM    716  HG  LEU A  64      17.037   4.161  -6.201  1.00 90.20           H
ATOM    717  CD1 LEU A  64      18.486   2.779  -6.912  1.00 90.20           C
ATOM    718 1HD1 LEU A  64      18.046   1.953  -6.352  1.00 90.20           H
ATOM    719 2HD1 LEU A  64      18.869   2.409  -7.863  1.00 90.20           H
ATOM    720 3HD1 LEU A  64      19.302   3.215  -6.336  1.00 90.20           H
ATOM    721  CD2 LEU A  64      18.000   5.083  -7.856  1.00 90.20           C
ATOM    722 1HD2 LEU A  64      18.362   4.814  -8.848  1.00 90.20           H
ATOM    723 2HD2 LEU A  64      17.226   5.845  -7.946  1.00 90.20           H
ATOM    724 3HD2 LEU A  64      18.826   5.472  -7.261  1.00 90.20           H
ATOM    725  HN  LEU A  64      14.621   3.554  -6.144  1.00 90.20           H
ATOM    726  N   GLY A  65      13.326   2.666  -8.955  1.00 93.70           N
ATOM    727  CA  GLY A  65      12.474   2.074  -9.973  1.00 93.70           C
ATOM    728  C   GLY A  65      11.388   3.056 -10.418  1.00 93.70           C
ATOM    729  O   GLY A  65      11.222   3.304 -11.611  1.00 93.70           O
ATOM    730 1HA  GLY A  65      13.078   1.780 -10.831  1.00 93.70           H
ATOM    731 2HA  GLY A  65      12.012   1.167  -9.583  1.00 93.70           H
ATOM    732  HN  GLY A  65      13.306   2.206  -8.068  1.00 93.70           H
ATOM    733  N   ASN A  66      10.678   3.589  -9.435  1.00 92.22           N
ATOM    734  CA  ASN A  66       9.518   4.418  -9.714  1.00 92.22           C
ATOM    735  C   ASN A  66       9.981   5.758 -10.289  1.00 92.22           C
ATOM    736  O   ASN A  66       9.310   6.337 -11.142  1.00 92.22           O
ATOM    737  HA  ASN A  66       8.920   3.845 -10.422  1.00 92.22           H
ATOM    738  CB  ASN A  66       8.723   4.700  -8.438  1.00 92.22           C
ATOM    739 1HB  ASN A  66       9.405   4.965  -7.630  1.00 92.22           H
ATOM    740 2HB  ASN A  66       8.068   5.557  -8.595  1.00 92.22           H
ATOM    741  CG  ASN A  66       7.890   3.483  -8.030  1.00 92.22           C
ATOM    742  OD1 ASN A  66       6.943   3.096  -8.694  1.00 92.22           O
ATOM    743  ND2 ASN A  66       8.295   2.904  -6.903  1.00 92.22           N
ATOM    744 1HD2 ASN A  66       9.081   3.272  -6.406  1.00 92.22           H
ATOM    745 2HD2 ASN A  66       7.814   2.100  -6.554  1.00 92.22           H
ATOM    746  HN  ASN A  66      10.883   3.462  -8.464  1.00 92.22           H
ATOM    747  N   SER A  67      11.124   6.213  -9.798  1.00 91.89           N
ATOM    748  CA  SER A  67      11.702   7.457 -10.277  1.00 91.89           C
ATOM    749  C   SER A  67      12.022   7.345 -11.769  1.00 91.89           C
ATOM    750  O   SER A  67      11.829   8.299 -12.522  1.00 91.89           O
ATOM    751  HA  SER A  67      10.938   8.215 -10.105  1.00 91.89           H
ATOM    752  CB  SER A  67      12.964   7.817  -9.490  1.00 91.89           C
ATOM    753 1HB  SER A  67      13.694   7.013  -9.586  1.00 91.89           H
ATOM    754 2HB  SER A  67      13.416   8.711  -9.919  1.00 91.89           H
ATOM    755  OG  SER A  67      12.686   8.042  -8.110  1.00 91.89           O
ATOM    756  HG  SER A  67      13.087   7.311  -7.557  1.00 91.89           H
ATOM    757  HN  SER A  67      11.652   5.748  -9.087  1.00 91.89           H
ATOM    758  N   LEU A  68      12.505   6.173 -12.152  1.00 86.93           N
ATOM    759  CA  LEU A  68      12.827   5.915 -13.545  1.00 86.93           C
ATOM    760  C   LEU A  68      11.549   5.999 -14.383  1.00 86.93           C
ATOM    761  O   LEU A  68      11.555   6.565 -15.475  1.00 86.93           O
ATOM    762  HA  LEU A  68      13.508   6.700 -13.874  1.00 86.93           H
ATOM    763  CB  LEU A  68      13.568   4.584 -13.686  1.00 86.93           C
ATOM    764 1HB  LEU A  68      13.119   3.866 -13.000  1.00 86.93           H
ATOM    765 2HB  LEU A  68      13.405   4.205 -14.695  1.00 86.93           H
ATOM    766  CG  LEU A  68      15.075   4.624 -13.424  1.00 86.93           C
ATOM    767  HG  LEU A  68      15.247   5.187 -12.506  1.00 86.93           H
ATOM    768  CD1 LEU A  68      15.631   3.216 -13.202  1.00 86.93           C
ATOM    769 1HD1 LEU A  68      15.139   2.762 -12.343  1.00 86.93           H
ATOM    770 2HD1 LEU A  68      15.447   2.609 -14.089  1.00 86.93           H
ATOM    771 3HD1 LEU A  68      16.704   3.274 -13.018  1.00 86.93           H
ATOM    772  CD2 LEU A  68      15.808   5.360 -14.548  1.00 86.93           C
ATOM    773 1HD2 LEU A  68      15.631   4.847 -15.493  1.00 86.93           H
ATOM    774 2HD2 LEU A  68      15.437   6.383 -14.615  1.00 86.93           H
ATOM    775 3HD2 LEU A  68      16.877   5.374 -14.336  1.00 86.93           H
ATOM    776  HN  LEU A  68      12.676   5.408 -11.530  1.00 86.93           H
ATOM    777  N   VAL A  69      10.485   5.426 -13.840  1.00 90.24           N
ATOM    778  CA  VAL A  69       9.211   5.401 -14.539  1.00 90.24           C
ATOM    779  C   VAL A  69       8.773   6.834 -14.846  1.00 90.24           C
ATOM    780  O   VAL A  69       8.427   7.151 -15.983  1.00 90.24           O
ATOM    781  HA  VAL A  69       9.362   4.871 -15.479  1.00 90.24           H
ATOM    782  CB  VAL A  69       8.180   4.624 -13.718  1.00 90.24           C
ATOM    783  HB  VAL A  69       8.159   5.050 -12.715  1.00 90.24           H
ATOM    784  CG1 VAL A  69       6.780   4.768 -14.318  1.00 90.24           C
ATOM    785 1HG1 VAL A  69       6.496   5.820 -14.330  1.00 90.24           H
ATOM    786 2HG1 VAL A  69       6.780   4.380 -15.337  1.00 90.24           H
ATOM    787 3HG1 VAL A  69       6.066   4.206 -13.716  1.00 90.24           H
ATOM    788  CG2 VAL A  69       8.574   3.151 -13.594  1.00 90.24           C
ATOM    789 1HG2 VAL A  69       8.636   2.707 -14.588  1.00 90.24           H
ATOM    790 2HG2 VAL A  69       9.543   3.074 -13.101  1.00 90.24           H
ATOM    791 3HG2 VAL A  69       7.824   2.622 -13.006  1.00 90.24           H
ATOM    792  HN  VAL A  69      10.483   4.987 -12.942  1.00 90.24           H
ATOM    793  N   ILE A  70       8.803   7.662 -13.812  1.00 90.43           N
ATOM    794  CA  ILE A  70       8.304   9.022 -13.928  1.00 90.43           C
ATOM    795  C   ILE A  70       9.134   9.779 -14.967  1.00 90.43           C
ATOM    796  O   ILE A  70       8.586  10.504 -15.795  1.00 90.43           O
ATOM    797  HA  ILE A  70       7.276   8.963 -14.283  1.00 90.43           H
ATOM    798  CB  ILE A  70       8.271   9.699 -12.556  1.00 90.43           C
ATOM    799  HB  ILE A  70       9.256   9.596 -12.100  1.00 90.43           H
ATOM    800  CG1 ILE A  70       7.269   9.009 -11.628  1.00 90.43           C
ATOM    801 1HG1 ILE A  70       6.253   9.260 -11.933  1.00 90.43           H
ATOM    802 2HG1 ILE A  70       7.370   7.927 -11.718  1.00 90.43           H
ATOM    803  CG2 ILE A  70       7.990  11.197 -12.690  1.00 90.43           C
ATOM    804 1HG2 ILE A  70       8.772  11.661 -13.290  1.00 90.43           H
ATOM    805 2HG2 ILE A  70       7.025  11.343 -13.176  1.00 90.43           H
ATOM    806 3HG2 ILE A  70       7.971  11.653 -11.701  1.00 90.43           H
ATOM    807  CD1 ILE A  70       7.490   9.429 -10.173  1.00 90.43           C
ATOM    808 1HD1 ILE A  70       8.499   9.154  -9.865  1.00 90.43           H
ATOM    809 2HD1 ILE A  70       7.364  10.507 -10.083  1.00 90.43           H
ATOM    810 3HD1 ILE A  70       6.765   8.923  -9.535  1.00 90.43           H
ATOM    811  HN  ILE A  70       9.160   7.418 -12.910  1.00 90.43           H
ATOM    812  N   LEU A  71      10.442   9.584 -14.889  1.00 84.71           N
ATOM    813  CA  LEU A  71      11.358  10.295 -15.764  1.00 84.71           C
ATOM    814  C   LEU A  71      11.037   9.950 -17.220  1.00 84.71           C
ATOM    815  O   LEU A  71      10.988  10.834 -18.074  1.00 84.71           O
ATOM    816  HA  LEU A  71      11.190  11.361 -15.616  1.00 84.71           H
ATOM    817  CB  LEU A  71      12.808  10.007 -15.369  1.00 84.71           C
ATOM    818 1HB  LEU A  71      12.907   8.938 -15.180  1.00 84.71           H
ATOM    819 2HB  LEU A  71      13.449  10.241 -16.220  1.00 84.71           H
ATOM    820  CG  LEU A  71      13.334  10.764 -14.148  1.00 84.71           C
ATOM    821  HG  LEU A  71      12.608  10.657 -13.342  1.00 84.71           H
ATOM    822  CD1 LEU A  71      14.650  10.161 -13.654  1.00 84.71           C
ATOM    823 1HD1 LEU A  71      14.492   9.119 -13.378  1.00 84.71           H
ATOM    824 2HD1 LEU A  71      15.396  10.217 -14.447  1.00 84.71           H
ATOM    825 3HD1 LEU A  71      15.002  10.718 -12.785  1.00 84.71           H
ATOM    826  CD2 LEU A  71      13.464  12.259 -14.444  1.00 84.71           C
ATOM    827 1HD2 LEU A  71      14.157  12.407 -15.271  1.00 84.71           H
ATOM    828 2HD2 LEU A  71      12.487  12.663 -14.711  1.00 84.71           H
ATOM    829 3HD2 LEU A  71      13.839  12.774 -13.559  1.00 84.71           H
ATOM    830  HN  LEU A  71      10.876   8.954 -14.244  1.00 84.71           H
ATOM    831  N   VAL A  72      10.827   8.664 -17.457  1.00 84.26           N
ATOM    832  CA  VAL A  72      10.641   8.174 -18.813  1.00 84.26           C
ATOM    833  C   VAL A  72       9.366   8.782 -19.399  1.00 84.26           C
ATOM    834  O   VAL A  72       9.352   9.212 -20.552  1.00 84.26           O
ATOM    835  HA  VAL A  72      11.493   8.509 -19.404  1.00 84.26           H
ATOM    836  CB  VAL A  72      10.632   6.644 -18.819  1.00 84.26           C
ATOM    837  HB  VAL A  72       9.874   6.310 -18.111  1.00 84.26           H
ATOM    838  CG1 VAL A  72      10.256   6.104 -20.201  1.00 84.26           C
ATOM    839 1HG1 VAL A  72       9.262   6.461 -20.471  1.00 84.26           H
ATOM    840 2HG1 VAL A  72      10.980   6.453 -20.937  1.00 84.26           H
ATOM    841 3HG1 VAL A  72      10.257   5.014 -20.177  1.00 84.26           H
ATOM    842  CG2 VAL A  72      11.981   6.086 -18.361  1.00 84.26           C
ATOM    843 1HG2 VAL A  72      12.765   6.434 -19.034  1.00 84.26           H
ATOM    844 2HG2 VAL A  72      12.192   6.430 -17.349  1.00 84.26           H
ATOM    845 3HG2 VAL A  72      11.947   4.996 -18.376  1.00 84.26           H
ATOM    846  HN  VAL A  72      10.783   7.963 -16.745  1.00 84.26           H
ATOM    847  N   TYR A  73       8.325   8.799 -18.580  1.00 84.12           N
ATOM    848  CA  TYR A  73       7.041   9.324 -19.011  1.00 84.12           C
ATOM    849  C   TYR A  73       7.114  10.836 -19.234  1.00 84.12           C
ATOM    850  O   TYR A  73       6.433  11.373 -20.106  1.00 84.12           O
ATOM    851  HA  TYR A  73       6.777   8.839 -19.951  1.00 84.12           H
ATOM    852  CB  TYR A  73       6.062   9.036 -17.871  1.00 84.12           C
ATOM    853 1HB  TYR A  73       6.613   9.010 -16.931  1.00 84.12           H
ATOM    854 2HB  TYR A  73       5.350   9.858 -17.800  1.00 84.12           H
ATOM    855  CG  TYR A  73       5.291   7.724 -18.030  1.00 84.12           C
ATOM    856  CD1 TYR A  73       4.439   7.550 -19.102  1.00 84.12           C
ATOM    857  HD1 TYR A  73       4.316   8.347 -19.835  1.00 84.12           H
ATOM    858  CD2 TYR A  73       5.447   6.715 -17.101  1.00 84.12           C
ATOM    859  HD2 TYR A  73       6.120   6.852 -16.255  1.00 84.12           H
ATOM    860  CE1 TYR A  73       3.714   6.315 -19.251  1.00 84.12           C
ATOM    861  HE1 TYR A  73       3.038   6.165 -20.093  1.00 84.12           H
ATOM    862  CE2 TYR A  73       4.721   5.480 -17.251  1.00 84.12           C
ATOM    863  HE2 TYR A  73       4.835   4.675 -16.525  1.00 84.12           H
ATOM    864  CZ  TYR A  73       3.890   5.341 -18.319  1.00 84.12           C
ATOM    865  OH  TYR A  73       3.205   4.175 -18.460  1.00 84.12           O
ATOM    866  HH  TYR A  73       2.739   4.157 -19.345  1.00 84.12           H
ATOM    867  HN  TYR A  73       8.349   8.462 -17.638  1.00 84.12           H
ATOM    868  N   TRP A  74       7.946  11.481 -18.429  1.00 73.59           N
ATOM    869  CA  TRP A  74       8.035  12.931 -18.451  1.00 73.59           C
ATOM    870  C   TRP A  74       8.704  13.344 -19.763  1.00 73.59           C
ATOM    871  O   TRP A  74       8.192  14.200 -20.482  1.00 73.59           O
ATOM    872  HA  TRP A  74       7.021  13.328 -18.408  1.00 73.59           H
ATOM    873  CB  TRP A  74       8.771  13.454 -17.215  1.00 73.59           C
ATOM    874 1HB  TRP A  74       8.346  12.986 -16.327  1.00 73.59           H
ATOM    875 2HB  TRP A  74       9.815  13.146 -17.269  1.00 73.59           H
ATOM    876  CG  TRP A  74       8.710  14.974 -17.051  1.00 73.59           C
ATOM    877  CD1 TRP A  74       7.886  15.837 -17.660  1.00 73.59           C
ATOM    878  HD1 TRP A  74       7.121  15.550 -18.382  1.00 73.59           H
ATOM    879  CD2 TRP A  74       9.543  15.780 -16.192  1.00 73.59           C
ATOM    880  NE1 TRP A  74       8.126  17.135 -17.259  1.00 73.59           N
ATOM    881  HE1 TRP A  74       7.642  17.952 -17.574  1.00 73.59           H
ATOM    882  CE2 TRP A  74       9.167  17.099 -16.338  1.00 73.59           C
ATOM    883  CE3 TRP A  74      10.582  15.407 -15.320  1.00 73.59           C
ATOM    884  HE3 TRP A  74      10.897  14.372 -15.187  1.00 73.59           H
ATOM    885  CZ2 TRP A  74       9.776  18.152 -15.644  1.00 73.59           C
ATOM    886  HZ2 TRP A  74       9.460  19.187 -15.777  1.00 73.59           H
ATOM    887  CZ3 TRP A  74      11.180  16.470 -14.634  1.00 73.59           C
ATOM    888  HZ3 TRP A  74      11.992  16.236 -13.945  1.00 73.59           H
ATOM    889  CH2 TRP A  74      10.813  17.804 -14.770  1.00 73.59           C
ATOM    890  HH2 TRP A  74      11.329  18.575 -14.199  1.00 73.59           H
ATOM    891  HN  TRP A  74       8.551  11.030 -17.773  1.00 73.59           H
ATOM    892  N   TYR A  75       9.839  12.716 -20.035  1.00 70.31           N
ATOM    893  CA  TYR A  75      10.718  13.185 -21.093  1.00 70.31           C
ATOM    894  C   TYR A  75      10.330  12.573 -22.440  1.00 70.31           C
ATOM    895  O   TYR A  75      10.478  13.211 -23.482  1.00 70.31           O
ATOM    896  HA  TYR A  75      10.623  14.269 -21.154  1.00 70.31           H
ATOM    897  CB  TYR A  75      12.122  12.708 -20.716  1.00 70.31           C
ATOM    898 1HB  TYR A  75      12.051  11.715 -20.273  1.00 70.31           H
ATOM    899 2HB  TYR A  75      12.718  12.610 -21.624  1.00 70.31           H
ATOM    900  CG  TYR A  75      12.853  13.634 -19.741  1.00 70.31           C
ATOM    901  CD1 TYR A  75      13.393  14.822 -20.191  1.00 70.31           C
ATOM    902  HD1 TYR A  75      13.298  15.100 -21.241  1.00 70.31           H
ATOM    903  CD2 TYR A  75      12.972  13.281 -18.412  1.00 70.31           C
ATOM    904  HD2 TYR A  75      12.546  12.343 -18.057  1.00 70.31           H
ATOM    905  CE1 TYR A  75      14.080  15.693 -19.274  1.00 70.31           C
ATOM    906  HE1 TYR A  75      14.511  16.634 -19.616  1.00 70.31           H
ATOM    907  CE2 TYR A  75      13.660  14.153 -17.495  1.00 70.31           C
ATOM    908  HE2 TYR A  75      13.761  13.886 -16.443  1.00 70.31           H
ATOM    909  CZ  TYR A  75      14.180  15.316 -17.971  1.00 70.31           C
ATOM    910  OH  TYR A  75      14.829  16.139 -17.105  1.00 70.31           O
ATOM    911  HH  TYR A  75      14.779  15.768 -16.178  1.00 70.31           H
ATOM    912  HN  TYR A  75      10.159  11.904 -19.549  1.00 70.31           H
ATOM    913  N   CYS A  76       9.839  11.344 -22.377  1.00 69.84           N
ATOM    914  CA  CYS A  76       9.850  10.473 -23.540  1.00 69.84           C
ATOM    915  C   CYS A  76       8.408  10.061 -23.844  1.00 69.84           C
ATOM    916  O   CYS A  76       7.858  10.431 -24.881  1.00 69.84           O
ATOM    917  HA  CYS A  76      10.268  11.054 -24.362  1.00 69.84           H
ATOM    918  CB  CYS A  76      10.757   9.259 -23.330  1.00 69.84           C
ATOM    919 1HB  CYS A  76      11.435   9.441 -22.496  1.00 69.84           H
ATOM    920 2HB  CYS A  76      10.158   8.387 -23.070  1.00 69.84           H
ATOM    921  SG  CYS A  76      11.717   8.926 -24.852  1.00 69.84           S
ATOM    922  HG  CYS A  76      10.669   8.628 -25.615  1.00 69.84           H
ATOM    923  HN  CYS A  76       9.442  10.942 -21.552  1.00 69.84           H
ATOM    924  N   THR A  77       7.836   9.301 -22.922  1.00 63.40           N
ATOM    925  CA  THR A  77       6.608   8.577 -23.205  1.00 63.40           C
ATOM    926  C   THR A  77       5.433   9.548 -23.329  1.00 63.40           C
ATOM    927  O   THR A  77       4.624   9.435 -24.249  1.00 63.40           O
ATOM    928  HA  THR A  77       6.717   8.081 -24.169  1.00 63.40           H
ATOM    929  CB  THR A  77       6.416   7.527 -22.109  1.00 63.40           C
ATOM    930  HB  THR A  77       6.161   7.997 -21.160  1.00 63.40           H
ATOM    931  OG1 THR A  77       7.633   6.786 -22.120  1.00 63.40           O
ATOM    932  HG1 THR A  77       7.682   6.221 -22.944  1.00 63.40           H
ATOM    933  CG2 THR A  77       5.347   6.493 -22.470  1.00 63.40           C
ATOM    934 1HG2 THR A  77       5.637   5.975 -23.384  1.00 63.40           H
ATOM    935 2HG2 THR A  77       4.393   6.996 -22.624  1.00 63.40           H
ATOM    936 3HG2 THR A  77       5.251   5.772 -21.658  1.00 63.40           H
ATOM    937  HN  THR A  77       8.196   9.177 -21.997  1.00 63.40           H
ATOM    938  N   ARG A  78       5.375  10.481 -22.390  1.00 60.61           N
ATOM    939  CA  ARG A  78       4.188  11.302 -22.223  1.00 60.61           C
ATOM    940  C   ARG A  78       2.943  10.420 -22.109  1.00 60.61           C
ATOM    941  O   ARG A  78       2.897   9.329 -22.676  1.00 60.61           O
ATOM    942  HA  ARG A  78       4.361  11.857 -21.301  1.00 60.61           H
ATOM    943  CB  ARG A  78       4.016  12.266 -23.398  1.00 60.61           C
ATOM    944 1HB  ARG A  78       3.941  11.702 -24.328  1.00 60.61           H
ATOM    945 2HB  ARG A  78       3.084  12.820 -23.285  1.00 60.61           H
ATOM    946  CG  ARG A  78       5.189  13.244 -23.482  1.00 60.61           C
ATOM    947 1HG  ARG A  78       5.358  13.700 -22.506  1.00 60.61           H
ATOM    948 2HG  ARG A  78       6.099  12.704 -23.743  1.00 60.61           H
ATOM    949  CD  ARG A  78       4.921  14.335 -24.520  1.00 60.61           C
ATOM    950 1HD  ARG A  78       4.818  13.890 -25.510  1.00 60.61           H
ATOM    951 2HD  ARG A  78       3.980  14.837 -24.297  1.00 60.61           H
ATOM    952  NE  ARG A  78       6.029  15.316 -24.521  1.00 60.61           N
ATOM    953  HE  ARG A  78       6.847  15.100 -23.989  1.00 60.61           H
ATOM    954  CZ  ARG A  78       6.004  16.477 -25.191  1.00 60.61           C
ATOM    955  NH1 ARG A  78       4.933  16.818 -25.921  1.00 60.61           N
ATOM    956 1HH1 ARG A  78       4.145  16.205 -25.968  1.00 60.61           H
ATOM    957 2HH1 ARG A  78       4.923  17.686 -26.418  1.00 60.61           H
ATOM    958  NH2 ARG A  78       7.066  17.291 -25.120  1.00 60.61           N
ATOM    959 1HH2 ARG A  78       7.064  18.160 -25.614  1.00 60.61           H
ATOM    960 2HH2 ARG A  78       7.862  17.028 -24.574  1.00 60.61           H
ATOM    961  HN  ARG A  78       6.119  10.678 -21.751  1.00 60.61           H
ATOM    962  N   VAL A  79       1.965  10.924 -21.372  1.00 75.06           N
ATOM    963  CA  VAL A  79       0.722  10.196 -21.178  1.00 75.06           C
ATOM    964  C   VAL A  79      -0.157  10.356 -22.421  1.00 75.06           C
ATOM    965  O   VAL A  79      -0.697  11.432 -22.669  1.00 75.06           O
ATOM    966  HA  VAL A  79       0.974   9.142 -21.059  1.00 75.06           H
ATOM    967  CB  VAL A  79       0.034  10.667 -19.895  1.00 75.06           C
ATOM    968  HB  VAL A  79      -0.234  11.716 -20.024  1.00 75.06           H
ATOM    969  CG1 VAL A  79      -1.253   9.880 -19.643  1.00 75.06           C
ATOM    970 1HG1 VAL A  79      -1.937  10.025 -20.479  1.00 75.06           H
ATOM    971 2HG1 VAL A  79      -1.018   8.821 -19.545  1.00 75.06           H
ATOM    972 3HG1 VAL A  79      -1.722  10.235 -18.725  1.00 75.06           H
ATOM    973  CG2 VAL A  79       0.981  10.568 -18.698  1.00 75.06           C
ATOM    974 1HG2 VAL A  79       1.294   9.532 -18.566  1.00 75.06           H
ATOM    975 2HG2 VAL A  79       1.857  11.193 -18.874  1.00 75.06           H
ATOM    976 3HG2 VAL A  79       0.467  10.909 -17.799  1.00 75.06           H
ATOM    977  HN  VAL A  79       2.010  11.812 -20.913  1.00 75.06           H
ATOM    978  N   LYS A  80      -0.272   9.268 -23.168  1.00 67.77           N
ATOM    979  CA  LYS A  80      -1.016   9.292 -24.416  1.00 67.77           C
ATOM    980  C   LYS A  80      -2.266   8.421 -24.277  1.00 67.77           C
ATOM    981  O   LYS A  80      -3.222   8.576 -25.035  1.00 67.77           O
ATOM    982  HA  LYS A  80      -1.330  10.322 -24.589  1.00 67.77           H
ATOM    983  CB  LYS A  80      -0.114   8.892 -25.586  1.00 67.77           C
ATOM    984 1HB  LYS A  80       0.360   7.933 -25.373  1.00 67.77           H
ATOM    985 2HB  LYS A  80      -0.716   8.757 -26.484  1.00 67.77           H
ATOM    986  CG  LYS A  80       0.959   9.952 -25.839  1.00 67.77           C
ATOM    987 1HG  LYS A  80       0.488  10.926 -25.974  1.00 67.77           H
ATOM    988 2HG  LYS A  80       1.610  10.031 -24.968  1.00 67.77           H
ATOM    989  CD  LYS A  80       1.792   9.606 -27.075  1.00 67.77           C
ATOM    990 1HD  LYS A  80       2.241   8.620 -26.951  1.00 67.77           H
ATOM    991 2HD  LYS A  80       1.144   9.553 -27.950  1.00 67.77           H
ATOM    992  CE  LYS A  80       2.888  10.647 -27.307  1.00 67.77           C
ATOM    993 1HE  LYS A  80       2.444  11.638 -27.400  1.00 67.77           H
ATOM    994 2HE  LYS A  80       3.557  10.677 -26.447  1.00 67.77           H
ATOM    995  NZ  LYS A  80       3.658  10.325 -28.530  1.00 67.77           N
ATOM    996 1HZ  LYS A  80       4.383  11.022 -28.666  1.00 67.77           H
ATOM    997 2HZ  LYS A  80       4.083   9.410 -28.431  1.00 67.77           H
ATOM    998 3HZ  LYS A  80       3.036  10.324 -29.330  1.00 67.77           H
ATOM    999  HN  LYS A  80       0.131   8.383 -22.934  1.00 67.77           H
ATOM   1000  N   THR A  81      -2.218   7.525 -23.303  1.00 79.72           N
ATOM   1001  CA  THR A  81      -3.273   6.539 -23.141  1.00 79.72           C
ATOM   1002  C   THR A  81      -3.800   6.553 -21.704  1.00 79.72           C
ATOM   1003  O   THR A  81      -3.168   7.119 -20.813  1.00 79.72           O
ATOM   1004  HA  THR A  81      -4.105   6.816 -23.789  1.00 79.72           H
ATOM   1005  CB  THR A  81      -2.720   5.179 -23.572  1.00 79.72           C
ATOM   1006  HB  THR A  81      -3.524   4.452 -23.690  1.00 79.72           H
ATOM   1007  OG1 THR A  81      -1.750   4.867 -22.575  1.00 79.72           O
ATOM   1008  HG1 THR A  81      -1.510   3.898 -22.623  1.00 79.72           H
ATOM   1009  CG2 THR A  81      -1.911   5.260 -24.867  1.00 79.72           C
ATOM   1010 1HG2 THR A  81      -1.067   5.936 -24.727  1.00 79.72           H
ATOM   1011 2HG2 THR A  81      -2.546   5.634 -25.670  1.00 79.72           H
ATOM   1012 3HG2 THR A  81      -1.542   4.268 -25.128  1.00 79.72           H
ATOM   1013  HN  THR A  81      -1.478   7.465 -22.633  1.00 79.72           H
ATOM   1014  N   MET A  82      -4.952   5.924 -21.524  1.00 80.55           N
ATOM   1015  CA  MET A  82      -5.521   5.770 -20.196  1.00 80.55           C
ATOM   1016  C   MET A  82      -4.585   4.969 -19.288  1.00 80.55           C
ATOM   1017  O   MET A  82      -4.428   5.293 -18.112  1.00 80.55           O
ATOM   1018  HA  MET A  82      -5.637   6.782 -19.807  1.00 80.55           H
ATOM   1019  CB  MET A  82      -6.869   5.055 -20.298  1.00 80.55           C
ATOM   1020 1HB  MET A  82      -7.509   5.576 -21.010  1.00 80.55           H
ATOM   1021 2HB  MET A  82      -6.722   4.045 -20.681  1.00 80.55           H
ATOM   1022  CG  MET A  82      -7.561   4.992 -18.934  1.00 80.55           C
ATOM   1023 1HG  MET A  82      -6.976   4.379 -18.248  1.00 80.55           H
ATOM   1024 2HG  MET A  82      -7.618   5.990 -18.500  1.00 80.55           H
ATOM   1025  SD  MET A  82      -9.201   4.311 -19.113  1.00 80.55           S
ATOM   1026  CE  MET A  82      -9.798   4.498 -17.441  1.00 80.55           C
ATOM   1027 1HE  MET A  82      -9.157   3.937 -16.761  1.00 80.55           H
ATOM   1028 2HE  MET A  82      -9.784   5.553 -17.166  1.00 80.55           H
ATOM   1029 3HE  MET A  82     -10.818   4.119 -17.375  1.00 80.55           H
ATOM   1030  HN  MET A  82      -5.492   5.524 -22.264  1.00 80.55           H
ATOM   1031  N   THR A  83      -3.988   3.939 -19.868  1.00 82.82           N
ATOM   1032  CA  THR A  83      -3.063   3.096 -19.129  1.00 82.82           C
ATOM   1033  C   THR A  83      -1.881   3.922 -18.618  1.00 82.82           C
ATOM   1034  O   THR A  83      -1.467   3.775 -17.469  1.00 82.82           O
ATOM   1035  HA  THR A  83      -3.581   2.703 -18.254  1.00 82.82           H
ATOM   1036  CB  THR A  83      -2.648   1.939 -20.039  1.00 82.82           C
ATOM   1037  HB  THR A  83      -1.859   2.247 -20.726  1.00 82.82           H
ATOM   1038  OG1 THR A  83      -3.866   1.522 -20.649  1.00 82.82           O
ATOM   1039  HG1 THR A  83      -4.330   0.855 -20.066  1.00 82.82           H
ATOM   1040  CG2 THR A  83      -2.187   0.711 -19.251  1.00 82.82           C
ATOM   1041 1HG2 THR A  83      -2.999   0.362 -18.614  1.00 82.82           H
ATOM   1042 2HG2 THR A  83      -1.329   0.977 -18.634  1.00 82.82           H
ATOM   1043 3HG2 THR A  83      -1.903  -0.081 -19.945  1.00 82.82           H
ATOM   1044  HN  THR A  83      -4.127   3.678 -20.824  1.00 82.82           H
ATOM   1045  N   ASP A  84      -1.371   4.773 -19.496  1.00 85.24           N
ATOM   1046  CA  ASP A  84      -0.225   5.600 -19.159  1.00 85.24           C
ATOM   1047  C   ASP A  84      -0.569   6.470 -17.948  1.00 85.24           C
ATOM   1048  O   ASP A  84       0.275   6.694 -17.081  1.00 85.24           O
ATOM   1049  HA  ASP A  84       0.583   4.899 -18.952  1.00 85.24           H
ATOM   1050  CB  ASP A  84       0.145   6.528 -20.318  1.00 85.24           C
ATOM   1051 1HB  ASP A  84      -0.705   7.164 -20.565  1.00 85.24           H
ATOM   1052 2HB  ASP A  84       0.959   7.187 -20.015  1.00 85.24           H
ATOM   1053  CG  ASP A  84       0.565   5.725 -21.550  1.00 85.24           C
ATOM   1054  OD1 ASP A  84       1.076   4.602 -21.349  1.00 85.24           O
ATOM   1055  OD2 ASP A  84       0.365   6.252 -22.666  1.00 85.24           O
ATOM   1056  HN  ASP A  84      -1.727   4.901 -20.422  1.00 85.24           H
ATOM   1057  N   MET A  85      -1.809   6.936 -17.927  1.00 87.91           N
ATOM   1058  CA  MET A  85      -2.254   7.830 -16.872  1.00 87.91           C
ATOM   1059  C   MET A  85      -2.190   7.142 -15.507  1.00 87.91           C
ATOM   1060  O   MET A  85      -1.660   7.704 -14.549  1.00 87.91           O
ATOM   1061  HA  MET A  85      -1.567   8.675 -16.893  1.00 87.91           H
ATOM   1062  CB  MET A  85      -3.692   8.274 -17.152  1.00 87.91           C
ATOM   1063 1HB  MET A  85      -3.767   8.649 -18.173  1.00 87.91           H
ATOM   1064 2HB  MET A  85      -4.362   7.418 -17.076  1.00 87.91           H
ATOM   1065  CG  MET A  85      -4.131   9.362 -16.169  1.00 87.91           C
ATOM   1066 1HG  MET A  85      -5.201   9.541 -16.267  1.00 87.91           H
ATOM   1067 2HG  MET A  85      -3.955   9.031 -15.146  1.00 87.91           H
ATOM   1068  SD  MET A  85      -3.230  10.870 -16.485  1.00 87.91           S
ATOM   1069  CE  MET A  85      -3.607  11.774 -14.993  1.00 87.91           C
ATOM   1070 1HE  MET A  85      -4.686  11.911 -14.913  1.00 87.91           H
ATOM   1071 2HE  MET A  85      -3.247  11.216 -14.129  1.00 87.91           H
ATOM   1072 3HE  MET A  85      -3.119  12.748 -15.025  1.00 87.91           H
ATOM   1073  HN  MET A  85      -2.501   6.713 -18.613  1.00 87.91           H
ATOM   1074  N   PHE A  86      -2.736   5.936 -15.461  1.00 91.69           N
ATOM   1075  CA  PHE A  86      -2.784   5.183 -14.219  1.00 91.69           C
ATOM   1076  C   PHE A  86      -1.381   4.757 -13.782  1.00 91.69           C
ATOM   1077  O   PHE A  86      -1.065   4.779 -12.593  1.00 91.69           O
ATOM   1078  HA  PHE A  86      -3.217   5.836 -13.461  1.00 91.69           H
ATOM   1079  CB  PHE A  86      -3.624   3.932 -14.487  1.00 91.69           C
ATOM   1080 1HB  PHE A  86      -3.248   3.440 -15.384  1.00 91.69           H
ATOM   1081 2HB  PHE A  86      -3.491   3.234 -13.661  1.00 91.69           H
ATOM   1082  CG  PHE A  86      -5.117   4.212 -14.665  1.00 91.69           C
ATOM   1083  CD1 PHE A  86      -5.758   5.055 -13.811  1.00 91.69           C
ATOM   1084  HD1 PHE A  86      -5.206   5.532 -13.000  1.00 91.69           H
ATOM   1085  CD2 PHE A  86      -5.805   3.617 -15.676  1.00 91.69           C
ATOM   1086  HD2 PHE A  86      -5.292   2.941 -16.360  1.00 91.69           H
ATOM   1087  CE1 PHE A  86      -7.144   5.314 -13.975  1.00 91.69           C
ATOM   1088  HE1 PHE A  86      -7.657   5.990 -13.291  1.00 91.69           H
ATOM   1089  CE2 PHE A  86      -7.192   3.876 -15.840  1.00 91.69           C
ATOM   1090  HE2 PHE A  86      -7.743   3.399 -16.651  1.00 91.69           H
ATOM   1091  CZ  PHE A  86      -7.832   4.719 -14.987  1.00 91.69           C
ATOM   1092  HZ  PHE A  86      -8.896   4.918 -15.113  1.00 91.69           H
ATOM   1093  HN  PHE A  86      -3.140   5.475 -16.251  1.00 91.69           H
ATOM   1094  N   LEU A  87      -0.578   4.379 -14.766  1.00 89.14           N
ATOM   1095  CA  LEU A  87       0.757   3.875 -14.490  1.00 89.14           C
ATOM   1096  C   LEU A  87       1.608   4.998 -13.894  1.00 89.14           C
ATOM   1097  O   LEU A  87       2.424   4.758 -13.006  1.00 89.14           O
ATOM   1098  HA  LEU A  87       0.660   3.083 -13.748  1.00 89.14           H
ATOM   1099  CB  LEU A  87       1.362   3.247 -15.747  1.00 89.14           C
ATOM   1100 1HB  LEU A  87       1.276   3.962 -16.565  1.00 89.14           H
ATOM   1101 2HB  LEU A  87       2.426   3.087 -15.573  1.00 89.14           H
ATOM   1102  CG  LEU A  87       0.743   1.922 -16.199  1.00 89.14           C
ATOM   1103  HG  LEU A  87      -0.321   2.085 -16.374  1.00 89.14           H
ATOM   1104  CD1 LEU A  87       1.352   1.456 -17.523  1.00 89.14           C
ATOM   1105 1HD1 LEU A  87       1.170   2.207 -18.291  1.00 89.14           H
ATOM   1106 2HD1 LEU A  87       2.426   1.315 -17.399  1.00 89.14           H
ATOM   1107 3HD1 LEU A  87       0.894   0.513 -17.821  1.00 89.14           H
ATOM   1108  CD2 LEU A  87       0.864   0.859 -15.106  1.00 89.14           C
ATOM   1109 1HD2 LEU A  87       1.916   0.693 -14.876  1.00 89.14           H
ATOM   1110 2HD2 LEU A  87       0.346   1.199 -14.209  1.00 89.14           H
ATOM   1111 3HD2 LEU A  87       0.416  -0.072 -15.453  1.00 89.14           H
ATOM   1112  HN  LEU A  87      -0.826   4.413 -15.734  1.00 89.14           H
ATOM   1113  N   LEU A  88       1.388   6.200 -14.406  1.00 91.61           N
ATOM   1114  CA  LEU A  88       2.124   7.361 -13.934  1.00 91.61           C
ATOM   1115  C   LEU A  88       1.725   7.658 -12.487  1.00 91.61           C
ATOM   1116  O   LEU A  88       2.585   7.850 -11.629  1.00 91.61           O
ATOM   1117  HA  LEU A  88       3.183   7.106 -13.954  1.00 91.61           H
ATOM   1118  CB  LEU A  88       1.924   8.544 -14.883  1.00 91.61           C
ATOM   1119 1HB  LEU A  88       2.298   8.262 -15.867  1.00 91.61           H
ATOM   1120 2HB  LEU A  88       0.854   8.723 -14.988  1.00 91.61           H
ATOM   1121  CG  LEU A  88       2.594   9.856 -14.469  1.00 91.61           C
ATOM   1122  HG  LEU A  88       2.242  10.120 -13.472  1.00 91.61           H
ATOM   1123  CD1 LEU A  88       4.113   9.692 -14.384  1.00 91.61           C
ATOM   1124 1HD1 LEU A  88       4.356   8.928 -13.646  1.00 91.61           H
ATOM   1125 2HD1 LEU A  88       4.501   9.393 -15.358  1.00 91.61           H
ATOM   1126 3HD1 LEU A  88       4.564  10.640 -14.089  1.00 91.61           H
ATOM   1127  CD2 LEU A  88       2.192  10.996 -15.407  1.00 91.61           C
ATOM   1128 1HD2 LEU A  88       2.496  10.754 -16.425  1.00 91.61           H
ATOM   1129 2HD2 LEU A  88       1.111  11.130 -15.372  1.00 91.61           H
ATOM   1130 3HD2 LEU A  88       2.682  11.917 -15.090  1.00 91.61           H
ATOM   1131  HN  LEU A  88       0.722   6.387 -15.129  1.00 91.61           H
ATOM   1132  N   ASN A  89       0.420   7.688 -12.261  1.00 92.65           N
ATOM   1133  CA  ASN A  89      -0.105   8.033 -10.950  1.00 92.65           C
ATOM   1134  C   ASN A  89       0.308   6.960  -9.941  1.00 92.65           C
ATOM   1135  O   ASN A  89       0.545   7.261  -8.772  1.00 92.65           O
ATOM   1136  HA  ASN A  89       0.322   9.009 -10.719  1.00 92.65           H
ATOM   1137  CB  ASN A  89      -1.633   8.102 -10.970  1.00 92.65           C
ATOM   1138 1HB  ASN A  89      -2.029   7.290 -11.580  1.00 92.65           H
ATOM   1139 2HB  ASN A  89      -2.020   7.960  -9.960  1.00 92.65           H
ATOM   1140  CG  ASN A  89      -2.115   9.444 -11.522  1.00 92.65           C
ATOM   1141  OD1 ASN A  89      -2.296  10.412 -10.802  1.00 92.65           O
ATOM   1142  ND2 ASN A  89      -2.312   9.449 -12.838  1.00 92.65           N
ATOM   1143 1HD2 ASN A  89      -2.145   8.620 -13.371  1.00 92.65           H
ATOM   1144 2HD2 ASN A  89      -2.628  10.281 -13.293  1.00 92.65           H
ATOM   1145  HN  ASN A  89      -0.272   7.482 -12.952  1.00 92.65           H
ATOM   1146  N   LEU A  90       0.381   5.731 -10.430  1.00 93.85           N
ATOM   1147  CA  LEU A  90       0.797   4.617  -9.594  1.00 93.85           C
ATOM   1148  C   LEU A  90       2.233   4.848  -9.121  1.00 93.85           C
ATOM   1149  O   LEU A  90       2.539   4.671  -7.943  1.00 93.85           O
ATOM   1150  HA  LEU A  90       0.144   4.602  -8.721  1.00 93.85           H
ATOM   1151  CB  LEU A  90       0.598   3.291 -10.331  1.00 93.85           C
ATOM   1152 1HB  LEU A  90      -0.455   3.200 -10.598  1.00 93.85           H
ATOM   1153 2HB  LEU A  90       1.160   3.328 -11.264  1.00 93.85           H
ATOM   1154  CG  LEU A  90       1.012   2.031  -9.569  1.00 93.85           C
ATOM   1155  HG  LEU A  90       2.055   2.139  -9.272  1.00 93.85           H
ATOM   1156  CD1 LEU A  90       0.192   1.871  -8.287  1.00 93.85           C
ATOM   1157 1HD1 LEU A  90       0.351   2.737  -7.644  1.00 93.85           H
ATOM   1158 2HD1 LEU A  90      -0.866   1.795  -8.539  1.00 93.85           H
ATOM   1159 3HD1 LEU A  90       0.507   0.968  -7.764  1.00 93.85           H
ATOM   1160  CD2 LEU A  90       0.922   0.794 -10.464  1.00 93.85           C
ATOM   1161 1HD2 LEU A  90      -0.104   0.670 -10.812  1.00 93.85           H
ATOM   1162 2HD2 LEU A  90       1.584   0.917 -11.321  1.00 93.85           H
ATOM   1163 3HD2 LEU A  90       1.222  -0.088  -9.897  1.00 93.85           H
ATOM   1164  HN  LEU A  90       0.162   5.491 -11.376  1.00 93.85           H
ATOM   1165  N   ALA A  91       3.077   5.241 -10.065  1.00 94.83           N
ATOM   1166  CA  ALA A  91       4.487   5.435  -9.774  1.00 94.83           C
ATOM   1167  C   ALA A  91       4.644   6.588  -8.780  1.00 94.83           C
ATOM   1168  O   ALA A  91       5.509   6.546  -7.907  1.00 94.83           O
ATOM   1169  HA  ALA A  91       4.861   4.519  -9.316  1.00 94.83           H
ATOM   1170  CB  ALA A  91       5.248   5.681 -11.078  1.00 94.83           C
ATOM   1171 1HB  ALA A  91       5.129   4.821 -11.736  1.00 94.83           H
ATOM   1172 2HB  ALA A  91       4.853   6.571 -11.567  1.00 94.83           H
ATOM   1173 3HB  ALA A  91       6.306   5.827 -10.859  1.00 94.83           H
ATOM   1174  HN  ALA A  91       2.811   5.424 -11.011  1.00 94.83           H
ATOM   1175  N   ILE A  92       3.794   7.590  -8.946  1.00 93.82           N
ATOM   1176  CA  ILE A  92       3.810   8.741  -8.059  1.00 93.82           C
ATOM   1177  C   ILE A  92       3.417   8.297  -6.648  1.00 93.82           C
ATOM   1178  O   ILE A  92       4.073   8.661  -5.674  1.00 93.82           O
ATOM   1179  HA  ILE A  92       4.833   9.116  -8.030  1.00 93.82           H
ATOM   1180  CB  ILE A  92       2.932   9.862  -8.619  1.00 93.82           C
ATOM   1181  HB  ILE A  92       1.967   9.435  -8.892  1.00 93.82           H
ATOM   1182  CG1 ILE A  92       3.543  10.452  -9.891  1.00 93.82           C
ATOM   1183 1HG1 ILE A  92       4.427  11.037  -9.637  1.00 93.82           H
ATOM   1184 2HG1 ILE A  92       3.871   9.648 -10.549  1.00 93.82           H
ATOM   1185  CG2 ILE A  92       2.669  10.933  -7.558  1.00 93.82           C
ATOM   1186 1HG2 ILE A  92       2.160  10.483  -6.706  1.00 93.82           H
ATOM   1187 2HG2 ILE A  92       3.616  11.361  -7.231  1.00 93.82           H
ATOM   1188 3HG2 ILE A  92       2.042  11.718  -7.983  1.00 93.82           H
ATOM   1189  CD1 ILE A  92       2.533  11.338 -10.624  1.00 93.82           C
ATOM   1190 1HD1 ILE A  92       1.660  10.744 -10.897  1.00 93.82           H
ATOM   1191 2HD1 ILE A  92       2.225  12.155  -9.971  1.00 93.82           H
ATOM   1192 3HD1 ILE A  92       2.992  11.745 -11.524  1.00 93.82           H
ATOM   1193  HN  ILE A  92       3.104   7.624  -9.669  1.00 93.82           H
ATOM   1194  N   ALA A  93       2.347   7.518  -6.584  1.00 95.93           N
ATOM   1195  CA  ALA A  93       1.798   7.104  -5.304  1.00 95.93           C
ATOM   1196  C   ALA A  93       2.832   6.254  -4.563  1.00 95.93           C
ATOM   1197  O   ALA A  93       3.038   6.428  -3.363  1.00 95.93           O
ATOM   1198  HA  ALA A  93       1.596   8.004  -4.723  1.00 95.93           H
ATOM   1199  CB  ALA A  93       0.482   6.357  -5.530  1.00 95.93           C
ATOM   1200 1HB  ALA A  93      -0.227   7.014  -6.034  1.00 95.93           H
ATOM   1201 2HB  ALA A  93       0.665   5.478  -6.149  1.00 95.93           H
ATOM   1202 3HB  ALA A  93       0.071   6.046  -4.570  1.00 95.93           H
ATOM   1203  HN  ALA A  93       1.858   7.172  -7.385  1.00 95.93           H
ATOM   1204  N   ASP A  94       3.454   5.352  -5.308  1.00 92.57           N
ATOM   1205  CA  ASP A  94       4.458   4.472  -4.735  1.00 92.57           C
ATOM   1206  C   ASP A  94       5.595   5.313  -4.152  1.00 92.57           C
ATOM   1207  O   ASP A  94       6.068   5.045  -3.049  1.00 92.57           O
ATOM   1208  HA  ASP A  94       3.932   3.896  -3.973  1.00 92.57           H
ATOM   1209  CB  ASP A  94       5.051   3.547  -5.799  1.00 92.57           C
ATOM   1210 1HB  ASP A  94       5.173   4.093  -6.734  1.00 92.57           H
ATOM   1211 2HB  ASP A  94       6.044   3.219  -5.489  1.00 92.57           H
ATOM   1212  CG  ASP A  94       4.155   2.328  -6.028  1.00 92.57           C
ATOM   1213  OD1 ASP A  94       3.524   1.894  -5.040  1.00 92.57           O
ATOM   1214  OD2 ASP A  94       4.120   1.859  -7.186  1.00 92.57           O
ATOM   1215  HN  ASP A  94       3.283   5.219  -6.284  1.00 92.57           H
ATOM   1216  N   LEU A  95       6.002   6.313  -4.920  1.00 92.94           N
ATOM   1217  CA  LEU A  95       7.144   7.129  -4.544  1.00 92.94           C
ATOM   1218  C   LEU A  95       6.826   7.878  -3.248  1.00 92.94           C
ATOM   1219  O   LEU A  95       7.664   7.957  -2.351  1.00 92.94           O
ATOM   1220  HA  LEU A  95       7.979   6.454  -4.357  1.00 92.94           H
ATOM   1221  CB  LEU A  95       7.552   8.045  -5.700  1.00 92.94           C
ATOM   1222 1HB  LEU A  95       7.658   7.437  -6.599  1.00 92.94           H
ATOM   1223 2HB  LEU A  95       6.740   8.748  -5.884  1.00 92.94           H
ATOM   1224  CG  LEU A  95       8.844   8.841  -5.501  1.00 92.94           C
ATOM   1225  HG  LEU A  95       8.771   9.378  -4.555  1.00 92.94           H
ATOM   1226  CD1 LEU A  95      10.052   7.908  -5.399  1.00 92.94           C
ATOM   1227 1HD1 LEU A  95       9.922   7.236  -4.552  1.00 92.94           H
ATOM   1228 2HD1 LEU A  95      10.139   7.325  -6.316  1.00 92.94           H
ATOM   1229 3HD1 LEU A  95      10.957   8.500  -5.258  1.00 92.94           H
ATOM   1230  CD2 LEU A  95       9.018   9.887  -6.603  1.00 92.94           C
ATOM   1231 1HD2 LEU A  95       9.059   9.391  -7.572  1.00 92.94           H
ATOM   1232 2HD2 LEU A  95       8.175  10.578  -6.585  1.00 92.94           H
ATOM   1233 3HD2 LEU A  95       9.943  10.439  -6.438  1.00 92.94           H
ATOM   1234  HN  LEU A  95       5.566   6.569  -5.783  1.00 92.94           H
ATOM   1235  N   LEU A  96       5.614   8.409  -3.191  1.00 92.88           N
ATOM   1236  CA  LEU A  96       5.194   9.195  -2.044  1.00 92.88           C
ATOM   1237  C   LEU A  96       5.176   8.304  -0.800  1.00 92.88           C
ATOM   1238  O   LEU A  96       5.524   8.750   0.292  1.00 92.88           O
ATOM   1239  HA  LEU A  96       5.937   9.979  -1.896  1.00 92.88           H
ATOM   1240  CB  LEU A  96       3.858   9.884  -2.326  1.00 92.88           C
ATOM   1241 1HB  LEU A  96       3.157   9.136  -2.698  1.00 92.88           H
ATOM   1242 2HB  LEU A  96       3.456  10.255  -1.383  1.00 92.88           H
ATOM   1243  CG  LEU A  96       3.899  11.044  -3.323  1.00 92.88           C
ATOM   1244  HG  LEU A  96       4.334  10.680  -4.253  1.00 92.88           H
ATOM   1245  CD1 LEU A  96       2.487  11.539  -3.647  1.00 92.88           C
ATOM   1246 1HD1 LEU A  96       1.908  10.724  -4.082  1.00 92.88           H
ATOM   1247 2HD1 LEU A  96       2.003  11.880  -2.732  1.00 92.88           H
ATOM   1248 3HD1 LEU A  96       2.546  12.363  -4.357  1.00 92.88           H
ATOM   1249  CD2 LEU A  96       4.798  12.172  -2.814  1.00 92.88           C
ATOM   1250 1HD2 LEU A  96       4.415  12.542  -1.863  1.00 92.88           H
ATOM   1251 2HD2 LEU A  96       5.811  11.795  -2.676  1.00 92.88           H
ATOM   1252 3HD2 LEU A  96       4.810  12.984  -3.541  1.00 92.88           H
ATOM   1253  HN  LEU A  96       4.926   8.309  -3.910  1.00 92.88           H
ATOM   1254  N   PHE A  97       4.766   7.061  -1.007  1.00 93.11           N
ATOM   1255  CA  PHE A  97       4.765   6.085   0.068  1.00 93.11           C
ATOM   1256  C   PHE A  97       6.184   5.826   0.577  1.00 93.11           C
ATOM   1257  O   PHE A  97       6.424   5.821   1.784  1.00 93.11           O
ATOM   1258  HA  PHE A  97       4.160   6.495   0.877  1.00 93.11           H
ATOM   1259  CB  PHE A  97       4.198   4.785  -0.508  1.00 93.11           C
ATOM   1260 1HB  PHE A  97       3.114   4.874  -0.579  1.00 93.11           H
ATOM   1261 2HB  PHE A  97       4.574   4.655  -1.523  1.00 93.11           H
ATOM   1262  CG  PHE A  97       4.541   3.539   0.311  1.00 93.11           C
ATOM   1263  CD1 PHE A  97       5.454   2.647  -0.158  1.00 93.11           C
ATOM   1264  HD1 PHE A  97       5.941   2.820  -1.118  1.00 93.11           H
ATOM   1265  CD2 PHE A  97       3.933   3.324   1.509  1.00 93.11           C
ATOM   1266  HD2 PHE A  97       3.202   4.039   1.885  1.00 93.11           H
ATOM   1267  CE1 PHE A  97       5.773   1.491   0.602  1.00 93.11           C
ATOM   1268  HE1 PHE A  97       6.504   0.776   0.226  1.00 93.11           H
ATOM   1269  CE2 PHE A  97       4.252   2.168   2.269  1.00 93.11           C
ATOM   1270  HE2 PHE A  97       3.765   1.995   3.228  1.00 93.11           H
ATOM   1271  CZ  PHE A  97       5.165   1.276   1.799  1.00 93.11           C
ATOM   1272  HZ  PHE A  97       5.410   0.388   2.383  1.00 93.11           H
ATOM   1273  HN  PHE A  97       4.441   6.719  -1.889  1.00 93.11           H
ATOM   1274  N   LEU A  98       7.089   5.618  -0.368  1.00 95.01           N
ATOM   1275  CA  LEU A  98       8.432   5.178  -0.035  1.00 95.01           C
ATOM   1276  C   LEU A  98       9.123   6.253   0.807  1.00 95.01           C
ATOM   1277  O   LEU A  98       9.931   5.939   1.679  1.00 95.01           O
ATOM   1278  HA  LEU A  98       8.340   4.274   0.568  1.00 95.01           H
ATOM   1279  CB  LEU A  98       9.203   4.800  -1.302  1.00 95.01           C
ATOM   1280 1HB  LEU A  98       9.121   5.623  -2.012  1.00 95.01           H
ATOM   1281 2HB  LEU A  98      10.258   4.703  -1.046  1.00 95.01           H
ATOM   1282  CG  LEU A  98       8.755   3.514  -2.000  1.00 95.01           C
ATOM   1283  HG  LEU A  98       7.667   3.516  -2.054  1.00 95.01           H
ATOM   1284  CD1 LEU A  98       9.279   3.461  -3.437  1.00 95.01           C
ATOM   1285 1HD1 LEU A  98       8.895   4.314  -3.996  1.00 95.01           H
ATOM   1286 2HD1 LEU A  98      10.369   3.493  -3.428  1.00 95.01           H
ATOM   1287 3HD1 LEU A  98       8.947   2.537  -3.910  1.00 95.01           H
ATOM   1288  CD2 LEU A  98       9.166   2.281  -1.194  1.00 95.01           C
ATOM   1289 1HD2 LEU A  98      10.251   2.261  -1.087  1.00 95.01           H
ATOM   1290 2HD2 LEU A  98       8.704   2.321  -0.207  1.00 95.01           H
ATOM   1291 3HD2 LEU A  98       8.836   1.381  -1.713  1.00 95.01           H
ATOM   1292  HN  LEU A  98       6.916   5.746  -1.345  1.00 95.01           H
ATOM   1293  N   VAL A  99       8.779   7.499   0.516  1.00 92.36           N
ATOM   1294  CA  VAL A  99       9.397   8.624   1.196  1.00 92.36           C
ATOM   1295  C   VAL A  99       9.098   8.536   2.694  1.00 92.36           C
ATOM   1296  O   VAL A  99       9.790   9.149   3.506  1.00 92.36           O
ATOM   1297  HA  VAL A  99      10.474   8.546   1.048  1.00 92.36           H
ATOM   1298  CB  VAL A  99       8.927   9.937   0.568  1.00 92.36           C
ATOM   1299  HB  VAL A  99       7.837   9.919   0.529  1.00 92.36           H
ATOM   1300  CG1 VAL A  99       9.346  11.135   1.423  1.00 92.36           C
ATOM   1301 1HG1 VAL A  99       8.905  11.044   2.416  1.00 92.36           H
ATOM   1302 2HG1 VAL A  99      10.432  11.158   1.509  1.00 92.36           H
ATOM   1303 3HG1 VAL A  99       8.999  12.055   0.954  1.00 92.36           H
ATOM   1304  CG2 VAL A  99       9.446  10.078  -0.864  1.00 92.36           C
ATOM   1305 1HG2 VAL A  99      10.536  10.064  -0.858  1.00 92.36           H
ATOM   1306 2HG2 VAL A  99       9.076   9.249  -1.468  1.00 92.36           H
ATOM   1307 3HG2 VAL A  99       9.097  11.020  -1.287  1.00 92.36           H
ATOM   1308  HN  VAL A  99       8.092   7.744  -0.168  1.00 92.36           H
ATOM   1309  N   THR A 100       8.066   7.770   3.015  1.00 91.68           N
ATOM   1310  CA  THR A 100       7.646   7.621   4.398  1.00 91.68           C
ATOM   1311  C   THR A 100       8.532   6.602   5.117  1.00 91.68           C
ATOM   1312  O   THR A 100       8.684   6.658   6.337  1.00 91.68           O
ATOM   1313  HA  THR A 100       7.783   8.577   4.904  1.00 91.68           H
ATOM   1314  CB  THR A 100       6.162   7.248   4.404  1.00 91.68           C
ATOM   1315  HB  THR A 100       5.728   7.394   5.393  1.00 91.68           H
ATOM   1316  OG1 THR A 100       6.138   5.910   3.914  1.00 91.68           O
ATOM   1317  HG1 THR A 100       6.292   5.268   4.664  1.00 91.68           H
ATOM   1318  CG2 THR A 100       5.355   8.038   3.372  1.00 91.68           C
ATOM   1319 1HG2 THR A 100       5.747   7.839   2.374  1.00 91.68           H
ATOM   1320 2HG2 THR A 100       5.434   9.104   3.587  1.00 91.68           H
ATOM   1321 3HG2 THR A 100       4.310   7.735   3.418  1.00 91.68           H
ATOM   1322  HN  THR A 100       7.521   7.258   2.351  1.00 91.68           H
ATOM   1323  N   LEU A 101       9.092   5.694   4.332  1.00 93.55           N
ATOM   1324  CA  LEU A 101       9.742   4.520   4.890  1.00 93.55           C
ATOM   1325  C   LEU A 101      10.945   4.959   5.728  1.00 93.55           C
ATOM   1326  O   LEU A 101      11.195   4.405   6.798  1.00 93.55           O
ATOM   1327  HA  LEU A 101       9.024   4.030   5.547  1.00 93.55           H
ATOM   1328  CB  LEU A 101      10.095   3.526   3.782  1.00 93.55           C
ATOM   1329 1HB  LEU A 101      10.670   4.050   3.019  1.00 93.55           H
ATOM   1330 2HB  LEU A 101      10.746   2.760   4.202  1.00 93.55           H
ATOM   1331  CG  LEU A 101       8.912   2.833   3.102  1.00 93.55           C
ATOM   1332  HG  LEU A 101       8.320   3.591   2.590  1.00 93.55           H
ATOM   1333  CD1 LEU A 101       9.394   1.842   2.040  1.00 93.55           C
ATOM   1334 1HD1 LEU A 101       9.970   2.374   1.282  1.00 93.55           H
ATOM   1335 2HD1 LEU A 101      10.021   1.084   2.508  1.00 93.55           H
ATOM   1336 3HD1 LEU A 101       8.533   1.364   1.572  1.00 93.55           H
ATOM   1337  CD2 LEU A 101       7.999   2.168   4.134  1.00 93.55           C
ATOM   1338 1HD2 LEU A 101       8.565   1.423   4.694  1.00 93.55           H
ATOM   1339 2HD2 LEU A 101       7.614   2.923   4.819  1.00 93.55           H
ATOM   1340 3HD2 LEU A 101       7.167   1.683   3.623  1.00 93.55           H
ATOM   1341  HN  LEU A 101       9.107   5.751   3.334  1.00 93.55           H
ATOM   1342  N   PRO A 102      11.708   5.956   5.260  1.00 94.74           N
ATOM   1343  CA  PRO A 102      12.891   6.410   5.996  1.00 94.74           C
ATOM   1344  C   PRO A 102      12.574   6.754   7.442  1.00 94.74           C
ATOM   1345  O   PRO A 102      13.332   6.409   8.347  1.00 94.74           O
ATOM   1346  HA  PRO A 102      13.628   5.609   6.049  1.00 94.74           H
ATOM   1347  CB  PRO A 102      13.358   7.636   5.210  1.00 94.74           C
ATOM   1348 1HB  PRO A 102      12.924   8.555   5.603  1.00 94.74           H
ATOM   1349 2HB  PRO A 102      14.441   7.752   5.254  1.00 94.74           H
ATOM   1350  CG  PRO A 102      12.880   7.349   3.791  1.00 94.74           C
ATOM   1351 1HG  PRO A 102      12.819   8.258   3.193  1.00 94.74           H
ATOM   1352 2HG  PRO A 102      13.559   6.680   3.263  1.00 94.74           H
ATOM   1353  CD  PRO A 102      11.515   6.719   4.014  1.00 94.74           C
ATOM   1354 1HD  PRO A 102      10.735   7.472   4.122  1.00 94.74           H
ATOM   1355 2HD  PRO A 102      11.223   6.080   3.181  1.00 94.74           H
ATOM   1356  N   PHE A 103      11.450   7.433   7.623  1.00 93.51           N
ATOM   1357  CA  PHE A 103      11.052   7.884   8.945  1.00 93.51           C
ATOM   1358  C   PHE A 103      10.716   6.698   9.851  1.00 93.51           C
ATOM   1359  O   PHE A 103      11.080   6.686  11.026  1.00 93.51           O
ATOM   1360  HA  PHE A 103      11.895   8.433   9.367  1.00 93.51           H
ATOM   1361  CB  PHE A 103       9.801   8.746   8.767  1.00 93.51           C
ATOM   1362 1HB  PHE A 103       9.047   8.167   8.233  1.00 93.51           H
ATOM   1363 2HB  PHE A 103       9.388   8.977   9.749  1.00 93.51           H
ATOM   1364  CG  PHE A 103      10.048  10.053   8.012  1.00 93.51           C
ATOM   1365  CD1 PHE A 103      10.425  11.170   8.692  1.00 93.51           C
ATOM   1366  HD1 PHE A 103      10.552  11.132   9.774  1.00 93.51           H
ATOM   1367  CD2 PHE A 103       9.890  10.100   6.662  1.00 93.51           C
ATOM   1368  HD2 PHE A 103       9.587   9.206   6.118  1.00 93.51           H
ATOM   1369  CE1 PHE A 103      10.654  12.383   7.991  1.00 93.51           C
ATOM   1370  HE1 PHE A 103      10.957  13.278   8.536  1.00 93.51           H
ATOM   1371  CE2 PHE A 103      10.119  11.314   5.962  1.00 93.51           C
ATOM   1372  HE2 PHE A 103       9.992  11.351   4.880  1.00 93.51           H
ATOM   1373  CZ  PHE A 103      10.496  12.430   6.642  1.00 93.51           C
ATOM   1374  HZ  PHE A 103      10.672  13.362   6.104  1.00 93.51           H
ATOM   1375  HN  PHE A 103      10.818   7.675   6.886  1.00 93.51           H
ATOM   1376  N   TRP A 104      10.025   5.728   9.270  1.00 88.65           N
ATOM   1377  CA  TRP A 104       9.592   4.563  10.022  1.00 88.65           C
ATOM   1378  C   TRP A 104      10.833   3.736  10.367  1.00 88.65           C
ATOM   1379  O   TRP A 104      10.877   3.083  11.408  1.00 88.65           O
ATOM   1380  HA  TRP A 104       9.113   4.915  10.935  1.00 88.65           H
ATOM   1381  CB  TRP A 104       8.541   3.767   9.245  1.00 88.65           C
ATOM   1382 1HB  TRP A 104       8.949   3.503   8.269  1.00 88.65           H
ATOM   1383 2HB  TRP A 104       8.345   2.834   9.771  1.00 88.65           H
ATOM   1384  CG  TRP A 104       7.220   4.512   9.045  1.00 88.65           C
ATOM   1385  CD1 TRP A 104       6.653   4.892   7.892  1.00 88.65           C
ATOM   1386  HD1 TRP A 104       7.083   4.709   6.907  1.00 88.65           H
ATOM   1387  CD2 TRP A 104       6.317   4.954  10.080  1.00 88.65           C
ATOM   1388  NE1 TRP A 104       5.456   5.544   8.107  1.00 88.65           N
ATOM   1389  HE1 TRP A 104       4.851   5.919   7.404  1.00 88.65           H
ATOM   1390  CE2 TRP A 104       5.245   5.583   9.480  1.00 88.65           C
ATOM   1391  CE3 TRP A 104       6.403   4.826  11.478  1.00 88.65           C
ATOM   1392  HE3 TRP A 104       7.239   4.334  11.976  1.00 88.65           H
ATOM   1393  CZ2 TRP A 104       4.178   6.133  10.200  1.00 88.65           C
ATOM   1394  HZ2 TRP A 104       3.343   6.625   9.703  1.00 88.65           H
ATOM   1395  CZ3 TRP A 104       5.329   5.382  12.183  1.00 88.65           C
ATOM   1396  HZ3 TRP A 104       5.346   5.311  13.271  1.00 88.65           H
ATOM   1397  CH2 TRP A 104       4.243   6.019  11.594  1.00 88.65           C
ATOM   1398  HH2 TRP A 104       3.445   6.426  12.215  1.00 88.65           H
ATOM   1399  HN  TRP A 104       9.761   5.730   8.305  1.00 88.65           H
ATOM   1400  N   ALA A 105      11.810   3.792   9.474  1.00 94.69           N
ATOM   1401  CA  ALA A 105      13.052   3.066   9.677  1.00 94.69           C
ATOM   1402  C   ALA A 105      13.750   3.600  10.929  1.00 94.69           C
ATOM   1403  O   ALA A 105      14.201   2.824  11.771  1.00 94.69           O
ATOM   1404  HA  ALA A 105      12.802   2.016   9.830  1.00 94.69           H
ATOM   1405  CB  ALA A 105      13.924   3.187   8.426  1.00 94.69           C
ATOM   1406 1HB  ALA A 105      13.394   2.768   7.571  1.00 94.69           H
ATOM   1407 2HB  ALA A 105      14.144   4.238   8.237  1.00 94.69           H
ATOM   1408 3HB  ALA A 105      14.856   2.643   8.579  1.00 94.69           H
ATOM   1409  HN  ALA A 105      11.762   4.319   8.626  1.00 94.69           H
ATOM   1410  N   ILE A 106      13.818   4.920  11.013  1.00 91.47           N
ATOM   1411  CA  ILE A 106      14.480   5.566  12.134  1.00 91.47           C
ATOM   1412  C   ILE A 106      13.693   5.285  13.415  1.00 91.47           C
ATOM   1413  O   ILE A 106      14.278   4.976  14.452  1.00 91.47           O
ATOM   1414  HA  ILE A 106      15.469   5.119  12.231  1.00 91.47           H
ATOM   1415  CB  ILE A 106      14.682   7.056  11.850  1.00 91.47           C
ATOM   1416  HB  ILE A 106      13.731   7.473  11.518  1.00 91.47           H
ATOM   1417  CG1 ILE A 106      15.689   7.267  10.717  1.00 91.47           C
ATOM   1418 1HG1 ILE A 106      16.697   7.072  11.081  1.00 91.47           H
ATOM   1419 2HG1 ILE A 106      15.495   6.553   9.917  1.00 91.47           H
ATOM   1420  CG2 ILE A 106      15.085   7.806  13.121  1.00 91.47           C
ATOM   1421 1HG2 ILE A 106      14.301   7.696  13.871  1.00 91.47           H
ATOM   1422 2HG2 ILE A 106      16.017   7.394  13.507  1.00 91.47           H
ATOM   1423 3HG2 ILE A 106      15.222   8.863  12.892  1.00 91.47           H
ATOM   1424  CD1 ILE A 106      15.605   8.692  10.168  1.00 91.47           C
ATOM   1425 1HD1 ILE A 106      14.602   8.875   9.783  1.00 91.47           H
ATOM   1426 2HD1 ILE A 106      15.823   9.402  10.966  1.00 91.47           H
ATOM   1427 3HD1 ILE A 106      16.331   8.815   9.364  1.00 91.47           H
ATOM   1428  HN  ILE A 106      13.432   5.544  10.333  1.00 91.47           H
ATOM   1429  N   ALA A 107      12.378   5.403  13.302  1.00 92.72           N
ATOM   1430  CA  ALA A 107      11.511   5.249  14.458  1.00 92.72           C
ATOM   1431  C   ALA A 107      11.656   3.830  15.014  1.00 92.72           C
ATOM   1432  O   ALA A 107      11.643   3.631  16.227  1.00 92.72           O
ATOM   1433  HA  ALA A 107      11.837   5.961  15.215  1.00 92.72           H
ATOM   1434  CB  ALA A 107      10.070   5.575  14.062  1.00 92.72           C
ATOM   1435 1HB  ALA A 107      10.016   6.603  13.702  1.00 92.72           H
ATOM   1436 2HB  ALA A 107       9.747   4.896  13.273  1.00 92.72           H
ATOM   1437 3HB  ALA A 107       9.420   5.460  14.930  1.00 92.72           H
ATOM   1438  HN  ALA A 107      11.906   5.599  12.443  1.00 92.72           H
ATOM   1439  N   ALA A 108      11.791   2.882  14.099  1.00 92.29           N
ATOM   1440  CA  ALA A 108      11.884   1.483  14.479  1.00 92.29           C
ATOM   1441  C   ALA A 108      13.261   1.216  15.091  1.00 92.29           C
ATOM   1442  O   ALA A 108      13.408   0.334  15.937  1.00 92.29           O
ATOM   1443  HA  ALA A 108      11.118   1.291  15.231  1.00 92.29           H
ATOM   1444  CB  ALA A 108      11.608   0.602  13.259  1.00 92.29           C
ATOM   1445 1HB  ALA A 108      10.607   0.809  12.881  1.00 92.29           H
ATOM   1446 2HB  ALA A 108      12.342   0.816  12.483  1.00 92.29           H
ATOM   1447 3HB  ALA A 108      11.678  -0.448  13.546  1.00 92.29           H
ATOM   1448  HN  ALA A 108      11.836   3.056  13.115  1.00 92.29           H
ATOM   1449  N   ALA A 109      14.234   1.994  14.641  1.00 90.67           N
ATOM   1450  CA  ALA A 109      15.611   1.785  15.054  1.00 90.67           C
ATOM   1451  C   ALA A 109      15.761   2.172  16.527  1.00 90.67           C
ATOM   1452  O   ALA A 109      16.533   1.555  17.259  1.00 90.67           O
ATOM   1453  HA  ALA A 109      15.834   0.724  14.942  1.00 90.67           H
ATOM   1454  CB  ALA A 109      16.545   2.584  14.144  1.00 90.67           C
ATOM   1455 1HB  ALA A 109      16.421   2.251  13.113  1.00 90.67           H
ATOM   1456 2HB  ALA A 109      16.301   3.644  14.214  1.00 90.67           H
ATOM   1457 3HB  ALA A 109      17.578   2.427  14.454  1.00 90.67           H
ATOM   1458  HN  ALA A 109      14.094   2.753  14.006  1.00 90.67           H
ATOM   1459  N   ASP A 110      15.010   3.191  16.917  1.00 82.07           N
ATOM   1460  CA  ASP A 110      15.160   3.766  18.243  1.00 82.07           C
ATOM   1461  C   ASP A 110      13.806   4.294  18.722  1.00 82.07           C
ATOM   1462  O   ASP A 110      13.030   3.560  19.332  1.00 82.07           O
ATOM   1463  HA  ASP A 110      15.535   2.955  18.867  1.00 82.07           H
ATOM   1464  CB  ASP A 110      16.144   4.937  18.228  1.00 82.07           C
ATOM   1465 1HB  ASP A 110      17.069   4.634  17.736  1.00 82.07           H
ATOM   1466 2HB  ASP A 110      15.729   5.759  17.644  1.00 82.07           H
ATOM   1467  CG  ASP A 110      16.449   5.416  19.648  1.00 82.07           C
ATOM   1468  OD1 ASP A 110      16.025   4.710  20.589  1.00 82.07           O
ATOM   1469  OD2 ASP A 110      17.100   6.478  19.762  1.00 82.07           O
ATOM   1470  HN  ASP A 110      14.311   3.622  16.346  1.00 82.07           H
ATOM   1471  N   GLN A 111      13.562   5.562  18.426  1.00 84.74           N
ATOM   1472  CA  GLN A 111      12.310   6.193  18.808  1.00 84.74           C
ATOM   1473  C   GLN A 111      11.939   7.286  17.804  1.00 84.74           C
ATOM   1474  O   GLN A 111      12.735   7.630  16.932  1.00 84.74           O
ATOM   1475  HA  GLN A 111      11.565   5.397  18.781  1.00 84.74           H
ATOM   1476  CB  GLN A 111      12.391   6.757  20.228  1.00 84.74           C
ATOM   1477 1HB  GLN A 111      11.444   7.229  20.489  1.00 84.74           H
ATOM   1478 2HB  GLN A 111      12.549   5.944  20.937  1.00 84.74           H
ATOM   1479  CG  GLN A 111      13.527   7.775  20.349  1.00 84.74           C
ATOM   1480 1HG  GLN A 111      14.477   7.295  20.116  1.00 84.74           H
ATOM   1481 2HG  GLN A 111      13.385   8.572  19.619  1.00 84.74           H
ATOM   1482  CD  GLN A 111      13.581   8.370  21.758  1.00 84.74           C
ATOM   1483  OE1 GLN A 111      12.658   8.249  22.547  1.00 84.74           O
ATOM   1484  NE2 GLN A 111      14.711   9.017  22.028  1.00 84.74           N
ATOM   1485 1HE2 GLN A 111      15.429   9.080  21.336  1.00 84.74           H
ATOM   1486 2HE2 GLN A 111      14.842   9.441  22.924  1.00 84.74           H
ATOM   1487  HN  GLN A 111      14.202   6.154  17.936  1.00 84.74           H
ATOM   1488  N   TRP A 112      10.728   7.802  17.960  1.00 90.13           N
ATOM   1489  CA  TRP A 112      10.261   8.885  17.111  1.00 90.13           C
ATOM   1490  C   TRP A 112      10.996  10.161  17.526  1.00 90.13           C
ATOM   1491  O   TRP A 112      10.767  10.688  18.614  1.00 90.13           O
ATOM   1492  HA  TRP A 112      10.508   8.631  16.081  1.00 90.13           H
ATOM   1493  CB  TRP A 112       8.739   9.021  17.184  1.00 90.13           C
ATOM   1494 1HB  TRP A 112       8.288   8.045  17.004  1.00 90.13           H
ATOM   1495 2HB  TRP A 112       8.459   9.320  18.194  1.00 90.13           H
ATOM   1496  CG  TRP A 112       8.156  10.027  16.190  1.00 90.13           C
ATOM   1497  CD1 TRP A 112       7.818  11.304  16.411  1.00 90.13           C
ATOM   1498  HD1 TRP A 112       7.922  11.809  17.372  1.00 90.13           H
ATOM   1499  CD2 TRP A 112       7.854   9.785  14.799  1.00 90.13           C
ATOM   1500  NE1 TRP A 112       7.322  11.901  15.270  1.00 90.13           N
ATOM   1501  HE1 TRP A 112       7.005  12.846  15.186  1.00 90.13           H
ATOM   1502  CE2 TRP A 112       7.345  10.948  14.259  1.00 90.13           C
ATOM   1503  CE3 TRP A 112       8.006   8.622  14.024  1.00 90.13           C
ATOM   1504  HE3 TRP A 112       8.405   7.691  14.427  1.00 90.13           H
ATOM   1505  CZ2 TRP A 112       6.946  11.062  12.921  1.00 90.13           C
ATOM   1506  HZ2 TRP A 112       6.547  11.992  12.518  1.00 90.13           H
ATOM   1507  CZ3 TRP A 112       7.603   8.752  12.690  1.00 90.13           C
ATOM   1508  HZ3 TRP A 112       7.700   7.879  12.044  1.00 90.13           H
ATOM   1509  CH2 TRP A 112       7.089   9.915  12.130  1.00 90.13           C
ATOM   1510  HH2 TRP A 112       6.797   9.936  11.080  1.00 90.13           H
ATOM   1511  HN  TRP A 112      10.074   7.493  18.650  1.00 90.13           H
ATOM   1512  N   LYS A 113      11.863  10.622  16.637  1.00 82.41           N
ATOM   1513  CA  LYS A 113      12.757  11.720  16.963  1.00 82.41           C
ATOM   1514  C   LYS A 113      12.215  13.013  16.351  1.00 82.41           C
ATOM   1515  O   LYS A 113      12.861  14.057  16.422  1.00 82.41           O
ATOM   1516  HA  LYS A 113      12.761  11.827  18.048  1.00 82.41           H
ATOM   1517  CB  LYS A 113      14.189  11.391  16.536  1.00 82.41           C
ATOM   1518 1HB  LYS A 113      14.224  11.234  15.458  1.00 82.41           H
ATOM   1519 2HB  LYS A 113      14.841  12.236  16.756  1.00 82.41           H
ATOM   1520  CG  LYS A 113      14.702  10.142  17.256  1.00 82.41           C
ATOM   1521 1HG  LYS A 113      14.569  10.258  18.332  1.00 82.41           H
ATOM   1522 2HG  LYS A 113      14.115   9.276  16.953  1.00 82.41           H
ATOM   1523  CD  LYS A 113      16.180   9.898  16.944  1.00 82.41           C
ATOM   1524 1HD  LYS A 113      16.310   9.756  15.871  1.00 82.41           H
ATOM   1525 2HD  LYS A 113      16.764  10.775  17.222  1.00 82.41           H
ATOM   1526  CE  LYS A 113      16.703   8.671  17.693  1.00 82.41           C
ATOM   1527 1HE  LYS A 113      16.543   8.796  18.764  1.00 82.41           H
ATOM   1528 2HE  LYS A 113      16.145   7.786  17.389  1.00 82.41           H
ATOM   1529  NZ  LYS A 113      18.145   8.473  17.421  1.00 82.41           N
ATOM   1530 1HZ  LYS A 113      18.481   7.675  17.948  1.00 82.41           H
ATOM   1531 2HZ  LYS A 113      18.282   8.307  16.430  1.00 82.41           H
ATOM   1532 3HZ  LYS A 113      18.658   9.302  17.699  1.00 82.41           H
ATOM   1533  HN  LYS A 113      11.961  10.259  15.711  1.00 82.41           H
ATOM   1534  N   PHE A 114      11.033  12.901  15.762  1.00 88.69           N
ATOM   1535  CA  PHE A 114      10.478  13.994  14.983  1.00 88.69           C
ATOM   1536  C   PHE A 114       9.322  14.666  15.726  1.00 88.69           C
ATOM   1537  O   PHE A 114       8.821  14.132  16.714  1.00 88.69           O
ATOM   1538  HA  PHE A 114      11.278  14.719  14.827  1.00 88.69           H
ATOM   1539  CB  PHE A 114       9.950  13.392  13.679  1.00 88.69           C
ATOM   1540 1HB  PHE A 114       9.089  12.762  13.905  1.00 88.69           H
ATOM   1541 2HB  PHE A 114       9.595  14.197  13.036  1.00 88.69           H
ATOM   1542  CG  PHE A 114      10.983  12.564  12.912  1.00 88.69           C
ATOM   1543  CD1 PHE A 114      11.932  13.186  12.162  1.00 88.69           C
ATOM   1544  HD1 PHE A 114      11.956  14.274  12.108  1.00 88.69           H
ATOM   1545  CD2 PHE A 114      10.952  11.206  12.981  1.00 88.69           C
ATOM   1546  HD2 PHE A 114      10.192  10.707  13.582  1.00 88.69           H
ATOM   1547  CE1 PHE A 114      12.890  12.418  11.451  1.00 88.69           C
ATOM   1548  HE1 PHE A 114      13.651  12.916  10.849  1.00 88.69           H
ATOM   1549  CE2 PHE A 114      11.911  10.438  12.269  1.00 88.69           C
ATOM   1550  HE2 PHE A 114      11.887   9.349  12.324  1.00 88.69           H
ATOM   1551  CZ  PHE A 114      12.860  11.060  11.519  1.00 88.69           C
ATOM   1552  HZ  PHE A 114      13.596  10.470  10.973  1.00 88.69           H
ATOM   1553  HN  PHE A 114      10.459  12.083  15.811  1.00 88.69           H
ATOM   1554  N   GLN A 115       8.932  15.828  15.222  1.00 81.25           N
ATOM   1555  CA  GLN A 115       7.872  16.598  15.850  1.00 81.25           C
ATOM   1556  C   GLN A 115       6.518  15.927  15.613  1.00 81.25           C
ATOM   1557  O   GLN A 115       6.388  15.075  14.736  1.00 81.25           O
ATOM   1558  HA  GLN A 115       8.105  16.597  16.914  1.00 81.25           H
ATOM   1559  CB  GLN A 115       7.866  18.040  15.339  1.00 81.25           C
ATOM   1560 1HB  GLN A 115       7.783  18.045  14.252  1.00 81.25           H
ATOM   1561 2HB  GLN A 115       6.991  18.563  15.727  1.00 81.25           H
ATOM   1562  CG  GLN A 115       9.137  18.778  15.763  1.00 81.25           C
ATOM   1563 1HG  GLN A 115       9.250  18.723  16.845  1.00 81.25           H
ATOM   1564 2HG  GLN A 115      10.008  18.288  15.327  1.00 81.25           H
ATOM   1565  CD  GLN A 115       9.095  20.242  15.322  1.00 81.25           C
ATOM   1566  OE1 GLN A 115       8.201  20.679  14.615  1.00 81.25           O
ATOM   1567  NE2 GLN A 115      10.108  20.974  15.776  1.00 81.25           N
ATOM   1568 1HE2 GLN A 115      10.809  20.553  16.353  1.00 81.25           H
ATOM   1569 2HE2 GLN A 115      10.169  21.944  15.542  1.00 81.25           H
ATOM   1570  HN  GLN A 115       9.327  16.243  14.402  1.00 81.25           H
ATOM   1571  N   THR A 116       5.543  16.336  16.412  1.00 87.48           N
ATOM   1572  CA  THR A 116       4.204  15.782  16.305  1.00 87.48           C
ATOM   1573  C   THR A 116       3.650  15.997  14.895  1.00 87.48           C
ATOM   1574  O   THR A 116       3.000  15.113  14.338  1.00 87.48           O
ATOM   1575  HA  THR A 116       4.264  14.705  16.464  1.00 87.48           H
ATOM   1576  CB  THR A 116       3.342  16.412  17.400  1.00 87.48           C
ATOM   1577  HB  THR A 116       3.092  17.444  17.152  1.00 87.48           H
ATOM   1578  OG1 THR A 116       4.105  16.233  18.589  1.00 87.48           O
ATOM   1579  HG1 THR A 116       3.771  16.845  19.306  1.00 87.48           H
ATOM   1580  CG2 THR A 116       2.056  15.624  17.659  1.00 87.48           C
ATOM   1581 1HG2 THR A 116       2.308  14.611  17.972  1.00 87.48           H
ATOM   1582 2HG2 THR A 116       1.463  15.585  16.745  1.00 87.48           H
ATOM   1583 3HG2 THR A 116       1.481  16.115  18.444  1.00 87.48           H
ATOM   1584  HN  THR A 116       5.656  17.032  17.122  1.00 87.48           H
ATOM   1585  N   PHE A 117       3.927  17.176  14.358  1.00 90.76           N
ATOM   1586  CA  PHE A 117       3.449  17.525  13.031  1.00 90.76           C
ATOM   1587  C   PHE A 117       3.896  16.489  11.998  1.00 90.76           C
ATOM   1588  O   PHE A 117       3.102  16.056  11.164  1.00 90.76           O
ATOM   1589  HA  PHE A 117       2.361  17.546  13.074  1.00 90.76           H
ATOM   1590  CB  PHE A 117       4.065  18.880  12.676  1.00 90.76           C
ATOM   1591 1HB  PHE A 117       3.747  19.617  13.414  1.00 90.76           H
ATOM   1592 2HB  PHE A 117       5.150  18.805  12.748  1.00 90.76           H
ATOM   1593  CG  PHE A 117       3.695  19.385  11.280  1.00 90.76           C
ATOM   1594  CD1 PHE A 117       4.613  19.347  10.278  1.00 90.76           C
ATOM   1595  HD1 PHE A 117       5.612  18.956  10.468  1.00 90.76           H
ATOM   1596  CD2 PHE A 117       2.448  19.873  11.042  1.00 90.76           C
ATOM   1597  HD2 PHE A 117       1.712  19.904  11.846  1.00 90.76           H
ATOM   1598  CE1 PHE A 117       4.269  19.816   8.982  1.00 90.76           C
ATOM   1599  HE1 PHE A 117       5.005  19.785   8.178  1.00 90.76           H
ATOM   1600  CE2 PHE A 117       2.104  20.342   9.747  1.00 90.76           C
ATOM   1601  HE2 PHE A 117       1.104  20.733   9.556  1.00 90.76           H
ATOM   1602  CZ  PHE A 117       3.022  20.303   8.744  1.00 90.76           C
ATOM   1603  HZ  PHE A 117       2.758  20.663   7.750  1.00 90.76           H
ATOM   1604  HN  PHE A 117       4.466  17.885  14.813  1.00 90.76           H
ATOM   1605  N   MET A 118       5.166  16.121  12.086  1.00 88.72           N
ATOM   1606  CA  MET A 118       5.732  15.154  11.161  1.00 88.72           C
ATOM   1607  C   MET A 118       5.076  13.783  11.332  1.00 88.72           C
ATOM   1608  O   MET A 118       4.931  13.035  10.367  1.00 88.72           O
ATOM   1609  HA  MET A 118       5.521  15.543  10.165  1.00 88.72           H
ATOM   1610  CB  MET A 118       7.237  15.035  11.404  1.00 88.72           C
ATOM   1611 1HB  MET A 118       7.425  14.845  12.461  1.00 88.72           H
ATOM   1612 2HB  MET A 118       7.632  14.181  10.853  1.00 88.72           H
ATOM   1613  CG  MET A 118       7.966  16.309  10.972  1.00 88.72           C
ATOM   1614 1HG  MET A 118       7.612  17.157  11.558  1.00 88.72           H
ATOM   1615 2HG  MET A 118       9.034  16.211  11.166  1.00 88.72           H
ATOM   1616  SD  MET A 118       7.687  16.611   9.235  1.00 88.72           S
ATOM   1617  CE  MET A 118       8.736  15.350   8.529  1.00 88.72           C
ATOM   1618 1HE  MET A 118       9.765  15.513   8.847  1.00 88.72           H
ATOM   1619 2HE  MET A 118       8.402  14.369   8.867  1.00 88.72           H
ATOM   1620 3HE  MET A 118       8.680  15.398   7.441  1.00 88.72           H
ATOM   1621  HN  MET A 118       5.803  16.471  12.773  1.00 88.72           H
ATOM   1622  N   CYS A 119       4.697  13.494  12.569  1.00 93.31           N
ATOM   1623  CA  CYS A 119       4.001  12.254  12.868  1.00 93.31           C
ATOM   1624  C   CYS A 119       2.689  12.238  12.082  1.00 93.31           C
ATOM   1625  O   CYS A 119       2.363  11.248  11.429  1.00 93.31           O
ATOM   1626  HA  CYS A 119       4.654  11.443  12.546  1.00 93.31           H
ATOM   1627  CB  CYS A 119       3.769  12.084  14.370  1.00 93.31           C
ATOM   1628 1HB  CYS A 119       4.724  11.974  14.884  1.00 93.31           H
ATOM   1629 2HB  CYS A 119       3.289  12.975  14.776  1.00 93.31           H
ATOM   1630  SG  CYS A 119       2.721  10.615  14.679  1.00 93.31           S
ATOM   1631  HN  CYS A 119       4.858  14.088  13.356  1.00 93.31           H
ATOM   1632  N   LYS A 120       1.970  13.348  12.171  1.00 91.21           N
ATOM   1633  CA  LYS A 120       0.686  13.463  11.499  1.00 91.21           C
ATOM   1634  C   LYS A 120       0.887  13.295   9.992  1.00 91.21           C
ATOM   1635  O   LYS A 120       0.169  12.531   9.348  1.00 91.21           O
ATOM   1636  HA  LYS A 120       0.056  12.649  11.856  1.00 91.21           H
ATOM   1637  CB  LYS A 120      -0.004  14.773  11.885  1.00 91.21           C
ATOM   1638 1HB  LYS A 120       0.672  15.610  11.711  1.00 91.21           H
ATOM   1639 2HB  LYS A 120      -0.875  14.930  11.249  1.00 91.21           H
ATOM   1640  CG  LYS A 120      -0.434  14.754  13.353  1.00 91.21           C
ATOM   1641 1HG  LYS A 120      -0.958  13.823  13.570  1.00 91.21           H
ATOM   1642 2HG  LYS A 120       0.447  14.781  13.994  1.00 91.21           H
ATOM   1643  CD  LYS A 120      -1.342  15.944  13.674  1.00 91.21           C
ATOM   1644 1HD  LYS A 120      -0.802  16.875  13.499  1.00 91.21           H
ATOM   1645 2HD  LYS A 120      -2.201  15.942  13.003  1.00 91.21           H
ATOM   1646  CE  LYS A 120      -1.822  15.891  15.126  1.00 91.21           C
ATOM   1647 1HE  LYS A 120      -1.614  14.908  15.548  1.00 91.21           H
ATOM   1648 2HE  LYS A 120      -1.272  16.618  15.723  1.00 91.21           H
ATOM   1649  NZ  LYS A 120      -3.273  16.173  15.202  1.00 91.21           N
ATOM   1650 1HZ  LYS A 120      -3.582  16.092  16.164  1.00 91.21           H
ATOM   1651 2HZ  LYS A 120      -3.452  17.114  14.868  1.00 91.21           H
ATOM   1652 3HZ  LYS A 120      -3.777  15.508  14.627  1.00 91.21           H
ATOM   1653  HN  LYS A 120       2.250  14.156  12.688  1.00 91.21           H
ATOM   1654  N   VAL A 121       1.867  14.021   9.473  1.00 93.78           N
ATOM   1655  CA  VAL A 121       2.095  14.053   8.038  1.00 93.78           C
ATOM   1656  C   VAL A 121       2.455  12.648   7.552  1.00 93.78           C
ATOM   1657  O   VAL A 121       1.880  12.157   6.581  1.00 93.78           O
ATOM   1658  HA  VAL A 121       1.163  14.361   7.564  1.00 93.78           H
ATOM   1659  CB  VAL A 121       3.164  15.094   7.702  1.00 93.78           C
ATOM   1660  HB  VAL A 121       4.037  14.891   8.322  1.00 93.78           H
ATOM   1661  CG1 VAL A 121       3.593  14.987   6.237  1.00 93.78           C
ATOM   1662 1HG1 VAL A 121       4.001  13.993   6.050  1.00 93.78           H
ATOM   1663 2HG1 VAL A 121       2.729  15.152   5.593  1.00 93.78           H
ATOM   1664 3HG1 VAL A 121       4.353  15.738   6.025  1.00 93.78           H
ATOM   1665  CG2 VAL A 121       2.676  16.507   8.028  1.00 93.78           C
ATOM   1666 1HG2 VAL A 121       1.780  16.725   7.446  1.00 93.78           H
ATOM   1667 2HG2 VAL A 121       2.443  16.575   9.091  1.00 93.78           H
ATOM   1668 3HG2 VAL A 121       3.455  17.228   7.779  1.00 93.78           H
ATOM   1669  HN  VAL A 121       2.497  14.578  10.014  1.00 93.78           H
ATOM   1670  N   VAL A 122       3.404  12.040   8.248  1.00 93.12           N
ATOM   1671  CA  VAL A 122       3.972  10.781   7.798  1.00 93.12           C
ATOM   1672  C   VAL A 122       2.886   9.704   7.807  1.00 93.12           C
ATOM   1673  O   VAL A 122       2.761   8.935   6.856  1.00 93.12           O
ATOM   1674  HA  VAL A 122       4.317  10.922   6.774  1.00 93.12           H
ATOM   1675  CB  VAL A 122       5.183  10.416   8.659  1.00 93.12           C
ATOM   1676  HB  VAL A 122       4.875  10.452   9.704  1.00 93.12           H
ATOM   1677  CG1 VAL A 122       5.660   8.993   8.360  1.00 93.12           C
ATOM   1678 1HG1 VAL A 122       4.855   8.288   8.571  1.00 93.12           H
ATOM   1679 2HG1 VAL A 122       5.942   8.918   7.310  1.00 93.12           H
ATOM   1680 3HG1 VAL A 122       6.521   8.759   8.985  1.00 93.12           H
ATOM   1681  CG2 VAL A 122       6.317  11.425   8.468  1.00 93.12           C
ATOM   1682 1HG2 VAL A 122       6.622  11.435   7.422  1.00 93.12           H
ATOM   1683 2HG2 VAL A 122       5.971  12.419   8.754  1.00 93.12           H
ATOM   1684 3HG2 VAL A 122       7.165  11.142   9.091  1.00 93.12           H
ATOM   1685  HN  VAL A 122       3.784  12.394   9.103  1.00 93.12           H
ATOM   1686  N   ASN A 123       2.127   9.683   8.893  1.00 91.30           N
ATOM   1687  CA  ASN A 123       1.048   8.720   9.035  1.00 91.30           C
ATOM   1688  C   ASN A 123       0.016   8.951   7.930  1.00 91.30           C
ATOM   1689  O   ASN A 123      -0.457   8.001   7.308  1.00 91.30           O
ATOM   1690  HA  ASN A 123       1.526   7.743   8.961  1.00 91.30           H
ATOM   1691  CB  ASN A 123       0.342   8.878  10.383  1.00 91.30           C
ATOM   1692 1HB  ASN A 123       0.491   9.890  10.759  1.00 91.30           H
ATOM   1693 2HB  ASN A 123      -0.732   8.741  10.253  1.00 91.30           H
ATOM   1694  CG  ASN A 123       0.871   7.866  11.401  1.00 91.30           C
ATOM   1695  OD1 ASN A 123       1.512   6.884  11.064  1.00 91.30           O
ATOM   1696  ND2 ASN A 123       0.569   8.160  12.663  1.00 91.30           N
ATOM   1697 1HD2 ASN A 123       0.040   8.982  12.872  1.00 91.30           H
ATOM   1698 2HD2 ASN A 123       0.871   7.558  13.402  1.00 91.30           H
ATOM   1699  HN  ASN A 123       2.239  10.308   9.666  1.00 91.30           H
ATOM   1700  N   SER A 124      -0.304  10.220   7.719  1.00 92.85           N
ATOM   1701  CA  SER A 124      -1.327  10.583   6.753  1.00 92.85           C
ATOM   1702  C   SER A 124      -0.877  10.195   5.343  1.00 92.85           C
ATOM   1703  O   SER A 124      -1.648   9.616   4.579  1.00 92.85           O
ATOM   1704  HA  SER A 124      -2.212  10.015   7.042  1.00 92.85           H
ATOM   1705  CB  SER A 124      -1.640  12.079   6.818  1.00 92.85           C
ATOM   1706 1HB  SER A 124      -0.754  12.647   6.532  1.00 92.85           H
ATOM   1707 2HB  SER A 124      -2.419  12.319   6.094  1.00 92.85           H
ATOM   1708  OG  SER A 124      -2.061  12.481   8.118  1.00 92.85           O
ATOM   1709  HG  SER A 124      -1.363  13.059   8.541  1.00 92.85           H
ATOM   1710  HN  SER A 124       0.122  10.990   8.193  1.00 92.85           H
ATOM   1711  N   MET A 125       0.368  10.530   5.041  1.00 88.17           N
ATOM   1712  CA  MET A 125       0.929  10.228   3.735  1.00 88.17           C
ATOM   1713  C   MET A 125       0.896   8.723   3.459  1.00 88.17           C
ATOM   1714  O   MET A 125       0.477   8.294   2.385  1.00 88.17           O
ATOM   1715  HA  MET A 125       0.296  10.750   3.016  1.00 88.17           H
ATOM   1716  CB  MET A 125       2.373  10.727   3.671  1.00 88.17           C
ATOM   1717 1HB  MET A 125       2.891  10.473   4.596  1.00 88.17           H
ATOM   1718 2HB  MET A 125       2.901  10.223   2.861  1.00 88.17           H
ATOM   1719  CG  MET A 125       2.421  12.241   3.452  1.00 88.17           C
ATOM   1720 1HG  MET A 125       1.833  12.509   2.574  1.00 88.17           H
ATOM   1721 2HG  MET A 125       1.974  12.754   4.303  1.00 88.17           H
ATOM   1722  SD  MET A 125       4.111  12.774   3.239  1.00 88.17           S
ATOM   1723  CE  MET A 125       4.453  12.085   1.629  1.00 88.17           C
ATOM   1724 1HE  MET A 125       4.331  11.002   1.664  1.00 88.17           H
ATOM   1725 2HE  MET A 125       3.761  12.505   0.899  1.00 88.17           H
ATOM   1726 3HE  MET A 125       5.476  12.326   1.340  1.00 88.17           H
ATOM   1727  HN  MET A 125       0.989  10.999   5.669  1.00 88.17           H
ATOM   1728  N   TYR A 126       1.343   7.963   4.447  1.00 90.26           N
ATOM   1729  CA  TYR A 126       1.400   6.517   4.313  1.00 90.26           C
ATOM   1730  C   TYR A 126       0.034   5.949   3.920  1.00 90.26           C
ATOM   1731  O   TYR A 126      -0.070   5.176   2.969  1.00 90.26           O
ATOM   1732  HA  TYR A 126       2.122   6.280   3.532  1.00 90.26           H
ATOM   1733  CB  TYR A 126       1.784   5.980   5.693  1.00 90.26           C
ATOM   1734 1HB  TYR A 126       2.818   6.256   5.904  1.00 90.26           H
ATOM   1735 2HB  TYR A 126       1.165   6.466   6.447  1.00 90.26           H
ATOM   1736  CG  TYR A 126       1.637   4.464   5.834  1.00 90.26           C
ATOM   1737  CD1 TYR A 126       0.495   3.930   6.394  1.00 90.26           C
ATOM   1738  HD1 TYR A 126      -0.303   4.589   6.737  1.00 90.26           H
ATOM   1739  CD2 TYR A 126       2.648   3.629   5.400  1.00 90.26           C
ATOM   1740  HD2 TYR A 126       3.550   4.051   4.957  1.00 90.26           H
ATOM   1741  CE1 TYR A 126       0.356   2.503   6.527  1.00 90.26           C
ATOM   1742  HE1 TYR A 126      -0.541   2.069   6.967  1.00 90.26           H
ATOM   1743  CE2 TYR A 126       2.509   2.202   5.532  1.00 90.26           C
ATOM   1744  HE2 TYR A 126       3.299   1.532   5.194  1.00 90.26           H
ATOM   1745  CZ  TYR A 126       1.370   1.709   6.089  1.00 90.26           C
ATOM   1746  OH  TYR A 126       1.239   0.361   6.214  1.00 90.26           O
ATOM   1747  HH  TYR A 126       0.377   0.142   6.670  1.00 90.26           H
ATOM   1748  HN  TYR A 126       1.662   8.318   5.326  1.00 90.26           H
ATOM   1749  N   LYS A 127      -0.978   6.355   4.673  1.00 87.99           N
ATOM   1750  CA  LYS A 127      -2.295   5.755   4.541  1.00 87.99           C
ATOM   1751  C   LYS A 127      -2.922   6.199   3.218  1.00 87.99           C
ATOM   1752  O   LYS A 127      -3.534   5.394   2.516  1.00 87.99           O
ATOM   1753  HA  LYS A 127      -2.161   4.674   4.514  1.00 87.99           H
ATOM   1754  CB  LYS A 127      -3.154   6.075   5.766  1.00 87.99           C
ATOM   1755 1HB  LYS A 127      -2.582   5.889   6.675  1.00 87.99           H
ATOM   1756 2HB  LYS A 127      -3.415   7.133   5.766  1.00 87.99           H
ATOM   1757  CG  LYS A 127      -4.430   5.230   5.777  1.00 87.99           C
ATOM   1758 1HG  LYS A 127      -5.168   5.670   5.107  1.00 87.99           H
ATOM   1759 2HG  LYS A 127      -4.211   4.231   5.399  1.00 87.99           H
ATOM   1760  CD  LYS A 127      -5.010   5.131   7.190  1.00 87.99           C
ATOM   1761 1HD  LYS A 127      -4.338   4.552   7.823  1.00 87.99           H
ATOM   1762 2HD  LYS A 127      -5.081   6.127   7.628  1.00 87.99           H
ATOM   1763  CE  LYS A 127      -6.392   4.476   7.170  1.00 87.99           C
ATOM   1764 1HE  LYS A 127      -6.987   4.892   6.357  1.00 87.99           H
ATOM   1765 2HE  LYS A 127      -6.292   3.408   6.977  1.00 87.99           H
ATOM   1766  NZ  LYS A 127      -7.086   4.690   8.460  1.00 87.99           N
ATOM   1767 1HZ  LYS A 127      -7.964   4.184   8.459  1.00 87.99           H
ATOM   1768 2HZ  LYS A 127      -6.502   4.353   9.217  1.00 87.99           H
ATOM   1769 3HZ  LYS A 127      -7.266   5.680   8.587  1.00 87.99           H
ATOM   1770  HN  LYS A 127      -0.909   7.077   5.361  1.00 87.99           H
ATOM   1771  N   MET A 128      -2.749   7.477   2.916  1.00 88.76           N
ATOM   1772  CA  MET A 128      -3.289   8.037   1.689  1.00 88.76           C
ATOM   1773  C   MET A 128      -2.753   7.292   0.465  1.00 88.76           C
ATOM   1774  O   MET A 128      -3.517   6.923  -0.426  1.00 88.76           O
ATOM   1775  HA  MET A 128      -4.369   7.907   1.757  1.00 88.76           H
ATOM   1776  CB  MET A 128      -2.912   9.516   1.593  1.00 88.76           C
ATOM   1777 1HB  MET A 128      -3.249  10.040   2.487  1.00 88.76           H
ATOM   1778 2HB  MET A 128      -1.827   9.617   1.555  1.00 88.76           H
ATOM   1779  CG  MET A 128      -3.533  10.161   0.352  1.00 88.76           C
ATOM   1780 1HG  MET A 128      -3.195   9.643  -0.545  1.00 88.76           H
ATOM   1781 2HG  MET A 128      -4.618  10.064   0.386  1.00 88.76           H
ATOM   1782  SD  MET A 128      -3.078  11.885   0.267  1.00 88.76           S
ATOM   1783  CE  MET A 128      -1.374  11.731  -0.240  1.00 88.76           C
ATOM   1784 1HE  MET A 128      -0.821  11.164   0.509  1.00 88.76           H
ATOM   1785 2HE  MET A 128      -1.325  11.213  -1.197  1.00 88.76           H
ATOM   1786 3HE  MET A 128      -0.934  12.723  -0.341  1.00 88.76           H
ATOM   1787  HN  MET A 128      -2.252   8.125   3.493  1.00 88.76           H
ATOM   1788  N   ASN A 129      -1.443   7.093   0.460  1.00 87.74           N
ATOM   1789  CA  ASN A 129      -0.780   6.505  -0.691  1.00 87.74           C
ATOM   1790  C   ASN A 129      -1.063   5.002  -0.724  1.00 87.74           C
ATOM   1791  O   ASN A 129      -1.105   4.397  -1.795  1.00 87.74           O
ATOM   1792  HA  ASN A 129      -1.191   7.025  -1.556  1.00 87.74           H
ATOM   1793  CB  ASN A 129       0.736   6.698  -0.612  1.00 87.74           C
ATOM   1794 1HB  ASN A 129       1.104   6.331   0.346  1.00 87.74           H
ATOM   1795 2HB  ASN A 129       1.223   6.107  -1.388  1.00 87.74           H
ATOM   1796  CG  ASN A 129       1.110   8.172  -0.777  1.00 87.74           C
ATOM   1797  OD1 ASN A 129       0.674   8.852  -1.692  1.00 87.74           O
ATOM   1798  ND2 ASN A 129       1.940   8.628   0.157  1.00 87.74           N
ATOM   1799 1HD2 ASN A 129       2.261   8.017   0.881  1.00 87.74           H
ATOM   1800 2HD2 ASN A 129       2.243   9.580   0.135  1.00 87.74           H
ATOM   1801  HN  ASN A 129      -0.839   7.327   1.222  1.00 87.74           H
ATOM   1802  N   PHE A 130      -1.252   4.441   0.462  1.00 89.64           N
ATOM   1803  CA  PHE A 130      -1.635   3.044   0.577  1.00 89.64           C
ATOM   1804  C   PHE A 130      -2.897   2.753  -0.238  1.00 89.64           C
ATOM   1805  O   PHE A 130      -2.911   1.841  -1.062  1.00 89.64           O
ATOM   1806  HA  PHE A 130      -0.809   2.449   0.189  1.00 89.64           H
ATOM   1807  CB  PHE A 130      -1.925   2.781   2.056  1.00 89.64           C
ATOM   1808 1HB  PHE A 130      -0.998   2.879   2.621  1.00 89.64           H
ATOM   1809 2HB  PHE A 130      -2.606   3.548   2.424  1.00 89.64           H
ATOM   1810  CG  PHE A 130      -2.532   1.404   2.335  1.00 89.64           C
ATOM   1811  CD1 PHE A 130      -3.873   1.277   2.520  1.00 89.64           C
ATOM   1812  HD1 PHE A 130      -4.516   2.156   2.469  1.00 89.64           H
ATOM   1813  CD2 PHE A 130      -1.730   0.308   2.399  1.00 89.64           C
ATOM   1814  HD2 PHE A 130      -0.655   0.410   2.251  1.00 89.64           H
ATOM   1815  CE1 PHE A 130      -4.436  -0.000   2.779  1.00 89.64           C
ATOM   1816  HE1 PHE A 130      -5.511  -0.102   2.928  1.00 89.64           H
ATOM   1817  CE2 PHE A 130      -2.293  -0.970   2.658  1.00 89.64           C
ATOM   1818  HE2 PHE A 130      -1.650  -1.849   2.709  1.00 89.64           H
ATOM   1819  CZ  PHE A 130      -3.634  -1.097   2.843  1.00 89.64           C
ATOM   1820  HZ  PHE A 130      -4.066  -2.077   3.042  1.00 89.64           H
ATOM   1821  HN  PHE A 130      -1.146   4.924   1.331  1.00 89.64           H
ATOM   1822  N   TYR A 131      -3.926   3.546   0.022  1.00 93.75           N
ATOM   1823  CA  TYR A 131      -5.193   3.378  -0.669  1.00 93.75           C
ATOM   1824  C   TYR A 131      -5.057   3.719  -2.155  1.00 93.75           C
ATOM   1825  O   TYR A 131      -5.609   3.025  -3.007  1.00 93.75           O
ATOM   1826  HA  TYR A 131      -5.495   2.335  -0.570  1.00 93.75           H
ATOM   1827  CB  TYR A 131      -6.163   4.366  -0.018  1.00 93.75           C
ATOM   1828 1HB  TYR A 131      -5.649   5.314   0.140  1.00 93.75           H
ATOM   1829 2HB  TYR A 131      -6.985   4.561  -0.708  1.00 93.75           H
ATOM   1830  CG  TYR A 131      -6.739   3.886   1.316  1.00 93.75           C
ATOM   1831  CD1 TYR A 131      -7.423   2.690   1.381  1.00 93.75           C
ATOM   1832  HD1 TYR A 131      -7.554   2.087   0.483  1.00 93.75           H
ATOM   1833  CD2 TYR A 131      -6.573   4.650   2.453  1.00 93.75           C
ATOM   1834  HD2 TYR A 131      -6.032   5.595   2.401  1.00 93.75           H
ATOM   1835  CE1 TYR A 131      -7.965   2.238   2.637  1.00 93.75           C
ATOM   1836  HE1 TYR A 131      -8.508   1.295   2.702  1.00 93.75           H
ATOM   1837  CE2 TYR A 131      -7.114   4.198   3.709  1.00 93.75           C
ATOM   1838  HE2 TYR A 131      -6.990   4.791   4.615  1.00 93.75           H
ATOM   1839  CZ  TYR A 131      -7.783   3.014   3.739  1.00 93.75           C
ATOM   1840  OH  TYR A 131      -8.295   2.587   4.924  1.00 93.75           O
ATOM   1841  HH  TYR A 131      -8.452   3.368   5.530  1.00 93.75           H
ATOM   1842  HN  TYR A 131      -3.904   4.291   0.689  1.00 93.75           H
ATOM   1843  N   SER A 132      -4.320   4.787  -2.419  1.00 93.10           N
ATOM   1844  CA  SER A 132      -4.167   5.273  -3.780  1.00 93.10           C
ATOM   1845  C   SER A 132      -3.557   4.181  -4.660  1.00 93.10           C
ATOM   1846  O   SER A 132      -4.021   3.946  -5.775  1.00 93.10           O
ATOM   1847  HA  SER A 132      -5.175   5.516  -4.114  1.00 93.10           H
ATOM   1848  CB  SER A 132      -3.300   6.534  -3.820  1.00 93.10           C
ATOM   1849 1HB  SER A 132      -2.324   6.317  -3.385  1.00 93.10           H
ATOM   1850 2HB  SER A 132      -3.130   6.823  -4.857  1.00 93.10           H
ATOM   1851  OG  SER A 132      -3.902   7.618  -3.118  1.00 93.10           O
ATOM   1852  HG  SER A 132      -3.607   7.612  -2.162  1.00 93.10           H
ATOM   1853  HN  SER A 132      -3.833   5.316  -1.724  1.00 93.10           H
ATOM   1854  N   CYS A 133      -2.525   3.543  -4.127  1.00 93.08           N
ATOM   1855  CA  CYS A 133      -1.806   2.526  -4.875  1.00 93.08           C
ATOM   1856  C   CYS A 133      -2.793   1.419  -5.251  1.00 93.08           C
ATOM   1857  O   CYS A 133      -2.896   1.043  -6.417  1.00 93.08           O
ATOM   1858  HA  CYS A 133      -1.413   3.013  -5.767  1.00 93.08           H
ATOM   1859  CB  CYS A 133      -0.612   1.983  -4.088  1.00 93.08           C
ATOM   1860 1HB  CYS A 133      -0.925   1.703  -3.082  1.00 93.08           H
ATOM   1861 2HB  CYS A 133      -0.231   1.080  -4.565  1.00 93.08           H
ATOM   1862  SG  CYS A 133       0.708   3.248  -4.001  1.00 93.08           S
ATOM   1863  HG  CYS A 133       1.698   2.441  -4.370  1.00 93.08           H
ATOM   1864  HN  CYS A 133      -2.180   3.711  -3.203  1.00 93.08           H
ATOM   1865  N   VAL A 134      -3.494   0.926  -4.239  1.00 90.98           N
ATOM   1866  CA  VAL A 134      -4.316  -0.260  -4.406  1.00 90.98           C
ATOM   1867  C   VAL A 134      -5.486   0.062  -5.337  1.00 90.98           C
ATOM   1868  O   VAL A 134      -5.873  -0.763  -6.163  1.00 90.98           O
ATOM   1869  HA  VAL A 134      -3.697  -1.026  -4.873  1.00 90.98           H
ATOM   1870  CB  VAL A 134      -4.765  -0.782  -3.040  1.00 90.98           C
ATOM   1871  HB  VAL A 134      -5.362  -0.004  -2.564  1.00 90.98           H
ATOM   1872  CG1 VAL A 134      -5.645  -2.024  -3.190  1.00 90.98           C
ATOM   1873 1HG1 VAL A 134      -6.529  -1.775  -3.776  1.00 90.98           H
ATOM   1874 2HG1 VAL A 134      -5.083  -2.809  -3.696  1.00 90.98           H
ATOM   1875 3HG1 VAL A 134      -5.950  -2.374  -2.203  1.00 90.98           H
ATOM   1876  CG2 VAL A 134      -3.561  -1.068  -2.139  1.00 90.98           C
ATOM   1877 1HG2 VAL A 134      -2.927  -1.819  -2.609  1.00 90.98           H
ATOM   1878 2HG2 VAL A 134      -2.991  -0.150  -1.993  1.00 90.98           H
ATOM   1879 3HG2 VAL A 134      -3.909  -1.437  -1.175  1.00 90.98           H
ATOM   1880  HN  VAL A 134      -3.506   1.323  -3.322  1.00 90.98           H
ATOM   1881  N   LEU A 135      -6.018   1.265  -5.173  1.00 94.33           N
ATOM   1882  CA  LEU A 135      -7.152   1.697  -5.971  1.00 94.33           C
ATOM   1883  C   LEU A 135      -6.711   1.869  -7.426  1.00 94.33           C
ATOM   1884  O   LEU A 135      -7.482   1.607  -8.347  1.00 94.33           O
ATOM   1885  HA  LEU A 135      -7.902   0.907  -5.928  1.00 94.33           H
ATOM   1886  CB  LEU A 135      -7.784   2.953  -5.368  1.00 94.33           C
ATOM   1887 1HB  LEU A 135      -7.000   3.695  -5.218  1.00 94.33           H
ATOM   1888 2HB  LEU A 135      -8.482   3.369  -6.094  1.00 94.33           H
ATOM   1889  CG  LEU A 135      -8.525   2.761  -4.043  1.00 94.33           C
ATOM   1890  HG  LEU A 135      -7.839   2.302  -3.331  1.00 94.33           H
ATOM   1891  CD1 LEU A 135      -8.954   4.107  -3.454  1.00 94.33           C
ATOM   1892 1HD1 LEU A 135      -8.072   4.722  -3.275  1.00 94.33           H
ATOM   1893 2HD1 LEU A 135      -9.616   4.615  -4.154  1.00 94.33           H
ATOM   1894 3HD1 LEU A 135      -9.478   3.941  -2.513  1.00 94.33           H
ATOM   1895  CD2 LEU A 135      -9.709   1.806  -4.210  1.00 94.33           C
ATOM   1896 1HD2 LEU A 135     -10.404   2.214  -4.944  1.00 94.33           H
ATOM   1897 2HD2 LEU A 135      -9.347   0.836  -4.552  1.00 94.33           H
ATOM   1898 3HD2 LEU A 135     -10.218   1.687  -3.254  1.00 94.33           H
ATOM   1899  HN  LEU A 135      -5.687   1.937  -4.510  1.00 94.33           H
ATOM   1900  N   LEU A 136      -5.471   2.308  -7.587  1.00 94.39           N
ATOM   1901  CA  LEU A 136      -4.911   2.499  -8.914  1.00 94.39           C
ATOM   1902  C   LEU A 136      -4.703   1.136  -9.576  1.00 94.39           C
ATOM   1903  O   LEU A 136      -5.005   0.963 -10.756  1.00 94.39           O
ATOM   1904  HA  LEU A 136      -5.641   3.059  -9.498  1.00 94.39           H
ATOM   1905  CB  LEU A 136      -3.641   3.348  -8.842  1.00 94.39           C
ATOM   1906 1HB  LEU A 136      -3.028   2.981  -8.018  1.00 94.39           H
ATOM   1907 2HB  LEU A 136      -3.070   3.191  -9.757  1.00 94.39           H
ATOM   1908  CG  LEU A 136      -3.849   4.853  -8.655  1.00 94.39           C
ATOM   1909  HG  LEU A 136      -4.558   5.001  -7.841  1.00 94.39           H
ATOM   1910  CD1 LEU A 136      -2.544   5.540  -8.250  1.00 94.39           C
ATOM   1911 1HD1 LEU A 136      -2.187   5.118  -7.311  1.00 94.39           H
ATOM   1912 2HD1 LEU A 136      -1.794   5.385  -9.026  1.00 94.39           H
ATOM   1913 3HD1 LEU A 136      -2.720   6.609  -8.124  1.00 94.39           H
ATOM   1914  CD2 LEU A 136      -4.463   5.481  -9.908  1.00 94.39           C
ATOM   1915 1HD2 LEU A 136      -3.797   5.322 -10.757  1.00 94.39           H
ATOM   1916 2HD2 LEU A 136      -5.428   5.017 -10.111  1.00 94.39           H
ATOM   1917 3HD2 LEU A 136      -4.600   6.550  -9.748  1.00 94.39           H
ATOM   1918  HN  LEU A 136      -4.854   2.531  -6.832  1.00 94.39           H
ATOM   1919  N   ILE A 137      -4.189   0.203  -8.788  1.00 92.01           N
ATOM   1920  CA  ILE A 137      -3.963  -1.147  -9.276  1.00 92.01           C
ATOM   1921  C   ILE A 137      -5.291  -1.743  -9.749  1.00 92.01           C
ATOM   1922  O   ILE A 137      -5.343  -2.406 -10.784  1.00 92.01           O
ATOM   1923  HA  ILE A 137      -3.291  -1.077 -10.131  1.00 92.01           H
ATOM   1924  CB  ILE A 137      -3.256  -1.989  -8.212  1.00 92.01           C
ATOM   1925  HB  ILE A 137      -3.755  -1.823  -7.257  1.00 92.01           H
ATOM   1926  CG1 ILE A 137      -1.800  -1.551  -8.044  1.00 92.01           C
ATOM   1927 1HG1 ILE A 137      -1.221  -1.859  -8.914  1.00 92.01           H
ATOM   1928 2HG1 ILE A 137      -1.747  -0.463  -7.996  1.00 92.01           H
ATOM   1929  CG2 ILE A 137      -3.372  -3.482  -8.528  1.00 92.01           C
ATOM   1930 1HG2 ILE A 137      -4.424  -3.767  -8.557  1.00 92.01           H
ATOM   1931 2HG2 ILE A 137      -2.914  -3.685  -9.496  1.00 92.01           H
ATOM   1932 3HG2 ILE A 137      -2.861  -4.057  -7.757  1.00 92.01           H
ATOM   1933  CD1 ILE A 137      -1.188  -2.153  -6.778  1.00 92.01           C
ATOM   1934 1HD1 ILE A 137      -1.756  -1.823  -5.908  1.00 92.01           H
ATOM   1935 2HD1 ILE A 137      -1.221  -3.241  -6.841  1.00 92.01           H
ATOM   1936 3HD1 ILE A 137      -0.153  -1.825  -6.683  1.00 92.01           H
ATOM   1937  HN  ILE A 137      -3.930   0.357  -7.835  1.00 92.01           H
ATOM   1938  N   MET A 138      -6.330  -1.485  -8.969  1.00 91.56           N
ATOM   1939  CA  MET A 138      -7.663  -1.945  -9.322  1.00 91.56           C
ATOM   1940  C   MET A 138      -8.113  -1.349 -10.657  1.00 91.56           C
ATOM   1941  O   MET A 138      -8.645  -2.058 -11.510  1.00 91.56           O
ATOM   1942  HA  MET A 138      -7.586  -3.029  -9.408  1.00 91.56           H
ATOM   1943  CB  MET A 138      -8.649  -1.542  -8.224  1.00 91.56           C
ATOM   1944 1HB  MET A 138      -8.317  -1.943  -7.267  1.00 91.56           H
ATOM   1945 2HB  MET A 138      -8.666  -0.456  -8.126  1.00 91.56           H
ATOM   1946  CG  MET A 138     -10.057  -2.053  -8.537  1.00 91.56           C
ATOM   1947 1HG  MET A 138     -10.372  -1.698  -9.518  1.00 91.56           H
ATOM   1948 2HG  MET A 138     -10.056  -3.142  -8.578  1.00 91.56           H
ATOM   1949  SD  MET A 138     -11.202  -1.491  -7.289  1.00 91.56           S
ATOM   1950  CE  MET A 138     -11.267   0.248  -7.688  1.00 91.56           C
ATOM   1951 1HE  MET A 138     -10.269   0.678  -7.600  1.00 91.56           H
ATOM   1952 2HE  MET A 138     -11.627   0.373  -8.709  1.00 91.56           H
ATOM   1953 3HE  MET A 138     -11.943   0.754  -6.999  1.00 91.56           H
ATOM   1954  HN  MET A 138      -6.273  -0.973  -8.112  1.00 91.56           H
ATOM   1955  N   CYS A 139      -7.883  -0.051 -10.797  1.00 94.03           N
ATOM   1956  CA  CYS A 139      -8.316   0.661 -11.987  1.00 94.03           C
ATOM   1957  C   CYS A 139      -7.536   0.115 -13.185  1.00 94.03           C
ATOM   1958  O   CYS A 139      -8.074   0.012 -14.286  1.00 94.03           O
ATOM   1959  HA  CYS A 139      -9.383   0.465 -12.099  1.00 94.03           H
ATOM   1960  CB  CYS A 139      -8.143   2.174 -11.835  1.00 94.03           C
ATOM   1961 1HB  CYS A 139      -7.148   2.398 -11.451  1.00 94.03           H
ATOM   1962 2HB  CYS A 139      -8.225   2.657 -12.809  1.00 94.03           H
ATOM   1963  SG  CYS A 139      -9.416   2.838 -10.700  1.00 94.03           S
ATOM   1964  HG  CYS A 139      -8.844   2.403  -9.580  1.00 94.03           H
ATOM   1965  HN  CYS A 139      -7.411   0.510 -10.117  1.00 94.03           H
ATOM   1966  N   ILE A 140      -6.280  -0.220 -12.929  1.00 90.72           N
ATOM   1967  CA  ILE A 140      -5.429  -0.781 -13.965  1.00 90.72           C
ATOM   1968  C   ILE A 140      -6.047  -2.083 -14.477  1.00 90.72           C
ATOM   1969  O   ILE A 140      -6.050  -2.342 -15.680  1.00 90.72           O
ATOM   1970  HA  ILE A 140      -5.400  -0.065 -14.786  1.00 90.72           H
ATOM   1971  CB  ILE A 140      -3.996  -0.940 -13.453  1.00 90.72           C
ATOM   1972  HB  ILE A 140      -4.035  -1.389 -12.460  1.00 90.72           H
ATOM   1973  CG1 ILE A 140      -3.311   0.420 -13.307  1.00 90.72           C
ATOM   1974 1HG1 ILE A 140      -3.047   0.806 -14.291  1.00 90.72           H
ATOM   1975 2HG1 ILE A 140      -4.004   1.134 -12.860  1.00 90.72           H
ATOM   1976  CG2 ILE A 140      -3.197  -1.891 -14.347  1.00 90.72           C
ATOM   1977 1HG2 ILE A 140      -3.676  -2.870 -14.355  1.00 90.72           H
ATOM   1978 2HG2 ILE A 140      -3.163  -1.494 -15.361  1.00 90.72           H
ATOM   1979 3HG2 ILE A 140      -2.182  -1.986 -13.960  1.00 90.72           H
ATOM   1980  CD1 ILE A 140      -2.054   0.312 -12.441  1.00 90.72           C
ATOM   1981 1HD1 ILE A 140      -2.326  -0.051 -11.450  1.00 90.72           H
ATOM   1982 2HD1 ILE A 140      -1.354  -0.384 -12.904  1.00 90.72           H
ATOM   1983 3HD1 ILE A 140      -1.587   1.293 -12.354  1.00 90.72           H
ATOM   1984  HN  ILE A 140      -5.844  -0.115 -12.035  1.00 90.72           H
ATOM   1985  N   SER A 141      -6.556  -2.869 -13.539  1.00 89.47           N
ATOM   1986  CA  SER A 141      -7.139  -4.156 -13.877  1.00 89.47           C
ATOM   1987  C   SER A 141      -8.359  -3.958 -14.778  1.00 89.47           C
ATOM   1988  O   SER A 141      -8.564  -4.714 -15.726  1.00 89.47           O
ATOM   1989  HA  SER A 141      -6.355  -4.697 -14.407  1.00 89.47           H
ATOM   1990  CB  SER A 141      -7.530  -4.931 -12.617  1.00 89.47           C
ATOM   1991 1HB  SER A 141      -7.609  -5.992 -12.854  1.00 89.47           H
ATOM   1992 2HB  SER A 141      -6.742  -4.829 -11.870  1.00 89.47           H
ATOM   1993  OG  SER A 141      -8.764  -4.473 -12.070  1.00 89.47           O
ATOM   1994  HG  SER A 141      -8.608  -3.662 -11.506  1.00 89.47           H
ATOM   1995  HN  SER A 141      -6.574  -2.639 -12.566  1.00 89.47           H
ATOM   1996  N   VAL A 142      -9.138  -2.937 -14.450  1.00 90.77           N
ATOM   1997  CA  VAL A 142     -10.334  -2.632 -15.215  1.00 90.77           C
ATOM   1998  C   VAL A 142      -9.933  -2.163 -16.615  1.00 90.77           C
ATOM   1999  O   VAL A 142     -10.544  -2.561 -17.606  1.00 90.77           O
ATOM   2000  HA  VAL A 142     -10.911  -3.553 -15.306  1.00 90.77           H
ATOM   2001  CB  VAL A 142     -11.190  -1.610 -14.464  1.00 90.77           C
ATOM   2002  HB  VAL A 142     -10.589  -0.711 -14.321  1.00 90.77           H
ATOM   2003  CG1 VAL A 142     -12.425  -1.224 -15.280  1.00 90.77           C
ATOM   2004 1HG1 VAL A 142     -12.113  -0.789 -16.229  1.00 90.77           H
ATOM   2005 2HG1 VAL A 142     -13.028  -2.113 -15.469  1.00 90.77           H
ATOM   2006 3HG1 VAL A 142     -13.016  -0.496 -14.723  1.00 90.77           H
ATOM   2007  CG2 VAL A 142     -11.586  -2.135 -13.083  1.00 90.77           C
ATOM   2008 1HG2 VAL A 142     -12.160  -3.055 -13.196  1.00 90.77           H
ATOM   2009 2HG2 VAL A 142     -10.688  -2.336 -12.499  1.00 90.77           H
ATOM   2010 3HG2 VAL A 142     -12.193  -1.389 -12.571  1.00 90.77           H
ATOM   2011  HN  VAL A 142      -8.962  -2.325 -13.678  1.00 90.77           H
ATOM   2012  N   ASP A 143      -8.909  -1.324 -16.653  1.00 85.83           N
ATOM   2013  CA  ASP A 143      -8.437  -0.774 -17.912  1.00 85.83           C
ATOM   2014  C   ASP A 143      -7.978  -1.915 -18.822  1.00 85.83           C
ATOM   2015  O   ASP A 143      -8.272  -1.917 -20.016  1.00 85.83           O
ATOM   2016  HA  ASP A 143      -9.287  -0.229 -18.323  1.00 85.83           H
ATOM   2017  CB  ASP A 143      -7.248   0.164 -17.693  1.00 85.83           C
ATOM   2018 1HB  ASP A 143      -7.533   0.966 -17.012  1.00 85.83           H
ATOM   2019 2HB  ASP A 143      -6.433  -0.382 -17.218  1.00 85.83           H
ATOM   2020  CG  ASP A 143      -6.767   0.759 -19.018  1.00 85.83           C
ATOM   2021  OD1 ASP A 143      -7.598   1.421 -19.677  1.00 85.83           O
ATOM   2022  OD2 ASP A 143      -5.581   0.537 -19.342  1.00 85.83           O
ATOM   2023  HN  ASP A 143      -8.405  -1.020 -15.844  1.00 85.83           H
ATOM   2024  N   ARG A 144      -7.265  -2.857 -18.222  1.00 74.97           N
ATOM   2025  CA  ARG A 144      -6.764  -4.002 -18.963  1.00 74.97           C
ATOM   2026  C   ARG A 144      -7.926  -4.798 -19.560  1.00 74.97           C
ATOM   2027  O   ARG A 144      -7.871  -5.210 -20.718  1.00 74.97           O
ATOM   2028  HA  ARG A 144      -6.138  -3.574 -19.747  1.00 74.97           H
ATOM   2029  CB  ARG A 144      -5.933  -4.919 -18.064  1.00 74.97           C
ATOM   2030 1HB  ARG A 144      -6.481  -5.125 -17.144  1.00 74.97           H
ATOM   2031 2HB  ARG A 144      -5.776  -5.876 -18.561  1.00 74.97           H
ATOM   2032  CG  ARG A 144      -4.583  -4.284 -17.729  1.00 74.97           C
ATOM   2033 1HG  ARG A 144      -4.715  -3.218 -17.542  1.00 74.97           H
ATOM   2034 2HG  ARG A 144      -4.188  -4.722 -16.813  1.00 74.97           H
ATOM   2035  CD  ARG A 144      -3.583  -4.486 -18.870  1.00 74.97           C
ATOM   2036 1HD  ARG A 144      -3.484  -5.549 -19.093  1.00 74.97           H
ATOM   2037 2HD  ARG A 144      -3.950  -4.003 -19.775  1.00 74.97           H
ATOM   2038  NE  ARG A 144      -2.267  -3.924 -18.495  1.00 74.97           N
ATOM   2039  HE  ARG A 144      -2.250  -3.153 -17.859  1.00 74.97           H
ATOM   2040  CZ  ARG A 144      -1.095  -4.384 -18.954  1.00 74.97           C
ATOM   2041  NH1 ARG A 144      -1.057  -5.416 -19.809  1.00 74.97           N
ATOM   2042 1HH1 ARG A 144      -1.908  -5.849 -20.108  1.00 74.97           H
ATOM   2043 2HH1 ARG A 144      -0.179  -5.754 -20.147  1.00 74.97           H
ATOM   2044  NH2 ARG A 144       0.038  -3.797 -18.547  1.00 74.97           N
ATOM   2045 1HH2 ARG A 144       0.921  -4.129 -18.880  1.00 74.97           H
ATOM   2046 2HH2 ARG A 144       0.002  -3.028 -17.909  1.00 74.97           H
ATOM   2047  HN  ARG A 144      -7.031  -2.847 -17.250  1.00 74.97           H
ATOM   2048  N   TYR A 145      -8.950  -4.992 -18.742  1.00 86.74           N
ATOM   2049  CA  TYR A 145     -10.133  -5.712 -19.182  1.00 86.74           C
ATOM   2050  C   TYR A 145     -10.754  -5.048 -20.413  1.00 86.74           C
ATOM   2051  O   TYR A 145     -11.010  -5.710 -21.417  1.00 86.74           O
ATOM   2052  HA  TYR A 145      -9.832  -6.727 -19.440  1.00 86.74           H
ATOM   2053  CB  TYR A 145     -11.127  -5.638 -18.022  1.00 86.74           C
ATOM   2054 1HB  TYR A 145     -10.796  -6.309 -17.229  1.00 86.74           H
ATOM   2055 2HB  TYR A 145     -11.116  -4.629 -17.610  1.00 86.74           H
ATOM   2056  CG  TYR A 145     -12.563  -6.000 -18.408  1.00 86.74           C
ATOM   2057  CD1 TYR A 145     -13.517  -5.009 -18.523  1.00 86.74           C
ATOM   2058  HD1 TYR A 145     -13.247  -3.969 -18.339  1.00 86.74           H
ATOM   2059  CD2 TYR A 145     -12.904  -7.316 -18.642  1.00 86.74           C
ATOM   2060  HD2 TYR A 145     -12.150  -8.099 -18.551  1.00 86.74           H
ATOM   2061  CE1 TYR A 145     -14.868  -5.349 -18.887  1.00 86.74           C
ATOM   2062  HE1 TYR A 145     -15.631  -4.577 -18.981  1.00 86.74           H
ATOM   2063  CE2 TYR A 145     -14.255  -7.657 -19.006  1.00 86.74           C
ATOM   2064  HE2 TYR A 145     -14.537  -8.693 -19.193  1.00 86.74           H
ATOM   2065  CZ  TYR A 145     -15.170  -6.656 -19.111  1.00 86.74           C
ATOM   2066  OH  TYR A 145     -16.446  -6.978 -19.454  1.00 86.74           O
ATOM   2067  HH  TYR A 145     -16.524  -7.964 -19.597  1.00 86.74           H
ATOM   2068  HN  TYR A 145      -8.980  -4.666 -17.797  1.00 86.74           H
ATOM   2069  N   ILE A 146     -10.977  -3.747 -20.294  1.00 83.42           N
ATOM   2070  CA  ILE A 146     -11.635  -3.001 -21.354  1.00 83.42           C
ATOM   2071  C   ILE A 146     -10.792  -3.084 -22.628  1.00 83.42           C
ATOM   2072  O   ILE A 146     -11.331  -3.235 -23.723  1.00 83.42           O
ATOM   2073  HA  ILE A 146     -12.595  -3.480 -21.543  1.00 83.42           H
ATOM   2074  CB  ILE A 146     -11.925  -1.569 -20.900  1.00 83.42           C
ATOM   2075  HB  ILE A 146     -10.999  -1.137 -20.518  1.00 83.42           H
ATOM   2076  CG1 ILE A 146     -12.938  -1.551 -19.754  1.00 83.42           C
ATOM   2077 1HG1 ILE A 146     -13.926  -1.811 -20.133  1.00 83.42           H
ATOM   2078 2HG1 ILE A 146     -12.671  -2.308 -19.016  1.00 83.42           H
ATOM   2079  CG2 ILE A 146     -12.376  -0.702 -22.077  1.00 83.42           C
ATOM   2080 1HG2 ILE A 146     -11.590  -0.677 -22.832  1.00 83.42           H
ATOM   2081 2HG2 ILE A 146     -13.283  -1.121 -22.511  1.00 83.42           H
ATOM   2082 3HG2 ILE A 146     -12.575   0.311 -21.727  1.00 83.42           H
ATOM   2083  CD1 ILE A 146     -12.987  -0.175 -19.087  1.00 83.42           C
ATOM   2084 1HD1 ILE A 146     -12.003   0.070 -18.687  1.00 83.42           H
ATOM   2085 2HD1 ILE A 146     -13.278   0.575 -19.822  1.00 83.42           H
ATOM   2086 3HD1 ILE A 146     -13.715  -0.191 -18.276  1.00 83.42           H
ATOM   2087  HN  ILE A 146     -10.719  -3.206 -19.494  1.00 83.42           H
ATOM   2088  N   ALA A 147      -9.484  -2.981 -22.442  1.00 81.74           N
ATOM   2089  CA  ALA A 147      -8.571  -2.914 -23.571  1.00 81.74           C
ATOM   2090  C   ALA A 147      -8.634  -4.230 -24.350  1.00 81.74           C
ATOM   2091  O   ALA A 147      -8.458  -4.243 -25.567  1.00 81.74           O
ATOM   2092  HA  ALA A 147      -8.902  -2.102 -24.218  1.00 81.74           H
ATOM   2093  CB  ALA A 147      -7.161  -2.600 -23.068  1.00 81.74           C
ATOM   2094 1HB  ALA A 147      -7.165  -1.643 -22.548  1.00 81.74           H
ATOM   2095 2HB  ALA A 147      -6.836  -3.384 -22.384  1.00 81.74           H
ATOM   2096 3HB  ALA A 147      -6.476  -2.551 -23.915  1.00 81.74           H
ATOM   2097  HN  ALA A 147      -9.049  -2.943 -21.543  1.00 81.74           H
ATOM   2098  N   ILE A 148      -8.884  -5.304 -23.616  1.00 77.56           N
ATOM   2099  CA  ILE A 148      -8.821  -6.636 -24.193  1.00 77.56           C
ATOM   2100  C   ILE A 148     -10.208  -7.031 -24.705  1.00 77.56           C
ATOM   2101  O   ILE A 148     -10.346  -7.498 -25.835  1.00 77.56           O
ATOM   2102  HA  ILE A 148      -8.139  -6.592 -25.042  1.00 77.56           H
ATOM   2103  CB  ILE A 148      -8.231  -7.628 -23.188  1.00 77.56           C
ATOM   2104  HB  ILE A 148      -8.759  -7.510 -22.242  1.00 77.56           H
ATOM   2105  CG1 ILE A 148      -6.755  -7.327 -22.923  1.00 77.56           C
ATOM   2106 1HG1 ILE A 148      -6.172  -7.526 -23.822  1.00 77.56           H
ATOM   2107 2HG1 ILE A 148      -6.632  -6.269 -22.691  1.00 77.56           H
ATOM   2108  CG2 ILE A 148      -8.448  -9.070 -23.650  1.00 77.56           C
ATOM   2109 1HG2 ILE A 148      -9.516  -9.264 -23.746  1.00 77.56           H
ATOM   2110 2HG2 ILE A 148      -7.963  -9.220 -24.615  1.00 77.56           H
ATOM   2111 3HG2 ILE A 148      -8.019  -9.754 -22.918  1.00 77.56           H
ATOM   2112  CD1 ILE A 148      -6.222  -8.174 -21.766  1.00 77.56           C
ATOM   2113 1HD1 ILE A 148      -6.791  -7.954 -20.862  1.00 77.56           H
ATOM   2114 2HD1 ILE A 148      -6.324  -9.231 -22.012  1.00 77.56           H
ATOM   2115 3HD1 ILE A 148      -5.170  -7.940 -21.598  1.00 77.56           H
ATOM   2116  HN  ILE A 148      -9.126  -5.275 -22.646  1.00 77.56           H
ATOM   2117  N   ALA A 149     -11.199  -6.830 -23.849  1.00 76.34           N
ATOM   2118  CA  ALA A 149     -12.539  -7.318 -24.128  1.00 76.34           C
ATOM   2119  C   ALA A 149     -13.192  -6.426 -25.186  1.00 76.34           C
ATOM   2120  O   ALA A 149     -13.950  -6.908 -26.027  1.00 76.34           O
ATOM   2121  HA  ALA A 149     -12.448  -8.330 -24.524  1.00 76.34           H
ATOM   2122  CB  ALA A 149     -13.345  -7.368 -22.829  1.00 76.34           C
ATOM   2123 1HB  ALA A 149     -12.854  -8.038 -22.122  1.00 76.34           H
ATOM   2124 2HB  ALA A 149     -13.405  -6.368 -22.400  1.00 76.34           H
ATOM   2125 3HB  ALA A 149     -14.350  -7.735 -23.038  1.00 76.34           H
ATOM   2126  HN  ALA A 149     -11.098  -6.344 -22.981  1.00 76.34           H
ATOM   2127  N   GLN A 150     -12.875  -5.142 -25.109  1.00 65.80           N
ATOM   2128  CA  GLN A 150     -13.514  -4.161 -25.970  1.00 65.80           C
ATOM   2129  C   GLN A 150     -12.474  -3.482 -26.863  1.00 65.80           C
ATOM   2130  O   GLN A 150     -12.561  -2.283 -27.123  1.00 65.80           O
ATOM   2131  HA  GLN A 150     -14.216  -4.726 -26.583  1.00 65.80           H
ATOM   2132  CB  GLN A 150     -14.286  -3.129 -25.146  1.00 65.80           C
ATOM   2133 1HB  GLN A 150     -13.595  -2.574 -24.511  1.00 65.80           H
ATOM   2134 2HB  GLN A 150     -14.757  -2.406 -25.811  1.00 65.80           H
ATOM   2135  CG  GLN A 150     -15.352  -3.804 -24.281  1.00 65.80           C
ATOM   2136 1HG  GLN A 150     -15.944  -4.485 -24.892  1.00 65.80           H
ATOM   2137 2HG  GLN A 150     -14.872  -4.405 -23.508  1.00 65.80           H
ATOM   2138  CD  GLN A 150     -16.269  -2.766 -23.630  1.00 65.80           C
ATOM   2139  OE1 GLN A 150     -16.088  -1.568 -23.767  1.00 65.80           O
ATOM   2140  NE2 GLN A 150     -17.261  -3.292 -22.918  1.00 65.80           N
ATOM   2141 1HE2 GLN A 150     -17.354  -4.285 -22.846  1.00 65.80           H
ATOM   2142 2HE2 GLN A 150     -17.915  -2.694 -22.454  1.00 65.80           H
ATOM   2143  HN  GLN A 150     -12.197  -4.771 -24.475  1.00 65.80           H
ATOM   2144  N   ALA A 151     -11.513  -4.279 -27.310  1.00 65.25           N
ATOM   2145  CA  ALA A 151     -10.340  -3.737 -27.974  1.00 65.25           C
ATOM   2146  C   ALA A 151     -10.783  -2.812 -29.109  1.00 65.25           C
ATOM   2147  O   ALA A 151     -10.219  -1.734 -29.293  1.00 65.25           O
ATOM   2148  HA  ALA A 151      -9.782  -3.156 -27.240  1.00 65.25           H
ATOM   2149  CB  ALA A 151      -9.458  -4.885 -28.468  1.00 65.25           C
ATOM   2150 1HB  ALA A 151      -9.146  -5.495 -27.620  1.00 65.25           H
ATOM   2151 2HB  ALA A 151     -10.021  -5.500 -29.170  1.00 65.25           H
ATOM   2152 3HB  ALA A 151      -8.578  -4.478 -28.967  1.00 65.25           H
ATOM   2153  HN  ALA A 151     -11.528  -5.275 -27.224  1.00 65.25           H
ATOM   2154  N   MET A 152     -11.790  -3.266 -29.840  1.00 55.43           N
ATOM   2155  CA  MET A 152     -12.247  -2.544 -31.016  1.00 55.43           C
ATOM   2156  C   MET A 152     -12.784  -1.162 -30.636  1.00 55.43           C
ATOM   2157  O   MET A 152     -12.412  -0.159 -31.244  1.00 55.43           O
ATOM   2158  HA  MET A 152     -11.369  -2.437 -31.654  1.00 55.43           H
ATOM   2159  CB  MET A 152     -13.348  -3.346 -31.713  1.00 55.43           C
ATOM   2160 1HB  MET A 152     -14.014  -3.779 -30.967  1.00 55.43           H
ATOM   2161 2HB  MET A 152     -13.950  -2.681 -32.332  1.00 55.43           H
ATOM   2162  CG  MET A 152     -12.751  -4.457 -32.578  1.00 55.43           C
ATOM   2163 1HG  MET A 152     -11.799  -4.132 -32.997  1.00 55.43           H
ATOM   2164 2HG  MET A 152     -12.548  -5.336 -31.967  1.00 55.43           H
ATOM   2165  SD  MET A 152     -13.882  -4.880 -33.893  1.00 55.43           S
ATOM   2166  CE  MET A 152     -14.686  -6.298 -33.167  1.00 55.43           C
ATOM   2167 1HE  MET A 152     -13.944  -7.068 -32.957  1.00 55.43           H
ATOM   2168 2HE  MET A 152     -15.176  -6.003 -32.240  1.00 55.43           H
ATOM   2169 3HE  MET A 152     -15.429  -6.690 -33.862  1.00 55.43           H
ATOM   2170  HN  MET A 152     -12.290  -4.109 -29.642  1.00 55.43           H
ATOM   2171  N   ARG A 153     -13.650  -1.154 -29.633  1.00 54.58           N
ATOM   2172  CA  ARG A 153     -14.315   0.073 -29.229  1.00 54.58           C
ATOM   2173  C   ARG A 153     -13.337   0.987 -28.487  1.00 54.58           C
ATOM   2174  O   ARG A 153     -13.541   2.198 -28.424  1.00 54.58           O
ATOM   2175  HA  ARG A 153     -14.648   0.530 -30.161  1.00 54.58           H
ATOM   2176  CB  ARG A 153     -15.513  -0.222 -28.324  1.00 54.58           C
ATOM   2177 1HB  ARG A 153     -15.234  -0.964 -27.576  1.00 54.58           H
ATOM   2178 2HB  ARG A 153     -15.798   0.681 -27.786  1.00 54.58           H
ATOM   2179  CG  ARG A 153     -16.702  -0.734 -29.139  1.00 54.58           C
ATOM   2180 1HG  ARG A 153     -16.894  -0.059 -29.973  1.00 54.58           H
ATOM   2181 2HG  ARG A 153     -16.463  -1.708 -29.566  1.00 54.58           H
ATOM   2182  CD  ARG A 153     -17.955  -0.847 -28.269  1.00 54.58           C
ATOM   2183 1HD  ARG A 153     -17.798  -1.588 -27.485  1.00 54.58           H
ATOM   2184 2HD  ARG A 153     -18.151   0.104 -27.774  1.00 54.58           H
ATOM   2185  NE  ARG A 153     -19.117  -1.231 -29.101  1.00 54.58           N
ATOM   2186  HE  ARG A 153     -18.971  -1.348 -30.084  1.00 54.58           H
ATOM   2187  CZ  ARG A 153     -20.352  -1.432 -28.621  1.00 54.58           C
ATOM   2188  NH1 ARG A 153     -20.604  -1.288 -27.313  1.00 54.58           N
ATOM   2189 1HH1 ARG A 153     -19.869  -1.030 -26.687  1.00 54.58           H
ATOM   2190 2HH1 ARG A 153     -21.529  -1.440 -26.963  1.00 54.58           H
ATOM   2191  NH2 ARG A 153     -21.330  -1.778 -29.469  1.00 54.58           N
ATOM   2192 1HH2 ARG A 153     -22.257  -1.931 -29.127  1.00 54.58           H
ATOM   2193 2HH2 ARG A 153     -21.133  -1.882 -30.444  1.00 54.58           H
ATOM   2194  HN  ARG A 153     -13.898  -1.964 -29.102  1.00 54.58           H
ATOM   2195  N   ALA A 154     -12.297   0.371 -27.944  1.00 58.58           N
ATOM   2196  CA  ALA A 154     -11.390   1.077 -27.055  1.00 58.58           C
ATOM   2197  C   ALA A 154     -10.607   2.119 -27.855  1.00 58.58           C
ATOM   2198  O   ALA A 154     -10.200   3.146 -27.312  1.00 58.58           O
ATOM   2199  HA  ALA A 154     -11.992   1.586 -26.302  1.00 58.58           H
ATOM   2200  CB  ALA A 154     -10.475   0.070 -26.355  1.00 58.58           C
ATOM   2201 1HB  ALA A 154     -11.078  -0.630 -25.778  1.00 58.58           H
ATOM   2202 2HB  ALA A 154      -9.899  -0.477 -27.102  1.00 58.58           H
ATOM   2203 3HB  ALA A 154      -9.795   0.600 -25.688  1.00 58.58           H
ATOM   2204  HN  ALA A 154     -12.071  -0.590 -28.103  1.00 58.58           H
ATOM   2205  N   HIS A 155     -10.419   1.820 -29.132  1.00 54.65           N
ATOM   2206  CA  HIS A 155      -9.555   2.633 -29.971  1.00 54.65           C
ATOM   2207  C   HIS A 155     -10.268   3.938 -30.329  1.00 54.65           C
ATOM   2208  O   HIS A 155      -9.652   5.003 -30.346  1.00 54.65           O
ATOM   2209  HA  HIS A 155      -8.670   2.863 -29.379  1.00 54.65           H
ATOM   2210  CB  HIS A 155      -9.101   1.848 -31.204  1.00 54.65           C
ATOM   2211 1HB  HIS A 155      -8.966   0.803 -30.927  1.00 54.65           H
ATOM   2212 2HB  HIS A 155      -9.891   1.880 -31.954  1.00 54.65           H
ATOM   2213  CG  HIS A 155      -7.821   2.360 -31.820  1.00 54.65           C
ATOM   2214  ND1 HIS A 155      -6.706   2.687 -31.069  1.00 54.65           N
ATOM   2215  HD1 HIS A 155      -6.631   2.622 -30.073  1.00 54.65           H
ATOM   2216  CD2 HIS A 155      -7.491   2.596 -33.122  1.00 54.65           C
ATOM   2217  HD2 HIS A 155      -8.142   2.444 -33.982  1.00 54.65           H
ATOM   2218  CE1 HIS A 155      -5.753   3.101 -31.892  1.00 54.65           C
ATOM   2219  HE1 HIS A 155      -4.755   3.429 -31.603  1.00 54.65           H
ATOM   2220  NE2 HIS A 155      -6.242   3.045 -33.164  1.00 54.65           N
ATOM   2221  HN  HIS A 155     -10.844   1.041 -29.592  1.00 54.65           H
ATOM   2222  N   THR A 156     -11.558   3.814 -30.607  1.00 62.39           N
ATOM   2223  CA  THR A 156     -12.323   4.934 -31.128  1.00 62.39           C
ATOM   2224  C   THR A 156     -12.463   6.025 -30.064  1.00 62.39           C
ATOM   2225  O   THR A 156     -12.515   7.210 -30.387  1.00 62.39           O
ATOM   2226  HA  THR A 156     -11.771   5.370 -31.961  1.00 62.39           H
ATOM   2227  CB  THR A 156     -13.665   4.398 -31.630  1.00 62.39           C
ATOM   2228  HB  THR A 156     -14.490   4.804 -31.044  1.00 62.39           H
ATOM   2229  OG1 THR A 156     -13.514   2.982 -31.580  1.00 62.39           O
ATOM   2230  HG1 THR A 156     -14.411   2.542 -31.594  1.00 62.39           H
ATOM   2231  CG2 THR A 156     -13.897   4.696 -33.112  1.00 62.39           C
ATOM   2232 1HG2 THR A 156     -13.108   4.232 -33.704  1.00 62.39           H
ATOM   2233 2HG2 THR A 156     -13.886   5.774 -33.272  1.00 62.39           H
ATOM   2234 3HG2 THR A 156     -14.864   4.294 -33.417  1.00 62.39           H
ATOM   2235  HN  THR A 156     -12.078   2.969 -30.483  1.00 62.39           H
ATOM   2236  N   TRP A 157     -12.521   5.584 -28.815  1.00 58.56           N
ATOM   2237  CA  TRP A 157     -12.866   6.477 -27.722  1.00 58.56           C
ATOM   2238  C   TRP A 157     -11.583   6.803 -26.955  1.00 58.56           C
ATOM   2239  O   TRP A 157     -11.622   7.058 -25.753  1.00 58.56           O
ATOM   2240  HA  TRP A 157     -13.284   7.387 -28.154  1.00 58.56           H
ATOM   2241  CB  TRP A 157     -13.953   5.865 -26.836  1.00 58.56           C
ATOM   2242 1HB  TRP A 157     -13.676   4.839 -26.596  1.00 58.56           H
ATOM   2243 2HB  TRP A 157     -13.991   6.413 -25.895  1.00 58.56           H
ATOM   2244  CG  TRP A 157     -15.346   5.868 -27.469  1.00 58.56           C
ATOM   2245  CD1 TRP A 157     -15.725   5.325 -28.634  1.00 58.56           C
ATOM   2246  HD1 TRP A 157     -15.056   4.789 -29.307  1.00 58.56           H
ATOM   2247  CD2 TRP A 157     -16.538   6.468 -26.919  1.00 58.56           C
ATOM   2248  NE1 TRP A 157     -17.068   5.530 -28.874  1.00 58.56           N
ATOM   2249  HE1 TRP A 157     -17.580   5.220 -29.676  1.00 58.56           H
ATOM   2250  CE2 TRP A 157     -17.579   6.247 -27.798  1.00 58.56           C
ATOM   2251  CE3 TRP A 157     -16.732   7.173 -25.718  1.00 58.56           C
ATOM   2252  HE3 TRP A 157     -15.927   7.360 -25.007  1.00 58.56           H
ATOM   2253  CZ2 TRP A 157     -18.884   6.698 -27.571  1.00 58.56           C
ATOM   2254  HZ2 TRP A 157     -19.689   6.511 -28.282  1.00 58.56           H
ATOM   2255  CZ3 TRP A 157     -18.042   7.618 -25.505  1.00 58.56           C
ATOM   2256  HZ3 TRP A 157     -18.247   8.171 -24.589  1.00 58.56           H
ATOM   2257  CH2 TRP A 157     -19.100   7.404 -26.381  1.00 58.56           C
ATOM   2258  HH2 TRP A 157     -20.094   7.783 -26.142  1.00 58.56           H
ATOM   2259  HN  TRP A 157     -12.338   4.639 -28.547  1.00 58.56           H
ATOM   2260  N   ARG A 158     -10.476   6.784 -27.683  1.00 61.18           N
ATOM   2261  CA  ARG A 158      -9.168   6.885 -27.058  1.00 61.18           C
ATOM   2262  C   ARG A 158      -9.072   8.168 -26.230  1.00 61.18           C
ATOM   2263  O   ARG A 158      -8.591   8.147 -25.099  1.00 61.18           O
ATOM   2264  HA  ARG A 158      -9.094   6.002 -26.423  1.00 61.18           H
ATOM   2265  CB  ARG A 158      -8.054   6.879 -28.107  1.00 61.18           C
ATOM   2266 1HB  ARG A 158      -8.181   6.025 -28.772  1.00 61.18           H
ATOM   2267 2HB  ARG A 158      -8.125   7.776 -28.722  1.00 61.18           H
ATOM   2268  CG  ARG A 158      -6.677   6.816 -27.444  1.00 61.18           C
ATOM   2269 1HG  ARG A 158      -6.514   7.714 -26.849  1.00 61.18           H
ATOM   2270 2HG  ARG A 158      -6.637   5.969 -26.759  1.00 61.18           H
ATOM   2271  CD  ARG A 158      -5.570   6.684 -28.491  1.00 61.18           C
ATOM   2272 1HD  ARG A 158      -5.701   5.761 -29.057  1.00 61.18           H
ATOM   2273 2HD  ARG A 158      -5.631   7.506 -29.203  1.00 61.18           H
ATOM   2274  NE  ARG A 158      -4.245   6.686 -27.831  1.00 61.18           N
ATOM   2275  HE  ARG A 158      -4.211   6.869 -26.848  1.00 61.18           H
ATOM   2276  CZ  ARG A 158      -3.088   6.457 -28.467  1.00 61.18           C
ATOM   2277  NH1 ARG A 158      -3.074   6.205 -29.783  1.00 61.18           N
ATOM   2278 1HH1 ARG A 158      -3.931   6.187 -30.298  1.00 61.18           H
ATOM   2279 2HH1 ARG A 158      -2.206   6.035 -30.250  1.00 61.18           H
ATOM   2280  NH2 ARG A 158      -1.946   6.483 -27.767  1.00 61.18           N
ATOM   2281 1HH2 ARG A 158      -1.074   6.314 -28.227  1.00 61.18           H
ATOM   2282 2HH2 ARG A 158      -1.965   6.672 -26.785  1.00 61.18           H
ATOM   2283  HN  ARG A 158     -10.463   6.702 -28.679  1.00 61.18           H
ATOM   2284  N   GLU A 159      -9.539   9.255 -26.826  1.00 66.52           N
ATOM   2285  CA  GLU A 159      -9.429  10.560 -26.197  1.00 66.52           C
ATOM   2286  C   GLU A 159     -10.343  10.637 -24.972  1.00 66.52           C
ATOM   2287  O   GLU A 159      -9.928  11.103 -23.912  1.00 66.52           O
ATOM   2288  HA  GLU A 159      -8.388  10.645 -25.887  1.00 66.52           H
ATOM   2289  CB  GLU A 159      -9.750  11.678 -27.191  1.00 66.52           C
ATOM   2290 1HB  GLU A 159     -10.673  11.443 -27.722  1.00 66.52           H
ATOM   2291 2HB  GLU A 159      -9.783  12.635 -26.671  1.00 66.52           H
ATOM   2292  CG  GLU A 159      -8.652  11.802 -28.250  1.00 66.52           C
ATOM   2293 1HG  GLU A 159      -7.674  11.756 -27.771  1.00 66.52           H
ATOM   2294 2HG  GLU A 159      -8.709  10.959 -28.938  1.00 66.52           H
ATOM   2295  CD  GLU A 159      -8.785  13.113 -29.027  1.00 66.52           C
ATOM   2296  OE1 GLU A 159      -7.764  13.530 -29.614  1.00 66.52           O
ATOM   2297  OE2 GLU A 159      -9.905  13.667 -29.017  1.00 66.52           O
ATOM   2298  HN  GLU A 159      -9.985   9.254 -27.722  1.00 66.52           H
ATOM   2299  N   LYS A 160     -11.570  10.174 -25.159  1.00 71.42           N
ATOM   2300  CA  LYS A 160     -12.552  10.203 -24.088  1.00 71.42           C
ATOM   2301  C   LYS A 160     -12.031   9.391 -22.901  1.00 71.42           C
ATOM   2302  O   LYS A 160     -12.176   9.803 -21.751  1.00 71.42           O
ATOM   2303  HA  LYS A 160     -12.662  11.241 -23.775  1.00 71.42           H
ATOM   2304  CB  LYS A 160     -13.917   9.737 -24.600  1.00 71.42           C
ATOM   2305 1HB  LYS A 160     -13.812   8.776 -25.103  1.00 71.42           H
ATOM   2306 2HB  LYS A 160     -14.592   9.585 -23.758  1.00 71.42           H
ATOM   2307  CG  LYS A 160     -14.519  10.761 -25.565  1.00 71.42           C
ATOM   2308 1HG  LYS A 160     -14.441  11.760 -25.136  1.00 71.42           H
ATOM   2309 2HG  LYS A 160     -13.950  10.768 -26.495  1.00 71.42           H
ATOM   2310  CD  LYS A 160     -15.985  10.439 -25.860  1.00 71.42           C
ATOM   2311 1HD  LYS A 160     -16.066   9.428 -26.260  1.00 71.42           H
ATOM   2312 2HD  LYS A 160     -16.560  10.463 -24.934  1.00 71.42           H
ATOM   2313  CE  LYS A 160     -16.575  11.437 -26.859  1.00 71.42           C
ATOM   2314 1HE  LYS A 160     -16.520  12.446 -26.449  1.00 71.42           H
ATOM   2315 2HE  LYS A 160     -15.987  11.433 -27.776  1.00 71.42           H
ATOM   2316  NZ  LYS A 160     -17.982  11.095 -27.163  1.00 71.42           N
ATOM   2317 1HZ  LYS A 160     -18.365  11.779 -27.807  1.00 71.42           H
ATOM   2318 2HZ  LYS A 160     -18.023  10.174 -27.586  1.00 71.42           H
ATOM   2319 3HZ  LYS A 160     -18.524  11.098 -26.306  1.00 71.42           H
ATOM   2320  HN  LYS A 160     -11.895   9.784 -26.020  1.00 71.42           H
ATOM   2321  N   ARG A 161     -11.435   8.252 -23.220  1.00 69.75           N
ATOM   2322  CA  ARG A 161     -10.908   7.369 -22.193  1.00 69.75           C
ATOM   2323  C   ARG A 161      -9.817   8.081 -21.391  1.00 69.75           C
ATOM   2324  O   ARG A 161      -9.682   7.860 -20.188  1.00 69.75           O
ATOM   2325  HA  ARG A 161     -11.766   7.131 -21.564  1.00 69.75           H
ATOM   2326  CB  ARG A 161     -10.330   6.093 -22.807  1.00 69.75           C
ATOM   2327 1HB  ARG A 161      -9.670   6.350 -23.635  1.00 69.75           H
ATOM   2328 2HB  ARG A 161      -9.724   5.571 -22.067  1.00 69.75           H
ATOM   2329  CG  ARG A 161     -11.445   5.170 -23.304  1.00 69.75           C
ATOM   2330 1HG  ARG A 161     -12.140   4.962 -22.491  1.00 69.75           H
ATOM   2331 2HG  ARG A 161     -12.013   5.670 -24.089  1.00 69.75           H
ATOM   2332  CD  ARG A 161     -10.871   3.857 -23.840  1.00 69.75           C
ATOM   2333 1HD  ARG A 161     -11.653   3.287 -24.342  1.00 69.75           H
ATOM   2334 2HD  ARG A 161     -10.100   4.063 -24.583  1.00 69.75           H
ATOM   2335  NE  ARG A 161     -10.302   3.062 -22.729  1.00 69.75           N
ATOM   2336  HE  ARG A 161     -10.487   3.364 -21.794  1.00 69.75           H
ATOM   2337  CZ  ARG A 161      -9.554   1.963 -22.897  1.00 69.75           C
ATOM   2338  NH1 ARG A 161      -9.274   1.513 -24.128  1.00 69.75           N
ATOM   2339 1HH1 ARG A 161      -9.624   1.998 -24.929  1.00 69.75           H
ATOM   2340 2HH1 ARG A 161      -8.715   0.692 -24.245  1.00 69.75           H
ATOM   2341  NH2 ARG A 161      -9.090   1.321 -21.816  1.00 69.75           N
ATOM   2342 1HH2 ARG A 161      -8.530   0.500 -21.925  1.00 69.75           H
ATOM   2343 2HH2 ARG A 161      -9.303   1.664 -20.901  1.00 69.75           H
ATOM   2344  HN  ARG A 161     -11.309   7.930 -24.159  1.00 69.75           H
ATOM   2345  N   LEU A 162      -9.066   8.920 -22.088  1.00 82.09           N
ATOM   2346  CA  LEU A 162      -7.990   9.665 -21.456  1.00 82.09           C
ATOM   2347  C   LEU A 162      -8.585  10.677 -20.475  1.00 82.09           C
ATOM   2348  O   LEU A 162      -8.056  10.871 -19.381  1.00 82.09           O
ATOM   2349  HA  LEU A 162      -7.386   8.953 -20.893  1.00 82.09           H
ATOM   2350  CB  LEU A 162      -7.080  10.294 -22.513  1.00 82.09           C
ATOM   2351 1HB  LEU A 162      -6.714   9.502 -23.167  1.00 82.09           H
ATOM   2352 2HB  LEU A 162      -7.681  10.964 -23.128  1.00 82.09           H
ATOM   2353  CG  LEU A 162      -5.877  11.076 -21.982  1.00 82.09           C
ATOM   2354  HG  LEU A 162      -6.240  11.823 -21.276  1.00 82.09           H
ATOM   2355  CD1 LEU A 162      -4.921  10.159 -21.218  1.00 82.09           C
ATOM   2356 1HD1 LEU A 162      -5.444   9.709 -20.375  1.00 82.09           H
ATOM   2357 2HD1 LEU A 162      -4.561   9.374 -21.883  1.00 82.09           H
ATOM   2358 3HD1 LEU A 162      -4.074  10.741 -20.852  1.00 82.09           H
ATOM   2359  CD2 LEU A 162      -5.171  11.828 -23.112  1.00 82.09           C
ATOM   2360 1HD2 LEU A 162      -4.822  11.116 -23.860  1.00 82.09           H
ATOM   2361 2HD2 LEU A 162      -5.867  12.528 -23.574  1.00 82.09           H
ATOM   2362 3HD2 LEU A 162      -4.320  12.376 -22.707  1.00 82.09           H
ATOM   2363  HN  LEU A 162      -9.182   9.094 -23.066  1.00 82.09           H
ATOM   2364  N   LEU A 163      -9.677  11.295 -20.901  1.00 83.87           N
ATOM   2365  CA  LEU A 163     -10.354  12.276 -20.070  1.00 83.87           C
ATOM   2366  C   LEU A 163     -10.862  11.595 -18.797  1.00 83.87           C
ATOM   2367  O   LEU A 163     -10.613  12.074 -17.692  1.00 83.87           O
ATOM   2368  HA  LEU A 163      -9.619  13.030 -19.789  1.00 83.87           H
ATOM   2369  CB  LEU A 163     -11.451  12.987 -20.866  1.00 83.87           C
ATOM   2370 1HB  LEU A 163     -11.007  13.392 -21.775  1.00 83.87           H
ATOM   2371 2HB  LEU A 163     -12.187  12.245 -21.175  1.00 83.87           H
ATOM   2372  CG  LEU A 163     -12.181  14.118 -20.140  1.00 83.87           C
ATOM   2373  HG  LEU A 163     -12.558  13.728 -19.194  1.00 83.87           H
ATOM   2374  CD1 LEU A 163     -11.224  15.264 -19.807  1.00 83.87           C
ATOM   2375 1HD1 LEU A 163     -10.424  14.895 -19.165  1.00 83.87           H
ATOM   2376 2HD1 LEU A 163     -10.796  15.659 -20.728  1.00 83.87           H
ATOM   2377 3HD1 LEU A 163     -11.768  16.054 -19.291  1.00 83.87           H
ATOM   2378  CD2 LEU A 163     -13.390  14.596 -20.946  1.00 83.87           C
ATOM   2379 1HD2 LEU A 163     -13.057  14.963 -21.917  1.00 83.87           H
ATOM   2380 2HD2 LEU A 163     -14.083  13.767 -21.088  1.00 83.87           H
ATOM   2381 3HD2 LEU A 163     -13.891  15.400 -20.406  1.00 83.87           H
ATOM   2382  HN  LEU A 163     -10.097  11.136 -21.795  1.00 83.87           H
ATOM   2383  N   TYR A 164     -11.564  10.489 -18.995  1.00 77.93           N
ATOM   2384  CA  TYR A 164     -12.115   9.742 -17.877  1.00 77.93           C
ATOM   2385  C   TYR A 164     -11.007   9.276 -16.930  1.00 77.93           C
ATOM   2386  O   TYR A 164     -11.194   9.251 -15.715  1.00 77.93           O
ATOM   2387  HA  TYR A 164     -12.793  10.401 -17.334  1.00 77.93           H
ATOM   2388  CB  TYR A 164     -12.799   8.517 -18.485  1.00 77.93           C
ATOM   2389 1HB  TYR A 164     -12.128   8.062 -19.214  1.00 77.93           H
ATOM   2390 2HB  TYR A 164     -12.965   7.779 -17.700  1.00 77.93           H
ATOM   2391  CG  TYR A 164     -14.135   8.824 -19.166  1.00 77.93           C
ATOM   2392  CD1 TYR A 164     -15.116   9.512 -18.481  1.00 77.93           C
ATOM   2393  HD1 TYR A 164     -14.940   9.836 -17.456  1.00 77.93           H
ATOM   2394  CD2 TYR A 164     -14.358   8.413 -20.464  1.00 77.93           C
ATOM   2395  HD2 TYR A 164     -13.583   7.870 -21.005  1.00 77.93           H
ATOM   2396  CE1 TYR A 164     -16.373   9.801 -19.122  1.00 77.93           C
ATOM   2397  HE1 TYR A 164     -17.156  10.343 -18.592  1.00 77.93           H
ATOM   2398  CE2 TYR A 164     -15.615   8.702 -21.105  1.00 77.93           C
ATOM   2399  HE2 TYR A 164     -15.804   8.383 -22.130  1.00 77.93           H
ATOM   2400  CZ  TYR A 164     -16.560   9.382 -20.402  1.00 77.93           C
ATOM   2401  OH  TYR A 164     -17.747   9.655 -21.007  1.00 77.93           O
ATOM   2402  HH  TYR A 164     -18.338  10.168 -20.384  1.00 77.93           H
ATOM   2403  HN  TYR A 164     -11.757  10.103 -19.897  1.00 77.93           H
ATOM   2404  N   SER A 165      -9.878   8.917 -17.523  1.00 88.33           N
ATOM   2405  CA  SER A 165      -8.749   8.427 -16.750  1.00 88.33           C
ATOM   2406  C   SER A 165      -8.255   9.517 -15.797  1.00 88.33           C
ATOM   2407  O   SER A 165      -7.831   9.225 -14.680  1.00 88.33           O
ATOM   2408  HA  SER A 165      -9.132   7.574 -16.190  1.00 88.33           H
ATOM   2409  CB  SER A 165      -7.613   7.967 -17.666  1.00 88.33           C
ATOM   2410 1HB  SER A 165      -6.884   7.404 -17.083  1.00 88.33           H
ATOM   2411 2HB  SER A 165      -8.008   7.289 -18.422  1.00 88.33           H
ATOM   2412  OG  SER A 165      -6.964   9.063 -18.304  1.00 88.33           O
ATOM   2413  HG  SER A 165      -7.634   9.769 -18.536  1.00 88.33           H
ATOM   2414  HN  SER A 165      -9.727   8.958 -18.511  1.00 88.33           H
ATOM   2415  N   LYS A 166      -8.325  10.752 -16.274  1.00 85.51           N
ATOM   2416  CA  LYS A 166      -7.921  11.890 -15.466  1.00 85.51           C
ATOM   2417  C   LYS A 166      -8.878  12.034 -14.281  1.00 85.51           C
ATOM   2418  O   LYS A 166      -8.441  12.187 -13.141  1.00 85.51           O
ATOM   2419  HA  LYS A 166      -6.923  11.679 -15.080  1.00 85.51           H
ATOM   2420  CB  LYS A 166      -7.816  13.149 -16.329  1.00 85.51           C
ATOM   2421 1HB  LYS A 166      -8.720  13.261 -16.927  1.00 85.51           H
ATOM   2422 2HB  LYS A 166      -7.749  14.028 -15.688  1.00 85.51           H
ATOM   2423  CG  LYS A 166      -6.595  13.085 -17.247  1.00 85.51           C
ATOM   2424 1HG  LYS A 166      -5.691  12.970 -16.649  1.00 85.51           H
ATOM   2425 2HG  LYS A 166      -6.665  12.208 -17.891  1.00 85.51           H
ATOM   2426  CD  LYS A 166      -6.487  14.347 -18.106  1.00 85.51           C
ATOM   2427 1HD  LYS A 166      -7.380  14.448 -18.723  1.00 85.51           H
ATOM   2428 2HD  LYS A 166      -6.442  15.226 -17.463  1.00 85.51           H
ATOM   2429  CE  LYS A 166      -5.246  14.298 -18.999  1.00 85.51           C
ATOM   2430 1HE  LYS A 166      -4.357  14.136 -18.389  1.00 85.51           H
ATOM   2431 2HE  LYS A 166      -5.318  13.455 -19.687  1.00 85.51           H
ATOM   2432  NZ  LYS A 166      -5.107  15.558 -19.763  1.00 85.51           N
ATOM   2433 1HZ  LYS A 166      -4.285  15.506 -20.354  1.00 85.51           H
ATOM   2434 2HZ  LYS A 166      -5.930  15.696 -20.340  1.00 85.51           H
ATOM   2435 3HZ  LYS A 166      -5.012  16.335 -19.119  1.00 85.51           H
ATOM   2436  HN  LYS A 166      -8.649  10.979 -17.192  1.00 85.51           H
ATOM   2437  N   MET A 167     -10.165  11.979 -14.591  1.00 86.53           N
ATOM   2438  CA  MET A 167     -11.188  12.151 -13.573  1.00 86.53           C
ATOM   2439  C   MET A 167     -11.087  11.060 -12.505  1.00 86.53           C
ATOM   2440  O   MET A 167     -11.162  11.346 -11.311  1.00 86.53           O
ATOM   2441  HA  MET A 167     -10.995  13.126 -13.125  1.00 86.53           H
ATOM   2442  CB  MET A 167     -12.571  12.101 -14.225  1.00 86.53           C
ATOM   2443 1HB  MET A 167     -12.677  11.176 -14.791  1.00 86.53           H
ATOM   2444 2HB  MET A 167     -13.340  12.093 -13.454  1.00 86.53           H
ATOM   2445  CG  MET A 167     -12.783  13.300 -15.152  1.00 86.53           C
ATOM   2446 1HG  MET A 167     -12.691  14.228 -14.588  1.00 86.53           H
ATOM   2447 2HG  MET A 167     -12.010  13.317 -15.921  1.00 86.53           H
ATOM   2448  SD  MET A 167     -14.395  13.205 -15.913  1.00 86.53           S
ATOM   2449  CE  MET A 167     -15.420  13.659 -14.523  1.00 86.53           C
ATOM   2450 1HE  MET A 167     -15.270  12.946 -13.713  1.00 86.53           H
ATOM   2451 2HE  MET A 167     -15.148  14.658 -14.182  1.00 86.53           H
ATOM   2452 3HE  MET A 167     -16.467  13.650 -14.826  1.00 86.53           H
ATOM   2453  HN  MET A 167     -10.511  11.821 -15.515  1.00 86.53           H
ATOM   2454  N   VAL A 168     -10.918   9.832 -12.973  1.00 93.73           N
ATOM   2455  CA  VAL A 168     -10.856   8.691 -12.076  1.00 93.73           C
ATOM   2456  C   VAL A 168      -9.666   8.856 -11.129  1.00 93.73           C
ATOM   2457  O   VAL A 168      -9.781   8.602  -9.931  1.00 93.73           O
ATOM   2458  HA  VAL A 168     -11.774   8.684 -11.488  1.00 93.73           H
ATOM   2459  CB  VAL A 168     -10.801   7.392 -12.884  1.00 93.73           C
ATOM   2460  HB  VAL A 168      -9.990   7.481 -13.606  1.00 93.73           H
ATOM   2461  CG1 VAL A 168     -10.497   6.197 -11.979  1.00 93.73           C
ATOM   2462 1HG1 VAL A 168      -9.533   6.346 -11.492  1.00 93.73           H
ATOM   2463 2HG1 VAL A 168     -11.276   6.105 -11.223  1.00 93.73           H
ATOM   2464 3HG1 VAL A 168     -10.463   5.287 -12.579  1.00 93.73           H
ATOM   2465  CG2 VAL A 168     -12.101   7.175 -13.661  1.00 93.73           C
ATOM   2466 1HG2 VAL A 168     -12.936   7.117 -12.963  1.00 93.73           H
ATOM   2467 2HG2 VAL A 168     -12.257   8.007 -14.347  1.00 93.73           H
ATOM   2468 3HG2 VAL A 168     -12.035   6.245 -14.226  1.00 93.73           H
ATOM   2469  HN  VAL A 168     -10.825   9.611 -13.944  1.00 93.73           H
ATOM   2470  N   CYS A 169      -8.549   9.282 -11.702  1.00 94.92           N
ATOM   2471  CA  CYS A 169      -7.336   9.475 -10.926  1.00 94.92           C
ATOM   2472  C   CYS A 169      -7.625  10.501  -9.830  1.00 94.92           C
ATOM   2473  O   CYS A 169      -7.289  10.284  -8.666  1.00 94.92           O
ATOM   2474  HA  CYS A 169      -7.084   8.506 -10.493  1.00 94.92           H
ATOM   2475  CB  CYS A 169      -6.161   9.899 -11.809  1.00 94.92           C
ATOM   2476 1HB  CYS A 169      -6.465  10.713 -12.467  1.00 94.92           H
ATOM   2477 2HB  CYS A 169      -5.348  10.276 -11.190  1.00 94.92           H
ATOM   2478  SG  CYS A 169      -5.580   8.476 -12.804  1.00 94.92           S
ATOM   2479  HG  CYS A 169      -6.561   8.524 -13.701  1.00 94.92           H
ATOM   2480  HN  CYS A 169      -8.466   9.493 -12.676  1.00 94.92           H
ATOM   2481  N   PHE A 170      -8.246  11.598 -10.239  1.00 94.06           N
ATOM   2482  CA  PHE A 170      -8.557  12.673  -9.311  1.00 94.06           C
ATOM   2483  C   PHE A 170      -9.451  12.174  -8.175  1.00 94.06           C
ATOM   2484  O   PHE A 170      -9.203  12.475  -7.008  1.00 94.06           O
ATOM   2485  HA  PHE A 170      -7.612  13.027  -8.899  1.00 94.06           H
ATOM   2486  CB  PHE A 170      -9.309  13.744 -10.104  1.00 94.06           C
ATOM   2487 1HB  PHE A 170      -8.695  14.053 -10.950  1.00 94.06           H
ATOM   2488 2HB  PHE A 170     -10.219  13.307 -10.512  1.00 94.06           H
ATOM   2489  CG  PHE A 170      -9.678  14.981  -9.282  1.00 94.06           C
ATOM   2490  CD1 PHE A 170     -10.952  15.145  -8.836  1.00 94.06           C
ATOM   2491  HD1 PHE A 170     -11.710  14.395  -9.063  1.00 94.06           H
ATOM   2492  CD2 PHE A 170      -8.732  15.916  -8.999  1.00 94.06           C
ATOM   2493  HD2 PHE A 170      -7.711  15.785  -9.357  1.00 94.06           H
ATOM   2494  CE1 PHE A 170     -11.295  16.293  -8.073  1.00 94.06           C
ATOM   2495  HE1 PHE A 170     -12.316  16.424  -7.716  1.00 94.06           H
ATOM   2496  CE2 PHE A 170      -9.075  17.064  -8.237  1.00 94.06           C
ATOM   2497  HE2 PHE A 170      -8.317  17.814  -8.010  1.00 94.06           H
ATOM   2498  CZ  PHE A 170     -10.349  17.228  -7.790  1.00 94.06           C
ATOM   2499  HZ  PHE A 170     -10.612  18.109  -7.205  1.00 94.06           H
ATOM   2500  HN  PHE A 170      -8.534  11.758 -11.183  1.00 94.06           H
ATOM   2501  N   THR A 171     -10.472  11.421  -8.555  1.00 93.72           N
ATOM   2502  CA  THR A 171     -11.419  10.898  -7.584  1.00 93.72           C
ATOM   2503  C   THR A 171     -10.701  10.019  -6.559  1.00 93.72           C
ATOM   2504  O   THR A 171     -11.027  10.049  -5.373  1.00 93.72           O
ATOM   2505  HA  THR A 171     -11.851  11.738  -7.039  1.00 93.72           H
ATOM   2506  CB  THR A 171     -12.523  10.164  -8.348  1.00 93.72           C
ATOM   2507  HB  THR A 171     -12.136   9.259  -8.817  1.00 93.72           H
ATOM   2508  OG1 THR A 171     -13.040  11.147  -9.241  1.00 93.72           O
ATOM   2509  HG1 THR A 171     -12.570  11.090 -10.122  1.00 93.72           H
ATOM   2510  CG2 THR A 171     -13.714   9.807  -7.457  1.00 93.72           C
ATOM   2511 1HG2 THR A 171     -14.143  10.718  -7.041  1.00 93.72           H
ATOM   2512 2HG2 THR A 171     -13.379   9.160  -6.646  1.00 93.72           H
ATOM   2513 3HG2 THR A 171     -14.468   9.287  -8.048  1.00 93.72           H
ATOM   2514  HN  THR A 171     -10.657  11.167  -9.504  1.00 93.72           H
ATOM   2515  N   ILE A 172      -9.737   9.255  -7.053  1.00 94.58           N
ATOM   2516  CA  ILE A 172      -8.993   8.344  -6.201  1.00 94.58           C
ATOM   2517  C   ILE A 172      -8.223   9.148  -5.151  1.00 94.58           C
ATOM   2518  O   ILE A 172      -8.243   8.811  -3.968  1.00 94.58           O
ATOM   2519  HA  ILE A 172      -9.717   7.711  -5.688  1.00 94.58           H
ATOM   2520  CB  ILE A 172      -8.106   7.425  -7.044  1.00 94.58           C
ATOM   2521  HB  ILE A 172      -7.614   8.030  -7.805  1.00 94.58           H
ATOM   2522  CG1 ILE A 172      -8.944   6.374  -7.774  1.00 94.58           C
ATOM   2523 1HG1 ILE A 172      -9.340   5.656  -7.056  1.00 94.58           H
ATOM   2524 2HG1 ILE A 172      -9.800   6.852  -8.251  1.00 94.58           H
ATOM   2525  CG2 ILE A 172      -7.007   6.790  -6.190  1.00 94.58           C
ATOM   2526 1HG2 ILE A 172      -6.385   7.574  -5.756  1.00 94.58           H
ATOM   2527 2HG2 ILE A 172      -7.460   6.202  -5.392  1.00 94.58           H
ATOM   2528 3HG2 ILE A 172      -6.391   6.142  -6.814  1.00 94.58           H
ATOM   2529  CD1 ILE A 172      -8.110   5.642  -8.827  1.00 94.58           C
ATOM   2530 1HD1 ILE A 172      -7.736   6.360  -9.557  1.00 94.58           H
ATOM   2531 2HD1 ILE A 172      -7.269   5.145  -8.343  1.00 94.58           H
ATOM   2532 3HD1 ILE A 172      -8.729   4.901  -9.331  1.00 94.58           H
ATOM   2533  HN  ILE A 172      -9.464   9.253  -8.015  1.00 94.58           H
ATOM   2534  N   TRP A 173      -7.563  10.196  -5.622  1.00 93.72           N
ATOM   2535  CA  TRP A 173      -6.708  10.992  -4.758  1.00 93.72           C
ATOM   2536  C   TRP A 173      -7.586  11.620  -3.674  1.00 93.72           C
ATOM   2537  O   TRP A 173      -7.225  11.616  -2.498  1.00 93.72           O
ATOM   2538  HA  TRP A 173      -5.977  10.323  -4.304  1.00 93.72           H
ATOM   2539  CB  TRP A 173      -5.924  12.028  -5.566  1.00 93.72           C
ATOM   2540 1HB  TRP A 173      -6.595  12.496  -6.286  1.00 93.72           H
ATOM   2541 2HB  TRP A 173      -5.580  12.814  -4.894  1.00 93.72           H
ATOM   2542  CG  TRP A 173      -4.719  11.452  -6.313  1.00 93.72           C
ATOM   2543  CD1 TRP A 173      -4.564  11.298  -7.635  1.00 93.72           C
ATOM   2544  HD1 TRP A 173      -5.312  11.578  -8.377  1.00 93.72           H
ATOM   2545  CD2 TRP A 173      -3.499  10.957  -5.723  1.00 93.72           C
ATOM   2546  NE1 TRP A 173      -3.338  10.742  -7.939  1.00 93.72           N
ATOM   2547  HE1 TRP A 173      -2.994  10.532  -8.854  1.00 93.72           H
ATOM   2548  CE2 TRP A 173      -2.670  10.528  -6.739  1.00 93.72           C
ATOM   2549  CE3 TRP A 173      -3.108  10.873  -4.375  1.00 93.72           C
ATOM   2550  HE3 TRP A 173      -3.744  11.205  -3.554  1.00 93.72           H
ATOM   2551  CZ2 TRP A 173      -1.398   9.986  -6.515  1.00 93.72           C
ATOM   2552  HZ2 TRP A 173      -0.762   9.654  -7.336  1.00 93.72           H
ATOM   2553  CZ3 TRP A 173      -1.835  10.330  -4.167  1.00 93.72           C
ATOM   2554  HZ3 TRP A 173      -1.482  10.242  -3.140  1.00 93.72           H
ATOM   2555  CH2 TRP A 173      -0.988   9.893  -5.180  1.00 93.72           C
ATOM   2556  HH2 TRP A 173      -0.009   9.481  -4.935  1.00 93.72           H
ATOM   2557  HN  TRP A 173      -7.604  10.501  -6.573  1.00 93.72           H
ATOM   2558  N   VAL A 174      -8.723  12.145  -4.108  1.00 96.17           N
ATOM   2559  CA  VAL A 174      -9.638  12.807  -3.195  1.00 96.17           C
ATOM   2560  C   VAL A 174     -10.122  11.803  -2.147  1.00 96.17           C
ATOM   2561  O   VAL A 174     -10.170  12.115  -0.958  1.00 96.17           O
ATOM   2562  HA  VAL A 174      -9.084  13.600  -2.691  1.00 96.17           H
ATOM   2563  CB  VAL A 174     -10.783  13.453  -3.978  1.00 96.17           C
ATOM   2564  HB  VAL A 174     -11.230  12.687  -4.611  1.00 96.17           H
ATOM   2565  CG1 VAL A 174     -11.868  13.974  -3.033  1.00 96.17           C
ATOM   2566 1HG1 VAL A 174     -12.268  13.146  -2.448  1.00 96.17           H
ATOM   2567 2HG1 VAL A 174     -11.440  14.719  -2.363  1.00 96.17           H
ATOM   2568 3HG1 VAL A 174     -12.670  14.428  -3.616  1.00 96.17           H
ATOM   2569  CG2 VAL A 174     -10.264  14.570  -4.886  1.00 96.17           C
ATOM   2570 1HG2 VAL A 174      -9.780  15.336  -4.280  1.00 96.17           H
ATOM   2571 2HG2 VAL A 174      -9.545  14.158  -5.594  1.00 96.17           H
ATOM   2572 3HG2 VAL A 174     -11.099  15.012  -5.431  1.00 96.17           H
ATOM   2573  HN  VAL A 174      -9.020  12.123  -5.062  1.00 96.17           H
ATOM   2574  N   LEU A 175     -10.470  10.618  -2.626  1.00 91.71           N
ATOM   2575  CA  LEU A 175     -11.022   9.592  -1.757  1.00 91.71           C
ATOM   2576  C   LEU A 175      -9.977   9.199  -0.711  1.00 91.71           C
ATOM   2577  O   LEU A 175     -10.287   9.105   0.476  1.00 91.71           O
ATOM   2578  HA  LEU A 175     -11.880  10.027  -1.243  1.00 91.71           H
ATOM   2579  CB  LEU A 175     -11.540   8.413  -2.583  1.00 91.71           C
ATOM   2580 1HB  LEU A 175     -12.298   8.783  -3.273  1.00 91.71           H
ATOM   2581 2HB  LEU A 175     -10.718   8.030  -3.188  1.00 91.71           H
ATOM   2582  CG  LEU A 175     -12.137   7.249  -1.789  1.00 91.71           C
ATOM   2583  HG  LEU A 175     -11.398   6.918  -1.060  1.00 91.71           H
ATOM   2584  CD1 LEU A 175     -13.374   7.696  -1.008  1.00 91.71           C
ATOM   2585 1HD1 LEU A 175     -13.098   8.488  -0.312  1.00 91.71           H
ATOM   2586 2HD1 LEU A 175     -14.127   8.068  -1.702  1.00 91.71           H
ATOM   2587 3HD1 LEU A 175     -13.779   6.850  -0.453  1.00 91.71           H
ATOM   2588  CD2 LEU A 175     -12.435   6.058  -2.702  1.00 91.71           C
ATOM   2589 1HD2 LEU A 175     -13.147   6.359  -3.471  1.00 91.71           H
ATOM   2590 2HD2 LEU A 175     -11.511   5.722  -3.174  1.00 91.71           H
ATOM   2591 3HD2 LEU A 175     -12.858   5.245  -2.112  1.00 91.71           H
ATOM   2592  HN  LEU A 175     -10.380  10.355  -3.586  1.00 91.71           H
ATOM   2593  N   ALA A 176      -8.761   8.980  -1.189  1.00 96.01           N
ATOM   2594  CA  ALA A 176      -7.692   8.507  -0.326  1.00 96.01           C
ATOM   2595  C   ALA A 176      -7.381   9.574   0.725  1.00 96.01           C
ATOM   2596  O   ALA A 176      -7.078   9.250   1.872  1.00 96.01           O
ATOM   2597  HA  ALA A 176      -8.045   7.606   0.176  1.00 96.01           H
ATOM   2598  CB  ALA A 176      -6.470   8.152  -1.176  1.00 96.01           C
ATOM   2599 1HB  ALA A 176      -6.736   7.369  -1.886  1.00 96.01           H
ATOM   2600 2HB  ALA A 176      -6.135   9.036  -1.718  1.00 96.01           H
ATOM   2601 3HB  ALA A 176      -5.668   7.797  -0.528  1.00 96.01           H
ATOM   2602  HN  ALA A 176      -8.502   9.120  -2.145  1.00 96.01           H
ATOM   2603  N   ALA A 177      -7.468  10.825   0.296  1.00 95.90           N
ATOM   2604  CA  ALA A 177      -7.183  11.941   1.182  1.00 95.90           C
ATOM   2605  C   ALA A 177      -8.198  11.950   2.327  1.00 95.90           C
ATOM   2606  O   ALA A 177      -7.836  12.171   3.481  1.00 95.90           O
ATOM   2607  HA  ALA A 177      -6.185  11.791   1.594  1.00 95.90           H
ATOM   2608  CB  ALA A 177      -7.195  13.244   0.381  1.00 95.90           C
ATOM   2609 1HB  ALA A 177      -6.437  13.198  -0.400  1.00 95.90           H
ATOM   2610 2HB  ALA A 177      -8.177  13.382  -0.073  1.00 95.90           H
ATOM   2611 3HB  ALA A 177      -6.982  14.081   1.046  1.00 95.90           H
ATOM   2612  HN  ALA A 177      -7.726  11.080  -0.635  1.00 95.90           H
ATOM   2613  N   ALA A 178      -9.450  11.706   1.967  1.00 96.00           N
ATOM   2614  CA  ALA A 178     -10.524  11.709   2.945  1.00 96.00           C
ATOM   2615  C   ALA A 178     -10.324  10.546   3.919  1.00 96.00           C
ATOM   2616  O   ALA A 178     -10.611  10.671   5.108  1.00 96.00           O
ATOM   2617  HA  ALA A 178     -10.468  12.647   3.497  1.00 96.00           H
ATOM   2618  CB  ALA A 178     -11.872  11.640   2.224  1.00 96.00           C
ATOM   2619 1HB  ALA A 178     -11.977  12.504   1.567  1.00 96.00           H
ATOM   2620 2HB  ALA A 178     -11.922  10.726   1.633  1.00 96.00           H
ATOM   2621 3HB  ALA A 178     -12.678  11.642   2.958  1.00 96.00           H
ATOM   2622  HN  ALA A 178      -9.734  11.510   1.028  1.00 96.00           H
ATOM   2623  N   LEU A 179      -9.833   9.440   3.377  1.00 93.41           N
ATOM   2624  CA  LEU A 179      -9.723   8.214   4.149  1.00 93.41           C
ATOM   2625  C   LEU A 179      -8.555   8.335   5.129  1.00 93.41           C
ATOM   2626  O   LEU A 179      -8.400   7.505   6.022  1.00 93.41           O
ATOM   2627  HA  LEU A 179     -10.644   8.105   4.722  1.00 93.41           H
ATOM   2628  CB  LEU A 179      -9.623   7.003   3.219  1.00 93.41           C
ATOM   2629 1HB  LEU A 179      -8.847   7.201   2.479  1.00 93.41           H
ATOM   2630 2HB  LEU A 179      -9.293   6.146   3.805  1.00 93.41           H
ATOM   2631  CG  LEU A 179     -10.906   6.617   2.480  1.00 93.41           C
ATOM   2632  HG  LEU A 179     -11.303   7.509   1.996  1.00 93.41           H
ATOM   2633  CD1 LEU A 179     -10.617   5.595   1.378  1.00 93.41           C
ATOM   2634 1HD1 LEU A 179      -9.916   6.023   0.661  1.00 93.41           H
ATOM   2635 2HD1 LEU A 179     -10.184   4.698   1.819  1.00 93.41           H
ATOM   2636 3HD1 LEU A 179     -11.546   5.338   0.869  1.00 93.41           H
ATOM   2637  CD2 LEU A 179     -11.973   6.119   3.458  1.00 93.41           C
ATOM   2638 1HD2 LEU A 179     -11.599   5.245   3.990  1.00 93.41           H
ATOM   2639 2HD2 LEU A 179     -12.206   6.908   4.173  1.00 93.41           H
ATOM   2640 3HD2 LEU A 179     -12.874   5.851   2.906  1.00 93.41           H
ATOM   2641  HN  LEU A 179      -9.514   9.375   2.432  1.00 93.41           H
ATOM   2642  N   CYS A 180      -7.761   9.377   4.928  1.00 91.90           N
ATOM   2643  CA  CYS A 180      -6.595   9.603   5.764  1.00 91.90           C
ATOM   2644  C   CYS A 180      -6.941  10.684   6.790  1.00 91.90           C
ATOM   2645  O   CYS A 180      -6.084  11.107   7.564  1.00 91.90           O
ATOM   2646  HA  CYS A 180      -6.377   8.656   6.259  1.00 91.90           H
ATOM   2647  CB  CYS A 180      -5.366   9.976   4.933  1.00 91.90           C
ATOM   2648 1HB  CYS A 180      -4.458   9.790   5.507  1.00 91.90           H
ATOM   2649 2HB  CYS A 180      -5.315   9.350   4.043  1.00 91.90           H
ATOM   2650  SG  CYS A 180      -5.449  11.740   4.452  1.00 91.90           S
ATOM   2651  HG  CYS A 180      -4.171  11.849   4.101  1.00 91.90           H
ATOM   2652  HN  CYS A 180      -7.905  10.059   4.210  1.00 91.90           H
ATOM   2653  N   ILE A 181      -8.198  11.101   6.762  1.00 91.83           N
ATOM   2654  CA  ILE A 181      -8.671  12.118   7.686  1.00 91.83           C
ATOM   2655  C   ILE A 181      -8.420  11.652   9.121  1.00 91.83           C
ATOM   2656  O   ILE A 181      -7.904  12.409   9.942  1.00 91.83           O
ATOM   2657  HA  ILE A 181      -8.084  13.019   7.508  1.00 91.83           H
ATOM   2658  CB  ILE A 181     -10.133  12.466   7.398  1.00 91.83           C
ATOM   2659  HB  ILE A 181     -10.687  11.535   7.272  1.00 91.83           H
ATOM   2660  CG1 ILE A 181     -10.263  13.250   6.091  1.00 91.83           C
ATOM   2661 1HG1 ILE A 181      -9.788  14.225   6.199  1.00 91.83           H
ATOM   2662 2HG1 ILE A 181      -9.735  12.726   5.294  1.00 91.83           H
ATOM   2663  CG2 ILE A 181     -10.762  13.209   8.578  1.00 91.83           C
ATOM   2664 1HG2 ILE A 181     -10.721  12.580   9.467  1.00 91.83           H
ATOM   2665 2HG2 ILE A 181     -10.212  14.133   8.760  1.00 91.83           H
ATOM   2666 3HG2 ILE A 181     -11.801  13.444   8.347  1.00 91.83           H
ATOM   2667  CD1 ILE A 181     -11.732  13.431   5.704  1.00 91.83           C
ATOM   2668 1HD1 ILE A 181     -12.196  12.454   5.573  1.00 91.83           H
ATOM   2669 2HD1 ILE A 181     -12.250  13.977   6.493  1.00 91.83           H
ATOM   2670 3HD1 ILE A 181     -11.796  13.992   4.772  1.00 91.83           H
ATOM   2671  HN  ILE A 181      -8.888  10.756   6.124  1.00 91.83           H
ATOM   2672  N   PRO A 182      -8.780  10.403   9.449  1.00 92.98           N
ATOM   2673  CA  PRO A 182      -8.597   9.899  10.813  1.00 92.98           C
ATOM   2674  C   PRO A 182      -7.171  10.079  11.308  1.00 92.98           C
ATOM   2675  O   PRO A 182      -6.952  10.473  12.452  1.00 92.98           O
ATOM   2676  HA  PRO A 182      -9.214  10.468  11.508  1.00 92.98           H
ATOM   2677  CB  PRO A 182      -8.979   8.421  10.707  1.00 92.98           C
ATOM   2678 1HB  PRO A 182      -8.110   7.796  10.500  1.00 92.98           H
ATOM   2679 2HB  PRO A 182      -9.422   8.054  11.633  1.00 92.98           H
ATOM   2680  CG  PRO A 182      -9.978   8.397   9.556  1.00 92.98           C
ATOM   2681 1HG  PRO A 182     -10.077   7.399   9.127  1.00 92.98           H
ATOM   2682 2HG  PRO A 182     -10.976   8.691   9.880  1.00 92.98           H
ATOM   2683  CD  PRO A 182      -9.382   9.387   8.568  1.00 92.98           C
ATOM   2684 1HD  PRO A 182      -8.635   8.919   7.927  1.00 92.98           H
ATOM   2685 2HD  PRO A 182     -10.142   9.810   7.911  1.00 92.98           H
ATOM   2686  N   GLU A 183      -6.230   9.782  10.424  1.00 89.84           N
ATOM   2687  CA  GLU A 183      -4.822   9.859  10.775  1.00 89.84           C
ATOM   2688  C   GLU A 183      -4.446  11.294  11.149  1.00 89.84           C
ATOM   2689  O   GLU A 183      -3.677  11.515  12.083  1.00 89.84           O
ATOM   2690  HA  GLU A 183      -4.704   9.208  11.641  1.00 89.84           H
ATOM   2691  CB  GLU A 183      -3.943   9.341   9.635  1.00 89.84           C
ATOM   2692 1HB  GLU A 183      -4.367   9.645   8.678  1.00 89.84           H
ATOM   2693 2HB  GLU A 183      -2.917   9.680   9.779  1.00 89.84           H
ATOM   2694  CG  GLU A 183      -3.895   7.812   9.631  1.00 89.84           C
ATOM   2695 1HG  GLU A 183      -3.212   7.468   8.854  1.00 89.84           H
ATOM   2696 2HG  GLU A 183      -3.500   7.455  10.582  1.00 89.84           H
ATOM   2697  CD  GLU A 183      -5.285   7.220   9.394  1.00 89.84           C
ATOM   2698  OE1 GLU A 183      -5.516   6.097   9.892  1.00 89.84           O
ATOM   2699  OE2 GLU A 183      -6.086   7.904   8.721  1.00 89.84           O
ATOM   2700  HN  GLU A 183      -6.415   9.494   9.484  1.00 89.84           H
ATOM   2701  N   ILE A 184      -5.006  12.233  10.400  1.00 91.17           N
ATOM   2702  CA  ILE A 184      -4.684  13.636  10.594  1.00 91.17           C
ATOM   2703  C   ILE A 184      -5.085  14.056  12.009  1.00 91.17           C
ATOM   2704  O   ILE A 184      -4.365  14.807  12.666  1.00 91.17           O
ATOM   2705  HA  ILE A 184      -3.603  13.740  10.497  1.00 91.17           H
ATOM   2706  CB  ILE A 184      -5.321  14.489   9.495  1.00 91.17           C
ATOM   2707  HB  ILE A 184      -6.389  14.274   9.472  1.00 91.17           H
ATOM   2708  CG1 ILE A 184      -4.757  14.125   8.121  1.00 91.17           C
ATOM   2709 1HG1 ILE A 184      -3.709  14.420   8.064  1.00 91.17           H
ATOM   2710 2HG1 ILE A 184      -4.790  13.044   7.985  1.00 91.17           H
ATOM   2711  CG2 ILE A 184      -5.168  15.981   9.801  1.00 91.17           C
ATOM   2712 1HG2 ILE A 184      -5.656  16.210  10.748  1.00 91.17           H
ATOM   2713 2HG2 ILE A 184      -4.109  16.231   9.867  1.00 91.17           H
ATOM   2714 3HG2 ILE A 184      -5.630  16.564   9.004  1.00 91.17           H
ATOM   2715  CD1 ILE A 184      -5.547  14.810   7.004  1.00 91.17           C
ATOM   2716 1HD1 ILE A 184      -6.589  14.492   7.049  1.00 91.17           H
ATOM   2717 2HD1 ILE A 184      -5.490  15.891   7.129  1.00 91.17           H
ATOM   2718 3HD1 ILE A 184      -5.125  14.533   6.038  1.00 91.17           H
ATOM   2719  HN  ILE A 184      -5.667  12.048   9.672  1.00 91.17           H
ATOM   2720  N   LEU A 185      -6.234  13.554  12.438  1.00 91.07           N
ATOM   2721  CA  LEU A 185      -6.858  14.043  13.655  1.00 91.07           C
ATOM   2722  C   LEU A 185      -6.162  13.419  14.866  1.00 91.07           C
ATOM   2723  O   LEU A 185      -5.781  14.124  15.799  1.00 91.07           O
ATOM   2724  HA  LEU A 185      -6.706  15.122  13.689  1.00 91.07           H
ATOM   2725  CB  LEU A 185      -8.368  13.799  13.620  1.00 91.07           C
ATOM   2726 1HB  LEU A 185      -8.540  12.737  13.444  1.00 91.07           H
ATOM   2727 2HB  LEU A 185      -8.776  14.029  14.604  1.00 91.07           H
ATOM   2728  CG  LEU A 185      -9.152  14.594  12.574  1.00 91.07           C
ATOM   2729  HG  LEU A 185      -8.761  14.340  11.588  1.00 91.07           H
ATOM   2730  CD1 LEU A 185     -10.632  14.208  12.587  1.00 91.07           C
ATOM   2731 1HD1 LEU A 185     -10.732  13.145  12.365  1.00 91.07           H
ATOM   2732 2HD1 LEU A 185     -11.053  14.414  13.571  1.00 91.07           H
ATOM   2733 3HD1 LEU A 185     -11.166  14.788  11.834  1.00 91.07           H
ATOM   2734  CD2 LEU A 185      -8.951  16.099  12.766  1.00 91.07           C
ATOM   2735 1HD2 LEU A 185      -9.298  16.389  13.757  1.00 91.07           H
ATOM   2736 2HD2 LEU A 185      -7.892  16.340  12.667  1.00 91.07           H
ATOM   2737 3HD2 LEU A 185      -9.519  16.641  12.009  1.00 91.07           H
ATOM   2738  HN  LEU A 185      -6.736  12.827  11.969  1.00 91.07           H
ATOM   2739  N   TYR A 186      -6.017  12.103  14.812  1.00 91.11           N
ATOM   2740  CA  TYR A 186      -5.787  11.325  16.017  1.00 91.11           C
ATOM   2741  C   TYR A 186      -4.339  10.837  16.087  1.00 91.11           C
ATOM   2742  O   TYR A 186      -3.954  10.156  17.036  1.00 91.11           O
ATOM   2743  HA  TYR A 186      -5.989  11.967  16.875  1.00 91.11           H
ATOM   2744  CB  TYR A 186      -6.717  10.113  15.921  1.00 91.11           C
ATOM   2745 1HB  TYR A 186      -6.417   9.505  15.068  1.00 91.11           H
ATOM   2746 2HB  TYR A 186      -6.588   9.498  16.812  1.00 91.11           H
ATOM   2747  CG  TYR A 186      -8.197  10.474  15.777  1.00 91.11           C
ATOM   2748  CD1 TYR A 186      -8.782  11.354  16.665  1.00 91.11           C
ATOM   2749  HD1 TYR A 186      -8.190  11.791  17.469  1.00 91.11           H
ATOM   2750  CD2 TYR A 186      -8.946   9.920  14.760  1.00 91.11           C
ATOM   2751  HD2 TYR A 186      -8.484   9.225  14.058  1.00 91.11           H
ATOM   2752  CE1 TYR A 186     -10.175  11.693  16.530  1.00 91.11           C
ATOM   2753  HE1 TYR A 186     -10.649  12.386  17.224  1.00 91.11           H
ATOM   2754  CE2 TYR A 186     -10.339  10.259  14.624  1.00 91.11           C
ATOM   2755  HE2 TYR A 186     -10.942   9.829  13.825  1.00 91.11           H
ATOM   2756  CZ  TYR A 186     -10.884  11.129  15.516  1.00 91.11           C
ATOM   2757  OH  TYR A 186     -12.200  11.450  15.388  1.00 91.11           O
ATOM   2758  HH  TYR A 186     -12.605  10.937  14.631  1.00 91.11           H
ATOM   2759  HN  TYR A 186      -6.055  11.571  13.966  1.00 91.11           H
ATOM   2760  N   SER A 187      -3.574  11.206  15.069  1.00 91.99           N
ATOM   2761  CA  SER A 187      -2.136  11.003  15.102  1.00 91.99           C
ATOM   2762  C   SER A 187      -1.495  11.964  16.106  1.00 91.99           C
ATOM   2763  O   SER A 187      -1.659  13.179  15.999  1.00 91.99           O
ATOM   2764  HA  SER A 187      -1.997   9.970  15.420  1.00 91.99           H
ATOM   2765  CB  SER A 187      -1.521  11.197  13.715  1.00 91.99           C
ATOM   2766 1HB  SER A 187      -1.748  12.200  13.354  1.00 91.99           H
ATOM   2767 2HB  SER A 187      -0.436  11.122  13.786  1.00 91.99           H
ATOM   2768  OG  SER A 187      -2.002  10.236  12.779  1.00 91.99           O
ATOM   2769  HG  SER A 187      -2.472  10.698  12.026  1.00 91.99           H
ATOM   2770  HN  SER A 187      -3.922  11.634  14.235  1.00 91.99           H
ATOM   2771  N   GLN A 188      -0.779  11.384  17.058  1.00 85.47           N
ATOM   2772  CA  GLN A 188      -0.006  12.176  18.000  1.00 85.47           C
ATOM   2773  C   GLN A 188       1.202  11.378  18.497  1.00 85.47           C
ATOM   2774  O   GLN A 188       1.292  10.173  18.267  1.00 85.47           O
ATOM   2775  HA  GLN A 188       0.332  13.046  17.438  1.00 85.47           H
ATOM   2776  CB  GLN A 188      -0.876  12.640  19.169  1.00 85.47           C
ATOM   2777 1HB  GLN A 188      -0.297  13.296  19.819  1.00 85.47           H
ATOM   2778 2HB  GLN A 188      -1.716  13.224  18.793  1.00 85.47           H
ATOM   2779  CG  GLN A 188      -1.396  11.447  19.973  1.00 85.47           C
ATOM   2780 1HG  GLN A 188      -1.901  10.747  19.307  1.00 85.47           H
ATOM   2781 2HG  GLN A 188      -0.559  10.913  20.422  1.00 85.47           H
ATOM   2782  CD  GLN A 188      -2.363  11.903  21.068  1.00 85.47           C
ATOM   2783  OE1 GLN A 188      -2.842  13.025  21.081  1.00 85.47           O
ATOM   2784  NE2 GLN A 188      -2.621  10.974  21.984  1.00 85.47           N
ATOM   2785 1HE2 GLN A 188      -2.194  10.072  21.915  1.00 85.47           H
ATOM   2786 2HE2 GLN A 188      -3.241  11.177  22.741  1.00 85.47           H
ATOM   2787  HN  GLN A 188      -0.722  10.395  17.190  1.00 85.47           H
ATOM   2788  N   ILE A 189       2.100  12.083  19.170  1.00 89.37           N
ATOM   2789  CA  ILE A 189       3.220  11.434  19.828  1.00 89.37           C
ATOM   2790  C   ILE A 189       2.785  10.955  21.215  1.00 89.37           C
ATOM   2791  O   ILE A 189       2.274  11.739  22.013  1.00 89.37           O
ATOM   2792  HA  ILE A 189       3.490  10.562  19.231  1.00 89.37           H
ATOM   2793  CB  ILE A 189       4.438  12.360  19.852  1.00 89.37           C
ATOM   2794  HB  ILE A 189       4.151  13.288  20.346  1.00 89.37           H
ATOM   2795  CG1 ILE A 189       4.879  12.722  18.432  1.00 89.37           C
ATOM   2796 1HG1 ILE A 189       5.197  11.823  17.906  1.00 89.37           H
ATOM   2797 2HG1 ILE A 189       4.034  13.133  17.879  1.00 89.37           H
ATOM   2798  CG2 ILE A 189       5.578  11.747  20.667  1.00 89.37           C
ATOM   2799 1HG2 ILE A 189       5.245  11.582  21.691  1.00 89.37           H
ATOM   2800 2HG2 ILE A 189       5.871  10.795  20.223  1.00 89.37           H
ATOM   2801 3HG2 ILE A 189       6.431  12.426  20.667  1.00 89.37           H
ATOM   2802  CD1 ILE A 189       6.022  13.738  18.455  1.00 89.37           C
ATOM   2803 1HD1 ILE A 189       5.692  14.646  18.961  1.00 89.37           H
ATOM   2804 2HD1 ILE A 189       6.874  13.315  18.988  1.00 89.37           H
ATOM   2805 3HD1 ILE A 189       6.316  13.978  17.434  1.00 89.37           H
ATOM   2806  HN  ILE A 189       2.070  13.078  19.269  1.00 89.37           H
ATOM   2807  N   LYS A 190       3.002   9.671  21.458  1.00 84.58           N
ATOM   2808  CA  LYS A 190       2.745   9.104  22.771  1.00 84.58           C
ATOM   2809  C   LYS A 190       4.070   8.686  23.410  1.00 84.58           C
ATOM   2810  O   LYS A 190       4.884   8.015  22.777  1.00 84.58           O
ATOM   2811  HA  LYS A 190       2.298   9.887  23.383  1.00 84.58           H
ATOM   2812  CB  LYS A 190       1.724   7.969  22.673  1.00 84.58           C
ATOM   2813 1HB  LYS A 190       0.825   8.324  22.169  1.00 84.58           H
ATOM   2814 2HB  LYS A 190       2.131   7.160  22.065  1.00 84.58           H
ATOM   2815  CG  LYS A 190       1.360   7.437  24.061  1.00 84.58           C
ATOM   2816 1HG  LYS A 190       2.260   7.084  24.565  1.00 84.58           H
ATOM   2817 2HG  LYS A 190       0.951   8.245  24.667  1.00 84.58           H
ATOM   2818  CD  LYS A 190       0.343   6.299  23.963  1.00 84.58           C
ATOM   2819 1HD  LYS A 190      -0.597   6.679  23.563  1.00 84.58           H
ATOM   2820 2HD  LYS A 190       0.703   5.543  23.265  1.00 84.58           H
ATOM   2821  CE  LYS A 190       0.100   5.661  25.332  1.00 84.58           C
ATOM   2822 1HE  LYS A 190       1.048   5.534  25.854  1.00 84.58           H
ATOM   2823 2HE  LYS A 190      -0.514   6.323  25.944  1.00 84.58           H
ATOM   2824  NZ  LYS A 190      -0.571   4.350  25.182  1.00 84.58           N
ATOM   2825 1HZ  LYS A 190      -0.799   3.980  26.098  1.00 84.58           H
ATOM   2826 2HZ  LYS A 190      -1.422   4.466  24.643  1.00 84.58           H
ATOM   2827 3HZ  LYS A 190       0.048   3.707  24.702  1.00 84.58           H
ATOM   2828  HN  LYS A 190       3.347   9.024  20.778  1.00 84.58           H
ATOM   2829  N   GLU A 191       4.246   9.101  24.656  1.00 76.12           N
ATOM   2830  CA  GLU A 191       5.392   8.663  25.435  1.00 76.12           C
ATOM   2831  C   GLU A 191       5.017   7.459  26.301  1.00 76.12           C
ATOM   2832  O   GLU A 191       4.080   7.529  27.095  1.00 76.12           O
ATOM   2833  HA  GLU A 191       6.146   8.373  24.704  1.00 76.12           H
ATOM   2834  CB  GLU A 191       5.940   9.806  26.293  1.00 76.12           C
ATOM   2835 1HB  GLU A 191       5.117  10.318  26.792  1.00 76.12           H
ATOM   2836 2HB  GLU A 191       6.689   9.420  26.984  1.00 76.12           H
ATOM   2837  CG  GLU A 191       6.649  10.850  25.428  1.00 76.12           C
ATOM   2838 1HG  GLU A 191       7.387  10.360  24.792  1.00 76.12           H
ATOM   2839 2HG  GLU A 191       5.928  11.330  24.767  1.00 76.12           H
ATOM   2840  CD  GLU A 191       7.336  11.906  26.295  1.00 76.12           C
ATOM   2841  OE1 GLU A 191       7.966  12.807  25.701  1.00 76.12           O
ATOM   2842  OE2 GLU A 191       7.216  11.788  27.534  1.00 76.12           O
ATOM   2843  HN  GLU A 191       3.624   9.722  25.132  1.00 76.12           H
ATOM   2844  N   GLU A 192       5.768   6.383  26.119  1.00 72.46           N
ATOM   2845  CA  GLU A 192       5.574   5.190  26.926  1.00 72.46           C
ATOM   2846  C   GLU A 192       6.926   4.606  27.342  1.00 72.46           C
ATOM   2847  O   GLU A 192       7.782   4.349  26.498  1.00 72.46           O
ATOM   2848  HA  GLU A 192       5.027   5.523  27.808  1.00 72.46           H
ATOM   2849  CB  GLU A 192       4.736   4.152  26.178  1.00 72.46           C
ATOM   2850 1HB  GLU A 192       3.776   4.587  25.898  1.00 72.46           H
ATOM   2851 2HB  GLU A 192       5.299   3.768  25.328  1.00 72.46           H
ATOM   2852  CG  GLU A 192       4.430   2.948  27.071  1.00 72.46           C
ATOM   2853 1HG  GLU A 192       5.230   2.213  26.984  1.00 72.46           H
ATOM   2854 2HG  GLU A 192       4.398   3.263  28.114  1.00 72.46           H
ATOM   2855  CD  GLU A 192       3.096   2.304  26.686  1.00 72.46           C
ATOM   2856  OE1 GLU A 192       2.474   1.703  27.588  1.00 72.46           O
ATOM   2857  OE2 GLU A 192       2.728   2.428  25.497  1.00 72.46           O
ATOM   2858  HN  GLU A 192       6.495   6.318  25.436  1.00 72.46           H
ATOM   2859  N   SER A 193       7.075   4.414  28.645  1.00 73.69           N
ATOM   2860  CA  SER A 193       8.298   3.840  29.181  1.00 73.69           C
ATOM   2861  C   SER A 193       9.504   4.670  28.738  1.00 73.69           C
ATOM   2862  O   SER A 193      10.592   4.132  28.538  1.00 73.69           O
ATOM   2863  HA  SER A 193       8.184   3.879  30.265  1.00 73.69           H
ATOM   2864  CB  SER A 193       8.463   2.385  28.739  1.00 73.69           C
ATOM   2865 1HB  SER A 193       8.629   2.350  27.662  1.00 73.69           H
ATOM   2866 2HB  SER A 193       9.349   1.960  29.211  1.00 73.69           H
ATOM   2867  OG  SER A 193       7.324   1.594  29.068  1.00 73.69           O
ATOM   2868  HG  SER A 193       7.412   0.683  28.665  1.00 73.69           H
ATOM   2869  HN  SER A 193       6.381   4.643  29.327  1.00 73.69           H
ATOM   2870  N   GLY A 194       9.271   5.966  28.597  1.00 81.94           N
ATOM   2871  CA  GLY A 194      10.341   6.886  28.250  1.00 81.94           C
ATOM   2872  C   GLY A 194      10.673   6.802  26.759  1.00 81.94           C
ATOM   2873  O   GLY A 194      11.639   7.411  26.300  1.00 81.94           O
ATOM   2874 1HA  GLY A 194      10.047   7.904  28.504  1.00 81.94           H
ATOM   2875 2HA  GLY A 194      11.229   6.655  28.838  1.00 81.94           H
ATOM   2876  HN  GLY A 194       8.372   6.389  28.717  1.00 81.94           H
ATOM   2877  N   ILE A 195       9.855   6.043  26.045  1.00 80.03           N
ATOM   2878  CA  ILE A 195      10.007   5.929  24.604  1.00 80.03           C
ATOM   2879  C   ILE A 195       8.926   6.763  23.914  1.00 80.03           C
ATOM   2880  O   ILE A 195       7.740   6.614  24.207  1.00 80.03           O
ATOM   2881  HA  ILE A 195      10.981   6.344  24.344  1.00 80.03           H
ATOM   2882  CB  ILE A 195      10.014   4.459  24.181  1.00 80.03           C
ATOM   2883  HB  ILE A 195       9.076   4.006  24.504  1.00 80.03           H
ATOM   2884  CG1 ILE A 195      11.146   3.695  24.870  1.00 80.03           C
ATOM   2885 1HG1 ILE A 195      12.107   4.116  24.573  1.00 80.03           H
ATOM   2886 2HG1 ILE A 195      11.066   3.816  25.951  1.00 80.03           H
ATOM   2887  CG2 ILE A 195      10.077   4.327  22.658  1.00 80.03           C
ATOM   2888 1HG2 ILE A 195       9.209   4.814  22.214  1.00 80.03           H
ATOM   2889 2HG2 ILE A 195      10.987   4.801  22.290  1.00 80.03           H
ATOM   2890 3HG2 ILE A 195      10.081   3.272  22.385  1.00 80.03           H
ATOM   2891  CD1 ILE A 195      11.101   2.208  24.513  1.00 80.03           C
ATOM   2892 1HD1 ILE A 195      10.149   1.786  24.833  1.00 80.03           H
ATOM   2893 2HD1 ILE A 195      11.206   2.091  23.434  1.00 80.03           H
ATOM   2894 3HD1 ILE A 195      11.917   1.689  25.016  1.00 80.03           H
ATOM   2895  HN  ILE A 195       9.101   5.514  26.433  1.00 80.03           H
ATOM   2896  N   ALA A 196       9.373   7.622  23.009  1.00 90.47           N
ATOM   2897  CA  ALA A 196       8.454   8.429  22.225  1.00 90.47           C
ATOM   2898  C   ALA A 196       7.932   7.603  21.048  1.00 90.47           C
ATOM   2899  O   ALA A 196       8.715   7.011  20.306  1.00 90.47           O
ATOM   2900  HA  ALA A 196       7.616   8.698  22.869  1.00 90.47           H
ATOM   2901  CB  ALA A 196       9.158   9.710  21.773  1.00 90.47           C
ATOM   2902 1HB  ALA A 196       9.482  10.275  22.647  1.00 90.47           H
ATOM   2903 2HB  ALA A 196      10.024   9.452  21.164  1.00 90.47           H
ATOM   2904 3HB  ALA A 196       8.468  10.315  21.184  1.00 90.47           H
ATOM   2905  HN  ALA A 196      10.341   7.770  22.810  1.00 90.47           H
ATOM   2906  N   ILE A 197       6.614   7.589  20.914  1.00 85.89           N
ATOM   2907  CA  ILE A 197       5.972   6.742  19.923  1.00 85.89           C
ATOM   2908  C   ILE A 197       4.973   7.575  19.118  1.00 85.89           C
ATOM   2909  O   ILE A 197       4.117   8.249  19.690  1.00 85.89           O
ATOM   2910  HA  ILE A 197       6.748   6.385  19.245  1.00 85.89           H
ATOM   2911  CB  ILE A 197       5.352   5.513  20.589  1.00 85.89           C
ATOM   2912  HB  ILE A 197       4.704   5.852  21.397  1.00 85.89           H
ATOM   2913  CG1 ILE A 197       6.430   4.627  21.216  1.00 85.89           C
ATOM   2914 1HG1 ILE A 197       7.085   4.238  20.436  1.00 85.89           H
ATOM   2915 2HG1 ILE A 197       7.050   5.222  21.887  1.00 85.89           H
ATOM   2916  CG2 ILE A 197       4.475   4.738  19.603  1.00 85.89           C
ATOM   2917 1HG2 ILE A 197       3.673   5.384  19.245  1.00 85.89           H
ATOM   2918 2HG2 ILE A 197       5.081   4.410  18.759  1.00 85.89           H
ATOM   2919 3HG2 ILE A 197       4.047   3.869  20.103  1.00 85.89           H
ATOM   2920  CD1 ILE A 197       5.804   3.464  21.989  1.00 85.89           C
ATOM   2921 1HD1 ILE A 197       5.168   3.857  22.783  1.00 85.89           H
ATOM   2922 2HD1 ILE A 197       5.204   2.858  21.310  1.00 85.89           H
ATOM   2923 3HD1 ILE A 197       6.592   2.850  22.424  1.00 85.89           H
ATOM   2924  HN  ILE A 197       5.990   8.141  21.466  1.00 85.89           H
ATOM   2925  N   CYS A 198       5.114   7.502  17.802  1.00 91.95           N
ATOM   2926  CA  CYS A 198       4.132   8.094  16.910  1.00 91.95           C
ATOM   2927  C   CYS A 198       3.023   7.068  16.667  1.00 91.95           C
ATOM   2928  O   CYS A 198       3.219   6.099  15.935  1.00 91.95           O
ATOM   2929  HA  CYS A 198       3.739   8.975  17.417  1.00 91.95           H
ATOM   2930  CB  CYS A 198       4.768   8.567  15.601  1.00 91.95           C
ATOM   2931 1HB  CYS A 198       5.458   9.388  15.799  1.00 91.95           H
ATOM   2932 2HB  CYS A 198       5.352   7.759  15.159  1.00 91.95           H
ATOM   2933  SG  CYS A 198       3.468   9.110  14.433  1.00 91.95           S
ATOM   2934  HN  CYS A 198       5.880   7.050  17.346  1.00 91.95           H
ATOM   2935  N   THR A 199       1.883   7.316  17.296  1.00 90.12           N
ATOM   2936  CA  THR A 199       0.750   6.415  17.172  1.00 90.12           C
ATOM   2937  C   THR A 199      -0.548   7.210  17.016  1.00 90.12           C
ATOM   2938  O   THR A 199      -0.565   8.423  17.216  1.00 90.12           O
ATOM   2939  HA  THR A 199       0.876   5.826  16.264  1.00 90.12           H
ATOM   2940  CB  THR A 199       0.750   5.486  18.388  1.00 90.12           C
ATOM   2941  HB  THR A 199       1.753   5.110  18.590  1.00 90.12           H
ATOM   2942  OG1 THR A 199      -0.225   4.496  18.069  1.00 90.12           O
ATOM   2943  HG1 THR A 199      -0.069   3.674  18.616  1.00 90.12           H
ATOM   2944  CG2 THR A 199       0.196   6.163  19.643  1.00 90.12           C
ATOM   2945 1HG2 THR A 199      -0.832   6.478  19.462  1.00 90.12           H
ATOM   2946 2HG2 THR A 199       0.806   7.033  19.886  1.00 90.12           H
ATOM   2947 3HG2 THR A 199       0.219   5.460  20.475  1.00 90.12           H
ATOM   2948  HN  THR A 199       1.728   8.113  17.879  1.00 90.12           H
ATOM   2949  N   MET A 200      -1.604   6.493  16.659  1.00 88.85           N
ATOM   2950  CA  MET A 200      -2.944   7.051  16.726  1.00 88.85           C
ATOM   2951  C   MET A 200      -3.560   6.834  18.110  1.00 88.85           C
ATOM   2952  O   MET A 200      -3.466   5.744  18.671  1.00 88.85           O
ATOM   2953  HA  MET A 200      -2.828   8.118  16.535  1.00 88.85           H
ATOM   2954  CB  MET A 200      -3.826   6.389  15.665  1.00 88.85           C
ATOM   2955 1HB  MET A 200      -3.790   5.306  15.781  1.00 88.85           H
ATOM   2956 2HB  MET A 200      -4.864   6.691  15.809  1.00 88.85           H
ATOM   2957  CG  MET A 200      -3.369   6.771  14.256  1.00 88.85           C
ATOM   2958 1HG  MET A 200      -3.359   7.856  14.150  1.00 88.85           H
ATOM   2959 2HG  MET A 200      -2.349   6.425  14.089  1.00 88.85           H
ATOM   2960  SD  MET A 200      -4.463   6.051  13.043  1.00 88.85           S
ATOM   2961  CE  MET A 200      -5.956   6.967  13.389  1.00 88.85           C
ATOM   2962 1HE  MET A 200      -6.260   6.790  14.420  1.00 88.85           H
ATOM   2963 2HE  MET A 200      -5.771   8.031  13.242  1.00 88.85           H
ATOM   2964 3HE  MET A 200      -6.747   6.640  12.715  1.00 88.85           H
ATOM   2965  HN  MET A 200      -1.555   5.550  16.330  1.00 88.85           H
ATOM   2966  N   VAL A 201      -4.176   7.890  18.620  1.00 91.39           N
ATOM   2967  CA  VAL A 201      -4.907   7.798  19.872  1.00 91.39           C
ATOM   2968  C   VAL A 201      -6.365   8.201  19.638  1.00 91.39           C
ATOM   2969  O   VAL A 201      -6.643   9.328  19.234  1.00 91.39           O
ATOM   2970  HA  VAL A 201      -4.878   6.757  20.194  1.00 91.39           H
ATOM   2971  CB  VAL A 201      -4.218   8.644  20.944  1.00 91.39           C
ATOM   2972  HB  VAL A 201      -4.253   9.685  20.623  1.00 91.39           H
ATOM   2973  CG1 VAL A 201      -4.952   8.539  22.282  1.00 91.39           C
ATOM   2974 1HG1 VAL A 201      -5.976   8.893  22.163  1.00 91.39           H
ATOM   2975 2HG1 VAL A 201      -4.963   7.500  22.610  1.00 91.39           H
ATOM   2976 3HG1 VAL A 201      -4.441   9.150  23.026  1.00 91.39           H
ATOM   2977  CG2 VAL A 201      -2.747   8.248  21.093  1.00 91.39           C
ATOM   2978 1HG2 VAL A 201      -2.681   7.199  21.381  1.00 91.39           H
ATOM   2979 2HG2 VAL A 201      -2.232   8.399  20.145  1.00 91.39           H
ATOM   2980 3HG2 VAL A 201      -2.281   8.865  21.862  1.00 91.39           H
ATOM   2981  HN  VAL A 201      -4.182   8.795  18.193  1.00 91.39           H
ATOM   2982  N   TYR A 202      -7.256   7.257  19.903  1.00 91.17           N
ATOM   2983  CA  TYR A 202      -8.670   7.470  19.648  1.00 91.17           C
ATOM   2984  C   TYR A 202      -9.369   8.046  20.881  1.00 91.17           C
ATOM   2985  O   TYR A 202      -9.026   7.701  22.011  1.00 91.17           O
ATOM   2986  HA  TYR A 202      -8.760   8.179  18.825  1.00 91.17           H
ATOM   2987  CB  TYR A 202      -9.257   6.091  19.342  1.00 91.17           C
ATOM   2988 1HB  TYR A 202      -9.067   5.431  20.188  1.00 91.17           H
ATOM   2989 2HB  TYR A 202     -10.339   6.181  19.244  1.00 91.17           H
ATOM   2990  CG  TYR A 202      -8.697   5.444  18.074  1.00 91.17           C
ATOM   2991  CD1 TYR A 202      -9.268   5.719  16.848  1.00 91.17           C
ATOM   2992  HD1 TYR A 202     -10.119   6.398  16.784  1.00 91.17           H
ATOM   2993  CD2 TYR A 202      -7.620   4.584  18.155  1.00 91.17           C
ATOM   2994  HD2 TYR A 202      -7.169   4.366  19.123  1.00 91.17           H
ATOM   2995  CE1 TYR A 202      -8.741   5.111  15.655  1.00 91.17           C
ATOM   2996  HE1 TYR A 202      -9.183   5.320  14.680  1.00 91.17           H
ATOM   2997  CE2 TYR A 202      -7.093   3.975  16.962  1.00 91.17           C
ATOM   2998  HE2 TYR A 202      -6.243   3.295  17.012  1.00 91.17           H
ATOM   2999  CZ  TYR A 202      -7.680   4.268  15.770  1.00 91.17           C
ATOM   3000  OH  TYR A 202      -7.182   3.693  14.643  1.00 91.17           O
ATOM   3001  HH  TYR A 202      -6.380   3.140  14.867  1.00 91.17           H
ATOM   3002  HN  TYR A 202      -7.026   6.361  20.283  1.00 91.17           H
ATOM   3003  N   PRO A 203     -10.357   8.930  20.689  1.00 85.90           N
ATOM   3004  CA  PRO A 203     -11.030   9.568  21.823  1.00 85.90           C
ATOM   3005  C   PRO A 203     -11.875   8.586  22.619  1.00 85.90           C
ATOM   3006  O   PRO A 203     -12.389   7.614  22.066  1.00 85.90           O
ATOM   3007  HA  PRO A 203     -10.295   9.948  22.532  1.00 85.90           H
ATOM   3008  CB  PRO A 203     -11.887  10.655  21.172  1.00 85.90           C
ATOM   3009 1HB  PRO A 203     -12.811  10.824  21.725  1.00 85.90           H
ATOM   3010 2HB  PRO A 203     -11.361  11.610  21.133  1.00 85.90           H
ATOM   3011  CG  PRO A 203     -12.158  10.118  19.796  1.00 85.90           C
ATOM   3012 1HG  PRO A 203     -13.018   9.448  19.797  1.00 85.90           H
ATOM   3013 2HG  PRO A 203     -12.382  10.923  19.096  1.00 85.90           H
ATOM   3014  CD  PRO A 203     -10.906   9.390  19.401  1.00 85.90           C
ATOM   3015 1HD  PRO A 203     -11.121   8.555  18.735  1.00 85.90           H
ATOM   3016 2HD  PRO A 203     -10.210  10.045  18.878  1.00 85.90           H
ATOM   3017  N   SER A 204     -11.997   8.867  23.908  1.00 78.07           N
ATOM   3018  CA  SER A 204     -12.415   7.852  24.859  1.00 78.07           C
ATOM   3019  C   SER A 204     -13.826   7.368  24.521  1.00 78.07           C
ATOM   3020  O   SER A 204     -14.130   6.184  24.661  1.00 78.07           O
ATOM   3021  HA  SER A 204     -11.696   7.041  24.751  1.00 78.07           H
ATOM   3022  CB  SER A 204     -12.367   8.387  26.292  1.00 78.07           C
ATOM   3023 1HB  SER A 204     -12.827   7.663  26.965  1.00 78.07           H
ATOM   3024 2HB  SER A 204     -11.328   8.496  26.604  1.00 78.07           H
ATOM   3025  OG  SER A 204     -13.033   9.640  26.417  1.00 78.07           O
ATOM   3026  HG  SER A 204     -14.022   9.499  26.459  1.00 78.07           H
ATOM   3027  HN  SER A 204     -11.816   9.768  24.303  1.00 78.07           H
ATOM   3028  N   ASP A 205     -14.651   8.307  24.083  1.00 71.50           N
ATOM   3029  CA  ASP A 205     -16.091   8.124  24.138  1.00 71.50           C
ATOM   3030  C   ASP A 205     -16.488   6.953  23.237  1.00 71.50           C
ATOM   3031  O   ASP A 205     -17.272   6.095  23.637  1.00 71.50           O
ATOM   3032  HA  ASP A 205     -16.316   7.936  25.188  1.00 71.50           H
ATOM   3033  CB  ASP A 205     -16.825   9.372  23.643  1.00 71.50           C
ATOM   3034 1HB  ASP A 205     -16.461   9.643  22.652  1.00 71.50           H
ATOM   3035 2HB  ASP A 205     -17.889   9.157  23.543  1.00 71.50           H
ATOM   3036  CG  ASP A 205     -16.623  10.545  24.604  1.00 71.50           C
ATOM   3037  OD1 ASP A 205     -16.131  10.283  25.723  1.00 71.50           O
ATOM   3038  OD2 ASP A 205     -16.965  11.677  24.198  1.00 71.50           O
ATOM   3039  HN  ASP A 205     -14.351   9.179  23.696  1.00 71.50           H
ATOM   3040  N   GLU A 206     -15.927   6.956  22.036  1.00 74.98           N
ATOM   3041  CA  GLU A 206     -16.247   5.931  21.058  1.00 74.98           C
ATOM   3042  C   GLU A 206     -14.965   5.328  20.481  1.00 74.98           C
ATOM   3043  O   GLU A 206     -14.934   4.917  19.323  1.00 74.98           O
ATOM   3044  HA  GLU A 206     -16.801   5.169  21.607  1.00 74.98           H
ATOM   3045  CB  GLU A 206     -17.137   6.493  19.947  1.00 74.98           C
ATOM   3046 1HB  GLU A 206     -16.682   7.393  19.532  1.00 74.98           H
ATOM   3047 2HB  GLU A 206     -17.323   5.721  19.200  1.00 74.98           H
ATOM   3048  CG  GLU A 206     -18.505   6.903  20.494  1.00 74.98           C
ATOM   3049 1HG  GLU A 206     -18.733   6.321  21.387  1.00 74.98           H
ATOM   3050 2HG  GLU A 206     -18.482   7.951  20.795  1.00 74.98           H
ATOM   3051  CD  GLU A 206     -19.600   6.692  19.447  1.00 74.98           C
ATOM   3052  OE1 GLU A 206     -20.630   6.088  19.817  1.00 74.98           O
ATOM   3053  OE2 GLU A 206     -19.383   7.139  18.300  1.00 74.98           O
ATOM   3054  HN  GLU A 206     -15.265   7.641  21.730  1.00 74.98           H
ATOM   3055  N   SER A 207     -13.938   5.293  21.317  1.00 86.89           N
ATOM   3056  CA  SER A 207     -12.612   4.913  20.859  1.00 86.89           C
ATOM   3057  C   SER A 207     -12.678   3.574  20.121  1.00 86.89           C
ATOM   3058  O   SER A 207     -12.112   3.429  19.039  1.00 86.89           O
ATOM   3059  HA  SER A 207     -12.302   5.708  20.181  1.00 86.89           H
ATOM   3060  CB  SER A 207     -11.629   4.827  22.028  1.00 86.89           C
ATOM   3061 1HB  SER A 207     -10.678   4.430  21.672  1.00 86.89           H
ATOM   3062 2HB  SER A 207     -11.433   5.829  22.411  1.00 86.89           H
ATOM   3063  OG  SER A 207     -12.122   4.005  23.081  1.00 86.89           O
ATOM   3064  HG  SER A 207     -11.555   4.117  23.897  1.00 86.89           H
ATOM   3065  HN  SER A 207     -14.000   5.519  22.290  1.00 86.89           H
ATOM   3066  N   THR A 208     -13.374   2.629  20.737  1.00 87.15           N
ATOM   3067  CA  THR A 208     -13.430   1.277  20.209  1.00 87.15           C
ATOM   3068  C   THR A 208     -14.093   1.270  18.830  1.00 87.15           C
ATOM   3069  O   THR A 208     -13.590   0.644  17.898  1.00 87.15           O
ATOM   3070  HA  THR A 208     -12.410   0.917  20.075  1.00 87.15           H
ATOM   3071  CB  THR A 208     -14.151   0.398  21.233  1.00 87.15           C
ATOM   3072  HB  THR A 208     -15.205   0.668  21.304  1.00 87.15           H
ATOM   3073  OG1 THR A 208     -13.392   0.564  22.428  1.00 87.15           O
ATOM   3074  HG1 THR A 208     -12.455   0.246  22.284  1.00 87.15           H
ATOM   3075  CG2 THR A 208     -14.027  -1.093  20.917  1.00 87.15           C
ATOM   3076 1HG2 THR A 208     -12.974  -1.377  20.912  1.00 87.15           H
ATOM   3077 2HG2 THR A 208     -14.461  -1.294  19.938  1.00 87.15           H
ATOM   3078 3HG2 THR A 208     -14.556  -1.671  21.675  1.00 87.15           H
ATOM   3079  HN  THR A 208     -13.892   2.775  21.580  1.00 87.15           H
ATOM   3080  N   LYS A 209     -15.213   1.974  18.743  1.00 82.78           N
ATOM   3081  CA  LYS A 209     -15.975   2.017  17.507  1.00 82.78           C
ATOM   3082  C   LYS A 209     -15.105   2.609  16.396  1.00 82.78           C
ATOM   3083  O   LYS A 209     -15.082   2.094  15.280  1.00 82.78           O
ATOM   3084  HA  LYS A 209     -16.224   0.990  17.240  1.00 82.78           H
ATOM   3085  CB  LYS A 209     -17.294   2.763  17.717  1.00 82.78           C
ATOM   3086 1HB  LYS A 209     -17.098   3.741  18.157  1.00 82.78           H
ATOM   3087 2HB  LYS A 209     -17.775   2.938  16.755  1.00 82.78           H
ATOM   3088  CG  LYS A 209     -18.234   1.969  18.627  1.00 82.78           C
ATOM   3089 1HG  LYS A 209     -18.350   0.957  18.241  1.00 82.78           H
ATOM   3090 2HG  LYS A 209     -17.796   1.883  19.621  1.00 82.78           H
ATOM   3091  CD  LYS A 209     -19.604   2.645  18.723  1.00 82.78           C
ATOM   3092 1HD  LYS A 209     -19.475   3.715  18.885  1.00 82.78           H
ATOM   3093 2HD  LYS A 209     -20.139   2.527  17.781  1.00 82.78           H
ATOM   3094  CE  LYS A 209     -20.431   2.047  19.863  1.00 82.78           C
ATOM   3095 1HE  LYS A 209     -20.784   1.055  19.583  1.00 82.78           H
ATOM   3096 2HE  LYS A 209     -19.806   1.924  20.748  1.00 82.78           H
ATOM   3097  NZ  LYS A 209     -21.583   2.919  20.180  1.00 82.78           N
ATOM   3098 1HZ  LYS A 209     -22.081   2.544  20.980  1.00 82.78           H
ATOM   3099 2HZ  LYS A 209     -21.252   3.853  20.396  1.00 82.78           H
ATOM   3100 3HZ  LYS A 209     -22.207   2.958  19.382  1.00 82.78           H
ATOM   3101  HN  LYS A 209     -15.598   2.506  19.496  1.00 82.78           H
ATOM   3102  N   LEU A 210     -14.409   3.682  16.742  1.00 88.96           N
ATOM   3103  CA  LEU A 210     -13.660   4.439  15.753  1.00 88.96           C
ATOM   3104  C   LEU A 210     -12.534   3.567  15.195  1.00 88.96           C
ATOM   3105  O   LEU A 210     -12.387   3.438  13.980  1.00 88.96           O
ATOM   3106  HA  LEU A 210     -14.345   4.681  14.940  1.00 88.96           H
ATOM   3107  CB  LEU A 210     -13.176   5.763  16.346  1.00 88.96           C
ATOM   3108 1HB  LEU A 210     -14.023   6.256  16.823  1.00 88.96           H
ATOM   3109 2HB  LEU A 210     -12.451   5.544  17.130  1.00 88.96           H
ATOM   3110  CG  LEU A 210     -12.538   6.746  15.361  1.00 88.96           C
ATOM   3111  HG  LEU A 210     -11.720   6.237  14.852  1.00 88.96           H
ATOM   3112  CD1 LEU A 210     -13.541   7.176  14.289  1.00 88.96           C
ATOM   3113 1HD1 LEU A 210     -13.881   6.299  13.737  1.00 88.96           H
ATOM   3114 2HD1 LEU A 210     -14.395   7.660  14.763  1.00 88.96           H
ATOM   3115 3HD1 LEU A 210     -13.062   7.874  13.602  1.00 88.96           H
ATOM   3116  CD2 LEU A 210     -11.936   7.945  16.096  1.00 88.96           C
ATOM   3117 1HD2 LEU A 210     -12.719   8.463  16.649  1.00 88.96           H
ATOM   3118 2HD2 LEU A 210     -11.170   7.599  16.790  1.00 88.96           H
ATOM   3119 3HD2 LEU A 210     -11.490   8.628  15.373  1.00 88.96           H
ATOM   3120  HN  LEU A 210     -14.352   4.035  17.676  1.00 88.96           H
ATOM   3121  N   LYS A 211     -11.768   2.989  16.108  1.00 93.58           N
ATOM   3122  CA  LYS A 211     -10.660   2.132  15.723  1.00 93.58           C
ATOM   3123  C   LYS A 211     -11.172   1.032  14.791  1.00 93.58           C
ATOM   3124  O   LYS A 211     -10.603   0.802  13.725  1.00 93.58           O
ATOM   3125  HA  LYS A 211      -9.947   2.747  15.172  1.00 93.58           H
ATOM   3126  CB  LYS A 211      -9.937   1.601  16.962  1.00 93.58           C
ATOM   3127 1HB  LYS A 211      -9.498   2.431  17.516  1.00 93.58           H
ATOM   3128 2HB  LYS A 211     -10.653   1.118  17.627  1.00 93.58           H
ATOM   3129  CG  LYS A 211      -8.842   0.606  16.574  1.00 93.58           C
ATOM   3130 1HG  LYS A 211      -9.295  -0.304  16.181  1.00 93.58           H
ATOM   3131 2HG  LYS A 211      -8.229   1.026  15.776  1.00 93.58           H
ATOM   3132  CD  LYS A 211      -7.958   0.265  17.776  1.00 93.58           C
ATOM   3133 1HD  LYS A 211      -7.531   1.179  18.188  1.00 93.58           H
ATOM   3134 2HD  LYS A 211      -8.565  -0.186  18.561  1.00 93.58           H
ATOM   3135  CE  LYS A 211      -6.835  -0.694  17.377  1.00 93.58           C
ATOM   3136 1HE  LYS A 211      -7.258  -1.650  17.067  1.00 93.58           H
ATOM   3137 2HE  LYS A 211      -6.293  -0.293  16.520  1.00 93.58           H
ATOM   3138  NZ  LYS A 211      -5.904  -0.901  18.508  1.00 93.58           N
ATOM   3139 1HZ  LYS A 211      -5.274  -1.665  18.292  1.00 93.58           H
ATOM   3140 2HZ  LYS A 211      -5.367  -0.054  18.663  1.00 93.58           H
ATOM   3141 3HZ  LYS A 211      -6.432  -1.123  19.344  1.00 93.58           H
ATOM   3142  HN  LYS A 211     -11.894   3.099  17.094  1.00 93.58           H
ATOM   3143  N   SER A 212     -12.240   0.381  15.227  1.00 91.36           N
ATOM   3144  CA  SER A 212     -12.759  -0.771  14.511  1.00 91.36           C
ATOM   3145  C   SER A 212     -13.197  -0.359  13.104  1.00 91.36           C
ATOM   3146  O   SER A 212     -12.944  -1.076  12.136  1.00 91.36           O
ATOM   3147  HA  SER A 212     -11.930  -1.478  14.462  1.00 91.36           H
ATOM   3148  CB  SER A 212     -13.927  -1.409  15.265  1.00 91.36           C
ATOM   3149 1HB  SER A 212     -14.722  -0.674  15.390  1.00 91.36           H
ATOM   3150 2HB  SER A 212     -14.339  -2.226  14.672  1.00 91.36           H
ATOM   3151  OG  SER A 212     -13.533  -1.903  16.542  1.00 91.36           O
ATOM   3152  HG  SER A 212     -13.795  -1.254  17.256  1.00 91.36           H
ATOM   3153  HN  SER A 212     -12.748   0.629  16.053  1.00 91.36           H
ATOM   3154  N   ALA A 213     -13.846   0.794  13.035  1.00 94.64           N
ATOM   3155  CA  ALA A 213     -14.327   1.307  11.763  1.00 94.64           C
ATOM   3156  C   ALA A 213     -13.134   1.584  10.846  1.00 94.64           C
ATOM   3157  O   ALA A 213     -13.161   1.241   9.665  1.00 94.64           O
ATOM   3158  HA  ALA A 213     -14.952   0.537  11.309  1.00 94.64           H
ATOM   3159  CB  ALA A 213     -15.179   2.554  12.005  1.00 94.64           C
ATOM   3160 1HB  ALA A 213     -16.028   2.297  12.637  1.00 94.64           H
ATOM   3161 2HB  ALA A 213     -14.575   3.316  12.499  1.00 94.64           H
ATOM   3162 3HB  ALA A 213     -15.539   2.939  11.051  1.00 94.64           H
ATOM   3163  HN  ALA A 213     -14.044   1.372  13.826  1.00 94.64           H
ATOM   3164  N   VAL A 214     -12.115   2.202  11.425  1.00 93.31           N
ATOM   3165  CA  VAL A 214     -10.935   2.575  10.663  1.00 93.31           C
ATOM   3166  C   VAL A 214     -10.290   1.315  10.081  1.00 93.31           C
ATOM   3167  O   VAL A 214      -9.893   1.298   8.917  1.00 93.31           O
ATOM   3168  HA  VAL A 214     -11.262   3.213   9.842  1.00 93.31           H
ATOM   3169  CB  VAL A 214      -9.979   3.385  11.541  1.00 93.31           C
ATOM   3170  HB  VAL A 214      -9.856   2.851  12.483  1.00 93.31           H
ATOM   3171  CG1 VAL A 214      -8.601   3.504  10.886  1.00 93.31           C
ATOM   3172 1HG1 VAL A 214      -8.182   2.509  10.738  1.00 93.31           H
ATOM   3173 2HG1 VAL A 214      -8.699   4.005   9.922  1.00 93.31           H
ATOM   3174 3HG1 VAL A 214      -7.942   4.085  11.531  1.00 93.31           H
ATOM   3175  CG2 VAL A 214     -10.559   4.765  11.854  1.00 93.31           C
ATOM   3176 1HG2 VAL A 214     -10.725   5.309  10.924  1.00 93.31           H
ATOM   3177 2HG2 VAL A 214     -11.506   4.651  12.382  1.00 93.31           H
ATOM   3178 3HG2 VAL A 214      -9.860   5.320  12.479  1.00 93.31           H
ATOM   3179  HN  VAL A 214     -12.086   2.447  12.394  1.00 93.31           H
ATOM   3180  N   LEU A 215     -10.206   0.292  10.918  1.00 92.82           N
ATOM   3181  CA  LEU A 215      -9.547  -0.943  10.526  1.00 92.82           C
ATOM   3182  C   LEU A 215     -10.378  -1.639   9.446  1.00 92.82           C
ATOM   3183  O   LEU A 215      -9.832  -2.144   8.467  1.00 92.82           O
ATOM   3184  HA  LEU A 215      -8.580  -0.676  10.099  1.00 92.82           H
ATOM   3185  CB  LEU A 215      -9.276  -1.818  11.752  1.00 92.82           C
ATOM   3186 1HB  LEU A 215     -10.204  -1.920  12.313  1.00 92.82           H
ATOM   3187 2HB  LEU A 215      -9.000  -2.815  11.408  1.00 92.82           H
ATOM   3188  CG  LEU A 215      -8.188  -1.318  12.704  1.00 92.82           C
ATOM   3189  HG  LEU A 215      -8.480  -0.334  13.071  1.00 92.82           H
ATOM   3190  CD1 LEU A 215      -8.062  -2.235  13.923  1.00 92.82           C
ATOM   3191 1HD1 LEU A 215      -9.012  -2.259  14.458  1.00 92.82           H
ATOM   3192 2HD1 LEU A 215      -7.804  -3.242  13.595  1.00 92.82           H
ATOM   3193 3HD1 LEU A 215      -7.282  -1.857  14.583  1.00 92.82           H
ATOM   3194  CD2 LEU A 215      -6.854  -1.150  11.974  1.00 92.82           C
ATOM   3195 1HD2 LEU A 215      -6.543  -2.109  11.560  1.00 92.82           H
ATOM   3196 2HD2 LEU A 215      -6.971  -0.427  11.166  1.00 92.82           H
ATOM   3197 3HD2 LEU A 215      -6.098  -0.794  12.674  1.00 92.82           H
ATOM   3198  HN  LEU A 215     -10.577   0.296  11.846  1.00 92.82           H
ATOM   3199  N   THR A 216     -11.686  -1.642   9.661  1.00 92.35           N
ATOM   3200  CA  THR A 216     -12.594  -2.305   8.740  1.00 92.35           C
ATOM   3201  C   THR A 216     -12.487  -1.683   7.346  1.00 92.35           C
ATOM   3202  O   THR A 216     -12.418  -2.398   6.348  1.00 92.35           O
ATOM   3203  HA  THR A 216     -12.291  -3.348   8.649  1.00 92.35           H
ATOM   3204  CB  THR A 216     -14.003  -2.232   9.332  1.00 92.35           C
ATOM   3205  HB  THR A 216     -14.324  -1.196   9.446  1.00 92.35           H
ATOM   3206  OG1 THR A 216     -13.913  -2.985  10.538  1.00 92.35           O
ATOM   3207  HG1 THR A 216     -13.459  -2.443  11.246  1.00 92.35           H
ATOM   3208  CG2 THR A 216     -15.030  -2.995   8.493  1.00 92.35           C
ATOM   3209 1HG2 THR A 216     -14.744  -4.045   8.435  1.00 92.35           H
ATOM   3210 2HG2 THR A 216     -15.065  -2.572   7.488  1.00 92.35           H
ATOM   3211 3HG2 THR A 216     -16.013  -2.911   8.957  1.00 92.35           H
ATOM   3212  HN  THR A 216     -12.125  -1.204  10.445  1.00 92.35           H
ATOM   3213  N   LEU A 217     -12.477  -0.358   7.323  1.00 89.79           N
ATOM   3214  CA  LEU A 217     -12.365   0.367   6.069  1.00 89.79           C
ATOM   3215  C   LEU A 217     -11.062  -0.026   5.371  1.00 89.79           C
ATOM   3216  O   LEU A 217     -11.030  -0.186   4.152  1.00 89.79           O
ATOM   3217  HA  LEU A 217     -13.200   0.061   5.439  1.00 89.79           H
ATOM   3218  CB  LEU A 217     -12.506   1.872   6.306  1.00 89.79           C
ATOM   3219 1HB  LEU A 217     -11.897   2.142   7.169  1.00 89.79           H
ATOM   3220 2HB  LEU A 217     -12.090   2.396   5.446  1.00 89.79           H
ATOM   3221  CG  LEU A 217     -13.929   2.384   6.541  1.00 89.79           C
ATOM   3222  HG  LEU A 217     -14.379   1.788   7.335  1.00 89.79           H
ATOM   3223  CD1 LEU A 217     -13.916   3.837   7.020  1.00 89.79           C
ATOM   3224 1HD1 LEU A 217     -13.361   3.907   7.955  1.00 89.79           H
ATOM   3225 2HD1 LEU A 217     -13.439   4.464   6.266  1.00 89.79           H
ATOM   3226 3HD1 LEU A 217     -14.940   4.176   7.179  1.00 89.79           H
ATOM   3227  CD2 LEU A 217     -14.791   2.199   5.291  1.00 89.79           C
ATOM   3228 1HD2 LEU A 217     -14.353   2.754   4.462  1.00 89.79           H
ATOM   3229 2HD2 LEU A 217     -14.838   1.141   5.036  1.00 89.79           H
ATOM   3230 3HD2 LEU A 217     -15.797   2.571   5.486  1.00 89.79           H
ATOM   3231  HN  LEU A 217     -12.543   0.216   8.139  1.00 89.79           H
ATOM   3232  N   LYS A 218     -10.018  -0.171   6.175  1.00 88.89           N
ATOM   3233  CA  LYS A 218      -8.702  -0.483   5.643  1.00 88.89           C
ATOM   3234  C   LYS A 218      -8.752  -1.838   4.935  1.00 88.89           C
ATOM   3235  O   LYS A 218      -8.214  -1.990   3.839  1.00 88.89           O
ATOM   3236  HA  LYS A 218      -8.457   0.283   4.907  1.00 88.89           H
ATOM   3237  CB  LYS A 218      -7.646  -0.404   6.748  1.00 88.89           C
ATOM   3238 1HB  LYS A 218      -7.761   0.528   7.300  1.00 88.89           H
ATOM   3239 2HB  LYS A 218      -7.798  -1.216   7.459  1.00 88.89           H
ATOM   3240  CG  LYS A 218      -6.235  -0.488   6.163  1.00 88.89           C
ATOM   3241 1HG  LYS A 218      -6.133  -1.401   5.576  1.00 88.89           H
ATOM   3242 2HG  LYS A 218      -6.069   0.348   5.483  1.00 88.89           H
ATOM   3243  CD  LYS A 218      -5.180  -0.467   7.272  1.00 88.89           C
ATOM   3244 1HD  LYS A 218      -5.244   0.471   7.822  1.00 88.89           H
ATOM   3245 2HD  LYS A 218      -5.380  -1.269   7.983  1.00 88.89           H
ATOM   3246  CE  LYS A 218      -3.773  -0.631   6.693  1.00 88.89           C
ATOM   3247 1HE  LYS A 218      -3.744  -1.496   6.031  1.00 88.89           H
ATOM   3248 2HE  LYS A 218      -3.519   0.241   6.089  1.00 88.89           H
ATOM   3249  NZ  LYS A 218      -2.782  -0.795   7.779  1.00 88.89           N
ATOM   3250 1HZ  LYS A 218      -1.897  -1.096   7.387  1.00 88.89           H
ATOM   3251 2HZ  LYS A 218      -2.656   0.089   8.259  1.00 88.89           H
ATOM   3252 3HZ  LYS A 218      -3.114  -1.492   8.437  1.00 88.89           H
ATOM   3253  HN  LYS A 218     -10.061  -0.078   7.169  1.00 88.89           H
ATOM   3254  N   VAL A 219      -9.402  -2.789   5.589  1.00 92.57           N
ATOM   3255  CA  VAL A 219      -9.444  -4.151   5.084  1.00 92.57           C
ATOM   3256  C   VAL A 219     -10.301  -4.194   3.818  1.00 92.57           C
ATOM   3257  O   VAL A 219      -9.894  -4.767   2.808  1.00 92.57           O
ATOM   3258  HA  VAL A 219      -8.424  -4.438   4.828  1.00 92.57           H
ATOM   3259  CB  VAL A 219      -9.943  -5.099   6.177  1.00 92.57           C
ATOM   3260  HB  VAL A 219     -10.903  -4.725   6.532  1.00 92.57           H
ATOM   3261  CG1 VAL A 219     -10.163  -6.507   5.621  1.00 92.57           C
ATOM   3262 1HG1 VAL A 219     -10.906  -6.471   4.824  1.00 92.57           H
ATOM   3263 2HG1 VAL A 219      -9.224  -6.893   5.226  1.00 92.57           H
ATOM   3264 3HG1 VAL A 219     -10.518  -7.161   6.419  1.00 92.57           H
ATOM   3265  CG2 VAL A 219      -8.978  -5.123   7.364  1.00 92.57           C
ATOM   3266 1HG2 VAL A 219      -7.998  -5.461   7.029  1.00 92.57           H
ATOM   3267 2HG2 VAL A 219      -8.893  -4.120   7.784  1.00 92.57           H
ATOM   3268 3HG2 VAL A 219      -9.357  -5.804   8.126  1.00 92.57           H
ATOM   3269  HN  VAL A 219      -9.893  -2.641   6.448  1.00 92.57           H
ATOM   3270  N   ILE A 220     -11.472  -3.581   3.913  1.00 92.75           N
ATOM   3271  CA  ILE A 220     -12.453  -3.672   2.845  1.00 92.75           C
ATOM   3272  C   ILE A 220     -11.898  -2.998   1.589  1.00 92.75           C
ATOM   3273  O   ILE A 220     -11.796  -3.626   0.536  1.00 92.75           O
ATOM   3274  HA  ILE A 220     -12.605  -4.730   2.630  1.00 92.75           H
ATOM   3275  CB  ILE A 220     -13.798  -3.106   3.304  1.00 92.75           C
ATOM   3276  HB  ILE A 220     -13.621  -2.131   3.759  1.00 92.75           H
ATOM   3277  CG1 ILE A 220     -14.432  -3.996   4.374  1.00 92.75           C
ATOM   3278 1HG1 ILE A 220     -14.617  -4.989   3.964  1.00 92.75           H
ATOM   3279 2HG1 ILE A 220     -13.738  -4.120   5.206  1.00 92.75           H
ATOM   3280  CG2 ILE A 220     -14.735  -2.885   2.114  1.00 92.75           C
ATOM   3281 1HG2 ILE A 220     -14.278  -2.181   1.418  1.00 92.75           H
ATOM   3282 2HG2 ILE A 220     -14.909  -3.835   1.608  1.00 92.75           H
ATOM   3283 3HG2 ILE A 220     -15.683  -2.482   2.468  1.00 92.75           H
ATOM   3284  CD1 ILE A 220     -15.743  -3.394   4.882  1.00 92.75           C
ATOM   3285 1HD1 ILE A 220     -15.550  -2.413   5.314  1.00 92.75           H
ATOM   3286 2HD1 ILE A 220     -16.443  -3.295   4.052  1.00 92.75           H
ATOM   3287 3HD1 ILE A 220     -16.173  -4.047   5.642  1.00 92.75           H
ATOM   3288  HN  ILE A 220     -11.753  -3.031   4.699  1.00 92.75           H
ATOM   3289  N   LEU A 221     -11.553  -1.727   1.741  1.00 92.38           N
ATOM   3290  CA  LEU A 221     -11.182  -0.910   0.599  1.00 92.38           C
ATOM   3291  C   LEU A 221      -9.717  -1.175   0.243  1.00 92.38           C
ATOM   3292  O   LEU A 221      -9.307  -0.977  -0.900  1.00 92.38           O
ATOM   3293  HA  LEU A 221     -11.803  -1.222  -0.241  1.00 92.38           H
ATOM   3294  CB  LEU A 221     -11.492   0.563   0.870  1.00 92.38           C
ATOM   3295 1HB  LEU A 221     -10.905   0.885   1.730  1.00 92.38           H
ATOM   3296 2HB  LEU A 221     -11.153   1.149   0.015  1.00 92.38           H
ATOM   3297  CG  LEU A 221     -12.961   0.901   1.134  1.00 92.38           C
ATOM   3298  HG  LEU A 221     -13.295   0.323   1.994  1.00 92.38           H
ATOM   3299  CD1 LEU A 221     -13.127   2.380   1.491  1.00 92.38           C
ATOM   3300 1HD1 LEU A 221     -12.550   2.604   2.388  1.00 92.38           H
ATOM   3301 2HD1 LEU A 221     -12.769   2.995   0.665  1.00 92.38           H
ATOM   3302 3HD1 LEU A 221     -14.180   2.593   1.673  1.00 92.38           H
ATOM   3303  CD2 LEU A 221     -13.838   0.496  -0.052  1.00 92.38           C
ATOM   3304 1HD2 LEU A 221     -13.512   1.029  -0.945  1.00 92.38           H
ATOM   3305 2HD2 LEU A 221     -13.751  -0.578  -0.218  1.00 92.38           H
ATOM   3306 3HD2 LEU A 221     -14.877   0.747   0.162  1.00 92.38           H
ATOM   3307  HN  LEU A 221     -11.525  -1.257   2.624  1.00 92.38           H
ATOM   3308  N   GLY A 222      -8.969  -1.618   1.242  1.00 92.10           N
ATOM   3309  CA  GLY A 222      -7.529  -1.751   1.098  1.00 92.10           C
ATOM   3310  C   GLY A 222      -7.168  -3.045   0.367  1.00 92.10           C
ATOM   3311  O   GLY A 222      -6.091  -3.153  -0.217  1.00 92.10           O
ATOM   3312 1HA  GLY A 222      -7.135  -0.896   0.548  1.00 92.10           H
ATOM   3313 2HA  GLY A 222      -7.059  -1.741   2.082  1.00 92.10           H
ATOM   3314  HN  GLY A 222      -9.331  -1.884   2.136  1.00 92.10           H
ATOM   3315  N   PHE A 223      -8.090  -3.995   0.422  1.00 91.74           N
ATOM   3316  CA  PHE A 223      -7.836  -5.317  -0.126  1.00 91.74           C
ATOM   3317  C   PHE A 223      -9.085  -5.876  -0.811  1.00 91.74           C
ATOM   3318  O   PHE A 223      -9.073  -6.138  -2.012  1.00 91.74           O
ATOM   3319  HA  PHE A 223      -7.036  -5.215  -0.859  1.00 91.74           H
ATOM   3320  CB  PHE A 223      -7.464  -6.224   1.049  1.00 91.74           C
ATOM   3321 1HB  PHE A 223      -6.617  -5.786   1.579  1.00 91.74           H
ATOM   3322 2HB  PHE A 223      -8.298  -6.253   1.750  1.00 91.74           H
ATOM   3323  CG  PHE A 223      -7.108  -7.655   0.642  1.00 91.74           C
ATOM   3324  CD1 PHE A 223      -7.974  -8.671   0.902  1.00 91.74           C
ATOM   3325  HD1 PHE A 223      -8.921  -8.466   1.400  1.00 91.74           H
ATOM   3326  CD2 PHE A 223      -5.926  -7.911   0.021  1.00 91.74           C
ATOM   3327  HD2 PHE A 223      -5.232  -7.097  -0.188  1.00 91.74           H
ATOM   3328  CE1 PHE A 223      -7.643  -9.999   0.524  1.00 91.74           C
ATOM   3329  HE1 PHE A 223      -8.337 -10.814   0.732  1.00 91.74           H
ATOM   3330  CE2 PHE A 223      -5.595  -9.239  -0.357  1.00 91.74           C
ATOM   3331  HE2 PHE A 223      -4.648  -9.445  -0.855  1.00 91.74           H
ATOM   3332  CZ  PHE A 223      -6.461 -10.256  -0.097  1.00 91.74           C
ATOM   3333  HZ  PHE A 223      -6.207 -11.275  -0.388  1.00 91.74           H
ATOM   3334  HN  PHE A 223      -8.995  -3.874   0.830  1.00 91.74           H
ATOM   3335  N   PHE A 224     -10.132  -6.042  -0.016  1.00 86.27           N
ATOM   3336  CA  PHE A 224     -11.227  -6.918  -0.396  1.00 86.27           C
ATOM   3337  C   PHE A 224     -11.875  -6.452  -1.701  1.00 86.27           C
ATOM   3338  O   PHE A 224     -12.027  -7.236  -2.637  1.00 86.27           O
ATOM   3339  HA  PHE A 224     -10.810  -7.916  -0.535  1.00 86.27           H
ATOM   3340  CB  PHE A 224     -12.264  -6.850   0.727  1.00 86.27           C
ATOM   3341 1HB  PHE A 224     -11.752  -6.929   1.686  1.00 86.27           H
ATOM   3342 2HB  PHE A 224     -12.747  -5.873   0.704  1.00 86.27           H
ATOM   3343  CG  PHE A 224     -13.340  -7.935   0.648  1.00 86.27           C
ATOM   3344  CD1 PHE A 224     -14.556  -7.650   0.112  1.00 86.27           C
ATOM   3345  HD1 PHE A 224     -14.765  -6.647  -0.262  1.00 86.27           H
ATOM   3346  CD2 PHE A 224     -13.079  -9.186   1.115  1.00 86.27           C
ATOM   3347  HD2 PHE A 224     -12.104  -9.415   1.545  1.00 86.27           H
ATOM   3348  CE1 PHE A 224     -15.554  -8.657   0.038  1.00 86.27           C
ATOM   3349  HE1 PHE A 224     -16.529  -8.428  -0.392  1.00 86.27           H
ATOM   3350  CE2 PHE A 224     -14.077 -10.193   1.041  1.00 86.27           C
ATOM   3351  HE2 PHE A 224     -13.868 -11.196   1.415  1.00 86.27           H
ATOM   3352  CZ  PHE A 224     -15.294  -9.908   0.505  1.00 86.27           C
ATOM   3353  HZ  PHE A 224     -16.060 -10.681   0.448  1.00 86.27           H
ATOM   3354  HN  PHE A 224     -10.239  -5.592   0.870  1.00 86.27           H
ATOM   3355  N   LEU A 225     -12.240  -5.179  -1.722  1.00 93.34           N
ATOM   3356  CA  LEU A 225     -12.887  -4.604  -2.889  1.00 93.34           C
ATOM   3357  C   LEU A 225     -11.955  -4.731  -4.096  1.00 93.34           C
ATOM   3358  O   LEU A 225     -12.342  -5.275  -5.129  1.00 93.34           O
ATOM   3359  HA  LEU A 225     -13.786  -5.188  -3.085  1.00 93.34           H
ATOM   3360  CB  LEU A 225     -13.331  -3.168  -2.603  1.00 93.34           C
ATOM   3361 1HB  LEU A 225     -14.074  -3.191  -1.806  1.00 93.34           H
ATOM   3362 2HB  LEU A 225     -12.474  -2.612  -2.224  1.00 93.34           H
ATOM   3363  CG  LEU A 225     -13.919  -2.400  -3.789  1.00 93.34           C
ATOM   3364  HG  LEU A 225     -13.248  -2.519  -4.639  1.00 93.34           H
ATOM   3365  CD1 LEU A 225     -15.275  -2.977  -4.198  1.00 93.34           C
ATOM   3366 1HD1 LEU A 225     -15.154  -4.022  -4.485  1.00 93.34           H
ATOM   3367 2HD1 LEU A 225     -15.968  -2.909  -3.359  1.00 93.34           H
ATOM   3368 3HD1 LEU A 225     -15.670  -2.412  -5.043  1.00 93.34           H
ATOM   3369  CD2 LEU A 225     -14.002  -0.902  -3.484  1.00 93.34           C
ATOM   3370 1HD2 LEU A 225     -14.638  -0.743  -2.614  1.00 93.34           H
ATOM   3371 2HD2 LEU A 225     -13.003  -0.518  -3.279  1.00 93.34           H
ATOM   3372 3HD2 LEU A 225     -14.423  -0.380  -4.343  1.00 93.34           H
ATOM   3373  HN  LEU A 225     -12.101  -4.545  -0.961  1.00 93.34           H
ATOM   3374  N   PRO A 226     -10.716  -4.233  -3.989  1.00 93.87           N
ATOM   3375  CA  PRO A 226      -9.764  -4.333  -5.099  1.00 93.87           C
ATOM   3376  C   PRO A 226      -9.611  -5.759  -5.600  1.00 93.87           C
ATOM   3377  O   PRO A 226      -9.606  -6.000  -6.806  1.00 93.87           O
ATOM   3378  HA  PRO A 226     -10.128  -3.767  -5.956  1.00 93.87           H
ATOM   3379  CB  PRO A 226      -8.459  -3.796  -4.506  1.00 93.87           C
ATOM   3380 1HB  PRO A 226      -7.851  -4.596  -4.085  1.00 93.87           H
ATOM   3381 2HB  PRO A 226      -7.851  -3.298  -5.261  1.00 93.87           H
ATOM   3382  CG  PRO A 226      -8.933  -2.824  -3.433  1.00 93.87           C
ATOM   3383 1HG  PRO A 226      -8.156  -2.627  -2.694  1.00 93.87           H
ATOM   3384 2HG  PRO A 226      -9.207  -1.857  -3.855  1.00 93.87           H
ATOM   3385  CD  PRO A 226     -10.128  -3.542  -2.827  1.00 93.87           C
ATOM   3386 1HD  PRO A 226      -9.827  -4.247  -2.053  1.00 93.87           H
ATOM   3387 2HD  PRO A 226     -10.827  -2.845  -2.365  1.00 93.87           H
ATOM   3388  N   PHE A 227      -9.489  -6.676  -4.652  1.00 92.35           N
ATOM   3389  CA  PHE A 227      -9.219  -8.065  -4.983  1.00 92.35           C
ATOM   3390  C   PHE A 227     -10.357  -8.661  -5.815  1.00 92.35           C
ATOM   3391  O   PHE A 227     -10.114  -9.317  -6.826  1.00 92.35           O
ATOM   3392  HA  PHE A 227      -8.297  -8.086  -5.565  1.00 92.35           H
ATOM   3393  CB  PHE A 227      -9.115  -8.829  -3.662  1.00 92.35           C
ATOM   3394 1HB  PHE A 227      -8.280  -8.428  -3.087  1.00 92.35           H
ATOM   3395 2HB  PHE A 227     -10.018  -8.650  -3.078  1.00 92.35           H
ATOM   3396  CG  PHE A 227      -8.924 -10.338  -3.828  1.00 92.35           C
ATOM   3397  CD1 PHE A 227      -9.955 -11.186  -3.569  1.00 92.35           C
ATOM   3398  HD1 PHE A 227     -10.917 -10.791  -3.243  1.00 92.35           H
ATOM   3399  CD2 PHE A 227      -7.724 -10.830  -4.236  1.00 92.35           C
ATOM   3400  HD2 PHE A 227      -6.898 -10.150  -4.443  1.00 92.35           H
ATOM   3401  CE1 PHE A 227      -9.778 -12.587  -3.723  1.00 92.35           C
ATOM   3402  HE1 PHE A 227     -10.604 -13.267  -3.515  1.00 92.35           H
ATOM   3403  CE2 PHE A 227      -7.546 -12.231  -4.390  1.00 92.35           C
ATOM   3404  HE2 PHE A 227      -6.584 -12.626  -4.716  1.00 92.35           H
ATOM   3405  CZ  PHE A 227      -8.577 -13.079  -4.131  1.00 92.35           C
ATOM   3406  HZ  PHE A 227      -8.441 -14.154  -4.249  1.00 92.35           H
ATOM   3407  HN  PHE A 227      -9.571  -6.484  -3.674  1.00 92.35           H
ATOM   3408  N   VAL A 228     -11.575  -8.411  -5.358  1.00 94.78           N
ATOM   3409  CA  VAL A 228     -12.749  -8.954  -6.019  1.00 94.78           C
ATOM   3410  C   VAL A 228     -12.795  -8.449  -7.463  1.00 94.78           C
ATOM   3411  O   VAL A 228     -13.046  -9.222  -8.387  1.00 94.78           O
ATOM   3412  HA  VAL A 228     -12.648 -10.039  -6.031  1.00 94.78           H
ATOM   3413  CB  VAL A 228     -14.008  -8.604  -5.223  1.00 94.78           C
ATOM   3414  HB  VAL A 228     -13.998  -7.530  -5.037  1.00 94.78           H
ATOM   3415  CG1 VAL A 228     -15.271  -8.931  -6.022  1.00 94.78           C
ATOM   3416 1HG1 VAL A 228     -15.273  -8.358  -6.949  1.00 94.78           H
ATOM   3417 2HG1 VAL A 228     -15.289  -9.996  -6.254  1.00 94.78           H
ATOM   3418 3HG1 VAL A 228     -16.151  -8.672  -5.433  1.00 94.78           H
ATOM   3419  CG2 VAL A 228     -14.016  -9.316  -3.869  1.00 94.78           C
ATOM   3420 1HG2 VAL A 228     -13.990 -10.395  -4.026  1.00 94.78           H
ATOM   3421 2HG2 VAL A 228     -13.142  -9.012  -3.293  1.00 94.78           H
ATOM   3422 3HG2 VAL A 228     -14.921  -9.050  -3.324  1.00 94.78           H
ATOM   3423  HN  VAL A 228     -11.766  -7.850  -4.552  1.00 94.78           H
ATOM   3424  N   VAL A 229     -12.549  -7.156  -7.612  1.00 94.79           N
ATOM   3425  CA  VAL A 229     -12.622  -6.526  -8.919  1.00 94.79           C
ATOM   3426  C   VAL A 229     -11.537  -7.113  -9.824  1.00 94.79           C
ATOM   3427  O   VAL A 229     -11.799  -7.440 -10.981  1.00 94.79           O
ATOM   3428  HA  VAL A 229     -13.598  -6.761  -9.344  1.00 94.79           H
ATOM   3429  CB  VAL A 229     -12.521  -5.006  -8.774  1.00 94.79           C
ATOM   3430  HB  VAL A 229     -11.615  -4.782  -8.211  1.00 94.79           H
ATOM   3431  CG1 VAL A 229     -12.403  -4.331 -10.142  1.00 94.79           C
ATOM   3432 1HG1 VAL A 229     -11.509  -4.694 -10.650  1.00 94.79           H
ATOM   3433 2HG1 VAL A 229     -13.283  -4.568 -10.741  1.00 94.79           H
ATOM   3434 3HG1 VAL A 229     -12.333  -3.251 -10.009  1.00 94.79           H
ATOM   3435  CG2 VAL A 229     -13.711  -4.450  -7.989  1.00 94.79           C
ATOM   3436 1HG2 VAL A 229     -14.636  -4.691  -8.513  1.00 94.79           H
ATOM   3437 2HG2 VAL A 229     -13.731  -4.896  -6.994  1.00 94.79           H
ATOM   3438 3HG2 VAL A 229     -13.615  -3.368  -7.900  1.00 94.79           H
ATOM   3439  HN  VAL A 229     -12.304  -6.543  -6.860  1.00 94.79           H
ATOM   3440  N   MET A 230     -10.342  -7.228  -9.264  1.00 89.43           N
ATOM   3441  CA  MET A 230      -9.209  -7.739 -10.016  1.00 89.43           C
ATOM   3442  C   MET A 230      -9.459  -9.178 -10.474  1.00 89.43           C
ATOM   3443  O   MET A 230      -9.221  -9.514 -11.633  1.00 89.43           O
ATOM   3444  HA  MET A 230      -9.114  -7.086 -10.884  1.00 89.43           H
ATOM   3445  CB  MET A 230      -7.953  -7.692  -9.144  1.00 89.43           C
ATOM   3446 1HB  MET A 230      -8.183  -8.073  -8.149  1.00 89.43           H
ATOM   3447 2HB  MET A 230      -7.188  -8.344  -9.566  1.00 89.43           H
ATOM   3448  CG  MET A 230      -7.413  -6.265  -9.037  1.00 89.43           C
ATOM   3449 1HG  MET A 230      -7.160  -5.888 -10.028  1.00 89.43           H
ATOM   3450 2HG  MET A 230      -8.181  -5.606  -8.631  1.00 89.43           H
ATOM   3451  SD  MET A 230      -5.969  -6.235  -7.988  1.00 89.43           S
ATOM   3452  CE  MET A 230      -4.813  -7.111  -9.027  1.00 89.43           C
ATOM   3453 1HE  MET A 230      -5.193  -8.113  -9.230  1.00 89.43           H
ATOM   3454 2HE  MET A 230      -4.688  -6.573  -9.967  1.00 89.43           H
ATOM   3455 3HE  MET A 230      -3.851  -7.184  -8.520  1.00 89.43           H
ATOM   3456  HN  MET A 230     -10.142  -6.980  -8.316  1.00 89.43           H
ATOM   3457  N   ALA A 231      -9.936  -9.988  -9.541  1.00 94.01           N
ATOM   3458  CA  ALA A 231     -10.149 -11.399  -9.812  1.00 94.01           C
ATOM   3459  C   ALA A 231     -11.141 -11.548 -10.967  1.00 94.01           C
ATOM   3460  O   ALA A 231     -10.925 -12.347 -11.877  1.00 94.01           O
ATOM   3461  HA  ALA A 231      -9.192 -11.828 -10.109  1.00 94.01           H
ATOM   3462  CB  ALA A 231     -10.629 -12.098  -8.538  1.00 94.01           C
ATOM   3463 1HB  ALA A 231      -9.875 -11.987  -7.758  1.00 94.01           H
ATOM   3464 2HB  ALA A 231     -11.564 -11.646  -8.207  1.00 94.01           H
ATOM   3465 3HB  ALA A 231     -10.788 -13.156  -8.742  1.00 94.01           H
ATOM   3466  HN  ALA A 231     -10.175  -9.695  -8.615  1.00 94.01           H
ATOM   3467  N   CYS A 232     -12.208 -10.766 -10.893  1.00 92.65           N
ATOM   3468  CA  CYS A 232     -13.244 -10.815 -11.911  1.00 92.65           C
ATOM   3469  C   CYS A 232     -12.630 -10.383 -13.243  1.00 92.65           C
ATOM   3470  O   CYS A 232     -12.799 -11.058 -14.258  1.00 92.65           O
ATOM   3471  HA  CYS A 232     -13.586 -11.849 -11.960  1.00 92.65           H
ATOM   3472  CB  CYS A 232     -14.450  -9.953 -11.532  1.00 92.65           C
ATOM   3473 1HB  CYS A 232     -14.120  -8.950 -11.261  1.00 92.65           H
ATOM   3474 2HB  CYS A 232     -15.116  -9.848 -12.389  1.00 92.65           H
ATOM   3475  SG  CYS A 232     -15.350 -10.715 -10.133  1.00 92.65           S
ATOM   3476  HG  CYS A 232     -14.553 -10.240  -9.180  1.00 92.65           H
ATOM   3477  HN  CYS A 232     -12.370 -10.109 -10.157  1.00 92.65           H
ATOM   3478  N   CYS A 233     -11.928  -9.259 -13.198  1.00 92.34           N
ATOM   3479  CA  CYS A 233     -11.405  -8.655 -14.412  1.00 92.34           C
ATOM   3480  C   CYS A 233     -10.485  -9.668 -15.095  1.00 92.34           C
ATOM   3481  O   CYS A 233     -10.645  -9.957 -16.280  1.00 92.34           O
ATOM   3482  HA  CYS A 233     -12.264  -8.424 -15.042  1.00 92.34           H
ATOM   3483  CB  CYS A 233     -10.685  -7.336 -14.121  1.00 92.34           C
ATOM   3484 1HB  CYS A 233     -10.000  -7.463 -13.284  1.00 92.34           H
ATOM   3485 2HB  CYS A 233     -10.086  -7.042 -14.983  1.00 92.34           H
ATOM   3486  SG  CYS A 233     -11.907  -6.029 -13.736  1.00 92.34           S
ATOM   3487  HG  CYS A 233     -12.139  -6.420 -12.486  1.00 92.34           H
ATOM   3488  HN  CYS A 233     -11.717  -8.766 -12.355  1.00 92.34           H
ATOM   3489  N   TYR A 234      -9.541 -10.181 -14.319  1.00 86.85           N
ATOM   3490  CA  TYR A 234      -8.502 -11.034 -14.869  1.00 86.85           C
ATOM   3491  C   TYR A 234      -9.065 -12.402 -15.260  1.00 86.85           C
ATOM   3492  O   TYR A 234      -8.552 -13.051 -16.170  1.00 86.85           O
ATOM   3493  HA  TYR A 234      -8.101 -10.547 -15.757  1.00 86.85           H
ATOM   3494  CB  TYR A 234      -7.474 -11.220 -13.751  1.00 86.85           C
ATOM   3495 1HB  TYR A 234      -8.000 -11.427 -12.818  1.00 86.85           H
ATOM   3496 2HB  TYR A 234      -6.864 -12.096 -13.974  1.00 86.85           H
ATOM   3497  CG  TYR A 234      -6.554 -10.015 -13.544  1.00 86.85           C
ATOM   3498  CD1 TYR A 234      -5.944  -9.419 -14.628  1.00 86.85           C
ATOM   3499  HD1 TYR A 234      -6.117  -9.807 -15.632  1.00 86.85           H
ATOM   3500  CD2 TYR A 234      -6.335  -9.524 -12.273  1.00 86.85           C
ATOM   3501  HD2 TYR A 234      -6.817  -9.995 -11.416  1.00 86.85           H
ATOM   3502  CE1 TYR A 234      -5.078  -8.285 -14.434  1.00 86.85           C
ATOM   3503  HE1 TYR A 234      -4.589  -7.805 -15.282  1.00 86.85           H
ATOM   3504  CE2 TYR A 234      -5.470  -8.390 -12.078  1.00 86.85           C
ATOM   3505  HE2 TYR A 234      -5.288  -7.992 -11.080  1.00 86.85           H
ATOM   3506  CZ  TYR A 234      -4.884  -7.826 -13.168  1.00 86.85           C
ATOM   3507  OH  TYR A 234      -4.066  -6.755 -12.984  1.00 86.85           O
ATOM   3508  HH  TYR A 234      -4.093  -6.464 -12.028  1.00 86.85           H
ATOM   3509  HN  TYR A 234      -9.480 -10.021 -13.334  1.00 86.85           H
ATOM   3510  N   THR A 235     -10.113 -12.799 -14.553  1.00 89.24           N
ATOM   3511  CA  THR A 235     -10.818 -14.025 -14.884  1.00 89.24           C
ATOM   3512  C   THR A 235     -11.349 -13.964 -16.318  1.00 89.24           C
ATOM   3513  O   THR A 235     -11.173 -14.906 -17.090  1.00 89.24           O
ATOM   3514  HA  THR A 235     -10.109 -14.852 -14.841  1.00 89.24           H
ATOM   3515  CB  THR A 235     -11.914 -14.238 -13.839  1.00 89.24           C
ATOM   3516  HB  THR A 235     -12.645 -13.430 -13.872  1.00 89.24           H
ATOM   3517  OG1 THR A 235     -11.203 -14.373 -12.612  1.00 89.24           O
ATOM   3518  HG1 THR A 235     -11.382 -13.585 -12.023  1.00 89.24           H
ATOM   3519  CG2 THR A 235     -12.630 -15.580 -14.005  1.00 89.24           C
ATOM   3520 1HG2 THR A 235     -11.909 -16.391 -13.904  1.00 89.24           H
ATOM   3521 2HG2 THR A 235     -13.093 -15.625 -14.990  1.00 89.24           H
ATOM   3522 3HG2 THR A 235     -13.398 -15.680 -13.238  1.00 89.24           H
ATOM   3523  HN  THR A 235     -10.480 -12.299 -13.768  1.00 89.24           H
ATOM   3524  N   ILE A 236     -11.989 -12.847 -16.631  1.00 88.45           N
ATOM   3525  CA  ILE A 236     -12.564 -12.659 -17.952  1.00 88.45           C
ATOM   3526  C   ILE A 236     -11.438 -12.503 -18.976  1.00 88.45           C
ATOM   3527  O   ILE A 236     -11.527 -13.026 -20.086  1.00 88.45           O
ATOM   3528  HA  ILE A 236     -13.129 -13.559 -18.194  1.00 88.45           H
ATOM   3529  CB  ILE A 236     -13.554 -11.492 -17.944  1.00 88.45           C
ATOM   3530  HB  ILE A 236     -13.025 -10.598 -17.615  1.00 88.45           H
ATOM   3531  CG1 ILE A 236     -14.687 -11.741 -16.946  1.00 88.45           C
ATOM   3532 1HG1 ILE A 236     -15.362 -12.501 -17.339  1.00 88.45           H
ATOM   3533 2HG1 ILE A 236     -14.276 -12.130 -16.014  1.00 88.45           H
ATOM   3534  CG2 ILE A 236     -14.082 -11.212 -19.353  1.00 88.45           C
ATOM   3535 1HG2 ILE A 236     -13.250 -10.960 -20.009  1.00 88.45           H
ATOM   3536 2HG2 ILE A 236     -14.589 -12.099 -19.734  1.00 88.45           H
ATOM   3537 3HG2 ILE A 236     -14.784 -10.379 -19.318  1.00 88.45           H
ATOM   3538  CD1 ILE A 236     -15.465 -10.454 -16.669  1.00 88.45           C
ATOM   3539 1HD1 ILE A 236     -14.792  -9.704 -16.254  1.00 88.45           H
ATOM   3540 2HD1 ILE A 236     -15.895 -10.081 -17.599  1.00 88.45           H
ATOM   3541 3HD1 ILE A 236     -16.265 -10.659 -15.957  1.00 88.45           H
ATOM   3542  HN  ILE A 236     -12.116 -12.080 -16.002  1.00 88.45           H
ATOM   3543  N   ILE A 237     -10.404 -11.783 -18.567  1.00 86.97           N
ATOM   3544  CA  ILE A 237      -9.262 -11.552 -19.435  1.00 86.97           C
ATOM   3545  C   ILE A 237      -8.680 -12.898 -19.873  1.00 86.97           C
ATOM   3546  O   ILE A 237      -8.486 -13.136 -21.064  1.00 86.97           O
ATOM   3547  HA  ILE A 237      -9.625 -11.028 -20.320  1.00 86.97           H
ATOM   3548  CB  ILE A 237      -8.246 -10.636 -18.751  1.00 86.97           C
ATOM   3549  HB  ILE A 237      -8.130 -10.965 -17.719  1.00 86.97           H
ATOM   3550  CG1 ILE A 237      -8.749  -9.191 -18.712  1.00 86.97           C
ATOM   3551 1HG1 ILE A 237      -8.688  -8.754 -19.709  1.00 86.97           H
ATOM   3552 2HG1 ILE A 237      -9.799  -9.176 -18.420  1.00 86.97           H
ATOM   3553  CG2 ILE A 237      -6.873 -10.747 -19.417  1.00 86.97           C
ATOM   3554 1HG2 ILE A 237      -6.518 -11.775 -19.349  1.00 86.97           H
ATOM   3555 2HG2 ILE A 237      -6.953 -10.459 -20.466  1.00 86.97           H
ATOM   3556 3HG2 ILE A 237      -6.169 -10.085 -18.912  1.00 86.97           H
ATOM   3557  CD1 ILE A 237      -7.929  -8.352 -17.730  1.00 86.97           C
ATOM   3558 1HD1 ILE A 237      -8.012  -8.778 -16.730  1.00 86.97           H
ATOM   3559 2HD1 ILE A 237      -6.884  -8.350 -18.039  1.00 86.97           H
ATOM   3560 3HD1 ILE A 237      -8.308  -7.330 -17.722  1.00 86.97           H
ATOM   3561  HN  ILE A 237     -10.340 -11.361 -17.663  1.00 86.97           H
ATOM   3562  N   ILE A 238      -8.418 -13.742 -18.887  1.00 87.17           N
ATOM   3563  CA  ILE A 238      -7.797 -15.029 -19.149  1.00 87.17           C
ATOM   3564  C   ILE A 238      -8.664 -15.820 -20.130  1.00 87.17           C
ATOM   3565  O   ILE A 238      -8.154 -16.401 -21.086  1.00 87.17           O
ATOM   3566  HA  ILE A 238      -6.832 -14.837 -19.619  1.00 87.17           H
ATOM   3567  CB  ILE A 238      -7.522 -15.768 -17.837  1.00 87.17           C
ATOM   3568  HB  ILE A 238      -8.407 -15.686 -17.207  1.00 87.17           H
ATOM   3569  CG1 ILE A 238      -6.364 -15.120 -17.075  1.00 87.17           C
ATOM   3570 1HG1 ILE A 238      -5.418 -15.384 -17.550  1.00 87.17           H
ATOM   3571 2HG1 ILE A 238      -6.453 -14.035 -17.125  1.00 87.17           H
ATOM   3572  CG2 ILE A 238      -7.281 -17.258 -18.088  1.00 87.17           C
ATOM   3573 1HG2 ILE A 238      -8.162 -17.695 -18.556  1.00 87.17           H
ATOM   3574 2HG2 ILE A 238      -6.421 -17.382 -18.745  1.00 87.17           H
ATOM   3575 3HG2 ILE A 238      -7.088 -17.759 -17.139  1.00 87.17           H
ATOM   3576  CD1 ILE A 238      -6.350 -15.570 -15.613  1.00 87.17           C
ATOM   3577 1HD1 ILE A 238      -7.286 -15.282 -15.136  1.00 87.17           H
ATOM   3578 2HD1 ILE A 238      -6.236 -16.653 -15.567  1.00 87.17           H
ATOM   3579 3HD1 ILE A 238      -5.517 -15.095 -15.095  1.00 87.17           H
ATOM   3580  HN  ILE A 238      -8.623 -13.560 -17.925  1.00 87.17           H
ATOM   3581  N   HIS A 239      -9.961 -15.816 -19.858  1.00 81.61           N
ATOM   3582  CA  HIS A 239     -10.900 -16.560 -20.681  1.00 81.61           C
ATOM   3583  C   HIS A 239     -10.812 -16.072 -22.129  1.00 81.61           C
ATOM   3584  O   HIS A 239     -10.790 -16.876 -23.059  1.00 81.61           O
ATOM   3585  HA  HIS A 239     -10.593 -17.605 -20.640  1.00 81.61           H
ATOM   3586  CB  HIS A 239     -12.316 -16.467 -20.109  1.00 81.61           C
ATOM   3587 1HB  HIS A 239     -12.291 -16.750 -19.057  1.00 81.61           H
ATOM   3588 2HB  HIS A 239     -12.647 -15.429 -20.153  1.00 81.61           H
ATOM   3589  CG  HIS A 239     -13.325 -17.332 -20.825  1.00 81.61           C
ATOM   3590  ND1 HIS A 239     -14.192 -16.837 -21.783  1.00 81.61           N
ATOM   3591  HD1 HIS A 239     -14.241 -15.888 -22.093  1.00 81.61           H
ATOM   3592  CD2 HIS A 239     -13.596 -18.665 -20.713  1.00 81.61           C
ATOM   3593  HD2 HIS A 239     -13.093 -19.363 -20.043  1.00 81.61           H
ATOM   3594  CE1 HIS A 239     -14.947 -17.835 -22.221  1.00 81.61           C
ATOM   3595  HE1 HIS A 239     -15.727 -17.764 -22.979  1.00 81.61           H
ATOM   3596  NE2 HIS A 239     -14.576 -18.966 -21.555  1.00 81.61           N
ATOM   3597  HN  HIS A 239     -10.372 -15.318 -19.094  1.00 81.61           H
ATOM   3598  N   THR A 240     -10.764 -14.756 -22.274  1.00 83.84           N
ATOM   3599  CA  THR A 240     -10.727 -14.149 -23.594  1.00 83.84           C
ATOM   3600  C   THR A 240      -9.425 -14.512 -24.311  1.00 83.84           C
ATOM   3601  O   THR A 240      -9.430 -14.800 -25.507  1.00 83.84           O
ATOM   3602  HA  THR A 240     -11.543 -14.563 -24.185  1.00 83.84           H
ATOM   3603  CB  THR A 240     -10.929 -12.642 -23.428  1.00 83.84           C
ATOM   3604  HB  THR A 240     -10.058 -12.181 -22.963  1.00 83.84           H
ATOM   3605  OG1 THR A 240     -12.146 -12.534 -22.695  1.00 83.84           O
ATOM   3606  HG1 THR A 240     -11.950 -12.401 -21.723  1.00 83.84           H
ATOM   3607  CG2 THR A 240     -11.230 -11.942 -24.754  1.00 83.84           C
ATOM   3608 1HG2 THR A 240     -12.140 -12.357 -25.186  1.00 83.84           H
ATOM   3609 2HG2 THR A 240     -10.399 -12.095 -25.443  1.00 83.84           H
ATOM   3610 3HG2 THR A 240     -11.365 -10.874 -24.580  1.00 83.84           H
ATOM   3611  HN  THR A 240     -10.750 -14.109 -21.511  1.00 83.84           H
ATOM   3612  N   LEU A 241      -8.340 -14.486 -23.550  1.00 83.30           N
ATOM   3613  CA  LEU A 241      -7.023 -14.716 -24.117  1.00 83.30           C
ATOM   3614  C   LEU A 241      -6.928 -16.163 -24.605  1.00 83.30           C
ATOM   3615  O   LEU A 241      -6.324 -16.434 -25.642  1.00 83.30           O
ATOM   3616  HA  LEU A 241      -6.917 -14.054 -24.977  1.00 83.30           H
ATOM   3617  CB  LEU A 241      -5.933 -14.333 -23.114  1.00 83.30           C
ATOM   3618 1HB  LEU A 241      -6.185 -14.772 -22.148  1.00 83.30           H
ATOM   3619 2HB  LEU A 241      -4.995 -14.786 -23.435  1.00 83.30           H
ATOM   3620  CG  LEU A 241      -5.701 -12.833 -22.915  1.00 83.30           C
ATOM   3621  HG  LEU A 241      -6.650 -12.375 -22.637  1.00 83.30           H
ATOM   3622  CD1 LEU A 241      -4.722 -12.577 -21.768  1.00 83.30           C
ATOM   3623 1HD1 LEU A 241      -5.127 -12.993 -20.845  1.00 83.30           H
ATOM   3624 2HD1 LEU A 241      -3.767 -13.052 -21.992  1.00 83.30           H
ATOM   3625 3HD1 LEU A 241      -4.575 -11.504 -21.648  1.00 83.30           H
ATOM   3626  CD2 LEU A 241      -5.244 -12.172 -24.217  1.00 83.30           C
ATOM   3627 1HD2 LEU A 241      -4.312 -12.629 -24.549  1.00 83.30           H
ATOM   3628 2HD2 LEU A 241      -6.008 -12.310 -24.982  1.00 83.30           H
ATOM   3629 3HD2 LEU A 241      -5.086 -11.107 -24.048  1.00 83.30           H
ATOM   3630  HN  LEU A 241      -8.352 -14.312 -22.565  1.00 83.30           H
ATOM   3631  N   ILE A 242      -7.533 -17.055 -23.834  1.00 82.00           N
ATOM   3632  CA  ILE A 242      -7.500 -18.470 -24.159  1.00 82.00           C
ATOM   3633  C   ILE A 242      -8.186 -18.696 -25.508  1.00 82.00           C
ATOM   3634  O   ILE A 242      -7.720 -19.493 -26.320  1.00 82.00           O
ATOM   3635  HA  ILE A 242      -6.453 -18.760 -24.252  1.00 82.00           H
ATOM   3636  CB  ILE A 242      -8.098 -19.296 -23.019  1.00 82.00           C
ATOM   3637  HB  ILE A 242      -9.021 -18.814 -22.696  1.00 82.00           H
ATOM   3638  CG1 ILE A 242      -7.158 -19.327 -21.812  1.00 82.00           C
ATOM   3639 1HG1 ILE A 242      -6.286 -19.939 -22.042  1.00 82.00           H
ATOM   3640 2HG1 ILE A 242      -6.796 -18.320 -21.603  1.00 82.00           H
ATOM   3641  CG2 ILE A 242      -8.466 -20.703 -23.495  1.00 82.00           C
ATOM   3642 1HG2 ILE A 242      -9.199 -20.635 -24.299  1.00 82.00           H
ATOM   3643 2HG2 ILE A 242      -7.572 -21.208 -23.861  1.00 82.00           H
ATOM   3644 3HG2 ILE A 242      -8.889 -21.269 -22.665  1.00 82.00           H
ATOM   3645  CD1 ILE A 242      -7.869 -19.886 -20.578  1.00 82.00           C
ATOM   3646 1HD1 ILE A 242      -8.727 -19.257 -20.337  1.00 82.00           H
ATOM   3647 2HD1 ILE A 242      -8.209 -20.901 -20.782  1.00 82.00           H
ATOM   3648 3HD1 ILE A 242      -7.178 -19.896 -19.735  1.00 82.00           H
ATOM   3649  HN  ILE A 242      -8.038 -16.824 -23.003  1.00 82.00           H
ATOM   3650  N   GLN A 243      -9.283 -17.979 -25.705  1.00 76.69           N
ATOM   3651  CA  GLN A 243     -10.077 -18.142 -26.911  1.00 76.69           C
ATOM   3652  C   GLN A 243      -9.387 -17.463 -28.096  1.00 76.69           C
ATOM   3653  O   GLN A 243      -9.683 -17.769 -29.250  1.00 76.69           O
ATOM   3654  HA  GLN A 243     -10.130 -19.217 -27.080  1.00 76.69           H
ATOM   3655  CB  GLN A 243     -11.492 -17.595 -26.714  1.00 76.69           C
ATOM   3656 1HB  GLN A 243     -11.442 -16.572 -26.339  1.00 76.69           H
ATOM   3657 2HB  GLN A 243     -12.009 -17.558 -27.673  1.00 76.69           H
ATOM   3658  CG  GLN A 243     -12.284 -18.464 -25.735  1.00 76.69           C
ATOM   3659 1HG  GLN A 243     -12.275 -19.500 -26.073  1.00 76.69           H
ATOM   3660 2HG  GLN A 243     -11.806 -18.444 -24.756  1.00 76.69           H
ATOM   3661  CD  GLN A 243     -13.729 -17.975 -25.613  1.00 76.69           C
ATOM   3662  OE1 GLN A 243     -14.098 -16.919 -26.101  1.00 76.69           O
ATOM   3663  NE2 GLN A 243     -14.524 -18.799 -24.937  1.00 76.69           N
ATOM   3664 1HE2 GLN A 243     -14.158 -19.651 -24.561  1.00 76.69           H
ATOM   3665 2HE2 GLN A 243     -15.487 -18.567 -24.803  1.00 76.69           H
ATOM   3666  HN  GLN A 243      -9.630 -17.299 -25.059  1.00 76.69           H
ATOM   3667  N   ALA A 244      -8.479 -16.554 -27.770  1.00 77.59           N
ATOM   3668  CA  ALA A 244      -7.785 -15.790 -28.792  1.00 77.59           C
ATOM   3669  C   ALA A 244      -6.880 -16.726 -29.595  1.00 77.59           C
ATOM   3670  O   ALA A 244      -6.177 -17.558 -29.024  1.00 77.59           O
ATOM   3671  HA  ALA A 244      -8.537 -15.366 -29.458  1.00 77.59           H
ATOM   3672  CB  ALA A 244      -7.007 -14.648 -28.135  1.00 77.59           C
ATOM   3673 1HB  ALA A 244      -7.699 -13.996 -27.602  1.00 77.59           H
ATOM   3674 2HB  ALA A 244      -6.281 -15.059 -27.434  1.00 77.59           H
ATOM   3675 3HB  ALA A 244      -6.486 -14.075 -28.903  1.00 77.59           H
ATOM   3676  HN  ALA A 244      -8.218 -16.337 -26.829  1.00 77.59           H
ATOM   3677  N   LYS A 245      -6.926 -16.558 -30.909  1.00 66.99           N
ATOM   3678  CA  LYS A 245      -6.130 -17.388 -31.798  1.00 66.99           C
ATOM   3679  C   LYS A 245      -4.726 -16.793 -31.922  1.00 66.99           C
ATOM   3680  O   LYS A 245      -3.817 -17.441 -32.440  1.00 66.99           O
ATOM   3681  HA  LYS A 245      -6.048 -18.373 -31.339  1.00 66.99           H
ATOM   3682  CB  LYS A 245      -6.841 -17.571 -33.140  1.00 66.99           C
ATOM   3683 1HB  LYS A 245      -7.132 -16.599 -33.538  1.00 66.99           H
ATOM   3684 2HB  LYS A 245      -6.156 -18.018 -33.860  1.00 66.99           H
ATOM   3685  CG  LYS A 245      -8.079 -18.457 -32.987  1.00 66.99           C
ATOM   3686 1HG  LYS A 245      -7.819 -19.360 -32.435  1.00 66.99           H
ATOM   3687 2HG  LYS A 245      -8.836 -17.933 -32.404  1.00 66.99           H
ATOM   3688  CD  LYS A 245      -8.653 -18.837 -34.354  1.00 66.99           C
ATOM   3689 1HD  LYS A 245      -8.979 -17.938 -34.878  1.00 66.99           H
ATOM   3690 2HD  LYS A 245      -7.875 -19.296 -34.964  1.00 66.99           H
ATOM   3691  CE  LYS A 245      -9.830 -19.803 -34.205  1.00 66.99           C
ATOM   3692 1HE  LYS A 245      -9.528 -20.664 -33.608  1.00 66.99           H
ATOM   3693 2HE  LYS A 245     -10.644 -19.314 -33.670  1.00 66.99           H
ATOM   3694  NZ  LYS A 245     -10.302 -20.254 -35.533  1.00 66.99           N
ATOM   3695 1HZ  LYS A 245     -11.081 -20.892 -35.417  1.00 66.99           H
ATOM   3696 2HZ  LYS A 245     -10.600 -19.451 -36.077  1.00 66.99           H
ATOM   3697 3HZ  LYS A 245      -9.547 -20.728 -36.017  1.00 66.99           H
ATOM   3698  HN  LYS A 245      -7.492 -15.872 -31.366  1.00 66.99           H
ATOM   3699  N   LYS A 246      -4.592 -15.566 -31.439  1.00 60.76           N
ATOM   3700  CA  LYS A 246      -3.382 -14.797 -31.674  1.00 60.76           C
ATOM   3701  C   LYS A 246      -2.219 -15.438 -30.915  1.00 60.76           C
ATOM   3702  O   LYS A 246      -2.386 -15.892 -29.784  1.00 60.76           O
ATOM   3703  HA  LYS A 246      -3.166 -14.846 -32.742  1.00 60.76           H
ATOM   3704  CB  LYS A 246      -3.607 -13.324 -31.325  1.00 60.76           C
ATOM   3705 1HB  LYS A 246      -4.076 -13.247 -30.344  1.00 60.76           H
ATOM   3706 2HB  LYS A 246      -2.648 -12.811 -31.261  1.00 60.76           H
ATOM   3707  CG  LYS A 246      -4.489 -12.641 -32.373  1.00 60.76           C
ATOM   3708 1HG  LYS A 246      -4.127 -12.885 -33.372  1.00 60.76           H
ATOM   3709 2HG  LYS A 246      -5.507 -13.022 -32.301  1.00 60.76           H
ATOM   3710  CD  LYS A 246      -4.490 -11.123 -32.182  1.00 60.76           C
ATOM   3711 1HD  LYS A 246      -4.950 -10.874 -31.225  1.00 60.76           H
ATOM   3712 2HD  LYS A 246      -3.465 -10.756 -32.148  1.00 60.76           H
ATOM   3713  CE  LYS A 246      -5.249 -10.429 -33.315  1.00 60.76           C
ATOM   3714 1HE  LYS A 246      -4.866 -10.767 -34.277  1.00 60.76           H
ATOM   3715 2HE  LYS A 246      -6.303 -10.704 -33.276  1.00 60.76           H
ATOM   3716  NZ  LYS A 246      -5.110  -8.959 -33.207  1.00 60.76           N
ATOM   3717 1HZ  LYS A 246      -5.642  -8.514 -33.947  1.00 60.76           H
ATOM   3718 2HZ  LYS A 246      -5.461  -8.651 -32.307  1.00 60.76           H
ATOM   3719 3HZ  LYS A 246      -4.132  -8.705 -33.294  1.00 60.76           H
ATOM   3720  HN  LYS A 246      -5.291 -15.100 -30.896  1.00 60.76           H
ATOM   3721  N   SER A 247      -1.066 -15.455 -31.567  1.00 67.32           N
ATOM   3722  CA  SER A 247       0.114 -16.070 -30.985  1.00 67.32           C
ATOM   3723  C   SER A 247       0.550 -15.293 -29.741  1.00 67.32           C
ATOM   3724  O   SER A 247       1.023 -15.883 -28.770  1.00 67.32           O
ATOM   3725  HA  SER A 247      -0.190 -17.082 -30.717  1.00 67.32           H
ATOM   3726  CB  SER A 247       1.259 -16.135 -31.998  1.00 67.32           C
ATOM   3727 1HB  SER A 247       2.111 -16.647 -31.551  1.00 67.32           H
ATOM   3728 2HB  SER A 247       0.948 -16.727 -32.859  1.00 67.32           H
ATOM   3729  OG  SER A 247       1.660 -14.839 -32.434  1.00 67.32           O
ATOM   3730  HG  SER A 247       2.394 -14.917 -33.108  1.00 67.32           H
ATOM   3731  HN  SER A 247      -0.931 -15.058 -32.476  1.00 67.32           H
ATOM   3732  N   SER A 248       0.376 -13.981 -29.811  1.00 69.27           N
ATOM   3733  CA  SER A 248       0.852 -13.106 -28.753  1.00 69.27           C
ATOM   3734  C   SER A 248       0.082 -13.382 -27.460  1.00 69.27           C
ATOM   3735  O   SER A 248       0.420 -12.844 -26.406  1.00 69.27           O
ATOM   3736  HA  SER A 248       1.907 -13.350 -28.630  1.00 69.27           H
ATOM   3737  CB  SER A 248       0.712 -11.635 -29.151  1.00 69.27           C
ATOM   3738 1HB  SER A 248       1.052 -11.004 -28.330  1.00 69.27           H
ATOM   3739 2HB  SER A 248       1.360 -11.427 -30.003  1.00 69.27           H
ATOM   3740  OG  SER A 248      -0.632 -11.297 -29.483  1.00 69.27           O
ATOM   3741  HG  SER A 248      -0.687 -10.335 -29.748  1.00 69.27           H
ATOM   3742  HN  SER A 248      -0.080 -13.517 -30.570  1.00 69.27           H
ATOM   3743  N   LYS A 249      -0.938 -14.218 -27.583  1.00 66.26           N
ATOM   3744  CA  LYS A 249      -1.841 -14.465 -26.472  1.00 66.26           C
ATOM   3745  C   LYS A 249      -1.048 -15.028 -25.290  1.00 66.26           C
ATOM   3746  O   LYS A 249      -1.344 -14.721 -24.137  1.00 66.26           O
ATOM   3747  HA  LYS A 249      -2.266 -13.506 -26.177  1.00 66.26           H
ATOM   3748  CB  LYS A 249      -3.002 -15.358 -26.913  1.00 66.26           C
ATOM   3749 1HB  LYS A 249      -3.812 -15.296 -26.186  1.00 66.26           H
ATOM   3750 2HB  LYS A 249      -3.400 -15.001 -27.863  1.00 66.26           H
ATOM   3751  CG  LYS A 249      -2.551 -16.813 -27.058  1.00 66.26           C
ATOM   3752 1HG  LYS A 249      -1.696 -16.867 -27.733  1.00 66.26           H
ATOM   3753 2HG  LYS A 249      -2.218 -17.192 -26.092  1.00 66.26           H
ATOM   3754  CD  LYS A 249      -3.686 -17.688 -27.594  1.00 66.26           C
ATOM   3755 1HD  LYS A 249      -4.575 -17.552 -26.979  1.00 66.26           H
ATOM   3756 2HD  LYS A 249      -3.946 -17.375 -28.605  1.00 66.26           H
ATOM   3757  CE  LYS A 249      -3.283 -19.165 -27.599  1.00 66.26           C
ATOM   3758 1HE  LYS A 249      -2.494 -19.330 -28.332  1.00 66.26           H
ATOM   3759 2HE  LYS A 249      -2.877 -19.441 -26.626  1.00 66.26           H
ATOM   3760  NZ  LYS A 249      -4.450 -20.018 -27.916  1.00 66.26           N
ATOM   3761 1HZ  LYS A 249      -4.149 -20.983 -28.001  1.00 66.26           H
ATOM   3762 2HZ  LYS A 249      -5.136 -19.942 -27.174  1.00 66.26           H
ATOM   3763 3HZ  LYS A 249      -4.863 -19.715 -28.791  1.00 66.26           H
ATOM   3764  HN  LYS A 249      -1.151 -14.721 -28.420  1.00 66.26           H
ATOM   3765  N   HIS A 250      -0.054 -15.840 -25.619  1.00 71.46           N
ATOM   3766  CA  HIS A 250       0.700 -16.551 -24.601  1.00 71.46           C
ATOM   3767  C   HIS A 250       1.464 -15.547 -23.735  1.00 71.46           C
ATOM   3768  O   HIS A 250       1.539 -15.703 -22.517  1.00 71.46           O
ATOM   3769  HA  HIS A 250      -0.028 -17.073 -23.980  1.00 71.46           H
ATOM   3770  CB  HIS A 250       1.613 -17.602 -25.235  1.00 71.46           C
ATOM   3771 1HB  HIS A 250       2.191 -17.134 -26.031  1.00 71.46           H
ATOM   3772 2HB  HIS A 250       2.324 -17.950 -24.486  1.00 71.46           H
ATOM   3773  CG  HIS A 250       0.877 -18.793 -25.801  1.00 71.46           C
ATOM   3774  ND1 HIS A 250       0.275 -19.751 -25.003  1.00 71.46           N
ATOM   3775  HD1 HIS A 250       0.264 -19.757 -24.003  1.00 71.46           H
ATOM   3776  CD2 HIS A 250       0.651 -19.171 -27.092  1.00 71.46           C
ATOM   3777  HD2 HIS A 250       0.989 -18.637 -27.980  1.00 71.46           H
ATOM   3778  CE1 HIS A 250      -0.284 -20.659 -25.790  1.00 71.46           C
ATOM   3779  HE1 HIS A 250      -0.834 -21.541 -25.460  1.00 71.46           H
ATOM   3780  NE2 HIS A 250      -0.049 -20.298 -27.084  1.00 71.46           N
ATOM   3781  HN  HIS A 250       0.237 -16.016 -26.560  1.00 71.46           H
ATOM   3782  N   LYS A 251       2.012 -14.539 -24.397  1.00 70.35           N
ATOM   3783  CA  LYS A 251       2.787 -13.523 -23.706  1.00 70.35           C
ATOM   3784  C   LYS A 251       1.875 -12.761 -22.742  1.00 70.35           C
ATOM   3785  O   LYS A 251       2.228 -12.554 -21.582  1.00 70.35           O
ATOM   3786  HA  LYS A 251       3.553 -14.035 -23.124  1.00 70.35           H
ATOM   3787  CB  LYS A 251       3.508 -12.623 -24.711  1.00 70.35           C
ATOM   3788 1HB  LYS A 251       4.045 -13.236 -25.435  1.00 70.35           H
ATOM   3789 2HB  LYS A 251       2.778 -12.037 -25.270  1.00 70.35           H
ATOM   3790  CG  LYS A 251       4.488 -11.685 -24.003  1.00 70.35           C
ATOM   3791 1HG  LYS A 251       3.947 -11.049 -23.303  1.00 70.35           H
ATOM   3792 2HG  LYS A 251       5.199 -12.270 -23.419  1.00 70.35           H
ATOM   3793  CD  LYS A 251       5.242 -10.816 -25.012  1.00 70.35           C
ATOM   3794 1HD  LYS A 251       5.825 -11.451 -25.680  1.00 70.35           H
ATOM   3795 2HD  LYS A 251       4.530 -10.271 -25.632  1.00 70.35           H
ATOM   3796  CE  LYS A 251       6.169  -9.828 -24.301  1.00 70.35           C
ATOM   3797 1HE  LYS A 251       5.593  -9.218 -23.604  1.00 70.35           H
ATOM   3798 2HE  LYS A 251       6.907 -10.373 -23.712  1.00 70.35           H
ATOM   3799  NZ  LYS A 251       6.852  -8.959 -25.284  1.00 70.35           N
ATOM   3800 1HZ  LYS A 251       7.407  -8.265 -24.794  1.00 70.35           H
ATOM   3801 2HZ  LYS A 251       7.457  -9.522 -25.871  1.00 70.35           H
ATOM   3802 3HZ  LYS A 251       6.161  -8.492 -25.861  1.00 70.35           H
ATOM   3803  HN  LYS A 251       1.934 -14.411 -25.386  1.00 70.35           H
ATOM   3804  N   ALA A 252       0.721 -12.364 -23.258  1.00 80.90           N
ATOM   3805  CA  ALA A 252      -0.214 -11.571 -22.478  1.00 80.90           C
ATOM   3806  C   ALA A 252      -0.714 -12.399 -21.293  1.00 80.90           C
ATOM   3807  O   ALA A 252      -0.867 -11.879 -20.189  1.00 80.90           O
ATOM   3808  HA  ALA A 252       0.323 -10.700 -22.102  1.00 80.90           H
ATOM   3809  CB  ALA A 252      -1.355 -11.095 -23.380  1.00 80.90           C
ATOM   3810 1HB  ALA A 252      -0.949 -10.487 -24.189  1.00 80.90           H
ATOM   3811 2HB  ALA A 252      -1.872 -11.959 -23.798  1.00 80.90           H
ATOM   3812 3HB  ALA A 252      -2.056 -10.500 -22.795  1.00 80.90           H
ATOM   3813  HN  ALA A 252       0.423 -12.576 -24.188  1.00 80.90           H
ATOM   3814  N   LEU A 253      -0.954 -13.674 -21.562  1.00 78.83           N
ATOM   3815  CA  LEU A 253      -1.465 -14.571 -20.540  1.00 78.83           C
ATOM   3816  C   LEU A 253      -0.466 -14.642 -19.384  1.00 78.83           C
ATOM   3817  O   LEU A 253      -0.847 -14.519 -18.221  1.00 78.83           O
ATOM   3818  HA  LEU A 253      -2.396 -14.145 -20.166  1.00 78.83           H
ATOM   3819  CB  LEU A 253      -1.804 -15.935 -21.145  1.00 78.83           C
ATOM   3820 1HB  LEU A 253      -2.393 -15.774 -22.048  1.00 78.83           H
ATOM   3821 2HB  LEU A 253      -0.874 -16.415 -21.453  1.00 78.83           H
ATOM   3822  CG  LEU A 253      -2.567 -16.901 -20.237  1.00 78.83           C
ATOM   3823  HG  LEU A 253      -2.076 -16.915 -19.264  1.00 78.83           H
ATOM   3824  CD1 LEU A 253      -4.003 -16.423 -20.011  1.00 78.83           C
ATOM   3825 1HD1 LEU A 253      -3.989 -15.439 -19.542  1.00 78.83           H
ATOM   3826 2HD1 LEU A 253      -4.520 -16.362 -20.969  1.00 78.83           H
ATOM   3827 3HD1 LEU A 253      -4.523 -17.128 -19.363  1.00 78.83           H
ATOM   3828  CD2 LEU A 253      -2.518 -18.328 -20.788  1.00 78.83           C
ATOM   3829 1HD2 LEU A 253      -2.970 -18.349 -21.780  1.00 78.83           H
ATOM   3830 2HD2 LEU A 253      -1.480 -18.656 -20.855  1.00 78.83           H
ATOM   3831 3HD2 LEU A 253      -3.068 -18.993 -20.124  1.00 78.83           H
ATOM   3832  HN  LEU A 253      -0.806 -14.094 -22.458  1.00 78.83           H
ATOM   3833  N   LYS A 254       0.794 -14.841 -19.744  1.00 75.93           N
ATOM   3834  CA  LYS A 254       1.841 -14.994 -18.749  1.00 75.93           C
ATOM   3835  C   LYS A 254       1.877 -13.751 -17.857  1.00 75.93           C
ATOM   3836  O   LYS A 254       1.935 -13.862 -16.634  1.00 75.93           O
ATOM   3837  HA  LYS A 254       1.582 -15.854 -18.131  1.00 75.93           H
ATOM   3838  CB  LYS A 254       3.179 -15.306 -19.423  1.00 75.93           C
ATOM   3839 1HB  LYS A 254       3.047 -16.110 -20.147  1.00 75.93           H
ATOM   3840 2HB  LYS A 254       3.524 -14.433 -19.976  1.00 75.93           H
ATOM   3841  CG  LYS A 254       4.232 -15.711 -18.389  1.00 75.93           C
ATOM   3842 1HG  LYS A 254       4.456 -14.863 -17.742  1.00 75.93           H
ATOM   3843 2HG  LYS A 254       3.837 -16.502 -17.752  1.00 75.93           H
ATOM   3844  CD  LYS A 254       5.514 -16.191 -19.072  1.00 75.93           C
ATOM   3845 1HD  LYS A 254       5.283 -17.013 -19.750  1.00 75.93           H
ATOM   3846 2HD  LYS A 254       5.932 -15.386 -19.677  1.00 75.93           H
ATOM   3847  CE  LYS A 254       6.547 -16.649 -18.040  1.00 75.93           C
ATOM   3848 1HE  LYS A 254       6.850 -15.805 -17.421  1.00 75.93           H
ATOM   3849 2HE  LYS A 254       6.101 -17.389 -17.375  1.00 75.93           H
ATOM   3850  NZ  LYS A 254       7.731 -17.228 -18.713  1.00 75.93           N
ATOM   3851 1HZ  LYS A 254       8.412 -17.508 -18.017  1.00 75.93           H
ATOM   3852 2HZ  LYS A 254       7.449 -18.038 -19.254  1.00 75.93           H
ATOM   3853 3HZ  LYS A 254       8.141 -16.536 -19.330  1.00 75.93           H
ATOM   3854  HN  LYS A 254       1.102 -14.897 -20.694  1.00 75.93           H
ATOM   3855  N   VAL A 255       1.841 -12.595 -18.505  1.00 82.59           N
ATOM   3856  CA  VAL A 255       1.916 -11.333 -17.789  1.00 82.59           C
ATOM   3857  C   VAL A 255       0.740 -11.234 -16.815  1.00 82.59           C
ATOM   3858  O   VAL A 255       0.921 -10.875 -15.653  1.00 82.59           O
ATOM   3859  HA  VAL A 255       2.845 -11.333 -17.219  1.00 82.59           H
ATOM   3860  CB  VAL A 255       1.969 -10.171 -18.783  1.00 82.59           C
ATOM   3861  HB  VAL A 255       1.140 -10.288 -19.480  1.00 82.59           H
ATOM   3862  CG1 VAL A 255       1.795  -8.830 -18.067  1.00 82.59           C
ATOM   3863 1HG1 VAL A 255       0.831  -8.812 -17.559  1.00 82.59           H
ATOM   3864 2HG1 VAL A 255       2.594  -8.702 -17.336  1.00 82.59           H
ATOM   3865 3HG1 VAL A 255       1.837  -8.021 -18.796  1.00 82.59           H
ATOM   3866  CG2 VAL A 255       3.269 -10.197 -19.589  1.00 82.59           C
ATOM   3867 1HG2 VAL A 255       4.119 -10.117 -18.911  1.00 82.59           H
ATOM   3868 2HG2 VAL A 255       3.334 -11.134 -20.143  1.00 82.59           H
ATOM   3869 3HG2 VAL A 255       3.281  -9.360 -20.287  1.00 82.59           H
ATOM   3870  HN  VAL A 255       1.763 -12.514 -19.499  1.00 82.59           H
ATOM   3871  N   THR A 256      -0.438 -11.559 -17.326  1.00 81.60           N
ATOM   3872  CA  THR A 256      -1.656 -11.416 -16.546  1.00 81.60           C
ATOM   3873  C   THR A 256      -1.578 -12.261 -15.273  1.00 81.60           C
ATOM   3874  O   THR A 256      -1.891 -11.782 -14.185  1.00 81.60           O
ATOM   3875  HA  THR A 256      -1.744 -10.375 -16.234  1.00 81.60           H
ATOM   3876  CB  THR A 256      -2.839 -11.781 -17.446  1.00 81.60           C
ATOM   3877  HB  THR A 256      -2.790 -12.827 -17.748  1.00 81.60           H
ATOM   3878  OG1 THR A 256      -2.775 -10.830 -18.506  1.00 81.60           O
ATOM   3879  HG1 THR A 256      -2.290 -11.222 -19.287  1.00 81.60           H
ATOM   3880  CG2 THR A 256      -4.188 -11.505 -16.779  1.00 81.60           C
ATOM   3881 1HG2 THR A 256      -4.265 -10.445 -16.538  1.00 81.60           H
ATOM   3882 2HG2 THR A 256      -4.269 -12.092 -15.865  1.00 81.60           H
ATOM   3883 3HG2 THR A 256      -4.993 -11.781 -17.461  1.00 81.60           H
ATOM   3884  HN  THR A 256      -0.569 -11.914 -18.251  1.00 81.60           H
ATOM   3885  N   ILE A 257      -1.158 -13.505 -15.453  1.00 84.31           N
ATOM   3886  CA  ILE A 257      -1.070 -14.433 -14.338  1.00 84.31           C
ATOM   3887  C   ILE A 257      -0.061 -13.903 -13.317  1.00 84.31           C
ATOM   3888  O   ILE A 257      -0.337 -13.885 -12.118  1.00 84.31           O
ATOM   3889  HA  ILE A 257      -2.051 -14.471 -13.866  1.00 84.31           H
ATOM   3890  CB  ILE A 257      -0.754 -15.844 -14.839  1.00 84.31           C
ATOM   3891  HB  ILE A 257       0.107 -15.785 -15.505  1.00 84.31           H
ATOM   3892  CG1 ILE A 257      -1.918 -16.410 -15.654  1.00 84.31           C
ATOM   3893 1HG1 ILE A 257      -2.766 -16.603 -14.997  1.00 84.31           H
ATOM   3894 2HG1 ILE A 257      -2.245 -15.674 -16.388  1.00 84.31           H
ATOM   3895  CG2 ILE A 257      -0.364 -16.763 -13.679  1.00 84.31           C
ATOM   3896 1HG2 ILE A 257       0.518 -16.364 -13.180  1.00 84.31           H
ATOM   3897 2HG2 ILE A 257      -1.189 -16.821 -12.969  1.00 84.31           H
ATOM   3898 3HG2 ILE A 257      -0.145 -17.759 -14.064  1.00 84.31           H
ATOM   3899  CD1 ILE A 257      -1.513 -17.703 -16.364  1.00 84.31           C
ATOM   3900 1HD1 ILE A 257      -0.680 -17.501 -17.038  1.00 84.31           H
ATOM   3901 2HD1 ILE A 257      -1.210 -18.444 -15.625  1.00 84.31           H
ATOM   3902 3HD1 ILE A 257      -2.359 -18.084 -16.936  1.00 84.31           H
ATOM   3903  HN  ILE A 257      -0.881 -13.880 -16.337  1.00 84.31           H
ATOM   3904  N   THR A 258       1.087 -13.484 -13.829  1.00 86.47           N
ATOM   3905  CA  THR A 258       2.170 -13.037 -12.970  1.00 86.47           C
ATOM   3906  C   THR A 258       1.700 -11.892 -12.071  1.00 86.47           C
ATOM   3907  O   THR A 258       1.951 -11.901 -10.867  1.00 86.47           O
ATOM   3908  HA  THR A 258       2.453 -13.861 -12.316  1.00 86.47           H
ATOM   3909  CB  THR A 258       3.356 -12.662 -13.862  1.00 86.47           C
ATOM   3910  HB  THR A 258       3.107 -11.818 -14.506  1.00 86.47           H
ATOM   3911  OG1 THR A 258       3.681 -13.875 -14.535  1.00 86.47           O
ATOM   3912  HG1 THR A 258       3.158 -13.945 -15.384  1.00 86.47           H
ATOM   3913  CG2 THR A 258       4.614 -12.334 -13.056  1.00 86.47           C
ATOM   3914 1HG2 THR A 258       4.902 -13.202 -12.462  1.00 86.47           H
ATOM   3915 2HG2 THR A 258       4.413 -11.492 -12.394  1.00 86.47           H
ATOM   3916 3HG2 THR A 258       5.425 -12.075 -13.737  1.00 86.47           H
ATOM   3917  HN  THR A 258       1.281 -13.447 -14.809  1.00 86.47           H
ATOM   3918  N   VAL A 259       1.027 -10.933 -12.690  1.00 87.02           N
ATOM   3919  CA  VAL A 259       0.583  -9.749 -11.975  1.00 87.02           C
ATOM   3920  C   VAL A 259      -0.334 -10.168 -10.824  1.00 87.02           C
ATOM   3921  O   VAL A 259      -0.180  -9.694  -9.700  1.00 87.02           O
ATOM   3922  HA  VAL A 259       1.466  -9.263 -11.561  1.00 87.02           H
ATOM   3923  CB  VAL A 259      -0.084  -8.771 -12.946  1.00 87.02           C
ATOM   3924  HB  VAL A 259      -0.773  -9.338 -13.572  1.00 87.02           H
ATOM   3925  CG1 VAL A 259      -0.895  -7.717 -12.190  1.00 87.02           C
ATOM   3926 1HG1 VAL A 259      -1.670  -8.207 -11.601  1.00 87.02           H
ATOM   3927 2HG1 VAL A 259      -0.235  -7.156 -11.528  1.00 87.02           H
ATOM   3928 3HG1 VAL A 259      -1.358  -7.035 -12.903  1.00 87.02           H
ATOM   3929  CG2 VAL A 259       0.952  -8.115 -13.861  1.00 87.02           C
ATOM   3930 1HG2 VAL A 259       1.676  -7.568 -13.257  1.00 87.02           H
ATOM   3931 2HG2 VAL A 259       1.466  -8.884 -14.438  1.00 87.02           H
ATOM   3932 3HG2 VAL A 259       0.451  -7.425 -14.540  1.00 87.02           H
ATOM   3933  HN  VAL A 259       0.786 -10.956 -13.661  1.00 87.02           H
ATOM   3934  N   LEU A 260      -1.268 -11.051 -11.145  1.00 85.36           N
ATOM   3935  CA  LEU A 260      -2.261 -11.476 -10.174  1.00 85.36           C
ATOM   3936  C   LEU A 260      -1.565 -12.214  -9.028  1.00 85.36           C
ATOM   3937  O   LEU A 260      -1.844 -11.955  -7.858  1.00 85.36           O
ATOM   3938  HA  LEU A 260      -2.730 -10.578  -9.772  1.00 85.36           H
ATOM   3939  CB  LEU A 260      -3.360 -12.295 -10.854  1.00 85.36           C
ATOM   3940 1HB  LEU A 260      -3.770 -11.705 -11.674  1.00 85.36           H
ATOM   3941 2HB  LEU A 260      -2.904 -13.181 -11.296  1.00 85.36           H
ATOM   3942  CG  LEU A 260      -4.516 -12.743  -9.957  1.00 85.36           C
ATOM   3943  HG  LEU A 260      -4.098 -13.282  -9.107  1.00 85.36           H
ATOM   3944  CD1 LEU A 260      -5.276 -11.538  -9.400  1.00 85.36           C
ATOM   3945 1HD1 LEU A 260      -4.597 -10.920  -8.813  1.00 85.36           H
ATOM   3946 2HD1 LEU A 260      -5.681 -10.951 -10.224  1.00 85.36           H
ATOM   3947 3HD1 LEU A 260      -6.092 -11.885  -8.766  1.00 85.36           H
ATOM   3948  CD2 LEU A 260      -5.440 -13.712 -10.697  1.00 85.36           C
ATOM   3949 1HD2 LEU A 260      -5.852 -13.220 -11.578  1.00 85.36           H
ATOM   3950 2HD2 LEU A 260      -4.874 -14.592 -11.003  1.00 85.36           H
ATOM   3951 3HD2 LEU A 260      -6.253 -14.015 -10.037  1.00 85.36           H
ATOM   3952  HN  LEU A 260      -1.351 -11.474 -12.048  1.00 85.36           H
ATOM   3953  N   THR A 261      -0.672 -13.118  -9.405  1.00 88.51           N
ATOM   3954  CA  THR A 261      -0.009 -13.966  -8.429  1.00 88.51           C
ATOM   3955  C   THR A 261       0.806 -13.117  -7.451  1.00 88.51           C
ATOM   3956  O   THR A 261       0.773 -13.351  -6.244  1.00 88.51           O
ATOM   3957  HA  THR A 261      -0.772 -14.481  -7.846  1.00 88.51           H
ATOM   3958  CB  THR A 261       0.832 -14.993  -9.189  1.00 88.51           C
ATOM   3959  HB  THR A 261       1.631 -14.505  -9.748  1.00 88.51           H
ATOM   3960  OG1 THR A 261      -0.118 -15.709  -9.973  1.00 88.51           O
ATOM   3961  HG1 THR A 261      -0.234 -15.263 -10.861  1.00 88.51           H
ATOM   3962  CG2 THR A 261       1.432 -16.057  -8.268  1.00 88.51           C
ATOM   3963 1HG2 THR A 261       0.629 -16.591  -7.759  1.00 88.51           H
ATOM   3964 2HG2 THR A 261       2.074 -15.578  -7.529  1.00 88.51           H
ATOM   3965 3HG2 THR A 261       2.019 -16.760  -8.858  1.00 88.51           H
ATOM   3966  HN  THR A 261      -0.402 -13.275 -10.354  1.00 88.51           H
ATOM   3967  N   VAL A 262       1.519 -12.150  -8.009  1.00 91.06           N
ATOM   3968  CA  VAL A 262       2.413 -11.325  -7.214  1.00 91.06           C
ATOM   3969  C   VAL A 262       1.594 -10.525  -6.199  1.00 91.06           C
ATOM   3970  O   VAL A 262       1.989 -10.397  -5.041  1.00 91.06           O
ATOM   3971  HA  VAL A 262       3.085 -11.993  -6.675  1.00 91.06           H
ATOM   3972  CB  VAL A 262       3.260 -10.439  -8.129  1.00 91.06           C
ATOM   3973  HB  VAL A 262       2.584  -9.896  -8.790  1.00 91.06           H
ATOM   3974  CG1 VAL A 262       4.050  -9.410  -7.318  1.00 91.06           C
ATOM   3975 1HG1 VAL A 262       3.359  -8.777  -6.762  1.00 91.06           H
ATOM   3976 2HG1 VAL A 262       4.712  -9.926  -6.622  1.00 91.06           H
ATOM   3977 3HG1 VAL A 262       4.644  -8.793  -7.993  1.00 91.06           H
ATOM   3978  CG2 VAL A 262       4.192 -11.283  -9.001  1.00 91.06           C
ATOM   3979 1HG2 VAL A 262       4.858 -11.865  -8.363  1.00 91.06           H
ATOM   3980 2HG2 VAL A 262       3.599 -11.958  -9.619  1.00 91.06           H
ATOM   3981 3HG2 VAL A 262       4.782 -10.628  -9.642  1.00 91.06           H
ATOM   3982  HN  VAL A 262       1.493 -11.926  -8.983  1.00 91.06           H
ATOM   3983  N   PHE A 263       0.468 -10.009  -6.669  1.00 89.91           N
ATOM   3984  CA  PHE A 263      -0.410  -9.227  -5.816  1.00 89.91           C
ATOM   3985  C   PHE A 263      -0.903 -10.057  -4.629  1.00 89.91           C
ATOM   3986  O   PHE A 263      -0.811  -9.622  -3.482  1.00 89.91           O
ATOM   3987  HA  PHE A 263       0.167  -8.378  -5.449  1.00 89.91           H
ATOM   3988  CB  PHE A 263      -1.612  -8.815  -6.669  1.00 89.91           C
ATOM   3989 1HB  PHE A 263      -1.256  -8.247  -7.529  1.00 89.91           H
ATOM   3990 2HB  PHE A 263      -2.094  -9.712  -7.057  1.00 89.91           H
ATOM   3991  CG  PHE A 263      -2.651  -7.980  -5.919  1.00 89.91           C
ATOM   3992  CD1 PHE A 263      -3.750  -8.579  -5.388  1.00 89.91           C
ATOM   3993  HD1 PHE A 263      -3.891  -9.654  -5.498  1.00 89.91           H
ATOM   3994  CD2 PHE A 263      -2.475  -6.638  -5.782  1.00 89.91           C
ATOM   3995  HD2 PHE A 263      -1.594  -6.158  -6.208  1.00 89.91           H
ATOM   3996  CE1 PHE A 263      -4.715  -7.803  -4.692  1.00 89.91           C
ATOM   3997  HE1 PHE A 263      -5.596  -8.283  -4.267  1.00 89.91           H
ATOM   3998  CE2 PHE A 263      -3.439  -5.863  -5.086  1.00 89.91           C
ATOM   3999  HE2 PHE A 263      -3.298  -4.787  -4.976  1.00 89.91           H
ATOM   4000  CZ  PHE A 263      -4.539  -6.462  -4.555  1.00 89.91           C
ATOM   4001  HZ  PHE A 263      -5.279  -5.867  -4.020  1.00 89.91           H
ATOM   4002  HN  PHE A 263       0.155 -10.117  -7.613  1.00 89.91           H
ATOM   4003  N   VAL A 264      -1.416 -11.237  -4.945  1.00 90.59           N
ATOM   4004  CA  VAL A 264      -2.011 -12.090  -3.931  1.00 90.59           C
ATOM   4005  C   VAL A 264      -0.944 -12.472  -2.903  1.00 90.59           C
ATOM   4006  O   VAL A 264      -1.179 -12.387  -1.698  1.00 90.59           O
ATOM   4007  HA  VAL A 264      -2.789 -11.515  -3.431  1.00 90.59           H
ATOM   4008  CB  VAL A 264      -2.668 -13.305  -4.589  1.00 90.59           C
ATOM   4009  HB  VAL A 264      -1.921 -13.791  -5.218  1.00 90.59           H
ATOM   4010  CG1 VAL A 264      -3.126 -14.318  -3.537  1.00 90.59           C
ATOM   4011 1HG1 VAL A 264      -2.266 -14.656  -2.959  1.00 90.59           H
ATOM   4012 2HG1 VAL A 264      -3.849 -13.847  -2.871  1.00 90.59           H
ATOM   4013 3HG1 VAL A 264      -3.590 -15.171  -4.032  1.00 90.59           H
ATOM   4014  CG2 VAL A 264      -3.833 -12.880  -5.485  1.00 90.59           C
ATOM   4015 1HG2 VAL A 264      -4.581 -12.360  -4.886  1.00 90.59           H
ATOM   4016 2HG2 VAL A 264      -3.466 -12.215  -6.267  1.00 90.59           H
ATOM   4017 3HG2 VAL A 264      -4.282 -13.763  -5.940  1.00 90.59           H
ATOM   4018  HN  VAL A 264      -1.430 -11.610  -5.873  1.00 90.59           H
ATOM   4019  N   LEU A 265       0.206 -12.884  -3.416  1.00 89.84           N
ATOM   4020  CA  LEU A 265       1.253 -13.427  -2.566  1.00 89.84           C
ATOM   4021  C   LEU A 265       1.755 -12.333  -1.621  1.00 89.84           C
ATOM   4022  O   LEU A 265       2.174 -12.621  -0.501  1.00 89.84           O
ATOM   4023  HA  LEU A 265       0.808 -14.223  -1.968  1.00 89.84           H
ATOM   4024  CB  LEU A 265       2.357 -14.060  -3.415  1.00 89.84           C
ATOM   4025 1HB  LEU A 265       2.629 -13.359  -4.204  1.00 89.84           H
ATOM   4026 2HB  LEU A 265       3.239 -14.193  -2.788  1.00 89.84           H
ATOM   4027  CG  LEU A 265       2.018 -15.405  -4.061  1.00 89.84           C
ATOM   4028  HG  LEU A 265       1.134 -15.272  -4.684  1.00 89.84           H
ATOM   4029  CD1 LEU A 265       3.150 -15.874  -4.977  1.00 89.84           C
ATOM   4030 1HD1 LEU A 265       3.308 -15.138  -5.765  1.00 89.84           H
ATOM   4031 2HD1 LEU A 265       4.065 -15.986  -4.396  1.00 89.84           H
ATOM   4032 3HD1 LEU A 265       2.883 -16.832  -5.423  1.00 89.84           H
ATOM   4033  CD2 LEU A 265       1.670 -16.451  -2.999  1.00 89.84           C
ATOM   4034 1HD2 LEU A 265       2.520 -16.588  -2.332  1.00 89.84           H
ATOM   4035 2HD2 LEU A 265       0.807 -16.112  -2.425  1.00 89.84           H
ATOM   4036 3HD2 LEU A 265       1.433 -17.397  -3.486  1.00 89.84           H
ATOM   4037  HN  LEU A 265       0.428 -12.852  -4.390  1.00 89.84           H
ATOM   4038  N   SER A 266       1.695 -11.102  -2.107  1.00 91.73           N
ATOM   4039  CA  SER A 266       2.250  -9.979  -1.370  1.00 91.73           C
ATOM   4040  C   SER A 266       1.218  -9.446  -0.374  1.00 91.73           C
ATOM   4041  O   SER A 266       1.552  -9.151   0.772  1.00 91.73           O
ATOM   4042  HA  SER A 266       3.118 -10.379  -0.846  1.00 91.73           H
ATOM   4043  CB  SER A 266       2.696  -8.865  -2.319  1.00 91.73           C
ATOM   4044 1HB  SER A 266       3.068  -8.021  -1.737  1.00 91.73           H
ATOM   4045 2HB  SER A 266       3.526  -9.220  -2.931  1.00 91.73           H
ATOM   4046  OG  SER A 266       1.636  -8.427  -3.165  1.00 91.73           O
ATOM   4047  HG  SER A 266       1.758  -8.799  -4.085  1.00 91.73           H
ATOM   4048  HN  SER A 266       1.279 -10.867  -2.985  1.00 91.73           H
ATOM   4049  N   GLN A 267      -0.015  -9.340  -0.847  1.00 89.17           N
ATOM   4050  CA  GLN A 267      -1.020  -8.558  -0.148  1.00 89.17           C
ATOM   4051  C   GLN A 267      -1.815  -9.449   0.809  1.00 89.17           C
ATOM   4052  O   GLN A 267      -2.219  -9.007   1.883  1.00 89.17           O
ATOM   4053  HA  GLN A 267      -0.464  -7.810   0.418  1.00 89.17           H
ATOM   4054  CB  GLN A 267      -1.949  -7.849  -1.136  1.00 89.17           C
ATOM   4055 1HB  GLN A 267      -2.444  -8.587  -1.768  1.00 89.17           H
ATOM   4056 2HB  GLN A 267      -2.730  -7.320  -0.591  1.00 89.17           H
ATOM   4057  CG  GLN A 267      -1.171  -6.862  -2.009  1.00 89.17           C
ATOM   4058 1HG  GLN A 267      -0.407  -7.396  -2.575  1.00 89.17           H
ATOM   4059 2HG  GLN A 267      -1.843  -6.405  -2.735  1.00 89.17           H
ATOM   4060  CD  GLN A 267      -0.515  -5.775  -1.156  1.00 89.17           C
ATOM   4061  OE1 GLN A 267      -1.042  -5.342  -0.144  1.00 89.17           O
ATOM   4062  NE2 GLN A 267       0.660  -5.359  -1.619  1.00 89.17           N
ATOM   4063 1HE2 GLN A 267       1.036  -5.756  -2.456  1.00 89.17           H
ATOM   4064 2HE2 GLN A 267       1.167  -4.649  -1.130  1.00 89.17           H
ATOM   4065  HN  GLN A 267      -0.329  -9.775  -1.691  1.00 89.17           H
ATOM   4066  N   PHE A 268      -2.015 -10.688   0.384  1.00 92.86           N
ATOM   4067  CA  PHE A 268      -2.952 -11.568   1.061  1.00 92.86           C
ATOM   4068  C   PHE A 268      -2.504 -11.846   2.497  1.00 92.86           C
ATOM   4069  O   PHE A 268      -3.271 -11.653   3.439  1.00 92.86           O
ATOM   4070  HA  PHE A 268      -3.918 -11.063   1.075  1.00 92.86           H
ATOM   4071  CB  PHE A 268      -2.971 -12.885   0.281  1.00 92.86           C
ATOM   4072 1HB  PHE A 268      -3.225 -12.676  -0.758  1.00 92.86           H
ATOM   4073 2HB  PHE A 268      -1.969 -13.312   0.285  1.00 92.86           H
ATOM   4074  CG  PHE A 268      -3.953 -13.920   0.833  1.00 92.86           C
ATOM   4075  CD1 PHE A 268      -3.495 -14.962   1.578  1.00 92.86           C
ATOM   4076  HD1 PHE A 268      -2.429 -15.059   1.783  1.00 92.86           H
ATOM   4077  CD2 PHE A 268      -5.283 -13.800   0.579  1.00 92.86           C
ATOM   4078  HD2 PHE A 268      -5.650 -12.965  -0.019  1.00 92.86           H
ATOM   4079  CE1 PHE A 268      -4.406 -15.923   2.091  1.00 92.86           C
ATOM   4080  HE1 PHE A 268      -4.039 -16.758   2.688  1.00 92.86           H
ATOM   4081  CE2 PHE A 268      -6.194 -14.761   1.091  1.00 92.86           C
ATOM   4082  HE2 PHE A 268      -7.261 -14.664   0.887  1.00 92.86           H
ATOM   4083  CZ  PHE A 268      -5.736 -15.802   1.836  1.00 92.86           C
ATOM   4084  HZ  PHE A 268      -6.436 -16.540   2.229  1.00 92.86           H
ATOM   4085  HN  PHE A 268      -1.551 -11.090  -0.405  1.00 92.86           H
ATOM   4086  N   PRO A 269      -1.259 -12.304   2.690  1.00 95.45           N
ATOM   4087  CA  PRO A 269      -0.772 -12.620   4.035  1.00 95.45           C
ATOM   4088  C   PRO A 269      -0.958 -11.462   5.003  1.00 95.45           C
ATOM   4089  O   PRO A 269      -1.392 -11.660   6.137  1.00 95.45           O
ATOM   4090  HA  PRO A 269      -1.349 -13.441   4.459  1.00 95.45           H
ATOM   4091  CB  PRO A 269       0.707 -12.945   3.818  1.00 95.45           C
ATOM   4092 1HB  PRO A 269       1.334 -12.063   3.941  1.00 95.45           H
ATOM   4093 2HB  PRO A 269       1.063 -13.690   4.530  1.00 95.45           H
ATOM   4094  CG  PRO A 269       0.746 -13.470   2.387  1.00 95.45           C
ATOM   4095 1HG  PRO A 269       1.749 -13.414   1.963  1.00 95.45           H
ATOM   4096 2HG  PRO A 269       0.448 -14.517   2.332  1.00 95.45           H
ATOM   4097  CD  PRO A 269      -0.232 -12.558   1.664  1.00 95.45           C
ATOM   4098 1HD  PRO A 269       0.243 -11.634   1.336  1.00 95.45           H
ATOM   4099 2HD  PRO A 269      -0.646 -13.033   0.775  1.00 95.45           H
ATOM   4100  N   TYR A 270      -0.623 -10.273   4.525  1.00 93.48           N
ATOM   4101  CA  TYR A 270      -0.681  -9.087   5.362  1.00 93.48           C
ATOM   4102  C   TYR A 270      -2.115  -8.801   5.809  1.00 93.48           C
ATOM   4103  O   TYR A 270      -2.361  -8.532   6.984  1.00 93.48           O
ATOM   4104  HA  TYR A 270      -0.062  -9.265   6.241  1.00 93.48           H
ATOM   4105  CB  TYR A 270      -0.191  -7.930   4.488  1.00 93.48           C
ATOM   4106 1HB  TYR A 270       0.851  -8.105   4.221  1.00 93.48           H
ATOM   4107 2HB  TYR A 270      -0.761  -7.924   3.559  1.00 93.48           H
ATOM   4108  CG  TYR A 270      -0.309  -6.556   5.151  1.00 93.48           C
ATOM   4109  CD1 TYR A 270      -0.978  -5.535   4.509  1.00 93.48           C
ATOM   4110  HD1 TYR A 270      -1.424  -5.707   3.529  1.00 93.48           H
ATOM   4111  CD2 TYR A 270       0.256  -6.339   6.391  1.00 93.48           C
ATOM   4112  HD2 TYR A 270       0.785  -7.145   6.899  1.00 93.48           H
ATOM   4113  CE1 TYR A 270      -1.089  -4.242   5.133  1.00 93.48           C
ATOM   4114  HE1 TYR A 270      -1.615  -3.427   4.636  1.00 93.48           H
ATOM   4115  CE2 TYR A 270       0.145  -5.046   7.016  1.00 93.48           C
ATOM   4116  HE2 TYR A 270       0.586  -4.860   7.995  1.00 93.48           H
ATOM   4117  CZ  TYR A 270      -0.521  -4.061   6.355  1.00 93.48           C
ATOM   4118  OH  TYR A 270      -0.626  -2.840   6.945  1.00 93.48           O
ATOM   4119  HH  TYR A 270      -0.425  -2.914   7.922  1.00 93.48           H
ATOM   4120  HN  TYR A 270      -0.316 -10.114   3.586  1.00 93.48           H
ATOM   4121  N   ASN A 271      -3.025  -8.868   4.848  1.00 92.24           N
ATOM   4122  CA  ASN A 271      -4.409  -8.502   5.101  1.00 92.24           C
ATOM   4123  C   ASN A 271      -5.071  -9.587   5.953  1.00 92.24           C
ATOM   4124  O   ASN A 271      -6.071  -9.332   6.621  1.00 92.24           O
ATOM   4125  HA  ASN A 271      -4.362  -7.541   5.613  1.00 92.24           H
ATOM   4126  CB  ASN A 271      -5.195  -8.383   3.794  1.00 92.24           C
ATOM   4127 1HB  ASN A 271      -4.946  -9.217   3.138  1.00 92.24           H
ATOM   4128 2HB  ASN A 271      -6.263  -8.447   4.000  1.00 92.24           H
ATOM   4129  CG  ASN A 271      -4.885  -7.061   3.087  1.00 92.24           C
ATOM   4130  OD1 ASN A 271      -5.416  -6.013   3.415  1.00 92.24           O
ATOM   4131  ND2 ASN A 271      -3.999  -7.170   2.101  1.00 92.24           N
ATOM   4132 1HD2 ASN A 271      -3.600  -8.060   1.883  1.00 92.24           H
ATOM   4133 2HD2 ASN A 271      -3.731  -6.360   1.579  1.00 92.24           H
ATOM   4134  HN  ASN A 271      -2.831  -9.165   3.914  1.00 92.24           H
ATOM   4135  N   CYS A 272      -4.486 -10.775   5.901  1.00 95.31           N
ATOM   4136  CA  CYS A 272      -4.904 -11.854   6.779  1.00 95.31           C
ATOM   4137  C   CYS A 272      -4.696 -11.404   8.227  1.00 95.31           C
ATOM   4138  O   CYS A 272      -5.587 -11.553   9.061  1.00 95.31           O
ATOM   4139  HA  CYS A 272      -5.961 -12.031   6.577  1.00 95.31           H
ATOM   4140  CB  CYS A 272      -4.158 -13.154   6.473  1.00 95.31           C
ATOM   4141 1HB  CYS A 272      -3.089 -12.959   6.392  1.00 95.31           H
ATOM   4142 2HB  CYS A 272      -4.292 -13.861   7.292  1.00 95.31           H
ATOM   4143  SG  CYS A 272      -4.780 -13.880   4.912  1.00 95.31           S
ATOM   4144  HG  CYS A 272      -4.189 -13.003   4.106  1.00 95.31           H
ATOM   4145  HN  CYS A 272      -3.741 -11.004   5.275  1.00 95.31           H
ATOM   4146  N   ILE A 273      -3.514 -10.861   8.479  1.00 94.08           N
ATOM   4147  CA  ILE A 273      -3.168 -10.410   9.817  1.00 94.08           C
ATOM   4148  C   ILE A 273      -4.025  -9.195  10.178  1.00 94.08           C
ATOM   4149  O   ILE A 273      -4.492  -9.075  11.310  1.00 94.08           O
ATOM   4150  HA  ILE A 273      -3.408 -11.219  10.507  1.00 94.08           H
ATOM   4151  CB  ILE A 273      -1.663 -10.156   9.924  1.00 94.08           C
ATOM   4152  HB  ILE A 273      -1.389  -9.409   9.178  1.00 94.08           H
ATOM   4153  CG1 ILE A 273      -0.868 -11.424   9.607  1.00 94.08           C
ATOM   4154 1HG1 ILE A 273      -1.080 -11.744   8.587  1.00 94.08           H
ATOM   4155 2HG1 ILE A 273       0.199 -11.211   9.659  1.00 94.08           H
ATOM   4156  CG2 ILE A 273      -1.301  -9.579  11.294  1.00 94.08           C
ATOM   4157 1HG2 ILE A 273      -1.826  -8.636  11.442  1.00 94.08           H
ATOM   4158 2HG2 ILE A 273      -1.592 -10.284  12.073  1.00 94.08           H
ATOM   4159 3HG2 ILE A 273      -0.226  -9.408  11.343  1.00 94.08           H
ATOM   4160  CD1 ILE A 273      -1.218 -12.549  10.583  1.00 94.08           C
ATOM   4161 1HD1 ILE A 273      -0.983 -12.233  11.600  1.00 94.08           H
ATOM   4162 2HD1 ILE A 273      -2.282 -12.775  10.511  1.00 94.08           H
ATOM   4163 3HD1 ILE A 273      -0.639 -13.438  10.336  1.00 94.08           H
ATOM   4164  HN  ILE A 273      -2.801 -10.728   7.791  1.00 94.08           H
ATOM   4165  N   LEU A 274      -4.205  -8.325   9.196  1.00 92.26           N
ATOM   4166  CA  LEU A 274      -5.011  -7.132   9.391  1.00 92.26           C
ATOM   4167  C   LEU A 274      -6.421  -7.540   9.825  1.00 92.26           C
ATOM   4168  O   LEU A 274      -7.025  -6.887  10.675  1.00 92.26           O
ATOM   4169  HA  LEU A 274      -4.554  -6.557  10.197  1.00 92.26           H
ATOM   4170  CB  LEU A 274      -4.984  -6.255   8.138  1.00 92.26           C
ATOM   4171 1HB  LEU A 274      -5.139  -6.894   7.268  1.00 92.26           H
ATOM   4172 2HB  LEU A 274      -5.827  -5.566   8.181  1.00 92.26           H
ATOM   4173  CG  LEU A 274      -3.707  -5.441   7.916  1.00 92.26           C
ATOM   4174  HG  LEU A 274      -2.872  -6.135   7.822  1.00 92.26           H
ATOM   4175  CD1 LEU A 274      -3.783  -4.646   6.611  1.00 92.26           C
ATOM   4176 1HD1 LEU A 274      -3.909  -5.333   5.774  1.00 92.26           H
ATOM   4177 2HD1 LEU A 274      -4.631  -3.962   6.652  1.00 92.26           H
ATOM   4178 3HD1 LEU A 274      -2.863  -4.077   6.479  1.00 92.26           H
ATOM   4179  CD2 LEU A 274      -3.415  -4.542   9.119  1.00 92.26           C
ATOM   4180 1HD2 LEU A 274      -4.247  -3.854   9.269  1.00 92.26           H
ATOM   4181 2HD2 LEU A 274      -3.287  -5.157  10.010  1.00 92.26           H
ATOM   4182 3HD2 LEU A 274      -2.502  -3.975   8.936  1.00 92.26           H
ATOM   4183  HN  LEU A 274      -3.812  -8.424   8.281  1.00 92.26           H
ATOM   4184  N   LEU A 275      -6.903  -8.616   9.222  1.00 93.33           N
ATOM   4185  CA  LEU A 275      -8.245  -9.096   9.507  1.00 93.33           C
ATOM   4186  C   LEU A 275      -8.327  -9.528  10.972  1.00 93.33           C
ATOM   4187  O   LEU A 275      -9.276  -9.182  11.673  1.00 93.33           O
ATOM   4188  HA  LEU A 275      -8.929  -8.261   9.355  1.00 93.33           H
ATOM   4189  CB  LEU A 275      -8.643 -10.194   8.519  1.00 93.33           C
ATOM   4190 1HB  LEU A 275      -8.519  -9.806   7.507  1.00 93.33           H
ATOM   4191 2HB  LEU A 275      -7.946 -11.024   8.629  1.00 93.33           H
ATOM   4192  CG  LEU A 275     -10.066 -10.737   8.657  1.00 93.33           C
ATOM   4193  HG  LEU A 275     -10.202 -11.081   9.682  1.00 93.33           H
ATOM   4194  CD1 LEU A 275     -11.100  -9.636   8.408  1.00 93.33           C
ATOM   4195 1HD1 LEU A 275     -10.959  -8.835   9.134  1.00 93.33           H
ATOM   4196 2HD1 LEU A 275     -10.973  -9.240   7.401  1.00 93.33           H
ATOM   4197 3HD1 LEU A 275     -12.103 -10.050   8.513  1.00 93.33           H
ATOM   4198  CD2 LEU A 275     -10.283 -11.944   7.743  1.00 93.33           C
ATOM   4199 1HD2 LEU A 275     -10.121 -11.649   6.706  1.00 93.33           H
ATOM   4200 2HD2 LEU A 275      -9.580 -12.734   8.010  1.00 93.33           H
ATOM   4201 3HD2 LEU A 275     -11.303 -12.311   7.861  1.00 93.33           H
ATOM   4202  HN  LEU A 275      -6.395  -9.156   8.552  1.00 93.33           H
ATOM   4203  N   VAL A 276      -7.319 -10.279  11.392  1.00 94.87           N
ATOM   4204  CA  VAL A 276      -7.259 -10.753  12.764  1.00 94.87           C
ATOM   4205  C   VAL A 276      -7.270  -9.554  13.714  1.00 94.87           C
ATOM   4206  O   VAL A 276      -8.015  -9.539  14.693  1.00 94.87           O
ATOM   4207  HA  VAL A 276      -8.152 -11.351  12.945  1.00 94.87           H
ATOM   4208  CB  VAL A 276      -6.038 -11.655  12.954  1.00 94.87           C
ATOM   4209  HB  VAL A 276      -5.159 -11.103  12.620  1.00 94.87           H
ATOM   4210  CG1 VAL A 276      -5.839 -12.006  14.430  1.00 94.87           C
ATOM   4211 1HG1 VAL A 276      -5.691 -11.091  15.004  1.00 94.87           H
ATOM   4212 2HG1 VAL A 276      -6.721 -12.529  14.801  1.00 94.87           H
ATOM   4213 3HG1 VAL A 276      -4.965 -12.647  14.536  1.00 94.87           H
ATOM   4214  CG2 VAL A 276      -6.152 -12.919  12.100  1.00 94.87           C
ATOM   4215 1HG2 VAL A 276      -7.045 -13.474  12.390  1.00 94.87           H
ATOM   4216 2HG2 VAL A 276      -6.222 -12.642  11.048  1.00 94.87           H
ATOM   4217 3HG2 VAL A 276      -5.271 -13.542  12.254  1.00 94.87           H
ATOM   4218  HN  VAL A 276      -6.554 -10.563  10.813  1.00 94.87           H
ATOM   4219  N   GLN A 277      -6.435  -8.576  13.392  1.00 91.89           N
ATOM   4220  CA  GLN A 277      -6.317  -7.389  14.221  1.00 91.89           C
ATOM   4221  C   GLN A 277      -7.653  -6.644  14.274  1.00 91.89           C
ATOM   4222  O   GLN A 277      -8.007  -6.070  15.303  1.00 91.89           O
ATOM   4223  HA  GLN A 277      -6.057  -7.754  15.215  1.00 91.89           H
ATOM   4224  CB  GLN A 277      -5.200  -6.475  13.715  1.00 91.89           C
ATOM   4225 1HB  GLN A 277      -5.304  -6.329  12.639  1.00 91.89           H
ATOM   4226 2HB  GLN A 277      -5.289  -5.493  14.179  1.00 91.89           H
ATOM   4227  CG  GLN A 277      -3.824  -7.068  14.024  1.00 91.89           C
ATOM   4228 1HG  GLN A 277      -3.721  -7.218  15.098  1.00 91.89           H
ATOM   4229 2HG  GLN A 277      -3.733  -8.048  13.555  1.00 91.89           H
ATOM   4230  CD  GLN A 277      -2.706  -6.152  13.522  1.00 91.89           C
ATOM   4231  OE1 GLN A 277      -2.888  -5.339  12.630  1.00 91.89           O
ATOM   4232  NE2 GLN A 277      -1.543  -6.328  14.142  1.00 91.89           N
ATOM   4233 1HE2 GLN A 277      -1.461  -7.012  14.866  1.00 91.89           H
ATOM   4234 2HE2 GLN A 277      -0.751  -5.775  13.884  1.00 91.89           H
ATOM   4235  HN  GLN A 277      -5.847  -8.587  12.584  1.00 91.89           H
ATOM   4236  N   THR A 278      -8.358  -6.678  13.153  1.00 92.43           N
ATOM   4237  CA  THR A 278      -9.632  -5.986  13.049  1.00 92.43           C
ATOM   4238  C   THR A 278     -10.669  -6.637  13.966  1.00 92.43           C
ATOM   4239  O   THR A 278     -11.387  -5.945  14.686  1.00 92.43           O
ATOM   4240  HA  THR A 278      -9.496  -4.962  13.395  1.00 92.43           H
ATOM   4241  CB  THR A 278     -10.045  -5.977  11.576  1.00 92.43           C
ATOM   4242  HB  THR A 278     -10.236  -6.988  11.218  1.00 92.43           H
ATOM   4243  OG1 THR A 278      -8.985  -5.283  10.922  1.00 92.43           O
ATOM   4244  HG1 THR A 278      -8.103  -5.653  11.215  1.00 92.43           H
ATOM   4245  CG2 THR A 278     -11.275  -5.104  11.318  1.00 92.43           C
ATOM   4246 1HG2 THR A 278     -11.060  -4.077  11.614  1.00 92.43           H
ATOM   4247 2HG2 THR A 278     -12.116  -5.481  11.900  1.00 92.43           H
ATOM   4248 3HG2 THR A 278     -11.525  -5.132  10.258  1.00 92.43           H
ATOM   4249  HN  THR A 278      -8.073  -7.166  12.328  1.00 92.43           H
ATOM   4250  N   ILE A 279     -10.714  -7.960  13.911  1.00 92.68           N
ATOM   4251  CA  ILE A 279     -11.659  -8.711  14.720  1.00 92.68           C
ATOM   4252  C   ILE A 279     -11.326  -8.513  16.201  1.00 92.68           C
ATOM   4253  O   ILE A 279     -12.221  -8.326  17.022  1.00 92.68           O
ATOM   4254  HA  ILE A 279     -12.650  -8.299  14.532  1.00 92.68           H
ATOM   4255  CB  ILE A 279     -11.687 -10.178  14.287  1.00 92.68           C
ATOM   4256  HB  ILE A 279     -10.666 -10.559  14.303  1.00 92.68           H
ATOM   4257  CG1 ILE A 279     -12.199 -10.316  12.852  1.00 92.68           C
ATOM   4258 1HG1 ILE A 279     -13.273 -10.135  12.826  1.00 92.68           H
ATOM   4259 2HG1 ILE A 279     -11.733  -9.559  12.222  1.00 92.68           H
ATOM   4260  CG2 ILE A 279     -12.501 -11.024  15.269  1.00 92.68           C
ATOM   4261 1HG2 ILE A 279     -12.052 -10.961  16.261  1.00 92.68           H
ATOM   4262 2HG2 ILE A 279     -13.524 -10.651  15.309  1.00 92.68           H
ATOM   4263 3HG2 ILE A 279     -12.505 -12.062  14.938  1.00 92.68           H
ATOM   4264  CD1 ILE A 279     -11.898 -11.709  12.294  1.00 92.68           C
ATOM   4265 1HD1 ILE A 279     -10.821 -11.877  12.299  1.00 92.68           H
ATOM   4266 2HD1 ILE A 279     -12.386 -12.461  12.913  1.00 92.68           H
ATOM   4267 3HD1 ILE A 279     -12.272 -11.780  11.273  1.00 92.68           H
ATOM   4268  HN  ILE A 279     -10.121  -8.516  13.328  1.00 92.68           H
ATOM   4269  N   ASP A 280     -10.035  -8.561  16.495  1.00 91.61           N
ATOM   4270  CA  ASP A 280      -9.575  -8.424  17.867  1.00 91.61           C
ATOM   4271  C   ASP A 280      -9.928  -7.028  18.382  1.00 91.61           C
ATOM   4272  O   ASP A 280     -10.224  -6.855  19.563  1.00 91.61           O
ATOM   4273  HA  ASP A 280     -10.084  -9.214  18.420  1.00 91.61           H
ATOM   4274  CB  ASP A 280      -8.057  -8.591  17.958  1.00 91.61           C
ATOM   4275 1HB  ASP A 280      -7.762  -9.533  17.494  1.00 91.61           H
ATOM   4276 2HB  ASP A 280      -7.565  -7.794  17.400  1.00 91.61           H
ATOM   4277  CG  ASP A 280      -7.588  -8.566  19.414  1.00 91.61           C
ATOM   4278  OD1 ASP A 280      -8.185  -9.318  20.215  1.00 91.61           O
ATOM   4279  OD2 ASP A 280      -6.645  -7.794  19.694  1.00 91.61           O
ATOM   4280  HN  ASP A 280      -9.311  -8.690  15.818  1.00 91.61           H
ATOM   4281  N   ALA A 281      -9.887  -6.067  17.470  1.00 90.95           N
ATOM   4282  CA  ALA A 281     -10.214  -4.694  17.814  1.00 90.95           C
ATOM   4283  C   ALA A 281     -11.658  -4.629  18.315  1.00 90.95           C
ATOM   4284  O   ALA A 281     -11.988  -3.804  19.166  1.00 90.95           O
ATOM   4285  HA  ALA A 281      -9.546  -4.385  18.618  1.00 90.95           H
ATOM   4286  CB  ALA A 281      -9.976  -3.793  16.601  1.00 90.95           C
ATOM   4287 1HB  ALA A 281      -8.929  -3.853  16.304  1.00 90.95           H
ATOM   4288 2HB  ALA A 281     -10.607  -4.121  15.776  1.00 90.95           H
ATOM   4289 3HB  ALA A 281     -10.221  -2.763  16.860  1.00 90.95           H
ATOM   4290  HN  ALA A 281      -9.636  -6.215  16.514  1.00 90.95           H
ATOM   4291  N   TYR A 282     -12.482  -5.509  17.765  1.00 78.05           N
ATOM   4292  CA  TYR A 282     -13.882  -5.566  18.150  1.00 78.05           C
ATOM   4293  C   TYR A 282     -14.088  -6.521  19.327  1.00 78.05           C
ATOM   4294  O   TYR A 282     -14.750  -6.174  20.304  1.00 78.05           O
ATOM   4295  HA  TYR A 282     -14.191  -4.564  18.446  1.00 78.05           H
ATOM   4296  CB  TYR A 282     -14.632  -6.108  16.932  1.00 78.05           C
ATOM   4297 1HB  TYR A 282     -13.995  -6.826  16.415  1.00 78.05           H
ATOM   4298 2HB  TYR A 282     -15.513  -6.652  17.273  1.00 78.05           H
ATOM   4299  CG  TYR A 282     -15.069  -5.029  15.939  1.00 78.05           C
ATOM   4300  CD1 TYR A 282     -16.095  -4.165  16.266  1.00 78.05           C
ATOM   4301  HD1 TYR A 282     -16.593  -4.252  17.232  1.00 78.05           H
ATOM   4302  CD2 TYR A 282     -14.438  -4.920  14.717  1.00 78.05           C
ATOM   4303  HD2 TYR A 282     -13.628  -5.602  14.458  1.00 78.05           H
ATOM   4304  CE1 TYR A 282     -16.506  -3.150  15.332  1.00 78.05           C
ATOM   4305  HE1 TYR A 282     -17.315  -2.461  15.578  1.00 78.05           H
ATOM   4306  CE2 TYR A 282     -14.850  -3.904  13.782  1.00 78.05           C
ATOM   4307  HE2 TYR A 282     -14.360  -3.806  12.814  1.00 78.05           H
ATOM   4308  CZ  TYR A 282     -15.863  -3.069  14.136  1.00 78.05           C
ATOM   4309  OH  TYR A 282     -16.252  -2.110  13.254  1.00 78.05           O
ATOM   4310  HH  TYR A 282     -15.728  -2.192  12.406  1.00 78.05           H
ATOM   4311  HN  TYR A 282     -12.207  -6.173  17.070  1.00 78.05           H
ATOM   4312  N   ALA A 283     -13.509  -7.706  19.196  1.00 89.01           N
ATOM   4313  CA  ALA A 283     -13.889  -8.823  20.044  1.00 89.01           C
ATOM   4314  C   ALA A 283     -12.930  -8.904  21.233  1.00 89.01           C
ATOM   4315  O   ALA A 283     -13.257  -9.499  22.259  1.00 89.01           O
ATOM   4316  HA  ALA A 283     -14.897  -8.631  20.413  1.00 89.01           H
ATOM   4317  CB  ALA A 283     -13.903 -10.110  19.217  1.00 89.01           C
ATOM   4318 1HB  ALA A 283     -14.621 -10.011  18.403  1.00 89.01           H
ATOM   4319 2HB  ALA A 283     -12.909 -10.288  18.805  1.00 89.01           H
ATOM   4320 3HB  ALA A 283     -14.188 -10.948  19.853  1.00 89.01           H
ATOM   4321  HN  ALA A 283     -12.794  -7.907  18.527  1.00 89.01           H
ATOM   4322  N   MET A 284     -11.765  -8.297  21.056  1.00 82.65           N
ATOM   4323  CA  MET A 284     -10.752  -8.305  22.097  1.00 82.65           C
ATOM   4324  C   MET A 284     -10.547  -9.715  22.653  1.00 82.65           C
ATOM   4325  O   MET A 284     -10.462  -9.902  23.866  1.00 82.65           O
ATOM   4326  HA  MET A 284      -9.836  -7.960  21.617  1.00 82.65           H
ATOM   4327  CB  MET A 284     -11.175  -7.366  23.229  1.00 82.65           C
ATOM   4328 1HB  MET A 284     -12.096  -7.731  23.683  1.00 82.65           H
ATOM   4329 2HB  MET A 284     -10.413  -7.364  24.009  1.00 82.65           H
ATOM   4330  CG  MET A 284     -11.385  -5.942  22.710  1.00 82.65           C
ATOM   4331 1HG  MET A 284     -10.447  -5.546  22.321  1.00 82.65           H
ATOM   4332 2HG  MET A 284     -12.096  -5.948  21.884  1.00 82.65           H
ATOM   4333  SD  MET A 284     -11.988  -4.896  24.025  1.00 82.65           S
ATOM   4334  CE  MET A 284     -12.207  -3.368  23.130  1.00 82.65           C
ATOM   4335 1HE  MET A 284     -11.250  -3.050  22.715  1.00 82.65           H
ATOM   4336 2HE  MET A 284     -12.921  -3.519  22.321  1.00 82.65           H
ATOM   4337 3HE  MET A 284     -12.581  -2.600  23.807  1.00 82.65           H
ATOM   4338  HN  MET A 284     -11.511  -7.808  20.222  1.00 82.65           H
ATOM   4339  N   PHE A 285     -10.474 -10.672  21.740  1.00 85.03           N
ATOM   4340  CA  PHE A 285     -10.466 -12.074  22.123  1.00 85.03           C
ATOM   4341  C   PHE A 285      -9.049 -12.540  22.466  1.00 85.03           C
ATOM   4342  O   PHE A 285      -8.868 -13.601  23.060  1.00 85.03           O
ATOM   4343  HA  PHE A 285     -11.102 -12.172  23.002  1.00 85.03           H
ATOM   4344  CB  PHE A 285     -10.974 -12.870  20.919  1.00 85.03           C
ATOM   4345 1HB  PHE A 285     -11.162 -13.898  21.229  1.00 85.03           H
ATOM   4346 2HB  PHE A 285     -11.929 -12.454  20.598  1.00 85.03           H
ATOM   4347  CG  PHE A 285     -10.013 -12.879  19.729  1.00 85.03           C
ATOM   4348  CD1 PHE A 285     -10.103 -11.914  18.775  1.00 85.03           C
ATOM   4349  HD1 PHE A 285     -10.859 -11.134  18.858  1.00 85.03           H
ATOM   4350  CD2 PHE A 285      -9.069 -13.853  19.625  1.00 85.03           C
ATOM   4351  HD2 PHE A 285      -8.997 -14.626  20.389  1.00 85.03           H
ATOM   4352  CE1 PHE A 285      -9.211 -11.923  17.670  1.00 85.03           C
ATOM   4353  HE1 PHE A 285      -9.283 -11.150  16.905  1.00 85.03           H
ATOM   4354  CE2 PHE A 285      -8.177 -13.861  18.520  1.00 85.03           C
ATOM   4355  HE2 PHE A 285      -7.420 -14.642  18.436  1.00 85.03           H
ATOM   4356  CZ  PHE A 285      -8.267 -12.896  17.566  1.00 85.03           C
ATOM   4357  HZ  PHE A 285      -7.582 -12.903  16.718  1.00 85.03           H
ATOM   4358  HN  PHE A 285     -10.422 -10.503  20.755  1.00 85.03           H
ATOM   4359  N   ILE A 286      -8.081 -11.722  22.078  1.00 87.13           N
ATOM   4360  CA  ILE A 286      -6.689 -12.022  22.365  1.00 87.13           C
ATOM   4361  C   ILE A 286      -6.347 -11.535  23.774  1.00 87.13           C
ATOM   4362  O   ILE A 286      -6.175 -10.338  23.997  1.00 87.13           O
ATOM   4363  HA  ILE A 286      -6.575 -13.105  22.337  1.00 87.13           H
ATOM   4364  CB  ILE A 286      -5.781 -11.443  21.277  1.00 87.13           C
ATOM   4365  HB  ILE A 286      -5.929 -10.364  21.248  1.00 87.13           H
ATOM   4366  CG1 ILE A 286      -6.161 -11.988  19.899  1.00 87.13           C
ATOM   4367 1HG1 ILE A 286      -5.986 -13.064  19.869  1.00 87.13           H
ATOM   4368 2HG1 ILE A 286      -7.226 -11.833  19.723  1.00 87.13           H
ATOM   4369  CG2 ILE A 286      -4.307 -11.690  21.605  1.00 87.13           C
ATOM   4370 1HG2 ILE A 286      -4.062 -11.214  22.554  1.00 87.13           H
ATOM   4371 2HG2 ILE A 286      -4.126 -12.762  21.678  1.00 87.13           H
ATOM   4372 3HG2 ILE A 286      -3.684 -11.268  20.816  1.00 87.13           H
ATOM   4373  CD1 ILE A 286      -5.352 -11.303  18.796  1.00 87.13           C
ATOM   4374 1HD1 ILE A 286      -5.548 -10.231  18.815  1.00 87.13           H
ATOM   4375 2HD1 ILE A 286      -4.289 -11.481  18.962  1.00 87.13           H
ATOM   4376 3HD1 ILE A 286      -5.641 -11.709  17.827  1.00 87.13           H
ATOM   4377  HN  ILE A 286      -8.236 -10.871  21.577  1.00 87.13           H
ATOM   4378  N   SER A 287      -6.258 -12.489  24.690  1.00 85.56           N
ATOM   4379  CA  SER A 287      -5.943 -12.172  26.073  1.00 85.56           C
ATOM   4380  C   SER A 287      -4.536 -12.664  26.415  1.00 85.56           C
ATOM   4381  O   SER A 287      -3.957 -12.253  27.420  1.00 85.56           O
ATOM   4382  HA  SER A 287      -5.995 -11.085  26.138  1.00 85.56           H
ATOM   4383  CB  SER A 287      -6.968 -12.789  27.026  1.00 85.56           C
ATOM   4384 1HB  SER A 287      -6.690 -12.560  28.055  1.00 85.56           H
ATOM   4385 2HB  SER A 287      -7.944 -12.336  26.852  1.00 85.56           H
ATOM   4386  OG  SER A 287      -7.065 -14.201  26.864  1.00 85.56           O
ATOM   4387  HG  SER A 287      -7.757 -14.570  27.486  1.00 85.56           H
ATOM   4388  HN  SER A 287      -6.396 -13.461  24.500  1.00 85.56           H
ATOM   4389  N   ASN A 288      -4.025 -13.539  25.561  1.00 86.30           N
ATOM   4390  CA  ASN A 288      -2.733 -14.157  25.805  1.00 86.30           C
ATOM   4391  C   ASN A 288      -1.633 -13.290  25.189  1.00 86.30           C
ATOM   4392  O   ASN A 288      -1.649 -13.021  23.989  1.00 86.30           O
ATOM   4393  HA  ASN A 288      -2.650 -14.228  26.889  1.00 86.30           H
ATOM   4394  CB  ASN A 288      -2.656 -15.544  25.164  1.00 86.30           C
ATOM   4395 1HB  ASN A 288      -3.531 -16.130  25.449  1.00 86.30           H
ATOM   4396 2HB  ASN A 288      -2.677 -15.449  24.079  1.00 86.30           H
ATOM   4397  CG  ASN A 288      -1.383 -16.277  25.593  1.00 86.30           C
ATOM   4398  OD1 ASN A 288      -0.345 -15.683  25.831  1.00 86.30           O
ATOM   4399  ND2 ASN A 288      -1.522 -17.597  25.678  1.00 86.30           N
ATOM   4400 1HD2 ASN A 288      -2.402 -18.022  25.469  1.00 86.30           H
ATOM   4401 2HD2 ASN A 288      -0.745 -18.164  25.952  1.00 86.30           H
ATOM   4402  HN  ASN A 288      -4.478 -13.825  24.716  1.00 86.30           H
ATOM   4403  N   CYS A 289      -0.704 -12.877  26.038  1.00 90.99           N
ATOM   4404  CA  CYS A 289       0.352 -11.975  25.612  1.00 90.99           C
ATOM   4405  C   CYS A 289       1.197 -12.690  24.556  1.00 90.99           C
ATOM   4406  O   CYS A 289       1.617 -12.079  23.574  1.00 90.99           O
ATOM   4407  HA  CYS A 289      -0.138 -11.099  25.188  1.00 90.99           H
ATOM   4408  CB  CYS A 289       1.199 -11.497  26.793  1.00 90.99           C
ATOM   4409 1HB  CYS A 289       0.562 -11.024  27.541  1.00 90.99           H
ATOM   4410 2HB  CYS A 289       1.678 -12.349  27.276  1.00 90.99           H
ATOM   4411  SG  CYS A 289       2.468 -10.312  26.215  1.00 90.99           S
ATOM   4412  HN  CYS A 289      -0.665 -13.148  27.000  1.00 90.99           H
ATOM   4413  N   ALA A 290       1.422 -13.974  24.793  1.00 93.20           N
ATOM   4414  CA  ALA A 290       2.271 -14.760  23.915  1.00 93.20           C
ATOM   4415  C   ALA A 290       1.687 -14.746  22.501  1.00 93.20           C
ATOM   4416  O   ALA A 290       2.423 -14.621  21.523  1.00 93.20           O
ATOM   4417  HA  ALA A 290       3.255 -14.291  23.897  1.00 93.20           H
ATOM   4418  CB  ALA A 290       2.410 -16.178  24.474  1.00 93.20           C
ATOM   4419 1HB  ALA A 290       2.857 -16.134  25.467  1.00 93.20           H
ATOM   4420 2HB  ALA A 290       1.426 -16.641  24.538  1.00 93.20           H
ATOM   4421 3HB  ALA A 290       3.048 -16.767  23.814  1.00 93.20           H
ATOM   4422  HN  ALA A 290       1.035 -14.475  25.568  1.00 93.20           H
ATOM   4423  N   VAL A 291       0.370 -14.875  22.438  1.00 93.41           N
ATOM   4424  CA  VAL A 291      -0.321 -14.877  21.160  1.00 93.41           C
ATOM   4425  C   VAL A 291      -0.194 -13.496  20.514  1.00 93.41           C
ATOM   4426  O   VAL A 291       0.054 -13.388  19.314  1.00 93.41           O
ATOM   4427  HA  VAL A 291       0.171 -15.610  20.520  1.00 93.41           H
ATOM   4428  CB  VAL A 291      -1.775 -15.315  21.351  1.00 93.41           C
ATOM   4429  HB  VAL A 291      -2.242 -14.628  22.057  1.00 93.41           H
ATOM   4430  CG1 VAL A 291      -2.550 -15.234  20.035  1.00 93.41           C
ATOM   4431 1HG1 VAL A 291      -2.540 -14.207  19.669  1.00 93.41           H
ATOM   4432 2HG1 VAL A 291      -2.083 -15.887  19.297  1.00 93.41           H
ATOM   4433 3HG1 VAL A 291      -3.580 -15.551  20.200  1.00 93.41           H
ATOM   4434  CG2 VAL A 291      -1.849 -16.723  21.946  1.00 93.41           C
ATOM   4435 1HG2 VAL A 291      -1.358 -17.427  21.275  1.00 93.41           H
ATOM   4436 2HG2 VAL A 291      -1.350 -16.734  22.915  1.00 93.41           H
ATOM   4437 3HG2 VAL A 291      -2.893 -17.009  22.072  1.00 93.41           H
ATOM   4438  HN  VAL A 291      -0.221 -14.978  23.238  1.00 93.41           H
ATOM   4439  N   SER A 292      -0.368 -12.474  21.338  1.00 93.76           N
ATOM   4440  CA  SER A 292      -0.307 -11.104  20.856  1.00 93.76           C
ATOM   4441  C   SER A 292       1.076 -10.816  20.271  1.00 93.76           C
ATOM   4442  O   SER A 292       1.191 -10.197  19.214  1.00 93.76           O
ATOM   4443  HA  SER A 292      -1.072 -11.037  20.082  1.00 93.76           H
ATOM   4444  CB  SER A 292      -0.627 -10.112  21.976  1.00 93.76           C
ATOM   4445 1HB  SER A 292      -1.559 -10.400  22.461  1.00 93.76           H
ATOM   4446 2HB  SER A 292       0.154 -10.156  22.734  1.00 93.76           H
ATOM   4447  OG  SER A 292      -0.740  -8.777  21.489  1.00 93.76           O
ATOM   4448  HG  SER A 292      -1.573  -8.680  20.945  1.00 93.76           H
ATOM   4449  HN  SER A 292      -0.548 -12.569  22.317  1.00 93.76           H
ATOM   4450  N   THR A 293       2.093 -11.279  20.983  1.00 90.08           N
ATOM   4451  CA  THR A 293       3.466 -11.045  20.568  1.00 90.08           C
ATOM   4452  C   THR A 293       3.721 -11.666  19.194  1.00 90.08           C
ATOM   4453  O   THR A 293       4.298 -11.025  18.316  1.00 90.08           O
ATOM   4454  HA  THR A 293       3.615  -9.970  20.466  1.00 90.08           H
ATOM   4455  CB  THR A 293       4.389 -11.587  21.661  1.00 90.08           C
ATOM   4456  HB  THR A 293       4.233 -12.656  21.808  1.00 90.08           H
ATOM   4457  OG1 THR A 293       4.111 -10.765  22.791  1.00 90.08           O
ATOM   4458  HG1 THR A 293       3.374 -11.166  23.334  1.00 90.08           H
ATOM   4459  CG2 THR A 293       5.867 -11.324  21.363  1.00 90.08           C
ATOM   4460 1HG2 THR A 293       6.036 -10.251  21.283  1.00 90.08           H
ATOM   4461 2HG2 THR A 293       6.139 -11.806  20.424  1.00 90.08           H
ATOM   4462 3HG2 THR A 293       6.478 -11.730  22.170  1.00 90.08           H
ATOM   4463  HN  THR A 293       1.991 -11.805  21.828  1.00 90.08           H
ATOM   4464  N   ASN A 294       3.279 -12.907  19.049  1.00 91.87           N
ATOM   4465  CA  ASN A 294       3.517 -13.647  17.821  1.00 91.87           C
ATOM   4466  C   ASN A 294       2.787 -12.959  16.666  1.00 91.87           C
ATOM   4467  O   ASN A 294       3.299 -12.901  15.550  1.00 91.87           O
ATOM   4468  HA  ASN A 294       4.599 -13.645  17.691  1.00 91.87           H
ATOM   4469  CB  ASN A 294       2.987 -15.078  17.930  1.00 91.87           C
ATOM   4470 1HB  ASN A 294       1.984 -15.067  18.356  1.00 91.87           H
ATOM   4471 2HB  ASN A 294       2.906 -15.517  16.936  1.00 91.87           H
ATOM   4472  CG  ASN A 294       3.907 -15.939  18.800  1.00 91.87           C
ATOM   4473  OD1 ASN A 294       5.068 -15.631  19.014  1.00 91.87           O
ATOM   4474  ND2 ASN A 294       3.325 -17.031  19.287  1.00 91.87           N
ATOM   4475 1HD2 ASN A 294       2.367 -17.225  19.072  1.00 91.87           H
ATOM   4476 2HD2 ASN A 294       3.844 -17.658  19.867  1.00 91.87           H
ATOM   4477  HN  ASN A 294       2.769 -13.404  19.750  1.00 91.87           H
ATOM   4478  N   ILE A 295       1.601 -12.455  16.975  1.00 92.51           N
ATOM   4479  CA  ILE A 295       0.790 -11.784  15.973  1.00 92.51           C
ATOM   4480  C   ILE A 295       1.518 -10.527  15.493  1.00 92.51           C
ATOM   4481  O   ILE A 295       1.536 -10.234  14.299  1.00 92.51           O
ATOM   4482  HA  ILE A 295       0.683 -12.465  15.129  1.00 92.51           H
ATOM   4483  CB  ILE A 295      -0.615 -11.512  16.516  1.00 92.51           C
ATOM   4484  HB  ILE A 295      -0.520 -11.129  17.532  1.00 92.51           H
ATOM   4485  CG1 ILE A 295      -1.432 -12.803  16.594  1.00 92.51           C
ATOM   4486 1HG1 ILE A 295      -1.655 -13.158  15.588  1.00 92.51           H
ATOM   4487 2HG1 ILE A 295      -0.845 -13.580  17.083  1.00 92.51           H
ATOM   4488  CG2 ILE A 295      -1.322 -10.435  15.691  1.00 92.51           C
ATOM   4489 1HG2 ILE A 295      -0.747  -9.510  15.731  1.00 92.51           H
ATOM   4490 2HG2 ILE A 295      -1.405 -10.766  14.656  1.00 92.51           H
ATOM   4491 3HG2 ILE A 295      -2.318 -10.261  16.098  1.00 92.51           H
ATOM   4492  CD1 ILE A 295      -2.736 -12.581  17.363  1.00 92.51           C
ATOM   4493 1HD1 ILE A 295      -2.509 -12.249  18.376  1.00 92.51           H
ATOM   4494 2HD1 ILE A 295      -3.331 -11.821  16.857  1.00 92.51           H
ATOM   4495 3HD1 ILE A 295      -3.297 -13.514  17.403  1.00 92.51           H
ATOM   4496  HN  ILE A 295       1.194 -12.500  17.887  1.00 92.51           H
ATOM   4497  N   ASP A 296       2.100  -9.817  16.449  1.00 93.89           N
ATOM   4498  CA  ASP A 296       2.771  -8.564  16.147  1.00 93.89           C
ATOM   4499  C   ASP A 296       3.984  -8.842  15.257  1.00 93.89           C
ATOM   4500  O   ASP A 296       4.285  -8.065  14.352  1.00 93.89           O
ATOM   4501  HA  ASP A 296       2.021  -7.950  15.650  1.00 93.89           H
ATOM   4502  CB  ASP A 296       3.268  -7.885  17.425  1.00 93.89           C
ATOM   4503 1HB  ASP A 296       3.771  -8.615  18.058  1.00 93.89           H
ATOM   4504 2HB  ASP A 296       4.005  -7.122  17.172  1.00 93.89           H
ATOM   4505  CG  ASP A 296       2.109  -7.247  18.193  1.00 93.89           C
ATOM   4506  OD1 ASP A 296       1.026  -7.117  17.582  1.00 93.89           O
ATOM   4507  OD2 ASP A 296       2.331  -6.905  19.375  1.00 93.89           O
ATOM   4508  HN  ASP A 296       2.118 -10.085  17.412  1.00 93.89           H
ATOM   4509  N   ILE A 297       4.647  -9.952  15.544  1.00 92.80           N
ATOM   4510  CA  ILE A 297       5.799 -10.360  14.758  1.00 92.80           C
ATOM   4511  C   ILE A 297       5.343 -10.721  13.343  1.00 92.80           C
ATOM   4512  O   ILE A 297       5.958 -10.302  12.363  1.00 92.80           O
ATOM   4513  HA  ILE A 297       6.472  -9.505  14.696  1.00 92.80           H
ATOM   4514  CB  ILE A 297       6.559 -11.485  15.465  1.00 92.80           C
ATOM   4515  HB  ILE A 297       5.841 -12.250  15.758  1.00 92.80           H
ATOM   4516  CG1 ILE A 297       7.225 -10.976  16.745  1.00 92.80           C
ATOM   4517 1HG1 ILE A 297       8.027 -10.282  16.491  1.00 92.80           H
ATOM   4518 2HG1 ILE A 297       6.500 -10.421  17.341  1.00 92.80           H
ATOM   4519  CG2 ILE A 297       7.564 -12.146  14.519  1.00 92.80           C
ATOM   4520 1HG2 ILE A 297       7.036 -12.566  13.663  1.00 92.80           H
ATOM   4521 2HG2 ILE A 297       8.282 -11.402  14.174  1.00 92.80           H
ATOM   4522 3HG2 ILE A 297       8.090 -12.942  15.047  1.00 92.80           H
ATOM   4523  CD1 ILE A 297       7.789 -12.136  17.568  1.00 92.80           C
ATOM   4524 1HD1 ILE A 297       6.980 -12.815  17.840  1.00 92.80           H
ATOM   4525 2HD1 ILE A 297       8.531 -12.674  16.977  1.00 92.80           H
ATOM   4526 3HD1 ILE A 297       8.257 -11.747  18.472  1.00 92.80           H
ATOM   4527  HN  ILE A 297       4.410 -10.566  16.297  1.00 92.80           H
ATOM   4528  N   CYS A 298       4.270 -11.495  13.281  1.00 94.77           N
ATOM   4529  CA  CYS A 298       3.724 -11.916  12.001  1.00 94.77           C
ATOM   4530  C   CYS A 298       3.363 -10.665  11.198  1.00 94.77           C
ATOM   4531  O   CYS A 298       3.578 -10.616   9.988  1.00 94.77           O
ATOM   4532  HA  CYS A 298       4.506 -12.486  11.500  1.00 94.77           H
ATOM   4533  CB  CYS A 298       2.523 -12.847  12.178  1.00 94.77           C
ATOM   4534 1HB  CYS A 298       1.835 -12.431  12.915  1.00 94.77           H
ATOM   4535 2HB  CYS A 298       1.974 -12.928  11.240  1.00 94.77           H
ATOM   4536  SG  CYS A 298       3.088 -14.503  12.715  1.00 94.77           S
ATOM   4537  HG  CYS A 298       3.287 -14.175  13.989  1.00 94.77           H
ATOM   4538  HN  CYS A 298       3.776 -11.832  14.082  1.00 94.77           H
ATOM   4539  N   PHE A 299       2.820  -9.684  11.903  1.00 95.00           N
ATOM   4540  CA  PHE A 299       2.429  -8.435  11.271  1.00 95.00           C
ATOM   4541  C   PHE A 299       3.628  -7.759  10.605  1.00 95.00           C
ATOM   4542  O   PHE A 299       3.545  -7.333   9.454  1.00 95.00           O
ATOM   4543  HA  PHE A 299       1.682  -8.676  10.514  1.00 95.00           H
ATOM   4544  CB  PHE A 299       1.894  -7.522  12.377  1.00 95.00           C
ATOM   4545 1HB  PHE A 299       1.031  -8.000  12.842  1.00 95.00           H
ATOM   4546 2HB  PHE A 299       2.656  -7.419  13.149  1.00 95.00           H
ATOM   4547  CG  PHE A 299       1.487  -6.130  11.891  1.00 95.00           C
ATOM   4548  CD1 PHE A 299       2.333  -5.078  12.058  1.00 95.00           C
ATOM   4549  HD1 PHE A 299       3.301  -5.227  12.536  1.00 95.00           H
ATOM   4550  CD2 PHE A 299       0.280  -5.943  11.294  1.00 95.00           C
ATOM   4551  HD2 PHE A 299      -0.398  -6.786  11.161  1.00 95.00           H
ATOM   4552  CE1 PHE A 299       1.956  -3.785  11.607  1.00 95.00           C
ATOM   4553  HE1 PHE A 299       2.634  -2.942  11.740  1.00 95.00           H
ATOM   4554  CE2 PHE A 299      -0.097  -4.650  10.844  1.00 95.00           C
ATOM   4555  HE2 PHE A 299      -1.065  -4.501  10.365  1.00 95.00           H
ATOM   4556  CZ  PHE A 299       0.749  -3.599  11.010  1.00 95.00           C
ATOM   4557  HZ  PHE A 299       0.459  -2.606  10.664  1.00 95.00           H
ATOM   4558  HN  PHE A 299       2.646  -9.732  12.887  1.00 95.00           H
ATOM   4559  N   GLN A 300       4.717  -7.682  11.356  1.00 91.38           N
ATOM   4560  CA  GLN A 300       5.911  -7.008  10.876  1.00 91.38           C
ATOM   4561  C   GLN A 300       6.397  -7.650   9.575  1.00 91.38           C
ATOM   4562  O   GLN A 300       6.719  -6.951   8.616  1.00 91.38           O
ATOM   4563  HA  GLN A 300       5.608  -5.978  10.690  1.00 91.38           H
ATOM   4564  CB  GLN A 300       7.013  -7.021  11.938  1.00 91.38           C
ATOM   4565 1HB  GLN A 300       7.147  -8.035  12.315  1.00 91.38           H
ATOM   4566 2HB  GLN A 300       7.959  -6.720  11.490  1.00 91.38           H
ATOM   4567  CG  GLN A 300       6.669  -6.082  13.096  1.00 91.38           C
ATOM   4568 1HG  GLN A 300       6.538  -5.067  12.720  1.00 91.38           H
ATOM   4569 2HG  GLN A 300       5.721  -6.381  13.543  1.00 91.38           H
ATOM   4570  CD  GLN A 300       7.768  -6.099  14.161  1.00 91.38           C
ATOM   4571  OE1 GLN A 300       8.932  -5.854  13.892  1.00 91.38           O
ATOM   4572  NE2 GLN A 300       7.334  -6.402  15.381  1.00 91.38           N
ATOM   4573 1HE2 GLN A 300       6.365  -6.593  15.534  1.00 91.38           H
ATOM   4574 2HE2 GLN A 300       7.978  -6.439  16.145  1.00 91.38           H
ATOM   4575  HN  GLN A 300       4.790  -8.068  12.276  1.00 91.38           H
ATOM   4576  N   VAL A 301       6.433  -8.975   9.585  1.00 95.45           N
ATOM   4577  CA  VAL A 301       6.982  -9.716   8.462  1.00 95.45           C
ATOM   4578  C   VAL A 301       6.101  -9.494   7.231  1.00 95.45           C
ATOM   4579  O   VAL A 301       6.596  -9.126   6.167  1.00 95.45           O
ATOM   4580  HA  VAL A 301       7.976  -9.317   8.258  1.00 95.45           H
ATOM   4581  CB  VAL A 301       7.131 -11.193   8.832  1.00 95.45           C
ATOM   4582  HB  VAL A 301       6.151 -11.563   9.136  1.00 95.45           H
ATOM   4583  CG1 VAL A 301       7.591 -12.017   7.628  1.00 95.45           C
ATOM   4584 1HG1 VAL A 301       6.858 -11.929   6.826  1.00 95.45           H
ATOM   4585 2HG1 VAL A 301       8.555 -11.645   7.280  1.00 95.45           H
ATOM   4586 3HG1 VAL A 301       7.689 -13.062   7.919  1.00 95.45           H
ATOM   4587  CG2 VAL A 301       8.086 -11.368  10.014  1.00 95.45           C
ATOM   4588 1HG2 VAL A 301       9.067 -10.974   9.750  1.00 95.45           H
ATOM   4589 2HG2 VAL A 301       7.699 -10.828  10.878  1.00 95.45           H
ATOM   4590 3HG2 VAL A 301       8.174 -12.427  10.257  1.00 95.45           H
ATOM   4591  HN  VAL A 301       6.098  -9.538  10.339  1.00 95.45           H
ATOM   4592  N   THR A 302       4.810  -9.728   7.416  1.00 94.68           N
ATOM   4593  CA  THR A 302       3.880  -9.719   6.300  1.00 94.68           C
ATOM   4594  C   THR A 302       3.748  -8.306   5.728  1.00 94.68           C
ATOM   4595  O   THR A 302       3.567  -8.135   4.523  1.00 94.68           O
ATOM   4596  HA  THR A 302       4.286 -10.348   5.509  1.00 94.68           H
ATOM   4597  CB  THR A 302       2.552 -10.304   6.787  1.00 94.68           C
ATOM   4598  HB  THR A 302       1.807 -10.293   5.991  1.00 94.68           H
ATOM   4599  OG1 THR A 302       2.232  -9.529   7.939  1.00 94.68           O
ATOM   4600  HG1 THR A 302       2.496 -10.023   8.768  1.00 94.68           H
ATOM   4601  CG2 THR A 302       2.702 -11.728   7.325  1.00 94.68           C
ATOM   4602 1HG2 THR A 302       3.396 -11.727   8.166  1.00 94.68           H
ATOM   4603 2HG2 THR A 302       3.086 -12.376   6.537  1.00 94.68           H
ATOM   4604 3HG2 THR A 302       1.731 -12.095   7.657  1.00 94.68           H
ATOM   4605  HN  THR A 302       4.399  -9.921   8.307  1.00 94.68           H
ATOM   4606  N   GLN A 303       3.843  -7.330   6.618  1.00 92.08           N
ATOM   4607  CA  GLN A 303       3.785  -5.937   6.210  1.00 92.08           C
ATOM   4608  C   GLN A 303       4.958  -5.605   5.284  1.00 92.08           C
ATOM   4609  O   GLN A 303       4.781  -4.933   4.270  1.00 92.08           O
ATOM   4610  HA  GLN A 303       2.845  -5.832   5.669  1.00 92.08           H
ATOM   4611  CB  GLN A 303       3.768  -5.009   7.427  1.00 92.08           C
ATOM   4612 1HB  GLN A 303       2.881  -5.209   8.028  1.00 92.08           H
ATOM   4613 2HB  GLN A 303       4.634  -5.214   8.057  1.00 92.08           H
ATOM   4614  CG  GLN A 303       3.780  -3.541   6.997  1.00 92.08           C
ATOM   4615 1HG  GLN A 303       4.744  -3.297   6.550  1.00 92.08           H
ATOM   4616 2HG  GLN A 303       3.023  -3.376   6.231  1.00 92.08           H
ATOM   4617  CD  GLN A 303       3.517  -2.619   8.189  1.00 92.08           C
ATOM   4618  OE1 GLN A 303       4.350  -2.435   9.061  1.00 92.08           O
ATOM   4619  NE2 GLN A 303       2.314  -2.050   8.178  1.00 92.08           N
ATOM   4620 1HE2 GLN A 303       1.677  -2.244   7.432  1.00 92.08           H
ATOM   4621 2HE2 GLN A 303       2.048  -1.430   8.916  1.00 92.08           H
ATOM   4622  HN  GLN A 303       3.959  -7.478   7.600  1.00 92.08           H
ATOM   4623  N   THR A 304       6.129  -6.093   5.667  1.00 93.42           N
ATOM   4624  CA  THR A 304       7.340  -5.804   4.919  1.00 93.42           C
ATOM   4625  C   THR A 304       7.245  -6.383   3.506  1.00 93.42           C
ATOM   4626  O   THR A 304       7.605  -5.720   2.535  1.00 93.42           O
ATOM   4627  HA  THR A 304       7.431  -4.723   4.817  1.00 93.42           H
ATOM   4628  CB  THR A 304       8.529  -6.343   5.718  1.00 93.42           C
ATOM   4629  HB  THR A 304       8.493  -7.430   5.783  1.00 93.42           H
ATOM   4630  OG1 THR A 304       8.455  -5.650   6.961  1.00 93.42           O
ATOM   4631  HG1 THR A 304       7.999  -6.220   7.644  1.00 93.42           H
ATOM   4632  CG2 THR A 304       9.874  -5.911   5.130  1.00 93.42           C
ATOM   4633 1HG2 THR A 304       9.936  -4.823   5.128  1.00 93.42           H
ATOM   4634 2HG2 THR A 304       9.959  -6.282   4.109  1.00 93.42           H
ATOM   4635 3HG2 THR A 304      10.683  -6.320   5.734  1.00 93.42           H
ATOM   4636  HN  THR A 304       6.257  -6.674   6.471  1.00 93.42           H
ATOM   4637  N   ILE A 305       6.758  -7.613   3.437  1.00 93.55           N
ATOM   4638  CA  ILE A 305       6.584  -8.277   2.156  1.00 93.55           C
ATOM   4639  C   ILE A 305       5.663  -7.435   1.271  1.00 93.55           C
ATOM   4640  O   ILE A 305       5.891  -7.317   0.068  1.00 93.55           O
ATOM   4641  HA  ILE A 305       7.563  -8.333   1.681  1.00 93.55           H
ATOM   4642  CB  ILE A 305       6.096  -9.713   2.360  1.00 93.55           C
ATOM   4643  HB  ILE A 305       5.221  -9.688   3.008  1.00 93.55           H
ATOM   4644  CG1 ILE A 305       7.158 -10.558   3.067  1.00 93.55           C
ATOM   4645 1HG1 ILE A 305       7.974 -10.774   2.377  1.00 93.55           H
ATOM   4646 2HG1 ILE A 305       7.583  -9.994   3.897  1.00 93.55           H
ATOM   4647  CG2 ILE A 305       5.658 -10.337   1.033  1.00 93.55           C
ATOM   4648 1HG2 ILE A 305       4.845  -9.749   0.606  1.00 93.55           H
ATOM   4649 2HG2 ILE A 305       6.500 -10.348   0.341  1.00 93.55           H
ATOM   4650 3HG2 ILE A 305       5.316 -11.357   1.206  1.00 93.55           H
ATOM   4651  CD1 ILE A 305       6.561 -11.867   3.586  1.00 93.55           C
ATOM   4652 1HD1 ILE A 305       5.762 -11.647   4.293  1.00 93.55           H
ATOM   4653 2HD1 ILE A 305       6.159 -12.440   2.750  1.00 93.55           H
ATOM   4654 3HD1 ILE A 305       7.337 -12.448   4.084  1.00 93.55           H
ATOM   4655  HN  ILE A 305       6.486  -8.152   4.233  1.00 93.55           H
ATOM   4656  N   ALA A 306       4.643  -6.871   1.900  1.00 94.90           N
ATOM   4657  CA  ALA A 306       3.654  -6.092   1.175  1.00 94.90           C
ATOM   4658  C   ALA A 306       4.329  -4.865   0.558  1.00 94.90           C
ATOM   4659  O   ALA A 306       3.983  -4.452  -0.548  1.00 94.90           O
ATOM   4660  HA  ALA A 306       3.259  -6.719   0.375  1.00 94.90           H
ATOM   4661  CB  ALA A 306       2.509  -5.716   2.117  1.00 94.90           C
ATOM   4662 1HB  ALA A 306       2.044  -6.622   2.505  1.00 94.90           H
ATOM   4663 2HB  ALA A 306       2.899  -5.125   2.945  1.00 94.90           H
ATOM   4664 3HB  ALA A 306       1.767  -5.132   1.572  1.00 94.90           H
ATOM   4665  HN  ALA A 306       4.488  -6.938   2.886  1.00 94.90           H
ATOM   4666  N   PHE A 307       5.280  -4.318   1.300  1.00 93.42           N
ATOM   4667  CA  PHE A 307       5.949  -3.099   0.878  1.00 93.42           C
ATOM   4668  C   PHE A 307       6.832  -3.353  -0.345  1.00 93.42           C
ATOM   4669  O   PHE A 307       7.008  -2.469  -1.182  1.00 93.42           O
ATOM   4670  HA  PHE A 307       5.174  -2.377   0.621  1.00 93.42           H
ATOM   4671  CB  PHE A 307       6.831  -2.646   2.044  1.00 93.42           C
ATOM   4672 1HB  PHE A 307       7.439  -3.489   2.374  1.00 93.42           H
ATOM   4673 2HB  PHE A 307       7.518  -1.878   1.689  1.00 93.42           H
ATOM   4674  CG  PHE A 307       6.050  -2.099   3.240  1.00 93.42           C
ATOM   4675  CD1 PHE A 307       4.701  -1.943   3.157  1.00 93.42           C
ATOM   4676  HD1 PHE A 307       4.177  -2.208   2.239  1.00 93.42           H
ATOM   4677  CD2 PHE A 307       6.704  -1.768   4.385  1.00 93.42           C
ATOM   4678  HD2 PHE A 307       7.785  -1.893   4.451  1.00 93.42           H
ATOM   4679  CE1 PHE A 307       3.976  -1.435   4.267  1.00 93.42           C
ATOM   4680  HE1 PHE A 307       2.895  -1.310   4.201  1.00 93.42           H
ATOM   4681  CE2 PHE A 307       5.978  -1.260   5.495  1.00 93.42           C
ATOM   4682  HE2 PHE A 307       6.502  -0.994   6.413  1.00 93.42           H
ATOM   4683  CZ  PHE A 307       4.630  -1.104   5.413  1.00 93.42           C
ATOM   4684  HZ  PHE A 307       4.073  -0.714   6.265  1.00 93.42           H
ATOM   4685  HN  PHE A 307       5.594  -4.692   2.172  1.00 93.42           H
ATOM   4686  N   PHE A 308       7.364  -4.564  -0.410  1.00 89.14           N
ATOM   4687  CA  PHE A 308       8.192  -4.959  -1.537  1.00 89.14           C
ATOM   4688  C   PHE A 308       7.397  -4.916  -2.844  1.00 89.14           C
ATOM   4689  O   PHE A 308       7.978  -4.895  -3.928  1.00 89.14           O
ATOM   4690  HA  PHE A 308       9.019  -4.251  -1.594  1.00 89.14           H
ATOM   4691  CB  PHE A 308       8.646  -6.397  -1.277  1.00 89.14           C
ATOM   4692 1HB  PHE A 308       7.848  -6.931  -0.761  1.00 89.14           H
ATOM   4693 2HB  PHE A 308       8.797  -6.898  -2.234  1.00 89.14           H
ATOM   4694  CG  PHE A 308       9.930  -6.505  -0.452  1.00 89.14           C
ATOM   4695  CD1 PHE A 308      11.134  -6.251  -1.032  1.00 89.14           C
ATOM   4696  HD1 PHE A 308      11.184  -5.971  -2.084  1.00 89.14           H
ATOM   4697  CD2 PHE A 308       9.867  -6.855   0.860  1.00 89.14           C
ATOM   4698  HD2 PHE A 308       8.902  -7.058   1.325  1.00 89.14           H
ATOM   4699  CE1 PHE A 308      12.325  -6.352  -0.266  1.00 89.14           C
ATOM   4700  HE1 PHE A 308      13.290  -6.148  -0.731  1.00 89.14           H
ATOM   4701  CE2 PHE A 308      11.059  -6.955   1.626  1.00 89.14           C
ATOM   4702  HE2 PHE A 308      11.009  -7.235   2.678  1.00 89.14           H
ATOM   4703  CZ  PHE A 308      12.263  -6.701   1.046  1.00 89.14           C
ATOM   4704  HZ  PHE A 308      13.177  -6.778   1.634  1.00 89.14           H
ATOM   4705  HN  PHE A 308       7.237  -5.269   0.288  1.00 89.14           H
ATOM   4706  N   HIS A 309       6.080  -4.904  -2.698  1.00 83.52           N
ATOM   4707  CA  HIS A 309       5.200  -4.852  -3.852  1.00 83.52           C
ATOM   4708  C   HIS A 309       5.433  -3.548  -4.618  1.00 83.52           C
ATOM   4709  O   HIS A 309       5.365  -3.523  -5.845  1.00 83.52           O
ATOM   4710  HA  HIS A 309       5.472  -5.692  -4.492  1.00 83.52           H
ATOM   4711  CB  HIS A 309       3.741  -5.040  -3.432  1.00 83.52           C
ATOM   4712 1HB  HIS A 309       3.672  -5.903  -2.771  1.00 83.52           H
ATOM   4713 2HB  HIS A 309       3.425  -4.171  -2.855  1.00 83.52           H
ATOM   4714  CG  HIS A 309       2.788  -5.231  -4.588  1.00 83.52           C
ATOM   4715  ND1 HIS A 309       2.849  -6.323  -5.437  1.00 83.52           N
ATOM   4716  HD1 HIS A 309       3.507  -7.074  -5.377  1.00 83.52           H
ATOM   4717  CD2 HIS A 309       1.751  -4.461  -5.026  1.00 83.52           C
ATOM   4718  HD2 HIS A 309       1.424  -3.521  -4.582  1.00 83.52           H
ATOM   4719  CE1 HIS A 309       1.889  -6.204  -6.341  1.00 83.52           C
ATOM   4720  HE1 HIS A 309       1.678  -6.906  -7.148  1.00 83.52           H
ATOM   4721  NE2 HIS A 309       1.210  -5.049  -6.085  1.00 83.52           N
ATOM   4722  HN  HIS A 309       5.615  -4.929  -1.813  1.00 83.52           H
ATOM   4723  N   SER A 310       5.704  -2.495  -3.860  1.00 87.42           N
ATOM   4724  CA  SER A 310       5.911  -1.183  -4.449  1.00 87.42           C
ATOM   4725  C   SER A 310       7.178  -1.187  -5.306  1.00 87.42           C
ATOM   4726  O   SER A 310       7.303  -0.397  -6.240  1.00 87.42           O
ATOM   4727  HA  SER A 310       5.031  -1.002  -5.067  1.00 87.42           H
ATOM   4728  CB  SER A 310       6.004  -0.103  -3.369  1.00 87.42           C
ATOM   4729 1HB  SER A 310       5.979   0.881  -3.837  1.00 87.42           H
ATOM   4730 2HB  SER A 310       5.134  -0.167  -2.716  1.00 87.42           H
ATOM   4731  OG  SER A 310       7.191  -0.227  -2.591  1.00 87.42           O
ATOM   4732  HG  SER A 310       7.064  -0.920  -1.881  1.00 87.42           H
ATOM   4733  HN  SER A 310       5.783  -2.528  -2.864  1.00 87.42           H
ATOM   4734  N   CYS A 311       8.087  -2.086  -4.957  1.00 89.29           N
ATOM   4735  CA  CYS A 311       9.329  -2.222  -5.699  1.00 89.29           C
ATOM   4736  C   CYS A 311       9.028  -2.952  -7.010  1.00 89.29           C
ATOM   4737  O   CYS A 311       9.708  -2.740  -8.012  1.00 89.29           O
ATOM   4738  HA  CYS A 311       9.689  -1.212  -5.893  1.00 89.29           H
ATOM   4739  CB  CYS A 311      10.402  -2.940  -4.879  1.00 89.29           C
ATOM   4740 1HB  CYS A 311      10.071  -3.950  -4.637  1.00 89.29           H
ATOM   4741 2HB  CYS A 311      11.316  -3.036  -5.465  1.00 89.29           H
ATOM   4742  SG  CYS A 311      10.742  -2.009  -3.340  1.00 89.29           S
ATOM   4743  HG  CYS A 311      11.623  -2.874  -2.846  1.00 89.29           H
ATOM   4744  HN  CYS A 311       7.985  -2.714  -4.185  1.00 89.29           H
ATOM   4745  N   LEU A 312       8.008  -3.796  -6.959  1.00 87.39           N
ATOM   4746  CA  LEU A 312       7.737  -4.709  -8.057  1.00 87.39           C
ATOM   4747  C   LEU A 312       6.799  -4.031  -9.058  1.00 87.39           C
ATOM   4748  O   LEU A 312       6.796  -4.371 -10.240  1.00 87.39           O
ATOM   4749  HA  LEU A 312       8.685  -4.911  -8.555  1.00 87.39           H
ATOM   4750  CB  LEU A 312       7.210  -6.043  -7.527  1.00 87.39           C
ATOM   4751 1HB  LEU A 312       6.332  -5.846  -6.912  1.00 87.39           H
ATOM   4752 2HB  LEU A 312       6.877  -6.643  -8.374  1.00 87.39           H
ATOM   4753  CG  LEU A 312       8.196  -6.876  -6.706  1.00 87.39           C
ATOM   4754  HG  LEU A 312       8.537  -6.271  -5.865  1.00 87.39           H
ATOM   4755  CD1 LEU A 312       7.516  -8.116  -6.124  1.00 87.39           C
ATOM   4756 1HD1 LEU A 312       6.694  -7.810  -5.476  1.00 87.39           H
ATOM   4757 2HD1 LEU A 312       7.129  -8.733  -6.935  1.00 87.39           H
ATOM   4758 3HD1 LEU A 312       8.240  -8.690  -5.545  1.00 87.39           H
ATOM   4759  CD2 LEU A 312       9.432  -7.235  -7.533  1.00 87.39           C
ATOM   4760 1HD2 LEU A 312       9.129  -7.813  -8.406  1.00 87.39           H
ATOM   4761 2HD2 LEU A 312       9.930  -6.322  -7.857  1.00 87.39           H
ATOM   4762 3HD2 LEU A 312      10.117  -7.827  -6.926  1.00 87.39           H
ATOM   4763  HN  LEU A 312       7.375  -3.863  -6.188  1.00 87.39           H
ATOM   4764  N   ASN A 313       6.025  -3.084  -8.547  1.00 85.90           N
ATOM   4765  CA  ASN A 313       5.010  -2.431  -9.356  1.00 85.90           C
ATOM   4766  C   ASN A 313       5.645  -1.922 -10.651  1.00 85.90           C
ATOM   4767  O   ASN A 313       5.126  -2.168 -11.739  1.00 85.90           O
ATOM   4768  HA  ASN A 313       4.252  -3.194  -9.535  1.00 85.90           H
ATOM   4769  CB  ASN A 313       4.408  -1.231  -8.621  1.00 85.90           C
ATOM   4770 1HB  ASN A 313       5.195  -0.690  -8.095  1.00 85.90           H
ATOM   4771 2HB  ASN A 313       3.972  -0.540  -9.342  1.00 85.90           H
ATOM   4772  CG  ASN A 313       3.337  -1.680  -7.625  1.00 85.90           C
ATOM   4773  OD1 ASN A 313       2.817  -2.782  -7.687  1.00 85.90           O
ATOM   4774  ND2 ASN A 313       3.037  -0.767  -6.705  1.00 85.90           N
ATOM   4775 1HD2 ASN A 313       3.502   0.119  -6.710  1.00 85.90           H
ATOM   4776 2HD2 ASN A 313       2.348  -0.966  -6.009  1.00 85.90           H
ATOM   4777  HN  ASN A 313       6.084  -2.763  -7.602  1.00 85.90           H
ATOM   4778  N   PRO A 314       6.773  -1.205 -10.560  1.00 85.99           N
ATOM   4779  CA  PRO A 314       7.434  -0.682 -11.758  1.00 85.99           C
ATOM   4780  C   PRO A 314       7.698  -1.765 -12.791  1.00 85.99           C
ATOM   4781  O   PRO A 314       7.444  -1.571 -13.978  1.00 85.99           O
ATOM   4782  HA  PRO A 314       6.787   0.038 -12.259  1.00 85.99           H
ATOM   4783  CB  PRO A 314       8.735  -0.081 -11.221  1.00 85.99           C
ATOM   4784 1HB  PRO A 314       9.551  -0.803 -11.246  1.00 85.99           H
ATOM   4785 2HB  PRO A 314       9.053   0.779 -11.810  1.00 85.99           H
ATOM   4786  CG  PRO A 314       8.378   0.316  -9.793  1.00 85.99           C
ATOM   4787 1HG  PRO A 314       9.265   0.429  -9.171  1.00 85.99           H
ATOM   4788 2HG  PRO A 314       7.854   1.271  -9.758  1.00 85.99           H
ATOM   4789  CD  PRO A 314       7.499  -0.835  -9.331  1.00 85.99           C
ATOM   4790 1HD  PRO A 314       8.090  -1.668  -8.949  1.00 85.99           H
ATOM   4791 2HD  PRO A 314       6.825  -0.533  -8.529  1.00 85.99           H
ATOM   4792  N   VAL A 315       8.205  -2.890 -12.306  1.00 84.67           N
ATOM   4793  CA  VAL A 315       8.648  -3.953 -13.191  1.00 84.67           C
ATOM   4794  C   VAL A 315       7.428  -4.634 -13.814  1.00 84.67           C
ATOM   4795  O   VAL A 315       7.411  -4.910 -15.013  1.00 84.67           O
ATOM   4796  HA  VAL A 315       9.238  -3.496 -13.986  1.00 84.67           H
ATOM   4797  CB  VAL A 315       9.552  -4.925 -12.430  1.00 84.67           C
ATOM   4798  HB  VAL A 315       8.962  -5.376 -11.632  1.00 84.67           H
ATOM   4799  CG1 VAL A 315      10.041  -6.050 -13.345  1.00 84.67           C
ATOM   4800 1HG1 VAL A 315       9.184  -6.600 -13.733  1.00 84.67           H
ATOM   4801 2HG1 VAL A 315      10.606  -5.624 -14.174  1.00 84.67           H
ATOM   4802 3HG1 VAL A 315      10.681  -6.726 -12.778  1.00 84.67           H
ATOM   4803  CG2 VAL A 315      10.729  -4.190 -11.787  1.00 84.67           C
ATOM   4804 1HG2 VAL A 315      11.318  -3.699 -12.562  1.00 84.67           H
ATOM   4805 2HG2 VAL A 315      10.353  -3.442 -11.088  1.00 84.67           H
ATOM   4806 3HG2 VAL A 315      11.355  -4.904 -11.252  1.00 84.67           H
ATOM   4807  HN  VAL A 315       8.314  -3.079 -11.330  1.00 84.67           H
ATOM   4808  N   LEU A 316       6.437  -4.886 -12.972  1.00 84.59           N
ATOM   4809  CA  LEU A 316       5.335  -5.754 -13.351  1.00 84.59           C
ATOM   4810  C   LEU A 316       4.516  -5.079 -14.453  1.00 84.59           C
ATOM   4811  O   LEU A 316       4.116  -5.727 -15.419  1.00 84.59           O
ATOM   4812  HA  LEU A 316       5.765  -6.671 -13.753  1.00 84.59           H
ATOM   4813  CB  LEU A 316       4.510  -6.142 -12.122  1.00 84.59           C
ATOM   4814 1HB  LEU A 316       4.237  -5.230 -11.590  1.00 84.59           H
ATOM   4815 2HB  LEU A 316       3.583  -6.603 -12.462  1.00 84.59           H
ATOM   4816  CG  LEU A 316       5.187  -7.093 -11.133  1.00 84.59           C
ATOM   4817  HG  LEU A 316       6.147  -6.662 -10.847  1.00 84.59           H
ATOM   4818  CD1 LEU A 316       4.358  -7.236  -9.855  1.00 84.59           C
ATOM   4819 1HD1 LEU A 316       4.248  -6.260  -9.382  1.00 84.59           H
ATOM   4820 2HD1 LEU A 316       3.374  -7.633 -10.103  1.00 84.59           H
ATOM   4821 3HD1 LEU A 316       4.862  -7.917  -9.169  1.00 84.59           H
ATOM   4822  CD2 LEU A 316       5.476  -8.447 -11.784  1.00 84.59           C
ATOM   4823 1HD2 LEU A 316       4.541  -8.897 -12.117  1.00 84.59           H
ATOM   4824 2HD2 LEU A 316       6.136  -8.305 -12.640  1.00 84.59           H
ATOM   4825 3HD2 LEU A 316       5.957  -9.103 -11.059  1.00 84.59           H
ATOM   4826  HN  LEU A 316       6.379  -4.509 -12.047  1.00 84.59           H
ATOM   4827  N   TYR A 317       4.290  -3.787 -14.271  1.00 82.29           N
ATOM   4828  CA  TYR A 317       3.287  -3.084 -15.054  1.00 82.29           C
ATOM   4829  C   TYR A 317       3.937  -2.283 -16.184  1.00 82.29           C
ATOM   4830  O   TYR A 317       3.340  -2.102 -17.244  1.00 82.29           O
ATOM   4831  HA  TYR A 317       2.616  -3.827 -15.485  1.00 82.29           H
ATOM   4832  CB  TYR A 317       2.599  -2.117 -14.089  1.00 82.29           C
ATOM   4833 1HB  TYR A 317       3.362  -1.564 -13.540  1.00 82.29           H
ATOM   4834 2HB  TYR A 317       2.030  -1.388 -14.666  1.00 82.29           H
ATOM   4835  CG  TYR A 317       1.664  -2.797 -13.088  1.00 82.29           C
ATOM   4836  CD1 TYR A 317       0.400  -3.189 -13.481  1.00 82.29           C
ATOM   4837  HD1 TYR A 317       0.069  -3.013 -14.504  1.00 82.29           H
ATOM   4838  CD2 TYR A 317       2.083  -3.019 -11.792  1.00 82.29           C
ATOM   4839  HD2 TYR A 317       3.082  -2.710 -11.482  1.00 82.29           H
ATOM   4840  CE1 TYR A 317      -0.481  -3.829 -12.538  1.00 82.29           C
ATOM   4841  HE1 TYR A 317      -1.481  -4.143 -12.835  1.00 82.29           H
ATOM   4842  CE2 TYR A 317       1.203  -3.659 -10.850  1.00 82.29           C
ATOM   4843  HE2 TYR A 317       1.521  -3.841  -9.823  1.00 82.29           H
ATOM   4844  CZ  TYR A 317      -0.036  -4.033 -11.269  1.00 82.29           C
ATOM   4845  OH  TYR A 317      -0.868  -4.637 -10.379  1.00 82.29           O
ATOM   4846  HH  TYR A 317      -0.391  -4.786  -9.513  1.00 82.29           H
ATOM   4847  HN  TYR A 317       4.777  -3.222 -13.604  1.00 82.29           H
ATOM   4848  N   VAL A 318       5.151  -1.824 -15.919  1.00 78.45           N
ATOM   4849  CA  VAL A 318       5.743  -0.766 -16.720  1.00 78.45           C
ATOM   4850  C   VAL A 318       6.790  -1.369 -17.659  1.00 78.45           C
ATOM   4851  O   VAL A 318       6.683  -1.242 -18.878  1.00 78.45           O
ATOM   4852  HA  VAL A 318       4.948  -0.323 -17.320  1.00 78.45           H
ATOM   4853  CB  VAL A 318       6.313   0.323 -15.810  1.00 78.45           C
ATOM   4854  HB  VAL A 318       7.205  -0.076 -15.327  1.00 78.45           H
ATOM   4855  CG1 VAL A 318       6.727   1.553 -16.620  1.00 78.45           C
ATOM   4856 1HG1 VAL A 318       7.490   1.271 -17.346  1.00 78.45           H
ATOM   4857 2HG1 VAL A 318       5.859   1.954 -17.142  1.00 78.45           H
ATOM   4858 3HG1 VAL A 318       7.129   2.312 -15.948  1.00 78.45           H
ATOM   4859  CG2 VAL A 318       5.314   0.699 -14.713  1.00 78.45           C
ATOM   4860 1HG2 VAL A 318       4.397   1.070 -15.170  1.00 78.45           H
ATOM   4861 2HG2 VAL A 318       5.090  -0.179 -14.109  1.00 78.45           H
ATOM   4862 3HG2 VAL A 318       5.745   1.476 -14.081  1.00 78.45           H
ATOM   4863  HN  VAL A 318       5.726  -2.162 -15.174  1.00 78.45           H
ATOM   4864  N   PHE A 319       7.779  -2.012 -17.056  1.00 74.89           N
ATOM   4865  CA  PHE A 319       8.930  -2.486 -17.805  1.00 74.89           C
ATOM   4866  C   PHE A 319       8.541  -3.632 -18.741  1.00 74.89           C
ATOM   4867  O   PHE A 319       9.254  -3.925 -19.700  1.00 74.89           O
ATOM   4868  HA  PHE A 319       9.300  -1.647 -18.395  1.00 74.89           H
ATOM   4869  CB  PHE A 319       9.948  -3.000 -16.785  1.00 74.89           C
ATOM   4870 1HB  PHE A 319       9.429  -3.610 -16.045  1.00 74.89           H
ATOM   4871 2HB  PHE A 319      10.660  -3.650 -17.292  1.00 74.89           H
ATOM   4872  CG  PHE A 319      10.717  -1.892 -16.062  1.00 74.89           C
ATOM   4873  CD1 PHE A 319      12.031  -1.682 -16.343  1.00 74.89           C
ATOM   4874  HD1 PHE A 319      12.536  -2.303 -17.083  1.00 74.89           H
ATOM   4875  CD2 PHE A 319      10.087  -1.118 -15.138  1.00 74.89           C
ATOM   4876  HD2 PHE A 319       9.034  -1.286 -14.913  1.00 74.89           H
ATOM   4877  CE1 PHE A 319      12.745  -0.654 -15.672  1.00 74.89           C
ATOM   4878  HE1 PHE A 319      13.798  -0.486 -15.897  1.00 74.89           H
ATOM   4879  CE2 PHE A 319      10.801  -0.090 -14.467  1.00 74.89           C
ATOM   4880  HE2 PHE A 319      10.296   0.530 -13.726  1.00 74.89           H
ATOM   4881  CZ  PHE A 319      12.115   0.120 -14.748  1.00 74.89           C
ATOM   4882  HZ  PHE A 319      12.663   0.909 -14.233  1.00 74.89           H
ATOM   4883  HN  PHE A 319       7.802  -2.209 -16.076  1.00 74.89           H
ATOM   4884  N   VAL A 320       7.412  -4.251 -18.429  1.00 74.46           N
ATOM   4885  CA  VAL A 320       6.889  -5.320 -19.263  1.00 74.46           C
ATOM   4886  C   VAL A 320       6.509  -4.753 -20.632  1.00 74.46           C
ATOM   4887  O   VAL A 320       6.511  -5.474 -21.629  1.00 74.46           O
ATOM   4888  HA  VAL A 320       7.684  -6.053 -19.395  1.00 74.46           H
ATOM   4889  CB  VAL A 320       5.720  -6.010 -18.557  1.00 74.46           C
ATOM   4890  HB  VAL A 320       4.948  -5.263 -18.378  1.00 74.46           H
ATOM   4891  CG1 VAL A 320       5.118  -7.107 -19.438  1.00 74.46           C
ATOM   4892 1HG1 VAL A 320       4.755  -6.668 -20.367  1.00 74.46           H
ATOM   4893 2HG1 VAL A 320       5.881  -7.853 -19.662  1.00 74.46           H
ATOM   4894 3HG1 VAL A 320       4.290  -7.582 -18.912  1.00 74.46           H
ATOM   4895  CG2 VAL A 320       6.154  -6.572 -17.201  1.00 74.46           C
ATOM   4896 1HG2 VAL A 320       6.953  -7.299 -17.348  1.00 74.46           H
ATOM   4897 2HG2 VAL A 320       6.513  -5.760 -16.569  1.00 74.46           H
ATOM   4898 3HG2 VAL A 320       5.305  -7.058 -16.721  1.00 74.46           H
ATOM   4899  HN  VAL A 320       6.858  -4.033 -17.625  1.00 74.46           H
ATOM   4900  N   GLY A 321       6.192  -3.466 -20.638  1.00 75.30           N
ATOM   4901  CA  GLY A 321       5.765  -2.806 -21.859  1.00 75.30           C
ATOM   4902  C   GLY A 321       6.933  -2.647 -22.834  1.00 75.30           C
ATOM   4903  O   GLY A 321       7.994  -2.147 -22.461  1.00 75.30           O
ATOM   4904 1HA  GLY A 321       4.969  -3.383 -22.331  1.00 75.30           H
ATOM   4905 2HA  GLY A 321       5.349  -1.826 -21.621  1.00 75.30           H
ATOM   4906  HN  GLY A 321       6.223  -2.879 -19.828  1.00 75.30           H
ATOM   4907  N   GLU A 322       6.700  -3.081 -24.064  1.00 63.38           N
ATOM   4908  CA  GLU A 322       7.689  -2.917 -25.116  1.00 63.38           C
ATOM   4909  C   GLU A 322       7.901  -1.432 -25.417  1.00 63.38           C
ATOM   4910  O   GLU A 322       9.036  -0.983 -25.571  1.00 63.38           O
ATOM   4911  HA  GLU A 322       8.607  -3.350 -24.720  1.00 63.38           H
ATOM   4912  CB  GLU A 322       7.279  -3.679 -26.377  1.00 63.38           C
ATOM   4913 1HB  GLU A 322       6.232  -3.477 -26.604  1.00 63.38           H
ATOM   4914 2HB  GLU A 322       7.953  -3.426 -27.195  1.00 63.38           H
ATOM   4915  CG  GLU A 322       7.401  -5.190 -26.169  1.00 63.38           C
ATOM   4916 1HG  GLU A 322       8.431  -5.444 -25.920  1.00 63.38           H
ATOM   4917 2HG  GLU A 322       6.784  -5.496 -25.324  1.00 63.38           H
ATOM   4918  CD  GLU A 322       6.971  -5.953 -27.424  1.00 63.38           C
ATOM   4919  OE1 GLU A 322       7.029  -7.201 -27.377  1.00 63.38           O
ATOM   4920  OE2 GLU A 322       6.594  -5.271 -28.401  1.00 63.38           O
ATOM   4921  HN  GLU A 322       5.856  -3.538 -24.345  1.00 63.38           H
ATOM   4922  N   ARG A 323       6.792  -0.712 -25.492  1.00 62.64           N
ATOM   4923  CA  ARG A 323       6.841   0.708 -25.797  1.00 62.64           C
ATOM   4924  C   ARG A 323       7.713   1.441 -24.776  1.00 62.64           C
ATOM   4925  O   ARG A 323       8.564   2.249 -25.147  1.00 62.64           O
ATOM   4926  HA  ARG A 323       7.275   0.763 -26.796  1.00 62.64           H
ATOM   4927  CB  ARG A 323       5.439   1.321 -25.794  1.00 62.64           C
ATOM   4928 1HB  ARG A 323       4.810   0.803 -26.518  1.00 62.64           H
ATOM   4929 2HB  ARG A 323       4.980   1.181 -24.815  1.00 62.64           H
ATOM   4930  CG  ARG A 323       5.492   2.813 -26.130  1.00 62.64           C
ATOM   4931 1HG  ARG A 323       6.093   3.336 -25.386  1.00 62.64           H
ATOM   4932 2HG  ARG A 323       5.983   2.955 -27.093  1.00 62.64           H
ATOM   4933  CD  ARG A 323       4.087   3.415 -26.173  1.00 62.64           C
ATOM   4934 1HD  ARG A 323       3.527   2.994 -27.009  1.00 62.64           H
ATOM   4935 2HD  ARG A 323       3.543   3.158 -25.264  1.00 62.64           H
ATOM   4936  NE  ARG A 323       4.170   4.886 -26.312  1.00 62.64           N
ATOM   4937  HE  ARG A 323       4.983   5.270 -26.751  1.00 62.64           H
ATOM   4938  CZ  ARG A 323       3.226   5.736 -25.885  1.00 62.64           C
ATOM   4939  NH1 ARG A 323       2.117   5.277 -25.289  1.00 62.64           N
ATOM   4940 1HH1 ARG A 323       1.989   4.294 -25.160  1.00 62.64           H
ATOM   4941 2HH1 ARG A 323       1.418   5.918 -24.974  1.00 62.64           H
ATOM   4942  NH2 ARG A 323       3.408   7.052 -26.063  1.00 62.64           N
ATOM   4943 1HH2 ARG A 323       2.713   7.699 -25.751  1.00 62.64           H
ATOM   4944 2HH2 ARG A 323       4.238   7.386 -26.509  1.00 62.64           H
ATOM   4945  HN  ARG A 323       5.874  -1.081 -25.348  1.00 62.64           H
ATOM   4946  N   PHE A 324       7.472   1.133 -23.510  1.00 74.46           N
ATOM   4947  CA  PHE A 324       8.173   1.807 -22.430  1.00 74.46           C
ATOM   4948  C   PHE A 324       9.657   1.437 -22.424  1.00 74.46           C
ATOM   4949  O   PHE A 324      10.515   2.302 -22.254  1.00 74.46           O
ATOM   4950  HA  PHE A 324       8.068   2.879 -22.595  1.00 74.46           H
ATOM   4951  CB  PHE A 324       7.537   1.334 -21.121  1.00 74.46           C
ATOM   4952 1HB  PHE A 324       6.461   1.501 -21.171  1.00 74.46           H
ATOM   4953 2HB  PHE A 324       7.688   0.259 -21.023  1.00 74.46           H
ATOM   4954  CG  PHE A 324       8.089   2.027 -19.874  1.00 74.46           C
ATOM   4955  CD1 PHE A 324       9.134   1.479 -19.198  1.00 74.46           C
ATOM   4956  HD1 PHE A 324       9.578   0.545 -19.544  1.00 74.46           H
ATOM   4957  CD2 PHE A 324       7.536   3.192 -19.442  1.00 74.46           C
ATOM   4958  HD2 PHE A 324       6.698   3.631 -19.984  1.00 74.46           H
ATOM   4959  CE1 PHE A 324       9.647   2.123 -18.041  1.00 74.46           C
ATOM   4960  HE1 PHE A 324      10.484   1.683 -17.499  1.00 74.46           H
ATOM   4961  CE2 PHE A 324       8.049   3.836 -18.285  1.00 74.46           C
ATOM   4962  HE2 PHE A 324       7.605   4.769 -17.939  1.00 74.46           H
ATOM   4963  CZ  PHE A 324       9.094   3.287 -17.609  1.00 74.46           C
ATOM   4964  HZ  PHE A 324       9.487   3.782 -16.721  1.00 74.46           H
ATOM   4965  HN  PHE A 324       6.814   0.439 -23.219  1.00 74.46           H
ATOM   4966  N   ARG A 325       9.915   0.151 -22.613  1.00 71.67           N
ATOM   4967  CA  ARG A 325      11.281  -0.344 -22.628  1.00 71.67           C
ATOM   4968  C   ARG A 325      12.098   0.383 -23.698  1.00 71.67           C
ATOM   4969  O   ARG A 325      13.272   0.683 -23.489  1.00 71.67           O
ATOM   4970  HA  ARG A 325      11.665  -0.133 -21.630  1.00 71.67           H
ATOM   4971  CB  ARG A 325      11.318  -1.849 -22.902  1.00 71.67           C
ATOM   4972 1HB  ARG A 325      10.655  -2.087 -23.734  1.00 71.67           H
ATOM   4973 2HB  ARG A 325      12.324  -2.143 -23.202  1.00 71.67           H
ATOM   4974  CG  ARG A 325      10.897  -2.643 -21.664  1.00 71.67           C
ATOM   4975 1HG  ARG A 325      11.470  -2.308 -20.800  1.00 71.67           H
ATOM   4976 2HG  ARG A 325       9.847  -2.450 -21.444  1.00 71.67           H
ATOM   4977  CD  ARG A 325      11.112  -4.143 -21.875  1.00 71.67           C
ATOM   4978 1HD  ARG A 325      12.115  -4.324 -22.263  1.00 71.67           H
ATOM   4979 2HD  ARG A 325      11.039  -4.667 -20.922  1.00 71.67           H
ATOM   4980  NE  ARG A 325      10.103  -4.671 -22.820  1.00 71.67           N
ATOM   4981  HE  ARG A 325       9.272  -4.134 -22.967  1.00 71.67           H
ATOM   4982  CZ  ARG A 325      10.233  -5.824 -23.491  1.00 71.67           C
ATOM   4983  NH1 ARG A 325      11.325  -6.583 -23.333  1.00 71.67           N
ATOM   4984 1HH1 ARG A 325      12.051  -6.292 -22.711  1.00 71.67           H
ATOM   4985 2HH1 ARG A 325      11.414  -7.442 -23.838  1.00 71.67           H
ATOM   4986  NH2 ARG A 325       9.254  -6.205 -24.323  1.00 71.67           N
ATOM   4987 1HH2 ARG A 325       9.335  -7.063 -24.831  1.00 71.67           H
ATOM   4988 2HH2 ARG A 325       8.442  -5.632 -24.435  1.00 71.67           H
ATOM   4989  HN  ARG A 325       9.211  -0.545 -22.755  1.00 71.67           H
ATOM   4990  N   ARG A 326      11.444   0.645 -24.820  1.00 65.65           N
ATOM   4991  CA  ARG A 326      12.091   1.345 -25.917  1.00 65.65           C
ATOM   4992  C   ARG A 326      12.379   2.795 -25.524  1.00 65.65           C
ATOM   4993  O   ARG A 326      13.460   3.313 -25.800  1.00 65.65           O
ATOM   4994  HA  ARG A 326      13.015   0.795 -26.092  1.00 65.65           H
ATOM   4995  CB  ARG A 326      11.217   1.327 -27.173  1.00 65.65           C
ATOM   4996 1HB  ARG A 326      10.670   0.386 -27.227  1.00 65.65           H
ATOM   4997 2HB  ARG A 326      10.475   2.124 -27.115  1.00 65.65           H
ATOM   4998  CG  ARG A 326      12.065   1.504 -28.433  1.00 65.65           C
ATOM   4999 1HG  ARG A 326      12.578   2.465 -28.399  1.00 65.65           H
ATOM   5000 2HG  ARG A 326      12.835   0.733 -28.470  1.00 65.65           H
ATOM   5001  CD  ARG A 326      11.199   1.428 -29.692  1.00 65.65           C
ATOM   5002 1HD  ARG A 326      10.453   0.641 -29.583  1.00 65.65           H
ATOM   5003 2HD  ARG A 326      10.657   2.364 -29.829  1.00 65.65           H
ATOM   5004  NE  ARG A 326      12.047   1.158 -30.875  1.00 65.65           N
ATOM   5005  HE  ARG A 326      13.032   1.061 -30.733  1.00 65.65           H
ATOM   5006  CZ  ARG A 326      11.578   1.037 -32.124  1.00 65.65           C
ATOM   5007  NH1 ARG A 326      10.267   1.159 -32.373  1.00 65.65           N
ATOM   5008 1HH1 ARG A 326       9.631   1.341 -31.624  1.00 65.65           H
ATOM   5009 2HH1 ARG A 326       9.925   1.067 -33.308  1.00 65.65           H
ATOM   5010  NH2 ARG A 326      12.440   0.793 -33.121  1.00 65.65           N
ATOM   5011 1HH2 ARG A 326      12.106   0.700 -34.059  1.00 65.65           H
ATOM   5012 2HH2 ARG A 326      13.417   0.704 -32.927  1.00 65.65           H
ATOM   5013  HN  ARG A 326      10.492   0.388 -24.985  1.00 65.65           H
ATOM   5014  N   ASP A 327      11.393   3.409 -24.887  1.00 75.46           N
ATOM   5015  CA  ASP A 327      11.503   4.808 -24.508  1.00 75.46           C
ATOM   5016  C   ASP A 327      12.501   4.942 -23.356  1.00 75.46           C
ATOM   5017  O   ASP A 327      13.192   5.953 -23.244  1.00 75.46           O
ATOM   5018  HA  ASP A 327      11.835   5.324 -25.409  1.00 75.46           H
ATOM   5019  CB  ASP A 327      10.156   5.358 -24.034  1.00 75.46           C
ATOM   5020 1HB  ASP A 327       9.733   4.693 -23.281  1.00 75.46           H
ATOM   5021 2HB  ASP A 327      10.303   6.327 -23.557  1.00 75.46           H
ATOM   5022  CG  ASP A 327       9.180   5.501 -25.203  1.00 75.46           C
ATOM   5023  OD1 ASP A 327       9.672   5.546 -26.351  1.00 75.46           O
ATOM   5024  OD2 ASP A 327       7.963   5.562 -24.923  1.00 75.46           O
ATOM   5025  HN  ASP A 327      10.532   2.969 -24.631  1.00 75.46           H
ATOM   5026  N   LEU A 328      12.543   3.908 -22.529  1.00 77.46           N
ATOM   5027  CA  LEU A 328      13.489   3.871 -21.426  1.00 77.46           C
ATOM   5028  C   LEU A 328      14.913   3.974 -21.977  1.00 77.46           C
ATOM   5029  O   LEU A 328      15.679   4.845 -21.569  1.00 77.46           O
ATOM   5030  HA  LEU A 328      13.297   4.743 -20.801  1.00 77.46           H
ATOM   5031  CB  LEU A 328      13.253   2.632 -20.560  1.00 77.46           C
ATOM   5032 1HB  LEU A 328      12.263   2.709 -20.112  1.00 77.46           H
ATOM   5033 2HB  LEU A 328      13.242   1.756 -21.209  1.00 77.46           H
ATOM   5034  CG  LEU A 328      14.271   2.391 -19.443  1.00 77.46           C
ATOM   5035  HG  LEU A 328      15.268   2.386 -19.885  1.00 77.46           H
ATOM   5036  CD1 LEU A 328      14.237   3.524 -18.416  1.00 77.46           C
ATOM   5037 1HD1 LEU A 328      14.474   4.467 -18.908  1.00 77.46           H
ATOM   5038 2HD1 LEU A 328      13.242   3.584 -17.975  1.00 77.46           H
ATOM   5039 3HD1 LEU A 328      14.969   3.327 -17.634  1.00 77.46           H
ATOM   5040  CD2 LEU A 328      14.058   1.022 -18.794  1.00 77.46           C
ATOM   5041 1HD2 LEU A 328      13.055   0.973 -18.370  1.00 77.46           H
ATOM   5042 2HD2 LEU A 328      14.173   0.241 -19.546  1.00 77.46           H
ATOM   5043 3HD2 LEU A 328      14.795   0.876 -18.004  1.00 77.46           H
ATOM   5044  HN  LEU A 328      11.948   3.109 -22.602  1.00 77.46           H
ATOM   5045  N   VAL A 329      15.224   3.073 -22.897  1.00 77.88           N
ATOM   5046  CA  VAL A 329      16.560   3.012 -23.464  1.00 77.88           C
ATOM   5047  C   VAL A 329      16.873   4.336 -24.165  1.00 77.88           C
ATOM   5048  O   VAL A 329      18.012   4.798 -24.148  1.00 77.88           O
ATOM   5049  HA  VAL A 329      17.261   2.878 -22.640  1.00 77.88           H
ATOM   5050  CB  VAL A 329      16.682   1.801 -24.391  1.00 77.88           C
ATOM   5051  HB  VAL A 329      15.909   1.885 -25.155  1.00 77.88           H
ATOM   5052  CG1 VAL A 329      18.040   1.783 -25.095  1.00 77.88           C
ATOM   5053 1HG1 VAL A 329      18.153   2.690 -25.688  1.00 77.88           H
ATOM   5054 2HG1 VAL A 329      18.834   1.734 -24.350  1.00 77.88           H
ATOM   5055 3HG1 VAL A 329      18.099   0.912 -25.747  1.00 77.88           H
ATOM   5056  CG2 VAL A 329      16.444   0.498 -23.624  1.00 77.88           C
ATOM   5057 1HG2 VAL A 329      17.183   0.405 -22.829  1.00 77.88           H
ATOM   5058 2HG2 VAL A 329      15.444   0.508 -23.191  1.00 77.88           H
ATOM   5059 3HG2 VAL A 329      16.536  -0.347 -24.307  1.00 77.88           H
ATOM   5060  HN  VAL A 329      14.582   2.394 -23.254  1.00 77.88           H
ATOM   5061  N   LYS A 330      15.840   4.908 -24.766  1.00 71.69           N
ATOM   5062  CA  LYS A 330      15.984   6.181 -25.452  1.00 71.69           C
ATOM   5063  C   LYS A 330      16.382   7.258 -24.440  1.00 71.69           C
[truncated: 117,162 more chars]
