# Supplementary material for: Noncanonical roles of chemokine regions in CCR9 activation revealed by structural modeling and mutational mapping
Source: Nat Commun. 2025 Aug 18;16:7695. doi: 10.1038/s41467-025-62321-9 (PMC12361432; doi:10.1038/s41467-025-62321-9)
Supplement: Supplementary file 5 — Supplementary Data 3 [file 41467_2025_62321_MOESM5_ESM.zip › CCR9_CCL25_10_rnk3.pdb]

ATOM      1  N   GLU A  20      -5.431  -3.663  58.607  1.00 50.24           N
ATOM      2  CA  GLU A  20      -5.504  -4.636  57.530  1.00 50.24           C
ATOM      3  C   GLU A  20      -6.112  -5.945  58.037  1.00 50.24           C
ATOM      4  O   GLU A  20      -5.396  -6.818  58.526  1.00 50.24           O
ATOM      5  HA  GLU A  20      -6.159  -4.190  56.781  1.00 50.24           H
ATOM      6  CB  GLU A  20      -4.125  -4.875  56.912  1.00 50.24           C
ATOM      7 1HB  GLU A  20      -3.359  -4.796  57.684  1.00 50.24           H
ATOM      8 2HB  GLU A  20      -4.116  -5.833  56.393  1.00 50.24           H
ATOM      9  CG  GLU A  20      -3.803  -3.811  55.860  1.00 50.24           C
ATOM     10 1HG  GLU A  20      -4.704  -3.567  55.298  1.00 50.24           H
ATOM     11 2HG  GLU A  20      -3.477  -2.895  56.352  1.00 50.24           H
ATOM     12  CD  GLU A  20      -2.714  -4.299  54.903  1.00 50.24           C
ATOM     13  OE1 GLU A  20      -2.696  -3.794  53.760  1.00 50.24           O
ATOM     14  OE2 GLU A  20      -1.924  -5.165  55.337  1.00 50.24           O
ATOM     15  HN  GLU A  20      -5.801  -3.974  59.482  1.00 50.24           H
ATOM     16  N   SER A  21      -7.427  -6.041  57.903  1.00 58.85           N
ATOM     17  CA  SER A  21      -8.127  -7.266  58.249  1.00 58.85           C
ATOM     18  C   SER A  21      -7.519  -8.448  57.491  1.00 58.85           C
ATOM     19  O   SER A  21      -7.204  -8.335  56.308  1.00 58.85           O
ATOM     20  HA  SER A  21      -7.985  -7.387  59.323  1.00 58.85           H
ATOM     21  CB  SER A  21      -9.622  -7.152  57.942  1.00 58.85           C
ATOM     22 1HB  SER A  21     -10.135  -8.043  58.304  1.00 58.85           H
ATOM     23 2HB  SER A  21     -10.039  -6.303  58.483  1.00 58.85           H
ATOM     24  OG  SER A  21      -9.870  -6.995  56.548  1.00 58.85           O
ATOM     25  HG  SER A  21     -10.351  -7.796  56.194  1.00 58.85           H
ATOM     26  HN  SER A  21      -8.010  -5.302  57.566  1.00 58.85           H
ATOM     27  N   THR A  22      -7.372  -9.555  58.205  1.00 60.09           N
ATOM     28  CA  THR A  22      -6.780 -10.748  57.623  1.00 60.09           C
ATOM     29  C   THR A  22      -7.473 -11.098  56.305  1.00 60.09           C
ATOM     30  O   THR A  22      -6.841 -11.615  55.385  1.00 60.09           O
ATOM     31  HA  THR A  22      -5.737 -10.535  57.389  1.00 60.09           H
ATOM     32  CB  THR A  22      -6.852 -11.867  58.663  1.00 60.09           C
ATOM     33  HB  THR A  22      -6.724 -12.843  58.195  1.00 60.09           H
ATOM     34  OG1 THR A  22      -8.102 -11.656  59.315  1.00 60.09           O
ATOM     35  HG1 THR A  22      -8.366 -12.477  59.820  1.00 60.09           H
ATOM     36  CG2 THR A  22      -5.817 -11.697  59.778  1.00 60.09           C
ATOM     37 1HG2 THR A  22      -5.988 -10.751  60.291  1.00 60.09           H
ATOM     38 2HG2 THR A  22      -4.816 -11.702  59.348  1.00 60.09           H
ATOM     39 3HG2 THR A  22      -5.912 -12.518  60.489  1.00 60.09           H
ATOM     40  HN  THR A  22      -7.649  -9.644  59.161  1.00 60.09           H
ATOM     41  N   SER A  23      -8.764 -10.803  56.255  1.00 63.80           N
ATOM     42  CA  SER A  23      -9.540 -11.039  55.049  1.00 63.80           C
ATOM     43  C   SER A  23      -8.972 -10.215  53.892  1.00 63.80           C
ATOM     44  O   SER A  23      -8.854 -10.711  52.772  1.00 63.80           O
ATOM     45  HA  SER A  23      -9.439 -12.105  54.846  1.00 63.80           H
ATOM     46  CB  SER A  23     -11.016 -10.700  55.268  1.00 63.80           C
ATOM     47 1HB  SER A  23     -11.591 -11.002  54.393  1.00 63.80           H
ATOM     48 2HB  SER A  23     -11.398 -11.272  56.114  1.00 63.80           H
ATOM     49  OG  SER A  23     -11.213  -9.309  55.509  1.00 63.80           O
ATOM     50  HG  SER A  23     -12.192  -9.104  55.546  1.00 63.80           H
ATOM     51  HN  SER A  23      -9.278 -10.410  57.018  1.00 63.80           H
ATOM     52  N   SER A  24      -8.636  -8.972  54.202  1.00 68.43           N
ATOM     53  CA  SER A  24      -8.154  -8.052  53.186  1.00 68.43           C
ATOM     54  C   SER A  24      -6.807  -8.533  52.640  1.00 68.43           C
ATOM     55  O   SER A  24      -6.495  -8.317  51.471  1.00 68.43           O
ATOM     56  HA  SER A  24      -8.911  -8.065  52.402  1.00 68.43           H
ATOM     57  CB  SER A  24      -8.024  -6.633  53.744  1.00 68.43           C
ATOM     58 1HB  SER A  24      -8.078  -5.915  52.926  1.00 68.43           H
ATOM     59 2HB  SER A  24      -8.865  -6.426  54.406  1.00 68.43           H
ATOM     60  OG  SER A  24      -6.804  -6.449  54.457  1.00 68.43           O
ATOM     61  HG  SER A  24      -6.780  -7.051  55.255  1.00 68.43           H
ATOM     62  HN  SER A  24      -8.688  -8.592  55.125  1.00 68.43           H
ATOM     63  N   MET A  25      -6.047  -9.176  53.514  1.00 65.30           N
ATOM     64  CA  MET A  25      -4.743  -9.691  53.134  1.00 65.30           C
ATOM     65  C   MET A  25      -4.878 -10.986  52.330  1.00 65.30           C
ATOM     66  O   MET A  25      -4.148 -11.199  51.363  1.00 65.30           O
ATOM     67  HA  MET A  25      -4.290  -8.916  52.515  1.00 65.30           H
ATOM     68  CB  MET A  25      -3.912  -9.955  54.392  1.00 65.30           C
ATOM     69 1HB  MET A  25      -4.021  -9.122  55.086  1.00 65.30           H
ATOM     70 2HB  MET A  25      -4.286 -10.844  54.899  1.00 65.30           H
ATOM     71  CG  MET A  25      -2.434 -10.145  54.043  1.00 65.30           C
ATOM     72 1HG  MET A  25      -2.074 -11.088  54.452  1.00 65.30           H
ATOM     73 2HG  MET A  25      -2.311 -10.198  52.961  1.00 65.30           H
ATOM     74  SD  MET A  25      -1.474  -8.790  54.698  1.00 65.30           S
ATOM     75  CE  MET A  25       0.174  -9.436  54.462  1.00 65.30           C
ATOM     76 1HE  MET A  25       0.282 -10.367  55.019  1.00 65.30           H
ATOM     77 2HE  MET A  25       0.341  -9.626  53.402  1.00 65.30           H
ATOM     78 3HE  MET A  25       0.903  -8.710  54.821  1.00 65.30           H
ATOM     79  HN  MET A  25      -6.308  -9.345  54.464  1.00 65.30           H
ATOM     80  N   GLU A  26      -5.816 -11.816  52.760  1.00 59.66           N
ATOM     81  CA  GLU A  26      -6.108 -13.049  52.048  1.00 59.66           C
ATOM     82  C   GLU A  26      -6.626 -12.740  50.642  1.00 59.66           C
ATOM     83  O   GLU A  26      -6.237 -13.394  49.675  1.00 59.66           O
ATOM     84  HA  GLU A  26      -5.157 -13.578  51.984  1.00 59.66           H
ATOM     85  CB  GLU A  26      -7.109 -13.907  52.824  1.00 59.66           C
ATOM     86 1HB  GLU A  26      -7.874 -13.269  53.266  1.00 59.66           H
ATOM     87 2HB  GLU A  26      -7.516 -14.679  52.171  1.00 59.66           H
ATOM     88  CG  GLU A  26      -6.423 -14.639  53.980  1.00 59.66           C
ATOM     89 1HG  GLU A  26      -5.611 -15.255  53.594  1.00 59.66           H
ATOM     90 2HG  GLU A  26      -5.977 -13.914  54.661  1.00 59.66           H
ATOM     91  CD  GLU A  26      -7.419 -15.516  54.741  1.00 59.66           C
ATOM     92  OE1 GLU A  26      -6.949 -16.472  55.395  1.00 59.66           O
ATOM     93  OE2 GLU A  26      -8.628 -15.212  54.651  1.00 59.66           O
ATOM     94  HN  GLU A  26      -6.371 -11.659  53.577  1.00 59.66           H
ATOM     95  N   ASP A  27      -7.495 -11.742  50.572  1.00 67.12           N
ATOM     96  CA  ASP A  27      -8.098 -11.363  49.306  1.00 67.12           C
ATOM     97  C   ASP A  27      -6.997 -10.979  48.316  1.00 67.12           C
ATOM     98  O   ASP A  27      -7.083 -11.300  47.131  1.00 67.12           O
ATOM     99  HA  ASP A  27      -8.662 -12.238  48.983  1.00 67.12           H
ATOM    100  CB  ASP A  27      -9.022 -10.155  49.476  1.00 67.12           C
ATOM    101 1HB  ASP A  27      -8.526  -9.395  50.080  1.00 67.12           H
ATOM    102 2HB  ASP A  27      -9.224  -9.707  48.503  1.00 67.12           H
ATOM    103  CG  ASP A  27     -10.340 -10.562  50.139  1.00 67.12           C
ATOM    104  OD1 ASP A  27     -10.662 -11.768  50.068  1.00 67.12           O
ATOM    105  OD2 ASP A  27     -10.995  -9.658  50.701  1.00 67.12           O
ATOM    106  HN  ASP A  27      -7.788 -11.199  51.359  1.00 67.12           H
ATOM    107  N   TYR A  28      -5.987 -10.299  48.837  1.00 66.70           N
ATOM    108  CA  TYR A  28      -4.883  -9.844  48.009  1.00 66.70           C
ATOM    109  C   TYR A  28      -3.989 -11.016  47.596  1.00 66.70           C
ATOM    110  O   TYR A  28      -3.499 -11.059  46.468  1.00 66.70           O
ATOM    111  HA  TYR A  28      -5.301  -9.383  47.115  1.00 66.70           H
ATOM    112  CB  TYR A  28      -4.072  -8.882  48.878  1.00 66.70           C
ATOM    113 1HB  TYR A  28      -4.723  -8.074  49.213  1.00 66.70           H
ATOM    114 2HB  TYR A  28      -3.734  -9.410  49.770  1.00 66.70           H
ATOM    115  CG  TYR A  28      -2.857  -8.277  48.171  1.00 66.70           C
ATOM    116  CD1 TYR A  28      -1.615  -8.864  48.310  1.00 66.70           C
ATOM    117  HD1 TYR A  28      -1.500  -9.757  48.924  1.00 66.70           H
ATOM    118  CD2 TYR A  28      -3.003  -7.146  47.394  1.00 66.70           C
ATOM    119  HD2 TYR A  28      -3.984  -6.684  47.284  1.00 66.70           H
ATOM    120  CE1 TYR A  28      -0.472  -8.295  47.644  1.00 66.70           C
ATOM    121  HE1 TYR A  28       0.514  -8.748  47.746  1.00 66.70           H
ATOM    122  CE2 TYR A  28      -1.860  -6.578  46.728  1.00 66.70           C
ATOM    123  HE2 TYR A  28      -1.961  -5.685  46.111  1.00 66.70           H
ATOM    124  CZ  TYR A  28      -0.651  -7.180  46.886  1.00 66.70           C
ATOM    125  OH  TYR A  28       0.429  -6.644  46.257  1.00 66.70           O
ATOM    126  HH  TYR A  28       1.230  -7.227  46.394  1.00 66.70           H
ATOM    127  HN  TYR A  28      -5.916 -10.058  49.805  1.00 66.70           H
ATOM    128  N   VAL A  29      -3.804 -11.936  48.531  1.00 67.21           N
ATOM    129  CA  VAL A  29      -2.916 -13.063  48.306  1.00 67.21           C
ATOM    130  C   VAL A  29      -3.586 -14.053  47.351  1.00 67.21           C
ATOM    131  O   VAL A  29      -2.926 -14.638  46.494  1.00 67.21           O
ATOM    132  HA  VAL A  29      -2.011 -12.680  47.835  1.00 67.21           H
ATOM    133  CB  VAL A  29      -2.523 -13.695  49.643  1.00 67.21           C
ATOM    134  HB  VAL A  29      -3.438 -13.900  50.198  1.00 67.21           H
ATOM    135  CG1 VAL A  29      -1.795 -15.024  49.429  1.00 67.21           C
ATOM    136 1HG1 VAL A  29      -2.449 -15.714  48.895  1.00 67.21           H
ATOM    137 2HG1 VAL A  29      -0.891 -14.853  48.844  1.00 67.21           H
ATOM    138 3HG1 VAL A  29      -1.527 -15.451  50.395  1.00 67.21           H
ATOM    139  CG2 VAL A  29      -1.673 -12.732  50.475  1.00 67.21           C
ATOM    140 1HG2 VAL A  29      -0.765 -12.482  49.927  1.00 67.21           H
ATOM    141 2HG2 VAL A  29      -2.241 -11.823  50.672  1.00 67.21           H
ATOM    142 3HG2 VAL A  29      -1.408 -13.206  51.420  1.00 67.21           H
ATOM    143  HN  VAL A  29      -4.248 -11.920  49.427  1.00 67.21           H
ATOM    144  N   ASN A  30      -4.889 -14.210  47.532  1.00 62.03           N
ATOM    145  CA  ASN A  30      -5.636 -15.200  46.774  1.00 62.03           C
ATOM    146  C   ASN A  30      -6.027 -14.609  45.418  1.00 62.03           C
ATOM    147  O   ASN A  30      -6.543 -15.316  44.554  1.00 62.03           O
ATOM    148  HA  ASN A  30      -4.965 -16.054  46.679  1.00 62.03           H
ATOM    149  CB  ASN A  30      -6.920 -15.598  47.504  1.00 62.03           C
ATOM    150 1HB  ASN A  30      -7.479 -14.704  47.778  1.00 62.03           H
ATOM    151 2HB  ASN A  30      -7.557 -16.180  46.836  1.00 62.03           H
ATOM    152  CG  ASN A  30      -6.607 -16.416  48.758  1.00 62.03           C
ATOM    153  OD1 ASN A  30      -5.571 -17.049  48.875  1.00 62.03           O
ATOM    154  ND2 ASN A  30      -7.557 -16.366  49.688  1.00 62.03           N
ATOM    155 1HD2 ASN A  30      -8.384 -15.826  49.529  1.00 62.03           H
ATOM    156 2HD2 ASN A  30      -7.445 -16.868  50.545  1.00 62.03           H
ATOM    157  HN  ASN A  30      -5.432 -13.677  48.180  1.00 62.03           H
ATOM    158  N   PHE A  31      -5.765 -13.318  45.273  1.00 69.20           N
ATOM    159  CA  PHE A  31      -6.027 -12.638  44.016  1.00 69.20           C
ATOM    160  C   PHE A  31      -5.174 -13.223  42.888  1.00 69.20           C
ATOM    161  O   PHE A  31      -3.949 -13.259  42.985  1.00 69.20           O
ATOM    162  HA  PHE A  31      -7.082 -12.782  43.784  1.00 69.20           H
ATOM    163  CB  PHE A  31      -5.649 -11.169  44.215  1.00 69.20           C
ATOM    164 1HB  PHE A  31      -6.122 -10.803  45.126  1.00 69.20           H
ATOM    165 2HB  PHE A  31      -4.571 -11.099  44.365  1.00 69.20           H
ATOM    166  CG  PHE A  31      -6.047 -10.261  43.050  1.00 69.20           C
ATOM    167  CD1 PHE A  31      -5.121  -9.901  42.121  1.00 69.20           C
ATOM    168  HD1 PHE A  31      -4.096 -10.260  42.206  1.00 69.20           H
ATOM    169  CD2 PHE A  31      -7.327  -9.812  42.944  1.00 69.20           C
ATOM    170  HD2 PHE A  31      -8.068 -10.100  43.689  1.00 69.20           H
ATOM    171  CE1 PHE A  31      -5.491  -9.058  41.040  1.00 69.20           C
ATOM    172  HE1 PHE A  31      -4.750  -8.770  40.295  1.00 69.20           H
ATOM    173  CE2 PHE A  31      -7.697  -8.969  41.863  1.00 69.20           C
ATOM    174  HE2 PHE A  31      -8.722  -8.610  41.778  1.00 69.20           H
ATOM    175  CZ  PHE A  31      -6.771  -8.610  40.934  1.00 69.20           C
ATOM    176  HZ  PHE A  31      -7.055  -7.963  40.104  1.00 69.20           H
ATOM    177  HN  PHE A  31      -5.382 -12.741  45.994  1.00 69.20           H
ATOM    178  N   ASN A  32      -5.857 -13.668  41.843  1.00 61.12           N
ATOM    179  CA  ASN A  32      -5.178 -14.253  40.699  1.00 61.12           C
ATOM    180  C   ASN A  32      -4.608 -13.134  39.824  1.00 61.12           C
ATOM    181  O   ASN A  32      -5.312 -12.582  38.980  1.00 61.12           O
ATOM    182  HA  ASN A  32      -4.400 -14.889  41.122  1.00 61.12           H
ATOM    183  CB  ASN A  32      -6.145 -15.075  39.845  1.00 61.12           C
ATOM    184 1HB  ASN A  32      -6.734 -15.732  40.486  1.00 61.12           H
ATOM    185 2HB  ASN A  32      -6.847 -14.410  39.341  1.00 61.12           H
ATOM    186  CG  ASN A  32      -5.389 -15.908  38.808  1.00 61.12           C
ATOM    187  OD1 ASN A  32      -4.175 -15.860  38.701  1.00 61.12           O
ATOM    188  ND2 ASN A  32      -6.173 -16.671  38.052  1.00 61.12           N
ATOM    189 1HD2 ASN A  32      -7.163 -16.664  38.191  1.00 61.12           H
ATOM    190 2HD2 ASN A  32      -5.772 -17.253  37.345  1.00 61.12           H
ATOM    191  HN  ASN A  32      -6.854 -13.634  41.771  1.00 61.12           H
ATOM    192  N   PHE A  33      -3.338 -12.835  40.055  1.00 64.55           N
ATOM    193  CA  PHE A  33      -2.631 -11.880  39.219  1.00 64.55           C
ATOM    194  C   PHE A  33      -2.223 -12.513  37.887  1.00 64.55           C
ATOM    195  O   PHE A  33      -1.036 -12.612  37.580  1.00 64.55           O
ATOM    196  HA  PHE A  33      -3.311 -11.049  39.031  1.00 64.55           H
ATOM    197  CB  PHE A  33      -1.370 -11.466  39.981  1.00 64.55           C
ATOM    198 1HB  PHE A  33      -0.833 -12.364  40.288  1.00 64.55           H
ATOM    199 2HB  PHE A  33      -0.714 -10.917  39.306  1.00 64.55           H
ATOM    200  CG  PHE A  33      -1.643 -10.605  41.216  1.00 64.55           C
ATOM    201  CD1 PHE A  33      -1.825  -9.264  41.083  1.00 64.55           C
ATOM    202  HD1 PHE A  33      -1.775  -8.802  40.097  1.00 64.55           H
ATOM    203  CD2 PHE A  33      -1.705 -11.182  42.446  1.00 64.55           C
ATOM    204  HD2 PHE A  33      -1.560 -12.257  42.552  1.00 64.55           H
ATOM    205  CE1 PHE A  33      -2.078  -8.465  42.229  1.00 64.55           C
ATOM    206  HE1 PHE A  33      -2.223  -7.390  42.123  1.00 64.55           H
ATOM    207  CE2 PHE A  33      -1.959 -10.383  43.592  1.00 64.55           C
ATOM    208  HE2 PHE A  33      -2.009 -10.844  44.578  1.00 64.55           H
ATOM    209  CZ  PHE A  33      -2.140  -9.041  43.460  1.00 64.55           C
ATOM    210  HZ  PHE A  33      -2.335  -8.428  44.339  1.00 64.55           H
ATOM    211  HN  PHE A  33      -2.796 -13.231  40.796  1.00 64.55           H
ATOM    212  N   THR A  34      -3.230 -12.927  37.132  1.00 63.35           N
ATOM    213  CA  THR A  34      -3.046 -13.182  35.714  1.00 63.35           C
ATOM    214  C   THR A  34      -2.478 -11.943  35.018  1.00 63.35           C
ATOM    215  O   THR A  34      -3.036 -10.852  35.133  1.00 63.35           O
ATOM    216  HA  THR A  34      -2.310 -13.978  35.600  1.00 63.35           H
ATOM    217  CB  THR A  34      -4.387 -13.641  35.138  1.00 63.35           C
ATOM    218  HB  THR A  34      -5.055 -12.793  34.984  1.00 63.35           H
ATOM    219  OG1 THR A  34      -4.844 -14.624  36.063  1.00 63.35           O
ATOM    220  HG1 THR A  34      -4.133 -15.311  36.210  1.00 63.35           H
ATOM    221  CG2 THR A  34      -4.228 -14.410  33.825  1.00 63.35           C
ATOM    222 1HG2 THR A  34      -3.615 -15.295  33.994  1.00 63.35           H
ATOM    223 2HG2 THR A  34      -3.747 -13.771  33.085  1.00 63.35           H
ATOM    224 3HG2 THR A  34      -5.210 -14.713  33.460  1.00 63.35           H
ATOM    225  HN  THR A  34      -4.156 -13.087  37.474  1.00 63.35           H
ATOM    226  N   ASP A  35      -1.377 -12.152  34.312  1.00 67.92           N
ATOM    227  CA  ASP A  35      -0.655 -11.047  33.706  1.00 67.92           C
ATOM    228  C   ASP A  35      -1.317 -10.679  32.376  1.00 67.92           C
ATOM    229  O   ASP A  35      -0.923 -11.179  31.324  1.00 67.92           O
ATOM    230  HA  ASP A  35      -0.706 -10.237  34.435  1.00 67.92           H
ATOM    231  CB  ASP A  35       0.799 -11.428  33.420  1.00 67.92           C
ATOM    232 1HB  ASP A  35       1.178 -12.059  34.225  1.00 67.92           H
ATOM    233 2HB  ASP A  35       0.851 -12.015  32.503  1.00 67.92           H
ATOM    234  CG  ASP A  35       1.676 -10.182  33.286  1.00 67.92           C
ATOM    235  OD1 ASP A  35       1.122  -9.076  33.461  1.00 67.92           O
ATOM    236  OD2 ASP A  35       2.882 -10.364  33.010  1.00 67.92           O
ATOM    237  HN  ASP A  35      -0.978 -13.055  34.153  1.00 67.92           H
ATOM    238  N   PHE A  36      -2.312  -9.809  32.468  1.00 82.92           N
ATOM    239  CA  PHE A  36      -2.998  -9.329  31.281  1.00 82.92           C
ATOM    240  C   PHE A  36      -2.248  -8.154  30.651  1.00 82.92           C
ATOM    241  O   PHE A  36      -2.585  -7.715  29.552  1.00 82.92           O
ATOM    242  HA  PHE A  36      -3.035 -10.156  30.572  1.00 82.92           H
ATOM    243  CB  PHE A  36      -4.383  -8.855  31.726  1.00 82.92           C
ATOM    244 1HB  PHE A  36      -4.268  -8.160  32.558  1.00 82.92           H
ATOM    245 2HB  PHE A  36      -4.846  -8.300  30.909  1.00 82.92           H
ATOM    246  CG  PHE A  36      -5.322  -9.986  32.150  1.00 82.92           C
ATOM    247  CD1 PHE A  36      -5.399 -11.121  31.405  1.00 82.92           C
ATOM    248  HD1 PHE A  36      -4.792 -11.225  30.506  1.00 82.92           H
ATOM    249  CD2 PHE A  36      -6.079  -9.856  33.272  1.00 82.92           C
ATOM    250  HD2 PHE A  36      -6.017  -8.946  33.869  1.00 82.92           H
ATOM    251  CE1 PHE A  36      -6.270 -12.171  31.799  1.00 82.92           C
ATOM    252  HE1 PHE A  36      -6.332 -13.081  31.202  1.00 82.92           H
ATOM    253  CE2 PHE A  36      -6.950 -10.906  33.666  1.00 82.92           C
ATOM    254  HE2 PHE A  36      -7.557 -10.802  34.566  1.00 82.92           H
ATOM    255  CZ  PHE A  36      -7.027 -12.041  32.921  1.00 82.92           C
ATOM    256  HZ  PHE A  36      -7.696 -12.847  33.224  1.00 82.92           H
ATOM    257  HN  PHE A  36      -2.649  -9.433  33.332  1.00 82.92           H
ATOM    258  N   TYR A  37      -1.245  -7.678  31.373  1.00 87.21           N
ATOM    259  CA  TYR A  37      -0.381  -6.630  30.856  1.00 87.21           C
ATOM    260  C   TYR A  37       0.784  -7.222  30.061  1.00 87.21           C
ATOM    261  O   TYR A  37       1.704  -7.800  30.638  1.00 87.21           O
ATOM    262  HA  TYR A  37      -0.976  -5.998  30.198  1.00 87.21           H
ATOM    263  CB  TYR A  37       0.173  -5.898  32.081  1.00 87.21           C
ATOM    264 1HB  TYR A  37      -0.653  -5.648  32.747  1.00 87.21           H
ATOM    265 2HB  TYR A  37       0.831  -6.572  32.628  1.00 87.21           H
ATOM    266  CG  TYR A  37       0.942  -4.618  31.745  1.00 87.21           C
ATOM    267  CD1 TYR A  37       2.316  -4.652  31.623  1.00 87.21           C
ATOM    268  HD1 TYR A  37       2.853  -5.589  31.765  1.00 87.21           H
ATOM    269  CD2 TYR A  37       0.262  -3.431  31.565  1.00 87.21           C
ATOM    270  HD2 TYR A  37      -0.824  -3.405  31.662  1.00 87.21           H
ATOM    271  CE1 TYR A  37       3.040  -3.448  31.307  1.00 87.21           C
ATOM    272  HE1 TYR A  37       4.126  -3.460  31.207  1.00 87.21           H
ATOM    273  CE2 TYR A  37       0.986  -2.227  31.249  1.00 87.21           C
ATOM    274  HE2 TYR A  37       0.461  -1.283  31.105  1.00 87.21           H
ATOM    275  CZ  TYR A  37       2.339  -2.295  31.136  1.00 87.21           C
ATOM    276  OH  TYR A  37       3.023  -1.158  30.837  1.00 87.21           O
ATOM    277  HH  TYR A  37       3.993  -1.365  30.712  1.00 87.21           H
ATOM    278  HN  TYR A  37      -1.019  -7.996  32.294  1.00 87.21           H
ATOM    279  N   CYS A  38       0.707  -7.058  28.749  1.00 90.66           N
ATOM    280  CA  CYS A  38       1.682  -7.667  27.860  1.00 90.66           C
ATOM    281  C   CYS A  38       2.793  -6.648  27.595  1.00 90.66           C
ATOM    282  O   CYS A  38       2.562  -5.626  26.952  1.00 90.66           O
ATOM    283  HA  CYS A  38       2.074  -8.542  28.378  1.00 90.66           H
ATOM    284  CB  CYS A  38       1.036  -8.157  26.562  1.00 90.66           C
ATOM    285 1HB  CYS A  38       0.173  -8.782  26.790  1.00 90.66           H
ATOM    286 2HB  CYS A  38       0.671  -7.308  25.985  1.00 90.66           H
ATOM    287  SG  CYS A  38       2.252  -9.105  25.577  1.00 90.66           S
ATOM    288  HN  CYS A  38      -0.003  -6.522  28.293  1.00 90.66           H
ATOM    289  N   GLU A  39       3.974  -6.964  28.105  1.00 82.69           N
ATOM    290  CA  GLU A  39       5.163  -6.201  27.765  1.00 82.69           C
ATOM    291  C   GLU A  39       5.760  -6.706  26.450  1.00 82.69           C
ATOM    292  O   GLU A  39       6.097  -7.882  26.328  1.00 82.69           O
ATOM    293  HA  GLU A  39       4.823  -5.172  27.646  1.00 82.69           H
ATOM    294  CB  GLU A  39       6.194  -6.261  28.894  1.00 82.69           C
ATOM    295 1HB  GLU A  39       6.438  -7.300  29.114  1.00 82.69           H
ATOM    296 2HB  GLU A  39       7.065  -5.662  28.628  1.00 82.69           H
ATOM    297  CG  GLU A  39       5.633  -5.657  30.182  1.00 82.69           C
ATOM    298 1HG  GLU A  39       5.222  -4.668  29.976  1.00 82.69           H
ATOM    299 2HG  GLU A  39       4.812  -6.272  30.549  1.00 82.69           H
ATOM    300  CD  GLU A  39       6.717  -5.550  31.256  1.00 82.69           C
ATOM    301  OE1 GLU A  39       6.461  -4.841  32.253  1.00 82.69           O
ATOM    302  OE2 GLU A  39       7.778  -6.181  31.056  1.00 82.69           O
ATOM    303  HN  GLU A  39       4.126  -7.723  28.737  1.00 82.69           H
ATOM    304  N   LYS A  40       5.873  -5.790  25.498  1.00 89.18           N
ATOM    305  CA  LYS A  40       6.216  -6.165  24.137  1.00 89.18           C
ATOM    306  C   LYS A  40       7.665  -5.764  23.852  1.00 89.18           C
ATOM    307  O   LYS A  40       8.009  -5.427  22.720  1.00 89.18           O
ATOM    308  HA  LYS A  40       6.139  -7.250  24.067  1.00 89.18           H
ATOM    309  CB  LYS A  40       5.209  -5.574  23.149  1.00 89.18           C
ATOM    310 1HB  LYS A  40       5.164  -4.492  23.273  1.00 89.18           H
ATOM    311 2HB  LYS A  40       5.541  -5.763  22.128  1.00 89.18           H
ATOM    312  CG  LYS A  40       3.818  -6.175  23.358  1.00 89.18           C
ATOM    313 1HG  LYS A  40       3.883  -7.263  23.347  1.00 89.18           H
ATOM    314 2HG  LYS A  40       3.438  -5.889  24.339  1.00 89.18           H
ATOM    315  CD  LYS A  40       2.848  -5.706  22.272  1.00 89.18           C
ATOM    316 1HD  LYS A  40       2.744  -4.622  22.317  1.00 89.18           H
ATOM    317 2HD  LYS A  40       3.253  -5.946  21.289  1.00 89.18           H
ATOM    318  CE  LYS A  40       1.477  -6.363  22.439  1.00 89.18           C
ATOM    319 1HE  LYS A  40       1.590  -7.446  22.488  1.00 89.18           H
ATOM    320 2HE  LYS A  40       1.028  -6.047  23.381  1.00 89.18           H
ATOM    321  NZ  LYS A  40       0.588  -6.002  21.313  1.00 89.18           N
ATOM    322 1HZ  LYS A  40      -0.301  -6.480  21.417  1.00 89.18           H
ATOM    323 2HZ  LYS A  40       0.434  -4.999  21.312  1.00 89.18           H
ATOM    324 3HZ  LYS A  40       1.020  -6.278  20.439  1.00 89.18           H
ATOM    325  HN  LYS A  40       5.735  -4.811  25.645  1.00 89.18           H
ATOM    326  N   ASN A  41       8.476  -5.812  24.899  1.00 83.83           N
ATOM    327  CA  ASN A  41       9.869  -5.414  24.786  1.00 83.83           C
ATOM    328  C   ASN A  41      10.549  -6.254  23.703  1.00 83.83           C
ATOM    329  O   ASN A  41      11.322  -5.732  22.902  1.00 83.83           O
ATOM    330  HA  ASN A  41       9.844  -4.353  24.536  1.00 83.83           H
ATOM    331  CB  ASN A  41      10.616  -5.643  26.101  1.00 83.83           C
ATOM    332 1HB  ASN A  41      10.425  -6.655  26.461  1.00 83.83           H
ATOM    333 2HB  ASN A  41      11.689  -5.562  25.933  1.00 83.83           H
ATOM    334  CG  ASN A  41      10.182  -4.629  27.162  1.00 83.83           C
ATOM    335  OD1 ASN A  41       9.817  -3.503  26.869  1.00 83.83           O
ATOM    336  ND2 ASN A  41      10.243  -5.091  28.408  1.00 83.83           N
ATOM    337 1HD2 ASN A  41      10.551  -6.026  28.581  1.00 83.83           H
ATOM    338 2HD2 ASN A  41       9.979  -4.502  29.172  1.00 83.83           H
ATOM    339  HN  ASN A  41       8.196  -6.116  25.809  1.00 83.83           H
ATOM    340  N   ASN A  42      10.236  -7.542  23.715  1.00 84.92           N
ATOM    341  CA  ASN A  42      10.859  -8.472  22.789  1.00 84.92           C
ATOM    342  C   ASN A  42      10.437  -8.122  21.360  1.00 84.92           C
ATOM    343  O   ASN A  42      11.223  -8.261  20.425  1.00 84.92           O
ATOM    344  HA  ASN A  42      11.932  -8.357  22.946  1.00 84.92           H
ATOM    345  CB  ASN A  42      10.421  -9.910  23.073  1.00 84.92           C
ATOM    346 1HB  ASN A  42       9.333  -9.971  23.063  1.00 84.92           H
ATOM    347 2HB  ASN A  42      10.784 -10.567  22.283  1.00 84.92           H
ATOM    348  CG  ASN A  42      10.952 -10.387  24.426  1.00 84.92           C
ATOM    349  OD1 ASN A  42      11.772  -9.746  25.062  1.00 84.92           O
ATOM    350  ND2 ASN A  42      10.438 -11.546  24.830  1.00 84.92           N
ATOM    351 1HD2 ASN A  42       9.768 -12.021  24.261  1.00 84.92           H
ATOM    352 2HD2 ASN A  42      10.723 -11.942  25.703  1.00 84.92           H
ATOM    353  HN  ASN A  42       9.572  -7.950  24.341  1.00 84.92           H
ATOM    354  N   VAL A  43       9.196  -7.675  21.237  1.00 92.63           N
ATOM    355  CA  VAL A  43       8.641  -7.355  19.933  1.00 92.63           C
ATOM    356  C   VAL A  43       9.360  -6.129  19.365  1.00 92.63           C
ATOM    357  O   VAL A  43       9.682  -6.088  18.179  1.00 92.63           O
ATOM    358  HA  VAL A  43       8.829  -8.206  19.278  1.00 92.63           H
ATOM    359  CB  VAL A  43       7.127  -7.164  20.040  1.00 92.63           C
ATOM    360  HB  VAL A  43       6.943  -6.300  20.678  1.00 92.63           H
ATOM    361  CG1 VAL A  43       6.513  -6.875  18.669  1.00 92.63           C
ATOM    362 1HG1 VAL A  43       6.951  -5.966  18.258  1.00 92.63           H
ATOM    363 2HG1 VAL A  43       6.713  -7.710  17.998  1.00 92.63           H
ATOM    364 3HG1 VAL A  43       5.436  -6.744  18.774  1.00 92.63           H
ATOM    365  CG2 VAL A  43       6.466  -8.380  20.692  1.00 92.63           C
ATOM    366 1HG2 VAL A  43       6.665  -9.267  20.091  1.00 92.63           H
ATOM    367 2HG2 VAL A  43       6.872  -8.521  21.694  1.00 92.63           H
ATOM    368 3HG2 VAL A  43       5.390  -8.218  20.756  1.00 92.63           H
ATOM    369  HN  VAL A  43       8.574  -7.532  22.007  1.00 92.63           H
ATOM    370  N   ARG A  44       9.590  -5.160  20.239  1.00 88.41           N
ATOM    371  CA  ARG A  44      10.262  -3.936  19.840  1.00 88.41           C
ATOM    372  C   ARG A  44      11.713  -4.229  19.454  1.00 88.41           C
ATOM    373  O   ARG A  44      12.247  -3.622  18.526  1.00 88.41           O
ATOM    374  HA  ARG A  44       9.694  -3.573  18.983  1.00 88.41           H
ATOM    375  CB  ARG A  44      10.240  -2.902  20.967  1.00 88.41           C
ATOM    376 1HB  ARG A  44      10.641  -3.345  21.879  1.00 88.41           H
ATOM    377 2HB  ARG A  44      10.886  -2.063  20.709  1.00 88.41           H
ATOM    378  CG  ARG A  44       8.818  -2.398  21.221  1.00 88.41           C
ATOM    379 1HG  ARG A  44       8.347  -2.135  20.274  1.00 88.41           H
ATOM    380 2HG  ARG A  44       8.220  -3.194  21.664  1.00 88.41           H
ATOM    381  CD  ARG A  44       8.825  -1.182  22.150  1.00 88.41           C
ATOM    382 1HD  ARG A  44       9.547  -0.447  21.794  1.00 88.41           H
ATOM    383 2HD  ARG A  44       7.848  -0.700  22.138  1.00 88.41           H
ATOM    384  NE  ARG A  44       9.166  -1.599  23.528  1.00 88.41           N
ATOM    385  HE  ARG A  44      10.134  -1.676  23.768  1.00 88.41           H
ATOM    386  CZ  ARG A  44       8.260  -1.880  24.474  1.00 88.41           C
ATOM    387  NH1 ARG A  44       6.949  -1.793  24.207  1.00 88.41           N
ATOM    388 1HH1 ARG A  44       6.642  -1.517  23.297  1.00 88.41           H
ATOM    389 2HH1 ARG A  44       6.279  -2.004  24.919  1.00 88.41           H
ATOM    390  NH2 ARG A  44       8.683  -2.248  25.691  1.00 88.41           N
ATOM    391 1HH2 ARG A  44       8.020  -2.461  26.408  1.00 88.41           H
ATOM    392 2HH2 ARG A  44       9.663  -2.311  25.881  1.00 88.41           H
ATOM    393  HN  ARG A  44       9.326  -5.203  21.203  1.00 88.41           H
ATOM    394  N   GLN A  45      12.311  -5.158  20.185  1.00 85.03           N
ATOM    395  CA  GLN A  45      13.692  -5.534  19.935  1.00 85.03           C
ATOM    396  C   GLN A  45      13.831  -6.150  18.542  1.00 85.03           C
ATOM    397  O   GLN A  45      14.754  -5.817  17.801  1.00 85.03           O
ATOM    398  HA  GLN A  45      14.259  -4.604  19.987  1.00 85.03           H
ATOM    399  CB  GLN A  45      14.203  -6.492  21.013  1.00 85.03           C
ATOM    400 1HB  GLN A  45      14.014  -6.070  22.000  1.00 85.03           H
ATOM    401 2HB  GLN A  45      13.654  -7.432  20.958  1.00 85.03           H
ATOM    402  CG  GLN A  45      15.700  -6.758  20.845  1.00 85.03           C
ATOM    403 1HG  GLN A  45      15.885  -7.214  19.872  1.00 85.03           H
ATOM    404 2HG  GLN A  45      16.245  -5.815  20.864  1.00 85.03           H
ATOM    405  CD  GLN A  45      16.222  -7.677  21.952  1.00 85.03           C
ATOM    406  OE1 GLN A  45      15.472  -8.229  22.740  1.00 85.03           O
ATOM    407  NE2 GLN A  45      17.545  -7.809  21.967  1.00 85.03           N
ATOM    408 1HE2 GLN A  45      18.103  -7.327  21.291  1.00 85.03           H
ATOM    409 2HE2 GLN A  45      17.982  -8.389  22.654  1.00 85.03           H
ATOM    410  HN  GLN A  45      11.868  -5.650  20.935  1.00 85.03           H
ATOM    411  N   PHE A  46      12.900  -7.039  18.228  1.00 94.51           N
ATOM    412  CA  PHE A  46      12.880  -7.671  16.920  1.00 94.51           C
ATOM    413  C   PHE A  46      12.739  -6.628  15.809  1.00 94.51           C
ATOM    414  O   PHE A  46      13.465  -6.670  14.817  1.00 94.51           O
ATOM    415  HA  PHE A  46      13.826  -8.200  16.801  1.00 94.51           H
ATOM    416  CB  PHE A  46      11.663  -8.599  16.890  1.00 94.51           C
ATOM    417 1HB  PHE A  46      11.765  -9.341  17.681  1.00 94.51           H
ATOM    418 2HB  PHE A  46      10.769  -8.016  17.112  1.00 94.51           H
ATOM    419  CG  PHE A  46      11.464  -9.321  15.556  1.00 94.51           C
ATOM    420  CD1 PHE A  46      10.584  -8.831  14.642  1.00 94.51           C
ATOM    421  HD1 PHE A  46      10.021  -7.924  14.860  1.00 94.51           H
ATOM    422  CD2 PHE A  46      12.167 -10.453  15.284  1.00 94.51           C
ATOM    423  HD2 PHE A  46      12.872 -10.846  16.016  1.00 94.51           H
ATOM    424  CE1 PHE A  46      10.399  -9.501  13.404  1.00 94.51           C
ATOM    425  HE1 PHE A  46       9.694  -9.109  12.671  1.00 94.51           H
ATOM    426  CE2 PHE A  46      11.982 -11.123  14.046  1.00 94.51           C
ATOM    427  HE2 PHE A  46      12.546 -12.031  13.828  1.00 94.51           H
ATOM    428  CZ  PHE A  46      11.102 -10.633  13.132  1.00 94.51           C
ATOM    429  HZ  PHE A  46      10.961 -11.148  12.181  1.00 94.51           H
ATOM    430  HN  PHE A  46      12.170  -7.328  18.848  1.00 94.51           H
ATOM    431  N   ALA A  47      11.799  -5.717  16.013  1.00 94.31           N
ATOM    432  CA  ALA A  47      11.509  -4.704  15.012  1.00 94.31           C
ATOM    433  C   ALA A  47      12.769  -3.875  14.753  1.00 94.31           C
ATOM    434  O   ALA A  47      13.059  -3.521  13.611  1.00 94.31           O
ATOM    435  HA  ALA A  47      11.227  -5.217  14.093  1.00 94.31           H
ATOM    436  CB  ALA A  47      10.332  -3.846  15.480  1.00 94.31           C
ATOM    437 1HB  ALA A  47       9.456  -4.478  15.621  1.00 94.31           H
ATOM    438 2HB  ALA A  47      10.588  -3.362  16.423  1.00 94.31           H
ATOM    439 3HB  ALA A  47      10.116  -3.086  14.729  1.00 94.31           H
ATOM    440  HN  ALA A  47      11.242  -5.664  16.841  1.00 94.31           H
ATOM    441  N   SER A  48      13.483  -3.589  15.832  1.00 92.46           N
ATOM    442  CA  SER A  48      14.612  -2.676  15.762  1.00 92.46           C
ATOM    443  C   SER A  48      15.717  -3.277  14.890  1.00 92.46           C
ATOM    444  O   SER A  48      16.544  -2.550  14.343  1.00 92.46           O
ATOM    445  HA  SER A  48      14.219  -1.766  15.309  1.00 92.46           H
ATOM    446  CB  SER A  48      15.150  -2.359  17.158  1.00 92.46           C
ATOM    447 1HB  SER A  48      15.828  -1.507  17.100  1.00 92.46           H
ATOM    448 2HB  SER A  48      14.325  -2.065  17.807  1.00 92.46           H
ATOM    449  OG  SER A  48      15.833  -3.470  17.732  1.00 92.46           O
ATOM    450  HG  SER A  48      15.331  -4.314  17.546  1.00 92.46           H
ATOM    451  HN  SER A  48      13.302  -3.968  16.739  1.00 92.46           H
ATOM    452  N   HIS A  49      15.695  -4.598  14.789  1.00 88.66           N
ATOM    453  CA  HIS A  49      16.723  -5.309  14.048  1.00 88.66           C
ATOM    454  C   HIS A  49      16.222  -5.607  12.634  1.00 88.66           C
ATOM    455  O   HIS A  49      16.979  -5.507  11.669  1.00 88.66           O
ATOM    456  HA  HIS A  49      17.582  -4.641  13.987  1.00 88.66           H
ATOM    457  CB  HIS A  49      17.162  -6.567  14.799  1.00 88.66           C
ATOM    458 1HB  HIS A  49      16.278  -7.153  15.054  1.00 88.66           H
ATOM    459 2HB  HIS A  49      17.770  -7.181  14.135  1.00 88.66           H
ATOM    460  CG  HIS A  49      17.944  -6.288  16.060  1.00 88.66           C
ATOM    461  ND1 HIS A  49      19.104  -5.533  16.072  1.00 88.66           N
ATOM    462  HD1 HIS A  49      19.532  -5.107  15.275  1.00 88.66           H
ATOM    463  CD2 HIS A  49      17.721  -6.670  17.351  1.00 88.66           C
ATOM    464  HD2 HIS A  49      16.886  -7.279  17.700  1.00 88.66           H
ATOM    465  CE1 HIS A  49      19.550  -5.471  17.318  1.00 88.66           C
ATOM    466  HE1 HIS A  49      20.446  -4.947  17.652  1.00 88.66           H
ATOM    467  NE2 HIS A  49      18.692  -6.177  18.109  1.00 88.66           N
ATOM    468  HN  HIS A  49      14.993  -5.178  15.202  1.00 88.66           H
ATOM    469  N   PHE A  50      14.949  -5.966  12.554  1.00 93.33           N
ATOM    470  CA  PHE A  50      14.409  -6.545  11.336  1.00 93.33           C
ATOM    471  C   PHE A  50      13.975  -5.453  10.356  1.00 93.33           C
ATOM    472  O   PHE A  50      14.280  -5.524   9.166  1.00 93.33           O
ATOM    473  HA  PHE A  50      15.201  -7.142  10.883  1.00 93.33           H
ATOM    474  CB  PHE A  50      13.185  -7.371  11.736  1.00 93.33           C
ATOM    475 1HB  PHE A  50      13.484  -8.103  12.487  1.00 93.33           H
ATOM    476 2HB  PHE A  50      12.454  -6.713  12.206  1.00 93.33           H
ATOM    477  CG  PHE A  50      12.518  -8.101  10.569  1.00 93.33           C
ATOM    478  CD1 PHE A  50      11.372  -7.611  10.027  1.00 93.33           C
ATOM    479  HD1 PHE A  50      10.928  -6.697  10.423  1.00 93.33           H
ATOM    480  CD2 PHE A  50      13.071  -9.241  10.075  1.00 93.33           C
ATOM    481  HD2 PHE A  50      13.990  -9.634  10.510  1.00 93.33           H
ATOM    482  CE1 PHE A  50      10.752  -8.288   8.943  1.00 93.33           C
ATOM    483  HE1 PHE A  50       9.833  -7.896   8.509  1.00 93.33           H
ATOM    484  CE2 PHE A  50      12.452  -9.919   8.992  1.00 93.33           C
ATOM    485  HE2 PHE A  50      12.895 -10.832   8.595  1.00 93.33           H
ATOM    486  CZ  PHE A  50      11.305  -9.428   8.449  1.00 93.33           C
ATOM    487  HZ  PHE A  50      10.830  -9.948   7.617  1.00 93.33           H
ATOM    488  HN  PHE A  50      14.293  -5.868  13.302  1.00 93.33           H
ATOM    489  N   LEU A  51      13.268  -4.469  10.892  1.00 94.35           N
ATOM    490  CA  LEU A  51      12.526  -3.539  10.057  1.00 94.35           C
ATOM    491  C   LEU A  51      13.505  -2.586   9.368  1.00 94.35           C
ATOM    492  O   LEU A  51      13.416  -2.364   8.162  1.00 94.35           O
ATOM    493  HA  LEU A  51      12.017  -4.124   9.291  1.00 94.35           H
ATOM    494  CB  LEU A  51      11.448  -2.827  10.875  1.00 94.35           C
ATOM    495 1HB  LEU A  51      11.930  -2.315  11.708  1.00 94.35           H
ATOM    496 2HB  LEU A  51      10.992  -2.060  10.250  1.00 94.35           H
ATOM    497  CG  LEU A  51      10.335  -3.716  11.435  1.00 94.35           C
ATOM    498  HG  LEU A  51      10.781  -4.421  12.136  1.00 94.35           H
ATOM    499  CD1 LEU A  51       9.313  -2.888  12.217  1.00 94.35           C
ATOM    500 1HD1 LEU A  51       9.810  -2.386  13.047  1.00 94.35           H
ATOM    501 2HD1 LEU A  51       8.867  -2.144  11.557  1.00 94.35           H
ATOM    502 3HD1 LEU A  51       8.533  -3.544  12.604  1.00 94.35           H
ATOM    503  CD2 LEU A  51       9.678  -4.537  10.324  1.00 94.35           C
ATOM    504 1HD2 LEU A  51       9.248  -3.865   9.581  1.00 94.35           H
ATOM    505 2HD2 LEU A  51      10.427  -5.172   9.850  1.00 94.35           H
ATOM    506 3HD2 LEU A  51       8.891  -5.160  10.749  1.00 94.35           H
ATOM    507  HN  LEU A  51      13.198  -4.302  11.875  1.00 94.35           H
ATOM    508  N   PRO A  52      14.452  -2.007  10.119  1.00 95.61           N
ATOM    509  CA  PRO A  52      15.250  -0.893   9.600  1.00 95.61           C
ATOM    510  C   PRO A  52      15.901  -1.221   8.267  1.00 95.61           C
ATOM    511  O   PRO A  52      15.790  -0.453   7.312  1.00 95.61           O
ATOM    512  HA  PRO A  52      14.608  -0.034   9.401  1.00 95.61           H
ATOM    513  CB  PRO A  52      16.290  -0.651  10.696  1.00 95.61           C
ATOM    514 1HB  PRO A  52      17.204  -1.217  10.513  1.00 95.61           H
ATOM    515 2HB  PRO A  52      16.574   0.400  10.755  1.00 95.61           H
ATOM    516  CG  PRO A  52      15.583  -1.115  11.963  1.00 95.61           C
ATOM    517 1HG  PRO A  52      16.290  -1.339  12.762  1.00 95.61           H
ATOM    518 2HG  PRO A  52      14.909  -0.352  12.354  1.00 95.61           H
ATOM    519  CD  PRO A  52      14.835  -2.354  11.500  1.00 95.61           C
ATOM    520 1HD  PRO A  52      15.466  -3.243  11.528  1.00 95.61           H
ATOM    521 2HD  PRO A  52      13.968  -2.562  12.127  1.00 95.61           H
ATOM    522  N   PRO A  53      16.593  -2.364   8.169  1.00 96.16           N
ATOM    523  CA  PRO A  53      17.353  -2.685   6.958  1.00 96.16           C
ATOM    524  C   PRO A  53      16.451  -2.966   5.768  1.00 96.16           C
ATOM    525  O   PRO A  53      16.792  -2.634   4.634  1.00 96.16           O
ATOM    526  HA  PRO A  53      17.961  -1.831   6.658  1.00 96.16           H
ATOM    527  CB  PRO A  53      18.167  -3.917   7.357  1.00 96.16           C
ATOM    528 1HB  PRO A  53      18.323  -4.586   6.511  1.00 96.16           H
ATOM    529 2HB  PRO A  53      19.154  -3.642   7.731  1.00 96.16           H
ATOM    530  CG  PRO A  53      17.333  -4.564   8.426  1.00 96.16           C
ATOM    531 1HG  PRO A  53      16.572  -5.213   7.993  1.00 96.16           H
ATOM    532 2HG  PRO A  53      17.944  -5.184   9.082  1.00 96.16           H
ATOM    533  CD  PRO A  53      16.708  -3.428   9.183  1.00 96.16           C
ATOM    534 1HD  PRO A  53      15.735  -3.703   9.589  1.00 96.16           H
ATOM    535 2HD  PRO A  53      17.329  -3.116  10.023  1.00 96.16           H
ATOM    536  N   LEU A  54      15.312  -3.576   6.060  1.00 94.56           N
ATOM    537  CA  LEU A  54      14.398  -3.998   5.012  1.00 94.56           C
ATOM    538  C   LEU A  54      13.723  -2.767   4.405  1.00 94.56           C
ATOM    539  O   LEU A  54      13.541  -2.690   3.190  1.00 94.56           O
ATOM    540  HA  LEU A  54      14.991  -4.484   4.238  1.00 94.56           H
ATOM    541  CB  LEU A  54      13.412  -5.038   5.548  1.00 94.56           C
ATOM    542 1HB  LEU A  54      12.913  -4.621   6.422  1.00 94.56           H
ATOM    543 2HB  LEU A  54      12.645  -5.205   4.792  1.00 94.56           H
ATOM    544  CG  LEU A  54      14.010  -6.392   5.934  1.00 94.56           C
ATOM    545  HG  LEU A  54      14.734  -6.230   6.734  1.00 94.56           H
ATOM    546  CD1 LEU A  54      12.934  -7.331   6.482  1.00 94.56           C
ATOM    547 1HD1 LEU A  54      12.478  -6.885   7.366  1.00 94.56           H
ATOM    548 2HD1 LEU A  54      12.170  -7.491   5.721  1.00 94.56           H
ATOM    549 3HD1 LEU A  54      13.386  -8.286   6.749  1.00 94.56           H
ATOM    550  CD2 LEU A  54      14.768  -7.013   4.759  1.00 94.56           C
ATOM    551 1HD2 LEU A  54      14.084  -7.159   3.923  1.00 94.56           H
ATOM    552 2HD2 LEU A  54      15.576  -6.348   4.456  1.00 94.56           H
ATOM    553 3HD2 LEU A  54      15.183  -7.975   5.061  1.00 94.56           H
ATOM    554  HN  LEU A  54      15.011  -3.783   6.991  1.00 94.56           H
ATOM    555  N   TYR A  55      13.370  -1.834   5.277  1.00 94.94           N
ATOM    556  CA  TYR A  55      12.701  -0.619   4.843  1.00 94.94           C
ATOM    557  C   TYR A  55      13.634   0.248   3.995  1.00 94.94           C
ATOM    558  O   TYR A  55      13.204   0.853   3.014  1.00 94.94           O
ATOM    559  HA  TYR A  55      11.838  -0.906   4.243  1.00 94.94           H
ATOM    560  CB  TYR A  55      12.339   0.142   6.121  1.00 94.94           C
ATOM    561 1HB  TYR A  55      13.184   0.099   6.808  1.00 94.94           H
ATOM    562 2HB  TYR A  55      12.182   1.192   5.874  1.00 94.94           H
ATOM    563  CG  TYR A  55      11.094  -0.392   6.831  1.00 94.94           C
ATOM    564  CD1 TYR A  55      10.494  -1.554   6.391  1.00 94.94           C
ATOM    565  HD1 TYR A  55      10.907  -2.092   5.538  1.00 94.94           H
ATOM    566  CD2 TYR A  55      10.571   0.288   7.912  1.00 94.94           C
ATOM    567  HD2 TYR A  55      11.046   1.206   8.260  1.00 94.94           H
ATOM    568  CE1 TYR A  55       9.322  -2.057   7.060  1.00 94.94           C
ATOM    569  HE1 TYR A  55       8.838  -2.974   6.723  1.00 94.94           H
ATOM    570  CE2 TYR A  55       9.400  -0.215   8.581  1.00 94.94           C
ATOM    571  HE2 TYR A  55       8.976   0.313   9.436  1.00 94.94           H
ATOM    572  CZ  TYR A  55       8.833  -1.363   8.122  1.00 94.94           C
ATOM    573  OH  TYR A  55       7.726  -1.838   8.754  1.00 94.94           O
ATOM    574  HH  TYR A  55       7.374  -2.639   8.271  1.00 94.94           H
ATOM    575  HN  TYR A  55      13.533  -1.898   6.261  1.00 94.94           H
ATOM    576  N   TRP A  56      14.894   0.280   4.403  1.00 93.16           N
ATOM    577  CA  TRP A  56      15.903   1.018   3.662  1.00 93.16           C
ATOM    578  C   TRP A  56      16.036   0.377   2.279  1.00 93.16           C
ATOM    579  O   TRP A  56      16.131   1.079   1.273  1.00 93.16           O
ATOM    580  HA  TRP A  56      15.558   2.047   3.565  1.00 93.16           H
ATOM    581  CB  TRP A  56      17.225   1.062   4.430  1.00 93.16           C
ATOM    582 1HB  TRP A  56      17.377   0.104   4.927  1.00 93.16           H
ATOM    583 2HB  TRP A  56      18.042   1.186   3.719  1.00 93.16           H
ATOM    584  CG  TRP A  56      17.302   2.179   5.473  1.00 93.16           C
ATOM    585  CD1 TRP A  56      17.393   2.059   6.805  1.00 93.16           C
ATOM    586  HD1 TRP A  56      17.425   1.107   7.334  1.00 93.16           H
ATOM    587  CD2 TRP A  56      17.291   3.598   5.215  1.00 93.16           C
ATOM    588  NE1 TRP A  56      17.441   3.293   7.421  1.00 93.16           N
ATOM    589  HE1 TRP A  56      17.509   3.461   8.405  1.00 93.16           H
ATOM    590  CE2 TRP A  56      17.377   4.259   6.424  1.00 93.16           C
ATOM    591  CE3 TRP A  56      17.211   4.302   4.000  1.00 93.16           C
ATOM    592  HE3 TRP A  56      17.143   3.804   3.033  1.00 93.16           H
ATOM    593  CZ2 TRP A  56      17.391   5.654   6.536  1.00 93.16           C
ATOM    594  HZ2 TRP A  56      17.460   6.152   7.503  1.00 93.16           H
ATOM    595  CZ3 TRP A  56      17.226   5.696   4.129  1.00 93.16           C
ATOM    596  HZ3 TRP A  56      17.167   6.290   3.218  1.00 93.16           H
ATOM    597  CH2 TRP A  56      17.313   6.375   5.339  1.00 93.16           C
ATOM    598  HH2 TRP A  56      17.319   7.465   5.355  1.00 93.16           H
ATOM    599  HN  TRP A  56      15.228  -0.186   5.223  1.00 93.16           H
ATOM    600  N   LEU A  57      16.038  -0.948   2.273  1.00 94.57           N
ATOM    601  CA  LEU A  57      16.167  -1.690   1.031  1.00 94.57           C
ATOM    602  C   LEU A  57      14.983  -1.361   0.119  1.00 94.57           C
ATOM    603  O   LEU A  57      15.169  -1.033  -1.051  1.00 94.57           O
ATOM    604  HA  LEU A  57      17.082  -1.355   0.543  1.00 94.57           H
ATOM    605  CB  LEU A  57      16.327  -3.185   1.315  1.00 94.57           C
ATOM    606 1HB  LEU A  57      17.206  -3.323   1.944  1.00 94.57           H
ATOM    607 2HB  LEU A  57      15.465  -3.519   1.893  1.00 94.57           H
ATOM    608  CG  LEU A  57      16.464  -4.090   0.089  1.00 94.57           C
ATOM    609  HG  LEU A  57      15.611  -3.909  -0.566  1.00 94.57           H
ATOM    610  CD1 LEU A  57      17.725  -3.747  -0.707  1.00 94.57           C
ATOM    611 1HD1 LEU A  57      17.674  -2.711  -1.041  1.00 94.57           H
ATOM    612 2HD1 LEU A  57      18.602  -3.882  -0.074  1.00 94.57           H
ATOM    613 3HD1 LEU A  57      17.798  -4.405  -1.573  1.00 94.57           H
ATOM    614  CD2 LEU A  57      16.422  -5.566   0.489  1.00 94.57           C
ATOM    615 1HD2 LEU A  57      17.242  -5.780   1.175  1.00 94.57           H
ATOM    616 2HD2 LEU A  57      15.473  -5.783   0.978  1.00 94.57           H
ATOM    617 3HD2 LEU A  57      16.522  -6.187  -0.402  1.00 94.57           H
ATOM    618  HN  LEU A  57      15.954  -1.510   3.095  1.00 94.57           H
ATOM    619  N   VAL A  58      13.792  -1.459   0.691  1.00 95.82           N
ATOM    620  CA  VAL A  58      12.576  -1.225  -0.069  1.00 95.82           C
ATOM    621  C   VAL A  58      12.598   0.197  -0.634  1.00 95.82           C
ATOM    622  O   VAL A  58      12.277   0.410  -1.802  1.00 95.82           O
ATOM    623  HA  VAL A  58      12.565  -1.932  -0.898  1.00 95.82           H
ATOM    624  CB  VAL A  58      11.351  -1.501   0.806  1.00 95.82           C
ATOM    625  HB  VAL A  58      11.459  -0.926   1.725  1.00 95.82           H
ATOM    626  CG1 VAL A  58      10.067  -1.042   0.112  1.00 95.82           C
ATOM    627 1HG1 VAL A  58      10.123   0.029  -0.083  1.00 95.82           H
ATOM    628 2HG1 VAL A  58       9.952  -1.577  -0.831  1.00 95.82           H
ATOM    629 3HG1 VAL A  58       9.212  -1.250   0.755  1.00 95.82           H
ATOM    630  CG2 VAL A  58      11.270  -2.981   1.184  1.00 95.82           C
ATOM    631 1HG2 VAL A  58      11.196  -3.584   0.279  1.00 95.82           H
ATOM    632 2HG2 VAL A  58      12.166  -3.265   1.737  1.00 95.82           H
ATOM    633 3HG2 VAL A  58      10.391  -3.150   1.805  1.00 95.82           H
ATOM    634  HN  VAL A  58      13.651  -1.694   1.653  1.00 95.82           H
ATOM    635  N   PHE A  59      12.981   1.133   0.222  1.00 96.39           N
ATOM    636  CA  PHE A  59      13.007   2.534  -0.164  1.00 96.39           C
ATOM    637  C   PHE A  59      13.917   2.753  -1.374  1.00 96.39           C
ATOM    638  O   PHE A  59      13.503   3.349  -2.367  1.00 96.39           O
ATOM    639  HA  PHE A  59      11.987   2.817  -0.422  1.00 96.39           H
ATOM    640  CB  PHE A  59      13.566   3.316   1.027  1.00 96.39           C
ATOM    641 1HB  PHE A  59      12.860   3.250   1.855  1.00 96.39           H
ATOM    642 2HB  PHE A  59      14.491   2.842   1.358  1.00 96.39           H
ATOM    643  CG  PHE A  59      13.843   4.790   0.729  1.00 96.39           C
ATOM    644  CD1 PHE A  59      15.125   5.241   0.662  1.00 96.39           C
ATOM    645  HD1 PHE A  59      15.954   4.552   0.820  1.00 96.39           H
ATOM    646  CD2 PHE A  59      12.809   5.650   0.531  1.00 96.39           C
ATOM    647  HD2 PHE A  59      11.782   5.289   0.585  1.00 96.39           H
ATOM    648  CE1 PHE A  59      15.382   6.610   0.385  1.00 96.39           C
ATOM    649  HE1 PHE A  59      16.409   6.971   0.331  1.00 96.39           H
ATOM    650  CE2 PHE A  59      13.066   7.019   0.254  1.00 96.39           C
ATOM    651  HE2 PHE A  59      12.237   7.708   0.095  1.00 96.39           H
ATOM    652  CZ  PHE A  59      14.347   7.470   0.187  1.00 96.39           C
ATOM    653  HZ  PHE A  59      14.545   8.521  -0.026  1.00 96.39           H
ATOM    654  HN  PHE A  59      13.270   0.948   1.162  1.00 96.39           H
ATOM    655  N   ILE A  60      15.140   2.258  -1.252  1.00 94.67           N
ATOM    656  CA  ILE A  60      16.162   2.534  -2.247  1.00 94.67           C
ATOM    657  C   ILE A  60      15.711   1.984  -3.601  1.00 94.67           C
ATOM    658  O   ILE A  60      15.710   2.704  -4.598  1.00 94.67           O
ATOM    659  HA  ILE A  60      16.255   3.617  -2.328  1.00 94.67           H
ATOM    660  CB  ILE A  60      17.519   1.997  -1.786  1.00 94.67           C
ATOM    661  HB  ILE A  60      17.382   0.969  -1.449  1.00 94.67           H
ATOM    662  CG1 ILE A  60      18.049   2.796  -0.593  1.00 94.67           C
ATOM    663 1HG1 ILE A  60      18.370   3.783  -0.927  1.00 94.67           H
ATOM    664 2HG1 ILE A  60      17.249   2.949   0.131  1.00 94.67           H
ATOM    665  CG2 ILE A  60      18.518   1.964  -2.944  1.00 94.67           C
ATOM    666 1HG2 ILE A  60      18.137   1.318  -3.735  1.00 94.67           H
ATOM    667 2HG2 ILE A  60      18.656   2.973  -3.333  1.00 94.67           H
ATOM    668 3HG2 ILE A  60      19.473   1.578  -2.588  1.00 94.67           H
ATOM    669  CD1 ILE A  60      19.219   2.072   0.075  1.00 94.67           C
ATOM    670 1HD1 ILE A  60      18.888   1.095   0.429  1.00 94.67           H
ATOM    671 2HD1 ILE A  60      20.026   1.943  -0.645  1.00 94.67           H
ATOM    672 3HD1 ILE A  60      19.576   2.662   0.920  1.00 94.67           H
ATOM    673  HN  ILE A  60      15.436   1.680  -0.491  1.00 94.67           H
ATOM    674  N   VAL A  61      15.339   0.713  -3.593  1.00 95.16           N
ATOM    675  CA  VAL A  61      15.027   0.017  -4.830  1.00 95.16           C
ATOM    676  C   VAL A  61      13.773   0.633  -5.454  1.00 95.16           C
ATOM    677  O   VAL A  61      13.731   0.874  -6.660  1.00 95.16           O
ATOM    678  HA  VAL A  61      15.866   0.162  -5.510  1.00 95.16           H
ATOM    679  CB  VAL A  61      14.887  -1.484  -4.565  1.00 95.16           C
ATOM    680  HB  VAL A  61      14.120  -1.619  -3.802  1.00 95.16           H
ATOM    681  CG1 VAL A  61      14.432  -2.223  -5.825  1.00 95.16           C
ATOM    682 1HG1 VAL A  61      13.466  -1.833  -6.146  1.00 95.16           H
ATOM    683 2HG1 VAL A  61      15.165  -2.075  -6.617  1.00 95.16           H
ATOM    684 3HG1 VAL A  61      14.341  -3.287  -5.608  1.00 95.16           H
ATOM    685  CG2 VAL A  61      16.194  -2.070  -4.027  1.00 95.16           C
ATOM    686 1HG2 VAL A  61      16.988  -1.917  -4.757  1.00 95.16           H
ATOM    687 2HG2 VAL A  61      16.457  -1.573  -3.093  1.00 95.16           H
ATOM    688 3HG2 VAL A  61      16.066  -3.137  -3.847  1.00 95.16           H
ATOM    689  HN  VAL A  61      15.250   0.161  -2.764  1.00 95.16           H
ATOM    690  N   GLY A  62      12.783   0.869  -4.606  1.00 96.55           N
ATOM    691  CA  GLY A  62      11.495   1.352  -5.075  1.00 96.55           C
ATOM    692  C   GLY A  62      11.606   2.782  -5.607  1.00 96.55           C
ATOM    693  O   GLY A  62      11.019   3.113  -6.636  1.00 96.55           O
ATOM    694 1HA  GLY A  62      11.121   0.696  -5.861  1.00 96.55           H
ATOM    695 2HA  GLY A  62      10.772   1.318  -4.260  1.00 96.55           H
ATOM    696  HN  GLY A  62      12.851   0.737  -3.617  1.00 96.55           H
ATOM    697  N   ALA A  63      12.363   3.592  -4.881  1.00 96.16           N
ATOM    698  CA  ALA A  63      12.514   4.993  -5.236  1.00 96.16           C
ATOM    699  C   ALA A  63      13.179   5.099  -6.609  1.00 96.16           C
ATOM    700  O   ALA A  63      12.760   5.897  -7.446  1.00 96.16           O
ATOM    701  HA  ALA A  63      11.517   5.431  -5.290  1.00 96.16           H
ATOM    702  CB  ALA A  63      13.309   5.713  -4.145  1.00 96.16           C
ATOM    703 1HB  ALA A  63      12.779   5.634  -3.196  1.00 96.16           H
ATOM    704 2HB  ALA A  63      14.294   5.255  -4.051  1.00 96.16           H
ATOM    705 3HB  ALA A  63      13.422   6.764  -4.411  1.00 96.16           H
ATOM    706  HN  ALA A  63      12.868   3.306  -4.067  1.00 96.16           H
ATOM    707  N   LEU A  64      14.206   4.283  -6.798  1.00 90.76           N
ATOM    708  CA  LEU A  64      14.936   4.277  -8.054  1.00 90.76           C
ATOM    709  C   LEU A  64      13.992   3.868  -9.186  1.00 90.76           C
ATOM    710  O   LEU A  64      13.952   4.517 -10.231  1.00 90.76           O
ATOM    711  HA  LEU A  64      15.276   5.296  -8.239  1.00 90.76           H
ATOM    712  CB  LEU A  64      16.183   3.397  -7.945  1.00 90.76           C
ATOM    713 1HB  LEU A  64      15.889   2.436  -7.521  1.00 90.76           H
ATOM    714 2HB  LEU A  64      16.554   3.201  -8.951  1.00 90.76           H
ATOM    715  CG  LEU A  64      17.332   3.962  -7.109  1.00 90.76           C
ATOM    716  HG  LEU A  64      16.942   4.227  -6.126  1.00 90.76           H
ATOM    717  CD1 LEU A  64      18.423   2.911  -6.893  1.00 90.76           C
ATOM    718 1HD1 LEU A  64      18.001   2.051  -6.372  1.00 90.76           H
ATOM    719 2HD1 LEU A  64      18.816   2.592  -7.859  1.00 90.76           H
ATOM    720 3HD1 LEU A  64      19.227   3.339  -6.296  1.00 90.76           H
ATOM    721  CD2 LEU A  64      17.887   5.243  -7.735  1.00 90.76           C
ATOM    722 1HD2 LEU A  64      18.257   5.027  -8.737  1.00 90.76           H
ATOM    723 2HD2 LEU A  64      17.096   5.991  -7.793  1.00 90.76           H
ATOM    724 3HD2 LEU A  64      18.703   5.624  -7.120  1.00 90.76           H
ATOM    725  HN  LEU A  64      14.539   3.635  -6.113  1.00 90.76           H
ATOM    726  N   GLY A  65      13.255   2.795  -8.941  1.00 94.38           N
ATOM    727  CA  GLY A  65      12.405   2.220  -9.969  1.00 94.38           C
ATOM    728  C   GLY A  65      11.319   3.208 -10.399  1.00 94.38           C
ATOM    729  O   GLY A  65      11.160   3.483 -11.588  1.00 94.38           O
ATOM    730 1HA  GLY A  65      13.009   1.940 -10.832  1.00 94.38           H
ATOM    731 2HA  GLY A  65      11.942   1.306  -9.595  1.00 94.38           H
ATOM    732  HN  GLY A  65      13.232   2.321  -8.061  1.00 94.38           H
ATOM    733  N   ASN A  66      10.599   3.715  -9.409  1.00 92.87           N
ATOM    734  CA  ASN A  66       9.431   4.536  -9.677  1.00 92.87           C
ATOM    735  C   ASN A  66       9.880   5.890 -10.230  1.00 92.87           C
ATOM    736  O   ASN A  66       9.226   6.456 -11.104  1.00 92.87           O
ATOM    737  HA  ASN A  66       8.840   3.968 -10.396  1.00 92.87           H
ATOM    738  CB  ASN A  66       8.630   4.790  -8.398  1.00 92.87           C
ATOM    739 1HB  ASN A  66       9.310   5.039  -7.583  1.00 92.87           H
ATOM    740 2HB  ASN A  66       7.974   5.649  -8.540  1.00 92.87           H
ATOM    741  CG  ASN A  66       7.799   3.563  -8.019  1.00 92.87           C
ATOM    742  OD1 ASN A  66       6.839   3.203  -8.681  1.00 92.87           O
ATOM    743  ND2 ASN A  66       8.220   2.943  -6.920  1.00 92.87           N
ATOM    744 1HD2 ASN A  66       9.015   3.290  -6.424  1.00 92.87           H
ATOM    745 2HD2 ASN A  66       7.741   2.129  -6.591  1.00 92.87           H
ATOM    746  HN  ASN A  66      10.802   3.573  -8.440  1.00 92.87           H
ATOM    747  N   SER A  67      10.994   6.371  -9.697  1.00 92.37           N
ATOM    748  CA  SER A  67      11.559   7.630 -10.151  1.00 92.37           C
ATOM    749  C   SER A  67      11.896   7.545 -11.641  1.00 92.37           C
ATOM    750  O   SER A  67      11.713   8.512 -12.378  1.00 92.37           O
ATOM    751  HA  SER A  67      10.782   8.374  -9.976  1.00 92.37           H
ATOM    752  CB  SER A  67      12.806   7.997  -9.345  1.00 92.37           C
ATOM    753 1HB  SER A  67      13.552   7.210  -9.452  1.00 92.37           H
ATOM    754 2HB  SER A  67      13.245   8.909  -9.750  1.00 92.37           H
ATOM    755  OG  SER A  67      12.512   8.186  -7.963  1.00 92.37           O
ATOM    756  HG  SER A  67      12.893   7.433  -7.426  1.00 92.37           H
ATOM    757  HN  SER A  67      11.507   5.916  -8.969  1.00 92.37           H
ATOM    758  N   LEU A  68      12.382   6.379 -12.040  1.00 87.60           N
ATOM    759  CA  LEU A  68      12.763   6.161 -13.425  1.00 87.60           C
ATOM    760  C   LEU A  68      11.511   6.192 -14.304  1.00 87.60           C
ATOM    761  O   LEU A  68      11.534   6.741 -15.404  1.00 87.60           O
ATOM    762  HA  LEU A  68      13.412   6.985 -13.719  1.00 87.60           H
ATOM    763  CB  LEU A  68      13.577   4.873 -13.560  1.00 87.60           C
ATOM    764 1HB  LEU A  68      14.370   4.887 -12.812  1.00 87.60           H
ATOM    765 2HB  LEU A  68      12.929   4.029 -13.322  1.00 87.60           H
ATOM    766  CG  LEU A  68      14.211   4.621 -14.930  1.00 87.60           C
ATOM    767  HG  LEU A  68      13.431   4.699 -15.687  1.00 87.60           H
ATOM    768  CD1 LEU A  68      15.261   5.686 -15.252  1.00 87.60           C
ATOM    769 1HD1 LEU A  68      14.791   6.669 -15.260  1.00 87.60           H
ATOM    770 2HD1 LEU A  68      16.045   5.664 -14.495  1.00 87.60           H
ATOM    771 3HD1 LEU A  68      15.696   5.483 -16.231  1.00 87.60           H
ATOM    772  CD2 LEU A  68      14.785   3.205 -15.016  1.00 87.60           C
ATOM    773 1HD2 LEU A  68      15.548   3.075 -14.249  1.00 87.60           H
ATOM    774 2HD2 LEU A  68      13.987   2.479 -14.862  1.00 87.60           H
ATOM    775 3HD2 LEU A  68      15.230   3.053 -16.000  1.00 87.60           H
ATOM    776  HN  LEU A  68      12.517   5.593 -11.435  1.00 87.60           H
ATOM    777  N   VAL A  69      10.447   5.595 -13.785  1.00 91.16           N
ATOM    778  CA  VAL A  69       9.186   5.554 -14.506  1.00 91.16           C
ATOM    779  C   VAL A  69       8.727   6.983 -14.803  1.00 91.16           C
ATOM    780  O   VAL A  69       8.425   7.316 -15.948  1.00 91.16           O
ATOM    781  HA  VAL A  69       9.364   5.039 -15.450  1.00 91.16           H
ATOM    782  CB  VAL A  69       8.156   4.748 -13.712  1.00 91.16           C
ATOM    783  HB  VAL A  69       8.124   5.150 -12.700  1.00 91.16           H
ATOM    784  CG1 VAL A  69       6.760   4.893 -14.320  1.00 91.16           C
ATOM    785 1HG1 VAL A  69       6.466   5.943 -14.309  1.00 91.16           H
ATOM    786 2HG1 VAL A  69       6.771   4.530 -15.348  1.00 91.16           H
ATOM    787 3HG1 VAL A  69       6.047   4.310 -13.737  1.00 91.16           H
ATOM    788  CG2 VAL A  69       8.564   3.276 -13.621  1.00 91.16           C
ATOM    789 1HG2 VAL A  69       8.638   2.857 -14.624  1.00 91.16           H
ATOM    790 2HG2 VAL A  69       9.530   3.197 -13.122  1.00 91.16           H
ATOM    791 3HG2 VAL A  69       7.814   2.726 -13.052  1.00 91.16           H
ATOM    792  HN  VAL A  69      10.438   5.147 -12.891  1.00 91.16           H
ATOM    793  N   ILE A  70       8.689   7.789 -13.753  1.00 91.16           N
ATOM    794  CA  ILE A  70       8.172   9.142 -13.866  1.00 91.16           C
ATOM    795  C   ILE A  70       9.004   9.917 -14.890  1.00 91.16           C
ATOM    796  O   ILE A  70       8.456  10.643 -15.718  1.00 91.16           O
ATOM    797  HA  ILE A  70       7.149   9.072 -14.235  1.00 91.16           H
ATOM    798  CB  ILE A  70       8.113   9.810 -12.491  1.00 91.16           C
ATOM    799  HB  ILE A  70       9.094   9.721 -12.025  1.00 91.16           H
ATOM    800  CG1 ILE A  70       7.113   9.097 -11.578  1.00 91.16           C
ATOM    801 1HG1 ILE A  70       6.096   9.345 -11.883  1.00 91.16           H
ATOM    802 2HG1 ILE A  70       7.224   8.018 -11.684  1.00 91.16           H
ATOM    803  CG2 ILE A  70       7.807  11.304 -12.619  1.00 91.16           C
ATOM    804 1HG2 ILE A  70       8.589  11.785 -13.208  1.00 91.16           H
ATOM    805 2HG2 ILE A  70       6.846  11.437 -13.114  1.00 91.16           H
ATOM    806 3HG2 ILE A  70       7.771  11.754 -11.627  1.00 91.16           H
ATOM    807  CD1 ILE A  70       7.324   9.496 -10.116  1.00 91.16           C
ATOM    808 1HD1 ILE A  70       8.334   9.225  -9.808  1.00 91.16           H
ATOM    809 2HD1 ILE A  70       7.189  10.573 -10.010  1.00 91.16           H
ATOM    810 3HD1 ILE A  70       6.601   8.975  -9.489  1.00 91.16           H
ATOM    811  HN  ILE A  70       9.002   7.532 -12.838  1.00 91.16           H
ATOM    812  N   LEU A  71      10.313   9.736 -14.801  1.00 85.46           N
ATOM    813  CA  LEU A  71      11.231  10.477 -15.649  1.00 85.46           C
ATOM    814  C   LEU A  71      10.919  10.175 -17.116  1.00 85.46           C
ATOM    815  O   LEU A  71      10.835  11.088 -17.937  1.00 85.46           O
ATOM    816  HA  LEU A  71      11.057  11.538 -15.470  1.00 85.46           H
ATOM    817  CB  LEU A  71      12.680  10.183 -15.255  1.00 85.46           C
ATOM    818 1HB  LEU A  71      12.794  10.381 -14.190  1.00 85.46           H
ATOM    819 2HB  LEU A  71      12.867   9.120 -15.404  1.00 85.46           H
ATOM    820  CG  LEU A  71      13.753  10.971 -16.009  1.00 85.46           C
ATOM    821  HG  LEU A  71      13.497  10.970 -17.069  1.00 85.46           H
ATOM    822  CD1 LEU A  71      13.782  12.432 -15.554  1.00 85.46           C
ATOM    823 1HD1 LEU A  71      12.812  12.891 -15.744  1.00 85.46           H
ATOM    824 2HD1 LEU A  71      14.001  12.475 -14.487  1.00 85.46           H
ATOM    825 3HD1 LEU A  71      14.553  12.969 -16.105  1.00 85.46           H
ATOM    826  CD2 LEU A  71      15.122  10.302 -15.875  1.00 85.46           C
ATOM    827 1HD2 LEU A  71      15.400  10.252 -14.822  1.00 85.46           H
ATOM    828 2HD2 LEU A  71      15.075   9.293 -16.286  1.00 85.46           H
ATOM    829 3HD2 LEU A  71      15.866  10.882 -16.420  1.00 85.46           H
ATOM    830  HN  LEU A  71      10.747   9.098 -14.164  1.00 85.46           H
ATOM    831  N   VAL A  72      10.756   8.892 -17.402  1.00 85.39           N
ATOM    832  CA  VAL A  72      10.606   8.444 -18.776  1.00 85.39           C
ATOM    833  C   VAL A  72       9.305   9.005 -19.351  1.00 85.39           C
ATOM    834  O   VAL A  72       9.275   9.470 -20.490  1.00 85.39           O
ATOM    835  HA  VAL A  72      11.444   8.846 -19.346  1.00 85.39           H
ATOM    836  CB  VAL A  72      10.678   6.917 -18.839  1.00 85.39           C
ATOM    837  HB  VAL A  72       9.924   6.517 -18.162  1.00 85.39           H
ATOM    838  CG1 VAL A  72      10.361   6.411 -20.248  1.00 85.39           C
ATOM    839 1HG1 VAL A  72       9.356   6.725 -20.529  1.00 85.39           H
ATOM    840 2HG1 VAL A  72      11.082   6.825 -20.953  1.00 85.39           H
ATOM    841 3HG1 VAL A  72      10.419   5.323 -20.265  1.00 85.39           H
ATOM    842  CG2 VAL A  72      12.045   6.413 -18.370  1.00 85.39           C
ATOM    843 1HG2 VAL A  72      12.824   6.826 -19.011  1.00 85.39           H
ATOM    844 2HG2 VAL A  72      12.215   6.728 -17.341  1.00 85.39           H
ATOM    845 3HG2 VAL A  72      12.069   5.324 -18.426  1.00 85.39           H
ATOM    846  HN  VAL A  72      10.726   8.166 -16.715  1.00 85.39           H
ATOM    847  N   TYR A  73       8.260   8.944 -18.538  1.00 85.31           N
ATOM    848  CA  TYR A  73       6.952   9.410 -18.965  1.00 85.31           C
ATOM    849  C   TYR A  73       6.952  10.925 -19.179  1.00 85.31           C
ATOM    850  O   TYR A  73       6.258  11.431 -20.059  1.00 85.31           O
ATOM    851  HA  TYR A  73       6.709   8.917 -19.906  1.00 85.31           H
ATOM    852  CB  TYR A  73       5.990   9.068 -17.824  1.00 85.31           C
ATOM    853 1HB  TYR A  73       6.554   9.008 -16.893  1.00 85.31           H
ATOM    854 2HB  TYR A  73       5.274   9.882 -17.711  1.00 85.31           H
ATOM    855  CG  TYR A  73       5.225   7.759 -18.027  1.00 85.31           C
ATOM    856  CD1 TYR A  73       4.322   7.641 -19.064  1.00 85.31           C
ATOM    857  HD1 TYR A  73       4.155   8.480 -19.739  1.00 85.31           H
ATOM    858  CD2 TYR A  73       5.437   6.697 -17.172  1.00 85.31           C
ATOM    859  HD2 TYR A  73       6.150   6.790 -16.353  1.00 85.31           H
ATOM    860  CE1 TYR A  73       3.602   6.409 -19.255  1.00 85.31           C
ATOM    861  HE1 TYR A  73       2.886   6.302 -20.070  1.00 85.31           H
ATOM    862  CE2 TYR A  73       4.717   5.465 -17.363  1.00 85.31           C
ATOM    863  HE2 TYR A  73       4.875   4.618 -16.695  1.00 85.31           H
ATOM    864  CZ  TYR A  73       3.835   5.381 -18.394  1.00 85.31           C
ATOM    865  OH  TYR A  73       3.154   4.218 -18.574  1.00 85.31           O
ATOM    866  HH  TYR A  73       2.633   4.254 -19.427  1.00 85.31           H
ATOM    867  HN  TYR A  73       8.298   8.585 -17.606  1.00 85.31           H
ATOM    868  N   TRP A  74       7.740  11.606 -18.359  1.00 73.92           N
ATOM    869  CA  TRP A  74       7.760  13.059 -18.376  1.00 73.92           C
ATOM    870  C   TRP A  74       8.402  13.508 -19.690  1.00 73.92           C
ATOM    871  O   TRP A  74       7.843  14.336 -20.407  1.00 73.92           O
ATOM    872  HA  TRP A  74       6.728  13.407 -18.328  1.00 73.92           H
ATOM    873  CB  TRP A  74       8.475  13.611 -17.141  1.00 73.92           C
ATOM    874 1HB  TRP A  74       8.083  13.114 -16.254  1.00 73.92           H
ATOM    875 2HB  TRP A  74       9.534  13.362 -17.205  1.00 73.92           H
ATOM    876  CG  TRP A  74       8.332  15.125 -16.965  1.00 73.92           C
ATOM    877  CD1 TRP A  74       7.764  16.003 -17.802  1.00 73.92           C
ATOM    878  HD1 TRP A  74       7.312  15.736 -18.758  1.00 73.92           H
ATOM    879  CD2 TRP A  74       8.791  15.906 -15.842  1.00 73.92           C
ATOM    880  NE1 TRP A  74       7.823  17.288 -17.304  1.00 73.92           N
ATOM    881  HE1 TRP A  74       7.468  18.112 -17.746  1.00 73.92           H
ATOM    882  CE2 TRP A  74       8.467  17.227 -16.073  1.00 73.92           C
ATOM    883  CE3 TRP A  74       9.458  15.510 -14.669  1.00 73.92           C
ATOM    884  HE3 TRP A  74       9.724  14.473 -14.463  1.00 73.92           H
ATOM    885  CZ2 TRP A  74       8.771  18.259 -15.177  1.00 73.92           C
ATOM    886  HZ2 TRP A  74       8.504  19.296 -15.383  1.00 73.92           H
ATOM    887  CZ3 TRP A  74       9.754  16.553 -13.784  1.00 73.92           C
ATOM    888  HZ3 TRP A  74      10.271  16.300 -12.858  1.00 73.92           H
ATOM    889  CH2 TRP A  74       9.435  17.888 -14.002  1.00 73.92           C
ATOM    890  HH2 TRP A  74       9.701  18.643 -13.262  1.00 73.92           H
ATOM    891  HN  TRP A  74       8.355  11.182 -17.695  1.00 73.92           H
ATOM    892  N   TYR A  75       9.568  12.941 -19.966  1.00 71.12           N
ATOM    893  CA  TYR A  75      10.429  13.470 -21.010  1.00 71.12           C
ATOM    894  C   TYR A  75      10.073  12.869 -22.371  1.00 71.12           C
ATOM    895  O   TYR A  75      10.191  13.535 -23.398  1.00 71.12           O
ATOM    896  HA  TYR A  75      10.285  14.550 -21.049  1.00 71.12           H
ATOM    897  CB  TYR A  75      11.852  13.050 -20.636  1.00 71.12           C
ATOM    898 1HB  TYR A  75      11.817  12.073 -20.154  1.00 71.12           H
ATOM    899 2HB  TYR A  75      12.437  12.934 -21.548  1.00 71.12           H
ATOM    900  CG  TYR A  75      12.568  14.035 -19.710  1.00 71.12           C
ATOM    901  CD1 TYR A  75      13.263  15.102 -20.242  1.00 71.12           C
ATOM    902  HD1 TYR A  75      13.301  15.243 -21.322  1.00 71.12           H
ATOM    903  CD2 TYR A  75      12.520  13.855 -18.342  1.00 71.12           C
ATOM    904  HD2 TYR A  75      11.971  13.012 -17.922  1.00 71.12           H
ATOM    905  CE1 TYR A  75      13.937  16.029 -19.370  1.00 71.12           C
ATOM    906  HE1 TYR A  75      14.490  16.876 -19.777  1.00 71.12           H
ATOM    907  CE2 TYR A  75      13.194  14.782 -17.470  1.00 71.12           C
ATOM    908  HE2 TYR A  75      13.164  14.652 -16.388  1.00 71.12           H
ATOM    909  CZ  TYR A  75      13.870  15.823 -18.027  1.00 71.12           C
ATOM    910  OH  TYR A  75      14.507  16.698 -17.204  1.00 71.12           O
ATOM    911  HH  TYR A  75      14.340  16.452 -16.249  1.00 71.12           H
ATOM    912  HN  TYR A  75       9.925  12.137 -19.490  1.00 71.12           H
ATOM    913  N   CYS A  76       9.645  11.616 -22.334  1.00 71.26           N
ATOM    914  CA  CYS A  76       9.657  10.786 -23.527  1.00 71.26           C
ATOM    915  C   CYS A  76       8.225  10.328 -23.809  1.00 71.26           C
ATOM    916  O   CYS A  76       7.636  10.707 -24.820  1.00 71.26           O
ATOM    917  HA  CYS A  76      10.031  11.410 -24.339  1.00 71.26           H
ATOM    918  CB  CYS A  76      10.616   9.602 -23.383  1.00 71.26           C
ATOM    919 1HB  CYS A  76      11.522   9.919 -22.865  1.00 71.26           H
ATOM    920 2HB  CYS A  76      10.157   8.824 -22.774  1.00 71.26           H
ATOM    921  SG  CYS A  76      11.040   8.935 -25.033  1.00 71.26           S
ATOM    922  HG  CYS A  76       9.828   8.462 -25.307  1.00 71.26           H
ATOM    923  HN  CYS A  76       9.294  11.168 -21.512  1.00 71.26           H
ATOM    924  N   THR A  77       7.705   9.520 -22.896  1.00 64.72           N
ATOM    925  CA  THR A  77       6.505   8.750 -23.175  1.00 64.72           C
ATOM    926  C   THR A  77       5.300   9.680 -23.332  1.00 64.72           C
ATOM    927  O   THR A  77       4.483   9.496 -24.233  1.00 64.72           O
ATOM    928  HA  THR A  77       6.639   8.236 -24.126  1.00 64.72           H
ATOM    929  CB  THR A  77       6.334   7.719 -22.057  1.00 64.72           C
ATOM    930  HB  THR A  77       6.114   8.207 -21.108  1.00 64.72           H
ATOM    931  OG1 THR A  77       7.541   6.963 -22.095  1.00 64.72           O
ATOM    932  HG1 THR A  77       7.565   6.399 -22.920  1.00 64.72           H
ATOM    933  CG2 THR A  77       5.242   6.694 -22.368  1.00 64.72           C
ATOM    934 1HG2 THR A  77       5.496   6.158 -23.283  1.00 64.72           H
ATOM    935 2HG2 THR A  77       4.289   7.207 -22.500  1.00 64.72           H
ATOM    936 3HG2 THR A  77       5.162   5.986 -21.543  1.00 64.72           H
ATOM    937  HN  THR A  77       8.090   9.387 -21.983  1.00 64.72           H
ATOM    938  N   ARG A  78       5.228  10.659 -22.442  1.00 61.79           N
ATOM    939  CA  ARG A  78       4.019  11.452 -22.298  1.00 61.79           C
ATOM    940  C   ARG A  78       2.803  10.538 -22.123  1.00 61.79           C
ATOM    941  O   ARG A  78       2.799   9.406 -22.603  1.00 61.79           O
ATOM    942  HA  ARG A  78       4.186  12.056 -21.406  1.00 61.79           H
ATOM    943  CB  ARG A  78       3.801  12.351 -23.516  1.00 61.79           C
ATOM    944 1HB  ARG A  78       3.722  11.740 -24.415  1.00 61.79           H
ATOM    945 2HB  ARG A  78       2.857  12.888 -23.412  1.00 61.79           H
ATOM    946  CG  ARG A  78       4.948  13.351 -23.671  1.00 61.79           C
ATOM    947 1HG  ARG A  78       5.105  13.879 -22.730  1.00 61.79           H
ATOM    948 2HG  ARG A  78       5.872  12.818 -23.896  1.00 61.79           H
ATOM    949  CD  ARG A  78       4.651  14.358 -24.784  1.00 61.79           C
ATOM    950 1HD  ARG A  78       4.549  13.840 -25.737  1.00 61.79           H
ATOM    951 2HD  ARG A  78       3.701  14.858 -24.590  1.00 61.79           H
ATOM    952  NE  ARG A  78       5.739  15.358 -24.866  1.00 61.79           N
ATOM    953  HE  ARG A  78       6.561  15.203 -24.317  1.00 61.79           H
ATOM    954  CZ  ARG A  78       5.693  16.458 -25.630  1.00 61.79           C
ATOM    955  NH1 ARG A  78       4.617  16.716 -26.386  1.00 61.79           N
ATOM    956 1HH1 ARG A  78       3.841  16.086 -26.383  1.00 61.79           H
ATOM    957 2HH1 ARG A  78       4.591  17.539 -26.954  1.00 61.79           H
ATOM    958  NH2 ARG A  78       6.739  17.296 -25.626  1.00 61.79           N
ATOM    959 1HH2 ARG A  78       6.720  18.121 -26.191  1.00 61.79           H
ATOM    960 2HH2 ARG A  78       7.538  17.096 -25.059  1.00 61.79           H
ATOM    961  HN  ARG A  78       5.975  10.913 -21.828  1.00 61.79           H
ATOM    962  N   VAL A  79       1.802  11.065 -21.434  1.00 76.75           N
ATOM    963  CA  VAL A  79       0.570  10.325 -21.219  1.00 76.75           C
ATOM    964  C   VAL A  79      -0.322  10.457 -22.454  1.00 76.75           C
ATOM    965  O   VAL A  79      -0.874  11.525 -22.714  1.00 76.75           O
ATOM    966  HA  VAL A  79       0.836   9.276 -21.088  1.00 76.75           H
ATOM    967  CB  VAL A  79      -0.111  10.804 -19.935  1.00 76.75           C
ATOM    968  HB  VAL A  79      -0.381  11.851 -20.070  1.00 76.75           H
ATOM    969  CG1 VAL A  79      -1.396  10.017 -19.671  1.00 76.75           C
ATOM    970 1HG1 VAL A  79      -2.085  10.155 -20.504  1.00 76.75           H
ATOM    971 2HG1 VAL A  79      -1.160   8.959 -19.566  1.00 76.75           H
ATOM    972 3HG1 VAL A  79      -1.860  10.378 -18.753  1.00 76.75           H
ATOM    973  CG2 VAL A  79       0.842  10.714 -18.742  1.00 76.75           C
ATOM    974 1HG2 VAL A  79       1.157   9.680 -18.605  1.00 76.75           H
ATOM    975 2HG2 VAL A  79       1.717  11.338 -18.928  1.00 76.75           H
ATOM    976 3HG2 VAL A  79       0.333  11.061 -17.843  1.00 76.75           H
ATOM    977  HN  VAL A  79       1.822  11.979 -21.028  1.00 76.75           H
ATOM    978  N   LYS A  80      -0.435   9.356 -23.184  1.00 68.82           N
ATOM    979  CA  LYS A  80      -1.185   9.357 -24.428  1.00 68.82           C
ATOM    980  C   LYS A  80      -2.439   8.496 -24.263  1.00 68.82           C
ATOM    981  O   LYS A  80      -3.414   8.666 -24.994  1.00 68.82           O
ATOM    982  HA  LYS A  80      -1.495  10.384 -24.622  1.00 68.82           H
ATOM    983  CB  LYS A  80      -0.292   8.926 -25.593  1.00 68.82           C
ATOM    984 1HB  LYS A  80       0.158   7.958 -25.372  1.00 68.82           H
ATOM    985 2HB  LYS A  80      -0.896   8.798 -26.491  1.00 68.82           H
ATOM    986  CG  LYS A  80       0.807   9.958 -25.852  1.00 68.82           C
ATOM    987 1HG  LYS A  80       0.359  10.940 -26.002  1.00 68.82           H
ATOM    988 2HG  LYS A  80       1.455  10.033 -24.979  1.00 68.82           H
ATOM    989  CD  LYS A  80       1.638   9.577 -27.079  1.00 68.82           C
ATOM    990 1HD  LYS A  80       2.055   8.579 -26.945  1.00 68.82           H
ATOM    991 2HD  LYS A  80       0.997   9.539 -27.960  1.00 68.82           H
ATOM    992  CE  LYS A  80       2.769  10.582 -27.309  1.00 68.82           C
ATOM    993 1HE  LYS A  80       2.354  11.580 -27.447  1.00 68.82           H
ATOM    994 2HE  LYS A  80       3.411  10.623 -26.429  1.00 68.82           H
ATOM    995  NZ  LYS A  80       3.567  10.202 -28.495  1.00 68.82           N
ATOM    996 1HZ  LYS A  80       4.307  10.881 -28.637  1.00 68.82           H
ATOM    997 2HZ  LYS A  80       3.974   9.284 -28.349  1.00 68.82           H
ATOM    998 3HZ  LYS A  80       2.968  10.179 -29.313  1.00 68.82           H
ATOM    999  HN  LYS A  80      -0.026   8.478 -22.937  1.00 68.82           H
ATOM   1000  N   THR A  81      -2.374   7.590 -23.298  1.00 80.56           N
ATOM   1001  CA  THR A  81      -3.426   6.604 -23.125  1.00 80.56           C
ATOM   1002  C   THR A  81      -3.940   6.619 -21.684  1.00 80.56           C
ATOM   1003  O   THR A  81      -3.297   7.180 -20.798  1.00 80.56           O
ATOM   1004  HA  THR A  81      -4.264   6.879 -23.766  1.00 80.56           H
ATOM   1005  CB  THR A  81      -2.876   5.244 -23.560  1.00 80.56           C
ATOM   1006  HB  THR A  81      -3.683   4.524 -23.697  1.00 80.56           H
ATOM   1007  OG1 THR A  81      -1.924   4.916 -22.551  1.00 80.56           O
ATOM   1008  HG1 THR A  81      -1.632   3.965 -22.653  1.00 80.56           H
ATOM   1009  CG2 THR A  81      -2.046   5.330 -24.842  1.00 80.56           C
ATOM   1010 1HG2 THR A  81      -1.200   5.999 -24.682  1.00 80.56           H
ATOM   1011 2HG2 THR A  81      -2.667   5.716 -25.651  1.00 80.56           H
ATOM   1012 3HG2 THR A  81      -1.680   4.338 -25.106  1.00 80.56           H
ATOM   1013  HN  THR A  81      -1.620   7.523 -22.644  1.00 80.56           H
ATOM   1014  N   MET A  82      -5.093   5.996 -21.493  1.00 81.62           N
ATOM   1015  CA  MET A  82      -5.652   5.845 -20.160  1.00 81.62           C
ATOM   1016  C   MET A  82      -4.708   5.048 -19.258  1.00 81.62           C
ATOM   1017  O   MET A  82      -4.560   5.361 -18.077  1.00 81.62           O
ATOM   1018  HA  MET A  82      -5.766   6.858 -19.774  1.00 81.62           H
ATOM   1019  CB  MET A  82      -7.000   5.128 -20.249  1.00 81.62           C
ATOM   1020 1HB  MET A  82      -7.651   5.655 -20.947  1.00 81.62           H
ATOM   1021 2HB  MET A  82      -6.856   4.123 -20.645  1.00 81.62           H
ATOM   1022  CG  MET A  82      -7.671   5.050 -18.877  1.00 81.62           C
ATOM   1023 1HG  MET A  82      -7.085   4.415 -18.212  1.00 81.62           H
ATOM   1024 2HG  MET A  82      -7.706   6.040 -18.423  1.00 81.62           H
ATOM   1025  SD  MET A  82      -9.324   4.397 -19.042  1.00 81.62           S
ATOM   1026  CE  MET A  82      -9.889   4.554 -17.356  1.00 81.62           C
ATOM   1027 1HE  MET A  82      -9.245   3.968 -16.701  1.00 81.62           H
ATOM   1028 2HE  MET A  82      -9.854   5.602 -17.057  1.00 81.62           H
ATOM   1029 3HE  MET A  82     -10.913   4.189 -17.280  1.00 81.62           H
ATOM   1030  HN  MET A  82      -5.643   5.599 -22.229  1.00 81.62           H
ATOM   1031  N   THR A  83      -4.093   4.034 -19.847  1.00 83.93           N
ATOM   1032  CA  THR A  83      -3.143   3.209 -19.120  1.00 83.93           C
ATOM   1033  C   THR A  83      -1.983   4.063 -18.603  1.00 83.93           C
ATOM   1034  O   THR A  83      -1.604   3.960 -17.437  1.00 83.93           O
ATOM   1035  HA  THR A  83      -3.647   2.792 -18.248  1.00 83.93           H
ATOM   1036  CB  THR A  83      -2.697   2.074 -20.044  1.00 83.93           C
ATOM   1037  HB  THR A  83      -2.017   2.442 -20.812  1.00 83.93           H
ATOM   1038  OG1 THR A  83      -3.918   1.514 -20.520  1.00 83.93           O
ATOM   1039  HG1 THR A  83      -4.289   0.878 -19.843  1.00 83.93           H
ATOM   1040  CG2 THR A  83      -2.033   0.926 -19.282  1.00 83.93           C
ATOM   1041 1HG2 THR A  83      -2.737   0.514 -18.559  1.00 83.93           H
ATOM   1042 2HG2 THR A  83      -1.152   1.298 -18.759  1.00 83.93           H
ATOM   1043 3HG2 THR A  83      -1.736   0.147 -19.985  1.00 83.93           H
ATOM   1044  HN  THR A  83      -4.234   3.773 -20.802  1.00 83.93           H
ATOM   1045  N   ASP A  84      -1.451   4.885 -19.495  1.00 86.14           N
ATOM   1046  CA  ASP A  84      -0.305   5.713 -19.160  1.00 86.14           C
ATOM   1047  C   ASP A  84      -0.647   6.586 -17.951  1.00 86.14           C
ATOM   1048  O   ASP A  84       0.200   6.821 -17.091  1.00 86.14           O
ATOM   1049  HA  ASP A  84       0.504   5.012 -18.953  1.00 86.14           H
ATOM   1050  CB  ASP A  84       0.065   6.638 -20.322  1.00 86.14           C
ATOM   1051 1HB  ASP A  84      -0.777   7.291 -20.553  1.00 86.14           H
ATOM   1052 2HB  ASP A  84       0.896   7.280 -20.030  1.00 86.14           H
ATOM   1053  CG  ASP A  84       0.448   5.831 -21.564  1.00 86.14           C
ATOM   1054  OD1 ASP A  84       0.952   4.703 -21.375  1.00 86.14           O
ATOM   1055  OD2 ASP A  84       0.228   6.361 -22.675  1.00 86.14           O
ATOM   1056  HN  ASP A  84      -1.790   4.991 -20.430  1.00 86.14           H
ATOM   1057  N   MET A  85      -1.890   7.043 -17.924  1.00 88.58           N
ATOM   1058  CA  MET A  85      -2.337   7.936 -16.868  1.00 88.58           C
ATOM   1059  C   MET A  85      -2.265   7.249 -15.503  1.00 88.58           C
ATOM   1060  O   MET A  85      -1.735   7.814 -14.548  1.00 88.58           O
ATOM   1061  HA  MET A  85      -1.653   8.784 -16.893  1.00 88.58           H
ATOM   1062  CB  MET A  85      -3.777   8.373 -17.145  1.00 88.58           C
ATOM   1063 1HB  MET A  85      -3.862   8.728 -18.172  1.00 88.58           H
ATOM   1064 2HB  MET A  85      -4.446   7.519 -17.046  1.00 88.58           H
ATOM   1065  CG  MET A  85      -4.208   9.480 -16.180  1.00 88.58           C
ATOM   1066 1HG  MET A  85      -5.278   9.664 -16.279  1.00 88.58           H
ATOM   1067 2HG  MET A  85      -4.032   9.166 -15.151  1.00 88.58           H
ATOM   1068  SD  MET A  85      -3.299  10.978 -16.524  1.00 88.58           S
ATOM   1069  CE  MET A  85      -3.789  11.967 -15.121  1.00 88.58           C
ATOM   1070 1HE  MET A  85      -4.872  12.094 -15.127  1.00 88.58           H
ATOM   1071 2HE  MET A  85      -3.488  11.467 -14.201  1.00 88.58           H
ATOM   1072 3HE  MET A  85      -3.308  12.943 -15.179  1.00 88.58           H
ATOM   1073  HN  MET A  85      -2.585   6.813 -18.606  1.00 88.58           H
ATOM   1074  N   PHE A  86      -2.806   6.041 -15.454  1.00 92.52           N
ATOM   1075  CA  PHE A  86      -2.855   5.292 -14.210  1.00 92.52           C
ATOM   1076  C   PHE A  86      -1.452   4.868 -13.770  1.00 92.52           C
ATOM   1077  O   PHE A  86      -1.136   4.892 -12.582  1.00 92.52           O
ATOM   1078  HA  PHE A  86      -3.288   5.948 -13.455  1.00 92.52           H
ATOM   1079  CB  PHE A  86      -3.693   4.040 -14.474  1.00 92.52           C
ATOM   1080 1HB  PHE A  86      -3.321   3.549 -15.373  1.00 92.52           H
ATOM   1081 2HB  PHE A  86      -3.555   3.342 -13.649  1.00 92.52           H
ATOM   1082  CG  PHE A  86      -5.189   4.317 -14.643  1.00 92.52           C
ATOM   1083  CD1 PHE A  86      -5.822   5.170 -13.794  1.00 92.52           C
ATOM   1084  HD1 PHE A  86      -5.265   5.656 -12.993  1.00 92.52           H
ATOM   1085  CD2 PHE A  86      -5.884   3.710 -15.642  1.00 92.52           C
ATOM   1086  HD2 PHE A  86      -5.376   3.026 -16.322  1.00 92.52           H
ATOM   1087  CE1 PHE A  86      -7.210   5.426 -13.951  1.00 92.52           C
ATOM   1088  HE1 PHE A  86      -7.718   6.110 -13.270  1.00 92.52           H
ATOM   1089  CE2 PHE A  86      -7.272   3.967 -15.798  1.00 92.52           C
ATOM   1090  HE2 PHE A  86      -7.829   3.480 -16.599  1.00 92.52           H
ATOM   1091  CZ  PHE A  86      -7.906   4.820 -14.949  1.00 92.52           C
ATOM   1092  HZ  PHE A  86      -8.971   5.017 -15.070  1.00 92.52           H
ATOM   1093  HN  PHE A  86      -3.206   5.575 -16.244  1.00 92.52           H
ATOM   1094  N   LEU A  87      -0.647   4.491 -14.753  1.00 90.07           N
ATOM   1095  CA  LEU A  87       0.687   3.985 -14.475  1.00 90.07           C
ATOM   1096  C   LEU A  87       1.540   5.109 -13.884  1.00 90.07           C
ATOM   1097  O   LEU A  87       2.344   4.874 -12.983  1.00 90.07           O
ATOM   1098  HA  LEU A  87       0.589   3.197 -13.729  1.00 90.07           H
ATOM   1099  CB  LEU A  87       1.290   3.349 -15.729  1.00 90.07           C
ATOM   1100 1HB  LEU A  87       1.224   4.069 -16.545  1.00 90.07           H
ATOM   1101 2HB  LEU A  87       2.350   3.170 -15.547  1.00 90.07           H
ATOM   1102  CG  LEU A  87       0.651   2.038 -16.190  1.00 90.07           C
ATOM   1103  HG  LEU A  87      -0.404   2.224 -16.390  1.00 90.07           H
ATOM   1104  CD1 LEU A  87       1.280   1.551 -17.497  1.00 90.07           C
ATOM   1105 1HD1 LEU A  87       1.134   2.303 -18.273  1.00 90.07           H
ATOM   1106 2HD1 LEU A  87       2.347   1.387 -17.348  1.00 90.07           H
ATOM   1107 3HD1 LEU A  87       0.808   0.617 -17.802  1.00 90.07           H
ATOM   1108  CD2 LEU A  87       0.723   0.977 -15.090  1.00 90.07           C
ATOM   1109 1HD2 LEU A  87       1.765   0.787 -14.835  1.00 90.07           H
ATOM   1110 2HD2 LEU A  87       0.192   1.333 -14.207  1.00 90.07           H
ATOM   1111 3HD2 LEU A  87       0.262   0.055 -15.444  1.00 90.07           H
ATOM   1112  HN  LEU A  87      -0.893   4.526 -15.722  1.00 90.07           H
ATOM   1113  N   LEU A  88       1.336   6.306 -14.415  1.00 92.22           N
ATOM   1114  CA  LEU A  88       2.072   7.468 -13.945  1.00 92.22           C
ATOM   1115  C   LEU A  88       1.677   7.766 -12.498  1.00 92.22           C
ATOM   1116  O   LEU A  88       2.539   7.960 -11.642  1.00 92.22           O
ATOM   1117  HA  LEU A  88       3.132   7.215 -13.969  1.00 92.22           H
ATOM   1118  CB  LEU A  88       1.868   8.650 -14.894  1.00 92.22           C
ATOM   1119 1HB  LEU A  88       2.242   8.369 -15.879  1.00 92.22           H
ATOM   1120 2HB  LEU A  88       0.797   8.826 -14.999  1.00 92.22           H
ATOM   1121  CG  LEU A  88       2.535   9.964 -14.482  1.00 92.22           C
ATOM   1122  HG  LEU A  88       2.171  10.235 -13.491  1.00 92.22           H
ATOM   1123  CD1 LEU A  88       4.052   9.799 -14.378  1.00 92.22           C
ATOM   1124 1HD1 LEU A  88       4.285   9.040 -13.631  1.00 92.22           H
ATOM   1125 2HD1 LEU A  88       4.452   9.493 -15.344  1.00 92.22           H
ATOM   1126 3HD1 LEU A  88       4.501  10.748 -14.083  1.00 92.22           H
ATOM   1127  CD2 LEU A  88       2.145  11.098 -15.432  1.00 92.22           C
ATOM   1128 1HD2 LEU A  88       2.461  10.849 -16.445  1.00 92.22           H
ATOM   1129 2HD2 LEU A  88       1.064  11.234 -15.412  1.00 92.22           H
ATOM   1130 3HD2 LEU A  88       2.633  12.021 -15.116  1.00 92.22           H
ATOM   1131  HN  LEU A  88       0.684   6.487 -15.150  1.00 92.22           H
ATOM   1132  N   ASN A  89       0.372   7.793 -12.268  1.00 93.11           N
ATOM   1133  CA  ASN A  89      -0.150   8.140 -10.957  1.00 93.11           C
ATOM   1134  C   ASN A  89       0.258   7.065  -9.948  1.00 93.11           C
ATOM   1135  O   ASN A  89       0.500   7.364  -8.780  1.00 93.11           O
ATOM   1136  HA  ASN A  89       0.282   9.114 -10.726  1.00 93.11           H
ATOM   1137  CB  ASN A  89      -1.678   8.216 -10.975  1.00 93.11           C
ATOM   1138 1HB  ASN A  89      -2.079   7.409 -11.588  1.00 93.11           H
ATOM   1139 2HB  ASN A  89      -2.065   8.072  -9.966  1.00 93.11           H
ATOM   1140  CG  ASN A  89      -2.154   9.564 -11.521  1.00 93.11           C
ATOM   1141  OD1 ASN A  89      -2.327  10.530 -10.797  1.00 93.11           O
ATOM   1142  ND2 ASN A  89      -2.354   9.575 -12.836  1.00 93.11           N
ATOM   1143 1HD2 ASN A  89      -2.192   8.747 -13.373  1.00 93.11           H
ATOM   1144 2HD2 ASN A  89      -2.666  10.410 -13.288  1.00 93.11           H
ATOM   1145  HN  ASN A  89      -0.322   7.582 -12.957  1.00 93.11           H
ATOM   1146  N   LEU A  90       0.323   5.835 -10.437  1.00 94.50           N
ATOM   1147  CA  LEU A  90       0.730   4.718  -9.601  1.00 94.50           C
ATOM   1148  C   LEU A  90       2.169   4.939  -9.129  1.00 94.50           C
ATOM   1149  O   LEU A  90       2.472   4.765  -7.950  1.00 94.50           O
ATOM   1150  HA  LEU A  90       0.078   4.708  -8.728  1.00 94.50           H
ATOM   1151  CB  LEU A  90       0.521   3.393 -10.338  1.00 94.50           C
ATOM   1152 1HB  LEU A  90      -0.535   3.306 -10.593  1.00 94.50           H
ATOM   1153 2HB  LEU A  90       1.074   3.431 -11.276  1.00 94.50           H
ATOM   1154  CG  LEU A  90       0.941   2.132  -9.581  1.00 94.50           C
ATOM   1155  HG  LEU A  90       1.992   2.229  -9.312  1.00 94.50           H
ATOM   1156  CD1 LEU A  90       0.152   1.987  -8.277  1.00 94.50           C
ATOM   1157 1HD1 LEU A  90       0.338   2.853  -7.642  1.00 94.50           H
ATOM   1158 2HD1 LEU A  90      -0.912   1.922  -8.502  1.00 94.50           H
ATOM   1159 3HD1 LEU A  90       0.470   1.082  -7.759  1.00 94.50           H
ATOM   1160  CD2 LEU A  90       0.813   0.892 -10.468  1.00 94.50           C
ATOM   1161 1HD2 LEU A  90      -0.222   0.779 -10.789  1.00 94.50           H
ATOM   1162 2HD2 LEU A  90       1.454   1.004 -11.343  1.00 94.50           H
ATOM   1163 3HD2 LEU A  90       1.118   0.009  -9.906  1.00 94.50           H
ATOM   1164  HN  LEU A  90       0.103   5.596 -11.383  1.00 94.50           H
ATOM   1165  N   ALA A  91       3.017   5.318 -10.074  1.00 95.33           N
ATOM   1166  CA  ALA A  91       4.427   5.506  -9.782  1.00 95.33           C
ATOM   1167  C   ALA A  91       4.588   6.652  -8.781  1.00 95.33           C
ATOM   1168  O   ALA A  91       5.450   6.599  -7.905  1.00 95.33           O
ATOM   1169  HA  ALA A  91       4.799   4.586  -9.331  1.00 95.33           H
ATOM   1170  CB  ALA A  91       5.189   5.758 -11.085  1.00 95.33           C
ATOM   1171 1HB  ALA A  91       5.067   4.903 -11.749  1.00 95.33           H
ATOM   1172 2HB  ALA A  91       4.796   6.653 -11.568  1.00 95.33           H
ATOM   1173 3HB  ALA A  91       6.248   5.900 -10.865  1.00 95.33           H
ATOM   1174  HN  ALA A  91       2.754   5.495 -11.023  1.00 95.33           H
ATOM   1175  N   ILE A  92       3.745   7.661  -8.944  1.00 94.28           N
ATOM   1176  CA  ILE A  92       3.767   8.806  -8.051  1.00 94.28           C
ATOM   1177  C   ILE A  92       3.366   8.359  -6.644  1.00 94.28           C
ATOM   1178  O   ILE A  92       4.023   8.711  -5.666  1.00 94.28           O
ATOM   1179  HA  ILE A  92       4.792   9.174  -8.017  1.00 94.28           H
ATOM   1180  CB  ILE A  92       2.899   9.937  -8.608  1.00 94.28           C
ATOM   1181  HB  ILE A  92       1.931   9.519  -8.885  1.00 94.28           H
ATOM   1182  CG1 ILE A  92       3.515  10.527  -9.878  1.00 94.28           C
ATOM   1183 1HG1 ILE A  92       4.403  11.105  -9.621  1.00 94.28           H
ATOM   1184 2HG1 ILE A  92       3.840   9.722 -10.537  1.00 94.28           H
ATOM   1185  CG2 ILE A  92       2.643  11.006  -7.545  1.00 94.28           C
ATOM   1186 1HG2 ILE A  92       2.129  10.558  -6.695  1.00 94.28           H
ATOM   1187 2HG2 ILE A  92       3.593  11.426  -7.215  1.00 94.28           H
ATOM   1188 3HG2 ILE A  92       2.023  11.797  -7.967  1.00 94.28           H
ATOM   1189  CD1 ILE A  92       2.513  11.421 -10.610  1.00 94.28           C
ATOM   1190 1HD1 ILE A  92       1.637  10.833 -10.887  1.00 94.28           H
ATOM   1191 2HD1 ILE A  92       2.210  12.238  -9.956  1.00 94.28           H
ATOM   1192 3HD1 ILE A  92       2.977  11.827 -11.509  1.00 94.28           H
ATOM   1193  HN  ILE A  92       3.057   7.703  -9.669  1.00 94.28           H
ATOM   1194  N   ALA A  93       2.289   7.589  -6.588  1.00 96.25           N
ATOM   1195  CA  ALA A  93       1.733   7.172  -5.311  1.00 96.25           C
ATOM   1196  C   ALA A  93       2.761   6.316  -4.569  1.00 96.25           C
ATOM   1197  O   ALA A  93       2.971   6.492  -3.369  1.00 96.25           O
ATOM   1198  HA  ALA A  93       1.532   8.070  -4.728  1.00 96.25           H
ATOM   1199  CB  ALA A  93       0.416   6.430  -5.545  1.00 96.25           C
ATOM   1200 1HB  ALA A  93      -0.289   7.092  -6.049  1.00 96.25           H
ATOM   1201 2HB  ALA A  93       0.598   5.553  -6.166  1.00 96.25           H
ATOM   1202 3HB  ALA A  93      -0.000   6.118  -4.588  1.00 96.25           H
ATOM   1203  HN  ALA A  93       1.799   7.253  -7.392  1.00 96.25           H
ATOM   1204  N   ASP A  94       3.375   5.407  -5.312  1.00 92.89           N
ATOM   1205  CA  ASP A  94       4.362   4.510  -4.735  1.00 92.89           C
ATOM   1206  C   ASP A  94       5.516   5.333  -4.158  1.00 92.89           C
ATOM   1207  O   ASP A  94       5.984   5.062  -3.053  1.00 92.89           O
ATOM   1208  HA  ASP A  94       3.826   3.949  -3.969  1.00 92.89           H
ATOM   1209  CB  ASP A  94       4.937   3.568  -5.795  1.00 92.89           C
ATOM   1210 1HB  ASP A  94       5.012   4.091  -6.748  1.00 92.89           H
ATOM   1211 2HB  ASP A  94       5.947   3.271  -5.513  1.00 92.89           H
ATOM   1212  CG  ASP A  94       4.060   2.325  -5.957  1.00 92.89           C
ATOM   1213  OD1 ASP A  94       3.522   1.872  -4.923  1.00 92.89           O
ATOM   1214  OD2 ASP A  94       3.948   1.856  -7.110  1.00 92.89           O
ATOM   1215  HN  ASP A  94       3.207   5.278  -6.289  1.00 92.89           H
ATOM   1216  N   LEU A  95       5.941   6.321  -4.932  1.00 93.38           N
ATOM   1217  CA  LEU A  95       7.092   7.124  -4.556  1.00 93.38           C
ATOM   1218  C   LEU A  95       6.790   7.860  -3.249  1.00 93.38           C
ATOM   1219  O   LEU A  95       7.631   7.910  -2.352  1.00 93.38           O
ATOM   1220  HA  LEU A  95       7.924   6.441  -4.383  1.00 93.38           H
ATOM   1221  CB  LEU A  95       7.497   8.051  -5.704  1.00 93.38           C
ATOM   1222 1HB  LEU A  95       7.619   7.449  -6.604  1.00 93.38           H
ATOM   1223 2HB  LEU A  95       6.676   8.743  -5.892  1.00 93.38           H
ATOM   1224  CG  LEU A  95       8.775   8.864  -5.490  1.00 93.38           C
ATOM   1225  HG  LEU A  95       8.673   9.422  -4.560  1.00 93.38           H
ATOM   1226  CD1 LEU A  95       9.989   7.946  -5.336  1.00 93.38           C
ATOM   1227 1HD1 LEU A  95       9.844   7.292  -4.476  1.00 93.38           H
ATOM   1228 2HD1 LEU A  95      10.105   7.342  -6.236  1.00 93.38           H
ATOM   1229 3HD1 LEU A  95      10.884   8.550  -5.185  1.00 93.38           H
ATOM   1230  CD2 LEU A  95       8.968   9.886  -6.612  1.00 93.38           C
ATOM   1231 1HD2 LEU A  95       9.040   9.368  -7.568  1.00 93.38           H
ATOM   1232 2HD2 LEU A  95       8.119  10.569  -6.632  1.00 93.38           H
ATOM   1233 3HD2 LEU A  95       9.884  10.450  -6.436  1.00 93.38           H
ATOM   1234  HN  LEU A  95       5.514   6.575  -5.800  1.00 93.38           H
ATOM   1235  N   LEU A  96       5.587   8.412  -3.182  1.00 93.43           N
ATOM   1236  CA  LEU A  96       5.187   9.195  -2.025  1.00 93.43           C
ATOM   1237  C   LEU A  96       5.148   8.291  -0.791  1.00 93.43           C
ATOM   1238  O   LEU A  96       5.503   8.717   0.306  1.00 93.43           O
ATOM   1239  HA  LEU A  96       5.947   9.960  -1.869  1.00 93.43           H
ATOM   1240  CB  LEU A  96       3.866   9.918  -2.299  1.00 93.43           C
ATOM   1241 1HB  LEU A  96       3.146   9.189  -2.671  1.00 93.43           H
ATOM   1242 2HB  LEU A  96       3.478  10.295  -1.353  1.00 93.43           H
ATOM   1243  CG  LEU A  96       3.932  11.081  -3.291  1.00 93.43           C
ATOM   1244  HG  LEU A  96       4.352  10.709  -4.226  1.00 93.43           H
ATOM   1245  CD1 LEU A  96       2.532  11.614  -3.604  1.00 93.43           C
ATOM   1246 1HD1 LEU A  96       1.929  10.817  -4.039  1.00 93.43           H
ATOM   1247 2HD1 LEU A  96       2.063  11.964  -2.685  1.00 93.43           H
ATOM   1248 3HD1 LEU A  96       2.608  12.439  -4.312  1.00 93.43           H
ATOM   1249  CD2 LEU A  96       4.864  12.183  -2.784  1.00 93.43           C
ATOM   1250 1HD2 LEU A  96       4.497  12.558  -1.829  1.00 93.43           H
ATOM   1251 2HD2 LEU A  96       5.868  11.778  -2.653  1.00 93.43           H
ATOM   1252 3HD2 LEU A  96       4.892  12.997  -3.508  1.00 93.43           H
ATOM   1253  HN  LEU A  96       4.894   8.331  -3.898  1.00 93.43           H
ATOM   1254  N   PHE A  97       4.714   7.059  -1.013  1.00 93.60           N
ATOM   1255  CA  PHE A  97       4.690   6.071   0.052  1.00 93.60           C
ATOM   1256  C   PHE A  97       6.102   5.785   0.567  1.00 93.60           C
ATOM   1257  O   PHE A  97       6.337   5.776   1.774  1.00 93.60           O
ATOM   1258  HA  PHE A  97       4.087   6.482   0.861  1.00 93.60           H
ATOM   1259  CB  PHE A  97       4.107   4.787  -0.542  1.00 93.60           C
ATOM   1260 1HB  PHE A  97       3.027   4.902  -0.641  1.00 93.60           H
ATOM   1261 2HB  PHE A  97       4.506   4.650  -1.547  1.00 93.60           H
ATOM   1262  CG  PHE A  97       4.398   3.531   0.283  1.00 93.60           C
ATOM   1263  CD1 PHE A  97       5.348   2.651  -0.132  1.00 93.60           C
ATOM   1264  HD1 PHE A  97       5.901   2.839  -1.052  1.00 93.60           H
ATOM   1265  CD2 PHE A  97       3.707   3.296   1.430  1.00 93.60           C
ATOM   1266  HD2 PHE A  97       2.946   4.002   1.763  1.00 93.60           H
ATOM   1267  CE1 PHE A  97       5.618   1.485   0.633  1.00 93.60           C
ATOM   1268  HE1 PHE A  97       6.379   0.779   0.301  1.00 93.60           H
ATOM   1269  CE2 PHE A  97       3.978   2.131   2.196  1.00 93.60           C
ATOM   1270  HE2 PHE A  97       3.424   1.943   3.116  1.00 93.60           H
ATOM   1271  CZ  PHE A  97       4.927   1.250   1.781  1.00 93.60           C
ATOM   1272  HZ  PHE A  97       5.135   0.356   2.369  1.00 93.60           H
ATOM   1273  HN  PHE A  97       4.383   6.733  -1.899  1.00 93.60           H
ATOM   1274  N   LEU A  98       7.006   5.558  -0.375  1.00 95.37           N
ATOM   1275  CA  LEU A  98       8.335   5.079  -0.037  1.00 95.37           C
ATOM   1276  C   LEU A  98       9.055   6.135   0.804  1.00 95.37           C
ATOM   1277  O   LEU A  98       9.843   5.800   1.687  1.00 95.37           O
ATOM   1278  HA  LEU A  98       8.214   4.180   0.568  1.00 95.37           H
ATOM   1279  CB  LEU A  98       9.097   4.674  -1.301  1.00 95.37           C
ATOM   1280 1HB  LEU A  98       9.056   5.504  -2.007  1.00 95.37           H
ATOM   1281 2HB  LEU A  98      10.145   4.531  -1.039  1.00 95.37           H
ATOM   1282  CG  LEU A  98       8.600   3.413  -2.009  1.00 95.37           C
ATOM   1283  HG  LEU A  98       7.512   3.455  -2.058  1.00 95.37           H
ATOM   1284  CD1 LEU A  98       9.115   3.353  -3.449  1.00 95.37           C
ATOM   1285 1HD1 LEU A  98       8.760   4.225  -3.998  1.00 95.37           H
ATOM   1286 2HD1 LEU A  98      10.205   3.345  -3.444  1.00 95.37           H
ATOM   1287 3HD1 LEU A  98       8.746   2.447  -3.929  1.00 95.37           H
ATOM   1288  CD2 LEU A  98       8.968   2.157  -1.216  1.00 95.37           C
ATOM   1289 1HD2 LEU A  98      10.051   2.097  -1.114  1.00 95.37           H
ATOM   1290 2HD2 LEU A  98       8.512   2.206  -0.227  1.00 95.37           H
ATOM   1291 3HD2 LEU A  98       8.602   1.275  -1.742  1.00 95.37           H
ATOM   1292  HN  LEU A  98       6.843   5.696  -1.352  1.00 95.37           H
ATOM   1293  N   VAL A  99       8.759   7.390   0.499  1.00 92.89           N
ATOM   1294  CA  VAL A  99       9.414   8.498   1.173  1.00 92.89           C
ATOM   1295  C   VAL A  99       9.113   8.428   2.671  1.00 92.89           C
ATOM   1296  O   VAL A  99       9.809   9.044   3.477  1.00 92.89           O
ATOM   1297  HA  VAL A  99      10.488   8.385   1.025  1.00 92.89           H
ATOM   1298  CB  VAL A  99       8.986   9.823   0.539  1.00 92.89           C
ATOM   1299  HB  VAL A  99       7.897   9.836   0.492  1.00 92.89           H
ATOM   1300  CG1 VAL A  99       9.433  11.010   1.394  1.00 92.89           C
ATOM   1301 1HG1 VAL A  99       8.983  10.935   2.384  1.00 92.89           H
ATOM   1302 2HG1 VAL A  99      10.519  11.002   1.487  1.00 92.89           H
ATOM   1303 3HG1 VAL A  99       9.116  11.939   0.920  1.00 92.89           H
ATOM   1304  CG2 VAL A  99       9.519   9.945  -0.890  1.00 92.89           C
ATOM   1305 1HG2 VAL A  99      10.608   9.900  -0.877  1.00 92.89           H
ATOM   1306 2HG2 VAL A  99       9.129   9.126  -1.495  1.00 92.89           H
ATOM   1307 3HG2 VAL A  99       9.200  10.895  -1.317  1.00 92.89           H
ATOM   1308  HN  VAL A  99       8.086   7.654  -0.192  1.00 92.89           H
ATOM   1309  N   THR A 100       8.076   7.671   3.000  1.00 92.39           N
ATOM   1310  CA  THR A 100       7.658   7.534   4.384  1.00 92.39           C
ATOM   1311  C   THR A 100       8.534   6.508   5.106  1.00 92.39           C
ATOM   1312  O   THR A 100       8.690   6.568   6.325  1.00 92.39           O
ATOM   1313  HA  THR A 100       7.808   8.491   4.885  1.00 92.39           H
ATOM   1314  CB  THR A 100       6.170   7.179   4.396  1.00 92.39           C
ATOM   1315  HB  THR A 100       5.740   7.338   5.385  1.00 92.39           H
ATOM   1316  OG1 THR A 100       6.129   5.838   3.916  1.00 92.39           O
ATOM   1317  HG1 THR A 100       6.284   5.200   4.671  1.00 92.39           H
ATOM   1318  CG2 THR A 100       5.371   7.971   3.359  1.00 92.39           C
ATOM   1319 1HG2 THR A 100       5.759   7.759   2.362  1.00 92.39           H
ATOM   1320 2HG2 THR A 100       5.463   9.037   3.565  1.00 92.39           H
ATOM   1321 3HG2 THR A 100       4.322   7.680   3.410  1.00 92.39           H
ATOM   1322  HN  THR A 100       7.527   7.159   2.340  1.00 92.39           H
ATOM   1323  N   LEU A 101       9.081   5.590   4.324  1.00 94.02           N
ATOM   1324  CA  LEU A 101       9.707   4.405   4.885  1.00 94.02           C
ATOM   1325  C   LEU A 101      10.920   4.821   5.721  1.00 94.02           C
ATOM   1326  O   LEU A 101      11.165   4.260   6.788  1.00 94.02           O
ATOM   1327  HA  LEU A 101       8.980   3.932   5.545  1.00 94.02           H
ATOM   1328  CB  LEU A 101      10.038   3.399   3.781  1.00 94.02           C
ATOM   1329 1HB  LEU A 101      10.628   3.908   3.018  1.00 94.02           H
ATOM   1330 2HB  LEU A 101      10.670   2.619   4.204  1.00 94.02           H
ATOM   1331  CG  LEU A 101       8.841   2.733   3.100  1.00 94.02           C
ATOM   1332  HG  LEU A 101       8.271   3.503   2.580  1.00 94.02           H
ATOM   1333  CD1 LEU A 101       9.301   1.723   2.046  1.00 94.02           C
ATOM   1334 1HD1 LEU A 101       9.895   2.234   1.288  1.00 94.02           H
ATOM   1335 2HD1 LEU A 101       9.906   0.951   2.523  1.00 94.02           H
ATOM   1336 3HD1 LEU A 101       8.430   1.264   1.578  1.00 94.02           H
ATOM   1337  CD2 LEU A 101       7.906   2.099   4.132  1.00 94.02           C
ATOM   1338 1HD2 LEU A 101       8.450   1.344   4.699  1.00 94.02           H
ATOM   1339 2HD2 LEU A 101       7.538   2.869   4.810  1.00 94.02           H
ATOM   1340 3HD2 LEU A 101       7.064   1.632   3.621  1.00 94.02           H
ATOM   1341  HN  LEU A 101       9.101   5.645   3.326  1.00 94.02           H
ATOM   1342  N   PRO A 102      11.696   5.808   5.254  1.00 95.09           N
ATOM   1343  CA  PRO A 102      12.889   6.241   5.987  1.00 95.09           C
ATOM   1344  C   PRO A 102      12.582   6.586   7.435  1.00 95.09           C
ATOM   1345  O   PRO A 102      13.343   6.235   8.335  1.00 95.09           O
ATOM   1346  HA  PRO A 102      13.614   5.429   6.035  1.00 95.09           H
ATOM   1347  CB  PRO A 102      13.373   7.462   5.203  1.00 95.09           C
ATOM   1348 1HB  PRO A 102      12.954   8.386   5.600  1.00 95.09           H
ATOM   1349 2HB  PRO A 102      14.458   7.561   5.244  1.00 95.09           H
ATOM   1350  CG  PRO A 102      12.886   7.187   3.785  1.00 95.09           C
ATOM   1351 1HG  PRO A 102      12.837   8.099   3.190  1.00 95.09           H
ATOM   1352 2HG  PRO A 102      13.552   6.509   3.252  1.00 95.09           H
ATOM   1353  CD  PRO A 102      11.512   6.578   4.010  1.00 95.09           C
ATOM   1354 1HD  PRO A 102      10.743   7.343   4.124  1.00 95.09           H
ATOM   1355 2HD  PRO A 102      11.207   5.946   3.176  1.00 95.09           H
ATOM   1356  N   PHE A 103      11.463   7.271   7.623  1.00 94.09           N
ATOM   1357  CA  PHE A 103      11.077   7.726   8.947  1.00 94.09           C
ATOM   1358  C   PHE A 103      10.722   6.543   9.851  1.00 94.09           C
ATOM   1359  O   PHE A 103      11.083   6.526  11.027  1.00 94.09           O
ATOM   1360  HA  PHE A 103      11.930   8.259   9.368  1.00 94.09           H
ATOM   1361  CB  PHE A 103       9.840   8.609   8.774  1.00 94.09           C
ATOM   1362 1HB  PHE A 103       9.075   8.045   8.242  1.00 94.09           H
ATOM   1363 2HB  PHE A 103       9.435   8.846   9.758  1.00 94.09           H
ATOM   1364  CG  PHE A 103      10.108   9.914   8.022  1.00 94.09           C
ATOM   1365  CD1 PHE A 103      10.502  11.023   8.703  1.00 94.09           C
ATOM   1366  HD1 PHE A 103      10.627  10.983   9.785  1.00 94.09           H
ATOM   1367  CD2 PHE A 103       9.951   9.965   6.672  1.00 94.09           C
ATOM   1368  HD2 PHE A 103       9.635   9.075   6.126  1.00 94.09           H
ATOM   1369  CE1 PHE A 103      10.750  12.234   8.004  1.00 94.09           C
ATOM   1370  HE1 PHE A 103      11.066  13.123   8.550  1.00 94.09           H
ATOM   1371  CE2 PHE A 103      10.200  11.176   5.973  1.00 94.09           C
ATOM   1372  HE2 PHE A 103      10.074  11.216   4.891  1.00 94.09           H
ATOM   1373  CZ  PHE A 103      10.594  12.285   6.654  1.00 94.09           C
ATOM   1374  HZ  PHE A 103      10.785  13.214   6.117  1.00 94.09           H
ATOM   1375  HN  PHE A 103      10.827   7.515   6.890  1.00 94.09           H
ATOM   1376  N   TRP A 104      10.020   5.583   9.268  1.00 89.27           N
ATOM   1377  CA  TRP A 104       9.575   4.420  10.016  1.00 89.27           C
ATOM   1378  C   TRP A 104      10.808   3.584  10.368  1.00 89.27           C
ATOM   1379  O   TRP A 104      10.845   2.934  11.411  1.00 89.27           O
ATOM   1380  HA  TRP A 104       9.093   4.775  10.928  1.00 89.27           H
ATOM   1381  CB  TRP A 104       8.523   3.633   9.233  1.00 89.27           C
ATOM   1382 1HB  TRP A 104       8.935   3.363   8.261  1.00 89.27           H
ATOM   1383 2HB  TRP A 104       8.313   2.702   9.760  1.00 89.27           H
ATOM   1384  CG  TRP A 104       7.210   4.389   9.022  1.00 89.27           C
ATOM   1385  CD1 TRP A 104       6.663   4.786   7.864  1.00 89.27           C
ATOM   1386  HD1 TRP A 104       7.107   4.611   6.884  1.00 89.27           H
ATOM   1387  CD2 TRP A 104       6.295   4.826  10.048  1.00 89.27           C
ATOM   1388  NE1 TRP A 104       5.468   5.444   8.069  1.00 89.27           N
ATOM   1389  HE1 TRP A 104       4.877   5.831   7.361  1.00 89.27           H
ATOM   1390  CE2 TRP A 104       5.236   5.469   9.439  1.00 89.27           C
ATOM   1391  CE3 TRP A 104       6.359   4.683  11.445  1.00 89.27           C
ATOM   1392  HE3 TRP A 104       7.183   4.179  11.950  1.00 89.27           H
ATOM   1393  CZ2 TRP A 104       4.163   6.020  10.149  1.00 89.27           C
ATOM   1394  HZ2 TRP A 104       3.338   6.523   9.644  1.00 89.27           H
ATOM   1395  CZ3 TRP A 104       5.278   5.238  12.141  1.00 89.27           C
ATOM   1396  HZ3 TRP A 104       5.278   5.155  13.227  1.00 89.27           H
ATOM   1397  CH2 TRP A 104       4.205   5.889  11.542  1.00 89.27           C
ATOM   1398  HH2 TRP A 104       3.401   6.296  12.155  1.00 89.27           H
ATOM   1399  HN  TRP A 104       9.755   5.591   8.303  1.00 89.27           H
ATOM   1400  N   ALA A 105      11.788   3.630   9.476  1.00 95.05           N
ATOM   1401  CA  ALA A 105      13.022   2.891   9.683  1.00 95.05           C
ATOM   1402  C   ALA A 105      13.724   3.420  10.935  1.00 95.05           C
ATOM   1403  O   ALA A 105      14.164   2.642  11.780  1.00 95.05           O
ATOM   1404  HA  ALA A 105      12.761   1.845   9.838  1.00 95.05           H
ATOM   1405  CB  ALA A 105      13.898   3.001   8.433  1.00 95.05           C
ATOM   1406 1HB  ALA A 105      13.365   2.585   7.578  1.00 95.05           H
ATOM   1407 2HB  ALA A 105      14.129   4.049   8.243  1.00 95.05           H
ATOM   1408 3HB  ALA A 105      14.824   2.447   8.589  1.00 95.05           H
ATOM   1409  HN  ALA A 105      11.748   4.157   8.628  1.00 95.05           H
ATOM   1410  N   ILE A 106      13.807   4.740  11.015  1.00 91.99           N
ATOM   1411  CA  ILE A 106      14.469   5.382  12.138  1.00 91.99           C
ATOM   1412  C   ILE A 106      13.679   5.104  13.418  1.00 91.99           C
ATOM   1413  O   ILE A 106      14.260   4.789  14.455  1.00 91.99           O
ATOM   1414  HA  ILE A 106      15.456   4.930  12.237  1.00 91.99           H
ATOM   1415  CB  ILE A 106      14.680   6.871  11.856  1.00 91.99           C
ATOM   1416  HB  ILE A 106      13.732   7.293  11.521  1.00 91.99           H
ATOM   1417  CG1 ILE A 106      15.691   7.078  10.727  1.00 91.99           C
ATOM   1418 1HG1 ILE A 106      16.698   6.879  11.094  1.00 91.99           H
ATOM   1419 2HG1 ILE A 106      15.497   6.365   9.926  1.00 91.99           H
ATOM   1420  CG2 ILE A 106      15.082   7.618  13.130  1.00 91.99           C
ATOM   1421 1HG2 ILE A 106      14.296   7.512  13.877  1.00 91.99           H
ATOM   1422 2HG2 ILE A 106      16.011   7.201  13.518  1.00 91.99           H
ATOM   1423 3HG2 ILE A 106      15.225   8.674  12.901  1.00 91.99           H
ATOM   1424  CD1 ILE A 106      15.616   8.504  10.178  1.00 91.99           C
ATOM   1425 1HD1 ILE A 106      14.615   8.691   9.789  1.00 91.99           H
ATOM   1426 2HD1 ILE A 106      15.834   9.213  10.976  1.00 91.99           H
ATOM   1427 3HD1 ILE A 106      16.345   8.624   9.376  1.00 91.99           H
ATOM   1428  HN  ILE A 106      13.432   5.367  10.332  1.00 91.99           H
ATOM   1429  N   ALA A 107      12.365   5.230  13.303  1.00 93.30           N
ATOM   1430  CA  ALA A 107      11.494   5.077  14.456  1.00 93.30           C
ATOM   1431  C   ALA A 107      11.635   3.658  15.011  1.00 93.30           C
ATOM   1432  O   ALA A 107      11.628   3.459  16.225  1.00 93.30           O
ATOM   1433  HA  ALA A 107      11.820   5.789  15.215  1.00 93.30           H
ATOM   1434  CB  ALA A 107      10.054   5.407  14.057  1.00 93.30           C
ATOM   1435 1HB  ALA A 107      10.003   6.434  13.697  1.00 93.30           H
ATOM   1436 2HB  ALA A 107       9.733   4.729  13.266  1.00 93.30           H
ATOM   1437 3HB  ALA A 107       9.402   5.292  14.922  1.00 93.30           H
ATOM   1438  HN  ALA A 107      11.895   5.433  12.443  1.00 93.30           H
ATOM   1439  N   ALA A 108      11.761   2.709  14.096  1.00 92.83           N
ATOM   1440  CA  ALA A 108      11.848   1.309  14.476  1.00 92.83           C
ATOM   1441  C   ALA A 108      13.222   1.038  15.092  1.00 92.83           C
ATOM   1442  O   ALA A 108      13.362   0.160  15.943  1.00 92.83           O
ATOM   1443  HA  ALA A 108      11.080   1.120  15.226  1.00 92.83           H
ATOM   1444  CB  ALA A 108      11.573   0.430  13.255  1.00 92.83           C
ATOM   1445 1HB  ALA A 108      10.574   0.641  12.873  1.00 92.83           H
ATOM   1446 2HB  ALA A 108      12.310   0.642  12.481  1.00 92.83           H
ATOM   1447 3HB  ALA A 108      11.639  -0.620  13.541  1.00 92.83           H
ATOM   1448  HN  ALA A 108      11.803   2.883  13.112  1.00 92.83           H
ATOM   1449  N   ALA A 109      14.201   1.807  14.640  1.00 91.11           N
ATOM   1450  CA  ALA A 109      15.576   1.591  15.055  1.00 91.11           C
ATOM   1451  C   ALA A 109      15.724   1.967  16.531  1.00 91.11           C
ATOM   1452  O   ALA A 109      16.498   1.347  17.259  1.00 91.11           O
ATOM   1453  HA  ALA A 109      15.796   0.530  14.936  1.00 91.11           H
ATOM   1454  CB  ALA A 109      16.515   2.394  14.153  1.00 91.11           C
ATOM   1455 1HB  ALA A 109      16.392   2.068  13.120  1.00 91.11           H
ATOM   1456 2HB  ALA A 109      16.275   3.454  14.230  1.00 91.11           H
ATOM   1457 3HB  ALA A 109      17.547   2.231  14.465  1.00 91.11           H
ATOM   1458  HN  ALA A 109      14.067   2.566  14.002  1.00 91.11           H
ATOM   1459  N   ASP A 110      14.969   2.981  16.929  1.00 82.47           N
ATOM   1460  CA  ASP A 110      15.108   3.539  18.263  1.00 82.47           C
ATOM   1461  C   ASP A 110      13.759   4.097  18.721  1.00 82.47           C
ATOM   1462  O   ASP A 110      12.972   3.390  19.349  1.00 82.47           O
ATOM   1463  HA  ASP A 110      15.450   2.712  18.886  1.00 82.47           H
ATOM   1464  CB  ASP A 110      16.122   4.684  18.278  1.00 82.47           C
ATOM   1465 1HB  ASP A 110      17.053   4.357  17.813  1.00 82.47           H
ATOM   1466 2HB  ASP A 110      15.745   5.516  17.684  1.00 82.47           H
ATOM   1467  CG  ASP A 110      16.398   5.154  19.708  1.00 82.47           C
ATOM   1468  OD1 ASP A 110      15.951   4.444  20.634  1.00 82.47           O
ATOM   1469  OD2 ASP A 110      17.049   6.212  19.842  1.00 82.47           O
ATOM   1470  HN  ASP A 110      14.273   3.418  16.358  1.00 82.47           H
ATOM   1471  N   GLN A 111      13.533   5.359  18.389  1.00 85.33           N
ATOM   1472  CA  GLN A 111      12.296   6.023  18.766  1.00 85.33           C
ATOM   1473  C   GLN A 111      11.958   7.126  17.761  1.00 85.33           C
ATOM   1474  O   GLN A 111      12.771   7.456  16.899  1.00 85.33           O
ATOM   1475  HA  GLN A 111      11.531   5.247  18.736  1.00 85.33           H
ATOM   1476  CB  GLN A 111      12.386   6.584  20.187  1.00 85.33           C
ATOM   1477 1HB  GLN A 111      11.456   7.093  20.440  1.00 85.33           H
ATOM   1478 2HB  GLN A 111      12.506   5.767  20.898  1.00 85.33           H
ATOM   1479  CG  GLN A 111      13.559   7.557  20.318  1.00 85.33           C
ATOM   1480 1HG  GLN A 111      14.493   7.039  20.101  1.00 85.33           H
ATOM   1481 2HG  GLN A 111      13.459   8.355  19.582  1.00 85.33           H
ATOM   1482  CD  GLN A 111      13.618   8.158  21.724  1.00 85.33           C
ATOM   1483  OE1 GLN A 111      12.656   8.144  22.474  1.00 85.33           O
ATOM   1484  NE2 GLN A 111      14.798   8.685  22.038  1.00 85.33           N
ATOM   1485 1HE2 GLN A 111      15.547   8.664  21.376  1.00 85.33           H
ATOM   1486 2HE2 GLN A 111      14.936   9.103  22.936  1.00 85.33           H
ATOM   1487  HN  GLN A 111      14.176   5.925  17.873  1.00 85.33           H
ATOM   1488  N   TRP A 112      10.757   7.665  17.905  1.00 90.93           N
ATOM   1489  CA  TRP A 112      10.324   8.766  17.061  1.00 90.93           C
ATOM   1490  C   TRP A 112      11.083  10.022  17.497  1.00 90.93           C
ATOM   1491  O   TRP A 112      10.886  10.517  18.605  1.00 90.93           O
ATOM   1492  HA  TRP A 112      10.578   8.516  16.031  1.00 90.93           H
ATOM   1493  CB  TRP A 112       8.805   8.936  17.117  1.00 90.93           C
ATOM   1494 1HB  TRP A 112       8.334   7.974  16.915  1.00 90.93           H
ATOM   1495 2HB  TRP A 112       8.519   9.225  18.129  1.00 90.93           H
ATOM   1496  CG  TRP A 112       8.258   9.972  16.133  1.00 90.93           C
ATOM   1497  CD1 TRP A 112       7.951  11.255  16.371  1.00 90.93           C
ATOM   1498  HD1 TRP A 112       8.057  11.741  17.341  1.00 90.93           H
ATOM   1499  CD2 TRP A 112       7.964   9.760  14.736  1.00 90.93           C
ATOM   1500  NE1 TRP A 112       7.482  11.882  15.235  1.00 90.93           N
ATOM   1501  HE1 TRP A 112       7.190  12.836  15.162  1.00 90.93           H
ATOM   1502  CE2 TRP A 112       7.491  10.944  14.209  1.00 90.93           C
ATOM   1503  CE3 TRP A 112       8.095   8.605  13.944  1.00 90.93           C
ATOM   1504  HE3 TRP A 112       8.466   7.659  14.337  1.00 90.93           H
ATOM   1505  CZ2 TRP A 112       7.110  11.088  12.869  1.00 90.93           C
ATOM   1506  HZ2 TRP A 112       6.738  12.035  12.477  1.00 90.93           H
ATOM   1507  CZ3 TRP A 112       7.709   8.766  12.608  1.00 90.93           C
ATOM   1508  HZ3 TRP A 112       7.790   7.901  11.950  1.00 90.93           H
ATOM   1509  CH2 TRP A 112       7.231   9.951  12.062  1.00 90.93           C
ATOM   1510  HH2 TRP A 112       6.951   9.995  11.009  1.00 90.93           H
ATOM   1511  HN  TRP A 112      10.085   7.363  18.582  1.00 90.93           H
ATOM   1512  N   LYS A 113      11.935  10.500  16.601  1.00 83.39           N
ATOM   1513  CA  LYS A 113      12.851  11.575  16.940  1.00 83.39           C
ATOM   1514  C   LYS A 113      12.355  12.879  16.311  1.00 83.39           C
ATOM   1515  O   LYS A 113      13.048  13.894  16.350  1.00 83.39           O
ATOM   1516  HA  LYS A 113      12.836  11.688  18.024  1.00 83.39           H
ATOM   1517  CB  LYS A 113      14.282  11.206  16.543  1.00 83.39           C
ATOM   1518 1HB  LYS A 113      14.334  11.046  15.466  1.00 83.39           H
ATOM   1519 2HB  LYS A 113      14.952  12.033  16.774  1.00 83.39           H
ATOM   1520  CG  LYS A 113      14.746   9.945  17.274  1.00 83.39           C
ATOM   1521 1HG  LYS A 113      14.581  10.061  18.345  1.00 83.39           H
ATOM   1522 2HG  LYS A 113      14.150   9.092  16.950  1.00 83.39           H
ATOM   1523  CD  LYS A 113      16.227   9.671  17.008  1.00 83.39           C
ATOM   1524 1HD  LYS A 113      16.388   9.531  15.939  1.00 83.39           H
ATOM   1525 2HD  LYS A 113      16.821  10.534  17.309  1.00 83.39           H
ATOM   1526  CE  LYS A 113      16.700   8.429  17.767  1.00 83.39           C
ATOM   1527 1HE  LYS A 113      16.507   8.552  18.833  1.00 83.39           H
ATOM   1528 2HE  LYS A 113      16.134   7.558  17.439  1.00 83.39           H
ATOM   1529  NZ  LYS A 113      18.145   8.203  17.542  1.00 83.39           N
ATOM   1530 1HZ  LYS A 113      18.449   7.397  18.076  1.00 83.39           H
ATOM   1531 2HZ  LYS A 113      18.312   8.037  16.555  1.00 83.39           H
ATOM   1532 3HZ  LYS A 113      18.666   9.021  17.839  1.00 83.39           H
ATOM   1533  HN  LYS A 113      12.005  10.165  15.662  1.00 83.39           H
ATOM   1534  N   PHE A 114      11.159  12.808  15.746  1.00 89.73           N
ATOM   1535  CA  PHE A 114      10.632  13.916  14.967  1.00 89.73           C
ATOM   1536  C   PHE A 114       9.478  14.602  15.701  1.00 89.73           C
ATOM   1537  O   PHE A 114       8.971  14.081  16.693  1.00 89.73           O
ATOM   1538  HA  PHE A 114      11.446  14.628  14.826  1.00 89.73           H
ATOM   1539  CB  PHE A 114      10.110  13.331  13.653  1.00 89.73           C
ATOM   1540 1HB  PHE A 114       9.240  12.708  13.865  1.00 89.73           H
ATOM   1541 2HB  PHE A 114       9.770  14.146  13.014  1.00 89.73           H
ATOM   1542  CG  PHE A 114      11.141  12.499  12.889  1.00 89.73           C
ATOM   1543  CD1 PHE A 114      12.095  13.117  12.143  1.00 89.73           C
ATOM   1544  HD1 PHE A 114      12.126  14.205  12.090  1.00 89.73           H
ATOM   1545  CD2 PHE A 114      11.103  11.141  12.955  1.00 89.73           C
ATOM   1546  HD2 PHE A 114      10.338  10.645  13.553  1.00 89.73           H
ATOM   1547  CE1 PHE A 114      13.053  12.344  11.433  1.00 89.73           C
ATOM   1548  HE1 PHE A 114      13.818  12.840  10.835  1.00 89.73           H
ATOM   1549  CE2 PHE A 114      12.061  10.368  12.246  1.00 89.73           C
ATOM   1550  HE2 PHE A 114      12.031   9.280  12.299  1.00 89.73           H
ATOM   1551  CZ  PHE A 114      13.015  10.987  11.500  1.00 89.73           C
ATOM   1552  HZ  PHE A 114      13.750  10.394  10.955  1.00 89.73           H
ATOM   1553  HN  PHE A 114      10.555  12.014  15.813  1.00 89.73           H
ATOM   1554  N   GLN A 115       9.097  15.761  15.184  1.00 82.08           N
ATOM   1555  CA  GLN A 115       8.039  16.544  15.801  1.00 82.08           C
ATOM   1556  C   GLN A 115       6.679  15.889  15.550  1.00 82.08           C
ATOM   1557  O   GLN A 115       6.553  15.025  14.683  1.00 82.08           O
ATOM   1558  HA  GLN A 115       8.261  16.540  16.868  1.00 82.08           H
ATOM   1559  CB  GLN A 115       8.055  17.986  15.291  1.00 82.08           C
ATOM   1560 1HB  GLN A 115       7.981  17.992  14.203  1.00 82.08           H
ATOM   1561 2HB  GLN A 115       7.185  18.521  15.673  1.00 82.08           H
ATOM   1562  CG  GLN A 115       9.334  18.706  15.724  1.00 82.08           C
ATOM   1563 1HG  GLN A 115       9.444  18.640  16.806  1.00 82.08           H
ATOM   1564 2HG  GLN A 115      10.200  18.212  15.284  1.00 82.08           H
ATOM   1565  CD  GLN A 115       9.307  20.175  15.297  1.00 82.08           C
ATOM   1566  OE1 GLN A 115       8.410  20.632  14.608  1.00 82.08           O
ATOM   1567  NE2 GLN A 115      10.337  20.888  15.744  1.00 82.08           N
ATOM   1568 1HE2 GLN A 115      11.040  20.451  16.306  1.00 82.08           H
ATOM   1569 2HE2 GLN A 115      10.409  21.859  15.518  1.00 82.08           H
ATOM   1570  HN  GLN A 115       9.496  16.165  14.361  1.00 82.08           H
ATOM   1571  N   THR A 116       5.696  16.324  16.325  1.00 88.41           N
ATOM   1572  CA  THR A 116       4.352  15.789  16.200  1.00 88.41           C
ATOM   1573  C   THR A 116       3.818  16.012  14.783  1.00 88.41           C
ATOM   1574  O   THR A 116       3.150  15.144  14.224  1.00 88.41           O
ATOM   1575  HA  THR A 116       4.395  14.711  16.359  1.00 88.41           H
ATOM   1576  CB  THR A 116       3.484  16.431  17.284  1.00 88.41           C
ATOM   1577  HB  THR A 116       3.269  17.473  17.044  1.00 88.41           H
ATOM   1578  OG1 THR A 116       4.216  16.216  18.487  1.00 88.41           O
ATOM   1579  HG1 THR A 116       3.879  16.823  19.207  1.00 88.41           H
ATOM   1580  CG2 THR A 116       2.171  15.678  17.507  1.00 88.41           C
ATOM   1581 1HG2 THR A 116       2.388  14.654  17.813  1.00 88.41           H
ATOM   1582 2HG2 THR A 116       1.597  15.666  16.580  1.00 88.41           H
ATOM   1583 3HG2 THR A 116       1.594  16.176  18.286  1.00 88.41           H
ATOM   1584  HN  THR A 116       5.807  17.029  17.026  1.00 88.41           H
ATOM   1585  N   PHE A 117       4.133  17.181  14.244  1.00 91.70           N
ATOM   1586  CA  PHE A 117       3.680  17.536  12.910  1.00 91.70           C
ATOM   1587  C   PHE A 117       4.111  16.483  11.886  1.00 91.70           C
ATOM   1588  O   PHE A 117       3.314  16.063  11.049  1.00 91.70           O
ATOM   1589  HA  PHE A 117       2.591  17.585  12.940  1.00 91.70           H
ATOM   1590  CB  PHE A 117       4.334  18.873  12.556  1.00 91.70           C
ATOM   1591 1HB  PHE A 117       4.022  19.622  13.284  1.00 91.70           H
ATOM   1592 2HB  PHE A 117       5.415  18.771  12.646  1.00 91.70           H
ATOM   1593  CG  PHE A 117       3.999  19.377  11.151  1.00 91.70           C
ATOM   1594  CD1 PHE A 117       4.935  19.318  10.166  1.00 91.70           C
ATOM   1595  HD1 PHE A 117       5.924  18.912  10.378  1.00 91.70           H
ATOM   1596  CD2 PHE A 117       2.765  19.884  10.887  1.00 91.70           C
ATOM   1597  HD2 PHE A 117       2.015  19.932  11.677  1.00 91.70           H
ATOM   1598  CE1 PHE A 117       4.623  19.786   8.862  1.00 91.70           C
ATOM   1599  HE1 PHE A 117       5.374  19.739   8.073  1.00 91.70           H
ATOM   1600  CE2 PHE A 117       2.453  20.352   9.583  1.00 91.70           C
ATOM   1601  HE2 PHE A 117       1.465  20.759   9.372  1.00 91.70           H
ATOM   1602  CZ  PHE A 117       3.389  20.294   8.598  1.00 91.70           C
ATOM   1603  HZ  PHE A 117       3.151  20.653   7.597  1.00 91.70           H
ATOM   1604  HN  PHE A 117       4.685  17.877  14.702  1.00 91.70           H
ATOM   1605  N   MET A 118       5.372  16.088  11.987  1.00 89.38           N
ATOM   1606  CA  MET A 118       5.920  15.096  11.078  1.00 89.38           C
ATOM   1607  C   MET A 118       5.225  13.745  11.258  1.00 89.38           C
ATOM   1608  O   MET A 118       5.068  12.991  10.298  1.00 89.38           O
ATOM   1609  HA  MET A 118       5.731  15.480  10.076  1.00 89.38           H
ATOM   1610  CB  MET A 118       7.419  14.937  11.339  1.00 89.38           C
ATOM   1611 1HB  MET A 118       7.591  14.767  12.402  1.00 89.38           H
ATOM   1612 2HB  MET A 118       7.793  14.060  10.812  1.00 89.38           H
ATOM   1613  CG  MET A 118       8.189  16.179  10.885  1.00 89.38           C
ATOM   1614 1HG  MET A 118       7.914  17.034  11.502  1.00 89.38           H
ATOM   1615 2HG  MET A 118       9.260  16.021  11.017  1.00 89.38           H
ATOM   1616  SD  MET A 118       7.832  16.525   9.170  1.00 89.38           S
ATOM   1617  CE  MET A 118       8.531  15.070   8.408  1.00 89.38           C
ATOM   1618 1HE  MET A 118       9.595  15.016   8.637  1.00 89.38           H
ATOM   1619 2HE  MET A 118       8.031  14.182   8.794  1.00 89.38           H
ATOM   1620 3HE  MET A 118       8.393  15.124   7.328  1.00 89.38           H
ATOM   1621  HN  MET A 118       6.013  16.433  12.673  1.00 89.38           H
ATOM   1622  N   CYS A 119       4.826  13.480  12.493  1.00 94.09           N
ATOM   1623  CA  CYS A 119       4.098  12.260  12.799  1.00 94.09           C
ATOM   1624  C   CYS A 119       2.789  12.270  12.008  1.00 94.09           C
ATOM   1625  O   CYS A 119       2.444  11.284  11.358  1.00 94.09           O
ATOM   1626  HA  CYS A 119       4.733  11.430  12.487  1.00 94.09           H
ATOM   1627  CB  CYS A 119       3.856  12.108  14.302  1.00 94.09           C
ATOM   1628 1HB  CYS A 119       4.807  12.002  14.823  1.00 94.09           H
ATOM   1629 2HB  CYS A 119       3.375  13.004  14.694  1.00 94.09           H
ATOM   1630  SG  CYS A 119       2.803  10.645  14.621  1.00 94.09           S
ATOM   1631  HN  CYS A 119       4.992  14.080  13.275  1.00 94.09           H
ATOM   1632  N   LYS A 120       2.095  13.396  12.088  1.00 91.80           N
ATOM   1633  CA  LYS A 120       0.821  13.541  11.404  1.00 91.80           C
ATOM   1634  C   LYS A 120       1.029  13.346   9.901  1.00 91.80           C
ATOM   1635  O   LYS A 120       0.297  12.593   9.261  1.00 91.80           O
ATOM   1636  HA  LYS A 120       0.164  12.750  11.767  1.00 91.80           H
ATOM   1637  CB  LYS A 120       0.166  14.875  11.767  1.00 91.80           C
ATOM   1638 1HB  LYS A 120       0.887  15.683  11.645  1.00 91.80           H
ATOM   1639 2HB  LYS A 120      -0.657  15.078  11.083  1.00 91.80           H
ATOM   1640  CG  LYS A 120      -0.352  14.858  13.206  1.00 91.80           C
ATOM   1641 1HG  LYS A 120      -1.108  14.082  13.315  1.00 91.80           H
ATOM   1642 2HG  LYS A 120       0.462  14.608  13.887  1.00 91.80           H
ATOM   1643  CD  LYS A 120      -0.946  16.215  13.591  1.00 91.80           C
ATOM   1644 1HD  LYS A 120      -0.171  16.980  13.549  1.00 91.80           H
ATOM   1645 2HD  LYS A 120      -1.713  16.498  12.870  1.00 91.80           H
ATOM   1646  CE  LYS A 120      -1.551  16.170  14.996  1.00 91.80           C
ATOM   1647 1HE  LYS A 120      -0.889  15.620  15.665  1.00 91.80           H
ATOM   1648 2HE  LYS A 120      -1.637  17.181  15.393  1.00 91.80           H
ATOM   1649  NZ  LYS A 120      -2.883  15.527  14.966  1.00 91.80           N
ATOM   1650 1HZ  LYS A 120      -3.387  15.753  15.817  1.00 91.80           H
ATOM   1651 2HZ  LYS A 120      -3.404  15.865  14.165  1.00 91.80           H
ATOM   1652 3HZ  LYS A 120      -2.772  14.521  14.897  1.00 91.80           H
ATOM   1653  HN  LYS A 120       2.389  14.198  12.608  1.00 91.80           H
ATOM   1654  N   VAL A 121       2.032  14.039   9.381  1.00 94.42           N
ATOM   1655  CA  VAL A 121       2.272  14.046   7.948  1.00 94.42           C
ATOM   1656  C   VAL A 121       2.608  12.627   7.484  1.00 94.42           C
ATOM   1657  O   VAL A 121       2.035  12.136   6.513  1.00 94.42           O
ATOM   1658  HA  VAL A 121       1.351  14.365   7.461  1.00 94.42           H
ATOM   1659  CB  VAL A 121       3.365  15.061   7.605  1.00 94.42           C
ATOM   1660  HB  VAL A 121       4.228  14.850   8.237  1.00 94.42           H
ATOM   1661  CG1 VAL A 121       3.806  14.921   6.147  1.00 94.42           C
ATOM   1662 1HG1 VAL A 121       4.196  13.917   5.980  1.00 94.42           H
ATOM   1663 2HG1 VAL A 121       2.952  15.092   5.491  1.00 94.42           H
ATOM   1664 3HG1 VAL A 121       4.583  15.654   5.930  1.00 94.42           H
ATOM   1665  CG2 VAL A 121       2.901  16.488   7.903  1.00 94.42           C
ATOM   1666 1HG2 VAL A 121       2.015  16.713   7.309  1.00 94.42           H
ATOM   1667 2HG2 VAL A 121       2.659  16.578   8.962  1.00 94.42           H
ATOM   1668 3HG2 VAL A 121       3.696  17.189   7.651  1.00 94.42           H
ATOM   1669  HN  VAL A 121       2.672  14.586   9.919  1.00 94.42           H
ATOM   1670  N   VAL A 122       3.535  12.008   8.200  1.00 93.72           N
ATOM   1671  CA  VAL A 122       4.087  10.735   7.770  1.00 93.72           C
ATOM   1672  C   VAL A 122       2.982   9.676   7.780  1.00 93.72           C
ATOM   1673  O   VAL A 122       2.853   8.900   6.834  1.00 93.72           O
ATOM   1674  HA  VAL A 122       4.444  10.859   6.748  1.00 93.72           H
ATOM   1675  CB  VAL A 122       5.282  10.359   8.649  1.00 93.72           C
ATOM   1676  HB  VAL A 122       4.968  10.430   9.690  1.00 93.72           H
ATOM   1677  CG1 VAL A 122       5.722   8.917   8.388  1.00 93.72           C
ATOM   1678 1HG1 VAL A 122       4.897   8.240   8.611  1.00 93.72           H
ATOM   1679 2HG1 VAL A 122       6.009   8.808   7.342  1.00 93.72           H
ATOM   1680 3HG1 VAL A 122       6.573   8.676   9.025  1.00 93.72           H
ATOM   1681  CG2 VAL A 122       6.443  11.333   8.440  1.00 93.72           C
ATOM   1682 1HG2 VAL A 122       6.755  11.308   7.396  1.00 93.72           H
ATOM   1683 2HG2 VAL A 122       6.123  12.342   8.699  1.00 93.72           H
ATOM   1684 3HG2 VAL A 122       7.280  11.042   9.076  1.00 93.72           H
ATOM   1685  HN  VAL A 122       3.908  12.363   9.057  1.00 93.72           H
ATOM   1686  N   ASN A 123       2.213   9.679   8.859  1.00 91.98           N
ATOM   1687  CA  ASN A 123       1.113   8.739   8.997  1.00 91.98           C
ATOM   1688  C   ASN A 123       0.094   8.986   7.882  1.00 91.98           C
ATOM   1689  O   ASN A 123      -0.397   8.042   7.265  1.00 91.98           O
ATOM   1690  HA  ASN A 123       1.571   7.752   8.932  1.00 91.98           H
ATOM   1691  CB  ASN A 123       0.400   8.919  10.338  1.00 91.98           C
ATOM   1692 1HB  ASN A 123       0.559   9.933  10.706  1.00 91.98           H
ATOM   1693 2HB  ASN A 123      -0.674   8.794  10.202  1.00 91.98           H
ATOM   1694  CG  ASN A 123       0.910   7.911  11.370  1.00 91.98           C
ATOM   1695  OD1 ASN A 123       1.514   6.902  11.045  1.00 91.98           O
ATOM   1696  ND2 ASN A 123       0.634   8.239  12.629  1.00 91.98           N
ATOM   1697 1HD2 ASN A 123       0.134   9.082  12.828  1.00 91.98           H
ATOM   1698 2HD2 ASN A 123       0.926   7.643  13.377  1.00 91.98           H
ATOM   1699  HN  ASN A 123       2.331  10.307   9.628  1.00 91.98           H
ATOM   1700  N   SER A 124      -0.193  10.260   7.659  1.00 93.48           N
ATOM   1701  CA  SER A 124      -1.206  10.639   6.688  1.00 93.48           C
ATOM   1702  C   SER A 124      -0.757  10.241   5.281  1.00 93.48           C
ATOM   1703  O   SER A 124      -1.540   9.689   4.509  1.00 93.48           O
ATOM   1704  HA  SER A 124      -2.101  10.087   6.975  1.00 93.48           H
ATOM   1705  CB  SER A 124      -1.492  12.141   6.749  1.00 93.48           C
ATOM   1706 1HB  SER A 124      -0.598  12.692   6.458  1.00 93.48           H
ATOM   1707 2HB  SER A 124      -2.270  12.391   6.028  1.00 93.48           H
ATOM   1708  OG  SER A 124      -1.902  12.554   8.050  1.00 93.48           O
ATOM   1709  HG  SER A 124      -1.199  13.134   8.462  1.00 93.48           H
ATOM   1710  HN  SER A 124       0.251  11.024   8.126  1.00 93.48           H
ATOM   1711  N   MET A 125       0.501  10.537   4.990  1.00 88.92           N
ATOM   1712  CA  MET A 125       1.062  10.222   3.687  1.00 88.92           C
ATOM   1713  C   MET A 125       0.982   8.720   3.404  1.00 88.92           C
ATOM   1714  O   MET A 125       0.564   8.310   2.322  1.00 88.92           O
ATOM   1715  HA  MET A 125       0.452  10.767   2.966  1.00 88.92           H
ATOM   1716  CB  MET A 125       2.522  10.674   3.636  1.00 88.92           C
ATOM   1717 1HB  MET A 125       3.024  10.400   4.564  1.00 88.92           H
ATOM   1718 2HB  MET A 125       3.040  10.156   2.829  1.00 88.92           H
ATOM   1719  CG  MET A 125       2.621  12.186   3.425  1.00 88.92           C
ATOM   1720 1HG  MET A 125       2.056  12.476   2.539  1.00 88.92           H
ATOM   1721 2HG  MET A 125       2.177  12.710   4.271  1.00 88.92           H
ATOM   1722  SD  MET A 125       4.330  12.667   3.241  1.00 88.92           S
ATOM   1723  CE  MET A 125       4.676  11.973   1.633  1.00 88.92           C
ATOM   1724 1HE  MET A 125       4.519  10.895   1.661  1.00 88.92           H
ATOM   1725 2HE  MET A 125       4.009  12.417   0.894  1.00 88.92           H
ATOM   1726 3HE  MET A 125       5.710  12.183   1.361  1.00 88.92           H
ATOM   1727  HN  MET A 125       1.132  10.982   5.625  1.00 88.92           H
ATOM   1728  N   TYR A 126       1.390   7.941   4.395  1.00 91.30           N
ATOM   1729  CA  TYR A 126       1.363   6.494   4.269  1.00 91.30           C
ATOM   1730  C   TYR A 126      -0.046   5.999   3.934  1.00 91.30           C
ATOM   1731  O   TYR A 126      -0.227   5.211   3.008  1.00 91.30           O
ATOM   1732  HA  TYR A 126       2.039   6.214   3.461  1.00 91.30           H
ATOM   1733  CB  TYR A 126       1.773   5.944   5.636  1.00 91.30           C
ATOM   1734 1HB  TYR A 126       2.825   6.172   5.807  1.00 91.30           H
ATOM   1735 2HB  TYR A 126       1.205   6.461   6.410  1.00 91.30           H
ATOM   1736  CG  TYR A 126       1.561   4.436   5.789  1.00 91.30           C
ATOM   1737  CD1 TYR A 126       0.436   3.959   6.430  1.00 91.30           C
ATOM   1738  HD1 TYR A 126      -0.302   4.657   6.827  1.00 91.30           H
ATOM   1739  CD2 TYR A 126       2.495   3.554   5.287  1.00 91.30           C
ATOM   1740  HD2 TYR A 126       3.384   3.930   4.781  1.00 91.30           H
ATOM   1741  CE1 TYR A 126       0.236   2.541   6.574  1.00 91.30           C
ATOM   1742  HE1 TYR A 126      -0.648   2.151   7.078  1.00 91.30           H
ATOM   1743  CE2 TYR A 126       2.296   2.135   5.431  1.00 91.30           C
ATOM   1744  HE2 TYR A 126       3.026   1.427   5.039  1.00 91.30           H
ATOM   1745  CZ  TYR A 126       1.176   1.698   6.068  1.00 91.30           C
ATOM   1746  OH  TYR A 126       0.988   0.358   6.204  1.00 91.30           O
ATOM   1747  HH  TYR A 126       0.426   0.172   7.010  1.00 91.30           H
ATOM   1748  HN  TYR A 126       1.733   8.283   5.270  1.00 91.30           H
ATOM   1749  N   LYS A 127      -1.007   6.482   4.708  1.00 88.79           N
ATOM   1750  CA  LYS A 127      -2.366   5.975   4.617  1.00 88.79           C
ATOM   1751  C   LYS A 127      -2.958   6.355   3.258  1.00 88.79           C
ATOM   1752  O   LYS A 127      -3.583   5.528   2.596  1.00 88.79           O
ATOM   1753  HA  LYS A 127      -2.314   4.888   4.679  1.00 88.79           H
ATOM   1754  CB  LYS A 127      -3.198   6.457   5.807  1.00 88.79           C
ATOM   1755 1HB  LYS A 127      -2.648   6.290   6.733  1.00 88.79           H
ATOM   1756 2HB  LYS A 127      -3.366   7.531   5.727  1.00 88.79           H
ATOM   1757  CG  LYS A 127      -4.542   5.728   5.867  1.00 88.79           C
ATOM   1758 1HG  LYS A 127      -5.185   6.205   6.607  1.00 88.79           H
ATOM   1759 2HG  LYS A 127      -5.048   5.810   4.905  1.00 88.79           H
ATOM   1760  CD  LYS A 127      -4.350   4.253   6.225  1.00 88.79           C
ATOM   1761 1HD  LYS A 127      -3.924   3.721   5.374  1.00 88.79           H
ATOM   1762 2HD  LYS A 127      -3.638   4.164   7.046  1.00 88.79           H
ATOM   1763  CE  LYS A 127      -5.679   3.608   6.622  1.00 88.79           C
ATOM   1764 1HE  LYS A 127      -6.499   4.099   6.099  1.00 88.79           H
ATOM   1765 2HE  LYS A 127      -5.688   2.561   6.318  1.00 88.79           H
ATOM   1766  NZ  LYS A 127      -5.886   3.706   8.085  1.00 88.79           N
ATOM   1767 1HZ  LYS A 127      -6.709   3.174   8.346  1.00 88.79           H
ATOM   1768 2HZ  LYS A 127      -5.076   3.334   8.567  1.00 88.79           H
ATOM   1769 3HZ  LYS A 127      -6.016   4.678   8.343  1.00 88.79           H
ATOM   1770  HN  LYS A 127      -0.870   7.204   5.385  1.00 88.79           H
ATOM   1771  N   MET A 128      -2.740   7.607   2.883  1.00 89.58           N
ATOM   1772  CA  MET A 128      -3.303   8.127   1.649  1.00 89.58           C
ATOM   1773  C   MET A 128      -2.783   7.349   0.438  1.00 89.58           C
ATOM   1774  O   MET A 128      -3.561   6.939  -0.421  1.00 89.58           O
ATOM   1775  HA  MET A 128      -4.381   7.994   1.739  1.00 89.58           H
ATOM   1776  CB  MET A 128      -2.935   9.605   1.503  1.00 89.58           C
ATOM   1777 1HB  MET A 128      -3.265  10.155   2.384  1.00 89.58           H
ATOM   1778 2HB  MET A 128      -1.851   9.710   1.449  1.00 89.58           H
ATOM   1779  CG  MET A 128      -3.574  10.208   0.250  1.00 89.58           C
ATOM   1780 1HG  MET A 128      -3.243   9.663  -0.635  1.00 89.58           H
ATOM   1781 2HG  MET A 128      -4.658  10.107   0.300  1.00 89.58           H
ATOM   1782  SD  MET A 128      -3.128  11.931   0.106  1.00 89.58           S
ATOM   1783  CE  MET A 128      -1.407  11.770  -0.338  1.00 89.58           C
ATOM   1784 1HE  MET A 128      -0.876  11.239   0.452  1.00 89.58           H
ATOM   1785 2HE  MET A 128      -1.323  11.211  -1.271  1.00 89.58           H
ATOM   1786 3HE  MET A 128      -0.971  12.760  -0.468  1.00 89.58           H
ATOM   1787  HN  MET A 128      -2.191   8.260   3.405  1.00 89.58           H
ATOM   1788  N   ASN A 129      -1.471   7.170   0.409  1.00 88.68           N
ATOM   1789  CA  ASN A 129      -0.820   6.592  -0.754  1.00 88.68           C
ATOM   1790  C   ASN A 129      -1.076   5.084  -0.780  1.00 88.68           C
ATOM   1791  O   ASN A 129      -1.096   4.472  -1.847  1.00 88.68           O
ATOM   1792  HA  ASN A 129      -1.258   7.104  -1.611  1.00 88.68           H
ATOM   1793  CB  ASN A 129       0.693   6.814  -0.706  1.00 88.68           C
ATOM   1794 1HB  ASN A 129       1.085   6.469   0.251  1.00 88.68           H
ATOM   1795 2HB  ASN A 129       1.177   6.219  -1.480  1.00 88.68           H
ATOM   1796  CG  ASN A 129       1.038   8.292  -0.901  1.00 88.68           C
ATOM   1797  OD1 ASN A 129       0.673   8.916  -1.884  1.00 88.68           O
ATOM   1798  ND2 ASN A 129       1.758   8.815   0.087  1.00 88.68           N
ATOM   1799 1HD2 ASN A 129       2.024   8.247   0.866  1.00 88.68           H
ATOM   1800 2HD2 ASN A 129       2.033   9.775   0.051  1.00 88.68           H
ATOM   1801  HN  ASN A 129      -0.856   7.412   1.161  1.00 88.68           H
ATOM   1802  N   PHE A 130      -1.266   4.528   0.408  1.00 91.13           N
ATOM   1803  CA  PHE A 130      -1.648   3.131   0.528  1.00 91.13           C
ATOM   1804  C   PHE A 130      -2.912   2.837  -0.282  1.00 91.13           C
ATOM   1805  O   PHE A 130      -2.931   1.914  -1.096  1.00 91.13           O
ATOM   1806  HA  PHE A 130      -0.822   2.536   0.138  1.00 91.13           H
ATOM   1807  CB  PHE A 130      -1.933   2.871   2.008  1.00 91.13           C
ATOM   1808 1HB  PHE A 130      -1.008   2.988   2.572  1.00 91.13           H
ATOM   1809 2HB  PHE A 130      -2.627   3.628   2.373  1.00 91.13           H
ATOM   1810  CG  PHE A 130      -2.516   1.486   2.295  1.00 91.13           C
ATOM   1811  CD1 PHE A 130      -3.855   1.338   2.485  1.00 91.13           C
ATOM   1812  HD1 PHE A 130      -4.512   2.205   2.432  1.00 91.13           H
ATOM   1813  CD2 PHE A 130      -1.696   0.403   2.361  1.00 91.13           C
ATOM   1814  HD2 PHE A 130      -0.623   0.522   2.210  1.00 91.13           H
ATOM   1815  CE1 PHE A 130      -4.396   0.052   2.751  1.00 91.13           C
ATOM   1816  HE1 PHE A 130      -5.469  -0.067   2.903  1.00 91.13           H
ATOM   1817  CE2 PHE A 130      -2.237  -0.883   2.628  1.00 91.13           C
ATOM   1818  HE2 PHE A 130      -1.580  -1.750   2.681  1.00 91.13           H
ATOM   1819  CZ  PHE A 130      -3.576  -1.031   2.817  1.00 91.13           C
ATOM   1820  HZ  PHE A 130      -3.991  -2.018   3.022  1.00 91.13           H
ATOM   1821  HN  PHE A 130      -1.164   5.014   1.276  1.00 91.13           H
ATOM   1822  N   TYR A 131      -3.937   3.637  -0.031  1.00 94.45           N
ATOM   1823  CA  TYR A 131      -5.207   3.465  -0.717  1.00 94.45           C
ATOM   1824  C   TYR A 131      -5.078   3.802  -2.203  1.00 94.45           C
ATOM   1825  O   TYR A 131      -5.628   3.102  -3.052  1.00 94.45           O
ATOM   1826  HA  TYR A 131      -5.506   2.422  -0.613  1.00 94.45           H
ATOM   1827  CB  TYR A 131      -6.176   4.452  -0.064  1.00 94.45           C
ATOM   1828 1HB  TYR A 131      -5.666   5.405   0.080  1.00 94.45           H
ATOM   1829 2HB  TYR A 131      -7.006   4.635  -0.746  1.00 94.45           H
ATOM   1830  CG  TYR A 131      -6.734   3.981   1.281  1.00 94.45           C
ATOM   1831  CD1 TYR A 131      -7.377   2.763   1.372  1.00 94.45           C
ATOM   1832  HD1 TYR A 131      -7.488   2.138   0.486  1.00 94.45           H
ATOM   1833  CD2 TYR A 131      -6.593   4.773   2.402  1.00 94.45           C
ATOM   1834  HD2 TYR A 131      -6.084   5.734   2.330  1.00 94.45           H
ATOM   1835  CE1 TYR A 131      -7.902   2.319   2.637  1.00 94.45           C
ATOM   1836  HE1 TYR A 131      -8.412   1.360   2.723  1.00 94.45           H
ATOM   1837  CE2 TYR A 131      -7.117   4.329   3.667  1.00 94.45           C
ATOM   1838  HE2 TYR A 131      -7.013   4.944   4.561  1.00 94.45           H
ATOM   1839  CZ  TYR A 131      -7.746   3.124   3.723  1.00 94.45           C
ATOM   1840  OH  TYR A 131      -8.242   2.705   4.918  1.00 94.45           O
ATOM   1841  HH  TYR A 131      -8.474   3.493   5.487  1.00 94.45           H
ATOM   1842  HN  TYR A 131      -3.910   4.391   0.625  1.00 94.45           H
ATOM   1843  N   SER A 132      -4.348   4.874  -2.473  1.00 93.65           N
ATOM   1844  CA  SER A 132      -4.188   5.347  -3.837  1.00 93.65           C
ATOM   1845  C   SER A 132      -3.595   4.239  -4.710  1.00 93.65           C
ATOM   1846  O   SER A 132      -4.049   4.018  -5.831  1.00 93.65           O
ATOM   1847  HA  SER A 132      -5.193   5.603  -4.174  1.00 93.65           H
ATOM   1848  CB  SER A 132      -3.303   6.594  -3.888  1.00 93.65           C
ATOM   1849 1HB  SER A 132      -2.332   6.367  -3.448  1.00 93.65           H
ATOM   1850 2HB  SER A 132      -3.124   6.870  -4.927  1.00 93.65           H
ATOM   1851  OG  SER A 132      -3.890   7.695  -3.199  1.00 93.65           O
ATOM   1852  HG  SER A 132      -3.616   7.682  -2.238  1.00 93.65           H
ATOM   1853  HN  SER A 132      -3.871   5.415  -1.780  1.00 93.65           H
ATOM   1854  N   CYS A 133      -2.591   3.572  -4.161  1.00 93.69           N
ATOM   1855  CA  CYS A 133      -1.875   2.551  -4.907  1.00 93.69           C
ATOM   1856  C   CYS A 133      -2.865   1.447  -5.282  1.00 93.69           C
ATOM   1857  O   CYS A 133      -2.991   1.093  -6.454  1.00 93.69           O
ATOM   1858  HA  CYS A 133      -1.478   3.035  -5.799  1.00 93.69           H
ATOM   1859  CB  CYS A 133      -0.683   2.005  -4.117  1.00 93.69           C
ATOM   1860 1HB  CYS A 133      -1.000   1.727  -3.112  1.00 93.69           H
ATOM   1861 2HB  CYS A 133      -0.305   1.100  -4.594  1.00 93.69           H
ATOM   1862  SG  CYS A 133       0.640   3.265  -4.029  1.00 93.69           S
ATOM   1863  HG  CYS A 133       0.092   3.974  -3.046  1.00 93.69           H
ATOM   1864  HN  CYS A 133      -2.266   3.719  -3.227  1.00 93.69           H
ATOM   1865  N   VAL A 134      -3.542   0.933  -4.266  1.00 91.65           N
ATOM   1866  CA  VAL A 134      -4.378  -0.243  -4.442  1.00 91.65           C
ATOM   1867  C   VAL A 134      -5.547   0.101  -5.367  1.00 91.65           C
ATOM   1868  O   VAL A 134      -5.972  -0.727  -6.170  1.00 91.65           O
ATOM   1869  HA  VAL A 134      -3.768  -1.011  -4.918  1.00 91.65           H
ATOM   1870  CB  VAL A 134      -4.829  -0.773  -3.080  1.00 91.65           C
ATOM   1871  HB  VAL A 134      -5.471  -1.637  -3.252  1.00 91.65           H
ATOM   1872  CG1 VAL A 134      -3.631  -1.236  -2.248  1.00 91.65           C
ATOM   1873 1HG1 VAL A 134      -3.107  -2.032  -2.776  1.00 91.65           H
ATOM   1874 2HG1 VAL A 134      -2.953  -0.397  -2.089  1.00 91.65           H
ATOM   1875 3HG1 VAL A 134      -3.980  -1.608  -1.284  1.00 91.65           H
ATOM   1876  CG2 VAL A 134      -5.647   0.278  -2.326  1.00 91.65           C
ATOM   1877 1HG2 VAL A 134      -5.038   1.169  -2.171  1.00 91.65           H
ATOM   1878 2HG2 VAL A 134      -6.530   0.538  -2.910  1.00 91.65           H
ATOM   1879 3HG2 VAL A 134      -5.955  -0.125  -1.361  1.00 91.65           H
ATOM   1880  HN  VAL A 134      -3.527   1.305  -3.338  1.00 91.65           H
ATOM   1881  N   LEU A 135      -6.034   1.325  -5.222  1.00 94.84           N
ATOM   1882  CA  LEU A 135      -7.171   1.775  -6.007  1.00 94.84           C
ATOM   1883  C   LEU A 135      -6.742   1.948  -7.466  1.00 94.84           C
ATOM   1884  O   LEU A 135      -7.524   1.694  -8.380  1.00 94.84           O
ATOM   1885  HA  LEU A 135      -7.930   0.995  -5.960  1.00 94.84           H
ATOM   1886  CB  LEU A 135      -7.780   3.037  -5.392  1.00 94.84           C
ATOM   1887 1HB  LEU A 135      -6.983   3.766  -5.243  1.00 94.84           H
ATOM   1888 2HB  LEU A 135      -8.476   3.468  -6.112  1.00 94.84           H
ATOM   1889  CG  LEU A 135      -8.515   2.848  -4.064  1.00 94.84           C
ATOM   1890  HG  LEU A 135      -7.822   2.401  -3.351  1.00 94.84           H
ATOM   1891  CD1 LEU A 135      -8.954   4.194  -3.484  1.00 94.84           C
ATOM   1892 1HD1 LEU A 135      -8.078   4.819  -3.313  1.00 94.84           H
ATOM   1893 2HD1 LEU A 135      -9.624   4.691  -4.186  1.00 94.84           H
ATOM   1894 3HD1 LEU A 135      -9.474   4.031  -2.540  1.00 94.84           H
ATOM   1895  CD2 LEU A 135      -9.690   1.880  -4.220  1.00 94.84           C
ATOM   1896 1HD2 LEU A 135     -10.391   2.276  -4.955  1.00 94.84           H
ATOM   1897 2HD2 LEU A 135      -9.320   0.912  -4.556  1.00 94.84           H
ATOM   1898 3HD2 LEU A 135     -10.195   1.764  -3.261  1.00 94.84           H
ATOM   1899  HN  LEU A 135      -5.666   2.001  -4.585  1.00 94.84           H
ATOM   1900  N   LEU A 136      -5.501   2.378  -7.637  1.00 94.97           N
ATOM   1901  CA  LEU A 136      -4.953   2.571  -8.969  1.00 94.97           C
ATOM   1902  C   LEU A 136      -4.744   1.208  -9.632  1.00 94.97           C
ATOM   1903  O   LEU A 136      -5.058   1.031 -10.809  1.00 94.97           O
ATOM   1904  HA  LEU A 136      -5.690   3.127  -9.548  1.00 94.97           H
ATOM   1905  CB  LEU A 136      -3.686   3.426  -8.909  1.00 94.97           C
ATOM   1906 1HB  LEU A 136      -3.063   3.060  -8.093  1.00 94.97           H
ATOM   1907 2HB  LEU A 136      -3.124   3.274  -9.831  1.00 94.97           H
ATOM   1908  CG  LEU A 136      -3.899   4.929  -8.716  1.00 94.97           C
ATOM   1909  HG  LEU A 136      -4.597   5.072  -7.891  1.00 94.97           H
ATOM   1910  CD1 LEU A 136      -2.592   5.623  -8.329  1.00 94.97           C
ATOM   1911 1HD1 LEU A 136      -2.219   5.201  -7.396  1.00 94.97           H
ATOM   1912 2HD1 LEU A 136      -1.854   5.473  -9.116  1.00 94.97           H
ATOM   1913 3HD1 LEU A 136      -2.772   6.690  -8.198  1.00 94.97           H
ATOM   1914  CD2 LEU A 136      -4.535   5.556  -9.959  1.00 94.97           C
ATOM   1915 1HD2 LEU A 136      -3.881   5.403 -10.818  1.00 94.97           H
ATOM   1916 2HD2 LEU A 136      -5.500   5.087 -10.149  1.00 94.97           H
ATOM   1917 3HD2 LEU A 136      -4.675   6.624  -9.795  1.00 94.97           H
ATOM   1918  HN  LEU A 136      -4.875   2.593  -6.888  1.00 94.97           H
ATOM   1919  N   ILE A 137      -4.215   0.279  -8.849  1.00 92.74           N
ATOM   1920  CA  ILE A 137      -3.983  -1.069  -9.339  1.00 92.74           C
ATOM   1921  C   ILE A 137      -5.307  -1.670  -9.814  1.00 92.74           C
ATOM   1922  O   ILE A 137      -5.359  -2.319 -10.858  1.00 92.74           O
ATOM   1923  HA  ILE A 137      -3.311  -0.995 -10.193  1.00 92.74           H
ATOM   1924  CB  ILE A 137      -3.273  -1.910  -8.276  1.00 92.74           C
ATOM   1925  HB  ILE A 137      -3.777  -1.752  -7.322  1.00 92.74           H
ATOM   1926  CG1 ILE A 137      -1.821  -1.459  -8.100  1.00 92.74           C
ATOM   1927 1HG1 ILE A 137      -1.235  -1.761  -8.967  1.00 92.74           H
ATOM   1928 2HG1 ILE A 137      -1.778  -0.371  -8.049  1.00 92.74           H
ATOM   1929  CG2 ILE A 137      -3.374  -3.402  -8.599  1.00 92.74           C
ATOM   1930 1HG2 ILE A 137      -4.423  -3.696  -8.633  1.00 92.74           H
ATOM   1931 2HG2 ILE A 137      -2.910  -3.596  -9.566  1.00 92.74           H
ATOM   1932 3HG2 ILE A 137      -2.861  -3.976  -7.828  1.00 92.74           H
ATOM   1933  CD1 ILE A 137      -1.211  -2.058  -6.831  1.00 92.74           C
ATOM   1934 1HD1 ILE A 137      -1.786  -1.734  -5.963  1.00 92.74           H
ATOM   1935 2HD1 ILE A 137      -1.234  -3.146  -6.896  1.00 92.74           H
ATOM   1936 3HD1 ILE A 137      -0.179  -1.722  -6.730  1.00 92.74           H
ATOM   1937  HN  ILE A 137      -3.948   0.436  -7.898  1.00 92.74           H
ATOM   1938  N   MET A 138      -6.345  -1.432  -9.025  1.00 92.39           N
ATOM   1939  CA  MET A 138      -7.674  -1.902  -9.375  1.00 92.39           C
ATOM   1940  C   MET A 138      -8.135  -1.304 -10.706  1.00 92.39           C
ATOM   1941  O   MET A 138      -8.665  -2.013 -11.560  1.00 92.39           O
ATOM   1942  HA  MET A 138      -7.587  -2.985  -9.467  1.00 92.39           H
ATOM   1943  CB  MET A 138      -8.660  -1.515  -8.272  1.00 92.39           C
ATOM   1944 1HB  MET A 138      -8.320  -1.917  -7.317  1.00 92.39           H
ATOM   1945 2HB  MET A 138      -8.689  -0.430  -8.169  1.00 92.39           H
ATOM   1946  CG  MET A 138     -10.064  -2.040  -8.581  1.00 92.39           C
ATOM   1947 1HG  MET A 138     -10.386  -1.686  -9.560  1.00 92.39           H
ATOM   1948 2HG  MET A 138     -10.052  -3.129  -8.624  1.00 92.39           H
ATOM   1949  SD  MET A 138     -11.211  -1.493  -7.327  1.00 92.39           S
ATOM   1950  CE  MET A 138     -11.298   0.245  -7.725  1.00 92.39           C
ATOM   1951 1HE  MET A 138     -10.306   0.687  -7.641  1.00 92.39           H
ATOM   1952 2HE  MET A 138     -11.665   0.366  -8.744  1.00 92.39           H
ATOM   1953 3HE  MET A 138     -11.978   0.742  -7.032  1.00 92.39           H
ATOM   1954  HN  MET A 138      -6.288  -0.928  -8.163  1.00 92.39           H
ATOM   1955  N   CYS A 139      -7.917  -0.004 -10.840  1.00 94.71           N
ATOM   1956  CA  CYS A 139      -8.363   0.711 -12.024  1.00 94.71           C
ATOM   1957  C   CYS A 139      -7.595   0.168 -13.231  1.00 94.71           C
ATOM   1958  O   CYS A 139      -8.146   0.062 -14.325  1.00 94.71           O
ATOM   1959  HA  CYS A 139      -9.431   0.516 -12.124  1.00 94.71           H
ATOM   1960  CB  CYS A 139      -8.189   2.224 -11.870  1.00 94.71           C
ATOM   1961 1HB  CYS A 139      -7.193   2.447 -11.488  1.00 94.71           H
ATOM   1962 2HB  CYS A 139      -8.273   2.708 -12.843  1.00 94.71           H
ATOM   1963  SG  CYS A 139      -9.459   2.887 -10.731  1.00 94.71           S
ATOM   1964  HG  CYS A 139      -8.884   2.450  -9.614  1.00 94.71           H
ATOM   1965  HN  CYS A 139      -7.447   0.558 -10.160  1.00 94.71           H
ATOM   1966  N   ILE A 140      -6.335  -0.161 -12.990  1.00 91.64           N
ATOM   1967  CA  ILE A 140      -5.493  -0.715 -14.037  1.00 91.64           C
ATOM   1968  C   ILE A 140      -6.114  -2.016 -14.550  1.00 91.64           C
ATOM   1969  O   ILE A 140      -6.168  -2.249 -15.756  1.00 91.64           O
ATOM   1970  HA  ILE A 140      -5.474   0.004 -14.856  1.00 91.64           H
ATOM   1971  CB  ILE A 140      -4.055  -0.875 -13.540  1.00 91.64           C
ATOM   1972  HB  ILE A 140      -4.084  -1.335 -12.553  1.00 91.64           H
ATOM   1973  CG1 ILE A 140      -3.375   0.487 -13.384  1.00 91.64           C
ATOM   1974 1HG1 ILE A 140      -3.119   0.884 -14.366  1.00 91.64           H
ATOM   1975 2HG1 ILE A 140      -4.067   1.193 -12.925  1.00 91.64           H
ATOM   1976  CG2 ILE A 140      -3.260  -1.811 -14.453  1.00 91.64           C
ATOM   1977 1HG2 ILE A 140      -3.735  -2.792 -14.469  1.00 91.64           H
ATOM   1978 2HG2 ILE A 140      -3.238  -1.402 -15.463  1.00 91.64           H
ATOM   1979 3HG2 ILE A 140      -2.242  -1.907 -14.077  1.00 91.64           H
ATOM   1980  CD1 ILE A 140      -2.111   0.374 -12.528  1.00 91.64           C
ATOM   1981 1HD1 ILE A 140      -2.375  -0.001 -11.539  1.00 91.64           H
ATOM   1982 2HD1 ILE A 140      -1.412  -0.314 -13.003  1.00 91.64           H
ATOM   1983 3HD1 ILE A 140      -1.648   1.356 -12.433  1.00 91.64           H
ATOM   1984  HN  ILE A 140      -5.889  -0.055 -12.101  1.00 91.64           H
ATOM   1985  N   SER A 141      -6.568  -2.829 -13.607  1.00 90.48           N
ATOM   1986  CA  SER A 141      -7.129  -4.127 -13.945  1.00 90.48           C
ATOM   1987  C   SER A 141      -8.359  -3.949 -14.837  1.00 90.48           C
ATOM   1988  O   SER A 141      -8.561  -4.711 -15.781  1.00 90.48           O
ATOM   1989  HA  SER A 141      -6.339  -4.651 -14.482  1.00 90.48           H
ATOM   1990  CB  SER A 141      -7.496  -4.913 -12.684  1.00 90.48           C
ATOM   1991 1HB  SER A 141      -7.588  -5.970 -12.931  1.00 90.48           H
ATOM   1992 2HB  SER A 141      -6.691  -4.825 -11.955  1.00 90.48           H
ATOM   1993  OG  SER A 141      -8.714  -4.453 -12.104  1.00 90.48           O
ATOM   1994  HG  SER A 141      -8.547  -3.624 -11.571  1.00 90.48           H
ATOM   1995  HN  SER A 141      -6.557  -2.615 -12.631  1.00 90.48           H
ATOM   1996  N   VAL A 142      -9.150  -2.939 -14.505  1.00 91.67           N
ATOM   1997  CA  VAL A 142     -10.360  -2.657 -15.259  1.00 91.67           C
ATOM   1998  C   VAL A 142      -9.981  -2.159 -16.655  1.00 91.67           C
ATOM   1999  O   VAL A 142     -10.614  -2.528 -17.643  1.00 91.67           O
ATOM   2000  HA  VAL A 142     -10.911  -3.592 -15.358  1.00 91.67           H
ATOM   2001  CB  VAL A 142     -11.238  -1.668 -14.489  1.00 91.67           C
ATOM   2002  HB  VAL A 142     -10.655  -0.762 -14.322  1.00 91.67           H
ATOM   2003  CG1 VAL A 142     -12.476  -1.287 -15.302  1.00 91.67           C
ATOM   2004 1HG1 VAL A 142     -12.168  -0.824 -16.239  1.00 91.67           H
ATOM   2005 2HG1 VAL A 142     -13.061  -2.182 -15.514  1.00 91.67           H
ATOM   2006 3HG1 VAL A 142     -13.083  -0.583 -14.732  1.00 91.67           H
ATOM   2007  CG2 VAL A 142     -11.631  -2.233 -13.123  1.00 91.67           C
ATOM   2008 1HG2 VAL A 142     -12.186  -3.160 -13.259  1.00 91.67           H
ATOM   2009 2HG2 VAL A 142     -10.732  -2.430 -12.539  1.00 91.67           H
ATOM   2010 3HG2 VAL A 142     -12.254  -1.510 -12.597  1.00 91.67           H
ATOM   2011  HN  VAL A 142      -8.976  -2.321 -13.738  1.00 91.67           H
ATOM   2012  N   ASP A 143      -8.950  -1.327 -16.692  1.00 87.05           N
ATOM   2013  CA  ASP A 143      -8.498  -0.751 -17.947  1.00 87.05           C
ATOM   2014  C   ASP A 143      -8.069  -1.874 -18.894  1.00 87.05           C
ATOM   2015  O   ASP A 143      -8.366  -1.832 -20.086  1.00 87.05           O
ATOM   2016  HA  ASP A 143      -9.350  -0.188 -18.327  1.00 87.05           H
ATOM   2017  CB  ASP A 143      -7.295   0.169 -17.729  1.00 87.05           C
ATOM   2018 1HB  ASP A 143      -7.562   0.965 -17.034  1.00 87.05           H
ATOM   2019 2HB  ASP A 143      -6.481  -0.393 -17.272  1.00 87.05           H
ATOM   2020  CG  ASP A 143      -6.823   0.777 -19.051  1.00 87.05           C
ATOM   2021  OD1 ASP A 143      -7.632   1.510 -19.660  1.00 87.05           O
ATOM   2022  OD2 ASP A 143      -5.663   0.495 -19.423  1.00 87.05           O
ATOM   2023  HN  ASP A 143      -8.428  -1.048 -15.886  1.00 87.05           H
ATOM   2024  N   ARG A 144      -7.377  -2.851 -18.326  1.00 76.24           N
ATOM   2025  CA  ARG A 144      -6.874  -3.966 -19.111  1.00 76.24           C
ATOM   2026  C   ARG A 144      -8.036  -4.794 -19.662  1.00 76.24           C
ATOM   2027  O   ARG A 144      -8.017  -5.204 -20.821  1.00 76.24           O
ATOM   2028  HA  ARG A 144      -6.304  -3.504 -19.918  1.00 76.24           H
ATOM   2029  CB  ARG A 144      -5.968  -4.867 -18.270  1.00 76.24           C
ATOM   2030 1HB  ARG A 144      -6.492  -5.172 -17.364  1.00 76.24           H
ATOM   2031 2HB  ARG A 144      -5.736  -5.776 -18.825  1.00 76.24           H
ATOM   2032  CG  ARG A 144      -4.671  -4.146 -17.897  1.00 76.24           C
ATOM   2033 1HG  ARG A 144      -4.898  -3.280 -17.276  1.00 76.24           H
ATOM   2034 2HG  ARG A 144      -4.040  -4.808 -17.303  1.00 76.24           H
ATOM   2035  CD  ARG A 144      -3.913  -3.698 -19.149  1.00 76.24           C
ATOM   2036 1HD  ARG A 144      -3.539  -4.569 -19.688  1.00 76.24           H
ATOM   2037 2HD  ARG A 144      -4.588  -3.171 -19.823  1.00 76.24           H
ATOM   2038  NE  ARG A 144      -2.787  -2.816 -18.770  1.00 76.24           N
ATOM   2039  HE  ARG A 144      -2.676  -2.586 -17.803  1.00 76.24           H
ATOM   2040  CZ  ARG A 144      -1.905  -2.307 -19.641  1.00 76.24           C
ATOM   2041  NH1 ARG A 144      -2.005  -2.582 -20.949  1.00 76.24           N
ATOM   2042 1HH1 ARG A 144      -2.742  -3.172 -21.281  1.00 76.24           H
ATOM   2043 2HH1 ARG A 144      -1.344  -2.198 -21.593  1.00 76.24           H
ATOM   2044  NH2 ARG A 144      -0.923  -1.518 -19.186  1.00 76.24           N
ATOM   2045 1HH2 ARG A 144      -0.257  -1.130 -19.823  1.00 76.24           H
ATOM   2046 2HH2 ARG A 144      -0.855  -1.317 -18.208  1.00 76.24           H
ATOM   2047  HN  ARG A 144      -7.159  -2.889 -17.351  1.00 76.24           H
ATOM   2048  N   TYR A 145      -9.022  -5.016 -18.804  1.00 88.32           N
ATOM   2049  CA  TYR A 145     -10.217  -5.736 -19.208  1.00 88.32           C
ATOM   2050  C   TYR A 145     -10.857  -5.091 -20.439  1.00 88.32           C
ATOM   2051  O   TYR A 145     -11.165  -5.775 -21.414  1.00 88.32           O
ATOM   2052  HA  TYR A 145      -9.928  -6.758 -19.452  1.00 88.32           H
ATOM   2053  CB  TYR A 145     -11.189  -5.633 -18.031  1.00 88.32           C
ATOM   2054 1HB  TYR A 145     -10.848  -6.292 -17.233  1.00 88.32           H
ATOM   2055 2HB  TYR A 145     -11.162  -4.617 -17.638  1.00 88.32           H
ATOM   2056  CG  TYR A 145     -12.635  -5.990 -18.384  1.00 88.32           C
ATOM   2057  CD1 TYR A 145     -13.581  -4.993 -18.504  1.00 88.32           C
ATOM   2058  HD1 TYR A 145     -13.300  -3.952 -18.347  1.00 88.32           H
ATOM   2059  CD2 TYR A 145     -12.991  -7.308 -18.583  1.00 88.32           C
ATOM   2060  HD2 TYR A 145     -12.243  -8.095 -18.488  1.00 88.32           H
ATOM   2061  CE1 TYR A 145     -14.942  -5.328 -18.837  1.00 88.32           C
ATOM   2062  HE1 TYR A 145     -15.700  -4.551 -18.934  1.00 88.32           H
ATOM   2063  CE2 TYR A 145     -14.351  -7.643 -18.915  1.00 88.32           C
ATOM   2064  HE2 TYR A 145     -14.647  -8.680 -19.075  1.00 88.32           H
ATOM   2065  CZ  TYR A 145     -15.260  -6.637 -19.026  1.00 88.32           C
ATOM   2066  OH  TYR A 145     -16.544  -6.954 -19.340  1.00 88.32           O
ATOM   2067  HH  TYR A 145     -16.629  -7.941 -19.479  1.00 88.32           H
ATOM   2068  HN  TYR A 145      -9.012  -4.713 -17.851  1.00 88.32           H
ATOM   2069  N   ILE A 146     -11.037  -3.781 -20.355  1.00 84.69           N
ATOM   2070  CA  ILE A 146     -11.694  -3.046 -21.422  1.00 84.69           C
ATOM   2071  C   ILE A 146     -10.849  -3.138 -22.695  1.00 84.69           C
ATOM   2072  O   ILE A 146     -11.386  -3.299 -23.790  1.00 84.69           O
ATOM   2073  HA  ILE A 146     -12.653  -3.528 -21.609  1.00 84.69           H
ATOM   2074  CB  ILE A 146     -11.987  -1.610 -20.983  1.00 84.69           C
ATOM   2075  HB  ILE A 146     -11.062  -1.172 -20.607  1.00 84.69           H
ATOM   2076  CG1 ILE A 146     -12.998  -1.584 -19.834  1.00 84.69           C
ATOM   2077 1HG1 ILE A 146     -13.988  -1.843 -20.211  1.00 84.69           H
ATOM   2078 2HG1 ILE A 146     -12.731  -2.337 -19.093  1.00 84.69           H
ATOM   2079  CG2 ILE A 146     -12.443  -0.756 -22.167  1.00 84.69           C
ATOM   2080 1HG2 ILE A 146     -11.659  -0.736 -22.924  1.00 84.69           H
ATOM   2081 2HG2 ILE A 146     -13.350  -1.182 -22.595  1.00 84.69           H
ATOM   2082 3HG2 ILE A 146     -12.645   0.260 -21.827  1.00 84.69           H
ATOM   2083  CD1 ILE A 146     -13.043  -0.204 -19.174  1.00 84.69           C
ATOM   2084 1HD1 ILE A 146     -12.057   0.041 -18.778  1.00 84.69           H
ATOM   2085 2HD1 ILE A 146     -13.333   0.543 -19.913  1.00 84.69           H
ATOM   2086 3HD1 ILE A 146     -13.769  -0.213 -18.362  1.00 84.69           H
ATOM   2087  HN  ILE A 146     -10.744  -3.225 -19.577  1.00 84.69           H
ATOM   2088  N   ALA A 147      -9.542  -3.034 -22.508  1.00 83.40           N
ATOM   2089  CA  ALA A 147      -8.628  -2.959 -23.635  1.00 83.40           C
ATOM   2090  C   ALA A 147      -8.664  -4.281 -24.404  1.00 83.40           C
ATOM   2091  O   ALA A 147      -8.488  -4.300 -25.621  1.00 83.40           O
ATOM   2092  HA  ALA A 147      -8.973  -2.158 -24.289  1.00 83.40           H
ATOM   2093  CB  ALA A 147      -7.224  -2.614 -23.133  1.00 83.40           C
ATOM   2094 1HB  ALA A 147      -7.248  -1.653 -22.620  1.00 83.40           H
ATOM   2095 2HB  ALA A 147      -6.886  -3.387 -22.442  1.00 83.40           H
ATOM   2096 3HB  ALA A 147      -6.539  -2.558 -23.979  1.00 83.40           H
ATOM   2097  HN  ALA A 147      -9.106  -3.001 -21.608  1.00 83.40           H
ATOM   2098  N   ILE A 148      -8.894  -5.354 -23.662  1.00 79.97           N
ATOM   2099  CA  ILE A 148      -8.769  -6.690 -24.220  1.00 79.97           C
ATOM   2100  C   ILE A 148     -10.151  -7.192 -24.644  1.00 79.97           C
ATOM   2101  O   ILE A 148     -10.335  -7.630 -25.779  1.00 79.97           O
ATOM   2102  HA  ILE A 148      -8.141  -6.616 -25.108  1.00 79.97           H
ATOM   2103  CB  ILE A 148      -8.054  -7.617 -23.235  1.00 79.97           C
ATOM   2104  HB  ILE A 148      -8.557  -7.546 -22.271  1.00 79.97           H
ATOM   2105  CG1 ILE A 148      -6.604  -7.177 -23.022  1.00 79.97           C
ATOM   2106 1HG1 ILE A 148      -6.036  -7.328 -23.939  1.00 79.97           H
ATOM   2107 2HG1 ILE A 148      -6.574  -6.110 -22.799  1.00 79.97           H
ATOM   2108  CG2 ILE A 148      -8.149  -9.076 -23.687  1.00 79.97           C
ATOM   2109 1HG2 ILE A 148      -9.196  -9.371 -23.746  1.00 79.97           H
ATOM   2110 2HG2 ILE A 148      -7.685  -9.183 -24.668  1.00 79.97           H
ATOM   2111 3HG2 ILE A 148      -7.632  -9.713 -22.970  1.00 79.97           H
ATOM   2112  CD1 ILE A 148      -5.956  -7.960 -21.878  1.00 79.97           C
ATOM   2113 1HD1 ILE A 148      -6.513  -7.787 -20.958  1.00 79.97           H
ATOM   2114 2HD1 ILE A 148      -5.966  -9.024 -22.115  1.00 79.97           H
ATOM   2115 3HD1 ILE A 148      -4.926  -7.627 -21.748  1.00 79.97           H
ATOM   2116  HN  ILE A 148      -9.160  -5.322 -22.699  1.00 79.97           H
ATOM   2117  N   ALA A 149     -11.087  -7.112 -23.709  1.00 79.89           N
ATOM   2118  CA  ALA A 149     -12.386  -7.734 -23.897  1.00 79.89           C
ATOM   2119  C   ALA A 149     -13.242  -6.853 -24.808  1.00 79.89           C
ATOM   2120  O   ALA A 149     -14.109  -7.352 -25.524  1.00 79.89           O
ATOM   2121  HA  ALA A 149     -12.227  -8.697 -24.382  1.00 79.89           H
ATOM   2122  CB  ALA A 149     -13.040  -7.972 -22.534  1.00 79.89           C
ATOM   2123 1HB  ALA A 149     -12.407  -8.627 -21.936  1.00 79.89           H
ATOM   2124 2HB  ALA A 149     -13.165  -7.018 -22.020  1.00 79.89           H
ATOM   2125 3HB  ALA A 149     -14.015  -8.438 -22.675  1.00 79.89           H
ATOM   2126  HN  ALA A 149     -10.969  -6.634 -22.839  1.00 79.89           H
ATOM   2127  N   GLN A 150     -12.969  -5.558 -24.752  1.00 70.32           N
ATOM   2128  CA  GLN A 150     -13.765  -4.592 -25.492  1.00 70.32           C
ATOM   2129  C   GLN A 150     -12.870  -3.765 -26.417  1.00 70.32           C
ATOM   2130  O   GLN A 150     -13.058  -2.556 -26.549  1.00 70.32           O
ATOM   2131  HA  GLN A 150     -14.462  -5.185 -26.084  1.00 70.32           H
ATOM   2132  CB  GLN A 150     -14.555  -3.690 -24.542  1.00 70.32           C
ATOM   2133 1HB  GLN A 150     -13.866  -3.101 -23.937  1.00 70.32           H
ATOM   2134 2HB  GLN A 150     -15.156  -2.987 -25.118  1.00 70.32           H
ATOM   2135  CG  GLN A 150     -15.464  -4.517 -23.629  1.00 70.32           C
ATOM   2136 1HG  GLN A 150     -16.033  -5.230 -24.226  1.00 70.32           H
ATOM   2137 2HG  GLN A 150     -14.856  -5.097 -22.934  1.00 70.32           H
ATOM   2138  CD  GLN A 150     -16.423  -3.616 -22.849  1.00 70.32           C
ATOM   2139  OE1 GLN A 150     -16.429  -2.404 -22.988  1.00 70.32           O
ATOM   2140  NE2 GLN A 150     -17.231  -4.274 -22.022  1.00 70.32           N
ATOM   2141 1HE2 GLN A 150     -17.174  -5.270 -21.955  1.00 70.32           H
ATOM   2142 2HE2 GLN A 150     -17.895  -3.773 -21.468  1.00 70.32           H
ATOM   2143  HN  GLN A 150     -12.222  -5.166 -24.215  1.00 70.32           H
ATOM   2144  N   ALA A 151     -11.917  -4.448 -27.032  1.00 70.84           N
ATOM   2145  CA  ALA A 151     -10.850  -3.767 -27.747  1.00 70.84           C
ATOM   2146  C   ALA A 151     -11.460  -2.785 -28.749  1.00 70.84           C
ATOM   2147  O   ALA A 151     -11.011  -1.645 -28.858  1.00 70.84           O
ATOM   2148  HA  ALA A 151     -10.264  -3.210 -27.016  1.00 70.84           H
ATOM   2149  CB  ALA A 151      -9.945  -4.801 -28.420  1.00 70.84           C
ATOM   2150 1HB  ALA A 151      -9.514  -5.455 -27.662  1.00 70.84           H
ATOM   2151 2HB  ALA A 151     -10.531  -5.395 -29.121  1.00 70.84           H
ATOM   2152 3HB  ALA A 151      -9.145  -4.290 -28.955  1.00 70.84           H
ATOM   2153  HN  ALA A 151     -11.865  -5.447 -27.048  1.00 70.84           H
ATOM   2154  N   MET A 152     -12.472  -3.264 -29.457  1.00 60.15           N
ATOM   2155  CA  MET A 152     -13.086  -2.476 -30.512  1.00 60.15           C
ATOM   2156  C   MET A 152     -13.645  -1.163 -29.962  1.00 60.15           C
ATOM   2157  O   MET A 152     -13.396  -0.096 -30.521  1.00 60.15           O
ATOM   2158  HA  MET A 152     -12.288  -2.269 -31.226  1.00 60.15           H
ATOM   2159  CB  MET A 152     -14.216  -3.281 -31.159  1.00 60.15           C
ATOM   2160 1HB  MET A 152     -14.823  -3.749 -30.384  1.00 60.15           H
ATOM   2161 2HB  MET A 152     -14.871  -2.611 -31.716  1.00 60.15           H
ATOM   2162  CG  MET A 152     -13.658  -4.354 -32.096  1.00 60.15           C
ATOM   2163 1HG  MET A 152     -12.736  -4.001 -32.559  1.00 60.15           H
ATOM   2164 2HG  MET A 152     -13.407  -5.249 -31.528  1.00 60.15           H
ATOM   2165  SD  MET A 152     -14.860  -4.748 -33.356  1.00 60.15           S
ATOM   2166  CE  MET A 152     -15.983  -5.760 -32.406  1.00 60.15           C
ATOM   2167 1HE  MET A 152     -15.450  -6.627 -32.016  1.00 60.15           H
ATOM   2168 2HE  MET A 152     -16.385  -5.177 -31.578  1.00 60.15           H
ATOM   2169 3HE  MET A 152     -16.800  -6.094 -33.046  1.00 60.15           H
ATOM   2170  HN  MET A 152     -12.872  -4.170 -29.319  1.00 60.15           H
ATOM   2171  N   ARG A 153     -14.390  -1.283 -28.873  1.00 58.59           N
ATOM   2172  CA  ARG A 153     -15.020  -0.124 -28.265  1.00 58.59           C
ATOM   2173  C   ARG A 153     -13.959   0.808 -27.674  1.00 58.59           C
ATOM   2174  O   ARG A 153     -14.143   2.023 -27.646  1.00 58.59           O
ATOM   2175  HA  ARG A 153     -15.558   0.361 -29.080  1.00 58.59           H
ATOM   2176  CB  ARG A 153     -15.994  -0.542 -27.161  1.00 58.59           C
ATOM   2177 1HB  ARG A 153     -15.511  -1.259 -26.498  1.00 58.59           H
ATOM   2178 2HB  ARG A 153     -16.256   0.326 -26.555  1.00 58.59           H
ATOM   2179  CG  ARG A 153     -17.262  -1.159 -27.754  1.00 58.59           C
ATOM   2180 1HG  ARG A 153     -17.688  -0.483 -28.495  1.00 58.59           H
ATOM   2181 2HG  ARG A 153     -17.011  -2.085 -28.273  1.00 58.59           H
ATOM   2182  CD  ARG A 153     -18.294  -1.445 -26.661  1.00 58.59           C
ATOM   2183 1HD  ARG A 153     -17.898  -2.175 -25.957  1.00 58.59           H
ATOM   2184 2HD  ARG A 153     -18.499  -0.535 -26.096  1.00 58.59           H
ATOM   2185  NE  ARG A 153     -19.545  -1.954 -27.268  1.00 58.59           N
ATOM   2186  HE  ARG A 153     -19.593  -2.011 -28.265  1.00 58.59           H
ATOM   2187  CZ  ARG A 153     -20.617  -2.344 -26.564  1.00 58.59           C
ATOM   2188  NH1 ARG A 153     -20.608  -2.289 -25.225  1.00 58.59           N
ATOM   2189 1HH1 ARG A 153     -19.797  -1.955 -24.744  1.00 58.59           H
ATOM   2190 2HH1 ARG A 153     -21.412  -2.581 -24.708  1.00 58.59           H
ATOM   2191  NH2 ARG A 153     -21.697  -2.789 -27.219  1.00 58.59           N
ATOM   2192 1HH2 ARG A 153     -22.505  -3.083 -26.709  1.00 58.59           H
ATOM   2193 2HH2 ARG A 153     -21.696  -2.827 -28.219  1.00 58.59           H
ATOM   2194  HN  ARG A 153     -14.565  -2.152 -28.409  1.00 58.59           H
ATOM   2195  N   ALA A 154     -12.873   0.201 -27.218  1.00 63.80           N
ATOM   2196  CA  ALA A 154     -11.844   0.943 -26.510  1.00 63.80           C
ATOM   2197  C   ALA A 154     -11.157   1.906 -27.480  1.00 63.80           C
ATOM   2198  O   ALA A 154     -10.758   3.004 -27.094  1.00 63.80           O
ATOM   2199  HA  ALA A 154     -12.331   1.519 -25.724  1.00 63.80           H
ATOM   2200  CB  ALA A 154     -10.860  -0.036 -25.866  1.00 63.80           C
ATOM   2201 1HB  ALA A 154     -11.393  -0.678 -25.164  1.00 63.80           H
ATOM   2202 2HB  ALA A 154     -10.399  -0.649 -26.640  1.00 63.80           H
ATOM   2203 3HB  ALA A 154     -10.088   0.521 -25.335  1.00 63.80           H
ATOM   2204  HN  ALA A 154     -12.692  -0.776 -27.324  1.00 63.80           H
ATOM   2205  N   HIS A 155     -11.039   1.460 -28.722  1.00 58.85           N
ATOM   2206  CA  HIS A 155     -10.287   2.206 -29.717  1.00 58.85           C
ATOM   2207  C   HIS A 155     -11.042   3.487 -30.077  1.00 58.85           C
ATOM   2208  O   HIS A 155     -10.438   4.549 -30.220  1.00 58.85           O
ATOM   2209  HA  HIS A 155      -9.336   2.472 -29.256  1.00 58.85           H
ATOM   2210  CB  HIS A 155      -9.985   1.333 -30.937  1.00 58.85           C
ATOM   2211 1HB  HIS A 155      -9.937   0.291 -30.622  1.00 58.85           H
ATOM   2212 2HB  HIS A 155     -10.812   1.414 -31.643  1.00 58.85           H
ATOM   2213  CG  HIS A 155      -8.701   1.691 -31.645  1.00 58.85           C
ATOM   2214  ND1 HIS A 155      -8.563   2.830 -32.419  1.00 58.85           N
ATOM   2215  HD1 HIS A 155      -9.274   3.514 -32.585  1.00 58.85           H
ATOM   2216  CD2 HIS A 155      -7.498   1.049 -31.689  1.00 58.85           C
ATOM   2217  HD2 HIS A 155      -7.257   0.112 -31.185  1.00 58.85           H
ATOM   2218  CE1 HIS A 155      -7.329   2.862 -32.901  1.00 58.85           C
ATOM   2219  HE1 HIS A 155      -6.914   3.635 -33.547  1.00 58.85           H
ATOM   2220  NE2 HIS A 155      -6.671   1.756 -32.448  1.00 58.85           N
ATOM   2221  HN  HIS A 155     -11.445   0.607 -29.051  1.00 58.85           H
ATOM   2222  N   THR A 156     -12.353   3.345 -30.214  1.00 65.89           N
ATOM   2223  CA  THR A 156     -13.178   4.439 -30.697  1.00 65.89           C
ATOM   2224  C   THR A 156     -13.225   5.567 -29.665  1.00 65.89           C
ATOM   2225  O   THR A 156     -13.358   6.736 -30.024  1.00 65.89           O
ATOM   2226  HA  THR A 156     -12.716   4.847 -31.596  1.00 65.89           H
ATOM   2227  CB  THR A 156     -14.557   3.874 -31.043  1.00 65.89           C
ATOM   2228  HB  THR A 156     -15.234   3.952 -30.192  1.00 65.89           H
ATOM   2229  OG1 THR A 156     -14.286   2.550 -31.494  1.00 65.89           O
ATOM   2230  HG1 THR A 156     -15.111   1.989 -31.423  1.00 65.89           H
ATOM   2231  CG2 THR A 156     -15.183   4.561 -32.258  1.00 65.89           C
ATOM   2232 1HG2 THR A 156     -14.537   4.425 -33.125  1.00 65.89           H
ATOM   2233 2HG2 THR A 156     -15.298   5.626 -32.054  1.00 65.89           H
ATOM   2234 3HG2 THR A 156     -16.160   4.122 -32.460  1.00 65.89           H
ATOM   2235  HN  THR A 156     -12.849   2.503 -30.001  1.00 65.89           H
ATOM   2236  N   TRP A 157     -13.113   5.178 -28.403  1.00 60.81           N
ATOM   2237  CA  TRP A 157     -13.401   6.090 -27.310  1.00 60.81           C
ATOM   2238  C   TRP A 157     -12.073   6.480 -26.657  1.00 60.81           C
ATOM   2239  O   TRP A 157     -12.033   6.813 -25.474  1.00 60.81           O
ATOM   2240  HA  TRP A 157     -13.882   6.973 -27.730  1.00 60.81           H
ATOM   2241  CB  TRP A 157     -14.392   5.469 -26.324  1.00 60.81           C
ATOM   2242 1HB  TRP A 157     -14.038   4.476 -26.046  1.00 60.81           H
ATOM   2243 2HB  TRP A 157     -14.407   6.068 -25.414  1.00 60.81           H
ATOM   2244  CG  TRP A 157     -15.818   5.353 -26.865  1.00 60.81           C
ATOM   2245  CD1 TRP A 157     -16.210   4.925 -28.073  1.00 60.81           C
ATOM   2246  HD1 TRP A 157     -15.529   4.591 -28.856  1.00 60.81           H
ATOM   2247  CD2 TRP A 157     -17.034   5.688 -26.164  1.00 60.81           C
ATOM   2248  NE1 TRP A 157     -17.583   4.960 -28.201  1.00 60.81           N
ATOM   2249  HE1 TRP A 157     -18.110   4.690 -29.007  1.00 60.81           H
ATOM   2250  CE2 TRP A 157     -18.100   5.439 -27.003  1.00 60.81           C
ATOM   2251  CE3 TRP A 157     -17.226   6.185 -24.863  1.00 60.81           C
ATOM   2252  HE3 TRP A 157     -16.400   6.390 -24.181  1.00 60.81           H
ATOM   2253  CZ2 TRP A 157     -19.433   5.657 -26.634  1.00 60.81           C
ATOM   2254  HZ2 TRP A 157     -20.259   5.452 -27.316  1.00 60.81           H
ATOM   2255  CZ3 TRP A 157     -18.564   6.398 -24.510  1.00 60.81           C
ATOM   2256  HZ3 TRP A 157     -18.769   6.784 -23.511  1.00 60.81           H
ATOM   2257  CH2 TRP A 157     -19.649   6.153 -25.343  1.00 60.81           C
ATOM   2258  HH2 TRP A 157     -20.663   6.345 -24.993  1.00 60.81           H
ATOM   2259  HN  TRP A 157     -12.831   4.260 -28.125  1.00 60.81           H
ATOM   2260  N   ARG A 158     -11.018   6.425 -27.457  1.00 62.87           N
ATOM   2261  CA  ARG A 158      -9.672   6.573 -26.932  1.00 62.87           C
ATOM   2262  C   ARG A 158      -9.540   7.893 -26.171  1.00 62.87           C
ATOM   2263  O   ARG A 158      -9.005   7.926 -25.064  1.00 62.87           O
ATOM   2264  HA  ARG A 158      -9.538   5.721 -26.265  1.00 62.87           H
ATOM   2265  CB  ARG A 158      -8.634   6.534 -28.056  1.00 62.87           C
ATOM   2266 1HB  ARG A 158      -8.781   5.638 -28.660  1.00 62.87           H
ATOM   2267 2HB  ARG A 158      -8.776   7.390 -28.716  1.00 62.87           H
ATOM   2268  CG  ARG A 158      -7.213   6.548 -27.491  1.00 62.87           C
ATOM   2269 1HG  ARG A 158      -7.037   7.485 -26.962  1.00 62.87           H
ATOM   2270 2HG  ARG A 158      -7.099   5.745 -26.762  1.00 62.87           H
ATOM   2271  CD  ARG A 158      -6.178   6.382 -28.605  1.00 62.87           C
ATOM   2272 1HD  ARG A 158      -6.316   5.422 -29.102  1.00 62.87           H
ATOM   2273 2HD  ARG A 158      -6.318   7.155 -29.361  1.00 62.87           H
ATOM   2274  NE  ARG A 158      -4.811   6.468 -28.044  1.00 62.87           N
ATOM   2275  HE  ARG A 158      -4.714   6.732 -27.084  1.00 62.87           H
ATOM   2276  CZ  ARG A 158      -3.695   6.214 -28.741  1.00 62.87           C
ATOM   2277  NH1 ARG A 158      -3.766   5.857 -30.031  1.00 62.87           N
ATOM   2278 1HH1 ARG A 158      -4.655   5.778 -30.480  1.00 62.87           H
ATOM   2279 2HH1 ARG A 158      -2.928   5.669 -30.544  1.00 62.87           H
ATOM   2280  NH2 ARG A 158      -2.508   6.323 -28.129  1.00 62.87           N
ATOM   2281 1HH2 ARG A 158      -1.666   6.138 -28.636  1.00 62.87           H
ATOM   2282 2HH2 ARG A 158      -2.464   6.591 -27.167  1.00 62.87           H
ATOM   2283  HN  ARG A 158     -11.073   6.284 -28.446  1.00 62.87           H
ATOM   2284  N   GLU A 159     -10.037   8.951 -26.795  1.00 68.27           N
ATOM   2285  CA  GLU A 159      -9.901  10.284 -26.233  1.00 68.27           C
ATOM   2286  C   GLU A 159     -10.758  10.418 -24.972  1.00 68.27           C
ATOM   2287  O   GLU A 159     -10.296  10.937 -23.957  1.00 68.27           O
ATOM   2288  HA  GLU A 159      -8.847  10.384 -25.977  1.00 68.27           H
ATOM   2289  CB  GLU A 159     -10.271  11.354 -27.263  1.00 68.27           C
ATOM   2290 1HB  GLU A 159     -11.218  11.096 -27.736  1.00 68.27           H
ATOM   2291 2HB  GLU A 159     -10.280  12.334 -26.787  1.00 68.27           H
ATOM   2292  CG  GLU A 159      -9.226  11.425 -28.378  1.00 68.27           C
ATOM   2293 1HG  GLU A 159      -8.227  11.462 -27.944  1.00 68.27           H
ATOM   2294 2HG  GLU A 159      -9.276  10.522 -28.987  1.00 68.27           H
ATOM   2295  CD  GLU A 159      -9.450  12.655 -29.261  1.00 68.27           C
ATOM   2296  OE1 GLU A 159      -8.491  13.023 -29.975  1.00 68.27           O
ATOM   2297  OE2 GLU A 159     -10.573  13.199 -29.202  1.00 68.27           O
ATOM   2298  HN  GLU A 159     -10.524   8.908 -27.668  1.00 68.27           H
ATOM   2299  N   LYS A 160     -11.989   9.941 -25.078  1.00 72.79           N
ATOM   2300  CA  LYS A 160     -12.916  10.008 -23.962  1.00 72.79           C
ATOM   2301  C   LYS A 160     -12.327   9.251 -22.769  1.00 72.79           C
ATOM   2302  O   LYS A 160     -12.447   9.693 -21.628  1.00 72.79           O
ATOM   2303  HA  LYS A 160     -13.021  11.057 -23.686  1.00 72.79           H
ATOM   2304  CB  LYS A 160     -14.300   9.510 -24.383  1.00 72.79           C
ATOM   2305 1HB  LYS A 160     -14.208   8.540 -24.873  1.00 72.79           H
ATOM   2306 2HB  LYS A 160     -14.922   9.362 -23.501  1.00 72.79           H
ATOM   2307  CG  LYS A 160     -14.976  10.504 -25.330  1.00 72.79           C
ATOM   2308 1HG  LYS A 160     -14.942  11.504 -24.897  1.00 72.79           H
ATOM   2309 2HG  LYS A 160     -14.428  10.545 -26.271  1.00 72.79           H
ATOM   2310  CD  LYS A 160     -16.429  10.107 -25.596  1.00 72.79           C
ATOM   2311 1HD  LYS A 160     -16.462   9.113 -26.044  1.00 72.79           H
ATOM   2312 2HD  LYS A 160     -16.973  10.049 -24.653  1.00 72.79           H
ATOM   2313  CE  LYS A 160     -17.111  11.114 -26.524  1.00 72.79           C
ATOM   2314 1HE  LYS A 160     -17.093  12.105 -26.071  1.00 72.79           H
ATOM   2315 2HE  LYS A 160     -16.563  11.182 -27.463  1.00 72.79           H
ATOM   2316  NZ  LYS A 160     -18.510  10.709 -26.788  1.00 72.79           N
ATOM   2317 1HZ  LYS A 160     -18.949  11.389 -27.400  1.00 72.79           H
ATOM   2318 2HZ  LYS A 160     -18.520   9.798 -27.233  1.00 72.79           H
ATOM   2319 3HZ  LYS A 160     -19.020  10.663 -25.913  1.00 72.79           H
ATOM   2320  HN  LYS A 160     -12.355   9.516 -25.906  1.00 72.79           H
ATOM   2321  N   ARG A 161     -11.703   8.123 -23.075  1.00 71.11           N
ATOM   2322  CA  ARG A 161     -11.119   7.287 -22.041  1.00 71.11           C
ATOM   2323  C   ARG A 161     -10.023   8.052 -21.296  1.00 71.11           C
ATOM   2324  O   ARG A 161      -9.860   7.890 -20.088  1.00 71.11           O
ATOM   2325  HA  ARG A 161     -11.948   7.044 -21.377  1.00 71.11           H
ATOM   2326  CB  ARG A 161     -10.524   6.009 -22.636  1.00 71.11           C
ATOM   2327 1HB  ARG A 161      -9.914   6.258 -23.505  1.00 71.11           H
ATOM   2328 2HB  ARG A 161      -9.864   5.537 -21.908  1.00 71.11           H
ATOM   2329  CG  ARG A 161     -11.626   5.029 -23.044  1.00 71.11           C
ATOM   2330 1HG  ARG A 161     -12.238   4.783 -22.176  1.00 71.11           H
ATOM   2331 2HG  ARG A 161     -12.284   5.499 -23.774  1.00 71.11           H
ATOM   2332  CD  ARG A 161     -11.031   3.749 -23.634  1.00 71.11           C
ATOM   2333 1HD  ARG A 161     -11.821   3.141 -24.076  1.00 71.11           H
ATOM   2334 2HD  ARG A 161     -10.334   3.998 -24.435  1.00 71.11           H
ATOM   2335  NE  ARG A 161     -10.334   2.981 -22.578  1.00 71.11           N
ATOM   2336  HE  ARG A 161     -10.532   3.209 -21.625  1.00 71.11           H
ATOM   2337  CZ  ARG A 161      -9.454   2.000 -22.820  1.00 71.11           C
ATOM   2338  NH1 ARG A 161      -9.151   1.653 -24.078  1.00 71.11           N
ATOM   2339 1HH1 ARG A 161      -9.583   2.127 -24.846  1.00 71.11           H
ATOM   2340 2HH1 ARG A 161      -8.494   0.919 -24.250  1.00 71.11           H
ATOM   2341  NH2 ARG A 161      -8.882   1.370 -21.785  1.00 71.11           N
ATOM   2342 1HH2 ARG A 161      -8.223   0.636 -21.948  1.00 71.11           H
ATOM   2343 2HH2 ARG A 161      -9.114   1.635 -20.849  1.00 71.11           H
ATOM   2344  HN  ARG A 161     -11.595   7.779 -24.008  1.00 71.11           H
ATOM   2345  N   LEU A 162      -9.301   8.870 -22.048  1.00 83.34           N
ATOM   2346  CA  LEU A 162      -8.215   9.648 -21.477  1.00 83.34           C
ATOM   2347  C   LEU A 162      -8.790  10.685 -20.510  1.00 83.34           C
ATOM   2348  O   LEU A 162      -8.220  10.932 -19.448  1.00 83.34           O
ATOM   2349  HA  LEU A 162      -7.583   8.962 -20.912  1.00 83.34           H
ATOM   2350  CB  LEU A 162      -7.349  10.253 -22.585  1.00 83.34           C
ATOM   2351 1HB  LEU A 162      -6.992   9.444 -23.222  1.00 83.34           H
ATOM   2352 2HB  LEU A 162      -7.980  10.891 -23.203  1.00 83.34           H
ATOM   2353  CG  LEU A 162      -6.142  11.070 -22.121  1.00 83.34           C
ATOM   2354  HG  LEU A 162      -6.495  11.843 -21.438  1.00 83.34           H
ATOM   2355  CD1 LEU A 162      -5.154  10.197 -21.346  1.00 83.34           C
ATOM   2356 1HD1 LEU A 162      -5.649   9.778 -20.470  1.00 83.34           H
ATOM   2357 2HD1 LEU A 162      -4.803   9.389 -21.986  1.00 83.34           H
ATOM   2358 3HD1 LEU A 162      -4.305  10.804 -21.028  1.00 83.34           H
ATOM   2359  CD2 LEU A 162      -5.476  11.781 -23.301  1.00 83.34           C
ATOM   2360 1HD2 LEU A 162      -5.139  11.042 -24.027  1.00 83.34           H
ATOM   2361 2HD2 LEU A 162      -6.193  12.453 -23.772  1.00 83.34           H
ATOM   2362 3HD2 LEU A 162      -4.621  12.355 -22.944  1.00 83.34           H
ATOM   2363  HN  LEU A 162      -9.448   9.004 -23.028  1.00 83.34           H
ATOM   2364  N   LEU A 163      -9.911  11.265 -20.913  1.00 85.01           N
ATOM   2365  CA  LEU A 163     -10.577  12.259 -20.089  1.00 85.01           C
ATOM   2366  C   LEU A 163     -11.040  11.607 -18.785  1.00 85.01           C
ATOM   2367  O   LEU A 163     -10.768  12.119 -17.700  1.00 85.01           O
ATOM   2368  HA  LEU A 163      -9.843  13.029 -19.848  1.00 85.01           H
ATOM   2369  CB  LEU A 163     -11.703  12.937 -20.872  1.00 85.01           C
ATOM   2370 1HB  LEU A 163     -11.285  13.344 -21.792  1.00 85.01           H
ATOM   2371 2HB  LEU A 163     -12.427  12.175 -21.161  1.00 85.01           H
ATOM   2372  CG  LEU A 163     -12.447  14.057 -20.143  1.00 85.01           C
ATOM   2373  HG  LEU A 163     -12.819  13.662 -19.197  1.00 85.01           H
ATOM   2374  CD1 LEU A 163     -11.504  15.215 -19.809  1.00 85.01           C
ATOM   2375 1HD1 LEU A 163     -10.700  14.854 -19.167  1.00 85.01           H
ATOM   2376 2HD1 LEU A 163     -11.082  15.617 -20.729  1.00 85.01           H
ATOM   2377 3HD1 LEU A 163     -12.058  15.997 -19.291  1.00 85.01           H
ATOM   2378  CD2 LEU A 163     -13.663  14.523 -20.947  1.00 85.01           C
ATOM   2379 1HD2 LEU A 163     -13.335  14.895 -21.918  1.00 85.01           H
ATOM   2380 2HD2 LEU A 163     -14.346  13.685 -21.090  1.00 85.01           H
ATOM   2381 3HD2 LEU A 163     -14.173  15.319 -20.406  1.00 85.01           H
ATOM   2382  HN  LEU A 163     -10.363  11.065 -21.782  1.00 85.01           H
ATOM   2383  N   TYR A 164     -11.733  10.487 -18.934  1.00 78.75           N
ATOM   2384  CA  TYR A 164     -12.257   9.773 -17.782  1.00 78.75           C
ATOM   2385  C   TYR A 164     -11.126   9.328 -16.852  1.00 78.75           C
ATOM   2386  O   TYR A 164     -11.290   9.313 -15.633  1.00 78.75           O
ATOM   2387  HA  TYR A 164     -12.919  10.448 -17.240  1.00 78.75           H
ATOM   2388  CB  TYR A 164     -12.960   8.533 -18.339  1.00 78.75           C
ATOM   2389 1HB  TYR A 164     -12.304   8.050 -19.063  1.00 78.75           H
ATOM   2390 2HB  TYR A 164     -13.119   7.823 -17.528  1.00 78.75           H
ATOM   2391  CG  TYR A 164     -14.304   8.829 -19.009  1.00 78.75           C
ATOM   2392  CD1 TYR A 164     -15.244   9.602 -18.358  1.00 78.75           C
ATOM   2393  HD1 TYR A 164     -15.029  10.002 -17.367  1.00 78.75           H
ATOM   2394  CD2 TYR A 164     -14.576   8.322 -20.263  1.00 78.75           C
ATOM   2395  HD2 TYR A 164     -13.834   7.712 -20.777  1.00 78.75           H
ATOM   2396  CE1 TYR A 164     -16.508   9.880 -18.988  1.00 78.75           C
ATOM   2397  HE1 TYR A 164     -17.260  10.489 -18.485  1.00 78.75           H
ATOM   2398  CE2 TYR A 164     -15.841   8.601 -20.893  1.00 78.75           C
ATOM   2399  HE2 TYR A 164     -16.068   8.207 -21.884  1.00 78.75           H
ATOM   2400  CZ  TYR A 164     -16.744   9.366 -20.225  1.00 78.75           C
ATOM   2401  OH  TYR A 164     -17.939   9.629 -20.820  1.00 78.75           O
ATOM   2402  HH  TYR A 164     -18.502  10.197 -20.219  1.00 78.75           H
ATOM   2403  HN  TYR A 164     -11.936  10.069 -19.819  1.00 78.75           H
ATOM   2404  N   SER A 165     -10.004   8.976 -17.463  1.00 89.28           N
ATOM   2405  CA  SER A 165      -8.855   8.510 -16.706  1.00 89.28           C
ATOM   2406  C   SER A 165      -8.354   9.620 -15.779  1.00 89.28           C
ATOM   2407  O   SER A 165      -7.909   9.349 -14.665  1.00 89.28           O
ATOM   2408  HA  SER A 165      -9.216   7.661 -16.126  1.00 89.28           H
ATOM   2409  CB  SER A 165      -7.732   8.050 -17.637  1.00 89.28           C
ATOM   2410 1HB  SER A 165      -6.992   7.491 -17.065  1.00 89.28           H
ATOM   2411 2HB  SER A 165      -8.137   7.369 -18.385  1.00 89.28           H
ATOM   2412  OG  SER A 165      -7.096   9.147 -18.290  1.00 89.28           O
ATOM   2413  HG  SER A 165      -7.780   9.819 -18.573  1.00 89.28           H
ATOM   2414  HN  SER A 165      -9.875   9.004 -18.454  1.00 89.28           H
ATOM   2415  N   LYS A 166      -8.445  10.846 -16.273  1.00 86.39           N
ATOM   2416  CA  LYS A 166      -8.042  12.001 -15.489  1.00 86.39           C
ATOM   2417  C   LYS A 166      -8.986  12.156 -14.295  1.00 86.39           C
ATOM   2418  O   LYS A 166      -8.538  12.341 -13.165  1.00 86.39           O
ATOM   2419  HA  LYS A 166      -7.038  11.806 -15.112  1.00 86.39           H
ATOM   2420  CB  LYS A 166      -7.959  13.247 -16.374  1.00 86.39           C
ATOM   2421 1HB  LYS A 166      -8.880  13.352 -16.947  1.00 86.39           H
ATOM   2422 2HB  LYS A 166      -7.870  14.135 -15.749  1.00 86.39           H
ATOM   2423  CG  LYS A 166      -6.765  13.164 -17.327  1.00 86.39           C
ATOM   2424 1HG  LYS A 166      -5.843  13.068 -16.753  1.00 86.39           H
ATOM   2425 2HG  LYS A 166      -6.850  12.271 -17.945  1.00 86.39           H
ATOM   2426  CD  LYS A 166      -6.690  14.404 -18.220  1.00 86.39           C
ATOM   2427 1HD  LYS A 166      -7.604  14.489 -18.808  1.00 86.39           H
ATOM   2428 2HD  LYS A 166      -6.625  15.299 -17.601  1.00 86.39           H
ATOM   2429  CE  LYS A 166      -5.480  14.334 -19.154  1.00 86.39           C
ATOM   2430 1HE  LYS A 166      -4.571  14.188 -18.571  1.00 86.39           H
ATOM   2431 2HE  LYS A 166      -5.575  13.474 -19.818  1.00 86.39           H
ATOM   2432  NZ  LYS A 166      -5.370  15.575 -19.953  1.00 86.39           N
ATOM   2433 1HZ  LYS A 166      -4.570  15.508 -20.573  1.00 86.39           H
ATOM   2434 2HZ  LYS A 166      -6.213  15.700 -20.502  1.00 86.39           H
ATOM   2435 3HZ  LYS A 166      -5.251  16.367 -19.332  1.00 86.39           H
ATOM   2436  HN  LYS A 166      -8.786  11.056 -17.190  1.00 86.39           H
ATOM   2437  N   MET A 167     -10.276  12.075 -14.587  1.00 87.15           N
ATOM   2438  CA  MET A 167     -11.288  12.248 -13.559  1.00 87.15           C
ATOM   2439  C   MET A 167     -11.160  11.173 -12.477  1.00 87.15           C
ATOM   2440  O   MET A 167     -11.227  11.475 -11.287  1.00 87.15           O
ATOM   2441  HA  MET A 167     -11.103  13.231 -13.127  1.00 87.15           H
ATOM   2442  CB  MET A 167     -12.678  12.171 -14.193  1.00 87.15           C
ATOM   2443 1HB  MET A 167     -12.779  11.236 -14.745  1.00 87.15           H
ATOM   2444 2HB  MET A 167     -13.438  12.162 -13.412  1.00 87.15           H
ATOM   2445  CG  MET A 167     -12.919  13.354 -15.133  1.00 87.15           C
ATOM   2446 1HG  MET A 167     -12.862  14.289 -14.576  1.00 87.15           H
ATOM   2447 2HG  MET A 167     -12.139  13.388 -15.894  1.00 87.15           H
ATOM   2448  SD  MET A 167     -14.520  13.202 -15.907  1.00 87.15           S
ATOM   2449  CE  MET A 167     -15.574  13.570 -14.514  1.00 87.15           C
ATOM   2450 1HE  MET A 167     -15.395  12.843 -13.722  1.00 87.15           H
ATOM   2451 2HE  MET A 167     -15.353  14.571 -14.146  1.00 87.15           H
ATOM   2452 3HE  MET A 167     -16.617  13.519 -14.825  1.00 87.15           H
ATOM   2453  HN  MET A 167     -10.632  11.895 -15.504  1.00 87.15           H
ATOM   2454  N   VAL A 168     -10.977   9.942 -12.930  1.00 94.45           N
ATOM   2455  CA  VAL A 168     -10.896   8.813 -12.018  1.00 94.45           C
ATOM   2456  C   VAL A 168      -9.696   9.001 -11.088  1.00 94.45           C
ATOM   2457  O   VAL A 168      -9.797   8.771  -9.884  1.00 94.45           O
ATOM   2458  HA  VAL A 168     -11.806   8.808 -11.419  1.00 94.45           H
ATOM   2459  CB  VAL A 168     -10.841   7.505 -12.809  1.00 94.45           C
ATOM   2460  HB  VAL A 168     -10.042   7.591 -13.545  1.00 94.45           H
ATOM   2461  CG1 VAL A 168     -10.511   6.324 -11.893  1.00 94.45           C
ATOM   2462 1HG1 VAL A 168      -9.541   6.489 -11.423  1.00 94.45           H
ATOM   2463 2HG1 VAL A 168     -11.278   6.236 -11.123  1.00 94.45           H
ATOM   2464 3HG1 VAL A 168     -10.478   5.407 -12.480  1.00 94.45           H
ATOM   2465  CG2 VAL A 168     -12.151   7.264 -13.562  1.00 94.45           C
ATOM   2466 1HG2 VAL A 168     -12.974   7.208 -12.851  1.00 94.45           H
ATOM   2467 2HG2 VAL A 168     -12.326   8.085 -14.257  1.00 94.45           H
ATOM   2468 3HG2 VAL A 168     -12.085   6.327 -14.116  1.00 94.45           H
ATOM   2469  HN  VAL A 168     -10.886   9.710 -13.899  1.00 94.45           H
ATOM   2470  N   CYS A 169      -8.586   9.416 -11.682  1.00 95.53           N
ATOM   2471  CA  CYS A 169      -7.364   9.622 -10.924  1.00 95.53           C
ATOM   2472  C   CYS A 169      -7.641  10.665  -9.839  1.00 95.53           C
ATOM   2473  O   CYS A 169      -7.293  10.464  -8.677  1.00 95.53           O
ATOM   2474  HA  CYS A 169      -7.105   8.661 -10.480  1.00 95.53           H
ATOM   2475  CB  CYS A 169      -6.201  10.035 -11.828  1.00 95.53           C
ATOM   2476 1HB  CYS A 169      -6.508  10.852 -12.480  1.00 95.53           H
ATOM   2477 2HB  CYS A 169      -5.373  10.404 -11.223  1.00 95.53           H
ATOM   2478  SG  CYS A 169      -5.651   8.607 -12.832  1.00 95.53           S
ATOM   2479  HG  CYS A 169      -6.645   8.667 -13.714  1.00 95.53           H
ATOM   2480  HN  CYS A 169      -8.515   9.610 -12.660  1.00 95.53           H
ATOM   2481  N   PHE A 170      -8.266  11.756 -10.258  1.00 94.57           N
ATOM   2482  CA  PHE A 170      -8.571  12.841  -9.342  1.00 94.57           C
ATOM   2483  C   PHE A 170      -9.454  12.355  -8.190  1.00 94.57           C
ATOM   2484  O   PHE A 170      -9.188  12.659  -7.028  1.00 94.57           O
ATOM   2485  HA  PHE A 170      -7.624  13.204  -8.943  1.00 94.57           H
ATOM   2486  CB  PHE A 170      -9.334  13.900 -10.141  1.00 94.57           C
ATOM   2487 1HB  PHE A 170      -8.727  14.205 -10.993  1.00 94.57           H
ATOM   2488 2HB  PHE A 170     -10.244  13.452 -10.542  1.00 94.57           H
ATOM   2489  CG  PHE A 170      -9.710  15.141  -9.329  1.00 94.57           C
ATOM   2490  CD1 PHE A 170     -10.983  15.301  -8.881  1.00 94.57           C
ATOM   2491  HD1 PHE A 170     -11.737  14.545  -9.099  1.00 94.57           H
ATOM   2492  CD2 PHE A 170      -8.769  16.085  -9.057  1.00 94.57           C
ATOM   2493  HD2 PHE A 170      -7.748  15.958  -9.417  1.00 94.57           H
ATOM   2494  CE1 PHE A 170     -11.332  16.454  -8.128  1.00 94.57           C
ATOM   2495  HE1 PHE A 170     -12.353  16.582  -7.768  1.00 94.57           H
ATOM   2496  CE2 PHE A 170      -9.117  17.238  -8.304  1.00 94.57           C
ATOM   2497  HE2 PHE A 170      -8.364  17.995  -8.085  1.00 94.57           H
ATOM   2498  CZ  PHE A 170     -10.391  17.398  -7.855  1.00 94.57           C
ATOM   2499  HZ  PHE A 170     -10.659  18.282  -7.277  1.00 94.57           H
ATOM   2500  HN  PHE A 170      -8.561  11.904 -11.202  1.00 94.57           H
ATOM   2501  N   THR A 171     -10.486  11.607  -8.553  1.00 94.16           N
ATOM   2502  CA  THR A 171     -11.422  11.095  -7.566  1.00 94.16           C
ATOM   2503  C   THR A 171     -10.693  10.226  -6.540  1.00 94.16           C
ATOM   2504  O   THR A 171     -11.002  10.274  -5.350  1.00 94.16           O
ATOM   2505  HA  THR A 171     -11.848  11.941  -7.025  1.00 94.16           H
ATOM   2506  CB  THR A 171     -12.534  10.353  -8.310  1.00 94.16           C
ATOM   2507  HB  THR A 171     -12.148   9.454  -8.791  1.00 94.16           H
ATOM   2508  OG1 THR A 171     -13.078  11.334  -9.189  1.00 94.16           O
ATOM   2509  HG1 THR A 171     -12.619  11.292 -10.076  1.00 94.16           H
ATOM   2510  CG2 THR A 171     -13.703   9.981  -7.396  1.00 94.16           C
ATOM   2511 1HG2 THR A 171     -14.132  10.887  -6.969  1.00 94.16           H
ATOM   2512 2HG2 THR A 171     -13.346   9.335  -6.595  1.00 94.16           H
ATOM   2513 3HG2 THR A 171     -14.464   9.457  -7.975  1.00 94.16           H
ATOM   2514  HN  THR A 171     -10.686  11.352  -9.498  1.00 94.16           H
ATOM   2515  N   ILE A 172      -9.739   9.453  -7.037  1.00 95.15           N
ATOM   2516  CA  ILE A 172      -8.992   8.545  -6.184  1.00 95.15           C
ATOM   2517  C   ILE A 172      -8.204   9.353  -5.152  1.00 95.15           C
ATOM   2518  O   ILE A 172      -8.212   9.027  -3.966  1.00 95.15           O
ATOM   2519  HA  ILE A 172      -9.714   7.922  -5.657  1.00 95.15           H
ATOM   2520  CB  ILE A 172      -8.121   7.612  -7.028  1.00 95.15           C
ATOM   2521  HB  ILE A 172      -7.637   8.205  -7.805  1.00 95.15           H
ATOM   2522  CG1 ILE A 172      -8.974   6.554  -7.733  1.00 95.15           C
ATOM   2523 1HG1 ILE A 172      -9.370   5.853  -6.999  1.00 95.15           H
ATOM   2524 2HG1 ILE A 172      -9.829   7.032  -8.212  1.00 95.15           H
ATOM   2525  CG2 ILE A 172      -7.011   6.983  -6.183  1.00 95.15           C
ATOM   2526 1HG2 ILE A 172      -6.381   7.769  -5.769  1.00 95.15           H
ATOM   2527 2HG2 ILE A 172      -7.455   6.407  -5.371  1.00 95.15           H
ATOM   2528 3HG2 ILE A 172      -6.408   6.324  -6.808  1.00 95.15           H
ATOM   2529  CD1 ILE A 172      -8.153   5.797  -8.779  1.00 95.15           C
ATOM   2530 1HD1 ILE A 172      -7.779   6.498  -9.525  1.00 95.15           H
ATOM   2531 2HD1 ILE A 172      -7.313   5.301  -8.293  1.00 95.15           H
ATOM   2532 3HD1 ILE A 172      -8.784   5.052  -9.265  1.00 95.15           H
ATOM   2533  HN  ILE A 172      -9.476   9.440  -8.002  1.00 95.15           H
ATOM   2534  N   TRP A 173      -7.543  10.393  -5.640  1.00 94.25           N
ATOM   2535  CA  TRP A 173      -6.680  11.197  -4.791  1.00 94.25           C
ATOM   2536  C   TRP A 173      -7.548  11.837  -3.706  1.00 94.25           C
ATOM   2537  O   TRP A 173      -7.179  11.842  -2.533  1.00 94.25           O
ATOM   2538  HA  TRP A 173      -5.946  10.531  -4.337  1.00 94.25           H
ATOM   2539  CB  TRP A 173      -5.901  12.222  -5.617  1.00 94.25           C
ATOM   2540 1HB  TRP A 173      -6.577  12.683  -6.337  1.00 94.25           H
ATOM   2541 2HB  TRP A 173      -5.551  13.015  -4.956  1.00 94.25           H
ATOM   2542  CG  TRP A 173      -4.702  11.637  -6.366  1.00 94.25           C
ATOM   2543  CD1 TRP A 173      -4.553  11.477  -7.688  1.00 94.25           C
ATOM   2544  HD1 TRP A 173      -5.303  11.757  -8.428  1.00 94.25           H
ATOM   2545  CD2 TRP A 173      -3.482  11.138  -5.778  1.00 94.25           C
ATOM   2546  NE1 TRP A 173      -3.332  10.913  -7.994  1.00 94.25           N
ATOM   2547  HE1 TRP A 173      -2.992  10.697  -8.910  1.00 94.25           H
ATOM   2548  CE2 TRP A 173      -2.659  10.700  -6.797  1.00 94.25           C
ATOM   2549  CE3 TRP A 173      -3.086  11.058  -4.432  1.00 94.25           C
ATOM   2550  HE3 TRP A 173      -3.717  11.397  -3.610  1.00 94.25           H
ATOM   2551  CZ2 TRP A 173      -1.390  10.153  -6.575  1.00 94.25           C
ATOM   2552  HZ2 TRP A 173      -0.759   9.814  -7.397  1.00 94.25           H
ATOM   2553  CZ3 TRP A 173      -1.815  10.509  -4.227  1.00 94.25           C
ATOM   2554  HZ3 TRP A 173      -1.459  10.424  -3.200  1.00 94.25           H
ATOM   2555  CH2 TRP A 173      -0.975  10.063  -5.241  1.00 94.25           C
ATOM   2556  HH2 TRP A 173       0.003   9.647  -4.999  1.00 94.25           H
ATOM   2557  HN  TRP A 173      -7.590  10.687  -6.594  1.00 94.25           H
ATOM   2558  N   VAL A 174      -8.685  12.363  -4.137  1.00 96.57           N
ATOM   2559  CA  VAL A 174      -9.592  13.037  -3.223  1.00 96.57           C
ATOM   2560  C   VAL A 174     -10.075  12.042  -2.165  1.00 96.57           C
ATOM   2561  O   VAL A 174     -10.113  12.363  -0.978  1.00 96.57           O
ATOM   2562  HA  VAL A 174      -9.032  13.830  -2.729  1.00 96.57           H
ATOM   2563  CB  VAL A 174     -10.739  13.682  -4.004  1.00 96.57           C
ATOM   2564  HB  VAL A 174     -11.192  12.913  -4.630  1.00 96.57           H
ATOM   2565  CG1 VAL A 174     -11.817  14.213  -3.057  1.00 96.57           C
ATOM   2566 1HG1 VAL A 174     -12.217  13.390  -2.464  1.00 96.57           H
ATOM   2567 2HG1 VAL A 174     -11.382  14.961  -2.394  1.00 96.57           H
ATOM   2568 3HG1 VAL A 174     -12.620  14.666  -3.638  1.00 96.57           H
ATOM   2569  CG2 VAL A 174     -10.221  14.790  -4.923  1.00 96.57           C
ATOM   2570 1HG2 VAL A 174      -9.731  15.558  -4.325  1.00 96.57           H
ATOM   2571 2HG2 VAL A 174      -9.508  14.371  -5.632  1.00 96.57           H
ATOM   2572 3HG2 VAL A 174     -11.057  15.232  -5.466  1.00 96.57           H
ATOM   2573  HN  VAL A 174      -8.989  12.335  -5.090  1.00 96.57           H
ATOM   2574  N   LEU A 175     -10.431  10.855  -2.634  1.00 92.22           N
ATOM   2575  CA  LEU A 175     -10.974   9.835  -1.753  1.00 92.22           C
ATOM   2576  C   LEU A 175      -9.920   9.454  -0.711  1.00 92.22           C
ATOM   2577  O   LEU A 175     -10.213   9.400   0.482  1.00 92.22           O
ATOM   2578  HA  LEU A 175     -11.828  10.272  -1.235  1.00 92.22           H
ATOM   2579  CB  LEU A 175     -11.494   8.648  -2.565  1.00 92.22           C
ATOM   2580 1HB  LEU A 175     -12.261   9.009  -3.249  1.00 92.22           H
ATOM   2581 2HB  LEU A 175     -10.677   8.264  -3.176  1.00 92.22           H
ATOM   2582  CG  LEU A 175     -12.078   7.487  -1.757  1.00 92.22           C
ATOM   2583  HG  LEU A 175     -11.327   7.160  -1.038  1.00 92.22           H
ATOM   2584  CD1 LEU A 175     -13.303   7.936  -0.958  1.00 92.22           C
ATOM   2585 1HD1 LEU A 175     -13.017   8.731  -0.270  1.00 92.22           H
ATOM   2586 2HD1 LEU A 175     -14.067   8.305  -1.642  1.00 92.22           H
ATOM   2587 3HD1 LEU A 175     -13.698   7.092  -0.393  1.00 92.22           H
ATOM   2588  CD2 LEU A 175     -12.389   6.292  -2.660  1.00 92.22           C
ATOM   2589 1HD2 LEU A 175     -13.113   6.588  -3.419  1.00 92.22           H
ATOM   2590 2HD2 LEU A 175     -11.472   5.954  -3.145  1.00 92.22           H
ATOM   2591 3HD2 LEU A 175     -12.802   5.481  -2.060  1.00 92.22           H
ATOM   2592  HN  LEU A 175     -10.354  10.587  -3.594  1.00 92.22           H
ATOM   2593  N   ALA A 176      -8.715   9.199  -1.201  1.00 96.49           N
ATOM   2594  CA  ALA A 176      -7.644   8.721  -0.342  1.00 96.49           C
ATOM   2595  C   ALA A 176      -7.311   9.796   0.694  1.00 96.49           C
ATOM   2596  O   ALA A 176      -6.990   9.480   1.839  1.00 96.49           O
ATOM   2597  HA  ALA A 176      -8.004   7.831   0.173  1.00 96.49           H
ATOM   2598  CB  ALA A 176      -6.435   8.341  -1.199  1.00 96.49           C
ATOM   2599 1HB  ALA A 176      -6.717   7.555  -1.898  1.00 96.49           H
ATOM   2600 2HB  ALA A 176      -6.093   9.215  -1.753  1.00 96.49           H
ATOM   2601 3HB  ALA A 176      -5.632   7.984  -0.554  1.00 96.49           H
ATOM   2602  HN  ALA A 176      -8.467   9.313  -2.163  1.00 96.49           H
ATOM   2603  N   ALA A 177      -7.398  11.043   0.256  1.00 96.34           N
ATOM   2604  CA  ALA A 177      -7.103  12.166   1.130  1.00 96.34           C
ATOM   2605  C   ALA A 177      -8.106  12.184   2.285  1.00 96.34           C
ATOM   2606  O   ALA A 177      -7.732  12.416   3.434  1.00 96.34           O
ATOM   2607  HA  ALA A 177      -6.101  12.019   1.533  1.00 96.34           H
ATOM   2608  CB  ALA A 177      -7.123  13.463   0.320  1.00 96.34           C
ATOM   2609 1HB  ALA A 177      -6.373  13.410  -0.469  1.00 96.34           H
ATOM   2610 2HB  ALA A 177      -8.109  13.598  -0.125  1.00 96.34           H
ATOM   2611 3HB  ALA A 177      -6.902  14.305   0.976  1.00 96.34           H
ATOM   2612  HN  ALA A 177      -7.663  11.291  -0.675  1.00 96.34           H
ATOM   2613  N   ALA A 178      -9.362  11.937   1.941  1.00 96.45           N
ATOM   2614  CA  ALA A 178     -10.424  11.940   2.932  1.00 96.45           C
ATOM   2615  C   ALA A 178     -10.221  10.768   3.894  1.00 96.45           C
ATOM   2616  O   ALA A 178     -10.504  10.882   5.085  1.00 96.45           O
ATOM   2617  HA  ALA A 178     -10.355  12.874   3.490  1.00 96.45           H
ATOM   2618  CB  ALA A 178     -11.781  11.887   2.226  1.00 96.45           C
ATOM   2619 1HB  ALA A 178     -11.887  12.756   1.577  1.00 96.45           H
ATOM   2620 2HB  ALA A 178     -11.844  10.978   1.628  1.00 96.45           H
ATOM   2621 3HB  ALA A 178     -12.577  11.889   2.970  1.00 96.45           H
ATOM   2622  HN  ALA A 178      -9.656  11.738   1.006  1.00 96.45           H
ATOM   2623  N   LEU A 179      -9.733   9.667   3.341  1.00 94.02           N
ATOM   2624  CA  LEU A 179      -9.628   8.432   4.099  1.00 94.02           C
ATOM   2625  C   LEU A 179      -8.464   8.543   5.086  1.00 94.02           C
ATOM   2626  O   LEU A 179      -8.325   7.712   5.983  1.00 94.02           O
ATOM   2627  HA  LEU A 179     -10.551   8.317   4.666  1.00 94.02           H
ATOM   2628  CB  LEU A 179      -9.522   7.232   3.156  1.00 94.02           C
ATOM   2629 1HB  LEU A 179      -8.718   7.423   2.445  1.00 94.02           H
ATOM   2630 2HB  LEU A 179      -9.229   6.360   3.741  1.00 94.02           H
ATOM   2631  CG  LEU A 179     -10.788   6.883   2.370  1.00 94.02           C
ATOM   2632  HG  LEU A 179     -11.117   7.776   1.839  1.00 94.02           H
ATOM   2633  CD1 LEU A 179     -10.501   5.811   1.317  1.00 94.02           C
ATOM   2634 1HD1 LEU A 179      -9.747   6.178   0.620  1.00 94.02           H
ATOM   2635 2HD1 LEU A 179     -10.134   4.909   1.807  1.00 94.02           H
ATOM   2636 3HD1 LEU A 179     -11.417   5.582   0.773  1.00 94.02           H
ATOM   2637  CD2 LEU A 179     -11.922   6.473   3.312  1.00 94.02           C
ATOM   2638 1HD2 LEU A 179     -11.617   5.600   3.889  1.00 94.02           H
ATOM   2639 2HD2 LEU A 179     -12.147   7.296   3.990  1.00 94.02           H
ATOM   2640 3HD2 LEU A 179     -12.809   6.230   2.727  1.00 94.02           H
ATOM   2641  HN  LEU A 179      -9.414   9.611   2.395  1.00 94.02           H
ATOM   2642  N   CYS A 180      -7.658   9.575   4.888  1.00 92.50           N
ATOM   2643  CA  CYS A 180      -6.491   9.786   5.729  1.00 92.50           C
ATOM   2644  C   CYS A 180      -6.836  10.852   6.770  1.00 92.50           C
ATOM   2645  O   CYS A 180      -5.976  11.267   7.547  1.00 92.50           O
ATOM   2646  HA  CYS A 180      -6.275   8.832   6.209  1.00 92.50           H
ATOM   2647  CB  CYS A 180      -5.262  10.171   4.903  1.00 92.50           C
ATOM   2648 1HB  CYS A 180      -4.355   9.996   5.483  1.00 92.50           H
ATOM   2649 2HB  CYS A 180      -5.198   9.542   4.016  1.00 92.50           H
ATOM   2650  SG  CYS A 180      -5.361  11.931   4.415  1.00 92.50           S
ATOM   2651  HG  CYS A 180      -4.099  12.035   4.009  1.00 92.50           H
ATOM   2652  HN  CYS A 180      -7.791  10.259   4.171  1.00 92.50           H
ATOM   2653  N   ILE A 181      -8.095  11.265   6.754  1.00 92.41           N
ATOM   2654  CA  ILE A 181      -8.564  12.272   7.690  1.00 92.41           C
ATOM   2655  C   ILE A 181      -8.309  11.791   9.120  1.00 92.41           C
ATOM   2656  O   ILE A 181      -7.784  12.537   9.945  1.00 92.41           O
ATOM   2657  HA  ILE A 181      -7.978  13.175   7.520  1.00 92.41           H
ATOM   2658  CB  ILE A 181     -10.027  12.622   7.411  1.00 92.41           C
ATOM   2659  HB  ILE A 181     -10.578  11.693   7.263  1.00 92.41           H
ATOM   2660  CG1 ILE A 181     -10.160  13.437   6.123  1.00 92.41           C
ATOM   2661 1HG1 ILE A 181      -9.690  14.411   6.255  1.00 92.41           H
ATOM   2662 2HG1 ILE A 181      -9.630  12.934   5.315  1.00 92.41           H
ATOM   2663  CG2 ILE A 181     -10.658  13.335   8.609  1.00 92.41           C
ATOM   2664 1HG2 ILE A 181     -10.615  12.686   9.483  1.00 92.41           H
ATOM   2665 2HG2 ILE A 181     -10.111  14.256   8.813  1.00 92.41           H
ATOM   2666 3HG2 ILE A 181     -11.698  13.573   8.384  1.00 92.41           H
ATOM   2667  CD1 ILE A 181     -11.630  13.621   5.740  1.00 92.41           C
ATOM   2668 1HD1 ILE A 181     -12.090  12.645   5.586  1.00 92.41           H
ATOM   2669 2HD1 ILE A 181     -12.151  14.146   6.541  1.00 92.41           H
ATOM   2670 3HD1 ILE A 181     -11.696  14.204   4.821  1.00 92.41           H
ATOM   2671  HN  ILE A 181      -8.787  10.924   6.117  1.00 92.41           H
ATOM   2672  N   PRO A 182      -8.673  10.541   9.438  1.00 93.57           N
ATOM   2673  CA  PRO A 182      -8.490  10.025  10.797  1.00 93.57           C
ATOM   2674  C   PRO A 182      -7.063  10.194  11.291  1.00 93.57           C
ATOM   2675  O   PRO A 182      -6.841  10.596  12.432  1.00 93.57           O
ATOM   2676  HA  PRO A 182      -9.103  10.590  11.498  1.00 93.57           H
ATOM   2677  CB  PRO A 182      -8.879   8.550  10.679  1.00 93.57           C
ATOM   2678 1HB  PRO A 182      -8.013   7.923  10.466  1.00 93.57           H
ATOM   2679 2HB  PRO A 182      -9.321   8.177  11.602  1.00 93.57           H
ATOM   2680  CG  PRO A 182      -9.879   8.539   9.530  1.00 93.57           C
ATOM   2681 1HG  PRO A 182      -9.983   7.546   9.093  1.00 93.57           H
ATOM   2682 2HG  PRO A 182     -10.876   8.835   9.858  1.00 93.57           H
ATOM   2683  CD  PRO A 182      -9.281   9.535   8.550  1.00 93.57           C
ATOM   2684 1HD  PRO A 182      -8.537   9.070   7.903  1.00 93.57           H
ATOM   2685 2HD  PRO A 182     -10.040   9.967   7.897  1.00 93.57           H
ATOM   2686  N   GLU A 183      -6.124   9.881  10.410  1.00 90.62           N
ATOM   2687  CA  GLU A 183      -4.716   9.939  10.764  1.00 90.62           C
ATOM   2688  C   GLU A 183      -4.315  11.373  11.114  1.00 90.62           C
ATOM   2689  O   GLU A 183      -3.528  11.595  12.032  1.00 90.62           O
ATOM   2690  HA  GLU A 183      -4.611   9.301  11.642  1.00 90.62           H
ATOM   2691  CB  GLU A 183      -3.843   9.386   9.635  1.00 90.62           C
ATOM   2692 1HB  GLU A 183      -4.228   9.726   8.674  1.00 90.62           H
ATOM   2693 2HB  GLU A 183      -2.803   9.663   9.806  1.00 90.62           H
ATOM   2694  CG  GLU A 183      -3.884   7.856   9.610  1.00 90.62           C
ATOM   2695 1HG  GLU A 183      -3.077   7.478   8.982  1.00 90.62           H
ATOM   2696 2HG  GLU A 183      -3.715   7.468  10.615  1.00 90.62           H
ATOM   2697  CD  GLU A 183      -5.228   7.352   9.082  1.00 90.62           C
ATOM   2698  OE1 GLU A 183      -5.462   6.130   9.201  1.00 90.62           O
ATOM   2699  OE2 GLU A 183      -5.992   8.200   8.572  1.00 90.62           O
ATOM   2700  HN  GLU A 183      -6.312   9.592   9.471  1.00 90.62           H
ATOM   2701  N   ILE A 184      -4.876  12.310  10.363  1.00 91.91           N
ATOM   2702  CA  ILE A 184      -4.550  13.714  10.550  1.00 91.91           C
ATOM   2703  C   ILE A 184      -4.934  14.137  11.969  1.00 91.91           C
ATOM   2704  O   ILE A 184      -4.192  14.866  12.626  1.00 91.91           O
ATOM   2705  HA  ILE A 184      -3.470  13.816  10.440  1.00 91.91           H
ATOM   2706  CB  ILE A 184      -5.199  14.565   9.457  1.00 91.91           C
ATOM   2707  HB  ILE A 184      -6.262  14.328   9.426  1.00 91.91           H
ATOM   2708  CG1 ILE A 184      -4.620  14.226   8.082  1.00 91.91           C
ATOM   2709 1HG1 ILE A 184      -3.582  14.553   8.030  1.00 91.91           H
ATOM   2710 2HG1 ILE A 184      -4.621  13.145   7.939  1.00 91.91           H
ATOM   2711  CG2 ILE A 184      -5.077  16.056   9.779  1.00 91.91           C
ATOM   2712 1HG2 ILE A 184      -5.574  16.265  10.726  1.00 91.91           H
ATOM   2713 2HG2 ILE A 184      -4.024  16.327   9.853  1.00 91.91           H
ATOM   2714 3HG2 ILE A 184      -5.547  16.638   8.985  1.00 91.91           H
ATOM   2715  CD1 ILE A 184      -5.427  14.894   6.967  1.00 91.91           C
ATOM   2716 1HD1 ILE A 184      -6.460  14.546   7.008  1.00 91.91           H
ATOM   2717 2HD1 ILE A 184      -5.403  15.976   7.100  1.00 91.91           H
ATOM   2718 3HD1 ILE A 184      -4.995  14.637   6.001  1.00 91.91           H
ATOM   2719  HN  ILE A 184      -5.540  12.123   9.639  1.00 91.91           H
ATOM   2720  N   LEU A 185      -6.093  13.662  12.401  1.00 91.72           N
ATOM   2721  CA  LEU A 185      -6.700  14.164  13.622  1.00 91.72           C
ATOM   2722  C   LEU A 185      -5.987  13.550  14.829  1.00 91.72           C
ATOM   2723  O   LEU A 185      -5.591  14.264  15.749  1.00 91.72           O
ATOM   2724  HA  LEU A 185      -6.547  15.243  13.643  1.00 91.72           H
ATOM   2725  CB  LEU A 185      -8.210  13.920  13.610  1.00 91.72           C
ATOM   2726 1HB  LEU A 185      -8.385  12.858  13.436  1.00 91.72           H
ATOM   2727 2HB  LEU A 185      -8.603  14.150  14.600  1.00 91.72           H
ATOM   2728  CG  LEU A 185      -9.010  14.716  12.577  1.00 91.72           C
ATOM   2729  HG  LEU A 185      -8.643  14.453  11.585  1.00 91.72           H
ATOM   2730  CD1 LEU A 185     -10.493  14.343  12.625  1.00 91.72           C
ATOM   2731 1HD1 LEU A 185     -10.607  13.280  12.412  1.00 91.72           H
ATOM   2732 2HD1 LEU A 185     -10.890  14.559  13.617  1.00 91.72           H
ATOM   2733 3HD1 LEU A 185     -11.038  14.923  11.881  1.00 91.72           H
ATOM   2734  CD2 LEU A 185      -8.791  16.220  12.755  1.00 91.72           C
ATOM   2735 1HD2 LEU A 185      -9.114  16.518  13.752  1.00 91.72           H
ATOM   2736 2HD2 LEU A 185      -7.733  16.450  12.631  1.00 91.72           H
ATOM   2737 3HD2 LEU A 185      -9.371  16.762  12.008  1.00 91.72           H
ATOM   2738  HN  LEU A 185      -6.615  12.949  11.932  1.00 91.72           H
ATOM   2739  N   TYR A 186      -5.846  12.233  14.787  1.00 91.70           N
ATOM   2740  CA  TYR A 186      -5.617  11.466  15.999  1.00 91.70           C
ATOM   2741  C   TYR A 186      -4.172  10.970  16.069  1.00 91.70           C
ATOM   2742  O   TYR A 186      -3.787  10.301  17.027  1.00 91.70           O
ATOM   2743  HA  TYR A 186      -5.812  12.117  16.851  1.00 91.70           H
ATOM   2744  CB  TYR A 186      -6.554  10.259  15.917  1.00 91.70           C
ATOM   2745 1HB  TYR A 186      -6.256   9.637  15.073  1.00 91.70           H
ATOM   2746 2HB  TYR A 186      -6.433   9.655  16.816  1.00 91.70           H
ATOM   2747  CG  TYR A 186      -8.032  10.627  15.764  1.00 91.70           C
ATOM   2748  CD1 TYR A 186      -8.599  11.566  16.601  1.00 91.70           C
ATOM   2749  HD1 TYR A 186      -7.995  12.045  17.372  1.00 91.70           H
ATOM   2750  CD2 TYR A 186      -8.796  10.021  14.788  1.00 91.70           C
ATOM   2751  HD2 TYR A 186      -8.348   9.280  14.126  1.00 91.70           H
ATOM   2752  CE1 TYR A 186      -9.989  11.913  16.457  1.00 91.70           C
ATOM   2753  HE1 TYR A 186     -10.450  12.652  17.112  1.00 91.70           H
ATOM   2754  CE2 TYR A 186     -10.186  10.368  14.643  1.00 91.70           C
ATOM   2755  HE2 TYR A 186     -10.802   9.897  13.877  1.00 91.70           H
ATOM   2756  CZ  TYR A 186     -10.714  11.297  15.485  1.00 91.70           C
ATOM   2757  OH  TYR A 186     -12.027  11.624  15.349  1.00 91.70           O
ATOM   2758  HH  TYR A 186     -12.445  11.071  14.628  1.00 91.70           H
ATOM   2759  HN  TYR A 186      -5.886  11.694  13.946  1.00 91.70           H
ATOM   2760  N   SER A 187      -3.410  11.316  15.041  1.00 92.55           N
ATOM   2761  CA  SER A 187      -1.973  11.103  15.069  1.00 92.55           C
ATOM   2762  C   SER A 187      -1.323  12.048  16.081  1.00 92.55           C
ATOM   2763  O   SER A 187      -1.487  13.264  15.994  1.00 92.55           O
ATOM   2764  HA  SER A 187      -1.842  10.065  15.375  1.00 92.55           H
ATOM   2765  CB  SER A 187      -1.360  11.306  13.682  1.00 92.55           C
ATOM   2766 1HB  SER A 187      -1.586  12.313  13.330  1.00 92.55           H
ATOM   2767 2HB  SER A 187      -0.275  11.229  13.751  1.00 92.55           H
ATOM   2768  OG  SER A 187      -1.844  10.354  12.739  1.00 92.55           O
ATOM   2769  HG  SER A 187      -2.281  10.824  11.972  1.00 92.55           H
ATOM   2770  HN  SER A 187      -3.759  11.735  14.203  1.00 92.55           H
ATOM   2771  N   GLN A 188      -0.599  11.453  17.018  1.00 85.94           N
ATOM   2772  CA  GLN A 188       0.175  12.229  17.971  1.00 85.94           C
ATOM   2773  C   GLN A 188       1.389  11.428  18.447  1.00 85.94           C
ATOM   2774  O   GLN A 188       1.489  10.231  18.183  1.00 85.94           O
ATOM   2775  HA  GLN A 188       0.506  13.112  17.424  1.00 85.94           H
ATOM   2776  CB  GLN A 188      -0.691  12.667  19.154  1.00 85.94           C
ATOM   2777 1HB  GLN A 188      -0.118  13.330  19.803  1.00 85.94           H
ATOM   2778 2HB  GLN A 188      -1.546  13.238  18.791  1.00 85.94           H
ATOM   2779  CG  GLN A 188      -1.179  11.458  19.953  1.00 85.94           C
ATOM   2780 1HG  GLN A 188      -1.678  10.754  19.287  1.00 85.94           H
ATOM   2781 2HG  GLN A 188      -0.327  10.937  20.388  1.00 85.94           H
ATOM   2782  CD  GLN A 188      -2.142  11.887  21.063  1.00 85.94           C
ATOM   2783  OE1 GLN A 188      -2.751  12.943  21.018  1.00 85.94           O
ATOM   2784  NE2 GLN A 188      -2.244  11.011  22.059  1.00 85.94           N
ATOM   2785 1HE2 GLN A 188      -1.716  10.162  22.034  1.00 85.94           H
ATOM   2786 2HE2 GLN A 188      -2.849  11.202  22.832  1.00 85.94           H
ATOM   2787  HN  GLN A 188      -0.537  10.461  17.131  1.00 85.94           H
ATOM   2788  N   ILE A 189       2.280  12.120  19.141  1.00 89.98           N
ATOM   2789  CA  ILE A 189       3.397  11.460  19.794  1.00 89.98           C
ATOM   2790  C   ILE A 189       2.969  11.002  21.189  1.00 89.98           C
ATOM   2791  O   ILE A 189       2.467  11.798  21.981  1.00 89.98           O
ATOM   2792  HA  ILE A 189       3.647  10.578  19.203  1.00 89.98           H
ATOM   2793  CB  ILE A 189       4.629  12.367  19.796  1.00 89.98           C
ATOM   2794  HB  ILE A 189       4.368  13.297  20.301  1.00 89.98           H
ATOM   2795  CG1 ILE A 189       5.046  12.729  18.369  1.00 89.98           C
ATOM   2796 1HG1 ILE A 189       5.354  11.829  17.837  1.00 89.98           H
ATOM   2797 2HG1 ILE A 189       4.193  13.141  17.830  1.00 89.98           H
ATOM   2798  CG2 ILE A 189       5.776  11.732  20.585  1.00 89.98           C
ATOM   2799 1HG2 ILE A 189       5.462  11.568  21.615  1.00 89.98           H
ATOM   2800 2HG2 ILE A 189       6.045  10.778  20.131  1.00 89.98           H
ATOM   2801 3HG2 ILE A 189       6.639  12.398  20.570  1.00 89.98           H
ATOM   2802  CD1 ILE A 189       6.191  13.743  18.373  1.00 89.98           C
ATOM   2803 1HD1 ILE A 189       5.871  14.651  18.884  1.00 89.98           H
ATOM   2804 2HD1 ILE A 189       7.051  13.318  18.891  1.00 89.98           H
ATOM   2805 3HD1 ILE A 189       6.468  13.983  17.346  1.00 89.98           H
ATOM   2806  HN  ILE A 189       2.248  13.113  19.260  1.00 89.98           H
ATOM   2807  N   LYS A 190       3.182   9.720  21.448  1.00 85.11           N
ATOM   2808  CA  LYS A 190       2.925   9.170  22.769  1.00 85.11           C
ATOM   2809  C   LYS A 190       4.247   8.725  23.396  1.00 85.11           C
ATOM   2810  O   LYS A 190       5.045   8.043  22.755  1.00 85.11           O
ATOM   2811  HA  LYS A 190       2.505   9.970  23.379  1.00 85.11           H
ATOM   2812  CB  LYS A 190       1.876   8.060  22.692  1.00 85.11           C
ATOM   2813 1HB  LYS A 190       0.985   8.430  22.185  1.00 85.11           H
ATOM   2814 2HB  LYS A 190       2.260   7.232  22.096  1.00 85.11           H
ATOM   2815  CG  LYS A 190       1.504   7.560  24.089  1.00 85.11           C
ATOM   2816 1HG  LYS A 190       2.402   7.233  24.614  1.00 85.11           H
ATOM   2817 2HG  LYS A 190       1.075   8.377  24.670  1.00 85.11           H
ATOM   2818  CD  LYS A 190       0.504   6.404  24.010  1.00 85.11           C
ATOM   2819 1HD  LYS A 190      -0.426   6.753  23.560  1.00 85.11           H
ATOM   2820 2HD  LYS A 190       0.898   5.621  23.362  1.00 85.11           H
ATOM   2821  CE  LYS A 190       0.220   5.829  25.399  1.00 85.11           C
ATOM   2822 1HE  LYS A 190       1.143   5.783  25.976  1.00 85.11           H
ATOM   2823 2HE  LYS A 190      -0.462   6.486  25.939  1.00 85.11           H
ATOM   2824  NZ  LYS A 190      -0.370   4.476  25.289  1.00 85.11           N
ATOM   2825 1HZ  LYS A 190      -0.627   4.143  26.211  1.00 85.11           H
ATOM   2826 2HZ  LYS A 190      -1.195   4.514  24.701  1.00 85.11           H
ATOM   2827 3HZ  LYS A 190       0.309   3.844  24.878  1.00 85.11           H
ATOM   2828  HN  LYS A 190       3.522   9.063  20.776  1.00 85.11           H
ATOM   2829  N   GLU A 191       4.439   9.129  24.644  1.00 76.63           N
ATOM   2830  CA  GLU A 191       5.558   8.633  25.427  1.00 76.63           C
ATOM   2831  C   GLU A 191       5.118   7.447  26.289  1.00 76.63           C
ATOM   2832  O   GLU A 191       4.192   7.567  27.090  1.00 76.63           O
ATOM   2833  HA  GLU A 191       6.299   8.306  24.699  1.00 76.63           H
ATOM   2834  CB  GLU A 191       6.159   9.744  26.290  1.00 76.63           C
ATOM   2835 1HB  GLU A 191       5.360  10.308  26.772  1.00 76.63           H
ATOM   2836 2HB  GLU A 191       6.871   9.317  26.996  1.00 76.63           H
ATOM   2837  CG  GLU A 191       6.945  10.739  25.433  1.00 76.63           C
ATOM   2838 1HG  GLU A 191       7.652  10.201  24.802  1.00 76.63           H
ATOM   2839 2HG  GLU A 191       6.263  11.270  24.769  1.00 76.63           H
ATOM   2840  CD  GLU A 191       7.696  11.743  26.309  1.00 76.63           C
ATOM   2841  OE1 GLU A 191       8.409  12.586  25.723  1.00 76.63           O
ATOM   2842  OE2 GLU A 191       7.541  11.645  27.546  1.00 76.63           O
ATOM   2843  HN  GLU A 191       3.848   9.782  25.117  1.00 76.63           H
ATOM   2844  N   GLU A 192       5.803   6.330  26.095  1.00 72.74           N
ATOM   2845  CA  GLU A 192       5.514   5.132  26.866  1.00 72.74           C
ATOM   2846  C   GLU A 192       6.812   4.402  27.218  1.00 72.74           C
ATOM   2847  O   GLU A 192       7.638   4.141  26.345  1.00 72.74           O
ATOM   2848  HA  GLU A 192       5.029   5.484  27.777  1.00 72.74           H
ATOM   2849  CB  GLU A 192       4.555   4.212  26.110  1.00 72.74           C
ATOM   2850 1HB  GLU A 192       3.670   4.772  25.808  1.00 72.74           H
ATOM   2851 2HB  GLU A 192       5.075   3.745  25.274  1.00 72.74           H
ATOM   2852  CG  GLU A 192       4.069   3.070  27.007  1.00 72.74           C
ATOM   2853 1HG  GLU A 192       4.807   2.268  27.011  1.00 72.74           H
ATOM   2854 2HG  GLU A 192       3.976   3.424  28.033  1.00 72.74           H
ATOM   2855  CD  GLU A 192       2.723   2.529  26.524  1.00 72.74           C
ATOM   2856  OE1 GLU A 192       1.845   2.333  27.392  1.00 72.74           O
ATOM   2857  OE2 GLU A 192       2.601   2.322  25.297  1.00 72.74           O
ATOM   2858  HN  GLU A 192       6.541   6.235  25.428  1.00 72.74           H
ATOM   2859  N   SER A 193       6.951   4.093  28.499  1.00 74.04           N
ATOM   2860  CA  SER A 193       8.130   3.389  28.975  1.00 74.04           C
ATOM   2861  C   SER A 193       9.392   4.166  28.596  1.00 74.04           C
ATOM   2862  O   SER A 193      10.445   3.573  28.368  1.00 74.04           O
ATOM   2863  HA  SER A 193       8.020   3.343  30.059  1.00 74.04           H
ATOM   2864  CB  SER A 193       8.190   1.970  28.408  1.00 74.04           C
ATOM   2865 1HB  SER A 193       8.350   2.016  27.331  1.00 74.04           H
ATOM   2866 2HB  SER A 193       9.044   1.444  28.836  1.00 74.04           H
ATOM   2867  OG  SER A 193       6.998   1.236  28.679  1.00 74.04           O
ATOM   2868  HG  SER A 193       7.025   0.354  28.208  1.00 74.04           H
ATOM   2869  HN  SER A 193       6.278   4.315  29.204  1.00 74.04           H
ATOM   2870  N   GLY A 194       9.245   5.482  28.540  1.00 82.03           N
ATOM   2871  CA  GLY A 194      10.375   6.350  28.258  1.00 82.03           C
ATOM   2872  C   GLY A 194      10.719   6.336  26.767  1.00 82.03           C
ATOM   2873  O   GLY A 194      11.749   6.871  26.359  1.00 82.03           O
ATOM   2874 1HA  GLY A 194      10.143   7.368  28.572  1.00 82.03           H
ATOM   2875 2HA  GLY A 194      11.240   6.027  28.838  1.00 82.03           H
ATOM   2876  HN  GLY A 194       8.375   5.953  28.683  1.00 82.03           H
ATOM   2877  N   ILE A 195       9.837   5.719  25.995  1.00 80.29           N
ATOM   2878  CA  ILE A 195      10.013   5.666  24.554  1.00 80.29           C
ATOM   2879  C   ILE A 195       8.964   6.556  23.883  1.00 80.29           C
ATOM   2880  O   ILE A 195       7.774   6.444  24.171  1.00 80.29           O
ATOM   2881  HA  ILE A 195      11.001   6.067  24.330  1.00 80.29           H
ATOM   2882  CB  ILE A 195       9.992   4.216  24.064  1.00 80.29           C
ATOM   2883  HB  ILE A 195       9.038   3.773  24.350  1.00 80.29           H
ATOM   2884  CG1 ILE A 195      11.092   3.394  24.739  1.00 80.29           C
ATOM   2885 1HG1 ILE A 195      12.069   3.797  24.469  1.00 80.29           H
ATOM   2886 2HG1 ILE A 195      11.001   3.477  25.822  1.00 80.29           H
ATOM   2887  CG2 ILE A 195      10.081   4.151  22.538  1.00 80.29           C
ATOM   2888 1HG2 ILE A 195       9.233   4.679  22.102  1.00 80.29           H
ATOM   2889 2HG2 ILE A 195      11.009   4.618  22.208  1.00 80.29           H
ATOM   2890 3HG2 ILE A 195      10.064   3.109  22.218  1.00 80.29           H
ATOM   2891  CD1 ILE A 195      11.009   1.923  24.326  1.00 80.29           C
ATOM   2892 1HD1 ILE A 195      10.040   1.518  24.619  1.00 80.29           H
ATOM   2893 2HD1 ILE A 195      11.125   1.842  23.245  1.00 80.29           H
ATOM   2894 3HD1 ILE A 195      11.802   1.362  24.819  1.00 80.29           H
ATOM   2895  HN  ILE A 195       9.017   5.262  26.338  1.00 80.29           H
ATOM   2896  N   ALA A 196       9.445   7.421  23.002  1.00 90.97           N
ATOM   2897  CA  ALA A 196       8.557   8.267  22.223  1.00 90.97           C
ATOM   2898  C   ALA A 196       8.035   7.481  21.019  1.00 90.97           C
ATOM   2899  O   ALA A 196       8.813   6.880  20.281  1.00 90.97           O
ATOM   2900  HA  ALA A 196       7.717   8.541  22.861  1.00 90.97           H
ATOM   2901  CB  ALA A 196       9.298   9.541  21.810  1.00 90.97           C
ATOM   2902 1HB  ALA A 196       9.623  10.077  22.702  1.00 90.97           H
ATOM   2903 2HB  ALA A 196      10.168   9.276  21.209  1.00 90.97           H
ATOM   2904 3HB  ALA A 196       8.632  10.176  21.227  1.00 90.97           H
ATOM   2905  HN  ALA A 196      10.420   7.547  22.816  1.00 90.97           H
ATOM   2906  N   ILE A 197       6.720   7.510  20.859  1.00 86.45           N
ATOM   2907  CA  ILE A 197       6.071   6.696  19.846  1.00 86.45           C
ATOM   2908  C   ILE A 197       5.090   7.562  19.054  1.00 86.45           C
ATOM   2909  O   ILE A 197       4.270   8.270  19.637  1.00 86.45           O
ATOM   2910  HA  ILE A 197       6.846   6.342  19.166  1.00 86.45           H
ATOM   2911  CB  ILE A 197       5.427   5.462  20.481  1.00 86.45           C
ATOM   2912  HB  ILE A 197       4.769   5.795  21.283  1.00 86.45           H
ATOM   2913  CG1 ILE A 197       6.486   4.555  21.112  1.00 86.45           C
ATOM   2914 1HG1 ILE A 197       7.140   4.159  20.336  1.00 86.45           H
ATOM   2915 2HG1 ILE A 197       7.111   5.137  21.790  1.00 86.45           H
ATOM   2916  CG2 ILE A 197       4.561   4.712  19.467  1.00 86.45           C
ATOM   2917 1HG2 ILE A 197       3.771   5.371  19.106  1.00 86.45           H
ATOM   2918 2HG2 ILE A 197       5.179   4.392  18.628  1.00 86.45           H
ATOM   2919 3HG2 ILE A 197       4.116   3.839  19.945  1.00 86.45           H
ATOM   2920  CD1 ILE A 197       5.834   3.401  21.877  1.00 86.45           C
ATOM   2921 1HD1 ILE A 197       5.200   3.801  22.668  1.00 86.45           H
ATOM   2922 2HD1 ILE A 197       5.229   2.808  21.191  1.00 86.45           H
ATOM   2923 3HD1 ILE A 197       6.609   2.772  22.315  1.00 86.45           H
ATOM   2924  HN  ILE A 197       6.102   8.076  21.406  1.00 86.45           H
ATOM   2925  N   CYS A 198       5.206   7.478  17.736  1.00 92.69           N
ATOM   2926  CA  CYS A 198       4.219   8.084  16.858  1.00 92.69           C
ATOM   2927  C   CYS A 198       3.090   7.076  16.635  1.00 92.69           C
ATOM   2928  O   CYS A 198       3.267   6.088  15.924  1.00 92.69           O
ATOM   2929  HA  CYS A 198       3.849   8.973  17.369  1.00 92.69           H
ATOM   2930  CB  CYS A 198       4.843   8.543  15.538  1.00 92.69           C
ATOM   2931 1HB  CYS A 198       5.546   9.356  15.722  1.00 92.69           H
ATOM   2932 2HB  CYS A 198       5.411   7.726  15.092  1.00 92.69           H
ATOM   2933  SG  CYS A 198       3.534   9.097  14.386  1.00 92.69           S
ATOM   2934  HN  CYS A 198       5.955   7.008  17.270  1.00 92.69           H
ATOM   2935  N   THR A 199       1.955   7.360  17.257  1.00 90.64           N
ATOM   2936  CA  THR A 199       0.806   6.477  17.156  1.00 90.64           C
ATOM   2937  C   THR A 199      -0.482   7.292  17.016  1.00 90.64           C
ATOM   2938  O   THR A 199      -0.476   8.507  17.208  1.00 90.64           O
ATOM   2939  HA  THR A 199       0.908   5.882  16.249  1.00 90.64           H
ATOM   2940  CB  THR A 199       0.810   5.554  18.376  1.00 90.64           C
ATOM   2941  HB  THR A 199       1.810   5.162  18.564  1.00 90.64           H
ATOM   2942  OG1 THR A 199      -0.186   4.579  18.078  1.00 90.64           O
ATOM   2943  HG1 THR A 199      -0.051   3.767  18.645  1.00 90.64           H
ATOM   2944  CG2 THR A 199       0.288   6.246  19.637  1.00 90.64           C
ATOM   2945 1HG2 THR A 199      -0.737   6.578  19.471  1.00 90.64           H
ATOM   2946 2HG2 THR A 199       0.917   7.107  19.865  1.00 90.64           H
ATOM   2947 3HG2 THR A 199       0.313   5.547  20.472  1.00 90.64           H
ATOM   2948  HN  THR A 199       1.815   8.174  17.820  1.00 90.64           H
ATOM   2949  N   MET A 200      -1.555   6.590  16.681  1.00 89.34           N
ATOM   2950  CA  MET A 200      -2.884   7.171  16.764  1.00 89.34           C
ATOM   2951  C   MET A 200      -3.508   6.918  18.138  1.00 89.34           C
ATOM   2952  O   MET A 200      -3.426   5.810  18.667  1.00 89.34           O
ATOM   2953  HA  MET A 200      -2.747   8.241  16.611  1.00 89.34           H
ATOM   2954  CB  MET A 200      -3.775   6.563  15.679  1.00 89.34           C
ATOM   2955 1HB  MET A 200      -3.809   5.480  15.796  1.00 89.34           H
ATOM   2956 2HB  MET A 200      -4.796   6.928  15.795  1.00 89.34           H
ATOM   2957  CG  MET A 200      -3.257   6.915  14.283  1.00 89.34           C
ATOM   2958 1HG  MET A 200      -2.600   7.783  14.338  1.00 89.34           H
ATOM   2959 2HG  MET A 200      -2.663   6.091  13.888  1.00 89.34           H
ATOM   2960  SD  MET A 200      -4.627   7.256  13.191  1.00 89.34           S
ATOM   2961  CE  MET A 200      -5.495   5.699  13.288  1.00 89.34           C
ATOM   2962 1HE  MET A 200      -4.843   4.897  12.942  1.00 89.34           H
ATOM   2963 2HE  MET A 200      -5.788   5.510  14.320  1.00 89.34           H
ATOM   2964 3HE  MET A 200      -6.385   5.740  12.659  1.00 89.34           H
ATOM   2965  HN  MET A 200      -1.526   5.644  16.359  1.00 89.34           H
ATOM   2966  N   VAL A 201      -4.117   7.964  18.677  1.00 92.00           N
ATOM   2967  CA  VAL A 201      -4.870   7.836  19.914  1.00 92.00           C
ATOM   2968  C   VAL A 201      -6.311   8.295  19.678  1.00 92.00           C
ATOM   2969  O   VAL A 201      -6.546   9.435  19.282  1.00 92.00           O
ATOM   2970  HA  VAL A 201      -4.879   6.780  20.186  1.00 92.00           H
ATOM   2971  CB  VAL A 201      -4.172   8.609  21.034  1.00 92.00           C
ATOM   2972  HB  VAL A 201      -4.160   9.663  20.757  1.00 92.00           H
ATOM   2973  CG1 VAL A 201      -4.939   8.478  22.351  1.00 92.00           C
ATOM   2974 1HG1 VAL A 201      -5.946   8.876  22.227  1.00 92.00           H
ATOM   2975 2HG1 VAL A 201      -4.996   7.427  22.635  1.00 92.00           H
ATOM   2976 3HG1 VAL A 201      -4.421   9.037  23.130  1.00 92.00           H
ATOM   2977  CG2 VAL A 201      -2.721   8.149  21.196  1.00 92.00           C
ATOM   2978 1HG2 VAL A 201      -2.702   7.087  21.440  1.00 92.00           H
ATOM   2979 2HG2 VAL A 201      -2.181   8.318  20.265  1.00 92.00           H
ATOM   2980 3HG2 VAL A 201      -2.249   8.715  21.998  1.00 92.00           H
ATOM   2981  HN  VAL A 201      -4.103   8.883  18.285  1.00 92.00           H
ATOM   2982  N   TYR A 202      -7.238   7.382  19.932  1.00 91.92           N
ATOM   2983  CA  TYR A 202      -8.632   7.620  19.601  1.00 91.92           C
ATOM   2984  C   TYR A 202      -9.386   8.212  20.793  1.00 91.92           C
ATOM   2985  O   TYR A 202      -9.141   7.832  21.937  1.00 91.92           O
ATOM   2986  HA  TYR A 202      -8.665   8.328  18.772  1.00 91.92           H
ATOM   2987  CB  TYR A 202      -9.225   6.250  19.266  1.00 91.92           C
ATOM   2988 1HB  TYR A 202      -9.083   5.586  20.118  1.00 91.92           H
ATOM   2989 2HB  TYR A 202     -10.301   6.357  19.121  1.00 91.92           H
ATOM   2990  CG  TYR A 202      -8.620   5.597  18.022  1.00 91.92           C
ATOM   2991  CD1 TYR A 202      -9.151   5.861  16.776  1.00 91.92           C
ATOM   2992  HD1 TYR A 202     -10.002   6.536  16.678  1.00 91.92           H
ATOM   2993  CD2 TYR A 202      -7.543   4.743  18.146  1.00 91.92           C
ATOM   2994  HD2 TYR A 202      -7.123   4.534  19.130  1.00 91.92           H
ATOM   2995  CE1 TYR A 202      -8.581   5.247  15.605  1.00 91.92           C
ATOM   2996  HE1 TYR A 202      -8.991   5.447  14.615  1.00 91.92           H
ATOM   2997  CE2 TYR A 202      -6.973   4.128  16.975  1.00 91.92           C
ATOM   2998  HE2 TYR A 202      -6.122   3.452  17.059  1.00 91.92           H
ATOM   2999  CZ  TYR A 202      -7.520   4.410  15.762  1.00 91.92           C
ATOM   3000  OH  TYR A 202      -6.982   3.830  14.657  1.00 91.92           O
ATOM   3001  HH  TYR A 202      -6.318   3.132  14.925  1.00 91.92           H
ATOM   3002  HN  TYR A 202      -7.049   6.496  20.355  1.00 91.92           H
ATOM   3003  N   PRO A 203     -10.313   9.148  20.550  1.00 86.99           N
ATOM   3004  CA  PRO A 203     -11.121   9.710  21.635  1.00 86.99           C
ATOM   3005  C   PRO A 203     -11.807   8.633  22.460  1.00 86.99           C
ATOM   3006  O   PRO A 203     -12.195   7.593  21.931  1.00 86.99           O
ATOM   3007  HA  PRO A 203     -10.484  10.246  22.338  1.00 86.99           H
ATOM   3008  CB  PRO A 203     -12.133  10.600  20.910  1.00 86.99           C
ATOM   3009 1HB  PRO A 203     -13.052  10.059  20.682  1.00 86.99           H
ATOM   3010 2HB  PRO A 203     -12.414  11.463  21.514  1.00 86.99           H
ATOM   3011  CG  PRO A 203     -11.395  11.014  19.643  1.00 86.99           C
ATOM   3012 1HG  PRO A 203     -12.081  11.350  18.866  1.00 86.99           H
ATOM   3013 2HG  PRO A 203     -10.710  11.842  19.826  1.00 86.99           H
ATOM   3014  CD  PRO A 203     -10.661   9.743  19.247  1.00 86.99           C
ATOM   3015 1HD  PRO A 203     -11.292   9.078  18.658  1.00 86.99           H
ATOM   3016 2HD  PRO A 203      -9.779   9.957  18.643  1.00 86.99           H
ATOM   3017  N   SER A 204     -11.938   8.914  23.749  1.00 79.16           N
ATOM   3018  CA  SER A 204     -12.284   7.880  24.709  1.00 79.16           C
ATOM   3019  C   SER A 204     -13.675   7.324  24.401  1.00 79.16           C
ATOM   3020  O   SER A 204     -13.902   6.119  24.500  1.00 79.16           O
ATOM   3021  HA  SER A 204     -11.526   7.106  24.584  1.00 79.16           H
ATOM   3022  CB  SER A 204     -12.231   8.417  26.140  1.00 79.16           C
ATOM   3023 1HB  SER A 204     -12.604   7.657  26.827  1.00 79.16           H
ATOM   3024 2HB  SER A 204     -11.195   8.615  26.416  1.00 79.16           H
ATOM   3025  OG  SER A 204     -12.998   9.609  26.291  1.00 79.16           O
ATOM   3026  HG  SER A 204     -13.966   9.383  26.392  1.00 79.16           H
ATOM   3027  HN  SER A 204     -11.814   9.827  24.137  1.00 79.16           H
ATOM   3028  N   ASP A 205     -14.571   8.228  24.034  1.00 72.76           N
ATOM   3029  CA  ASP A 205     -15.995   7.955  24.133  1.00 72.76           C
ATOM   3030  C   ASP A 205     -16.360   6.820  23.174  1.00 72.76           C
ATOM   3031  O   ASP A 205     -17.062   5.884  23.553  1.00 72.76           O
ATOM   3032  HA  ASP A 205     -16.163   7.689  25.176  1.00 72.76           H
ATOM   3033  CB  ASP A 205     -16.820   9.184  23.747  1.00 72.76           C
ATOM   3034 1HB  ASP A 205     -16.530   9.523  22.752  1.00 72.76           H
ATOM   3035 2HB  ASP A 205     -17.875   8.916  23.697  1.00 72.76           H
ATOM   3036  CG  ASP A 205     -16.622  10.316  24.756  1.00 72.76           C
ATOM   3037  OD1 ASP A 205     -16.048  10.027  25.828  1.00 72.76           O
ATOM   3038  OD2 ASP A 205     -17.049  11.446  24.433  1.00 72.76           O
ATOM   3039  HN  ASP A 205     -14.338   9.132  23.675  1.00 72.76           H
ATOM   3040  N   GLU A 206     -15.866   6.940  21.950  1.00 76.21           N
ATOM   3041  CA  GLU A 206     -16.188   5.973  20.915  1.00 76.21           C
ATOM   3042  C   GLU A 206     -14.908   5.370  20.335  1.00 76.21           C
ATOM   3043  O   GLU A 206     -14.879   4.962  19.175  1.00 76.21           O
ATOM   3044  HA  GLU A 206     -16.770   5.198  21.413  1.00 76.21           H
ATOM   3045  CB  GLU A 206     -17.041   6.611  19.815  1.00 76.21           C
ATOM   3046 1HB  GLU A 206     -16.542   7.502  19.434  1.00 76.21           H
ATOM   3047 2HB  GLU A 206     -17.255   5.873  19.042  1.00 76.21           H
ATOM   3048  CG  GLU A 206     -18.395   7.064  20.365  1.00 76.21           C
ATOM   3049 1HG  GLU A 206     -18.657   6.463  21.236  1.00 76.21           H
ATOM   3050 2HG  GLU A 206     -18.327   8.099  20.700  1.00 76.21           H
ATOM   3051  CD  GLU A 206     -19.488   6.936  19.303  1.00 76.21           C
ATOM   3052  OE1 GLU A 206     -20.526   6.319  19.627  1.00 76.21           O
ATOM   3053  OE2 GLU A 206     -19.262   7.459  18.190  1.00 76.21           O
ATOM   3054  HN  GLU A 206     -15.258   7.680  21.663  1.00 76.21           H
ATOM   3055  N   SER A 207     -13.879   5.332  21.169  1.00 88.11           N
ATOM   3056  CA  SER A 207     -12.556   4.943  20.709  1.00 88.11           C
ATOM   3057  C   SER A 207     -12.629   3.597  19.985  1.00 88.11           C
ATOM   3058  O   SER A 207     -12.039   3.429  18.919  1.00 88.11           O
ATOM   3059  HA  SER A 207     -12.246   5.731  20.022  1.00 88.11           H
ATOM   3060  CB  SER A 207     -11.569   4.866  21.874  1.00 88.11           C
ATOM   3061 1HB  SER A 207     -10.622   4.457  21.521  1.00 88.11           H
ATOM   3062 2HB  SER A 207     -11.364   5.871  22.243  1.00 88.11           H
ATOM   3063  OG  SER A 207     -12.063   4.061  22.941  1.00 88.11           O
ATOM   3064  HG  SER A 207     -11.537   4.235  23.773  1.00 88.11           H
ATOM   3065  HN  SER A 207     -13.938   5.562  22.140  1.00 88.11           H
ATOM   3066  N   THR A 208     -13.359   2.673  20.593  1.00 88.34           N
ATOM   3067  CA  THR A 208     -13.430   1.317  20.077  1.00 88.34           C
ATOM   3068  C   THR A 208     -14.070   1.308  18.687  1.00 88.34           C
ATOM   3069  O   THR A 208     -13.562   0.665  17.770  1.00 88.34           O
ATOM   3070  HA  THR A 208     -12.414   0.938  19.964  1.00 88.34           H
ATOM   3071  CB  THR A 208     -14.184   0.461  21.097  1.00 88.34           C
ATOM   3072  HB  THR A 208     -15.235   0.747  21.144  1.00 88.34           H
ATOM   3073  OG1 THR A 208     -13.446   0.631  22.305  1.00 88.34           O
ATOM   3074  HG1 THR A 208     -12.500   0.334  22.172  1.00 88.34           H
ATOM   3075  CG2 THR A 208     -14.075  -1.036  20.801  1.00 88.34           C
ATOM   3076 1HG2 THR A 208     -13.027  -1.335  20.821  1.00 88.34           H
ATOM   3077 2HG2 THR A 208     -14.493  -1.242  19.816  1.00 88.34           H
ATOM   3078 3HG2 THR A 208     -14.627  -1.596  21.555  1.00 88.34           H
ATOM   3079  HN  THR A 208     -13.893   2.838  21.422  1.00 88.34           H
ATOM   3080  N   LYS A 209     -15.175   2.030  18.575  1.00 83.77           N
ATOM   3081  CA  LYS A 209     -15.912   2.081  17.323  1.00 83.77           C
ATOM   3082  C   LYS A 209     -15.010   2.658  16.229  1.00 83.77           C
ATOM   3083  O   LYS A 209     -14.944   2.118  15.126  1.00 83.77           O
ATOM   3084  HA  LYS A 209     -16.170   1.057  17.054  1.00 83.77           H
ATOM   3085  CB  LYS A 209     -17.224   2.846  17.505  1.00 83.77           C
ATOM   3086 1HB  LYS A 209     -17.021   3.831  17.927  1.00 83.77           H
ATOM   3087 2HB  LYS A 209     -17.693   3.007  16.534  1.00 83.77           H
ATOM   3088  CG  LYS A 209     -18.182   2.081  18.420  1.00 83.77           C
ATOM   3089 1HG  LYS A 209     -18.316   1.066  18.045  1.00 83.77           H
ATOM   3090 2HG  LYS A 209     -17.750   1.998  19.417  1.00 83.77           H
ATOM   3091  CD  LYS A 209     -19.539   2.783  18.503  1.00 83.77           C
ATOM   3092 1HD  LYS A 209     -19.391   3.852  18.659  1.00 83.77           H
ATOM   3093 2HD  LYS A 209     -20.070   2.670  17.557  1.00 83.77           H
ATOM   3094  CE  LYS A 209     -20.385   2.209  19.641  1.00 83.77           C
ATOM   3095 1HE  LYS A 209     -20.757   1.222  19.363  1.00 83.77           H
ATOM   3096 2HE  LYS A 209     -19.769   2.078  20.530  1.00 83.77           H
ATOM   3097  NZ  LYS A 209     -21.522   3.106  19.945  1.00 83.77           N
ATOM   3098 1HZ  LYS A 209     -22.032   2.746  20.744  1.00 83.77           H
ATOM   3099 2HZ  LYS A 209     -21.173   4.034  20.158  1.00 83.77           H
ATOM   3100 3HZ  LYS A 209     -22.140   3.153  19.143  1.00 83.77           H
ATOM   3101  HN  LYS A 209     -15.567   2.572  19.318  1.00 83.77           H
ATOM   3102  N   LEU A 210     -14.339   3.747  16.573  1.00 89.70           N
ATOM   3103  CA  LEU A 210     -13.557   4.484  15.595  1.00 89.70           C
ATOM   3104  C   LEU A 210     -12.432   3.591  15.069  1.00 89.70           C
ATOM   3105  O   LEU A 210     -12.246   3.467  13.860  1.00 89.70           O
ATOM   3106  HA  LEU A 210     -14.220   4.729  14.764  1.00 89.70           H
ATOM   3107  CB  LEU A 210     -13.067   5.807  16.187  1.00 89.70           C
ATOM   3108 1HB  LEU A 210     -13.921   6.325  16.624  1.00 89.70           H
ATOM   3109 2HB  LEU A 210     -12.378   5.584  17.002  1.00 89.70           H
ATOM   3110  CG  LEU A 210     -12.371   6.760  15.214  1.00 89.70           C
ATOM   3111  HG  LEU A 210     -11.532   6.233  14.760  1.00 89.70           H
ATOM   3112  CD1 LEU A 210     -13.312   7.171  14.081  1.00 89.70           C
ATOM   3113 1HD1 LEU A 210     -13.631   6.284  13.533  1.00 89.70           H
ATOM   3114 2HD1 LEU A 210     -14.185   7.674  14.498  1.00 89.70           H
ATOM   3115 3HD1 LEU A 210     -12.792   7.849  13.404  1.00 89.70           H
ATOM   3116  CD2 LEU A 210     -11.797   7.972  15.951  1.00 89.70           C
ATOM   3117 1HD2 LEU A 210     -12.603   8.510  16.450  1.00 89.70           H
ATOM   3118 2HD2 LEU A 210     -11.071   7.637  16.692  1.00 89.70           H
ATOM   3119 3HD2 LEU A 210     -11.307   8.634  15.236  1.00 89.70           H
ATOM   3120  HN  LEU A 210     -14.323   4.125  17.498  1.00 89.70           H
ATOM   3121  N   LYS A 211     -11.710   2.991  16.005  1.00 94.23           N
ATOM   3122  CA  LYS A 211     -10.603   2.119  15.652  1.00 94.23           C
ATOM   3123  C   LYS A 211     -11.108   1.009  14.729  1.00 94.23           C
ATOM   3124  O   LYS A 211     -10.518   0.752  13.680  1.00 94.23           O
ATOM   3125  HA  LYS A 211      -9.876   2.720  15.104  1.00 94.23           H
ATOM   3126  CB  LYS A 211      -9.905   1.602  16.911  1.00 94.23           C
ATOM   3127 1HB  LYS A 211      -9.516   2.442  17.487  1.00 94.23           H
ATOM   3128 2HB  LYS A 211     -10.627   1.088  17.546  1.00 94.23           H
ATOM   3129  CG  LYS A 211      -8.762   0.650  16.554  1.00 94.23           C
ATOM   3130 1HG  LYS A 211      -9.170  -0.278  16.153  1.00 94.23           H
ATOM   3131 2HG  LYS A 211      -8.147   1.092  15.770  1.00 94.23           H
ATOM   3132  CD  LYS A 211      -7.897   0.346  17.779  1.00 94.23           C
ATOM   3133 1HD  LYS A 211      -7.514   1.277  18.197  1.00 94.23           H
ATOM   3134 2HD  LYS A 211      -8.506  -0.123  18.551  1.00 94.23           H
ATOM   3135  CE  LYS A 211      -6.731  -0.573  17.412  1.00 94.23           C
ATOM   3136 1HE  LYS A 211      -7.110  -1.548  17.107  1.00 94.23           H
ATOM   3137 2HE  LYS A 211      -6.190  -0.161  16.560  1.00 94.23           H
ATOM   3138  NZ  LYS A 211      -5.812  -0.728  18.562  1.00 94.23           N
ATOM   3139 1HZ  LYS A 211      -5.108  -1.424  18.340  1.00 94.23           H
ATOM   3140 2HZ  LYS A 211      -5.362   0.159  18.757  1.00 94.23           H
ATOM   3141 3HZ  LYS A 211      -6.337  -1.027  19.376  1.00 94.23           H
ATOM   3142  HN  LYS A 211     -11.872   3.093  16.987  1.00 94.23           H
ATOM   3143  N   SER A 212     -12.194   0.379  15.152  1.00 92.24           N
ATOM   3144  CA  SER A 212     -12.732  -0.757  14.424  1.00 92.24           C
ATOM   3145  C   SER A 212     -13.117  -0.335  13.005  1.00 92.24           C
ATOM   3146  O   SER A 212     -12.871  -1.067  12.047  1.00 92.24           O
ATOM   3147  HA  SER A 212     -11.927  -1.492  14.399  1.00 92.24           H
ATOM   3148  CB  SER A 212     -13.941  -1.352  15.148  1.00 92.24           C
ATOM   3149 1HB  SER A 212     -14.734  -0.606  15.203  1.00 92.24           H
ATOM   3150 2HB  SER A 212     -14.333  -2.190  14.571  1.00 92.24           H
ATOM   3151  OG  SER A 212     -13.613  -1.794  16.462  1.00 92.24           O
ATOM   3152  HG  SER A 212     -13.880  -1.101  17.132  1.00 92.24           H
ATOM   3153  HN  SER A 212     -12.703   0.634  15.974  1.00 92.24           H
ATOM   3154  N   ALA A 213     -13.715   0.844  12.914  1.00 95.30           N
ATOM   3155  CA  ALA A 213     -14.165   1.358  11.632  1.00 95.30           C
ATOM   3156  C   ALA A 213     -12.952   1.610  10.734  1.00 95.30           C
ATOM   3157  O   ALA A 213     -12.953   1.235   9.563  1.00 95.30           O
ATOM   3158  HA  ALA A 213     -14.795   0.597  11.172  1.00 95.30           H
ATOM   3159  CB  ALA A 213     -14.999   2.622  11.853  1.00 95.30           C
ATOM   3160 1HB  ALA A 213     -15.864   2.383  12.472  1.00 95.30           H
ATOM   3161 2HB  ALA A 213     -14.391   3.375  12.353  1.00 95.30           H
ATOM   3162 3HB  ALA A 213     -15.336   3.007  10.891  1.00 95.30           H
ATOM   3163  HN  ALA A 213     -13.893   1.442  13.696  1.00 95.30           H
ATOM   3164  N   VAL A 214     -11.945   2.244  11.318  1.00 94.01           N
ATOM   3165  CA  VAL A 214     -10.756   2.611  10.568  1.00 94.01           C
ATOM   3166  C   VAL A 214     -10.103   1.347  10.005  1.00 94.01           C
ATOM   3167  O   VAL A 214      -9.689   1.321   8.847  1.00 94.01           O
ATOM   3168  HA  VAL A 214     -11.073   3.241   9.737  1.00 94.01           H
ATOM   3169  CB  VAL A 214      -9.812   3.429  11.451  1.00 94.01           C
ATOM   3170  HB  VAL A 214      -9.678   2.889  12.388  1.00 94.01           H
ATOM   3171  CG1 VAL A 214      -8.438   3.578  10.794  1.00 94.01           C
ATOM   3172 1HG1 VAL A 214      -8.002   2.591  10.636  1.00 94.01           H
ATOM   3173 2HG1 VAL A 214      -8.547   4.085   9.835  1.00 94.01           H
ATOM   3174 3HG1 VAL A 214      -7.787   4.163  11.443  1.00 94.01           H
ATOM   3175  CG2 VAL A 214     -10.415   4.796  11.778  1.00 94.01           C
ATOM   3176 1HG2 VAL A 214     -10.592   5.346  10.854  1.00 94.01           H
ATOM   3177 2HG2 VAL A 214     -11.358   4.661  12.307  1.00 94.01           H
ATOM   3178 3HG2 VAL A 214      -9.723   5.357  12.407  1.00 94.01           H
ATOM   3179  HN  VAL A 214     -11.933   2.505  12.283  1.00 94.01           H
ATOM   3180  N   LEU A 215     -10.032   0.329  10.851  1.00 93.55           N
ATOM   3181  CA  LEU A 215      -9.361  -0.906  10.481  1.00 93.55           C
ATOM   3182  C   LEU A 215     -10.182  -1.626   9.409  1.00 93.55           C
ATOM   3183  O   LEU A 215      -9.632  -2.108   8.421  1.00 93.55           O
ATOM   3184  HA  LEU A 215      -8.395  -0.637  10.054  1.00 93.55           H
ATOM   3185  CB  LEU A 215      -9.087  -1.758  11.721  1.00 93.55           C
ATOM   3186 1HB  LEU A 215     -10.018  -1.867  12.277  1.00 93.55           H
ATOM   3187 2HB  LEU A 215      -8.792  -2.756  11.394  1.00 93.55           H
ATOM   3188  CG  LEU A 215      -8.015  -1.228  12.676  1.00 93.55           C
ATOM   3189  HG  LEU A 215      -8.337  -0.253  13.043  1.00 93.55           H
ATOM   3190  CD1 LEU A 215      -7.865  -2.142  13.894  1.00 93.55           C
ATOM   3191 1HD1 LEU A 215      -8.814  -2.195  14.428  1.00 93.55           H
ATOM   3192 2HD1 LEU A 215      -7.577  -3.140  13.566  1.00 93.55           H
ATOM   3193 3HD1 LEU A 215      -7.098  -1.742  14.556  1.00 93.55           H
ATOM   3194  CD2 LEU A 215      -6.686  -1.020  11.948  1.00 93.55           C
ATOM   3195 1HD2 LEU A 215      -6.346  -1.970  11.534  1.00 93.55           H
ATOM   3196 2HD2 LEU A 215      -6.822  -0.300  11.141  1.00 93.55           H
ATOM   3197 3HD2 LEU A 215      -5.942  -0.643  12.650  1.00 93.55           H
ATOM   3198  HN  LEU A 215     -10.422   0.339  11.772  1.00 93.55           H
ATOM   3199  N   THR A 216     -11.486  -1.676   9.642  1.00 93.11           N
ATOM   3200  CA  THR A 216     -12.385  -2.351   8.721  1.00 93.11           C
ATOM   3201  C   THR A 216     -12.275  -1.738   7.323  1.00 93.11           C
ATOM   3202  O   THR A 216     -12.213  -2.460   6.329  1.00 93.11           O
ATOM   3203  HA  THR A 216     -12.074  -3.392   8.639  1.00 93.11           H
ATOM   3204  CB  THR A 216     -13.797  -2.284   9.305  1.00 93.11           C
ATOM   3205  HB  THR A 216     -14.137  -1.251   9.385  1.00 93.11           H
ATOM   3206  OG1 THR A 216     -13.698  -2.996  10.536  1.00 93.11           O
ATOM   3207  HG1 THR A 216     -13.619  -2.353  11.297  1.00 93.11           H
ATOM   3208  CG2 THR A 216     -14.808  -3.091   8.488  1.00 93.11           C
ATOM   3209 1HG2 THR A 216     -14.503  -4.137   8.465  1.00 93.11           H
ATOM   3210 2HG2 THR A 216     -14.846  -2.701   7.470  1.00 93.11           H
ATOM   3211 3HG2 THR A 216     -15.793  -3.009   8.946  1.00 93.11           H
ATOM   3212  HN  THR A 216     -11.927  -1.266  10.440  1.00 93.11           H
ATOM   3213  N   LEU A 217     -12.256  -0.414   7.292  1.00 90.50           N
ATOM   3214  CA  LEU A 217     -12.203   0.304   6.030  1.00 90.50           C
ATOM   3215  C   LEU A 217     -10.901  -0.041   5.306  1.00 90.50           C
ATOM   3216  O   LEU A 217     -10.884  -0.178   4.083  1.00 90.50           O
ATOM   3217  HA  LEU A 217     -13.039  -0.042   5.422  1.00 90.50           H
ATOM   3218  CB  LEU A 217     -12.400   1.804   6.259  1.00 90.50           C
ATOM   3219 1HB  LEU A 217     -13.216   1.939   6.969  1.00 90.50           H
ATOM   3220 2HB  LEU A 217     -11.500   2.201   6.728  1.00 90.50           H
ATOM   3221  CG  LEU A 217     -12.703   2.638   5.012  1.00 90.50           C
ATOM   3222  HG  LEU A 217     -11.954   2.405   4.255  1.00 90.50           H
ATOM   3223  CD1 LEU A 217     -14.068   2.273   4.426  1.00 90.50           C
ATOM   3224 1HD1 LEU A 217     -14.074   1.218   4.151  1.00 90.50           H
ATOM   3225 2HD1 LEU A 217     -14.844   2.459   5.168  1.00 90.50           H
ATOM   3226 3HD1 LEU A 217     -14.258   2.880   3.541  1.00 90.50           H
ATOM   3227  CD2 LEU A 217     -12.591   4.134   5.313  1.00 90.50           C
ATOM   3228 1HD2 LEU A 217     -13.302   4.402   6.095  1.00 90.50           H
ATOM   3229 2HD2 LEU A 217     -11.579   4.362   5.649  1.00 90.50           H
ATOM   3230 3HD2 LEU A 217     -12.811   4.704   4.411  1.00 90.50           H
ATOM   3231  HN  LEU A 217     -12.275   0.165   8.107  1.00 90.50           H
ATOM   3232  N   LYS A 218      -9.841  -0.173   6.090  1.00 89.80           N
ATOM   3233  CA  LYS A 218      -8.532  -0.471   5.536  1.00 89.80           C
ATOM   3234  C   LYS A 218      -8.573  -1.836   4.846  1.00 89.80           C
ATOM   3235  O   LYS A 218      -8.044  -1.997   3.747  1.00 89.80           O
ATOM   3236  HA  LYS A 218      -8.314   0.289   4.785  1.00 89.80           H
ATOM   3237  CB  LYS A 218      -7.454  -0.360   6.617  1.00 89.80           C
ATOM   3238 1HB  LYS A 218      -7.563   0.584   7.149  1.00 89.80           H
ATOM   3239 2HB  LYS A 218      -7.587  -1.156   7.349  1.00 89.80           H
ATOM   3240  CG  LYS A 218      -6.054  -0.449   6.006  1.00 89.80           C
ATOM   3241 1HG  LYS A 218      -5.967  -1.363   5.418  1.00 89.80           H
ATOM   3242 2HG  LYS A 218      -5.898   0.386   5.323  1.00 89.80           H
ATOM   3243  CD  LYS A 218      -4.979  -0.433   7.095  1.00 89.80           C
ATOM   3244 1HD  LYS A 218      -5.018   0.513   7.635  1.00 89.80           H
ATOM   3245 2HD  LYS A 218      -5.179  -1.222   7.820  1.00 89.80           H
ATOM   3246  CE  LYS A 218      -3.586  -0.626   6.493  1.00 89.80           C
ATOM   3247 1HE  LYS A 218      -3.587  -1.491   5.829  1.00 89.80           H
ATOM   3248 2HE  LYS A 218      -3.322   0.241   5.887  1.00 89.80           H
ATOM   3249  NZ  LYS A 218      -2.581  -0.815   7.563  1.00 89.80           N
ATOM   3250 1HZ  LYS A 218      -1.710  -1.137   7.155  1.00 89.80           H
ATOM   3251 2HZ  LYS A 218      -2.425   0.067   8.040  1.00 89.80           H
ATOM   3252 3HZ  LYS A 218      -2.919  -1.503   8.226  1.00 89.80           H
ATOM   3253  HN  LYS A 218      -9.867  -0.080   7.086  1.00 89.80           H
ATOM   3254  N   VAL A 219      -9.207  -2.784   5.519  1.00 93.45           N
ATOM   3255  CA  VAL A 219      -9.229  -4.156   5.040  1.00 93.45           C
ATOM   3256  C   VAL A 219     -10.075  -4.234   3.767  1.00 93.45           C
ATOM   3257  O   VAL A 219      -9.664  -4.842   2.780  1.00 93.45           O
ATOM   3258  HA  VAL A 219      -8.204  -4.435   4.797  1.00 93.45           H
ATOM   3259  CB  VAL A 219      -9.725  -5.089   6.146  1.00 93.45           C
ATOM   3260  HB  VAL A 219     -10.699  -4.728   6.477  1.00 93.45           H
ATOM   3261  CG1 VAL A 219      -9.906  -6.515   5.620  1.00 93.45           C
ATOM   3262 1HG1 VAL A 219     -10.636  -6.513   4.810  1.00 93.45           H
ATOM   3263 2HG1 VAL A 219      -8.953  -6.889   5.248  1.00 93.45           H
ATOM   3264 3HG1 VAL A 219     -10.260  -7.157   6.426  1.00 93.45           H
ATOM   3265  CG2 VAL A 219      -8.780  -5.065   7.349  1.00 93.45           C
ATOM   3266 1HG2 VAL A 219      -7.787  -5.389   7.038  1.00 93.45           H
ATOM   3267 2HG2 VAL A 219      -8.724  -4.051   7.746  1.00 93.45           H
ATOM   3268 3HG2 VAL A 219      -9.157  -5.737   8.120  1.00 93.45           H
ATOM   3269  HN  VAL A 219      -9.699  -2.629   6.376  1.00 93.45           H
ATOM   3270  N   ILE A 220     -11.242  -3.609   3.832  1.00 93.40           N
ATOM   3271  CA  ILE A 220     -12.204  -3.707   2.748  1.00 93.40           C
ATOM   3272  C   ILE A 220     -11.617  -3.063   1.490  1.00 93.40           C
ATOM   3273  O   ILE A 220     -11.493  -3.716   0.455  1.00 93.40           O
ATOM   3274  HA  ILE A 220     -12.366  -4.767   2.550  1.00 93.40           H
ATOM   3275  CB  ILE A 220     -13.550  -3.115   3.171  1.00 93.40           C
ATOM   3276  HB  ILE A 220     -13.369  -2.132   3.606  1.00 93.40           H
ATOM   3277  CG1 ILE A 220     -14.211  -3.973   4.251  1.00 93.40           C
ATOM   3278 1HG1 ILE A 220     -14.422  -4.966   3.853  1.00 93.40           H
ATOM   3279 2HG1 ILE A 220     -13.525  -4.104   5.088  1.00 93.40           H
ATOM   3280  CG2 ILE A 220     -14.464  -2.912   1.961  1.00 93.40           C
ATOM   3281 1HG2 ILE A 220     -13.988  -2.229   1.257  1.00 93.40           H
ATOM   3282 2HG2 ILE A 220     -14.642  -3.871   1.474  1.00 93.40           H
ATOM   3283 3HG2 ILE A 220     -15.414  -2.490   2.290  1.00 93.40           H
ATOM   3284  CD1 ILE A 220     -15.509  -3.330   4.745  1.00 93.40           C
ATOM   3285 1HD1 ILE A 220     -15.291  -2.348   5.164  1.00 93.40           H
ATOM   3286 2HD1 ILE A 220     -16.202  -3.223   3.910  1.00 93.40           H
ATOM   3287 3HD1 ILE A 220     -15.958  -3.960   5.512  1.00 93.40           H
ATOM   3288  HN  ILE A 220     -11.532  -3.044   4.605  1.00 93.40           H
ATOM   3289  N   LEU A 221     -11.272  -1.791   1.621  1.00 93.00           N
ATOM   3290  CA  LEU A 221     -10.860  -1.005   0.471  1.00 93.00           C
ATOM   3291  C   LEU A 221      -9.405  -1.332   0.129  1.00 93.00           C
ATOM   3292  O   LEU A 221      -8.971  -1.134  -1.005  1.00 93.00           O
ATOM   3293  HA  LEU A 221     -11.488  -1.302  -0.369  1.00 93.00           H
ATOM   3294  CB  LEU A 221     -11.113   0.483   0.721  1.00 93.00           C
ATOM   3295 1HB  LEU A 221     -10.541   0.787   1.598  1.00 93.00           H
ATOM   3296 2HB  LEU A 221     -10.720   1.046  -0.126  1.00 93.00           H
ATOM   3297  CG  LEU A 221     -12.573   0.889   0.934  1.00 93.00           C
ATOM   3298  HG  LEU A 221     -12.931   0.410   1.846  1.00 93.00           H
ATOM   3299  CD1 LEU A 221     -12.698   2.400   1.138  1.00 93.00           C
ATOM   3300 1HD1 LEU A 221     -12.121   2.698   2.014  1.00 93.00           H
ATOM   3301 2HD1 LEU A 221     -12.316   2.918   0.258  1.00 93.00           H
ATOM   3302 3HD1 LEU A 221     -13.746   2.661   1.287  1.00 93.00           H
ATOM   3303  CD2 LEU A 221     -13.454   0.391  -0.213  1.00 93.00           C
ATOM   3304 1HD2 LEU A 221     -13.105   0.821  -1.152  1.00 93.00           H
ATOM   3305 2HD2 LEU A 221     -13.397  -0.696  -0.269  1.00 93.00           H
ATOM   3306 3HD2 LEU A 221     -14.486   0.693  -0.037  1.00 93.00           H
ATOM   3307  HN  LEU A 221     -11.270  -1.299   2.492  1.00 93.00           H
ATOM   3308  N   GLY A 222      -8.693  -1.828   1.130  1.00 92.93           N
ATOM   3309  CA  GLY A 222      -7.258  -2.021   1.004  1.00 92.93           C
ATOM   3310  C   GLY A 222      -6.943  -3.303   0.230  1.00 92.93           C
ATOM   3311  O   GLY A 222      -5.894  -3.408  -0.403  1.00 92.93           O
ATOM   3312 1HA  GLY A 222      -6.816  -1.165   0.493  1.00 92.93           H
ATOM   3313 2HA  GLY A 222      -6.805  -2.069   1.994  1.00 92.93           H
ATOM   3314  HN  GLY A 222      -9.079  -2.095   2.013  1.00 92.93           H
ATOM   3315  N   PHE A 223      -7.872  -4.245   0.305  1.00 92.94           N
ATOM   3316  CA  PHE A 223      -7.637  -5.572  -0.237  1.00 92.94           C
ATOM   3317  C   PHE A 223      -8.885  -6.104  -0.945  1.00 92.94           C
ATOM   3318  O   PHE A 223      -8.871  -6.320  -2.156  1.00 92.94           O
ATOM   3319  HA  PHE A 223      -6.822  -5.488  -0.956  1.00 92.94           H
ATOM   3320  CB  PHE A 223      -7.307  -6.486   0.945  1.00 92.94           C
ATOM   3321 1HB  PHE A 223      -6.474  -6.057   1.501  1.00 92.94           H
ATOM   3322 2HB  PHE A 223      -8.162  -6.512   1.621  1.00 92.94           H
ATOM   3323  CG  PHE A 223      -6.950  -7.919   0.543  1.00 92.94           C
ATOM   3324  CD1 PHE A 223      -7.828  -8.930   0.780  1.00 92.94           C
ATOM   3325  HD1 PHE A 223      -8.786  -8.720   1.255  1.00 92.94           H
ATOM   3326  CD2 PHE A 223      -5.755  -8.181  -0.051  1.00 92.94           C
ATOM   3327  HD2 PHE A 223      -5.051  -7.370  -0.240  1.00 92.94           H
ATOM   3328  CE1 PHE A 223      -7.497 -10.260   0.407  1.00 92.94           C
ATOM   3329  HE1 PHE A 223      -8.201 -11.070   0.596  1.00 92.94           H
ATOM   3330  CE2 PHE A 223      -5.424  -9.510  -0.424  1.00 92.94           C
ATOM   3331  HE2 PHE A 223      -4.466  -9.720  -0.900  1.00 92.94           H
ATOM   3332  CZ  PHE A 223      -6.302 -10.522  -0.187  1.00 92.94           C
ATOM   3333  HZ  PHE A 223      -6.048 -11.542  -0.474  1.00 92.94           H
ATOM   3334  HN  PHE A 223      -8.769  -4.113   0.726  1.00 92.94           H
ATOM   3335  N   PHE A 224      -9.933  -6.300  -0.160  1.00 86.97           N
ATOM   3336  CA  PHE A 224     -11.056  -7.112  -0.598  1.00 86.97           C
ATOM   3337  C   PHE A 224     -11.663  -6.557  -1.889  1.00 86.97           C
ATOM   3338  O   PHE A 224     -11.871  -7.297  -2.849  1.00 86.97           O
ATOM   3339  HA  PHE A 224     -10.676  -8.117  -0.781  1.00 86.97           H
ATOM   3340  CB  PHE A 224     -12.108  -7.058   0.511  1.00 86.97           C
ATOM   3341 1HB  PHE A 224     -12.105  -6.061   0.952  1.00 86.97           H
ATOM   3342 2HB  PHE A 224     -13.094  -7.209   0.070  1.00 86.97           H
ATOM   3343  CG  PHE A 224     -11.897  -8.090   1.620  1.00 86.97           C
ATOM   3344  CD1 PHE A 224     -12.146  -9.406   1.380  1.00 86.97           C
ATOM   3345  HD1 PHE A 224     -12.496  -9.724   0.398  1.00 86.97           H
ATOM   3346  CD2 PHE A 224     -11.461  -7.693   2.845  1.00 86.97           C
ATOM   3347  HD2 PHE A 224     -11.261  -6.639   3.037  1.00 86.97           H
ATOM   3348  CE1 PHE A 224     -11.951 -10.364   2.410  1.00 86.97           C
ATOM   3349  HE1 PHE A 224     -12.150 -11.418   2.218  1.00 86.97           H
ATOM   3350  CE2 PHE A 224     -11.265  -8.651   3.874  1.00 86.97           C
ATOM   3351  HE2 PHE A 224     -10.915  -8.333   4.857  1.00 86.97           H
ATOM   3352  CZ  PHE A 224     -11.514  -9.967   3.635  1.00 86.97           C
ATOM   3353  HZ  PHE A 224     -11.364 -10.702   4.425  1.00 86.97           H
ATOM   3354  HN  PHE A 224     -10.023  -5.916   0.759  1.00 86.97           H
ATOM   3355  N   LEU A 225     -11.929  -5.259  -1.869  1.00 94.32           N
ATOM   3356  CA  LEU A 225     -12.543  -4.604  -3.012  1.00 94.32           C
ATOM   3357  C   LEU A 225     -11.623  -4.739  -4.226  1.00 94.32           C
ATOM   3358  O   LEU A 225     -12.038  -5.237  -5.272  1.00 94.32           O
ATOM   3359  HA  LEU A 225     -13.476  -5.126  -3.225  1.00 94.32           H
ATOM   3360  CB  LEU A 225     -12.902  -3.157  -2.670  1.00 94.32           C
ATOM   3361 1HB  LEU A 225     -13.631  -3.165  -1.860  1.00 94.32           H
ATOM   3362 2HB  LEU A 225     -12.009  -2.662  -2.289  1.00 94.32           H
ATOM   3363  CG  LEU A 225     -13.466  -2.317  -3.818  1.00 94.32           C
ATOM   3364  HG  LEU A 225     -12.811  -2.434  -4.681  1.00 94.32           H
ATOM   3365  CD1 LEU A 225     -14.852  -2.814  -4.231  1.00 94.32           C
ATOM   3366 1HD1 LEU A 225     -14.783  -3.851  -4.559  1.00 94.32           H
ATOM   3367 2HD1 LEU A 225     -15.531  -2.745  -3.382  1.00 94.32           H
ATOM   3368 3HD1 LEU A 225     -15.230  -2.200  -5.049  1.00 94.32           H
ATOM   3369  CD2 LEU A 225     -13.474  -0.830  -3.456  1.00 94.32           C
ATOM   3370 1HD2 LEU A 225     -14.093  -0.674  -2.573  1.00 94.32           H
ATOM   3371 2HD2 LEU A 225     -12.456  -0.500  -3.250  1.00 94.32           H
ATOM   3372 3HD2 LEU A 225     -13.880  -0.256  -4.290  1.00 94.32           H
ATOM   3373  HN  LEU A 225     -11.734  -4.660  -1.093  1.00 94.32           H
ATOM   3374  N   PRO A 226     -10.362  -4.301  -4.112  1.00 94.77           N
ATOM   3375  CA  PRO A 226      -9.412  -4.436  -5.220  1.00 94.77           C
ATOM   3376  C   PRO A 226      -9.325  -5.865  -5.732  1.00 94.77           C
ATOM   3377  O   PRO A 226      -9.359  -6.098  -6.940  1.00 94.77           O
ATOM   3378  HA  PRO A 226      -9.746  -3.847  -6.074  1.00 94.77           H
ATOM   3379  CB  PRO A 226      -8.086  -3.966  -4.620  1.00 94.77           C
ATOM   3380 1HB  PRO A 226      -7.517  -4.797  -4.203  1.00 94.77           H
ATOM   3381 2HB  PRO A 226      -7.452  -3.491  -5.369  1.00 94.77           H
ATOM   3382  CG  PRO A 226      -8.516  -2.981  -3.539  1.00 94.77           C
ATOM   3383 1HG  PRO A 226      -7.733  -2.827  -2.797  1.00 94.77           H
ATOM   3384 2HG  PRO A 226      -8.743  -1.999  -3.954  1.00 94.77           H
ATOM   3385  CD  PRO A 226      -9.745  -3.647  -2.943  1.00 94.77           C
ATOM   3386 1HD  PRO A 226      -9.480  -4.372  -2.173  1.00 94.77           H
ATOM   3387 2HD  PRO A 226     -10.413  -2.923  -2.477  1.00 94.77           H
ATOM   3388  N   PHE A 227      -9.212  -6.791  -4.792  1.00 93.45           N
ATOM   3389  CA  PHE A 227      -8.961  -8.180  -5.137  1.00 93.45           C
ATOM   3390  C   PHE A 227     -10.109  -8.756  -5.968  1.00 93.45           C
ATOM   3391  O   PHE A 227      -9.878  -9.403  -6.988  1.00 93.45           O
ATOM   3392  HA  PHE A 227      -8.042  -8.207  -5.722  1.00 93.45           H
ATOM   3393  CB  PHE A 227      -8.860  -8.956  -3.822  1.00 93.45           C
ATOM   3394 1HB  PHE A 227      -7.999  -8.590  -3.261  1.00 93.45           H
ATOM   3395 2HB  PHE A 227      -9.744  -8.748  -3.220  1.00 93.45           H
ATOM   3396  CG  PHE A 227      -8.727 -10.470  -4.001  1.00 93.45           C
ATOM   3397  CD1 PHE A 227      -9.756 -11.288  -3.654  1.00 93.45           C
ATOM   3398  HD1 PHE A 227     -10.676 -10.866  -3.249  1.00 93.45           H
ATOM   3399  CD2 PHE A 227      -7.580 -10.997  -4.506  1.00 93.45           C
ATOM   3400  HD2 PHE A 227      -6.755 -10.341  -4.784  1.00 93.45           H
ATOM   3401  CE1 PHE A 227      -9.633 -12.693  -3.820  1.00 93.45           C
ATOM   3402  HE1 PHE A 227     -10.458 -13.349  -3.543  1.00 93.45           H
ATOM   3403  CE2 PHE A 227      -7.457 -12.402  -4.672  1.00 93.45           C
ATOM   3404  HE2 PHE A 227      -6.537 -12.824  -5.077  1.00 93.45           H
ATOM   3405  CZ  PHE A 227      -8.486 -13.220  -4.326  1.00 93.45           C
ATOM   3406  HZ  PHE A 227      -8.392 -14.298  -4.454  1.00 93.45           H
ATOM   3407  HN  PHE A 227      -9.290  -6.606  -3.813  1.00 93.45           H
ATOM   3408  N   VAL A 228     -11.322  -8.500  -5.500  1.00 95.43           N
ATOM   3409  CA  VAL A 228     -12.505  -9.031  -6.155  1.00 95.43           C
ATOM   3410  C   VAL A 228     -12.554  -8.523  -7.598  1.00 95.43           C
ATOM   3411  O   VAL A 228     -12.826  -9.290  -8.521  1.00 95.43           O
ATOM   3412  HA  VAL A 228     -12.413 -10.117  -6.169  1.00 95.43           H
ATOM   3413  CB  VAL A 228     -13.755  -8.671  -5.351  1.00 95.43           C
ATOM   3414  HB  VAL A 228     -13.734  -7.597  -5.162  1.00 95.43           H
ATOM   3415  CG1 VAL A 228     -15.026  -8.983  -6.145  1.00 95.43           C
ATOM   3416 1HG1 VAL A 228     -15.027  -8.407  -7.070  1.00 95.43           H
ATOM   3417 2HG1 VAL A 228     -15.056 -10.047  -6.379  1.00 95.43           H
ATOM   3418 3HG1 VAL A 228     -15.900  -8.717  -5.550  1.00 95.43           H
ATOM   3419  CG2 VAL A 228     -13.763  -9.387  -3.999  1.00 95.43           C
ATOM   3420 1HG2 VAL A 228     -13.749 -10.465  -4.159  1.00 95.43           H
ATOM   3421 2HG2 VAL A 228     -12.883  -9.093  -3.427  1.00 95.43           H
ATOM   3422 3HG2 VAL A 228     -14.663  -9.112  -3.448  1.00 95.43           H
ATOM   3423  HN  VAL A 228     -11.503  -7.941  -4.690  1.00 95.43           H
ATOM   3424  N   VAL A 229     -12.288  -7.234  -7.747  1.00 95.63           N
ATOM   3425  CA  VAL A 229     -12.367  -6.600  -9.052  1.00 95.63           C
ATOM   3426  C   VAL A 229     -11.288  -7.186  -9.965  1.00 95.63           C
ATOM   3427  O   VAL A 229     -11.557  -7.512 -11.120  1.00 95.63           O
ATOM   3428  HA  VAL A 229     -13.346  -6.832  -9.472  1.00 95.63           H
ATOM   3429  CB  VAL A 229     -12.263  -5.081  -8.903  1.00 95.63           C
ATOM   3430  HB  VAL A 229     -11.356  -4.860  -8.340  1.00 95.63           H
ATOM   3431  CG1 VAL A 229     -12.144  -4.402 -10.269  1.00 95.63           C
ATOM   3432 1HG1 VAL A 229     -11.251  -4.765 -10.778  1.00 95.63           H
ATOM   3433 2HG1 VAL A 229     -13.025  -4.635 -10.868  1.00 95.63           H
ATOM   3434 3HG1 VAL A 229     -12.072  -3.323 -10.134  1.00 95.63           H
ATOM   3435  CG2 VAL A 229     -13.452  -4.525  -8.116  1.00 95.63           C
ATOM   3436 1HG2 VAL A 229     -14.377  -4.762  -8.641  1.00 95.63           H
ATOM   3437 2HG2 VAL A 229     -13.472  -4.973  -7.123  1.00 95.63           H
ATOM   3438 3HG2 VAL A 229     -13.353  -3.443  -8.025  1.00 95.63           H
ATOM   3439  HN  VAL A 229     -12.023  -6.627  -6.998  1.00 95.63           H
ATOM   3440  N   MET A 230     -10.089  -7.301  -9.413  1.00 90.49           N
ATOM   3441  CA  MET A 230      -8.961  -7.811 -10.173  1.00 90.49           C
ATOM   3442  C   MET A 230      -9.216  -9.246 -10.638  1.00 90.49           C
ATOM   3443  O   MET A 230      -8.993  -9.575 -11.802  1.00 90.49           O
ATOM   3444  HA  MET A 230      -8.868  -7.153 -11.037  1.00 90.49           H
ATOM   3445  CB  MET A 230      -7.701  -7.771  -9.306  1.00 90.49           C
ATOM   3446 1HB  MET A 230      -7.925  -8.164  -8.314  1.00 90.49           H
ATOM   3447 2HB  MET A 230      -6.937  -8.417  -9.738  1.00 90.49           H
ATOM   3448  CG  MET A 230      -7.162  -6.344  -9.186  1.00 90.49           C
ATOM   3449 1HG  MET A 230      -6.910  -5.958 -10.174  1.00 90.49           H
ATOM   3450 2HG  MET A 230      -7.931  -5.690  -8.775  1.00 90.49           H
ATOM   3451  SD  MET A 230      -5.719  -6.323  -8.136  1.00 90.49           S
ATOM   3452  CE  MET A 230      -4.548  -7.148  -9.201  1.00 90.49           C
ATOM   3453 1HE  MET A 230      -4.912  -8.149  -9.434  1.00 90.49           H
ATOM   3454 2HE  MET A 230      -4.433  -6.579 -10.124  1.00 90.49           H
ATOM   3455 3HE  MET A 230      -3.585  -7.219  -8.696  1.00 90.49           H
ATOM   3456  HN  MET A 230      -9.884  -7.054  -8.466  1.00 90.49           H
ATOM   3457  N   ALA A 231      -9.680 -10.063  -9.703  1.00 95.02           N
ATOM   3458  CA  ALA A 231      -9.885 -11.475  -9.979  1.00 95.02           C
ATOM   3459  C   ALA A 231     -10.884 -11.626 -11.127  1.00 95.02           C
ATOM   3460  O   ALA A 231     -10.675 -12.430 -12.035  1.00 95.02           O
ATOM   3461  HA  ALA A 231      -8.928 -11.896 -10.283  1.00 95.02           H
ATOM   3462  CB  ALA A 231     -10.352 -12.181  -8.704  1.00 95.02           C
ATOM   3463 1HB  ALA A 231      -9.594 -12.069  -7.928  1.00 95.02           H
ATOM   3464 2HB  ALA A 231     -11.288 -11.738  -8.364  1.00 95.02           H
ATOM   3465 3HB  ALA A 231     -10.506 -13.240  -8.911  1.00 95.02           H
ATOM   3466  HN  ALA A 231      -9.914  -9.775  -8.775  1.00 95.02           H
ATOM   3467  N   CYS A 232     -11.949 -10.841 -11.051  1.00 93.69           N
ATOM   3468  CA  CYS A 232     -12.992 -10.894 -12.061  1.00 93.69           C
ATOM   3469  C   CYS A 232     -12.389 -10.458 -13.398  1.00 93.69           C
ATOM   3470  O   CYS A 232     -12.565 -11.131 -14.412  1.00 93.69           O
ATOM   3471  HA  CYS A 232     -13.329 -11.929 -12.108  1.00 93.69           H
ATOM   3472  CB  CYS A 232     -14.199 -10.038 -11.673  1.00 93.69           C
ATOM   3473 1HB  CYS A 232     -13.872  -9.035 -11.399  1.00 93.69           H
ATOM   3474 2HB  CYS A 232     -14.870  -9.933 -12.526  1.00 93.69           H
ATOM   3475  SG  CYS A 232     -15.088 -10.809 -10.271  1.00 93.69           S
ATOM   3476  HG  CYS A 232     -14.285 -10.338  -9.322  1.00 93.69           H
ATOM   3477  HN  CYS A 232     -12.104 -10.179 -10.318  1.00 93.69           H
ATOM   3478  N   CYS A 233     -11.690  -9.333 -13.357  1.00 93.65           N
ATOM   3479  CA  CYS A 233     -11.190  -8.717 -14.574  1.00 93.65           C
ATOM   3480  C   CYS A 233     -10.256  -9.712 -15.266  1.00 93.65           C
ATOM   3481  O   CYS A 233     -10.424 -10.007 -16.448  1.00 93.65           O
ATOM   3482  HA  CYS A 233     -12.059  -8.504 -15.197  1.00 93.65           H
ATOM   3483  CB  CYS A 233     -10.494  -7.384 -14.289  1.00 93.65           C
ATOM   3484 1HB  CYS A 233      -9.793  -7.500 -13.463  1.00 93.65           H
ATOM   3485 2HB  CYS A 233      -9.915  -7.075 -15.159  1.00 93.65           H
ATOM   3486  SG  CYS A 233     -11.737  -6.105 -13.879  1.00 93.65           S
ATOM   3487  HG  CYS A 233     -11.937  -6.502 -12.625  1.00 93.65           H
ATOM   3488  HN  CYS A 233     -11.466  -8.844 -12.513  1.00 93.65           H
ATOM   3489  N   TYR A 234      -9.292 -10.201 -14.500  1.00 88.57           N
ATOM   3490  CA  TYR A 234      -8.237 -11.028 -15.062  1.00 88.57           C
ATOM   3491  C   TYR A 234      -8.768 -12.412 -15.440  1.00 88.57           C
ATOM   3492  O   TYR A 234      -8.235 -13.060 -16.339  1.00 88.57           O
ATOM   3493  HA  TYR A 234      -7.863 -10.533 -15.958  1.00 88.57           H
ATOM   3494  CB  TYR A 234      -7.189 -11.181 -13.958  1.00 88.57           C
ATOM   3495 1HB  TYR A 234      -7.695 -11.398 -13.017  1.00 88.57           H
ATOM   3496 2HB  TYR A 234      -6.558 -12.040 -14.186  1.00 88.57           H
ATOM   3497  CG  TYR A 234      -6.300  -9.950 -13.769  1.00 88.57           C
ATOM   3498  CD1 TYR A 234      -5.683  -9.370 -14.859  1.00 88.57           C
ATOM   3499  HD1 TYR A 234      -5.829  -9.790 -15.855  1.00 88.57           H
ATOM   3500  CD2 TYR A 234      -6.115  -9.419 -12.509  1.00 88.57           C
ATOM   3501  HD2 TYR A 234      -6.602  -9.876 -11.648  1.00 88.57           H
ATOM   3502  CE1 TYR A 234      -4.846  -8.212 -14.682  1.00 88.57           C
ATOM   3503  HE1 TYR A 234      -4.353  -7.745 -15.534  1.00 88.57           H
ATOM   3504  CE2 TYR A 234      -5.278  -8.260 -12.331  1.00 88.57           C
ATOM   3505  HE2 TYR A 234      -5.124  -7.831 -11.341  1.00 88.57           H
ATOM   3506  CZ  TYR A 234      -4.685  -7.714 -13.426  1.00 88.57           C
ATOM   3507  OH  TYR A 234      -3.895  -6.620 -13.259  1.00 88.57           O
ATOM   3508  HH  TYR A 234      -3.925  -6.319 -12.305  1.00 88.57           H
ATOM   3509  HN  TYR A 234      -9.225 -10.042 -13.515  1.00 88.57           H
ATOM   3510  N   THR A 235      -9.811 -12.824 -14.734  1.00 90.44           N
ATOM   3511  CA  THR A 235     -10.498 -14.060 -15.067  1.00 90.44           C
ATOM   3512  C   THR A 235     -11.022 -14.009 -16.504  1.00 90.44           C
ATOM   3513  O   THR A 235     -10.833 -14.952 -17.271  1.00 90.44           O
ATOM   3514  HA  THR A 235      -9.779 -14.877 -15.018  1.00 90.44           H
ATOM   3515  CB  THR A 235     -11.598 -14.284 -14.027  1.00 90.44           C
ATOM   3516  HB  THR A 235     -12.331 -13.478 -14.057  1.00 90.44           H
ATOM   3517  OG1 THR A 235     -10.890 -14.427 -12.799  1.00 90.44           O
ATOM   3518  HG1 THR A 235     -11.095 -13.657 -12.194  1.00 90.44           H
ATOM   3519  CG2 THR A 235     -12.308 -15.627 -14.206  1.00 90.44           C
ATOM   3520 1HG2 THR A 235     -11.585 -16.437 -14.109  1.00 90.44           H
ATOM   3521 2HG2 THR A 235     -12.767 -15.666 -15.194  1.00 90.44           H
ATOM   3522 3HG2 THR A 235     -13.079 -15.735 -13.443  1.00 90.44           H
ATOM   3523  HN  THR A 235     -10.185 -12.330 -13.950  1.00 90.44           H
ATOM   3524  N   ILE A 236     -11.669 -12.899 -16.825  1.00 90.07           N
ATOM   3525  CA  ILE A 236     -12.240 -12.722 -18.149  1.00 90.07           C
ATOM   3526  C   ILE A 236     -11.112 -12.544 -19.167  1.00 90.07           C
ATOM   3527  O   ILE A 236     -11.190 -13.058 -20.282  1.00 90.07           O
ATOM   3528  HA  ILE A 236     -12.786 -13.633 -18.394  1.00 90.07           H
ATOM   3529  CB  ILE A 236     -13.253 -11.575 -18.147  1.00 90.07           C
ATOM   3530  HB  ILE A 236     -12.747 -10.674 -17.799  1.00 90.07           H
ATOM   3531  CG1 ILE A 236     -14.397 -11.855 -17.171  1.00 90.07           C
ATOM   3532 1HG1 ILE A 236     -15.051 -12.625 -17.584  1.00 90.07           H
ATOM   3533 2HG1 ILE A 236     -13.996 -12.246 -16.236  1.00 90.07           H
ATOM   3534  CG2 ILE A 236     -13.762 -11.290 -19.561  1.00 90.07           C
ATOM   3535 1HG2 ILE A 236     -12.923 -11.015 -20.201  1.00 90.07           H
ATOM   3536 2HG2 ILE A 236     -14.245 -12.182 -19.960  1.00 90.07           H
ATOM   3537 3HG2 ILE A 236     -14.480 -10.470 -19.531  1.00 90.07           H
ATOM   3538  CD1 ILE A 236     -15.206 -10.586 -16.895  1.00 90.07           C
ATOM   3539 1HD1 ILE A 236     -14.554  -9.828 -16.460  1.00 90.07           H
ATOM   3540 2HD1 ILE A 236     -15.626 -10.213 -17.828  1.00 90.07           H
ATOM   3541 3HD1 ILE A 236     -16.013 -10.814 -16.198  1.00 90.07           H
ATOM   3542  HN  ILE A 236     -11.805 -12.130 -16.200  1.00 90.07           H
ATOM   3543  N   ILE A 237     -10.089 -11.815 -18.747  1.00 88.47           N
ATOM   3544  CA  ILE A 237      -8.944 -11.567 -19.607  1.00 88.47           C
ATOM   3545  C   ILE A 237      -8.334 -12.904 -20.034  1.00 88.47           C
ATOM   3546  O   ILE A 237      -8.122 -13.142 -21.222  1.00 88.47           O
ATOM   3547  HA  ILE A 237      -9.308 -11.054 -20.497  1.00 88.47           H
ATOM   3548  CB  ILE A 237      -7.950 -10.630 -18.918  1.00 88.47           C
ATOM   3549  HB  ILE A 237      -7.832 -10.956 -17.885  1.00 88.47           H
ATOM   3550  CG1 ILE A 237      -8.483  -9.196 -18.882  1.00 88.47           C
ATOM   3551 1HG1 ILE A 237      -8.438  -8.762 -19.881  1.00 88.47           H
ATOM   3552 2HG1 ILE A 237      -9.531  -9.202 -18.583  1.00 88.47           H
ATOM   3553  CG2 ILE A 237      -6.571 -10.712 -19.578  1.00 88.47           C
ATOM   3554 1HG2 ILE A 237      -6.195 -11.733 -19.507  1.00 88.47           H
ATOM   3555 2HG2 ILE A 237      -6.653 -10.426 -20.626  1.00 88.47           H
ATOM   3556 3HG2 ILE A 237      -5.884 -10.036 -19.069  1.00 88.47           H
ATOM   3557  CD1 ILE A 237      -7.675  -8.335 -17.909  1.00 88.47           C
ATOM   3558 1HD1 ILE A 237      -7.742  -8.759 -16.907  1.00 88.47           H
ATOM   3559 2HD1 ILE A 237      -6.632  -8.312 -18.225  1.00 88.47           H
ATOM   3560 3HD1 ILE A 237      -8.075  -7.321 -17.903  1.00 88.47           H
ATOM   3561  HN  ILE A 237     -10.034 -11.398 -17.840  1.00 88.47           H
ATOM   3562  N   ILE A 238      -8.068 -13.741 -19.042  1.00 88.60           N
ATOM   3563  CA  ILE A 238      -7.426 -15.020 -19.293  1.00 88.60           C
ATOM   3564  C   ILE A 238      -8.265 -15.820 -20.292  1.00 88.60           C
ATOM   3565  O   ILE A 238      -7.728 -16.399 -21.235  1.00 88.60           O
ATOM   3566  HA  ILE A 238      -6.455 -14.815 -19.744  1.00 88.60           H
ATOM   3567  CB  ILE A 238      -7.168 -15.758 -17.977  1.00 88.60           C
ATOM   3568  HB  ILE A 238      -8.064 -15.682 -17.362  1.00 88.60           H
ATOM   3569  CG1 ILE A 238      -6.027 -15.103 -17.196  1.00 88.60           C
ATOM   3570 1HG1 ILE A 238      -5.072 -15.362 -17.654  1.00 88.60           H
ATOM   3571 2HG1 ILE A 238      -6.121 -14.018 -17.249  1.00 88.60           H
ATOM   3572  CG2 ILE A 238      -6.914 -17.246 -18.224  1.00 88.60           C
ATOM   3573 1HG2 ILE A 238      -7.785 -17.688 -18.708  1.00 88.60           H
ATOM   3574 2HG2 ILE A 238      -6.042 -17.364 -18.868  1.00 88.60           H
ATOM   3575 3HG2 ILE A 238      -6.733 -17.746 -17.273  1.00 88.60           H
ATOM   3576  CD1 ILE A 238      -6.036 -15.551 -15.733  1.00 88.60           C
ATOM   3577 1HD1 ILE A 238      -6.982 -15.268 -15.273  1.00 88.60           H
ATOM   3578 2HD1 ILE A 238      -5.917 -16.633 -15.684  1.00 88.60           H
ATOM   3579 3HD1 ILE A 238      -5.215 -15.071 -15.201  1.00 88.60           H
ATOM   3580  HN  ILE A 238      -8.284 -13.558 -18.083  1.00 88.60           H
ATOM   3581  N   HIS A 239      -9.568 -15.825 -20.051  1.00 82.88           N
ATOM   3582  CA  HIS A 239     -10.482 -16.571 -20.898  1.00 82.88           C
ATOM   3583  C   HIS A 239     -10.356 -16.084 -22.343  1.00 82.88           C
ATOM   3584  O   HIS A 239     -10.301 -16.890 -23.271  1.00 82.88           O
ATOM   3585  HA  HIS A 239     -10.174 -17.616 -20.848  1.00 82.88           H
ATOM   3586  CB  HIS A 239     -11.914 -16.481 -20.365  1.00 82.88           C
ATOM   3587 1HB  HIS A 239     -11.914 -16.744 -19.308  1.00 82.88           H
ATOM   3588 2HB  HIS A 239     -12.252 -15.447 -20.437  1.00 82.88           H
ATOM   3589  CG  HIS A 239     -12.896 -17.369 -21.091  1.00 82.88           C
ATOM   3590  ND1 HIS A 239     -12.924 -18.743 -20.931  1.00 82.88           N
ATOM   3591  HD1 HIS A 239     -12.318 -19.276 -20.340  1.00 82.88           H
ATOM   3592  CD2 HIS A 239     -13.886 -17.064 -21.979  1.00 82.88           C
ATOM   3593  HD2 HIS A 239     -14.140 -16.064 -22.331  1.00 82.88           H
ATOM   3594  CE1 HIS A 239     -13.890 -19.233 -21.695  1.00 82.88           C
ATOM   3595  HE1 HIS A 239     -14.162 -20.285 -21.788  1.00 82.88           H
ATOM   3596  NE2 HIS A 239     -14.484 -18.191 -22.344  1.00 82.88           N
ATOM   3597  HN  HIS A 239      -9.999 -15.333 -19.295  1.00 82.88           H
ATOM   3598  N   THR A 240     -10.313 -14.768 -22.489  1.00 85.45           N
ATOM   3599  CA  THR A 240     -10.245 -14.163 -23.808  1.00 85.45           C
ATOM   3600  C   THR A 240      -8.926 -14.524 -24.493  1.00 85.45           C
ATOM   3601  O   THR A 240      -8.901 -14.812 -25.689  1.00 85.45           O
ATOM   3602  HA  THR A 240     -11.047 -14.579 -24.419  1.00 85.45           H
ATOM   3603  CB  THR A 240     -10.455 -12.656 -23.649  1.00 85.45           C
ATOM   3604  HB  THR A 240      -9.598 -12.194 -23.158  1.00 85.45           H
ATOM   3605  OG1 THR A 240     -11.694 -12.549 -22.953  1.00 85.45           O
ATOM   3606  HG1 THR A 240     -11.527 -12.435 -21.973  1.00 85.45           H
ATOM   3607  CG2 THR A 240     -10.716 -11.956 -24.984  1.00 85.45           C
ATOM   3608 1HG2 THR A 240     -11.612 -12.373 -25.443  1.00 85.45           H
ATOM   3609 2HG2 THR A 240      -9.864 -12.108 -25.646  1.00 85.45           H
ATOM   3610 3HG2 THR A 240     -10.858 -10.889 -24.813  1.00 85.45           H
ATOM   3611  HN  THR A 240     -10.325 -14.121 -21.727  1.00 85.45           H
ATOM   3612  N   LEU A 241      -7.860 -14.497 -23.706  1.00 84.94           N
ATOM   3613  CA  LEU A 241      -6.529 -14.726 -24.240  1.00 84.94           C
ATOM   3614  C   LEU A 241      -6.421 -16.172 -24.726  1.00 84.94           C
ATOM   3615  O   LEU A 241      -5.795 -16.442 -25.750  1.00 84.94           O
ATOM   3616  HA  LEU A 241      -6.402 -14.063 -25.096  1.00 84.94           H
ATOM   3617  CB  LEU A 241      -5.465 -14.342 -23.209  1.00 84.94           C
ATOM   3618 1HB  LEU A 241      -5.735 -14.791 -22.253  1.00 84.94           H
ATOM   3619 2HB  LEU A 241      -4.516 -14.785 -23.513  1.00 84.94           H
ATOM   3620  CG  LEU A 241      -5.249 -12.842 -22.995  1.00 84.94           C
ATOM   3621  HG  LEU A 241      -6.206 -12.395 -22.726  1.00 84.94           H
ATOM   3622  CD1 LEU A 241      -4.289 -12.588 -21.831  1.00 84.94           C
ATOM   3623 1HD1 LEU A 241      -4.703 -13.016 -20.918  1.00 84.94           H
ATOM   3624 2HD1 LEU A 241      -3.326 -13.052 -22.046  1.00 84.94           H
ATOM   3625 3HD1 LEU A 241      -4.153 -11.514 -21.700  1.00 84.94           H
ATOM   3626  CD2 LEU A 241      -4.779 -12.166 -24.284  1.00 84.94           C
ATOM   3627 1HD2 LEU A 241      -3.838 -12.612 -24.606  1.00 84.94           H
ATOM   3628 2HD2 LEU A 241      -5.531 -12.303 -25.061  1.00 84.94           H
ATOM   3629 3HD2 LEU A 241      -4.633 -11.101 -24.103  1.00 84.94           H
ATOM   3630  HN  LEU A 241      -7.897 -14.322 -22.722  1.00 84.94           H
ATOM   3631  N   ILE A 242      -7.040 -17.065 -23.968  1.00 83.32           N
ATOM   3632  CA  ILE A 242      -7.002 -18.480 -24.295  1.00 83.32           C
ATOM   3633  C   ILE A 242      -7.653 -18.700 -25.662  1.00 83.32           C
ATOM   3634  O   ILE A 242      -7.167 -19.497 -26.464  1.00 83.32           O
ATOM   3635  HA  ILE A 242      -5.953 -18.772 -24.361  1.00 83.32           H
ATOM   3636  CB  ILE A 242      -7.632 -19.308 -23.174  1.00 83.32           C
ATOM   3637  HB  ILE A 242      -8.566 -18.828 -22.879  1.00 83.32           H
ATOM   3638  CG1 ILE A 242      -6.729 -19.336 -21.939  1.00 83.32           C
ATOM   3639 1HG1 ILE A 242      -5.844 -19.938 -22.145  1.00 83.32           H
ATOM   3640 2HG1 ILE A 242      -6.383 -18.327 -21.714  1.00 83.32           H
ATOM   3641  CG2 ILE A 242      -7.982 -20.715 -23.660  1.00 83.32           C
ATOM   3642 1HG2 ILE A 242      -8.691 -20.648 -24.486  1.00 83.32           H
ATOM   3643 2HG2 ILE A 242      -7.076 -21.218 -23.999  1.00 83.32           H
ATOM   3644 3HG2 ILE A 242      -8.429 -21.282 -22.843  1.00 83.32           H
ATOM   3645  CD1 ILE A 242      -7.472 -19.908 -20.730  1.00 83.32           C
ATOM   3646 1HD1 ILE A 242      -8.342 -19.290 -20.512  1.00 83.32           H
ATOM   3647 2HD1 ILE A 242      -7.795 -20.926 -20.950  1.00 83.32           H
ATOM   3648 3HD1 ILE A 242      -6.807 -19.917 -19.866  1.00 83.32           H
ATOM   3649  HN  ILE A 242      -7.559 -16.836 -23.144  1.00 83.32           H
ATOM   3650  N   GLN A 243      -8.742 -17.980 -25.886  1.00 78.08           N
ATOM   3651  CA  GLN A 243      -9.495 -18.126 -27.120  1.00 78.08           C
ATOM   3652  C   GLN A 243      -8.744 -17.471 -28.281  1.00 78.08           C
ATOM   3653  O   GLN A 243      -8.986 -17.795 -29.443  1.00 78.08           O
ATOM   3654  HA  GLN A 243      -9.571 -19.201 -27.288  1.00 78.08           H
ATOM   3655  CB  GLN A 243     -10.902 -17.541 -26.977  1.00 78.08           C
ATOM   3656 1HB  GLN A 243     -10.837 -16.515 -26.615  1.00 78.08           H
ATOM   3657 2HB  GLN A 243     -11.386 -17.505 -27.953  1.00 78.08           H
ATOM   3658  CG  GLN A 243     -11.747 -18.375 -26.013  1.00 78.08           C
ATOM   3659 1HG  GLN A 243     -11.772 -19.412 -26.349  1.00 78.08           H
ATOM   3660 2HG  GLN A 243     -11.288 -18.372 -25.024  1.00 78.08           H
ATOM   3661  CD  GLN A 243     -13.173 -17.829 -25.920  1.00 78.08           C
ATOM   3662  OE1 GLN A 243     -13.506 -16.794 -26.475  1.00 78.08           O
ATOM   3663  NE2 GLN A 243     -13.994 -18.579 -25.191  1.00 78.08           N
ATOM   3664 1HE2 GLN A 243     -13.657 -19.418 -24.762  1.00 78.08           H
ATOM   3665 2HE2 GLN A 243     -14.948 -18.305 -25.071  1.00 78.08           H
ATOM   3666  HN  GLN A 243      -9.110 -17.309 -25.243  1.00 78.08           H
ATOM   3667  N   ALA A 244      -7.849 -16.561 -27.926  1.00 79.18           N
ATOM   3668  CA  ALA A 244      -7.108 -15.811 -28.926  1.00 79.18           C
ATOM   3669  C   ALA A 244      -6.174 -16.760 -29.680  1.00 79.18           C
ATOM   3670  O   ALA A 244      -5.471 -17.562 -29.067  1.00 79.18           O
ATOM   3671  HA  ALA A 244      -7.828 -15.391 -29.627  1.00 79.18           H
ATOM   3672  CB  ALA A 244      -6.352 -14.666 -28.249  1.00 79.18           C
ATOM   3673 1HB  ALA A 244      -7.063 -14.005 -27.753  1.00 79.18           H
ATOM   3674 2HB  ALA A 244      -5.660 -15.072 -27.512  1.00 79.18           H
ATOM   3675 3HB  ALA A 244      -5.796 -14.103 -28.999  1.00 79.18           H
ATOM   3676  HN  ALA A 244      -7.628 -16.334 -26.978  1.00 79.18           H
ATOM   3677  N   LYS A 245      -6.196 -16.637 -30.999  1.00 68.28           N
ATOM   3678  CA  LYS A 245      -5.353 -17.467 -31.842  1.00 68.28           C
ATOM   3679  C   LYS A 245      -3.976 -16.815 -31.979  1.00 68.28           C
ATOM   3680  O   LYS A 245      -3.086 -17.365 -32.626  1.00 68.28           O
ATOM   3681  HA  LYS A 245      -5.232 -18.427 -31.340  1.00 68.28           H
ATOM   3682  CB  LYS A 245      -6.039 -17.741 -33.182  1.00 68.28           C
ATOM   3683 1HB  LYS A 245      -6.364 -16.800 -33.627  1.00 68.28           H
ATOM   3684 2HB  LYS A 245      -5.328 -18.191 -33.874  1.00 68.28           H
ATOM   3685  CG  LYS A 245      -7.242 -18.669 -33.002  1.00 68.28           C
ATOM   3686 1HG  LYS A 245      -6.952 -19.536 -32.409  1.00 68.28           H
ATOM   3687 2HG  LYS A 245      -8.026 -18.152 -32.448  1.00 68.28           H
ATOM   3688  CD  LYS A 245      -7.786 -19.130 -34.356  1.00 68.28           C
ATOM   3689 1HD  LYS A 245      -8.130 -18.267 -34.927  1.00 68.28           H
ATOM   3690 2HD  LYS A 245      -6.988 -19.596 -34.933  1.00 68.28           H
ATOM   3691  CE  LYS A 245      -8.938 -20.121 -34.175  1.00 68.28           C
ATOM   3692 1HE  LYS A 245      -8.612 -20.958 -33.558  1.00 68.28           H
ATOM   3693 2HE  LYS A 245      -9.761 -19.638 -33.649  1.00 68.28           H
ATOM   3694  NZ  LYS A 245      -9.405 -20.617 -35.489  1.00 68.28           N
ATOM   3695 1HZ  LYS A 245     -10.162 -21.277 -35.351  1.00 68.28           H
ATOM   3696 2HZ  LYS A 245      -9.734 -19.837 -36.048  1.00 68.28           H
ATOM   3697 3HZ  LYS A 245      -8.639 -21.077 -35.968  1.00 68.28           H
ATOM   3698  HN  LYS A 245      -6.775 -15.986 -31.490  1.00 68.28           H
ATOM   3699  N   LYS A 246      -3.843 -15.651 -31.359  1.00 61.79           N
ATOM   3700  CA  LYS A 246      -2.657 -14.834 -31.546  1.00 61.79           C
ATOM   3701  C   LYS A 246      -1.477 -15.479 -30.817  1.00 61.79           C
ATOM   3702  O   LYS A 246      -1.629 -15.976 -29.702  1.00 61.79           O
ATOM   3703  HA  LYS A 246      -2.436 -14.819 -32.614  1.00 61.79           H
ATOM   3704  CB  LYS A 246      -2.928 -13.390 -31.120  1.00 61.79           C
ATOM   3705 1HB  LYS A 246      -3.387 -13.378 -30.131  1.00 61.79           H
ATOM   3706 2HB  LYS A 246      -1.986 -12.847 -31.040  1.00 61.79           H
ATOM   3707  CG  LYS A 246      -3.845 -12.685 -32.122  1.00 61.79           C
ATOM   3708 1HG  LYS A 246      -3.534 -12.929 -33.138  1.00 61.79           H
ATOM   3709 2HG  LYS A 246      -4.865 -13.049 -32.005  1.00 61.79           H
ATOM   3710  CD  LYS A 246      -3.812 -11.168 -31.923  1.00 61.79           C
ATOM   3711 1HD  LYS A 246      -4.198 -10.919 -30.935  1.00 61.79           H
ATOM   3712 2HD  LYS A 246      -2.781 -10.815 -31.961  1.00 61.79           H
ATOM   3713  CE  LYS A 246      -4.640 -10.457 -32.995  1.00 61.79           C
ATOM   3714 1HE  LYS A 246      -4.394 -10.857 -33.978  1.00 61.79           H
ATOM   3715 2HE  LYS A 246      -5.700 -10.646 -32.829  1.00 61.79           H
ATOM   3716  NZ  LYS A 246      -4.380  -9.000 -32.967  1.00 61.79           N
ATOM   3717 1HZ  LYS A 246      -4.968  -8.539 -33.653  1.00 61.79           H
ATOM   3718 2HZ  LYS A 246      -4.590  -8.636 -32.044  1.00 61.79           H
ATOM   3719 3HZ  LYS A 246      -3.405  -8.826 -33.186  1.00 61.79           H
ATOM   3720  HN  LYS A 246      -4.528 -15.267 -30.739  1.00 61.79           H
ATOM   3721  N   SER A 247      -0.328 -15.452 -31.475  1.00 68.89           N
ATOM   3722  CA  SER A 247       0.864 -16.075 -30.927  1.00 68.89           C
ATOM   3723  C   SER A 247       1.288 -15.356 -29.644  1.00 68.89           C
ATOM   3724  O   SER A 247       1.762 -15.988 -28.702  1.00 68.89           O
ATOM   3725  HA  SER A 247       0.579 -17.104 -30.712  1.00 68.89           H
ATOM   3726  CB  SER A 247       2.008 -16.065 -31.943  1.00 68.89           C
ATOM   3727 1HB  SER A 247       1.747 -16.700 -32.789  1.00 68.89           H
ATOM   3728 2HB  SER A 247       2.140 -15.055 -32.331  1.00 68.89           H
ATOM   3729  OG  SER A 247       3.233 -16.517 -31.372  1.00 68.89           O
ATOM   3730  HG  SER A 247       3.964 -16.477 -32.054  1.00 68.89           H
ATOM   3731  HN  SER A 247      -0.205 -15.015 -32.366  1.00 68.89           H
ATOM   3732  N   SER A 248       1.101 -14.044 -29.650  1.00 71.00           N
ATOM   3733  CA  SER A 248       1.552 -13.219 -28.542  1.00 71.00           C
ATOM   3734  C   SER A 248       0.749 -13.550 -27.282  1.00 71.00           C
ATOM   3735  O   SER A 248       1.054 -13.054 -26.199  1.00 71.00           O
ATOM   3736  HA  SER A 248       2.603 -13.472 -28.403  1.00 71.00           H
ATOM   3737  CB  SER A 248       1.426 -11.731 -28.876  1.00 71.00           C
ATOM   3738 1HB  SER A 248       1.700 -11.139 -28.003  1.00 71.00           H
ATOM   3739 2HB  SER A 248       2.130 -11.477 -29.668  1.00 71.00           H
ATOM   3740  OG  SER A 248       0.106 -11.386 -29.287  1.00 71.00           O
ATOM   3741  HG  SER A 248       0.057 -10.410 -29.496  1.00 71.00           H
ATOM   3742  HN  SER A 248       0.652 -13.546 -30.392  1.00 71.00           H
ATOM   3743  N   LYS A 249      -0.263 -14.386 -27.467  1.00 68.69           N
ATOM   3744  CA  LYS A 249      -1.217 -14.652 -26.404  1.00 68.69           C
ATOM   3745  C   LYS A 249      -0.479 -15.234 -25.196  1.00 68.69           C
ATOM   3746  O   LYS A 249      -0.853 -14.976 -24.053  1.00 68.69           O
ATOM   3747  HA  LYS A 249      -1.657 -13.699 -26.113  1.00 68.69           H
ATOM   3748  CB  LYS A 249      -2.355 -15.539 -26.915  1.00 68.69           C
ATOM   3749 1HB  LYS A 249      -3.204 -15.476 -26.234  1.00 68.69           H
ATOM   3750 2HB  LYS A 249      -2.696 -15.176 -27.884  1.00 68.69           H
ATOM   3751  CG  LYS A 249      -1.901 -16.995 -27.039  1.00 68.69           C
ATOM   3752 1HG  LYS A 249      -1.012 -17.050 -27.668  1.00 68.69           H
ATOM   3753 2HG  LYS A 249      -1.622 -17.378 -26.058  1.00 68.69           H
ATOM   3754  CD  LYS A 249      -3.009 -17.865 -27.637  1.00 68.69           C
ATOM   3755 1HD  LYS A 249      -3.937 -17.707 -27.086  1.00 68.69           H
ATOM   3756 2HD  LYS A 249      -3.196 -17.565 -28.668  1.00 68.69           H
ATOM   3757  CE  LYS A 249      -2.628 -19.346 -27.591  1.00 68.69           C
ATOM   3758 1HE  LYS A 249      -1.818 -19.541 -28.294  1.00 68.69           H
ATOM   3759 2HE  LYS A 249      -2.257 -19.602 -26.599  1.00 68.69           H
ATOM   3760  NZ  LYS A 249      -3.796 -20.192 -27.923  1.00 68.69           N
ATOM   3761 1HZ  LYS A 249      -3.510 -21.164 -27.956  1.00 68.69           H
ATOM   3762 2HZ  LYS A 249      -4.512 -20.074 -27.215  1.00 68.69           H
ATOM   3763 3HZ  LYS A 249      -4.166 -19.918 -28.826  1.00 68.69           H
ATOM   3764  HN  LYS A 249      -0.435 -14.876 -28.321  1.00 68.69           H
ATOM   3765  N   HIS A 250       0.556 -16.007 -25.491  1.00 73.29           N
ATOM   3766  CA  HIS A 250       1.270 -16.729 -24.452  1.00 73.29           C
ATOM   3767  C   HIS A 250       2.007 -15.737 -23.551  1.00 73.29           C
ATOM   3768  O   HIS A 250       2.027 -15.896 -22.331  1.00 73.29           O
ATOM   3769  HA  HIS A 250       0.518 -17.253 -23.862  1.00 73.29           H
ATOM   3770  CB  HIS A 250       2.200 -17.780 -25.062  1.00 73.29           C
ATOM   3771 1HB  HIS A 250       2.810 -17.307 -25.832  1.00 73.29           H
ATOM   3772 2HB  HIS A 250       2.882 -18.138 -24.291  1.00 73.29           H
ATOM   3773  CG  HIS A 250       1.479 -18.962 -25.665  1.00 73.29           C
ATOM   3774  ND1 HIS A 250       0.862 -19.935 -24.899  1.00 73.29           N
ATOM   3775  HD1 HIS A 250       0.828 -19.958 -23.900  1.00 73.29           H
ATOM   3776  CD2 HIS A 250       1.283 -19.316 -26.968  1.00 73.29           C
ATOM   3777  HD2 HIS A 250       1.640 -18.766 -27.838  1.00 73.29           H
ATOM   3778  CE1 HIS A 250       0.323 -20.830 -25.714  1.00 73.29           C
ATOM   3779  HE1 HIS A 250      -0.233 -21.718 -25.413  1.00 73.29           H
ATOM   3780  NE2 HIS A 250       0.585 -20.445 -26.996  1.00 73.29           N
ATOM   3781  HN  HIS A 250       0.906 -16.143 -26.417  1.00 73.29           H
ATOM   3782  N   LYS A 251       2.595 -14.733 -24.186  1.00 72.49           N
ATOM   3783  CA  LYS A 251       3.335 -13.717 -23.457  1.00 72.49           C
ATOM   3784  C   LYS A 251       2.380 -12.962 -22.531  1.00 72.49           C
ATOM   3785  O   LYS A 251       2.669 -12.781 -21.349  1.00 72.49           O
ATOM   3786  HA  LYS A 251       4.077 -14.230 -22.844  1.00 72.49           H
ATOM   3787  CB  LYS A 251       4.097 -12.811 -24.426  1.00 72.49           C
ATOM   3788 1HB  LYS A 251       4.713 -13.417 -25.090  1.00 72.49           H
ATOM   3789 2HB  LYS A 251       3.390 -12.269 -25.055  1.00 72.49           H
ATOM   3790  CG  LYS A 251       4.979 -11.817 -23.669  1.00 72.49           C
ATOM   3791 1HG  LYS A 251       4.363 -11.213 -23.002  1.00 72.49           H
ATOM   3792 2HG  LYS A 251       5.689 -12.358 -23.044  1.00 72.49           H
ATOM   3793  CD  LYS A 251       5.735 -10.905 -24.638  1.00 72.49           C
ATOM   3794 1HD  LYS A 251       6.426 -11.499 -25.236  1.00 72.49           H
ATOM   3795 2HD  LYS A 251       5.032 -10.441 -25.329  1.00 72.49           H
ATOM   3796  CE  LYS A 251       6.507  -9.822 -23.882  1.00 72.49           C
ATOM   3797 1HE  LYS A 251       5.840  -9.306 -23.191  1.00 72.49           H
ATOM   3798 2HE  LYS A 251       7.295 -10.279 -23.283  1.00 72.49           H
ATOM   3799  NZ  LYS A 251       7.097  -8.850 -24.829  1.00 72.49           N
ATOM   3800 1HZ  LYS A 251       7.401  -8.026 -24.323  1.00 72.49           H
ATOM   3801 2HZ  LYS A 251       7.893  -9.272 -25.295  1.00 72.49           H
ATOM   3802 3HZ  LYS A 251       6.403  -8.586 -25.519  1.00 72.49           H
ATOM   3803  HN  LYS A 251       2.571 -14.609 -25.178  1.00 72.49           H
ATOM   3804  N   ALA A 252       1.261 -12.542 -23.103  1.00 83.40           N
ATOM   3805  CA  ALA A 252       0.297 -11.743 -22.365  1.00 83.40           C
ATOM   3806  C   ALA A 252      -0.255 -12.566 -21.199  1.00 83.40           C
ATOM   3807  O   ALA A 252      -0.441 -12.046 -20.100  1.00 83.40           O
ATOM   3808  HA  ALA A 252       0.821 -10.874 -21.968  1.00 83.40           H
ATOM   3809  CB  ALA A 252      -0.804 -11.266 -23.313  1.00 83.40           C
ATOM   3810 1HB  ALA A 252      -0.363 -10.661 -24.107  1.00 83.40           H
ATOM   3811 2HB  ALA A 252      -1.306 -12.128 -23.751  1.00 83.40           H
ATOM   3812 3HB  ALA A 252      -1.526 -10.666 -22.759  1.00 83.40           H
ATOM   3813  HN  ALA A 252       1.009 -12.738 -24.051  1.00 83.40           H
ATOM   3814  N   LEU A 253      -0.500 -13.838 -21.478  1.00 81.08           N
ATOM   3815  CA  LEU A 253      -1.056 -14.731 -20.475  1.00 81.08           C
ATOM   3816  C   LEU A 253      -0.100 -14.810 -19.283  1.00 81.08           C
ATOM   3817  O   LEU A 253      -0.523 -14.690 -18.135  1.00 81.08           O
ATOM   3818  HA  LEU A 253      -1.996 -14.296 -20.135  1.00 81.08           H
ATOM   3819  CB  LEU A 253      -1.383 -16.092 -21.092  1.00 81.08           C
ATOM   3820 1HB  LEU A 253      -1.979 -15.928 -21.990  1.00 81.08           H
ATOM   3821 2HB  LEU A 253      -0.451 -16.559 -21.409  1.00 81.08           H
ATOM   3822  CG  LEU A 253      -2.132 -17.075 -20.189  1.00 81.08           C
ATOM   3823  HG  LEU A 253      -1.607 -17.131 -19.236  1.00 81.08           H
ATOM   3824  CD1 LEU A 253      -3.549 -16.578 -19.895  1.00 81.08           C
ATOM   3825 1HD1 LEU A 253      -3.499 -15.612 -19.394  1.00 81.08           H
ATOM   3826 2HD1 LEU A 253      -4.099 -16.474 -20.831  1.00 81.08           H
ATOM   3827 3HD1 LEU A 253      -4.059 -17.295 -19.252  1.00 81.08           H
ATOM   3828  CD2 LEU A 253      -2.131 -18.482 -20.790  1.00 81.08           C
ATOM   3829 1HD2 LEU A 253      -2.618 -18.461 -21.765  1.00 81.08           H
ATOM   3830 2HD2 LEU A 253      -1.103 -18.826 -20.905  1.00 81.08           H
ATOM   3831 3HD2 LEU A 253      -2.669 -19.160 -20.129  1.00 81.08           H
ATOM   3832  HN  LEU A 253      -0.327 -14.259 -22.369  1.00 81.08           H
ATOM   3833  N   LYS A 254       1.172 -15.011 -19.598  1.00 77.89           N
ATOM   3834  CA  LYS A 254       2.183 -15.163 -18.565  1.00 77.89           C
ATOM   3835  C   LYS A 254       2.180 -13.924 -17.668  1.00 77.89           C
ATOM   3836  O   LYS A 254       2.176 -14.039 -16.444  1.00 77.89           O
ATOM   3837  HA  LYS A 254       1.905 -16.027 -17.961  1.00 77.89           H
ATOM   3838  CB  LYS A 254       3.546 -15.467 -19.191  1.00 77.89           C
ATOM   3839 1HB  LYS A 254       3.459 -16.318 -19.866  1.00 77.89           H
ATOM   3840 2HB  LYS A 254       3.872 -14.617 -19.790  1.00 77.89           H
ATOM   3841  CG  LYS A 254       4.589 -15.769 -18.113  1.00 77.89           C
ATOM   3842 1HG  LYS A 254       4.731 -14.890 -17.483  1.00 77.89           H
ATOM   3843 2HG  LYS A 254       4.228 -16.569 -17.466  1.00 77.89           H
ATOM   3844  CD  LYS A 254       5.924 -16.175 -18.740  1.00 77.89           C
ATOM   3845 1HD  LYS A 254       5.781 -17.054 -19.369  1.00 77.89           H
ATOM   3846 2HD  LYS A 254       6.284 -15.376 -19.386  1.00 77.89           H
ATOM   3847  CE  LYS A 254       6.967 -16.477 -17.662  1.00 77.89           C
ATOM   3848 1HE  LYS A 254       7.157 -15.581 -17.071  1.00 77.89           H
ATOM   3849 2HE  LYS A 254       6.583 -17.234 -16.978  1.00 77.89           H
ATOM   3850  NZ  LYS A 254       8.227 -16.949 -18.278  1.00 77.89           N
ATOM   3851 1HZ  LYS A 254       8.911 -17.129 -17.551  1.00 77.89           H
ATOM   3852 2HZ  LYS A 254       8.051 -17.803 -18.795  1.00 77.89           H
ATOM   3853 3HZ  LYS A 254       8.582 -16.239 -18.908  1.00 77.89           H
ATOM   3854  HN  LYS A 254       1.513 -15.071 -20.536  1.00 77.89           H
ATOM   3855  N   VAL A 255       2.183 -12.766 -18.313  1.00 84.86           N
ATOM   3856  CA  VAL A 255       2.239 -11.507 -17.590  1.00 84.86           C
ATOM   3857  C   VAL A 255       1.019 -11.397 -16.672  1.00 84.86           C
ATOM   3858  O   VAL A 255       1.151 -11.060 -15.497  1.00 84.86           O
ATOM   3859  HA  VAL A 255       3.139 -11.520 -16.976  1.00 84.86           H
ATOM   3860  CB  VAL A 255       2.353 -10.342 -18.575  1.00 84.86           C
ATOM   3861  HB  VAL A 255       1.539 -10.430 -19.294  1.00 84.86           H
ATOM   3862  CG1 VAL A 255       2.202  -9.000 -17.857  1.00 84.86           C
ATOM   3863 1HG1 VAL A 255       1.227  -8.954 -17.373  1.00 84.86           H
ATOM   3864 2HG1 VAL A 255       2.986  -8.900 -17.105  1.00 84.86           H
ATOM   3865 3HG1 VAL A 255       2.288  -8.189 -18.580  1.00 84.86           H
ATOM   3866  CG2 VAL A 255       3.672 -10.406 -19.348  1.00 84.86           C
ATOM   3867 1HG2 VAL A 255       4.506 -10.354 -18.649  1.00 84.86           H
ATOM   3868 2HG2 VAL A 255       3.722 -11.341 -19.906  1.00 84.86           H
ATOM   3869 3HG2 VAL A 255       3.727  -9.566 -20.042  1.00 84.86           H
ATOM   3870  HN  VAL A 255       2.149 -12.680 -19.309  1.00 84.86           H
ATOM   3871  N   THR A 256      -0.140 -11.687 -17.245  1.00 84.13           N
ATOM   3872  CA  THR A 256      -1.390 -11.537 -16.520  1.00 84.13           C
ATOM   3873  C   THR A 256      -1.368 -12.375 -15.240  1.00 84.13           C
ATOM   3874  O   THR A 256      -1.720 -11.887 -14.167  1.00 84.13           O
ATOM   3875  HA  THR A 256      -1.490 -10.495 -16.217  1.00 84.13           H
ATOM   3876  CB  THR A 256      -2.533 -11.906 -17.468  1.00 84.13           C
ATOM   3877  HB  THR A 256      -2.485 -12.959 -17.744  1.00 84.13           H
ATOM   3878  OG1 THR A 256      -2.404 -10.981 -18.544  1.00 84.13           O
ATOM   3879  HG1 THR A 256      -1.905 -11.404 -19.300  1.00 84.13           H
ATOM   3880  CG2 THR A 256      -3.909 -11.597 -16.874  1.00 84.13           C
ATOM   3881 1HG2 THR A 256      -3.981 -10.530 -16.660  1.00 84.13           H
ATOM   3882 2HG2 THR A 256      -4.042 -12.162 -15.952  1.00 84.13           H
ATOM   3883 3HG2 THR A 256      -4.684 -11.877 -17.587  1.00 84.13           H
ATOM   3884  HN  THR A 256      -0.233 -12.017 -18.184  1.00 84.13           H
ATOM   3885  N   ILE A 257      -0.951 -13.623 -15.395  1.00 86.32           N
ATOM   3886  CA  ILE A 257      -0.906 -14.542 -14.270  1.00 86.32           C
ATOM   3887  C   ILE A 257       0.068 -14.007 -13.219  1.00 86.32           C
ATOM   3888  O   ILE A 257      -0.244 -13.993 -12.029  1.00 86.32           O
ATOM   3889  HA  ILE A 257      -1.904 -14.573 -13.833  1.00 86.32           H
ATOM   3890  CB  ILE A 257      -0.577 -15.958 -14.748  1.00 86.32           C
ATOM   3891  HB  ILE A 257       0.300 -15.906 -15.394  1.00 86.32           H
ATOM   3892  CG1 ILE A 257      -1.721 -16.534 -15.586  1.00 86.32           C
ATOM   3893 1HG1 ILE A 257      -2.584 -16.723 -14.948  1.00 86.32           H
ATOM   3894 2HG1 ILE A 257      -2.031 -15.804 -16.334  1.00 86.32           H
ATOM   3895  CG2 ILE A 257      -0.217 -16.865 -13.570  1.00 86.32           C
ATOM   3896 1HG2 ILE A 257       0.652 -16.460 -13.052  1.00 86.32           H
ATOM   3897 2HG2 ILE A 257      -1.060 -16.916 -12.880  1.00 86.32           H
ATOM   3898 3HG2 ILE A 257       0.012 -17.865 -13.938  1.00 86.32           H
ATOM   3899  CD1 ILE A 257      -1.296 -17.831 -16.277  1.00 86.32           C
ATOM   3900 1HD1 ILE A 257      -0.448 -17.632 -16.932  1.00 86.32           H
ATOM   3901 2HD1 ILE A 257      -1.009 -18.566 -15.525  1.00 86.32           H
ATOM   3902 3HD1 ILE A 257      -2.127 -18.218 -16.866  1.00 86.32           H
ATOM   3903  HN  ILE A 257      -0.649 -14.008 -16.267  1.00 86.32           H
ATOM   3904  N   THR A 258       1.227 -13.579 -13.695  1.00 87.97           N
ATOM   3905  CA  THR A 258       2.283 -13.130 -12.804  1.00 87.97           C
ATOM   3906  C   THR A 258       1.788 -11.979 -11.927  1.00 87.97           C
ATOM   3907  O   THR A 258       1.997 -11.982 -10.715  1.00 87.97           O
ATOM   3908  HA  THR A 258       2.541 -13.952 -12.136  1.00 87.97           H
ATOM   3909  CB  THR A 258       3.499 -12.765 -13.657  1.00 87.97           C
ATOM   3910  HB  THR A 258       3.278 -11.918 -14.307  1.00 87.97           H
ATOM   3911  OG1 THR A 258       3.834 -13.979 -14.323  1.00 87.97           O
ATOM   3912  HG1 THR A 258       3.402 -14.005 -15.225  1.00 87.97           H
ATOM   3913  CG2 THR A 258       4.735 -12.451 -12.812  1.00 87.97           C
ATOM   3914 1HG2 THR A 258       4.996 -13.322 -12.212  1.00 87.97           H
ATOM   3915 2HG2 THR A 258       4.521 -11.608 -12.154  1.00 87.97           H
ATOM   3916 3HG2 THR A 258       5.569 -12.198 -13.467  1.00 87.97           H
ATOM   3917  HN  THR A 258       1.450 -13.536 -14.669  1.00 87.97           H
ATOM   3918  N   VAL A 259       1.141 -11.021 -12.574  1.00 88.56           N
ATOM   3919  CA  VAL A 259       0.670  -9.834 -11.880  1.00 88.56           C
ATOM   3920  C   VAL A 259      -0.264 -10.252 -10.742  1.00 88.56           C
ATOM   3921  O   VAL A 259      -0.128  -9.774  -9.616  1.00 88.56           O
ATOM   3922  HA  VAL A 259       1.540  -9.335 -11.454  1.00 88.56           H
ATOM   3923  CB  VAL A 259       0.011  -8.874 -12.872  1.00 88.56           C
ATOM   3924  HB  VAL A 259      -0.662  -9.454 -13.503  1.00 88.56           H
ATOM   3925  CG1 VAL A 259      -0.822  -7.818 -12.142  1.00 88.56           C
ATOM   3926 1HG1 VAL A 259      -1.602  -8.310 -11.560  1.00 88.56           H
ATOM   3927 2HG1 VAL A 259      -0.179  -7.245 -11.475  1.00 88.56           H
ATOM   3928 3HG1 VAL A 259      -1.280  -7.149 -12.871  1.00 88.56           H
ATOM   3929  CG2 VAL A 259       1.056  -8.218 -13.777  1.00 88.56           C
ATOM   3930 1HG2 VAL A 259       1.765  -7.658 -13.167  1.00 88.56           H
ATOM   3931 2HG2 VAL A 259       1.587  -8.988 -14.336  1.00 88.56           H
ATOM   3932 3HG2 VAL A 259       0.561  -7.541 -14.472  1.00 88.56           H
ATOM   3933  HN  VAL A 259       0.937 -11.046 -13.553  1.00 88.56           H
ATOM   3934  N   LEU A 260      -1.190 -11.138 -11.074  1.00 87.13           N
ATOM   3935  CA  LEU A 260      -2.204 -11.555 -10.120  1.00 87.13           C
ATOM   3936  C   LEU A 260      -1.535 -12.297  -8.963  1.00 87.13           C
ATOM   3937  O   LEU A 260      -1.841 -12.045  -7.798  1.00 87.13           O
ATOM   3938  HA  LEU A 260      -2.673 -10.653  -9.727  1.00 87.13           H
ATOM   3939  CB  LEU A 260      -3.298 -12.364 -10.820  1.00 87.13           C
ATOM   3940 1HB  LEU A 260      -3.687 -11.773 -11.649  1.00 87.13           H
ATOM   3941 2HB  LEU A 260      -2.842 -13.256 -11.251  1.00 87.13           H
ATOM   3942  CG  LEU A 260      -4.475 -12.799  -9.944  1.00 87.13           C
ATOM   3943  HG  LEU A 260      -4.079 -13.348  -9.089  1.00 87.13           H
ATOM   3944  CD1 LEU A 260      -5.227 -11.586  -9.394  1.00 87.13           C
ATOM   3945 1HD1 LEU A 260      -4.549 -10.980  -8.793  1.00 87.13           H
ATOM   3946 2HD1 LEU A 260      -5.609 -10.989 -10.223  1.00 87.13           H
ATOM   3947 3HD1 LEU A 260      -6.058 -11.923  -8.776  1.00 87.13           H
ATOM   3948  CD2 LEU A 260      -5.400 -13.752 -10.703  1.00 87.13           C
ATOM   3949 1HD2 LEU A 260      -5.790 -13.251 -11.589  1.00 87.13           H
ATOM   3950 2HD2 LEU A 260      -4.842 -14.639 -11.004  1.00 87.13           H
ATOM   3951 3HD2 LEU A 260      -6.228 -14.046 -10.058  1.00 87.13           H
ATOM   3952  HN  LEU A 260      -1.255 -11.568 -11.975  1.00 87.13           H
ATOM   3953  N   THR A 261      -0.633 -13.199  -9.323  1.00 89.72           N
ATOM   3954  CA  THR A 261       0.011 -14.049  -8.336  1.00 89.72           C
ATOM   3955  C   THR A 261       0.821 -13.204  -7.351  1.00 89.72           C
ATOM   3956  O   THR A 261       0.773 -13.434  -6.144  1.00 89.72           O
ATOM   3957  HA  THR A 261      -0.764 -14.555  -7.760  1.00 89.72           H
ATOM   3958  CB  THR A 261       0.852 -15.086  -9.082  1.00 89.72           C
ATOM   3959  HB  THR A 261       1.653 -14.606  -9.644  1.00 89.72           H
ATOM   3960  OG1 THR A 261      -0.098 -15.809  -9.860  1.00 89.72           O
ATOM   3961  HG1 THR A 261      -0.227 -15.361 -10.745  1.00 89.72           H
ATOM   3962  CG2 THR A 261       1.447 -16.141  -8.146  1.00 89.72           C
ATOM   3963 1HG2 THR A 261       0.641 -16.668  -7.634  1.00 89.72           H
ATOM   3964 2HG2 THR A 261       2.088 -15.655  -7.411  1.00 89.72           H
ATOM   3965 3HG2 THR A 261       2.034 -16.852  -8.727  1.00 89.72           H
ATOM   3966  HN  THR A 261      -0.342 -13.353 -10.267  1.00 89.72           H
ATOM   3967  N   VAL A 262       1.547 -12.243  -7.903  1.00 92.19           N
ATOM   3968  CA  VAL A 262       2.431 -11.416  -7.099  1.00 92.19           C
ATOM   3969  C   VAL A 262       1.599 -10.620  -6.091  1.00 92.19           C
ATOM   3970  O   VAL A 262       1.977 -10.499  -4.927  1.00 92.19           O
ATOM   3971  HA  VAL A 262       3.099 -12.082  -6.554  1.00 92.19           H
ATOM   3972  CB  VAL A 262       3.284 -10.526  -8.005  1.00 92.19           C
ATOM   3973  HB  VAL A 262       2.614 -10.001  -8.686  1.00 92.19           H
ATOM   3974  CG1 VAL A 262       4.041  -9.478  -7.188  1.00 92.19           C
ATOM   3975 1HG1 VAL A 262       3.328  -8.850  -6.653  1.00 92.19           H
ATOM   3976 2HG1 VAL A 262       4.695  -9.977  -6.473  1.00 92.19           H
ATOM   3977 3HG1 VAL A 262       4.640  -8.859  -7.857  1.00 92.19           H
ATOM   3978  CG2 VAL A 262       4.247 -11.365  -8.848  1.00 92.19           C
ATOM   3979 1HG2 VAL A 262       4.908 -11.930  -8.190  1.00 92.19           H
ATOM   3980 2HG2 VAL A 262       3.678 -12.056  -9.471  1.00 92.19           H
ATOM   3981 3HG2 VAL A 262       4.841 -10.708  -9.483  1.00 92.19           H
ATOM   3982  HN  VAL A 262       1.539 -12.027  -8.880  1.00 92.19           H
ATOM   3983  N   PHE A 263       0.482 -10.098  -6.575  1.00 91.59           N
ATOM   3984  CA  PHE A 263      -0.407  -9.318  -5.731  1.00 91.59           C
ATOM   3985  C   PHE A 263      -0.904 -10.147  -4.545  1.00 91.59           C
ATOM   3986  O   PHE A 263      -0.811  -9.713  -3.398  1.00 91.59           O
ATOM   3987  HA  PHE A 263       0.162  -8.465  -5.363  1.00 91.59           H
ATOM   3988  CB  PHE A 263      -1.605  -8.916  -6.594  1.00 91.59           C
ATOM   3989 1HB  PHE A 263      -1.245  -8.372  -7.467  1.00 91.59           H
ATOM   3990 2HB  PHE A 263      -2.095  -9.818  -6.961  1.00 91.59           H
ATOM   3991  CG  PHE A 263      -2.637  -8.054  -5.863  1.00 91.59           C
ATOM   3992  CD1 PHE A 263      -3.736  -8.632  -5.310  1.00 91.59           C
ATOM   3993  HD1 PHE A 263      -3.883  -9.709  -5.387  1.00 91.59           H
ATOM   3994  CD2 PHE A 263      -2.454  -6.710  -5.768  1.00 91.59           C
ATOM   3995  HD2 PHE A 263      -1.573  -6.246  -6.211  1.00 91.59           H
ATOM   3996  CE1 PHE A 263      -4.694  -7.832  -4.632  1.00 91.59           C
ATOM   3997  HE1 PHE A 263      -5.575  -8.295  -4.188  1.00 91.59           H
ATOM   3998  CE2 PHE A 263      -3.412  -5.910  -5.090  1.00 91.59           C
ATOM   3999  HE2 PHE A 263      -3.265  -4.832  -5.013  1.00 91.59           H
ATOM   4000  CZ  PHE A 263      -4.511  -6.488  -4.536  1.00 91.59           C
ATOM   4001  HZ  PHE A 263      -5.246  -5.874  -4.016  1.00 91.59           H
ATOM   4002  HN  PHE A 263       0.182 -10.201  -7.524  1.00 91.59           H
ATOM   4003  N   VAL A 264      -1.420 -11.325  -4.862  1.00 92.18           N
ATOM   4004  CA  VAL A 264      -2.026 -12.174  -3.850  1.00 92.18           C
ATOM   4005  C   VAL A 264      -0.969 -12.556  -2.811  1.00 92.18           C
ATOM   4006  O   VAL A 264      -1.207 -12.449  -1.609  1.00 92.18           O
ATOM   4007  HA  VAL A 264      -2.806 -11.594  -3.358  1.00 92.18           H
ATOM   4008  CB  VAL A 264      -2.682 -13.389  -4.509  1.00 92.18           C
ATOM   4009  HB  VAL A 264      -1.931 -13.881  -5.127  1.00 92.18           H
ATOM   4010  CG1 VAL A 264      -3.157 -14.393  -3.458  1.00 92.18           C
ATOM   4011 1HG1 VAL A 264      -2.306 -14.733  -2.869  1.00 92.18           H
ATOM   4012 2HG1 VAL A 264      -3.886 -13.916  -2.802  1.00 92.18           H
ATOM   4013 3HG1 VAL A 264      -3.620 -15.247  -3.954  1.00 92.18           H
ATOM   4014  CG2 VAL A 264      -3.834 -12.962  -5.421  1.00 92.18           C
ATOM   4015 1HG2 VAL A 264      -4.586 -12.435  -4.834  1.00 92.18           H
ATOM   4016 2HG2 VAL A 264      -3.455 -12.302  -6.202  1.00 92.18           H
ATOM   4017 3HG2 VAL A 264      -4.282 -13.844  -5.877  1.00 92.18           H
ATOM   4018  HN  VAL A 264      -1.429 -11.701  -5.789  1.00 92.18           H
ATOM   4019  N   LEU A 265       0.177 -12.993  -3.313  1.00 90.68           N
ATOM   4020  CA  LEU A 265       1.206 -13.552  -2.453  1.00 90.68           C
ATOM   4021  C   LEU A 265       1.730 -12.461  -1.517  1.00 90.68           C
ATOM   4022  O   LEU A 265       2.160 -12.749  -0.401  1.00 90.68           O
ATOM   4023  HA  LEU A 265       0.740 -14.330  -1.849  1.00 90.68           H
ATOM   4024  CB  LEU A 265       2.298 -14.221  -3.290  1.00 90.68           C
ATOM   4025 1HB  LEU A 265       2.606 -13.527  -4.072  1.00 90.68           H
ATOM   4026 2HB  LEU A 265       3.166 -14.387  -2.652  1.00 90.68           H
ATOM   4027  CG  LEU A 265       1.921 -15.551  -3.946  1.00 90.68           C
ATOM   4028  HG  LEU A 265       1.068 -15.377  -4.602  1.00 90.68           H
ATOM   4029  CD1 LEU A 265       3.063 -16.076  -4.818  1.00 90.68           C
ATOM   4030 1HD1 LEU A 265       3.285 -15.351  -5.601  1.00 90.68           H
ATOM   4031 2HD1 LEU A 265       3.949 -16.229  -4.202  1.00 90.68           H
ATOM   4032 3HD1 LEU A 265       2.768 -17.022  -5.272  1.00 90.68           H
ATOM   4033  CD2 LEU A 265       1.483 -16.575  -2.897  1.00 90.68           C
ATOM   4034 1HD2 LEU A 265       2.300 -16.750  -2.197  1.00 90.68           H
ATOM   4035 2HD2 LEU A 265       0.616 -16.193  -2.356  1.00 90.68           H
ATOM   4036 3HD2 LEU A 265       1.220 -17.510  -3.390  1.00 90.68           H
ATOM   4037  HN  LEU A 265       0.407 -12.969  -4.286  1.00 90.68           H
ATOM   4038  N   SER A 266       1.678 -11.230  -2.006  1.00 92.54           N
ATOM   4039  CA  SER A 266       2.239 -10.109  -1.273  1.00 92.54           C
ATOM   4040  C   SER A 266       1.208  -9.563  -0.283  1.00 92.54           C
ATOM   4041  O   SER A 266       1.543  -9.253   0.860  1.00 92.54           O
ATOM   4042  HA  SER A 266       3.102 -10.513  -0.743  1.00 92.54           H
ATOM   4043  CB  SER A 266       2.699  -9.003  -2.224  1.00 92.54           C
ATOM   4044 1HB  SER A 266       3.073  -8.158  -1.645  1.00 92.54           H
ATOM   4045 2HB  SER A 266       3.529  -9.367  -2.829  1.00 92.54           H
ATOM   4046  OG  SER A 266       1.647  -8.562  -3.079  1.00 92.54           O
ATOM   4047  HG  SER A 266       1.740  -8.983  -3.981  1.00 92.54           H
ATOM   4048  HN  SER A 266       1.262 -10.995  -2.885  1.00 92.54           H
ATOM   4049  N   GLN A 267      -0.025  -9.461  -0.757  1.00 90.26           N
ATOM   4050  CA  GLN A 267      -1.029  -8.671  -0.066  1.00 90.26           C
ATOM   4051  C   GLN A 267      -1.832  -9.553   0.892  1.00 90.26           C
ATOM   4052  O   GLN A 267      -2.233  -9.104   1.965  1.00 90.26           O
ATOM   4053  HA  GLN A 267      -0.472  -7.923   0.498  1.00 90.26           H
ATOM   4054  CB  GLN A 267      -1.951  -7.964  -1.062  1.00 90.26           C
ATOM   4055 1HB  GLN A 267      -2.446  -8.703  -1.693  1.00 90.26           H
ATOM   4056 2HB  GLN A 267      -2.734  -7.430  -0.523  1.00 90.26           H
ATOM   4057  CG  GLN A 267      -1.166  -6.984  -1.936  1.00 90.26           C
ATOM   4058 1HG  GLN A 267      -0.403  -7.523  -2.498  1.00 90.26           H
ATOM   4059 2HG  GLN A 267      -1.834  -6.525  -2.665  1.00 90.26           H
ATOM   4060  CD  GLN A 267      -0.508  -5.896  -1.085  1.00 90.26           C
ATOM   4061  OE1 GLN A 267      -1.038  -5.452  -0.080  1.00 90.26           O
ATOM   4062  NE2 GLN A 267       0.675  -5.494  -1.541  1.00 90.26           N
ATOM   4063 1HE2 GLN A 267       1.055  -5.900  -2.372  1.00 90.26           H
ATOM   4064 2HE2 GLN A 267       1.185  -4.785  -1.053  1.00 90.26           H
ATOM   4065  HN  GLN A 267      -0.340  -9.906  -1.595  1.00 90.26           H
ATOM   4066  N   PHE A 268      -2.041 -10.792   0.471  1.00 93.78           N
ATOM   4067  CA  PHE A 268      -2.978 -11.666   1.156  1.00 93.78           C
ATOM   4068  C   PHE A 268      -2.523 -11.941   2.591  1.00 93.78           C
ATOM   4069  O   PHE A 268      -3.282 -11.732   3.536  1.00 93.78           O
ATOM   4070  HA  PHE A 268      -3.942 -11.158   1.172  1.00 93.78           H
ATOM   4071  CB  PHE A 268      -3.005 -12.986   0.381  1.00 93.78           C
ATOM   4072 1HB  PHE A 268      -3.259 -12.780  -0.659  1.00 93.78           H
ATOM   4073 2HB  PHE A 268      -2.005 -13.419   0.385  1.00 93.78           H
ATOM   4074  CG  PHE A 268      -3.992 -14.014   0.938  1.00 93.78           C
ATOM   4075  CD1 PHE A 268      -3.540 -15.054   1.688  1.00 93.78           C
ATOM   4076  HD1 PHE A 268      -2.474 -15.155   1.893  1.00 93.78           H
ATOM   4077  CD2 PHE A 268      -5.322 -13.887   0.683  1.00 93.78           C
ATOM   4078  HD2 PHE A 268      -5.685 -13.053   0.081  1.00 93.78           H
ATOM   4079  CE1 PHE A 268      -4.456 -16.008   2.205  1.00 93.78           C
ATOM   4080  HE1 PHE A 268      -4.093 -16.842   2.806  1.00 93.78           H
ATOM   4081  CE2 PHE A 268      -6.238 -14.841   1.199  1.00 93.78           C
ATOM   4082  HE2 PHE A 268      -7.304 -14.740   0.995  1.00 93.78           H
ATOM   4083  CZ  PHE A 268      -5.786 -15.881   1.949  1.00 93.78           C
ATOM   4084  HZ  PHE A 268      -6.489 -16.614   2.346  1.00 93.78           H
ATOM   4085  HN  PHE A 268      -1.584 -11.198  -0.320  1.00 93.78           H
ATOM   4086  N   PRO A 269      -1.283 -12.411   2.779  1.00 96.06           N
ATOM   4087  CA  PRO A 269      -0.795 -12.735   4.122  1.00 96.06           C
ATOM   4088  C   PRO A 269      -0.966 -11.579   5.093  1.00 96.06           C
ATOM   4089  O   PRO A 269      -1.399 -11.775   6.227  1.00 96.06           O
ATOM   4090  HA  PRO A 269      -1.379 -13.552   4.546  1.00 96.06           H
ATOM   4091  CB  PRO A 269       0.680 -13.075   3.898  1.00 96.06           C
ATOM   4092 1HB  PRO A 269       1.317 -12.199   4.022  1.00 96.06           H
ATOM   4093 2HB  PRO A 269       1.031 -13.825   4.608  1.00 96.06           H
ATOM   4094  CG  PRO A 269       0.710 -13.596   2.467  1.00 96.06           C
ATOM   4095 1HG  PRO A 269       1.712 -13.549   2.039  1.00 96.06           H
ATOM   4096 2HG  PRO A 269       0.401 -14.640   2.409  1.00 96.06           H
ATOM   4097  CD  PRO A 269      -0.261 -12.673   1.749  1.00 96.06           C
ATOM   4098 1HD  PRO A 269       0.222 -11.753   1.422  1.00 96.06           H
ATOM   4099 2HD  PRO A 269      -0.683 -13.141   0.860  1.00 96.06           H
ATOM   4100  N   TYR A 270      -0.618 -10.392   4.617  1.00 94.36           N
ATOM   4101  CA  TYR A 270      -0.677  -9.204   5.453  1.00 94.36           C
ATOM   4102  C   TYR A 270      -2.112  -8.919   5.900  1.00 94.36           C
ATOM   4103  O   TYR A 270      -2.360  -8.666   7.078  1.00 94.36           O
ATOM   4104  HA  TYR A 270      -0.058  -9.381   6.332  1.00 94.36           H
ATOM   4105  CB  TYR A 270      -0.188  -8.048   4.577  1.00 94.36           C
ATOM   4106 1HB  TYR A 270       0.869  -8.195   4.355  1.00 94.36           H
ATOM   4107 2HB  TYR A 270      -0.720  -8.076   3.626  1.00 94.36           H
ATOM   4108  CG  TYR A 270      -0.375  -6.667   5.209  1.00 94.36           C
ATOM   4109  CD1 TYR A 270      -1.136  -5.712   4.567  1.00 94.36           C
ATOM   4110  HD1 TYR A 270      -1.604  -5.941   3.609  1.00 94.36           H
ATOM   4111  CD2 TYR A 270       0.218  -6.378   6.421  1.00 94.36           C
ATOM   4112  HD2 TYR A 270       0.819  -7.132   6.928  1.00 94.36           H
ATOM   4113  CE1 TYR A 270      -1.312  -4.412   5.161  1.00 94.36           C
ATOM   4114  HE1 TYR A 270      -1.910  -3.649   4.665  1.00 94.36           H
ATOM   4115  CE2 TYR A 270       0.042  -5.078   7.016  1.00 94.36           C
ATOM   4116  HE2 TYR A 270       0.505  -4.835   7.972  1.00 94.36           H
ATOM   4117  CZ  TYR A 270      -0.714  -4.159   6.356  1.00 94.36           C
ATOM   4118  OH  TYR A 270      -0.880  -2.932   6.918  1.00 94.36           O
ATOM   4119  HH  TYR A 270      -0.548  -2.940   7.861  1.00 94.36           H
ATOM   4120  HN  TYR A 270      -0.302 -10.235   3.682  1.00 94.36           H
ATOM   4121  N   ASN A 271      -3.019  -8.969   4.936  1.00 93.11           N
ATOM   4122  CA  ASN A 271      -4.398  -8.586   5.186  1.00 93.11           C
ATOM   4123  C   ASN A 271      -5.078  -9.667   6.029  1.00 93.11           C
ATOM   4124  O   ASN A 271      -6.086  -9.406   6.684  1.00 93.11           O
ATOM   4125  HA  ASN A 271      -4.341  -7.629   5.704  1.00 93.11           H
ATOM   4126  CB  ASN A 271      -5.178  -8.448   3.877  1.00 93.11           C
ATOM   4127 1HB  ASN A 271      -4.924  -9.271   3.209  1.00 93.11           H
ATOM   4128 2HB  ASN A 271      -6.247  -8.518   4.076  1.00 93.11           H
ATOM   4129  CG  ASN A 271      -4.867  -7.115   3.192  1.00 93.11           C
ATOM   4130  OD1 ASN A 271      -5.418  -6.076   3.519  1.00 93.11           O
ATOM   4131  ND2 ASN A 271      -3.957  -7.202   2.226  1.00 93.11           N
ATOM   4132 1HD2 ASN A 271      -3.544  -8.086   2.007  1.00 93.11           H
ATOM   4133 2HD2 ASN A 271      -3.687  -6.384   1.719  1.00 93.11           H
ATOM   4134  HN  ASN A 271      -2.825  -9.263   4.000  1.00 93.11           H
ATOM   4135  N   CYS A 272      -4.500 -10.858   5.984  1.00 95.98           N
ATOM   4136  CA  CYS A 272      -4.937 -11.936   6.855  1.00 95.98           C
ATOM   4137  C   CYS A 272      -4.720 -11.499   8.306  1.00 95.98           C
ATOM   4138  O   CYS A 272      -5.627 -11.600   9.130  1.00 95.98           O
ATOM   4139  HA  CYS A 272      -5.996 -12.092   6.652  1.00 95.98           H
ATOM   4140  CB  CYS A 272      -4.214 -13.247   6.541  1.00 95.98           C
ATOM   4141 1HB  CYS A 272      -3.142 -13.068   6.453  1.00 95.98           H
ATOM   4142 2HB  CYS A 272      -4.353 -13.954   7.358  1.00 95.98           H
ATOM   4143  SG  CYS A 272      -4.857 -13.958   4.982  1.00 95.98           S
ATOM   4144  HG  CYS A 272      -4.261 -13.086   4.174  1.00 95.98           H
ATOM   4145  HN  CYS A 272      -3.747 -11.092   5.369  1.00 95.98           H
ATOM   4146  N   ILE A 273      -3.513 -11.021   8.572  1.00 94.80           N
ATOM   4147  CA  ILE A 273      -3.161 -10.583   9.912  1.00 94.80           C
ATOM   4148  C   ILE A 273      -3.985  -9.345  10.272  1.00 94.80           C
ATOM   4149  O   ILE A 273      -4.470  -9.223  11.396  1.00 94.80           O
ATOM   4150  HA  ILE A 273      -3.427 -11.386  10.599  1.00 94.80           H
ATOM   4151  CB  ILE A 273      -1.650 -10.371  10.027  1.00 94.80           C
ATOM   4152  HB  ILE A 273      -1.350  -9.641   9.275  1.00 94.80           H
ATOM   4153  CG1 ILE A 273      -0.891 -11.665   9.729  1.00 94.80           C
ATOM   4154 1HG1 ILE A 273      -1.101 -11.988   8.709  1.00 94.80           H
ATOM   4155 2HG1 ILE A 273       0.182 -11.484   9.791  1.00 94.80           H
ATOM   4156  CG2 ILE A 273      -1.280  -9.791  11.393  1.00 94.80           C
ATOM   4157 1HG2 ILE A 273      -1.779  -8.831  11.528  1.00 94.80           H
ATOM   4158 2HG2 ILE A 273      -1.597 -10.478  12.178  1.00 94.80           H
ATOM   4159 3HG2 ILE A 273      -0.201  -9.650  11.448  1.00 94.80           H
ATOM   4160  CD1 ILE A 273      -1.285 -12.771  10.711  1.00 94.80           C
ATOM   4161 1HD1 ILE A 273      -1.051 -12.454  11.727  1.00 94.80           H
ATOM   4162 2HD1 ILE A 273      -2.354 -12.966  10.628  1.00 94.80           H
ATOM   4163 3HD1 ILE A 273      -0.731 -13.680  10.476  1.00 94.80           H
ATOM   4164  HN  ILE A 273      -2.785 -10.931   7.893  1.00 94.80           H
ATOM   4165  N   LEU A 274      -4.117  -8.457   9.298  1.00 93.16           N
ATOM   4166  CA  LEU A 274      -4.826  -7.208   9.514  1.00 93.16           C
ATOM   4167  C   LEU A 274      -6.280  -7.509   9.885  1.00 93.16           C
ATOM   4168  O   LEU A 274      -6.883  -6.790  10.680  1.00 93.16           O
ATOM   4169  HA  LEU A 274      -4.352  -6.705  10.358  1.00 93.16           H
ATOM   4170  CB  LEU A 274      -4.678  -6.290   8.299  1.00 93.16           C
ATOM   4171 1HB  LEU A 274      -3.623  -6.245   8.029  1.00 93.16           H
ATOM   4172 2HB  LEU A 274      -5.203  -6.745   7.459  1.00 93.16           H
ATOM   4173  CG  LEU A 274      -5.193  -4.860   8.472  1.00 93.16           C
ATOM   4174  HG  LEU A 274      -6.226  -4.908   8.817  1.00 93.16           H
ATOM   4175  CD1 LEU A 274      -4.394  -4.114   9.543  1.00 93.16           C
ATOM   4176 1HD1 LEU A 274      -4.486  -4.637  10.495  1.00 93.16           H
ATOM   4177 2HD1 LEU A 274      -3.344  -4.075   9.250  1.00 93.16           H
ATOM   4178 3HD1 LEU A 274      -4.781  -3.101   9.645  1.00 93.16           H
ATOM   4179  CD2 LEU A 274      -5.198  -4.113   7.137  1.00 93.16           C
ATOM   4180 1HD2 LEU A 274      -4.184  -4.074   6.739  1.00 93.16           H
ATOM   4181 2HD2 LEU A 274      -5.845  -4.635   6.431  1.00 93.16           H
ATOM   4182 3HD2 LEU A 274      -5.569  -3.099   7.288  1.00 93.16           H
ATOM   4183  HN  LEU A 274      -3.750  -8.581   8.375  1.00 93.16           H
ATOM   4184  N   LEU A 275      -6.800  -8.573   9.291  1.00 94.13           N
ATOM   4185  CA  LEU A 275      -8.167  -8.986   9.558  1.00 94.13           C
ATOM   4186  C   LEU A 275      -8.291  -9.404  11.025  1.00 94.13           C
ATOM   4187  O   LEU A 275      -9.237  -9.014  11.708  1.00 94.13           O
ATOM   4188  HA  LEU A 275      -8.808  -8.120   9.391  1.00 94.13           H
ATOM   4189  CB  LEU A 275      -8.603 -10.070   8.570  1.00 94.13           C
ATOM   4190 1HB  LEU A 275      -8.483  -9.681   7.559  1.00 94.13           H
ATOM   4191 2HB  LEU A 275      -7.923 -10.917   8.669  1.00 94.13           H
ATOM   4192  CG  LEU A 275     -10.036 -10.581   8.725  1.00 94.13           C
ATOM   4193  HG  LEU A 275     -10.165 -10.935   9.748  1.00 94.13           H
ATOM   4194  CD1 LEU A 275     -11.047  -9.453   8.507  1.00 94.13           C
ATOM   4195 1HD1 LEU A 275     -10.876  -8.665   9.240  1.00 94.13           H
ATOM   4196 2HD1 LEU A 275     -10.927  -9.046   7.503  1.00 94.13           H
ATOM   4197 3HD1 LEU A 275     -12.058  -9.844   8.622  1.00 94.13           H
ATOM   4198  CD2 LEU A 275     -10.297 -11.771   7.799  1.00 94.13           C
ATOM   4199 1HD2 LEU A 275     -10.144 -11.466   6.764  1.00 94.13           H
ATOM   4200 2HD2 LEU A 275      -9.609 -12.580   8.045  1.00 94.13           H
ATOM   4201 3HD2 LEU A 275     -11.323 -12.114   7.929  1.00 94.13           H
ATOM   4202  HN  LEU A 275      -6.305  -9.147   8.638  1.00 94.13           H
ATOM   4203  N   VAL A 276      -7.322 -10.193  11.466  1.00 95.56           N
ATOM   4204  CA  VAL A 276      -7.303 -10.658  12.842  1.00 95.56           C
ATOM   4205  C   VAL A 276      -7.291  -9.452  13.783  1.00 95.56           C
ATOM   4206  O   VAL A 276      -8.047  -9.408  14.752  1.00 95.56           O
ATOM   4207  HA  VAL A 276      -8.219 -11.225  13.010  1.00 95.56           H
ATOM   4208  CB  VAL A 276      -6.117 -11.599  13.061  1.00 95.56           C
ATOM   4209  HB  VAL A 276      -5.213 -11.077  12.747  1.00 95.56           H
ATOM   4210  CG1 VAL A 276      -5.965 -11.955  14.541  1.00 95.56           C
ATOM   4211 1HG1 VAL A 276      -5.800 -11.046  15.118  1.00 95.56           H
ATOM   4212 2HG1 VAL A 276      -6.872 -12.449  14.891  1.00 95.56           H
ATOM   4213 3HG1 VAL A 276      -5.115 -12.625  14.668  1.00 95.56           H
ATOM   4214  CG2 VAL A 276      -6.253 -12.860  12.204  1.00 95.56           C
ATOM   4215 1HG2 VAL A 276      -7.169 -13.385  12.473  1.00 95.56           H
ATOM   4216 2HG2 VAL A 276      -6.289 -12.582  11.151  1.00 95.56           H
ATOM   4217 3HG2 VAL A 276      -5.396 -13.512  12.379  1.00 95.56           H
ATOM   4218  HN  VAL A 276      -6.561 -10.513  10.901  1.00 95.56           H
ATOM   4219  N   GLN A 277      -6.423  -8.503  13.465  1.00 92.72           N
ATOM   4220  CA  GLN A 277      -6.283  -7.311  14.285  1.00 92.72           C
ATOM   4221  C   GLN A 277      -7.598  -6.528  14.311  1.00 92.72           C
ATOM   4222  O   GLN A 277      -7.946  -5.927  15.326  1.00 92.72           O
ATOM   4223  HA  GLN A 277      -6.048  -7.673  15.286  1.00 92.72           H
ATOM   4224  CB  GLN A 277      -5.133  -6.434  13.786  1.00 92.72           C
ATOM   4225 1HB  GLN A 277      -5.221  -6.289  12.710  1.00 92.72           H
ATOM   4226 2HB  GLN A 277      -5.196  -5.448  14.247  1.00 92.72           H
ATOM   4227  CG  GLN A 277      -3.779  -7.068  14.112  1.00 92.72           C
ATOM   4228 1HG  GLN A 277      -3.690  -7.212  15.189  1.00 92.72           H
ATOM   4229 2HG  GLN A 277      -3.716  -8.055  13.652  1.00 92.72           H
ATOM   4230  CD  GLN A 277      -2.629  -6.192  13.612  1.00 92.72           C
ATOM   4231  OE1 GLN A 277      -2.779  -5.378  12.716  1.00 92.72           O
ATOM   4232  NE2 GLN A 277      -1.475  -6.405  14.239  1.00 92.72           N
ATOM   4233 1HE2 GLN A 277      -1.420  -7.089  14.966  1.00 92.72           H
ATOM   4234 2HE2 GLN A 277      -0.663  -5.880  13.983  1.00 92.72           H
ATOM   4235  HN  GLN A 277      -5.823  -8.538  12.666  1.00 92.72           H
ATOM   4236  N   THR A 278      -8.292  -6.561  13.183  1.00 93.48           N
ATOM   4237  CA  THR A 278      -9.540  -5.830  13.051  1.00 93.48           C
ATOM   4238  C   THR A 278     -10.611  -6.433  13.961  1.00 93.48           C
ATOM   4239  O   THR A 278     -11.331  -5.707  14.645  1.00 93.48           O
ATOM   4240  HA  THR A 278      -9.376  -4.806  13.386  1.00 93.48           H
ATOM   4241  CB  THR A 278      -9.932  -5.826  11.572  1.00 93.48           C
ATOM   4242  HB  THR A 278     -10.149  -6.836  11.224  1.00 93.48           H
ATOM   4243  OG1 THR A 278      -8.842  -5.174  10.925  1.00 93.48           O
ATOM   4244  HG1 THR A 278      -7.978  -5.597  11.201  1.00 93.48           H
ATOM   4245  CG2 THR A 278     -11.131  -4.920  11.285  1.00 93.48           C
ATOM   4246 1HG2 THR A 278     -10.889  -3.896  11.571  1.00 93.48           H
ATOM   4247 2HG2 THR A 278     -11.991  -5.264  11.860  1.00 93.48           H
ATOM   4248 3HG2 THR A 278     -11.367  -4.955  10.222  1.00 93.48           H
ATOM   4249  HN  THR A 278      -8.014  -7.074  12.371  1.00 93.48           H
ATOM   4250  N   ILE A 279     -10.682  -7.756  13.942  1.00 93.84           N
ATOM   4251  CA  ILE A 279     -11.653  -8.466  14.757  1.00 93.84           C
ATOM   4252  C   ILE A 279     -11.320  -8.258  16.236  1.00 93.84           C
ATOM   4253  O   ILE A 279     -12.210  -8.004  17.046  1.00 93.84           O
ATOM   4254  HA  ILE A 279     -12.630  -8.026  14.558  1.00 93.84           H
ATOM   4255  CB  ILE A 279     -11.727  -9.937  14.344  1.00 93.84           C
ATOM   4256  HB  ILE A 279     -10.720 -10.353  14.380  1.00 93.84           H
ATOM   4257  CG1 ILE A 279     -12.222 -10.078  12.903  1.00 93.84           C
ATOM   4258 1HG1 ILE A 279     -13.287  -9.851  12.856  1.00 93.84           H
ATOM   4259 2HG1 ILE A 279     -11.714  -9.352  12.267  1.00 93.84           H
ATOM   4260  CG2 ILE A 279     -12.583 -10.740  15.325  1.00 93.84           C
ATOM   4261 1HG2 ILE A 279     -12.148 -10.678  16.322  1.00 93.84           H
ATOM   4262 2HG2 ILE A 279     -13.594 -10.331  15.344  1.00 93.84           H
ATOM   4263 3HG2 ILE A 279     -12.619 -11.782  15.007  1.00 93.84           H
ATOM   4264  CD1 ILE A 279     -11.972 -11.491  12.373  1.00 93.84           C
ATOM   4265 1HD1 ILE A 279     -10.903 -11.705  12.398  1.00 93.84           H
ATOM   4266 2HD1 ILE A 279     -12.501 -12.212  12.996  1.00 93.84           H
ATOM   4267 3HD1 ILE A 279     -12.333 -11.563  11.347  1.00 93.84           H
ATOM   4268  HN  ILE A 279     -10.092  -8.340  13.383  1.00 93.84           H
ATOM   4269  N   ASP A 280     -10.036  -8.375  16.542  1.00 92.98           N
ATOM   4270  CA  ASP A 280      -9.582  -8.258  17.917  1.00 92.98           C
ATOM   4271  C   ASP A 280      -9.862  -6.842  18.424  1.00 92.98           C
ATOM   4272  O   ASP A 280     -10.165  -6.648  19.600  1.00 92.98           O
ATOM   4273  HA  ASP A 280     -10.138  -9.016  18.468  1.00 92.98           H
ATOM   4274  CB  ASP A 280      -8.076  -8.508  18.022  1.00 92.98           C
ATOM   4275 1HB  ASP A 280      -7.831  -9.470  17.574  1.00 92.98           H
ATOM   4276 2HB  ASP A 280      -7.537  -7.747  17.458  1.00 92.98           H
ATOM   4277  CG  ASP A 280      -7.617  -8.487  19.482  1.00 92.98           C
ATOM   4278  OD1 ASP A 280      -8.250  -9.206  20.286  1.00 92.98           O
ATOM   4279  OD2 ASP A 280      -6.645  -7.754  19.761  1.00 92.98           O
ATOM   4280  HN  ASP A 280      -9.315  -8.545  15.871  1.00 92.98           H
ATOM   4281  N   ALA A 281      -9.752  -5.888  17.511  1.00 92.62           N
ATOM   4282  CA  ALA A 281     -10.002  -4.497  17.848  1.00 92.62           C
ATOM   4283  C   ALA A 281     -11.432  -4.352  18.370  1.00 92.62           C
ATOM   4284  O   ALA A 281     -11.707  -3.494  19.208  1.00 92.62           O
ATOM   4285  HA  ALA A 281      -9.305  -4.216  18.638  1.00 92.62           H
ATOM   4286  CB  ALA A 281      -9.737  -3.619  16.623  1.00 92.62           C
ATOM   4287 1HB  ALA A 281      -8.700  -3.736  16.309  1.00 92.62           H
ATOM   4288 2HB  ALA A 281     -10.398  -3.920  15.810  1.00 92.62           H
ATOM   4289 3HB  ALA A 281      -9.924  -2.576  16.876  1.00 92.62           H
ATOM   4290  HN  ALA A 281      -9.498  -6.053  16.558  1.00 92.62           H
ATOM   4291  N   TYR A 282     -12.306  -5.204  17.855  1.00 81.72           N
ATOM   4292  CA  TYR A 282     -13.711  -5.150  18.222  1.00 81.72           C
ATOM   4293  C   TYR A 282     -14.014  -6.112  19.373  1.00 81.72           C
ATOM   4294  O   TYR A 282     -14.664  -5.735  20.346  1.00 81.72           O
ATOM   4295  HA  TYR A 282     -13.936  -4.132  18.540  1.00 81.72           H
ATOM   4296  CB  TYR A 282     -14.489  -5.595  16.983  1.00 81.72           C
ATOM   4297 1HB  TYR A 282     -14.185  -4.981  16.135  1.00 81.72           H
ATOM   4298 2HB  TYR A 282     -14.216  -6.624  16.745  1.00 81.72           H
ATOM   4299  CG  TYR A 282     -16.008  -5.509  17.137  1.00 81.72           C
ATOM   4300  CD1 TYR A 282     -16.746  -6.656  17.349  1.00 81.72           C
ATOM   4301  HD1 TYR A 282     -16.246  -7.623  17.406  1.00 81.72           H
ATOM   4302  CD2 TYR A 282     -16.641  -4.285  17.065  1.00 81.72           C
ATOM   4303  HD2 TYR A 282     -16.058  -3.379  16.898  1.00 81.72           H
ATOM   4304  CE1 TYR A 282     -18.177  -6.575  17.494  1.00 81.72           C
ATOM   4305  HE1 TYR A 282     -18.771  -7.473  17.662  1.00 81.72           H
ATOM   4306  CE2 TYR A 282     -18.071  -4.204  17.211  1.00 81.72           C
ATOM   4307  HE2 TYR A 282     -18.584  -3.244  17.156  1.00 81.72           H
ATOM   4308  CZ  TYR A 282     -18.769  -5.353  17.418  1.00 81.72           C
ATOM   4309  OH  TYR A 282     -20.119  -5.277  17.556  1.00 81.72           O
ATOM   4310  HH  TYR A 282     -20.498  -6.187  17.728  1.00 81.72           H
ATOM   4311  HN  TYR A 282     -12.068  -5.920  17.198  1.00 81.72           H
ATOM   4312  N   ALA A 283     -13.527  -7.335  19.223  1.00 90.95           N
ATOM   4313  CA  ALA A 283     -13.951  -8.420  20.092  1.00 90.95           C
ATOM   4314  C   ALA A 283     -12.993  -8.519  21.280  1.00 90.95           C
ATOM   4315  O   ALA A 283     -13.342  -9.078  22.319  1.00 90.95           O
ATOM   4316  HA  ALA A 283     -14.949  -8.181  20.459  1.00 90.95           H
ATOM   4317  CB  ALA A 283     -14.019  -9.720  19.288  1.00 90.95           C
ATOM   4318 1HB  ALA A 283     -14.735  -9.607  18.474  1.00 90.95           H
ATOM   4319 2HB  ALA A 283     -13.035  -9.946  18.878  1.00 90.95           H
ATOM   4320 3HB  ALA A 283     -14.337 -10.534  19.940  1.00 90.95           H
ATOM   4321  HN  ALA A 283     -12.857  -7.589  18.525  1.00 90.95           H
ATOM   4322  N   MET A 284     -11.803  -7.968  21.088  1.00 84.70           N
ATOM   4323  CA  MET A 284     -10.792  -7.989  22.131  1.00 84.70           C
ATOM   4324  C   MET A 284     -10.628  -9.397  22.708  1.00 84.70           C
ATOM   4325  O   MET A 284     -10.563  -9.570  23.924  1.00 84.70           O
ATOM   4326  HA  MET A 284      -9.866  -7.677  21.648  1.00 84.70           H
ATOM   4327  CB  MET A 284     -11.190  -7.023  23.249  1.00 84.70           C
ATOM   4328 1HB  MET A 284     -12.109  -7.367  23.722  1.00 84.70           H
ATOM   4329 2HB  MET A 284     -10.419  -7.014  24.019  1.00 84.70           H
ATOM   4330  CG  MET A 284     -11.390  -5.607  22.703  1.00 84.70           C
ATOM   4331 1HG  MET A 284     -10.456  -5.236  22.282  1.00 84.70           H
ATOM   4332 2HG  MET A 284     -12.121  -5.619  21.896  1.00 84.70           H
ATOM   4333  SD  MET A 284     -11.942  -4.523  24.009  1.00 84.70           S
ATOM   4334  CE  MET A 284     -12.193  -3.020  23.078  1.00 84.70           C
ATOM   4335 1HE  MET A 284     -11.253  -2.716  22.618  1.00 84.70           H
ATOM   4336 2HE  MET A 284     -12.938  -3.194  22.302  1.00 84.70           H
ATOM   4337 3HE  MET A 284     -12.542  -2.233  23.747  1.00 84.70           H
ATOM   4338  HN  MET A 284     -11.527  -7.515  20.241  1.00 84.70           H
ATOM   4339  N   PHE A 285     -10.565 -10.367  21.808  1.00 87.53           N
ATOM   4340  CA  PHE A 285     -10.607 -11.763  22.208  1.00 87.53           C
ATOM   4341  C   PHE A 285      -9.207 -12.279  22.547  1.00 87.53           C
ATOM   4342  O   PHE A 285      -9.061 -13.343  23.146  1.00 87.53           O
ATOM   4343  HA  PHE A 285     -11.239 -11.827  23.094  1.00 87.53           H
ATOM   4344  CB  PHE A 285     -11.154 -12.553  21.018  1.00 87.53           C
ATOM   4345 1HB  PHE A 285     -11.394 -13.565  21.346  1.00 87.53           H
ATOM   4346 2HB  PHE A 285     -12.087 -12.095  20.689  1.00 87.53           H
ATOM   4347  CG  PHE A 285     -10.195 -12.632  19.829  1.00 87.53           C
ATOM   4348  CD1 PHE A 285     -10.241 -11.685  18.854  1.00 87.53           C
ATOM   4349  HD1 PHE A 285     -10.961 -10.869  18.921  1.00 87.53           H
ATOM   4350  CD2 PHE A 285      -9.297 -13.650  19.746  1.00 87.53           C
ATOM   4351  HD2 PHE A 285      -9.260 -14.409  20.527  1.00 87.53           H
ATOM   4352  CE1 PHE A 285      -9.350 -11.758  17.751  1.00 87.53           C
ATOM   4353  HE1 PHE A 285      -9.387 -10.999  16.969  1.00 87.53           H
ATOM   4354  CE2 PHE A 285      -8.406 -13.723  18.643  1.00 87.53           C
ATOM   4355  HE2 PHE A 285      -7.686 -14.539  18.576  1.00 87.53           H
ATOM   4356  CZ  PHE A 285      -8.452 -12.776  17.668  1.00 87.53           C
ATOM   4357  HZ  PHE A 285      -7.768 -12.832  16.821  1.00 87.53           H
ATOM   4358  HN  PHE A 285     -10.487 -10.212  20.823  1.00 87.53           H
ATOM   4359  N   ILE A 286      -8.211 -11.500  22.148  1.00 88.77           N
ATOM   4360  CA  ILE A 286      -6.829 -11.850  22.428  1.00 88.77           C
ATOM   4361  C   ILE A 286      -6.452 -11.342  23.821  1.00 88.77           C
ATOM   4362  O   ILE A 286      -6.229 -10.147  24.011  1.00 88.77           O
ATOM   4363  HA  ILE A 286      -6.760 -12.938  22.427  1.00 88.77           H
ATOM   4364  CB  ILE A 286      -5.911 -11.337  21.317  1.00 88.77           C
ATOM   4365  HB  ILE A 286      -6.015 -10.254  21.261  1.00 88.77           H
ATOM   4366  CG1 ILE A 286      -6.328 -11.902  19.957  1.00 88.77           C
ATOM   4367 1HG1 ILE A 286      -6.223 -12.987  19.963  1.00 88.77           H
ATOM   4368 2HG1 ILE A 286      -7.380 -11.684  19.776  1.00 88.77           H
ATOM   4369  CG2 ILE A 286      -4.445 -11.635  21.636  1.00 88.77           C
ATOM   4370 1HG2 ILE A 286      -4.170 -11.145  22.570  1.00 88.77           H
ATOM   4371 2HG2 ILE A 286      -4.306 -12.711  21.736  1.00 88.77           H
ATOM   4372 3HG2 ILE A 286      -3.814 -11.260  20.830  1.00 88.77           H
ATOM   4373  CD1 ILE A 286      -5.477 -11.308  18.833  1.00 88.77           C
ATOM   4374 1HD1 ILE A 286      -5.602 -10.226  18.815  1.00 88.77           H
ATOM   4375 2HD1 ILE A 286      -4.428 -11.549  19.005  1.00 88.77           H
ATOM   4376 3HD1 ILE A 286      -5.794 -11.727  17.878  1.00 88.77           H
ATOM   4377  HN  ILE A 286      -8.337 -10.646  21.643  1.00 88.77           H
ATOM   4378  N   SER A 287      -6.391 -12.275  24.760  1.00 86.68           N
ATOM   4379  CA  SER A 287      -6.044 -11.936  26.130  1.00 86.68           C
ATOM   4380  C   SER A 287      -4.653 -12.478  26.466  1.00 86.68           C
ATOM   4381  O   SER A 287      -4.060 -12.095  27.473  1.00 86.68           O
ATOM   4382  HA  SER A 287      -6.049 -10.847  26.168  1.00 86.68           H
ATOM   4383  CB  SER A 287      -7.079 -12.486  27.112  1.00 86.68           C
ATOM   4384 1HB  SER A 287      -6.782 -12.234  28.131  1.00 86.68           H
ATOM   4385 2HB  SER A 287      -8.041 -12.005  26.933  1.00 86.68           H
ATOM   4386  OG  SER A 287      -7.227 -13.899  26.998  1.00 86.68           O
ATOM   4387  HG  SER A 287      -7.936 -14.220  27.625  1.00 86.68           H
ATOM   4388  HN  SER A 287      -6.574 -13.244  24.598  1.00 86.68           H
ATOM   4389  N   ASN A 288      -4.173 -13.362  25.603  1.00 87.13           N
ATOM   4390  CA  ASN A 288      -2.903 -14.027  25.841  1.00 87.13           C
ATOM   4391  C   ASN A 288      -1.775 -13.196  25.227  1.00 87.13           C
ATOM   4392  O   ASN A 288      -1.781 -12.925  24.027  1.00 87.13           O
ATOM   4393  HA  ASN A 288      -2.820 -14.106  26.925  1.00 87.13           H
ATOM   4394  CB  ASN A 288      -2.877 -15.413  25.194  1.00 87.13           C
ATOM   4395 1HB  ASN A 288      -3.770 -15.969  25.480  1.00 87.13           H
ATOM   4396 2HB  ASN A 288      -2.898 -15.312  24.109  1.00 87.13           H
ATOM   4397  CG  ASN A 288      -1.628 -16.191  25.614  1.00 87.13           C
ATOM   4398  OD1 ASN A 288      -0.529 -15.666  25.673  1.00 87.13           O
ATOM   4399  ND2 ASN A 288      -1.859 -17.469  25.903  1.00 87.13           N
ATOM   4400 1HD2 ASN A 288      -2.786 -17.837  25.834  1.00 87.13           H
ATOM   4401 2HD2 ASN A 288      -1.105 -18.061  26.188  1.00 87.13           H
ATOM   4402  HN  ASN A 288      -4.635 -13.625  24.756  1.00 87.13           H
ATOM   4403  N   CYS A 289      -0.832 -12.816  26.077  1.00 91.54           N
ATOM   4404  CA  CYS A 289       0.244 -11.935  25.657  1.00 91.54           C
ATOM   4405  C   CYS A 289       1.084 -12.668  24.609  1.00 91.54           C
ATOM   4406  O   CYS A 289       1.526 -12.067  23.632  1.00 91.54           O
ATOM   4407  HA  CYS A 289      -0.226 -11.050  25.227  1.00 91.54           H
ATOM   4408  CB  CYS A 289       1.090 -11.470  26.844  1.00 91.54           C
ATOM   4409 1HB  CYS A 289       0.456 -10.989  27.587  1.00 91.54           H
ATOM   4410 2HB  CYS A 289       1.554 -12.329  27.328  1.00 91.54           H
ATOM   4411  SG  CYS A 289       2.380 -10.303  26.273  1.00 91.54           S
ATOM   4412  HN  CYS A 289      -0.796 -13.100  27.036  1.00 91.54           H
ATOM   4413  N   ALA A 290       1.278 -13.957  24.849  1.00 93.73           N
ATOM   4414  CA  ALA A 290       2.124 -14.760  23.982  1.00 93.73           C
ATOM   4415  C   ALA A 290       1.544 -14.759  22.567  1.00 93.73           C
ATOM   4416  O   ALA A 290       2.283 -14.653  21.589  1.00 93.73           O
ATOM   4417  HA  ALA A 290       3.111 -14.298  23.962  1.00 93.73           H
ATOM   4418  CB  ALA A 290       2.252 -16.171  24.559  1.00 93.73           C
ATOM   4419 1HB  ALA A 290       2.696 -16.118  25.553  1.00 93.73           H
ATOM   4420 2HB  ALA A 290       1.264 -16.627  24.626  1.00 93.73           H
ATOM   4421 3HB  ALA A 290       2.887 -16.773  23.909  1.00 93.73           H
ATOM   4422  HN  ALA A 290       0.869 -14.450  25.616  1.00 93.73           H
ATOM   4423  N   VAL A 291       0.226 -14.878  22.501  1.00 94.07           N
ATOM   4424  CA  VAL A 291      -0.463 -14.880  21.222  1.00 94.07           C
ATOM   4425  C   VAL A 291      -0.308 -13.509  20.562  1.00 94.07           C
ATOM   4426  O   VAL A 291      -0.051 -13.419  19.362  1.00 94.07           O
ATOM   4427  HA  VAL A 291       0.017 -15.629  20.591  1.00 94.07           H
ATOM   4428  CB  VAL A 291      -1.924 -15.289  21.415  1.00 94.07           C
ATOM   4429  HB  VAL A 291      -2.378 -14.589  22.116  1.00 94.07           H
ATOM   4430  CG1 VAL A 291      -2.697 -15.202  20.097  1.00 94.07           C
ATOM   4431 1HG1 VAL A 291      -2.667 -14.178  19.726  1.00 94.07           H
ATOM   4432 2HG1 VAL A 291      -2.242 -15.868  19.365  1.00 94.07           H
ATOM   4433 3HG1 VAL A 291      -3.733 -15.498  20.263  1.00 94.07           H
ATOM   4434  CG2 VAL A 291      -2.026 -16.691  22.019  1.00 94.07           C
ATOM   4435 1HG2 VAL A 291      -1.548 -17.409  21.353  1.00 94.07           H
ATOM   4436 2HG2 VAL A 291      -1.528 -16.707  22.988  1.00 94.07           H
ATOM   4437 3HG2 VAL A 291      -3.076 -16.957  22.146  1.00 94.07           H
ATOM   4438  HN  VAL A 291      -0.367 -14.971  23.301  1.00 94.07           H
ATOM   4439  N   SER A 292      -0.471 -12.475  21.374  1.00 94.39           N
ATOM   4440  CA  SER A 292      -0.386 -11.112  20.877  1.00 94.39           C
ATOM   4441  C   SER A 292       1.006 -10.853  20.296  1.00 94.39           C
ATOM   4442  O   SER A 292       1.135 -10.255  19.229  1.00 94.39           O
ATOM   4443  HA  SER A 292      -1.145 -11.041  20.098  1.00 94.39           H
ATOM   4444  CB  SER A 292      -0.696 -10.102  21.983  1.00 94.39           C
ATOM   4445 1HB  SER A 292      -1.643 -10.361  22.456  1.00 94.39           H
ATOM   4446 2HB  SER A 292       0.072 -10.162  22.755  1.00 94.39           H
ATOM   4447  OG  SER A 292      -0.764  -8.768  21.485  1.00 94.39           O
ATOM   4448  HG  SER A 292      -1.576  -8.659  20.911  1.00 94.39           H
ATOM   4449  HN  SER A 292      -0.658 -12.556  22.353  1.00 94.39           H
ATOM   4450  N   THR A 293       2.011 -11.315  21.024  1.00 90.60           N
ATOM   4451  CA  THR A 293       3.390 -11.106  20.615  1.00 90.60           C
ATOM   4452  C   THR A 293       3.641 -11.736  19.244  1.00 90.60           C
ATOM   4453  O   THR A 293       4.226 -11.105  18.365  1.00 90.60           O
ATOM   4454  HA  THR A 293       3.558 -10.034  20.510  1.00 90.60           H
ATOM   4455  CB  THR A 293       4.299 -11.660  21.714  1.00 90.60           C
ATOM   4456  HB  THR A 293       4.107 -12.720  21.880  1.00 90.60           H
ATOM   4457  OG1 THR A 293       4.053 -10.808  22.830  1.00 90.60           O
ATOM   4458  HG1 THR A 293       3.298 -11.170  23.377  1.00 90.60           H
ATOM   4459  CG2 THR A 293       5.783 -11.452  21.407  1.00 90.60           C
ATOM   4460 1HG2 THR A 293       5.988 -10.386  21.308  1.00 90.60           H
ATOM   4461 2HG2 THR A 293       6.035 -11.959  20.475  1.00 90.60           H
ATOM   4462 3HG2 THR A 293       6.383 -11.864  22.218  1.00 90.60           H
ATOM   4463  HN  THR A 293       1.896 -11.824  21.878  1.00 90.60           H
ATOM   4464  N   ASN A 294       3.186 -12.973  19.105  1.00 92.48           N
ATOM   4465  CA  ASN A 294       3.415 -13.721  17.880  1.00 92.48           C
ATOM   4466  C   ASN A 294       2.701 -13.023  16.720  1.00 92.48           C
ATOM   4467  O   ASN A 294       3.221 -12.973  15.607  1.00 92.48           O
ATOM   4468  HA  ASN A 294       4.498 -13.738  17.753  1.00 92.48           H
ATOM   4469  CB  ASN A 294       2.860 -15.142  17.990  1.00 92.48           C
ATOM   4470 1HB  ASN A 294       1.852 -15.111  18.404  1.00 92.48           H
ATOM   4471 2HB  ASN A 294       2.784 -15.585  16.997  1.00 92.48           H
ATOM   4472  CG  ASN A 294       3.753 -16.013  18.876  1.00 92.48           C
ATOM   4473  OD1 ASN A 294       4.915 -15.720  19.109  1.00 92.48           O
ATOM   4474  ND2 ASN A 294       3.149 -17.096  19.355  1.00 92.48           N
ATOM   4475 1HD2 ASN A 294       2.193 -17.278  19.125  1.00 92.48           H
ATOM   4476 2HD2 ASN A 294       3.651 -17.729  19.945  1.00 92.48           H
ATOM   4477  HN  ASN A 294       2.671 -13.462  19.808  1.00 92.48           H
ATOM   4478  N   ILE A 295       1.522 -12.501  17.022  1.00 93.09           N
ATOM   4479  CA  ILE A 295       0.725 -11.821  16.015  1.00 93.09           C
ATOM   4480  C   ILE A 295       1.473 -10.577  15.533  1.00 93.09           C
ATOM   4481  O   ILE A 295       1.503 -10.290  14.337  1.00 93.09           O
ATOM   4482  HA  ILE A 295       0.611 -12.503  15.173  1.00 93.09           H
ATOM   4483  CB  ILE A 295      -0.678 -11.525  16.551  1.00 93.09           C
ATOM   4484  HB  ILE A 295      -0.581 -11.133  17.564  1.00 93.09           H
ATOM   4485  CG1 ILE A 295      -1.511 -12.805  16.641  1.00 93.09           C
ATOM   4486 1HG1 ILE A 295      -1.739 -13.166  15.637  1.00 93.09           H
ATOM   4487 2HG1 ILE A 295      -0.934 -13.586  17.136  1.00 93.09           H
ATOM   4488  CG2 ILE A 295      -1.369 -10.448  15.714  1.00 93.09           C
ATOM   4489 1HG2 ILE A 295      -0.782  -9.530  15.746  1.00 93.09           H
ATOM   4490 2HG2 ILE A 295      -1.454 -10.789  14.682  1.00 93.09           H
ATOM   4491 3HG2 ILE A 295      -2.364 -10.257  16.117  1.00 93.09           H
ATOM   4492  CD1 ILE A 295      -2.812 -12.560  17.408  1.00 93.09           C
ATOM   4493 1HD1 ILE A 295      -2.580 -12.223  18.418  1.00 93.09           H
ATOM   4494 2HD1 ILE A 295      -3.398 -11.796  16.896  1.00 93.09           H
ATOM   4495 3HD1 ILE A 295      -3.386 -13.485  17.456  1.00 93.09           H
ATOM   4496  HN  ILE A 295       1.110 -12.537  17.933  1.00 93.09           H
ATOM   4497  N   ASP A 296       2.060  -9.871  16.488  1.00 94.53           N
ATOM   4498  CA  ASP A 296       2.748  -8.628  16.185  1.00 94.53           C
ATOM   4499  C   ASP A 296       3.957  -8.923  15.295  1.00 94.53           C
ATOM   4500  O   ASP A 296       4.262  -8.158  14.382  1.00 94.53           O
ATOM   4501  HA  ASP A 296       2.007  -8.004  15.687  1.00 94.53           H
ATOM   4502  CB  ASP A 296       3.255  -7.953  17.461  1.00 94.53           C
ATOM   4503 1HB  ASP A 296       3.787  -8.680  18.075  1.00 94.53           H
ATOM   4504 2HB  ASP A 296       3.968  -7.170  17.204  1.00 94.53           H
ATOM   4505  CG  ASP A 296       2.096  -7.353  18.261  1.00 94.53           C
ATOM   4506  OD1 ASP A 296       1.061  -7.057  17.625  1.00 94.53           O
ATOM   4507  OD2 ASP A 296       2.272  -7.204  19.489  1.00 94.53           O
ATOM   4508  HN  ASP A 296       2.070 -10.135  17.453  1.00 94.53           H
ATOM   4509  N   ILE A 297       4.613 -10.035  15.593  1.00 93.30           N
ATOM   4510  CA  ILE A 297       5.765 -10.457  14.813  1.00 93.30           C
ATOM   4511  C   ILE A 297       5.312 -10.815  13.396  1.00 93.30           C
ATOM   4512  O   ILE A 297       5.934 -10.402  12.419  1.00 93.30           O
ATOM   4513  HA  ILE A 297       6.447  -9.609  14.753  1.00 93.30           H
ATOM   4514  CB  ILE A 297       6.510 -11.588  15.525  1.00 93.30           C
ATOM   4515  HB  ILE A 297       5.782 -12.345  15.818  1.00 93.30           H
ATOM   4516  CG1 ILE A 297       7.176 -11.083  16.807  1.00 93.30           C
ATOM   4517 1HG1 ILE A 297       7.987 -10.400  16.555  1.00 93.30           H
ATOM   4518 2HG1 ILE A 297       6.455 -10.518  17.398  1.00 93.30           H
ATOM   4519  CG2 ILE A 297       7.511 -12.262  14.586  1.00 93.30           C
ATOM   4520 1HG2 ILE A 297       6.981 -12.678  13.728  1.00 93.30           H
ATOM   4521 2HG2 ILE A 297       8.238 -11.527  14.242  1.00 93.30           H
ATOM   4522 3HG2 ILE A 297       8.026 -13.062  15.117  1.00 93.30           H
ATOM   4523  CD1 ILE A 297       7.723 -12.248  17.635  1.00 93.30           C
ATOM   4524 1HD1 ILE A 297       6.905 -12.916  17.906  1.00 93.30           H
ATOM   4525 2HD1 ILE A 297       8.461 -12.795  17.050  1.00 93.30           H
ATOM   4526 3HD1 ILE A 297       8.191 -11.861  18.541  1.00 93.30           H
ATOM   4527  HN  ILE A 297       4.371 -10.642  16.350  1.00 93.30           H
ATOM   4528  N   CYS A 298       4.233 -11.581  13.330  1.00 95.32           N
ATOM   4529  CA  CYS A 298       3.692 -12.003  12.049  1.00 95.32           C
ATOM   4530  C   CYS A 298       3.340 -10.752  11.241  1.00 95.32           C
ATOM   4531  O   CYS A 298       3.551 -10.712  10.030  1.00 95.32           O
ATOM   4532  HA  CYS A 298       4.474 -12.577  11.553  1.00 95.32           H
ATOM   4533  CB  CYS A 298       2.486 -12.928  12.222  1.00 95.32           C
ATOM   4534 1HB  CYS A 298       1.795 -12.507  12.952  1.00 95.32           H
ATOM   4535 2HB  CYS A 298       1.943 -13.011  11.280  1.00 95.32           H
ATOM   4536  SG  CYS A 298       3.041 -14.584  12.770  1.00 95.32           S
ATOM   4537  HG  CYS A 298       3.234 -14.251  14.043  1.00 95.32           H
ATOM   4538  HN  CYS A 298       3.731 -11.911  14.130  1.00 95.32           H
ATOM   4539  N   PHE A 299       2.810  -9.761  11.944  1.00 95.55           N
ATOM   4540  CA  PHE A 299       2.425  -8.514  11.306  1.00 95.55           C
ATOM   4541  C   PHE A 299       3.629  -7.843  10.642  1.00 95.55           C
ATOM   4542  O   PHE A 299       3.548  -7.411   9.493  1.00 95.55           O
ATOM   4543  HA  PHE A 299       1.681  -8.755  10.547  1.00 95.55           H
ATOM   4544  CB  PHE A 299       1.888  -7.597  12.406  1.00 95.55           C
ATOM   4545 1HB  PHE A 299       1.031  -8.077  12.880  1.00 95.55           H
ATOM   4546 2HB  PHE A 299       2.653  -7.480  13.174  1.00 95.55           H
ATOM   4547  CG  PHE A 299       1.468  -6.211  11.911  1.00 95.55           C
ATOM   4548  CD1 PHE A 299       2.317  -5.157  12.041  1.00 95.55           C
ATOM   4549  HD1 PHE A 299       3.297  -5.299  12.497  1.00 95.55           H
ATOM   4550  CD2 PHE A 299       0.246  -6.034  11.342  1.00 95.55           C
ATOM   4551  HD2 PHE A 299      -0.435  -6.879  11.238  1.00 95.55           H
ATOM   4552  CE1 PHE A 299       1.927  -3.871  11.581  1.00 95.55           C
ATOM   4553  HE1 PHE A 299       2.608  -3.026  11.685  1.00 95.55           H
ATOM   4554  CE2 PHE A 299      -0.144  -4.748  10.882  1.00 95.55           C
ATOM   4555  HE2 PHE A 299      -1.124  -4.606  10.426  1.00 95.55           H
ATOM   4556  CZ  PHE A 299       0.705  -3.694  11.012  1.00 95.55           C
ATOM   4557  HZ  PHE A 299       0.406  -2.707  10.659  1.00 95.55           H
ATOM   4558  HN  PHE A 299       2.644  -9.802  12.929  1.00 95.55           H
ATOM   4559  N   GLN A 300       4.718  -7.776  11.394  1.00 91.94           N
ATOM   4560  CA  GLN A 300       5.921  -7.117  10.913  1.00 91.94           C
ATOM   4561  C   GLN A 300       6.391  -7.760   9.606  1.00 91.94           C
ATOM   4562  O   GLN A 300       6.711  -7.060   8.647  1.00 91.94           O
ATOM   4563  HA  GLN A 300       5.631  -6.082  10.733  1.00 91.94           H
ATOM   4564  CB  GLN A 300       7.026  -7.153  11.970  1.00 91.94           C
ATOM   4565 1HB  GLN A 300       7.150  -8.172  12.337  1.00 91.94           H
ATOM   4566 2HB  GLN A 300       7.974  -6.858  11.521  1.00 91.94           H
ATOM   4567  CG  GLN A 300       6.697  -6.221  13.138  1.00 91.94           C
ATOM   4568 1HG  GLN A 300       6.571  -5.202  12.771  1.00 91.94           H
ATOM   4569 2HG  GLN A 300       5.750  -6.517  13.589  1.00 91.94           H
ATOM   4570  CD  GLN A 300       7.804  -6.254  14.194  1.00 91.94           C
ATOM   4571  OE1 GLN A 300       8.972  -6.044  13.913  1.00 91.94           O
ATOM   4572  NE2 GLN A 300       7.372  -6.529  15.422  1.00 91.94           N
ATOM   4573 1HE2 GLN A 300       6.399  -6.691  15.585  1.00 91.94           H
ATOM   4574 2HE2 GLN A 300       8.021  -6.573  16.182  1.00 91.94           H
ATOM   4575  HN  GLN A 300       4.787  -8.162  12.314  1.00 91.94           H
ATOM   4576  N   VAL A 301       6.418  -9.084   9.611  1.00 95.97           N
ATOM   4577  CA  VAL A 301       6.960  -9.826   8.486  1.00 95.97           C
ATOM   4578  C   VAL A 301       6.075  -9.600   7.258  1.00 95.97           C
ATOM   4579  O   VAL A 301       6.568  -9.234   6.192  1.00 95.97           O
ATOM   4580  HA  VAL A 301       7.954  -9.430   8.279  1.00 95.97           H
ATOM   4581  CB  VAL A 301       7.105 -11.304   8.854  1.00 95.97           C
ATOM   4582  HB  VAL A 301       6.126 -11.671   9.159  1.00 95.97           H
ATOM   4583  CG1 VAL A 301       7.561 -12.127   7.647  1.00 95.97           C
ATOM   4584 1HG1 VAL A 301       6.826 -12.037   6.848  1.00 95.97           H
ATOM   4585 2HG1 VAL A 301       8.525 -11.758   7.298  1.00 95.97           H
ATOM   4586 3HG1 VAL A 301       7.656 -13.174   7.937  1.00 95.97           H
ATOM   4587  CG2 VAL A 301       8.063 -11.483  10.033  1.00 95.97           C
ATOM   4588 1HG2 VAL A 301       9.045 -11.092   9.767  1.00 95.97           H
ATOM   4589 2HG2 VAL A 301       7.679 -10.944  10.899  1.00 95.97           H
ATOM   4590 3HG2 VAL A 301       8.148 -12.543  10.274  1.00 95.97           H
ATOM   4591  HN  VAL A 301       6.079  -9.648  10.365  1.00 95.97           H
ATOM   4592  N   THR A 302       4.784  -9.828   7.449  1.00 95.30           N
ATOM   4593  CA  THR A 302       3.850  -9.821   6.336  1.00 95.30           C
ATOM   4594  C   THR A 302       3.723  -8.412   5.755  1.00 95.30           C
ATOM   4595  O   THR A 302       3.549  -8.247   4.548  1.00 95.30           O
ATOM   4596  HA  THR A 302       4.252 -10.457   5.547  1.00 95.30           H
ATOM   4597  CB  THR A 302       2.522 -10.397   6.830  1.00 95.30           C
ATOM   4598  HB  THR A 302       1.776 -10.394   6.034  1.00 95.30           H
ATOM   4599  OG1 THR A 302       2.205  -9.608   7.973  1.00 95.30           O
ATOM   4600  HG1 THR A 302       2.469 -10.093   8.807  1.00 95.30           H
ATOM   4601  CG2 THR A 302       2.669 -11.816   7.385  1.00 95.30           C
ATOM   4602 1HG2 THR A 302       3.364 -11.807   8.225  1.00 95.30           H
ATOM   4603 2HG2 THR A 302       3.050 -12.474   6.604  1.00 95.30           H
ATOM   4604 3HG2 THR A 302       1.697 -12.177   7.721  1.00 95.30           H
ATOM   4605  HN  THR A 302       4.375 -10.013   8.343  1.00 95.30           H
ATOM   4606  N   GLN A 303       3.814  -7.430   6.640  1.00 92.78           N
ATOM   4607  CA  GLN A 303       3.742  -6.040   6.227  1.00 92.78           C
ATOM   4608  C   GLN A 303       4.911  -5.700   5.300  1.00 92.78           C
ATOM   4609  O   GLN A 303       4.729  -5.029   4.286  1.00 92.78           O
ATOM   4610  HA  GLN A 303       2.801  -5.947   5.684  1.00 92.78           H
ATOM   4611  CB  GLN A 303       3.715  -5.107   7.439  1.00 92.78           C
ATOM   4612 1HB  GLN A 303       2.829  -5.312   8.040  1.00 92.78           H
ATOM   4613 2HB  GLN A 303       4.581  -5.302   8.072  1.00 92.78           H
ATOM   4614  CG  GLN A 303       3.714  -3.641   7.004  1.00 92.78           C
ATOM   4615 1HG  GLN A 303       4.683  -3.385   6.574  1.00 92.78           H
ATOM   4616 2HG  GLN A 303       2.969  -3.490   6.222  1.00 92.78           H
ATOM   4617  CD  GLN A 303       3.415  -2.717   8.186  1.00 92.78           C
ATOM   4618  OE1 GLN A 303       4.218  -2.539   9.087  1.00 92.78           O
ATOM   4619  NE2 GLN A 303       2.217  -2.142   8.134  1.00 92.78           N
ATOM   4620 1HE2 GLN A 303       1.605  -2.331   7.366  1.00 92.78           H
ATOM   4621 2HE2 GLN A 303       1.928  -1.520   8.862  1.00 92.78           H
ATOM   4622  HN  GLN A 303       3.935  -7.573   7.623  1.00 92.78           H
ATOM   4623  N   THR A 304       6.085  -6.180   5.682  1.00 94.02           N
ATOM   4624  CA  THR A 304       7.295  -5.880   4.934  1.00 94.02           C
ATOM   4625  C   THR A 304       7.205  -6.458   3.520  1.00 94.02           C
ATOM   4626  O   THR A 304       7.563  -5.793   2.550  1.00 94.02           O
ATOM   4627  HA  THR A 304       7.377  -4.798   4.833  1.00 94.02           H
ATOM   4628  CB  THR A 304       8.487  -6.410   5.733  1.00 94.02           C
ATOM   4629  HB  THR A 304       8.466  -7.499   5.788  1.00 94.02           H
ATOM   4630  OG1 THR A 304       8.399  -5.730   6.982  1.00 94.02           O
ATOM   4631  HG1 THR A 304       7.959  -6.317   7.661  1.00 94.02           H
ATOM   4632  CG2 THR A 304       9.829  -5.955   5.154  1.00 94.02           C
ATOM   4633 1HG2 THR A 304       9.876  -4.866   5.162  1.00 94.02           H
ATOM   4634 2HG2 THR A 304       9.923  -6.315   4.130  1.00 94.02           H
ATOM   4635 3HG2 THR A 304      10.641  -6.358   5.758  1.00 94.02           H
ATOM   4636  HN  THR A 304       6.218  -6.762   6.484  1.00 94.02           H
ATOM   4637  N   ILE A 305       6.725  -7.691   3.449  1.00 94.12           N
ATOM   4638  CA  ILE A 305       6.557  -8.356   2.168  1.00 94.12           C
ATOM   4639  C   ILE A 305       5.633  -7.519   1.281  1.00 94.12           C
ATOM   4640  O   ILE A 305       5.860  -7.402   0.078  1.00 94.12           O
ATOM   4641  HA  ILE A 305       7.538  -8.406   1.695  1.00 94.12           H
ATOM   4642  CB  ILE A 305       6.078  -9.795   2.369  1.00 94.12           C
ATOM   4643  HB  ILE A 305       5.201  -9.775   3.016  1.00 94.12           H
ATOM   4644  CG1 ILE A 305       7.143 -10.633   3.079  1.00 94.12           C
ATOM   4645 1HG1 ILE A 305       7.960 -10.849   2.390  1.00 94.12           H
ATOM   4646 2HG1 ILE A 305       7.567 -10.064   3.907  1.00 94.12           H
ATOM   4647  CG2 ILE A 305       5.647 -10.420   1.041  1.00 94.12           C
ATOM   4648 1HG2 ILE A 305       4.832  -9.838   0.613  1.00 94.12           H
ATOM   4649 2HG2 ILE A 305       6.491 -10.426   0.352  1.00 94.12           H
ATOM   4650 3HG2 ILE A 305       5.311 -11.443   1.214  1.00 94.12           H
ATOM   4651  CD1 ILE A 305       6.551 -11.943   3.603  1.00 94.12           C
ATOM   4652 1HD1 ILE A 305       5.752 -11.723   4.310  1.00 94.12           H
ATOM   4653 2HD1 ILE A 305       6.151 -12.520   2.769  1.00 94.12           H
ATOM   4654 3HD1 ILE A 305       7.330 -12.519   4.103  1.00 94.12           H
ATOM   4655  HN  ILE A 305       6.453  -8.232   4.245  1.00 94.12           H
ATOM   4656  N   ALA A 306       4.611  -6.957   1.910  1.00 95.44           N
ATOM   4657  CA  ALA A 306       3.616  -6.188   1.182  1.00 95.44           C
ATOM   4658  C   ALA A 306       4.282  -4.957   0.564  1.00 95.44           C
ATOM   4659  O   ALA A 306       3.940  -4.554  -0.547  1.00 95.44           O
ATOM   4660  HA  ALA A 306       3.226  -6.819   0.384  1.00 95.44           H
ATOM   4661  CB  ALA A 306       2.468  -5.818   2.124  1.00 95.44           C
ATOM   4662 1HB  ALA A 306       2.010  -6.727   2.513  1.00 95.44           H
ATOM   4663 2HB  ALA A 306       2.854  -5.223   2.951  1.00 95.44           H
ATOM   4664 3HB  ALA A 306       1.722  -5.241   1.578  1.00 95.44           H
ATOM   4665  HN  ALA A 306       4.457  -7.021   2.896  1.00 95.44           H
ATOM   4666  N   PHE A 307       5.221  -4.394   1.310  1.00 94.10           N
ATOM   4667  CA  PHE A 307       5.875  -3.167   0.889  1.00 94.10           C
ATOM   4668  C   PHE A 307       6.771  -3.412  -0.327  1.00 94.10           C
ATOM   4669  O   PHE A 307       6.965  -2.519  -1.150  1.00 94.10           O
ATOM   4670  HA  PHE A 307       5.092  -2.457   0.624  1.00 94.10           H
ATOM   4671  CB  PHE A 307       6.742  -2.698   2.059  1.00 94.10           C
ATOM   4672 1HB  PHE A 307       7.366  -3.528   2.392  1.00 94.10           H
ATOM   4673 2HB  PHE A 307       7.415  -1.915   1.709  1.00 94.10           H
ATOM   4674  CG  PHE A 307       5.944  -2.169   3.252  1.00 94.10           C
ATOM   4675  CD1 PHE A 307       4.599  -1.996   3.147  1.00 94.10           C
ATOM   4676  HD1 PHE A 307       4.090  -2.236   2.214  1.00 94.10           H
ATOM   4677  CD2 PHE A 307       6.579  -1.870   4.417  1.00 94.10           C
ATOM   4678  HD2 PHE A 307       7.657  -2.008   4.501  1.00 94.10           H
ATOM   4679  CE1 PHE A 307       3.858  -1.505   4.255  1.00 94.10           C
ATOM   4680  HE1 PHE A 307       2.780  -1.367   4.171  1.00 94.10           H
ATOM   4681  CE2 PHE A 307       5.838  -1.379   5.524  1.00 94.10           C
ATOM   4682  HE2 PHE A 307       6.347  -1.140   6.458  1.00 94.10           H
ATOM   4683  CZ  PHE A 307       4.493  -1.207   5.419  1.00 94.10           C
ATOM   4684  HZ  PHE A 307       3.924  -0.830   6.269  1.00 94.10           H
ATOM   4685  HN  PHE A 307       5.535  -4.761   2.185  1.00 94.10           H
ATOM   4686  N   PHE A 308       7.292  -4.628  -0.403  1.00 89.37           N
ATOM   4687  CA  PHE A 308       8.125  -5.017  -1.528  1.00 89.37           C
ATOM   4688  C   PHE A 308       7.335  -4.967  -2.838  1.00 89.37           C
ATOM   4689  O   PHE A 308       7.921  -4.913  -3.918  1.00 89.37           O
ATOM   4690  HA  PHE A 308       8.953  -4.309  -1.578  1.00 89.37           H
ATOM   4691  CB  PHE A 308       8.577  -6.456  -1.274  1.00 89.37           C
ATOM   4692 1HB  PHE A 308       7.786  -6.987  -0.744  1.00 89.37           H
ATOM   4693 2HB  PHE A 308       8.712  -6.958  -2.232  1.00 89.37           H
ATOM   4694  CG  PHE A 308       9.874  -6.568  -0.469  1.00 89.37           C
ATOM   4695  CD1 PHE A 308      11.070  -6.333  -1.071  1.00 89.37           C
ATOM   4696  HD1 PHE A 308      11.105  -6.064  -2.127  1.00 89.37           H
ATOM   4697  CD2 PHE A 308       9.829  -6.904   0.848  1.00 89.37           C
ATOM   4698  HD2 PHE A 308       8.870  -7.093   1.331  1.00 89.37           H
ATOM   4699  CE1 PHE A 308      12.273  -6.437  -0.324  1.00 89.37           C
ATOM   4700  HE1 PHE A 308      13.232  -6.248  -0.807  1.00 89.37           H
ATOM   4701  CE2 PHE A 308      11.033  -7.008   1.595  1.00 89.37           C
ATOM   4702  HE2 PHE A 308      10.997  -7.277   2.651  1.00 89.37           H
ATOM   4703  CZ  PHE A 308      12.229  -6.772   0.993  1.00 89.37           C
ATOM   4704  HZ  PHE A 308      13.153  -6.852   1.567  1.00 89.37           H
ATOM   4705  HN  PHE A 308       7.154  -5.339   0.286  1.00 89.37           H
ATOM   4706  N   HIS A 309       6.018  -4.986  -2.698  1.00 83.86           N
ATOM   4707  CA  HIS A 309       5.142  -4.954  -3.857  1.00 83.86           C
ATOM   4708  C   HIS A 309       5.341  -3.640  -4.615  1.00 83.86           C
ATOM   4709  O   HIS A 309       5.277  -3.612  -5.843  1.00 83.86           O
ATOM   4710  HA  HIS A 309       5.443  -5.783  -4.499  1.00 83.86           H
ATOM   4711  CB  HIS A 309       3.687  -5.187  -3.445  1.00 83.86           C
ATOM   4712 1HB  HIS A 309       3.637  -6.073  -2.813  1.00 83.86           H
ATOM   4713 2HB  HIS A 309       3.352  -4.344  -2.841  1.00 83.86           H
ATOM   4714  CG  HIS A 309       2.740  -5.361  -4.608  1.00 83.86           C
ATOM   4715  ND1 HIS A 309       2.019  -4.313  -5.152  1.00 83.86           N
ATOM   4716  HD1 HIS A 309       2.047  -3.362  -4.844  1.00 83.86           H
ATOM   4717  CD2 HIS A 309       2.404  -6.472  -5.326  1.00 83.86           C
ATOM   4718  HD2 HIS A 309       2.792  -7.478  -5.162  1.00 83.86           H
ATOM   4719  CE1 HIS A 309       1.285  -4.782  -6.150  1.00 83.86           C
ATOM   4720  HE1 HIS A 309       0.609  -4.201  -6.777  1.00 83.86           H
ATOM   4721  NE2 HIS A 309       1.525  -6.121  -6.256  1.00 83.86           N
ATOM   4722  HN  HIS A 309       5.550  -5.023  -1.816  1.00 83.86           H
ATOM   4723  N   SER A 310       5.578  -2.584  -3.851  1.00 88.07           N
ATOM   4724  CA  SER A 310       5.756  -1.264  -4.433  1.00 88.07           C
ATOM   4725  C   SER A 310       7.058  -1.217  -5.236  1.00 88.07           C
ATOM   4726  O   SER A 310       7.219  -0.373  -6.115  1.00 88.07           O
ATOM   4727  HA  SER A 310       4.897  -1.120  -5.089  1.00 88.07           H
ATOM   4728  CB  SER A 310       5.759  -0.182  -3.352  1.00 88.07           C
ATOM   4729 1HB  SER A 310       6.479  -0.446  -2.577  1.00 88.07           H
ATOM   4730 2HB  SER A 310       6.090   0.762  -3.785  1.00 88.07           H
ATOM   4731  OG  SER A 310       4.472  -0.009  -2.766  1.00 88.07           O
ATOM   4732  HG  SER A 310       3.893   0.540  -3.368  1.00 88.07           H
ATOM   4733  HN  SER A 310       5.650  -2.619  -2.854  1.00 88.07           H
ATOM   4734  N   CYS A 311       7.954  -2.135  -4.904  1.00 89.69           N
ATOM   4735  CA  CYS A 311       9.207  -2.254  -5.629  1.00 89.69           C
ATOM   4736  C   CYS A 311       8.926  -2.948  -6.964  1.00 89.69           C
ATOM   4737  O   CYS A 311       9.617  -2.705  -7.951  1.00 89.69           O
ATOM   4738  HA  CYS A 311       9.574  -1.240  -5.790  1.00 89.69           H
ATOM   4739  CB  CYS A 311      10.265  -2.998  -4.812  1.00 89.69           C
ATOM   4740 1HB  CYS A 311       9.909  -3.997  -4.563  1.00 89.69           H
ATOM   4741 2HB  CYS A 311      11.173  -3.120  -5.402  1.00 89.69           H
ATOM   4742  SG  CYS A 311      10.639  -2.069  -3.279  1.00 89.69           S
ATOM   4743  HG  CYS A 311      11.459  -2.979  -2.761  1.00 89.69           H
ATOM   4744  HN  CYS A 311       7.835  -2.788  -4.156  1.00 89.69           H
ATOM   4745  N   LEU A 312       7.909  -3.798  -6.950  1.00 88.37           N
ATOM   4746  CA  LEU A 312       7.663  -4.688  -8.071  1.00 88.37           C
ATOM   4747  C   LEU A 312       6.717  -4.005  -9.061  1.00 88.37           C
ATOM   4748  O   LEU A 312       6.717  -4.328 -10.248  1.00 88.37           O
ATOM   4749  HA  LEU A 312       8.618  -4.860  -8.568  1.00 88.37           H
ATOM   4750  CB  LEU A 312       7.160  -6.046  -7.577  1.00 88.37           C
ATOM   4751 1HB  LEU A 312       6.269  -5.882  -6.970  1.00 88.37           H
ATOM   4752 2HB  LEU A 312       6.852  -6.634  -8.441  1.00 88.37           H
ATOM   4753  CG  LEU A 312       8.154  -6.873  -6.760  1.00 88.37           C
ATOM   4754  HG  LEU A 312       8.466  -6.281  -5.899  1.00 88.37           H
ATOM   4755  CD1 LEU A 312       7.497  -8.145  -6.220  1.00 88.37           C
ATOM   4756 1HD1 LEU A 312       6.657  -7.876  -5.580  1.00 88.37           H
ATOM   4757 2HD1 LEU A 312       7.139  -8.751  -7.053  1.00 88.37           H
ATOM   4758 3HD1 LEU A 312       8.226  -8.714  -5.644  1.00 88.37           H
ATOM   4759  CD2 LEU A 312       9.412  -7.180  -7.576  1.00 88.37           C
ATOM   4760 1HD2 LEU A 312       9.138  -7.743  -8.468  1.00 88.37           H
ATOM   4761 2HD2 LEU A 312       9.892  -6.246  -7.869  1.00 88.37           H
ATOM   4762 3HD2 LEU A 312      10.102  -7.769  -6.972  1.00 88.37           H
ATOM   4763  HN  LEU A 312       7.262  -3.883  -6.192  1.00 88.37           H
ATOM   4764  N   ASN A 313       5.935  -3.074  -8.536  1.00 86.97           N
ATOM   4765  CA  ASN A 313       4.920  -2.410  -9.337  1.00 86.97           C
ATOM   4766  C   ASN A 313       5.559  -1.872 -10.618  1.00 86.97           C
ATOM   4767  O   ASN A 313       5.057  -2.114 -11.715  1.00 86.97           O
ATOM   4768  HA  ASN A 313       4.167  -3.174  -9.535  1.00 86.97           H
ATOM   4769  CB  ASN A 313       4.307  -1.229  -8.581  1.00 86.97           C
ATOM   4770 1HB  ASN A 313       5.091  -0.684  -8.055  1.00 86.97           H
ATOM   4771 2HB  ASN A 313       3.857  -0.534  -9.290  1.00 86.97           H
ATOM   4772  CG  ASN A 313       3.250  -1.705  -7.583  1.00 86.97           C
ATOM   4773  OD1 ASN A 313       2.750  -2.816  -7.651  1.00 86.97           O
ATOM   4774  ND2 ASN A 313       2.939  -0.805  -6.655  1.00 86.97           N
ATOM   4775 1HD2 ASN A 313       3.387   0.089  -6.655  1.00 86.97           H
ATOM   4776 2HD2 ASN A 313       2.257  -1.022  -5.956  1.00 86.97           H
ATOM   4777  HN  ASN A 313       5.986  -2.772  -7.584  1.00 86.97           H
ATOM   4778  N   PRO A 314       6.673  -1.136 -10.505  1.00 87.19           N
ATOM   4779  CA  PRO A 314       7.332  -0.578 -11.688  1.00 87.19           C
ATOM   4780  C   PRO A 314       7.623  -1.636 -12.739  1.00 87.19           C
ATOM   4781  O   PRO A 314       7.386  -1.419 -13.926  1.00 87.19           O
ATOM   4782  HA  PRO A 314       6.675   0.139 -12.180  1.00 87.19           H
ATOM   4783  CB  PRO A 314       8.617   0.037 -11.130  1.00 87.19           C
ATOM   4784 1HB  PRO A 314       9.447  -0.669 -11.163  1.00 87.19           H
ATOM   4785 2HB  PRO A 314       8.923   0.914 -11.701  1.00 87.19           H
ATOM   4786  CG  PRO A 314       8.243   0.400  -9.698  1.00 87.19           C
ATOM   4787 1HG  PRO A 314       9.124   0.518  -9.067  1.00 87.19           H
ATOM   4788 2HG  PRO A 314       7.701   1.344  -9.648  1.00 87.19           H
ATOM   4789  CD  PRO A 314       7.383  -0.776  -9.264  1.00 87.19           C
ATOM   4790 1HD  PRO A 314       7.987  -1.604  -8.894  1.00 87.19           H
ATOM   4791 2HD  PRO A 314       6.698  -0.502  -8.462  1.00 87.19           H
ATOM   4792  N   VAL A 315       8.135  -2.765 -12.271  1.00 85.99           N
ATOM   4793  CA  VAL A 315       8.599  -3.807 -13.171  1.00 85.99           C
ATOM   4794  C   VAL A 315       7.392  -4.493 -13.815  1.00 85.99           C
ATOM   4795  O   VAL A 315       7.393  -4.759 -15.016  1.00 85.99           O
ATOM   4796  HA  VAL A 315       9.188  -3.328 -13.953  1.00 85.99           H
ATOM   4797  CB  VAL A 315       9.510  -4.780 -12.420  1.00 85.99           C
ATOM   4798  HB  VAL A 315       8.921  -5.250 -11.632  1.00 85.99           H
ATOM   4799  CG1 VAL A 315      10.018  -5.884 -13.350  1.00 85.99           C
ATOM   4800 1HG1 VAL A 315       9.170  -6.439 -13.752  1.00 85.99           H
ATOM   4801 2HG1 VAL A 315      10.582  -5.438 -14.169  1.00 85.99           H
ATOM   4802 3HG1 VAL A 315      10.663  -6.562 -12.790  1.00 85.99           H
ATOM   4803  CG2 VAL A 315      10.675  -4.041 -11.758  1.00 85.99           C
ATOM   4804 1HG2 VAL A 315      11.262  -3.532 -12.522  1.00 85.99           H
ATOM   4805 2HG2 VAL A 315      10.286  -3.309 -11.050  1.00 85.99           H
ATOM   4806 3HG2 VAL A 315      11.306  -4.757 -11.232  1.00 85.99           H
ATOM   4807  HN  VAL A 315       8.235  -2.972 -11.298  1.00 85.99           H
ATOM   4808  N   LEU A 316       6.393  -4.760 -12.987  1.00 85.92           N
ATOM   4809  CA  LEU A 316       5.303  -5.635 -13.387  1.00 85.92           C
ATOM   4810  C   LEU A 316       4.483  -4.952 -14.484  1.00 85.92           C
ATOM   4811  O   LEU A 316       4.061  -5.599 -15.441  1.00 85.92           O
ATOM   4812  HA  LEU A 316       5.747  -6.540 -13.800  1.00 85.92           H
ATOM   4813  CB  LEU A 316       4.476  -6.051 -12.169  1.00 85.92           C
ATOM   4814 1HB  LEU A 316       4.188  -5.151 -11.626  1.00 85.92           H
ATOM   4815 2HB  LEU A 316       3.557  -6.518 -12.522  1.00 85.92           H
ATOM   4816  CG  LEU A 316       5.159  -7.008 -11.190  1.00 85.92           C
ATOM   4817  HG  LEU A 316       6.106  -6.565 -10.884  1.00 85.92           H
ATOM   4818  CD1 LEU A 316       4.317  -7.191  -9.926  1.00 85.92           C
ATOM   4819 1HD1 LEU A 316       4.182  -6.227  -9.436  1.00 85.92           H
ATOM   4820 2HD1 LEU A 316       3.343  -7.601 -10.194  1.00 85.92           H
ATOM   4821 3HD1 LEU A 316       4.825  -7.876  -9.247  1.00 85.92           H
ATOM   4822  CD2 LEU A 316       5.480  -8.344 -11.863  1.00 85.92           C
ATOM   4823 1HD2 LEU A 316       4.558  -8.804 -12.216  1.00 85.92           H
ATOM   4824 2HD2 LEU A 316       6.148  -8.173 -12.708  1.00 85.92           H
ATOM   4825 3HD2 LEU A 316       5.965  -9.005 -11.145  1.00 85.92           H
ATOM   4826  HN  LEU A 316       6.320  -4.390 -12.061  1.00 85.92           H
ATOM   4827  N   TYR A 317       4.283  -3.655 -14.308  1.00 83.91           N
ATOM   4828  CA  TYR A 317       3.269  -2.944 -15.068  1.00 83.91           C
ATOM   4829  C   TYR A 317       3.905  -2.083 -16.161  1.00 83.91           C
ATOM   4830  O   TYR A 317       3.258  -1.759 -17.155  1.00 83.91           O
ATOM   4831  HA  TYR A 317       2.616  -3.684 -15.531  1.00 83.91           H
ATOM   4832  CB  TYR A 317       2.555  -2.032 -14.068  1.00 83.91           C
ATOM   4833 1HB  TYR A 317       3.301  -1.471 -13.506  1.00 83.91           H
ATOM   4834 2HB  TYR A 317       1.957  -1.305 -14.618  1.00 83.91           H
ATOM   4835  CG  TYR A 317       1.649  -2.775 -13.084  1.00 83.91           C
ATOM   4836  CD1 TYR A 317       0.426  -3.258 -13.501  1.00 83.91           C
ATOM   4837  HD1 TYR A 317       0.104  -3.110 -14.532  1.00 83.91           H
ATOM   4838  CD2 TYR A 317       2.057  -2.963 -11.778  1.00 83.91           C
ATOM   4839  HD2 TYR A 317       3.023  -2.582 -11.449  1.00 83.91           H
ATOM   4840  CE1 TYR A 317      -0.426  -3.958 -12.574  1.00 83.91           C
ATOM   4841  HE1 TYR A 317      -1.395  -4.344 -12.891  1.00 83.91           H
ATOM   4842  CE2 TYR A 317       1.205  -3.663 -10.852  1.00 83.91           C
ATOM   4843  HE2 TYR A 317       1.514  -3.818  -9.818  1.00 83.91           H
ATOM   4844  CZ  TYR A 317       0.006  -4.126 -11.296  1.00 83.91           C
ATOM   4845  OH  TYR A 317      -0.799  -4.786 -10.421  1.00 83.91           O
ATOM   4846  HH  TYR A 317      -0.330  -4.901  -9.545  1.00 83.91           H
ATOM   4847  HN  TYR A 317       4.798  -3.092 -13.662  1.00 83.91           H
ATOM   4848  N   VAL A 318       5.165  -1.739 -15.940  1.00 80.50           N
ATOM   4849  CA  VAL A 318       5.788  -0.661 -16.689  1.00 80.50           C
ATOM   4850  C   VAL A 318       6.889  -1.237 -17.581  1.00 80.50           C
ATOM   4851  O   VAL A 318       6.825  -1.124 -18.805  1.00 80.50           O
ATOM   4852  HA  VAL A 318       5.022  -0.214 -17.322  1.00 80.50           H
ATOM   4853  CB  VAL A 318       6.298   0.416 -15.730  1.00 80.50           C
ATOM   4854  HB  VAL A 318       7.174   0.020 -15.216  1.00 80.50           H
ATOM   4855  CG1 VAL A 318       6.728   1.671 -16.493  1.00 80.50           C
ATOM   4856 1HG1 VAL A 318       7.527   1.417 -17.189  1.00 80.50           H
ATOM   4857 2HG1 VAL A 318       5.877   2.069 -17.045  1.00 80.50           H
ATOM   4858 3HG1 VAL A 318       7.086   2.420 -15.787  1.00 80.50           H
ATOM   4859  CG2 VAL A 318       5.245   0.752 -14.672  1.00 80.50           C
ATOM   4860 1HG2 VAL A 318       4.343   1.119 -15.161  1.00 80.50           H
ATOM   4861 2HG2 VAL A 318       5.008  -0.144 -14.098  1.00 80.50           H
ATOM   4862 3HG2 VAL A 318       5.633   1.520 -14.003  1.00 80.50           H
ATOM   4863  HN  VAL A 318       5.755  -2.181 -15.265  1.00 80.50           H
ATOM   4864  N   PHE A 319       7.875  -1.841 -16.935  1.00 77.39           N
ATOM   4865  CA  PHE A 319       9.070  -2.281 -17.635  1.00 77.39           C
ATOM   4866  C   PHE A 319       8.765  -3.472 -18.545  1.00 77.39           C
ATOM   4867  O   PHE A 319       9.540  -3.782 -19.449  1.00 77.39           O
ATOM   4868  HA  PHE A 319       9.418  -1.444 -18.239  1.00 77.39           H
ATOM   4869  CB  PHE A 319      10.079  -2.715 -16.569  1.00 77.39           C
ATOM   4870 1HB  PHE A 319       9.586  -3.390 -15.870  1.00 77.39           H
ATOM   4871 2HB  PHE A 319      10.878  -3.280 -17.048  1.00 77.39           H
ATOM   4872  CG  PHE A 319      10.695  -1.553 -15.786  1.00 77.39           C
ATOM   4873  CD1 PHE A 319      11.468  -0.636 -16.426  1.00 77.39           C
ATOM   4874  HD1 PHE A 319      11.650  -0.729 -17.497  1.00 77.39           H
ATOM   4875  CD2 PHE A 319      10.468  -1.438 -14.450  1.00 77.39           C
ATOM   4876  HD2 PHE A 319       9.848  -2.173 -13.937  1.00 77.39           H
ATOM   4877  CE1 PHE A 319      12.040   0.442 -15.700  1.00 77.39           C
ATOM   4878  HE1 PHE A 319      12.660   1.176 -16.213  1.00 77.39           H
ATOM   4879  CE2 PHE A 319      11.040  -0.360 -13.724  1.00 77.39           C
ATOM   4880  HE2 PHE A 319      10.859  -0.268 -12.653  1.00 77.39           H
ATOM   4881  CZ  PHE A 319      11.814   0.557 -14.364  1.00 77.39           C
ATOM   4882  HZ  PHE A 319      12.252   1.384 -13.806  1.00 77.39           H
ATOM   4883  HN  PHE A 319       7.867  -2.031 -15.953  1.00 77.39           H
ATOM   4884  N   VAL A 320       7.634  -4.108 -18.276  1.00 77.11           N
ATOM   4885  CA  VAL A 320       7.163  -5.190 -19.124  1.00 77.11           C
ATOM   4886  C   VAL A 320       6.796  -4.631 -20.500  1.00 77.11           C
ATOM   4887  O   VAL A 320       6.903  -5.329 -21.507  1.00 77.11           O
ATOM   4888  HA  VAL A 320       7.984  -5.897 -19.241  1.00 77.11           H
ATOM   4889  CB  VAL A 320       6.001  -5.919 -18.446  1.00 77.11           C
ATOM   4890  HB  VAL A 320       5.185  -5.207 -18.322  1.00 77.11           H
ATOM   4891  CG1 VAL A 320       5.493  -7.070 -19.316  1.00 77.11           C
ATOM   4892 1HG1 VAL A 320       5.148  -6.677 -20.273  1.00 77.11           H
ATOM   4893 2HG1 VAL A 320       6.301  -7.781 -19.486  1.00 77.11           H
ATOM   4894 3HG1 VAL A 320       4.668  -7.571 -18.810  1.00 77.11           H
ATOM   4895  CG2 VAL A 320       6.404  -6.418 -17.057  1.00 77.11           C
ATOM   4896 1HG2 VAL A 320       7.243  -7.107 -17.148  1.00 77.11           H
ATOM   4897 2HG2 VAL A 320       6.695  -5.571 -16.436  1.00 77.11           H
ATOM   4898 3HG2 VAL A 320       5.560  -6.933 -16.597  1.00 77.11           H
ATOM   4899  HN  VAL A 320       7.045  -3.895 -17.497  1.00 77.11           H
ATOM   4900  N   GLY A 321       6.370  -3.376 -20.499  1.00 78.20           N
ATOM   4901  CA  GLY A 321       5.953  -2.726 -21.730  1.00 78.20           C
ATOM   4902  C   GLY A 321       7.134  -2.555 -22.688  1.00 78.20           C
ATOM   4903  O   GLY A 321       8.205  -2.107 -22.283  1.00 78.20           O
ATOM   4904 1HA  GLY A 321       5.173  -3.317 -22.211  1.00 78.20           H
ATOM   4905 2HA  GLY A 321       5.520  -1.752 -21.503  1.00 78.20           H
ATOM   4906  HN  GLY A 321       6.309  -2.807 -19.679  1.00 78.20           H
ATOM   4907  N   GLU A 322       6.898  -2.922 -23.939  1.00 66.23           N
ATOM   4908  CA  GLU A 322       7.904  -2.747 -24.972  1.00 66.23           C
ATOM   4909  C   GLU A 322       8.056  -1.265 -25.320  1.00 66.23           C
ATOM   4910  O   GLU A 322       9.169  -0.782 -25.521  1.00 66.23           O
ATOM   4911  HA  GLU A 322       8.832  -3.123 -24.540  1.00 66.23           H
ATOM   4912  CB  GLU A 322       7.562  -3.570 -26.216  1.00 66.23           C
ATOM   4913 1HB  GLU A 322       6.527  -3.385 -26.505  1.00 66.23           H
ATOM   4914 2HB  GLU A 322       8.276  -3.351 -27.010  1.00 66.23           H
ATOM   4915  CG  GLU A 322       7.679  -5.068 -25.932  1.00 66.23           C
ATOM   4916 1HG  GLU A 322       8.693  -5.302 -25.606  1.00 66.23           H
ATOM   4917 2HG  GLU A 322       7.011  -5.341 -25.115  1.00 66.23           H
ATOM   4918  CD  GLU A 322       7.334  -5.891 -27.175  1.00 66.23           C
ATOM   4919  OE1 GLU A 322       7.402  -7.135 -27.069  1.00 66.23           O
ATOM   4920  OE2 GLU A 322       7.012  -5.258 -28.203  1.00 66.23           O
ATOM   4921  HN  GLU A 322       6.040  -3.331 -24.249  1.00 66.23           H
ATOM   4922  N   ARG A 323       6.920  -0.585 -25.380  1.00 64.76           N
ATOM   4923  CA  ARG A 323       6.912   0.828 -25.719  1.00 64.76           C
ATOM   4924  C   ARG A 323       7.769   1.617 -24.727  1.00 64.76           C
ATOM   4925  O   ARG A 323       8.577   2.454 -25.127  1.00 64.76           O
ATOM   4926  HA  ARG A 323       7.330   0.877 -26.724  1.00 64.76           H
ATOM   4927  CB  ARG A 323       5.488   1.388 -25.709  1.00 64.76           C
ATOM   4928 1HB  ARG A 323       4.884   0.869 -26.454  1.00 64.76           H
ATOM   4929 2HB  ARG A 323       5.026   1.202 -24.740  1.00 64.76           H
ATOM   4930  CG  ARG A 323       5.487   2.890 -26.001  1.00 64.76           C
ATOM   4931 1HG  ARG A 323       6.060   3.413 -25.235  1.00 64.76           H
ATOM   4932 2HG  ARG A 323       5.981   3.080 -26.954  1.00 64.76           H
ATOM   4933  CD  ARG A 323       4.060   3.440 -26.042  1.00 64.76           C
ATOM   4934 1HD  ARG A 323       3.541   3.063 -26.924  1.00 64.76           H
ATOM   4935 2HD  ARG A 323       3.502   3.093 -25.172  1.00 64.76           H
ATOM   4936  NE  ARG A 323       4.088   4.919 -26.066  1.00 64.76           N
ATOM   4937  HE  ARG A 323       4.888   5.367 -26.466  1.00 64.76           H
ATOM   4938  CZ  ARG A 323       3.108   5.697 -25.586  1.00 64.76           C
ATOM   4939  NH1 ARG A 323       2.013   5.152 -25.039  1.00 64.76           N
ATOM   4940 1HH1 ARG A 323       1.922   4.158 -24.987  1.00 64.76           H
ATOM   4941 2HH1 ARG A 323       1.287   5.740 -24.683  1.00 64.76           H
ATOM   4942  NH2 ARG A 323       3.240   7.029 -25.661  1.00 64.76           N
ATOM   4943 1HH2 ARG A 323       2.518   7.624 -25.307  1.00 64.76           H
ATOM   4944 2HH2 ARG A 323       4.061   7.428 -26.070  1.00 64.76           H
ATOM   4945  HN  ARG A 323       6.020  -0.983 -25.204  1.00 64.76           H
ATOM   4946  N   PHE A 324       7.563   1.322 -23.451  1.00 78.00           N
ATOM   4947  CA  PHE A 324       8.257   2.040 -22.396  1.00 78.00           C
ATOM   4948  C   PHE A 324       9.758   1.746 -22.427  1.00 78.00           C
ATOM   4949  O   PHE A 324      10.576   2.654 -22.289  1.00 78.00           O
ATOM   4950  HA  PHE A 324       8.094   3.104 -22.567  1.00 78.00           H
ATOM   4951  CB  PHE A 324       7.681   1.549 -21.067  1.00 78.00           C
ATOM   4952 1HB  PHE A 324       6.596   1.658 -21.090  1.00 78.00           H
ATOM   4953 2HB  PHE A 324       7.892   0.485 -20.962  1.00 78.00           H
ATOM   4954  CG  PHE A 324       8.226   2.285 -19.841  1.00 78.00           C
ATOM   4955  CD1 PHE A 324       9.335   1.820 -19.206  1.00 78.00           C
ATOM   4956  HD1 PHE A 324       9.835   0.922 -19.570  1.00 78.00           H
ATOM   4957  CD2 PHE A 324       7.603   3.406 -19.388  1.00 78.00           C
ATOM   4958  HD2 PHE A 324       6.715   3.779 -19.897  1.00 78.00           H
ATOM   4959  CE1 PHE A 324       9.841   2.503 -18.069  1.00 78.00           C
ATOM   4960  HE1 PHE A 324      10.730   2.129 -17.560  1.00 78.00           H
ATOM   4961  CE2 PHE A 324       8.110   4.089 -18.251  1.00 78.00           C
ATOM   4962  HE2 PHE A 324       7.610   4.987 -17.887  1.00 78.00           H
ATOM   4963  CZ  PHE A 324       9.218   3.623 -17.615  1.00 78.00           C
ATOM   4964  HZ  PHE A 324       9.607   4.148 -16.743  1.00 78.00           H
ATOM   4965  HN  PHE A 324       6.937   0.609 -23.136  1.00 78.00           H
ATOM   4966  N   ARG A 325      10.075   0.472 -22.610  1.00 74.00           N
ATOM   4967  CA  ARG A 325      11.463   0.044 -22.643  1.00 74.00           C
ATOM   4968  C   ARG A 325      12.221   0.782 -23.748  1.00 74.00           C
ATOM   4969  O   ARG A 325      13.383   1.144 -23.574  1.00 74.00           O
ATOM   4970  HA  ARG A 325      11.857   0.300 -21.659  1.00 74.00           H
ATOM   4971  CB  ARG A 325      11.569  -1.464 -22.881  1.00 74.00           C
ATOM   4972 1HB  ARG A 325      10.854  -1.766 -23.647  1.00 74.00           H
ATOM   4973 2HB  ARG A 325      12.562  -1.707 -23.259  1.00 74.00           H
ATOM   4974  CG  ARG A 325      11.302  -2.243 -21.592  1.00 74.00           C
ATOM   4975 1HG  ARG A 325      11.957  -1.877 -20.800  1.00 74.00           H
ATOM   4976 2HG  ARG A 325      10.278  -2.070 -21.263  1.00 74.00           H
ATOM   4977  CD  ARG A 325      11.532  -3.741 -21.799  1.00 74.00           C
ATOM   4978 1HD  ARG A 325      12.427  -3.901 -22.399  1.00 74.00           H
ATOM   4979 2HD  ARG A 325      11.701  -4.228 -20.838  1.00 74.00           H
ATOM   4980  NE  ARG A 325      10.359  -4.344 -22.471  1.00 74.00           N
ATOM   4981  HE  ARG A 325       9.514  -3.812 -22.506  1.00 74.00           H
ATOM   4982  CZ  ARG A 325      10.360  -5.560 -23.035  1.00 74.00           C
ATOM   4983  NH1 ARG A 325      11.465  -6.317 -23.018  1.00 74.00           N
ATOM   4984 1HH1 ARG A 325      12.298  -5.977 -22.582  1.00 74.00           H
ATOM   4985 2HH1 ARG A 325      11.457  -7.223 -23.442  1.00 74.00           H
ATOM   4986  NH2 ARG A 325       9.238  -6.006 -23.617  1.00 74.00           N
ATOM   4987 1HH2 ARG A 325       9.222  -6.911 -24.043  1.00 74.00           H
ATOM   4988 2HH2 ARG A 325       8.418  -5.435 -23.626  1.00 74.00           H
ATOM   4989  HN  ARG A 325       9.404  -0.259 -22.734  1.00 74.00           H
ATOM   4990  N   ARG A 326      11.531   0.984 -24.861  1.00 67.46           N
ATOM   4991  CA  ARG A 326      12.111   1.706 -25.981  1.00 67.46           C
ATOM   4992  C   ARG A 326      12.361   3.166 -25.598  1.00 67.46           C
ATOM   4993  O   ARG A 326      13.431   3.708 -25.870  1.00 67.46           O
ATOM   4994  HA  ARG A 326      13.048   1.190 -26.190  1.00 67.46           H
ATOM   4995  CB  ARG A 326      11.193   1.656 -27.204  1.00 67.46           C
ATOM   4996 1HB  ARG A 326      10.883   0.628 -27.389  1.00 67.46           H
ATOM   4997 2HB  ARG A 326      10.288   2.231 -27.007  1.00 67.46           H
ATOM   4998  CG  ARG A 326      11.898   2.213 -28.442  1.00 67.46           C
ATOM   4999 1HG  ARG A 326      12.226   3.235 -28.250  1.00 67.46           H
ATOM   5000 2HG  ARG A 326      12.792   1.625 -28.651  1.00 67.46           H
ATOM   5001  CD  ARG A 326      10.970   2.189 -29.658  1.00 67.46           C
ATOM   5002 1HD  ARG A 326      10.059   2.747 -29.442  1.00 67.46           H
ATOM   5003 2HD  ARG A 326      11.452   2.682 -30.503  1.00 67.46           H
ATOM   5004  NE  ARG A 326      10.636   0.792 -30.013  1.00 67.46           N
ATOM   5005  HE  ARG A 326      11.202   0.063 -29.629  1.00 67.46           H
ATOM   5006  CZ  ARG A 326       9.622   0.443 -30.816  1.00 67.46           C
ATOM   5007  NH1 ARG A 326       8.831   1.379 -31.358  1.00 67.46           N
ATOM   5008 1HH1 ARG A 326       8.995   2.346 -31.165  1.00 67.46           H
ATOM   5009 2HH1 ARG A 326       8.076   1.110 -31.957  1.00 67.46           H
ATOM   5010  NH2 ARG A 326       9.411  -0.856 -31.069  1.00 67.46           N
ATOM   5011 1HH2 ARG A 326       8.658  -1.133 -31.666  1.00 67.46           H
ATOM   5012 2HH2 ARG A 326      10.006  -1.548 -30.660  1.00 67.46           H
ATOM   5013  HN  ARG A 326      10.594   0.665 -25.004  1.00 67.46           H
ATOM   5014  N   ASP A 327      11.355   3.762 -24.974  1.00 77.64           N
ATOM   5015  CA  ASP A 327      11.418   5.172 -24.629  1.00 77.64           C
ATOM   5016  C   ASP A 327      12.444   5.374 -23.512  1.00 77.64           C
ATOM   5017  O   ASP A 327      13.080   6.423 -23.431  1.00 77.64           O
ATOM   5018  HA  ASP A 327      11.700   5.680 -25.551  1.00 77.64           H
ATOM   5019  CB  ASP A 327      10.065   5.676 -24.125  1.00 77.64           C
ATOM   5020 1HB  ASP A 327       9.684   5.002 -23.358  1.00 77.64           H
ATOM   5021 2HB  ASP A 327      10.188   6.653 -23.658  1.00 77.64           H
ATOM   5022  CG  ASP A 327       9.055   5.776 -25.271  1.00 77.64           C
ATOM   5023  OD1 ASP A 327       9.517   5.812 -26.432  1.00 77.64           O
ATOM   5024  OD2 ASP A 327       7.845   5.814 -24.959  1.00 77.64           O
ATOM   5025  HN  ASP A 327      10.511   3.298 -24.705  1.00 77.64           H
ATOM   5026  N   LEU A 328      12.573   4.352 -22.679  1.00 79.38           N
ATOM   5027  CA  LEU A 328      13.553   4.380 -21.606  1.00 79.38           C
ATOM   5028  C   LEU A 328      14.949   4.574 -22.202  1.00 79.38           C
ATOM   5029  O   LEU A 328      15.661   5.506 -21.832  1.00 79.38           O
ATOM   5030  HA  LEU A 328      13.324   5.239 -20.976  1.00 79.38           H
ATOM   5031  CB  LEU A 328      13.426   3.131 -20.731  1.00 79.38           C
ATOM   5032 1HB  LEU A 328      12.462   3.164 -20.223  1.00 79.38           H
ATOM   5033 2HB  LEU A 328      13.414   2.256 -21.382  1.00 79.38           H
ATOM   5034  CG  LEU A 328      14.519   2.935 -19.679  1.00 79.38           C
ATOM   5035  HG  LEU A 328      15.482   2.896 -20.190  1.00 79.38           H
ATOM   5036  CD1 LEU A 328      14.568   4.119 -18.712  1.00 79.38           C
ATOM   5037 1HD1 LEU A 328      14.777   5.034 -19.267  1.00 79.38           H
ATOM   5038 2HD1 LEU A 328      13.608   4.214 -18.205  1.00 79.38           H
ATOM   5039 3HD1 LEU A 328      15.354   3.954 -17.975  1.00 79.38           H
ATOM   5040  CD2 LEU A 328      14.343   1.603 -18.947  1.00 79.38           C
ATOM   5041 1HD2 LEU A 328      13.373   1.588 -18.450  1.00 79.38           H
ATOM   5042 2HD2 LEU A 328      14.397   0.784 -19.664  1.00 79.38           H
ATOM   5043 3HD2 LEU A 328      15.133   1.489 -18.205  1.00 79.38           H
ATOM   5044  HN  LEU A 328      12.024   3.518 -22.727  1.00 79.38           H
ATOM   5045  N   VAL A 329      15.298   3.679 -23.114  1.00 79.55           N
ATOM   5046  CA  VAL A 329      16.625   3.691 -23.705  1.00 79.55           C
ATOM   5047  C   VAL A 329      16.840   5.016 -24.439  1.00 79.55           C
ATOM   5048  O   VAL A 329      17.947   5.553 -24.449  1.00 79.55           O
ATOM   5049  HA  VAL A 329      17.348   3.620 -22.892  1.00 79.55           H
ATOM   5050  CB  VAL A 329      16.807   2.470 -24.609  1.00 79.55           C
ATOM   5051  HB  VAL A 329      16.012   2.484 -25.354  1.00 79.55           H
ATOM   5052  CG1 VAL A 329      18.146   2.530 -25.347  1.00 79.55           C
ATOM   5053 1HG1 VAL A 329      18.182   3.429 -25.963  1.00 79.55           H
ATOM   5054 2HG1 VAL A 329      18.960   2.552 -24.623  1.00 79.55           H
ATOM   5055 3HG1 VAL A 329      18.249   1.650 -25.983  1.00 79.55           H
ATOM   5056  CG2 VAL A 329      16.679   1.172 -23.809  1.00 79.55           C
ATOM   5057 1HG2 VAL A 329      17.442   1.148 -23.031  1.00 79.55           H
ATOM   5058 2HG2 VAL A 329      15.691   1.124 -23.351  1.00 79.55           H
ATOM   5059 3HG2 VAL A 329      16.812   0.320 -24.476  1.00 79.55           H
ATOM   5060  HN  VAL A 329      14.693   2.957 -23.449  1.00 79.55           H
ATOM   5061  N   LYS A 330      15.764   5.506 -25.037  1.00 72.88           N
ATOM   5062  CA  LYS A 330      15.814   6.770 -25.751  1.00 72.88           C
ATOM   5063  C   LYS A 330      16.183   7.889 -24.775  1.00 72.88           C
[truncated: 117,162 more chars]
