# Supplementary material for: Noncanonical roles of chemokine regions in CCR9 activation revealed by structural modeling and mutational mapping
Source: Nat Commun. 2025 Aug 18;16:7695. doi: 10.1038/s41467-025-62321-9 (PMC12361432; doi:10.1038/s41467-025-62321-9)
Supplement: Supplementary file 5 — Supplementary Data 3 [file 41467_2025_62321_MOESM5_ESM.zip › CCR9_CCL25_10_rnk4.pdb]

ATOM      1  N   GLU A  20      -5.867  -3.532  58.858  1.00 50.34           N
ATOM      2  CA  GLU A  20      -5.936  -4.561  57.834  1.00 50.34           C
ATOM      3  C   GLU A  20      -6.519  -5.850  58.417  1.00 50.34           C
ATOM      4  O   GLU A  20      -5.793  -6.659  58.992  1.00 50.34           O
ATOM      5  HA  GLU A  20      -6.605  -4.165  57.070  1.00 50.34           H
ATOM      6  CB  GLU A  20      -4.560  -4.812  57.215  1.00 50.34           C
ATOM      7 1HB  GLU A  20      -3.792  -4.737  57.985  1.00 50.34           H
ATOM      8 2HB  GLU A  20      -4.559  -5.771  56.698  1.00 50.34           H
ATOM      9  CG  GLU A  20      -4.232  -3.753  56.160  1.00 50.34           C
ATOM     10 1HG  GLU A  20      -5.136  -3.490  55.611  1.00 50.34           H
ATOM     11 2HG  GLU A  20      -3.880  -2.845  56.649  1.00 50.34           H
ATOM     12  CD  GLU A  20      -3.167  -4.261  55.186  1.00 50.34           C
ATOM     13  OE1 GLU A  20      -3.156  -3.756  54.043  1.00 50.34           O
ATOM     14  OE2 GLU A  20      -2.387  -5.143  55.608  1.00 50.34           O
ATOM     15  HN  GLU A  20      -6.221  -3.802  59.753  1.00 50.34           H
ATOM     16  N   SER A  21      -7.824  -6.002  58.247  1.00 59.02           N
ATOM     17  CA  SER A  21      -8.486  -7.244  58.607  1.00 59.02           C
ATOM     18  C   SER A  21      -7.833  -8.417  57.873  1.00 59.02           C
ATOM     19  O   SER A  21      -7.507  -8.310  56.692  1.00 59.02           O
ATOM     20  HA  SER A  21      -8.350  -7.342  59.684  1.00 59.02           H
ATOM     21  CB  SER A  21      -9.981  -7.184  58.287  1.00 59.02           C
ATOM     22 1HB  SER A  21     -10.457  -8.112  58.603  1.00 59.02           H
ATOM     23 2HB  SER A  21     -10.443  -6.379  58.859  1.00 59.02           H
ATOM     24  OG  SER A  21     -10.222  -6.976  56.898  1.00 59.02           O
ATOM     25  HG  SER A  21     -11.202  -7.035  56.708  1.00 59.02           H
ATOM     26  HN  SER A  21      -8.425  -5.296  57.872  1.00 59.02           H
ATOM     27  N   THR A  22      -7.663  -9.509  58.604  1.00 60.49           N
ATOM     28  CA  THR A  22      -7.000 -10.680  58.055  1.00 60.49           C
ATOM     29  C   THR A  22      -7.644 -11.085  56.728  1.00 60.49           C
ATOM     30  O   THR A  22      -6.960 -11.555  55.820  1.00 60.49           O
ATOM     31  HA  THR A  22      -5.963 -10.419  57.841  1.00 60.49           H
ATOM     32  CB  THR A  22      -7.041 -11.785  59.113  1.00 60.49           C
ATOM     33  HB  THR A  22      -7.733 -12.576  58.823  1.00 60.49           H
ATOM     34  OG1 THR A  22      -7.361 -11.099  60.320  1.00 60.49           O
ATOM     35  HG1 THR A  22      -7.673 -11.750  61.011  1.00 60.49           H
ATOM     36  CG2 THR A  22      -5.661 -12.389  59.382  1.00 60.49           C
ATOM     37 1HG2 THR A  22      -4.986 -11.610  59.737  1.00 60.49           H
ATOM     38 2HG2 THR A  22      -5.267 -12.819  58.462  1.00 60.49           H
ATOM     39 3HG2 THR A  22      -5.747 -13.168  60.140  1.00 60.49           H
ATOM     40  HN  THR A  22      -7.968  -9.601  59.551  1.00 60.49           H
ATOM     41  N   SER A  23      -8.952 -10.888  56.657  1.00 64.14           N
ATOM     42  CA  SER A  23      -9.693 -11.211  55.450  1.00 64.14           C
ATOM     43  C   SER A  23      -9.162 -10.389  54.274  1.00 64.14           C
ATOM     44  O   SER A  23      -9.018 -10.905  53.166  1.00 64.14           O
ATOM     45  HA  SER A  23      -9.522 -12.274  55.282  1.00 64.14           H
ATOM     46  CB  SER A  23     -11.191 -10.960  55.639  1.00 64.14           C
ATOM     47 1HB  SER A  23     -11.727 -11.273  54.743  1.00 64.14           H
ATOM     48 2HB  SER A  23     -11.560 -11.572  56.462  1.00 64.14           H
ATOM     49  OG  SER A  23     -11.473  -9.589  55.906  1.00 64.14           O
ATOM     50  HG  SER A  23     -12.459  -9.455  56.004  1.00 64.14           H
ATOM     51  HN  SER A  23      -9.503 -10.515  57.404  1.00 64.14           H
ATOM     52  N   SER A  24      -8.885  -9.124  54.554  1.00 69.00           N
ATOM     53  CA  SER A  24      -8.465  -8.201  53.514  1.00 69.00           C
ATOM     54  C   SER A  24      -7.100  -8.620  52.963  1.00 69.00           C
ATOM     55  O   SER A  24      -6.796  -8.377  51.796  1.00 69.00           O
ATOM     56  HA  SER A  24      -9.228  -8.273  52.739  1.00 69.00           H
ATOM     57  CB  SER A  24      -8.406  -6.766  54.041  1.00 69.00           C
ATOM     58 1HB  SER A  24      -8.557  -6.071  53.215  1.00 69.00           H
ATOM     59 2HB  SER A  24      -9.222  -6.605  54.745  1.00 69.00           H
ATOM     60  OG  SER A  24      -7.165  -6.482  54.680  1.00 69.00           O
ATOM     61  HG  SER A  24      -7.064  -7.048  55.498  1.00 69.00           H
ATOM     62  HN  SER A  24      -8.944  -8.729  55.471  1.00 69.00           H
ATOM     63  N   MET A  25      -6.314  -9.244  53.829  1.00 66.21           N
ATOM     64  CA  MET A  25      -4.988  -9.696  53.445  1.00 66.21           C
ATOM     65  C   MET A  25      -5.060 -11.017  52.676  1.00 66.21           C
ATOM     66  O   MET A  25      -4.303 -11.231  51.731  1.00 66.21           O
ATOM     67  HA  MET A  25      -4.587  -8.914  52.800  1.00 66.21           H
ATOM     68  CB  MET A  25      -4.128  -9.880  54.697  1.00 66.21           C
ATOM     69 1HB  MET A  25      -4.471  -9.204  55.480  1.00 66.21           H
ATOM     70 2HB  MET A  25      -4.246 -10.894  55.078  1.00 66.21           H
ATOM     71  CG  MET A  25      -2.653  -9.611  54.394  1.00 66.21           C
ATOM     72 1HG  MET A  25      -2.274 -10.359  53.697  1.00 66.21           H
ATOM     73 2HG  MET A  25      -2.543  -8.641  53.910  1.00 66.21           H
ATOM     74  SD  MET A  25      -1.702  -9.650  55.904  1.00 66.21           S
ATOM     75  CE  MET A  25      -0.214  -8.833  55.355  1.00 66.21           C
ATOM     76 1HE  MET A  25       0.231  -9.400  54.537  1.00 66.21           H
ATOM     77 2HE  MET A  25      -0.457  -7.828  55.010  1.00 66.21           H
ATOM     78 3HE  MET A  25       0.494  -8.772  56.181  1.00 66.21           H
ATOM     79  HN  MET A  25      -6.570  -9.440  54.775  1.00 66.21           H
ATOM     80  N   GLU A  26      -5.977 -11.868  53.111  1.00 60.62           N
ATOM     81  CA  GLU A  26      -6.229 -13.118  52.413  1.00 60.62           C
ATOM     82  C   GLU A  26      -6.745 -12.842  51.000  1.00 60.62           C
ATOM     83  O   GLU A  26      -6.339 -13.505  50.047  1.00 60.62           O
ATOM     84  HA  GLU A  26      -5.263 -13.621  52.363  1.00 60.62           H
ATOM     85  CB  GLU A  26      -7.211 -13.993  53.195  1.00 60.62           C
ATOM     86 1HB  GLU A  26      -8.021 -13.378  53.585  1.00 60.62           H
ATOM     87 2HB  GLU A  26      -7.557 -14.811  52.562  1.00 60.62           H
ATOM     88  CG  GLU A  26      -6.528 -14.641  54.401  1.00 60.62           C
ATOM     89 1HG  GLU A  26      -5.683 -15.242  54.066  1.00 60.62           H
ATOM     90 2HG  GLU A  26      -6.128 -13.866  55.056  1.00 60.62           H
ATOM     91  CD  GLU A  26      -7.509 -15.519  55.181  1.00 60.62           C
ATOM     92  OE1 GLU A  26      -7.020 -16.418  55.898  1.00 60.62           O
ATOM     93  OE2 GLU A  26      -8.727 -15.271  55.041  1.00 60.62           O
ATOM     94  HN  GLU A  26      -6.542 -11.716  53.922  1.00 60.62           H
ATOM     95  N   ASP A  27      -7.632 -11.862  50.909  1.00 68.07           N
ATOM     96  CA  ASP A  27      -8.243 -11.521  49.635  1.00 68.07           C
ATOM     97  C   ASP A  27      -7.147 -11.162  48.629  1.00 68.07           C
ATOM     98  O   ASP A  27      -7.226 -11.535  47.460  1.00 68.07           O
ATOM     99  HA  ASP A  27      -8.805 -12.407  49.340  1.00 68.07           H
ATOM    100  CB  ASP A  27      -9.171 -10.313  49.775  1.00 68.07           C
ATOM    101 1HB  ASP A  27      -8.675  -9.535  50.355  1.00 68.07           H
ATOM    102 2HB  ASP A  27      -9.377  -9.893  48.790  1.00 68.07           H
ATOM    103  CG  ASP A  27     -10.484 -10.706  50.454  1.00 68.07           C
ATOM    104  OD1 ASP A  27     -10.805 -11.913  50.412  1.00 68.07           O
ATOM    105  OD2 ASP A  27     -11.137  -9.790  50.999  1.00 68.07           O
ATOM    106  HN  ASP A  27      -7.934 -11.307  51.684  1.00 68.07           H
ATOM    107  N   TYR A  28      -6.150 -10.442  49.121  1.00 67.56           N
ATOM    108  CA  TYR A  28      -5.057  -9.998  48.272  1.00 67.56           C
ATOM    109  C   TYR A  28      -4.154 -11.169  47.883  1.00 67.56           C
ATOM    110  O   TYR A  28      -3.677 -11.241  46.752  1.00 67.56           O
ATOM    111  HA  TYR A  28      -5.488  -9.565  47.369  1.00 67.56           H
ATOM    112  CB  TYR A  28      -4.251  -9.003  49.109  1.00 67.56           C
ATOM    113 1HB  TYR A  28      -4.908  -8.193  49.425  1.00 67.56           H
ATOM    114 2HB  TYR A  28      -3.903  -9.502  50.013  1.00 67.56           H
ATOM    115  CG  TYR A  28      -3.047  -8.407  48.377  1.00 67.56           C
ATOM    116  CD1 TYR A  28      -1.800  -8.982  48.516  1.00 67.56           C
ATOM    117  HD1 TYR A  28      -1.674  -9.862  49.147  1.00 67.56           H
ATOM    118  CD2 TYR A  28      -3.207  -7.293  47.577  1.00 67.56           C
ATOM    119  HD2 TYR A  28      -4.191  -6.838  47.467  1.00 67.56           H
ATOM    120  CE1 TYR A  28      -0.667  -8.422  47.827  1.00 67.56           C
ATOM    121  HE1 TYR A  28       0.323  -8.866  47.928  1.00 67.56           H
ATOM    122  CE2 TYR A  28      -2.074  -6.732  46.889  1.00 67.56           C
ATOM    123  HE2 TYR A  28      -2.186  -5.853  46.254  1.00 67.56           H
ATOM    124  CZ  TYR A  28      -0.860  -7.324  47.047  1.00 67.56           C
ATOM    125  OH  TYR A  28       0.211  -6.794  46.397  1.00 67.56           O
ATOM    126  HH  TYR A  28      -0.008  -5.874  46.071  1.00 67.56           H
ATOM    127  HN  TYR A  28      -6.081 -10.163  50.079  1.00 67.56           H
ATOM    128  N   VAL A  29      -3.945 -12.058  48.844  1.00 68.34           N
ATOM    129  CA  VAL A  29      -3.039 -13.176  48.644  1.00 68.34           C
ATOM    130  C   VAL A  29      -3.673 -14.175  47.675  1.00 68.34           C
ATOM    131  O   VAL A  29      -2.981 -14.774  46.853  1.00 68.34           O
ATOM    132  HA  VAL A  29      -2.126 -12.784  48.196  1.00 68.34           H
ATOM    133  CB  VAL A  29      -2.674 -13.801  49.993  1.00 68.34           C
ATOM    134  HB  VAL A  29      -3.601 -14.020  50.523  1.00 68.34           H
ATOM    135  CG1 VAL A  29      -1.919 -15.118  49.801  1.00 68.34           C
ATOM    136 1HG1 VAL A  29      -2.546 -15.819  49.249  1.00 68.34           H
ATOM    137 2HG1 VAL A  29      -1.002 -14.933  49.241  1.00 68.34           H
ATOM    138 3HG1 VAL A  29      -1.672 -15.540  50.775  1.00 68.34           H
ATOM    139  CG2 VAL A  29      -1.863 -12.824  50.848  1.00 68.34           C
ATOM    140 1HG2 VAL A  29      -0.944 -12.560  50.325  1.00 68.34           H
ATOM    141 2HG2 VAL A  29      -2.451 -11.924  51.027  1.00 68.34           H
ATOM    142 3HG2 VAL A  29      -1.617 -13.293  51.800  1.00 68.34           H
ATOM    143  HN  VAL A  29      -4.382 -12.023  49.742  1.00 68.34           H
ATOM    144  N   ASN A  30      -4.984 -14.325  47.803  1.00 63.02           N
ATOM    145  CA  ASN A  30      -5.701 -15.330  47.037  1.00 63.02           C
ATOM    146  C   ASN A  30      -6.080 -14.751  45.673  1.00 63.02           C
ATOM    147  O   ASN A  30      -6.615 -15.459  44.821  1.00 63.02           O
ATOM    148  HA  ASN A  30      -5.014 -16.172  46.956  1.00 63.02           H
ATOM    149  CB  ASN A  30      -6.990 -15.748  47.748  1.00 63.02           C
ATOM    150 1HB  ASN A  30      -7.568 -14.863  48.011  1.00 63.02           H
ATOM    151 2HB  ASN A  30      -7.605 -16.342  47.072  1.00 63.02           H
ATOM    152  CG  ASN A  30      -6.682 -16.557  49.010  1.00 63.02           C
ATOM    153  OD1 ASN A  30      -5.652 -17.198  49.132  1.00 63.02           O
ATOM    154  ND2 ASN A  30      -7.631 -16.491  49.939  1.00 63.02           N
ATOM    155 1HD2 ASN A  30      -8.454 -15.946  49.776  1.00 63.02           H
ATOM    156 2HD2 ASN A  30      -7.523 -16.986  50.801  1.00 63.02           H
ATOM    157  HN  ASN A  30      -5.552 -13.775  48.415  1.00 63.02           H
ATOM    158  N   PHE A  31      -5.788 -13.469  45.508  1.00 69.55           N
ATOM    159  CA  PHE A  31      -6.070 -12.793  44.253  1.00 69.55           C
ATOM    160  C   PHE A  31      -5.242 -13.387  43.112  1.00 69.55           C
ATOM    161  O   PHE A  31      -4.024 -13.514  43.225  1.00 69.55           O
ATOM    162  HA  PHE A  31      -7.130 -12.933  44.042  1.00 69.55           H
ATOM    163  CB  PHE A  31      -5.681 -11.325  44.439  1.00 69.55           C
ATOM    164 1HB  PHE A  31      -6.156 -10.946  45.344  1.00 69.55           H
ATOM    165 2HB  PHE A  31      -4.604 -11.261  44.593  1.00 69.55           H
ATOM    166  CG  PHE A  31      -6.067 -10.425  43.263  1.00 69.55           C
ATOM    167  CD1 PHE A  31      -5.133 -10.076  42.339  1.00 69.55           C
ATOM    168  HD1 PHE A  31      -4.109 -10.437  42.436  1.00 69.55           H
ATOM    169  CD2 PHE A  31      -7.345  -9.975  43.142  1.00 69.55           C
ATOM    170  HD2 PHE A  31      -8.094 -10.255  43.883  1.00 69.55           H
ATOM    171  CE1 PHE A  31      -5.491  -9.241  41.248  1.00 69.55           C
ATOM    172  HE1 PHE A  31      -4.742  -8.960  40.507  1.00 69.55           H
ATOM    173  CE2 PHE A  31      -7.703  -9.140  42.051  1.00 69.55           C
ATOM    174  HE2 PHE A  31      -8.727  -8.779  41.954  1.00 69.55           H
ATOM    175  CZ  PHE A  31      -6.768  -8.790  41.127  1.00 69.55           C
ATOM    176  HZ  PHE A  31      -7.043  -8.150  40.289  1.00 69.55           H
ATOM    177  HN  PHE A  31      -5.367 -12.896  46.211  1.00 69.55           H
ATOM    178  N   ASN A  32      -5.936 -13.735  42.039  1.00 62.57           N
ATOM    179  CA  ASN A  32      -5.279 -14.302  40.873  1.00 62.57           C
ATOM    180  C   ASN A  32      -4.690 -13.173  40.025  1.00 62.57           C
ATOM    181  O   ASN A  32      -5.398 -12.556  39.230  1.00 62.57           O
ATOM    182  HA  ASN A  32      -4.512 -14.967  41.272  1.00 62.57           H
ATOM    183  CB  ASN A  32      -6.271 -15.079  40.005  1.00 62.57           C
ATOM    184 1HB  ASN A  32      -6.847 -15.763  40.628  1.00 62.57           H
ATOM    185 2HB  ASN A  32      -6.980 -14.387  39.550  1.00 62.57           H
ATOM    186  CG  ASN A  32      -5.544 -15.865  38.912  1.00 62.57           C
ATOM    187  OD1 ASN A  32      -4.330 -15.834  38.792  1.00 62.57           O
ATOM    188  ND2 ASN A  32      -6.352 -16.568  38.123  1.00 62.57           N
ATOM    189 1HD2 ASN A  32      -7.340 -16.550  38.276  1.00 62.57           H
ATOM    190 2HD2 ASN A  32      -5.971 -17.115  37.378  1.00 62.57           H
ATOM    191  HN  ASN A  32      -6.928 -13.635  41.957  1.00 62.57           H
ATOM    192  N   PHE A  33      -3.402 -12.937  40.223  1.00 65.79           N
ATOM    193  CA  PHE A  33      -2.687 -11.961  39.418  1.00 65.79           C
ATOM    194  C   PHE A  33      -2.277 -12.557  38.070  1.00 65.79           C
ATOM    195  O   PHE A  33      -1.089 -12.646  37.762  1.00 65.79           O
ATOM    196  HA  PHE A  33      -3.363 -11.122  39.251  1.00 65.79           H
ATOM    197  CB  PHE A  33      -1.428 -11.575  40.196  1.00 65.79           C
ATOM    198 1HB  PHE A  33      -0.886 -12.482  40.463  1.00 65.79           H
ATOM    199 2HB  PHE A  33      -0.775 -10.993  39.545  1.00 65.79           H
ATOM    200  CG  PHE A  33      -1.705 -10.771  41.468  1.00 65.79           C
ATOM    201  CD1 PHE A  33      -1.884  -9.425  41.395  1.00 65.79           C
ATOM    202  HD1 PHE A  33      -1.832  -8.919  40.431  1.00 65.79           H
ATOM    203  CD2 PHE A  33      -1.771 -11.402  42.671  1.00 65.79           C
ATOM    204  HD2 PHE A  33      -1.627 -12.481  42.729  1.00 65.79           H
ATOM    205  CE1 PHE A  33      -2.141  -8.678  42.576  1.00 65.79           C
ATOM    206  HE1 PHE A  33      -2.285  -7.599  42.518  1.00 65.79           H
ATOM    207  CE2 PHE A  33      -2.028 -10.655  43.851  1.00 65.79           C
ATOM    208  HE2 PHE A  33      -2.081 -11.161  44.815  1.00 65.79           H
ATOM    209  CZ  PHE A  33      -2.208  -9.309  43.779  1.00 65.79           C
ATOM    210  HZ  PHE A  33      -2.405  -8.736  44.685  1.00 65.79           H
ATOM    211  HN  PHE A  33      -2.849 -13.399  40.916  1.00 65.79           H
ATOM    212  N   THR A  34      -3.282 -12.950  37.302  1.00 64.33           N
ATOM    213  CA  THR A  34      -3.078 -13.244  35.893  1.00 64.33           C
ATOM    214  C   THR A  34      -2.469 -12.035  35.180  1.00 64.33           C
ATOM    215  O   THR A  34      -2.959 -10.915  35.319  1.00 64.33           O
ATOM    216  HA  THR A  34      -2.358 -14.058  35.813  1.00 64.33           H
ATOM    217  CB  THR A  34      -4.418 -13.686  35.303  1.00 64.33           C
ATOM    218  HB  THR A  34      -5.092 -12.837  35.189  1.00 64.33           H
ATOM    219  OG1 THR A  34      -4.865 -14.712  36.186  1.00 64.33           O
ATOM    220  HG1 THR A  34      -4.142 -15.391  36.314  1.00 64.33           H
ATOM    221  CG2 THR A  34      -4.260 -14.396  33.957  1.00 64.33           C
ATOM    222 1HG2 THR A  34      -3.640 -15.283  34.085  1.00 64.33           H
ATOM    223 2HG2 THR A  34      -3.785 -13.721  33.244  1.00 64.33           H
ATOM    224 3HG2 THR A  34      -5.241 -14.689  33.583  1.00 64.33           H
ATOM    225  HN  THR A  34      -4.220 -13.069  37.626  1.00 64.33           H
ATOM    226  N   ASP A  35      -1.409 -12.302  34.431  1.00 68.38           N
ATOM    227  CA  ASP A  35      -0.686 -11.240  33.752  1.00 68.38           C
ATOM    228  C   ASP A  35      -1.380 -10.921  32.427  1.00 68.38           C
ATOM    229  O   ASP A  35      -1.069 -11.520  31.399  1.00 68.38           O
ATOM    230  HA  ASP A  35      -0.699 -10.397  34.443  1.00 68.38           H
ATOM    231  CB  ASP A  35       0.752 -11.664  33.443  1.00 68.38           C
ATOM    232 1HB  ASP A  35       1.160 -12.220  34.286  1.00 68.38           H
ATOM    233 2HB  ASP A  35       0.760 -12.335  32.584  1.00 68.38           H
ATOM    234  CG  ASP A  35       1.632 -10.446  33.153  1.00 68.38           C
ATOM    235  OD1 ASP A  35       1.094  -9.322  33.249  1.00 68.38           O
ATOM    236  OD2 ASP A  35       2.822 -10.667  32.843  1.00 68.38           O
ATOM    237  HN  ASP A  35      -1.045 -13.222  34.285  1.00 68.38           H
ATOM    238  N   PHE A  36      -2.309  -9.979  32.494  1.00 82.70           N
ATOM    239  CA  PHE A  36      -2.995  -9.517  31.299  1.00 82.70           C
ATOM    240  C   PHE A  36      -2.255  -8.340  30.663  1.00 82.70           C
ATOM    241  O   PHE A  36      -2.612  -7.894  29.573  1.00 82.70           O
ATOM    242  HA  PHE A  36      -3.019 -10.351  30.598  1.00 82.70           H
ATOM    243  CB  PHE A  36      -4.388  -9.055  31.733  1.00 82.70           C
ATOM    244 1HB  PHE A  36      -4.284  -8.349  32.558  1.00 82.70           H
ATOM    245 2HB  PHE A  36      -4.854  -8.516  30.909  1.00 82.70           H
ATOM    246  CG  PHE A  36      -5.314 -10.192  32.168  1.00 82.70           C
ATOM    247  CD1 PHE A  36      -5.355 -11.347  31.451  1.00 82.70           C
ATOM    248  HD1 PHE A  36      -4.728 -11.463  30.567  1.00 82.70           H
ATOM    249  CD2 PHE A  36      -6.096 -10.048  33.271  1.00 82.70           C
ATOM    250  HD2 PHE A  36      -6.063  -9.123  33.845  1.00 82.70           H
ATOM    251  CE1 PHE A  36      -6.215 -12.403  31.855  1.00 82.70           C
ATOM    252  HE1 PHE A  36      -6.247 -13.329  31.280  1.00 82.70           H
ATOM    253  CE2 PHE A  36      -6.956 -11.104  33.675  1.00 82.70           C
ATOM    254  HE2 PHE A  36      -7.583 -10.989  34.559  1.00 82.70           H
ATOM    255  CZ  PHE A  36      -6.997 -12.259  32.958  1.00 82.70           C
ATOM    256  HZ  PHE A  36      -7.657 -13.070  33.268  1.00 82.70           H
ATOM    257  HN  PHE A  36      -2.594  -9.534  33.343  1.00 82.70           H
ATOM    258  N   TYR A  37      -1.238  -7.869  31.369  1.00 87.19           N
ATOM    259  CA  TYR A  37      -0.397  -6.802  30.853  1.00 87.19           C
ATOM    260  C   TYR A  37       0.772  -7.368  30.044  1.00 87.19           C
ATOM    261  O   TYR A  37       1.708  -7.930  30.610  1.00 87.19           O
ATOM    262  HA  TYR A  37      -1.009  -6.177  30.204  1.00 87.19           H
ATOM    263  CB  TYR A  37       0.153  -6.069  32.078  1.00 87.19           C
ATOM    264 1HB  TYR A  37      -0.674  -5.823  32.743  1.00 87.19           H
ATOM    265 2HB  TYR A  37       0.813  -6.741  32.625  1.00 87.19           H
ATOM    266  CG  TYR A  37       0.918  -4.787  31.743  1.00 87.19           C
ATOM    267  CD1 TYR A  37       2.294  -4.811  31.640  1.00 87.19           C
ATOM    268  HD1 TYR A  37       2.836  -5.744  31.797  1.00 87.19           H
ATOM    269  CD2 TYR A  37       0.232  -3.606  31.545  1.00 87.19           C
ATOM    270  HD2 TYR A  37      -0.855  -3.586  31.626  1.00 87.19           H
ATOM    271  CE1 TYR A  37       3.014  -3.605  31.325  1.00 87.19           C
ATOM    272  HE1 TYR A  37       4.101  -3.610  31.241  1.00 87.19           H
ATOM    273  CE2 TYR A  37       0.952  -2.399  31.230  1.00 87.19           C
ATOM    274  HE2 TYR A  37       0.423  -1.460  31.071  1.00 87.19           H
ATOM    275  CZ  TYR A  37       2.308  -2.458  31.136  1.00 87.19           C
ATOM    276  OH  TYR A  37       2.988  -1.319  30.838  1.00 87.19           O
ATOM    277  HH  TYR A  37       2.354  -0.618  30.509  1.00 87.19           H
ATOM    278  HN  TYR A  37      -0.985  -8.204  32.277  1.00 87.19           H
ATOM    279  N   CYS A  38       0.679  -7.200  28.733  1.00 90.43           N
ATOM    280  CA  CYS A  38       1.654  -7.791  27.832  1.00 90.43           C
ATOM    281  C   CYS A  38       2.753  -6.759  27.570  1.00 90.43           C
ATOM    282  O   CYS A  38       2.511  -5.739  26.925  1.00 90.43           O
ATOM    283  HA  CYS A  38       2.059  -8.666  28.340  1.00 90.43           H
ATOM    284  CB  CYS A  38       1.004  -8.275  26.535  1.00 90.43           C
ATOM    285 1HB  CYS A  38       0.147  -8.909  26.762  1.00 90.43           H
ATOM    286 2HB  CYS A  38       0.630  -7.424  25.966  1.00 90.43           H
ATOM    287  SG  CYS A  38       2.221  -9.208  25.536  1.00 90.43           S
ATOM    288  HN  CYS A  38      -0.044  -6.673  28.287  1.00 90.43           H
ATOM    289  N   GLU A  39       3.937  -7.059  28.082  1.00 82.44           N
ATOM    290  CA  GLU A  39       5.119  -6.288  27.737  1.00 82.44           C
ATOM    291  C   GLU A  39       5.698  -6.771  26.405  1.00 82.44           C
ATOM    292  O   GLU A  39       6.016  -7.949  26.254  1.00 82.44           O
ATOM    293  HA  GLU A  39       4.775  -5.258  27.639  1.00 82.44           H
ATOM    294  CB  GLU A  39       6.167  -6.362  28.849  1.00 82.44           C
ATOM    295 1HB  GLU A  39       6.423  -7.404  29.043  1.00 82.44           H
ATOM    296 2HB  GLU A  39       7.028  -5.748  28.585  1.00 82.44           H
ATOM    297  CG  GLU A  39       5.617  -5.792  30.159  1.00 82.44           C
ATOM    298 1HG  GLU A  39       5.187  -4.807  29.979  1.00 82.44           H
ATOM    299 2HG  GLU A  39       4.813  -6.429  30.528  1.00 82.44           H
ATOM    300  CD  GLU A  39       6.719  -5.688  31.216  1.00 82.44           C
ATOM    301  OE1 GLU A  39       6.462  -5.015  32.238  1.00 82.44           O
ATOM    302  OE2 GLU A  39       7.791  -6.284  30.979  1.00 82.44           O
ATOM    303  HN  GLU A  39       4.096  -7.812  28.721  1.00 82.44           H
ATOM    304  N   LYS A  40       5.817  -5.836  25.474  1.00 88.85           N
ATOM    305  CA  LYS A  40       6.169  -6.181  24.107  1.00 88.85           C
ATOM    306  C   LYS A  40       7.612  -5.754  23.834  1.00 88.85           C
ATOM    307  O   LYS A  40       7.961  -5.420  22.702  1.00 88.85           O
ATOM    308  HA  LYS A  40       6.107  -7.265  24.018  1.00 88.85           H
ATOM    309  CB  LYS A  40       5.155  -5.587  23.127  1.00 88.85           C
ATOM    310 1HB  LYS A  40       5.089  -4.509  23.274  1.00 88.85           H
ATOM    311 2HB  LYS A  40       5.496  -5.748  22.104  1.00 88.85           H
ATOM    312  CG  LYS A  40       3.775  -6.218  23.316  1.00 88.85           C
ATOM    313 1HG  LYS A  40       3.862  -7.305  23.299  1.00 88.85           H
ATOM    314 2HG  LYS A  40       3.377  -5.946  24.293  1.00 88.85           H
ATOM    315  CD  LYS A  40       2.809  -5.762  22.221  1.00 88.85           C
ATOM    316 1HD  LYS A  40       2.658  -4.684  22.289  1.00 88.85           H
ATOM    317 2HD  LYS A  40       3.243  -5.961  21.241  1.00 88.85           H
ATOM    318  CE  LYS A  40       1.463  -6.479  22.343  1.00 88.85           C
ATOM    319 1HE  LYS A  40       1.620  -7.557  22.382  1.00 88.85           H
ATOM    320 2HE  LYS A  40       0.976  -6.194  23.276  1.00 88.85           H
ATOM    321  NZ  LYS A  40       0.589  -6.140  21.198  1.00 88.85           N
ATOM    322 1HZ  LYS A  40      -0.312  -6.590  21.315  1.00 88.85           H
ATOM    323 2HZ  LYS A  40       0.462  -5.135  21.155  1.00 88.85           H
ATOM    324 3HZ  LYS A  40       1.019  -6.464  20.338  1.00 88.85           H
ATOM    325  HN  LYS A  40       5.677  -4.859  25.641  1.00 88.85           H
ATOM    326  N   ASN A  41       8.413  -5.779  24.889  1.00 83.60           N
ATOM    327  CA  ASN A  41       9.799  -5.354  24.787  1.00 83.60           C
ATOM    328  C   ASN A  41      10.506  -6.187  23.716  1.00 83.60           C
ATOM    329  O   ASN A  41      11.278  -5.656  22.920  1.00 83.60           O
ATOM    330  HA  ASN A  41       9.756  -4.296  24.530  1.00 83.60           H
ATOM    331  CB  ASN A  41      10.537  -5.561  26.111  1.00 83.60           C
ATOM    332 1HB  ASN A  41      10.366  -6.575  26.473  1.00 83.60           H
ATOM    333 2HB  ASN A  41      11.611  -5.455  25.953  1.00 83.60           H
ATOM    334  CG  ASN A  41      10.070  -4.553  27.163  1.00 83.60           C
ATOM    335  OD1 ASN A  41       9.658  -3.445  26.859  1.00 83.60           O
ATOM    336  ND2 ASN A  41      10.156  -4.996  28.413  1.00 83.60           N
ATOM    337 1HD2 ASN A  41      10.504  -5.916  28.595  1.00 83.60           H
ATOM    338 2HD2 ASN A  41       9.874  -4.410  29.173  1.00 83.60           H
ATOM    339  HN  ASN A  41       8.130  -6.082  25.799  1.00 83.60           H
ATOM    340  N   ASN A  42      10.217  -7.480  23.731  1.00 84.69           N
ATOM    341  CA  ASN A  42      10.862  -8.402  22.812  1.00 84.69           C
ATOM    342  C   ASN A  42      10.448  -8.060  21.379  1.00 84.69           C
ATOM    343  O   ASN A  42      11.249  -8.179  20.453  1.00 84.69           O
ATOM    344  HA  ASN A  42      11.931  -8.273  22.980  1.00 84.69           H
ATOM    345  CB  ASN A  42      10.441  -9.846  23.094  1.00 84.69           C
ATOM    346 1HB  ASN A  42       9.354  -9.923  23.071  1.00 84.69           H
ATOM    347 2HB  ASN A  42      10.822 -10.500  22.310  1.00 84.69           H
ATOM    348  CG  ASN A  42      10.962 -10.314  24.454  1.00 84.69           C
ATOM    349  OD1 ASN A  42      11.763  -9.658  25.100  1.00 84.69           O
ATOM    350  ND2 ASN A  42      10.465 -11.481  24.852  1.00 84.69           N
ATOM    351 1HD2 ASN A  42       9.810 -11.969  24.274  1.00 84.69           H
ATOM    352 2HD2 ASN A  42      10.745 -11.872  25.729  1.00 84.69           H
ATOM    353  HN  ASN A  42       9.556  -7.898  24.355  1.00 84.69           H
ATOM    354  N   VAL A  43       9.198  -7.643  21.242  1.00 92.30           N
ATOM    355  CA  VAL A  43       8.651  -7.337  19.931  1.00 92.30           C
ATOM    356  C   VAL A  43       9.350  -6.097  19.368  1.00 92.30           C
ATOM    357  O   VAL A  43       9.686  -6.053  18.186  1.00 92.30           O
ATOM    358  HA  VAL A  43       8.864  -8.185  19.280  1.00 92.30           H
ATOM    359  CB  VAL A  43       7.132  -7.178  20.022  1.00 92.30           C
ATOM    360  HB  VAL A  43       6.923  -6.327  20.670  1.00 92.30           H
ATOM    361  CG1 VAL A  43       6.529  -6.881  18.647  1.00 92.30           C
ATOM    362 1HG1 VAL A  43       6.955  -5.958  18.255  1.00 92.30           H
ATOM    363 2HG1 VAL A  43       6.754  -7.703  17.967  1.00 92.30           H
ATOM    364 3HG1 VAL A  43       5.449  -6.773  18.740  1.00 92.30           H
ATOM    365  CG2 VAL A  43       6.488  -8.416  20.648  1.00 92.30           C
ATOM    366 1HG2 VAL A  43       6.711  -9.290  20.037  1.00 92.30           H
ATOM    367 2HG2 VAL A  43       6.884  -8.563  21.652  1.00 92.30           H
ATOM    368 3HG2 VAL A  43       5.408  -8.276  20.701  1.00 92.30           H
ATOM    369  HN  VAL A  43       8.565  -7.514  22.005  1.00 92.30           H
ATOM    370  N   ARG A  44       9.548  -5.121  20.242  1.00 87.92           N
ATOM    371  CA  ARG A  44      10.194  -3.882  19.846  1.00 87.92           C
ATOM    372  C   ARG A  44      11.654  -4.142  19.468  1.00 87.92           C
ATOM    373  O   ARG A  44      12.177  -3.527  18.540  1.00 87.92           O
ATOM    374  HA  ARG A  44       9.623  -3.532  18.986  1.00 87.92           H
ATOM    375  CB  ARG A  44      10.143  -2.849  20.973  1.00 87.92           C
ATOM    376 1HB  ARG A  44      10.528  -3.289  21.893  1.00 87.92           H
ATOM    377 2HB  ARG A  44      10.789  -2.006  20.728  1.00 87.92           H
ATOM    378  CG  ARG A  44       8.713  -2.354  21.198  1.00 87.92           C
ATOM    379 1HG  ARG A  44       8.263  -2.084  20.242  1.00 87.92           H
ATOM    380 2HG  ARG A  44       8.108  -3.157  21.619  1.00 87.92           H
ATOM    381  CD  ARG A  44       8.692  -1.146  22.137  1.00 87.92           C
ATOM    382 1HD  ARG A  44       9.425  -0.408  21.810  1.00 87.92           H
ATOM    383 2HD  ARG A  44       7.715  -0.663  22.100  1.00 87.92           H
ATOM    384  NE  ARG A  44       8.991  -1.576  23.521  1.00 87.92           N
ATOM    385  HE  ARG A  44       9.951  -1.644  23.794  1.00 87.92           H
ATOM    386  CZ  ARG A  44       8.056  -1.881  24.432  1.00 87.92           C
ATOM    387  NH1 ARG A  44       6.755  -1.808  24.121  1.00 87.92           N
ATOM    388 1HH1 ARG A  44       6.475  -1.525  23.203  1.00 87.92           H
ATOM    389 2HH1 ARG A  44       6.063  -2.038  24.806  1.00 87.92           H
ATOM    390  NH2 ARG A  44       8.442  -2.260  25.658  1.00 87.92           N
ATOM    391 1HH2 ARG A  44       7.757  -2.491  26.349  1.00 87.92           H
ATOM    392 2HH2 ARG A  44       9.416  -2.311  25.882  1.00 87.92           H
ATOM    393  HN  ARG A  44       9.276  -5.167  21.203  1.00 87.92           H
ATOM    394  N   GLN A  45      12.270  -5.053  20.206  1.00 84.63           N
ATOM    395  CA  GLN A  45      13.667  -5.381  19.979  1.00 84.63           C
ATOM    396  C   GLN A  45      13.845  -6.019  18.599  1.00 84.63           C
ATOM    397  O   GLN A  45      14.780  -5.685  17.873  1.00 84.63           O
ATOM    398  HA  GLN A  45      14.198  -4.430  20.018  1.00 84.63           H
ATOM    399  CB  GLN A  45      14.201  -6.299  21.080  1.00 84.63           C
ATOM    400 1HB  GLN A  45      13.977  -5.870  22.057  1.00 84.63           H
ATOM    401 2HB  GLN A  45      13.695  -7.263  21.032  1.00 84.63           H
ATOM    402  CG  GLN A  45      15.711  -6.502  20.941  1.00 84.63           C
ATOM    403 1HG  GLN A  45      15.931  -6.983  19.988  1.00 84.63           H
ATOM    404 2HG  GLN A  45      16.212  -5.534  20.932  1.00 84.63           H
ATOM    405  CD  GLN A  45      16.258  -7.355  22.087  1.00 84.63           C
ATOM    406  OE1 GLN A  45      15.523  -7.941  22.865  1.00 84.63           O
ATOM    407  NE2 GLN A  45      17.586  -7.392  22.148  1.00 84.63           N
ATOM    408 1HE2 GLN A  45      18.132  -6.887  21.479  1.00 84.63           H
ATOM    409 2HE2 GLN A  45      18.039  -7.923  22.864  1.00 84.63           H
ATOM    410  HN  GLN A  45      11.831  -5.562  20.947  1.00 84.63           H
ATOM    411  N   PHE A  46      12.933  -6.925  18.279  1.00 93.93           N
ATOM    412  CA  PHE A  46      12.943  -7.569  16.977  1.00 93.93           C
ATOM    413  C   PHE A  46      12.783  -6.541  15.855  1.00 93.93           C
ATOM    414  O   PHE A  46      13.516  -6.576  14.868  1.00 93.93           O
ATOM    415  HA  PHE A  46      13.904  -8.072  16.873  1.00 93.93           H
ATOM    416  CB  PHE A  46      11.753  -8.531  16.945  1.00 93.93           C
ATOM    417 1HB  PHE A  46      11.875  -9.270  17.737  1.00 93.93           H
ATOM    418 2HB  PHE A  46      10.843  -7.974  17.167  1.00 93.93           H
ATOM    419  CG  PHE A  46      11.577  -9.258  15.611  1.00 93.93           C
ATOM    420  CD1 PHE A  46      10.671  -8.805  14.703  1.00 93.93           C
ATOM    421  HD1 PHE A  46      10.070  -7.923  14.927  1.00 93.93           H
ATOM    422  CD2 PHE A  46      12.326 -10.358  15.331  1.00 93.93           C
ATOM    423  HD2 PHE A  46      13.052 -10.722  16.058  1.00 93.93           H
ATOM    424  CE1 PHE A  46      10.507  -9.480  13.465  1.00 93.93           C
ATOM    425  HE1 PHE A  46       9.781  -9.116  12.738  1.00 93.93           H
ATOM    426  CE2 PHE A  46      12.162 -11.033  14.093  1.00 93.93           C
ATOM    427  HE2 PHE A  46      12.763 -11.915  13.869  1.00 93.93           H
ATOM    428  CZ  PHE A  46      11.256 -10.580  13.186  1.00 93.93           C
ATOM    429  HZ  PHE A  46      11.131 -11.098  12.235  1.00 93.93           H
ATOM    430  HN  PHE A  46      12.198  -7.219  18.891  1.00 93.93           H
ATOM    431  N   ALA A  47      11.820  -5.651  16.045  1.00 93.88           N
ATOM    432  CA  ALA A  47      11.512  -4.656  15.032  1.00 93.88           C
ATOM    433  C   ALA A  47      12.751  -3.796  14.774  1.00 93.88           C
ATOM    434  O   ALA A  47      13.044  -3.451  13.631  1.00 93.88           O
ATOM    435  HA  ALA A  47      11.249  -5.184  14.116  1.00 93.88           H
ATOM    436  CB  ALA A  47      10.309  -3.824  15.483  1.00 93.88           C
ATOM    437 1HB  ALA A  47       9.448  -4.477  15.624  1.00 93.88           H
ATOM    438 2HB  ALA A  47      10.544  -3.325  16.423  1.00 93.88           H
ATOM    439 3HB  ALA A  47      10.078  -3.077  14.724  1.00 93.88           H
ATOM    440  HN  ALA A  47      11.257  -5.603  16.870  1.00 93.88           H
ATOM    441  N   SER A  48      13.445  -3.475  15.856  1.00 91.99           N
ATOM    442  CA  SER A  48      14.546  -2.529  15.786  1.00 91.99           C
ATOM    443  C   SER A  48      15.684  -3.112  14.947  1.00 91.99           C
ATOM    444  O   SER A  48      16.507  -2.372  14.410  1.00 91.99           O
ATOM    445  HA  SER A  48      14.133  -1.641  15.307  1.00 91.99           H
ATOM    446  CB  SER A  48      15.049  -2.166  17.184  1.00 91.99           C
ATOM    447 1HB  SER A  48      15.721  -1.310  17.116  1.00 91.99           H
ATOM    448 2HB  SER A  48      14.207  -1.861  17.805  1.00 91.99           H
ATOM    449  OG  SER A  48      15.728  -3.253  17.807  1.00 91.99           O
ATOM    450  HG  SER A  48      15.268  -4.114  17.589  1.00 91.99           H
ATOM    451  HN  SER A  48      13.266  -3.849  16.767  1.00 91.99           H
ATOM    452  N   HIS A  49      15.695  -4.434  14.859  1.00 88.21           N
ATOM    453  CA  HIS A  49      16.747  -5.128  14.135  1.00 88.21           C
ATOM    454  C   HIS A  49      16.271  -5.442  12.715  1.00 88.21           C
ATOM    455  O   HIS A  49      17.040  -5.337  11.761  1.00 88.21           O
ATOM    456  HA  HIS A  49      17.594  -4.443  14.082  1.00 88.21           H
ATOM    457  CB  HIS A  49      17.201  -6.374  14.897  1.00 88.21           C
ATOM    458 1HB  HIS A  49      16.327  -6.982  15.132  1.00 88.21           H
ATOM    459 2HB  HIS A  49      17.840  -6.972  14.247  1.00 88.21           H
ATOM    460  CG  HIS A  49      17.947  -6.074  16.175  1.00 88.21           C
ATOM    461  ND1 HIS A  49      19.071  -5.269  16.216  1.00 88.21           N
ATOM    462  HD1 HIS A  49      19.495  -4.816  15.431  1.00 88.21           H
ATOM    463  CD2 HIS A  49      17.717  -6.479  17.458  1.00 88.21           C
ATOM    464  HD2 HIS A  49      16.904  -7.128  17.785  1.00 88.21           H
ATOM    465  CE1 HIS A  49      19.492  -5.200  17.470  1.00 88.21           C
ATOM    466  HE1 HIS A  49      20.357  -4.641  17.827  1.00 88.21           H
ATOM    467  NE2 HIS A  49      18.651  -5.951  18.238  1.00 88.21           N
ATOM    468  HN  HIS A  49      15.004  -5.028  15.272  1.00 88.21           H
ATOM    469  N   PHE A  50      15.005  -5.821  12.620  1.00 92.84           N
ATOM    470  CA  PHE A  50      14.491  -6.414  11.397  1.00 92.84           C
ATOM    471  C   PHE A  50      14.050  -5.334  10.407  1.00 92.84           C
ATOM    472  O   PHE A  50      14.359  -5.413   9.219  1.00 92.84           O
ATOM    473  HA  PHE A  50      15.298  -7.000  10.958  1.00 92.84           H
ATOM    474  CB  PHE A  50      13.276  -7.259  11.786  1.00 92.84           C
ATOM    475 1HB  PHE A  50      13.575  -7.977  12.549  1.00 92.84           H
ATOM    476 2HB  PHE A  50      12.524  -6.610  12.236  1.00 92.84           H
ATOM    477  CG  PHE A  50      12.643  -8.014  10.616  1.00 92.84           C
ATOM    478  CD1 PHE A  50      11.482  -7.566  10.066  1.00 92.84           C
ATOM    479  HD1 PHE A  50      11.003  -6.670  10.459  1.00 92.84           H
ATOM    480  CD2 PHE A  50      13.241  -9.132  10.125  1.00 92.84           C
ATOM    481  HD2 PHE A  50      14.171  -9.491  10.565  1.00 92.84           H
ATOM    482  CE1 PHE A  50      10.894  -8.267   8.980  1.00 92.84           C
ATOM    483  HE1 PHE A  50       9.964  -7.909   8.540  1.00 92.84           H
ATOM    484  CE2 PHE A  50      12.653  -9.833   9.038  1.00 92.84           C
ATOM    485  HE2 PHE A  50      13.132 -10.730   8.645  1.00 92.84           H
ATOM    486  CZ  PHE A  50      11.492  -9.386   8.489  1.00 92.84           C
ATOM    487  HZ  PHE A  50      11.041  -9.924   7.655  1.00 92.84           H
ATOM    488  HN  PHE A  50      14.336  -5.728  13.358  1.00 92.84           H
ATOM    489  N   LEU A  51      13.336  -4.350  10.932  1.00 94.02           N
ATOM    490  CA  LEU A  51      12.591  -3.432  10.088  1.00 94.02           C
ATOM    491  C   LEU A  51      13.564  -2.471   9.403  1.00 94.02           C
ATOM    492  O   LEU A  51      13.486  -2.259   8.194  1.00 94.02           O
ATOM    493  HA  LEU A  51      12.094  -4.025   9.320  1.00 94.02           H
ATOM    494  CB  LEU A  51      11.497  -2.729  10.895  1.00 94.02           C
ATOM    495 1HB  LEU A  51      11.967  -2.209  11.729  1.00 94.02           H
ATOM    496 2HB  LEU A  51      11.039  -1.968  10.262  1.00 94.02           H
ATOM    497  CG  LEU A  51      10.390  -3.627  11.448  1.00 94.02           C
ATOM    498  HG  LEU A  51      10.839  -4.330  12.150  1.00 94.02           H
ATOM    499  CD1 LEU A  51       9.357  -2.809  12.226  1.00 94.02           C
ATOM    500 1HD1 LEU A  51       9.847  -2.304  13.059  1.00 94.02           H
ATOM    501 2HD1 LEU A  51       8.909  -2.067  11.565  1.00 94.02           H
ATOM    502 3HD1 LEU A  51       8.581  -3.472  12.609  1.00 94.02           H
ATOM    503  CD2 LEU A  51       9.744  -4.452  10.333  1.00 94.02           C
ATOM    504 1HD2 LEU A  51       9.312  -3.783   9.589  1.00 94.02           H
ATOM    505 2HD2 LEU A  51      10.500  -5.080   9.862  1.00 94.02           H
ATOM    506 3HD2 LEU A  51       8.960  -5.082  10.754  1.00 94.02           H
ATOM    507  HN  LEU A  51      13.262  -4.175  11.914  1.00 94.02           H
ATOM    508  N   PRO A  52      14.496  -1.875  10.160  1.00 95.32           N
ATOM    509  CA  PRO A  52      15.282  -0.752   9.643  1.00 95.32           C
ATOM    510  C   PRO A  52      15.951  -1.078   8.317  1.00 95.32           C
ATOM    511  O   PRO A  52      15.844  -0.313   7.359  1.00 95.32           O
ATOM    512  HA  PRO A  52      14.631   0.096   9.432  1.00 95.32           H
ATOM    513  CB  PRO A  52      16.309  -0.489  10.747  1.00 95.32           C
ATOM    514 1HB  PRO A  52      17.232  -1.043  10.576  1.00 95.32           H
ATOM    515 2HB  PRO A  52      16.577   0.566  10.803  1.00 95.32           H
ATOM    516  CG  PRO A  52      15.596  -0.957  12.010  1.00 95.32           C
ATOM    517 1HG  PRO A  52      16.298  -1.167  12.817  1.00 95.32           H
ATOM    518 2HG  PRO A  52      14.908  -0.202  12.390  1.00 95.32           H
ATOM    519  CD  PRO A  52      14.870  -2.209  11.546  1.00 95.32           C
ATOM    520 1HD  PRO A  52      15.513  -3.089  11.586  1.00 95.32           H
ATOM    521 2HD  PRO A  52      14.000  -2.426  12.166  1.00 95.32           H
ATOM    522  N   PRO A  53      16.653  -2.216   8.230  1.00 95.98           N
ATOM    523  CA  PRO A  53      17.424  -2.536   7.026  1.00 95.98           C
ATOM    524  C   PRO A  53      16.532  -2.832   5.831  1.00 95.98           C
ATOM    525  O   PRO A  53      16.880  -2.508   4.697  1.00 95.98           O
ATOM    526  HA  PRO A  53      18.026  -1.679   6.725  1.00 95.98           H
ATOM    527  CB  PRO A  53      18.247  -3.759   7.437  1.00 95.98           C
ATOM    528 1HB  PRO A  53      18.414  -4.432   6.595  1.00 95.98           H
ATOM    529 2HB  PRO A  53      19.228  -3.474   7.815  1.00 95.98           H
ATOM    530  CG  PRO A  53      17.411  -4.407   8.504  1.00 95.98           C
ATOM    531 1HG  PRO A  53      16.658  -5.065   8.069  1.00 95.98           H
ATOM    532 2HG  PRO A  53      18.023  -5.018   9.167  1.00 95.98           H
ATOM    533  CD  PRO A  53      16.772  -3.273   9.250  1.00 95.98           C
ATOM    534 1HD  PRO A  53      15.799  -3.554   9.652  1.00 95.98           H
ATOM    535 2HD  PRO A  53      17.384  -2.951  10.092  1.00 95.98           H
ATOM    536  N   LEU A  54      15.394  -3.444   6.121  1.00 94.31           N
ATOM    537  CA  LEU A  54      14.482  -3.865   5.070  1.00 94.31           C
ATOM    538  C   LEU A  54      13.826  -2.632   4.446  1.00 94.31           C
ATOM    539  O   LEU A  54      13.659  -2.563   3.229  1.00 94.31           O
ATOM    540  HA  LEU A  54      15.075  -4.366   4.305  1.00 94.31           H
ATOM    541  CB  LEU A  54      13.480  -4.889   5.609  1.00 94.31           C
ATOM    542 1HB  LEU A  54      12.991  -4.463   6.485  1.00 94.31           H
ATOM    543 2HB  LEU A  54      12.708  -5.042   4.856  1.00 94.31           H
ATOM    544  CG  LEU A  54      14.057  -6.253   5.993  1.00 94.31           C
ATOM    545  HG  LEU A  54      14.797  -6.102   6.779  1.00 94.31           H
ATOM    546  CD1 LEU A  54      12.970  -7.166   6.565  1.00 94.31           C
ATOM    547 1HD1 LEU A  54      12.539  -6.705   7.454  1.00 94.31           H
ATOM    548 2HD1 LEU A  54      12.190  -7.314   5.819  1.00 94.31           H
ATOM    549 3HD1 LEU A  54      13.407  -8.129   6.831  1.00 94.31           H
ATOM    550  CD2 LEU A  54      14.780  -6.896   4.809  1.00 94.31           C
ATOM    551 1HD2 LEU A  54      14.079  -7.033   3.985  1.00 94.31           H
ATOM    552 2HD2 LEU A  54      15.597  -6.250   4.488  1.00 94.31           H
ATOM    553 3HD2 LEU A  54      15.180  -7.865   5.110  1.00 94.31           H
ATOM    554  HN  LEU A  54      15.092  -3.653   7.051  1.00 94.31           H
ATOM    555  N   TYR A  55      13.472  -1.690   5.307  1.00 94.60           N
ATOM    556  CA  TYR A  55      12.818  -0.472   4.857  1.00 94.60           C
ATOM    557  C   TYR A  55      13.762   0.372   3.999  1.00 94.60           C
ATOM    558  O   TYR A  55      13.340   0.971   3.011  1.00 94.60           O
ATOM    559  HA  TYR A  55      11.952  -0.757   4.260  1.00 94.60           H
ATOM    560  CB  TYR A  55      12.465   0.309   6.124  1.00 94.60           C
ATOM    561 1HB  TYR A  55      13.320   0.292   6.800  1.00 94.60           H
ATOM    562 2HB  TYR A  55      12.290   1.352   5.859  1.00 94.60           H
ATOM    563  CG  TYR A  55      11.238  -0.227   6.864  1.00 94.60           C
ATOM    564  CD1 TYR A  55      10.593  -1.357   6.403  1.00 94.60           C
ATOM    565  HD1 TYR A  55      10.958  -1.867   5.512  1.00 94.60           H
ATOM    566  CD2 TYR A  55      10.775   0.419   7.992  1.00 94.60           C
ATOM    567  HD2 TYR A  55      11.284   1.312   8.357  1.00 94.60           H
ATOM    568  CE1 TYR A  55       9.438  -1.861   7.099  1.00 94.60           C
ATOM    569  HE1 TYR A  55       8.919  -2.753   6.746  1.00 94.60           H
ATOM    570  CE2 TYR A  55       9.620  -0.085   8.689  1.00 94.60           C
ATOM    571  HE2 TYR A  55       9.244   0.416   9.581  1.00 94.60           H
ATOM    572  CZ  TYR A  55       9.009  -1.201   8.208  1.00 94.60           C
ATOM    573  OH  TYR A  55       7.918  -1.677   8.865  1.00 94.60           O
ATOM    574  HH  TYR A  55       7.528  -2.451   8.365  1.00 94.60           H
ATOM    575  HN  TYR A  55      13.624  -1.748   6.294  1.00 94.60           H
ATOM    576  N   TRP A  56      15.023   0.392   4.406  1.00 92.79           N
ATOM    577  CA  TRP A  56      16.040   1.111   3.659  1.00 92.79           C
ATOM    578  C   TRP A  56      16.173   0.451   2.285  1.00 92.79           C
ATOM    579  O   TRP A  56      16.280   1.137   1.270  1.00 92.79           O
ATOM    580  HA  TRP A  56      15.703   2.142   3.545  1.00 92.79           H
ATOM    581  CB  TRP A  56      17.360   1.156   4.431  1.00 92.79           C
ATOM    582 1HB  TRP A  56      17.513   0.196   4.924  1.00 92.79           H
ATOM    583 2HB  TRP A  56      18.179   1.285   3.724  1.00 92.79           H
ATOM    584  CG  TRP A  56      17.430   2.268   5.479  1.00 92.79           C
ATOM    585  CD1 TRP A  56      17.531   2.143   6.810  1.00 92.79           C
ATOM    586  HD1 TRP A  56      17.578   1.189   7.334  1.00 92.79           H
ATOM    587  CD2 TRP A  56      17.400   3.689   5.228  1.00 92.79           C
ATOM    588  NE1 TRP A  56      17.569   3.374   7.432  1.00 92.79           N
ATOM    589  HE1 TRP A  56      17.642   3.538   8.416  1.00 92.79           H
ATOM    590  CE2 TRP A  56      17.487   4.344   6.440  1.00 92.79           C
ATOM    591  CE3 TRP A  56      17.304   4.397   4.018  1.00 92.79           C
ATOM    592  HE3 TRP A  56      17.235   3.904   3.048  1.00 92.79           H
ATOM    593  CZ2 TRP A  56      17.485   5.739   6.559  1.00 92.79           C
ATOM    594  HZ2 TRP A  56      17.554   6.233   7.528  1.00 92.79           H
ATOM    595  CZ3 TRP A  56      17.303   5.791   4.154  1.00 92.79           C
ATOM    596  HZ3 TRP A  56      17.230   6.389   3.245  1.00 92.79           H
ATOM    597  CH2 TRP A  56      17.389   6.466   5.366  1.00 92.79           C
ATOM    598  HH2 TRP A  56      17.383   7.555   5.388  1.00 92.79           H
ATOM    599  HN  TRP A  56      15.352  -0.071   5.230  1.00 92.79           H
ATOM    600  N   LEU A  57      16.162  -0.874   2.298  1.00 94.34           N
ATOM    601  CA  LEU A  57      16.290  -1.635   1.067  1.00 94.34           C
ATOM    602  C   LEU A  57      15.116  -1.305   0.143  1.00 94.34           C
ATOM    603  O   LEU A  57      15.313  -0.999  -1.032  1.00 94.34           O
ATOM    604  HA  LEU A  57      17.212  -1.317   0.580  1.00 94.34           H
ATOM    605  CB  LEU A  57      16.432  -3.128   1.372  1.00 94.34           C
ATOM    606 1HB  LEU A  57      17.301  -3.266   2.015  1.00 94.34           H
ATOM    607 2HB  LEU A  57      15.560  -3.446   1.943  1.00 94.34           H
ATOM    608  CG  LEU A  57      16.578  -4.050   0.160  1.00 94.34           C
ATOM    609  HG  LEU A  57      15.735  -3.870  -0.509  1.00 94.34           H
ATOM    610  CD1 LEU A  57      17.852  -3.729  -0.623  1.00 94.34           C
ATOM    611 1HD1 LEU A  57      17.815  -2.697  -0.971  1.00 94.34           H
ATOM    612 2HD1 LEU A  57      18.719  -3.863   0.024  1.00 94.34           H
ATOM    613 3HD1 LEU A  57      17.931  -4.398  -1.480  1.00 94.34           H
ATOM    614  CD2 LEU A  57      16.517  -5.520   0.578  1.00 94.34           C
ATOM    615 1HD2 LEU A  57      17.326  -5.732   1.278  1.00 94.34           H
ATOM    616 2HD2 LEU A  57      15.559  -5.722   1.058  1.00 94.34           H
ATOM    617 3HD2 LEU A  57      16.623  -6.153  -0.302  1.00 94.34           H
ATOM    618  HN  LEU A  57      16.068  -1.425   3.127  1.00 94.34           H
ATOM    619  N   VAL A  58      13.921  -1.378   0.710  1.00 95.61           N
ATOM    620  CA  VAL A  58      12.712  -1.147  -0.062  1.00 95.61           C
ATOM    621  C   VAL A  58      12.747   0.267  -0.645  1.00 95.61           C
ATOM    622  O   VAL A  58      12.429   0.468  -1.816  1.00 95.61           O
ATOM    623  HA  VAL A  58      12.702  -1.864  -0.883  1.00 95.61           H
ATOM    624  CB  VAL A  58      11.479  -1.405   0.807  1.00 95.61           C
ATOM    625  HB  VAL A  58      11.577  -0.808   1.713  1.00 95.61           H
ATOM    626  CG1 VAL A  58      10.201  -0.963   0.090  1.00 95.61           C
ATOM    627 1HG1 VAL A  58      10.257   0.103  -0.129  1.00 95.61           H
ATOM    628 2HG1 VAL A  58      10.095  -1.521  -0.841  1.00 95.61           H
ATOM    629 3HG1 VAL A  58       9.340  -1.158   0.730  1.00 95.61           H
ATOM    630  CG2 VAL A  58      11.396  -2.876   1.218  1.00 95.61           C
ATOM    631 1HG2 VAL A  58      11.332  -3.500   0.327  1.00 95.61           H
ATOM    632 2HG2 VAL A  58      12.287  -3.145   1.787  1.00 95.61           H
ATOM    633 3HG2 VAL A  58      10.511  -3.031   1.835  1.00 95.61           H
ATOM    634  HN  VAL A  58      13.771  -1.591   1.675  1.00 95.61           H
ATOM    635  N   PHE A  59      13.137   1.211   0.199  1.00 96.23           N
ATOM    636  CA  PHE A  59      13.170   2.607  -0.203  1.00 96.23           C
ATOM    637  C   PHE A  59      14.081   2.807  -1.416  1.00 96.23           C
ATOM    638  O   PHE A  59      13.676   3.409  -2.409  1.00 96.23           O
ATOM    639  HA  PHE A  59      12.151   2.893  -0.466  1.00 96.23           H
ATOM    640  CB  PHE A  59      13.732   3.400   0.979  1.00 96.23           C
ATOM    641 1HB  PHE A  59      13.033   3.335   1.812  1.00 96.23           H
ATOM    642 2HB  PHE A  59      14.662   2.934   1.306  1.00 96.23           H
ATOM    643  CG  PHE A  59      13.999   4.874   0.668  1.00 96.23           C
ATOM    644  CD1 PHE A  59      15.278   5.328   0.574  1.00 96.23           C
ATOM    645  HD1 PHE A  59      16.112   4.642   0.719  1.00 96.23           H
ATOM    646  CD2 PHE A  59      12.958   5.730   0.487  1.00 96.23           C
ATOM    647  HD2 PHE A  59      11.934   5.366   0.563  1.00 96.23           H
ATOM    648  CE1 PHE A  59      15.526   6.697   0.286  1.00 96.23           C
ATOM    649  HE1 PHE A  59      16.550   7.061   0.211  1.00 96.23           H
ATOM    650  CE2 PHE A  59      13.206   7.099   0.199  1.00 96.23           C
ATOM    651  HE2 PHE A  59      12.372   7.785   0.054  1.00 96.23           H
ATOM    652  CZ  PHE A  59      14.485   7.553   0.105  1.00 96.23           C
ATOM    653  HZ  PHE A  59      14.675   8.603  -0.116  1.00 96.23           H
ATOM    654  HN  PHE A  59      13.425   1.036   1.140  1.00 96.23           H
ATOM    655  N   ILE A  60      15.295   2.291  -1.295  1.00 94.34           N
ATOM    656  CA  ILE A  60      16.318   2.542  -2.296  1.00 94.34           C
ATOM    657  C   ILE A  60      15.857   1.981  -3.642  1.00 94.34           C
ATOM    658  O   ILE A  60      15.864   2.689  -4.648  1.00 94.34           O
ATOM    659  HA  ILE A  60      16.425   3.623  -2.390  1.00 94.34           H
ATOM    660  CB  ILE A  60      17.669   1.994  -1.831  1.00 94.34           C
ATOM    661  HB  ILE A  60      17.520   0.973  -1.480  1.00 94.34           H
ATOM    662  CG1 ILE A  60      18.213   2.802  -0.651  1.00 94.34           C
ATOM    663 1HG1 ILE A  60      18.547   3.780  -0.999  1.00 94.34           H
ATOM    664 2HG1 ILE A  60      17.416   2.977   0.073  1.00 94.34           H
ATOM    665  CG2 ILE A  60      18.665   1.932  -2.991  1.00 94.34           C
ATOM    666 1HG2 ILE A  60      18.273   1.281  -3.772  1.00 94.34           H
ATOM    667 2HG2 ILE A  60      18.814   2.934  -3.394  1.00 94.34           H
ATOM    668 3HG2 ILE A  60      19.616   1.539  -2.633  1.00 94.34           H
ATOM    669  CD1 ILE A  60      19.373   2.071   0.026  1.00 94.34           C
ATOM    670 1HD1 ILE A  60      19.029   1.105   0.394  1.00 94.34           H
ATOM    671 2HD1 ILE A  60      20.177   1.920  -0.694  1.00 94.34           H
ATOM    672 3HD1 ILE A  60      19.741   2.668   0.861  1.00 94.34           H
ATOM    673  HN  ILE A  60      15.583   1.712  -0.532  1.00 94.34           H
ATOM    674  N   VAL A  61      15.468   0.715  -3.618  1.00 95.00           N
ATOM    675  CA  VAL A  61      15.152   0.005  -4.845  1.00 95.00           C
ATOM    676  C   VAL A  61      13.898   0.616  -5.474  1.00 95.00           C
ATOM    677  O   VAL A  61      13.850   0.836  -6.684  1.00 95.00           O
ATOM    678  HA  VAL A  61      15.990   0.143  -5.529  1.00 95.00           H
ATOM    679  CB  VAL A  61      15.012  -1.492  -4.563  1.00 95.00           C
ATOM    680  HB  VAL A  61      14.242  -1.618  -3.801  1.00 95.00           H
ATOM    681  CG1 VAL A  61      14.561  -2.246  -5.816  1.00 95.00           C
ATOM    682 1HG1 VAL A  61      13.596  -1.860  -6.144  1.00 95.00           H
ATOM    683 2HG1 VAL A  61      15.297  -2.108  -6.607  1.00 95.00           H
ATOM    684 3HG1 VAL A  61      14.469  -3.308  -5.587  1.00 95.00           H
ATOM    685  CG2 VAL A  61      16.317  -2.071  -4.014  1.00 95.00           C
ATOM    686 1HG2 VAL A  61      17.114  -1.927  -4.743  1.00 95.00           H
ATOM    687 2HG2 VAL A  61      16.578  -1.563  -3.085  1.00 95.00           H
ATOM    688 3HG2 VAL A  61      16.189  -3.136  -3.822  1.00 95.00           H
ATOM    689  HN  VAL A  61      15.367   0.177  -2.781  1.00 95.00           H
ATOM    690  N   GLY A  62      12.914   0.871  -4.625  1.00 96.40           N
ATOM    691  CA  GLY A  62      11.626   1.354  -5.096  1.00 96.40           C
ATOM    692  C   GLY A  62      11.744   2.772  -5.658  1.00 96.40           C
ATOM    693  O   GLY A  62      11.151   3.086  -6.689  1.00 96.40           O
ATOM    694 1HA  GLY A  62      11.242   0.684  -5.865  1.00 96.40           H
ATOM    695 2HA  GLY A  62      10.908   1.342  -4.276  1.00 96.40           H
ATOM    696  HN  GLY A  62      12.985   0.754  -3.635  1.00 96.40           H
ATOM    697  N   ALA A  63      12.514   3.590  -4.956  1.00 96.09           N
ATOM    698  CA  ALA A  63      12.677   4.981  -5.344  1.00 96.09           C
ATOM    699  C   ALA A  63      13.329   5.047  -6.726  1.00 96.09           C
ATOM    700  O   ALA A  63      12.911   5.833  -7.576  1.00 96.09           O
ATOM    701  HA  ALA A  63      11.685   5.429  -5.397  1.00 96.09           H
ATOM    702  CB  ALA A  63      13.494   5.716  -4.279  1.00 96.09           C
ATOM    703 1HB  ALA A  63      12.974   5.664  -3.322  1.00 96.09           H
ATOM    704 2HB  ALA A  63      14.474   5.248  -4.185  1.00 96.09           H
ATOM    705 3HB  ALA A  63      13.616   6.759  -4.570  1.00 96.09           H
ATOM    706  HN  ALA A  63      13.020   3.318  -4.137  1.00 96.09           H
ATOM    707  N   LEU A  64      14.341   4.212  -6.909  1.00 90.63           N
ATOM    708  CA  LEU A  64      15.063   4.177  -8.169  1.00 90.63           C
ATOM    709  C   LEU A  64      14.108   3.757  -9.288  1.00 90.63           C
ATOM    710  O   LEU A  64      14.074   4.382 -10.347  1.00 90.63           O
ATOM    711  HA  LEU A  64      15.412   5.189  -8.375  1.00 90.63           H
ATOM    712  CB  LEU A  64      16.302   3.286  -8.052  1.00 90.63           C
ATOM    713 1HB  LEU A  64      16.002   2.338  -7.605  1.00 90.63           H
ATOM    714 2HB  LEU A  64      16.663   3.065  -9.056  1.00 90.63           H
ATOM    715  CG  LEU A  64      17.464   3.857  -7.237  1.00 90.63           C
ATOM    716  HG  LEU A  64      17.083   4.154  -6.260  1.00 90.63           H
ATOM    717  CD1 LEU A  64      18.541   2.797  -6.999  1.00 90.63           C
ATOM    718 1HD1 LEU A  64      18.109   1.958  -6.452  1.00 90.63           H
ATOM    719 2HD1 LEU A  64      18.924   2.447  -7.957  1.00 90.63           H
ATOM    720 3HD1 LEU A  64      19.355   3.229  -6.417  1.00 90.63           H
ATOM    721  CD2 LEU A  64      18.033   5.113  -7.900  1.00 90.63           C
ATOM    722 1HD2 LEU A  64      18.395   4.865  -8.898  1.00 90.63           H
ATOM    723 2HD2 LEU A  64      17.253   5.870  -7.974  1.00 90.63           H
ATOM    724 3HD2 LEU A  64      18.858   5.499  -7.300  1.00 90.63           H
ATOM    725  HN  LEU A  64      14.668   3.570  -6.216  1.00 90.63           H
ATOM    726  N   GLY A  65      13.356   2.701  -9.016  1.00 94.22           N
ATOM    727  CA  GLY A  65      12.495   2.113 -10.028  1.00 94.22           C
ATOM    728  C   GLY A  65      11.415   3.102 -10.471  1.00 94.22           C
ATOM    729  O   GLY A  65      11.247   3.351 -11.664  1.00 94.22           O
ATOM    730 1HA  GLY A  65      13.093   1.813 -10.889  1.00 94.22           H
ATOM    731 2HA  GLY A  65      12.027   1.211  -9.634  1.00 94.22           H
ATOM    732  HN  GLY A  65      13.328   2.249  -8.124  1.00 94.22           H
ATOM    733  N   ASN A  66      10.711   3.641  -9.486  1.00 92.74           N
ATOM    734  CA  ASN A  66       9.549   4.468  -9.762  1.00 92.74           C
ATOM    735  C   ASN A  66      10.007   5.807 -10.341  1.00 92.74           C
ATOM    736  O   ASN A  66       9.344   6.372 -11.210  1.00 92.74           O
ATOM    737  HA  ASN A  66       8.949   3.892 -10.467  1.00 92.74           H
ATOM    738  CB  ASN A  66       8.758   4.751  -8.483  1.00 92.74           C
ATOM    739 1HB  ASN A  66       9.444   5.015  -7.678  1.00 92.74           H
ATOM    740 2HB  ASN A  66       8.103   5.609  -8.639  1.00 92.74           H
ATOM    741  CG  ASN A  66       7.926   3.535  -8.072  1.00 92.74           C
ATOM    742  OD1 ASN A  66       6.975   3.149  -8.733  1.00 92.74           O
ATOM    743  ND2 ASN A  66       8.334   2.955  -6.947  1.00 92.74           N
ATOM    744 1HD2 ASN A  66       9.121   3.322  -6.453  1.00 92.74           H
ATOM    745 2HD2 ASN A  66       7.853   2.152  -6.596  1.00 92.74           H
ATOM    746  HN  ASN A  66      10.923   3.520  -8.516  1.00 92.74           H
ATOM    747  N   SER A  67      11.138   6.278  -9.836  1.00 92.32           N
ATOM    748  CA  SER A  67      11.710   7.525 -10.316  1.00 92.32           C
ATOM    749  C   SER A  67      12.034   7.412 -11.807  1.00 92.32           C
ATOM    750  O   SER A  67      11.867   8.374 -12.556  1.00 92.32           O
ATOM    751  HA  SER A  67      10.942   8.279 -10.147  1.00 92.32           H
ATOM    752  CB  SER A  67      12.968   7.893  -9.526  1.00 92.32           C
ATOM    753 1HB  SER A  67      13.703   7.095  -9.622  1.00 92.32           H
ATOM    754 2HB  SER A  67      13.415   8.791  -9.954  1.00 92.32           H
ATOM    755  OG  SER A  67      12.686   8.115  -8.147  1.00 92.32           O
ATOM    756  HG  SER A  67      13.051   7.364  -7.598  1.00 92.32           H
ATOM    757  HN  SER A  67      11.660   5.824  -9.114  1.00 92.32           H
ATOM    758  N   LEU A  68      12.491   6.230 -12.193  1.00 87.52           N
ATOM    759  CA  LEU A  68      12.847   5.982 -13.580  1.00 87.52           C
ATOM    760  C   LEU A  68      11.584   6.036 -14.443  1.00 87.52           C
ATOM    761  O   LEU A  68      11.607   6.574 -15.549  1.00 87.52           O
ATOM    762  HA  LEU A  68      13.515   6.784 -13.895  1.00 87.52           H
ATOM    763  CB  LEU A  68      13.623   4.670 -13.708  1.00 87.52           C
ATOM    764 1HB  LEU A  68      14.450   4.689 -12.998  1.00 87.52           H
ATOM    765 2HB  LEU A  68      12.967   3.852 -13.411  1.00 87.52           H
ATOM    766  CG  LEU A  68      14.187   4.357 -15.095  1.00 87.52           C
ATOM    767  HG  LEU A  68      13.375   4.429 -15.818  1.00 87.52           H
ATOM    768  CD1 LEU A  68      15.247   5.383 -15.501  1.00 87.52           C
ATOM    769 1HD1 LEU A  68      14.801   6.377 -15.522  1.00 87.52           H
ATOM    770 2HD1 LEU A  68      16.064   5.366 -14.780  1.00 87.52           H
ATOM    771 3HD1 LEU A  68      15.631   5.136 -16.491  1.00 87.52           H
ATOM    772  CD2 LEU A  68      14.722   2.925 -15.159  1.00 87.52           C
ATOM    773 1HD2 LEU A  68      15.516   2.800 -14.423  1.00 87.52           H
ATOM    774 2HD2 LEU A  68      13.914   2.225 -14.944  1.00 87.52           H
ATOM    775 3HD2 LEU A  68      15.116   2.728 -16.156  1.00 87.52           H
ATOM    776  HN  LEU A  68      12.620   5.452 -11.578  1.00 87.52           H
ATOM    777  N   VAL A  69      10.513   5.472 -13.904  1.00 90.96           N
ATOM    778  CA  VAL A  69       9.245   5.445 -14.614  1.00 90.96           C
ATOM    779  C   VAL A  69       8.811   6.878 -14.929  1.00 90.96           C
ATOM    780  O   VAL A  69       8.490   7.195 -16.073  1.00 90.96           O
ATOM    781  HA  VAL A  69       9.404   4.912 -15.551  1.00 90.96           H
ATOM    782  CB  VAL A  69       8.207   4.671 -13.799  1.00 90.96           C
ATOM    783  HB  VAL A  69       8.183   5.096 -12.796  1.00 90.96           H
ATOM    784  CG1 VAL A  69       6.811   4.822 -14.406  1.00 90.96           C
ATOM    785 1HG1 VAL A  69       6.531   5.875 -14.418  1.00 90.96           H
ATOM    786 2HG1 VAL A  69       6.814   4.435 -15.425  1.00 90.96           H
ATOM    787 3HG1 VAL A  69       6.092   4.262 -13.808  1.00 90.96           H
ATOM    788  CG2 VAL A  69       8.595   3.196 -13.676  1.00 90.96           C
ATOM    789 1HG2 VAL A  69       8.660   2.753 -14.669  1.00 90.96           H
ATOM    790 2HG2 VAL A  69       9.561   3.115 -13.178  1.00 90.96           H
ATOM    791 3HG2 VAL A  69       7.840   2.670 -13.092  1.00 90.96           H
ATOM    792  HN  VAL A  69      10.503   5.040 -13.003  1.00 90.96           H
ATOM    793  N   ILE A  70       8.816   7.705 -13.894  1.00 91.07           N
ATOM    794  CA  ILE A  70       8.331   9.068 -14.023  1.00 91.07           C
ATOM    795  C   ILE A  70       9.173   9.808 -15.065  1.00 91.07           C
ATOM    796  O   ILE A  70       8.638  10.548 -15.889  1.00 91.07           O
ATOM    797  HA  ILE A  70       7.303   9.017 -14.384  1.00 91.07           H
ATOM    798  CB  ILE A  70       8.297   9.757 -12.658  1.00 91.07           C
ATOM    799  HB  ILE A  70       9.281   9.655 -12.200  1.00 91.07           H
ATOM    800  CG1 ILE A  70       7.293   9.078 -11.725  1.00 91.07           C
ATOM    801 1HG1 ILE A  70       6.278   9.326 -12.036  1.00 91.07           H
ATOM    802 2HG1 ILE A  70       7.394   7.995 -11.802  1.00 91.07           H
ATOM    803  CG2 ILE A  70       8.021  11.255 -12.805  1.00 91.07           C
ATOM    804 1HG2 ILE A  70       8.806  11.711 -13.408  1.00 91.07           H
ATOM    805 2HG2 ILE A  70       7.057  11.399 -13.294  1.00 91.07           H
ATOM    806 3HG2 ILE A  70       8.002  11.720 -11.820  1.00 91.07           H
ATOM    807  CD1 ILE A  70       7.509   9.514 -10.275  1.00 91.07           C
ATOM    808 1HD1 ILE A  70       8.516   9.243  -9.960  1.00 91.07           H
ATOM    809 2HD1 ILE A  70       7.382  10.594 -10.198  1.00 91.07           H
ATOM    810 3HD1 ILE A  70       6.781   9.017  -9.633  1.00 91.07           H
ATOM    811  HN  ILE A  70       9.142   7.457 -12.982  1.00 91.07           H
ATOM    812  N   LEU A  71      10.476   9.581 -14.994  1.00 85.38           N
ATOM    813  CA  LEU A  71      11.405  10.279 -15.867  1.00 85.38           C
ATOM    814  C   LEU A  71      11.057   9.972 -17.325  1.00 85.38           C
ATOM    815  O   LEU A  71      11.003  10.876 -18.157  1.00 85.38           O
ATOM    816  HA  LEU A  71      11.273  11.348 -15.698  1.00 85.38           H
ATOM    817  CB  LEU A  71      12.850   9.938 -15.494  1.00 85.38           C
ATOM    818 1HB  LEU A  71      12.977  10.106 -14.425  1.00 85.38           H
ATOM    819 2HB  LEU A  71      13.007   8.874 -15.670  1.00 85.38           H
ATOM    820  CG  LEU A  71      13.936  10.716 -16.238  1.00 85.38           C
ATOM    821  HG  LEU A  71      13.588  10.902 -17.254  1.00 85.38           H
ATOM    822  CD1 LEU A  71      14.178  12.079 -15.587  1.00 85.38           C
ATOM    823 1HD1 LEU A  71      13.256  12.660 -15.607  1.00 85.38           H
ATOM    824 2HD1 LEU A  71      14.495  11.937 -14.554  1.00 85.38           H
ATOM    825 3HD1 LEU A  71      14.955  12.612 -16.135  1.00 85.38           H
ATOM    826  CD2 LEU A  71      15.223   9.896 -16.345  1.00 85.38           C
ATOM    827 1HD2 LEU A  71      15.586   9.658 -15.345  1.00 85.38           H
ATOM    828 2HD2 LEU A  71      15.021   8.972 -16.887  1.00 85.38           H
ATOM    829 3HD2 LEU A  71      15.979  10.473 -16.878  1.00 85.38           H
ATOM    830  HN  LEU A  71      10.898   8.937 -14.357  1.00 85.38           H
ATOM    831  N   VAL A  72      10.831   8.693 -17.589  1.00 85.23           N
ATOM    832  CA  VAL A  72      10.634   8.235 -18.954  1.00 85.23           C
ATOM    833  C   VAL A  72       9.358   8.862 -19.519  1.00 85.23           C
ATOM    834  O   VAL A  72       9.342   9.325 -20.659  1.00 85.23           O
ATOM    835  HA  VAL A  72      11.485   8.579 -19.542  1.00 85.23           H
ATOM    836  CB  VAL A  72      10.617   6.705 -18.994  1.00 85.23           C
ATOM    837  HB  VAL A  72       9.862   6.360 -18.288  1.00 85.23           H
ATOM    838  CG1 VAL A  72      10.227   6.198 -20.384  1.00 85.23           C
ATOM    839 1HG1 VAL A  72       9.234   6.566 -20.640  1.00 85.23           H
ATOM    840 2HG1 VAL A  72      10.948   6.559 -21.118  1.00 85.23           H
ATOM    841 3HG1 VAL A  72      10.223   5.108 -20.385  1.00 85.23           H
ATOM    842  CG2 VAL A  72      11.966   6.130 -18.559  1.00 85.23           C
ATOM    843 1HG2 VAL A  72      12.747   6.489 -19.229  1.00 85.23           H
ATOM    844 2HG2 VAL A  72      12.186   6.450 -17.541  1.00 85.23           H
ATOM    845 3HG2 VAL A  72      11.926   5.042 -18.597  1.00 85.23           H
ATOM    846  HN  VAL A  72      10.781   7.978 -16.892  1.00 85.23           H
ATOM    847  N   TYR A  73       8.320   8.858 -18.696  1.00 84.97           N
ATOM    848  CA  TYR A  73       7.035   9.397 -19.109  1.00 84.97           C
ATOM    849  C   TYR A  73       7.121  10.908 -19.332  1.00 84.97           C
ATOM    850  O   TYR A  73       6.445  11.450 -20.205  1.00 84.97           O
ATOM    851  HA  TYR A  73       6.754   8.914 -20.045  1.00 84.97           H
ATOM    852  CB  TYR A  73       6.070   9.117 -17.956  1.00 84.97           C
ATOM    853 1HB  TYR A  73       6.638   9.055 -17.027  1.00 84.97           H
ATOM    854 2HB  TYR A  73       5.386   9.960 -17.855  1.00 84.97           H
ATOM    855  CG  TYR A  73       5.254   7.834 -18.125  1.00 84.97           C
ATOM    856  CD1 TYR A  73       4.329   7.733 -19.144  1.00 84.97           C
ATOM    857  HD1 TYR A  73       4.180   8.568 -19.828  1.00 84.97           H
ATOM    858  CD2 TYR A  73       5.443   6.777 -17.258  1.00 84.97           C
ATOM    859  HD2 TYR A  73       6.174   6.856 -16.453  1.00 84.97           H
ATOM    860  CE1 TYR A  73       3.561   6.526 -19.303  1.00 84.97           C
ATOM    861  HE1 TYR A  73       2.827   6.433 -20.103  1.00 84.97           H
ATOM    862  CE2 TYR A  73       4.675   5.569 -17.417  1.00 84.97           C
ATOM    863  HE2 TYR A  73       4.815   4.727 -16.739  1.00 84.97           H
ATOM    864  CZ  TYR A  73       3.772   5.503 -18.431  1.00 84.97           C
ATOM    865  OH  TYR A  73       3.047   4.363 -18.581  1.00 84.97           O
ATOM    866  HH  TYR A  73       2.593   4.361 -19.472  1.00 84.97           H
ATOM    867  HN  TYR A  73       8.347   8.496 -17.764  1.00 84.97           H
ATOM    868  N   TRP A  74       7.958  11.546 -18.527  1.00 74.40           N
ATOM    869  CA  TRP A  74       8.067  12.995 -18.558  1.00 74.40           C
ATOM    870  C   TRP A  74       8.706  13.393 -19.890  1.00 74.40           C
ATOM    871  O   TRP A  74       8.200  14.270 -20.587  1.00 74.40           O
ATOM    872  HA  TRP A  74       7.060  13.407 -18.490  1.00 74.40           H
ATOM    873  CB  TRP A  74       8.842  13.512 -17.344  1.00 74.40           C
ATOM    874 1HB  TRP A  74       8.388  13.111 -16.438  1.00 74.40           H
ATOM    875 2HB  TRP A  74       9.862  13.128 -17.387  1.00 74.40           H
ATOM    876  CG  TRP A  74       8.892  15.038 -17.241  1.00 74.40           C
ATOM    877  CD1 TRP A  74       8.069  15.930 -17.809  1.00 74.40           C
ATOM    878  HD1 TRP A  74       7.223  15.667 -18.445  1.00 74.40           H
ATOM    879  CD2 TRP A  74       9.851  15.819 -16.498  1.00 74.40           C
ATOM    880  NE1 TRP A  74       8.427  17.224 -17.488  1.00 74.40           N
ATOM    881  HE1 TRP A  74       7.966  18.058 -17.792  1.00 74.40           H
ATOM    882  CE2 TRP A  74       9.545  17.154 -16.666  1.00 74.40           C
ATOM    883  CE3 TRP A  74      10.942  15.410 -15.711  1.00 74.40           C
ATOM    884  HE3 TRP A  74      11.205  14.363 -15.563  1.00 74.40           H
ATOM    885  CZ2 TRP A  74      10.281  18.189 -16.077  1.00 74.40           C
ATOM    886  HZ2 TRP A  74      10.019  19.236 -16.225  1.00 74.40           H
ATOM    887  CZ3 TRP A  74      11.668  16.457 -15.130  1.00 74.40           C
ATOM    888  HZ3 TRP A  74      12.525  16.196 -14.509  1.00 74.40           H
ATOM    889  CH2 TRP A  74      11.373  17.806 -15.289  1.00 74.40           C
ATOM    890  HH2 TRP A  74      11.988  18.562 -14.801  1.00 74.40           H
ATOM    891  HN  TRP A  74       8.553  11.092 -17.864  1.00 74.40           H
ATOM    892  N   TYR A  75       9.809  12.728 -20.202  1.00 71.19           N
ATOM    893  CA  TYR A  75      10.664  13.167 -21.292  1.00 71.19           C
ATOM    894  C   TYR A  75      10.141  12.660 -22.637  1.00 71.19           C
ATOM    895  O   TYR A  75      10.203  13.370 -23.639  1.00 71.19           O
ATOM    896  HA  TYR A  75      10.666  14.257 -21.299  1.00 71.19           H
ATOM    897  CB  TYR A  75      12.038  12.549 -21.026  1.00 71.19           C
ATOM    898 1HB  TYR A  75      11.911  11.658 -20.410  1.00 71.19           H
ATOM    899 2HB  TYR A  75      12.468  12.223 -21.973  1.00 71.19           H
ATOM    900  CG  TYR A  75      13.022  13.494 -20.333  1.00 71.19           C
ATOM    901  CD1 TYR A  75      13.828  14.323 -21.086  1.00 71.19           C
ATOM    902  HD1 TYR A  75      13.764  14.305 -22.174  1.00 71.19           H
ATOM    903  CD2 TYR A  75      13.103  13.517 -18.955  1.00 71.19           C
ATOM    904  HD2 TYR A  75      12.466  12.862 -18.361  1.00 71.19           H
ATOM    905  CE1 TYR A  75      14.754  15.212 -20.434  1.00 71.19           C
ATOM    906  HE1 TYR A  75      15.397  15.872 -21.016  1.00 71.19           H
ATOM    907  CE2 TYR A  75      14.029  14.406 -18.304  1.00 71.19           C
ATOM    908  HE2 TYR A  75      14.103  14.434 -17.217  1.00 71.19           H
ATOM    909  CZ  TYR A  75      14.809  15.210 -19.075  1.00 71.19           C
ATOM    910  OH  TYR A  75      15.684  16.050 -18.459  1.00 71.19           O
ATOM    911  HH  TYR A  75      15.591  15.972 -17.467  1.00 71.19           H
ATOM    912  HN  TYR A  75      10.120  11.905 -19.726  1.00 71.19           H
ATOM    913  N   CYS A  76       9.639  11.434 -22.616  1.00 71.20           N
ATOM    914  CA  CYS A  76       9.545  10.642 -23.831  1.00 71.20           C
ATOM    915  C   CYS A  76       8.085  10.226 -24.022  1.00 71.20           C
ATOM    916  O   CYS A  76       7.455  10.597 -25.011  1.00 71.20           O
ATOM    917  HA  CYS A  76       9.875  11.284 -24.649  1.00 71.20           H
ATOM    918  CB  CYS A  76      10.483   9.434 -23.793  1.00 71.20           C
ATOM    919 1HB  CYS A  76      11.403   9.694 -23.270  1.00 71.20           H
ATOM    920 2HB  CYS A  76      10.018   8.621 -23.236  1.00 71.20           H
ATOM    921  SG  CYS A  76      10.866   8.885 -25.496  1.00 71.20           S
ATOM    922  HG  CYS A  76       9.650   8.423 -25.770  1.00 71.20           H
ATOM    923  HN  CYS A  76       9.300  10.983 -21.791  1.00 71.20           H
ATOM    924  N   THR A  77       7.590   9.462 -23.060  1.00 64.39           N
ATOM    925  CA  THR A  77       6.367   8.704 -23.260  1.00 64.39           C
ATOM    926  C   THR A  77       5.179   9.650 -23.451  1.00 64.39           C
ATOM    927  O   THR A  77       4.350   9.441 -24.335  1.00 64.39           O
ATOM    928  HA  THR A  77       6.467   8.127 -24.180  1.00 64.39           H
ATOM    929  CB  THR A  77       6.201   7.751 -22.075  1.00 64.39           C
ATOM    930  HB  THR A  77       5.994   8.304 -21.158  1.00 64.39           H
ATOM    931  OG1 THR A  77       7.403   6.986 -22.074  1.00 64.39           O
ATOM    932  HG1 THR A  77       7.415   6.368 -22.860  1.00 64.39           H
ATOM    933  CG2 THR A  77       5.099   6.715 -22.306  1.00 64.39           C
ATOM    934 1HG2 THR A  77       5.341   6.118 -23.185  1.00 64.39           H
ATOM    935 2HG2 THR A  77       4.148   7.225 -22.463  1.00 64.39           H
ATOM    936 3HG2 THR A  77       5.023   6.065 -21.434  1.00 64.39           H
ATOM    937  HN  THR A  77       8.010   9.356 -22.159  1.00 64.39           H
ATOM    938  N   ARG A  78       5.135  10.670 -22.607  1.00 61.19           N
ATOM    939  CA  ARG A  78       3.938  11.483 -22.478  1.00 61.19           C
ATOM    940  C   ARG A  78       2.710  10.592 -22.277  1.00 61.19           C
ATOM    941  O   ARG A  78       2.652   9.482 -22.804  1.00 61.19           O
ATOM    942  HA  ARG A  78       4.117  12.107 -21.602  1.00 61.19           H
ATOM    943  CB  ARG A  78       3.729  12.356 -23.717  1.00 61.19           C
ATOM    944 1HB  ARG A  78       3.619  11.723 -24.598  1.00 61.19           H
ATOM    945 2HB  ARG A  78       2.804  12.923 -23.615  1.00 61.19           H
ATOM    946  CG  ARG A  78       4.903  13.317 -23.915  1.00 61.19           C
ATOM    947 1HG  ARG A  78       5.094  13.860 -22.989  1.00 61.19           H
ATOM    948 2HG  ARG A  78       5.806  12.750 -24.144  1.00 61.19           H
ATOM    949  CD  ARG A  78       4.616  14.308 -25.044  1.00 61.19           C
ATOM    950 1HD  ARG A  78       4.447  13.770 -25.977  1.00 61.19           H
ATOM    951 2HD  ARG A  78       3.704  14.865 -24.828  1.00 61.19           H
ATOM    952  NE  ARG A  78       5.753  15.242 -25.199  1.00 61.19           N
ATOM    953  HE  ARG A  78       6.591  15.050 -24.687  1.00 61.19           H
ATOM    954  CZ  ARG A  78       5.732  16.329 -25.983  1.00 61.19           C
ATOM    955  NH1 ARG A  78       4.636  16.635 -26.692  1.00 61.19           N
ATOM    956 1HH1 ARG A  78       3.827  16.050 -26.638  1.00 61.19           H
ATOM    957 2HH1 ARG A  78       4.628  17.448 -27.274  1.00 61.19           H
ATOM    958  NH2 ARG A  78       6.822  17.106 -26.047  1.00 61.19           N
ATOM    959 1HH2 ARG A  78       6.822  17.921 -26.627  1.00 61.19           H
ATOM    960 2HH2 ARG A  78       7.635  16.871 -25.515  1.00 61.19           H
ATOM    961  HN  ARG A  78       5.896  10.943 -22.019  1.00 61.19           H
ATOM    962  N   VAL A  79       1.759  11.112 -21.515  1.00 75.90           N
ATOM    963  CA  VAL A  79       0.528  10.386 -21.254  1.00 75.90           C
ATOM    964  C   VAL A  79      -0.403  10.521 -22.460  1.00 75.90           C
ATOM    965  O   VAL A  79      -0.994  11.578 -22.678  1.00 75.90           O
ATOM    966  HA  VAL A  79       0.787   9.335 -21.126  1.00 75.90           H
ATOM    967  CB  VAL A  79      -0.105  10.880 -19.952  1.00 75.90           C
ATOM    968  HB  VAL A  79      -0.380  11.926 -20.088  1.00 75.90           H
ATOM    969  CG1 VAL A  79      -1.380  10.098 -19.631  1.00 75.90           C
ATOM    970 1HG1 VAL A  79      -2.099  10.227 -20.440  1.00 75.90           H
ATOM    971 2HG1 VAL A  79      -1.140   9.040 -19.524  1.00 75.90           H
ATOM    972 3HG1 VAL A  79      -1.810  10.469 -18.701  1.00 75.90           H
ATOM    973  CG2 VAL A  79       0.892  10.803 -18.794  1.00 75.90           C
ATOM    974 1HG2 VAL A  79       1.211   9.770 -18.657  1.00 75.90           H
ATOM    975 2HG2 VAL A  79       1.759  11.424 -19.018  1.00 75.90           H
ATOM    976 3HG2 VAL A  79       0.416  11.160 -17.880  1.00 75.90           H
ATOM    977  HN  VAL A  79       1.821  12.011 -21.079  1.00 75.90           H
ATOM    978  N   LYS A  80      -0.505   9.435 -23.213  1.00 68.58           N
ATOM    979  CA  LYS A  80      -1.287   9.444 -24.438  1.00 68.58           C
ATOM    980  C   LYS A  80      -2.536   8.581 -24.246  1.00 68.58           C
ATOM    981  O   LYS A  80      -3.528   8.754 -24.952  1.00 68.58           O
ATOM    982  HA  LYS A  80      -1.602  10.472 -24.616  1.00 68.58           H
ATOM    983  CB  LYS A  80      -0.424   9.022 -25.628  1.00 68.58           C
ATOM    984 1HB  LYS A  80       0.053   8.065 -25.415  1.00 68.58           H
ATOM    985 2HB  LYS A  80      -1.055   8.875 -26.505  1.00 68.58           H
ATOM    986  CG  LYS A  80       0.644  10.074 -25.931  1.00 68.58           C
ATOM    987 1HG  LYS A  80       0.170  11.041 -26.100  1.00 68.58           H
ATOM    988 2HG  LYS A  80       1.303  10.188 -25.070  1.00 68.58           H
ATOM    989  CD  LYS A  80       1.466   9.682 -27.161  1.00 68.58           C
ATOM    990 1HD  LYS A  80       1.912   8.699 -27.007  1.00 68.58           H
ATOM    991 2HD  LYS A  80       0.812   9.603 -28.030  1.00 68.58           H
ATOM    992  CE  LYS A  80       2.566  10.710 -27.436  1.00 68.58           C
ATOM    993 1HE  LYS A  80       2.122  11.694 -27.588  1.00 68.58           H
ATOM    994 2HE  LYS A  80       3.224  10.787 -26.570  1.00 68.58           H
ATOM    995  NZ  LYS A  80       3.350  10.323 -28.629  1.00 68.58           N
ATOM    996 1HZ  LYS A  80       4.064  11.021 -28.806  1.00 68.58           H
ATOM    997 2HZ  LYS A  80       3.790   9.423 -28.468  1.00 68.58           H
ATOM    998 3HZ  LYS A  80       2.735  10.259 -29.433  1.00 68.58           H
ATOM    999  HN  LYS A  80      -0.066   8.563 -22.999  1.00 68.58           H
ATOM   1000  N   THR A  81      -2.446   7.671 -23.288  1.00 80.25           N
ATOM   1001  CA  THR A  81      -3.489   6.677 -23.100  1.00 80.25           C
ATOM   1002  C   THR A  81      -3.983   6.690 -21.651  1.00 80.25           C
ATOM   1003  O   THR A  81      -3.326   7.246 -20.773  1.00 80.25           O
ATOM   1004  HA  THR A  81      -4.338   6.946 -23.729  1.00 80.25           H
ATOM   1005  CB  THR A  81      -2.936   5.321 -23.541  1.00 80.25           C
ATOM   1006  HB  THR A  81      -3.739   4.596 -23.672  1.00 80.25           H
ATOM   1007  OG1 THR A  81      -1.973   4.997 -22.541  1.00 80.25           O
ATOM   1008  HG1 THR A  81      -1.752   4.023 -22.582  1.00 80.25           H
ATOM   1009  CG2 THR A  81      -2.117   5.414 -24.830  1.00 80.25           C
ATOM   1010 1HG2 THR A  81      -1.273   6.087 -24.677  1.00 80.25           H
ATOM   1011 2HG2 THR A  81      -2.746   5.797 -25.633  1.00 80.25           H
ATOM   1012 3HG2 THR A  81      -1.748   4.424 -25.098  1.00 80.25           H
ATOM   1013  HN  THR A  81      -1.680   7.606 -22.648  1.00 80.25           H
ATOM   1014  N   MET A  82      -5.136   6.070 -21.447  1.00 81.21           N
ATOM   1015  CA  MET A  82      -5.670   5.906 -20.106  1.00 81.21           C
ATOM   1016  C   MET A  82      -4.706   5.108 -19.226  1.00 81.21           C
ATOM   1017  O   MET A  82      -4.541   5.414 -18.046  1.00 81.21           O
ATOM   1018  HA  MET A  82      -5.785   6.915 -19.710  1.00 81.21           H
ATOM   1019  CB  MET A  82      -7.015   5.180 -20.177  1.00 81.21           C
ATOM   1020 1HB  MET A  82      -7.692   5.724 -20.837  1.00 81.21           H
ATOM   1021 2HB  MET A  82      -6.876   4.190 -20.611  1.00 81.21           H
ATOM   1022  CG  MET A  82      -7.643   5.051 -18.788  1.00 81.21           C
ATOM   1023 1HG  MET A  82      -7.024   4.412 -18.158  1.00 81.21           H
ATOM   1024 2HG  MET A  82      -7.685   6.028 -18.307  1.00 81.21           H
ATOM   1025  SD  MET A  82      -9.286   4.366 -18.922  1.00 81.21           S
ATOM   1026  CE  MET A  82      -9.794   4.445 -17.212  1.00 81.21           C
ATOM   1027 1HE  MET A  82      -9.115   3.849 -16.603  1.00 81.21           H
ATOM   1028 2HE  MET A  82      -9.772   5.481 -16.874  1.00 81.21           H
ATOM   1029 3HE  MET A  82     -10.807   4.053 -17.116  1.00 81.21           H
ATOM   1030  HN  MET A  82      -5.701   5.684 -22.177  1.00 81.21           H
ATOM   1031  N   THR A  83      -4.094   4.102 -19.833  1.00 83.52           N
ATOM   1032  CA  THR A  83      -3.145   3.264 -19.122  1.00 83.52           C
ATOM   1033  C   THR A  83      -1.972   4.103 -18.610  1.00 83.52           C
ATOM   1034  O   THR A  83      -1.567   3.973 -17.456  1.00 83.52           O
ATOM   1035  HA  THR A  83      -3.643   2.845 -18.247  1.00 83.52           H
ATOM   1036  CB  THR A  83      -2.719   2.132 -20.058  1.00 83.52           C
ATOM   1037  HB  THR A  83      -1.951   2.470 -20.754  1.00 83.52           H
ATOM   1038  OG1 THR A  83      -3.938   1.695 -20.652  1.00 83.52           O
ATOM   1039  HG1 THR A  83      -4.703   1.869 -20.032  1.00 83.52           H
ATOM   1040  CG2 THR A  83      -2.214   0.903 -19.299  1.00 83.52           C
ATOM   1041 1HG2 THR A  83      -3.005   0.524 -18.653  1.00 83.52           H
ATOM   1042 2HG2 THR A  83      -1.351   1.180 -18.693  1.00 83.52           H
ATOM   1043 3HG2 THR A  83      -1.925   0.130 -20.011  1.00 83.52           H
ATOM   1044  HN  THR A  83      -4.239   3.857 -20.792  1.00 83.52           H
ATOM   1045  N   ASP A  84      -1.458   4.946 -19.494  1.00 85.58           N
ATOM   1046  CA  ASP A  84      -0.312   5.774 -19.161  1.00 85.58           C
ATOM   1047  C   ASP A  84      -0.646   6.630 -17.937  1.00 85.58           C
ATOM   1048  O   ASP A  84       0.208   6.852 -17.080  1.00 85.58           O
ATOM   1049  HA  ASP A  84       0.502   5.074 -18.971  1.00 85.58           H
ATOM   1050  CB  ASP A  84       0.041   6.716 -20.314  1.00 85.58           C
ATOM   1051 1HB  ASP A  84      -0.785   7.404 -20.492  1.00 85.58           H
ATOM   1052 2HB  ASP A  84       0.907   7.320 -20.043  1.00 85.58           H
ATOM   1053  CG  ASP A  84       0.341   5.929 -21.592  1.00 85.58           C
ATOM   1054  OD1 ASP A  84       0.764   4.761 -21.453  1.00 85.58           O
ATOM   1055  OD2 ASP A  84       0.141   6.514 -22.678  1.00 85.58           O
ATOM   1056  HN  ASP A  84      -1.811   5.067 -20.422  1.00 85.58           H
ATOM   1057  N   MET A  85      -1.889   7.086 -17.895  1.00 88.31           N
ATOM   1058  CA  MET A  85      -2.328   7.964 -16.823  1.00 88.31           C
ATOM   1059  C   MET A  85      -2.240   7.260 -15.468  1.00 88.31           C
ATOM   1060  O   MET A  85      -1.703   7.815 -14.510  1.00 88.31           O
ATOM   1061  HA  MET A  85      -1.647   8.815 -16.843  1.00 88.31           H
ATOM   1062  CB  MET A  85      -3.772   8.400 -17.080  1.00 88.31           C
ATOM   1063 1HB  MET A  85      -3.870   8.761 -18.103  1.00 88.31           H
ATOM   1064 2HB  MET A  85      -4.438   7.543 -16.978  1.00 88.31           H
ATOM   1065  CG  MET A  85      -4.194   9.499 -16.103  1.00 88.31           C
ATOM   1066 1HG  MET A  85      -5.268   9.668 -16.175  1.00 88.31           H
ATOM   1067 2HG  MET A  85      -3.988   9.186 -15.079  1.00 88.31           H
ATOM   1068  SD  MET A  85      -3.315  11.009 -16.466  1.00 88.31           S
ATOM   1069  CE  MET A  85      -3.780  11.988 -15.047  1.00 88.31           C
ATOM   1070 1HE  MET A  85      -4.864  12.101 -15.024  1.00 88.31           H
ATOM   1071 2HE  MET A  85      -3.447  11.489 -14.137  1.00 88.31           H
ATOM   1072 3HE  MET A  85      -3.313  12.971 -15.115  1.00 88.31           H
ATOM   1073  HN  MET A  85      -2.589   6.866 -18.575  1.00 88.31           H
ATOM   1074  N   PHE A  86      -2.776   6.049 -15.429  1.00 92.25           N
ATOM   1075  CA  PHE A  86      -2.815   5.287 -14.193  1.00 92.25           C
ATOM   1076  C   PHE A  86      -1.409   4.863 -13.765  1.00 92.25           C
ATOM   1077  O   PHE A  86      -1.086   4.881 -12.578  1.00 92.25           O
ATOM   1078  HA  PHE A  86      -3.247   5.933 -13.429  1.00 92.25           H
ATOM   1079  CB  PHE A  86      -3.652   4.035 -14.466  1.00 92.25           C
ATOM   1080 1HB  PHE A  86      -3.278   3.550 -15.368  1.00 92.25           H
ATOM   1081 2HB  PHE A  86      -3.512   3.331 -13.645  1.00 92.25           H
ATOM   1082  CG  PHE A  86      -5.147   4.310 -14.634  1.00 92.25           C
ATOM   1083  CD1 PHE A  86      -5.766   5.218 -13.832  1.00 92.25           C
ATOM   1084  HD1 PHE A  86      -5.196   5.750 -13.071  1.00 92.25           H
ATOM   1085  CD2 PHE A  86      -5.858   3.646 -15.584  1.00 92.25           C
ATOM   1086  HD2 PHE A  86      -5.363   2.918 -16.227  1.00 92.25           H
ATOM   1087  CE1 PHE A  86      -7.154   5.473 -13.988  1.00 92.25           C
ATOM   1088  HE1 PHE A  86      -7.650   6.201 -13.346  1.00 92.25           H
ATOM   1089  CE2 PHE A  86      -7.246   3.901 -15.740  1.00 92.25           C
ATOM   1090  HE2 PHE A  86      -7.816   3.369 -16.502  1.00 92.25           H
ATOM   1091  CZ  PHE A  86      -7.865   4.810 -14.939  1.00 92.25           C
ATOM   1092  HZ  PHE A  86      -8.931   5.006 -15.058  1.00 92.25           H
ATOM   1093  HN  PHE A  86      -3.177   5.590 -16.222  1.00 92.25           H
ATOM   1094  N   LEU A  87      -0.611   4.491 -14.755  1.00 89.72           N
ATOM   1095  CA  LEU A  87       0.725   3.985 -14.489  1.00 89.72           C
ATOM   1096  C   LEU A  87       1.583   5.108 -13.902  1.00 89.72           C
ATOM   1097  O   LEU A  87       2.407   4.868 -13.020  1.00 89.72           O
ATOM   1098  HA  LEU A  87       0.633   3.195 -13.744  1.00 89.72           H
ATOM   1099  CB  LEU A  87       1.319   3.352 -15.749  1.00 89.72           C
ATOM   1100 1HB  LEU A  87       1.245   4.073 -16.563  1.00 89.72           H
ATOM   1101 2HB  LEU A  87       2.381   3.175 -15.577  1.00 89.72           H
ATOM   1102  CG  LEU A  87       0.679   2.040 -16.206  1.00 89.72           C
ATOM   1103  HG  LEU A  87      -0.379   2.223 -16.394  1.00 89.72           H
ATOM   1104  CD1 LEU A  87       1.294   1.558 -17.521  1.00 89.72           C
ATOM   1105 1HD1 LEU A  87       1.137   2.311 -18.293  1.00 89.72           H
ATOM   1106 2HD1 LEU A  87       2.364   1.396 -17.384  1.00 89.72           H
ATOM   1107 3HD1 LEU A  87       0.821   0.624 -17.823  1.00 89.72           H
ATOM   1108  CD2 LEU A  87       0.765   0.977 -15.109  1.00 89.72           C
ATOM   1109 1HD2 LEU A  87       1.811   0.789 -14.866  1.00 89.72           H
ATOM   1110 2HD2 LEU A  87       0.243   1.329 -14.219  1.00 89.72           H
ATOM   1111 3HD2 LEU A  87       0.303   0.054 -15.460  1.00 89.72           H
ATOM   1112  HN  LEU A  87      -0.863   4.531 -15.722  1.00 89.72           H
ATOM   1113  N   LEU A  88       1.361   6.309 -14.415  1.00 91.98           N
ATOM   1114  CA  LEU A  88       2.100   7.470 -13.948  1.00 91.98           C
ATOM   1115  C   LEU A  88       1.709   7.768 -12.499  1.00 91.98           C
ATOM   1116  O   LEU A  88       2.574   7.975 -11.649  1.00 91.98           O
ATOM   1117  HA  LEU A  88       3.159   7.216 -13.975  1.00 91.98           H
ATOM   1118  CB  LEU A  88       1.893   8.653 -14.896  1.00 91.98           C
ATOM   1119 1HB  LEU A  88       2.259   8.370 -15.883  1.00 91.98           H
ATOM   1120 2HB  LEU A  88       0.823   8.834 -14.992  1.00 91.98           H
ATOM   1121  CG  LEU A  88       2.569   9.964 -14.490  1.00 91.98           C
ATOM   1122  HG  LEU A  88       2.220  10.234 -13.493  1.00 91.98           H
ATOM   1123  CD1 LEU A  88       4.087   9.796 -14.407  1.00 91.98           C
ATOM   1124 1HD1 LEU A  88       4.329   9.034 -13.666  1.00 91.98           H
ATOM   1125 2HD1 LEU A  88       4.473   9.491 -15.380  1.00 91.98           H
ATOM   1126 3HD1 LEU A  88       4.543  10.743 -14.117  1.00 91.98           H
ATOM   1127  CD2 LEU A  88       2.169  11.102 -15.432  1.00 91.98           C
ATOM   1128 1HD2 LEU A  88       2.470  10.854 -16.449  1.00 91.98           H
ATOM   1129 2HD2 LEU A  88       1.088  11.240 -15.396  1.00 91.98           H
ATOM   1130 3HD2 LEU A  88       2.663  12.022 -15.120  1.00 91.98           H
ATOM   1131  HN  LEU A  88       0.693   6.495 -15.135  1.00 91.98           H
ATOM   1132  N   ASN A  89       0.406   7.782 -12.262  1.00 92.95           N
ATOM   1133  CA  ASN A  89      -0.112   8.126 -10.948  1.00 92.95           C
ATOM   1134  C   ASN A  89       0.305   7.051  -9.943  1.00 92.95           C
ATOM   1135  O   ASN A  89       0.548   7.349  -8.774  1.00 92.95           O
ATOM   1136  HA  ASN A  89       0.316   9.101 -10.718  1.00 92.95           H
ATOM   1137  CB  ASN A  89      -1.640   8.194 -10.960  1.00 92.95           C
ATOM   1138 1HB  ASN A  89      -2.040   7.391 -11.579  1.00 92.95           H
ATOM   1139 2HB  ASN A  89      -2.023   8.039  -9.951  1.00 92.95           H
ATOM   1140  CG  ASN A  89      -2.125   9.544 -11.492  1.00 92.95           C
ATOM   1141  OD1 ASN A  89      -2.302  10.503 -10.758  1.00 92.95           O
ATOM   1142  ND2 ASN A  89      -2.328   9.567 -12.806  1.00 92.95           N
ATOM   1143 1HD2 ASN A  89      -2.163   8.745 -13.351  1.00 92.95           H
ATOM   1144 2HD2 ASN A  89      -2.645  10.405 -13.249  1.00 92.95           H
ATOM   1145  HN  ASN A  89      -0.290   7.563 -12.946  1.00 92.95           H
ATOM   1146  N   LEU A  90       0.376   5.822 -10.433  1.00 94.28           N
ATOM   1147  CA  LEU A  90       0.792   4.706  -9.601  1.00 94.28           C
ATOM   1148  C   LEU A  90       2.232   4.932  -9.135  1.00 94.28           C
ATOM   1149  O   LEU A  90       2.541   4.758  -7.957  1.00 94.28           O
ATOM   1150  HA  LEU A  90       0.144   4.693  -8.724  1.00 94.28           H
ATOM   1151  CB  LEU A  90       0.584   3.381 -10.337  1.00 94.28           C
ATOM   1152 1HB  LEU A  90      -0.471   3.295 -10.598  1.00 94.28           H
ATOM   1153 2HB  LEU A  90       1.142   3.417 -11.273  1.00 94.28           H
ATOM   1154  CG  LEU A  90       0.998   2.119  -9.577  1.00 94.28           C
ATOM   1155  HG  LEU A  90       2.047   2.218  -9.297  1.00 94.28           H
ATOM   1156  CD1 LEU A  90       0.196   1.971  -8.283  1.00 94.28           C
ATOM   1157 1HD1 LEU A  90       0.372   2.837  -7.645  1.00 94.28           H
ATOM   1158 2HD1 LEU A  90      -0.866   1.904  -8.519  1.00 94.28           H
ATOM   1159 3HD1 LEU A  90       0.510   1.066  -7.763  1.00 94.28           H
ATOM   1160  CD2 LEU A  90       0.883   0.881 -10.468  1.00 94.28           C
ATOM   1161 1HD2 LEU A  90      -0.149   0.766 -10.800  1.00 94.28           H
ATOM   1162 2HD2 LEU A  90       1.533   0.995 -11.335  1.00 94.28           H
ATOM   1163 3HD2 LEU A  90       1.184  -0.002  -9.903  1.00 94.28           H
ATOM   1164  HN  LEU A  90       0.156   5.584 -11.379  1.00 94.28           H
ATOM   1165  N   ALA A  91       3.074   5.315 -10.084  1.00 95.17           N
ATOM   1166  CA  ALA A  91       4.485   5.507  -9.798  1.00 95.17           C
ATOM   1167  C   ALA A  91       4.647   6.653  -8.797  1.00 95.17           C
ATOM   1168  O   ALA A  91       5.512   6.602  -7.925  1.00 95.17           O
ATOM   1169  HA  ALA A  91       4.862   4.588  -9.350  1.00 95.17           H
ATOM   1170  CB  ALA A  91       5.240   5.764 -11.105  1.00 95.17           C
ATOM   1171 1HB  ALA A  91       5.117   4.908 -11.769  1.00 95.17           H
ATOM   1172 2HB  ALA A  91       4.841   6.657 -11.585  1.00 95.17           H
ATOM   1173 3HB  ALA A  91       6.299   5.908 -10.890  1.00 95.17           H
ATOM   1174  HN  ALA A  91       2.806   5.492 -11.031  1.00 95.17           H
ATOM   1175  N   ILE A  92       3.800   7.660  -8.957  1.00 94.11           N
ATOM   1176  CA  ILE A  92       3.828   8.809  -8.068  1.00 94.11           C
ATOM   1177  C   ILE A  92       3.435   8.367  -6.657  1.00 94.11           C
ATOM   1178  O   ILE A  92       4.096   8.726  -5.684  1.00 94.11           O
ATOM   1179  HA  ILE A  92       4.854   9.177  -8.041  1.00 94.11           H
ATOM   1180  CB  ILE A  92       2.957   9.937  -8.624  1.00 94.11           C
ATOM   1181  HB  ILE A  92       1.988   9.518  -8.895  1.00 94.11           H
ATOM   1182  CG1 ILE A  92       3.567  10.525  -9.898  1.00 94.11           C
ATOM   1183 1HG1 ILE A  92       4.456  11.104  -9.645  1.00 94.11           H
ATOM   1184 2HG1 ILE A  92       3.889   9.718 -10.556  1.00 94.11           H
ATOM   1185  CG2 ILE A  92       2.705  11.009  -7.561  1.00 94.11           C
ATOM   1186 1HG2 ILE A  92       2.195  10.562  -6.708  1.00 94.11           H
ATOM   1187 2HG2 ILE A  92       3.656  11.430  -7.237  1.00 94.11           H
ATOM   1188 3HG2 ILE A  92       2.083  11.799  -7.983  1.00 94.11           H
ATOM   1189  CD1 ILE A  92       2.561  11.416 -10.627  1.00 94.11           C
ATOM   1190 1HD1 ILE A  92       1.684  10.828 -10.899  1.00 94.11           H
ATOM   1191 2HD1 ILE A  92       2.260  12.235  -9.974  1.00 94.11           H
ATOM   1192 3HD1 ILE A  92       3.020  11.821 -11.529  1.00 94.11           H
ATOM   1193  HN  ILE A  92       3.106   7.698  -9.676  1.00 94.11           H
ATOM   1194  N   ALA A  93       2.361   7.594  -6.591  1.00 96.10           N
ATOM   1195  CA  ALA A  93       1.812   7.183  -5.310  1.00 96.10           C
ATOM   1196  C   ALA A  93       2.842   6.327  -4.570  1.00 96.10           C
ATOM   1197  O   ALA A  93       3.055   6.504  -3.371  1.00 96.10           O
ATOM   1198  HA  ALA A  93       1.616   8.084  -4.729  1.00 96.10           H
ATOM   1199  CB  ALA A  93       0.492   6.443  -5.534  1.00 96.10           C
ATOM   1200 1HB  ALA A  93      -0.214   7.104  -6.036  1.00 96.10           H
ATOM   1201 2HB  ALA A  93       0.669   5.563  -6.152  1.00 96.10           H
ATOM   1202 3HB  ALA A  93       0.081   6.135  -4.573  1.00 96.10           H
ATOM   1203  HN  ALA A  93       1.870   7.250  -7.391  1.00 96.10           H
ATOM   1204  N   ASP A  94       3.454   5.418  -5.314  1.00 92.87           N
ATOM   1205  CA  ASP A  94       4.453   4.531  -4.742  1.00 92.87           C
ATOM   1206  C   ASP A  94       5.597   5.364  -4.162  1.00 92.87           C
ATOM   1207  O   ASP A  94       6.070   5.092  -3.059  1.00 92.87           O
ATOM   1208  HA  ASP A  94       3.924   3.959  -3.979  1.00 92.87           H
ATOM   1209  CB  ASP A  94       5.038   3.601  -5.807  1.00 92.87           C
ATOM   1210 1HB  ASP A  94       5.156   4.144  -6.745  1.00 92.87           H
ATOM   1211 2HB  ASP A  94       6.032   3.273  -5.502  1.00 92.87           H
ATOM   1212  CG  ASP A  94       4.138   2.383  -6.027  1.00 92.87           C
ATOM   1213  OD1 ASP A  94       3.466   1.991  -5.049  1.00 92.87           O
ATOM   1214  OD2 ASP A  94       4.142   1.873  -7.168  1.00 92.87           O
ATOM   1215  HN  ASP A  94       3.278   5.283  -6.290  1.00 92.87           H
ATOM   1216  N   LEU A  95       6.008   6.362  -4.930  1.00 93.21           N
ATOM   1217  CA  LEU A  95       7.154   7.173  -4.554  1.00 93.21           C
ATOM   1218  C   LEU A  95       6.843   7.917  -3.253  1.00 93.21           C
ATOM   1219  O   LEU A  95       7.682   7.986  -2.358  1.00 93.21           O
ATOM   1220  HA  LEU A  95       7.988   6.495  -4.372  1.00 93.21           H
ATOM   1221  CB  LEU A  95       7.561   8.093  -5.706  1.00 93.21           C
ATOM   1222 1HB  LEU A  95       7.657   7.490  -6.609  1.00 93.21           H
ATOM   1223 2HB  LEU A  95       6.753   8.803  -5.881  1.00 93.21           H
ATOM   1224  CG  LEU A  95       8.859   8.879  -5.511  1.00 93.21           C
ATOM   1225  HG  LEU A  95       8.795   9.413  -4.563  1.00 93.21           H
ATOM   1226  CD1 LEU A  95      10.061   7.937  -5.418  1.00 93.21           C
ATOM   1227 1HD1 LEU A  95       9.931   7.263  -4.572  1.00 93.21           H
ATOM   1228 2HD1 LEU A  95      10.140   7.356  -6.337  1.00 93.21           H
ATOM   1229 3HD1 LEU A  95      10.971   8.522  -5.280  1.00 93.21           H
ATOM   1230  CD2 LEU A  95       9.036   9.928  -6.610  1.00 93.21           C
ATOM   1231 1HD2 LEU A  95       9.069   9.434  -7.582  1.00 93.21           H
ATOM   1232 2HD2 LEU A  95       8.198  10.625  -6.586  1.00 93.21           H
ATOM   1233 3HD2 LEU A  95       9.966  10.472  -6.447  1.00 93.21           H
ATOM   1234  HN  LEU A  95       5.574   6.620  -5.793  1.00 93.21           H
ATOM   1235  N   LEU A  96       5.633   8.454  -3.192  1.00 93.10           N
ATOM   1236  CA  LEU A  96       5.220   9.237  -2.040  1.00 93.10           C
ATOM   1237  C   LEU A  96       5.199   8.340  -0.800  1.00 93.10           C
ATOM   1238  O   LEU A  96       5.544   8.782   0.295  1.00 93.10           O
ATOM   1239  HA  LEU A  96       5.967  10.016  -1.890  1.00 93.10           H
ATOM   1240  CB  LEU A  96       3.886   9.934  -2.316  1.00 93.10           C
ATOM   1241 1HB  LEU A  96       3.181   9.192  -2.689  1.00 93.10           H
ATOM   1242 2HB  LEU A  96       3.489  10.304  -1.371  1.00 93.10           H
ATOM   1243  CG  LEU A  96       3.931  11.098  -3.308  1.00 93.10           C
ATOM   1244  HG  LEU A  96       4.359  10.734  -4.242  1.00 93.10           H
ATOM   1245  CD1 LEU A  96       2.523  11.606  -3.622  1.00 93.10           C
ATOM   1246 1HD1 LEU A  96       1.934  10.798  -4.058  1.00 93.10           H
ATOM   1247 2HD1 LEU A  96       2.046  11.947  -2.704  1.00 93.10           H
ATOM   1248 3HD1 LEU A  96       2.584  12.433  -4.330  1.00 93.10           H
ATOM   1249  CD2 LEU A  96       4.843  12.217  -2.800  1.00 93.10           C
ATOM   1250 1HD2 LEU A  96       4.468  12.586  -1.845  1.00 93.10           H
ATOM   1251 2HD2 LEU A  96       5.854  11.830  -2.668  1.00 93.10           H
ATOM   1252 3HD2 LEU A  96       4.857  13.032  -3.524  1.00 93.10           H
ATOM   1253  HN  LEU A  96       4.943   8.361  -3.909  1.00 93.10           H
ATOM   1254  N   PHE A  97       4.792   7.098  -1.014  1.00 93.39           N
ATOM   1255  CA  PHE A  97       4.782   6.118   0.059  1.00 93.39           C
ATOM   1256  C   PHE A  97       6.199   5.853   0.573  1.00 93.39           C
ATOM   1257  O   PHE A  97       6.434   5.847   1.780  1.00 93.39           O
ATOM   1258  HA  PHE A  97       4.176   6.529   0.866  1.00 93.39           H
ATOM   1259  CB  PHE A  97       4.213   4.823  -0.523  1.00 93.39           C
ATOM   1260 1HB  PHE A  97       3.133   4.928  -0.629  1.00 93.39           H
ATOM   1261 2HB  PHE A  97       4.619   4.677  -1.524  1.00 93.39           H
ATOM   1262  CG  PHE A  97       4.510   3.579   0.318  1.00 93.39           C
ATOM   1263  CD1 PHE A  97       5.444   2.684  -0.100  1.00 93.39           C
ATOM   1264  HD1 PHE A  97       5.982   2.852  -1.033  1.00 93.39           H
ATOM   1265  CD2 PHE A  97       3.840   3.370   1.483  1.00 93.39           C
ATOM   1266  HD2 PHE A  97       3.092   4.088   1.817  1.00 93.39           H
ATOM   1267  CE1 PHE A  97       5.720   1.530   0.680  1.00 93.39           C
ATOM   1268  HE1 PHE A  97       6.469   0.812   0.345  1.00 93.39           H
ATOM   1269  CE2 PHE A  97       4.116   2.216   2.263  1.00 93.39           C
ATOM   1270  HE2 PHE A  97       3.579   2.048   3.196  1.00 93.39           H
ATOM   1271  CZ  PHE A  97       5.050   1.320   1.845  1.00 93.39           C
ATOM   1272  HZ  PHE A  97       5.262   0.435   2.444  1.00 93.39           H
ATOM   1273  HN  PHE A  97       4.474   6.758  -1.899  1.00 93.39           H
ATOM   1274  N   LEU A  98       7.106   5.641  -0.369  1.00 95.23           N
ATOM   1275  CA  LEU A  98       8.446   5.193  -0.031  1.00 95.23           C
ATOM   1276  C   LEU A  98       9.140   6.266   0.811  1.00 95.23           C
ATOM   1277  O   LEU A  98       9.944   5.949   1.686  1.00 95.23           O
ATOM   1278  HA  LEU A  98       8.346   4.291   0.574  1.00 95.23           H
ATOM   1279  CB  LEU A  98       9.217   4.808  -1.295  1.00 95.23           C
ATOM   1280 1HB  LEU A  98       9.148   5.632  -2.004  1.00 95.23           H
ATOM   1281 2HB  LEU A  98      10.270   4.699  -1.035  1.00 95.23           H
ATOM   1282  CG  LEU A  98       8.758   3.528  -1.996  1.00 95.23           C
ATOM   1283  HG  LEU A  98       7.670   3.538  -2.047  1.00 95.23           H
ATOM   1284  CD1 LEU A  98       9.278   3.475  -3.435  1.00 95.23           C
ATOM   1285 1HD1 LEU A  98       8.899   4.333  -3.990  1.00 95.23           H
ATOM   1286 2HD1 LEU A  98      10.368   3.499  -3.428  1.00 95.23           H
ATOM   1287 3HD1 LEU A  98       8.937   2.555  -3.910  1.00 95.23           H
ATOM   1288  CD2 LEU A  98       9.162   2.289  -1.195  1.00 95.23           C
ATOM   1289 1HD2 LEU A  98      10.246   2.261  -1.091  1.00 95.23           H
ATOM   1290 2HD2 LEU A  98       8.703   2.329  -0.207  1.00 95.23           H
ATOM   1291 3HD2 LEU A  98       8.824   1.393  -1.716  1.00 95.23           H
ATOM   1292  HN  LEU A  98       6.937   5.770  -1.346  1.00 95.23           H
ATOM   1293  N   VAL A  99       8.805   7.513   0.515  1.00 92.51           N
ATOM   1294  CA  VAL A  99       9.435   8.637   1.188  1.00 92.51           C
ATOM   1295  C   VAL A  99       9.140   8.558   2.687  1.00 92.51           C
ATOM   1296  O   VAL A  99       9.833   9.178   3.493  1.00 92.51           O
ATOM   1297  HA  VAL A  99      10.511   8.549   1.037  1.00 92.51           H
ATOM   1298  CB  VAL A  99       8.973   9.951   0.555  1.00 92.51           C
ATOM   1299  HB  VAL A  99       7.884   9.939   0.515  1.00 92.51           H
ATOM   1300  CG1 VAL A  99       9.398  11.149   1.407  1.00 92.51           C
ATOM   1301 1HG1 VAL A  99       8.956  11.064   2.400  1.00 92.51           H
ATOM   1302 2HG1 VAL A  99      10.485  11.165   1.494  1.00 92.51           H
ATOM   1303 3HG1 VAL A  99       9.057  12.070   0.935  1.00 92.51           H
ATOM   1304  CG2 VAL A  99       9.495  10.084  -0.877  1.00 92.51           C
ATOM   1305 1HG2 VAL A  99      10.584  10.064  -0.870  1.00 92.51           H
ATOM   1306 2HG2 VAL A  99       9.120   9.256  -1.478  1.00 92.51           H
ATOM   1307 3HG2 VAL A  99       9.151  11.027  -1.302  1.00 92.51           H
ATOM   1308  HN  VAL A  99       8.118   7.761  -0.168  1.00 92.51           H
ATOM   1309  N   THR A 100       8.111   7.792   3.016  1.00 91.88           N
ATOM   1310  CA  THR A 100       7.694   7.652   4.401  1.00 91.88           C
ATOM   1311  C   THR A 100       8.584   6.641   5.126  1.00 91.88           C
ATOM   1312  O   THR A 100       8.740   6.707   6.344  1.00 91.88           O
ATOM   1313  HA  THR A 100       7.830   8.612   4.899  1.00 91.88           H
ATOM   1314  CB  THR A 100       6.211   7.275   4.413  1.00 91.88           C
ATOM   1315  HB  THR A 100       5.780   7.423   5.403  1.00 91.88           H
ATOM   1316  OG1 THR A 100       6.189   5.936   3.926  1.00 91.88           O
ATOM   1317  HG1 THR A 100       6.348   5.296   4.678  1.00 91.88           H
ATOM   1318  CG2 THR A 100       5.399   8.061   3.381  1.00 91.88           C
ATOM   1319 1HG2 THR A 100       5.788   7.860   2.383  1.00 91.88           H
ATOM   1320 2HG2 THR A 100       5.476   9.127   3.594  1.00 91.88           H
ATOM   1321 3HG2 THR A 100       4.354   7.755   3.432  1.00 91.88           H
ATOM   1322  HN  THR A 100       7.567   7.273   2.357  1.00 91.88           H
ATOM   1323  N   LEU A 101       9.144   5.727   4.346  1.00 93.68           N
ATOM   1324  CA  LEU A 101       9.789   4.554   4.912  1.00 93.68           C
ATOM   1325  C   LEU A 101      10.996   4.992   5.744  1.00 93.68           C
ATOM   1326  O   LEU A 101      11.240   4.451   6.821  1.00 93.68           O
ATOM   1327  HA  LEU A 101       9.069   4.073   5.574  1.00 93.68           H
ATOM   1328  CB  LEU A 101      10.133   3.549   3.811  1.00 93.68           C
ATOM   1329 1HB  LEU A 101      10.718   4.062   3.048  1.00 93.68           H
ATOM   1330 2HB  LEU A 101      10.773   2.777   4.238  1.00 93.68           H
ATOM   1331  CG  LEU A 101       8.944   2.868   3.129  1.00 93.68           C
ATOM   1332  HG  LEU A 101       8.364   3.631   2.611  1.00 93.68           H
ATOM   1333  CD1 LEU A 101       9.418   1.866   2.074  1.00 93.68           C
ATOM   1334 1HD1 LEU A 101      10.004   2.386   1.316  1.00 93.68           H
ATOM   1335 2HD1 LEU A 101      10.034   1.102   2.548  1.00 93.68           H
ATOM   1336 3HD1 LEU A 101       8.553   1.396   1.605  1.00 93.68           H
ATOM   1337  CD2 LEU A 101       8.019   2.219   4.161  1.00 93.68           C
ATOM   1338 1HD2 LEU A 101       8.574   1.471   4.727  1.00 93.68           H
ATOM   1339 2HD2 LEU A 101       7.641   2.982   4.841  1.00 93.68           H
ATOM   1340 3HD2 LEU A 101       7.183   1.742   3.649  1.00 93.68           H
ATOM   1341  HN  LEU A 101       9.162   5.780   3.348  1.00 93.68           H
ATOM   1342  N   PRO A 102      11.768   5.975   5.263  1.00 94.85           N
ATOM   1343  CA  PRO A 102      12.960   6.422   5.988  1.00 94.85           C
ATOM   1344  C   PRO A 102      12.654   6.785   7.432  1.00 94.85           C
ATOM   1345  O   PRO A 102      13.412   6.438   8.337  1.00 94.85           O
ATOM   1346  HA  PRO A 102      13.689   5.613   6.046  1.00 94.85           H
ATOM   1347  CB  PRO A 102      13.439   7.634   5.187  1.00 94.85           C
ATOM   1348 1HB  PRO A 102      13.018   8.562   5.573  1.00 94.85           H
ATOM   1349 2HB  PRO A 102      14.524   7.737   5.225  1.00 94.85           H
ATOM   1350  CG  PRO A 102      12.951   7.338   3.774  1.00 94.85           C
ATOM   1351 1HG  PRO A 102      12.898   8.242   3.166  1.00 94.85           H
ATOM   1352 2HG  PRO A 102      13.619   6.655   3.249  1.00 94.85           H
ATOM   1353  CD  PRO A 102      11.579   6.727   4.009  1.00 94.85           C
ATOM   1354 1HD  PRO A 102      10.809   7.491   4.113  1.00 94.85           H
ATOM   1355 2HD  PRO A 102      11.276   6.083   3.184  1.00 94.85           H
ATOM   1356  N   PHE A 103      11.541   7.480   7.610  1.00 93.43           N
ATOM   1357  CA  PHE A 103      11.150   7.941   8.932  1.00 93.43           C
ATOM   1358  C   PHE A 103      10.804   6.763   9.844  1.00 93.43           C
ATOM   1359  O   PHE A 103      11.176   6.750  11.016  1.00 93.43           O
ATOM   1360  HA  PHE A 103      11.998   8.484   9.349  1.00 93.43           H
ATOM   1361  CB  PHE A 103       9.906   8.814   8.751  1.00 93.43           C
ATOM   1362 1HB  PHE A 103       9.146   8.240   8.221  1.00 93.43           H
ATOM   1363 2HB  PHE A 103       9.497   9.053   9.733  1.00 93.43           H
ATOM   1364  CG  PHE A 103      10.164  10.116   7.991  1.00 93.43           C
ATOM   1365  CD1 PHE A 103      10.587  11.222   8.660  1.00 93.43           C
ATOM   1366  HD1 PHE A 103      10.743  11.180   9.738  1.00 93.43           H
ATOM   1367  CD2 PHE A 103       9.969  10.168   6.646  1.00 93.43           C
ATOM   1368  HD2 PHE A 103       9.630   9.281   6.110  1.00 93.43           H
ATOM   1369  CE1 PHE A 103      10.827  12.430   7.954  1.00 93.43           C
ATOM   1370  HE1 PHE A 103      11.166  13.317   8.490  1.00 93.43           H
ATOM   1371  CE2 PHE A 103      10.209  11.376   5.940  1.00 93.43           C
ATOM   1372  HE2 PHE A 103      10.053  11.418   4.862  1.00 93.43           H
ATOM   1373  CZ  PHE A 103      10.632  12.482   6.609  1.00 93.43           C
ATOM   1374  HZ  PHE A 103      10.816  13.410   6.067  1.00 93.43           H
ATOM   1375  HN  PHE A 103      10.912   7.728   6.873  1.00 93.43           H
ATOM   1376  N   TRP A 104      10.096   5.800   9.271  1.00 88.64           N
ATOM   1377  CA  TRP A 104       9.649   4.646  10.031  1.00 88.64           C
ATOM   1378  C   TRP A 104      10.878   3.805  10.381  1.00 88.64           C
ATOM   1379  O   TRP A 104      10.910   3.147  11.419  1.00 88.64           O
ATOM   1380  HA  TRP A 104       9.176   5.011  10.943  1.00 88.64           H
ATOM   1381  CB  TRP A 104       8.586   3.860   9.261  1.00 88.64           C
ATOM   1382 1HB  TRP A 104       8.969   3.628   8.267  1.00 88.64           H
ATOM   1383 2HB  TRP A 104       8.415   2.909   9.766  1.00 88.64           H
ATOM   1384  CG  TRP A 104       7.251   4.594   9.119  1.00 88.64           C
ATOM   1385  CD1 TRP A 104       6.661   5.023   7.995  1.00 88.64           C
ATOM   1386  HD1 TRP A 104       7.078   4.896   6.996  1.00 88.64           H
ATOM   1387  CD2 TRP A 104       6.358   4.969  10.189  1.00 88.64           C
ATOM   1388  NE1 TRP A 104       5.458   5.645   8.261  1.00 88.64           N
ATOM   1389  HE1 TRP A 104       4.837   6.046   7.587  1.00 88.64           H
ATOM   1390  CE2 TRP A 104       5.268   5.611   9.638  1.00 88.64           C
ATOM   1391  CE3 TRP A 104       6.468   4.773  11.577  1.00 88.64           C
ATOM   1392  HE3 TRP A 104       7.318   4.269  12.036  1.00 88.64           H
ATOM   1393  CZ2 TRP A 104       4.205   6.109  10.400  1.00 88.64           C
ATOM   1394  HZ2 TRP A 104       3.355   6.613   9.941  1.00 88.64           H
ATOM   1395  CZ3 TRP A 104       5.397   5.276  12.325  1.00 88.64           C
ATOM   1396  HZ3 TRP A 104       5.432   5.150  13.407  1.00 88.64           H
ATOM   1397  CH2 TRP A 104       4.293   5.925  11.785  1.00 88.64           C
ATOM   1398  HH2 TRP A 104       3.499   6.288  12.437  1.00 88.64           H
ATOM   1399  HN  TRP A 104       9.829   5.801   8.307  1.00 88.64           H
ATOM   1400  N   ALA A 105      11.861   3.853   9.493  1.00 94.75           N
ATOM   1401  CA  ALA A 105      13.096   3.118   9.703  1.00 94.75           C
ATOM   1402  C   ALA A 105      13.794   3.650  10.956  1.00 94.75           C
ATOM   1403  O   ALA A 105      14.245   2.873  11.797  1.00 94.75           O
ATOM   1404  HA  ALA A 105      12.837   2.071   9.858  1.00 94.75           H
ATOM   1405  CB  ALA A 105      13.975   3.229   8.455  1.00 94.75           C
ATOM   1406 1HB  ALA A 105      13.445   2.811   7.599  1.00 94.75           H
ATOM   1407 2HB  ALA A 105      14.204   4.277   8.264  1.00 94.75           H
ATOM   1408 3HB  ALA A 105      14.902   2.677   8.613  1.00 94.75           H
ATOM   1409  HN  ALA A 105      11.822   4.381   8.645  1.00 94.75           H
ATOM   1410  N   ILE A 106      13.862   4.970  11.042  1.00 91.43           N
ATOM   1411  CA  ILE A 106      14.521   5.615  12.165  1.00 91.43           C
ATOM   1412  C   ILE A 106      13.730   5.335  13.445  1.00 91.43           C
ATOM   1413  O   ILE A 106      14.311   5.020  14.482  1.00 91.43           O
ATOM   1414  HA  ILE A 106      15.509   5.165  12.265  1.00 91.43           H
ATOM   1415  CB  ILE A 106      14.728   7.104  11.883  1.00 91.43           C
ATOM   1416  HB  ILE A 106      13.778   7.524  11.551  1.00 91.43           H
ATOM   1417  CG1 ILE A 106      15.734   7.313  10.749  1.00 91.43           C
ATOM   1418 1HG1 ILE A 106      16.742   7.114  11.112  1.00 91.43           H
ATOM   1419 2HG1 ILE A 106      15.537   6.600   9.948  1.00 91.43           H
ATOM   1420  CG2 ILE A 106      15.134   7.852  13.154  1.00 91.43           C
ATOM   1421 1HG2 ILE A 106      14.351   7.744  13.905  1.00 91.43           H
ATOM   1422 2HG2 ILE A 106      16.065   7.437  13.538  1.00 91.43           H
ATOM   1423 3HG2 ILE A 106      15.274   8.909  12.925  1.00 91.43           H
ATOM   1424  CD1 ILE A 106      15.655   8.739  10.201  1.00 91.43           C
ATOM   1425 1HD1 ILE A 106      14.652   8.926   9.817  1.00 91.43           H
ATOM   1426 2HD1 ILE A 106      15.876   9.448  11.000  1.00 91.43           H
ATOM   1427 3HD1 ILE A 106      16.380   8.860   9.397  1.00 91.43           H
ATOM   1428  HN  ILE A 106      13.476   5.595  10.363  1.00 91.43           H
ATOM   1429  N   ALA A 107      12.416   5.461  13.329  1.00 92.67           N
ATOM   1430  CA  ALA A 107      11.545   5.310  14.482  1.00 92.67           C
ATOM   1431  C   ALA A 107      11.686   3.891  15.039  1.00 92.67           C
ATOM   1432  O   ALA A 107      11.682   3.694  16.253  1.00 92.67           O
ATOM   1433  HA  ALA A 107      11.871   6.022  15.240  1.00 92.67           H
ATOM   1434  CB  ALA A 107      10.106   5.639  14.082  1.00 92.67           C
ATOM   1435 1HB  ALA A 107      10.055   6.666  13.722  1.00 92.67           H
ATOM   1436 2HB  ALA A 107       9.784   4.960  13.293  1.00 92.67           H
ATOM   1437 3HB  ALA A 107       9.453   5.525  14.948  1.00 92.67           H
ATOM   1438  HN  ALA A 107      11.947   5.663  12.469  1.00 92.67           H
ATOM   1439  N   ALA A 108      11.808   2.940  14.125  1.00 92.33           N
ATOM   1440  CA  ALA A 108      11.886   1.541  14.506  1.00 92.33           C
ATOM   1441  C   ALA A 108      13.255   1.261  15.129  1.00 92.33           C
ATOM   1442  O   ALA A 108      13.389   0.375  15.971  1.00 92.33           O
ATOM   1443  HA  ALA A 108      11.113   1.357  15.252  1.00 92.33           H
ATOM   1444  CB  ALA A 108      11.611   0.662  13.284  1.00 92.33           C
ATOM   1445 1HB  ALA A 108      10.615   0.878  12.898  1.00 92.33           H
ATOM   1446 2HB  ALA A 108      12.352   0.870  12.513  1.00 92.33           H
ATOM   1447 3HB  ALA A 108      11.669  -0.388  13.571  1.00 92.33           H
ATOM   1448  HN  ALA A 108      11.854   3.113  13.141  1.00 92.33           H
ATOM   1449  N   ALA A 109      14.238   2.034  14.690  1.00 90.67           N
ATOM   1450  CA  ALA A 109      15.610   1.815  15.116  1.00 90.67           C
ATOM   1451  C   ALA A 109      15.750   2.205  16.589  1.00 90.67           C
ATOM   1452  O   ALA A 109      16.529   1.599  17.323  1.00 90.67           O
ATOM   1453  HA  ALA A 109      15.824   0.752  15.008  1.00 90.67           H
ATOM   1454  CB  ALA A 109      16.558   2.604  14.211  1.00 90.67           C
ATOM   1455 1HB  ALA A 109      16.439   2.268  13.180  1.00 90.67           H
ATOM   1456 2HB  ALA A 109      16.323   3.666  14.276  1.00 90.67           H
ATOM   1457 3HB  ALA A 109      17.587   2.439  14.531  1.00 90.67           H
ATOM   1458  HN  ALA A 109      14.109   2.797  14.057  1.00 90.67           H
ATOM   1459  N   ASP A 110      14.985   3.214  16.976  1.00 82.11           N
ATOM   1460  CA  ASP A 110      15.113   3.782  18.308  1.00 82.11           C
ATOM   1461  C   ASP A 110      13.752   4.314  18.763  1.00 82.11           C
ATOM   1462  O   ASP A 110      12.951   3.573  19.331  1.00 82.11           O
ATOM   1463  HA  ASP A 110      15.472   2.966  18.934  1.00 82.11           H
ATOM   1464  CB  ASP A 110      16.103   4.948  18.316  1.00 82.11           C
ATOM   1465 1HB  ASP A 110      17.039   4.639  17.851  1.00 82.11           H
ATOM   1466 2HB  ASP A 110      15.708   5.770  17.720  1.00 82.11           H
ATOM   1467  CG  ASP A 110      16.371   5.430  19.744  1.00 82.11           C
ATOM   1468  OD1 ASP A 110      15.922   4.726  20.674  1.00 82.11           O
ATOM   1469  OD2 ASP A 110      17.019   6.491  19.873  1.00 82.11           O
ATOM   1470  HN  ASP A 110      14.289   3.642  16.400  1.00 82.11           H
ATOM   1471  N   GLN A 111      13.534   5.594  18.498  1.00 84.83           N
ATOM   1472  CA  GLN A 111      12.287   6.235  18.880  1.00 84.83           C
ATOM   1473  C   GLN A 111      11.938   7.348  17.890  1.00 84.83           C
ATOM   1474  O   GLN A 111      12.744   7.693  17.028  1.00 84.83           O
ATOM   1475  HA  GLN A 111      11.532   5.450  18.836  1.00 84.83           H
ATOM   1476  CB  GLN A 111      12.364   6.776  20.309  1.00 84.83           C
ATOM   1477 1HB  GLN A 111      11.423   7.260  20.570  1.00 84.83           H
ATOM   1478 2HB  GLN A 111      12.502   5.951  21.008  1.00 84.83           H
ATOM   1479  CG  GLN A 111      13.515   7.774  20.456  1.00 84.83           C
ATOM   1480 1HG  GLN A 111      14.459   7.284  20.213  1.00 84.83           H
ATOM   1481 2HG  GLN A 111      13.387   8.590  19.745  1.00 84.83           H
ATOM   1482  CD  GLN A 111      13.577   8.334  21.879  1.00 84.83           C
ATOM   1483  OE1 GLN A 111      12.630   8.259  22.645  1.00 84.83           O
ATOM   1484  NE2 GLN A 111      14.741   8.899  22.188  1.00 84.83           N
ATOM   1485 1HE2 GLN A 111      15.477   8.928  21.512  1.00 84.83           H
ATOM   1486 2HE2 GLN A 111      14.879   9.295  23.095  1.00 84.83           H
ATOM   1487  HN  GLN A 111      14.189   6.188  18.032  1.00 84.83           H
ATOM   1488  N   TRP A 112      10.734   7.880  18.048  1.00 90.24           N
ATOM   1489  CA  TRP A 112      10.284   8.975  17.206  1.00 90.24           C
ATOM   1490  C   TRP A 112      11.024  10.241  17.642  1.00 90.24           C
ATOM   1491  O   TRP A 112      10.809  10.742  18.745  1.00 90.24           O
ATOM   1492  HA  TRP A 112      10.540   8.730  16.175  1.00 90.24           H
ATOM   1493  CB  TRP A 112       8.763   9.122  17.264  1.00 90.24           C
ATOM   1494 1HB  TRP A 112       8.306   8.153  17.066  1.00 90.24           H
ATOM   1495 2HB  TRP A 112       8.474   9.410  18.275  1.00 90.24           H
ATOM   1496  CG  TRP A 112       8.198  10.147  16.278  1.00 90.24           C
ATOM   1497  CD1 TRP A 112       7.879  11.427  16.510  1.00 90.24           C
ATOM   1498  HD1 TRP A 112       7.987  11.921  17.476  1.00 90.24           H
ATOM   1499  CD2 TRP A 112       7.897   9.923  14.884  1.00 90.24           C
ATOM   1500  NE1 TRP A 112       7.396  12.043  15.374  1.00 90.24           N
ATOM   1501  HE1 TRP A 112       7.094  12.993  15.298  1.00 90.24           H
ATOM   1502  CE2 TRP A 112       7.408  11.099  14.353  1.00 90.24           C
ATOM   1503  CE3 TRP A 112       8.034   8.765  14.098  1.00 90.24           C
ATOM   1504  HE3 TRP A 112       8.418   7.825  14.494  1.00 90.24           H
ATOM   1505  CZ2 TRP A 112       7.015  11.231  13.016  1.00 90.24           C
ATOM   1506  HZ2 TRP A 112       6.632  12.171  12.620  1.00 90.24           H
ATOM   1507  CZ3 TRP A 112       7.638   8.914  12.764  1.00 90.24           C
ATOM   1508  HZ3 TRP A 112       7.723   8.046  12.110  1.00 90.24           H
ATOM   1509  CH2 TRP A 112       7.143  10.091  12.214  1.00 90.24           C
ATOM   1510  HH2 TRP A 112       6.855  10.125  11.163  1.00 90.24           H
ATOM   1511  HN  TRP A 112      10.073   7.575  18.733  1.00 90.24           H
ATOM   1512  N   LYS A 113      11.881  10.723  16.754  1.00 82.46           N
ATOM   1513  CA  LYS A 113      12.779  11.814  17.095  1.00 82.46           C
ATOM   1514  C   LYS A 113      12.256  13.112  16.476  1.00 82.46           C
ATOM   1515  O   LYS A 113      12.916  14.147  16.547  1.00 82.46           O
ATOM   1516  HA  LYS A 113      12.767  11.920  18.180  1.00 82.46           H
ATOM   1517  CB  LYS A 113      14.214  11.473  16.689  1.00 82.46           C
ATOM   1518 1HB  LYS A 113      14.262  11.305  15.613  1.00 82.46           H
ATOM   1519 2HB  LYS A 113      14.868  12.318  16.907  1.00 82.46           H
ATOM   1520  CG  LYS A 113      14.713  10.230  17.428  1.00 82.46           C
ATOM   1521 1HG  LYS A 113      14.594  10.370  18.502  1.00 82.46           H
ATOM   1522 2HG  LYS A 113      14.106   9.369  17.149  1.00 82.46           H
ATOM   1523  CD  LYS A 113      16.182   9.952  17.103  1.00 82.46           C
ATOM   1524 1HD  LYS A 113      16.297   9.789  16.032  1.00 82.46           H
ATOM   1525 2HD  LYS A 113      16.786  10.823  17.360  1.00 82.46           H
ATOM   1526  CE  LYS A 113      16.691   8.729  17.869  1.00 82.46           C
ATOM   1527 1HE  LYS A 113      16.566   8.885  18.940  1.00 82.46           H
ATOM   1528 2HE  LYS A 113      16.097   7.854  17.603  1.00 82.46           H
ATOM   1529  NZ  LYS A 113      18.117   8.481  17.561  1.00 82.46           N
ATOM   1530 1HZ  LYS A 113      18.442   7.678  18.088  1.00 82.46           H
ATOM   1531 2HZ  LYS A 113      18.221   8.299  16.569  1.00 82.46           H
ATOM   1532 3HZ  LYS A 113      18.664   9.296  17.814  1.00 82.46           H
ATOM   1533  HN  LYS A 113      11.968  10.382  15.818  1.00 82.46           H
ATOM   1534  N   PHE A 114      11.075  13.013  15.883  1.00 88.85           N
ATOM   1535  CA  PHE A 114      10.538  14.112  15.098  1.00 88.85           C
ATOM   1536  C   PHE A 114       9.385  14.798  15.834  1.00 88.85           C
ATOM   1537  O   PHE A 114       8.876  14.275  16.824  1.00 88.85           O
ATOM   1538  HA  PHE A 114      11.346  14.826  14.946  1.00 88.85           H
ATOM   1539  CB  PHE A 114      10.009  13.513  13.793  1.00 88.85           C
ATOM   1540 1HB  PHE A 114       9.146  12.886  14.016  1.00 88.85           H
ATOM   1541 2HB  PHE A 114       9.659  14.321  13.151  1.00 88.85           H
ATOM   1542  CG  PHE A 114      11.041  12.682  13.027  1.00 88.85           C
ATOM   1543  CD1 PHE A 114      11.992  13.302  12.279  1.00 88.85           C
ATOM   1544  HD1 PHE A 114      12.021  14.390  12.225  1.00 88.85           H
ATOM   1545  CD2 PHE A 114      11.006  11.324  13.094  1.00 88.85           C
ATOM   1546  HD2 PHE A 114      10.243  10.828  13.694  1.00 88.85           H
ATOM   1547  CE1 PHE A 114      12.950  12.531  11.568  1.00 88.85           C
ATOM   1548  HE1 PHE A 114      13.712  13.027  10.968  1.00 88.85           H
ATOM   1549  CE2 PHE A 114      11.963  10.553  12.383  1.00 88.85           C
ATOM   1550  HE2 PHE A 114      11.935   9.465  12.437  1.00 88.85           H
ATOM   1551  CZ  PHE A 114      12.915  11.173  11.635  1.00 88.85           C
ATOM   1552  HZ  PHE A 114      13.650  10.581  11.090  1.00 88.85           H
ATOM   1553  HN  PHE A 114      10.490  12.203  15.932  1.00 88.85           H
ATOM   1554  N   GLN A 115       9.007  15.961  15.322  1.00 81.59           N
ATOM   1555  CA  GLN A 115       7.945  16.739  15.936  1.00 81.59           C
ATOM   1556  C   GLN A 115       6.588  16.080  15.680  1.00 81.59           C
ATOM   1557  O   GLN A 115       6.466  15.221  14.808  1.00 81.59           O
ATOM   1558  HA  GLN A 115       8.163  16.735  17.004  1.00 81.59           H
ATOM   1559  CB  GLN A 115       7.958  18.182  15.427  1.00 81.59           C
ATOM   1560 1HB  GLN A 115       7.891  18.189  14.339  1.00 81.59           H
ATOM   1561 2HB  GLN A 115       7.084  18.712  15.804  1.00 81.59           H
ATOM   1562  CG  GLN A 115       9.231  18.907  15.869  1.00 81.59           C
ATOM   1563 1HG  GLN A 115       9.336  18.838  16.952  1.00 81.59           H
ATOM   1564 2HG  GLN A 115      10.102  18.419  15.433  1.00 81.59           H
ATOM   1565  CD  GLN A 115       9.199  20.377  15.447  1.00 81.59           C
ATOM   1566  OE1 GLN A 115       8.312  20.828  14.740  1.00 81.59           O
ATOM   1567  NE2 GLN A 115      10.212  21.098  15.918  1.00 81.59           N
ATOM   1568 1HE2 GLN A 115      10.907  20.667  16.494  1.00 81.59           H
ATOM   1569 2HE2 GLN A 115      10.280  22.071  15.697  1.00 81.59           H
ATOM   1570  HN  GLN A 115       9.413  16.370  14.505  1.00 81.59           H
ATOM   1571  N   THR A 116       5.603  16.507  16.456  1.00 87.67           N
ATOM   1572  CA  THR A 116       4.261  15.963  16.329  1.00 87.67           C
ATOM   1573  C   THR A 116       3.730  16.179  14.911  1.00 87.67           C
ATOM   1574  O   THR A 116       3.060  15.309  14.356  1.00 87.67           O
ATOM   1575  HA  THR A 116       4.310  14.886  16.492  1.00 87.67           H
ATOM   1576  CB  THR A 116       3.388  16.604  17.410  1.00 87.67           C
ATOM   1577  HB  THR A 116       3.158  17.640  17.161  1.00 87.67           H
ATOM   1578  OG1 THR A 116       4.126  16.410  18.613  1.00 87.67           O
ATOM   1579  HG1 THR A 116       3.789  17.027  19.324  1.00 87.67           H
ATOM   1580  CG2 THR A 116       2.086  15.834  17.643  1.00 87.67           C
ATOM   1581 1HG2 THR A 116       2.317  14.816  17.957  1.00 87.67           H
ATOM   1582 2HG2 THR A 116       1.510  15.807  16.718  1.00 87.67           H
ATOM   1583 3HG2 THR A 116       1.504  16.331  18.419  1.00 87.67           H
ATOM   1584  HN  THR A 116       5.709  17.210  17.159  1.00 87.67           H
ATOM   1585  N   PHE A 117       4.048  17.343  14.365  1.00 91.19           N
ATOM   1586  CA  PHE A 117       3.597  17.692  13.028  1.00 91.19           C
ATOM   1587  C   PHE A 117       4.023  16.631  12.012  1.00 91.19           C
ATOM   1588  O   PHE A 117       3.221  16.203  11.183  1.00 91.19           O
ATOM   1589  HA  PHE A 117       2.508  17.747  13.059  1.00 91.19           H
ATOM   1590  CB  PHE A 117       4.258  19.023  12.666  1.00 91.19           C
ATOM   1591 1HB  PHE A 117       3.952  19.778  13.390  1.00 91.19           H
ATOM   1592 2HB  PHE A 117       5.339  18.916  12.753  1.00 91.19           H
ATOM   1593  CG  PHE A 117       3.921  19.522  11.259  1.00 91.19           C
ATOM   1594  CD1 PHE A 117       4.858  19.462  10.274  1.00 91.19           C
ATOM   1595  HD1 PHE A 117       5.848  19.059  10.488  1.00 91.19           H
ATOM   1596  CD2 PHE A 117       2.686  20.025  10.993  1.00 91.19           C
ATOM   1597  HD2 PHE A 117       1.936  20.073  11.782  1.00 91.19           H
ATOM   1598  CE1 PHE A 117       4.546  19.925   8.969  1.00 91.19           C
ATOM   1599  HE1 PHE A 117       5.296  19.877   8.180  1.00 91.19           H
ATOM   1600  CE2 PHE A 117       2.374  20.488   9.687  1.00 91.19           C
ATOM   1601  HE2 PHE A 117       1.384  20.891   9.474  1.00 91.19           H
ATOM   1602  CZ  PHE A 117       3.311  20.428   8.702  1.00 91.19           C
ATOM   1603  HZ  PHE A 117       3.071  20.783   7.700  1.00 91.19           H
ATOM   1604  HN  PHE A 117       4.603  18.041  14.818  1.00 91.19           H
ATOM   1605  N   MET A 118       5.284  16.237  12.109  1.00 88.96           N
ATOM   1606  CA  MET A 118       5.830  15.245  11.198  1.00 88.96           C
ATOM   1607  C   MET A 118       5.144  13.890  11.387  1.00 88.96           C
ATOM   1608  O   MET A 118       4.991  13.130  10.432  1.00 88.96           O
ATOM   1609  HA  MET A 118       5.630  15.625  10.196  1.00 88.96           H
ATOM   1610  CB  MET A 118       7.333  15.096  11.447  1.00 88.96           C
ATOM   1611 1HB  MET A 118       7.522  15.023  12.518  1.00 88.96           H
ATOM   1612 2HB  MET A 118       7.689  14.169  10.997  1.00 88.96           H
ATOM   1613  CG  MET A 118       8.105  16.282  10.866  1.00 88.96           C
ATOM   1614 1HG  MET A 118       7.815  17.200  11.376  1.00 88.96           H
ATOM   1615 2HG  MET A 118       9.174  16.148  11.035  1.00 88.96           H
ATOM   1616  SD  MET A 118       7.778  16.425   9.118  1.00 88.96           S
ATOM   1617  CE  MET A 118       9.355  15.905   8.463  1.00 88.96           C
ATOM   1618 1HE  MET A 118      10.137  16.574   8.824  1.00 88.96           H
ATOM   1619 2HE  MET A 118       9.568  14.888   8.792  1.00 88.96           H
ATOM   1620 3HE  MET A 118       9.325  15.936   7.374  1.00 88.96           H
ATOM   1621  HN  MET A 118       5.927  16.583  12.792  1.00 88.96           H
ATOM   1622  N   CYS A 119       4.750  13.630  12.625  1.00 93.50           N
ATOM   1623  CA  CYS A 119       4.028  12.409  12.939  1.00 93.50           C
ATOM   1624  C   CYS A 119       2.723  12.404  12.140  1.00 93.50           C
ATOM   1625  O   CYS A 119       2.389  11.410  11.497  1.00 93.50           O
ATOM   1626  HA  CYS A 119       4.669  11.580  12.639  1.00 93.50           H
ATOM   1627  CB  CYS A 119       3.777  12.271  14.442  1.00 93.50           C
ATOM   1628 1HB  CYS A 119       4.726  12.175  14.970  1.00 93.50           H
ATOM   1629 2HB  CYS A 119       3.290  13.169  14.822  1.00 93.50           H
ATOM   1630  SG  CYS A 119       2.730  10.806  14.770  1.00 93.50           S
ATOM   1631  HN  CYS A 119       4.916  14.235  13.403  1.00 93.50           H
ATOM   1632  N   LYS A 120       2.020  13.525  12.207  1.00 91.29           N
ATOM   1633  CA  LYS A 120       0.748  13.654  11.517  1.00 91.29           C
ATOM   1634  C   LYS A 120       0.966  13.460  10.015  1.00 91.29           C
ATOM   1635  O   LYS A 120       0.246  12.698   9.372  1.00 91.29           O
ATOM   1636  HA  LYS A 120       0.099  12.856  11.877  1.00 91.29           H
ATOM   1637  CB  LYS A 120       0.076  14.981  11.875  1.00 91.29           C
ATOM   1638 1HB  LYS A 120       0.791  15.797  11.763  1.00 91.29           H
ATOM   1639 2HB  LYS A 120      -0.741  15.177  11.181  1.00 91.29           H
ATOM   1640  CG  LYS A 120      -0.458  14.956  13.308  1.00 91.29           C
ATOM   1641 1HG  LYS A 120      -1.196  14.160  13.411  1.00 91.29           H
ATOM   1642 2HG  LYS A 120       0.354  14.728  13.999  1.00 91.29           H
ATOM   1643  CD  LYS A 120      -1.091  16.298  13.681  1.00 91.29           C
ATOM   1644 1HD  LYS A 120      -0.334  17.082  13.650  1.00 91.29           H
ATOM   1645 2HD  LYS A 120      -1.853  16.561  12.948  1.00 91.29           H
ATOM   1646  CE  LYS A 120      -1.716  16.241  15.076  1.00 91.29           C
ATOM   1647 1HE  LYS A 120      -1.041  15.730  15.763  1.00 91.29           H
ATOM   1648 2HE  LYS A 120      -1.857  17.251  15.460  1.00 91.29           H
ATOM   1649  NZ  LYS A 120      -3.016  15.534  15.033  1.00 91.29           N
ATOM   1650 1HZ  LYS A 120      -3.549  15.756  15.867  1.00 91.29           H
ATOM   1651 2HZ  LYS A 120      -3.533  15.829  14.213  1.00 91.29           H
ATOM   1652 3HZ  LYS A 120      -2.856  14.534  14.990  1.00 91.29           H
ATOM   1653  HN  LYS A 120       2.307  14.334  12.720  1.00 91.29           H
ATOM   1654  N   VAL A 121       1.963  14.164   9.498  1.00 94.03           N
ATOM   1655  CA  VAL A 121       2.207  14.177   8.066  1.00 94.03           C
ATOM   1656  C   VAL A 121       2.549  12.760   7.599  1.00 94.03           C
ATOM   1657  O   VAL A 121       1.969  12.263   6.635  1.00 94.03           O
ATOM   1658  HA  VAL A 121       1.285  14.494   7.578  1.00 94.03           H
ATOM   1659  CB  VAL A 121       3.296  15.197   7.729  1.00 94.03           C
ATOM   1660  HB  VAL A 121       4.158  14.988   8.363  1.00 94.03           H
ATOM   1661  CG1 VAL A 121       3.741  15.063   6.272  1.00 94.03           C
ATOM   1662 1HG1 VAL A 121       4.137  14.061   6.103  1.00 94.03           H
ATOM   1663 2HG1 VAL A 121       2.889  15.232   5.614  1.00 94.03           H
ATOM   1664 3HG1 VAL A 121       4.516  15.799   6.059  1.00 94.03           H
ATOM   1665  CG2 VAL A 121       2.825  16.621   8.030  1.00 94.03           C
ATOM   1666 1HG2 VAL A 121       1.941  16.845   7.433  1.00 94.03           H
ATOM   1667 2HG2 VAL A 121       2.581  16.707   9.089  1.00 94.03           H
ATOM   1668 3HG2 VAL A 121       3.619  17.326   7.782  1.00 94.03           H
ATOM   1669  HN  VAL A 121       2.596  14.717  10.039  1.00 94.03           H
ATOM   1670  N   VAL A 122       3.490  12.150   8.304  1.00 93.34           N
ATOM   1671  CA  VAL A 122       4.051  10.884   7.866  1.00 93.34           C
ATOM   1672  C   VAL A 122       2.956   9.815   7.876  1.00 93.34           C
ATOM   1673  O   VAL A 122       2.828   9.044   6.926  1.00 93.34           O
ATOM   1674  HA  VAL A 122       4.403  11.016   6.843  1.00 93.34           H
ATOM   1675  CB  VAL A 122       5.254  10.515   8.736  1.00 93.34           C
ATOM   1676  HB  VAL A 122       4.941  10.567   9.779  1.00 93.34           H
ATOM   1677  CG1 VAL A 122       5.716   9.083   8.455  1.00 93.34           C
ATOM   1678 1HG1 VAL A 122       4.903   8.390   8.670  1.00 93.34           H
ATOM   1679 2HG1 VAL A 122       6.002   8.993   7.407  1.00 93.34           H
ATOM   1680 3HG1 VAL A 122       6.572   8.847   9.087  1.00 93.34           H
ATOM   1681  CG2 VAL A 122       6.399  11.510   8.539  1.00 93.34           C
ATOM   1682 1HG2 VAL A 122       6.710  11.504   7.494  1.00 93.34           H
ATOM   1683 2HG2 VAL A 122       6.063  12.510   8.813  1.00 93.34           H
ATOM   1684 3HG2 VAL A 122       7.242  11.224   9.169  1.00 93.34           H
ATOM   1685  HN  VAL A 122       3.868  12.507   9.158  1.00 93.34           H
ATOM   1686  N   ASN A 123       2.194   9.805   8.959  1.00 91.52           N
ATOM   1687  CA  ASN A 123       1.110   8.848   9.103  1.00 91.52           C
ATOM   1688  C   ASN A 123       0.080   9.080   7.996  1.00 91.52           C
ATOM   1689  O   ASN A 123      -0.408   8.129   7.387  1.00 91.52           O
ATOM   1690  HA  ASN A 123       1.582   7.868   9.034  1.00 91.52           H
ATOM   1691  CB  ASN A 123       0.403   9.014  10.449  1.00 91.52           C
ATOM   1692 1HB  ASN A 123       0.591  10.013  10.842  1.00 91.52           H
ATOM   1693 2HB  ASN A 123      -0.675   8.923  10.312  1.00 91.52           H
ATOM   1694  CG  ASN A 123       0.884   7.966  11.455  1.00 91.52           C
ATOM   1695  OD1 ASN A 123       1.527   6.988  11.111  1.00 91.52           O
ATOM   1696  ND2 ASN A 123       0.538   8.225  12.713  1.00 91.52           N
ATOM   1697 1HD2 ASN A 123       0.010   9.046  12.927  1.00 91.52           H
ATOM   1698 2HD2 ASN A 123       0.807   7.598  13.444  1.00 91.52           H
ATOM   1699  HN  ASN A 123       2.307  10.434   9.729  1.00 91.52           H
ATOM   1700  N   SER A 124      -0.220  10.351   7.768  1.00 93.21           N
ATOM   1701  CA  SER A 124      -1.244  10.716   6.805  1.00 93.21           C
ATOM   1702  C   SER A 124      -0.803  10.318   5.395  1.00 93.21           C
ATOM   1703  O   SER A 124      -1.587   9.758   4.630  1.00 93.21           O
ATOM   1704  HA  SER A 124      -2.132  10.157   7.100  1.00 93.21           H
ATOM   1705  CB  SER A 124      -1.545  12.216   6.862  1.00 93.21           C
ATOM   1706 1HB  SER A 124      -0.657  12.775   6.566  1.00 93.21           H
ATOM   1707 2HB  SER A 124      -2.328  12.457   6.144  1.00 93.21           H
ATOM   1708  OG  SER A 124      -1.952  12.628   8.164  1.00 93.21           O
ATOM   1709  HG  SER A 124      -1.255  13.220   8.569  1.00 93.21           H
ATOM   1710  HN  SER A 124       0.222  11.121   8.228  1.00 93.21           H
ATOM   1711  N   MET A 125       0.451  10.621   5.094  1.00 88.53           N
ATOM   1712  CA  MET A 125       1.006  10.304   3.789  1.00 88.53           C
ATOM   1713  C   MET A 125       0.936   8.800   3.515  1.00 88.53           C
ATOM   1714  O   MET A 125       0.510   8.381   2.440  1.00 88.53           O
ATOM   1715  HA  MET A 125       0.387  10.840   3.069  1.00 88.53           H
ATOM   1716  CB  MET A 125       2.462  10.768   3.726  1.00 88.53           C
ATOM   1717 1HB  MET A 125       2.971  10.508   4.654  1.00 88.53           H
ATOM   1718 2HB  MET A 125       2.980  10.245   2.922  1.00 88.53           H
ATOM   1719  CG  MET A 125       2.547  12.278   3.498  1.00 88.53           C
ATOM   1720 1HG  MET A 125       1.972  12.554   2.614  1.00 88.53           H
ATOM   1721 2HG  MET A 125       2.106  12.808   4.343  1.00 88.53           H
ATOM   1722  SD  MET A 125       4.251  12.770   3.294  1.00 88.53           S
ATOM   1723  CE  MET A 125       4.584  12.074   1.685  1.00 88.53           C
ATOM   1724 1HE  MET A 125       4.435  10.995   1.717  1.00 88.53           H
ATOM   1725 2HE  MET A 125       3.906  12.512   0.952  1.00 88.53           H
ATOM   1726 3HE  MET A 125       5.614  12.291   1.401  1.00 88.53           H
ATOM   1727  HN  MET A 125       1.083  11.075   5.723  1.00 88.53           H
ATOM   1728  N   TYR A 126       1.362   8.030   4.505  1.00 90.60           N
ATOM   1729  CA  TYR A 126       1.359   6.582   4.382  1.00 90.60           C
ATOM   1730  C   TYR A 126      -0.040   6.064   4.045  1.00 90.60           C
ATOM   1731  O   TYR A 126      -0.204   5.261   3.128  1.00 90.60           O
ATOM   1732  HA  TYR A 126       2.042   6.312   3.577  1.00 90.60           H
ATOM   1733  CB  TYR A 126       1.774   6.042   5.752  1.00 90.60           C
ATOM   1734 1HB  TYR A 126       2.821   6.288   5.926  1.00 90.60           H
ATOM   1735 2HB  TYR A 126       1.194   6.550   6.522  1.00 90.60           H
ATOM   1736  CG  TYR A 126       1.588   4.531   5.907  1.00 90.60           C
ATOM   1737  CD1 TYR A 126       0.491   4.036   6.582  1.00 90.60           C
ATOM   1738  HD1 TYR A 126      -0.243   4.722   7.006  1.00 90.60           H
ATOM   1739  CD2 TYR A 126       2.518   3.663   5.370  1.00 90.60           C
ATOM   1740  HD2 TYR A 126       3.384   4.054   4.837  1.00 90.60           H
ATOM   1741  CE1 TYR A 126       0.316   2.614   6.728  1.00 90.60           C
ATOM   1742  HE1 TYR A 126      -0.545   2.210   7.260  1.00 90.60           H
ATOM   1743  CE2 TYR A 126       2.343   2.241   5.516  1.00 90.60           C
ATOM   1744  HE2 TYR A 126       3.069   1.544   5.098  1.00 90.60           H
ATOM   1745  CZ  TYR A 126       1.251   1.787   6.188  1.00 90.60           C
ATOM   1746  OH  TYR A 126       1.086   0.444   6.326  1.00 90.60           O
ATOM   1747  HH  TYR A 126       0.270   0.254   6.872  1.00 90.60           H
ATOM   1748  HN  TYR A 126       1.704   8.379   5.378  1.00 90.60           H
ATOM   1749  N   LYS A 127      -1.014   6.544   4.804  1.00 88.28           N
ATOM   1750  CA  LYS A 127      -2.367   6.025   4.705  1.00 88.28           C
ATOM   1751  C   LYS A 127      -2.957   6.407   3.346  1.00 88.28           C
ATOM   1752  O   LYS A 127      -3.586   5.583   2.684  1.00 88.28           O
ATOM   1753  HA  LYS A 127      -2.304   4.938   4.760  1.00 88.28           H
ATOM   1754  CB  LYS A 127      -3.209   6.491   5.894  1.00 88.28           C
ATOM   1755 1HB  LYS A 127      -2.655   6.335   6.820  1.00 88.28           H
ATOM   1756 2HB  LYS A 127      -3.399   7.561   5.813  1.00 88.28           H
ATOM   1757  CG  LYS A 127      -4.538   5.735   5.955  1.00 88.28           C
ATOM   1758 1HG  LYS A 127      -5.184   6.188   6.706  1.00 88.28           H
ATOM   1759 2HG  LYS A 127      -5.053   5.820   4.998  1.00 88.28           H
ATOM   1760  CD  LYS A 127      -4.314   4.259   6.290  1.00 88.28           C
ATOM   1761 1HD  LYS A 127      -3.876   3.749   5.432  1.00 88.28           H
ATOM   1762 2HD  LYS A 127      -3.601   4.172   7.110  1.00 88.28           H
ATOM   1763  CE  LYS A 127      -5.629   3.579   6.677  1.00 88.28           C
ATOM   1764 1HE  LYS A 127      -6.467   4.112   6.228  1.00 88.28           H
ATOM   1765 2HE  LYS A 127      -5.650   2.563   6.283  1.00 88.28           H
ATOM   1766  NZ  LYS A 127      -5.783   3.549   8.149  1.00 88.28           N
ATOM   1767 1HZ  LYS A 127      -6.623   3.034   8.390  1.00 88.28           H
ATOM   1768 2HZ  LYS A 127      -4.977   3.095   8.564  1.00 88.28           H
ATOM   1769 3HZ  LYS A 127      -5.856   4.497   8.501  1.00 88.28           H
ATOM   1770  HN  LYS A 127      -0.890   7.274   5.477  1.00 88.28           H
ATOM   1771  N   MET A 128      -2.732   7.658   2.970  1.00 89.18           N
ATOM   1772  CA  MET A 128      -3.289   8.179   1.733  1.00 89.18           C
ATOM   1773  C   MET A 128      -2.767   7.398   0.526  1.00 89.18           C
ATOM   1774  O   MET A 128      -3.542   7.004  -0.345  1.00 89.18           O
ATOM   1775  HA  MET A 128      -4.368   8.050   1.820  1.00 89.18           H
ATOM   1776  CB  MET A 128      -2.914   9.656   1.587  1.00 89.18           C
ATOM   1777 1HB  MET A 128      -3.264  10.211   2.457  1.00 89.18           H
ATOM   1778 2HB  MET A 128      -1.830   9.758   1.559  1.00 89.18           H
ATOM   1779  CG  MET A 128      -3.522  10.252   0.316  1.00 89.18           C
ATOM   1780 1HG  MET A 128      -3.191   9.687  -0.555  1.00 89.18           H
ATOM   1781 2HG  MET A 128      -4.609  10.174   0.352  1.00 89.18           H
ATOM   1782  SD  MET A 128      -3.040  11.963   0.153  1.00 89.18           S
ATOM   1783  CE  MET A 128      -3.827  12.360  -1.399  1.00 89.18           C
ATOM   1784 1HE  MET A 128      -3.434  11.713  -2.182  1.00 89.18           H
ATOM   1785 2HE  MET A 128      -4.903  12.211  -1.309  1.00 89.18           H
ATOM   1786 3HE  MET A 128      -3.625  13.401  -1.652  1.00 89.18           H
ATOM   1787  HN  MET A 128      -2.183   8.309   3.494  1.00 89.18           H
ATOM   1788  N   ASN A 129      -1.457   7.198   0.511  1.00 88.23           N
ATOM   1789  CA  ASN A 129      -0.805   6.593  -0.638  1.00 88.23           C
ATOM   1790  C   ASN A 129      -1.103   5.092  -0.655  1.00 88.23           C
ATOM   1791  O   ASN A 129      -1.146   4.476  -1.719  1.00 88.23           O
ATOM   1792  HA  ASN A 129      -1.216   7.109  -1.505  1.00 88.23           H
ATOM   1793  CB  ASN A 129       0.712   6.773  -0.568  1.00 88.23           C
ATOM   1794 1HB  ASN A 129       1.077   6.441   0.404  1.00 88.23           H
ATOM   1795 2HB  ASN A 129       1.192   6.145  -1.319  1.00 88.23           H
ATOM   1796  CG  ASN A 129       1.102   8.235  -0.792  1.00 88.23           C
ATOM   1797  OD1 ASN A 129       0.749   8.853  -1.783  1.00 88.23           O
ATOM   1798  ND2 ASN A 129       1.848   8.752   0.180  1.00 88.23           N
ATOM   1799 1HD2 ASN A 129       2.103   8.189   0.967  1.00 88.23           H
ATOM   1800 2HD2 ASN A 129       2.154   9.702   0.124  1.00 88.23           H
ATOM   1801  HN  ASN A 129      -0.846   7.442   1.264  1.00 88.23           H
ATOM   1802  N   PHE A 130      -1.301   4.547   0.536  1.00 90.36           N
ATOM   1803  CA  PHE A 130      -1.698   3.155   0.665  1.00 90.36           C
ATOM   1804  C   PHE A 130      -2.947   2.861  -0.168  1.00 90.36           C
ATOM   1805  O   PHE A 130      -2.951   1.939  -0.983  1.00 90.36           O
ATOM   1806  HA  PHE A 130      -0.869   2.547   0.301  1.00 90.36           H
ATOM   1807  CB  PHE A 130      -2.017   2.916   2.142  1.00 90.36           C
ATOM   1808 1HB  PHE A 130      -1.100   3.020   2.723  1.00 90.36           H
ATOM   1809 2HB  PHE A 130      -2.702   3.691   2.486  1.00 90.36           H
ATOM   1810  CG  PHE A 130      -2.634   1.546   2.432  1.00 90.36           C
ATOM   1811  CD1 PHE A 130      -3.980   1.425   2.587  1.00 90.36           C
ATOM   1812  HD1 PHE A 130      -4.619   2.305   2.504  1.00 90.36           H
ATOM   1813  CD2 PHE A 130      -1.837   0.449   2.534  1.00 90.36           C
ATOM   1814  HD2 PHE A 130      -0.758   0.545   2.411  1.00 90.36           H
ATOM   1815  CE1 PHE A 130      -4.552   0.154   2.855  1.00 90.36           C
ATOM   1816  HE1 PHE A 130      -5.631   0.058   2.980  1.00 90.36           H
ATOM   1817  CE2 PHE A 130      -2.410  -0.823   2.803  1.00 90.36           C
ATOM   1818  HE2 PHE A 130      -1.771  -1.702   2.885  1.00 90.36           H
ATOM   1819  CZ  PHE A 130      -3.755  -0.943   2.958  1.00 90.36           C
ATOM   1820  HZ  PHE A 130      -4.195  -1.919   3.164  1.00 90.36           H
ATOM   1821  HN  PHE A 130      -1.196   5.038   1.401  1.00 90.36           H
ATOM   1822  N   TYR A 131      -3.977   3.661   0.065  1.00 94.08           N
ATOM   1823  CA  TYR A 131      -5.237   3.483  -0.636  1.00 94.08           C
ATOM   1824  C   TYR A 131      -5.089   3.814  -2.123  1.00 94.08           C
ATOM   1825  O   TYR A 131      -5.628   3.111  -2.976  1.00 94.08           O
ATOM   1826  HA  TYR A 131      -5.535   2.439  -0.532  1.00 94.08           H
ATOM   1827  CB  TYR A 131      -6.216   4.471  -0.001  1.00 94.08           C
ATOM   1828 1HB  TYR A 131      -5.711   5.425   0.145  1.00 94.08           H
ATOM   1829 2HB  TYR A 131      -7.038   4.649  -0.694  1.00 94.08           H
ATOM   1830  CG  TYR A 131      -6.790   4.004   1.339  1.00 94.08           C
ATOM   1831  CD1 TYR A 131      -7.451   2.796   1.423  1.00 94.08           C
ATOM   1832  HD1 TYR A 131      -7.564   2.173   0.535  1.00 94.08           H
ATOM   1833  CD2 TYR A 131      -6.647   4.792   2.462  1.00 94.08           C
ATOM   1834  HD2 TYR A 131      -6.125   5.747   2.396  1.00 94.08           H
ATOM   1835  CE1 TYR A 131      -7.991   2.357   2.683  1.00 94.08           C
ATOM   1836  HE1 TYR A 131      -8.515   1.404   2.764  1.00 94.08           H
ATOM   1837  CE2 TYR A 131      -7.187   4.353   3.723  1.00 94.08           C
ATOM   1838  HE2 TYR A 131      -7.081   4.966   4.618  1.00 94.08           H
ATOM   1839  CZ  TYR A 131      -7.832   3.157   3.771  1.00 94.08           C
ATOM   1840  OH  TYR A 131      -8.342   2.742   4.962  1.00 94.08           O
ATOM   1841  HH  TYR A 131      -8.485   3.527   5.565  1.00 94.08           H
ATOM   1842  HN  TYR A 131      -3.960   4.418   0.717  1.00 94.08           H
ATOM   1843  N   SER A 132      -4.355   4.885  -2.388  1.00 93.48           N
ATOM   1844  CA  SER A 132      -4.199   5.367  -3.749  1.00 93.48           C
ATOM   1845  C   SER A 132      -3.599   4.268  -4.628  1.00 93.48           C
ATOM   1846  O   SER A 132      -4.068   4.032  -5.741  1.00 93.48           O
ATOM   1847  HA  SER A 132      -5.206   5.617  -4.084  1.00 93.48           H
ATOM   1848  CB  SER A 132      -3.322   6.620  -3.793  1.00 93.48           C
ATOM   1849 1HB  SER A 132      -2.349   6.397  -3.354  1.00 93.48           H
ATOM   1850 2HB  SER A 132      -3.146   6.904  -4.830  1.00 93.48           H
ATOM   1851  OG  SER A 132      -3.916   7.712  -3.097  1.00 93.48           O
ATOM   1852  HG  SER A 132      -3.634   7.701  -2.137  1.00 93.48           H
ATOM   1853  HN  SER A 132      -3.873   5.418  -1.692  1.00 93.48           H
ATOM   1854  N   CYS A 133      -2.570   3.625  -4.096  1.00 93.35           N
ATOM   1855  CA  CYS A 133      -1.852   2.609  -4.847  1.00 93.35           C
ATOM   1856  C   CYS A 133      -2.839   1.501  -5.222  1.00 93.35           C
ATOM   1857  O   CYS A 133      -2.944   1.127  -6.389  1.00 93.35           O
ATOM   1858  HA  CYS A 133      -1.462   3.098  -5.740  1.00 93.35           H
ATOM   1859  CB  CYS A 133      -0.655   2.067  -4.064  1.00 93.35           C
ATOM   1860 1HB  CYS A 133      -0.967   1.779  -3.060  1.00 93.35           H
ATOM   1861 2HB  CYS A 133      -0.270   1.169  -4.548  1.00 93.35           H
ATOM   1862  SG  CYS A 133       0.659   3.337  -3.970  1.00 93.35           S
ATOM   1863  HG  CYS A 133       1.648   2.544  -4.371  1.00 93.35           H
ATOM   1864  HN  CYS A 133      -2.227   3.787  -3.171  1.00 93.35           H
ATOM   1865  N   VAL A 134      -3.537   1.008  -4.209  1.00 91.13           N
ATOM   1866  CA  VAL A 134      -4.355  -0.182  -4.374  1.00 91.13           C
ATOM   1867  C   VAL A 134      -5.524   0.134  -5.310  1.00 91.13           C
ATOM   1868  O   VAL A 134      -5.912  -0.700  -6.127  1.00 91.13           O
ATOM   1869  HA  VAL A 134      -3.732  -0.948  -4.836  1.00 91.13           H
ATOM   1870  CB  VAL A 134      -4.807  -0.699  -3.007  1.00 91.13           C
ATOM   1871  HB  VAL A 134      -5.424   0.071  -2.544  1.00 91.13           H
ATOM   1872  CG1 VAL A 134      -5.661  -1.960  -3.153  1.00 91.13           C
ATOM   1873 1HG1 VAL A 134      -6.544  -1.734  -3.751  1.00 91.13           H
ATOM   1874 2HG1 VAL A 134      -5.078  -2.738  -3.647  1.00 91.13           H
ATOM   1875 3HG1 VAL A 134      -5.969  -2.307  -2.167  1.00 91.13           H
ATOM   1876  CG2 VAL A 134      -3.607  -0.953  -2.093  1.00 91.13           C
ATOM   1877 1HG2 VAL A 134      -2.953  -1.696  -2.549  1.00 91.13           H
ATOM   1878 2HG2 VAL A 134      -3.056  -0.023  -1.950  1.00 91.13           H
ATOM   1879 3HG2 VAL A 134      -3.956  -1.320  -1.128  1.00 91.13           H
ATOM   1880  HN  VAL A 134      -3.549   1.406  -3.292  1.00 91.13           H
ATOM   1881  N   LEU A 135      -6.052   1.340  -5.159  1.00 94.53           N
ATOM   1882  CA  LEU A 135      -7.185   1.766  -5.963  1.00 94.53           C
ATOM   1883  C   LEU A 135      -6.742   1.927  -7.418  1.00 94.53           C
ATOM   1884  O   LEU A 135      -7.512   1.660  -8.339  1.00 94.53           O
ATOM   1885  HA  LEU A 135      -7.934   0.976  -5.916  1.00 94.53           H
ATOM   1886  CB  LEU A 135      -7.819   3.026  -5.369  1.00 94.53           C
ATOM   1887 1HB  LEU A 135      -7.034   3.769  -5.223  1.00 94.53           H
ATOM   1888 2HB  LEU A 135      -8.515   3.437  -6.101  1.00 94.53           H
ATOM   1889  CG  LEU A 135      -8.563   2.843  -4.045  1.00 94.53           C
ATOM   1890  HG  LEU A 135      -7.872   2.407  -3.323  1.00 94.53           H
ATOM   1891  CD1 LEU A 135      -9.016   4.191  -3.480  1.00 94.53           C
ATOM   1892 1HD1 LEU A 135      -8.145   4.824  -3.308  1.00 94.53           H
ATOM   1893 2HD1 LEU A 135      -9.683   4.677  -4.192  1.00 94.53           H
ATOM   1894 3HD1 LEU A 135      -9.542   4.032  -2.539  1.00 94.53           H
ATOM   1895  CD2 LEU A 135      -9.729   1.866  -4.202  1.00 94.53           C
ATOM   1896 1HD2 LEU A 135     -10.428   2.250  -4.945  1.00 94.53           H
ATOM   1897 2HD2 LEU A 135      -9.350   0.897  -4.527  1.00 94.53           H
ATOM   1898 3HD2 LEU A 135     -10.241   1.754  -3.246  1.00 94.53           H
ATOM   1899  HN  LEU A 135      -5.719   2.018  -4.505  1.00 94.53           H
ATOM   1900  N   LEU A 136      -5.501   2.363  -7.580  1.00 94.78           N
ATOM   1901  CA  LEU A 136      -4.941   2.550  -8.908  1.00 94.78           C
ATOM   1902  C   LEU A 136      -4.742   1.184  -9.569  1.00 94.78           C
ATOM   1903  O   LEU A 136      -5.066   1.006 -10.742  1.00 94.78           O
ATOM   1904  HA  LEU A 136      -5.667   3.114  -9.492  1.00 94.78           H
ATOM   1905  CB  LEU A 136      -3.665   3.391  -8.838  1.00 94.78           C
ATOM   1906 1HB  LEU A 136      -3.055   3.022  -8.013  1.00 94.78           H
ATOM   1907 2HB  LEU A 136      -3.095   3.228  -9.753  1.00 94.78           H
ATOM   1908  CG  LEU A 136      -3.863   4.897  -8.654  1.00 94.78           C
ATOM   1909  HG  LEU A 136      -4.565   5.051  -7.835  1.00 94.78           H
ATOM   1910  CD1 LEU A 136      -2.551   5.578  -8.260  1.00 94.78           C
ATOM   1911 1HD1 LEU A 136      -2.190   5.157  -7.322  1.00 94.78           H
ATOM   1912 2HD1 LEU A 136      -1.808   5.416  -9.041  1.00 94.78           H
ATOM   1913 3HD1 LEU A 136      -2.721   6.648  -8.136  1.00 94.78           H
ATOM   1914  CD2 LEU A 136      -4.482   5.524  -9.905  1.00 94.78           C
ATOM   1915 1HD2 LEU A 136      -3.824   5.360 -10.758  1.00 94.78           H
ATOM   1916 2HD2 LEU A 136      -5.451   5.065 -10.100  1.00 94.78           H
ATOM   1917 3HD2 LEU A 136      -4.612   6.595  -9.748  1.00 94.78           H
ATOM   1918  HN  LEU A 136      -4.884   2.587  -6.826  1.00 94.78           H
ATOM   1919  N   ILE A 137      -4.211   0.256  -8.788  1.00 92.23           N
ATOM   1920  CA  ILE A 137      -3.978  -1.092  -9.279  1.00 92.23           C
ATOM   1921  C   ILE A 137      -5.302  -1.692  -9.756  1.00 92.23           C
ATOM   1922  O   ILE A 137      -5.349  -2.357 -10.790  1.00 92.23           O
ATOM   1923  HA  ILE A 137      -3.305  -1.016 -10.134  1.00 92.23           H
ATOM   1924  CB  ILE A 137      -3.267  -1.934  -8.217  1.00 92.23           C
ATOM   1925  HB  ILE A 137      -3.771  -1.777  -7.264  1.00 92.23           H
ATOM   1926  CG1 ILE A 137      -1.816  -1.483  -8.041  1.00 92.23           C
ATOM   1927 1HG1 ILE A 137      -1.231  -1.780  -8.911  1.00 92.23           H
ATOM   1928 2HG1 ILE A 137      -1.773  -0.395  -7.985  1.00 92.23           H
ATOM   1929  CG2 ILE A 137      -3.369  -3.425  -8.542  1.00 92.23           C
ATOM   1930 1HG2 ILE A 137      -4.418  -3.719  -8.577  1.00 92.23           H
ATOM   1931 2HG2 ILE A 137      -2.905  -3.619  -9.509  1.00 92.23           H
ATOM   1932 3HG2 ILE A 137      -2.855  -4.001  -7.772  1.00 92.23           H
ATOM   1933  CD1 ILE A 137      -1.203  -2.088  -6.776  1.00 92.23           C
ATOM   1934 1HD1 ILE A 137      -1.777  -1.769  -5.906  1.00 92.23           H
ATOM   1935 2HD1 ILE A 137      -1.226  -3.176  -6.847  1.00 92.23           H
ATOM   1936 3HD1 ILE A 137      -0.172  -1.752  -6.675  1.00 92.23           H
ATOM   1937  HN  ILE A 137      -3.942   0.411  -7.837  1.00 92.23           H
ATOM   1938  N   MET A 138      -6.344  -1.437  -8.979  1.00 91.93           N
ATOM   1939  CA  MET A 138      -7.674  -1.905  -9.333  1.00 91.93           C
ATOM   1940  C   MET A 138      -8.124  -1.314 -10.671  1.00 91.93           C
ATOM   1941  O   MET A 138      -8.648  -2.028 -11.524  1.00 91.93           O
ATOM   1942  HA  MET A 138      -7.591  -2.988  -9.416  1.00 91.93           H
ATOM   1943  CB  MET A 138      -8.664  -1.504  -8.238  1.00 91.93           C
ATOM   1944 1HB  MET A 138      -8.327  -1.892  -7.278  1.00 91.93           H
ATOM   1945 2HB  MET A 138      -8.695  -0.418  -8.150  1.00 91.93           H
ATOM   1946  CG  MET A 138     -10.066  -2.035  -8.546  1.00 91.93           C
ATOM   1947 1HG  MET A 138     -10.387  -1.692  -9.529  1.00 91.93           H
ATOM   1948 2HG  MET A 138     -10.051  -3.125  -8.578  1.00 91.93           H
ATOM   1949  SD  MET A 138     -11.217  -1.478  -7.300  1.00 91.93           S
ATOM   1950  CE  MET A 138     -11.304   0.256  -7.713  1.00 91.93           C
ATOM   1951 1HE  MET A 138     -10.312   0.700  -7.629  1.00 91.93           H
ATOM   1952 2HE  MET A 138     -11.668   0.369  -8.734  1.00 91.93           H
ATOM   1953 3HE  MET A 138     -11.986   0.759  -7.027  1.00 91.93           H
ATOM   1954  HN  MET A 138      -6.291  -0.923  -8.123  1.00 91.93           H
ATOM   1955  N   CYS A 139      -7.903  -0.015 -10.812  1.00 94.44           N
ATOM   1956  CA  CYS A 139      -8.345   0.694 -12.001  1.00 94.44           C
ATOM   1957  C   CYS A 139      -7.572   0.148 -13.202  1.00 94.44           C
ATOM   1958  O   CYS A 139      -8.118   0.041 -14.300  1.00 94.44           O
ATOM   1959  HA  CYS A 139      -9.412   0.496 -12.104  1.00 94.44           H
ATOM   1960  CB  CYS A 139      -8.175   2.207 -11.852  1.00 94.44           C
ATOM   1961 1HB  CYS A 139      -7.177   2.434 -11.477  1.00 94.44           H
ATOM   1962 2HB  CYS A 139      -8.266   2.689 -12.826  1.00 94.44           H
ATOM   1963  SG  CYS A 139      -9.439   2.870 -10.707  1.00 94.44           S
ATOM   1964  HG  CYS A 139      -8.852   2.447  -9.591  1.00 94.44           H
ATOM   1965  HN  CYS A 139      -7.431   0.549 -10.134  1.00 94.44           H
ATOM   1966  N   ILE A 140      -6.313  -0.184 -12.955  1.00 91.26           N
ATOM   1967  CA  ILE A 140      -5.468  -0.743 -13.996  1.00 91.26           C
ATOM   1968  C   ILE A 140      -6.094  -2.041 -14.512  1.00 91.26           C
ATOM   1969  O   ILE A 140      -6.142  -2.274 -15.718  1.00 91.26           O
ATOM   1970  HA  ILE A 140      -5.439  -0.025 -14.814  1.00 91.26           H
ATOM   1971  CB  ILE A 140      -4.034  -0.911 -13.489  1.00 91.26           C
ATOM   1972  HB  ILE A 140      -4.072  -1.372 -12.502  1.00 91.26           H
ATOM   1973  CG1 ILE A 140      -3.347   0.446 -13.328  1.00 91.26           C
ATOM   1974 1HG1 ILE A 140      -3.081   0.842 -14.308  1.00 91.26           H
ATOM   1975 2HG1 ILE A 140      -4.039   1.156 -12.874  1.00 91.26           H
ATOM   1976  CG2 ILE A 140      -3.239  -1.852 -14.396  1.00 91.26           C
ATOM   1977 1HG2 ILE A 140      -3.719  -2.830 -14.416  1.00 91.26           H
ATOM   1978 2HG2 ILE A 140      -3.207  -1.443 -15.406  1.00 91.26           H
ATOM   1979 3HG2 ILE A 140      -2.223  -1.954 -14.013  1.00 91.26           H
ATOM   1980  CD1 ILE A 140      -2.091   0.326 -12.462  1.00 91.26           C
ATOM   1981 1HD1 ILE A 140      -2.365  -0.047 -11.475  1.00 91.26           H
ATOM   1982 2HD1 ILE A 140      -1.392  -0.366 -12.931  1.00 91.26           H
ATOM   1983 3HD1 ILE A 140      -1.623   1.305 -12.364  1.00 91.26           H
ATOM   1984  HN  ILE A 140      -5.871  -0.075 -12.064  1.00 91.26           H
ATOM   1985  N   SER A 141      -6.558  -2.851 -13.572  1.00 89.96           N
ATOM   1986  CA  SER A 141      -7.125  -4.145 -13.912  1.00 89.96           C
ATOM   1987  C   SER A 141      -8.345  -3.960 -14.816  1.00 89.96           C
ATOM   1988  O   SER A 141      -8.550  -4.729 -15.754  1.00 89.96           O
ATOM   1989  HA  SER A 141      -6.334  -4.676 -14.442  1.00 89.96           H
ATOM   1990  CB  SER A 141      -7.509  -4.926 -12.654  1.00 89.96           C
ATOM   1991 1HB  SER A 141      -7.578  -5.988 -12.894  1.00 89.96           H
ATOM   1992 2HB  SER A 141      -6.724  -4.818 -11.906  1.00 89.96           H
ATOM   1993  OG  SER A 141      -8.748  -4.483 -12.108  1.00 89.96           O
ATOM   1994  HG  SER A 141      -8.605  -3.657 -11.562  1.00 89.96           H
ATOM   1995  HN  SER A 141      -6.551  -2.637 -12.595  1.00 89.96           H
ATOM   1996  N   VAL A 142      -9.124  -2.936 -14.502  1.00 91.31           N
ATOM   1997  CA  VAL A 142     -10.326  -2.647 -15.266  1.00 91.31           C
ATOM   1998  C   VAL A 142      -9.933  -2.181 -16.669  1.00 91.31           C
ATOM   1999  O   VAL A 142     -10.552  -2.578 -17.655  1.00 91.31           O
ATOM   2000  HA  VAL A 142     -10.893  -3.575 -15.351  1.00 91.31           H
ATOM   2001  CB  VAL A 142     -11.191  -1.630 -14.518  1.00 91.31           C
ATOM   2002  HB  VAL A 142     -10.597  -0.728 -14.374  1.00 91.31           H
ATOM   2003  CG1 VAL A 142     -12.427  -1.254 -15.338  1.00 91.31           C
ATOM   2004 1HG1 VAL A 142     -12.115  -0.817 -16.286  1.00 91.31           H
ATOM   2005 2HG1 VAL A 142     -13.023  -2.147 -15.527  1.00 91.31           H
ATOM   2006 3HG1 VAL A 142     -13.023  -0.530 -14.783  1.00 91.31           H
ATOM   2007  CG2 VAL A 142     -11.587  -2.158 -13.138  1.00 91.31           C
ATOM   2008 1HG2 VAL A 142     -12.154  -3.082 -13.251  1.00 91.31           H
ATOM   2009 2HG2 VAL A 142     -10.690  -2.352 -12.551  1.00 91.31           H
ATOM   2010 3HG2 VAL A 142     -12.201  -1.416 -12.628  1.00 91.31           H
ATOM   2011  HN  VAL A 142      -8.946  -2.310 -13.743  1.00 91.31           H
ATOM   2012  N   ASP A 143      -8.907  -1.344 -16.715  1.00 86.39           N
ATOM   2013  CA  ASP A 143      -8.446  -0.792 -17.977  1.00 86.39           C
ATOM   2014  C   ASP A 143      -7.983  -1.931 -18.888  1.00 86.39           C
ATOM   2015  O   ASP A 143      -8.265  -1.927 -20.085  1.00 86.39           O
ATOM   2016  HA  ASP A 143      -9.303  -0.255 -18.385  1.00 86.39           H
ATOM   2017  CB  ASP A 143      -7.264   0.155 -17.766  1.00 86.39           C
ATOM   2018 1HB  ASP A 143      -7.554   0.958 -17.087  1.00 86.39           H
ATOM   2019 2HB  ASP A 143      -6.443  -0.382 -17.291  1.00 86.39           H
ATOM   2020  CG  ASP A 143      -6.792   0.749 -19.095  1.00 86.39           C
ATOM   2021  OD1 ASP A 143      -7.621   1.425 -19.740  1.00 86.39           O
ATOM   2022  OD2 ASP A 143      -5.613   0.512 -19.435  1.00 86.39           O
ATOM   2023  HN  ASP A 143      -8.395  -1.044 -15.910  1.00 86.39           H
ATOM   2024  N   ARG A 144      -7.279  -2.878 -18.285  1.00 75.73           N
ATOM   2025  CA  ARG A 144      -6.771  -4.019 -19.028  1.00 75.73           C
ATOM   2026  C   ARG A 144      -7.929  -4.832 -19.610  1.00 75.73           C
ATOM   2027  O   ARG A 144      -7.881  -5.247 -20.767  1.00 75.73           O
ATOM   2028  HA  ARG A 144      -6.158  -3.587 -19.819  1.00 75.73           H
ATOM   2029  CB  ARG A 144      -5.921  -4.924 -18.133  1.00 75.73           C
ATOM   2030 1HB  ARG A 144      -6.485  -5.190 -17.239  1.00 75.73           H
ATOM   2031 2HB  ARG A 144      -5.698  -5.854 -18.657  1.00 75.73           H
ATOM   2032  CG  ARG A 144      -4.617  -4.231 -17.733  1.00 75.73           C
ATOM   2033 1HG  ARG A 144      -4.838  -3.269 -17.272  1.00 75.73           H
ATOM   2034 2HG  ARG A 144      -4.096  -4.831 -16.986  1.00 75.73           H
ATOM   2035  CD  ARG A 144      -3.711  -4.024 -18.949  1.00 75.73           C
ATOM   2036 1HD  ARG A 144      -2.665  -4.065 -18.645  1.00 75.73           H
ATOM   2037 2HD  ARG A 144      -3.866  -4.827 -19.670  1.00 75.73           H
ATOM   2038  NE  ARG A 144      -4.003  -2.717 -19.580  1.00 75.73           N
ATOM   2039  HE  ARG A 144      -4.652  -2.110 -19.122  1.00 75.73           H
ATOM   2040  CZ  ARG A 144      -3.452  -2.297 -20.727  1.00 75.73           C
ATOM   2041  NH1 ARG A 144      -2.576  -3.069 -21.383  1.00 75.73           N
ATOM   2042 1HH1 ARG A 144      -2.328  -3.967 -21.018  1.00 75.73           H
ATOM   2043 2HH1 ARG A 144      -2.169  -2.748 -22.239  1.00 75.73           H
ATOM   2044  NH2 ARG A 144      -3.790  -1.092 -21.207  1.00 75.73           N
ATOM   2045 1HH2 ARG A 144      -3.388  -0.764 -22.062  1.00 75.73           H
ATOM   2046 2HH2 ARG A 144      -4.445  -0.522 -20.711  1.00 75.73           H
ATOM   2047  HN  ARG A 144      -7.055  -2.874 -17.311  1.00 75.73           H
ATOM   2048  N   TYR A 145      -8.943  -5.035 -18.782  1.00 87.48           N
ATOM   2049  CA  TYR A 145     -10.124  -5.765 -19.209  1.00 87.48           C
ATOM   2050  C   TYR A 145     -10.752  -5.116 -20.445  1.00 87.48           C
ATOM   2051  O   TYR A 145     -11.013  -5.791 -21.440  1.00 87.48           O
ATOM   2052  HA  TYR A 145      -9.820  -6.782 -19.457  1.00 87.48           H
ATOM   2053  CB  TYR A 145     -11.114  -5.683 -18.046  1.00 87.48           C
ATOM   2054 1HB  TYR A 145     -10.773  -6.339 -17.245  1.00 87.48           H
ATOM   2055 2HB  TYR A 145     -11.111  -4.668 -17.650  1.00 87.48           H
ATOM   2056  CG  TYR A 145     -12.548  -6.065 -18.421  1.00 87.48           C
ATOM   2057  CD1 TYR A 145     -13.511  -5.085 -18.551  1.00 87.48           C
ATOM   2058  HD1 TYR A 145     -13.250  -4.039 -18.387  1.00 87.48           H
ATOM   2059  CD2 TYR A 145     -12.878  -7.388 -18.630  1.00 87.48           C
ATOM   2060  HD2 TYR A 145     -12.117  -8.162 -18.527  1.00 87.48           H
ATOM   2061  CE1 TYR A 145     -14.860  -5.444 -18.904  1.00 87.48           C
ATOM   2062  HE1 TYR A 145     -15.630  -4.680 -19.010  1.00 87.48           H
ATOM   2063  CE2 TYR A 145     -14.227  -7.747 -18.983  1.00 87.48           C
ATOM   2064  HE2 TYR A 145     -14.501  -8.789 -19.150  1.00 87.48           H
ATOM   2065  CZ  TYR A 145     -15.151  -6.757 -19.103  1.00 87.48           C
ATOM   2066  OH  TYR A 145     -16.425  -7.096 -19.436  1.00 87.48           O
ATOM   2067  HH  TYR A 145     -16.493  -8.085 -19.567  1.00 87.48           H
ATOM   2068  HN  TYR A 145      -8.966  -4.711 -17.836  1.00 87.48           H
ATOM   2069  N   ILE A 146     -10.977  -3.814 -20.341  1.00 83.86           N
ATOM   2070  CA  ILE A 146     -11.654  -3.085 -21.399  1.00 83.86           C
ATOM   2071  C   ILE A 146     -10.824  -3.169 -22.682  1.00 83.86           C
ATOM   2072  O   ILE A 146     -11.373  -3.330 -23.771  1.00 83.86           O
ATOM   2073  HA  ILE A 146     -12.611  -3.576 -21.574  1.00 83.86           H
ATOM   2074  CB  ILE A 146     -11.954  -1.652 -20.955  1.00 83.86           C
ATOM   2075  HB  ILE A 146     -11.029  -1.206 -20.590  1.00 83.86           H
ATOM   2076  CG1 ILE A 146     -12.951  -1.636 -19.794  1.00 83.86           C
ATOM   2077 1HG1 ILE A 146     -13.944  -1.898 -20.159  1.00 83.86           H
ATOM   2078 2HG1 ILE A 146     -12.672  -2.391 -19.060  1.00 83.86           H
ATOM   2079  CG2 ILE A 146     -12.433  -0.801 -22.133  1.00 83.86           C
ATOM   2080 1HG2 ILE A 146     -11.658  -0.774 -22.899  1.00 83.86           H
ATOM   2081 2HG2 ILE A 146     -13.341  -1.236 -22.550  1.00 83.86           H
ATOM   2082 3HG2 ILE A 146     -12.639   0.212 -21.789  1.00 83.86           H
ATOM   2083  CD1 ILE A 146     -12.993  -0.259 -19.127  1.00 83.86           C
ATOM   2084 1HD1 ILE A 146     -12.004  -0.012 -18.741  1.00 83.86           H
ATOM   2085 2HD1 ILE A 146     -13.296   0.490 -19.858  1.00 83.86           H
ATOM   2086 3HD1 ILE A 146     -13.710  -0.276 -18.305  1.00 83.86           H
ATOM   2087  HN  ILE A 146     -10.705  -3.261 -19.553  1.00 83.86           H
ATOM   2088  N   ALA A 147      -9.515  -3.058 -22.511  1.00 82.65           N
ATOM   2089  CA  ALA A 147      -8.615  -2.988 -23.649  1.00 82.65           C
ATOM   2090  C   ALA A 147      -8.675  -4.307 -24.423  1.00 82.65           C
ATOM   2091  O   ALA A 147      -8.516  -4.323 -25.642  1.00 82.65           O
ATOM   2092  HA  ALA A 147      -8.959  -2.181 -24.296  1.00 82.65           H
ATOM   2093  CB  ALA A 147      -7.201  -2.661 -23.163  1.00 82.65           C
ATOM   2094 1HB  ALA A 147      -7.208  -1.702 -22.646  1.00 82.65           H
ATOM   2095 2HB  ALA A 147      -6.863  -3.440 -22.480  1.00 82.65           H
ATOM   2096 3HB  ALA A 147      -6.526  -2.609 -24.018  1.00 82.65           H
ATOM   2097  HN  ALA A 147      -9.070  -3.015 -21.617  1.00 82.65           H
ATOM   2098  N   ILE A 148      -8.905  -5.381 -23.682  1.00 78.96           N
ATOM   2099  CA  ILE A 148      -8.801  -6.716 -24.246  1.00 78.96           C
ATOM   2100  C   ILE A 148     -10.186  -7.183 -24.698  1.00 78.96           C
ATOM   2101  O   ILE A 148     -10.348  -7.662 -25.819  1.00 78.96           O
ATOM   2102  HA  ILE A 148      -8.156  -6.651 -25.122  1.00 78.96           H
ATOM   2103  CB  ILE A 148      -8.125  -7.665 -23.255  1.00 78.96           C
ATOM   2104  HB  ILE A 148      -8.632  -7.574 -22.294  1.00 78.96           H
ATOM   2105  CG1 ILE A 148      -6.662  -7.276 -23.034  1.00 78.96           C
ATOM   2106 1HG1 ILE A 148      -6.096  -7.439 -23.951  1.00 78.96           H
ATOM   2107 2HG1 ILE A 148      -6.596  -6.213 -22.802  1.00 78.96           H
ATOM   2108  CG2 ILE A 148      -8.270  -9.121 -23.705  1.00 78.96           C
ATOM   2109 1HG2 ILE A 148      -9.327  -9.378 -23.770  1.00 78.96           H
ATOM   2110 2HG2 ILE A 148      -7.804  -9.247 -24.683  1.00 78.96           H
ATOM   2111 3HG2 ILE A 148      -7.780  -9.774 -22.983  1.00 78.96           H
ATOM   2112  CD1 ILE A 148      -6.045  -8.091 -21.895  1.00 78.96           C
ATOM   2113 1HD1 ILE A 148      -6.599  -7.907 -20.975  1.00 78.96           H
ATOM   2114 2HD1 ILE A 148      -6.091  -9.152 -22.141  1.00 78.96           H
ATOM   2115 3HD1 ILE A 148      -5.005  -7.794 -21.759  1.00 78.96           H
ATOM   2116  HN  ILE A 148      -9.158  -5.349 -22.715  1.00 78.96           H
ATOM   2117  N   ALA A 149     -11.150  -7.026 -23.803  1.00 78.14           N
ATOM   2118  CA  ALA A 149     -12.461  -7.621 -24.002  1.00 78.14           C
ATOM   2119  C   ALA A 149     -13.279  -6.739 -24.947  1.00 78.14           C
ATOM   2120  O   ALA A 149     -14.128  -7.235 -25.685  1.00 78.14           O
ATOM   2121  HA  ALA A 149     -12.315  -8.597 -24.464  1.00 78.14           H
ATOM   2122  CB  ALA A 149     -13.144  -7.815 -22.647  1.00 78.14           C
ATOM   2123 1HB  ALA A 149     -12.538  -8.473 -22.024  1.00 78.14           H
ATOM   2124 2HB  ALA A 149     -13.255  -6.849 -22.154  1.00 78.14           H
ATOM   2125 3HB  ALA A 149     -14.127  -8.262 -22.796  1.00 78.14           H
ATOM   2126  HN  ALA A 149     -11.047  -6.505 -22.956  1.00 78.14           H
ATOM   2127  N   GLN A 150     -12.994  -5.446 -24.893  1.00 68.12           N
ATOM   2128  CA  GLN A 150     -13.784  -4.475 -25.630  1.00 68.12           C
ATOM   2129  C   GLN A 150     -12.887  -3.662 -26.566  1.00 68.12           C
ATOM   2130  O   GLN A 150     -13.085  -2.460 -26.732  1.00 68.12           O
ATOM   2131  HA  GLN A 150     -14.493  -5.061 -26.213  1.00 68.12           H
ATOM   2132  CB  GLN A 150     -14.554  -3.559 -24.677  1.00 68.12           C
ATOM   2133 1HB  GLN A 150     -13.853  -2.994 -24.063  1.00 68.12           H
ATOM   2134 2HB  GLN A 150     -15.131  -2.833 -25.251  1.00 68.12           H
ATOM   2135  CG  GLN A 150     -15.492  -4.367 -23.778  1.00 68.12           C
ATOM   2136 1HG  GLN A 150     -16.071  -5.064 -24.383  1.00 68.12           H
ATOM   2137 2HG  GLN A 150     -14.906  -4.963 -23.077  1.00 68.12           H
ATOM   2138  CD  GLN A 150     -16.439  -3.447 -23.005  1.00 68.12           C
ATOM   2139  OE1 GLN A 150     -16.366  -2.231 -23.083  1.00 68.12           O
ATOM   2140  NE2 GLN A 150     -17.330  -4.092 -22.257  1.00 68.12           N
ATOM   2141 1HE2 GLN A 150     -17.336  -5.092 -22.238  1.00 68.12           H
ATOM   2142 2HE2 GLN A 150     -17.993  -3.577 -21.714  1.00 68.12           H
ATOM   2143  HN  GLN A 150     -12.241  -5.061 -24.360  1.00 68.12           H
ATOM   2144  N   ALA A 151     -11.920  -4.351 -27.153  1.00 67.88           N
ATOM   2145  CA  ALA A 151     -10.868  -3.680 -27.897  1.00 67.88           C
ATOM   2146  C   ALA A 151     -11.497  -2.759 -28.944  1.00 67.88           C
ATOM   2147  O   ALA A 151     -11.055  -1.625 -29.124  1.00 67.88           O
ATOM   2148  HA  ALA A 151     -10.296  -3.077 -27.192  1.00 67.88           H
ATOM   2149  CB  ALA A 151      -9.938  -4.723 -28.521  1.00 67.88           C
ATOM   2150 1HB  ALA A 151      -9.494  -5.332 -27.733  1.00 67.88           H
ATOM   2151 2HB  ALA A 151     -10.509  -5.361 -29.196  1.00 67.88           H
ATOM   2152 3HB  ALA A 151      -9.149  -4.219 -29.079  1.00 67.88           H
ATOM   2153  HN  ALA A 151     -11.849  -5.349 -27.127  1.00 67.88           H
ATOM   2154  N   MET A 152     -12.518  -3.281 -29.607  1.00 57.35           N
ATOM   2155  CA  MET A 152     -13.136  -2.567 -30.713  1.00 57.35           C
ATOM   2156  C   MET A 152     -13.700  -1.223 -30.251  1.00 57.35           C
ATOM   2157  O   MET A 152     -13.460  -0.195 -30.882  1.00 57.35           O
ATOM   2158  HA  MET A 152     -12.339  -2.405 -31.438  1.00 57.35           H
ATOM   2159  CB  MET A 152     -14.262  -3.418 -31.304  1.00 57.35           C
ATOM   2160 1HB  MET A 152     -14.859  -3.847 -30.499  1.00 57.35           H
ATOM   2161 2HB  MET A 152     -14.927  -2.787 -31.893  1.00 57.35           H
ATOM   2162  CG  MET A 152     -13.700  -4.537 -32.182  1.00 57.35           C
ATOM   2163 1HG  MET A 152     -12.771  -4.212 -32.651  1.00 57.35           H
ATOM   2164 2HG  MET A 152     -13.460  -5.406 -31.570  1.00 57.35           H
ATOM   2165  SD  MET A 152     -14.890  -4.985 -33.435  1.00 57.35           S
ATOM   2166  CE  MET A 152     -14.070  -6.402 -34.148  1.00 57.35           C
ATOM   2167 1HE  MET A 152     -13.101  -6.100 -34.545  1.00 57.35           H
ATOM   2168 2HE  MET A 152     -13.927  -7.163 -33.381  1.00 57.35           H
ATOM   2169 3HE  MET A 152     -14.682  -6.809 -34.953  1.00 57.35           H
ATOM   2170  HN  MET A 152     -12.923  -4.172 -29.401  1.00 57.35           H
ATOM   2171  N   ARG A 153     -14.439  -1.273 -29.152  1.00 55.68           N
ATOM   2172  CA  ARG A 153     -15.095  -0.084 -28.636  1.00 55.68           C
ATOM   2173  C   ARG A 153     -14.066   0.867 -28.022  1.00 55.68           C
ATOM   2174  O   ARG A 153     -14.300   2.071 -27.939  1.00 55.68           O
ATOM   2175  HA  ARG A 153     -15.577   0.367 -29.504  1.00 55.68           H
ATOM   2176  CB  ARG A 153     -16.140  -0.446 -27.579  1.00 55.68           C
ATOM   2177 1HB  ARG A 153     -15.751  -1.233 -26.933  1.00 55.68           H
ATOM   2178 2HB  ARG A 153     -16.337   0.419 -26.945  1.00 55.68           H
ATOM   2179  CG  ARG A 153     -17.443  -0.913 -28.232  1.00 55.68           C
ATOM   2180 1HG  ARG A 153     -17.762  -0.183 -28.976  1.00 55.68           H
ATOM   2181 2HG  ARG A 153     -17.273  -1.852 -28.759  1.00 55.68           H
ATOM   2182  CD  ARG A 153     -18.544  -1.100 -27.187  1.00 55.68           C
ATOM   2183 1HD  ARG A 153     -18.279  -1.911 -26.509  1.00 55.68           H
ATOM   2184 2HD  ARG A 153     -18.640  -0.198 -26.583  1.00 55.68           H
ATOM   2185  NE  ARG A 153     -19.830  -1.399 -27.855  1.00 55.68           N
ATOM   2186  HE  ARG A 153     -19.846  -1.420 -28.855  1.00 55.68           H
ATOM   2187  CZ  ARG A 153     -20.975  -1.645 -27.204  1.00 55.68           C
ATOM   2188  NH1 ARG A 153     -21.013  -1.631 -25.865  1.00 55.68           N
ATOM   2189 1HH1 ARG A 153     -20.183  -1.436 -25.343  1.00 55.68           H
ATOM   2190 2HH1 ARG A 153     -21.872  -1.815 -25.387  1.00 55.68           H
ATOM   2191  NH2 ARG A 153     -22.083  -1.905 -27.913  1.00 55.68           N
ATOM   2192 1HH2 ARG A 153     -22.945  -2.091 -27.442  1.00 55.68           H
ATOM   2193 2HH2 ARG A 153     -22.046  -1.914 -28.912  1.00 55.68           H
ATOM   2194  HN  ARG A 153     -14.591  -2.105 -28.618  1.00 55.68           H
ATOM   2195  N   ALA A 154     -12.948   0.289 -27.606  1.00 60.45           N
ATOM   2196  CA  ALA A 154     -11.960   1.033 -26.844  1.00 60.45           C
ATOM   2197  C   ALA A 154     -11.279   2.052 -27.759  1.00 60.45           C
ATOM   2198  O   ALA A 154     -10.863   3.118 -27.306  1.00 60.45           O
ATOM   2199  HA  ALA A 154     -12.484   1.564 -26.049  1.00 60.45           H
ATOM   2200  CB  ALA A 154     -10.963   0.059 -26.212  1.00 60.45           C
ATOM   2201 1HB  ALA A 154     -11.494  -0.625 -25.549  1.00 60.45           H
ATOM   2202 2HB  ALA A 154     -10.464  -0.510 -26.997  1.00 60.45           H
ATOM   2203 3HB  ALA A 154     -10.222   0.617 -25.641  1.00 60.45           H
ATOM   2204  HN  ALA A 154     -12.715  -0.668 -27.782  1.00 60.45           H
ATOM   2205  N   HIS A 155     -11.186   1.690 -29.030  1.00 55.63           N
ATOM   2206  CA  HIS A 155     -10.445   2.496 -29.986  1.00 55.63           C
ATOM   2207  C   HIS A 155     -11.179   3.818 -30.220  1.00 55.63           C
ATOM   2208  O   HIS A 155     -10.563   4.883 -30.215  1.00 55.63           O
ATOM   2209  HA  HIS A 155      -9.475   2.703 -29.534  1.00 55.63           H
ATOM   2210  CB  HIS A 155     -10.200   1.716 -31.279  1.00 55.63           C
ATOM   2211 1HB  HIS A 155     -10.868   0.855 -31.304  1.00 55.63           H
ATOM   2212 2HB  HIS A 155     -10.463   2.348 -32.128  1.00 55.63           H
ATOM   2213  CG  HIS A 155      -8.778   1.237 -31.448  1.00 55.63           C
ATOM   2214  ND1 HIS A 155      -7.751   2.069 -31.860  1.00 55.63           N
ATOM   2215  HD1 HIS A 155      -7.838   3.040 -32.082  1.00 55.63           H
ATOM   2216  CD2 HIS A 155      -8.223   0.006 -31.256  1.00 55.63           C
ATOM   2217  HD2 HIS A 155      -8.753  -0.888 -30.928  1.00 55.63           H
ATOM   2218  CE1 HIS A 155      -6.633   1.360 -31.910  1.00 55.63           C
ATOM   2219  HE1 HIS A 155      -5.650   1.732 -32.200  1.00 55.63           H
ATOM   2220  NE2 HIS A 155      -6.928   0.081 -31.536  1.00 55.63           N
ATOM   2221  HN  HIS A 155     -11.604   0.864 -29.408  1.00 55.63           H
ATOM   2222  N   THR A 156     -12.484   3.706 -30.420  1.00 63.18           N
ATOM   2223  CA  THR A 156     -13.277   4.848 -30.840  1.00 63.18           C
ATOM   2224  C   THR A 156     -13.360   5.883 -29.716  1.00 63.18           C
ATOM   2225  O   THR A 156     -13.557   7.069 -29.973  1.00 63.18           O
ATOM   2226  HA  THR A 156     -12.772   5.327 -31.679  1.00 63.18           H
ATOM   2227  CB  THR A 156     -14.645   4.333 -31.294  1.00 63.18           C
ATOM   2228  HB  THR A 156     -15.439   5.009 -30.977  1.00 63.18           H
ATOM   2229  OG1 THR A 156     -14.712   3.012 -30.763  1.00 63.18           O
ATOM   2230  HG1 THR A 156     -14.892   3.047 -29.780  1.00 63.18           H
ATOM   2231  CG2 THR A 156     -14.721   4.131 -32.809  1.00 63.18           C
ATOM   2232 1HG2 THR A 156     -13.970   3.404 -33.116  1.00 63.18           H
ATOM   2233 2HG2 THR A 156     -14.536   5.080 -33.312  1.00 63.18           H
ATOM   2234 3HG2 THR A 156     -15.712   3.765 -33.077  1.00 63.18           H
ATOM   2235  HN  THR A 156     -12.997   2.856 -30.300  1.00 63.18           H
ATOM   2236  N   TRP A 157     -13.205   5.395 -28.494  1.00 59.17           N
ATOM   2237  CA  TRP A 157     -13.483   6.209 -27.323  1.00 59.17           C
ATOM   2238  C   TRP A 157     -12.148   6.563 -26.664  1.00 59.17           C
ATOM   2239  O   TRP A 157     -12.098   6.849 -25.469  1.00 59.17           O
ATOM   2240  HA  TRP A 157     -13.985   7.116 -27.659  1.00 59.17           H
ATOM   2241  CB  TRP A 157     -14.446   5.492 -26.374  1.00 59.17           C
ATOM   2242 1HB  TRP A 157     -14.080   4.481 -26.197  1.00 59.17           H
ATOM   2243 2HB  TRP A 157     -14.442   6.006 -25.413  1.00 59.17           H
ATOM   2244  CG  TRP A 157     -15.885   5.416 -26.889  1.00 59.17           C
ATOM   2245  CD1 TRP A 157     -16.302   5.212 -28.146  1.00 59.17           C
ATOM   2246  HD1 TRP A 157     -15.636   5.070 -28.997  1.00 59.17           H
ATOM   2247  CD2 TRP A 157     -17.088   5.550 -26.103  1.00 59.17           C
ATOM   2248  NE1 TRP A 157     -17.679   5.206 -28.228  1.00 59.17           N
ATOM   2249  HE1 TRP A 157     -18.223   5.073 -29.056  1.00 59.17           H
ATOM   2250  CE2 TRP A 157     -18.173   5.417 -26.945  1.00 59.17           C
ATOM   2251  CE3 TRP A 157     -17.254   5.775 -24.725  1.00 59.17           C
ATOM   2252  HE3 TRP A 157     -16.414   5.882 -24.039  1.00 59.17           H
ATOM   2253  CZ2 TRP A 157     -19.499   5.496 -26.505  1.00 59.17           C
ATOM   2254  HZ2 TRP A 157     -20.339   5.388 -27.191  1.00 59.17           H
ATOM   2255  CZ3 TRP A 157     -18.586   5.851 -24.301  1.00 59.17           C
ATOM   2256  HZ3 TRP A 157     -18.771   6.025 -23.241  1.00 59.17           H
ATOM   2257  CH2 TRP A 157     -19.689   5.720 -25.136  1.00 59.17           C
ATOM   2258  HH2 TRP A 157     -20.697   5.792 -24.728  1.00 59.17           H
ATOM   2259  HN  TRP A 157     -12.896   4.465 -28.298  1.00 59.17           H
ATOM   2260  N   ARG A 158     -11.100   6.532 -27.473  1.00 62.03           N
ATOM   2261  CA  ARG A 158      -9.748   6.641 -26.951  1.00 62.03           C
ATOM   2262  C   ARG A 158      -9.577   7.959 -26.192  1.00 62.03           C
ATOM   2263  O   ARG A 158      -9.029   7.979 -25.092  1.00 62.03           O
ATOM   2264  HA  ARG A 158      -9.637   5.787 -26.283  1.00 62.03           H
ATOM   2265  CB  ARG A 158      -8.715   6.572 -28.077  1.00 62.03           C
ATOM   2266 1HB  ARG A 158      -8.929   5.717 -28.720  1.00 62.03           H
ATOM   2267 2HB  ARG A 158      -8.789   7.464 -28.699  1.00 62.03           H
ATOM   2268  CG  ARG A 158      -7.297   6.451 -27.514  1.00 62.03           C
ATOM   2269 1HG  ARG A 158      -7.042   7.358 -26.966  1.00 62.03           H
ATOM   2270 2HG  ARG A 158      -7.253   5.626 -26.804  1.00 62.03           H
ATOM   2271  CD  ARG A 158      -6.280   6.222 -28.634  1.00 62.03           C
ATOM   2272 1HD  ARG A 158      -6.526   5.309 -29.178  1.00 62.03           H
ATOM   2273 2HD  ARG A 158      -6.325   7.042 -29.351  1.00 62.03           H
ATOM   2274  NE  ARG A 158      -4.917   6.120 -28.067  1.00 62.03           N
ATOM   2275  HE  ARG A 158      -4.788   6.376 -27.109  1.00 62.03           H
ATOM   2276  CZ  ARG A 158      -3.845   5.707 -28.757  1.00 62.03           C
ATOM   2277  NH1 ARG A 158      -3.960   5.352 -30.044  1.00 62.03           N
ATOM   2278 1HH1 ARG A 158      -4.851   5.394 -30.496  1.00 62.03           H
ATOM   2279 2HH1 ARG A 158      -3.155   5.044 -30.551  1.00 62.03           H
ATOM   2280  NH2 ARG A 158      -2.657   5.654 -28.140  1.00 62.03           N
ATOM   2281 1HH2 ARG A 158      -1.847   5.348 -28.641  1.00 62.03           H
ATOM   2282 2HH2 ARG A 158      -2.579   5.921 -27.180  1.00 62.03           H
ATOM   2283  HN  ARG A 158     -11.162   6.434 -28.467  1.00 62.03           H
ATOM   2284  N   GLU A 159     -10.058   9.027 -26.811  1.00 67.33           N
ATOM   2285  CA  GLU A 159      -9.903  10.355 -26.240  1.00 67.33           C
ATOM   2286  C   GLU A 159     -10.760  10.494 -24.981  1.00 67.33           C
ATOM   2287  O   GLU A 159     -10.287  10.978 -23.954  1.00 67.33           O
ATOM   2288  HA  GLU A 159      -8.848  10.437 -25.981  1.00 67.33           H
ATOM   2289  CB  GLU A 159     -10.254  11.436 -27.264  1.00 67.33           C
ATOM   2290 1HB  GLU A 159     -11.206  11.198 -27.738  1.00 67.33           H
ATOM   2291 2HB  GLU A 159     -10.245  12.414 -26.784  1.00 67.33           H
ATOM   2292  CG  GLU A 159      -9.209  11.494 -28.380  1.00 67.33           C
ATOM   2293 1HG  GLU A 159      -8.209  11.509 -27.946  1.00 67.33           H
ATOM   2294 2HG  GLU A 159      -9.276  10.596 -28.994  1.00 67.33           H
ATOM   2295  CD  GLU A 159      -9.410  12.733 -29.256  1.00 67.33           C
ATOM   2296  OE1 GLU A 159      -8.452  13.076 -29.981  1.00 67.33           O
ATOM   2297  OE2 GLU A 159     -10.517  13.308 -29.180  1.00 67.33           O
ATOM   2298  HN  GLU A 159     -10.544   8.997 -27.684  1.00 67.33           H
ATOM   2299  N   LYS A 160     -12.007  10.061 -25.101  1.00 71.80           N
ATOM   2300  CA  LYS A 160     -12.943  10.158 -23.993  1.00 71.80           C
ATOM   2301  C   LYS A 160     -12.391   9.382 -22.796  1.00 71.80           C
ATOM   2302  O   LYS A 160     -12.525   9.819 -21.654  1.00 71.80           O
ATOM   2303  HA  LYS A 160     -13.017  11.210 -23.719  1.00 71.80           H
ATOM   2304  CB  LYS A 160     -14.337   9.704 -24.430  1.00 71.80           C
ATOM   2305 1HB  LYS A 160     -14.274   8.726 -24.907  1.00 71.80           H
ATOM   2306 2HB  LYS A 160     -14.977   9.590 -23.554  1.00 71.80           H
ATOM   2307  CG  LYS A 160     -14.963  10.711 -25.397  1.00 71.80           C
ATOM   2308 1HG  LYS A 160     -14.911  11.712 -24.970  1.00 71.80           H
ATOM   2309 2HG  LYS A 160     -14.394  10.730 -26.326  1.00 71.80           H
ATOM   2310  CD  LYS A 160     -16.421  10.353 -25.693  1.00 71.80           C
ATOM   2311 1HD  LYS A 160     -16.472   9.361 -26.144  1.00 71.80           H
ATOM   2312 2HD  LYS A 160     -16.985  10.308 -24.761  1.00 71.80           H
ATOM   2313  CE  LYS A 160     -17.058  11.379 -26.633  1.00 71.80           C
ATOM   2314 1HE  LYS A 160     -17.022  12.369 -26.178  1.00 71.80           H
ATOM   2315 2HE  LYS A 160     -16.489  11.434 -27.560  1.00 71.80           H
ATOM   2316  NZ  LYS A 160     -18.461  11.012 -26.926  1.00 71.80           N
ATOM   2317 1HZ  LYS A 160     -18.870  11.706 -27.542  1.00 71.80           H
ATOM   2318 2HZ  LYS A 160     -18.487  10.104 -27.376  1.00 71.80           H
ATOM   2319 3HZ  LYS A 160     -18.989  10.976 -26.061  1.00 71.80           H
ATOM   2320  HN  LYS A 160     -12.379   9.651 -25.934  1.00 71.80           H
ATOM   2321  N   ARG A 161     -11.782   8.245 -23.097  1.00 70.69           N
ATOM   2322  CA  ARG A 161     -11.239   7.388 -22.057  1.00 70.69           C
ATOM   2323  C   ARG A 161     -10.123   8.111 -21.302  1.00 70.69           C
ATOM   2324  O   ARG A 161      -9.952   7.913 -20.100  1.00 70.69           O
ATOM   2325  HA  ARG A 161     -12.084   7.177 -21.401  1.00 70.69           H
ATOM   2326  CB  ARG A 161     -10.688   6.088 -22.646  1.00 70.69           C
ATOM   2327 1HB  ARG A 161     -10.063   6.313 -23.510  1.00 70.69           H
ATOM   2328 2HB  ARG A 161     -10.051   5.593 -21.913  1.00 70.69           H
ATOM   2329  CG  ARG A 161     -11.822   5.149 -23.061  1.00 70.69           C
ATOM   2330 1HG  ARG A 161     -12.447   4.924 -22.197  1.00 70.69           H
ATOM   2331 2HG  ARG A 161     -12.459   5.644 -23.795  1.00 70.69           H
ATOM   2332  CD  ARG A 161     -11.271   3.849 -23.651  1.00 70.69           C
ATOM   2333 1HD  ARG A 161     -12.076   3.281 -24.116  1.00 70.69           H
ATOM   2334 2HD  ARG A 161     -10.546   4.074 -24.433  1.00 70.69           H
ATOM   2335  NE  ARG A 161     -10.633   3.042 -22.587  1.00 70.69           N
ATOM   2336  HE  ARG A 161     -10.777   3.320 -21.638  1.00 70.69           H
ATOM   2337  CZ  ARG A 161      -9.873   1.962 -22.818  1.00 70.69           C
ATOM   2338  NH1 ARG A 161      -9.647   1.545 -24.071  1.00 70.69           N
ATOM   2339 1HH1 ARG A 161     -10.045   2.040 -24.842  1.00 70.69           H
ATOM   2340 2HH1 ARG A 161      -9.079   0.738 -24.234  1.00 70.69           H
ATOM   2341  NH2 ARG A 161      -9.344   1.306 -21.776  1.00 70.69           N
ATOM   2342 1HH2 ARG A 161      -8.776   0.498 -21.930  1.00 70.69           H
ATOM   2343 2HH2 ARG A 161      -9.519   1.624 -20.844  1.00 70.69           H
ATOM   2344  HN  ARG A 161     -11.656   7.908 -24.030  1.00 70.69           H
ATOM   2345  N   LEU A 162      -9.391   8.935 -22.038  1.00 82.88           N
ATOM   2346  CA  LEU A 162      -8.296   9.689 -21.452  1.00 82.88           C
ATOM   2347  C   LEU A 162      -8.859  10.718 -20.469  1.00 82.88           C
ATOM   2348  O   LEU A 162      -8.295  10.930 -19.397  1.00 82.88           O
ATOM   2349  HA  LEU A 162      -7.674   8.986 -20.898  1.00 82.88           H
ATOM   2350  CB  LEU A 162      -7.420  10.301 -22.548  1.00 82.88           C
ATOM   2351 1HB  LEU A 162      -7.065   9.497 -23.192  1.00 82.88           H
ATOM   2352 2HB  LEU A 162      -8.043  10.950 -23.163  1.00 82.88           H
ATOM   2353  CG  LEU A 162      -6.211  11.106 -22.069  1.00 82.88           C
ATOM   2354  HG  LEU A 162      -6.563  11.878 -21.385  1.00 82.88           H
ATOM   2355  CD1 LEU A 162      -5.238  10.220 -21.288  1.00 82.88           C
ATOM   2356 1HD1 LEU A 162      -5.745   9.801 -20.419  1.00 82.88           H
ATOM   2357 2HD1 LEU A 162      -4.888   9.411 -21.929  1.00 82.88           H
ATOM   2358 3HD1 LEU A 162      -4.387  10.817 -20.959  1.00 82.88           H
ATOM   2359  CD2 LEU A 162      -5.527  11.816 -23.239  1.00 82.88           C
ATOM   2360 1HD2 LEU A 162      -5.189  11.077 -23.965  1.00 82.88           H
ATOM   2361 2HD2 LEU A 162      -6.233  12.496 -23.714  1.00 82.88           H
ATOM   2362 3HD2 LEU A 162      -4.670  12.380 -22.870  1.00 82.88           H
ATOM   2363  HN  LEU A 162      -9.536   9.090 -23.015  1.00 82.88           H
ATOM   2364  N   LEU A 163      -9.963  11.329 -20.870  1.00 84.16           N
ATOM   2365  CA  LEU A 163     -10.613  12.325 -20.035  1.00 84.16           C
ATOM   2366  C   LEU A 163     -11.087  11.666 -18.738  1.00 84.16           C
ATOM   2367  O   LEU A 163     -10.820  12.170 -17.648  1.00 84.16           O
ATOM   2368  HA  LEU A 163      -9.866  13.079 -19.786  1.00 84.16           H
ATOM   2369  CB  LEU A 163     -11.728  13.030 -20.810  1.00 84.16           C
ATOM   2370 1HB  LEU A 163     -11.305  13.433 -21.730  1.00 84.16           H
ATOM   2371 2HB  LEU A 163     -12.469  12.285 -21.099  1.00 84.16           H
ATOM   2372  CG  LEU A 163     -12.446  14.162 -20.072  1.00 84.16           C
ATOM   2373  HG  LEU A 163     -12.809  13.773 -19.121  1.00 84.16           H
ATOM   2374  CD1 LEU A 163     -11.481  15.306 -19.753  1.00 84.16           C
ATOM   2375 1HD1 LEU A 163     -10.673  14.935 -19.123  1.00 84.16           H
ATOM   2376 2HD1 LEU A 163     -11.067  15.701 -20.680  1.00 84.16           H
ATOM   2377 3HD1 LEU A 163     -12.017  16.097 -19.229  1.00 84.16           H
ATOM   2378  CD2 LEU A 163     -13.666  14.643 -20.860  1.00 84.16           C
ATOM   2379 1HD2 LEU A 163     -13.347  15.009 -21.836  1.00 84.16           H
ATOM   2380 2HD2 LEU A 163     -14.362  13.815 -20.992  1.00 84.16           H
ATOM   2381 3HD2 LEU A 163     -14.157  15.448 -20.313  1.00 84.16           H
ATOM   2382  HN  LEU A 163     -10.413  11.154 -21.746  1.00 84.16           H
ATOM   2383  N   TYR A 164     -11.781  10.549 -18.899  1.00 78.23           N
ATOM   2384  CA  TYR A 164     -12.304   9.822 -17.755  1.00 78.23           C
ATOM   2385  C   TYR A 164     -11.173   9.370 -16.828  1.00 78.23           C
ATOM   2386  O   TYR A 164     -11.336   9.347 -15.610  1.00 78.23           O
ATOM   2387  HA  TYR A 164     -12.968  10.490 -17.206  1.00 78.23           H
ATOM   2388  CB  TYR A 164     -13.005   8.587 -18.324  1.00 78.23           C
ATOM   2389 1HB  TYR A 164     -12.338   8.099 -19.035  1.00 78.23           H
ATOM   2390 2HB  TYR A 164     -13.184   7.878 -17.516  1.00 78.23           H
ATOM   2391  CG  TYR A 164     -14.334   8.891 -19.020  1.00 78.23           C
ATOM   2392  CD1 TYR A 164     -15.265   9.701 -18.403  1.00 78.23           C
ATOM   2393  HD1 TYR A 164     -15.055  10.125 -17.422  1.00 78.23           H
ATOM   2394  CD2 TYR A 164     -14.600   8.354 -20.263  1.00 78.23           C
ATOM   2395  HD2 TYR A 164     -13.865   7.714 -20.750  1.00 78.23           H
ATOM   2396  CE1 TYR A 164     -16.516   9.987 -19.058  1.00 78.23           C
ATOM   2397  HE1 TYR A 164     -17.261  10.626 -18.582  1.00 78.23           H
ATOM   2398  CE2 TYR A 164     -15.851   8.640 -20.917  1.00 78.23           C
ATOM   2399  HE2 TYR A 164     -16.074   8.223 -21.899  1.00 78.23           H
ATOM   2400  CZ  TYR A 164     -16.747   9.443 -20.282  1.00 78.23           C
ATOM   2401  OH  TYR A 164     -17.928   9.713 -20.900  1.00 78.23           O
ATOM   2402  HH  TYR A 164     -18.492  10.298 -20.318  1.00 78.23           H
ATOM   2403  HN  TYR A 164     -11.988  10.142 -19.788  1.00 78.23           H
ATOM   2404  N   SER A 165     -10.052   9.022 -17.443  1.00 88.88           N
ATOM   2405  CA  SER A 165      -8.903   8.548 -16.690  1.00 88.88           C
ATOM   2406  C   SER A 165      -8.402   9.648 -15.752  1.00 88.88           C
ATOM   2407  O   SER A 165      -7.958   9.365 -14.640  1.00 88.88           O
ATOM   2408  HA  SER A 165      -9.265   7.693 -16.119  1.00 88.88           H
ATOM   2409  CB  SER A 165      -7.780   8.097 -17.626  1.00 88.88           C
ATOM   2410 1HB  SER A 165      -7.043   7.527 -17.060  1.00 88.88           H
ATOM   2411 2HB  SER A 165      -8.187   7.428 -18.385  1.00 88.88           H
ATOM   2412  OG  SER A 165      -7.139   9.200 -18.262  1.00 88.88           O
ATOM   2413  HG  SER A 165      -7.821   9.872 -18.549  1.00 88.88           H
ATOM   2414  HN  SER A 165      -9.923   9.059 -18.434  1.00 88.88           H
ATOM   2415  N   LYS A 166      -8.491  10.879 -16.235  1.00 86.02           N
ATOM   2416  CA  LYS A 166      -8.078  12.024 -15.442  1.00 86.02           C
ATOM   2417  C   LYS A 166      -9.017  12.175 -14.244  1.00 86.02           C
ATOM   2418  O   LYS A 166      -8.564  12.356 -13.115  1.00 86.02           O
ATOM   2419  HA  LYS A 166      -7.074  11.820 -15.070  1.00 86.02           H
ATOM   2420  CB  LYS A 166      -7.991  13.277 -16.316  1.00 86.02           C
ATOM   2421 1HB  LYS A 166      -8.914  13.394 -16.884  1.00 86.02           H
ATOM   2422 2HB  LYS A 166      -7.892  14.160 -15.685  1.00 86.02           H
ATOM   2423  CG  LYS A 166      -6.802  13.194 -17.276  1.00 86.02           C
ATOM   2424 1HG  LYS A 166      -5.879  13.078 -16.708  1.00 86.02           H
ATOM   2425 2HG  LYS A 166      -6.902  12.312 -17.908  1.00 86.02           H
ATOM   2426  CD  LYS A 166      -6.715  14.447 -18.150  1.00 86.02           C
ATOM   2427 1HD  LYS A 166      -7.629  14.551 -18.735  1.00 86.02           H
ATOM   2428 2HD  LYS A 166      -6.640  15.332 -17.517  1.00 86.02           H
ATOM   2429  CE  LYS A 166      -5.507  14.379 -19.087  1.00 86.02           C
ATOM   2430 1HE  LYS A 166      -4.599  14.213 -18.508  1.00 86.02           H
ATOM   2431 2HE  LYS A 166      -5.613  13.532 -19.765  1.00 86.02           H
ATOM   2432  NZ  LYS A 166      -5.384  15.632 -19.865  1.00 86.02           N
ATOM   2433 1HZ  LYS A 166      -4.584  15.567 -20.485  1.00 86.02           H
ATOM   2434 2HZ  LYS A 166      -6.226  15.774 -20.413  1.00 86.02           H
ATOM   2435 3HZ  LYS A 166      -5.258  16.413 -19.231  1.00 86.02           H
ATOM   2436  HN  LYS A 166      -8.836  11.098 -17.147  1.00 86.02           H
ATOM   2437  N   MET A 167     -10.308  12.094 -14.530  1.00 86.88           N
ATOM   2438  CA  MET A 167     -11.316  12.244 -13.494  1.00 86.88           C
ATOM   2439  C   MET A 167     -11.167  11.161 -12.424  1.00 86.88           C
ATOM   2440  O   MET A 167     -11.212  11.452 -11.230  1.00 86.88           O
ATOM   2441  HA  MET A 167     -11.140  13.226 -13.054  1.00 86.88           H
ATOM   2442  CB  MET A 167     -12.709  12.157 -14.120  1.00 86.88           C
ATOM   2443 1HB  MET A 167     -12.767  11.281 -14.767  1.00 86.88           H
ATOM   2444 2HB  MET A 167     -13.456  12.024 -13.337  1.00 86.88           H
ATOM   2445  CG  MET A 167     -13.027  13.416 -14.928  1.00 86.88           C
ATOM   2446 1HG  MET A 167     -12.994  14.292 -14.281  1.00 86.88           H
ATOM   2447 2HG  MET A 167     -12.273  13.563 -15.701  1.00 86.88           H
ATOM   2448  SD  MET A 167     -14.643  13.271 -15.674  1.00 86.88           S
ATOM   2449  CE  MET A 167     -15.054  14.998 -15.860  1.00 86.88           C
ATOM   2450 1HE  MET A 167     -15.060  15.478 -14.882  1.00 86.88           H
ATOM   2451 2HE  MET A 167     -14.314  15.481 -16.498  1.00 86.88           H
ATOM   2452 3HE  MET A 167     -16.041  15.089 -16.315  1.00 86.88           H
ATOM   2453  HN  MET A 167     -10.668  11.930 -15.449  1.00 86.88           H
ATOM   2454  N   VAL A 168     -10.993   9.933 -12.891  1.00 94.20           N
ATOM   2455  CA  VAL A 168     -10.908   8.796 -11.991  1.00 94.20           C
ATOM   2456  C   VAL A 168      -9.709   8.978 -11.058  1.00 94.20           C
ATOM   2457  O   VAL A 168      -9.807   8.724  -9.858  1.00 94.20           O
ATOM   2458  HA  VAL A 168     -11.819   8.780 -11.393  1.00 94.20           H
ATOM   2459  CB  VAL A 168     -10.846   7.495 -12.795  1.00 94.20           C
ATOM   2460  HB  VAL A 168     -10.045   7.592 -13.528  1.00 94.20           H
ATOM   2461  CG1 VAL A 168     -10.515   6.307 -11.891  1.00 94.20           C
ATOM   2462 1HG1 VAL A 168      -9.548   6.470 -11.416  1.00 94.20           H
ATOM   2463 2HG1 VAL A 168     -11.284   6.208 -11.125  1.00 94.20           H
ATOM   2464 3HG1 VAL A 168     -10.478   5.395 -12.488  1.00 94.20           H
ATOM   2465  CG2 VAL A 168     -12.152   7.259 -13.556  1.00 94.20           C
ATOM   2466 1HG2 VAL A 168     -12.978   7.193 -12.848  1.00 94.20           H
ATOM   2467 2HG2 VAL A 168     -12.328   8.087 -14.243  1.00 94.20           H
ATOM   2468 3HG2 VAL A 168     -12.081   6.328 -14.119  1.00 94.20           H
ATOM   2469  HN  VAL A 168     -10.912   9.710 -13.862  1.00 94.20           H
ATOM   2470  N   CYS A 169      -8.605   9.418 -11.644  1.00 95.29           N
ATOM   2471  CA  CYS A 169      -7.385   9.626 -10.882  1.00 95.29           C
ATOM   2472  C   CYS A 169      -7.671  10.656  -9.788  1.00 95.29           C
ATOM   2473  O   CYS A 169      -7.319  10.450  -8.628  1.00 95.29           O
ATOM   2474  HA  CYS A 169      -7.121   8.662 -10.446  1.00 95.29           H
ATOM   2475  CB  CYS A 169      -6.223  10.055 -11.780  1.00 95.29           C
ATOM   2476 1HB  CYS A 169      -6.541  10.864 -12.438  1.00 95.29           H
ATOM   2477 2HB  CYS A 169      -5.406  10.440 -11.172  1.00 95.29           H
ATOM   2478  SG  CYS A 169      -5.644   8.633 -12.776  1.00 95.29           S
ATOM   2479  HG  CYS A 169      -6.627   8.679 -13.670  1.00 95.29           H
ATOM   2480  HN  CYS A 169      -8.536   9.631 -12.618  1.00 95.29           H
ATOM   2481  N   PHE A 170      -8.308  11.744 -10.196  1.00 94.36           N
ATOM   2482  CA  PHE A 170      -8.617  12.822  -9.272  1.00 94.36           C
ATOM   2483  C   PHE A 170      -9.496  12.324  -8.123  1.00 94.36           C
ATOM   2484  O   PHE A 170      -9.237  12.630  -6.961  1.00 94.36           O
ATOM   2485  HA  PHE A 170      -7.670  13.185  -8.871  1.00 94.36           H
ATOM   2486  CB  PHE A 170      -9.384  13.884 -10.063  1.00 94.36           C
ATOM   2487 1HB  PHE A 170      -8.777  14.198 -10.913  1.00 94.36           H
ATOM   2488 2HB  PHE A 170     -10.291  13.436 -10.467  1.00 94.36           H
ATOM   2489  CG  PHE A 170      -9.763  15.118  -9.242  1.00 94.36           C
ATOM   2490  CD1 PHE A 170     -11.037  15.268  -8.790  1.00 94.36           C
ATOM   2491  HD1 PHE A 170     -11.788  14.509  -9.013  1.00 94.36           H
ATOM   2492  CD2 PHE A 170      -8.827  16.064  -8.964  1.00 94.36           C
ATOM   2493  HD2 PHE A 170      -7.806  15.944  -9.326  1.00 94.36           H
ATOM   2494  CE1 PHE A 170     -11.390  16.413  -8.028  1.00 94.36           C
ATOM   2495  HE1 PHE A 170     -12.411  16.534  -7.666  1.00 94.36           H
ATOM   2496  CE2 PHE A 170      -9.180  17.209  -8.202  1.00 94.36           C
ATOM   2497  HE2 PHE A 170      -8.430  17.968  -7.979  1.00 94.36           H
ATOM   2498  CZ  PHE A 170     -10.454  17.360  -7.750  1.00 94.36           C
ATOM   2499  HZ  PHE A 170     -10.724  18.239  -7.165  1.00 94.36           H
ATOM   2500  HN  PHE A 170      -8.611  11.895 -11.137  1.00 94.36           H
ATOM   2501  N   THR A 171     -10.519  11.566  -8.489  1.00 94.01           N
ATOM   2502  CA  THR A 171     -11.454  11.045  -7.507  1.00 94.01           C
ATOM   2503  C   THR A 171     -10.721  10.177  -6.481  1.00 94.01           C
ATOM   2504  O   THR A 171     -11.037  10.213  -5.293  1.00 94.01           O
ATOM   2505  HA  THR A 171     -11.886  11.885  -6.963  1.00 94.01           H
ATOM   2506  CB  THR A 171     -12.560  10.298  -8.255  1.00 94.01           C
ATOM   2507  HB  THR A 171     -12.170   9.395  -8.725  1.00 94.01           H
ATOM   2508  OG1 THR A 171     -13.096  11.273  -9.145  1.00 94.01           O
ATOM   2509  HG1 THR A 171     -12.627  11.226 -10.027  1.00 94.01           H
ATOM   2510  CG2 THR A 171     -13.737   9.934  -7.349  1.00 94.01           C
ATOM   2511 1HG2 THR A 171     -14.170  10.843  -6.931  1.00 94.01           H
ATOM   2512 2HG2 THR A 171     -13.388   9.293  -6.539  1.00 94.01           H
ATOM   2513 3HG2 THR A 171     -14.493   9.406  -7.930  1.00 94.01           H
ATOM   2514  HN  THR A 171     -10.713  11.308  -9.436  1.00 94.01           H
ATOM   2515  N   ILE A 172      -9.756   9.417  -6.979  1.00 94.98           N
ATOM   2516  CA  ILE A 172      -9.006   8.508  -6.129  1.00 94.98           C
ATOM   2517  C   ILE A 172      -8.235   9.315  -5.082  1.00 94.98           C
ATOM   2518  O   ILE A 172      -8.243   8.974  -3.900  1.00 94.98           O
ATOM   2519  HA  ILE A 172      -9.727   7.874  -5.613  1.00 94.98           H
ATOM   2520  CB  ILE A 172      -8.120   7.592  -6.974  1.00 94.98           C
ATOM   2521  HB  ILE A 172      -7.640   8.197  -7.744  1.00 94.98           H
ATOM   2522  CG1 ILE A 172      -8.956   6.530  -7.691  1.00 94.98           C
ATOM   2523 1HG1 ILE A 172      -9.345   5.817  -6.964  1.00 94.98           H
ATOM   2524 2HG1 ILE A 172      -9.816   6.999  -8.168  1.00 94.98           H
ATOM   2525  CG2 ILE A 172      -7.007   6.971  -6.128  1.00 94.98           C
ATOM   2526 1HG2 ILE A 172      -6.388   7.762  -5.704  1.00 94.98           H
ATOM   2527 2HG2 ILE A 172      -7.448   6.384  -5.322  1.00 94.98           H
ATOM   2528 3HG2 ILE A 172      -6.392   6.325  -6.753  1.00 94.98           H
ATOM   2529  CD1 ILE A 172      -8.122   5.792  -8.741  1.00 94.98           C
ATOM   2530 1HD1 ILE A 172      -7.755   6.505  -9.479  1.00 94.98           H
ATOM   2531 2HD1 ILE A 172      -7.277   5.304  -8.256  1.00 94.98           H
ATOM   2532 3HD1 ILE A 172      -8.740   5.043  -9.235  1.00 94.98           H
ATOM   2533  HN  ILE A 172      -9.485   9.416  -7.941  1.00 94.98           H
ATOM   2534  N   TRP A 173      -7.586  10.370  -5.554  1.00 94.07           N
ATOM   2535  CA  TRP A 173      -6.732  11.170  -4.694  1.00 94.07           C
ATOM   2536  C   TRP A 173      -7.610  11.803  -3.612  1.00 94.07           C
ATOM   2537  O   TRP A 173      -7.244  11.814  -2.438  1.00 94.07           O
ATOM   2538  HA  TRP A 173      -6.001  10.504  -4.237  1.00 94.07           H
ATOM   2539  CB  TRP A 173      -5.948  12.203  -5.506  1.00 94.07           C
ATOM   2540 1HB  TRP A 173      -6.619  12.667  -6.229  1.00 94.07           H
ATOM   2541 2HB  TRP A 173      -5.605  12.992  -4.837  1.00 94.07           H
ATOM   2542  CG  TRP A 173      -4.742  11.624  -6.249  1.00 94.07           C
ATOM   2543  CD1 TRP A 173      -4.589  11.460  -7.570  1.00 94.07           C
ATOM   2544  HD1 TRP A 173      -5.338  11.731  -8.314  1.00 94.07           H
ATOM   2545  CD2 TRP A 173      -3.520  11.137  -5.657  1.00 94.07           C
ATOM   2546  NE1 TRP A 173      -3.361  10.905  -7.871  1.00 94.07           N
ATOM   2547  HE1 TRP A 173      -3.018  10.688  -8.785  1.00 94.07           H
ATOM   2548  CE2 TRP A 173      -2.691  10.703  -6.671  1.00 94.07           C
ATOM   2549  CE3 TRP A 173      -3.127  11.067  -4.309  1.00 94.07           C
ATOM   2550  HE3 TRP A 173      -3.763  11.404  -3.490  1.00 94.07           H
ATOM   2551  CZ2 TRP A 173      -1.418  10.167  -6.443  1.00 94.07           C
ATOM   2552  HZ2 TRP A 173      -0.782   9.830  -7.262  1.00 94.07           H
ATOM   2553  CZ3 TRP A 173      -1.852  10.529  -4.098  1.00 94.07           C
ATOM   2554  HZ3 TRP A 173      -1.498  10.451  -3.070  1.00 94.07           H
ATOM   2555  CH2 TRP A 173      -1.006  10.086  -5.108  1.00 94.07           C
ATOM   2556  HH2 TRP A 173      -0.025   9.679  -4.861  1.00 94.07           H
ATOM   2557  HN  TRP A 173      -7.637  10.678  -6.504  1.00 94.07           H
ATOM   2558  N   VAL A 174      -8.753  12.313  -4.046  1.00 96.42           N
ATOM   2559  CA  VAL A 174      -9.673  12.972  -3.135  1.00 96.42           C
ATOM   2560  C   VAL A 174     -10.150  11.968  -2.084  1.00 96.42           C
ATOM   2561  O   VAL A 174     -10.192  12.280  -0.895  1.00 96.42           O
ATOM   2562  HA  VAL A 174      -9.125  13.770  -2.634  1.00 96.42           H
ATOM   2563  CB  VAL A 174     -10.823  13.607  -3.919  1.00 96.42           C
ATOM   2564  HB  VAL A 174     -11.267  12.835  -4.547  1.00 96.42           H
ATOM   2565  CG1 VAL A 174     -11.909  14.128  -2.976  1.00 96.42           C
ATOM   2566 1HG1 VAL A 174     -12.304  13.301  -2.385  1.00 96.42           H
ATOM   2567 2HG1 VAL A 174     -11.483  14.879  -2.311  1.00 96.42           H
ATOM   2568 3HG1 VAL A 174     -12.714  14.574  -3.560  1.00 96.42           H
ATOM   2569  CG2 VAL A 174     -10.312  14.721  -4.835  1.00 96.42           C
ATOM   2570 1HG2 VAL A 174      -9.831  15.493  -4.235  1.00 96.42           H
ATOM   2571 2HG2 VAL A 174      -9.592  14.309  -5.542  1.00 96.42           H
ATOM   2572 3HG2 VAL A 174     -11.150  15.155  -5.381  1.00 96.42           H
ATOM   2573  HN  VAL A 174      -9.053  12.283  -5.000  1.00 96.42           H
ATOM   2574  N   LEU A 175     -10.497  10.781  -2.560  1.00 92.01           N
ATOM   2575  CA  LEU A 175     -11.038   9.753  -1.687  1.00 92.01           C
ATOM   2576  C   LEU A 175      -9.987   9.371  -0.643  1.00 92.01           C
ATOM   2577  O   LEU A 175     -10.294   9.276   0.544  1.00 92.01           O
ATOM   2578  HA  LEU A 175     -11.898  10.182  -1.172  1.00 92.01           H
ATOM   2579  CB  LEU A 175     -11.549   8.567  -2.508  1.00 92.01           C
ATOM   2580 1HB  LEU A 175     -12.316   8.928  -3.194  1.00 92.01           H
ATOM   2581 2HB  LEU A 175     -10.727   8.193  -3.119  1.00 92.01           H
ATOM   2582  CG  LEU A 175     -12.128   7.398  -1.709  1.00 92.01           C
ATOM   2583  HG  LEU A 175     -11.376   7.070  -0.991  1.00 92.01           H
ATOM   2584  CD1 LEU A 175     -13.357   7.835  -0.910  1.00 92.01           C
ATOM   2585 1HD1 LEU A 175     -13.076   8.628  -0.217  1.00 92.01           H
ATOM   2586 2HD1 LEU A 175     -14.122   8.204  -1.594  1.00 92.01           H
ATOM   2587 3HD1 LEU A 175     -13.748   6.985  -0.352  1.00 92.01           H
ATOM   2588  CD2 LEU A 175     -12.430   6.207  -2.621  1.00 92.01           C
ATOM   2589 1HD2 LEU A 175     -13.155   6.505  -3.379  1.00 92.01           H
ATOM   2590 2HD2 LEU A 175     -11.511   5.878  -3.106  1.00 92.01           H
ATOM   2591 3HD2 LEU A 175     -12.840   5.390  -2.028  1.00 92.01           H
ATOM   2592  HN  LEU A 175     -10.413  10.518  -3.521  1.00 92.01           H
ATOM   2593  N   ALA A 176      -8.770   9.164  -1.123  1.00 96.35           N
ATOM   2594  CA  ALA A 176      -7.694   8.704  -0.262  1.00 96.35           C
ATOM   2595  C   ALA A 176      -7.395   9.775   0.789  1.00 96.35           C
ATOM   2596  O   ALA A 176      -7.085   9.456   1.935  1.00 96.35           O
ATOM   2597  HA  ALA A 176      -8.035   7.799   0.241  1.00 96.35           H
ATOM   2598  CB  ALA A 176      -6.469   8.364  -1.113  1.00 96.35           C
ATOM   2599 1HB  ALA A 176      -6.726   7.578  -1.823  1.00 96.35           H
ATOM   2600 2HB  ALA A 176      -6.145   9.252  -1.656  1.00 96.35           H
ATOM   2601 3HB  ALA A 176      -5.662   8.019  -0.466  1.00 96.35           H
ATOM   2602  HN  ALA A 176      -8.515   9.304  -2.080  1.00 96.35           H
ATOM   2603  N   ALA A 177      -7.499  11.025   0.360  1.00 96.17           N
ATOM   2604  CA  ALA A 177      -7.229  12.145   1.245  1.00 96.17           C
ATOM   2605  C   ALA A 177      -8.242  12.139   2.391  1.00 96.17           C
ATOM   2606  O   ALA A 177      -7.882  12.373   3.544  1.00 96.17           O
ATOM   2607  HA  ALA A 177      -6.228  12.009   1.656  1.00 96.17           H
ATOM   2608  CB  ALA A 177      -7.261  13.448   0.444  1.00 96.17           C
ATOM   2609 1HB  ALA A 177      -6.503  13.412  -0.338  1.00 96.17           H
ATOM   2610 2HB  ALA A 177      -8.245  13.572  -0.008  1.00 96.17           H
ATOM   2611 3HB  ALA A 177      -7.058  14.288   1.109  1.00 96.17           H
ATOM   2612  HN  ALA A 177      -7.762  11.276  -0.572  1.00 96.17           H
ATOM   2613  N   ALA A 178      -9.490  11.871   2.035  1.00 96.27           N
ATOM   2614  CA  ALA A 178     -10.563  11.864   3.014  1.00 96.27           C
ATOM   2615  C   ALA A 178     -10.354  10.701   3.986  1.00 96.27           C
ATOM   2616  O   ALA A 178     -10.635  10.825   5.177  1.00 96.27           O
ATOM   2617  HA  ALA A 178     -10.514  12.802   3.567  1.00 96.27           H
ATOM   2618  CB  ALA A 178     -11.911  11.786   2.293  1.00 96.27           C
ATOM   2619 1HB  ALA A 178     -12.023  12.650   1.638  1.00 96.27           H
ATOM   2620 2HB  ALA A 178     -11.954  10.873   1.701  1.00 96.27           H
ATOM   2621 3HB  ALA A 178     -12.716  11.781   3.028  1.00 96.27           H
ATOM   2622  HN  ALA A 178      -9.770  11.661   1.098  1.00 96.27           H
ATOM   2623  N   LEU A 179      -9.861   9.598   3.441  1.00 93.74           N
ATOM   2624  CA  LEU A 179      -9.748   8.371   4.210  1.00 93.74           C
ATOM   2625  C   LEU A 179      -8.580   8.495   5.192  1.00 93.74           C
ATOM   2626  O   LEU A 179      -8.440   7.679   6.102  1.00 93.74           O
ATOM   2627  HA  LEU A 179     -10.669   8.257   4.782  1.00 93.74           H
ATOM   2628  CB  LEU A 179      -9.641   7.162   3.278  1.00 93.74           C
ATOM   2629 1HB  LEU A 179      -8.862   7.363   2.543  1.00 93.74           H
ATOM   2630 2HB  LEU A 179      -9.313   6.304   3.864  1.00 93.74           H
ATOM   2631  CG  LEU A 179     -10.920   6.776   2.532  1.00 93.74           C
ATOM   2632  HG  LEU A 179     -11.313   7.668   2.043  1.00 93.74           H
ATOM   2633  CD1 LEU A 179     -10.626   5.752   1.434  1.00 93.74           C
ATOM   2634 1HD1 LEU A 179      -9.920   6.177   0.720  1.00 93.74           H
ATOM   2635 2HD1 LEU A 179     -10.197   4.855   1.879  1.00 93.74           H
ATOM   2636 3HD1 LEU A 179     -11.552   5.495   0.919  1.00 93.74           H
ATOM   2637  CD2 LEU A 179     -11.994   6.283   3.503  1.00 93.74           C
ATOM   2638 1HD2 LEU A 179     -11.625   5.409   4.039  1.00 93.74           H
ATOM   2639 2HD2 LEU A 179     -12.230   7.073   4.216  1.00 93.74           H
ATOM   2640 3HD2 LEU A 179     -12.892   6.015   2.947  1.00 93.74           H
ATOM   2641  HN  LEU A 179      -9.544   9.535   2.495  1.00 93.74           H
ATOM   2642  N   CYS A 180      -7.772   9.522   4.974  1.00 92.23           N
ATOM   2643  CA  CYS A 180      -6.602   9.743   5.806  1.00 92.23           C
ATOM   2644  C   CYS A 180      -6.938  10.828   6.830  1.00 92.23           C
ATOM   2645  O   CYS A 180      -6.071  11.263   7.587  1.00 92.23           O
ATOM   2646  HA  CYS A 180      -6.387   8.796   6.301  1.00 92.23           H
ATOM   2647  CB  CYS A 180      -5.374  10.108   4.969  1.00 92.23           C
ATOM   2648 1HB  CYS A 180      -4.465   9.921   5.541  1.00 92.23           H
ATOM   2649 2HB  CYS A 180      -5.328   9.478   4.081  1.00 92.23           H
ATOM   2650  SG  CYS A 180      -5.452  11.870   4.481  1.00 92.23           S
ATOM   2651  HG  CYS A 180      -4.170  11.977   4.141  1.00 92.23           H
ATOM   2652  HN  CYS A 180      -7.907  10.194   4.246  1.00 92.23           H
ATOM   2653  N   ILE A 181      -8.199  11.235   6.821  1.00 92.14           N
ATOM   2654  CA  ILE A 181      -8.664  12.251   7.749  1.00 92.14           C
ATOM   2655  C   ILE A 181      -8.405  11.784   9.183  1.00 92.14           C
ATOM   2656  O   ILE A 181      -7.885  12.540  10.002  1.00 92.14           O
ATOM   2657  HA  ILE A 181      -8.077  13.152   7.569  1.00 92.14           H
ATOM   2658  CB  ILE A 181     -10.127  12.602   7.471  1.00 92.14           C
ATOM   2659  HB  ILE A 181     -10.681  11.673   7.335  1.00 92.14           H
ATOM   2660  CG1 ILE A 181     -10.263  13.403   6.175  1.00 92.14           C
ATOM   2661 1HG1 ILE A 181      -9.786  14.376   6.293  1.00 92.14           H
ATOM   2662 2HG1 ILE A 181      -9.740  12.888   5.369  1.00 92.14           H
ATOM   2663  CG2 ILE A 181     -10.753  13.330   8.663  1.00 92.14           C
ATOM   2664 1HG2 ILE A 181     -10.708  12.690   9.544  1.00 92.14           H
ATOM   2665 2HG2 ILE A 181     -10.203  14.251   8.855  1.00 92.14           H
ATOM   2666 3HG2 ILE A 181     -11.793  13.567   8.439  1.00 92.14           H
ATOM   2667  CD1 ILE A 181     -11.734  13.591   5.798  1.00 92.14           C
ATOM   2668 1HD1 ILE A 181     -12.200  12.616   5.657  1.00 92.14           H
ATOM   2669 2HD1 ILE A 181     -12.247  14.128   6.595  1.00 92.14           H
ATOM   2670 3HD1 ILE A 181     -11.801  14.164   4.873  1.00 92.14           H
ATOM   2671  HN  ILE A 181      -8.896  10.883   6.196  1.00 92.14           H
ATOM   2672  N   PRO A 182      -8.762  10.535   9.511  1.00 93.20           N
ATOM   2673  CA  PRO A 182      -8.574  10.030  10.873  1.00 93.20           C
ATOM   2674  C   PRO A 182      -7.147  10.210  11.364  1.00 93.20           C
ATOM   2675  O   PRO A 182      -6.925  10.627  12.499  1.00 93.20           O
ATOM   2676  HA  PRO A 182      -9.189  10.597  11.572  1.00 93.20           H
ATOM   2677  CB  PRO A 182      -8.956   8.552  10.768  1.00 93.20           C
ATOM   2678 1HB  PRO A 182      -8.088   7.927  10.557  1.00 93.20           H
ATOM   2679 2HB  PRO A 182      -9.395   8.183  11.695  1.00 93.20           H
ATOM   2680  CG  PRO A 182      -9.959   8.527   9.621  1.00 93.20           C
ATOM   2681 1HG  PRO A 182     -10.058   7.530   9.191  1.00 93.20           H
ATOM   2682 2HG  PRO A 182     -10.956   8.821   9.949  1.00 93.20           H
ATOM   2683  CD  PRO A 182      -9.368   9.518   8.632  1.00 93.20           C
ATOM   2684 1HD  PRO A 182      -8.623   9.052   7.987  1.00 93.20           H
ATOM   2685 2HD  PRO A 182     -10.130   9.941   7.978  1.00 93.20           H
ATOM   2686  N   GLU A 183      -6.208   9.887  10.485  1.00 90.18           N
ATOM   2687  CA  GLU A 183      -4.800   9.951  10.838  1.00 90.18           C
ATOM   2688  C   GLU A 183      -4.401  11.389  11.173  1.00 90.18           C
ATOM   2689  O   GLU A 183      -3.599  11.621  12.076  1.00 90.18           O
ATOM   2690  HA  GLU A 183      -4.694   9.322  11.722  1.00 90.18           H
ATOM   2691  CB  GLU A 183      -3.928   9.387   9.714  1.00 90.18           C
ATOM   2692 1HB  GLU A 183      -4.316   9.713   8.749  1.00 90.18           H
ATOM   2693 2HB  GLU A 183      -2.889   9.672   9.879  1.00 90.18           H
ATOM   2694  CG  GLU A 183      -3.960   7.858   9.710  1.00 90.18           C
ATOM   2695 1HG  GLU A 183      -3.138   7.475   9.106  1.00 90.18           H
ATOM   2696 2HG  GLU A 183      -3.813   7.484  10.723  1.00 90.18           H
ATOM   2697  CD  GLU A 183      -5.290   7.339   9.157  1.00 90.18           C
ATOM   2698  OE1 GLU A 183      -5.489   6.107   9.222  1.00 90.18           O
ATOM   2699  OE2 GLU A 183      -6.076   8.187   8.683  1.00 90.18           O
ATOM   2700  HN  GLU A 183      -6.397   9.588   9.550  1.00 90.18           H
ATOM   2701  N   ILE A 184      -4.979  12.319  10.427  1.00 91.42           N
ATOM   2702  CA  ILE A 184      -4.652  13.725  10.595  1.00 91.42           C
ATOM   2703  C   ILE A 184      -5.033  14.167  12.009  1.00 91.42           C
ATOM   2704  O   ILE A 184      -4.290  14.905  12.654  1.00 91.42           O
ATOM   2705  HA  ILE A 184      -3.572  13.825  10.482  1.00 91.42           H
ATOM   2706  CB  ILE A 184      -5.302  14.562   9.492  1.00 91.42           C
ATOM   2707  HB  ILE A 184      -6.367  14.329   9.470  1.00 91.42           H
ATOM   2708  CG1 ILE A 184      -4.731  14.201   8.120  1.00 91.42           C
ATOM   2709 1HG1 ILE A 184      -3.694  14.531   8.056  1.00 91.42           H
ATOM   2710 2HG1 ILE A 184      -4.729  13.118   7.997  1.00 91.42           H
ATOM   2711  CG2 ILE A 184      -5.173  16.057   9.791  1.00 91.42           C
ATOM   2712 1HG2 ILE A 184      -5.666  16.283  10.738  1.00 91.42           H
ATOM   2713 2HG2 ILE A 184      -4.119  16.325   9.858  1.00 91.42           H
ATOM   2714 3HG2 ILE A 184      -5.644  16.630   8.992  1.00 91.42           H
ATOM   2715  CD1 ILE A 184      -5.548  14.846   6.999  1.00 91.42           C
ATOM   2716 1HD1 ILE A 184      -6.579  14.495   7.052  1.00 91.42           H
ATOM   2717 2HD1 ILE A 184      -5.527  15.930   7.112  1.00 91.42           H
ATOM   2718 3HD1 ILE A 184      -5.120  14.573   6.034  1.00 91.42           H
ATOM   2719  HN  ILE A 184      -5.659  12.126   9.719  1.00 91.42           H
ATOM   2720  N   LEU A 185      -6.191  13.697  12.450  1.00 91.25           N
ATOM   2721  CA  LEU A 185      -6.798  14.219  13.662  1.00 91.25           C
ATOM   2722  C   LEU A 185      -6.104  13.606  14.880  1.00 91.25           C
ATOM   2723  O   LEU A 185      -5.717  14.321  15.803  1.00 91.25           O
ATOM   2724  HA  LEU A 185      -6.629  15.296  13.674  1.00 91.25           H
ATOM   2725  CB  LEU A 185      -8.312  13.999  13.641  1.00 91.25           C
ATOM   2726 1HB  LEU A 185      -8.503  12.938  13.479  1.00 91.25           H
ATOM   2727 2HB  LEU A 185      -8.709  14.246  14.625  1.00 91.25           H
ATOM   2728  CG  LEU A 185      -9.092  14.794  12.592  1.00 91.25           C
ATOM   2729  HG  LEU A 185      -8.719  14.516  11.606  1.00 91.25           H
ATOM   2730  CD1 LEU A 185     -10.580  14.441  12.630  1.00 91.25           C
ATOM   2731 1HD1 LEU A 185     -10.706  13.378  12.427  1.00 91.25           H
ATOM   2732 2HD1 LEU A 185     -10.983  14.673  13.616  1.00 91.25           H
ATOM   2733 3HD1 LEU A 185     -11.110  15.021  11.875  1.00 91.25           H
ATOM   2734  CD2 LEU A 185      -8.855  16.297  12.757  1.00 91.25           C
ATOM   2735 1HD2 LEU A 185      -9.183  16.610  13.748  1.00 91.25           H
ATOM   2736 2HD2 LEU A 185      -7.793  16.512  12.641  1.00 91.25           H
ATOM   2737 3HD2 LEU A 185      -9.420  16.839  11.999  1.00 91.25           H
ATOM   2738  HN  LEU A 185      -6.711  12.974  11.995  1.00 91.25           H
ATOM   2739  N   TYR A 186      -5.968  12.289  14.843  1.00 91.14           N
ATOM   2740  CA  TYR A 186      -5.744  11.525  16.058  1.00 91.14           C
ATOM   2741  C   TYR A 186      -4.295  11.042  16.143  1.00 91.14           C
ATOM   2742  O   TYR A 186      -3.913  10.377  17.104  1.00 91.14           O
ATOM   2743  HA  TYR A 186      -5.952  12.176  16.908  1.00 91.14           H
ATOM   2744  CB  TYR A 186      -6.670  10.310  15.970  1.00 91.14           C
ATOM   2745 1HB  TYR A 186      -6.360   9.690  15.128  1.00 91.14           H
ATOM   2746 2HB  TYR A 186      -6.549   9.708  16.871  1.00 91.14           H
ATOM   2747  CG  TYR A 186      -8.149  10.666  15.806  1.00 91.14           C
ATOM   2748  CD1 TYR A 186      -8.735  11.587  16.650  1.00 91.14           C
ATOM   2749  HD1 TYR A 186      -8.144  12.061  17.434  1.00 91.14           H
ATOM   2750  CD2 TYR A 186      -8.897  10.065  14.814  1.00 91.14           C
ATOM   2751  HD2 TYR A 186      -8.434   9.337  14.147  1.00 91.14           H
ATOM   2752  CE1 TYR A 186     -10.127  11.922  16.496  1.00 91.14           C
ATOM   2753  HE1 TYR A 186     -10.602  12.647  17.156  1.00 91.14           H
ATOM   2754  CE2 TYR A 186     -10.289  10.400  14.660  1.00 91.14           C
ATOM   2755  HE2 TYR A 186     -10.891   9.933  13.880  1.00 91.14           H
ATOM   2756  CZ  TYR A 186     -10.835  11.311  15.508  1.00 91.14           C
ATOM   2757  OH  TYR A 186     -12.150  11.628  15.362  1.00 91.14           O
ATOM   2758  HH  TYR A 186     -12.555  11.077  14.633  1.00 91.14           H
ATOM   2759  HN  TYR A 186      -6.009  11.746  14.004  1.00 91.14           H
ATOM   2760  N   SER A 187      -3.527  11.395  15.122  1.00 92.25           N
ATOM   2761  CA  SER A 187      -2.090  11.182  15.159  1.00 92.25           C
ATOM   2762  C   SER A 187      -1.444  12.142  16.161  1.00 92.25           C
ATOM   2763  O   SER A 187      -1.592  13.357  16.045  1.00 92.25           O
ATOM   2764  HA  SER A 187      -1.959  10.149  15.480  1.00 92.25           H
ATOM   2765  CB  SER A 187      -1.470  11.367  13.772  1.00 92.25           C
ATOM   2766 1HB  SER A 187      -1.692  12.369  13.406  1.00 92.25           H
ATOM   2767 2HB  SER A 187      -0.386  11.287  13.846  1.00 92.25           H
ATOM   2768  OG  SER A 187      -1.953  10.404  12.839  1.00 92.25           O
ATOM   2769  HG  SER A 187      -2.349  10.866  12.045  1.00 92.25           H
ATOM   2770  HN  SER A 187      -3.870  11.818  14.284  1.00 92.25           H
ATOM   2771  N   GLN A 188      -0.741  11.559  17.121  1.00 85.67           N
ATOM   2772  CA  GLN A 188       0.032  12.347  18.066  1.00 85.67           C
ATOM   2773  C   GLN A 188       1.235  11.545  18.566  1.00 85.67           C
ATOM   2774  O   GLN A 188       1.319  10.339  18.340  1.00 85.67           O
ATOM   2775  HA  GLN A 188       0.375  13.217  17.505  1.00 85.67           H
ATOM   2776  CB  GLN A 188      -0.840  12.814  19.233  1.00 85.67           C
ATOM   2777 1HB  GLN A 188      -0.241  13.409  19.923  1.00 85.67           H
ATOM   2778 2HB  GLN A 188      -1.635  13.461  18.862  1.00 85.67           H
ATOM   2779  CG  GLN A 188      -1.449  11.622  19.974  1.00 85.67           C
ATOM   2780 1HG  GLN A 188      -2.011  11.004  19.274  1.00 85.67           H
ATOM   2781 2HG  GLN A 188      -0.654  10.999  20.383  1.00 85.67           H
ATOM   2782  CD  GLN A 188      -2.369  12.090  21.103  1.00 85.67           C
ATOM   2783  OE1 GLN A 188      -2.454  13.265  21.423  1.00 85.67           O
ATOM   2784  NE2 GLN A 188      -3.051  11.109  21.687  1.00 85.67           N
ATOM   2785 1HE2 GLN A 188      -2.935  10.166  21.376  1.00 85.67           H
ATOM   2786 2HE2 GLN A 188      -3.680  11.315  22.437  1.00 85.67           H
ATOM   2787  HN  GLN A 188      -0.695  10.570  17.259  1.00 85.67           H
ATOM   2788  N   ILE A 189       2.136  12.247  19.237  1.00 89.62           N
ATOM   2789  CA  ILE A 189       3.258  11.595  19.891  1.00 89.62           C
ATOM   2790  C   ILE A 189       2.830  11.130  21.284  1.00 89.62           C
ATOM   2791  O   ILE A 189       2.313  11.919  22.075  1.00 89.62           O
ATOM   2792  HA  ILE A 189       3.516  10.718  19.299  1.00 89.62           H
ATOM   2793  CB  ILE A 189       4.482  12.513  19.898  1.00 89.62           C
ATOM   2794  HB  ILE A 189       4.210  13.441  20.402  1.00 89.62           H
ATOM   2795  CG1 ILE A 189       4.901  12.879  18.473  1.00 89.62           C
ATOM   2796 1HG1 ILE A 189       5.224  11.982  17.944  1.00 89.62           H
ATOM   2797 2HG1 ILE A 189       4.045  13.279  17.930  1.00 89.62           H
ATOM   2798  CG2 ILE A 189       5.631  11.889  20.692  1.00 89.62           C
ATOM   2799 1HG2 ILE A 189       5.314  11.722  21.721  1.00 89.62           H
ATOM   2800 2HG2 ILE A 189       5.910  10.937  20.239  1.00 89.62           H
ATOM   2801 3HG2 ILE A 189       6.488  12.562  20.681  1.00 89.62           H
ATOM   2802  CD1 ILE A 189       6.033  13.908  18.482  1.00 89.62           C
ATOM   2803 1HD1 ILE A 189       5.699  14.812  18.990  1.00 89.62           H
ATOM   2804 2HD1 ILE A 189       6.896  13.495  19.005  1.00 89.62           H
ATOM   2805 3HD1 ILE A 189       6.312  14.150  17.456  1.00 89.62           H
ATOM   2806  HN  ILE A 189       2.109  13.242  19.337  1.00 89.62           H
ATOM   2807  N   LYS A 190       3.061   9.851  21.543  1.00 84.75           N
ATOM   2808  CA  LYS A 190       2.807   9.297  22.862  1.00 84.75           C
ATOM   2809  C   LYS A 190       4.135   8.888  23.503  1.00 84.75           C
ATOM   2810  O   LYS A 190       4.941   8.197  22.881  1.00 84.75           O
ATOM   2811  HA  LYS A 190       2.361  10.086  23.468  1.00 84.75           H
ATOM   2812  CB  LYS A 190       1.788   8.159  22.779  1.00 84.75           C
ATOM   2813 1HB  LYS A 190       0.886   8.509  22.277  1.00 84.75           H
ATOM   2814 2HB  LYS A 190       2.193   7.347  22.175  1.00 84.75           H
ATOM   2815  CG  LYS A 190       1.433   7.638  24.173  1.00 84.75           C
ATOM   2816 1HG  LYS A 190       2.337   7.301  24.680  1.00 84.75           H
ATOM   2817 2HG  LYS A 190       1.013   8.446  24.771  1.00 84.75           H
ATOM   2818  CD  LYS A 190       0.430   6.486  24.088  1.00 84.75           C
ATOM   2819 1HD  LYS A 190      -0.503   6.842  23.650  1.00 84.75           H
ATOM   2820 2HD  LYS A 190       0.816   5.710  23.427  1.00 84.75           H
ATOM   2821  CE  LYS A 190       0.157   5.893  25.472  1.00 84.75           C
ATOM   2822 1HE  LYS A 190       1.096   5.760  26.009  1.00 84.75           H
ATOM   2823 2HE  LYS A 190      -0.449   6.585  26.057  1.00 84.75           H
ATOM   2824  NZ  LYS A 190      -0.542   4.594  25.351  1.00 84.75           N
ATOM   2825 1HZ  LYS A 190      -0.697   4.207  26.276  1.00 84.75           H
ATOM   2826 2HZ  LYS A 190      -1.433   4.731  24.888  1.00 84.75           H
ATOM   2827 3HZ  LYS A 190       0.027   3.954  24.808  1.00 84.75           H
ATOM   2828  HN  LYS A 190       3.413   9.199  20.872  1.00 84.75           H
ATOM   2829  N   GLU A 191       4.322   9.331  24.737  1.00 76.05           N
ATOM   2830  CA  GLU A 191       5.455   8.885  25.529  1.00 76.05           C
ATOM   2831  C   GLU A 191       5.055   7.697  26.406  1.00 76.05           C
ATOM   2832  O   GLU A 191       4.107   7.787  27.185  1.00 76.05           O
ATOM   2833  HA  GLU A 191       6.209   8.573  24.806  1.00 76.05           H
ATOM   2834  CB  GLU A 191       6.016  10.028  26.377  1.00 76.05           C
ATOM   2835 1HB  GLU A 191       5.197  10.569  26.851  1.00 76.05           H
ATOM   2836 2HB  GLU A 191       6.742   9.635  27.089  1.00 76.05           H
ATOM   2837  CG  GLU A 191       6.768  11.038  25.508  1.00 76.05           C
ATOM   2838 1HG  GLU A 191       7.494  10.517  24.885  1.00 76.05           H
ATOM   2839 2HG  GLU A 191       6.069  11.535  24.835  1.00 76.05           H
ATOM   2840  CD  GLU A 191       7.482  12.080  26.371  1.00 76.05           C
ATOM   2841  OE1 GLU A 191       8.148  12.952  25.773  1.00 76.05           O
ATOM   2842  OE2 GLU A 191       7.346  11.980  27.610  1.00 76.05           O
ATOM   2843  HN  GLU A 191       3.717   9.983  25.195  1.00 76.05           H
ATOM   2844  N   GLU A 192       5.797   6.611  26.251  1.00 72.19           N
ATOM   2845  CA  GLU A 192       5.548   5.415  27.038  1.00 72.19           C
ATOM   2846  C   GLU A 192       6.870   4.790  27.489  1.00 72.19           C
ATOM   2847  O   GLU A 192       7.717   4.458  26.662  1.00 72.19           O
ATOM   2848  HA  GLU A 192       4.983   5.752  27.907  1.00 72.19           H
ATOM   2849  CB  GLU A 192       4.705   4.407  26.252  1.00 72.19           C
ATOM   2850 1HB  GLU A 192       3.759   4.866  25.964  1.00 72.19           H
ATOM   2851 2HB  GLU A 192       5.278   4.032  25.404  1.00 72.19           H
ATOM   2852  CG  GLU A 192       4.362   3.190  27.113  1.00 72.19           C
ATOM   2853 1HG  GLU A 192       5.206   2.501  27.128  1.00 72.19           H
ATOM   2854 2HG  GLU A 192       4.189   3.506  28.142  1.00 72.19           H
ATOM   2855  CD  GLU A 192       3.120   2.473  26.579  1.00 72.19           C
ATOM   2856  OE1 GLU A 192       2.501   1.739  27.378  1.00 72.19           O
ATOM   2857  OE2 GLU A 192       2.819   2.676  25.382  1.00 72.19           O
ATOM   2858  HN  GLU A 192       6.556   6.540  25.603  1.00 72.19           H
ATOM   2859  N   SER A 193       7.005   4.650  28.799  1.00 73.20           N
ATOM   2860  CA  SER A 193       8.191   4.033  29.368  1.00 73.20           C
ATOM   2861  C   SER A 193       9.443   4.779  28.902  1.00 73.20           C
ATOM   2862  O   SER A 193      10.498   4.173  28.718  1.00 73.20           O
ATOM   2863  HA  SER A 193       8.073   4.121  30.448  1.00 73.20           H
ATOM   2864  CB  SER A 193       8.280   2.555  28.984  1.00 73.20           C
ATOM   2865 1HB  SER A 193       8.441   2.468  27.910  1.00 73.20           H
ATOM   2866 2HB  SER A 193       9.144   2.104  29.473  1.00 73.20           H
ATOM   2867  OG  SER A 193       7.103   1.837  29.346  1.00 73.20           O
ATOM   2868  HG  SER A 193       7.157   0.898  29.006  1.00 73.20           H
ATOM   2869  HN  SER A 193       6.323   4.949  29.467  1.00 73.20           H
ATOM   2870  N   GLY A 194       9.285   6.082  28.725  1.00 81.57           N
ATOM   2871  CA  GLY A 194      10.406   6.928  28.352  1.00 81.57           C
ATOM   2872  C   GLY A 194      10.715   6.801  26.859  1.00 81.57           C
ATOM   2873  O   GLY A 194      11.715   7.334  26.381  1.00 81.57           O
ATOM   2874 1HA  GLY A 194      10.179   7.967  28.593  1.00 81.57           H
ATOM   2875 2HA  GLY A 194      11.285   6.651  28.934  1.00 81.57           H
ATOM   2876  HN  GLY A 194       8.413   6.560  28.833  1.00 81.57           H
ATOM   2877  N   ILE A 195       9.838   6.091  26.164  1.00 79.76           N
ATOM   2878  CA  ILE A 195       9.963   5.950  24.723  1.00 79.76           C
ATOM   2879  C   ILE A 195       8.894   6.803  24.037  1.00 79.76           C
ATOM   2880  O   ILE A 195       7.708   6.681  24.341  1.00 79.76           O
ATOM   2881  HA  ILE A 195      10.944   6.333  24.441  1.00 79.76           H
ATOM   2882  CB  ILE A 195       9.922   4.474  24.324  1.00 79.76           C
ATOM   2883  HB  ILE A 195       8.969   4.058  24.651  1.00 79.76           H
ATOM   2884  CG1 ILE A 195      11.026   3.684  25.030  1.00 79.76           C
ATOM   2885 1HG1 ILE A 195      12.001   4.069  24.732  1.00 79.76           H
ATOM   2886 2HG1 ILE A 195      10.944   3.822  26.108  1.00 79.76           H
ATOM   2887  CG2 ILE A 195       9.987   4.315  22.803  1.00 79.76           C
ATOM   2888 1HG2 ILE A 195       9.137   4.824  22.349  1.00 79.76           H
ATOM   2889 2HG2 ILE A 195      10.913   4.752  22.431  1.00 79.76           H
ATOM   2890 3HG2 ILE A 195       9.956   3.256  22.547  1.00 79.76           H
ATOM   2891  CD1 ILE A 195      10.936   2.194  24.692  1.00 79.76           C
ATOM   2892 1HD1 ILE A 195       9.969   1.807  25.014  1.00 79.76           H
ATOM   2893 2HD1 ILE A 195      11.042   2.058  23.616  1.00 79.76           H
ATOM   2894 3HD1 ILE A 195      11.732   1.656  25.207  1.00 79.76           H
ATOM   2895  HN  ILE A 195       9.055   5.618  26.568  1.00 79.76           H
ATOM   2896  N   ALA A 196       9.352   7.647  23.124  1.00 90.49           N
ATOM   2897  CA  ALA A 196       8.443   8.458  22.332  1.00 90.49           C
ATOM   2898  C   ALA A 196       7.932   7.636  21.148  1.00 90.49           C
ATOM   2899  O   ALA A 196       8.722   7.048  20.410  1.00 90.49           O
ATOM   2900  HA  ALA A 196       7.599   8.727  22.968  1.00 90.49           H
ATOM   2901  CB  ALA A 196       9.154   9.739  21.890  1.00 90.49           C
ATOM   2902 1HB  ALA A 196       9.471  10.300  22.769  1.00 90.49           H
ATOM   2903 2HB  ALA A 196      10.027   9.480  21.290  1.00 90.49           H
ATOM   2904 3HB  ALA A 196       8.472  10.347  21.296  1.00 90.49           H
ATOM   2905  HN  ALA A 196      10.322   7.781  22.923  1.00 90.49           H
ATOM   2906  N   ILE A 197       6.616   7.621  21.002  1.00 85.89           N
ATOM   2907  CA  ILE A 197       5.985   6.803  19.980  1.00 85.89           C
ATOM   2908  C   ILE A 197       4.995   7.659  19.187  1.00 85.89           C
ATOM   2909  O   ILE A 197       4.160   8.349  19.770  1.00 85.89           O
ATOM   2910  HA  ILE A 197       6.768   6.465  19.302  1.00 85.89           H
ATOM   2911  CB  ILE A 197       5.357   5.555  20.605  1.00 85.89           C
ATOM   2912  HB  ILE A 197       4.576   5.875  21.295  1.00 85.89           H
ATOM   2913  CG1 ILE A 197       6.388   4.772  21.420  1.00 85.89           C
ATOM   2914 1HG1 ILE A 197       7.176   4.408  20.762  1.00 85.89           H
ATOM   2915 2HG1 ILE A 197       6.860   5.433  22.147  1.00 85.89           H
ATOM   2916  CG2 ILE A 197       4.689   4.685  19.538  1.00 85.89           C
ATOM   2917 1HG2 ILE A 197       3.907   5.258  19.040  1.00 85.89           H
ATOM   2918 2HG2 ILE A 197       5.433   4.373  18.806  1.00 85.89           H
ATOM   2919 3HG2 ILE A 197       4.250   3.805  20.009  1.00 85.89           H
ATOM   2920  CD1 ILE A 197       5.734   3.593  22.144  1.00 85.89           C
ATOM   2921 1HD1 ILE A 197       4.962   3.964  22.819  1.00 85.89           H
ATOM   2922 2HD1 ILE A 197       5.284   2.922  21.412  1.00 85.89           H
ATOM   2923 3HD1 ILE A 197       6.489   3.054  22.716  1.00 85.89           H
ATOM   2924  HN  ILE A 197       5.985   8.154  21.566  1.00 85.89           H
ATOM   2925  N   CYS A 198       5.120   7.585  17.870  1.00 92.09           N
ATOM   2926  CA  CYS A 198       4.137   8.193  16.990  1.00 92.09           C
ATOM   2927  C   CYS A 198       3.020   7.177  16.743  1.00 92.09           C
ATOM   2928  O   CYS A 198       3.219   6.189  16.038  1.00 92.09           O
ATOM   2929  HA  CYS A 198       3.754   9.071  17.508  1.00 92.09           H
ATOM   2930  CB  CYS A 198       4.770   8.674  15.682  1.00 92.09           C
ATOM   2931 1HB  CYS A 198       5.456   9.497  15.882  1.00 92.09           H
ATOM   2932 2HB  CYS A 198       5.357   7.871  15.236  1.00 92.09           H
ATOM   2933  SG  CYS A 198       3.466   9.216  14.518  1.00 92.09           S
ATOM   2934  HN  CYS A 198       5.875   7.121  17.406  1.00 92.09           H
ATOM   2935  N   THR A 199       1.869   7.455  17.338  1.00 90.17           N
ATOM   2936  CA  THR A 199       0.725   6.569  17.205  1.00 90.17           C
ATOM   2937  C   THR A 199      -0.564   7.381  17.059  1.00 90.17           C
ATOM   2938  O   THR A 199      -0.569   8.590  17.285  1.00 90.17           O
ATOM   2939  HA  THR A 199       0.843   5.990  16.289  1.00 90.17           H
ATOM   2940  CB  THR A 199       0.715   5.625  18.409  1.00 90.17           C
ATOM   2941  HB  THR A 199       1.712   5.227  18.599  1.00 90.17           H
ATOM   2942  OG1 THR A 199      -0.281   4.658  18.084  1.00 90.17           O
ATOM   2943  HG1 THR A 199      -0.199   3.866  18.689  1.00 90.17           H
ATOM   2944  CG2 THR A 199       0.183   6.297  19.676  1.00 90.17           C
ATOM   2945 1HG2 THR A 199      -0.839   6.635  19.506  1.00 90.17           H
ATOM   2946 2HG2 THR A 199       0.812   7.152  19.925  1.00 90.17           H
ATOM   2947 3HG2 THR A 199       0.198   5.583  20.499  1.00 90.17           H
ATOM   2948  HN  THR A 199       1.712   8.266  17.901  1.00 90.17           H
ATOM   2949  N   MET A 200      -1.625   6.684  16.682  1.00 88.81           N
ATOM   2950  CA  MET A 200      -2.962   7.247  16.772  1.00 88.81           C
ATOM   2951  C   MET A 200      -3.575   6.987  18.149  1.00 88.81           C
ATOM   2952  O   MET A 200      -3.488   5.876  18.671  1.00 88.81           O
ATOM   2953  HA  MET A 200      -2.839   8.319  16.619  1.00 88.81           H
ATOM   2954  CB  MET A 200      -3.851   6.629  15.691  1.00 88.81           C
ATOM   2955 1HB  MET A 200      -3.781   5.542  15.736  1.00 88.81           H
ATOM   2956 2HB  MET A 200      -4.892   6.889  15.879  1.00 88.81           H
ATOM   2957  CG  MET A 200      -3.440   7.114  14.300  1.00 88.81           C
ATOM   2958 1HG  MET A 200      -3.258   8.189  14.319  1.00 88.81           H
ATOM   2959 2HG  MET A 200      -2.507   6.638  14.000  1.00 88.81           H
ATOM   2960  SD  MET A 200      -4.724   6.735  13.118  1.00 88.81           S
ATOM   2961  CE  MET A 200      -4.660   4.952  13.152  1.00 88.81           C
ATOM   2962 1HE  MET A 200      -3.667   4.618  12.850  1.00 88.81           H
ATOM   2963 2HE  MET A 200      -4.870   4.600  14.162  1.00 88.81           H
ATOM   2964 3HE  MET A 200      -5.403   4.549  12.465  1.00 88.81           H
ATOM   2965  HN  MET A 200      -1.583   5.752  16.321  1.00 88.81           H
ATOM   2966  N   VAL A 201      -4.182   8.029  18.698  1.00 91.53           N
ATOM   2967  CA  VAL A 201      -4.930   7.892  19.936  1.00 91.53           C
ATOM   2968  C   VAL A 201      -6.385   8.299  19.695  1.00 91.53           C
ATOM   2969  O   VAL A 201      -6.661   9.436  19.315  1.00 91.53           O
ATOM   2970  HA  VAL A 201      -4.903   6.841  20.223  1.00 91.53           H
ATOM   2971  CB  VAL A 201      -4.259   8.704  21.046  1.00 91.53           C
ATOM   2972  HB  VAL A 201      -4.295   9.755  20.761  1.00 91.53           H
ATOM   2973  CG1 VAL A 201      -5.010   8.549  22.370  1.00 91.53           C
ATOM   2974 1HG1 VAL A 201      -6.034   8.901  22.250  1.00 91.53           H
ATOM   2975 2HG1 VAL A 201      -5.019   7.498  22.661  1.00 91.53           H
ATOM   2976 3HG1 VAL A 201      -4.512   9.136  23.141  1.00 91.53           H
ATOM   2977  CG2 VAL A 201      -2.788   8.310  21.200  1.00 91.53           C
ATOM   2978 1HG2 VAL A 201      -2.720   7.251  21.451  1.00 91.53           H
ATOM   2979 2HG2 VAL A 201      -2.262   8.495  20.264  1.00 91.53           H
ATOM   2980 3HG2 VAL A 201      -2.335   8.901  21.995  1.00 91.53           H
ATOM   2981  HN  VAL A 201      -4.168   8.951  18.312  1.00 91.53           H
ATOM   2982  N   TYR A 202      -7.278   7.348  19.925  1.00 91.29           N
ATOM   2983  CA  TYR A 202      -8.689   7.565  19.654  1.00 91.29           C
ATOM   2984  C   TYR A 202      -9.398   8.155  20.875  1.00 91.29           C
ATOM   2985  O   TYR A 202      -9.060   7.828  22.011  1.00 91.29           O
ATOM   2986  HA  TYR A 202      -8.768   8.265  18.823  1.00 91.29           H
ATOM   2987  CB  TYR A 202      -9.278   6.184  19.356  1.00 91.29           C
ATOM   2988 1HB  TYR A 202      -9.074   5.524  20.199  1.00 91.29           H
ATOM   2989 2HB  TYR A 202     -10.362   6.273  19.275  1.00 91.29           H
ATOM   2990  CG  TYR A 202      -8.737   5.540  18.078  1.00 91.29           C
ATOM   2991  CD1 TYR A 202      -9.326   5.817  16.862  1.00 91.29           C
ATOM   2992  HD1 TYR A 202     -10.178   6.496  16.811  1.00 91.29           H
ATOM   2993  CD2 TYR A 202      -7.659   4.680  18.143  1.00 91.29           C
ATOM   2994  HD2 TYR A 202      -7.193   4.461  19.104  1.00 91.29           H
ATOM   2995  CE1 TYR A 202      -8.817   5.210  15.660  1.00 91.29           C
ATOM   2996  HE1 TYR A 202      -9.273   5.421  14.692  1.00 91.29           H
ATOM   2997  CE2 TYR A 202      -7.149   4.073  16.940  1.00 91.29           C
ATOM   2998  HE2 TYR A 202      -6.299   3.393  16.977  1.00 91.29           H
ATOM   2999  CZ  TYR A 202      -7.753   4.368  15.758  1.00 91.29           C
ATOM   3000  OH  TYR A 202      -7.272   3.795  14.623  1.00 91.29           O
ATOM   3001  HH  TYR A 202      -7.868   4.015  13.850  1.00 91.29           H
ATOM   3002  HN  TYR A 202      -7.052   6.445  20.289  1.00 91.29           H
ATOM   3003  N   PRO A 203     -10.389   9.032  20.664  1.00 85.65           N
ATOM   3004  CA  PRO A 203     -11.065   9.690  21.784  1.00 85.65           C
ATOM   3005  C   PRO A 203     -11.907   8.722  22.599  1.00 85.65           C
ATOM   3006  O   PRO A 203     -12.417   7.738  22.067  1.00 85.65           O
ATOM   3007  HA  PRO A 203     -10.331  10.088  22.486  1.00 85.65           H
ATOM   3008  CB  PRO A 203     -11.924  10.762  21.110  1.00 85.65           C
ATOM   3009 1HB  PRO A 203     -12.849  10.939  21.659  1.00 85.65           H
ATOM   3010 2HB  PRO A 203     -11.402  11.717  21.051  1.00 85.65           H
ATOM   3011  CG  PRO A 203     -12.193  10.195  19.745  1.00 85.65           C
ATOM   3012 1HG  PRO A 203     -13.051   9.523  19.760  1.00 85.65           H
ATOM   3013 2HG  PRO A 203     -12.419  10.985  19.028  1.00 85.65           H
ATOM   3014  CD  PRO A 203     -10.939   9.463  19.366  1.00 85.65           C
ATOM   3015 1HD  PRO A 203     -11.150   8.614  18.717  1.00 85.65           H
ATOM   3016 2HD  PRO A 203     -10.243  10.110  18.830  1.00 85.65           H
ATOM   3017  N   SER A 204     -12.031   9.031  23.882  1.00 77.75           N
ATOM   3018  CA  SER A 204     -12.423   8.028  24.858  1.00 77.75           C
ATOM   3019  C   SER A 204     -13.823   7.502  24.536  1.00 77.75           C
ATOM   3020  O   SER A 204     -14.088   6.309  24.670  1.00 77.75           O
ATOM   3021  HA  SER A 204     -11.684   7.232  24.765  1.00 77.75           H
ATOM   3022  CB  SER A 204     -12.383   8.597  26.278  1.00 77.75           C
ATOM   3023 1HB  SER A 204     -12.824   7.879  26.969  1.00 77.75           H
ATOM   3024 2HB  SER A 204     -11.346   8.737  26.583  1.00 77.75           H
ATOM   3025  OG  SER A 204     -13.078   9.837  26.376  1.00 77.75           O
ATOM   3026  HG  SER A 204     -14.062   9.673  26.445  1.00 77.75           H
ATOM   3027  HN  SER A 204     -11.870   9.944  24.255  1.00 77.75           H
ATOM   3028  N   ASP A 205     -14.683   8.420  24.117  1.00 71.31           N
ATOM   3029  CA  ASP A 205     -16.116   8.199  24.210  1.00 71.31           C
ATOM   3030  C   ASP A 205     -16.506   7.023  23.313  1.00 71.31           C
ATOM   3031  O   ASP A 205     -17.262   6.146  23.727  1.00 71.31           O
ATOM   3032  HA  ASP A 205     -16.308   8.001  25.264  1.00 71.31           H
ATOM   3033  CB  ASP A 205     -16.894   9.430  23.740  1.00 71.31           C
ATOM   3034 1HB  ASP A 205     -16.583   9.698  22.730  1.00 71.31           H
ATOM   3035 2HB  ASP A 205     -17.958   9.197  23.695  1.00 71.31           H
ATOM   3036  CG  ASP A 205     -16.665  10.615  24.681  1.00 71.31           C
ATOM   3037  OD1 ASP A 205     -16.121  10.371  25.780  1.00 71.31           O
ATOM   3038  OD2 ASP A 205     -17.040  11.738  24.280  1.00 71.31           O
ATOM   3039  HN  ASP A 205     -14.415   9.298  23.721  1.00 71.31           H
ATOM   3040  N   GLU A 206     -15.972   7.043  22.100  1.00 75.23           N
ATOM   3041  CA  GLU A 206     -16.303   6.021  21.121  1.00 75.23           C
ATOM   3042  C   GLU A 206     -15.026   5.426  20.524  1.00 75.23           C
ATOM   3043  O   GLU A 206     -15.007   5.030  19.359  1.00 75.23           O
ATOM   3044  HA  GLU A 206     -16.845   5.255  21.673  1.00 75.23           H
ATOM   3045  CB  GLU A 206     -17.209   6.586  20.025  1.00 75.23           C
ATOM   3046 1HB  GLU A 206     -16.750   7.473  19.589  1.00 75.23           H
ATOM   3047 2HB  GLU A 206     -17.426   5.809  19.291  1.00 75.23           H
ATOM   3048  CG  GLU A 206     -18.558   7.024  20.600  1.00 75.23           C
ATOM   3049 1HG  GLU A 206     -18.783   6.440  21.493  1.00 75.23           H
ATOM   3050 2HG  GLU A 206     -18.504   8.068  20.907  1.00 75.23           H
ATOM   3051  CD  GLU A 206     -19.676   6.845  19.572  1.00 75.23           C
ATOM   3052  OE1 GLU A 206     -20.713   6.263  19.957  1.00 75.23           O
ATOM   3053  OE2 GLU A 206     -19.469   7.294  18.424  1.00 75.23           O
ATOM   3054  HN  GLU A 206     -15.327   7.738  21.784  1.00 75.23           H
ATOM   3055  N   SER A 207     -13.990   5.381  21.348  1.00 87.43           N
ATOM   3056  CA  SER A 207     -12.671   5.000  20.873  1.00 87.43           C
ATOM   3057  C   SER A 207     -12.746   3.660  20.138  1.00 87.43           C
ATOM   3058  O   SER A 207     -12.177   3.507  19.059  1.00 87.43           O
ATOM   3059  HA  SER A 207     -12.370   5.794  20.190  1.00 87.43           H
ATOM   3060  CB  SER A 207     -11.672   4.916  22.029  1.00 87.43           C
ATOM   3061 1HB  SER A 207     -10.719   4.539  21.658  1.00 87.43           H
ATOM   3062 2HB  SER A 207     -11.488   5.916  22.422  1.00 87.43           H
ATOM   3063  OG  SER A 207     -12.139   4.072  23.078  1.00 87.43           O
ATOM   3064  HG  SER A 207     -11.582   4.205  23.897  1.00 87.43           H
ATOM   3065  HN  SER A 207     -14.042   5.599  22.323  1.00 87.43           H
ATOM   3066  N   THR A 208     -13.455   2.724  20.753  1.00 87.80           N
ATOM   3067  CA  THR A 208     -13.523   1.371  20.226  1.00 87.80           C
ATOM   3068  C   THR A 208     -14.186   1.369  18.847  1.00 87.80           C
ATOM   3069  O   THR A 208     -13.691   0.733  17.918  1.00 87.80           O
ATOM   3070  HA  THR A 208     -12.506   1.002  20.093  1.00 87.80           H
ATOM   3071  CB  THR A 208     -14.253   0.501  21.251  1.00 87.80           C
ATOM   3072  HB  THR A 208     -15.306   0.773  21.313  1.00 87.80           H
ATOM   3073  OG1 THR A 208     -13.502   0.674  22.450  1.00 87.80           O
ATOM   3074  HG1 THR A 208     -12.557   0.377  22.308  1.00 87.80           H
ATOM   3075  CG2 THR A 208     -14.128  -0.993  20.946  1.00 87.80           C
ATOM   3076 1HG2 THR A 208     -13.076  -1.278  20.951  1.00 87.80           H
ATOM   3077 2HG2 THR A 208     -14.556  -1.200  19.965  1.00 87.80           H
ATOM   3078 3HG2 THR A 208     -14.663  -1.565  21.704  1.00 87.80           H
ATOM   3079  HN  THR A 208     -13.974   2.877  21.593  1.00 87.80           H
ATOM   3080  N   LYS A 209     -15.294   2.089  18.757  1.00 83.35           N
ATOM   3081  CA  LYS A 209     -16.060   2.133  17.523  1.00 83.35           C
ATOM   3082  C   LYS A 209     -15.187   2.708  16.406  1.00 83.35           C
ATOM   3083  O   LYS A 209     -15.155   2.172  15.299  1.00 83.35           O
ATOM   3084  HA  LYS A 209     -16.321   1.106  17.263  1.00 83.35           H
ATOM   3085  CB  LYS A 209     -17.371   2.893  17.732  1.00 83.35           C
ATOM   3086 1HB  LYS A 209     -17.163   3.876  18.157  1.00 83.35           H
ATOM   3087 2HB  LYS A 209     -17.857   3.059  16.771  1.00 83.35           H
ATOM   3088  CG  LYS A 209     -18.311   2.121  18.660  1.00 83.35           C
ATOM   3089 1HG  LYS A 209     -18.435   1.102  18.291  1.00 83.35           H
ATOM   3090 2HG  LYS A 209     -17.870   2.049  19.654  1.00 83.35           H
ATOM   3091  CD  LYS A 209     -19.677   2.805  18.750  1.00 83.35           C
ATOM   3092 1HD  LYS A 209     -19.541   3.878  18.888  1.00 83.35           H
ATOM   3093 2HD  LYS A 209     -20.218   2.670  17.814  1.00 83.35           H
ATOM   3094  CE  LYS A 209     -20.499   2.237  19.908  1.00 83.35           C
ATOM   3095 1HE  LYS A 209     -20.863   1.242  19.650  1.00 83.35           H
ATOM   3096 2HE  LYS A 209     -19.868   2.126  20.790  1.00 83.35           H
ATOM   3097  NZ  LYS A 209     -21.642   3.125  20.217  1.00 83.35           N
ATOM   3098 1HZ  LYS A 209     -22.147   2.760  21.018  1.00 83.35           H
ATOM   3099 2HZ  LYS A 209     -21.299   4.055  20.430  1.00 83.35           H
ATOM   3100 3HZ  LYS A 209     -22.263   3.167  19.417  1.00 83.35           H
ATOM   3101  HN  LYS A 209     -15.669   2.634  19.506  1.00 83.35           H
ATOM   3102  N   LEU A 210     -14.500   3.792  16.734  1.00 89.22           N
ATOM   3103  CA  LEU A 210     -13.739   4.526  15.738  1.00 89.22           C
ATOM   3104  C   LEU A 210     -12.629   3.628  15.187  1.00 89.22           C
ATOM   3105  O   LEU A 210     -12.462   3.516  13.973  1.00 89.22           O
ATOM   3106  HA  LEU A 210     -14.419   4.773  14.923  1.00 89.22           H
ATOM   3107  CB  LEU A 210     -13.229   5.847  16.318  1.00 89.22           C
ATOM   3108 1HB  LEU A 210     -14.066   6.359  16.793  1.00 89.22           H
ATOM   3109 2HB  LEU A 210     -12.507   5.621  17.103  1.00 89.22           H
ATOM   3110  CG  LEU A 210     -12.576   6.809  15.324  1.00 89.22           C
ATOM   3111  HG  LEU A 210     -11.762   6.284  14.825  1.00 89.22           H
ATOM   3112  CD1 LEU A 210     -13.569   7.236  14.241  1.00 89.22           C
ATOM   3113 1HD1 LEU A 210     -13.917   6.356  13.700  1.00 89.22           H
ATOM   3114 2HD1 LEU A 210     -14.420   7.736  14.705  1.00 89.22           H
ATOM   3115 3HD1 LEU A 210     -13.079   7.919  13.548  1.00 89.22           H
ATOM   3116  CD2 LEU A 210     -11.963   8.011  16.046  1.00 89.22           C
ATOM   3117 1HD2 LEU A 210     -12.743   8.545  16.588  1.00 89.22           H
ATOM   3118 2HD2 LEU A 210     -11.204   7.665  16.747  1.00 89.22           H
ATOM   3119 3HD2 LEU A 210     -11.506   8.678  15.316  1.00 89.22           H
ATOM   3120  HN  LEU A 210     -14.459   4.169  17.659  1.00 89.22           H
ATOM   3121  N   LYS A 211     -11.900   3.011  16.105  1.00 93.81           N
ATOM   3122  CA  LYS A 211     -10.804   2.136  15.726  1.00 93.81           C
ATOM   3123  C   LYS A 211     -11.330   1.036  14.803  1.00 93.81           C
ATOM   3124  O   LYS A 211     -10.761   0.787  13.741  1.00 93.81           O
ATOM   3125  HA  LYS A 211     -10.083   2.737  15.172  1.00 93.81           H
ATOM   3126  CB  LYS A 211     -10.088   1.605  16.970  1.00 93.81           C
ATOM   3127 1HB  LYS A 211      -9.686   2.438  17.547  1.00 93.81           H
ATOM   3128 2HB  LYS A 211     -10.802   1.088  17.612  1.00 93.81           H
ATOM   3129  CG  LYS A 211      -8.956   0.651  16.586  1.00 93.81           C
ATOM   3130 1HG  LYS A 211      -9.373  -0.264  16.165  1.00 93.81           H
ATOM   3131 2HG  LYS A 211      -8.339   1.106  15.810  1.00 93.81           H
ATOM   3132  CD  LYS A 211      -8.089   0.311  17.800  1.00 93.81           C
ATOM   3133 1HD  LYS A 211      -7.699   1.228  18.241  1.00 93.81           H
ATOM   3134 2HD  LYS A 211      -8.698  -0.175  18.562  1.00 93.81           H
ATOM   3135  CE  LYS A 211      -6.928  -0.605  17.406  1.00 93.81           C
ATOM   3136 1HE  LYS A 211      -7.315  -1.567  17.069  1.00 93.81           H
ATOM   3137 2HE  LYS A 211      -6.382  -0.170  16.569  1.00 93.81           H
ATOM   3138  NZ  LYS A 211      -6.014  -0.804  18.552  1.00 93.81           N
ATOM   3139 1HZ  LYS A 211      -5.336  -1.523  18.323  1.00 93.81           H
ATOM   3140 2HZ  LYS A 211      -5.531   0.064  18.755  1.00 93.81           H
ATOM   3141 3HZ  LYS A 211      -6.548  -1.091  19.365  1.00 93.81           H
ATOM   3142  HN  LYS A 211     -12.049   3.101  17.090  1.00 93.81           H
ATOM   3143  N   SER A 212     -12.410   0.406  15.241  1.00 91.80           N
ATOM   3144  CA  SER A 212     -12.966  -0.721  14.512  1.00 91.80           C
ATOM   3145  C   SER A 212     -13.374  -0.284  13.104  1.00 91.80           C
ATOM   3146  O   SER A 212     -13.176  -1.021  12.139  1.00 91.80           O
ATOM   3147  HA  SER A 212     -12.165  -1.459  14.467  1.00 91.80           H
ATOM   3148  CB  SER A 212     -14.166  -1.317  15.251  1.00 91.80           C
ATOM   3149 1HB  SER A 212     -14.943  -0.559  15.351  1.00 91.80           H
ATOM   3150 2HB  SER A 212     -14.588  -2.131  14.661  1.00 91.80           H
ATOM   3151  OG  SER A 212     -13.810  -1.803  16.543  1.00 91.80           O
ATOM   3152  HG  SER A 212     -13.925  -1.080  17.224  1.00 91.80           H
ATOM   3153  HN  SER A 212     -12.902   0.654  16.075  1.00 91.80           H
ATOM   3154  N   ALA A 213     -13.937   0.913  13.030  1.00 95.01           N
ATOM   3155  CA  ALA A 213     -14.393   1.448  11.758  1.00 95.01           C
ATOM   3156  C   ALA A 213     -13.187   1.679  10.845  1.00 95.01           C
ATOM   3157  O   ALA A 213     -13.210   1.303   9.674  1.00 95.01           O
ATOM   3158  HA  ALA A 213     -15.048   0.706  11.301  1.00 95.01           H
ATOM   3159  CB  ALA A 213     -15.194   2.729  12.001  1.00 95.01           C
ATOM   3160 1HB  ALA A 213     -16.055   2.505  12.631  1.00 95.01           H
ATOM   3161 2HB  ALA A 213     -14.561   3.464  12.499  1.00 95.01           H
ATOM   3162 3HB  ALA A 213     -15.536   3.131  11.047  1.00 95.01           H
ATOM   3163  HN  ALA A 213     -14.083   1.512  13.817  1.00 95.01           H
ATOM   3164  N   VAL A 214     -12.162   2.295  11.415  1.00 93.66           N
ATOM   3165  CA  VAL A 214     -10.979   2.645  10.649  1.00 93.66           C
ATOM   3166  C   VAL A 214     -10.353   1.372  10.076  1.00 93.66           C
ATOM   3167  O   VAL A 214      -9.964   1.338   8.909  1.00 93.66           O
ATOM   3168  HA  VAL A 214     -11.297   3.282   9.824  1.00 93.66           H
ATOM   3169  CB  VAL A 214     -10.010   3.447  11.520  1.00 93.66           C
ATOM   3170  HB  VAL A 214      -9.861   2.898  12.450  1.00 93.66           H
ATOM   3171  CG1 VAL A 214      -8.648   3.591  10.836  1.00 93.66           C
ATOM   3172 1HG1 VAL A 214      -8.224   2.602  10.661  1.00 93.66           H
ATOM   3173 2HG1 VAL A 214      -8.772   4.107   9.884  1.00 93.66           H
ATOM   3174 3HG1 VAL A 214      -7.979   4.165  11.477  1.00 93.66           H
ATOM   3175  CG2 VAL A 214     -10.594   4.817  11.871  1.00 93.66           C
ATOM   3176 1HG2 VAL A 214     -10.785   5.376  10.955  1.00 93.66           H
ATOM   3177 2HG2 VAL A 214     -11.527   4.685  12.418  1.00 93.66           H
ATOM   3178 3HG2 VAL A 214      -9.885   5.366  12.491  1.00 93.66           H
ATOM   3179  HN  VAL A 214     -12.133   2.555  12.381  1.00 93.66           H
ATOM   3180  N   LEU A 215     -10.277   0.355  10.922  1.00 93.12           N
ATOM   3181  CA  LEU A 215      -9.633  -0.890  10.540  1.00 93.12           C
ATOM   3182  C   LEU A 215     -10.470  -1.582   9.463  1.00 93.12           C
ATOM   3183  O   LEU A 215      -9.927  -2.105   8.490  1.00 93.12           O
ATOM   3184  HA  LEU A 215      -8.661  -0.638  10.114  1.00 93.12           H
ATOM   3185  CB  LEU A 215      -9.375  -1.760  11.772  1.00 93.12           C
ATOM   3186 1HB  LEU A 215     -10.304  -1.842  12.335  1.00 93.12           H
ATOM   3187 2HB  LEU A 215      -9.117  -2.764  11.435  1.00 93.12           H
ATOM   3188  CG  LEU A 215      -8.278  -1.272  12.720  1.00 93.12           C
ATOM   3189  HG  LEU A 215      -8.563  -0.290  13.096  1.00 93.12           H
ATOM   3190  CD1 LEU A 215      -8.146  -2.199  13.930  1.00 93.12           C
ATOM   3191 1HD1 LEU A 215      -9.091  -2.224  14.473  1.00 93.12           H
ATOM   3192 2HD1 LEU A 215      -7.895  -3.204  13.592  1.00 93.12           H
ATOM   3193 3HD1 LEU A 215      -7.360  -1.829  14.587  1.00 93.12           H
ATOM   3194  CD2 LEU A 215      -6.949  -1.103  11.980  1.00 93.12           C
ATOM   3195 1HD2 LEU A 215      -6.645  -2.061  11.557  1.00 93.12           H
ATOM   3196 2HD2 LEU A 215      -7.069  -0.374  11.179  1.00 93.12           H
ATOM   3197 3HD2 LEU A 215      -6.186  -0.756  12.677  1.00 93.12           H
ATOM   3198  HN  LEU A 215     -10.644   0.373  11.852  1.00 93.12           H
ATOM   3199  N   THR A 216     -11.778  -1.563   9.672  1.00 92.75           N
ATOM   3200  CA  THR A 216     -12.692  -2.226   8.757  1.00 92.75           C
ATOM   3201  C   THR A 216     -12.575  -1.624   7.356  1.00 92.75           C
ATOM   3202  O   THR A 216     -12.518  -2.351   6.366  1.00 92.75           O
ATOM   3203  HA  THR A 216     -12.400  -3.274   8.680  1.00 92.75           H
ATOM   3204  CB  THR A 216     -14.101  -2.130   9.344  1.00 92.75           C
ATOM   3205  HB  THR A 216     -14.421  -1.091   9.421  1.00 92.75           H
ATOM   3206  OG1 THR A 216     -14.013  -2.839  10.577  1.00 92.75           O
ATOM   3207  HG1 THR A 216     -13.972  -2.195  11.341  1.00 92.75           H
ATOM   3208  CG2 THR A 216     -15.129  -2.921   8.533  1.00 92.75           C
ATOM   3209 1HG2 THR A 216     -14.845  -3.973   8.513  1.00 92.75           H
ATOM   3210 2HG2 THR A 216     -15.163  -2.534   7.514  1.00 92.75           H
ATOM   3211 3HG2 THR A 216     -16.112  -2.819   8.993  1.00 92.75           H
ATOM   3212  HN  THR A 216     -12.214  -1.106  10.447  1.00 92.75           H
ATOM   3213  N   LEU A 217     -12.543  -0.299   7.317  1.00 90.14           N
ATOM   3214  CA  LEU A 217     -12.419   0.409   6.054  1.00 90.14           C
ATOM   3215  C   LEU A 217     -11.123  -0.015   5.361  1.00 90.14           C
ATOM   3216  O   LEU A 217     -11.098  -0.207   4.147  1.00 90.14           O
ATOM   3217  HA  LEU A 217     -13.259   0.109   5.428  1.00 90.14           H
ATOM   3218  CB  LEU A 217     -12.534   1.919   6.274  1.00 90.14           C
ATOM   3219 1HB  LEU A 217     -11.922   2.188   7.135  1.00 90.14           H
ATOM   3220 2HB  LEU A 217     -12.107   2.425   5.408  1.00 90.14           H
ATOM   3221  CG  LEU A 217     -13.948   2.458   6.499  1.00 90.14           C
ATOM   3222  HG  LEU A 217     -14.412   1.878   7.297  1.00 90.14           H
ATOM   3223  CD1 LEU A 217     -13.911   3.916   6.963  1.00 90.14           C
ATOM   3224 1HD1 LEU A 217     -13.357   3.985   7.899  1.00 90.14           H
ATOM   3225 2HD1 LEU A 217     -13.421   4.526   6.205  1.00 90.14           H
ATOM   3226 3HD1 LEU A 217     -14.929   4.274   7.116  1.00 90.14           H
ATOM   3227  CD2 LEU A 217     -14.810   2.276   5.248  1.00 90.14           C
ATOM   3228 1HD2 LEU A 217     -14.359   2.815   4.415  1.00 90.14           H
ATOM   3229 2HD2 LEU A 217     -14.875   1.216   5.003  1.00 90.14           H
ATOM   3230 3HD2 LEU A 217     -15.810   2.668   5.436  1.00 90.14           H
ATOM   3231  HN  LEU A 217     -12.599   0.285   8.126  1.00 90.14           H
ATOM   3232  N   LYS A 218     -10.077  -0.148   6.163  1.00 89.27           N
ATOM   3233  CA  LYS A 218      -8.765  -0.483   5.634  1.00 89.27           C
ATOM   3234  C   LYS A 218      -8.834  -1.843   4.937  1.00 89.27           C
ATOM   3235  O   LYS A 218      -8.304  -2.009   3.839  1.00 89.27           O
ATOM   3236  HA  LYS A 218      -8.510   0.273   4.892  1.00 89.27           H
ATOM   3237  CB  LYS A 218      -7.708  -0.410   6.737  1.00 89.27           C
ATOM   3238 1HB  LYS A 218      -7.802   0.533   7.276  1.00 89.27           H
ATOM   3239 2HB  LYS A 218      -7.876  -1.207   7.461  1.00 89.27           H
ATOM   3240  CG  LYS A 218      -6.298  -0.532   6.155  1.00 89.27           C
ATOM   3241 1HG  LYS A 218      -6.231  -1.431   5.542  1.00 89.27           H
ATOM   3242 2HG  LYS A 218      -6.097   0.316   5.500  1.00 89.27           H
ATOM   3243  CD  LYS A 218      -5.248  -0.586   7.266  1.00 89.27           C
ATOM   3244 1HD  LYS A 218      -5.278   0.337   7.844  1.00 89.27           H
ATOM   3245 2HD  LYS A 218      -5.482  -1.400   7.952  1.00 89.27           H
ATOM   3246  CE  LYS A 218      -3.846  -0.786   6.686  1.00 89.27           C
ATOM   3247 1HE  LYS A 218      -3.856  -1.608   5.971  1.00 89.27           H
ATOM   3248 2HE  LYS A 218      -3.541   0.107   6.141  1.00 89.27           H
ATOM   3249  NZ  LYS A 218      -2.875  -1.072   7.766  1.00 89.27           N
ATOM   3250 1HZ  LYS A 218      -2.072  -1.554   7.379  1.00 89.27           H
ATOM   3251 2HZ  LYS A 218      -2.575  -0.201   8.190  1.00 89.27           H
ATOM   3252 3HZ  LYS A 218      -3.314  -1.656   8.469  1.00 89.27           H
ATOM   3253  HN  LYS A 218     -10.114  -0.031   7.156  1.00 89.27           H
ATOM   3254  N   VAL A 219      -9.491  -2.781   5.602  1.00 92.78           N
ATOM   3255  CA  VAL A 219      -9.521  -4.154   5.127  1.00 92.78           C
ATOM   3256  C   VAL A 219     -10.384  -4.234   3.867  1.00 92.78           C
ATOM   3257  O   VAL A 219      -9.994  -4.858   2.881  1.00 92.78           O
ATOM   3258  HA  VAL A 219      -8.500  -4.436   4.872  1.00 92.78           H
ATOM   3259  CB  VAL A 219     -10.005  -5.083   6.243  1.00 92.78           C
ATOM   3260  HB  VAL A 219     -10.972  -4.717   6.588  1.00 92.78           H
ATOM   3261  CG1 VAL A 219     -10.200  -6.509   5.723  1.00 92.78           C
ATOM   3262 1HG1 VAL A 219     -10.942  -6.505   4.924  1.00 92.78           H
ATOM   3263 2HG1 VAL A 219      -9.254  -6.888   5.338  1.00 92.78           H
ATOM   3264 3HG1 VAL A 219     -10.544  -7.148   6.536  1.00 92.78           H
ATOM   3265  CG2 VAL A 219      -9.042  -5.060   7.431  1.00 92.78           C
ATOM   3266 1HG2 VAL A 219      -8.055  -5.389   7.106  1.00 92.78           H
ATOM   3267 2HG2 VAL A 219      -8.975  -4.046   7.826  1.00 92.78           H
ATOM   3268 3HG2 VAL A 219      -9.410  -5.729   8.210  1.00 92.78           H
ATOM   3269  HN  VAL A 219      -9.996  -2.616   6.450  1.00 92.78           H
ATOM   3270  N   ILE A 220     -11.542  -3.593   3.938  1.00 92.88           N
ATOM   3271  CA  ILE A 220     -12.515  -3.682   2.863  1.00 92.88           C
ATOM   3272  C   ILE A 220     -11.931  -3.046   1.599  1.00 92.88           C
ATOM   3273  O   ILE A 220     -11.817  -3.703   0.566  1.00 92.88           O
ATOM   3274  HA  ILE A 220     -12.690  -4.740   2.668  1.00 92.88           H
ATOM   3275  CB  ILE A 220     -13.850  -3.074   3.297  1.00 92.88           C
ATOM   3276  HB  ILE A 220     -13.654  -2.095   3.733  1.00 92.88           H
ATOM   3277  CG1 ILE A 220     -14.514  -3.927   4.380  1.00 92.88           C
ATOM   3278 1HG1 ILE A 220     -14.732  -4.919   3.984  1.00 92.88           H
ATOM   3279 2HG1 ILE A 220     -13.826  -4.061   5.215  1.00 92.88           H
ATOM   3280  CG2 ILE A 220     -14.770  -2.857   2.094  1.00 92.88           C
ATOM   3281 1HG2 ILE A 220     -14.291  -2.179   1.388  1.00 92.88           H
ATOM   3282 2HG2 ILE A 220     -14.963  -3.813   1.606  1.00 92.88           H
ATOM   3283 3HG2 ILE A 220     -15.712  -2.424   2.431  1.00 92.88           H
ATOM   3284  CD1 ILE A 220     -15.806  -3.274   4.876  1.00 92.88           C
ATOM   3285 1HD1 ILE A 220     -15.580  -2.293   5.293  1.00 92.88           H
ATOM   3286 2HD1 ILE A 220     -16.500  -3.164   4.043  1.00 92.88           H
ATOM   3287 3HD1 ILE A 220     -16.258  -3.901   5.645  1.00 92.88           H
ATOM   3288  HN  ILE A 220     -11.817  -3.021   4.711  1.00 92.88           H
ATOM   3289  N   LEU A 221     -11.577  -1.776   1.724  1.00 92.61           N
ATOM   3290  CA  LEU A 221     -11.178  -0.993   0.566  1.00 92.61           C
ATOM   3291  C   LEU A 221      -9.724  -1.315   0.215  1.00 92.61           C
ATOM   3292  O   LEU A 221      -9.300  -1.126  -0.924  1.00 92.61           O
ATOM   3293  HA  LEU A 221     -11.810  -1.298  -0.268  1.00 92.61           H
ATOM   3294  CB  LEU A 221     -11.437   0.495   0.811  1.00 92.61           C
ATOM   3295 1HB  LEU A 221     -10.833   0.814   1.660  1.00 92.61           H
ATOM   3296 2HB  LEU A 221     -11.085   1.052  -0.058  1.00 92.61           H
ATOM   3297  CG  LEU A 221     -12.891   0.888   1.079  1.00 92.61           C
ATOM   3298  HG  LEU A 221     -13.237   0.340   1.955  1.00 92.61           H
ATOM   3299  CD1 LEU A 221     -13.005   2.379   1.404  1.00 92.61           C
ATOM   3300 1HD1 LEU A 221     -12.413   2.603   2.291  1.00 92.61           H
ATOM   3301 2HD1 LEU A 221     -12.634   2.964   0.562  1.00 92.61           H
ATOM   3302 3HD1 LEU A 221     -14.049   2.631   1.590  1.00 92.61           H
ATOM   3303  CD2 LEU A 221     -13.792   0.486  -0.091  1.00 92.61           C
ATOM   3304 1HD2 LEU A 221     -13.455   0.988  -0.998  1.00 92.61           H
ATOM   3305 2HD2 LEU A 221     -13.742  -0.594  -0.233  1.00 92.61           H
ATOM   3306 3HD2 LEU A 221     -14.820   0.777   0.126  1.00 92.61           H
ATOM   3307  HN  LEU A 221     -11.561  -1.282   2.594  1.00 92.61           H
ATOM   3308  N   GLY A 222      -9.000  -1.796   1.215  1.00 92.35           N
ATOM   3309  CA  GLY A 222      -7.565  -1.979   1.080  1.00 92.35           C
ATOM   3310  C   GLY A 222      -7.245  -3.289   0.357  1.00 92.35           C
ATOM   3311  O   GLY A 222      -6.169  -3.436  -0.220  1.00 92.35           O
ATOM   3312 1HA  GLY A 222      -7.139  -1.141   0.528  1.00 92.35           H
ATOM   3313 2HA  GLY A 222      -7.100  -1.980   2.066  1.00 92.35           H
ATOM   3314  HN  GLY A 222      -9.377  -2.058   2.103  1.00 92.35           H
ATOM   3315  N   PHE A 223      -8.198  -4.207   0.413  1.00 91.79           N
ATOM   3316  CA  PHE A 223      -7.980  -5.546  -0.107  1.00 91.79           C
ATOM   3317  C   PHE A 223      -9.226  -6.064  -0.828  1.00 91.79           C
ATOM   3318  O   PHE A 223      -9.200  -6.286  -2.037  1.00 91.79           O
ATOM   3319  HA  PHE A 223      -7.152  -5.487  -0.813  1.00 91.79           H
ATOM   3320  CB  PHE A 223      -7.686  -6.449   1.093  1.00 91.79           C
ATOM   3321 1HB  PHE A 223      -6.865  -6.019   1.666  1.00 91.79           H
ATOM   3322 2HB  PHE A 223      -8.558  -6.463   1.746  1.00 91.79           H
ATOM   3323  CG  PHE A 223      -7.326  -7.887   0.715  1.00 91.79           C
ATOM   3324  CD1 PHE A 223      -8.201  -8.897   0.972  1.00 91.79           C
ATOM   3325  HD1 PHE A 223      -9.158  -8.681   1.446  1.00 91.79           H
ATOM   3326  CD2 PHE A 223      -6.132  -8.157   0.123  1.00 91.79           C
ATOM   3327  HD2 PHE A 223      -5.431  -7.348  -0.083  1.00 91.79           H
ATOM   3328  CE1 PHE A 223      -7.867 -10.232   0.621  1.00 91.79           C
ATOM   3329  HE1 PHE A 223      -8.568 -11.041   0.827  1.00 91.79           H
ATOM   3330  CE2 PHE A 223      -5.798  -9.492  -0.228  1.00 91.79           C
ATOM   3331  HE2 PHE A 223      -4.841  -9.708  -0.702  1.00 91.79           H
ATOM   3332  CZ  PHE A 223      -6.673 -10.501   0.029  1.00 91.79           C
ATOM   3333  HZ  PHE A 223      -6.417 -11.526  -0.240  1.00 91.79           H
ATOM   3334  HN  PHE A 223      -9.105  -4.048   0.804  1.00 91.79           H
ATOM   3335  N   PHE A 224     -10.287  -6.242  -0.054  1.00 86.39           N
ATOM   3336  CA  PHE A 224     -11.410  -7.050  -0.498  1.00 86.39           C
ATOM   3337  C   PHE A 224     -11.999  -6.502  -1.800  1.00 86.39           C
ATOM   3338  O   PHE A 224     -12.174  -7.242  -2.766  1.00 86.39           O
ATOM   3339  HA  PHE A 224     -11.035  -8.059  -0.668  1.00 86.39           H
ATOM   3340  CB  PHE A 224     -12.474  -6.979   0.599  1.00 86.39           C
ATOM   3341 1HB  PHE A 224     -12.490  -5.970   1.010  1.00 86.39           H
ATOM   3342 2HB  PHE A 224     -13.453  -7.157   0.154  1.00 86.39           H
ATOM   3343  CG  PHE A 224     -12.259  -7.976   1.739  1.00 86.39           C
ATOM   3344  CD1 PHE A 224     -12.496  -9.300   1.539  1.00 86.39           C
ATOM   3345  HD1 PHE A 224     -12.839  -9.651   0.565  1.00 86.39           H
ATOM   3346  CD2 PHE A 224     -11.831  -7.538   2.954  1.00 86.39           C
ATOM   3347  HD2 PHE A 224     -11.642  -6.477   3.115  1.00 86.39           H
ATOM   3348  CE1 PHE A 224     -12.297 -10.225   2.597  1.00 86.39           C
ATOM   3349  HE1 PHE A 224     -12.487 -11.286   2.437  1.00 86.39           H
ATOM   3350  CE2 PHE A 224     -11.632  -8.463   4.013  1.00 86.39           C
ATOM   3351  HE2 PHE A 224     -11.289  -8.112   4.986  1.00 86.39           H
ATOM   3352  CZ  PHE A 224     -11.869  -9.787   3.812  1.00 86.39           C
ATOM   3353  HZ  PHE A 224     -11.716 -10.498   4.624  1.00 86.39           H
ATOM   3354  HN  PHE A 224     -10.386  -5.846   0.859  1.00 86.39           H
ATOM   3355  N   LEU A 225     -12.288  -5.209  -1.783  1.00 93.66           N
ATOM   3356  CA  LEU A 225     -12.897  -4.563  -2.933  1.00 93.66           C
ATOM   3357  C   LEU A 225     -11.968  -4.702  -4.141  1.00 93.66           C
ATOM   3358  O   LEU A 225     -12.372  -5.217  -5.182  1.00 93.66           O
ATOM   3359  HA  LEU A 225     -13.826  -5.090  -3.150  1.00 93.66           H
ATOM   3360  CB  LEU A 225     -13.264  -3.115  -2.603  1.00 93.66           C
ATOM   3361 1HB  LEU A 225     -14.006  -3.122  -1.804  1.00 93.66           H
ATOM   3362 2HB  LEU A 225     -12.377  -2.617  -2.209  1.00 93.66           H
ATOM   3363  CG  LEU A 225     -13.811  -2.280  -3.762  1.00 93.66           C
ATOM   3364  HG  LEU A 225     -13.144  -2.403  -4.616  1.00 93.66           H
ATOM   3365  CD1 LEU A 225     -15.192  -2.779  -4.193  1.00 93.66           C
ATOM   3366 1HD1 LEU A 225     -15.119  -3.818  -4.514  1.00 93.66           H
ATOM   3367 2HD1 LEU A 225     -15.883  -2.705  -3.353  1.00 93.66           H
ATOM   3368 3HD1 LEU A 225     -15.557  -2.168  -5.018  1.00 93.66           H
ATOM   3369  CD2 LEU A 225     -13.823  -0.792  -3.409  1.00 93.66           C
ATOM   3370 1HD2 LEU A 225     -14.454  -0.631  -2.534  1.00 93.66           H
ATOM   3371 2HD2 LEU A 225     -12.808  -0.462  -3.189  1.00 93.66           H
ATOM   3372 3HD2 LEU A 225     -14.216  -0.222  -4.250  1.00 93.66           H
ATOM   3373  HN  LEU A 225     -12.114  -4.607  -1.003  1.00 93.66           H
ATOM   3374  N   PRO A 226     -10.713  -4.247  -4.025  1.00 94.09           N
ATOM   3375  CA  PRO A 226      -9.759  -4.376  -5.129  1.00 94.09           C
ATOM   3376  C   PRO A 226      -9.652  -5.806  -5.635  1.00 94.09           C
ATOM   3377  O   PRO A 226      -9.661  -6.044  -6.842  1.00 94.09           O
ATOM   3378  HA  PRO A 226     -10.098  -3.796  -5.987  1.00 94.09           H
ATOM   3379  CB  PRO A 226      -8.440  -3.887  -4.528  1.00 94.09           C
ATOM   3380 1HB  PRO A 226      -7.862  -4.709  -4.106  1.00 94.09           H
ATOM   3381 2HB  PRO A 226      -7.811  -3.407  -5.277  1.00 94.09           H
ATOM   3382  CG  PRO A 226      -8.886  -2.902  -3.453  1.00 94.09           C
ATOM   3383 1HG  PRO A 226      -8.107  -2.734  -2.710  1.00 94.09           H
ATOM   3384 2HG  PRO A 226      -9.124  -1.925  -3.874  1.00 94.09           H
ATOM   3385  CD  PRO A 226     -10.109  -3.581  -2.858  1.00 94.09           C
ATOM   3386 1HD  PRO A 226      -9.836  -4.298  -2.084  1.00 94.09           H
ATOM   3387 2HD  PRO A 226     -10.787  -2.862  -2.397  1.00 94.09           H
ATOM   3388  N   PHE A 227      -9.552  -6.728  -4.689  1.00 92.57           N
ATOM   3389  CA  PHE A 227      -9.296  -8.119  -5.024  1.00 92.57           C
ATOM   3390  C   PHE A 227     -10.431  -8.697  -5.872  1.00 92.57           C
ATOM   3391  O   PHE A 227     -10.183  -9.354  -6.881  1.00 92.57           O
ATOM   3392  HA  PHE A 227      -8.367  -8.149  -5.594  1.00 92.57           H
ATOM   3393  CB  PHE A 227      -9.217  -8.890  -3.705  1.00 92.57           C
ATOM   3394 1HB  PHE A 227      -8.393  -8.493  -3.112  1.00 92.57           H
ATOM   3395 2HB  PHE A 227     -10.131  -8.713  -3.138  1.00 92.57           H
ATOM   3396  CG  PHE A 227      -9.024 -10.398  -3.875  1.00 92.57           C
ATOM   3397  CD1 PHE A 227     -10.060 -11.247  -3.641  1.00 92.57           C
ATOM   3398  HD1 PHE A 227     -11.029 -10.853  -3.331  1.00 92.57           H
ATOM   3399  CD2 PHE A 227      -7.817 -10.889  -4.262  1.00 92.57           C
ATOM   3400  HD2 PHE A 227      -6.986 -10.209  -4.450  1.00 92.57           H
ATOM   3401  CE1 PHE A 227      -9.881 -12.647  -3.799  1.00 92.57           C
ATOM   3402  HE1 PHE A 227     -10.712 -13.327  -3.611  1.00 92.57           H
ATOM   3403  CE2 PHE A 227      -7.637 -12.289  -4.420  1.00 92.57           C
ATOM   3404  HE2 PHE A 227      -6.669 -12.683  -4.730  1.00 92.57           H
ATOM   3405  CZ  PHE A 227      -8.673 -13.138  -4.186  1.00 92.57           C
ATOM   3406  HZ  PHE A 227      -8.536 -14.212  -4.308  1.00 92.57           H
ATOM   3407  HN  PHE A 227      -9.642  -6.539  -3.711  1.00 92.57           H
ATOM   3408  N   VAL A 228     -11.651  -8.430  -5.430  1.00 94.97           N
ATOM   3409  CA  VAL A 228     -12.824  -8.956  -6.108  1.00 94.97           C
ATOM   3410  C   VAL A 228     -12.837  -8.458  -7.555  1.00 94.97           C
ATOM   3411  O   VAL A 228     -13.086  -9.231  -8.479  1.00 94.97           O
ATOM   3412  HA  VAL A 228     -12.742 -10.043  -6.112  1.00 94.97           H
ATOM   3413  CB  VAL A 228     -14.089  -8.578  -5.334  1.00 94.97           C
ATOM   3414  HB  VAL A 228     -14.063  -7.504  -5.153  1.00 94.97           H
ATOM   3415  CG1 VAL A 228     -15.344  -8.887  -6.153  1.00 94.97           C
ATOM   3416 1HG1 VAL A 228     -15.321  -8.318  -7.082  1.00 94.97           H
ATOM   3417 2HG1 VAL A 228     -15.378  -9.953  -6.379  1.00 94.97           H
ATOM   3418 3HG1 VAL A 228     -16.229  -8.609  -5.579  1.00 94.97           H
ATOM   3419  CG2 VAL A 228     -14.132  -9.283  -3.977  1.00 94.97           C
ATOM   3420 1HG2 VAL A 228     -14.124 -10.363  -4.128  1.00 94.97           H
ATOM   3421 2HG2 VAL A 228     -13.262  -8.992  -3.388  1.00 94.97           H
ATOM   3422 3HG2 VAL A 228     -15.041  -8.997  -3.448  1.00 94.97           H
ATOM   3423  HN  VAL A 228     -11.845  -7.867  -4.626  1.00 94.97           H
ATOM   3424  N   VAL A 229     -12.567  -7.170  -7.707  1.00 95.13           N
ATOM   3425  CA  VAL A 229     -12.614  -6.545  -9.017  1.00 95.13           C
ATOM   3426  C   VAL A 229     -11.526  -7.149  -9.906  1.00 95.13           C
ATOM   3427  O   VAL A 229     -11.780  -7.493 -11.059  1.00 95.13           O
ATOM   3428  HA  VAL A 229     -13.588  -6.769  -9.453  1.00 95.13           H
ATOM   3429  CB  VAL A 229     -12.496  -5.026  -8.877  1.00 95.13           C
ATOM   3430  HB  VAL A 229     -11.595  -4.811  -8.302  1.00 95.13           H
ATOM   3431  CG1 VAL A 229     -12.350  -4.358 -10.246  1.00 95.13           C
ATOM   3432 1HG1 VAL A 229     -11.453  -4.734 -10.739  1.00 95.13           H
ATOM   3433 2HG1 VAL A 229     -13.223  -4.586 -10.856  1.00 95.13           H
ATOM   3434 3HG1 VAL A 229     -12.268  -3.279 -10.117  1.00 95.13           H
ATOM   3435  CG2 VAL A 229     -13.690  -4.451  -8.112  1.00 95.13           C
ATOM   3436 1HG2 VAL A 229     -14.610  -4.682  -8.648  1.00 95.13           H
ATOM   3437 2HG2 VAL A 229     -13.730  -4.892  -7.116  1.00 95.13           H
ATOM   3438 3HG2 VAL A 229     -13.581  -3.370  -8.026  1.00 95.13           H
ATOM   3439  HN  VAL A 229     -12.319  -6.558  -6.955  1.00 95.13           H
ATOM   3440  N   MET A 230     -10.335  -7.261  -9.336  1.00 89.84           N
ATOM   3441  CA  MET A 230      -9.195  -7.774 -10.077  1.00 89.84           C
ATOM   3442  C   MET A 230      -9.443  -9.212 -10.537  1.00 89.84           C
ATOM   3443  O   MET A 230      -9.204  -9.546 -11.696  1.00 89.84           O
ATOM   3444  HA  MET A 230      -9.090  -7.121 -10.943  1.00 89.84           H
ATOM   3445  CB  MET A 230      -7.948  -7.728  -9.191  1.00 89.84           C
ATOM   3446 1HB  MET A 230      -8.184  -8.123  -8.203  1.00 89.84           H
ATOM   3447 2HB  MET A 230      -7.174  -8.369  -9.614  1.00 89.84           H
ATOM   3448  CG  MET A 230      -7.420  -6.298  -9.062  1.00 89.84           C
ATOM   3449 1HG  MET A 230      -7.159  -5.908 -10.045  1.00 89.84           H
ATOM   3450 2HG  MET A 230      -8.197  -5.650  -8.657  1.00 89.84           H
ATOM   3451  SD  MET A 230      -5.988  -6.271  -7.996  1.00 89.84           S
ATOM   3452  CE  MET A 230      -4.798  -7.076  -9.055  1.00 89.84           C
ATOM   3453 1HE  MET A 230      -5.149  -8.079  -9.299  1.00 89.84           H
ATOM   3454 2HE  MET A 230      -4.678  -6.500  -9.972  1.00 89.84           H
ATOM   3455 3HE  MET A 230      -3.839  -7.143  -8.540  1.00 89.84           H
ATOM   3456  HN  MET A 230     -10.143  -7.008  -8.387  1.00 89.84           H
ATOM   3457  N   ALA A 231      -9.918 -10.024  -9.604  1.00 94.22           N
ATOM   3458  CA  ALA A 231     -10.118 -11.438  -9.874  1.00 94.22           C
ATOM   3459  C   ALA A 231     -11.092 -11.596 -11.043  1.00 94.22           C
ATOM   3460  O   ALA A 231     -10.862 -12.403 -11.943  1.00 94.22           O
ATOM   3461  HA  ALA A 231      -9.154 -11.862 -10.156  1.00 94.22           H
ATOM   3462  CB  ALA A 231     -10.611 -12.135  -8.605  1.00 94.22           C
ATOM   3463 1HB  ALA A 231      -9.870 -12.018  -7.814  1.00 94.22           H
ATOM   3464 2HB  ALA A 231     -11.554 -11.689  -8.289  1.00 94.22           H
ATOM   3465 3HB  ALA A 231     -10.761 -13.196  -8.808  1.00 94.22           H
ATOM   3466  HN  ALA A 231     -10.164  -9.732  -8.680  1.00 94.22           H
ATOM   3467  N   CYS A 232     -12.160 -10.813 -10.992  1.00 93.19           N
ATOM   3468  CA  CYS A 232     -13.178 -10.868 -12.027  1.00 93.19           C
ATOM   3469  C   CYS A 232     -12.538 -10.453 -13.354  1.00 93.19           C
ATOM   3470  O   CYS A 232     -12.689 -11.140 -14.362  1.00 93.19           O
ATOM   3471  HA  CYS A 232     -13.524 -11.901 -12.072  1.00 93.19           H
ATOM   3472  CB  CYS A 232     -14.386  -9.997 -11.679  1.00 93.19           C
ATOM   3473 1HB  CYS A 232     -14.058  -8.989 -11.427  1.00 93.19           H
ATOM   3474 2HB  CYS A 232     -15.044  -9.911 -12.544  1.00 93.19           H
ATOM   3475  SG  CYS A 232     -15.299 -10.727 -10.271  1.00 93.19           S
ATOM   3476  HG  CYS A 232     -16.195  -9.750 -10.164  1.00 93.19           H
ATOM   3477  HN  CYS A 232     -12.334 -10.152 -10.263  1.00 93.19           H
ATOM   3478  N   CYS A 233     -11.837  -9.329 -13.309  1.00 93.04           N
ATOM   3479  CA  CYS A 233     -11.301  -8.733 -14.521  1.00 93.04           C
ATOM   3480  C   CYS A 233     -10.364  -9.748 -15.181  1.00 93.04           C
ATOM   3481  O   CYS A 233     -10.515 -10.060 -16.361  1.00 93.04           O
ATOM   3482  HA  CYS A 233     -12.152  -8.515 -15.166  1.00 93.04           H
ATOM   3483  CB  CYS A 233     -10.594  -7.407 -14.234  1.00 93.04           C
ATOM   3484 1HB  CYS A 233      -9.915  -7.522 -13.389  1.00 93.04           H
ATOM   3485 2HB  CYS A 233      -9.988  -7.115 -15.092  1.00 93.04           H
ATOM   3486  SG  CYS A 233     -11.829  -6.106 -13.871  1.00 93.04           S
ATOM   3487  HG  CYS A 233     -12.062  -6.482 -12.617  1.00 93.04           H
ATOM   3488  HN  CYS A 233     -11.635  -8.829 -12.467  1.00 93.04           H
ATOM   3489  N   TYR A 234      -9.419 -10.234 -14.391  1.00 87.50           N
ATOM   3490  CA  TYR A 234      -8.361 -11.078 -14.921  1.00 87.50           C
ATOM   3491  C   TYR A 234      -8.901 -12.458 -15.302  1.00 87.50           C
ATOM   3492  O   TYR A 234      -8.362 -13.115 -16.192  1.00 87.50           O
ATOM   3493  HA  TYR A 234      -7.959 -10.594 -15.811  1.00 87.50           H
ATOM   3494  CB  TYR A 234      -7.342 -11.236 -13.791  1.00 87.50           C
ATOM   3495 1HB  TYR A 234      -7.873 -11.438 -12.861  1.00 87.50           H
ATOM   3496 2HB  TYR A 234      -6.718 -12.106 -13.997  1.00 87.50           H
ATOM   3497  CG  TYR A 234      -6.440 -10.016 -13.592  1.00 87.50           C
ATOM   3498  CD1 TYR A 234      -5.749  -9.486 -14.663  1.00 87.50           C
ATOM   3499  HD1 TYR A 234      -5.846  -9.936 -15.650  1.00 87.50           H
ATOM   3500  CD2 TYR A 234      -6.317  -9.446 -12.341  1.00 87.50           C
ATOM   3501  HD2 TYR A 234      -6.862  -9.865 -11.495  1.00 87.50           H
ATOM   3502  CE1 TYR A 234      -4.900  -8.338 -14.475  1.00 87.50           C
ATOM   3503  HE1 TYR A 234      -4.349  -7.909 -15.312  1.00 87.50           H
ATOM   3504  CE2 TYR A 234      -5.468  -8.298 -12.153  1.00 87.50           C
ATOM   3505  HE2 TYR A 234      -5.362  -7.838 -11.171  1.00 87.50           H
ATOM   3506  CZ  TYR A 234      -4.802  -7.801 -13.229  1.00 87.50           C
ATOM   3507  OH  TYR A 234      -4.000  -6.716 -13.052  1.00 87.50           O
ATOM   3508  HH  TYR A 234      -4.037  -6.416 -12.099  1.00 87.50           H
ATOM   3509  HN  TYR A 234      -9.367 -10.060 -13.408  1.00 87.50           H
ATOM   3510  N   THR A 235      -9.957 -12.857 -14.609  1.00 89.80           N
ATOM   3511  CA  THR A 235     -10.634 -14.102 -14.928  1.00 89.80           C
ATOM   3512  C   THR A 235     -11.146 -14.077 -16.370  1.00 89.80           C
ATOM   3513  O   THR A 235     -10.958 -15.037 -17.116  1.00 89.80           O
ATOM   3514  HA  THR A 235      -9.910 -14.914 -14.860  1.00 89.80           H
ATOM   3515  CB  THR A 235     -11.741 -14.317 -13.894  1.00 89.80           C
ATOM   3516  HB  THR A 235     -12.479 -13.516 -13.942  1.00 89.80           H
ATOM   3517  OG1 THR A 235     -11.043 -14.437 -12.658  1.00 89.80           O
ATOM   3518  HG1 THR A 235     -11.245 -13.652 -12.073  1.00 89.80           H
ATOM   3519  CG2 THR A 235     -12.442 -15.667 -14.058  1.00 89.80           C
ATOM   3520 1HG2 THR A 235     -11.715 -16.471 -13.943  1.00 89.80           H
ATOM   3521 2HG2 THR A 235     -12.893 -15.724 -15.049  1.00 89.80           H
ATOM   3522 3HG2 THR A 235     -13.218 -15.768 -13.300  1.00 89.80           H
ATOM   3523  HN  THR A 235     -10.350 -12.346 -13.844  1.00 89.80           H
ATOM   3524  N   ILE A 236     -11.783 -12.969 -16.719  1.00 89.24           N
ATOM   3525  CA  ILE A 236     -12.345 -12.816 -18.050  1.00 89.24           C
ATOM   3526  C   ILE A 236     -11.209 -12.663 -19.063  1.00 89.24           C
ATOM   3527  O   ILE A 236     -11.281 -13.201 -20.167  1.00 89.24           O
ATOM   3528  HA  ILE A 236     -12.893 -13.730 -18.280  1.00 89.24           H
ATOM   3529  CB  ILE A 236     -13.353 -11.665 -18.077  1.00 89.24           C
ATOM   3530  HB  ILE A 236     -12.848 -10.761 -17.735  1.00 89.24           H
ATOM   3531  CG1 ILE A 236     -14.512 -11.928 -17.114  1.00 89.24           C
ATOM   3532 1HG1 ILE A 236     -15.162 -12.701 -17.523  1.00 89.24           H
ATOM   3533 2HG1 ILE A 236     -14.124 -12.306 -16.167  1.00 89.24           H
ATOM   3534  CG2 ILE A 236     -13.841 -11.398 -19.502  1.00 89.24           C
ATOM   3535 1HG2 ILE A 236     -12.993 -11.135 -20.134  1.00 89.24           H
ATOM   3536 2HG2 ILE A 236     -14.323 -12.293 -19.895  1.00 89.24           H
ATOM   3537 3HG2 ILE A 236     -14.556 -10.575 -19.493  1.00 89.24           H
ATOM   3538  CD1 ILE A 236     -15.320 -10.652 -16.867  1.00 89.24           C
ATOM   3539 1HD1 ILE A 236     -14.672  -9.890 -16.435  1.00 89.24           H
ATOM   3540 2HD1 ILE A 236     -15.726 -10.291 -17.812  1.00 89.24           H
ATOM   3541 3HD1 ILE A 236     -16.137 -10.867 -16.179  1.00 89.24           H
ATOM   3542  HN  ILE A 236     -11.918 -12.186 -16.111  1.00 89.24           H
ATOM   3543  N   ILE A 237     -10.187 -11.927 -18.652  1.00 87.61           N
ATOM   3544  CA  ILE A 237      -9.035 -11.702 -19.509  1.00 87.61           C
ATOM   3545  C   ILE A 237      -8.435 -13.050 -19.914  1.00 87.61           C
ATOM   3546  O   ILE A 237      -8.218 -13.306 -21.097  1.00 87.61           O
ATOM   3547  HA  ILE A 237      -9.389 -11.197 -20.407  1.00 87.61           H
ATOM   3548  CB  ILE A 237      -8.036 -10.764 -18.827  1.00 87.61           C
ATOM   3549  HB  ILE A 237      -7.928 -11.077 -17.789  1.00 87.61           H
ATOM   3550  CG1 ILE A 237      -8.556  -9.325 -18.814  1.00 87.61           C
ATOM   3551 1HG1 ILE A 237      -8.501  -8.906 -19.818  1.00 87.61           H
ATOM   3552 2HG1 ILE A 237      -9.607  -9.317 -18.522  1.00 87.61           H
ATOM   3553  CG2 ILE A 237      -6.655 -10.868 -19.477  1.00 87.61           C
ATOM   3554 1HG2 ILE A 237      -6.289 -11.891 -19.390  1.00 87.61           H
ATOM   3555 2HG2 ILE A 237      -6.727 -10.596 -20.530  1.00 87.61           H
ATOM   3556 3HG2 ILE A 237      -5.965 -10.192 -18.973  1.00 87.61           H
ATOM   3557  CD1 ILE A 237      -7.746  -8.458 -17.848  1.00 87.61           C
ATOM   3558 1HD1 ILE A 237      -7.823  -8.867 -16.841  1.00 87.61           H
ATOM   3559 2HD1 ILE A 237      -6.701  -8.449 -18.158  1.00 87.61           H
ATOM   3560 3HD1 ILE A 237      -8.137  -7.441 -17.858  1.00 87.61           H
ATOM   3561  HN  ILE A 237     -10.138 -11.490 -17.754  1.00 87.61           H
ATOM   3562  N   ILE A 238      -8.183 -13.876 -18.909  1.00 87.74           N
ATOM   3563  CA  ILE A 238      -7.541 -15.159 -19.138  1.00 87.74           C
ATOM   3564  C   ILE A 238      -8.376 -15.973 -20.128  1.00 87.74           C
ATOM   3565  O   ILE A 238      -7.835 -16.575 -21.054  1.00 87.74           O
ATOM   3566  HA  ILE A 238      -6.568 -14.961 -19.588  1.00 87.74           H
ATOM   3567  CB  ILE A 238      -7.288 -15.876 -17.810  1.00 87.74           C
ATOM   3568  HB  ILE A 238      -8.187 -15.791 -17.200  1.00 87.74           H
ATOM   3569  CG1 ILE A 238      -6.151 -15.209 -17.034  1.00 87.74           C
ATOM   3570 1HG1 ILE A 238      -5.195 -15.467 -17.490  1.00 87.74           H
ATOM   3571 2HG1 ILE A 238      -6.250 -14.125 -17.096  1.00 87.74           H
ATOM   3572  CG2 ILE A 238      -7.033 -17.368 -18.033  1.00 87.74           C
ATOM   3573 1HG2 ILE A 238      -7.902 -17.818 -18.513  1.00 87.74           H
ATOM   3574 2HG2 ILE A 238      -6.158 -17.495 -18.671  1.00 87.74           H
ATOM   3575 3HG2 ILE A 238      -6.856 -17.853 -17.073  1.00 87.74           H
ATOM   3576  CD1 ILE A 238      -6.158 -15.645 -15.568  1.00 87.74           C
ATOM   3577 1HD1 ILE A 238      -7.106 -15.363 -15.110  1.00 87.74           H
ATOM   3578 2HD1 ILE A 238      -6.034 -16.726 -15.510  1.00 87.74           H
ATOM   3579 3HD1 ILE A 238      -5.339 -15.156 -15.040  1.00 87.74           H
ATOM   3580  HN  ILE A 238      -8.410 -13.681 -17.955  1.00 87.74           H
ATOM   3581  N   HIS A 239      -9.681 -15.966 -19.898  1.00 82.20           N
ATOM   3582  CA  HIS A 239     -10.591 -16.737 -20.728  1.00 82.20           C
ATOM   3583  C   HIS A 239     -10.467 -16.282 -22.184  1.00 82.20           C
ATOM   3584  O   HIS A 239     -10.406 -17.109 -23.093  1.00 82.20           O
ATOM   3585  HA  HIS A 239     -10.277 -17.778 -20.653  1.00 82.20           H
ATOM   3586  CB  HIS A 239     -12.023 -16.642 -20.197  1.00 82.20           C
ATOM   3587 1HB  HIS A 239     -12.019 -16.864 -19.130  1.00 82.20           H
ATOM   3588 2HB  HIS A 239     -12.373 -15.616 -20.308  1.00 82.20           H
ATOM   3589  CG  HIS A 239     -12.996 -17.568 -20.886  1.00 82.20           C
ATOM   3590  ND1 HIS A 239     -13.004 -18.936 -20.680  1.00 82.20           N
ATOM   3591  HD1 HIS A 239     -12.388 -19.440 -20.074  1.00 82.20           H
ATOM   3592  CD2 HIS A 239     -13.994 -17.308 -21.780  1.00 82.20           C
ATOM   3593  HD2 HIS A 239     -14.265 -16.325 -22.164  1.00 82.20           H
ATOM   3594  CE1 HIS A 239     -13.966 -19.466 -21.421  1.00 82.20           C
ATOM   3595  HE1 HIS A 239     -14.223 -20.524 -21.477  1.00 82.20           H
ATOM   3596  NE2 HIS A 239     -14.578 -18.455 -22.103  1.00 82.20           N
ATOM   3597  HN  HIS A 239     -10.116 -15.448 -19.162  1.00 82.20           H
ATOM   3598  N   THR A 240     -10.434 -14.970 -22.360  1.00 84.48           N
ATOM   3599  CA  THR A 240     -10.375 -14.395 -23.693  1.00 84.48           C
ATOM   3600  C   THR A 240      -9.058 -14.769 -24.377  1.00 84.48           C
ATOM   3601  O   THR A 240      -9.038 -15.071 -25.569  1.00 84.48           O
ATOM   3602  HA  THR A 240     -11.179 -14.825 -24.289  1.00 84.48           H
ATOM   3603  CB  THR A 240     -10.585 -12.885 -23.566  1.00 84.48           C
ATOM   3604  HB  THR A 240      -9.729 -12.411 -23.086  1.00 84.48           H
ATOM   3605  OG1 THR A 240     -11.824 -12.764 -22.872  1.00 84.48           O
ATOM   3606  HG1 THR A 240     -11.657 -12.626 -21.896  1.00 84.48           H
ATOM   3607  CG2 THR A 240     -10.847 -12.215 -24.917  1.00 84.48           C
ATOM   3608 1HG2 THR A 240     -11.744 -12.642 -25.366  1.00 84.48           H
ATOM   3609 2HG2 THR A 240      -9.995 -12.381 -25.576  1.00 84.48           H
ATOM   3610 3HG2 THR A 240     -10.990 -11.144 -24.769  1.00 84.48           H
ATOM   3611  HN  THR A 240     -10.448 -14.305 -21.613  1.00 84.48           H
ATOM   3612  N   LEU A 241      -7.991 -14.739 -23.593  1.00 83.84           N
ATOM   3613  CA  LEU A 241      -6.662 -14.977 -24.128  1.00 83.84           C
ATOM   3614  C   LEU A 241      -6.554 -16.433 -24.586  1.00 83.84           C
ATOM   3615  O   LEU A 241      -5.937 -16.721 -25.610  1.00 83.84           O
ATOM   3616  HA  LEU A 241      -6.540 -14.332 -24.998  1.00 83.84           H
ATOM   3617  CB  LEU A 241      -5.593 -14.571 -23.111  1.00 83.84           C
ATOM   3618 1HB  LEU A 241      -5.863 -14.993 -22.143  1.00 83.84           H
ATOM   3619 2HB  LEU A 241      -4.648 -15.026 -23.405  1.00 83.84           H
ATOM   3620  CG  LEU A 241      -5.370 -13.067 -22.936  1.00 83.84           C
ATOM   3621  HG  LEU A 241      -6.322 -12.610 -22.665  1.00 83.84           H
ATOM   3622  CD1 LEU A 241      -4.392 -12.787 -21.793  1.00 83.84           C
ATOM   3623 1HD1 LEU A 241      -4.794 -13.191 -20.864  1.00 83.84           H
ATOM   3624 2HD1 LEU A 241      -3.434 -13.259 -22.011  1.00 83.84           H
ATOM   3625 3HD1 LEU A 241      -4.252 -11.711 -21.691  1.00 83.84           H
ATOM   3626  CD2 LEU A 241      -4.918 -12.424 -24.248  1.00 83.84           C
ATOM   3627 1HD2 LEU A 241      -3.984 -12.880 -24.574  1.00 83.84           H
ATOM   3628 2HD2 LEU A 241      -5.682 -12.577 -25.011  1.00 83.84           H
ATOM   3629 3HD2 LEU A 241      -4.767 -11.355 -24.096  1.00 83.84           H
ATOM   3630  HN  LEU A 241      -8.024 -14.556 -22.610  1.00 83.84           H
ATOM   3631  N   ILE A 242      -7.162 -17.312 -23.803  1.00 82.59           N
ATOM   3632  CA  ILE A 242      -7.118 -18.734 -24.100  1.00 82.59           C
ATOM   3633  C   ILE A 242      -7.777 -18.988 -25.457  1.00 82.59           C
ATOM   3634  O   ILE A 242      -7.293 -19.800 -26.244  1.00 82.59           O
ATOM   3635  HA  ILE A 242      -6.069 -19.021 -24.166  1.00 82.59           H
ATOM   3636  CB  ILE A 242      -7.737 -19.539 -22.955  1.00 82.59           C
ATOM   3637  HB  ILE A 242      -8.673 -19.060 -22.667  1.00 82.59           H
ATOM   3638  CG1 ILE A 242      -6.827 -19.530 -21.724  1.00 82.59           C
ATOM   3639 1HG1 ILE A 242      -5.939 -20.131 -21.920  1.00 82.59           H
ATOM   3640 2HG1 ILE A 242      -6.487 -18.514 -21.527  1.00 82.59           H
ATOM   3641  CG2 ILE A 242      -8.077 -20.961 -23.406  1.00 82.59           C
ATOM   3642 1HG2 ILE A 242      -8.790 -20.920 -24.230  1.00 82.59           H
ATOM   3643 2HG2 ILE A 242      -7.169 -21.464 -23.737  1.00 82.59           H
ATOM   3644 3HG2 ILE A 242      -8.515 -21.511 -22.573  1.00 82.59           H
ATOM   3645  CD1 ILE A 242      -7.560 -20.076 -20.497  1.00 82.59           C
ATOM   3646 1HD1 ILE A 242      -8.434 -19.458 -20.291  1.00 82.59           H
ATOM   3647 2HD1 ILE A 242      -7.877 -21.101 -20.690  1.00 82.59           H
ATOM   3648 3HD1 ILE A 242      -6.891 -20.059 -19.637  1.00 82.59           H
ATOM   3649  HN  ILE A 242      -7.677 -17.067 -22.982  1.00 82.59           H
ATOM   3650  N   GLN A 243      -8.873 -18.279 -25.689  1.00 77.38           N
ATOM   3651  CA  GLN A 243      -9.643 -18.470 -26.906  1.00 77.38           C
ATOM   3652  C   GLN A 243      -8.904 -17.869 -28.103  1.00 77.38           C
ATOM   3653  O   GLN A 243      -9.161 -18.242 -29.246  1.00 77.38           O
ATOM   3654  HA  GLN A 243      -9.729 -19.550 -27.028  1.00 77.38           H
ATOM   3655  CB  GLN A 243     -11.043 -17.869 -26.768  1.00 77.38           C
ATOM   3656 1HB  GLN A 243     -10.967 -16.832 -26.441  1.00 77.38           H
ATOM   3657 2HB  GLN A 243     -11.537 -17.861 -27.740  1.00 77.38           H
ATOM   3658  CG  GLN A 243     -11.886 -18.664 -25.768  1.00 77.38           C
ATOM   3659 1HG  GLN A 243     -11.897 -19.716 -26.053  1.00 77.38           H
ATOM   3660 2HG  GLN A 243     -11.433 -18.606 -24.778  1.00 77.38           H
ATOM   3661  CD  GLN A 243     -13.318 -18.129 -25.711  1.00 77.38           C
ATOM   3662  OE1 GLN A 243     -13.661 -17.131 -26.323  1.00 77.38           O
ATOM   3663  NE2 GLN A 243     -14.134 -18.848 -24.944  1.00 77.38           N
ATOM   3664 1HE2 GLN A 243     -13.789 -19.657 -24.469  1.00 77.38           H
ATOM   3665 2HE2 GLN A 243     -15.091 -18.578 -24.843  1.00 77.38           H
ATOM   3666  HN  GLN A 243      -9.233 -17.587 -25.064  1.00 77.38           H
ATOM   3667  N   ALA A 244      -8.000 -16.949 -27.798  1.00 78.37           N
ATOM   3668  CA  ALA A 244      -7.256 -16.258 -28.837  1.00 78.37           C
ATOM   3669  C   ALA A 244      -6.354 -17.257 -29.564  1.00 78.37           C
ATOM   3670  O   ALA A 244      -5.629 -18.021 -28.928  1.00 78.37           O
ATOM   3671  HA  ALA A 244      -7.977 -15.850 -29.546  1.00 78.37           H
ATOM   3672  CB  ALA A 244      -6.467 -15.103 -28.218  1.00 78.37           C
ATOM   3673 1HB  ALA A 244      -7.156 -14.407 -27.740  1.00 78.37           H
ATOM   3674 2HB  ALA A 244      -5.772 -15.495 -27.474  1.00 78.37           H
ATOM   3675 3HB  ALA A 244      -5.909 -14.585 -28.997  1.00 78.37           H
ATOM   3676  HN  ALA A 244      -7.774 -16.676 -26.863  1.00 78.37           H
ATOM   3677  N   LYS A 245      -6.429 -17.220 -30.886  1.00 67.65           N
ATOM   3678  CA  LYS A 245      -5.663 -18.144 -31.705  1.00 67.65           C
ATOM   3679  C   LYS A 245      -4.244 -17.601 -31.888  1.00 67.65           C
ATOM   3680  O   LYS A 245      -3.413 -18.233 -32.538  1.00 67.65           O
ATOM   3681  HA  LYS A 245      -5.604 -19.089 -31.164  1.00 67.65           H
ATOM   3682  CB  LYS A 245      -6.389 -18.422 -33.023  1.00 67.65           C
ATOM   3683 1HB  LYS A 245      -6.678 -17.480 -33.489  1.00 67.65           H
ATOM   3684 2HB  LYS A 245      -5.715 -18.925 -33.715  1.00 67.65           H
ATOM   3685  CG  LYS A 245      -7.631 -19.285 -32.792  1.00 67.65           C
ATOM   3686 1HG  LYS A 245      -7.372 -20.145 -32.175  1.00 67.65           H
ATOM   3687 2HG  LYS A 245      -8.380 -18.713 -32.244  1.00 67.65           H
ATOM   3688  CD  LYS A 245      -8.220 -19.764 -34.121  1.00 67.65           C
ATOM   3689 1HD  LYS A 245      -8.550 -18.906 -34.707  1.00 67.65           H
ATOM   3690 2HD  LYS A 245      -7.450 -20.270 -34.703  1.00 67.65           H
ATOM   3691  CE  LYS A 245      -9.398 -20.713 -33.888  1.00 67.65           C
ATOM   3692 1HE  LYS A 245      -9.087 -21.538 -33.248  1.00 67.65           H
ATOM   3693 2HE  LYS A 245     -10.198 -20.188 -33.366  1.00 67.65           H
ATOM   3694  NZ  LYS A 245      -9.901 -21.240 -35.177  1.00 67.65           N
ATOM   3695 1HZ  LYS A 245     -10.677 -21.869 -35.004  1.00 67.65           H
ATOM   3696 2HZ  LYS A 245     -10.213 -20.470 -35.758  1.00 67.65           H
ATOM   3697 3HZ  LYS A 245      -9.158 -21.741 -35.650  1.00 67.65           H
ATOM   3698  HN  LYS A 245      -6.998 -16.575 -31.396  1.00 67.65           H
ATOM   3699  N   LYS A 246      -4.011 -16.436 -31.303  1.00 61.46           N
ATOM   3700  CA  LYS A 246      -2.842 -15.645 -31.649  1.00 61.46           C
ATOM   3701  C   LYS A 246      -1.652 -16.106 -30.805  1.00 61.46           C
ATOM   3702  O   LYS A 246      -1.807 -16.421 -29.626  1.00 61.46           O
ATOM   3703  HA  LYS A 246      -2.616 -15.838 -32.698  1.00 61.46           H
ATOM   3704  CB  LYS A 246      -3.147 -14.152 -31.518  1.00 61.46           C
ATOM   3705 1HB  LYS A 246      -3.649 -13.961 -30.569  1.00 61.46           H
ATOM   3706 2HB  LYS A 246      -2.215 -13.587 -31.504  1.00 61.46           H
ATOM   3707  CG  LYS A 246      -4.026 -13.668 -32.673  1.00 61.46           C
ATOM   3708 1HG  LYS A 246      -3.475 -13.746 -33.610  1.00 61.46           H
ATOM   3709 2HG  LYS A 246      -4.901 -14.311 -32.762  1.00 61.46           H
ATOM   3710  CD  LYS A 246      -4.470 -12.220 -32.455  1.00 61.46           C
ATOM   3711 1HD  LYS A 246      -5.244 -12.185 -31.689  1.00 61.46           H
ATOM   3712 2HD  LYS A 246      -3.630 -11.630 -32.087  1.00 61.46           H
ATOM   3713  CE  LYS A 246      -5.001 -11.609 -33.753  1.00 61.46           C
ATOM   3714 1HE  LYS A 246      -4.306 -11.812 -34.568  1.00 61.46           H
ATOM   3715 2HE  LYS A 246      -5.950 -12.073 -34.019  1.00 61.46           H
ATOM   3716  NZ  LYS A 246      -5.182 -10.148 -33.601  1.00 61.46           N
ATOM   3717 1HZ  LYS A 246      -5.557  -9.762 -34.461  1.00 61.46           H
ATOM   3718 2HZ  LYS A 246      -5.826  -9.965 -32.839  1.00 61.46           H
ATOM   3719 3HZ  LYS A 246      -4.288  -9.715 -33.398  1.00 61.46           H
ATOM   3720  HN  LYS A 246      -4.603 -16.031 -30.606  1.00 61.46           H
ATOM   3721  N   SER A 247      -0.490 -16.132 -31.441  1.00 67.75           N
ATOM   3722  CA  SER A 247       0.689 -16.714 -30.823  1.00 67.75           C
ATOM   3723  C   SER A 247       1.114 -15.876 -29.615  1.00 67.75           C
ATOM   3724  O   SER A 247       1.589 -16.415 -28.617  1.00 67.75           O
ATOM   3725  HA  SER A 247       0.388 -17.713 -30.509  1.00 67.75           H
ATOM   3726  CB  SER A 247       1.840 -16.821 -31.826  1.00 67.75           C
ATOM   3727 1HB  SER A 247       1.586 -17.553 -32.592  1.00 67.75           H
ATOM   3728 2HB  SER A 247       1.973 -15.864 -32.330  1.00 67.75           H
ATOM   3729  OG  SER A 247       3.062 -17.199 -31.197  1.00 67.75           O
ATOM   3730  HG  SER A 247       2.990 -18.130 -30.840  1.00 67.75           H
ATOM   3731  HN  SER A 247      -0.348 -15.766 -32.361  1.00 67.75           H
ATOM   3732  N   SER A 248       0.928 -14.570 -29.746  1.00 69.95           N
ATOM   3733  CA  SER A 248       1.393 -13.642 -28.729  1.00 69.95           C
ATOM   3734  C   SER A 248       0.636 -13.877 -27.421  1.00 69.95           C
ATOM   3735  O   SER A 248       0.988 -13.313 -26.386  1.00 69.95           O
ATOM   3736  HA  SER A 248       2.454 -13.861 -28.602  1.00 69.95           H
ATOM   3737  CB  SER A 248       1.224 -12.193 -29.188  1.00 69.95           C
ATOM   3738 1HB  SER A 248       1.545 -11.521 -28.392  1.00 69.95           H
ATOM   3739 2HB  SER A 248       1.873 -12.005 -30.044  1.00 69.95           H
ATOM   3740  OG  SER A 248      -0.124 -11.898 -29.542  1.00 69.95           O
ATOM   3741  HG  SER A 248      -0.202 -10.943 -29.827  1.00 69.95           H
ATOM   3742  HN  SER A 248       0.470 -14.146 -30.528  1.00 69.95           H
ATOM   3743  N   LYS A 249      -0.390 -14.710 -27.510  1.00 67.61           N
ATOM   3744  CA  LYS A 249      -1.300 -14.899 -26.392  1.00 67.61           C
ATOM   3745  C   LYS A 249      -0.519 -15.434 -25.190  1.00 67.61           C
ATOM   3746  O   LYS A 249      -0.836 -15.111 -24.046  1.00 67.61           O
ATOM   3747  HA  LYS A 249      -1.706 -13.922 -26.133  1.00 67.61           H
ATOM   3748  CB  LYS A 249      -2.478 -15.785 -26.804  1.00 67.61           C
ATOM   3749 1HB  LYS A 249      -3.277 -15.700 -26.068  1.00 67.61           H
ATOM   3750 2HB  LYS A 249      -2.883 -15.439 -27.755  1.00 67.61           H
ATOM   3751  CG  LYS A 249      -2.046 -17.248 -26.929  1.00 67.61           C
ATOM   3752 1HG  LYS A 249      -1.182 -17.320 -27.589  1.00 67.61           H
ATOM   3753 2HG  LYS A 249      -1.736 -17.624 -25.955  1.00 67.61           H
ATOM   3754  CD  LYS A 249      -3.186 -18.110 -27.476  1.00 67.61           C
ATOM   3755 1HD  LYS A 249      -4.085 -17.952 -26.880  1.00 67.61           H
ATOM   3756 2HD  LYS A 249      -3.421 -17.805 -28.496  1.00 67.61           H
ATOM   3757  CE  LYS A 249      -2.809 -19.593 -27.456  1.00 67.61           C
ATOM   3758 1HE  LYS A 249      -2.025 -19.785 -28.189  1.00 67.61           H
ATOM   3759 2HE  LYS A 249      -2.403 -19.858 -26.480  1.00 67.61           H
ATOM   3760  NZ  LYS A 249      -3.991 -20.432 -27.753  1.00 67.61           N
ATOM   3761 1HZ  LYS A 249      -3.708 -21.404 -27.818  1.00 67.61           H
ATOM   3762 2HZ  LYS A 249      -4.674 -20.328 -27.011  1.00 67.61           H
ATOM   3763 3HZ  LYS A 249      -4.401 -20.140 -28.633  1.00 67.61           H
ATOM   3764  HN  LYS A 249      -0.604 -15.249 -28.325  1.00 67.61           H
ATOM   3765  N   HIS A 250       0.487 -16.243 -25.490  1.00 72.56           N
ATOM   3766  CA  HIS A 250       1.203 -16.963 -24.451  1.00 72.56           C
ATOM   3767  C   HIS A 250       1.928 -15.969 -23.543  1.00 72.56           C
ATOM   3768  O   HIS A 250       1.936 -16.127 -22.324  1.00 72.56           O
ATOM   3769  HA  HIS A 250       0.453 -17.496 -23.867  1.00 72.56           H
ATOM   3770  CB  HIS A 250       2.144 -18.004 -25.062  1.00 72.56           C
ATOM   3771 1HB  HIS A 250       2.731 -17.530 -25.849  1.00 72.56           H
ATOM   3772 2HB  HIS A 250       2.845 -18.338 -24.298  1.00 72.56           H
ATOM   3773  CG  HIS A 250       1.437 -19.208 -25.637  1.00 72.56           C
ATOM   3774  ND1 HIS A 250       0.844 -20.177 -24.847  1.00 72.56           N
ATOM   3775  HD1 HIS A 250       0.820 -20.184 -23.848  1.00 72.56           H
ATOM   3776  CD2 HIS A 250       1.234 -19.589 -26.931  1.00 72.56           C
ATOM   3777  HD2 HIS A 250       1.573 -19.049 -27.815  1.00 72.56           H
ATOM   3778  CE1 HIS A 250       0.312 -21.096 -25.641  1.00 72.56           C
ATOM   3779  HE1 HIS A 250      -0.226 -21.987 -25.318  1.00 72.56           H
ATOM   3780  NE2 HIS A 250       0.555 -20.730 -26.932  1.00 72.56           N
ATOM   3781  HN  HIS A 250       0.813 -16.408 -26.421  1.00 72.56           H
ATOM   3782  N   LYS A 251       2.521 -14.964 -24.173  1.00 71.40           N
ATOM   3783  CA  LYS A 251       3.281 -13.966 -23.441  1.00 71.40           C
ATOM   3784  C   LYS A 251       2.340 -13.194 -22.514  1.00 71.40           C
ATOM   3785  O   LYS A 251       2.631 -13.020 -21.332  1.00 71.40           O
ATOM   3786  HA  LYS A 251       4.011 -14.495 -22.828  1.00 71.40           H
ATOM   3787  CB  LYS A 251       4.062 -13.073 -24.406  1.00 71.40           C
ATOM   3788 1HB  LYS A 251       4.650 -13.691 -25.085  1.00 71.40           H
ATOM   3789 2HB  LYS A 251       3.367 -12.499 -25.020  1.00 71.40           H
ATOM   3790  CG  LYS A 251       4.986 -12.119 -23.646  1.00 71.40           C
ATOM   3791 1HG  LYS A 251       4.398 -11.506 -22.963  1.00 71.40           H
ATOM   3792 2HG  LYS A 251       5.685 -12.693 -23.038  1.00 71.40           H
ATOM   3793  CD  LYS A 251       5.759 -11.219 -24.611  1.00 71.40           C
ATOM   3794 1HD  LYS A 251       6.396 -11.829 -25.252  1.00 71.40           H
ATOM   3795 2HD  LYS A 251       5.061 -10.694 -25.263  1.00 71.40           H
ATOM   3796  CE  LYS A 251       6.615 -10.205 -23.849  1.00 71.40           C
ATOM   3797 1HE  LYS A 251       5.996  -9.663 -23.133  1.00 71.40           H
ATOM   3798 2HE  LYS A 251       7.383 -10.725 -23.276  1.00 71.40           H
ATOM   3799  NZ  LYS A 251       7.248  -9.252 -24.787  1.00 71.40           N
ATOM   3800 1HZ  LYS A 251       8.233  -9.159 -24.562  1.00 71.40           H
ATOM   3801 2HZ  LYS A 251       7.150  -9.596 -25.736  1.00 71.40           H
ATOM   3802 3HZ  LYS A 251       6.797  -8.348 -24.707  1.00 71.40           H
ATOM   3803  HN  LYS A 251       2.487 -14.828 -25.163  1.00 71.40           H
ATOM   3804  N   ALA A 252       1.229 -12.751 -23.085  1.00 82.39           N
ATOM   3805  CA  ALA A 252       0.280 -11.937 -22.346  1.00 82.39           C
ATOM   3806  C   ALA A 252      -0.278 -12.749 -21.175  1.00 82.39           C
ATOM   3807  O   ALA A 252      -0.442 -12.226 -20.074  1.00 82.39           O
ATOM   3808  HA  ALA A 252       0.817 -11.074 -21.954  1.00 82.39           H
ATOM   3809  CB  ALA A 252      -0.818 -11.447 -23.291  1.00 82.39           C
ATOM   3810 1HB  ALA A 252      -0.373 -10.851 -24.088  1.00 82.39           H
ATOM   3811 2HB  ALA A 252      -1.335 -12.304 -23.724  1.00 82.39           H
ATOM   3812 3HB  ALA A 252      -1.530 -10.836 -22.736  1.00 82.39           H
ATOM   3813  HN  ALA A 252       0.975 -12.940 -24.034  1.00 82.39           H
ATOM   3814  N   LEU A 253      -0.556 -14.015 -21.453  1.00 80.17           N
ATOM   3815  CA  LEU A 253      -1.103 -14.901 -20.441  1.00 80.17           C
ATOM   3816  C   LEU A 253      -0.132 -14.983 -19.261  1.00 80.17           C
ATOM   3817  O   LEU A 253      -0.542 -14.875 -18.106  1.00 80.17           O
ATOM   3818  HA  LEU A 253      -2.036 -14.459 -20.090  1.00 80.17           H
ATOM   3819  CB  LEU A 253      -1.448 -16.262 -21.049  1.00 80.17           C
ATOM   3820 1HB  LEU A 253      -2.030 -16.095 -21.956  1.00 80.17           H
ATOM   3821 2HB  LEU A 253      -0.520 -16.748 -21.351  1.00 80.17           H
ATOM   3822  CG  LEU A 253      -2.225 -17.222 -20.147  1.00 80.17           C
ATOM   3823  HG  LEU A 253      -1.731 -17.255 -19.176  1.00 80.17           H
ATOM   3824  CD1 LEU A 253      -3.651 -16.721 -19.911  1.00 80.17           C
ATOM   3825 1HD1 LEU A 253      -3.618 -15.742 -19.433  1.00 80.17           H
ATOM   3826 2HD1 LEU A 253      -4.171 -16.640 -20.866  1.00 80.17           H
ATOM   3827 3HD1 LEU A 253      -4.181 -17.422 -19.267  1.00 80.17           H
ATOM   3828  CD2 LEU A 253      -2.204 -18.644 -20.712  1.00 80.17           C
ATOM   3829 1HD2 LEU A 253      -2.660 -18.648 -21.702  1.00 80.17           H
ATOM   3830 2HD2 LEU A 253      -1.173 -18.990 -20.786  1.00 80.17           H
ATOM   3831 3HD2 LEU A 253      -2.763 -19.306 -20.052  1.00 80.17           H
ATOM   3832  HN  LEU A 253      -0.412 -14.435 -22.349  1.00 80.17           H
ATOM   3833  N   LYS A 254       1.137 -15.172 -19.593  1.00 77.12           N
ATOM   3834  CA  LYS A 254       2.162 -15.319 -18.574  1.00 77.12           C
ATOM   3835  C   LYS A 254       2.169 -14.077 -17.681  1.00 77.12           C
ATOM   3836  O   LYS A 254       2.193 -14.188 -16.456  1.00 77.12           O
ATOM   3837  HA  LYS A 254       1.896 -16.182 -17.964  1.00 77.12           H
ATOM   3838  CB  LYS A 254       3.517 -15.621 -19.218  1.00 77.12           C
ATOM   3839 1HB  LYS A 254       3.423 -16.474 -19.889  1.00 77.12           H
ATOM   3840 2HB  LYS A 254       3.833 -14.772 -19.825  1.00 77.12           H
ATOM   3841  CG  LYS A 254       4.576 -15.916 -18.154  1.00 77.12           C
ATOM   3842 1HG  LYS A 254       4.736 -15.030 -17.539  1.00 77.12           H
ATOM   3843 2HG  LYS A 254       4.220 -16.704 -17.490  1.00 77.12           H
ATOM   3844  CD  LYS A 254       5.897 -16.342 -18.798  1.00 77.12           C
ATOM   3845 1HD  LYS A 254       5.735 -17.223 -19.418  1.00 77.12           H
ATOM   3846 2HD  LYS A 254       6.257 -15.551 -19.456  1.00 77.12           H
ATOM   3847  CE  LYS A 254       6.953 -16.647 -17.733  1.00 77.12           C
ATOM   3848 1HE  LYS A 254       7.163 -15.748 -17.153  1.00 77.12           H
ATOM   3849 2HE  LYS A 254       6.571 -17.394 -17.037  1.00 77.12           H
ATOM   3850  NZ  LYS A 254       8.198 -17.139 -18.364  1.00 77.12           N
ATOM   3851 1HZ  LYS A 254       8.890 -17.323 -17.647  1.00 77.12           H
ATOM   3852 2HZ  LYS A 254       8.003 -17.994 -18.874  1.00 77.12           H
ATOM   3853 3HZ  LYS A 254       8.552 -16.437 -19.005  1.00 77.12           H
ATOM   3854  HN  LYS A 254       1.466 -15.226 -20.535  1.00 77.12           H
ATOM   3855  N   VAL A 255       2.147 -12.921 -18.329  1.00 83.67           N
ATOM   3856  CA  VAL A 255       2.218 -11.659 -17.611  1.00 83.67           C
ATOM   3857  C   VAL A 255       1.006 -11.536 -16.685  1.00 83.67           C
ATOM   3858  O   VAL A 255       1.149 -11.190 -15.513  1.00 83.67           O
ATOM   3859  HA  VAL A 255       3.123 -11.676 -17.004  1.00 83.67           H
ATOM   3860  CB  VAL A 255       2.333 -10.499 -18.602  1.00 83.67           C
ATOM   3861  HB  VAL A 255       1.489 -10.559 -19.288  1.00 83.67           H
ATOM   3862  CG1 VAL A 255       2.258  -9.152 -17.881  1.00 83.67           C
ATOM   3863 1HG1 VAL A 255       1.304  -9.073 -17.359  1.00 83.67           H
ATOM   3864 2HG1 VAL A 255       3.073  -9.080 -17.161  1.00 83.67           H
ATOM   3865 3HG1 VAL A 255       2.342  -8.345 -18.608  1.00 83.67           H
ATOM   3866  CG2 VAL A 255       3.618 -10.609 -19.427  1.00 83.67           C
ATOM   3867 1HG2 VAL A 255       4.480 -10.586 -18.761  1.00 83.67           H
ATOM   3868 2HG2 VAL A 255       3.613 -11.545 -19.984  1.00 83.67           H
ATOM   3869 3HG2 VAL A 255       3.674  -9.772 -20.123  1.00 83.67           H
ATOM   3870  HN  VAL A 255       2.083 -12.838 -19.323  1.00 83.67           H
ATOM   3871  N   THR A 256      -0.159 -11.826 -17.246  1.00 82.99           N
ATOM   3872  CA  THR A 256      -1.402 -11.675 -16.509  1.00 82.99           C
ATOM   3873  C   THR A 256      -1.373 -12.523 -15.236  1.00 82.99           C
ATOM   3874  O   THR A 256      -1.732 -12.046 -14.160  1.00 82.99           O
ATOM   3875  HA  THR A 256      -1.493 -10.634 -16.198  1.00 82.99           H
ATOM   3876  CB  THR A 256      -2.555 -12.030 -17.449  1.00 82.99           C
ATOM   3877  HB  THR A 256      -2.518 -13.082 -17.731  1.00 82.99           H
ATOM   3878  OG1 THR A 256      -2.426 -11.101 -18.523  1.00 82.99           O
ATOM   3879  HG1 THR A 256      -1.877 -11.501 -19.257  1.00 82.99           H
ATOM   3880  CG2 THR A 256      -3.924 -11.711 -16.844  1.00 82.99           C
ATOM   3881 1HG2 THR A 256      -3.985 -10.645 -16.625  1.00 82.99           H
ATOM   3882 2HG2 THR A 256      -4.055 -12.279 -15.923  1.00 82.99           H
ATOM   3883 3HG2 THR A 256      -4.707 -11.982 -17.553  1.00 82.99           H
ATOM   3884  HN  THR A 256      -0.261 -12.157 -18.184  1.00 82.99           H
ATOM   3885  N   ILE A 257      -0.943 -13.765 -15.400  1.00 85.33           N
ATOM   3886  CA  ILE A 257      -0.878 -14.689 -14.280  1.00 85.33           C
ATOM   3887  C   ILE A 257       0.105 -14.152 -13.238  1.00 85.33           C
ATOM   3888  O   ILE A 257      -0.189 -14.154 -12.043  1.00 85.33           O
ATOM   3889  HA  ILE A 257      -1.871 -14.727 -13.831  1.00 85.33           H
ATOM   3890  CB  ILE A 257      -0.547 -16.100 -14.768  1.00 85.33           C
ATOM   3891  HB  ILE A 257       0.318 -16.039 -15.428  1.00 85.33           H
ATOM   3892  CG1 ILE A 257      -1.701 -16.681 -15.589  1.00 85.33           C
ATOM   3893 1HG1 ILE A 257      -2.550 -16.883 -14.937  1.00 85.33           H
ATOM   3894 2HG1 ILE A 257      -2.031 -15.950 -16.326  1.00 85.33           H
ATOM   3895  CG2 ILE A 257      -0.161 -17.009 -13.599  1.00 85.33           C
ATOM   3896 1HG2 ILE A 257       0.714 -16.599 -13.095  1.00 85.33           H
ATOM   3897 2HG2 ILE A 257      -0.992 -17.068 -12.896  1.00 85.33           H
ATOM   3898 3HG2 ILE A 257       0.069 -18.006 -13.974  1.00 85.33           H
ATOM   3899  CD1 ILE A 257      -1.276 -17.970 -16.296  1.00 85.33           C
ATOM   3900 1HD1 ILE A 257      -0.442 -17.759 -16.965  1.00 85.33           H
ATOM   3901 2HD1 ILE A 257      -0.969 -18.707 -15.554  1.00 85.33           H
ATOM   3902 3HD1 ILE A 257      -2.114 -18.362 -16.872  1.00 85.33           H
ATOM   3903  HN  ILE A 257      -0.642 -14.142 -16.276  1.00 85.33           H
ATOM   3904  N   THR A 258       1.252 -13.706 -13.728  1.00 87.13           N
ATOM   3905  CA  THR A 258       2.314 -13.247 -12.848  1.00 87.13           C
ATOM   3906  C   THR A 258       1.816 -12.103 -11.963  1.00 87.13           C
ATOM   3907  O   THR A 258       2.027 -12.114 -10.751  1.00 87.13           O
ATOM   3908  HA  THR A 258       2.589 -14.068 -12.186  1.00 87.13           H
ATOM   3909  CB  THR A 258       3.515 -12.866 -13.716  1.00 87.13           C
ATOM   3910  HB  THR A 258       3.279 -12.015 -14.355  1.00 87.13           H
ATOM   3911  OG1 THR A 258       3.848 -14.073 -14.397  1.00 87.13           O
ATOM   3912  HG1 THR A 258       3.410 -14.091 -15.295  1.00 87.13           H
ATOM   3913  CG2 THR A 258       4.761 -12.551 -12.885  1.00 87.13           C
ATOM   3914 1HG2 THR A 258       5.036 -13.426 -12.296  1.00 87.13           H
ATOM   3915 2HG2 THR A 258       4.550 -11.715 -12.218  1.00 87.13           H
ATOM   3916 3HG2 THR A 258       5.583 -12.287 -13.550  1.00 87.13           H
ATOM   3917  HN  THR A 258       1.460 -13.654 -14.705  1.00 87.13           H
ATOM   3918  N   VAL A 259       1.166 -11.142 -12.603  1.00 87.72           N
ATOM   3919  CA  VAL A 259       0.683  -9.967 -11.898  1.00 87.72           C
ATOM   3920  C   VAL A 259      -0.250 -10.405 -10.766  1.00 87.72           C
ATOM   3921  O   VAL A 259      -0.117  -9.942  -9.634  1.00 87.72           O
ATOM   3922  HA  VAL A 259       1.547  -9.464 -11.465  1.00 87.72           H
ATOM   3923  CB  VAL A 259       0.017  -9.003 -12.882  1.00 87.72           C
ATOM   3924  HB  VAL A 259      -0.663  -9.580 -13.508  1.00 87.72           H
ATOM   3925  CG1 VAL A 259      -0.807  -7.947 -12.142  1.00 87.72           C
ATOM   3926 1HG1 VAL A 259      -1.583  -8.438 -11.554  1.00 87.72           H
ATOM   3927 2HG1 VAL A 259      -0.156  -7.377 -11.479  1.00 87.72           H
ATOM   3928 3HG1 VAL A 259      -1.269  -7.275 -12.865  1.00 87.72           H
ATOM   3929  CG2 VAL A 259       1.055  -8.348 -13.794  1.00 87.72           C
ATOM   3930 1HG2 VAL A 259       1.771  -7.791 -13.189  1.00 87.72           H
ATOM   3931 2HG2 VAL A 259       1.579  -9.118 -14.360  1.00 87.72           H
ATOM   3932 3HG2 VAL A 259       0.555  -7.667 -14.484  1.00 87.72           H
ATOM   3933  HN  VAL A 259       0.969 -11.157 -13.583  1.00 87.72           H
ATOM   3934  N   LEU A 260      -1.172 -11.291 -11.112  1.00 85.79           N
ATOM   3935  CA  LEU A 260      -2.181 -11.729 -10.163  1.00 85.79           C
ATOM   3936  C   LEU A 260      -1.502 -12.456  -9.001  1.00 85.79           C
ATOM   3937  O   LEU A 260      -1.812 -12.202  -7.838  1.00 85.79           O
ATOM   3938  HA  LEU A 260      -2.672 -10.837  -9.772  1.00 85.79           H
ATOM   3939  CB  LEU A 260      -3.253 -12.563 -10.867  1.00 85.79           C
ATOM   3940 1HB  LEU A 260      -3.654 -11.978 -11.695  1.00 85.79           H
ATOM   3941 2HB  LEU A 260      -2.775 -13.442 -11.300  1.00 85.79           H
ATOM   3942  CG  LEU A 260      -4.421 -13.029  -9.996  1.00 85.79           C
ATOM   3943  HG  LEU A 260      -4.014 -13.551  -9.130  1.00 85.79           H
ATOM   3944  CD1 LEU A 260      -5.223 -11.837  -9.470  1.00 85.79           C
ATOM   3945 1HD1 LEU A 260      -4.573 -11.198  -8.871  1.00 85.79           H
ATOM   3946 2HD1 LEU A 260      -5.620 -11.267 -10.310  1.00 85.79           H
ATOM   3947 3HD1 LEU A 260      -6.047 -12.197  -8.853  1.00 85.79           H
ATOM   3948  CD2 LEU A 260      -5.304 -14.026 -10.749  1.00 85.79           C
ATOM   3949 1HD2 LEU A 260      -5.704 -13.552 -11.646  1.00 85.79           H
ATOM   3950 2HD2 LEU A 260      -4.710 -14.895 -11.033  1.00 85.79           H
ATOM   3951 3HD2 LEU A 260      -6.126 -14.341 -10.107  1.00 85.79           H
ATOM   3952  HN  LEU A 260      -1.236 -11.707 -12.019  1.00 85.79           H
ATOM   3953  N   THR A 261      -0.587 -13.347  -9.356  1.00 88.81           N
ATOM   3954  CA  THR A 261       0.064 -14.187  -8.365  1.00 88.81           C
ATOM   3955  C   THR A 261       0.861 -13.330  -7.380  1.00 88.81           C
ATOM   3956  O   THR A 261       0.809 -13.555  -6.172  1.00 88.81           O
ATOM   3957  HA  THR A 261      -0.707 -14.701  -7.790  1.00 88.81           H
ATOM   3958  CB  THR A 261       0.919 -15.216  -9.106  1.00 88.81           C
ATOM   3959  HB  THR A 261       1.720 -14.728  -9.662  1.00 88.81           H
ATOM   3960  OG1 THR A 261      -0.019 -15.946  -9.892  1.00 88.81           O
ATOM   3961  HG1 THR A 261      -0.150 -15.495 -10.775  1.00 88.81           H
ATOM   3962  CG2 THR A 261       1.517 -16.266  -8.168  1.00 88.81           C
ATOM   3963 1HG2 THR A 261       0.713 -16.800  -7.661  1.00 88.81           H
ATOM   3964 2HG2 THR A 261       2.149 -15.775  -7.428  1.00 88.81           H
ATOM   3965 3HG2 THR A 261       2.115 -16.972  -8.745  1.00 88.81           H
ATOM   3966  HN  THR A 261      -0.291 -13.498 -10.299  1.00 88.81           H
ATOM   3967  N   VAL A 262       1.581 -12.365  -7.933  1.00 91.45           N
ATOM   3968  CA  VAL A 262       2.457 -11.530  -7.129  1.00 91.45           C
ATOM   3969  C   VAL A 262       1.618 -10.737  -6.125  1.00 91.45           C
ATOM   3970  O   VAL A 262       1.995 -10.606  -4.962  1.00 91.45           O
ATOM   3971  HA  VAL A 262       3.129 -12.190  -6.580  1.00 91.45           H
ATOM   3972  CB  VAL A 262       3.307 -10.637  -8.036  1.00 91.45           C
ATOM   3973  HB  VAL A 262       2.635 -10.116  -8.718  1.00 91.45           H
ATOM   3974  CG1 VAL A 262       4.057  -9.582  -7.219  1.00 91.45           C
ATOM   3975 1HG1 VAL A 262       3.340  -8.958  -6.686  1.00 91.45           H
ATOM   3976 2HG1 VAL A 262       4.712 -10.076  -6.502  1.00 91.45           H
ATOM   3977 3HG1 VAL A 262       4.652  -8.961  -7.888  1.00 91.45           H
ATOM   3978  CG2 VAL A 262       4.275 -11.472  -8.875  1.00 91.45           C
ATOM   3979 1HG2 VAL A 262       4.939 -12.031  -8.216  1.00 91.45           H
ATOM   3980 2HG2 VAL A 262       3.711 -12.166  -9.498  1.00 91.45           H
ATOM   3981 3HG2 VAL A 262       4.867 -10.812  -9.511  1.00 91.45           H
ATOM   3982  HN  VAL A 262       1.573 -12.150  -8.910  1.00 91.45           H
ATOM   3983  N   PHE A 263       0.496 -10.228  -6.612  1.00 90.11           N
ATOM   3984  CA  PHE A 263      -0.399  -9.450  -5.772  1.00 90.11           C
ATOM   3985  C   PHE A 263      -0.902 -10.282  -4.590  1.00 90.11           C
ATOM   3986  O   PHE A 263      -0.815  -9.850  -3.441  1.00 90.11           O
ATOM   3987  HA  PHE A 263       0.166  -8.597  -5.399  1.00 90.11           H
ATOM   3988  CB  PHE A 263      -1.593  -9.049  -6.641  1.00 90.11           C
ATOM   3989 1HB  PHE A 263      -1.230  -8.490  -7.503  1.00 90.11           H
ATOM   3990 2HB  PHE A 263      -2.070  -9.951  -7.024  1.00 90.11           H
ATOM   3991  CG  PHE A 263      -2.640  -8.207  -5.910  1.00 90.11           C
ATOM   3992  CD1 PHE A 263      -3.750  -8.801  -5.395  1.00 90.11           C
ATOM   3993  HD1 PHE A 263      -3.894  -9.876  -5.503  1.00 90.11           H
ATOM   3994  CD2 PHE A 263      -2.462  -6.866  -5.775  1.00 90.11           C
ATOM   3995  HD2 PHE A 263      -1.572  -6.390  -6.188  1.00 90.11           H
ATOM   3996  CE1 PHE A 263      -4.723  -8.019  -4.716  1.00 90.11           C
ATOM   3997  HE1 PHE A 263      -5.612  -8.495  -4.303  1.00 90.11           H
ATOM   3998  CE2 PHE A 263      -3.434  -6.085  -5.096  1.00 90.11           C
ATOM   3999  HE2 PHE A 263      -3.291  -5.010  -4.988  1.00 90.11           H
ATOM   4000  CZ  PHE A 263      -4.544  -6.678  -4.581  1.00 90.11           C
ATOM   4001  HZ  PHE A 263      -5.290  -6.078  -4.060  1.00 90.11           H
ATOM   4002  HN  PHE A 263       0.196 -10.339  -7.559  1.00 90.11           H
ATOM   4003  N   VAL A 264      -1.416 -11.460  -4.912  1.00 90.93           N
ATOM   4004  CA  VAL A 264      -2.033 -12.307  -3.905  1.00 90.93           C
ATOM   4005  C   VAL A 264      -0.987 -12.691  -2.857  1.00 90.93           C
ATOM   4006  O   VAL A 264      -1.246 -12.606  -1.657  1.00 90.93           O
ATOM   4007  HA  VAL A 264      -2.818 -11.725  -3.422  1.00 90.93           H
ATOM   4008  CB  VAL A 264      -2.685 -13.520  -4.571  1.00 90.93           C
ATOM   4009  HB  VAL A 264      -1.931 -14.009  -5.189  1.00 90.93           H
ATOM   4010  CG1 VAL A 264      -3.162 -14.530  -3.525  1.00 90.93           C
ATOM   4011 1HG1 VAL A 264      -2.312 -14.870  -2.934  1.00 90.93           H
ATOM   4012 2HG1 VAL A 264      -3.894 -14.056  -2.870  1.00 90.93           H
ATOM   4013 3HG1 VAL A 264      -3.621 -15.382  -4.026  1.00 90.93           H
ATOM   4014  CG2 VAL A 264      -3.835 -13.092  -5.485  1.00 90.93           C
ATOM   4015 1HG2 VAL A 264      -4.590 -12.569  -4.899  1.00 90.93           H
ATOM   4016 2HG2 VAL A 264      -3.454 -12.430  -6.262  1.00 90.93           H
ATOM   4017 3HG2 VAL A 264      -4.280 -13.974  -5.946  1.00 90.93           H
ATOM   4018  HN  VAL A 264      -1.416 -11.835  -5.838  1.00 90.93           H
ATOM   4019  N   LEU A 265       0.172 -13.104  -3.347  1.00 90.10           N
ATOM   4020  CA  LEU A 265       1.199 -13.654  -2.478  1.00 90.10           C
ATOM   4021  C   LEU A 265       1.702 -12.560  -1.535  1.00 90.10           C
ATOM   4022  O   LEU A 265       2.117 -12.845  -0.413  1.00 90.10           O
ATOM   4023  HA  LEU A 265       0.735 -14.439  -1.881  1.00 90.10           H
ATOM   4024  CB  LEU A 265       2.306 -14.309  -3.306  1.00 90.10           C
ATOM   4025 1HB  LEU A 265       2.609 -13.612  -4.088  1.00 90.10           H
ATOM   4026 2HB  LEU A 265       3.172 -14.462  -2.662  1.00 90.10           H
ATOM   4027  CG  LEU A 265       1.952 -15.645  -3.962  1.00 90.10           C
ATOM   4028  HG  LEU A 265       1.099 -15.486  -4.622  1.00 90.10           H
ATOM   4029  CD1 LEU A 265       3.106 -16.153  -4.830  1.00 90.10           C
ATOM   4030 1HD1 LEU A 265       3.319 -15.425  -5.612  1.00 90.10           H
ATOM   4031 2HD1 LEU A 265       3.992 -16.291  -4.211  1.00 90.10           H
ATOM   4032 3HD1 LEU A 265       2.827 -17.104  -5.284  1.00 90.10           H
ATOM   4033  CD2 LEU A 265       1.527 -16.675  -2.914  1.00 90.10           C
ATOM   4034 1HD2 LEU A 265       2.345 -16.837  -2.211  1.00 90.10           H
ATOM   4035 2HD2 LEU A 265       0.653 -16.307  -2.376  1.00 90.10           H
ATOM   4036 3HD2 LEU A 265       1.281 -17.615  -3.407  1.00 90.10           H
ATOM   4037  HN  LEU A 265       0.414 -13.068  -4.317  1.00 90.10           H
ATOM   4038  N   SER A 266       1.648 -11.330  -2.024  1.00 91.93           N
ATOM   4039  CA  SER A 266       2.200 -10.206  -1.287  1.00 91.93           C
ATOM   4040  C   SER A 266       1.156  -9.655  -0.314  1.00 91.93           C
ATOM   4041  O   SER A 266       1.479  -9.325   0.827  1.00 91.93           O
ATOM   4042  HA  SER A 266       3.055 -10.609  -0.743  1.00 91.93           H
ATOM   4043  CB  SER A 266       2.675  -9.104  -2.236  1.00 91.93           C
ATOM   4044 1HB  SER A 266       3.040  -8.257  -1.655  1.00 91.93           H
ATOM   4045 2HB  SER A 266       3.515  -9.471  -2.827  1.00 91.93           H
ATOM   4046  OG  SER A 266       1.637  -8.668  -3.109  1.00 91.93           O
ATOM   4047  HG  SER A 266       1.764  -9.066  -4.018  1.00 91.93           H
ATOM   4048  HN  SER A 266       1.238 -11.096  -2.906  1.00 91.93           H
ATOM   4049  N   GLN A 267      -0.073  -9.572  -0.800  1.00 89.38           N
ATOM   4050  CA  GLN A 267      -1.094  -8.789  -0.124  1.00 89.38           C
ATOM   4051  C   GLN A 267      -1.895  -9.674   0.833  1.00 89.38           C
ATOM   4052  O   GLN A 267      -2.307  -9.224   1.902  1.00 89.38           O
ATOM   4053  HA  GLN A 267      -0.551  -8.030   0.440  1.00 89.38           H
ATOM   4054  CB  GLN A 267      -2.014  -8.099  -1.133  1.00 89.38           C
ATOM   4055 1HB  GLN A 267      -2.492  -8.848  -1.765  1.00 89.38           H
ATOM   4056 2HB  GLN A 267      -2.810  -7.573  -0.605  1.00 89.38           H
ATOM   4057  CG  GLN A 267      -1.233  -7.113  -2.004  1.00 89.38           C
ATOM   4058 1HG  GLN A 267      -0.459  -7.645  -2.556  1.00 89.38           H
ATOM   4059 2HG  GLN A 267      -1.900  -6.665  -2.740  1.00 89.38           H
ATOM   4060  CD  GLN A 267      -0.595  -6.015  -1.150  1.00 89.38           C
ATOM   4061  OE1 GLN A 267      -1.128  -5.591  -0.138  1.00 89.38           O
ATOM   4062  NE2 GLN A 267       0.573  -5.580  -1.614  1.00 89.38           N
ATOM   4063 1HE2 GLN A 267       0.956  -5.971  -2.451  1.00 89.38           H
ATOM   4064 2HE2 GLN A 267       1.069  -4.862  -1.125  1.00 89.38           H
ATOM   4065  HN  GLN A 267      -0.375 -10.026  -1.638  1.00 89.38           H
ATOM   4066  N   PHE A 268      -2.090 -10.916   0.416  1.00 93.13           N
ATOM   4067  CA  PHE A 268      -3.027 -11.795   1.096  1.00 93.13           C
ATOM   4068  C   PHE A 268      -2.587 -12.056   2.537  1.00 93.13           C
ATOM   4069  O   PHE A 268      -3.357 -11.845   3.473  1.00 93.13           O
ATOM   4070  HA  PHE A 268      -3.996 -11.295   1.098  1.00 93.13           H
ATOM   4071  CB  PHE A 268      -3.034 -13.119   0.329  1.00 93.13           C
ATOM   4072 1HB  PHE A 268      -3.296 -12.924  -0.711  1.00 93.13           H
ATOM   4073 2HB  PHE A 268      -2.026 -13.534   0.332  1.00 93.13           H
ATOM   4074  CG  PHE A 268      -4.000 -14.161   0.897  1.00 93.13           C
ATOM   4075  CD1 PHE A 268      -3.526 -15.186   1.655  1.00 93.13           C
ATOM   4076  HD1 PHE A 268      -2.458 -15.265   1.858  1.00 93.13           H
ATOM   4077  CD2 PHE A 268      -5.333 -14.062   0.643  1.00 93.13           C
ATOM   4078  HD2 PHE A 268      -5.712 -13.241   0.035  1.00 93.13           H
ATOM   4079  CE1 PHE A 268      -4.423 -16.153   2.182  1.00 93.13           C
ATOM   4080  HE1 PHE A 268      -4.043 -16.974   2.789  1.00 93.13           H
ATOM   4081  CE2 PHE A 268      -6.229 -15.029   1.170  1.00 93.13           C
ATOM   4082  HE2 PHE A 268      -7.297 -14.951   0.966  1.00 93.13           H
ATOM   4083  CZ  PHE A 268      -5.755 -16.054   1.928  1.00 93.13           C
ATOM   4084  HZ  PHE A 268      -6.444 -16.797   2.332  1.00 93.13           H
ATOM   4085  HN  PHE A 268      -1.623 -11.322  -0.369  1.00 93.13           H
ATOM   4086  N   PRO A 269      -1.345 -12.517   2.742  1.00 95.71           N
ATOM   4087  CA  PRO A 269      -0.866 -12.819   4.093  1.00 95.71           C
ATOM   4088  C   PRO A 269      -1.051 -11.649   5.046  1.00 95.71           C
ATOM   4089  O   PRO A 269      -1.491 -11.831   6.180  1.00 95.71           O
ATOM   4090  HA  PRO A 269      -1.450 -13.633   4.525  1.00 95.71           H
ATOM   4091  CB  PRO A 269       0.612 -13.155   3.887  1.00 95.71           C
ATOM   4092 1HB  PRO A 269       1.244 -12.274   4.002  1.00 95.71           H
ATOM   4093 2HB  PRO A 269       0.961 -13.892   4.610  1.00 95.71           H
ATOM   4094  CG  PRO A 269       0.656 -13.697   2.463  1.00 95.71           C
ATOM   4095 1HG  PRO A 269       1.661 -13.651   2.043  1.00 95.71           H
ATOM   4096 2HG  PRO A 269       0.353 -14.743   2.419  1.00 95.71           H
ATOM   4097  CD  PRO A 269      -0.314 -12.789   1.725  1.00 95.71           C
ATOM   4098 1HD  PRO A 269       0.167 -11.871   1.388  1.00 95.71           H
ATOM   4099 2HD  PRO A 269      -0.727 -13.272   0.839  1.00 95.71           H
ATOM   4100  N   TYR A 270      -0.707 -10.468   4.555  1.00 93.90           N
ATOM   4101  CA  TYR A 270      -0.766  -9.270   5.377  1.00 93.90           C
ATOM   4102  C   TYR A 270      -2.202  -8.976   5.815  1.00 93.90           C
ATOM   4103  O   TYR A 270      -2.451  -8.688   6.984  1.00 93.90           O
ATOM   4104  HA  TYR A 270      -0.151  -9.439   6.261  1.00 93.90           H
ATOM   4105  CB  TYR A 270      -0.270  -8.126   4.490  1.00 93.90           C
ATOM   4106 1HB  TYR A 270       0.779  -8.296   4.247  1.00 93.90           H
ATOM   4107 2HB  TYR A 270      -0.822  -8.144   3.550  1.00 93.90           H
ATOM   4108  CG  TYR A 270      -0.415  -6.741   5.123  1.00 93.90           C
ATOM   4109  CD1 TYR A 270      -1.117  -5.751   4.466  1.00 93.90           C
ATOM   4110  HD1 TYR A 270      -1.568  -5.957   3.495  1.00 93.90           H
ATOM   4111  CD2 TYR A 270       0.157  -6.481   6.352  1.00 93.90           C
ATOM   4112  HD2 TYR A 270       0.712  -7.263   6.872  1.00 93.90           H
ATOM   4113  CE1 TYR A 270      -1.253  -4.448   5.062  1.00 93.90           C
ATOM   4114  HE1 TYR A 270      -1.804  -3.657   4.553  1.00 93.90           H
ATOM   4115  CE2 TYR A 270       0.021  -5.177   6.948  1.00 93.90           C
ATOM   4116  HE2 TYR A 270       0.468  -4.958   7.918  1.00 93.90           H
ATOM   4117  CZ  TYR A 270      -0.677  -4.225   6.273  1.00 93.90           C
ATOM   4118  OH  TYR A 270      -0.806  -2.994   6.836  1.00 93.90           O
ATOM   4119  HH  TYR A 270      -0.139  -2.883   7.573  1.00 93.90           H
ATOM   4120  HN  TYR A 270      -0.393 -10.322   3.617  1.00 93.90           H
ATOM   4121  N   ASN A 271      -3.109  -9.058   4.852  1.00 92.52           N
ATOM   4122  CA  ASN A 271      -4.492  -8.685   5.094  1.00 92.52           C
ATOM   4123  C   ASN A 271      -5.160  -9.756   5.958  1.00 92.52           C
ATOM   4124  O   ASN A 271      -6.162  -9.488   6.621  1.00 92.52           O
ATOM   4125  HA  ASN A 271      -4.445  -7.717   5.592  1.00 92.52           H
ATOM   4126  CB  ASN A 271      -5.272  -8.582   3.782  1.00 92.52           C
ATOM   4127 1HB  ASN A 271      -5.022  -9.426   3.139  1.00 92.52           H
ATOM   4128 2HB  ASN A 271      -6.341  -8.641   3.985  1.00 92.52           H
ATOM   4129  CG  ASN A 271      -4.956  -7.271   3.058  1.00 92.52           C
ATOM   4130  OD1 ASN A 271      -5.470  -6.213   3.383  1.00 92.52           O
ATOM   4131  ND2 ASN A 271      -4.085  -7.400   2.061  1.00 92.52           N
ATOM   4132 1HD2 ASN A 271      -3.701  -8.298   1.846  1.00 92.52           H
ATOM   4133 2HD2 ASN A 271      -3.815  -6.599   1.527  1.00 92.52           H
ATOM   4134  HN  ASN A 271      -2.911  -9.371   3.923  1.00 92.52           H
ATOM   4135  N   CYS A 272      -4.580 -10.946   5.924  1.00 95.59           N
ATOM   4136  CA  CYS A 272      -5.006 -12.013   6.814  1.00 95.59           C
ATOM   4137  C   CYS A 272      -4.805 -11.545   8.256  1.00 95.59           C
ATOM   4138  O   CYS A 272      -5.698 -11.687   9.089  1.00 95.59           O
ATOM   4139  HA  CYS A 272      -6.062 -12.189   6.608  1.00 95.59           H
ATOM   4140  CB  CYS A 272      -4.262 -13.319   6.528  1.00 95.59           C
ATOM   4141 1HB  CYS A 272      -3.191 -13.129   6.459  1.00 95.59           H
ATOM   4142 2HB  CYS A 272      -4.409 -14.018   7.351  1.00 95.59           H
ATOM   4143  SG  CYS A 272      -4.868 -14.056   4.966  1.00 95.59           S
ATOM   4144  HG  CYS A 272      -4.252 -13.197   4.159  1.00 95.59           H
ATOM   4145  HN  CYS A 272      -3.832 -11.186   5.305  1.00 95.59           H
ATOM   4146  N   ILE A 273      -3.625 -10.996   8.507  1.00 94.46           N
ATOM   4147  CA  ILE A 273      -3.285 -10.530   9.841  1.00 94.46           C
ATOM   4148  C   ILE A 273      -4.141  -9.309  10.184  1.00 94.46           C
ATOM   4149  O   ILE A 273      -4.620  -9.179  11.309  1.00 94.46           O
ATOM   4150  HA  ILE A 273      -3.530 -11.331  10.539  1.00 94.46           H
ATOM   4151  CB  ILE A 273      -1.780 -10.278   9.953  1.00 94.46           C
ATOM   4152  HB  ILE A 273      -1.500  -9.545   9.196  1.00 94.46           H
ATOM   4153  CG1 ILE A 273      -0.987 -11.553   9.662  1.00 94.46           C
ATOM   4154 1HG1 ILE A 273      -1.191 -11.889   8.645  1.00 94.46           H
ATOM   4155 2HG1 ILE A 273       0.081 -11.342   9.720  1.00 94.46           H
ATOM   4156  CG2 ILE A 273      -1.424  -9.679  11.315  1.00 94.46           C
ATOM   4157 1HG2 ILE A 273      -1.948  -8.732  11.444  1.00 94.46           H
ATOM   4158 2HG2 ILE A 273      -1.722 -10.370  12.104  1.00 94.46           H
ATOM   4159 3HG2 ILE A 273      -0.349  -9.509  11.368  1.00 94.46           H
ATOM   4160  CD1 ILE A 273      -1.348 -12.661  10.653  1.00 94.46           C
ATOM   4161 1HD1 ILE A 273      -1.120 -12.331  11.666  1.00 94.46           H
ATOM   4162 2HD1 ILE A 273      -2.412 -12.886  10.575  1.00 94.46           H
ATOM   4163 3HD1 ILE A 273      -0.770 -13.556  10.423  1.00 94.46           H
ATOM   4164  HN  ILE A 273      -2.910 -10.868   7.820  1.00 94.46           H
ATOM   4165  N   LEU A 274      -4.307  -8.446   9.193  1.00 92.76           N
ATOM   4166  CA  LEU A 274      -5.102  -7.243   9.374  1.00 92.76           C
ATOM   4167  C   LEU A 274      -6.516  -7.632   9.811  1.00 92.76           C
ATOM   4168  O   LEU A 274      -7.113  -6.967  10.656  1.00 92.76           O
ATOM   4169  HA  LEU A 274      -4.641  -6.664  10.174  1.00 92.76           H
ATOM   4170  CB  LEU A 274      -5.065  -6.381   8.111  1.00 92.76           C
ATOM   4171 1HB  LEU A 274      -5.206  -7.031   7.247  1.00 92.76           H
ATOM   4172 2HB  LEU A 274      -5.912  -5.696   8.137  1.00 92.76           H
ATOM   4173  CG  LEU A 274      -3.790  -5.562   7.895  1.00 92.76           C
ATOM   4174  HG  LEU A 274      -2.953  -6.253   7.799  1.00 92.76           H
ATOM   4175  CD1 LEU A 274      -3.867  -4.761   6.594  1.00 92.76           C
ATOM   4176 1HD1 LEU A 274      -3.990  -5.444   5.753  1.00 92.76           H
ATOM   4177 2HD1 LEU A 274      -4.717  -4.080   6.636  1.00 92.76           H
ATOM   4178 3HD1 LEU A 274      -2.948  -4.189   6.465  1.00 92.76           H
ATOM   4179  CD2 LEU A 274      -3.502  -4.668   9.102  1.00 92.76           C
ATOM   4180 1HD2 LEU A 274      -4.336  -3.983   9.254  1.00 92.76           H
ATOM   4181 2HD2 LEU A 274      -3.374  -5.287   9.991  1.00 92.76           H
ATOM   4182 3HD2 LEU A 274      -2.591  -4.097   8.923  1.00 92.76           H
ATOM   4183  HN  LEU A 274      -3.910  -8.557   8.282  1.00 92.76           H
ATOM   4184  N   LEU A 275      -7.009  -8.708   9.216  1.00 93.69           N
ATOM   4185  CA  LEU A 275      -8.357  -9.170   9.502  1.00 93.69           C
ATOM   4186  C   LEU A 275      -8.452  -9.572  10.975  1.00 93.69           C
ATOM   4187  O   LEU A 275      -9.398  -9.195  11.665  1.00 93.69           O
ATOM   4188  HA  LEU A 275      -9.033  -8.332   9.328  1.00 93.69           H
ATOM   4189  CB  LEU A 275      -8.759 -10.283   8.533  1.00 93.69           C
ATOM   4190 1HB  LEU A 275      -8.633  -9.915   7.515  1.00 93.69           H
ATOM   4191 2HB  LEU A 275      -8.066 -11.115   8.659  1.00 93.69           H
ATOM   4192  CG  LEU A 275     -10.185 -10.817   8.679  1.00 93.69           C
ATOM   4193  HG  LEU A 275     -10.322 -11.150   9.708  1.00 93.69           H
ATOM   4194  CD1 LEU A 275     -11.213  -9.714   8.421  1.00 93.69           C
ATOM   4195 1HD1 LEU A 275     -11.067  -8.906   9.138  1.00 93.69           H
ATOM   4196 2HD1 LEU A 275     -11.087  -9.329   7.409  1.00 93.69           H
ATOM   4197 3HD1 LEU A 275     -12.219 -10.121   8.531  1.00 93.69           H
ATOM   4198  CD2 LEU A 275     -10.411 -12.033   7.778  1.00 93.69           C
ATOM   4199 1HD2 LEU A 275     -10.249 -11.750   6.738  1.00 93.69           H
ATOM   4200 2HD2 LEU A 275      -9.712 -12.823   8.053  1.00 93.69           H
ATOM   4201 3HD2 LEU A 275     -11.432 -12.393   7.902  1.00 93.69           H
ATOM   4202  HN  LEU A 275      -6.506  -9.260   8.551  1.00 93.69           H
ATOM   4203  N   VAL A 276      -7.460 -10.333  11.413  1.00 95.25           N
ATOM   4204  CA  VAL A 276      -7.418 -10.788  12.792  1.00 95.25           C
ATOM   4205  C   VAL A 276      -7.417  -9.575  13.725  1.00 95.25           C
ATOM   4206  O   VAL A 276      -8.165  -9.537  14.701  1.00 95.25           O
ATOM   4207  HA  VAL A 276      -8.322 -11.369  12.974  1.00 95.25           H
ATOM   4208  CB  VAL A 276      -6.213 -11.706  13.004  1.00 95.25           C
ATOM   4209  HB  VAL A 276      -5.322 -11.171  12.674  1.00 95.25           H
ATOM   4210  CG1 VAL A 276      -6.036 -12.045  14.485  1.00 95.25           C
ATOM   4211 1HG1 VAL A 276      -5.880 -11.127  15.052  1.00 95.25           H
ATOM   4212 2HG1 VAL A 276      -6.929 -12.551  14.852  1.00 95.25           H
ATOM   4213 3HG1 VAL A 276      -5.172 -12.698  14.608  1.00 95.25           H
ATOM   4214  CG2 VAL A 276      -6.337 -12.977  12.162  1.00 95.25           C
ATOM   4215 1HG2 VAL A 276      -7.240 -13.515  12.447  1.00 95.25           H
ATOM   4216 2HG2 VAL A 276      -6.391 -12.710  11.106  1.00 95.25           H
ATOM   4217 3HG2 VAL A 276      -5.467 -13.611  12.331  1.00 95.25           H
ATOM   4218  HN  VAL A 276      -6.696 -10.637  10.844  1.00 95.25           H
ATOM   4219  N   GLN A 277      -6.569  -8.613  13.391  1.00 92.45           N
ATOM   4220  CA  GLN A 277      -6.435  -7.418  14.207  1.00 92.45           C
ATOM   4221  C   GLN A 277      -7.760  -6.654  14.251  1.00 92.45           C
ATOM   4222  O   GLN A 277      -8.107  -6.065  15.274  1.00 92.45           O
ATOM   4223  HA  GLN A 277      -6.181  -7.775  15.205  1.00 92.45           H
ATOM   4224  CB  GLN A 277      -5.304  -6.526  13.691  1.00 92.45           C
ATOM   4225 1HB  GLN A 277      -5.401  -6.397  12.613  1.00 92.45           H
ATOM   4226 2HB  GLN A 277      -5.384  -5.535  14.139  1.00 92.45           H
ATOM   4227  CG  GLN A 277      -3.937  -7.130  14.017  1.00 92.45           C
ATOM   4228 1HG  GLN A 277      -3.849  -7.281  15.093  1.00 92.45           H
ATOM   4229 2HG  GLN A 277      -3.848  -8.111  13.550  1.00 92.45           H
ATOM   4230  CD  GLN A 277      -2.806  -6.222  13.529  1.00 92.45           C
ATOM   4231  OE1 GLN A 277      -2.975  -5.395  12.649  1.00 92.45           O
ATOM   4232  NE2 GLN A 277      -1.647  -6.422  14.149  1.00 92.45           N
ATOM   4233 1HE2 GLN A 277      -1.575  -7.118  14.864  1.00 92.45           H
ATOM   4234 2HE2 GLN A 277      -0.846  -5.877  13.901  1.00 92.45           H
ATOM   4235  HN  GLN A 277      -5.982  -8.640  12.582  1.00 92.45           H
ATOM   4236  N   THR A 278      -8.464  -6.688  13.129  1.00 93.10           N
ATOM   4237  CA  THR A 278      -9.716  -5.961  13.009  1.00 93.10           C
ATOM   4238  C   THR A 278     -10.778  -6.573  13.925  1.00 93.10           C
ATOM   4239  O   THR A 278     -11.499  -5.853  14.614  1.00 93.10           O
ATOM   4240  HA  THR A 278      -9.553  -4.938  13.347  1.00 93.10           H
ATOM   4241  CB  THR A 278     -10.118  -5.953  11.533  1.00 93.10           C
ATOM   4242  HB  THR A 278     -10.340  -6.962  11.184  1.00 93.10           H
ATOM   4243  OG1 THR A 278      -9.031  -5.301  10.880  1.00 93.10           O
ATOM   4244  HG1 THR A 278      -8.165  -5.712  11.166  1.00 93.10           H
ATOM   4245  CG2 THR A 278     -11.317  -5.043  11.257  1.00 93.10           C
ATOM   4246 1HG2 THR A 278     -11.071  -4.021  11.544  1.00 93.10           H
ATOM   4247 2HG2 THR A 278     -12.174  -5.387  11.837  1.00 93.10           H
ATOM   4248 3HG2 THR A 278     -11.561  -5.074  10.195  1.00 93.10           H
ATOM   4249  HN  THR A 278      -8.191  -7.199  12.314  1.00 93.10           H
ATOM   4250  N   ILE A 279     -10.841  -7.896  13.902  1.00 93.52           N
ATOM   4251  CA  ILE A 279     -11.801  -8.614  14.723  1.00 93.52           C
ATOM   4252  C   ILE A 279     -11.459  -8.406  16.200  1.00 93.52           C
ATOM   4253  O   ILE A 279     -12.344  -8.161  17.018  1.00 93.52           O
ATOM   4254  HA  ILE A 279     -12.783  -8.180  14.533  1.00 93.52           H
ATOM   4255  CB  ILE A 279     -11.868 -10.085  14.308  1.00 93.52           C
ATOM   4256  HB  ILE A 279     -10.859 -10.495  14.341  1.00 93.52           H
ATOM   4257  CG1 ILE A 279     -12.367 -10.226  12.869  1.00 93.52           C
ATOM   4258 1HG1 ILE A 279     -13.434 -10.005  12.827  1.00 93.52           H
ATOM   4259 2HG1 ILE A 279     -11.865  -9.497  12.233  1.00 93.52           H
ATOM   4260  CG2 ILE A 279     -12.717 -10.894  15.291  1.00 93.52           C
ATOM   4261 1HG2 ILE A 279     -12.278 -10.831  16.287  1.00 93.52           H
ATOM   4262 2HG2 ILE A 279     -13.729 -10.491  15.314  1.00 93.52           H
ATOM   4263 3HG2 ILE A 279     -12.748 -11.936  14.972  1.00 93.52           H
ATOM   4264  CD1 ILE A 279     -12.112 -11.637  12.336  1.00 93.52           C
ATOM   4265 1HD1 ILE A 279     -11.042 -11.846  12.357  1.00 93.52           H
ATOM   4266 2HD1 ILE A 279     -12.636 -12.361  12.960  1.00 93.52           H
ATOM   4267 3HD1 ILE A 279     -12.476 -11.710  11.311  1.00 93.52           H
ATOM   4268  HN  ILE A 279     -10.252  -8.475  13.338  1.00 93.52           H
ATOM   4269  N   ASP A 280     -10.172  -8.513  16.497  1.00 92.71           N
ATOM   4270  CA  ASP A 280      -9.708  -8.394  17.868  1.00 92.71           C
ATOM   4271  C   ASP A 280     -10.001  -6.982  18.380  1.00 92.71           C
ATOM   4272  O   ASP A 280     -10.289  -6.793  19.561  1.00 92.71           O
ATOM   4273  HA  ASP A 280     -10.251  -9.159  18.422  1.00 92.71           H
ATOM   4274  CB  ASP A 280      -8.198  -8.627  17.961  1.00 92.71           C
ATOM   4275 1HB  ASP A 280      -7.944  -9.578  17.495  1.00 92.71           H
ATOM   4276 2HB  ASP A 280      -7.672  -7.849  17.407  1.00 92.71           H
ATOM   4277  CG  ASP A 280      -7.732  -8.626  19.419  1.00 92.71           C
ATOM   4278  OD1 ASP A 280      -8.354  -9.364  20.213  1.00 92.71           O
ATOM   4279  OD2 ASP A 280      -6.765  -7.888  19.705  1.00 92.71           O
ATOM   4280  HN  ASP A 280      -9.454  -8.677  15.820  1.00 92.71           H
ATOM   4281  N   ALA A 281      -9.916  -6.026  17.466  1.00 92.14           N
ATOM   4282  CA  ALA A 281     -10.177  -4.638  17.809  1.00 92.14           C
ATOM   4283  C   ALA A 281     -11.604  -4.509  18.345  1.00 92.14           C
ATOM   4284  O   ALA A 281     -11.882  -3.647  19.177  1.00 92.14           O
ATOM   4285  HA  ALA A 281      -9.476  -4.353  18.594  1.00 92.14           H
ATOM   4286  CB  ALA A 281      -9.931  -3.755  16.584  1.00 92.14           C
ATOM   4287 1HB  ALA A 281      -8.896  -3.861  16.261  1.00 92.14           H
ATOM   4288 2HB  ALA A 281     -10.597  -4.061  15.776  1.00 92.14           H
ATOM   4289 3HB  ALA A 281     -10.127  -2.714  16.841  1.00 92.14           H
ATOM   4290  HN  ALA A 281      -9.676  -6.187  16.509  1.00 92.14           H
ATOM   4291  N   TYR A 282     -12.471  -5.377  17.845  1.00 80.41           N
ATOM   4292  CA  TYR A 282     -13.871  -5.343  18.230  1.00 80.41           C
ATOM   4293  C   TYR A 282     -14.149  -6.314  19.379  1.00 80.41           C
ATOM   4294  O   TYR A 282     -14.789  -5.950  20.364  1.00 80.41           O
ATOM   4295  HA  TYR A 282     -14.106  -4.329  18.556  1.00 80.41           H
ATOM   4296  CB  TYR A 282     -14.659  -5.791  16.997  1.00 80.41           C
ATOM   4297 1HB  TYR A 282     -14.374  -5.167  16.150  1.00 80.41           H
ATOM   4298 2HB  TYR A 282     -14.374  -6.814  16.749  1.00 80.41           H
ATOM   4299  CG  TYR A 282     -16.177  -5.728  17.172  1.00 80.41           C
ATOM   4300  CD1 TYR A 282     -16.895  -6.885  17.400  1.00 80.41           C
ATOM   4301  HD1 TYR A 282     -16.379  -7.844  17.455  1.00 80.41           H
ATOM   4302  CD2 TYR A 282     -16.830  -4.514  17.101  1.00 80.41           C
ATOM   4303  HD2 TYR A 282     -16.263  -3.600  16.921  1.00 80.41           H
ATOM   4304  CE1 TYR A 282     -18.324  -6.825  17.564  1.00 80.41           C
ATOM   4305  HE1 TYR A 282     -18.903  -7.731  17.744  1.00 80.41           H
ATOM   4306  CE2 TYR A 282     -18.259  -4.454  17.265  1.00 80.41           C
ATOM   4307  HE2 TYR A 282     -18.787  -3.502  17.212  1.00 80.41           H
ATOM   4308  CZ  TYR A 282     -18.936  -5.613  17.488  1.00 80.41           C
ATOM   4309  OH  TYR A 282     -20.286  -5.556  17.644  1.00 80.41           O
ATOM   4310  HH  TYR A 282     -20.599  -4.609  17.573  1.00 80.41           H
ATOM   4311  HN  TYR A 282     -12.230  -6.094  17.190  1.00 80.41           H
ATOM   4312  N   ALA A 283     -13.653  -7.532  19.214  1.00 90.30           N
ATOM   4313  CA  ALA A 283     -14.060  -8.628  20.076  1.00 90.30           C
ATOM   4314  C   ALA A 283     -13.093  -8.728  21.258  1.00 90.30           C
ATOM   4315  O   ALA A 283     -13.431  -9.300  22.294  1.00 90.30           O
ATOM   4316  HA  ALA A 283     -15.058  -8.402  20.452  1.00 90.30           H
ATOM   4317  CB  ALA A 283     -14.121  -9.922  19.262  1.00 90.30           C
ATOM   4318 1HB  ALA A 283     -14.843  -9.809  18.454  1.00 90.30           H
ATOM   4319 2HB  ALA A 283     -13.137 -10.135  18.844  1.00 90.30           H
ATOM   4320 3HB  ALA A 283     -14.426 -10.745  19.909  1.00 90.30           H
ATOM   4321  HN  ALA A 283     -12.986  -7.774  18.509  1.00 90.30           H
ATOM   4322  N   MET A 284     -11.911  -8.163  21.064  1.00 83.90           N
ATOM   4323  CA  MET A 284     -10.893  -8.182  22.101  1.00 83.90           C
ATOM   4324  C   MET A 284     -10.719  -9.590  22.673  1.00 83.90           C
ATOM   4325  O   MET A 284     -10.653  -9.766  23.889  1.00 83.90           O
ATOM   4326  HA  MET A 284      -9.971  -7.864  21.613  1.00 83.90           H
ATOM   4327  CB  MET A 284     -11.289  -7.219  23.222  1.00 83.90           C
ATOM   4328 1HB  MET A 284     -12.208  -7.565  23.695  1.00 83.90           H
ATOM   4329 2HB  MET A 284     -10.517  -7.215  23.992  1.00 83.90           H
ATOM   4330  CG  MET A 284     -11.488  -5.802  22.683  1.00 83.90           C
ATOM   4331 1HG  MET A 284     -10.556  -5.431  22.256  1.00 83.90           H
ATOM   4332 2HG  MET A 284     -12.225  -5.809  21.880  1.00 83.90           H
ATOM   4333  SD  MET A 284     -12.029  -4.720  23.996  1.00 83.90           S
ATOM   4334  CE  MET A 284     -12.283  -3.214  23.072  1.00 83.90           C
ATOM   4335 1HE  MET A 284     -11.345  -2.911  22.606  1.00 83.90           H
ATOM   4336 2HE  MET A 284     -13.034  -3.383  22.300  1.00 83.90           H
ATOM   4337 3HE  MET A 284     -12.624  -2.428  23.745  1.00 83.90           H
ATOM   4338  HN  MET A 284     -11.644  -7.700  20.218  1.00 83.90           H
ATOM   4339  N   PHE A 285     -10.650 -10.557  21.770  1.00 86.83           N
ATOM   4340  CA  PHE A 285     -10.681 -11.955  22.167  1.00 86.83           C
ATOM   4341  C   PHE A 285      -9.275 -12.461  22.498  1.00 86.83           C
ATOM   4342  O   PHE A 285      -9.120 -13.531  23.085  1.00 86.83           O
ATOM   4343  HA  PHE A 285     -11.309 -12.025  23.055  1.00 86.83           H
ATOM   4344  CB  PHE A 285     -11.228 -12.745  20.977  1.00 86.83           C
ATOM   4345 1HB  PHE A 285     -11.452 -13.762  21.301  1.00 86.83           H
ATOM   4346 2HB  PHE A 285     -12.169 -12.298  20.658  1.00 86.83           H
ATOM   4347  CG  PHE A 285     -10.277 -12.805  19.780  1.00 86.83           C
ATOM   4348  CD1 PHE A 285     -10.337 -11.848  18.815  1.00 86.83           C
ATOM   4349  HD1 PHE A 285     -11.062 -11.038  18.896  1.00 86.83           H
ATOM   4350  CD2 PHE A 285      -9.372 -13.816  19.679  1.00 86.83           C
ATOM   4351  HD2 PHE A 285      -9.324 -14.583  20.452  1.00 86.83           H
ATOM   4352  CE1 PHE A 285      -9.455 -11.904  17.704  1.00 86.83           C
ATOM   4353  HE1 PHE A 285      -9.503 -11.136  16.931  1.00 86.83           H
ATOM   4354  CE2 PHE A 285      -8.490 -13.871  18.568  1.00 86.83           C
ATOM   4355  HE2 PHE A 285      -7.765 -14.681  18.488  1.00 86.83           H
ATOM   4356  CZ  PHE A 285      -8.550 -12.914  17.604  1.00 86.83           C
ATOM   4357  HZ  PHE A 285      -7.873 -12.956  16.751  1.00 86.83           H
ATOM   4358  HN  PHE A 285     -10.575 -10.399  20.786  1.00 86.83           H
ATOM   4359  N   ILE A 286      -8.288 -11.669  22.108  1.00 88.21           N
ATOM   4360  CA  ILE A 286      -6.902 -12.016  22.370  1.00 88.21           C
ATOM   4361  C   ILE A 286      -6.511 -11.520  23.764  1.00 88.21           C
ATOM   4362  O   ILE A 286      -6.292 -10.327  23.963  1.00 88.21           O
ATOM   4363  HA  ILE A 286      -6.829 -13.103  22.357  1.00 88.21           H
ATOM   4364  CB  ILE A 286      -5.997 -11.489  21.254  1.00 88.21           C
ATOM   4365  HB  ILE A 286      -6.111 -10.406  21.204  1.00 88.21           H
ATOM   4366  CG1 ILE A 286      -6.419 -12.050  19.895  1.00 88.21           C
ATOM   4367 1HG1 ILE A 286      -6.286 -13.132  19.887  1.00 88.21           H
ATOM   4368 2HG1 ILE A 286      -7.479 -11.858  19.731  1.00 88.21           H
ATOM   4369  CG2 ILE A 286      -4.525 -11.774  21.560  1.00 88.21           C
ATOM   4370 1HG2 ILE A 286      -4.248 -11.287  22.495  1.00 88.21           H
ATOM   4371 2HG2 ILE A 286      -4.376 -12.850  21.653  1.00 88.21           H
ATOM   4372 3HG2 ILE A 286      -3.905 -11.389  20.751  1.00 88.21           H
ATOM   4373  CD1 ILE A 286      -5.601 -11.423  18.764  1.00 88.21           C
ATOM   4374 1HD1 ILE A 286      -5.756 -10.344  18.760  1.00 88.21           H
ATOM   4375 2HD1 ILE A 286      -4.544 -11.638  18.918  1.00 88.21           H
ATOM   4376 3HD1 ILE A 286      -5.921 -11.840  17.810  1.00 88.21           H
ATOM   4377  HN  ILE A 286      -8.423 -10.805  21.621  1.00 88.21           H
ATOM   4378  N   SER A 287      -6.436 -12.462  24.692  1.00 86.30           N
ATOM   4379  CA  SER A 287      -6.102 -12.133  26.068  1.00 86.30           C
ATOM   4380  C   SER A 287      -4.702 -12.650  26.404  1.00 86.30           C
ATOM   4381  O   SER A 287      -4.120 -12.261  27.415  1.00 86.30           O
ATOM   4382  HA  SER A 287      -6.131 -11.044  26.118  1.00 86.30           H
ATOM   4383  CB  SER A 287      -7.131 -12.715  27.039  1.00 86.30           C
ATOM   4384 1HB  SER A 287      -6.838 -12.480  28.062  1.00 86.30           H
ATOM   4385 2HB  SER A 287      -8.099 -12.242  26.868  1.00 86.30           H
ATOM   4386  OG  SER A 287      -7.261 -14.127  26.896  1.00 86.30           O
ATOM   4387  HG  SER A 287      -7.966 -14.470  27.517  1.00 86.30           H
ATOM   4388  HN  SER A 287      -6.599 -13.434  24.518  1.00 86.30           H
ATOM   4389  N   ASN A 288      -4.203 -13.520  25.538  1.00 86.97           N
ATOM   4390  CA  ASN A 288      -2.928 -14.171  25.782  1.00 86.97           C
ATOM   4391  C   ASN A 288      -1.805 -13.328  25.173  1.00 86.97           C
ATOM   4392  O   ASN A 288      -1.819 -13.041  23.977  1.00 86.97           O
ATOM   4393  HA  ASN A 288      -2.849 -14.249  26.867  1.00 86.97           H
ATOM   4394  CB  ASN A 288      -2.883 -15.556  25.135  1.00 86.97           C
ATOM   4395 1HB  ASN A 288      -3.771 -16.123  25.418  1.00 86.97           H
ATOM   4396 2HB  ASN A 288      -2.902 -15.455  24.050  1.00 86.97           H
ATOM   4397  CG  ASN A 288      -1.628 -16.321  25.559  1.00 86.97           C
ATOM   4398  OD1 ASN A 288      -0.523 -15.803  25.553  1.00 86.97           O
ATOM   4399  ND2 ASN A 288      -1.858 -17.578  25.928  1.00 86.97           N
ATOM   4400 1HD2 ASN A 288      -2.789 -17.941  25.910  1.00 86.97           H
ATOM   4401 2HD2 ASN A 288      -1.100 -18.159  26.222  1.00 86.97           H
ATOM   4402  HN  ASN A 288      -4.654 -13.780  24.685  1.00 86.97           H
ATOM   4403  N   CYS A 289      -0.860 -12.956  26.024  1.00 91.33           N
ATOM   4404  CA  CYS A 289       0.207 -12.060  25.612  1.00 91.33           C
ATOM   4405  C   CYS A 289       1.060 -12.778  24.563  1.00 91.33           C
ATOM   4406  O   CYS A 289       1.512 -12.163  23.599  1.00 91.33           O
ATOM   4407  HA  CYS A 289      -0.272 -11.179  25.184  1.00 91.33           H
ATOM   4408  CB  CYS A 289       1.044 -11.591  26.804  1.00 91.33           C
ATOM   4409 1HB  CYS A 289       0.402 -11.109  27.541  1.00 91.33           H
ATOM   4410 2HB  CYS A 289       1.506 -12.448  27.294  1.00 91.33           H
ATOM   4411  SG  CYS A 289       2.335 -10.423  26.241  1.00 91.33           S
ATOM   4412  HN  CYS A 289      -0.815 -13.256  26.977  1.00 91.33           H
ATOM   4413  N   ALA A 290       1.253 -14.069  24.788  1.00 93.52           N
ATOM   4414  CA  ALA A 290       2.102 -14.862  23.914  1.00 93.52           C
ATOM   4415  C   ALA A 290       1.523 -14.847  22.498  1.00 93.52           C
ATOM   4416  O   ALA A 290       2.263 -14.730  21.523  1.00 93.52           O
ATOM   4417  HA  ALA A 290       3.088 -14.398  23.900  1.00 93.52           H
ATOM   4418  CB  ALA A 290       2.232 -16.279  24.477  1.00 93.52           C
ATOM   4419 1HB  ALA A 290       2.674 -16.236  25.472  1.00 93.52           H
ATOM   4420 2HB  ALA A 290       1.245 -16.737  24.538  1.00 93.52           H
ATOM   4421 3HB  ALA A 290       2.868 -16.873  23.821  1.00 93.52           H
ATOM   4422  HN  ALA A 290       0.843 -14.572  25.549  1.00 93.52           H
ATOM   4423  N   VAL A 291       0.206 -14.969  22.430  1.00 93.86           N
ATOM   4424  CA  VAL A 291      -0.482 -14.962  21.150  1.00 93.86           C
ATOM   4425  C   VAL A 291      -0.330 -13.585  20.502  1.00 93.86           C
ATOM   4426  O   VAL A 291      -0.066 -13.484  19.305  1.00 93.86           O
ATOM   4427  HA  VAL A 291       0.001 -15.704  20.514  1.00 93.86           H
ATOM   4428  CB  VAL A 291      -1.942 -15.377  21.338  1.00 93.86           C
ATOM   4429  HB  VAL A 291      -2.398 -14.686  22.046  1.00 93.86           H
ATOM   4430  CG1 VAL A 291      -2.714 -15.277  20.021  1.00 93.86           C
ATOM   4431 1HG1 VAL A 291      -2.686 -14.249  19.660  1.00 93.86           H
ATOM   4432 2HG1 VAL A 291      -2.257 -15.934  19.281  1.00 93.86           H
ATOM   4433 3HG1 VAL A 291      -3.749 -15.577  20.183  1.00 93.86           H
ATOM   4434  CG2 VAL A 291      -2.041 -16.786  21.926  1.00 93.86           C
ATOM   4435 1HG2 VAL A 291      -1.560 -17.495  21.252  1.00 93.86           H
ATOM   4436 2HG2 VAL A 291      -1.543 -16.811  22.895  1.00 93.86           H
ATOM   4437 3HG2 VAL A 291      -3.090 -17.056  22.049  1.00 93.86           H
ATOM   4438  HN  VAL A 291      -0.389 -15.070  23.228  1.00 93.86           H
ATOM   4439  N   SER A 292      -0.503 -12.558  21.321  1.00 94.11           N
ATOM   4440  CA  SER A 292      -0.430 -11.191  20.834  1.00 94.11           C
ATOM   4441  C   SER A 292       0.960 -10.914  20.258  1.00 94.11           C
ATOM   4442  O   SER A 292       1.087 -10.291  19.206  1.00 94.11           O
ATOM   4443  HA  SER A 292      -1.188 -11.121  20.054  1.00 94.11           H
ATOM   4444  CB  SER A 292      -0.752 -10.192  21.947  1.00 94.11           C
ATOM   4445 1HB  SER A 292      -1.699 -10.462  22.415  1.00 94.11           H
ATOM   4446 2HB  SER A 292       0.014 -10.251  22.720  1.00 94.11           H
ATOM   4447  OG  SER A 292      -0.830  -8.855  21.459  1.00 94.11           O
ATOM   4448  HG  SER A 292      -1.643  -8.747  20.887  1.00 94.11           H
ATOM   4449  HN  SER A 292      -0.691 -12.649  22.299  1.00 94.11           H
ATOM   4450  N   THR A 293       1.968 -11.392  20.974  1.00 90.39           N
ATOM   4451  CA  THR A 293       3.345 -11.168  20.569  1.00 90.39           C
ATOM   4452  C   THR A 293       3.605 -11.790  19.196  1.00 90.39           C
ATOM   4453  O   THR A 293       4.190 -11.151  18.322  1.00 90.39           O
ATOM   4454  HA  THR A 293       3.504 -10.094  20.470  1.00 90.39           H
ATOM   4455  CB  THR A 293       4.256 -11.719  21.668  1.00 90.39           C
ATOM   4456  HB  THR A 293       4.098 -12.789  21.805  1.00 90.39           H
ATOM   4457  OG1 THR A 293       3.966 -10.905  22.801  1.00 90.39           O
ATOM   4458  HG1 THR A 293       3.236 -11.320  23.343  1.00 90.39           H
ATOM   4459  CG2 THR A 293       5.737 -11.454  21.389  1.00 90.39           C
ATOM   4460 1HG2 THR A 293       5.907 -10.380  21.319  1.00 90.39           H
ATOM   4461 2HG2 THR A 293       6.020 -11.929  20.449  1.00 90.39           H
ATOM   4462 3HG2 THR A 293       6.339 -11.866  22.199  1.00 90.39           H
ATOM   4463  HN  THR A 293       1.855 -11.922  21.815  1.00 90.39           H
ATOM   4464  N   ASN A 294       3.159 -13.029  19.048  1.00 92.18           N
ATOM   4465  CA  ASN A 294       3.399 -13.770  17.822  1.00 92.18           C
ATOM   4466  C   ASN A 294       2.685 -13.073  16.662  1.00 92.18           C
ATOM   4467  O   ASN A 294       3.206 -13.020  15.549  1.00 92.18           O
ATOM   4468  HA  ASN A 294       4.482 -13.778  17.700  1.00 92.18           H
ATOM   4469  CB  ASN A 294       2.855 -15.196  17.924  1.00 92.18           C
ATOM   4470 1HB  ASN A 294       1.846 -15.175  18.335  1.00 92.18           H
ATOM   4471 2HB  ASN A 294       2.785 -15.635  16.929  1.00 92.18           H
ATOM   4472  CG  ASN A 294       3.753 -16.063  18.808  1.00 92.18           C
ATOM   4473  OD1 ASN A 294       4.914 -15.767  19.038  1.00 92.18           O
ATOM   4474  ND2 ASN A 294       3.153 -17.148  19.289  1.00 92.18           N
ATOM   4475 1HD2 ASN A 294       2.197 -17.333  19.062  1.00 92.18           H
ATOM   4476 2HD2 ASN A 294       3.658 -17.779  19.879  1.00 92.18           H
ATOM   4477  HN  ASN A 294       2.642 -13.524  19.747  1.00 92.18           H
ATOM   4478  N   ILE A 295       1.503 -12.556  16.962  1.00 92.76           N
ATOM   4479  CA  ILE A 295       0.705 -11.877  15.955  1.00 92.76           C
ATOM   4480  C   ILE A 295       1.453 -10.634  15.471  1.00 92.76           C
ATOM   4481  O   ILE A 295       1.483 -10.349  14.275  1.00 92.76           O
ATOM   4482  HA  ILE A 295       0.591 -12.561  15.113  1.00 92.76           H
ATOM   4483  CB  ILE A 295      -0.697 -11.582  16.491  1.00 92.76           C
ATOM   4484  HB  ILE A 295      -0.600 -11.191  17.504  1.00 92.76           H
ATOM   4485  CG1 ILE A 295      -1.532 -12.861  16.578  1.00 92.76           C
ATOM   4486 1HG1 ILE A 295      -1.764 -13.217  15.575  1.00 92.76           H
ATOM   4487 2HG1 ILE A 295      -0.953 -13.644  17.069  1.00 92.76           H
ATOM   4488  CG2 ILE A 295      -1.388 -10.503  15.654  1.00 92.76           C
ATOM   4489 1HG2 ILE A 295      -0.800  -9.585  15.688  1.00 92.76           H
ATOM   4490 2HG2 ILE A 295      -1.473 -10.842  14.622  1.00 92.76           H
ATOM   4491 3HG2 ILE A 295      -2.382 -10.312  16.057  1.00 92.76           H
ATOM   4492  CD1 ILE A 295      -2.829 -12.617  17.352  1.00 92.76           C
ATOM   4493 1HD1 ILE A 295      -2.592 -12.285  18.363  1.00 92.76           H
ATOM   4494 2HD1 ILE A 295      -3.416 -11.851  16.845  1.00 92.76           H
ATOM   4495 3HD1 ILE A 295      -3.403 -13.543  17.399  1.00 92.76           H
ATOM   4496  HN  ILE A 295       1.090 -12.595  17.872  1.00 92.76           H
ATOM   4497  N   ASP A 296       2.040  -9.926  16.425  1.00 94.11           N
ATOM   4498  CA  ASP A 296       2.723  -8.680  16.121  1.00 94.11           C
ATOM   4499  C   ASP A 296       3.938  -8.972  15.238  1.00 94.11           C
ATOM   4500  O   ASP A 296       4.243  -8.208  14.324  1.00 94.11           O
ATOM   4501  HA  ASP A 296       1.980  -8.062  15.617  1.00 94.11           H
ATOM   4502  CB  ASP A 296       3.219  -7.998  17.398  1.00 94.11           C
ATOM   4503 1HB  ASP A 296       3.701  -8.733  18.043  1.00 94.11           H
ATOM   4504 2HB  ASP A 296       3.973  -7.252  17.146  1.00 94.11           H
ATOM   4505  CG  ASP A 296       2.064  -7.332  18.148  1.00 94.11           C
ATOM   4506  OD1 ASP A 296       0.975  -7.236  17.542  1.00 94.11           O
ATOM   4507  OD2 ASP A 296       2.297  -6.933  19.309  1.00 94.11           O
ATOM   4508  HN  ASP A 296       2.054 -10.191  17.389  1.00 94.11           H
ATOM   4509  N   ILE A 297       4.599 -10.080  15.543  1.00 92.87           N
ATOM   4510  CA  ILE A 297       5.754 -10.499  14.768  1.00 92.87           C
ATOM   4511  C   ILE A 297       5.307 -10.863  13.350  1.00 92.87           C
ATOM   4512  O   ILE A 297       5.933 -10.453  12.374  1.00 92.87           O
ATOM   4513  HA  ILE A 297       6.433  -9.649  14.708  1.00 92.87           H
ATOM   4514  CB  ILE A 297       6.500 -11.626  15.485  1.00 92.87           C
ATOM   4515  HB  ILE A 297       5.775 -12.389  15.770  1.00 92.87           H
ATOM   4516  CG1 ILE A 297       7.151 -11.119  16.773  1.00 92.87           C
ATOM   4517 1HG1 ILE A 297       7.955 -10.423  16.529  1.00 92.87           H
ATOM   4518 2HG1 ILE A 297       6.419 -10.566  17.362  1.00 92.87           H
ATOM   4519  CG2 ILE A 297       7.514 -12.292  14.553  1.00 92.87           C
ATOM   4520 1HG2 ILE A 297       6.995 -12.710  13.691  1.00 92.87           H
ATOM   4521 2HG2 ILE A 297       8.240 -11.551  14.217  1.00 92.87           H
ATOM   4522 3HG2 ILE A 297       8.031 -13.089  15.088  1.00 92.87           H
ATOM   4523  CD1 ILE A 297       7.708 -12.280  17.600  1.00 92.87           C
ATOM   4524 1HD1 ILE A 297       6.898 -12.960  17.862  1.00 92.87           H
ATOM   4525 2HD1 ILE A 297       8.457 -12.815  17.016  1.00 92.87           H
ATOM   4526 3HD1 ILE A 297       8.166 -11.891  18.510  1.00 92.87           H
ATOM   4527  HN  ILE A 297       4.357 -10.684  16.302  1.00 92.87           H
ATOM   4528  N   CYS A 298       4.227 -11.628  13.283  1.00 95.02           N
ATOM   4529  CA  CYS A 298       3.689 -12.051  12.001  1.00 95.02           C
ATOM   4530  C   CYS A 298       3.333 -10.801  11.193  1.00 95.02           C
ATOM   4531  O   CYS A 298       3.547 -10.758   9.983  1.00 95.02           O
ATOM   4532  HA  CYS A 298       4.474 -12.622  11.505  1.00 95.02           H
ATOM   4533  CB  CYS A 298       2.487 -12.982  12.172  1.00 95.02           C
ATOM   4534 1HB  CYS A 298       1.797 -12.568  12.907  1.00 95.02           H
ATOM   4535 2HB  CYS A 298       1.941 -13.061  11.231  1.00 95.02           H
ATOM   4536  SG  CYS A 298       3.050 -14.639  12.708  1.00 95.02           S
ATOM   4537  HG  CYS A 298       3.245 -14.313  13.983  1.00 95.02           H
ATOM   4538  HN  CYS A 298       3.724 -11.957  14.082  1.00 95.02           H
ATOM   4539  N   PHE A 299       2.795  -9.815  11.896  1.00 95.20           N
ATOM   4540  CA  PHE A 299       2.409  -8.567  11.260  1.00 95.20           C
ATOM   4541  C   PHE A 299       3.613  -7.894  10.597  1.00 95.20           C
ATOM   4542  O   PHE A 299       3.535  -7.468   9.446  1.00 95.20           O
ATOM   4543  HA  PHE A 299       1.666  -8.808  10.499  1.00 95.20           H
ATOM   4544  CB  PHE A 299       1.870  -7.652  12.361  1.00 95.20           C
ATOM   4545 1HB  PHE A 299       1.006  -8.128  12.824  1.00 95.20           H
ATOM   4546 2HB  PHE A 299       2.629  -7.546  13.136  1.00 95.20           H
ATOM   4547  CG  PHE A 299       1.465  -6.260  11.870  1.00 95.20           C
ATOM   4548  CD1 PHE A 299       2.323  -5.214  12.010  1.00 95.20           C
ATOM   4549  HD1 PHE A 299       3.299  -5.367  12.471  1.00 95.20           H
ATOM   4550  CD2 PHE A 299       0.248  -6.069  11.295  1.00 95.20           C
ATOM   4551  HD2 PHE A 299      -0.440  -6.907  11.183  1.00 95.20           H
ATOM   4552  CE1 PHE A 299       1.948  -3.922  11.555  1.00 95.20           C
ATOM   4553  HE1 PHE A 299       2.636  -3.084  11.667  1.00 95.20           H
ATOM   4554  CE2 PHE A 299      -0.127  -4.777  10.840  1.00 95.20           C
ATOM   4555  HE2 PHE A 299      -1.103  -4.624  10.379  1.00 95.20           H
ATOM   4556  CZ  PHE A 299       0.731  -3.731  10.980  1.00 95.20           C
ATOM   4557  HZ  PHE A 299       0.443  -2.740  10.630  1.00 95.20           H
ATOM   4558  HN  PHE A 299       2.623  -9.859  12.880  1.00 95.20           H
ATOM   4559  N   GLN A 300       4.699  -7.819  11.353  1.00 91.49           N
ATOM   4560  CA  GLN A 300       5.897  -7.149  10.878  1.00 91.49           C
ATOM   4561  C   GLN A 300       6.378  -7.786   9.573  1.00 91.49           C
ATOM   4562  O   GLN A 300       6.695  -7.082   8.615  1.00 91.49           O
ATOM   4563  HA  GLN A 300       5.599  -6.116  10.698  1.00 91.49           H
ATOM   4564  CB  GLN A 300       6.998  -7.176  11.940  1.00 91.49           C
ATOM   4565 1HB  GLN A 300       7.118  -8.190  12.319  1.00 91.49           H
ATOM   4566 2HB  GLN A 300       7.949  -6.889  11.490  1.00 91.49           H
ATOM   4567  CG  GLN A 300       6.668  -6.229  13.095  1.00 91.49           C
ATOM   4568 1HG  GLN A 300       6.538  -5.216  12.714  1.00 91.49           H
ATOM   4569 2HG  GLN A 300       5.723  -6.522  13.552  1.00 91.49           H
ATOM   4570  CD  GLN A 300       7.777  -6.244  14.150  1.00 91.49           C
ATOM   4571  OE1 GLN A 300       8.948  -6.062  13.859  1.00 91.49           O
ATOM   4572  NE2 GLN A 300       7.344  -6.470  15.387  1.00 91.49           N
ATOM   4573 1HE2 GLN A 300       6.369  -6.611  15.557  1.00 91.49           H
ATOM   4574 2HE2 GLN A 300       7.994  -6.499  16.146  1.00 91.49           H
ATOM   4575  HN  GLN A 300       4.767  -8.205  12.273  1.00 91.49           H
ATOM   4576  N   VAL A 301       6.418  -9.110   9.577  1.00 95.61           N
ATOM   4577  CA  VAL A 301       6.968  -9.846   8.451  1.00 95.61           C
ATOM   4578  C   VAL A 301       6.086  -9.621   7.221  1.00 95.61           C
ATOM   4579  O   VAL A 301       6.580  -9.245   6.159  1.00 95.61           O
ATOM   4580  HA  VAL A 301       7.961  -9.444   8.249  1.00 95.61           H
ATOM   4581  CB  VAL A 301       7.119 -11.324   8.816  1.00 95.61           C
ATOM   4582  HB  VAL A 301       6.139 -11.699   9.110  1.00 95.61           H
ATOM   4583  CG1 VAL A 301       7.592 -12.140   7.611  1.00 95.61           C
ATOM   4584 1HG1 VAL A 301       6.864 -12.052   6.804  1.00 95.61           H
ATOM   4585 2HG1 VAL A 301       8.557 -11.763   7.272  1.00 95.61           H
ATOM   4586 3HG1 VAL A 301       7.691 -13.187   7.898  1.00 95.61           H
ATOM   4587  CG2 VAL A 301       8.067 -11.501  10.004  1.00 95.61           C
ATOM   4588 1HG2 VAL A 301       9.049 -11.102   9.748  1.00 95.61           H
ATOM   4589 2HG2 VAL A 301       7.671 -10.967  10.867  1.00 95.61           H
ATOM   4590 3HG2 VAL A 301       8.157 -12.561  10.242  1.00 95.61           H
ATOM   4591  HN  VAL A 301       6.084  -9.677  10.330  1.00 95.61           H
ATOM   4592  N   THR A 302       4.796  -9.861   7.405  1.00 94.88           N
ATOM   4593  CA  THR A 302       3.866  -9.853   6.289  1.00 94.88           C
ATOM   4594  C   THR A 302       3.740  -8.442   5.711  1.00 94.88           C
ATOM   4595  O   THR A 302       3.568  -8.275   4.504  1.00 94.88           O
ATOM   4596  HA  THR A 302       4.271 -10.486   5.500  1.00 94.88           H
ATOM   4597  CB  THR A 302       2.537 -10.431   6.776  1.00 94.88           C
ATOM   4598  HB  THR A 302       1.793 -10.423   5.980  1.00 94.88           H
ATOM   4599  OG1 THR A 302       2.218  -9.650   7.924  1.00 94.88           O
ATOM   4600  HG1 THR A 302       2.474 -10.142   8.756  1.00 94.88           H
ATOM   4601  CG2 THR A 302       2.682 -11.853   7.323  1.00 94.88           C
ATOM   4602 1HG2 THR A 302       3.375 -11.850   8.164  1.00 94.88           H
ATOM   4603 2HG2 THR A 302       3.065 -12.506   6.539  1.00 94.88           H
ATOM   4604 3HG2 THR A 302       1.709 -12.216   7.655  1.00 94.88           H
ATOM   4605  HN  THR A 302       4.386 -10.058   8.296  1.00 94.88           H
ATOM   4606  N   GLN A 303       3.829  -7.463   6.599  1.00 92.39           N
ATOM   4607  CA  GLN A 303       3.757  -6.071   6.188  1.00 92.39           C
ATOM   4608  C   GLN A 303       4.933  -5.727   5.271  1.00 92.39           C
ATOM   4609  O   GLN A 303       4.757  -5.059   4.253  1.00 92.39           O
ATOM   4610  HA  GLN A 303       2.820  -5.979   5.638  1.00 92.39           H
ATOM   4611  CB  GLN A 303       3.719  -5.142   7.403  1.00 92.39           C
ATOM   4612 1HB  GLN A 303       2.862  -5.390   8.029  1.00 92.39           H
ATOM   4613 2HB  GLN A 303       4.612  -5.294   8.010  1.00 92.39           H
ATOM   4614  CG  GLN A 303       3.634  -3.677   6.970  1.00 92.39           C
ATOM   4615 1HG  GLN A 303       4.567  -3.381   6.490  1.00 92.39           H
ATOM   4616 2HG  GLN A 303       2.843  -3.558   6.230  1.00 92.39           H
ATOM   4617  CD  GLN A 303       3.359  -2.766   8.169  1.00 92.39           C
ATOM   4618  OE1 GLN A 303       3.940  -2.905   9.232  1.00 92.39           O
ATOM   4619  NE2 GLN A 303       2.444  -1.829   7.938  1.00 92.39           N
ATOM   4620 1HE2 GLN A 303       2.004  -1.770   7.041  1.00 92.39           H
ATOM   4621 2HE2 GLN A 303       2.195  -1.185   8.660  1.00 92.39           H
ATOM   4622  HN  GLN A 303       3.947  -7.608   7.581  1.00 92.39           H
ATOM   4623  N   THR A 304       6.107  -6.199   5.665  1.00 93.69           N
ATOM   4624  CA  THR A 304       7.322  -5.892   4.930  1.00 93.69           C
ATOM   4625  C   THR A 304       7.244  -6.459   3.511  1.00 93.69           C
ATOM   4626  O   THR A 304       7.614  -5.788   2.549  1.00 93.69           O
ATOM   4627  HA  THR A 304       7.403  -4.809   4.837  1.00 93.69           H
ATOM   4628  CB  THR A 304       8.509  -6.427   5.733  1.00 93.69           C
ATOM   4629  HB  THR A 304       8.479  -7.515   5.795  1.00 93.69           H
ATOM   4630  OG1 THR A 304       8.424  -5.738   6.978  1.00 93.69           O
ATOM   4631  HG1 THR A 304       7.983  -6.319   7.661  1.00 93.69           H
ATOM   4632  CG2 THR A 304       9.854  -5.986   5.154  1.00 93.69           C
ATOM   4633 1HG2 THR A 304       9.911  -4.898   5.155  1.00 93.69           H
ATOM   4634 2HG2 THR A 304       9.948  -6.354   4.132  1.00 93.69           H
ATOM   4635 3HG2 THR A 304      10.663  -6.393   5.762  1.00 93.69           H
ATOM   4636  HN  THR A 304       6.235  -6.780   6.469  1.00 93.69           H
ATOM   4637  N   ILE A 305       6.760  -7.690   3.425  1.00 93.73           N
ATOM   4638  CA  ILE A 305       6.605  -8.345   2.138  1.00 93.73           C
ATOM   4639  C   ILE A 305       5.682  -7.506   1.251  1.00 93.73           C
ATOM   4640  O   ILE A 305       5.917  -7.378   0.050  1.00 93.73           O
ATOM   4641  HA  ILE A 305       7.589  -8.386   1.671  1.00 93.73           H
ATOM   4642  CB  ILE A 305       6.133  -9.789   2.324  1.00 93.73           C
ATOM   4643  HB  ILE A 305       5.249  -9.779   2.963  1.00 93.73           H
ATOM   4644  CG1 ILE A 305       7.197 -10.625   3.037  1.00 93.73           C
ATOM   4645 1HG1 ILE A 305       8.024 -10.825   2.356  1.00 93.73           H
ATOM   4646 2HG1 ILE A 305       7.604 -10.063   3.878  1.00 93.73           H
ATOM   4647  CG2 ILE A 305       5.717 -10.407   0.988  1.00 93.73           C
ATOM   4648 1HG2 ILE A 305       4.902  -9.826   0.556  1.00 93.73           H
ATOM   4649 2HG2 ILE A 305       6.568 -10.403   0.306  1.00 93.73           H
ATOM   4650 3HG2 ILE A 305       5.386 -11.433   1.150  1.00 93.73           H
ATOM   4651  CD1 ILE A 305       6.610 -11.947   3.537  1.00 93.73           C
ATOM   4652 1HD1 ILE A 305       5.799 -11.744   4.236  1.00 93.73           H
ATOM   4653 2HD1 ILE A 305       6.226 -12.517   2.691  1.00 93.73           H
ATOM   4654 3HD1 ILE A 305       7.388 -12.523   4.040  1.00 93.73           H
ATOM   4655  HN  ILE A 305       6.476  -8.235   4.214  1.00 93.73           H
ATOM   4656  N   ALA A 306       4.652  -6.956   1.877  1.00 95.10           N
ATOM   4657  CA  ALA A 306       3.660  -6.183   1.149  1.00 95.10           C
ATOM   4658  C   ALA A 306       4.326  -4.942   0.550  1.00 95.10           C
ATOM   4659  O   ALA A 306       3.979  -4.517  -0.550  1.00 95.10           O
ATOM   4660  HA  ALA A 306       3.281  -6.807   0.340  1.00 95.10           H
ATOM   4661  CB  ALA A 306       2.502  -5.829   2.084  1.00 95.10           C
ATOM   4662 1HB  ALA A 306       2.045  -6.744   2.459  1.00 95.10           H
ATOM   4663 2HB  ALA A 306       2.878  -5.241   2.922  1.00 95.10           H
ATOM   4664 3HB  ALA A 306       1.759  -5.248   1.538  1.00 95.10           H
ATOM   4665  HN  ALA A 306       4.490  -7.032   2.861  1.00 95.10           H
ATOM   4666  N   PHE A 307       5.271  -4.396   1.302  1.00 93.67           N
ATOM   4667  CA  PHE A 307       5.935  -3.169   0.895  1.00 93.67           C
ATOM   4668  C   PHE A 307       6.826  -3.406  -0.326  1.00 93.67           C
ATOM   4669  O   PHE A 307       6.996  -2.515  -1.156  1.00 93.67           O
ATOM   4670  HA  PHE A 307       5.157  -2.450   0.641  1.00 93.67           H
ATOM   4671  CB  PHE A 307       6.808  -2.723   2.070  1.00 93.67           C
ATOM   4672 1HB  PHE A 307       7.410  -3.568   2.404  1.00 93.67           H
ATOM   4673 2HB  PHE A 307       7.500  -1.956   1.723  1.00 93.67           H
ATOM   4674  CG  PHE A 307       6.018  -2.176   3.260  1.00 93.67           C
ATOM   4675  CD1 PHE A 307       4.675  -1.987   3.156  1.00 93.67           C
ATOM   4676  HD1 PHE A 307       4.162  -2.224   2.224  1.00 93.67           H
ATOM   4677  CD2 PHE A 307       6.658  -1.880   4.423  1.00 93.67           C
ATOM   4678  HD2 PHE A 307       7.734  -2.032   4.507  1.00 93.67           H
ATOM   4679  CE1 PHE A 307       3.942  -1.479   4.261  1.00 93.67           C
ATOM   4680  HE1 PHE A 307       2.866  -1.327   4.177  1.00 93.67           H
ATOM   4681  CE2 PHE A 307       5.925  -1.373   5.528  1.00 93.67           C
ATOM   4682  HE2 PHE A 307       6.438  -1.135   6.460  1.00 93.67           H
ATOM   4683  CZ  PHE A 307       4.582  -1.183   5.424  1.00 93.67           C
ATOM   4684  HZ  PHE A 307       4.019  -0.794   6.272  1.00 93.67           H
ATOM   4685  HN  PHE A 307       5.584  -4.778   2.172  1.00 93.67           H
ATOM   4686  N   PHE A 308       7.370  -4.612  -0.397  1.00 89.38           N
ATOM   4687  CA  PHE A 308       8.214  -4.987  -1.518  1.00 89.38           C
ATOM   4688  C   PHE A 308       7.429  -4.954  -2.831  1.00 89.38           C
ATOM   4689  O   PHE A 308       8.019  -4.908  -3.909  1.00 89.38           O
ATOM   4690  HA  PHE A 308       9.029  -4.265  -1.565  1.00 89.38           H
ATOM   4691  CB  PHE A 308       8.692  -6.418  -1.259  1.00 89.38           C
ATOM   4692 1HB  PHE A 308       7.898  -6.969  -0.755  1.00 89.38           H
ATOM   4693 2HB  PHE A 308       8.864  -6.911  -2.216  1.00 89.38           H
ATOM   4694  CG  PHE A 308       9.968  -6.505  -0.419  1.00 89.38           C
ATOM   4695  CD1 PHE A 308      11.172  -6.212  -0.979  1.00 89.38           C
ATOM   4696  HD1 PHE A 308      11.228  -5.914  -2.026  1.00 89.38           H
ATOM   4697  CD2 PHE A 308       9.898  -6.877   0.887  1.00 89.38           C
ATOM   4698  HD2 PHE A 308       8.933  -7.113   1.336  1.00 89.38           H
ATOM   4699  CE1 PHE A 308      12.356  -6.293  -0.200  1.00 89.38           C
ATOM   4700  HE1 PHE A 308      13.321  -6.058  -0.649  1.00 89.38           H
ATOM   4701  CE2 PHE A 308      11.082  -6.959   1.666  1.00 89.38           C
ATOM   4702  HE2 PHE A 308      11.026  -7.257   2.713  1.00 89.38           H
ATOM   4703  CZ  PHE A 308      12.286  -6.665   1.106  1.00 89.38           C
ATOM   4704  HZ  PHE A 308      13.195  -6.727   1.705  1.00 89.38           H
ATOM   4705  HN  PHE A 308       7.242  -5.325   0.293  1.00 89.38           H
ATOM   4706  N   HIS A 309       6.112  -4.979  -2.696  1.00 83.90           N
ATOM   4707  CA  HIS A 309       5.240  -4.948  -3.858  1.00 83.90           C
ATOM   4708  C   HIS A 309       5.448  -3.638  -4.621  1.00 83.90           C
ATOM   4709  O   HIS A 309       5.361  -3.610  -5.848  1.00 83.90           O
ATOM   4710  HA  HIS A 309       5.538  -5.781  -4.495  1.00 83.90           H
ATOM   4711  CB  HIS A 309       3.782  -5.172  -3.450  1.00 83.90           C
ATOM   4712 1HB  HIS A 309       3.727  -6.047  -2.803  1.00 83.90           H
ATOM   4713 2HB  HIS A 309       3.445  -4.318  -2.862  1.00 83.90           H
ATOM   4714  CG  HIS A 309       2.841  -5.365  -4.615  1.00 83.90           C
ATOM   4715  ND1 HIS A 309       2.108  -4.328  -5.167  1.00 83.90           N
ATOM   4716  HD1 HIS A 309       2.123  -3.375  -4.864  1.00 83.90           H
ATOM   4717  CD2 HIS A 309       2.522  -6.484  -5.327  1.00 83.90           C
ATOM   4718  HD2 HIS A 309       2.922  -7.483  -5.156  1.00 83.90           H
ATOM   4719  CE1 HIS A 309       1.384  -4.813  -6.164  1.00 83.90           C
ATOM   4720  HE1 HIS A 309       0.702  -4.244  -6.796  1.00 83.90           H
ATOM   4721  NE2 HIS A 309       1.641  -6.149  -6.262  1.00 83.90           N
ATOM   4722  HN  HIS A 309       5.640  -5.020  -1.815  1.00 83.90           H
ATOM   4723  N   SER A 310       5.718  -2.586  -3.863  1.00 88.00           N
ATOM   4724  CA  SER A 310       5.895  -1.268  -4.448  1.00 88.00           C
ATOM   4725  C   SER A 310       7.153  -1.246  -5.319  1.00 88.00           C
ATOM   4726  O   SER A 310       7.258  -0.442  -6.244  1.00 88.00           O
ATOM   4727  HA  SER A 310       5.006  -1.100  -5.056  1.00 88.00           H
ATOM   4728  CB  SER A 310       5.981  -0.191  -3.365  1.00 88.00           C
ATOM   4729 1HB  SER A 310       5.929   0.795  -3.828  1.00 88.00           H
ATOM   4730 2HB  SER A 310       5.121  -0.276  -2.700  1.00 88.00           H
ATOM   4731  OG  SER A 310       7.181  -0.294  -2.603  1.00 88.00           O
ATOM   4732  HG  SER A 310       7.078  -0.993  -1.895  1.00 88.00           H
ATOM   4733  HN  SER A 310       5.816  -2.623  -2.869  1.00 88.00           H
ATOM   4734  N   CYS A 311       8.075  -2.139  -4.992  1.00 89.65           N
ATOM   4735  CA  CYS A 311       9.315  -2.243  -5.743  1.00 89.65           C
ATOM   4736  C   CYS A 311       9.024  -2.980  -7.051  1.00 89.65           C
ATOM   4737  O   CYS A 311       9.706  -2.767  -8.053  1.00 89.65           O
ATOM   4738  HA  CYS A 311       9.649  -1.224  -5.938  1.00 89.65           H
ATOM   4739  CB  CYS A 311      10.412  -2.935  -4.930  1.00 89.65           C
ATOM   4740 1HB  CYS A 311      10.108  -3.952  -4.685  1.00 89.65           H
ATOM   4741 2HB  CYS A 311      11.324  -3.008  -5.523  1.00 89.65           H
ATOM   4742  SG  CYS A 311      10.740  -1.995  -3.395  1.00 89.65           S
ATOM   4743  HG  CYS A 311      11.659  -2.828  -2.915  1.00 89.65           H
ATOM   4744  HN  CYS A 311       7.986  -2.782  -4.232  1.00 89.65           H
ATOM   4745  N   LEU A 312       8.010  -3.832  -7.001  1.00 88.09           N
ATOM   4746  CA  LEU A 312       7.749  -4.750  -8.097  1.00 88.09           C
ATOM   4747  C   LEU A 312       6.809  -4.082  -9.102  1.00 88.09           C
ATOM   4748  O   LEU A 312       6.802  -4.436 -10.280  1.00 88.09           O
ATOM   4749  HA  LEU A 312       8.700  -4.948  -8.591  1.00 88.09           H
ATOM   4750  CB  LEU A 312       7.229  -6.087  -7.563  1.00 88.09           C
ATOM   4751 1HB  LEU A 312       6.340  -5.895  -6.963  1.00 88.09           H
ATOM   4752 2HB  LEU A 312       6.916  -6.696  -8.411  1.00 88.09           H
ATOM   4753  CG  LEU A 312       8.213  -6.901  -6.721  1.00 88.09           C
ATOM   4754  HG  LEU A 312       8.524  -6.290  -5.873  1.00 88.09           H
ATOM   4755  CD1 LEU A 312       7.543  -8.153  -6.153  1.00 88.09           C
ATOM   4756 1HD1 LEU A 312       6.702  -7.862  -5.524  1.00 88.09           H
ATOM   4757 2HD1 LEU A 312       7.185  -8.777  -6.972  1.00 88.09           H
ATOM   4758 3HD1 LEU A 312       8.264  -8.714  -5.558  1.00 88.09           H
ATOM   4759  CD2 LEU A 312       9.473  -7.237  -7.521  1.00 88.09           C
ATOM   4760 1HD2 LEU A 312       9.199  -7.821  -8.400  1.00 88.09           H
ATOM   4761 2HD2 LEU A 312       9.961  -6.315  -7.835  1.00 88.09           H
ATOM   4762 3HD2 LEU A 312      10.155  -7.816  -6.899  1.00 88.09           H
ATOM   4763  HN  LEU A 312       7.376  -3.901  -6.231  1.00 88.09           H
ATOM   4764  N   ASN A 313       6.039  -3.128  -8.601  1.00 86.57           N
ATOM   4765  CA  ASN A 313       5.024  -2.481  -9.414  1.00 86.57           C
ATOM   4766  C   ASN A 313       5.663  -1.966 -10.705  1.00 86.57           C
ATOM   4767  O   ASN A 313       5.158  -2.222 -11.798  1.00 86.57           O
ATOM   4768  HA  ASN A 313       4.272  -3.248  -9.599  1.00 86.57           H
ATOM   4769  CB  ASN A 313       4.410  -1.286  -8.682  1.00 86.57           C
ATOM   4770 1HB  ASN A 313       5.193  -0.727  -8.170  1.00 86.57           H
ATOM   4771 2HB  ASN A 313       3.954  -0.608  -9.403  1.00 86.57           H
ATOM   4772  CG  ASN A 313       3.358  -1.745  -7.669  1.00 86.57           C
ATOM   4773  OD1 ASN A 313       2.891  -2.871  -7.689  1.00 86.57           O
ATOM   4774  ND2 ASN A 313       3.014  -0.812  -6.786  1.00 86.57           N
ATOM   4775 1HD2 ASN A 313       3.437   0.094  -6.825  1.00 86.57           H
ATOM   4776 2HD2 ASN A 313       2.333  -1.016  -6.083  1.00 86.57           H
ATOM   4777  HN  ASN A 313       6.099  -2.797  -7.659  1.00 86.57           H
ATOM   4778  N   PRO A 314       6.781  -1.233 -10.605  1.00 87.04           N
ATOM   4779  CA  PRO A 314       7.439  -0.694 -11.798  1.00 87.04           C
ATOM   4780  C   PRO A 314       7.722  -1.768 -12.836  1.00 87.04           C
ATOM   4781  O   PRO A 314       7.507  -1.555 -14.028  1.00 87.04           O
ATOM   4782  HA  PRO A 314       6.783   0.019 -12.297  1.00 87.04           H
ATOM   4783  CB  PRO A 314       8.729  -0.078 -11.252  1.00 87.04           C
ATOM   4784 1HB  PRO A 314       9.555  -0.788 -11.279  1.00 87.04           H
ATOM   4785 2HB  PRO A 314       9.037   0.790 -11.836  1.00 87.04           H
ATOM   4786  CG  PRO A 314       8.361   0.306  -9.824  1.00 87.04           C
ATOM   4787 1HG  PRO A 314       9.244   0.428  -9.197  1.00 87.04           H
ATOM   4788 2HG  PRO A 314       7.823   1.253  -9.785  1.00 87.04           H
ATOM   4789  CD  PRO A 314       7.497  -0.860  -9.372  1.00 87.04           C
ATOM   4790 1HD  PRO A 314       8.098  -1.686  -8.993  1.00 87.04           H
ATOM   4791 2HD  PRO A 314       6.815  -0.572  -8.571  1.00 87.04           H
ATOM   4792  N   VAL A 315       8.201  -2.903 -12.350  1.00 85.63           N
ATOM   4793  CA  VAL A 315       8.654  -3.963 -13.235  1.00 85.63           C
ATOM   4794  C   VAL A 315       7.440  -4.648 -13.866  1.00 85.63           C
ATOM   4795  O   VAL A 315       7.438  -4.939 -15.061  1.00 85.63           O
ATOM   4796  HA  VAL A 315       9.246  -3.502 -14.025  1.00 85.63           H
ATOM   4797  CB  VAL A 315       9.557  -4.933 -12.470  1.00 85.63           C
ATOM   4798  HB  VAL A 315       8.966  -5.385 -11.674  1.00 85.63           H
ATOM   4799  CG1 VAL A 315      10.052  -6.057 -13.383  1.00 85.63           C
ATOM   4800 1HG1 VAL A 315       9.199  -6.609 -13.775  1.00 85.63           H
ATOM   4801 2HG1 VAL A 315      10.619  -5.629 -14.211  1.00 85.63           H
ATOM   4802 3HG1 VAL A 315      10.692  -6.731 -12.815  1.00 85.63           H
ATOM   4803  CG2 VAL A 315      10.731  -4.195 -11.823  1.00 85.63           C
ATOM   4804 1HG2 VAL A 315      11.321  -3.703 -12.596  1.00 85.63           H
ATOM   4805 2HG2 VAL A 315      10.350  -3.448 -11.126  1.00 85.63           H
ATOM   4806 3HG2 VAL A 315      11.357  -4.908 -11.286  1.00 85.63           H
ATOM   4807  HN  VAL A 315       8.283  -3.104 -11.374  1.00 85.63           H
ATOM   4808  N   LEU A 316       6.436  -4.886 -13.034  1.00 85.52           N
ATOM   4809  CA  LEU A 316       5.341  -5.762 -13.414  1.00 85.52           C
ATOM   4810  C   LEU A 316       4.513  -5.090 -14.511  1.00 85.52           C
ATOM   4811  O   LEU A 316       4.090  -5.743 -15.463  1.00 85.52           O
ATOM   4812  HA  LEU A 316       5.777  -6.674 -13.820  1.00 85.52           H
ATOM   4813  CB  LEU A 316       4.522  -6.161 -12.184  1.00 85.52           C
ATOM   4814 1HB  LEU A 316       4.242  -5.254 -11.649  1.00 85.52           H
ATOM   4815 2HB  LEU A 316       3.598  -6.629 -12.523  1.00 85.52           H
ATOM   4816  CG  LEU A 316       5.210  -7.109 -11.199  1.00 85.52           C
ATOM   4817  HG  LEU A 316       6.164  -6.668 -10.910  1.00 85.52           H
ATOM   4818  CD1 LEU A 316       4.381  -7.270  -9.923  1.00 85.52           C
ATOM   4819 1HD1 LEU A 316       4.258  -6.298  -9.445  1.00 85.52           H
ATOM   4820 2HD1 LEU A 316       3.402  -7.677 -10.175  1.00 85.52           H
ATOM   4821 3HD1 LEU A 316       4.893  -7.948  -9.241  1.00 85.52           H
ATOM   4822  CD2 LEU A 316       5.516  -8.455 -11.858  1.00 85.52           C
ATOM   4823 1HD2 LEU A 316       4.587  -8.915 -12.194  1.00 85.52           H
ATOM   4824 2HD2 LEU A 316       6.175  -8.301 -12.712  1.00 85.52           H
ATOM   4825 3HD2 LEU A 316       6.005  -9.110 -11.136  1.00 85.52           H
ATOM   4826  HN  LEU A 316       6.365  -4.493 -12.117  1.00 85.52           H
ATOM   4827  N   TYR A 317       4.307  -3.792 -14.342  1.00 83.29           N
ATOM   4828  CA  TYR A 317       3.291  -3.089 -15.106  1.00 83.29           C
ATOM   4829  C   TYR A 317       3.924  -2.246 -16.215  1.00 83.29           C
ATOM   4830  O   TYR A 317       3.279  -1.949 -17.219  1.00 83.29           O
ATOM   4831  HA  TYR A 317       2.634  -3.833 -15.556  1.00 83.29           H
ATOM   4832  CB  TYR A 317       2.585  -2.160 -14.116  1.00 83.29           C
ATOM   4833 1HB  TYR A 317       3.337  -1.595 -13.565  1.00 83.29           H
ATOM   4834 2HB  TYR A 317       1.989  -1.438 -14.674  1.00 83.29           H
ATOM   4835  CG  TYR A 317       1.681  -2.886 -13.119  1.00 83.29           C
ATOM   4836  CD1 TYR A 317       0.438  -3.335 -13.514  1.00 83.29           C
ATOM   4837  HD1 TYR A 317       0.100  -3.173 -14.538  1.00 83.29           H
ATOM   4838  CD2 TYR A 317       2.108  -3.091 -11.822  1.00 83.29           C
ATOM   4839  HD2 TYR A 317       3.090  -2.736 -11.510  1.00 83.29           H
ATOM   4840  CE1 TYR A 317      -0.414  -4.018 -12.575  1.00 83.29           C
ATOM   4841  HE1 TYR A 317      -1.398  -4.378 -12.875  1.00 83.29           H
ATOM   4842  CE2 TYR A 317       1.257  -3.774 -10.883  1.00 83.29           C
ATOM   4843  HE2 TYR A 317       1.582  -3.943  -9.857  1.00 83.29           H
ATOM   4844  CZ  TYR A 317       0.038  -4.204 -11.306  1.00 83.29           C
ATOM   4845  OH  TYR A 317      -0.766  -4.849 -10.419  1.00 83.29           O
ATOM   4846  HH  TYR A 317      -0.291  -4.963  -9.547  1.00 83.29           H
ATOM   4847  HN  TYR A 317       4.819  -3.224 -13.697  1.00 83.29           H
ATOM   4848  N   VAL A 318       5.180  -1.886 -15.996  1.00 79.82           N
ATOM   4849  CA  VAL A 318       5.794  -0.810 -16.758  1.00 79.82           C
ATOM   4850  C   VAL A 318       6.861  -1.393 -17.686  1.00 79.82           C
ATOM   4851  O   VAL A 318       6.769  -1.258 -18.905  1.00 79.82           O
ATOM   4852  HA  VAL A 318       5.014  -0.351 -17.365  1.00 79.82           H
ATOM   4853  CB  VAL A 318       6.344   0.255 -15.808  1.00 79.82           C
ATOM   4854  HB  VAL A 318       7.246  -0.144 -15.343  1.00 79.82           H
ATOM   4855  CG1 VAL A 318       6.730   1.524 -16.571  1.00 79.82           C
ATOM   4856 1HG1 VAL A 318       7.496   1.285 -17.310  1.00 79.82           H
ATOM   4857 2HG1 VAL A 318       5.852   1.926 -17.076  1.00 79.82           H
ATOM   4858 3HG1 VAL A 318       7.119   2.264 -15.872  1.00 79.82           H
ATOM   4859  CG2 VAL A 318       5.342   0.568 -14.695  1.00 79.82           C
ATOM   4860 1HG2 VAL A 318       4.415   0.937 -15.134  1.00 79.82           H
ATOM   4861 2HG2 VAL A 318       5.138  -0.337 -14.124  1.00 79.82           H
ATOM   4862 3HG2 VAL A 318       5.759   1.329 -14.034  1.00 79.82           H
ATOM   4863  HN  VAL A 318       5.775  -2.313 -15.315  1.00 79.82           H
ATOM   4864  N   PHE A 319       7.849  -2.028 -17.073  1.00 76.64           N
ATOM   4865  CA  PHE A 319       9.010  -2.496 -17.812  1.00 76.64           C
ATOM   4866  C   PHE A 319       8.639  -3.652 -18.742  1.00 76.64           C
ATOM   4867  O   PHE A 319       9.373  -3.959 -19.680  1.00 76.64           O
ATOM   4868  HA  PHE A 319       9.375  -1.657 -18.406  1.00 76.64           H
ATOM   4869  CB  PHE A 319      10.026  -2.991 -16.782  1.00 76.64           C
ATOM   4870 1HB  PHE A 319       9.518  -3.641 -16.068  1.00 76.64           H
ATOM   4871 2HB  PHE A 319      10.776  -3.600 -17.289  1.00 76.64           H
ATOM   4872  CG  PHE A 319      10.733  -1.871 -16.016  1.00 76.64           C
ATOM   4873  CD1 PHE A 319      11.562  -1.016 -16.673  1.00 76.64           C
ATOM   4874  HD1 PHE A 319      11.722  -1.129 -17.745  1.00 76.64           H
ATOM   4875  CD2 PHE A 319      10.533  -1.731 -14.678  1.00 76.64           C
ATOM   4876  HD2 PHE A 319       9.869  -2.416 -14.151  1.00 76.64           H
ATOM   4877  CE1 PHE A 319      12.218   0.024 -15.962  1.00 76.64           C
ATOM   4878  HE1 PHE A 319      12.882   0.709 -16.489  1.00 76.64           H
ATOM   4879  CE2 PHE A 319      11.189  -0.691 -13.967  1.00 76.64           C
ATOM   4880  HE2 PHE A 319      11.029  -0.578 -12.895  1.00 76.64           H
ATOM   4881  CZ  PHE A 319      12.018   0.164 -14.624  1.00 76.64           C
ATOM   4882  HZ  PHE A 319      12.521   0.962 -14.079  1.00 76.64           H
ATOM   4883  HN  PHE A 319       7.866  -2.225 -16.093  1.00 76.64           H
ATOM   4884  N   VAL A 320       7.500  -4.262 -18.450  1.00 76.29           N
ATOM   4885  CA  VAL A 320       6.980  -5.322 -19.297  1.00 76.29           C
ATOM   4886  C   VAL A 320       6.547  -4.730 -20.640  1.00 76.29           C
ATOM   4887  O   VAL A 320       6.573  -5.415 -21.661  1.00 76.29           O
ATOM   4888  HA  VAL A 320       7.789  -6.031 -19.471  1.00 76.29           H
ATOM   4889  CB  VAL A 320       5.849  -6.060 -18.577  1.00 76.29           C
ATOM   4890  HB  VAL A 320       5.047  -5.346 -18.392  1.00 76.29           H
ATOM   4891  CG1 VAL A 320       5.286  -7.185 -19.449  1.00 76.29           C
ATOM   4892 1HG1 VAL A 320       4.895  -6.765 -20.375  1.00 76.29           H
ATOM   4893 2HG1 VAL A 320       6.078  -7.897 -19.679  1.00 76.29           H
ATOM   4894 3HG1 VAL A 320       4.484  -7.693 -18.913  1.00 76.29           H
ATOM   4895  CG2 VAL A 320       6.320  -6.599 -17.224  1.00 76.29           C
ATOM   4896 1HG2 VAL A 320       7.148  -7.291 -17.377  1.00 76.29           H
ATOM   4897 2HG2 VAL A 320       6.651  -5.770 -16.599  1.00 76.29           H
ATOM   4898 3HG2 VAL A 320       5.497  -7.119 -16.734  1.00 76.29           H
ATOM   4899  HN  VAL A 320       6.937  -4.044 -17.653  1.00 76.29           H
ATOM   4900  N   GLY A 321       6.160  -3.464 -20.595  1.00 77.10           N
ATOM   4901  CA  GLY A 321       5.666  -2.790 -21.783  1.00 77.10           C
ATOM   4902  C   GLY A 321       6.774  -2.636 -22.827  1.00 77.10           C
ATOM   4903  O   GLY A 321       7.885  -2.222 -22.501  1.00 77.10           O
ATOM   4904 1HA  GLY A 321       4.836  -3.355 -22.208  1.00 77.10           H
ATOM   4905 2HA  GLY A 321       5.277  -1.808 -21.513  1.00 77.10           H
ATOM   4906  HN  GLY A 321       6.179  -2.902 -19.767  1.00 77.10           H
ATOM   4907  N   GLU A 322       6.432  -2.978 -24.061  1.00 65.33           N
ATOM   4908  CA  GLU A 322       7.361  -2.817 -25.166  1.00 65.33           C
ATOM   4909  C   GLU A 322       7.539  -1.334 -25.497  1.00 65.33           C
ATOM   4910  O   GLU A 322       8.655  -0.880 -25.747  1.00 65.33           O
ATOM   4911  HA  GLU A 322       8.305  -3.234 -24.815  1.00 65.33           H
ATOM   4912  CB  GLU A 322       6.893  -3.600 -26.394  1.00 65.33           C
ATOM   4913 1HB  GLU A 322       6.663  -4.627 -26.109  1.00 65.33           H
ATOM   4914 2HB  GLU A 322       6.054  -3.085 -26.861  1.00 65.33           H
ATOM   4915  CG  GLU A 322       7.996  -3.673 -27.452  1.00 65.33           C
ATOM   4916 1HG  GLU A 322       8.352  -2.669 -27.681  1.00 65.33           H
ATOM   4917 2HG  GLU A 322       8.846  -4.230 -27.058  1.00 65.33           H
ATOM   4918  CD  GLU A 322       7.488  -4.343 -28.730  1.00 65.33           C
ATOM   4919  OE1 GLU A 322       8.207  -4.244 -29.747  1.00 65.33           O
ATOM   4920  OE2 GLU A 322       6.391  -4.940 -28.660  1.00 65.33           O
ATOM   4921  HN  GLU A 322       5.541  -3.359 -24.309  1.00 65.33           H
ATOM   4922  N   ARG A 323       6.423  -0.620 -25.489  1.00 63.74           N
ATOM   4923  CA  ARG A 323       6.439   0.798 -25.806  1.00 63.74           C
ATOM   4924  C   ARG A 323       7.370   1.545 -24.849  1.00 63.74           C
ATOM   4925  O   ARG A 323       8.175   2.371 -25.278  1.00 63.74           O
ATOM   4926  HA  ARG A 323       6.807   0.850 -26.831  1.00 63.74           H
ATOM   4927  CB  ARG A 323       5.035   1.399 -25.714  1.00 63.74           C
ATOM   4928 1HB  ARG A 323       4.372   0.891 -26.415  1.00 63.74           H
ATOM   4929 2HB  ARG A 323       4.630   1.235 -24.716  1.00 63.74           H
ATOM   4930  CG  ARG A 323       5.059   2.898 -26.022  1.00 63.74           C
ATOM   4931 1HG  ARG A 323       5.682   3.412 -25.290  1.00 63.74           H
ATOM   4932 2HG  ARG A 323       5.511   3.065 -26.999  1.00 63.74           H
ATOM   4933  CD  ARG A 323       3.646   3.484 -26.000  1.00 63.74           C
ATOM   4934 1HD  ARG A 323       3.066   3.089 -26.833  1.00 63.74           H
ATOM   4935 2HD  ARG A 323       3.134   3.186 -25.085  1.00 63.74           H
ATOM   4936  NE  ARG A 323       3.710   4.961 -26.084  1.00 63.74           N
ATOM   4937  HE  ARG A 323       4.504   5.370 -26.534  1.00 63.74           H
ATOM   4938  CZ  ARG A 323       2.771   5.782 -25.597  1.00 63.74           C
ATOM   4939  NH1 ARG A 323       1.686   5.288 -24.985  1.00 63.74           N
ATOM   4940 1HH1 ARG A 323       1.573   4.299 -24.889  1.00 63.74           H
ATOM   4941 2HH1 ARG A 323       0.990   5.908 -24.623  1.00 63.74           H
ATOM   4942  NH2 ARG A 323       2.933   7.106 -25.730  1.00 63.74           N
ATOM   4943 1HH2 ARG A 323       2.241   7.733 -25.372  1.00 63.74           H
ATOM   4944 2HH2 ARG A 323       3.745   7.467 -26.188  1.00 63.74           H
ATOM   4945  HN  ARG A 323       5.522  -0.994 -25.271  1.00 63.74           H
ATOM   4946  N   PHE A 324       7.229   1.230 -23.570  1.00 76.55           N
ATOM   4947  CA  PHE A 324       8.006   1.902 -22.543  1.00 76.55           C
ATOM   4948  C   PHE A 324       9.495   1.577 -22.681  1.00 76.55           C
ATOM   4949  O   PHE A 324      10.341   2.459 -22.546  1.00 76.55           O
ATOM   4950  HA  PHE A 324       7.856   2.974 -22.674  1.00 76.55           H
ATOM   4951  CB  PHE A 324       7.506   1.384 -21.193  1.00 76.55           C
ATOM   4952 1HB  PHE A 324       6.432   1.559 -21.123  1.00 76.55           H
ATOM   4953 2HB  PHE A 324       7.656   0.306 -21.150  1.00 76.55           H
ATOM   4954  CG  PHE A 324       8.193   2.028 -19.986  1.00 76.55           C
ATOM   4955  CD1 PHE A 324       9.300   1.451 -19.446  1.00 76.55           C
ATOM   4956  HD1 PHE A 324       9.698   0.530 -19.873  1.00 76.55           H
ATOM   4957  CD2 PHE A 324       7.696   3.176 -19.454  1.00 76.55           C
ATOM   4958  HD2 PHE A 324       6.809   3.639 -19.886  1.00 76.55           H
ATOM   4959  CE1 PHE A 324       9.937   2.048 -18.327  1.00 76.55           C
ATOM   4960  HE1 PHE A 324      10.824   1.586 -17.894  1.00 76.55           H
ATOM   4961  CE2 PHE A 324       8.333   3.774 -18.334  1.00 76.55           C
ATOM   4962  HE2 PHE A 324       7.935   4.694 -17.907  1.00 76.55           H
ATOM   4963  CZ  PHE A 324       9.440   3.197 -17.794  1.00 76.55           C
ATOM   4964  HZ  PHE A 324       9.930   3.656 -16.935  1.00 76.55           H
ATOM   4965  HN  PHE A 324       6.599   0.530 -23.233  1.00 76.55           H
ATOM   4966  N   ARG A 325       9.768   0.308 -22.947  1.00 73.14           N
ATOM   4967  CA  ARG A 325      11.141  -0.153 -23.064  1.00 73.14           C
ATOM   4968  C   ARG A 325      11.861   0.602 -24.184  1.00 73.14           C
ATOM   4969  O   ARG A 325      13.039   0.933 -24.057  1.00 73.14           O
ATOM   4970  HA  ARG A 325      11.591   0.062 -22.094  1.00 73.14           H
ATOM   4971  CB  ARG A 325      11.196  -1.654 -23.353  1.00 73.14           C
ATOM   4972 1HB  ARG A 325      10.439  -1.913 -24.094  1.00 73.14           H
ATOM   4973 2HB  ARG A 325      12.164  -1.911 -23.783  1.00 73.14           H
ATOM   4974  CG  ARG A 325      10.967  -2.467 -22.077  1.00 73.14           C
ATOM   4975 1HG  ARG A 325      11.667  -2.144 -21.306  1.00 73.14           H
ATOM   4976 2HG  ARG A 325       9.963  -2.278 -21.696  1.00 73.14           H
ATOM   4977  CD  ARG A 325      11.146  -3.963 -22.340  1.00 73.14           C
ATOM   4978 1HD  ARG A 325      12.038  -4.131 -22.944  1.00 73.14           H
ATOM   4979 2HD  ARG A 325      11.294  -4.492 -21.399  1.00 73.14           H
ATOM   4980  NE  ARG A 325       9.956  -4.500 -23.038  1.00 73.14           N
ATOM   4981  HE  ARG A 325       9.135  -3.929 -23.072  1.00 73.14           H
ATOM   4982  CZ  ARG A 325       9.909  -5.703 -23.627  1.00 73.14           C
ATOM   4983  NH1 ARG A 325      10.978  -6.509 -23.612  1.00 73.14           N
ATOM   4984 1HH1 ARG A 325      11.820  -6.215 -23.159  1.00 73.14           H
ATOM   4985 2HH1 ARG A 325      10.935  -7.406 -24.053  1.00 73.14           H
ATOM   4986  NH2 ARG A 325       8.776  -6.086 -24.231  1.00 73.14           N
ATOM   4987 1HH2 ARG A 325       8.724  -6.981 -24.675  1.00 73.14           H
ATOM   4988 2HH2 ARG A 325       7.982  -5.478 -24.238  1.00 73.14           H
ATOM   4989  HN  ARG A 325       9.073  -0.398 -23.082  1.00 73.14           H
ATOM   4990  N   ARG A 326      11.123   0.851 -25.255  1.00 66.85           N
ATOM   4991  CA  ARG A 326      11.652   1.624 -26.366  1.00 66.85           C
ATOM   4992  C   ARG A 326      11.947   3.058 -25.922  1.00 66.85           C
ATOM   4993  O   ARG A 326      13.010   3.599 -26.222  1.00 66.85           O
ATOM   4994  HA  ARG A 326      12.568   1.107 -26.654  1.00 66.85           H
ATOM   4995  CB  ARG A 326      10.668   1.652 -27.537  1.00 66.85           C
ATOM   4996 1HB  ARG A 326       9.659   1.828 -27.164  1.00 66.85           H
ATOM   4997 2HB  ARG A 326      10.911   2.480 -28.202  1.00 66.85           H
ATOM   4998  CG  ARG A 326      10.707   0.336 -28.317  1.00 66.85           C
ATOM   4999 1HG  ARG A 326      11.730   0.123 -28.627  1.00 66.85           H
ATOM   5000 2HG  ARG A 326      10.392  -0.483 -27.671  1.00 66.85           H
ATOM   5001  CD  ARG A 326       9.799   0.401 -29.547  1.00 66.85           C
ATOM   5002 1HD  ARG A 326       8.758   0.486 -29.236  1.00 66.85           H
ATOM   5003 2HD  ARG A 326      10.030   1.290 -30.133  1.00 66.85           H
ATOM   5004  NE  ARG A 326       9.982  -0.812 -30.375  1.00 66.85           N
ATOM   5005  HE  ARG A 326      10.681  -1.470 -30.095  1.00 66.85           H
ATOM   5006  CZ  ARG A 326       9.269  -1.083 -31.477  1.00 66.85           C
ATOM   5007  NH1 ARG A 326       8.320  -0.237 -31.899  1.00 66.85           N
ATOM   5008 1HH1 ARG A 326       8.138   0.605 -31.390  1.00 66.85           H
ATOM   5009 2HH1 ARG A 326       7.792  -0.447 -32.722  1.00 66.85           H
ATOM   5010  NH2 ARG A 326       9.520  -2.214 -32.151  1.00 66.85           N
ATOM   5011 1HH2 ARG A 326       8.997  -2.431 -32.976  1.00 66.85           H
ATOM   5012 2HH2 ARG A 326      10.231  -2.840 -31.830  1.00 66.85           H
ATOM   5013  HN  ARG A 326      10.181   0.536 -25.371  1.00 66.85           H
ATOM   5014  N   ASP A 327      10.986   3.634 -25.214  1.00 76.92           N
ATOM   5015  CA  ASP A 327      11.078   5.030 -24.823  1.00 76.92           C
ATOM   5016  C   ASP A 327      12.159   5.185 -23.751  1.00 76.92           C
ATOM   5017  O   ASP A 327      12.808   6.226 -23.665  1.00 76.92           O
ATOM   5018  HA  ASP A 327      11.320   5.569 -25.739  1.00 76.92           H
ATOM   5019  CB  ASP A 327       9.755   5.526 -24.236  1.00 76.92           C
ATOM   5020 1HB  ASP A 327       9.401   4.822 -23.483  1.00 76.92           H
ATOM   5021 2HB  ASP A 327       9.912   6.480 -23.732  1.00 76.92           H
ATOM   5022  CG  ASP A 327       8.697   5.689 -25.328  1.00 76.92           C
ATOM   5023  OD1 ASP A 327       9.108   5.833 -26.500  1.00 76.92           O
ATOM   5024  OD2 ASP A 327       7.500   5.665 -24.967  1.00 76.92           O
ATOM   5025  HN  ASP A 327      10.157   3.164 -24.910  1.00 76.92           H
ATOM   5026  N   LEU A 328      12.318   4.133 -22.961  1.00 78.44           N
ATOM   5027  CA  LEU A 328      13.374   4.100 -21.964  1.00 78.44           C
ATOM   5028  C   LEU A 328      14.728   4.280 -22.654  1.00 78.44           C
ATOM   5029  O   LEU A 328      15.525   5.126 -22.252  1.00 78.44           O
ATOM   5030  HA  LEU A 328      13.215   4.942 -21.290  1.00 78.44           H
ATOM   5031  CB  LEU A 328      13.278   2.824 -21.124  1.00 78.44           C
ATOM   5032 1HB  LEU A 328      12.342   2.850 -20.566  1.00 78.44           H
ATOM   5033 2HB  LEU A 328      13.223   1.971 -21.800  1.00 78.44           H
ATOM   5034  CG  LEU A 328      14.421   2.584 -20.136  1.00 78.44           C
ATOM   5035  HG  LEU A 328      15.357   2.569 -20.694  1.00 78.44           H
ATOM   5036  CD1 LEU A 328      14.518   3.725 -19.121  1.00 78.44           C
ATOM   5037 1HD1 LEU A 328      14.700   4.663 -19.645  1.00 78.44           H
ATOM   5038 2HD1 LEU A 328      13.584   3.796 -18.564  1.00 78.44           H
ATOM   5039 3HD1 LEU A 328      15.339   3.528 -18.431  1.00 78.44           H
ATOM   5040  CD2 LEU A 328      14.280   1.221 -19.455  1.00 78.44           C
ATOM   5041 1HD2 LEU A 328      13.335   1.182 -18.912  1.00 78.44           H
ATOM   5042 2HD2 LEU A 328      14.298   0.434 -20.209  1.00 78.44           H
ATOM   5043 3HD2 LEU A 328      15.105   1.076 -18.758  1.00 78.44           H
ATOM   5044  HN  LEU A 328      11.743   3.316 -22.995  1.00 78.44           H
ATOM   5045  N   VAL A 329      14.945   3.472 -23.681  1.00 78.96           N
ATOM   5046  CA  VAL A 329      16.222   3.470 -24.375  1.00 78.96           C
ATOM   5047  C   VAL A 329      16.443   4.836 -25.029  1.00 78.96           C
ATOM   5048  O   VAL A 329      17.569   5.328 -25.081  1.00 78.96           O
ATOM   5049  HA  VAL A 329      17.001   3.308 -23.630  1.00 78.96           H
ATOM   5050  CB  VAL A 329      16.272   2.313 -25.374  1.00 78.96           C
ATOM   5051  HB  VAL A 329      15.422   2.415 -26.048  1.00 78.96           H
ATOM   5052  CG1 VAL A 329      17.549   2.372 -26.216  1.00 78.96           C
ATOM   5053 1HG1 VAL A 329      17.577   3.311 -26.768  1.00 78.96           H
ATOM   5054 2HG1 VAL A 329      18.418   2.307 -25.563  1.00 78.96           H
ATOM   5055 3HG1 VAL A 329      17.559   1.538 -26.918  1.00 78.96           H
ATOM   5056  CG2 VAL A 329      16.148   0.966 -24.660  1.00 78.96           C
ATOM   5057 1HG2 VAL A 329      16.969   0.853 -23.952  1.00 78.96           H
ATOM   5058 2HG2 VAL A 329      15.199   0.924 -24.125  1.00 78.96           H
ATOM   5059 3HG2 VAL A 329      16.187   0.161 -25.394  1.00 78.96           H
ATOM   5060  HN  VAL A 329      14.269   2.828 -24.038  1.00 78.96           H
ATOM   5061  N   LYS A 330      15.351   5.409 -25.512  1.00 72.44           N
ATOM   5062  CA  LYS A 330      15.400   6.735 -26.104  1.00 72.44           C
ATOM   5063  C   LYS A 330      15.914   7.734 -25.064  1.00 72.44           C
[truncated: 117,162 more chars]
