# Supplementary material for: Noncanonical roles of chemokine regions in CCR9 activation revealed by structural modeling and mutational mapping
Source: Nat Commun. 2025 Aug 18;16:7695. doi: 10.1038/s41467-025-62321-9 (PMC12361432; doi:10.1038/s41467-025-62321-9)
Supplement: Supplementary file 5 — Supplementary Data 3 [file 41467_2025_62321_MOESM5_ESM.zip › CCR9_CCL25_11_rnk0.pdb]

ATOM      1  N   GLU A  20      -5.229  -6.559  57.995  1.00 49.54           N
ATOM      2  CA  GLU A  20      -5.138  -7.541  56.927  1.00 49.54           C
ATOM      3  C   GLU A  20      -5.631  -8.904  57.416  1.00 49.54           C
ATOM      4  O   GLU A  20      -4.850  -9.703  57.929  1.00 49.54           O
ATOM      5  HA  GLU A  20      -5.793  -7.172  56.137  1.00 49.54           H
ATOM      6  CB  GLU A  20      -3.708  -7.635  56.390  1.00 49.54           C
ATOM      7 1HB  GLU A  20      -3.000  -7.460  57.199  1.00 49.54           H
ATOM      8 2HB  GLU A  20      -3.566  -8.594  55.892  1.00 49.54           H
ATOM      9  CG  GLU A  20      -3.447  -6.559  55.334  1.00 49.54           C
ATOM     10 1HG  GLU A  20      -4.331  -6.437  54.707  1.00 49.54           H
ATOM     11 2HG  GLU A  20      -3.269  -5.601  55.823  1.00 49.54           H
ATOM     12  CD  GLU A  20      -2.244  -6.925  54.464  1.00 49.54           C
ATOM     13  OE1 GLU A  20      -2.168  -6.380  53.341  1.00 49.54           O
ATOM     14  OE2 GLU A  20      -1.426  -7.742  54.940  1.00 49.54           O
ATOM     15  HN  GLU A  20      -5.614  -6.902  58.852  1.00 49.54           H
ATOM     16  N   SER A  21      -6.925  -9.128  57.238  1.00 56.47           N
ATOM     17  CA  SER A  21      -7.506 -10.428  57.529  1.00 56.47           C
ATOM     18  C   SER A  21      -6.756 -11.519  56.763  1.00 56.47           C
ATOM     19  O   SER A  21      -6.321 -11.303  55.633  1.00 56.47           O
ATOM     20  HA  SER A  21      -7.387 -10.564  58.603  1.00 56.47           H
ATOM     21  CB  SER A  21      -8.994 -10.457  57.174  1.00 56.47           C
ATOM     22 1HB  SER A  21      -9.412 -11.426  57.446  1.00 56.47           H
ATOM     23 2HB  SER A  21      -9.522  -9.706  57.760  1.00 56.47           H
ATOM     24  OG  SER A  21      -9.217 -10.218  55.787  1.00 56.47           O
ATOM     25  HG  SER A  21      -9.556 -11.050  55.346  1.00 56.47           H
ATOM     26  HN  SER A  21      -7.570  -8.442  56.903  1.00 56.47           H
ATOM     27  N   THR A  22      -6.628 -12.669  57.409  1.00 57.78           N
ATOM     28  CA  THR A  22      -5.966 -13.805  56.790  1.00 57.78           C
ATOM     29  C   THR A  22      -6.552 -14.073  55.402  1.00 57.78           C
ATOM     30  O   THR A  22      -5.844 -14.522  54.502  1.00 57.78           O
ATOM     31  HA  THR A  22      -4.914 -13.556  56.651  1.00 57.78           H
ATOM     32  CB  THR A  22      -6.087 -14.998  57.741  1.00 57.78           C
ATOM     33  HB  THR A  22      -6.008 -15.939  57.196  1.00 57.78           H
ATOM     34  OG1 THR A  22      -7.323 -14.780  58.416  1.00 57.78           O
ATOM     35  HG1 THR A  22      -8.085 -15.060  57.832  1.00 57.78           H
ATOM     36  CG2 THR A  22      -5.042 -14.965  58.857  1.00 57.78           C
ATOM     37 1HG2 THR A  22      -5.165 -14.055  59.444  1.00 57.78           H
ATOM     38 2HG2 THR A  22      -4.043 -14.984  58.421  1.00 57.78           H
ATOM     39 3HG2 THR A  22      -5.172 -15.834  59.503  1.00 57.78           H
ATOM     40  HN  THR A  22      -6.966 -12.830  58.336  1.00 57.78           H
ATOM     41  N   SER A  23      -7.838 -13.784  55.272  1.00 61.09           N
ATOM     42  CA  SER A  23      -8.517 -13.950  53.998  1.00 61.09           C
ATOM     43  C   SER A  23      -7.879 -13.045  52.943  1.00 61.09           C
ATOM     44  O   SER A  23      -7.690 -13.457  51.799  1.00 61.09           O
ATOM     45  HA  SER A  23      -8.384 -14.999  53.735  1.00 61.09           H
ATOM     46  CB  SER A  23     -10.011 -13.644  54.127  1.00 61.09           C
ATOM     47 1HB  SER A  23     -10.511 -13.878  53.187  1.00 61.09           H
ATOM     48 2HB  SER A  23     -10.449 -14.287  54.889  1.00 61.09           H
ATOM     49  OG  SER A  23     -10.249 -12.279  54.463  1.00 61.09           O
ATOM     50  HG  SER A  23     -11.224 -12.072  54.380  1.00 61.09           H
ATOM     51  HN  SER A  23      -8.413 -13.444  56.016  1.00 61.09           H
ATOM     52  N   SER A  24      -7.563 -11.830  53.365  1.00 66.21           N
ATOM     53  CA  SER A  24      -7.024 -10.837  52.450  1.00 66.21           C
ATOM     54  C   SER A  24      -5.649 -11.280  51.948  1.00 66.21           C
ATOM     55  O   SER A  24      -5.279 -10.996  50.809  1.00 66.21           O
ATOM     56  HA  SER A  24      -7.736 -10.788  51.626  1.00 66.21           H
ATOM     57  CB  SER A  24      -6.928  -9.465  53.121  1.00 66.21           C
ATOM     58 1HB  SER A  24      -6.906  -8.688  52.357  1.00 66.21           H
ATOM     59 2HB  SER A  24      -7.819  -9.293  53.725  1.00 66.21           H
ATOM     60  OG  SER A  24      -5.770  -9.353  53.944  1.00 66.21           O
ATOM     61  HG  SER A  24      -5.830  -9.995  54.709  1.00 66.21           H
ATOM     62  HN  SER A  24      -7.669 -11.520  54.310  1.00 66.21           H
ATOM     63  N   MET A  25      -4.928 -11.968  52.821  1.00 62.40           N
ATOM     64  CA  MET A  25      -3.597 -12.442  52.484  1.00 62.40           C
ATOM     65  C   MET A  25      -3.666 -13.692  51.605  1.00 62.40           C
ATOM     66  O   MET A  25      -2.857 -13.860  50.694  1.00 62.40           O
ATOM     67  HA  MET A  25      -3.126 -11.628  51.934  1.00 62.40           H
ATOM     68  CB  MET A  25      -2.829 -12.763  53.768  1.00 62.40           C
ATOM     69 1HB  MET A  25      -3.086 -12.038  54.541  1.00 62.40           H
ATOM     70 2HB  MET A  25      -3.127 -13.744  54.139  1.00 62.40           H
ATOM     71  CG  MET A  25      -1.319 -12.742  53.524  1.00 62.40           C
ATOM     72 1HG  MET A  25      -1.026 -13.608  52.930  1.00 62.40           H
ATOM     73 2HG  MET A  25      -1.047 -11.856  52.950  1.00 62.40           H
ATOM     74  SD  MET A  25      -0.448 -12.749  55.082  1.00 62.40           S
ATOM     75  CE  MET A  25       1.233 -12.617  54.498  1.00 62.40           C
ATOM     76 1HE  MET A  25       1.464 -13.468  53.858  1.00 62.40           H
ATOM     77 2HE  MET A  25       1.349 -11.693  53.930  1.00 62.40           H
ATOM     78 3HE  MET A  25       1.914 -12.607  55.349  1.00 62.40           H
ATOM     79  HN  MET A  25      -5.240 -12.201  53.742  1.00 62.40           H
ATOM     80  N   GLU A  26      -4.640 -14.537  51.908  1.00 56.56           N
ATOM     81  CA  GLU A  26      -4.894 -15.711  51.091  1.00 56.56           C
ATOM     82  C   GLU A  26      -5.311 -15.295  49.678  1.00 56.56           C
ATOM     83  O   GLU A  26      -4.875 -15.894  48.697  1.00 56.56           O
ATOM     84  HA  GLU A  26      -3.946 -16.248  51.054  1.00 56.56           H
ATOM     85  CB  GLU A  26      -5.954 -16.608  51.733  1.00 56.56           C
ATOM     86 1HB  GLU A  26      -6.752 -15.993  52.151  1.00 56.56           H
ATOM     87 2HB  GLU A  26      -6.309 -17.337  51.005  1.00 56.56           H
ATOM     88  CG  GLU A  26      -5.363 -17.410  52.894  1.00 56.56           C
ATOM     89 1HG  GLU A  26      -4.535 -18.021  52.534  1.00 56.56           H
ATOM     90 2HG  GLU A  26      -4.956 -16.729  53.642  1.00 56.56           H
ATOM     91  CD  GLU A  26      -6.423 -18.307  53.537  1.00 56.56           C
ATOM     92  OE1 GLU A  26      -6.013 -19.278  54.209  1.00 56.56           O
ATOM     93  OE2 GLU A  26      -7.619 -18.002  53.341  1.00 56.56           O
ATOM     94  HN  GLU A  26      -5.249 -14.429  52.694  1.00 56.56           H
ATOM     95  N   ASP A  27      -6.150 -14.272  49.621  1.00 63.92           N
ATOM     96  CA  ASP A  27      -6.659 -13.791  48.347  1.00 63.92           C
ATOM     97  C   ASP A  27      -5.485 -13.376  47.459  1.00 63.92           C
ATOM     98  O   ASP A  27      -5.495 -13.624  46.254  1.00 63.92           O
ATOM     99  HA  ASP A  27      -7.222 -14.626  47.931  1.00 63.92           H
ATOM    100  CB  ASP A  27      -7.562 -12.571  48.540  1.00 63.92           C
ATOM    101 1HB  ASP A  27      -7.104 -11.884  49.251  1.00 63.92           H
ATOM    102 2HB  ASP A  27      -7.659 -12.034  47.596  1.00 63.92           H
ATOM    103  CG  ASP A  27      -8.946 -12.987  49.042  1.00 63.92           C
ATOM    104  OD1 ASP A  27      -9.290 -14.172  48.842  1.00 63.92           O
ATOM    105  OD2 ASP A  27      -9.628 -12.110  49.614  1.00 63.92           O
ATOM    106  HN  ASP A  27      -6.482 -13.775  50.423  1.00 63.92           H
ATOM    107  N   TYR A  28      -4.501 -12.750  48.087  1.00 62.88           N
ATOM    108  CA  TYR A  28      -3.340 -12.263  47.362  1.00 62.88           C
ATOM    109  C   TYR A  28      -2.425 -13.418  46.952  1.00 62.88           C
ATOM    110  O   TYR A  28      -1.848 -13.403  45.865  1.00 62.88           O
ATOM    111  HA  TYR A  28      -3.693 -11.753  46.465  1.00 62.88           H
ATOM    112  CB  TYR A  28      -2.587 -11.352  48.334  1.00 62.88           C
ATOM    113 1HB  TYR A  28      -3.262 -10.570  48.680  1.00 62.88           H
ATOM    114 2HB  TYR A  28      -2.297 -11.933  49.209  1.00 62.88           H
ATOM    115  CG  TYR A  28      -1.339 -10.700  47.736  1.00 62.88           C
ATOM    116  CD1 TYR A  28      -0.098 -11.269  47.939  1.00 62.88           C
ATOM    117  HD1 TYR A  28      -0.008 -12.183  48.526  1.00 62.88           H
ATOM    118  CD2 TYR A  28      -1.454  -9.543  46.993  1.00 62.88           C
ATOM    119  HD2 TYR A  28      -2.433  -9.093  46.832  1.00 62.88           H
ATOM    120  CE1 TYR A  28       1.077 -10.656  47.376  1.00 62.88           C
ATOM    121  HE1 TYR A  28       2.063 -11.095  47.529  1.00 62.88           H
ATOM    122  CE2 TYR A  28      -0.279  -8.929  46.430  1.00 62.88           C
ATOM    123  HE2 TYR A  28      -0.355  -8.015  45.841  1.00 62.88           H
ATOM    124  CZ  TYR A  28       0.928  -9.516  46.649  1.00 62.88           C
ATOM    125  OH  TYR A  28       2.038  -8.936  46.117  1.00 62.88           O
ATOM    126  HH  TYR A  28       1.779  -8.138  45.573  1.00 62.88           H
ATOM    127  HN  TYR A  28      -4.488 -12.575  49.072  1.00 62.88           H
ATOM    128  N   VAL A  29      -2.320 -14.393  47.843  1.00 63.55           N
ATOM    129  CA  VAL A  29      -1.429 -15.519  47.620  1.00 63.55           C
ATOM    130  C   VAL A  29      -2.016 -16.421  46.532  1.00 63.55           C
ATOM    131  O   VAL A  29      -1.284 -16.949  45.696  1.00 63.55           O
ATOM    132  HA  VAL A  29      -0.477 -15.120  47.269  1.00 63.55           H
ATOM    133  CB  VAL A  29      -1.177 -16.256  48.937  1.00 63.55           C
ATOM    134  HB  VAL A  29      -2.145 -16.482  49.385  1.00 63.55           H
ATOM    135  CG1 VAL A  29      -0.451 -17.581  48.693  1.00 63.55           C
ATOM    136 1HG1 VAL A  29      -1.059 -18.215  48.048  1.00 63.55           H
ATOM    137 2HG1 VAL A  29       0.508 -17.386  48.212  1.00 63.55           H
ATOM    138 3HG1 VAL A  29      -0.285 -18.084  49.645  1.00 63.55           H
ATOM    139  CG2 VAL A  29      -0.399 -15.376  49.917  1.00 63.55           C
ATOM    140 1HG2 VAL A  29       0.561 -15.106  49.479  1.00 63.55           H
ATOM    141 2HG2 VAL A  29      -0.971 -14.472  50.127  1.00 63.55           H
ATOM    142 3HG2 VAL A  29      -0.234 -15.925  50.845  1.00 63.55           H
ATOM    143  HN  VAL A  29      -2.830 -14.422  48.703  1.00 63.55           H
ATOM    144  N   ASN A  30      -3.332 -16.570  46.579  1.00 59.02           N
ATOM    145  CA  ASN A  30      -4.014 -17.481  45.676  1.00 59.02           C
ATOM    146  C   ASN A  30      -4.274 -16.773  44.345  1.00 59.02           C
ATOM    147  O   ASN A  30      -4.740 -17.391  43.389  1.00 59.02           O
ATOM    148  HA  ASN A  30      -3.345 -18.335  45.570  1.00 59.02           H
ATOM    149  CB  ASN A  30      -5.363 -17.919  46.250  1.00 59.02           C
ATOM    150 1HB  ASN A  30      -5.938 -17.041  46.546  1.00 59.02           H
ATOM    151 2HB  ASN A  30      -5.940 -18.433  45.481  1.00 59.02           H
ATOM    152  CG  ASN A  30      -5.173 -18.841  47.455  1.00 59.02           C
ATOM    153  OD1 ASN A  30      -4.170 -19.521  47.597  1.00 59.02           O
ATOM    154  ND2 ASN A  30      -6.189 -18.827  48.313  1.00 59.02           N
ATOM    155 1HD2 ASN A  30      -6.984 -18.246  48.137  1.00 59.02           H
ATOM    156 2HD2 ASN A  30      -6.159 -19.397  49.134  1.00 59.02           H
ATOM    157  HN  ASN A  30      -3.928 -16.083  47.217  1.00 59.02           H
ATOM    158  N   PHE A  31      -3.962 -15.485  44.325  1.00 65.66           N
ATOM    159  CA  PHE A  31      -4.140 -14.691  43.122  1.00 65.66           C
ATOM    160  C   PHE A  31      -3.226 -15.184  41.998  1.00 65.66           C
ATOM    161  O   PHE A  31      -2.007 -15.226  42.158  1.00 65.66           O
ATOM    162  HA  PHE A  31      -5.180 -14.797  42.814  1.00 65.66           H
ATOM    163  CB  PHE A  31      -3.760 -13.251  43.476  1.00 65.66           C
ATOM    164 1HB  PHE A  31      -4.298 -12.956  44.377  1.00 65.66           H
ATOM    165 2HB  PHE A  31      -2.697 -13.215  43.713  1.00 65.66           H
ATOM    166  CG  PHE A  31      -4.056 -12.239  42.368  1.00 65.66           C
ATOM    167  CD1 PHE A  31      -3.055 -11.813  41.551  1.00 65.66           C
ATOM    168  HD1 PHE A  31      -2.042 -12.194  41.686  1.00 65.66           H
ATOM    169  CD2 PHE A  31      -5.319 -11.764  42.199  1.00 65.66           C
ATOM    170  HD2 PHE A  31      -6.121 -12.105  42.854  1.00 65.66           H
ATOM    171  CE1 PHE A  31      -3.329 -10.874  40.522  1.00 65.66           C
ATOM    172  HE1 PHE A  31      -2.527 -10.532  39.868  1.00 65.66           H
ATOM    173  CE2 PHE A  31      -5.593 -10.825  41.171  1.00 65.66           C
ATOM    174  HE2 PHE A  31      -6.606 -10.444  41.036  1.00 65.66           H
ATOM    175  CZ  PHE A  31      -4.593 -10.399  40.354  1.00 65.66           C
ATOM    176  HZ  PHE A  31      -4.803  -9.678  39.564  1.00 65.66           H
ATOM    177  HN  PHE A  31      -3.594 -14.987  45.110  1.00 65.66           H
ATOM    178  N   ASN A  32      -3.850 -15.546  40.887  1.00 59.29           N
ATOM    179  CA  ASN A  32      -3.108 -16.039  39.739  1.00 59.29           C
ATOM    180  C   ASN A  32      -2.535 -14.854  38.960  1.00 59.29           C
ATOM    181  O   ASN A  32      -3.234 -14.237  38.157  1.00 59.29           O
ATOM    182  HA  ASN A  32      -2.331 -16.680  40.154  1.00 59.29           H
ATOM    183  CB  ASN A  32      -4.016 -16.830  38.795  1.00 59.29           C
ATOM    184 1HB  ASN A  32      -4.629 -17.524  39.370  1.00 59.29           H
ATOM    185 2HB  ASN A  32      -4.699 -16.150  38.286  1.00 59.29           H
ATOM    186  CG  ASN A  32      -3.193 -17.603  37.762  1.00 59.29           C
ATOM    187  OD1 ASN A  32      -1.975 -17.551  37.736  1.00 59.29           O
ATOM    188  ND2 ASN A  32      -3.925 -18.320  36.915  1.00 59.29           N
ATOM    189 1HD2 ASN A  32      -4.922 -18.319  36.990  1.00 59.29           H
ATOM    190 2HD2 ASN A  32      -3.479 -18.861  36.202  1.00 59.29           H
ATOM    191  HN  ASN A  32      -4.841 -15.506  40.764  1.00 59.29           H
ATOM    192  N   PHE A  33      -1.267 -14.570  39.224  1.00 61.73           N
ATOM    193  CA  PHE A  33      -0.554 -13.555  38.468  1.00 61.73           C
ATOM    194  C   PHE A  33      -0.104 -14.098  37.110  1.00 61.73           C
ATOM    195  O   PHE A  33       1.085 -14.084  36.796  1.00 61.73           O
ATOM    196  HA  PHE A  33      -1.242 -12.723  38.315  1.00 61.73           H
ATOM    197  CB  PHE A  33       0.681 -13.173  39.286  1.00 61.73           C
ATOM    198 1HB  PHE A  33       1.235 -14.078  39.533  1.00 61.73           H
ATOM    199 2HB  PHE A  33       1.335 -12.555  38.671  1.00 61.73           H
ATOM    200  CG  PHE A  33       0.361 -12.420  40.580  1.00 61.73           C
ATOM    201  CD1 PHE A  33       0.137 -11.079  40.548  1.00 61.73           C
ATOM    202  HD1 PHE A  33       0.184 -10.541  39.602  1.00 61.73           H
ATOM    203  CD2 PHE A  33       0.303 -13.092  41.761  1.00 61.73           C
ATOM    204  HD2 PHE A  33       0.483 -14.167  41.786  1.00 61.73           H
ATOM    205  CE1 PHE A  33      -0.160 -10.381  41.749  1.00 61.73           C
ATOM    206  HE1 PHE A  33      -0.340  -9.306  41.723  1.00 61.73           H
ATOM    207  CE2 PHE A  33       0.006 -12.393  42.961  1.00 61.73           C
ATOM    208  HE2 PHE A  33      -0.041 -12.932  43.908  1.00 61.73           H
ATOM    209  CZ  PHE A  33      -0.219 -11.053  42.930  1.00 61.73           C
ATOM    210  HZ  PHE A  33      -0.446 -10.516  43.851  1.00 61.73           H
ATOM    211  HN  PHE A  33      -0.731 -15.021  39.938  1.00 61.73           H
ATOM    212  N   THR A  34      -1.078 -14.563  36.342  1.00 62.33           N
ATOM    213  CA  THR A  34      -0.882 -14.746  34.914  1.00 62.33           C
ATOM    214  C   THR A  34      -0.446 -13.432  34.262  1.00 62.33           C
ATOM    215  O   THR A  34      -1.069 -12.393  34.476  1.00 62.33           O
ATOM    216  HA  THR A  34      -0.071 -15.459  34.767  1.00 62.33           H
ATOM    217  CB  THR A  34      -2.175 -15.315  34.328  1.00 62.33           C
ATOM    218  HB  THR A  34      -2.185 -15.222  33.242  1.00 62.33           H
ATOM    219  OG1 THR A  34      -3.207 -14.611  35.014  1.00 62.33           O
ATOM    220  HG1 THR A  34      -3.135 -13.631  34.827  1.00 62.33           H
ATOM    221  CG2 THR A  34      -2.401 -16.778  34.717  1.00 62.33           C
ATOM    222 1HG2 THR A  34      -2.459 -16.860  35.802  1.00 62.33           H
ATOM    223 2HG2 THR A  34      -1.571 -17.383  34.350  1.00 62.33           H
ATOM    224 3HG2 THR A  34      -3.332 -17.132  34.275  1.00 62.33           H
ATOM    225  HN  THR A  34      -1.985 -14.812  36.679  1.00 62.33           H
ATOM    226  N   ASP A  35       0.620 -13.520  33.481  1.00 67.28           N
ATOM    227  CA  ASP A  35       1.223 -12.332  32.900  1.00 67.28           C
ATOM    228  C   ASP A  35       0.484 -11.969  31.611  1.00 67.28           C
ATOM    229  O   ASP A  35       0.903 -12.356  30.521  1.00 67.28           O
ATOM    230  HA  ASP A  35       1.131 -11.561  33.665  1.00 67.28           H
ATOM    231  CB  ASP A  35       2.693 -12.576  32.551  1.00 67.28           C
ATOM    232 1HB  ASP A  35       3.124 -13.289  33.253  1.00 67.28           H
ATOM    233 2HB  ASP A  35       2.765 -13.021  31.559  1.00 67.28           H
ATOM    234  CG  ASP A  35       3.489 -11.270  32.589  1.00 67.28           C
ATOM    235  OD1 ASP A  35       2.854 -10.226  32.856  1.00 67.28           O
ATOM    236  OD2 ASP A  35       4.714 -11.345  32.351  1.00 67.28           O
ATOM    237  HN  ASP A  35       1.069 -14.381  33.244  1.00 67.28           H
ATOM    238  N   PHE A  36      -0.602 -11.229  31.778  1.00 81.70           N
ATOM    239  CA  PHE A  36      -1.370 -10.760  30.637  1.00 81.70           C
ATOM    240  C   PHE A  36      -0.730  -9.515  30.019  1.00 81.70           C
ATOM    241  O   PHE A  36      -1.128  -9.079  28.940  1.00 81.70           O
ATOM    242  HA  PHE A  36      -1.381 -11.564  29.902  1.00 81.70           H
ATOM    243  CB  PHE A  36      -2.764 -10.398  31.155  1.00 81.70           C
ATOM    244 1HB  PHE A  36      -2.660  -9.736  32.015  1.00 81.70           H
ATOM    245 2HB  PHE A  36      -3.292  -9.837  30.384  1.00 81.70           H
ATOM    246  CG  PHE A  36      -3.611 -11.606  31.558  1.00 81.70           C
ATOM    247  CD1 PHE A  36      -3.598 -12.731  30.794  1.00 81.70           C
ATOM    248  HD1 PHE A  36      -2.984 -12.772  29.894  1.00 81.70           H
ATOM    249  CD2 PHE A  36      -4.378 -11.555  32.680  1.00 81.70           C
ATOM    250  HD2 PHE A  36      -4.389 -10.653  33.292  1.00 81.70           H
ATOM    251  CE1 PHE A  36      -4.385 -13.852  31.168  1.00 81.70           C
ATOM    252  HE1 PHE A  36      -4.374 -14.754  30.555  1.00 81.70           H
ATOM    253  CE2 PHE A  36      -5.165 -12.676  33.054  1.00 81.70           C
ATOM    254  HE2 PHE A  36      -5.779 -12.636  33.953  1.00 81.70           H
ATOM    255  CZ  PHE A  36      -5.151 -13.802  32.290  1.00 81.70           C
ATOM    256  HZ  PHE A  36      -5.755 -14.662  32.577  1.00 81.70           H
ATOM    257  HN  PHE A  36      -0.958 -10.950  32.670  1.00 81.70           H
ATOM    258  N   TYR A  37       0.252  -8.979  30.729  1.00 86.33           N
ATOM    259  CA  TYR A  37       1.014  -7.851  30.221  1.00 86.33           C
ATOM    260  C   TYR A  37       2.194  -8.325  29.370  1.00 86.33           C
ATOM    261  O   TYR A  37       3.158  -8.880  29.894  1.00 86.33           O
ATOM    262  HA  TYR A  37       0.349  -7.247  29.603  1.00 86.33           H
ATOM    263  CB  TYR A  37       1.550  -7.116  31.451  1.00 86.33           C
ATOM    264 1HB  TYR A  37       0.727  -6.937  32.143  1.00 86.33           H
ATOM    265 2HB  TYR A  37       2.263  -7.761  31.965  1.00 86.33           H
ATOM    266  CG  TYR A  37       2.229  -5.782  31.132  1.00 86.33           C
ATOM    267  CD1 TYR A  37       3.602  -5.717  31.019  1.00 86.33           C
ATOM    268  HD1 TYR A  37       4.204  -6.615  31.157  1.00 86.33           H
ATOM    269  CD2 TYR A  37       1.466  -4.645  30.958  1.00 86.33           C
ATOM    270  HD2 TYR A  37       0.381  -4.697  31.048  1.00 86.33           H
ATOM    271  CE1 TYR A  37       4.241  -4.461  30.719  1.00 86.33           C
ATOM    272  HE1 TYR A  37       5.325  -4.395  30.627  1.00 86.33           H
ATOM    273  CE2 TYR A  37       2.105  -3.390  30.658  1.00 86.33           C
ATOM    274  HE2 TYR A  37       1.515  -2.484  30.518  1.00 86.33           H
ATOM    275  CZ  TYR A  37       3.460  -3.360  30.553  1.00 86.33           C
ATOM    276  OH  TYR A  37       4.063  -2.174  30.270  1.00 86.33           O
ATOM    277  HH  TYR A  37       3.378  -1.498  30.000  1.00 86.33           H
ATOM    278  HN  TYR A  37       0.528  -9.303  31.634  1.00 86.33           H
ATOM    279  N   CYS A  38       2.078  -8.089  28.071  1.00 89.71           N
ATOM    280  CA  CYS A  38       3.073  -8.575  27.130  1.00 89.71           C
ATOM    281  C   CYS A  38       4.087  -7.457  26.883  1.00 89.71           C
ATOM    282  O   CYS A  38       3.758  -6.439  26.275  1.00 89.71           O
ATOM    283  HA  CYS A  38       3.552  -9.435  27.598  1.00 89.71           H
ATOM    284  CB  CYS A  38       2.431  -9.062  25.830  1.00 89.71           C
ATOM    285 1HB  CYS A  38       1.626  -9.763  26.052  1.00 89.71           H
ATOM    286 2HB  CYS A  38       1.984  -8.222  25.298  1.00 89.71           H
ATOM    287  SG  CYS A  38       3.689  -9.870  24.775  1.00 89.71           S
ATOM    288  HN  CYS A  38       1.323  -7.577  27.661  1.00 89.71           H
ATOM    289  N   GLU A  39       5.299  -7.683  27.367  1.00 81.73           N
ATOM    290  CA  GLU A  39       6.413  -6.811  27.034  1.00 81.73           C
ATOM    291  C   GLU A  39       7.014  -7.209  25.684  1.00 81.73           C
ATOM    292  O   GLU A  39       7.416  -8.355  25.494  1.00 81.73           O
ATOM    293  HA  GLU A  39       5.987  -5.809  26.968  1.00 81.73           H
ATOM    294  CB  GLU A  39       7.475  -6.832  28.135  1.00 81.73           C
ATOM    295 1HB  GLU A  39       7.821  -7.854  28.291  1.00 81.73           H
ATOM    296 2HB  GLU A  39       8.277  -6.139  27.885  1.00 81.73           H
ATOM    297  CG  GLU A  39       6.893  -6.356  29.467  1.00 81.73           C
ATOM    298 1HG  GLU A  39       6.371  -5.409  29.323  1.00 81.73           H
ATOM    299 2HG  GLU A  39       6.155  -7.075  29.824  1.00 81.73           H
ATOM    300  CD  GLU A  39       7.994  -6.182  30.516  1.00 81.73           C
ATOM    301  OE1 GLU A  39       7.683  -5.592  31.573  1.00 81.73           O
ATOM    302  OE2 GLU A  39       9.121  -6.645  30.236  1.00 81.73           O
ATOM    303  HN  GLU A  39       5.526  -8.444  27.975  1.00 81.73           H
ATOM    304  N   LYS A  40       7.055  -6.239  24.782  1.00 87.81           N
ATOM    305  CA  LYS A  40       7.429  -6.514  23.405  1.00 87.81           C
ATOM    306  C   LYS A  40       8.842  -5.988  23.149  1.00 87.81           C
ATOM    307  O   LYS A  40       9.168  -5.592  22.031  1.00 87.81           O
ATOM    308  HA  LYS A  40       7.436  -7.597  23.278  1.00 87.81           H
ATOM    309  CB  LYS A  40       6.380  -5.953  22.443  1.00 87.81           C
ATOM    310 1HB  LYS A  40       6.258  -4.883  22.615  1.00 87.81           H
ATOM    311 2HB  LYS A  40       6.722  -6.073  21.415  1.00 87.81           H
ATOM    312  CG  LYS A  40       5.035  -6.659  22.625  1.00 87.81           C
ATOM    313 1HG  LYS A  40       5.177  -7.739  22.571  1.00 87.81           H
ATOM    314 2HG  LYS A  40       4.635  -6.439  23.615  1.00 87.81           H
ATOM    315  CD  LYS A  40       4.034  -6.218  21.555  1.00 87.81           C
ATOM    316 1HD  LYS A  40       3.839  -5.150  21.653  1.00 87.81           H
ATOM    317 2HD  LYS A  40       4.463  -6.374  20.565  1.00 87.81           H
ATOM    318  CE  LYS A  40       2.722  -6.995  21.678  1.00 87.81           C
ATOM    319 1HE  LYS A  40       2.927  -8.065  21.706  1.00 87.81           H
ATOM    320 2HE  LYS A  40       2.228  -6.740  22.615  1.00 87.81           H
ATOM    321  NZ  LYS A  40       1.828  -6.686  20.539  1.00 87.81           N
ATOM    322 1HZ  LYS A  40       0.947  -7.172  20.660  1.00 87.81           H
ATOM    323 2HZ  LYS A  40       1.661  -5.686  20.502  1.00 87.81           H
ATOM    324 3HZ  LYS A  40       2.265  -6.987  19.675  1.00 87.81           H
ATOM    325  HN  LYS A  40       6.840  -5.283  24.979  1.00 87.81           H
ATOM    326  N   ASN A  41       9.644  -5.999  24.204  1.00 82.71           N
ATOM    327  CA  ASN A  41      11.001  -5.488  24.119  1.00 82.71           C
ATOM    328  C   ASN A  41      11.757  -6.241  23.022  1.00 82.71           C
ATOM    329  O   ASN A  41      12.497  -5.637  22.247  1.00 82.71           O
ATOM    330  HA  ASN A  41      10.893  -4.426  23.897  1.00 82.71           H
ATOM    331  CB  ASN A  41      11.751  -5.693  25.437  1.00 82.71           C
ATOM    332 1HB  ASN A  41      11.622  -6.721  25.776  1.00 82.71           H
ATOM    333 2HB  ASN A  41      12.819  -5.541  25.279  1.00 82.71           H
ATOM    334  CG  ASN A  41      11.246  -4.728  26.511  1.00 82.71           C
ATOM    335  OD1 ASN A  41      10.769  -3.641  26.230  1.00 82.71           O
ATOM    336  ND2 ASN A  41      11.378  -5.184  27.753  1.00 82.71           N
ATOM    337 1HD2 ASN A  41      11.778  -6.086  27.915  1.00 82.71           H
ATOM    338 2HD2 ASN A  41      11.076  -4.625  28.526  1.00 82.71           H
ATOM    339  HN  ASN A  41       9.380  -6.349  25.103  1.00 82.71           H
ATOM    340  N   ASN A  42      11.545  -7.548  22.992  1.00 83.96           N
ATOM    341  CA  ASN A  42      12.238  -8.398  22.039  1.00 83.96           C
ATOM    342  C   ASN A  42      11.807  -8.022  20.620  1.00 83.96           C
ATOM    343  O   ASN A  42      12.615  -8.052  19.693  1.00 83.96           O
ATOM    344  HA  ASN A  42      13.299  -8.218  22.214  1.00 83.96           H
ATOM    345  CB  ASN A  42      11.895  -9.872  22.263  1.00 83.96           C
ATOM    346 1HB  ASN A  42      10.813 -10.004  22.240  1.00 83.96           H
ATOM    347 2HB  ASN A  42      12.307 -10.472  21.452  1.00 83.96           H
ATOM    348  CG  ASN A  42      12.446 -10.366  23.602  1.00 83.96           C
ATOM    349  OD1 ASN A  42      13.235  -9.707  24.259  1.00 83.96           O
ATOM    350  ND2 ASN A  42      11.990 -11.561  23.967  1.00 83.96           N
ATOM    351 1HD2 ASN A  42      11.344 -12.050  23.381  1.00 83.96           H
ATOM    352 2HD2 ASN A  42      12.292 -11.970  24.828  1.00 83.96           H
ATOM    353  HN  ASN A  42      10.914  -8.026  23.603  1.00 83.96           H
ATOM    354  N   VAL A  43      10.534  -7.677  20.494  1.00 90.96           N
ATOM    355  CA  VAL A  43       9.972  -7.348  19.195  1.00 90.96           C
ATOM    356  C   VAL A  43      10.602  -6.050  18.686  1.00 90.96           C
ATOM    357  O   VAL A  43      10.940  -5.940  17.508  1.00 90.96           O
ATOM    358  HA  VAL A  43      10.232  -8.156  18.511  1.00 90.96           H
ATOM    359  CB  VAL A  43       8.447  -7.277  19.288  1.00 90.96           C
ATOM    360  HB  VAL A  43       8.190  -6.464  19.967  1.00 90.96           H
ATOM    361  CG1 VAL A  43       7.829  -6.962  17.924  1.00 90.96           C
ATOM    362 1HG1 VAL A  43       8.203  -6.002  17.568  1.00 90.96           H
ATOM    363 2HG1 VAL A  43       8.100  -7.744  17.213  1.00 90.96           H
ATOM    364 3HG1 VAL A  43       6.744  -6.917  18.018  1.00 90.96           H
ATOM    365  CG2 VAL A  43       7.871  -8.571  19.865  1.00 90.96           C
ATOM    366 1HG2 VAL A  43       8.144  -9.408  19.222  1.00 90.96           H
ATOM    367 2HG2 VAL A  43       8.275  -8.735  20.864  1.00 90.96           H
ATOM    368 3HG2 VAL A  43       6.785  -8.494  19.920  1.00 90.96           H
ATOM    369  HN  VAL A  43       9.892  -7.620  21.259  1.00 90.96           H
ATOM    370  N   ARG A  44      10.740  -5.099  19.598  1.00 86.74           N
ATOM    371  CA  ARG A  44      11.318  -3.811  19.255  1.00 86.74           C
ATOM    372  C   ARG A  44      12.794  -3.972  18.888  1.00 86.74           C
ATOM    373  O   ARG A  44      13.294  -3.290  17.994  1.00 86.74           O
ATOM    374  HA  ARG A  44      10.737  -3.464  18.400  1.00 86.74           H
ATOM    375  CB  ARG A  44      11.193  -2.824  20.417  1.00 86.74           C
ATOM    376 1HB  ARG A  44      11.594  -3.274  21.326  1.00 86.74           H
ATOM    377 2HB  ARG A  44      11.791  -1.936  20.211  1.00 86.74           H
ATOM    378  CG  ARG A  44       9.734  -2.422  20.641  1.00 86.74           C
ATOM    379 1HG  ARG A  44       9.279  -2.145  19.690  1.00 86.74           H
ATOM    380 2HG  ARG A  44       9.173  -3.274  21.027  1.00 86.74           H
ATOM    381  CD  ARG A  44       9.632  -1.251  21.621  1.00 86.74           C
ATOM    382 1HD  ARG A  44      10.316  -0.457  21.324  1.00 86.74           H
ATOM    383 2HD  ARG A  44       8.626  -0.832  21.596  1.00 86.74           H
ATOM    384  NE  ARG A  44       9.954  -1.709  22.991  1.00 86.74           N
ATOM    385  HE  ARG A  44      10.918  -1.757  23.255  1.00 86.74           H
ATOM    386  CZ  ARG A  44       9.036  -2.062  23.901  1.00 86.74           C
ATOM    387  NH1 ARG A  44       7.731  -2.017  23.603  1.00 86.74           N
ATOM    388 1HH1 ARG A  44       7.435  -1.718  22.695  1.00 86.74           H
ATOM    389 2HH1 ARG A  44       7.052  -2.283  24.287  1.00 86.74           H
ATOM    390  NH2 ARG A  44       9.443  -2.462  25.114  1.00 86.74           N
ATOM    391 1HH2 ARG A  44       8.771  -2.729  25.804  1.00 86.74           H
ATOM    392 2HH2 ARG A  44      10.420  -2.493  25.328  1.00 86.74           H
ATOM    393  HN  ARG A  44      10.466  -5.198  20.555  1.00 86.74           H
ATOM    394  N   GLN A  45      13.452  -4.879  19.596  1.00 83.42           N
ATOM    395  CA  GLN A  45      14.868  -5.118  19.375  1.00 83.42           C
ATOM    396  C   GLN A  45      15.097  -5.694  17.976  1.00 83.42           C
ATOM    397  O   GLN A  45      16.030  -5.294  17.282  1.00 83.42           O
ATOM    398  HA  GLN A  45      15.343  -4.140  19.456  1.00 83.42           H
ATOM    399  CB  GLN A  45      15.441  -6.044  20.450  1.00 83.42           C
ATOM    400 1HB  GLN A  45      15.161  -5.678  21.438  1.00 83.42           H
ATOM    401 2HB  GLN A  45      15.011  -7.040  20.345  1.00 83.42           H
ATOM    402  CG  GLN A  45      16.965  -6.128  20.345  1.00 83.42           C
ATOM    403 1HG  GLN A  45      17.244  -6.539  19.375  1.00 83.42           H
ATOM    404 2HG  GLN A  45      17.393  -5.127  20.402  1.00 83.42           H
ATOM    405  CD  GLN A  45      17.544  -7.000  21.460  1.00 83.42           C
ATOM    406  OE1 GLN A  45      16.836  -7.684  22.180  1.00 83.42           O
ATOM    407  NE2 GLN A  45      18.869  -6.939  21.563  1.00 83.42           N
ATOM    408 1HE2 GLN A  45      19.392  -6.357  20.939  1.00 83.42           H
ATOM    409 2HE2 GLN A  45      19.342  -7.474  22.262  1.00 83.42           H
ATOM    410  HN  GLN A  45      13.034  -5.443  20.308  1.00 83.42           H
ATOM    411  N   PHE A  46      14.229  -6.623  17.604  1.00 92.39           N
ATOM    412  CA  PHE A  46      14.288  -7.214  16.278  1.00 92.39           C
ATOM    413  C   PHE A  46      14.089  -6.152  15.195  1.00 92.39           C
ATOM    414  O   PHE A  46      14.835  -6.109  14.218  1.00 92.39           O
ATOM    415  HA  PHE A  46      15.276  -7.662  16.168  1.00 92.39           H
ATOM    416  CB  PHE A  46      13.151  -8.234  16.192  1.00 92.39           C
ATOM    417 1HB  PHE A  46      13.304  -9.000  16.951  1.00 92.39           H
ATOM    418 2HB  PHE A  46      12.211  -7.735  16.428  1.00 92.39           H
ATOM    419  CG  PHE A  46      13.023  -8.909  14.825  1.00 92.39           C
ATOM    420  CD1 PHE A  46      12.081  -8.484  13.941  1.00 92.39           C
ATOM    421  HD1 PHE A  46      11.417  -7.661  14.207  1.00 92.39           H
ATOM    422  CD2 PHE A  46      13.852  -9.936  14.494  1.00 92.39           C
ATOM    423  HD2 PHE A  46      14.607 -10.277  15.202  1.00 92.39           H
ATOM    424  CE1 PHE A  46      11.962  -9.111  12.673  1.00 92.39           C
ATOM    425  HE1 PHE A  46      11.207  -8.770  11.965  1.00 92.39           H
ATOM    426  CE2 PHE A  46      13.733 -10.563  13.225  1.00 92.39           C
ATOM    427  HE2 PHE A  46      14.397 -11.385  12.959  1.00 92.39           H
ATOM    428  CZ  PHE A  46      12.791 -10.137  12.341  1.00 92.39           C
ATOM    429  HZ  PHE A  46      12.700 -10.618  11.368  1.00 92.39           H
ATOM    430  HN  PHE A  46      13.497  -6.971  18.190  1.00 92.39           H
ATOM    431  N   ALA A  47      13.078  -5.321  15.405  1.00 92.72           N
ATOM    432  CA  ALA A  47      12.731  -4.304  14.427  1.00 92.72           C
ATOM    433  C   ALA A  47      13.922  -3.366  14.228  1.00 92.72           C
ATOM    434  O   ALA A  47      14.212  -2.954  13.106  1.00 92.72           O
ATOM    435  HA  ALA A  47      12.515  -4.809  13.485  1.00 92.72           H
ATOM    436  CB  ALA A  47      11.474  -3.562  14.888  1.00 92.72           C
ATOM    437 1HB  ALA A  47      10.650  -4.268  14.985  1.00 92.72           H
ATOM    438 2HB  ALA A  47      11.664  -3.089  15.851  1.00 92.72           H
ATOM    439 3HB  ALA A  47      11.214  -2.799  14.154  1.00 92.72           H
ATOM    440  HN  ALA A  47      12.503  -5.335  16.223  1.00 92.72           H
ATOM    441  N   SER A  48      14.581  -3.055  15.335  1.00 90.98           N
ATOM    442  CA  SER A  48      15.623  -2.041  15.326  1.00 90.98           C
ATOM    443  C   SER A  48      16.793  -2.501  14.456  1.00 90.98           C
ATOM    444  O   SER A  48      17.568  -1.680  13.967  1.00 90.98           O
ATOM    445  HA  SER A  48      15.156  -1.152  14.902  1.00 90.98           H
ATOM    446  CB  SER A  48      16.105  -1.735  16.746  1.00 90.98           C
ATOM    447 1HB  SER A  48      16.731  -0.843  16.731  1.00 90.98           H
ATOM    448 2HB  SER A  48      15.247  -1.513  17.380  1.00 90.98           H
ATOM    449  OG  SER A  48      16.840  -2.820  17.305  1.00 90.98           O
ATOM    450  HG  SER A  48      16.364  -3.682  17.130  1.00 90.98           H
ATOM    451  HN  SER A  48      14.414  -3.481  16.224  1.00 90.98           H
ATOM    452  N   HIS A  49      16.885  -3.812  14.288  1.00 86.96           N
ATOM    453  CA  HIS A  49      17.981  -4.395  13.532  1.00 86.96           C
ATOM    454  C   HIS A  49      17.520  -4.685  12.102  1.00 86.96           C
ATOM    455  O   HIS A  49      18.274  -4.487  11.151  1.00 86.96           O
ATOM    456  HA  HIS A  49      18.774  -3.648  13.504  1.00 86.96           H
ATOM    457  CB  HIS A  49      18.531  -5.635  14.240  1.00 86.96           C
ATOM    458 1HB  HIS A  49      17.708  -6.320  14.444  1.00 86.96           H
ATOM    459 2HB  HIS A  49      19.216  -6.151  13.568  1.00 86.96           H
ATOM    460  CG  HIS A  49      19.249  -5.334  15.534  1.00 86.96           C
ATOM    461  ND1 HIS A  49      18.590  -5.202  16.744  1.00 86.96           N
ATOM    462  HD1 HIS A  49      17.604  -5.288  16.886  1.00 86.96           H
ATOM    463  CD2 HIS A  49      20.575  -5.143  15.794  1.00 86.96           C
ATOM    464  HD2 HIS A  49      21.379  -5.178  15.060  1.00 86.96           H
ATOM    465  CE1 HIS A  49      19.489  -4.941  17.683  1.00 86.96           C
ATOM    466  HE1 HIS A  49      19.282  -4.784  18.741  1.00 86.96           H
ATOM    467  NE2 HIS A  49      20.717  -4.905  17.092  1.00 86.96           N
ATOM    468  HN  HIS A  49      16.229  -4.471  14.658  1.00 86.96           H
ATOM    469  N   PHE A  50      16.284  -5.151  11.995  1.00 90.91           N
ATOM    470  CA  PHE A  50      15.804  -5.721  10.748  1.00 90.91           C
ATOM    471  C   PHE A  50      15.307  -4.627   9.801  1.00 90.91           C
ATOM    472  O   PHE A  50      15.633  -4.633   8.615  1.00 90.91           O
ATOM    473  HA  PHE A  50      16.642  -6.244  10.288  1.00 90.91           H
ATOM    474  CB  PHE A  50      14.635  -6.644  11.099  1.00 90.91           C
ATOM    475 1HB  PHE A  50      14.976  -7.386  11.821  1.00 90.91           H
ATOM    476 2HB  PHE A  50      13.857  -6.059  11.587  1.00 90.91           H
ATOM    477  CG  PHE A  50      14.030  -7.367   9.894  1.00 90.91           C
ATOM    478  CD1 PHE A  50      12.817  -6.985   9.411  1.00 90.91           C
ATOM    479  HD1 PHE A  50      12.277  -6.164   9.882  1.00 90.91           H
ATOM    480  CD2 PHE A  50      14.704  -8.392   9.306  1.00 90.91           C
ATOM    481  HD2 PHE A  50      15.676  -8.698   9.694  1.00 90.91           H
ATOM    482  CE1 PHE A  50      12.256  -7.656   8.292  1.00 90.91           C
ATOM    483  HE1 PHE A  50      11.284  -7.350   7.905  1.00 90.91           H
ATOM    484  CE2 PHE A  50      14.142  -9.062   8.188  1.00 90.91           C
ATOM    485  HE2 PHE A  50      14.682  -9.883   7.717  1.00 90.91           H
ATOM    486  CZ  PHE A  50      12.930  -8.680   7.704  1.00 90.91           C
ATOM    487  HZ  PHE A  50      12.499  -9.195   6.846  1.00 90.91           H
ATOM    488  HN  PHE A  50      15.617  -5.143  12.741  1.00 90.91           H
ATOM    489  N   LEU A  51      14.526  -3.714  10.360  1.00 92.96           N
ATOM    490  CA  LEU A  51      13.727  -2.814   9.546  1.00 92.96           C
ATOM    491  C   LEU A  51      14.636  -1.753   8.924  1.00 92.96           C
ATOM    492  O   LEU A  51      14.551  -1.481   7.727  1.00 92.96           O
ATOM    493  HA  LEU A  51      13.285  -3.404   8.744  1.00 92.96           H
ATOM    494  CB  LEU A  51      12.574  -2.231  10.367  1.00 92.96           C
ATOM    495 1HB  LEU A  51      12.993  -1.724  11.236  1.00 92.96           H
ATOM    496 2HB  LEU A  51      12.074  -1.472   9.766  1.00 92.96           H
ATOM    497  CG  LEU A  51      11.523  -3.231  10.852  1.00 92.96           C
ATOM    498  HG  LEU A  51      12.013  -3.947  11.513  1.00 92.96           H
ATOM    499  CD1 LEU A  51      10.437  -2.531  11.671  1.00 92.96           C
ATOM    500 1HD1 LEU A  51      10.888  -2.050  12.538  1.00 92.96           H
ATOM    501 2HD1 LEU A  51       9.945  -1.780  11.054  1.00 92.96           H
ATOM    502 3HD1 LEU A  51       9.703  -3.266  12.003  1.00 92.96           H
ATOM    503  CD2 LEU A  51      10.938  -4.023   9.681  1.00 92.96           C
ATOM    504 1HD2 LEU A  51      10.468  -3.337   8.977  1.00 92.96           H
ATOM    505 2HD2 LEU A  51      11.736  -4.570   9.178  1.00 92.96           H
ATOM    506 3HD2 LEU A  51      10.194  -4.727  10.054  1.00 92.96           H
ATOM    507  HN  LEU A  51      14.435  -3.585  11.347  1.00 92.96           H
ATOM    508  N   PRO A  52      15.520  -1.136   9.721  1.00 94.47           N
ATOM    509  CA  PRO A  52      16.234   0.062   9.271  1.00 94.47           C
ATOM    510  C   PRO A  52      16.933  -0.149   7.938  1.00 94.47           C
ATOM    511  O   PRO A  52      16.796   0.664   7.025  1.00 94.47           O
ATOM    512  HA  PRO A  52      15.529   0.875   9.097  1.00 94.47           H
ATOM    513  CB  PRO A  52      17.231   0.334  10.398  1.00 94.47           C
ATOM    514 1HB  PRO A  52      18.191  -0.148  10.210  1.00 94.47           H
ATOM    515 2HB  PRO A  52      17.428   1.400  10.512  1.00 94.47           H
ATOM    516  CG  PRO A  52      16.542  -0.245  11.628  1.00 94.47           C
ATOM    517 1HG  PRO A  52      17.250  -0.449  12.431  1.00 94.47           H
ATOM    518 2HG  PRO A  52      15.802   0.442  12.038  1.00 94.47           H
ATOM    519  CD  PRO A  52      15.905  -1.517  11.092  1.00 94.47           C
ATOM    520 1HD  PRO A  52      16.605  -2.352  11.094  1.00 94.47           H
ATOM    521 2HD  PRO A  52      15.046  -1.823  11.690  1.00 94.47           H
ATOM    522  N   PRO A  53      17.696  -1.241   7.794  1.00 95.24           N
ATOM    523  CA  PRO A  53      18.491  -1.452   6.582  1.00 95.24           C
ATOM    524  C   PRO A  53      17.624  -1.727   5.364  1.00 95.24           C
ATOM    525  O   PRO A  53      17.957  -1.315   4.254  1.00 95.24           O
ATOM    526  HA  PRO A  53      19.048  -0.548   6.335  1.00 95.24           H
ATOM    527  CB  PRO A  53      19.375  -2.650   6.932  1.00 95.24           C
ATOM    528 1HB  PRO A  53      19.584  -3.265   6.056  1.00 95.24           H
ATOM    529 2HB  PRO A  53      20.338  -2.335   7.335  1.00 95.24           H
ATOM    530  CG  PRO A  53      18.569  -3.401   7.952  1.00 95.24           C
ATOM    531 1HG  PRO A  53      17.856  -4.073   7.475  1.00 95.24           H
ATOM    532 2HG  PRO A  53      19.209  -4.015   8.586  1.00 95.24           H
ATOM    533  CD  PRO A  53      17.865  -2.346   8.755  1.00 95.24           C
ATOM    534 1HD  PRO A  53      16.905  -2.702   9.131  1.00 95.24           H
ATOM    535 2HD  PRO A  53      18.453  -2.040   9.620  1.00 95.24           H
ATOM    536  N   LEU A  54      16.523  -2.424   5.606  1.00 92.92           N
ATOM    537  CA  LEU A  54      15.642  -2.831   4.525  1.00 92.92           C
ATOM    538  C   LEU A  54      14.925  -1.599   3.967  1.00 92.92           C
ATOM    539  O   LEU A  54      14.773  -1.462   2.754  1.00 92.92           O
ATOM    540  HA  LEU A  54      16.265  -3.254   3.737  1.00 92.92           H
ATOM    541  CB  LEU A  54      14.692  -3.935   4.995  1.00 92.92           C
ATOM    542 1HB  LEU A  54      14.167  -3.582   5.882  1.00 92.92           H
ATOM    543 2HB  LEU A  54      13.940  -4.093   4.221  1.00 92.92           H
ATOM    544  CG  LEU A  54      15.339  -5.282   5.321  1.00 92.92           C
ATOM    545  HG  LEU A  54      16.068  -5.127   6.116  1.00 92.92           H
ATOM    546  CD1 LEU A  54      14.301  -6.276   5.846  1.00 92.92           C
ATOM    547 1HD1 LEU A  54      13.844  -5.879   6.753  1.00 92.92           H
ATOM    548 2HD1 LEU A  54      13.532  -6.431   5.090  1.00 92.92           H
ATOM    549 3HD1 LEU A  54      14.788  -7.225   6.070  1.00 92.92           H
ATOM    550  CD2 LEU A  54      16.099  -5.832   4.112  1.00 92.92           C
ATOM    551 1HD2 LEU A  54      15.408  -5.969   3.280  1.00 92.92           H
ATOM    552 2HD2 LEU A  54      16.881  -5.130   3.824  1.00 92.92           H
ATOM    553 3HD2 LEU A  54      16.549  -6.791   4.372  1.00 92.92           H
ATOM    554  HN  LEU A  54      16.232  -2.710   6.519  1.00 92.92           H
ATOM    555  N   TYR A  55      14.505  -0.735   4.879  1.00 93.32           N
ATOM    556  CA  TYR A  55      13.775   0.461   4.495  1.00 93.32           C
ATOM    557  C   TYR A  55      14.668   1.420   3.705  1.00 93.32           C
ATOM    558  O   TYR A  55      14.220   2.038   2.741  1.00 93.32           O
ATOM    559  HA  TYR A  55      12.937   0.157   3.868  1.00 93.32           H
ATOM    560  CB  TYR A  55      13.355   1.136   5.802  1.00 93.32           C
ATOM    561 1HB  TYR A  55      14.197   1.122   6.494  1.00 93.32           H
ATOM    562 2HB  TYR A  55      13.125   2.183   5.602  1.00 93.32           H
ATOM    563  CG  TYR A  55      12.147   0.485   6.479  1.00 93.32           C
ATOM    564  CD1 TYR A  55      11.603  -0.670   5.955  1.00 93.32           C
ATOM    565  HD1 TYR A  55      12.033  -1.118   5.060  1.00 93.32           H
ATOM    566  CD2 TYR A  55      11.602   1.052   7.613  1.00 93.32           C
ATOM    567  HD2 TYR A  55      12.032   1.964   8.027  1.00 93.32           H
ATOM    568  CE1 TYR A  55      10.466  -1.284   6.592  1.00 93.32           C
ATOM    569  HE1 TYR A  55      10.026  -2.196   6.189  1.00 93.32           H
ATOM    570  CE2 TYR A  55      10.466   0.438   8.250  1.00 93.32           C
ATOM    571  HE2 TYR A  55      10.026   0.876   9.146  1.00 93.32           H
ATOM    572  CZ  TYR A  55       9.954  -0.699   7.708  1.00 93.32           C
ATOM    573  OH  TYR A  55       8.880  -1.279   8.310  1.00 93.32           O
ATOM    574  HH  TYR A  55       8.571  -0.714   9.075  1.00 93.32           H
ATOM    575  HN  TYR A  55      14.656  -0.841   5.862  1.00 93.32           H
ATOM    576  N   TRP A  56      15.915   1.512   4.142  1.00 92.12           N
ATOM    577  CA  TRP A  56      16.887   2.351   3.462  1.00 92.12           C
ATOM    578  C   TRP A  56      17.081   1.798   2.048  1.00 92.12           C
ATOM    579  O   TRP A  56      17.138   2.558   1.083  1.00 92.12           O
ATOM    580  HA  TRP A  56      16.480   3.361   3.414  1.00 92.12           H
ATOM    581  CB  TRP A  56      18.192   2.433   4.256  1.00 92.12           C
ATOM    582 1HB  TRP A  56      18.404   1.456   4.689  1.00 92.12           H
ATOM    583 2HB  TRP A  56      19.008   2.662   3.571  1.00 92.12           H
ATOM    584  CG  TRP A  56      18.176   3.479   5.373  1.00 92.12           C
ATOM    585  CD1 TRP A  56      18.263   3.275   6.695  1.00 92.12           C
ATOM    586  HD1 TRP A  56      18.361   2.293   7.159  1.00 92.12           H
ATOM    587  CD2 TRP A  56      18.061   4.908   5.212  1.00 92.12           C
ATOM    588  NE1 TRP A  56      18.213   4.463   7.394  1.00 92.12           N
ATOM    589  HE1 TRP A  56      18.260   4.568   8.387  1.00 92.12           H
ATOM    590  CE2 TRP A  56      18.086   5.488   6.463  1.00 92.12           C
ATOM    591  CE3 TRP A  56      17.940   5.685   4.046  1.00 92.12           C
ATOM    592  HE3 TRP A  56      17.917   5.251   3.047  1.00 92.12           H
ATOM    593  CZ2 TRP A  56      17.995   6.870   6.670  1.00 92.12           C
ATOM    594  HZ2 TRP A  56      18.017   7.304   7.670  1.00 92.12           H
ATOM    595  CZ3 TRP A  56      17.849   7.064   4.270  1.00 92.12           C
ATOM    596  HZ3 TRP A  56      17.754   7.713   3.399  1.00 92.12           H
ATOM    597  CH2 TRP A  56      17.873   7.664   5.524  1.00 92.12           C
ATOM    598  HH2 TRP A  56      17.798   8.748   5.614  1.00 92.12           H
ATOM    599  HN  TRP A  56      16.264   1.027   4.945  1.00 92.12           H
ATOM    600  N   LEU A  57      17.177   0.479   1.971  1.00 92.93           N
ATOM    601  CA  LEU A  57      17.379  -0.184   0.694  1.00 92.93           C
ATOM    602  C   LEU A  57      16.195   0.121  -0.226  1.00 92.93           C
ATOM    603  O   LEU A  57      16.383   0.536  -1.369  1.00 92.93           O
ATOM    604  HA  LEU A  57      18.280   0.236   0.247  1.00 92.93           H
ATOM    605  CB  LEU A  57      17.629  -1.679   0.899  1.00 92.93           C
ATOM    606 1HB  LEU A  57      18.506  -1.796   1.536  1.00 92.93           H
ATOM    607 2HB  LEU A  57      16.782  -2.097   1.443  1.00 92.93           H
ATOM    608  CG  LEU A  57      17.842  -2.504  -0.371  1.00 92.93           C
ATOM    609  HG  LEU A  57      17.000  -2.325  -1.040  1.00 92.93           H
ATOM    610  CD1 LEU A  57      19.107  -2.060  -1.108  1.00 92.93           C
ATOM    611 1HD1 LEU A  57      19.017  -1.009  -1.385  1.00 92.93           H
ATOM    612 2HD1 LEU A  57      19.972  -2.191  -0.457  1.00 92.93           H
ATOM    613 3HD1 LEU A  57      19.235  -2.662  -2.007  1.00 92.93           H
ATOM    614  CD2 LEU A  57      17.858  -4.001  -0.057  1.00 92.93           C
ATOM    615 1HD2 LEU A  57      18.667  -4.217   0.640  1.00 92.93           H
ATOM    616 2HD2 LEU A  57      16.906  -4.288   0.391  1.00 92.93           H
ATOM    617 3HD2 LEU A  57      18.011  -4.564  -0.977  1.00 92.93           H
ATOM    618  HN  LEU A  57      17.120  -0.133   2.760  1.00 92.93           H
ATOM    619  N   VAL A  58      15.001  -0.096   0.306  1.00 94.73           N
ATOM    620  CA  VAL A  58      13.789   0.087  -0.474  1.00 94.73           C
ATOM    621  C   VAL A  58      13.706   1.540  -0.944  1.00 94.73           C
ATOM    622  O   VAL A  58      13.354   1.805  -2.093  1.00 94.73           O
ATOM    623  HA  VAL A  58      13.859  -0.561  -1.347  1.00 94.73           H
ATOM    624  CB  VAL A  58      12.571  -0.348   0.343  1.00 94.73           C
ATOM    625  HB  VAL A  58      12.591   0.193   1.289  1.00 94.73           H
ATOM    626  CG1 VAL A  58      11.270   0.013  -0.378  1.00 94.73           C
ATOM    627 1HG1 VAL A  58      11.225   1.092  -0.526  1.00 94.73           H
ATOM    628 2HG1 VAL A  58      11.240  -0.488  -1.345  1.00 94.73           H
ATOM    629 3HG1 VAL A  58      10.420  -0.307   0.225  1.00 94.73           H
ATOM    630  CG2 VAL A  58      12.626  -1.845   0.656  1.00 94.73           C
ATOM    631 1HG2 VAL A  58      12.643  -2.410  -0.276  1.00 94.73           H
ATOM    632 2HG2 VAL A  58      13.527  -2.063   1.229  1.00 94.73           H
ATOM    633 3HG2 VAL A  58      11.749  -2.127   1.237  1.00 94.73           H
ATOM    634  HN  VAL A  58      14.856  -0.392   1.250  1.00 94.73           H
ATOM    635  N   PHE A  59      14.034   2.444  -0.033  1.00 95.65           N
ATOM    636  CA  PHE A  59      13.973   3.864  -0.332  1.00 95.65           C
ATOM    637  C   PHE A  59      14.872   4.214  -1.519  1.00 95.65           C
ATOM    638  O   PHE A  59      14.421   4.828  -2.484  1.00 95.65           O
ATOM    639  HA  PHE A  59      12.938   4.099  -0.580  1.00 95.65           H
ATOM    640  CB  PHE A  59      14.477   4.604   0.909  1.00 95.65           C
ATOM    641 1HB  PHE A  59      13.774   4.444   1.726  1.00 95.65           H
ATOM    642 2HB  PHE A  59      15.428   4.170   1.218  1.00 95.65           H
ATOM    643  CG  PHE A  59      14.663   6.109   0.704  1.00 95.65           C
ATOM    644  CD1 PHE A  59      15.913   6.645   0.698  1.00 95.65           C
ATOM    645  HD1 PHE A  59      16.782   6.003   0.840  1.00 95.65           H
ATOM    646  CD2 PHE A  59      13.579   6.910   0.527  1.00 95.65           C
ATOM    647  HD2 PHE A  59      12.577   6.481   0.531  1.00 95.65           H
ATOM    648  CE1 PHE A  59      16.086   8.042   0.508  1.00 95.65           C
ATOM    649  HE1 PHE A  59      17.088   8.471   0.503  1.00 95.65           H
ATOM    650  CE2 PHE A  59      13.752   8.307   0.336  1.00 95.65           C
ATOM    651  HE2 PHE A  59      12.882   8.949   0.194  1.00 95.65           H
ATOM    652  CZ  PHE A  59      15.001   8.843   0.331  1.00 95.65           C
ATOM    653  HZ  PHE A  59      15.134   9.915   0.184  1.00 95.65           H
ATOM    654  HN  PHE A  59      14.337   2.219   0.893  1.00 95.65           H
ATOM    655  N   ILE A  60      16.129   3.808  -1.409  1.00 93.56           N
ATOM    656  CA  ILE A  60      17.133   4.210  -2.380  1.00 93.56           C
ATOM    657  C   ILE A  60      16.734   3.693  -3.764  1.00 93.56           C
ATOM    658  O   ILE A  60      16.673   4.461  -4.722  1.00 93.56           O
ATOM    659  HA  ILE A  60      17.143   5.299  -2.407  1.00 93.56           H
ATOM    660  CB  ILE A  60      18.523   3.756  -1.931  1.00 93.56           C
ATOM    661  HB  ILE A  60      18.467   2.702  -1.657  1.00 93.56           H
ATOM    662  CG1 ILE A  60      18.976   4.523  -0.687  1.00 93.56           C
ATOM    663 1HG1 ILE A  60      19.214   5.552  -0.956  1.00 93.56           H
ATOM    664 2HG1 ILE A  60      18.161   4.563   0.036  1.00 93.56           H
ATOM    665  CG2 ILE A  60      19.533   3.871  -3.074  1.00 93.56           C
ATOM    666 1HG2 ILE A  60      19.213   3.245  -3.907  1.00 93.56           H
ATOM    667 2HG2 ILE A  60      19.593   4.909  -3.402  1.00 93.56           H
ATOM    668 3HG2 ILE A  60      20.513   3.543  -2.728  1.00 93.56           H
ATOM    669  CD1 ILE A  60      20.199   3.861  -0.049  1.00 93.56           C
ATOM    670 1HD1 ILE A  60      19.950   2.840   0.241  1.00 93.56           H
ATOM    671 2HD1 ILE A  60      21.019   3.845  -0.767  1.00 93.56           H
ATOM    672 3HD1 ILE A  60      20.499   4.426   0.833  1.00 93.56           H
ATOM    673  HN  ILE A  60      16.463   3.216  -0.676  1.00 93.56           H
ATOM    674  N   VAL A  61      16.474   2.395  -3.823  1.00 93.93           N
ATOM    675  CA  VAL A  61      16.221   1.741  -5.096  1.00 93.93           C
ATOM    676  C   VAL A  61      14.909   2.266  -5.683  1.00 93.93           C
ATOM    677  O   VAL A  61      14.824   2.535  -6.880  1.00 93.93           O
ATOM    678  HA  VAL A  61      17.037   2.004  -5.769  1.00 93.93           H
ATOM    679  CB  VAL A  61      16.228   0.222  -4.913  1.00 93.93           C
ATOM    680  HB  VAL A  61      15.471  -0.030  -4.170  1.00 93.93           H
ATOM    681  CG1 VAL A  61      15.862  -0.489  -6.217  1.00 93.93           C
ATOM    682 1HG1 VAL A  61      14.866  -0.180  -6.532  1.00 93.93           H
ATOM    683 2HG1 VAL A  61      16.585  -0.226  -6.990  1.00 93.93           H
ATOM    684 3HG1 VAL A  61      15.875  -1.567  -6.060  1.00 93.93           H
ATOM    685  CG2 VAL A  61      17.582  -0.261  -4.387  1.00 93.93           C
ATOM    686 1HG2 VAL A  61      18.364   0.010  -5.096  1.00 93.93           H
ATOM    687 2HG2 VAL A  61      17.785   0.208  -3.424  1.00 93.93           H
ATOM    688 3HG2 VAL A  61      17.560  -1.344  -4.266  1.00 93.93           H
ATOM    689  HN  VAL A  61      16.434   1.796  -3.024  1.00 93.93           H
ATOM    690  N   GLY A  62      13.918   2.396  -4.812  1.00 95.49           N
ATOM    691  CA  GLY A  62      12.582   2.764  -5.249  1.00 95.49           C
ATOM    692  C   GLY A  62      12.546   4.214  -5.738  1.00 95.49           C
ATOM    693  O   GLY A  62      11.922   4.514  -6.755  1.00 95.49           O
ATOM    694 1HA  GLY A  62      12.261   2.098  -6.049  1.00 95.49           H
ATOM    695 2HA  GLY A  62      11.879   2.637  -4.426  1.00 95.49           H
ATOM    696  HN  GLY A  62      14.017   2.254  -3.827  1.00 95.49           H
ATOM    697  N   ALA A  63      13.223   5.074  -4.991  1.00 95.41           N
ATOM    698  CA  ALA A  63      13.231   6.493  -5.305  1.00 95.41           C
ATOM    699  C   ALA A  63      13.866   6.702  -6.681  1.00 95.41           C
ATOM    700  O   ALA A  63      13.341   7.451  -7.503  1.00 95.41           O
ATOM    701  HA  ALA A  63      12.195   6.831  -5.337  1.00 95.41           H
ATOM    702  CB  ALA A  63      13.965   7.256  -4.201  1.00 95.41           C
ATOM    703 1HB  ALA A  63      13.457   7.097  -3.250  1.00 95.41           H
ATOM    704 2HB  ALA A  63      14.991   6.894  -4.129  1.00 95.41           H
ATOM    705 3HB  ALA A  63      13.971   8.320  -4.437  1.00 95.41           H
ATOM    706  HN  ALA A  63      13.757   4.816  -4.186  1.00 95.41           H
ATOM    707  N   LEU A  64      14.988   6.028  -6.888  1.00 89.91           N
ATOM    708  CA  LEU A  64      15.702   6.133  -8.149  1.00 89.91           C
ATOM    709  C   LEU A  64      14.820   5.591  -9.276  1.00 89.91           C
ATOM    710  O   LEU A  64      14.690   6.221 -10.325  1.00 89.91           O
ATOM    711  HA  LEU A  64      15.886   7.192  -8.334  1.00 89.91           H
ATOM    712  CB  LEU A  64      17.066   5.447  -8.052  1.00 89.91           C
ATOM    713 1HB  LEU A  64      16.915   4.435  -7.674  1.00 89.91           H
ATOM    714 2HB  LEU A  64      17.476   5.354  -9.057  1.00 89.91           H
ATOM    715  CG  LEU A  64      18.105   6.142  -7.169  1.00 89.91           C
ATOM    716  HG  LEU A  64      17.666   6.298  -6.184  1.00 89.91           H
ATOM    717  CD1 LEU A  64      19.340   5.259  -6.978  1.00 89.91           C
ATOM    718 1HD1 LEU A  64      19.048   4.323  -6.503  1.00 89.91           H
ATOM    719 2HD1 LEU A  64      19.790   5.050  -7.949  1.00 89.91           H
ATOM    720 3HD1 LEU A  64      20.062   5.777  -6.347  1.00 89.91           H
ATOM    721  CD2 LEU A  64      18.465   7.520  -7.727  1.00 89.91           C
ATOM    722 1HD2 LEU A  64      18.876   7.409  -8.731  1.00 89.91           H
ATOM    723 2HD2 LEU A  64      17.570   8.140  -7.768  1.00 89.91           H
ATOM    724 3HD2 LEU A  64      19.205   7.992  -7.081  1.00 89.91           H
ATOM    725  HN  LEU A  64      15.408   5.420  -6.214  1.00 89.91           H
ATOM    726  N   GLY A  65      14.237   4.429  -9.021  1.00 93.32           N
ATOM    727  CA  GLY A  65      13.494   3.723 -10.051  1.00 93.32           C
ATOM    728  C   GLY A  65      12.269   4.526 -10.493  1.00 93.32           C
ATOM    729  O   GLY A  65      12.071   4.758 -11.684  1.00 93.32           O
ATOM    730 1HA  GLY A  65      14.141   3.538 -10.909  1.00 93.32           H
ATOM    731 2HA  GLY A  65      13.179   2.750  -9.675  1.00 93.32           H
ATOM    732  HN  GLY A  65      14.266   3.972  -8.132  1.00 93.32           H
ATOM    733  N   ASN A  66      11.479   4.928  -9.508  1.00 91.32           N
ATOM    734  CA  ASN A  66      10.214   5.587  -9.786  1.00 91.32           C
ATOM    735  C   ASN A  66      10.483   6.971 -10.379  1.00 91.32           C
ATOM    736  O   ASN A  66       9.744   7.432 -11.248  1.00 91.32           O
ATOM    737  HA  ASN A  66       9.695   4.928 -10.482  1.00 91.32           H
ATOM    738  CB  ASN A  66       9.397   5.772  -8.505  1.00 91.32           C
ATOM    739 1HB  ASN A  66      10.048   6.116  -7.701  1.00 91.32           H
ATOM    740 2HB  ASN A  66       8.644   6.545  -8.659  1.00 91.32           H
ATOM    741  CG  ASN A  66       8.717   4.464  -8.094  1.00 91.32           C
ATOM    742  OD1 ASN A  66       7.833   3.957  -8.764  1.00 91.32           O
ATOM    743  ND2 ASN A  66       9.178   3.949  -6.958  1.00 91.32           N
ATOM    744 1HD2 ASN A  66       9.906   4.416  -6.456  1.00 91.32           H
ATOM    745 2HD2 ASN A  66       8.797   3.095  -6.606  1.00 91.32           H
ATOM    746  HN  ASN A  66      11.691   4.811  -8.538  1.00 91.32           H
ATOM    747  N   SER A  67      11.544   7.594  -9.887  1.00 91.59           N
ATOM    748  CA  SER A  67      11.967   8.880 -10.415  1.00 91.59           C
ATOM    749  C   SER A  67      12.295   8.753 -11.904  1.00 91.59           C
ATOM    750  O   SER A  67      11.987   9.647 -12.690  1.00 91.59           O
ATOM    751  HA  SER A  67      11.118   9.547 -10.266  1.00 91.59           H
ATOM    752  CB  SER A  67      13.178   9.418  -9.649  1.00 91.59           C
ATOM    753 1HB  SER A  67      13.998   8.704  -9.720  1.00 91.59           H
ATOM    754 2HB  SER A  67      13.519  10.343 -10.113  1.00 91.59           H
ATOM    755  OG  SER A  67      12.877   9.660  -8.277  1.00 91.59           O
ATOM    756  HG  SER A  67      13.406   9.041  -7.697  1.00 91.59           H
ATOM    757  HN  SER A  67      12.108   7.236  -9.144  1.00 91.59           H
ATOM    758  N   LEU A  68      12.917   7.634 -12.246  1.00 86.19           N
ATOM    759  CA  LEU A  68      13.295   7.380 -13.626  1.00 86.19           C
ATOM    760  C   LEU A  68      12.033   7.201 -14.472  1.00 86.19           C
ATOM    761  O   LEU A  68      11.965   7.683 -15.602  1.00 86.19           O
ATOM    762  HA  LEU A  68      13.829   8.260 -13.985  1.00 86.19           H
ATOM    763  CB  LEU A  68      14.263   6.198 -13.708  1.00 86.19           C
ATOM    764 1HB  LEU A  68      15.009   6.310 -12.921  1.00 86.19           H
ATOM    765 2HB  LEU A  68      13.709   5.285 -13.493  1.00 86.19           H
ATOM    766  CG  LEU A  68      14.992   6.019 -15.041  1.00 86.19           C
ATOM    767  HG  LEU A  68      14.267   6.144 -15.846  1.00 86.19           H
ATOM    768  CD1 LEU A  68      16.065   7.092 -15.228  1.00 86.19           C
ATOM    769 1HD1 LEU A  68      15.600   8.078 -15.214  1.00 86.19           H
ATOM    770 2HD1 LEU A  68      16.794   7.023 -14.420  1.00 86.19           H
ATOM    771 3HD1 LEU A  68      16.568   6.941 -16.184  1.00 86.19           H
ATOM    772  CD2 LEU A  68      15.566   4.606 -15.166  1.00 86.19           C
ATOM    773 1HD2 LEU A  68      16.272   4.427 -14.355  1.00 86.19           H
ATOM    774 2HD2 LEU A  68      14.756   3.878 -15.110  1.00 86.19           H
ATOM    775 3HD2 LEU A  68      16.078   4.505 -16.123  1.00 86.19           H
ATOM    776  HN  LEU A  68      13.160   6.909 -11.601  1.00 86.19           H
ATOM    777  N   VAL A  69      11.065   6.507 -13.893  1.00 89.51           N
ATOM    778  CA  VAL A  69       9.811   6.252 -14.582  1.00 89.51           C
ATOM    779  C   VAL A  69       9.162   7.585 -14.961  1.00 89.51           C
ATOM    780  O   VAL A  69       8.772   7.785 -16.110  1.00 89.51           O
ATOM    781  HA  VAL A  69      10.043   5.703 -15.495  1.00 89.51           H
ATOM    782  CB  VAL A  69       8.908   5.372 -13.717  1.00 89.51           C
ATOM    783  HB  VAL A  69       8.830   5.836 -12.733  1.00 89.51           H
ATOM    784  CG1 VAL A  69       7.499   5.284 -14.308  1.00 89.51           C
ATOM    785 1HG1 VAL A  69       7.065   6.282 -14.363  1.00 89.51           H
ATOM    786 2HG1 VAL A  69       7.551   4.854 -15.308  1.00 89.51           H
ATOM    787 3HG1 VAL A  69       6.878   4.652 -13.673  1.00 89.51           H
ATOM    788  CG2 VAL A  69       9.513   3.979 -13.532  1.00 89.51           C
ATOM    789 1HG2 VAL A  69       9.634   3.504 -14.506  1.00 89.51           H
ATOM    790 2HG2 VAL A  69      10.485   4.066 -13.047  1.00 89.51           H
ATOM    791 3HG2 VAL A  69       8.850   3.374 -12.913  1.00 89.51           H
ATOM    792  HN  VAL A  69      11.126   6.122 -12.972  1.00 89.51           H
ATOM    793  N   ILE A  70       9.067   8.462 -13.973  1.00 90.00           N
ATOM    794  CA  ILE A  70       8.404   9.740 -14.168  1.00 90.00           C
ATOM    795  C   ILE A  70       9.126  10.523 -15.266  1.00 90.00           C
ATOM    796  O   ILE A  70       8.486  11.142 -16.115  1.00 90.00           O
ATOM    797  HA  ILE A  70       7.387   9.532 -14.503  1.00 90.00           H
ATOM    798  CB  ILE A  70       8.297  10.496 -12.842  1.00 90.00           C
ATOM    799  HB  ILE A  70       9.289  10.537 -12.391  1.00 90.00           H
ATOM    800  CG1 ILE A  70       7.386   9.756 -11.860  1.00 90.00           C
ATOM    801 1HG1 ILE A  70       6.346   9.875 -12.164  1.00 90.00           H
ATOM    802 2HG1 ILE A  70       7.606   8.689 -11.888  1.00 90.00           H
ATOM    803  CG2 ILE A  70       7.844  11.939 -13.069  1.00 90.00           C
ATOM    804 1HG2 ILE A  70       8.565  12.451 -13.706  1.00 90.00           H
ATOM    805 2HG2 ILE A  70       6.866  11.942 -13.552  1.00 90.00           H
ATOM    806 3HG2 ILE A  70       7.776  12.454 -12.110  1.00 90.00           H
ATOM    807  CD1 ILE A  70       7.570  10.284 -10.436  1.00 90.00           C
ATOM    808 1HD1 ILE A  70       8.606  10.141 -10.127  1.00 90.00           H
ATOM    809 2HD1 ILE A  70       7.326  11.346 -10.408  1.00 90.00           H
ATOM    810 3HD1 ILE A  70       6.911   9.741  -9.759  1.00 90.00           H
ATOM    811  HN  ILE A  70       9.434   8.312 -13.054  1.00 90.00           H
ATOM    812  N   LEU A  71      10.449  10.470 -15.213  1.00 85.21           N
ATOM    813  CA  LEU A  71      11.265  11.215 -16.157  1.00 85.21           C
ATOM    814  C   LEU A  71      10.973  10.724 -17.576  1.00 85.21           C
ATOM    815  O   LEU A  71      10.812  11.527 -18.494  1.00 85.21           O
ATOM    816  HA  LEU A  71      10.972  12.262 -16.087  1.00 85.21           H
ATOM    817  CB  LEU A  71      12.743  11.131 -15.769  1.00 85.21           C
ATOM    818 1HB  LEU A  71      12.828  11.314 -14.698  1.00 85.21           H
ATOM    819 2HB  LEU A  71      13.088  10.112 -15.946  1.00 85.21           H
ATOM    820  CG  LEU A  71      13.684  12.092 -16.499  1.00 85.21           C
ATOM    821  HG  LEU A  71      13.286  12.266 -17.499  1.00 85.21           H
ATOM    822  CD1 LEU A  71      13.738  13.448 -15.792  1.00 85.21           C
ATOM    823 1HD1 LEU A  71      12.740  13.886 -15.769  1.00 85.21           H
ATOM    824 2HD1 LEU A  71      14.099  13.312 -14.773  1.00 85.21           H
ATOM    825 3HD1 LEU A  71      14.414  14.112 -16.332  1.00 85.21           H
ATOM    826  CD2 LEU A  71      15.074  11.477 -16.666  1.00 85.21           C
ATOM    827 1HD2 LEU A  71      15.494  11.255 -15.685  1.00 85.21           H
ATOM    828 2HD2 LEU A  71      14.997  10.556 -17.245  1.00 85.21           H
ATOM    829 3HD2 LEU A  71      15.723  12.181 -17.188  1.00 85.21           H
ATOM    830  HN  LEU A  71      10.961   9.932 -14.543  1.00 85.21           H
ATOM    831  N   VAL A  72      10.914   9.407 -17.712  1.00 85.66           N
ATOM    832  CA  VAL A  72      10.741   8.797 -19.019  1.00 85.66           C
ATOM    833  C   VAL A  72       9.413   9.257 -19.621  1.00 85.66           C
ATOM    834  O   VAL A  72       9.353   9.629 -20.792  1.00 85.66           O
ATOM    835  HA  VAL A  72      11.555   9.146 -19.655  1.00 85.66           H
ATOM    836  CB  VAL A  72      10.850   7.275 -18.904  1.00 85.66           C
ATOM    837  HB  VAL A  72      10.168   6.948 -18.119  1.00 85.66           H
ATOM    838  CG1 VAL A  72      10.426   6.595 -20.208  1.00 85.66           C
ATOM    839 1HG1 VAL A  72       9.392   6.856 -20.433  1.00 85.66           H
ATOM    840 2HG1 VAL A  72      11.071   6.931 -21.020  1.00 85.66           H
ATOM    841 3HG1 VAL A  72      10.512   5.514 -20.099  1.00 85.66           H
ATOM    842  CG2 VAL A  72      12.265   6.855 -18.502  1.00 85.66           C
ATOM    843 1HG2 VAL A  72      12.974   7.200 -19.255  1.00 85.66           H
ATOM    844 2HG2 VAL A  72      12.516   7.297 -17.538  1.00 85.66           H
ATOM    845 3HG2 VAL A  72      12.315   5.768 -18.428  1.00 85.66           H
ATOM    846  HN  VAL A  72      10.980   8.763 -16.950  1.00 85.66           H
ATOM    847  N   TYR A  73       8.379   9.218 -18.793  1.00 82.60           N
ATOM    848  CA  TYR A  73       7.046   9.583 -19.242  1.00 82.60           C
ATOM    849  C   TYR A  73       6.970  11.073 -19.581  1.00 82.60           C
ATOM    850  O   TYR A  73       6.238  11.472 -20.485  1.00 82.60           O
ATOM    851  HA  TYR A  73       6.822   9.003 -20.138  1.00 82.60           H
ATOM    852  CB  TYR A  73       6.110   9.290 -18.068  1.00 82.60           C
ATOM    853 1HB  TYR A  73       6.671   9.385 -17.138  1.00 82.60           H
ATOM    854 2HB  TYR A  73       5.325  10.046 -18.045  1.00 82.60           H
ATOM    855  CG  TYR A  73       5.463   7.905 -18.118  1.00 82.60           C
ATOM    856  CD1 TYR A  73       4.553   7.604 -19.110  1.00 82.60           C
ATOM    857  HD1 TYR A  73       4.295   8.353 -19.858  1.00 82.60           H
ATOM    858  CD2 TYR A  73       5.790   6.956 -17.170  1.00 82.60           C
ATOM    859  HD2 TYR A  73       6.509   7.194 -16.386  1.00 82.60           H
ATOM    860  CE1 TYR A  73       3.944   6.300 -19.157  1.00 82.60           C
ATOM    861  HE1 TYR A  73       3.223   6.049 -19.935  1.00 82.60           H
ATOM    862  CE2 TYR A  73       5.181   5.652 -17.217  1.00 82.60           C
ATOM    863  HE2 TYR A  73       5.430   4.894 -16.475  1.00 82.60           H
ATOM    864  CZ  TYR A  73       4.288   5.389 -18.208  1.00 82.60           C
ATOM    865  OH  TYR A  73       3.713   4.157 -18.253  1.00 82.60           O
ATOM    866  HH  TYR A  73       3.124   4.083 -19.058  1.00 82.60           H
ATOM    867  HN  TYR A  73       8.441   8.943 -17.834  1.00 82.60           H
ATOM    868  N   TRP A  74       7.738  11.856 -18.836  1.00 72.59           N
ATOM    869  CA  TRP A  74       7.686  13.302 -18.971  1.00 72.59           C
ATOM    870  C   TRP A  74       8.253  13.669 -20.343  1.00 72.59           C
ATOM    871  O   TRP A  74       7.618  14.393 -21.108  1.00 72.59           O
ATOM    872  HA  TRP A  74       6.641  13.605 -18.906  1.00 72.59           H
ATOM    873  CB  TRP A  74       8.421  13.987 -17.817  1.00 72.59           C
ATOM    874 1HB  TRP A  74       8.067  13.568 -16.875  1.00 72.59           H
ATOM    875 2HB  TRP A  74       9.484  13.756 -17.889  1.00 72.59           H
ATOM    876  CG  TRP A  74       8.244  15.506 -17.781  1.00 72.59           C
ATOM    877  CD1 TRP A  74       8.854  16.426 -18.542  1.00 72.59           C
ATOM    878  HD1 TRP A  74       9.586  16.194 -19.315  1.00 72.59           H
ATOM    879  CD2 TRP A  74       7.371  16.250 -16.906  1.00 72.59           C
ATOM    880  NE1 TRP A  74       8.440  17.702 -18.221  1.00 72.59           N
ATOM    881  HE1 TRP A  74       8.752  18.551 -18.649  1.00 72.59           H
ATOM    882  CE2 TRP A  74       7.509  17.592 -17.195  1.00 72.59           C
ATOM    883  CE3 TRP A  74       6.492  15.803 -15.903  1.00 72.59           C
ATOM    884  HE3 TRP A  74       6.365  14.749 -15.656  1.00 72.59           H
ATOM    885  CZ2 TRP A  74       6.800  18.597 -16.526  1.00 72.59           C
ATOM    886  HZ2 TRP A  74       6.927  19.651 -16.774  1.00 72.59           H
ATOM    887  CZ3 TRP A  74       5.791  16.820 -15.244  1.00 72.59           C
ATOM    888  HZ3 TRP A  74       5.097  16.528 -14.456  1.00 72.59           H
ATOM    889  CH2 TRP A  74       5.919  18.176 -15.523  1.00 72.59           C
ATOM    890  HH2 TRP A  74       5.337  18.907 -14.963  1.00 72.59           H
ATOM    891  HN  TRP A  74       8.385  11.518 -18.152  1.00 72.59           H
ATOM    892  N   TYR A  75       9.443  13.153 -20.614  1.00 70.70           N
ATOM    893  CA  TYR A  75      10.249  13.663 -21.711  1.00 70.70           C
ATOM    894  C   TYR A  75      10.004  12.860 -22.990  1.00 70.70           C
ATOM    895  O   TYR A  75      10.137  13.388 -24.093  1.00 70.70           O
ATOM    896  HA  TYR A  75       9.965  14.701 -21.882  1.00 70.70           H
ATOM    897  CB  TYR A  75      11.706  13.485 -21.282  1.00 70.70           C
ATOM    898 1HB  TYR A  75      11.808  12.530 -20.765  1.00 70.70           H
ATOM    899 2HB  TYR A  75      12.333  13.433 -22.173  1.00 70.70           H
ATOM    900  CG  TYR A  75      12.229  14.599 -20.373  1.00 70.70           C
ATOM    901  CD1 TYR A  75      12.647  15.795 -20.918  1.00 70.70           C
ATOM    902  HD1 TYR A  75      12.606  15.946 -21.997  1.00 70.70           H
ATOM    903  CD2 TYR A  75      12.281  14.407 -19.007  1.00 70.70           C
ATOM    904  HD2 TYR A  75      11.950  13.462 -18.576  1.00 70.70           H
ATOM    905  CE1 TYR A  75      13.139  16.844 -20.062  1.00 70.70           C
ATOM    906  HE1 TYR A  75      13.473  17.794 -20.480  1.00 70.70           H
ATOM    907  CE2 TYR A  75      12.772  15.456 -18.151  1.00 70.70           C
ATOM    908  HE2 TYR A  75      12.819  15.318 -17.071  1.00 70.70           H
ATOM    909  CZ  TYR A  75      13.177  16.622 -18.721  1.00 70.70           C
ATOM    910  OH  TYR A  75      13.641  17.613 -17.913  1.00 70.70           O
ATOM    911  HH  TYR A  75      13.614  17.316 -16.958  1.00 70.70           H
ATOM    912  HN  TYR A  75       9.857  12.402 -20.099  1.00 70.70           H
ATOM    913  N   CYS A  76       9.650  11.598 -22.799  1.00 70.72           N
ATOM    914  CA  CYS A  76       9.715  10.631 -23.882  1.00 70.72           C
ATOM    915  C   CYS A  76       8.301  10.108 -24.145  1.00 70.72           C
ATOM    916  O   CYS A  76       7.701  10.422 -25.172  1.00 70.72           O
ATOM    917  HA  CYS A  76      10.100  11.161 -24.753  1.00 70.72           H
ATOM    918  CB  CYS A  76      10.694   9.497 -23.570  1.00 70.72           C
ATOM    919 1HB  CYS A  76      11.601   9.902 -23.122  1.00 70.72           H
ATOM    920 2HB  CYS A  76      10.254   8.817 -22.840  1.00 70.72           H
ATOM    921  SG  CYS A  76      11.107   8.587 -25.103  1.00 70.72           S
ATOM    922  HG  CYS A  76       9.920   8.003 -25.242  1.00 70.72           H
ATOM    923  HN  CYS A  76       9.324  11.234 -21.927  1.00 70.72           H
ATOM    924  N   THR A  77       7.810   9.320 -23.200  1.00 64.16           N
ATOM    925  CA  THR A  77       6.615   8.527 -23.432  1.00 64.16           C
ATOM    926  C   THR A  77       5.407   9.438 -23.660  1.00 64.16           C
ATOM    927  O   THR A  77       4.605   9.197 -24.560  1.00 64.16           O
ATOM    928  HA  THR A  77       6.758   7.951 -24.346  1.00 64.16           H
ATOM    929  CB  THR A  77       6.443   7.573 -22.249  1.00 64.16           C
ATOM    930  HB  THR A  77       6.145   8.116 -21.352  1.00 64.16           H
ATOM    931  OG1 THR A  77       7.692   6.892 -22.168  1.00 64.16           O
ATOM    932  HG1 THR A  77       7.800   6.281 -22.952  1.00 64.16           H
ATOM    933  CG2 THR A  77       5.430   6.463 -22.534  1.00 64.16           C
ATOM    934 1HG2 THR A  77       5.764   5.878 -23.391  1.00 64.16           H
ATOM    935 2HG2 THR A  77       4.458   6.905 -22.753  1.00 64.16           H
ATOM    936 3HG2 THR A  77       5.347   5.814 -21.662  1.00 64.16           H
ATOM    937  HN  THR A  77       8.214   9.220 -22.290  1.00 64.16           H
ATOM    938  N   ARG A  78       5.315  10.464 -22.827  1.00 58.52           N
ATOM    939  CA  ARG A  78       4.085  11.231 -22.717  1.00 58.52           C
ATOM    940  C   ARG A  78       2.900  10.299 -22.458  1.00 58.52           C
ATOM    941  O   ARG A  78       2.899   9.152 -22.902  1.00 58.52           O
ATOM    942  HA  ARG A  78       4.249  11.901 -21.873  1.00 58.52           H
ATOM    943  CB  ARG A  78       3.823  12.036 -23.991  1.00 58.52           C
ATOM    944 1HB  ARG A  78       3.705  11.358 -24.836  1.00 58.52           H
ATOM    945 2HB  ARG A  78       2.887  12.586 -23.892  1.00 58.52           H
ATOM    946  CG  ARG A  78       4.967  13.013 -24.268  1.00 58.52           C
ATOM    947 1HG  ARG A  78       5.147  13.628 -23.387  1.00 58.52           H
ATOM    948 2HG  ARG A  78       5.885  12.457 -24.462  1.00 58.52           H
ATOM    949  CD  ARG A  78       4.646  13.909 -25.466  1.00 58.52           C
ATOM    950 1HD  ARG A  78       4.489  13.299 -26.355  1.00 58.52           H
ATOM    951 2HD  ARG A  78       3.718  14.453 -25.284  1.00 58.52           H
ATOM    952  NE  ARG A  78       5.754  14.863 -25.696  1.00 58.52           N
ATOM    953  HE  ARG A  78       6.589  14.749 -25.159  1.00 58.52           H
ATOM    954  CZ  ARG A  78       5.707  15.869 -26.580  1.00 58.52           C
ATOM    955  NH1 ARG A  78       4.612  16.068 -27.326  1.00 58.52           N
ATOM    956 1HH1 ARG A  78       3.822  15.464 -27.227  1.00 58.52           H
ATOM    957 2HH1 ARG A  78       4.586  16.822 -27.984  1.00 58.52           H
ATOM    958  NH2 ARG A  78       6.772  16.673 -26.705  1.00 58.52           N
ATOM    959 1HH2 ARG A  78       6.753  17.429 -27.360  1.00 58.52           H
ATOM    960 2HH2 ARG A  78       7.585  16.518 -26.144  1.00 58.52           H
ATOM    961  HN  ARG A  78       6.060  10.773 -22.236  1.00 58.52           H
ATOM    962  N   VAL A  79       1.919  10.826 -21.740  1.00 73.74           N
ATOM    963  CA  VAL A  79       0.728  10.058 -21.422  1.00 73.74           C
ATOM    964  C   VAL A  79      -0.204  10.044 -22.635  1.00 73.74           C
ATOM    965  O   VAL A  79      -0.868  11.038 -22.923  1.00 73.74           O
ATOM    966  HA  VAL A  79       1.042   9.036 -21.209  1.00 73.74           H
ATOM    967  CB  VAL A  79       0.063  10.620 -20.164  1.00 73.74           C
ATOM    968  HB  VAL A  79      -0.265  11.636 -20.384  1.00 73.74           H
ATOM    969  CG1 VAL A  79      -1.171   9.800 -19.783  1.00 73.74           C
ATOM    970 1HG1 VAL A  79      -1.892   9.827 -20.600  1.00 73.74           H
ATOM    971 2HG1 VAL A  79      -0.877   8.768 -19.591  1.00 73.74           H
ATOM    972 3HG1 VAL A  79      -1.625  10.222 -18.885  1.00 73.74           H
ATOM    973  CG2 VAL A  79       1.056  10.688 -19.002  1.00 73.74           C
ATOM    974 1HG2 VAL A  79       1.428   9.687 -18.783  1.00 73.74           H
ATOM    975 2HG2 VAL A  79       1.891  11.334 -19.275  1.00 73.74           H
ATOM    976 3HG2 VAL A  79       0.558  11.091 -18.121  1.00 73.74           H
ATOM    977  HN  VAL A  79       1.930  11.759 -21.378  1.00 73.74           H
ATOM    978  N   LYS A  80      -0.223   8.906 -23.314  1.00 66.91           N
ATOM    979  CA  LYS A  80      -0.986   8.781 -24.544  1.00 66.91           C
ATOM    980  C   LYS A  80      -2.226   7.924 -24.285  1.00 66.91           C
ATOM    981  O   LYS A  80      -3.229   8.050 -24.985  1.00 66.91           O
ATOM    982  HA  LYS A  80      -1.311   9.782 -24.830  1.00 66.91           H
ATOM    983  CB  LYS A  80      -0.098   8.254 -25.673  1.00 66.91           C
ATOM    984 1HB  LYS A  80       0.388   7.331 -25.358  1.00 66.91           H
ATOM    985 2HB  LYS A  80      -0.713   8.010 -26.540  1.00 66.91           H
ATOM    986  CG  LYS A  80       0.961   9.286 -26.066  1.00 66.91           C
ATOM    987 1HG  LYS A  80       0.475  10.218 -26.356  1.00 66.91           H
ATOM    988 2HG  LYS A  80       1.592   9.510 -25.206  1.00 66.91           H
ATOM    989  CD  LYS A  80       1.824   8.774 -27.221  1.00 66.91           C
ATOM    990 1HD  LYS A  80       2.281   7.824 -26.944  1.00 66.91           H
ATOM    991 2HD  LYS A  80       1.197   8.584 -28.092  1.00 66.91           H
ATOM    992  CE  LYS A  80       2.914   9.785 -27.580  1.00 66.91           C
ATOM    993 1HE  LYS A  80       2.459  10.730 -27.879  1.00 66.91           H
ATOM    994 2HE  LYS A  80       3.531   9.991 -26.705  1.00 66.91           H
ATOM    995  NZ  LYS A  80       3.760   9.267 -28.679  1.00 66.91           N
ATOM    996 1HZ  LYS A  80       4.469   9.953 -28.912  1.00 66.91           H
ATOM    997 2HZ  LYS A  80       4.207   8.406 -28.384  1.00 66.91           H
ATOM    998 3HZ  LYS A  80       3.183   9.087 -29.493  1.00 66.91           H
ATOM    999  HN  LYS A  80       0.269   8.081 -23.036  1.00 66.91           H
ATOM   1000  N   THR A  81      -2.117   7.070 -23.278  1.00 77.62           N
ATOM   1001  CA  THR A  81      -3.160   6.097 -23.005  1.00 77.62           C
ATOM   1002  C   THR A  81      -3.632   6.213 -21.554  1.00 77.62           C
ATOM   1003  O   THR A  81      -2.957   6.821 -20.725  1.00 77.62           O
ATOM   1004  HA  THR A  81      -4.017   6.324 -23.639  1.00 77.62           H
ATOM   1005  CB  THR A  81      -2.617   4.710 -23.358  1.00 77.62           C
ATOM   1006  HB  THR A  81      -3.427   3.986 -23.444  1.00 77.62           H
ATOM   1007  OG1 THR A  81      -1.658   4.443 -22.339  1.00 77.62           O
ATOM   1008  HG1 THR A  81      -1.394   3.479 -22.361  1.00 77.62           H
ATOM   1009  CG2 THR A  81      -1.797   4.714 -24.650  1.00 77.62           C
ATOM   1010 1HG2 THR A  81      -0.949   5.389 -24.540  1.00 77.62           H
ATOM   1011 2HG2 THR A  81      -2.424   5.050 -25.477  1.00 77.62           H
ATOM   1012 3HG2 THR A  81      -1.436   3.706 -24.854  1.00 77.62           H
ATOM   1013  HN  THR A  81      -1.335   7.037 -22.655  1.00 77.62           H
ATOM   1014  N   MET A  82      -4.788   5.620 -21.292  1.00 77.35           N
ATOM   1015  CA  MET A  82      -5.333   5.607 -19.946  1.00 77.35           C
ATOM   1016  C   MET A  82      -4.407   4.856 -18.986  1.00 77.35           C
ATOM   1017  O   MET A  82      -4.245   5.255 -17.835  1.00 77.35           O
ATOM   1018  HA  MET A  82      -5.405   6.653 -19.648  1.00 77.35           H
ATOM   1019  CB  MET A  82      -6.708   4.935 -19.959  1.00 77.35           C
ATOM   1020 1HB  MET A  82      -7.288   5.302 -20.805  1.00 77.35           H
ATOM   1021 2HB  MET A  82      -6.591   3.860 -20.095  1.00 77.35           H
ATOM   1022  CG  MET A  82      -7.465   5.211 -18.657  1.00 77.35           C
ATOM   1023 1HG  MET A  82      -6.964   4.717 -17.825  1.00 77.35           H
ATOM   1024 2HG  MET A  82      -7.460   6.279 -18.444  1.00 77.35           H
ATOM   1025  SD  MET A  82      -9.145   4.624 -18.793  1.00 77.35           S
ATOM   1026  CE  MET A  82      -9.786   5.150 -17.212  1.00 77.35           C
ATOM   1027 1HE  MET A  82      -9.214   4.678 -16.413  1.00 77.35           H
ATOM   1028 2HE  MET A  82      -9.700   6.234 -17.128  1.00 77.35           H
ATOM   1029 3HE  MET A  82     -10.833   4.861 -17.129  1.00 77.35           H
ATOM   1030  HN  MET A  82      -5.347   5.156 -21.980  1.00 77.35           H
ATOM   1031  N   THR A  83      -3.824   3.781 -19.497  1.00 79.79           N
ATOM   1032  CA  THR A  83      -2.895   2.989 -18.710  1.00 79.79           C
ATOM   1033  C   THR A  83      -1.677   3.828 -18.319  1.00 79.79           C
ATOM   1034  O   THR A  83      -1.209   3.757 -17.183  1.00 79.79           O
ATOM   1035  HA  THR A  83      -3.392   2.695 -17.785  1.00 79.79           H
ATOM   1036  CB  THR A  83      -2.538   1.739 -19.517  1.00 79.79           C
ATOM   1037  HB  THR A  83      -1.844   1.981 -20.322  1.00 79.79           H
ATOM   1038  OG1 THR A  83      -3.799   1.219 -19.928  1.00 79.79           O
ATOM   1039  HG1 THR A  83      -4.469   1.325 -19.193  1.00 79.79           H
ATOM   1040  CG2 THR A  83      -1.943   0.630 -18.647  1.00 79.79           C
ATOM   1041 1HG2 THR A  83      -2.665   0.341 -17.883  1.00 79.79           H
ATOM   1042 2HG2 THR A  83      -1.033   0.992 -18.169  1.00 79.79           H
ATOM   1043 3HG2 THR A  83      -1.708  -0.233 -19.269  1.00 79.79           H
ATOM   1044  HN  THR A  83      -3.977   3.451 -20.429  1.00 79.79           H
ATOM   1045  N   ASP A  84      -1.199   4.603 -19.280  1.00 81.94           N
ATOM   1046  CA  ASP A  84      -0.033   5.441 -19.056  1.00 81.94           C
ATOM   1047  C   ASP A  84      -0.319   6.410 -17.908  1.00 81.94           C
ATOM   1048  O   ASP A  84       0.562   6.699 -17.100  1.00 81.94           O
ATOM   1049  HA  ASP A  84       0.777   4.748 -18.825  1.00 81.94           H
ATOM   1050  CB  ASP A  84       0.300   6.267 -20.301  1.00 81.94           C
ATOM   1051 1HB  ASP A  84      -0.550   6.898 -20.560  1.00 81.94           H
ATOM   1052 2HB  ASP A  84       1.138   6.930 -20.087  1.00 81.94           H
ATOM   1053  CG  ASP A  84       0.648   5.360 -21.483  1.00 81.94           C
ATOM   1054  OD1 ASP A  84       1.264   4.303 -21.226  1.00 81.94           O
ATOM   1055  OD2 ASP A  84       0.290   5.745 -22.617  1.00 81.94           O
ATOM   1056  HN  ASP A  84      -1.593   4.665 -20.197  1.00 81.94           H
ATOM   1057  N   MET A  85      -1.555   6.886 -17.872  1.00 85.98           N
ATOM   1058  CA  MET A  85      -1.962   7.838 -16.852  1.00 85.98           C
ATOM   1059  C   MET A  85      -1.881   7.215 -15.457  1.00 85.98           C
ATOM   1060  O   MET A  85      -1.353   7.826 -14.530  1.00 85.98           O
ATOM   1061  HA  MET A  85      -1.259   8.667 -16.928  1.00 85.98           H
ATOM   1062  CB  MET A  85      -3.396   8.297 -17.124  1.00 85.98           C
ATOM   1063 1HB  MET A  85      -3.491   8.608 -18.165  1.00 85.98           H
ATOM   1064 2HB  MET A  85      -4.082   7.463 -16.978  1.00 85.98           H
ATOM   1065  CG  MET A  85      -3.786   9.454 -16.202  1.00 85.98           C
ATOM   1066 1HG  MET A  85      -4.852   9.659 -16.294  1.00 85.98           H
ATOM   1067 2HG  MET A  85      -3.602   9.179 -15.163  1.00 85.98           H
ATOM   1068  SD  MET A  85      -2.846  10.912 -16.622  1.00 85.98           S
ATOM   1069  CE  MET A  85      -3.408  12.022 -15.342  1.00 85.98           C
ATOM   1070 1HE  MET A  85      -4.487  12.152 -15.422  1.00 85.98           H
ATOM   1071 2HE  MET A  85      -3.164  11.604 -14.366  1.00 85.98           H
ATOM   1072 3HE  MET A  85      -2.916  12.988 -15.457  1.00 85.98           H
ATOM   1073  HN  MET A  85      -2.271   6.632 -18.523  1.00 85.98           H
ATOM   1074  N   PHE A  86      -2.412   6.005 -15.353  1.00 89.66           N
ATOM   1075  CA  PHE A  86      -2.450   5.313 -14.076  1.00 89.66           C
ATOM   1076  C   PHE A  86      -1.042   4.920 -13.623  1.00 89.66           C
ATOM   1077  O   PHE A  86      -0.717   5.018 -12.441  1.00 89.66           O
ATOM   1078  HA  PHE A  86      -2.886   5.998 -13.349  1.00 89.66           H
ATOM   1079  CB  PHE A  86      -3.280   4.043 -14.280  1.00 89.66           C
ATOM   1080 1HB  PHE A  86      -2.865   3.481 -15.117  1.00 89.66           H
ATOM   1081 2HB  PHE A  86      -3.186   3.414 -13.395  1.00 89.66           H
ATOM   1082  CG  PHE A  86      -4.763   4.306 -14.546  1.00 89.66           C
ATOM   1083  CD1 PHE A  86      -5.417   5.277 -13.855  1.00 89.66           C
ATOM   1084  HD1 PHE A  86      -4.884   5.869 -13.111  1.00 89.66           H
ATOM   1085  CD2 PHE A  86      -5.429   3.567 -15.475  1.00 89.66           C
ATOM   1086  HD2 PHE A  86      -4.905   2.789 -16.029  1.00 89.66           H
ATOM   1087  CE1 PHE A  86      -6.794   5.521 -14.102  1.00 89.66           C
ATOM   1088  HE1 PHE A  86      -7.318   6.300 -13.547  1.00 89.66           H
ATOM   1089  CE2 PHE A  86      -6.806   3.811 -15.722  1.00 89.66           C
ATOM   1090  HE2 PHE A  86      -7.339   3.219 -16.466  1.00 89.66           H
ATOM   1091  CZ  PHE A  86      -7.459   4.783 -15.030  1.00 89.66           C
ATOM   1092  HZ  PHE A  86      -8.516   4.970 -15.220  1.00 89.66           H
ATOM   1093  HN  PHE A  86      -2.811   5.502 -16.119  1.00 89.66           H
ATOM   1094  N   LEU A  87      -0.245   4.484 -14.588  1.00 85.90           N
ATOM   1095  CA  LEU A  87       1.101   4.023 -14.295  1.00 85.90           C
ATOM   1096  C   LEU A  87       1.941   5.199 -13.793  1.00 85.90           C
ATOM   1097  O   LEU A  87       2.804   5.028 -12.933  1.00 85.90           O
ATOM   1098  HA  LEU A  87       1.026   3.286 -13.495  1.00 85.90           H
ATOM   1099  CB  LEU A  87       1.700   3.313 -15.510  1.00 85.90           C
ATOM   1100 1HB  LEU A  87       1.586   3.962 -16.378  1.00 85.90           H
ATOM   1101 2HB  LEU A  87       2.771   3.190 -15.343  1.00 85.90           H
ATOM   1102  CG  LEU A  87       1.105   1.944 -15.849  1.00 85.90           C
ATOM   1103  HG  LEU A  87       0.032   2.065 -15.992  1.00 85.90           H
ATOM   1104  CD1 LEU A  87       1.679   1.407 -17.161  1.00 85.90           C
ATOM   1105 1HD1 LEU A  87       1.446   2.099 -17.970  1.00 85.90           H
ATOM   1106 2HD1 LEU A  87       2.760   1.305 -17.071  1.00 85.90           H
ATOM   1107 3HD1 LEU A  87       1.239   0.433 -17.378  1.00 85.90           H
ATOM   1108  CD2 LEU A  87       1.299   0.961 -14.693  1.00 85.90           C
ATOM   1109 1HD2 LEU A  87       2.364   0.839 -14.494  1.00 85.90           H
ATOM   1110 2HD2 LEU A  87       0.805   1.346 -13.801  1.00 85.90           H
ATOM   1111 3HD2 LEU A  87       0.867  -0.004 -14.960  1.00 85.90           H
ATOM   1112  HN  LEU A  87      -0.505   4.444 -15.553  1.00 85.90           H
ATOM   1113  N   LEU A  88       1.659   6.367 -14.351  1.00 89.79           N
ATOM   1114  CA  LEU A  88       2.357   7.576 -13.950  1.00 89.79           C
ATOM   1115  C   LEU A  88       1.987   7.918 -12.505  1.00 89.79           C
ATOM   1116  O   LEU A  88       2.862   8.174 -11.680  1.00 89.79           O
ATOM   1117  HA  LEU A  88       3.426   7.366 -13.992  1.00 89.79           H
ATOM   1118  CB  LEU A  88       2.080   8.709 -14.941  1.00 89.79           C
ATOM   1119 1HB  LEU A  88       2.448   8.406 -15.921  1.00 89.79           H
ATOM   1120 2HB  LEU A  88       1.000   8.831 -15.029  1.00 89.79           H
ATOM   1121  CG  LEU A  88       2.692  10.067 -14.594  1.00 89.79           C
ATOM   1122  HG  LEU A  88       2.342  10.358 -13.604  1.00 89.79           H
ATOM   1123  CD1 LEU A  88       4.218   9.980 -14.526  1.00 89.79           C
ATOM   1124 1HD1 LEU A  88       4.507   9.261 -13.760  1.00 89.79           H
ATOM   1125 2HD1 LEU A  88       4.607   9.657 -15.492  1.00 89.79           H
ATOM   1126 3HD1 LEU A  88       4.628  10.959 -14.279  1.00 89.79           H
ATOM   1127  CD2 LEU A  88       2.223  11.146 -15.573  1.00 89.79           C
ATOM   1128 1HD2 LEU A  88       2.525  10.874 -16.585  1.00 89.79           H
ATOM   1129 2HD2 LEU A  88       1.137  11.230 -15.528  1.00 89.79           H
ATOM   1130 3HD2 LEU A  88       2.673  12.101 -15.305  1.00 89.79           H
ATOM   1131  HN  LEU A  88       0.970   6.494 -15.064  1.00 89.79           H
ATOM   1132  N   ASN A  89       0.688   7.912 -12.244  1.00 91.07           N
ATOM   1133  CA  ASN A  89       0.187   8.277 -10.930  1.00 91.07           C
ATOM   1134  C   ASN A  89       0.653   7.241  -9.905  1.00 91.07           C
ATOM   1135  O   ASN A  89       0.881   7.572  -8.743  1.00 91.07           O
ATOM   1136  HA  ASN A  89       0.594   9.270 -10.734  1.00 91.07           H
ATOM   1137  CB  ASN A  89      -1.343   8.306 -10.912  1.00 91.07           C
ATOM   1138 1HB  ASN A  89      -1.733   7.473 -11.497  1.00 91.07           H
ATOM   1139 2HB  ASN A  89      -1.700   8.173  -9.891  1.00 91.07           H
ATOM   1140  CG  ASN A  89      -1.873   9.625 -11.477  1.00 91.07           C
ATOM   1141  OD1 ASN A  89      -2.074  10.598 -10.768  1.00 91.07           O
ATOM   1142  ND2 ASN A  89      -2.089   9.604 -12.789  1.00 91.07           N
ATOM   1143 1HD2 ASN A  89      -1.904   8.773 -13.313  1.00 91.07           H
ATOM   1144 2HD2 ASN A  89      -2.436  10.420 -13.252  1.00 91.07           H
ATOM   1145  HN  ASN A  89      -0.016   7.663 -12.910  1.00 91.07           H
ATOM   1146  N   LEU A  90       0.779   6.008 -10.373  1.00 89.98           N
ATOM   1147  CA  LEU A  90       1.247   4.929  -9.521  1.00 89.98           C
ATOM   1148  C   LEU A  90       2.680   5.225  -9.071  1.00 89.98           C
ATOM   1149  O   LEU A  90       3.014   5.051  -7.900  1.00 89.98           O
ATOM   1150  HA  LEU A  90       0.606   4.907  -8.640  1.00 89.98           H
ATOM   1151  CB  LEU A  90       1.091   3.581 -10.228  1.00 89.98           C
ATOM   1152 1HB  LEU A  90       0.052   3.475 -10.539  1.00 89.98           H
ATOM   1153 2HB  LEU A  90       1.695   3.597 -11.136  1.00 89.98           H
ATOM   1154  CG  LEU A  90       1.479   2.346  -9.413  1.00 89.98           C
ATOM   1155  HG  LEU A  90       2.495   2.487  -9.042  1.00 89.98           H
ATOM   1156  CD1 LEU A  90       0.571   2.188  -8.192  1.00 89.98           C
ATOM   1157 1HD1 LEU A  90       0.659   3.069  -7.556  1.00 89.98           H
ATOM   1158 2HD1 LEU A  90      -0.463   2.079  -8.520  1.00 89.98           H
ATOM   1159 3HD1 LEU A  90       0.868   1.303  -7.630  1.00 89.98           H
ATOM   1160  CD2 LEU A  90       1.488   1.091 -10.288  1.00 89.98           C
ATOM   1161 1HD2 LEU A  90       0.494   0.935 -10.708  1.00 89.98           H
ATOM   1162 2HD2 LEU A  90       2.208   1.217 -11.096  1.00 89.98           H
ATOM   1163 3HD2 LEU A  90       1.767   0.229  -9.683  1.00 89.98           H
ATOM   1164  HN  LEU A  90       0.569   5.743 -11.314  1.00 89.98           H
ATOM   1165  N   ALA A  91       3.486   5.666 -10.024  1.00 93.27           N
ATOM   1166  CA  ALA A  91       4.884   5.954  -9.749  1.00 93.27           C
ATOM   1167  C   ALA A  91       4.975   7.127  -8.772  1.00 93.27           C
ATOM   1168  O   ALA A  91       5.835   7.141  -7.892  1.00 93.27           O
ATOM   1169  HA  ALA A  91       5.319   5.069  -9.283  1.00 93.27           H
ATOM   1170  CB  ALA A  91       5.617   6.230 -11.063  1.00 93.27           C
ATOM   1171 1HB  ALA A  91       5.547   5.356 -11.709  1.00 93.27           H
ATOM   1172 2HB  ALA A  91       5.161   7.087 -11.560  1.00 93.27           H
ATOM   1173 3HB  ALA A  91       6.665   6.446 -10.856  1.00 93.27           H
ATOM   1174  HN  ALA A  91       3.200   5.827 -10.969  1.00 93.27           H
ATOM   1175  N   ILE A  92       4.077   8.084  -8.959  1.00 92.07           N
ATOM   1176  CA  ILE A  92       4.036   9.251  -8.096  1.00 92.07           C
ATOM   1177  C   ILE A  92       3.685   8.815  -6.672  1.00 92.07           C
ATOM   1178  O   ILE A  92       4.316   9.253  -5.711  1.00 92.07           O
ATOM   1179  HA  ILE A  92       5.035   9.687  -8.087  1.00 92.07           H
ATOM   1180  CB  ILE A  92       3.087  10.307  -8.667  1.00 92.07           C
ATOM   1181  HB  ILE A  92       2.141   9.822  -8.905  1.00 92.07           H
ATOM   1182  CG1 ILE A  92       3.637  10.890  -9.970  1.00 92.07           C
ATOM   1183 1HG1 ILE A  92       4.487  11.537  -9.753  1.00 92.07           H
ATOM   1184 2HG1 ILE A  92       4.003  10.085 -10.607  1.00 92.07           H
ATOM   1185  CG2 ILE A  92       2.790  11.394  -7.632  1.00 92.07           C
ATOM   1186 1HG2 ILE A  92       2.325  10.944  -6.755  1.00 92.07           H
ATOM   1187 2HG2 ILE A  92       3.721  11.882  -7.340  1.00 92.07           H
ATOM   1188 3HG2 ILE A  92       2.114  12.132  -8.064  1.00 92.07           H
ATOM   1189  CD1 ILE A  92       2.560  11.685 -10.712  1.00 92.07           C
ATOM   1190 1HD1 ILE A  92       1.722  11.029 -10.948  1.00 92.07           H
ATOM   1191 2HD1 ILE A  92       2.214  12.504 -10.081  1.00 92.07           H
ATOM   1192 3HD1 ILE A  92       2.977  12.088 -11.634  1.00 92.07           H
ATOM   1193  HN  ILE A  92       3.388   8.069  -9.684  1.00 92.07           H
ATOM   1194  N   ALA A  93       2.680   7.957  -6.581  1.00 93.66           N
ATOM   1195  CA  ALA A  93       2.189   7.514  -5.287  1.00 93.66           C
ATOM   1196  C   ALA A  93       3.312   6.792  -4.540  1.00 93.66           C
ATOM   1197  O   ALA A  93       3.564   7.073  -3.369  1.00 93.66           O
ATOM   1198  HA  ALA A  93       1.898   8.399  -4.721  1.00 93.66           H
ATOM   1199  CB  ALA A  93       0.957   6.628  -5.484  1.00 93.66           C
ATOM   1200 1HB  ALA A  93       0.178   7.196  -5.993  1.00 93.66           H
ATOM   1201 2HB  ALA A  93       1.226   5.761  -6.087  1.00 93.66           H
ATOM   1202 3HB  ALA A  93       0.589   6.296  -4.513  1.00 93.66           H
ATOM   1203  HN  ALA A  93       2.204   7.568  -7.369  1.00 93.66           H
ATOM   1204  N   ASP A  94       3.957   5.877  -5.248  1.00 91.09           N
ATOM   1205  CA  ASP A  94       5.022   5.085  -4.654  1.00 91.09           C
ATOM   1206  C   ASP A  94       6.117   6.019  -4.134  1.00 91.09           C
ATOM   1207  O   ASP A  94       6.648   5.812  -3.045  1.00 91.09           O
ATOM   1208  HA  ASP A  94       4.545   4.517  -3.856  1.00 91.09           H
ATOM   1209  CB  ASP A  94       5.651   4.147  -5.686  1.00 91.09           C
ATOM   1210 1HB  ASP A  94       5.772   4.672  -6.634  1.00 91.09           H
ATOM   1211 2HB  ASP A  94       6.647   3.852  -5.355  1.00 91.09           H
ATOM   1212  CG  ASP A  94       4.787   2.901  -5.894  1.00 91.09           C
ATOM   1213  OD1 ASP A  94       4.058   2.552  -4.941  1.00 91.09           O
ATOM   1214  OD2 ASP A  94       4.876   2.327  -7.000  1.00 91.09           O
ATOM   1215  HN  ASP A  94       3.764   5.673  -6.207  1.00 91.09           H
ATOM   1216  N   LEU A  95       6.421   7.027  -4.938  1.00 91.21           N
ATOM   1217  CA  LEU A  95       7.495   7.949  -4.609  1.00 91.21           C
ATOM   1218  C   LEU A  95       7.159   8.672  -3.304  1.00 91.21           C
ATOM   1219  O   LEU A  95       8.020   8.837  -2.441  1.00 91.21           O
ATOM   1220  HA  LEU A  95       8.397   7.357  -4.453  1.00 91.21           H
ATOM   1221  CB  LEU A  95       7.770   8.892  -5.782  1.00 91.21           C
ATOM   1222 1HB  LEU A  95       7.892   8.293  -6.684  1.00 91.21           H
ATOM   1223 2HB  LEU A  95       6.891   9.519  -5.932  1.00 91.21           H
ATOM   1224  CG  LEU A  95       8.992   9.802  -5.639  1.00 91.21           C
ATOM   1225  HG  LEU A  95       8.910  10.338  -4.693  1.00 91.21           H
ATOM   1226  CD1 LEU A  95      10.282   8.982  -5.583  1.00 91.21           C
ATOM   1227 1HD1 LEU A  95      10.247   8.306  -4.728  1.00 91.21           H
ATOM   1228 2HD1 LEU A  95      10.384   8.401  -6.500  1.00 91.21           H
ATOM   1229 3HD1 LEU A  95      11.135   9.653  -5.481  1.00 91.21           H
ATOM   1230  CD2 LEU A  95       9.027  10.851  -6.751  1.00 91.21           C
ATOM   1231 1HD2 LEU A  95       9.074  10.353  -7.720  1.00 91.21           H
ATOM   1232 2HD2 LEU A  95       8.127  11.464  -6.701  1.00 91.21           H
ATOM   1233 3HD2 LEU A  95       9.906  11.484  -6.626  1.00 91.21           H
ATOM   1234  HN  LEU A  95       5.949   7.218  -5.799  1.00 91.21           H
ATOM   1235  N   LEU A  96       5.904   9.084  -3.199  1.00 87.96           N
ATOM   1236  CA  LEU A  96       5.453   9.822  -2.032  1.00 87.96           C
ATOM   1237  C   LEU A  96       5.633   8.954  -0.784  1.00 87.96           C
ATOM   1238  O   LEU A  96       6.051   9.446   0.263  1.00 87.96           O
ATOM   1239  HA  LEU A  96       6.090  10.701  -1.935  1.00 87.96           H
ATOM   1240  CB  LEU A  96       4.020  10.320  -2.233  1.00 87.96           C
ATOM   1241 1HB  LEU A  96       3.412   9.486  -2.581  1.00 87.96           H
ATOM   1242 2HB  LEU A  96       3.622  10.622  -1.264  1.00 87.96           H
ATOM   1243  CG  LEU A  96       3.846  11.485  -3.210  1.00 87.96           C
ATOM   1244  HG  LEU A  96       4.295  11.202  -4.162  1.00 87.96           H
ATOM   1245  CD1 LEU A  96       2.365  11.762  -3.473  1.00 87.96           C
ATOM   1246 1HD1 LEU A  96       1.899  10.874  -3.901  1.00 87.96           H
ATOM   1247 2HD1 LEU A  96       1.870  12.015  -2.536  1.00 87.96           H
ATOM   1248 3HD1 LEU A  96       2.270  12.594  -4.171  1.00 87.96           H
ATOM   1249  CD2 LEU A  96       4.583  12.731  -2.715  1.00 87.96           C
ATOM   1250 1HD2 LEU A  96       4.186  13.026  -1.744  1.00 87.96           H
ATOM   1251 2HD2 LEU A  96       5.646  12.510  -2.620  1.00 87.96           H
ATOM   1252 3HD2 LEU A  96       4.443  13.543  -3.428  1.00 87.96           H
ATOM   1253  HN  LEU A  96       5.202   8.921  -3.893  1.00 87.96           H
ATOM   1254  N   PHE A  97       5.308   7.679  -0.938  1.00 90.46           N
ATOM   1255  CA  PHE A  97       5.440   6.736   0.160  1.00 90.46           C
ATOM   1256  C   PHE A  97       6.902   6.594   0.588  1.00 90.46           C
ATOM   1257  O   PHE A  97       7.210   6.633   1.778  1.00 90.46           O
ATOM   1258  HA  PHE A  97       4.855   7.126   0.993  1.00 90.46           H
ATOM   1259  CB  PHE A  97       4.936   5.384  -0.349  1.00 90.46           C
ATOM   1260 1HB  PHE A  97       3.847   5.409  -0.399  1.00 90.46           H
ATOM   1261 2HB  PHE A  97       5.298   5.232  -1.366  1.00 90.46           H
ATOM   1262  CG  PHE A  97       5.365   4.195   0.513  1.00 90.46           C
ATOM   1263  CD1 PHE A  97       6.231   3.272   0.016  1.00 90.46           C
ATOM   1264  HD1 PHE A  97       6.620   3.379  -0.997  1.00 90.46           H
ATOM   1265  CD2 PHE A  97       4.881   4.061   1.777  1.00 90.46           C
ATOM   1266  HD2 PHE A  97       4.186   4.801   2.175  1.00 90.46           H
ATOM   1267  CE1 PHE A  97       6.630   2.169   0.816  1.00 90.46           C
ATOM   1268  HE1 PHE A  97       7.324   1.429   0.417  1.00 90.46           H
ATOM   1269  CE2 PHE A  97       5.279   2.958   2.577  1.00 90.46           C
ATOM   1270  HE2 PHE A  97       4.890   2.851   3.590  1.00 90.46           H
ATOM   1271  CZ  PHE A  97       6.145   2.035   2.080  1.00 90.46           C
ATOM   1272  HZ  PHE A  97       6.451   1.188   2.694  1.00 90.46           H
ATOM   1273  HN  PHE A  97       4.962   7.289  -1.791  1.00 90.46           H
ATOM   1274  N   LEU A  98       7.763   6.431  -0.405  1.00 93.14           N
ATOM   1275  CA  LEU A  98       9.150   6.086  -0.145  1.00 93.14           C
ATOM   1276  C   LEU A  98       9.794   7.187   0.701  1.00 93.14           C
ATOM   1277  O   LEU A  98      10.655   6.910   1.535  1.00 93.14           O
ATOM   1278  HA  LEU A  98       9.154   5.161   0.432  1.00 93.14           H
ATOM   1279  CB  LEU A  98       9.889   5.806  -1.455  1.00 93.14           C
ATOM   1280 1HB  LEU A  98       9.719   6.644  -2.131  1.00 93.14           H
ATOM   1281 2HB  LEU A  98      10.958   5.775  -1.247  1.00 93.14           H
ATOM   1282  CG  LEU A  98       9.501   4.516  -2.181  1.00 93.14           C
ATOM   1283  HG  LEU A  98       8.414   4.441  -2.187  1.00 93.14           H
ATOM   1284  CD1 LEU A  98       9.960   4.549  -3.640  1.00 93.14           C
ATOM   1285 1HD1 LEU A  98       9.492   5.391  -4.149  1.00 93.14           H
ATOM   1286 2HD1 LEU A  98      11.044   4.659  -3.677  1.00 93.14           H
ATOM   1287 3HD1 LEU A  98       9.672   3.620  -4.132  1.00 93.14           H
ATOM   1288  CD2 LEU A  98      10.034   3.289  -1.439  1.00 93.14           C
ATOM   1289 1HD2 LEU A  98      11.121   3.343  -1.381  1.00 93.14           H
ATOM   1290 2HD2 LEU A  98       9.617   3.262  -0.433  1.00 93.14           H
ATOM   1291 3HD2 LEU A  98       9.745   2.385  -1.977  1.00 93.14           H
ATOM   1292  HN  LEU A  98       7.527   6.530  -1.372  1.00 93.14           H
ATOM   1293  N   VAL A  99       9.352   8.412   0.457  1.00 89.96           N
ATOM   1294  CA  VAL A  99       9.909   9.560   1.150  1.00 89.96           C
ATOM   1295  C   VAL A  99       9.638   9.426   2.650  1.00 89.96           C
ATOM   1296  O   VAL A  99      10.303  10.065   3.464  1.00 89.96           O
ATOM   1297  HA  VAL A  99      10.987   9.553   0.986  1.00 89.96           H
ATOM   1298  CB  VAL A  99       9.349  10.853   0.554  1.00 89.96           C
ATOM   1299  HB  VAL A  99       8.261  10.791   0.580  1.00 89.96           H
ATOM   1300  CG1 VAL A  99       9.769  12.067   1.385  1.00 89.96           C
ATOM   1301 1HG1 VAL A  99       9.393  11.959   2.403  1.00 89.96           H
ATOM   1302 2HG1 VAL A  99      10.857  12.135   1.406  1.00 89.96           H
ATOM   1303 3HG1 VAL A  99       9.357  12.973   0.940  1.00 89.96           H
ATOM   1304  CG2 VAL A  99       9.775  11.014  -0.906  1.00 89.96           C
ATOM   1305 1HG2 VAL A  99      10.863  11.045  -0.966  1.00 89.96           H
ATOM   1306 2HG2 VAL A  99       9.403  10.171  -1.488  1.00 89.96           H
ATOM   1307 3HG2 VAL A  99       9.363  11.941  -1.305  1.00 89.96           H
ATOM   1308  HN  VAL A  99       8.629   8.624  -0.200  1.00 89.96           H
ATOM   1309  N   THR A 100       8.660   8.592   2.969  1.00 89.56           N
ATOM   1310  CA  THR A 100       8.269   8.392   4.355  1.00 89.56           C
ATOM   1311  C   THR A 100       9.191   7.374   5.027  1.00 89.56           C
ATOM   1312  O   THR A 100       9.334   7.371   6.249  1.00 89.56           O
ATOM   1313  HA  THR A 100       8.393   9.336   4.886  1.00 89.56           H
ATOM   1314  CB  THR A 100       6.795   7.985   4.376  1.00 89.56           C
ATOM   1315  HB  THR A 100       6.375   8.094   5.376  1.00 89.56           H
ATOM   1316  OG1 THR A 100       6.793   6.660   3.850  1.00 89.56           O
ATOM   1317  HG1 THR A 100       6.728   6.688   2.853  1.00 89.56           H
ATOM   1318  CG2 THR A 100       5.952   8.782   3.379  1.00 89.56           C
ATOM   1319 1HG2 THR A 100       6.331   8.618   2.370  1.00 89.56           H
ATOM   1320 2HG2 THR A 100       6.010   9.843   3.621  1.00 89.56           H
ATOM   1321 3HG2 THR A 100       4.914   8.453   3.435  1.00 89.56           H
ATOM   1322  HN  THR A 100       8.139   8.059   2.303  1.00 89.56           H
ATOM   1323  N   LEU A 101       9.794   6.532   4.200  1.00 91.92           N
ATOM   1324  CA  LEU A 101      10.504   5.369   4.703  1.00 91.92           C
ATOM   1325  C   LEU A 101      11.664   5.828   5.589  1.00 91.92           C
ATOM   1326  O   LEU A 101      11.930   5.229   6.630  1.00 91.92           O
ATOM   1327  HA  LEU A 101       9.806   4.799   5.316  1.00 91.92           H
ATOM   1328  CB  LEU A 101      10.934   4.463   3.547  1.00 91.92           C
ATOM   1329 1HB  LEU A 101      11.397   5.082   2.779  1.00 91.92           H
ATOM   1330 2HB  LEU A 101      11.703   3.782   3.912  1.00 91.92           H
ATOM   1331  CG  LEU A 101       9.825   3.634   2.896  1.00 91.92           C
ATOM   1332  HG  LEU A 101       9.101   4.319   2.456  1.00 91.92           H
ATOM   1333  CD1 LEU A 101      10.380   2.772   1.760  1.00 91.92           C
ATOM   1334 1HD1 LEU A 101      10.828   3.414   1.002  1.00 91.92           H
ATOM   1335 2HD1 LEU A 101      11.137   2.094   2.155  1.00 91.92           H
ATOM   1336 3HD1 LEU A 101       9.571   2.193   1.315  1.00 91.92           H
ATOM   1337  CD2 LEU A 101       9.081   2.799   3.939  1.00 91.92           C
ATOM   1338 1HD2 LEU A 101       9.780   2.122   4.429  1.00 91.92           H
ATOM   1339 2HD2 LEU A 101       8.633   3.459   4.682  1.00 91.92           H
ATOM   1340 3HD2 LEU A 101       8.298   2.220   3.449  1.00 91.92           H
ATOM   1341  HN  LEU A 101       9.802   6.635   3.206  1.00 91.92           H
ATOM   1342  N   PRO A 102      12.373   6.894   5.194  1.00 93.83           N
ATOM   1343  CA  PRO A 102      13.519   7.370   5.974  1.00 93.83           C
ATOM   1344  C   PRO A 102      13.164   7.607   7.433  1.00 93.83           C
ATOM   1345  O   PRO A 102      13.934   7.258   8.327  1.00 93.83           O
ATOM   1346  HA  PRO A 102      14.301   6.611   5.990  1.00 93.83           H
ATOM   1347  CB  PRO A 102      13.923   8.666   5.270  1.00 93.83           C
ATOM   1348 1HB  PRO A 102      13.431   9.533   5.711  1.00 93.83           H
ATOM   1349 2HB  PRO A 102      14.997   8.842   5.338  1.00 93.83           H
ATOM   1350  CG  PRO A 102      13.480   8.439   3.829  1.00 93.83           C
ATOM   1351 1HG  PRO A 102      13.373   9.378   3.286  1.00 93.83           H
ATOM   1352 2HG  PRO A 102      14.204   7.843   3.273  1.00 93.83           H
ATOM   1353  CD  PRO A 102      12.152   7.719   3.993  1.00 93.83           C
ATOM   1354 1HD  PRO A 102      11.327   8.418   4.134  1.00 93.83           H
ATOM   1355 2HD  PRO A 102      11.908   7.116   3.118  1.00 93.83           H
ATOM   1356  N   PHE A 103      11.997   8.200   7.636  1.00 91.95           N
ATOM   1357  CA  PHE A 103      11.557   8.546   8.977  1.00 91.95           C
ATOM   1358  C   PHE A 103      11.299   7.289   9.811  1.00 91.95           C
ATOM   1359  O   PHE A 103      11.659   7.234  10.986  1.00 91.95           O
ATOM   1360  HA  PHE A 103      12.354   9.128   9.439  1.00 91.95           H
ATOM   1361  CB  PHE A 103      10.248   9.325   8.832  1.00 91.95           C
ATOM   1362 1HB  PHE A 103       9.543   8.725   8.257  1.00 91.95           H
ATOM   1363 2HB  PHE A 103       9.812   9.470   9.820  1.00 91.95           H
ATOM   1364  CG  PHE A 103      10.407  10.688   8.156  1.00 91.95           C
ATOM   1365  CD1 PHE A 103      10.687  11.789   8.903  1.00 91.95           C
ATOM   1366  HD1 PHE A 103      10.799  11.700   9.983  1.00 91.95           H
ATOM   1367  CD2 PHE A 103      10.268  10.798   6.807  1.00 91.95           C
ATOM   1368  HD2 PHE A 103      10.043   9.916   6.208  1.00 91.95           H
ATOM   1369  CE1 PHE A 103      10.835  13.054   8.275  1.00 91.95           C
ATOM   1370  HE1 PHE A 103      11.059  13.937   8.874  1.00 91.95           H
ATOM   1371  CE2 PHE A 103      10.416  12.064   6.180  1.00 91.95           C
ATOM   1372  HE2 PHE A 103      10.304  12.152   5.099  1.00 91.95           H
ATOM   1373  CZ  PHE A 103      10.696  13.165   6.927  1.00 91.95           C
ATOM   1374  HZ  PHE A 103      10.809  14.136   6.445  1.00 91.95           H
ATOM   1375  HN  PHE A 103      11.359   8.443   6.906  1.00 91.95           H
ATOM   1376  N   TRP A 104      10.677   6.310   9.170  1.00 86.21           N
ATOM   1377  CA  TRP A 104      10.318   5.079   9.853  1.00 86.21           C
ATOM   1378  C   TRP A 104      11.608   4.318  10.167  1.00 86.21           C
ATOM   1379  O   TRP A 104      11.692   3.623  11.178  1.00 86.21           O
ATOM   1380  HA  TRP A 104       9.808   5.347  10.778  1.00 86.21           H
ATOM   1381  CB  TRP A 104       9.328   4.260   9.021  1.00 86.21           C
ATOM   1382 1HB  TRP A 104       9.751   4.096   8.030  1.00 86.21           H
ATOM   1383 2HB  TRP A 104       9.207   3.279   9.482  1.00 86.21           H
ATOM   1384  CG  TRP A 104       7.952   4.911   8.872  1.00 86.21           C
ATOM   1385  CD1 TRP A 104       7.372   5.368   7.753  1.00 86.21           C
ATOM   1386  HD1 TRP A 104       7.831   5.330   6.765  1.00 86.21           H
ATOM   1387  CD2 TRP A 104       7.000   5.162   9.927  1.00 86.21           C
ATOM   1388  NE1 TRP A 104       6.122   5.892   8.009  1.00 86.21           N
ATOM   1389  HE1 TRP A 104       5.498   6.292   7.337  1.00 86.21           H
ATOM   1390  CE2 TRP A 104       5.888   5.763   9.373  1.00 86.21           C
ATOM   1391  CE3 TRP A 104       7.076   4.889  11.304  1.00 86.21           C
ATOM   1392  HE3 TRP A 104       7.943   4.415  11.766  1.00 86.21           H
ATOM   1393  CZ2 TRP A 104       4.769   6.142  10.123  1.00 86.21           C
ATOM   1394  HZ2 TRP A 104       3.902   6.616   9.662  1.00 86.21           H
ATOM   1395  CZ3 TRP A 104       5.949   5.275  12.040  1.00 86.21           C
ATOM   1396  HZ3 TRP A 104       5.956   5.086  13.113  1.00 86.21           H
ATOM   1397  CH2 TRP A 104       4.822   5.881  11.497  1.00 86.21           C
ATOM   1398  HH2 TRP A 104       3.983   6.151  12.139  1.00 86.21           H
ATOM   1399  HN  TRP A 104      10.420   6.349   8.204  1.00 86.21           H
ATOM   1400  N   ALA A 105      12.580   4.476   9.281  1.00 93.99           N
ATOM   1401  CA  ALA A 105      13.865   3.821   9.456  1.00 93.99           C
ATOM   1402  C   ALA A 105      14.519   4.325  10.744  1.00 93.99           C
ATOM   1403  O   ALA A 105      15.015   3.533  11.544  1.00 93.99           O
ATOM   1404  HA  ALA A 105      13.682   2.750   9.547  1.00 93.99           H
ATOM   1405  CB  ALA A 105      14.738   4.070   8.224  1.00 93.99           C
ATOM   1406 1HB  ALA A 105      14.242   3.667   7.341  1.00 93.99           H
ATOM   1407 2HB  ALA A 105      14.891   5.141   8.098  1.00 93.99           H
ATOM   1408 3HB  ALA A 105      15.701   3.578   8.356  1.00 93.99           H
ATOM   1409  HN  ALA A 105      12.501   5.039   8.458  1.00 93.99           H
ATOM   1410  N   ILE A 106      14.498   5.640  10.905  1.00 90.82           N
ATOM   1411  CA  ILE A 106      15.105   6.261  12.071  1.00 90.82           C
ATOM   1412  C   ILE A 106      14.327   5.853  13.323  1.00 90.82           C
ATOM   1413  O   ILE A 106      14.922   5.524  14.348  1.00 90.82           O
ATOM   1414  HA  ILE A 106      16.121   5.876  12.155  1.00 90.82           H
ATOM   1415  CB  ILE A 106      15.209   7.775  11.877  1.00 90.82           C
ATOM   1416  HB  ILE A 106      14.235   8.147  11.559  1.00 90.82           H
ATOM   1417  CG1 ILE A 106      16.208   8.119  10.770  1.00 90.82           C
ATOM   1418 1HG1 ILE A 106      17.225   7.969  11.134  1.00 90.82           H
ATOM   1419 2HG1 ILE A 106      16.068   7.443   9.927  1.00 90.82           H
ATOM   1420  CG2 ILE A 106      15.551   8.474  13.195  1.00 90.82           C
ATOM   1421 1HG2 ILE A 106      14.772   8.268  13.928  1.00 90.82           H
ATOM   1422 2HG2 ILE A 106      16.506   8.102  13.566  1.00 90.82           H
ATOM   1423 3HG2 ILE A 106      15.620   9.549  13.029  1.00 90.82           H
ATOM   1424  CD1 ILE A 106      16.035   9.566  10.305  1.00 90.82           C
ATOM   1425 1HD1 ILE A 106      15.025   9.706   9.921  1.00 90.82           H
ATOM   1426 2HD1 ILE A 106      16.199  10.240  11.146  1.00 90.82           H
ATOM   1427 3HD1 ILE A 106      16.757   9.784   9.518  1.00 90.82           H
ATOM   1428  HN  ILE A 106      14.078   6.276  10.258  1.00 90.82           H
ATOM   1429  N   ALA A 107      13.008   5.888  13.200  1.00 91.94           N
ATOM   1430  CA  ALA A 107      12.142   5.608  14.332  1.00 91.94           C
ATOM   1431  C   ALA A 107      12.375   4.171  14.803  1.00 91.94           C
ATOM   1432  O   ALA A 107      12.385   3.901  16.003  1.00 91.94           O
ATOM   1433  HA  ALA A 107      12.414   6.293  15.136  1.00 91.94           H
ATOM   1434  CB  ALA A 107      10.686   5.864  13.938  1.00 91.94           C
ATOM   1435 1HB  ALA A 107      10.568   6.906  13.640  1.00 91.94           H
ATOM   1436 2HB  ALA A 107      10.416   5.215  13.105  1.00 91.94           H
ATOM   1437 3HB  ALA A 107      10.037   5.654  14.788  1.00 91.94           H
ATOM   1438  HN  ALA A 107      12.532   6.103  12.347  1.00 91.94           H
ATOM   1439  N   ALA A 108      12.556   3.286  13.833  1.00 91.36           N
ATOM   1440  CA  ALA A 108      12.731   1.875  14.131  1.00 91.36           C
ATOM   1441  C   ALA A 108      14.113   1.656  14.751  1.00 91.36           C
ATOM   1442  O   ALA A 108      14.301   0.739  15.548  1.00 91.36           O
ATOM   1443  HA  ALA A 108      11.968   1.592  14.856  1.00 91.36           H
ATOM   1444  CB  ALA A 108      12.528   1.055  12.855  1.00 91.36           C
ATOM   1445 1HB  ALA A 108      11.522   1.224  12.471  1.00 91.36           H
ATOM   1446 2HB  ALA A 108      13.258   1.362  12.106  1.00 91.36           H
ATOM   1447 3HB  ALA A 108      12.659  -0.003  13.079  1.00 91.36           H
ATOM   1448  HN  ALA A 108      12.585   3.520  12.861  1.00 91.36           H
ATOM   1449  N   ALA A 109      15.044   2.514  14.360  1.00 90.08           N
ATOM   1450  CA  ALA A 109      16.426   2.363  14.783  1.00 90.08           C
ATOM   1451  C   ALA A 109      16.532   2.661  16.280  1.00 90.08           C
ATOM   1452  O   ALA A 109      17.344   2.059  16.981  1.00 90.08           O
ATOM   1453  HA  ALA A 109      16.715   1.327  14.607  1.00 90.08           H
ATOM   1454  CB  ALA A 109      17.320   3.276  13.942  1.00 90.08           C
ATOM   1455 1HB  ALA A 109      17.231   3.003  12.891  1.00 90.08           H
ATOM   1456 2HB  ALA A 109      17.011   4.312  14.077  1.00 90.08           H
ATOM   1457 3HB  ALA A 109      18.357   3.162  14.260  1.00 90.08           H
ATOM   1458  HN  ALA A 109      14.867   3.300  13.767  1.00 90.08           H
ATOM   1459  N   ASP A 110      15.699   3.590  16.727  1.00 80.71           N
ATOM   1460  CA  ASP A 110      15.792   4.085  18.090  1.00 80.71           C
ATOM   1461  C   ASP A 110      14.398   4.488  18.577  1.00 80.71           C
ATOM   1462  O   ASP A 110      13.679   3.674  19.154  1.00 80.71           O
ATOM   1463  HA  ASP A 110      16.213   3.262  18.666  1.00 80.71           H
ATOM   1464  CB  ASP A 110      16.694   5.318  18.168  1.00 80.71           C
ATOM   1465 1HB  ASP A 110      17.654   5.102  17.698  1.00 80.71           H
ATOM   1466 2HB  ASP A 110      16.244   6.139  17.609  1.00 80.71           H
ATOM   1467  CG  ASP A 110      16.917   5.744  19.620  1.00 80.71           C
ATOM   1468  OD1 ASP A 110      16.563   4.938  20.508  1.00 80.71           O
ATOM   1469  OD2 ASP A 110      17.436   6.865  19.810  1.00 80.71           O
ATOM   1470  HN  ASP A 110      14.974   4.002  16.176  1.00 80.71           H
ATOM   1471  N   GLN A 111      14.059   5.744  18.327  1.00 83.79           N
ATOM   1472  CA  GLN A 111      12.771   6.269  18.748  1.00 83.79           C
ATOM   1473  C   GLN A 111      12.321   7.388  17.806  1.00 83.79           C
ATOM   1474  O   GLN A 111      13.091   7.839  16.959  1.00 83.79           O
ATOM   1475  HA  GLN A 111      12.080   5.429  18.681  1.00 83.79           H
ATOM   1476  CB  GLN A 111      12.826   6.760  20.196  1.00 83.79           C
ATOM   1477 1HB  GLN A 111      11.857   7.170  20.481  1.00 83.79           H
ATOM   1478 2HB  GLN A 111      13.024   5.919  20.861  1.00 83.79           H
ATOM   1479  CG  GLN A 111      13.910   7.825  20.374  1.00 83.79           C
ATOM   1480 1HG  GLN A 111      14.882   7.405  20.118  1.00 83.79           H
ATOM   1481 2HG  GLN A 111      13.728   8.651  19.687  1.00 83.79           H
ATOM   1482  CD  GLN A 111      13.935   8.346  21.812  1.00 83.79           C
ATOM   1483  OE1 GLN A 111      12.945   8.327  22.524  1.00 83.79           O
ATOM   1484  NE2 GLN A 111      15.120   8.811  22.198  1.00 83.79           N
ATOM   1485 1HE2 GLN A 111      15.893   8.798  21.563  1.00 83.79           H
ATOM   1486 2HE2 GLN A 111      15.238   9.174  23.122  1.00 83.79           H
ATOM   1487  HN  GLN A 111      14.646   6.397  17.848  1.00 83.79           H
ATOM   1488  N   TRP A 112      11.076   7.805  17.987  1.00 89.08           N
ATOM   1489  CA  TRP A 112      10.531   8.897  17.198  1.00 89.08           C
ATOM   1490  C   TRP A 112      11.160  10.200  17.697  1.00 89.08           C
ATOM   1491  O   TRP A 112      10.930  10.608  18.834  1.00 89.08           O
ATOM   1492  HA  TRP A 112      10.805   8.726  16.157  1.00 89.08           H
ATOM   1493  CB  TRP A 112       9.003   8.908  17.261  1.00 89.08           C
ATOM   1494 1HB  TRP A 112       8.631   7.917  17.001  1.00 89.08           H
ATOM   1495 2HB  TRP A 112       8.692   9.106  18.287  1.00 89.08           H
ATOM   1496  CG  TRP A 112       8.350   9.940  16.338  1.00 89.08           C
ATOM   1497  CD1 TRP A 112       7.932  11.175  16.646  1.00 89.08           C
ATOM   1498  HD1 TRP A 112       8.010  11.619  17.639  1.00 89.08           H
ATOM   1499  CD2 TRP A 112       8.055   9.773  14.935  1.00 89.08           C
ATOM   1500  NE1 TRP A 112       7.392  11.815  15.549  1.00 89.08           N
ATOM   1501  HE1 TRP A 112       7.014  12.741  15.530  1.00 89.08           H
ATOM   1502  CE2 TRP A 112       7.469  10.935  14.476  1.00 89.08           C
ATOM   1503  CE3 TRP A 112       8.276   8.678  14.083  1.00 89.08           C
ATOM   1504  HE3 TRP A 112       8.737   7.750  14.421  1.00 89.08           H
ATOM   1505  CZ2 TRP A 112       7.055  11.113  13.150  1.00 89.08           C
ATOM   1506  HZ2 TRP A 112       6.595  12.041  12.812  1.00 89.08           H
ATOM   1507  CZ3 TRP A 112       7.857   8.871  12.761  1.00 89.08           C
ATOM   1508  HZ3 TRP A 112       8.005   8.052  12.057  1.00 89.08           H
ATOM   1509  CH2 TRP A 112       7.266  10.034  12.283  1.00 89.08           C
ATOM   1510  HH2 TRP A 112       6.967  10.107  11.237  1.00 89.08           H
ATOM   1511  HN  TRP A 112      10.446   7.410  18.655  1.00 89.08           H
ATOM   1512  N   LYS A 113      11.941  10.816  16.822  1.00 81.40           N
ATOM   1513  CA  LYS A 113      12.740  11.965  17.211  1.00 81.40           C
ATOM   1514  C   LYS A 113      12.123  13.234  16.621  1.00 81.40           C
ATOM   1515  O   LYS A 113      12.714  14.310  16.699  1.00 81.40           O
ATOM   1516  HA  LYS A 113      12.703  12.036  18.298  1.00 81.40           H
ATOM   1517  CB  LYS A 113      14.205  11.755  16.821  1.00 81.40           C
ATOM   1518 1HB  LYS A 113      14.283  11.624  15.742  1.00 81.40           H
ATOM   1519 2HB  LYS A 113      14.784  12.642  17.077  1.00 81.40           H
ATOM   1520  CG  LYS A 113      14.792  10.534  17.533  1.00 81.40           C
ATOM   1521 1HG  LYS A 113      14.661  10.638  18.610  1.00 81.40           H
ATOM   1522 2HG  LYS A 113      14.250   9.637  17.231  1.00 81.40           H
ATOM   1523  CD  LYS A 113      16.278  10.372  17.208  1.00 81.40           C
ATOM   1524 1HD  LYS A 113      16.408  10.252  16.132  1.00 81.40           H
ATOM   1525 2HD  LYS A 113      16.817  11.275  17.495  1.00 81.40           H
ATOM   1526  CE  LYS A 113      16.871   9.164  17.936  1.00 81.40           C
ATOM   1527 1HE  LYS A 113      16.737   9.279  19.012  1.00 81.40           H
ATOM   1528 2HE  LYS A 113      16.338   8.259  17.644  1.00 81.40           H
ATOM   1529  NZ  LYS A 113      18.310   9.024  17.622  1.00 81.40           N
ATOM   1530 1HZ  LYS A 113      18.689   8.226  18.121  1.00 81.40           H
ATOM   1531 2HZ  LYS A 113      18.426   8.884  16.624  1.00 81.40           H
ATOM   1532 3HZ  LYS A 113      18.801   9.864  17.905  1.00 81.40           H
ATOM   1533  HN  LYS A 113      12.031  10.543  15.864  1.00 81.40           H
ATOM   1534  N   PHE A 114      10.942  13.066  16.044  1.00 87.82           N
ATOM   1535  CA  PHE A 114      10.321  14.139  15.286  1.00 87.82           C
ATOM   1536  C   PHE A 114       9.104  14.699  16.025  1.00 87.82           C
ATOM   1537  O   PHE A 114       8.654  14.122  17.013  1.00 87.82           O
ATOM   1538  HA  PHE A 114      11.066  14.926  15.168  1.00 87.82           H
ATOM   1539  CB  PHE A 114       9.863  13.539  13.955  1.00 87.82           C
ATOM   1540 1HB  PHE A 114       9.051  12.837  14.145  1.00 87.82           H
ATOM   1541 2HB  PHE A 114       9.457  14.334  13.330  1.00 87.82           H
ATOM   1542  CG  PHE A 114      10.970  12.818  13.184  1.00 87.82           C
ATOM   1543  CD1 PHE A 114      11.909  13.536  12.511  1.00 87.82           C
ATOM   1544  HD1 PHE A 114      11.873  14.626  12.522  1.00 87.82           H
ATOM   1545  CD2 PHE A 114      11.016  11.459  13.170  1.00 87.82           C
ATOM   1546  HD2 PHE A 114      10.264  10.883  13.709  1.00 87.82           H
ATOM   1547  CE1 PHE A 114      12.937  12.867  11.795  1.00 87.82           C
ATOM   1548  HE1 PHE A 114      13.689  13.443  11.256  1.00 87.82           H
ATOM   1549  CE2 PHE A 114      12.044  10.790  12.454  1.00 87.82           C
ATOM   1550  HE2 PHE A 114      12.080   9.700  12.444  1.00 87.82           H
ATOM   1551  CZ  PHE A 114      12.982  11.508  11.782  1.00 87.82           C
ATOM   1552  HZ  PHE A 114      13.771  10.995  11.232  1.00 87.82           H
ATOM   1553  HN  PHE A 114      10.414  12.219  16.088  1.00 87.82           H
ATOM   1554  N   GLN A 115       8.606  15.817  15.516  1.00 81.06           N
ATOM   1555  CA  GLN A 115       7.472  16.481  16.136  1.00 81.06           C
ATOM   1556  C   GLN A 115       6.181  15.714  15.840  1.00 81.06           C
ATOM   1557  O   GLN A 115       6.142  14.883  14.934  1.00 81.06           O
ATOM   1558  HA  GLN A 115       7.676  16.463  17.207  1.00 81.06           H
ATOM   1559  CB  GLN A 115       7.365  17.934  15.670  1.00 81.06           C
ATOM   1560 1HB  GLN A 115       7.319  17.968  14.582  1.00 81.06           H
ATOM   1561 2HB  GLN A 115       6.439  18.372  16.042  1.00 81.06           H
ATOM   1562  CG  GLN A 115       8.558  18.756  16.162  1.00 81.06           C
ATOM   1563 1HG  GLN A 115       8.649  18.660  17.244  1.00 81.06           H
ATOM   1564 2HG  GLN A 115       9.478  18.365  15.728  1.00 81.06           H
ATOM   1565  CD  GLN A 115       8.399  20.231  15.788  1.00 81.06           C
ATOM   1566  OE1 GLN A 115       7.489  20.623  15.076  1.00 81.06           O
ATOM   1567  NE2 GLN A 115       9.332  21.025  16.306  1.00 81.06           N
ATOM   1568 1HE2 GLN A 115      10.052  20.639  16.883  1.00 81.06           H
ATOM   1569 2HE2 GLN A 115       9.314  22.007  16.119  1.00 81.06           H
ATOM   1570  HN  GLN A 115       8.963  16.266  14.697  1.00 81.06           H
ATOM   1571  N   THR A 116       5.156  16.020  16.622  1.00 87.66           N
ATOM   1572  CA  THR A 116       3.867  15.372  16.454  1.00 87.66           C
ATOM   1573  C   THR A 116       3.329  15.612  15.042  1.00 87.66           C
ATOM   1574  O   THR A 116       2.735  14.720  14.440  1.00 87.66           O
ATOM   1575  HA  THR A 116       4.006  14.297  16.565  1.00 87.66           H
ATOM   1576  CB  THR A 116       2.934  15.882  17.555  1.00 87.66           C
ATOM   1577  HB  THR A 116       2.633  16.912  17.363  1.00 87.66           H
ATOM   1578  OG1 THR A 116       3.668  15.670  18.758  1.00 87.66           O
ATOM   1579  HG1 THR A 116       3.270  16.208  19.501  1.00 87.66           H
ATOM   1580  CG2 THR A 116       1.689  15.008  17.718  1.00 87.66           C
ATOM   1581 1HG2 THR A 116       1.989  13.993  17.977  1.00 87.66           H
ATOM   1582 2HG2 THR A 116       1.129  14.995  16.783  1.00 87.66           H
ATOM   1583 3HG2 THR A 116       1.062  15.415  18.512  1.00 87.66           H
ATOM   1584  HN  THR A 116       5.197  16.696  17.358  1.00 87.66           H
ATOM   1585  N   PHE A 117       3.557  16.823  14.555  1.00 90.87           N
ATOM   1586  CA  PHE A 117       3.090  17.197  13.231  1.00 90.87           C
ATOM   1587  C   PHE A 117       3.596  16.214  12.173  1.00 90.87           C
ATOM   1588  O   PHE A 117       2.829  15.760  11.325  1.00 90.87           O
ATOM   1589  HA  PHE A 117       2.000  17.174  13.254  1.00 90.87           H
ATOM   1590  CB  PHE A 117       3.657  18.586  12.932  1.00 90.87           C
ATOM   1591 1HB  PHE A 117       3.294  19.286  13.685  1.00 90.87           H
ATOM   1592 2HB  PHE A 117       4.743  18.552  13.026  1.00 90.87           H
ATOM   1593  CG  PHE A 117       3.297  19.121  11.544  1.00 90.87           C
ATOM   1594  CD1 PHE A 117       4.237  19.151  10.562  1.00 90.87           C
ATOM   1595  HD1 PHE A 117       5.247  18.794  10.764  1.00 90.87           H
ATOM   1596  CD2 PHE A 117       2.037  19.565  11.293  1.00 90.87           C
ATOM   1597  HD2 PHE A 117       1.283  19.541  12.080  1.00 90.87           H
ATOM   1598  CE1 PHE A 117       3.903  19.646   9.274  1.00 90.87           C
ATOM   1599  HE1 PHE A 117       4.656  19.671   8.487  1.00 90.87           H
ATOM   1600  CE2 PHE A 117       1.702  20.061  10.005  1.00 90.87           C
ATOM   1601  HE2 PHE A 117       0.692  20.417   9.804  1.00 90.87           H
ATOM   1602  CZ  PHE A 117       2.642  20.091   9.023  1.00 90.87           C
ATOM   1603  HZ  PHE A 117       2.386  20.471   8.034  1.00 90.87           H
ATOM   1604  HN  PHE A 117       4.049  17.541  15.048  1.00 90.87           H
ATOM   1605  N   MET A 118       4.884  15.915  12.258  1.00 87.60           N
ATOM   1606  CA  MET A 118       5.505  15.007  11.308  1.00 87.60           C
ATOM   1607  C   MET A 118       4.919  13.599  11.432  1.00 87.60           C
ATOM   1608  O   MET A 118       4.820  12.875  10.442  1.00 87.60           O
ATOM   1609  HA  MET A 118       5.281  15.416  10.323  1.00 87.60           H
ATOM   1610  CB  MET A 118       7.013  14.957  11.561  1.00 87.60           C
ATOM   1611 1HB  MET A 118       7.202  14.787  12.621  1.00 87.60           H
ATOM   1612 2HB  MET A 118       7.448  14.116  11.021  1.00 87.60           H
ATOM   1613  CG  MET A 118       7.686  16.258  11.119  1.00 87.60           C
ATOM   1614 1HG  MET A 118       7.354  17.082  11.751  1.00 87.60           H
ATOM   1615 2HG  MET A 118       8.767  16.178  11.243  1.00 87.60           H
ATOM   1616  SD  MET A 118       7.292  16.601   9.413  1.00 87.60           S
ATOM   1617  CE  MET A 118       8.043  15.183   8.630  1.00 87.60           C
ATOM   1618 1HE  MET A 118       9.111  15.173   8.844  1.00 87.60           H
ATOM   1619 2HE  MET A 118       7.587  14.271   9.016  1.00 87.60           H
ATOM   1620 3HE  MET A 118       7.889  15.238   7.553  1.00 87.60           H
ATOM   1621  HN  MET A 118       5.498  16.279  12.958  1.00 87.60           H
ATOM   1622  N   CYS A 119       4.546  13.253  12.655  1.00 92.81           N
ATOM   1623  CA  CYS A 119       3.915  11.969  12.910  1.00 92.81           C
ATOM   1624  C   CYS A 119       2.608  11.911  12.117  1.00 92.81           C
ATOM   1625  O   CYS A 119       2.333  10.922  11.439  1.00 92.81           O
ATOM   1626  HA  CYS A 119       4.611  11.204  12.566  1.00 92.81           H
ATOM   1627  CB  CYS A 119       3.687  11.738  14.405  1.00 92.81           C
ATOM   1628 1HB  CYS A 119       4.644  11.692  14.925  1.00 92.81           H
ATOM   1629 2HB  CYS A 119       3.134  12.576  14.830  1.00 92.81           H
ATOM   1630  SG  CYS A 119       2.759  10.182  14.663  1.00 92.81           S
ATOM   1631  HN  CYS A 119       4.668  13.831  13.462  1.00 92.81           H
ATOM   1632  N   LYS A 120       1.837  12.982  12.228  1.00 91.58           N
ATOM   1633  CA  LYS A 120       0.555  13.056  11.547  1.00 91.58           C
ATOM   1634  C   LYS A 120       0.777  12.936  10.038  1.00 91.58           C
ATOM   1635  O   LYS A 120       0.097  12.161   9.367  1.00 91.58           O
ATOM   1636  HA  LYS A 120      -0.040  12.205  11.878  1.00 91.58           H
ATOM   1637  CB  LYS A 120      -0.198  14.323  11.959  1.00 91.58           C
ATOM   1638 1HB  LYS A 120       0.454  15.190  11.852  1.00 91.58           H
ATOM   1639 2HB  LYS A 120      -1.047  14.478  11.294  1.00 91.58           H
ATOM   1640  CG  LYS A 120      -0.689  14.222  13.405  1.00 91.58           C
ATOM   1641 1HG  LYS A 120      -1.395  13.397  13.497  1.00 91.58           H
ATOM   1642 2HG  LYS A 120       0.151  13.998  14.063  1.00 91.58           H
ATOM   1643  CD  LYS A 120      -1.357  15.525  13.849  1.00 91.58           C
ATOM   1644 1HD  LYS A 120      -0.640  16.344  13.792  1.00 91.58           H
ATOM   1645 2HD  LYS A 120      -2.173  15.769  13.169  1.00 91.58           H
ATOM   1646  CE  LYS A 120      -1.893  15.408  15.277  1.00 91.58           C
ATOM   1647 1HE  LYS A 120      -1.142  14.944  15.917  1.00 91.58           H
ATOM   1648 2HE  LYS A 120      -2.086  16.401  15.682  1.00 91.58           H
ATOM   1649  NZ  LYS A 120      -3.137  14.606  15.300  1.00 91.58           N
ATOM   1650 1HZ  LYS A 120      -3.595  14.719  16.197  1.00 91.58           H
ATOM   1651 2HZ  LYS A 120      -3.756  14.922  14.562  1.00 91.58           H
ATOM   1652 3HZ  LYS A 120      -2.911  13.628  15.156  1.00 91.58           H
ATOM   1653  HN  LYS A 120       2.075  13.789  12.770  1.00 91.58           H
ATOM   1654  N   VAL A 121       1.731  13.715   9.548  1.00 92.51           N
ATOM   1655  CA  VAL A 121       1.978  13.785   8.118  1.00 92.51           C
ATOM   1656  C   VAL A 121       2.401  12.406   7.610  1.00 92.51           C
ATOM   1657  O   VAL A 121       1.849  11.905   6.631  1.00 92.51           O
ATOM   1658  HA  VAL A 121       1.042  14.065   7.636  1.00 92.51           H
ATOM   1659  CB  VAL A 121       3.010  14.875   7.819  1.00 92.51           C
ATOM   1660  HB  VAL A 121       3.879  14.696   8.451  1.00 92.51           H
ATOM   1661  CG1 VAL A 121       3.468  14.810   6.361  1.00 92.51           C
ATOM   1662 1HG1 VAL A 121       3.920  13.838   6.165  1.00 92.51           H
ATOM   1663 2HG1 VAL A 121       2.610  14.952   5.704  1.00 92.51           H
ATOM   1664 3HG1 VAL A 121       4.201  15.595   6.175  1.00 92.51           H
ATOM   1665  CG2 VAL A 121       2.458  16.261   8.160  1.00 92.51           C
ATOM   1666 1HG2 VAL A 121       1.565  16.452   7.565  1.00 92.51           H
ATOM   1667 2HG2 VAL A 121       2.205  16.301   9.219  1.00 92.51           H
ATOM   1668 3HG2 VAL A 121       3.212  17.016   7.937  1.00 92.51           H
ATOM   1669  HN  VAL A 121       2.327  14.289  10.109  1.00 92.51           H
ATOM   1670  N   VAL A 122       3.377  11.830   8.297  1.00 90.90           N
ATOM   1671  CA  VAL A 122       4.022  10.622   7.812  1.00 90.90           C
ATOM   1672  C   VAL A 122       3.002   9.482   7.783  1.00 90.90           C
ATOM   1673  O   VAL A 122       2.938   8.726   6.814  1.00 90.90           O
ATOM   1674  HA  VAL A 122       4.361  10.815   6.795  1.00 90.90           H
ATOM   1675  CB  VAL A 122       5.249  10.304   8.669  1.00 90.90           C
ATOM   1676  HB  VAL A 122       4.938  10.305   9.713  1.00 90.90           H
ATOM   1677  CG1 VAL A 122       5.800   8.914   8.343  1.00 90.90           C
ATOM   1678 1HG1 VAL A 122       5.033   8.165   8.539  1.00 90.90           H
ATOM   1679 2HG1 VAL A 122       6.087   8.874   7.292  1.00 90.90           H
ATOM   1680 3HG1 VAL A 122       6.672   8.714   8.966  1.00 90.90           H
ATOM   1681  CG2 VAL A 122       6.328  11.375   8.498  1.00 90.90           C
ATOM   1682 1HG2 VAL A 122       6.634  11.421   7.453  1.00 90.90           H
ATOM   1683 2HG2 VAL A 122       5.931  12.344   8.803  1.00 90.90           H
ATOM   1684 3HG2 VAL A 122       7.190  11.125   9.118  1.00 90.90           H
ATOM   1685  HN  VAL A 122       3.727  12.176   9.168  1.00 90.90           H
ATOM   1686  N   ASN A 123       2.230   9.393   8.856  1.00 90.88           N
ATOM   1687  CA  ASN A 123       1.202   8.371   8.957  1.00 90.88           C
ATOM   1688  C   ASN A 123       0.168   8.584   7.849  1.00 90.88           C
ATOM   1689  O   ASN A 123      -0.278   7.626   7.219  1.00 90.88           O
ATOM   1690  HA  ASN A 123       1.730   7.423   8.858  1.00 90.88           H
ATOM   1691  CB  ASN A 123       0.477   8.449  10.302  1.00 90.88           C
ATOM   1692 1HB  ASN A 123       0.483   9.477  10.663  1.00 90.88           H
ATOM   1693 2HB  ASN A 123      -0.567   8.163  10.173  1.00 90.88           H
ATOM   1694  CG  ASN A 123       1.138   7.535  11.335  1.00 90.88           C
ATOM   1695  OD1 ASN A 123       1.901   6.639  11.012  1.00 90.88           O
ATOM   1696  ND2 ASN A 123       0.805   7.811  12.593  1.00 90.88           N
ATOM   1697 1HD2 ASN A 123       0.173   8.561  12.790  1.00 90.88           H
ATOM   1698 2HD2 ASN A 123       1.186   7.268  13.342  1.00 90.88           H
ATOM   1699  HN  ASN A 123       2.299  10.002   9.646  1.00 90.88           H
ATOM   1700  N   SER A 124      -0.183   9.845   7.645  1.00 91.56           N
ATOM   1701  CA  SER A 124      -1.206  10.189   6.672  1.00 91.56           C
ATOM   1702  C   SER A 124      -0.728   9.834   5.263  1.00 91.56           C
ATOM   1703  O   SER A 124      -1.478   9.257   4.476  1.00 91.56           O
ATOM   1704  HA  SER A 124      -2.075   9.590   6.944  1.00 91.56           H
ATOM   1705  CB  SER A 124      -1.565  11.674   6.753  1.00 91.56           C
ATOM   1706 1HB  SER A 124      -0.689  12.273   6.501  1.00 91.56           H
ATOM   1707 2HB  SER A 124      -2.330  11.903   6.011  1.00 91.56           H
ATOM   1708  OG  SER A 124      -2.033  12.041   8.047  1.00 91.56           O
ATOM   1709  HG  SER A 124      -1.357  12.617   8.506  1.00 91.56           H
ATOM   1710  HN  SER A 124       0.218  10.622   8.130  1.00 91.56           H
ATOM   1711  N   MET A 125       0.517  10.193   4.986  1.00 85.60           N
ATOM   1712  CA  MET A 125       1.093   9.946   3.676  1.00 85.60           C
ATOM   1713  C   MET A 125       1.101   8.450   3.353  1.00 85.60           C
ATOM   1714  O   MET A 125       0.758   8.050   2.241  1.00 85.60           O
ATOM   1715  HA  MET A 125       0.452  10.474   2.969  1.00 85.60           H
ATOM   1716  CB  MET A 125       2.525  10.484   3.638  1.00 85.60           C
ATOM   1717 1HB  MET A 125       3.052  10.189   4.545  1.00 85.60           H
ATOM   1718 2HB  MET A 125       3.062  10.041   2.799  1.00 85.60           H
ATOM   1719  CG  MET A 125       2.535  12.009   3.509  1.00 85.60           C
ATOM   1720 1HG  MET A 125       1.977  12.310   2.622  1.00 85.60           H
ATOM   1721 2HG  MET A 125       2.036  12.458   4.368  1.00 85.60           H
ATOM   1722  SD  MET A 125       4.215  12.602   3.402  1.00 85.60           S
ATOM   1723  CE  MET A 125       4.616  12.097   1.737  1.00 85.60           C
ATOM   1724 1HE  MET A 125       4.523  11.015   1.653  1.00 85.60           H
ATOM   1725 2HE  MET A 125       3.932  12.577   1.038  1.00 85.60           H
ATOM   1726 3HE  MET A 125       5.639  12.393   1.505  1.00 85.60           H
ATOM   1727  HN  MET A 125       1.127  10.643   5.638  1.00 85.60           H
ATOM   1728  N   TYR A 126       1.496   7.665   4.344  1.00 86.06           N
ATOM   1729  CA  TYR A 126       1.533   6.221   4.186  1.00 86.06           C
ATOM   1730  C   TYR A 126       0.145   5.671   3.850  1.00 86.06           C
ATOM   1731  O   TYR A 126      -0.000   4.859   2.938  1.00 86.06           O
ATOM   1732  HA  TYR A 126       2.215   5.990   3.368  1.00 86.06           H
ATOM   1733  CB  TYR A 126       1.977   5.661   5.539  1.00 86.06           C
ATOM   1734 1HB  TYR A 126       3.028   5.907   5.695  1.00 86.06           H
ATOM   1735 2HB  TYR A 126       1.413   6.155   6.329  1.00 86.06           H
ATOM   1736  CG  TYR A 126       1.798   4.147   5.674  1.00 86.06           C
ATOM   1737  CD1 TYR A 126       0.745   3.640   6.409  1.00 86.06           C
ATOM   1738  HD1 TYR A 126       0.042   4.318   6.892  1.00 86.06           H
ATOM   1739  CD2 TYR A 126       2.688   3.289   5.061  1.00 86.06           C
ATOM   1740  HD2 TYR A 126       3.520   3.690   4.481  1.00 86.06           H
ATOM   1741  CE1 TYR A 126       0.576   2.216   6.536  1.00 86.06           C
ATOM   1742  HE1 TYR A 126      -0.251   1.803   7.114  1.00 86.06           H
ATOM   1743  CE2 TYR A 126       2.519   1.865   5.189  1.00 86.06           C
ATOM   1744  HE2 TYR A 126       3.215   1.176   4.710  1.00 86.06           H
ATOM   1745  CZ  TYR A 126       1.471   1.399   5.920  1.00 86.06           C
ATOM   1746  OH  TYR A 126       1.311   0.053   6.040  1.00 86.06           O
ATOM   1747  HH  TYR A 126       2.017  -0.423   5.516  1.00 86.06           H
ATOM   1748  HN  TYR A 126       1.788   8.000   5.240  1.00 86.06           H
ATOM   1749  N   LYS A 127      -0.839   6.135   4.606  1.00 85.93           N
ATOM   1750  CA  LYS A 127      -2.192   5.623   4.471  1.00 85.93           C
ATOM   1751  C   LYS A 127      -2.736   5.990   3.089  1.00 85.93           C
ATOM   1752  O   LYS A 127      -3.367   5.167   2.427  1.00 85.93           O
ATOM   1753  HA  LYS A 127      -2.139   4.537   4.544  1.00 85.93           H
ATOM   1754  CB  LYS A 127      -3.068   6.112   5.626  1.00 85.93           C
ATOM   1755 1HB  LYS A 127      -2.548   5.959   6.572  1.00 85.93           H
ATOM   1756 2HB  LYS A 127      -3.242   7.183   5.527  1.00 85.93           H
ATOM   1757  CG  LYS A 127      -4.407   5.373   5.649  1.00 85.93           C
ATOM   1758 1HG  LYS A 127      -5.165   6.001   6.117  1.00 85.93           H
ATOM   1759 2HG  LYS A 127      -4.739   5.181   4.629  1.00 85.93           H
ATOM   1760  CD  LYS A 127      -4.291   4.051   6.410  1.00 85.93           C
ATOM   1761 1HD  LYS A 127      -3.687   3.348   5.836  1.00 85.93           H
ATOM   1762 2HD  LYS A 127      -3.775   4.216   7.356  1.00 85.93           H
ATOM   1763  CE  LYS A 127      -5.672   3.447   6.675  1.00 85.93           C
ATOM   1764 1HE  LYS A 127      -6.431   4.010   6.132  1.00 85.93           H
ATOM   1765 2HE  LYS A 127      -5.705   2.424   6.300  1.00 85.93           H
ATOM   1766  NZ  LYS A 127      -5.975   3.461   8.123  1.00 85.93           N
ATOM   1767 1HZ  LYS A 127      -6.869   3.012   8.286  1.00 85.93           H
ATOM   1768 2HZ  LYS A 127      -5.250   2.962   8.625  1.00 85.93           H
ATOM   1769 3HZ  LYS A 127      -6.014   4.420   8.451  1.00 85.93           H
ATOM   1770  HN  LYS A 127      -0.724   6.847   5.299  1.00 85.93           H
ATOM   1771  N   MET A 128      -2.471   7.227   2.693  1.00 86.29           N
ATOM   1772  CA  MET A 128      -2.956   7.724   1.417  1.00 86.29           C
ATOM   1773  C   MET A 128      -2.362   6.924   0.255  1.00 86.29           C
ATOM   1774  O   MET A 128      -3.065   6.591  -0.697  1.00 86.29           O
ATOM   1775  HA  MET A 128      -4.037   7.592   1.442  1.00 86.29           H
ATOM   1776  CB  MET A 128      -2.578   9.199   1.266  1.00 86.29           C
ATOM   1777 1HB  MET A 128      -2.909   9.754   2.145  1.00 86.29           H
ATOM   1778 2HB  MET A 128      -1.494   9.297   1.217  1.00 86.29           H
ATOM   1779  CG  MET A 128      -3.208   9.801   0.009  1.00 86.29           C
ATOM   1780 1HG  MET A 128      -2.792   9.326  -0.879  1.00 86.29           H
ATOM   1781 2HG  MET A 128      -4.281   9.607   0.001  1.00 86.29           H
ATOM   1782  SD  MET A 128      -2.907  11.560  -0.043  1.00 86.29           S
ATOM   1783  CE  MET A 128      -1.138  11.564  -0.280  1.00 86.29           C
ATOM   1784 1HE  MET A 128      -0.658  11.057   0.557  1.00 86.29           H
ATOM   1785 2HE  MET A 128      -0.895  11.046  -1.207  1.00 86.29           H
ATOM   1786 3HE  MET A 128      -0.782  12.593  -0.334  1.00 86.29           H
ATOM   1787  HN  MET A 128      -1.938   7.883   3.227  1.00 86.29           H
ATOM   1788  N   ASN A 129      -1.073   6.638   0.373  1.00 81.79           N
ATOM   1789  CA  ASN A 129      -0.376   5.886  -0.656  1.00 81.79           C
ATOM   1790  C   ASN A 129      -0.963   4.475  -0.736  1.00 81.79           C
ATOM   1791  O   ASN A 129      -1.193   3.955  -1.826  1.00 81.79           O
ATOM   1792  HA  ASN A 129      -0.526   6.452  -1.575  1.00 81.79           H
ATOM   1793  CB  ASN A 129       1.114   5.761  -0.333  1.00 81.79           C
ATOM   1794 1HB  ASN A 129       1.524   6.745  -0.106  1.00 81.79           H
ATOM   1795 2HB  ASN A 129       1.246   5.147   0.558  1.00 81.79           H
ATOM   1796  CG  ASN A 129       1.878   5.140  -1.504  1.00 81.79           C
ATOM   1797  OD1 ASN A 129       1.891   5.651  -2.611  1.00 81.79           O
ATOM   1798  ND2 ASN A 129       2.514   4.012  -1.198  1.00 81.79           N
ATOM   1799 1HD2 ASN A 129       2.463   3.646  -0.269  1.00 81.79           H
ATOM   1800 2HD2 ASN A 129       3.042   3.531  -1.897  1.00 81.79           H
ATOM   1801  HN  ASN A 129      -0.509   6.911   1.153  1.00 81.79           H
ATOM   1802  N   PHE A 130      -1.189   3.895   0.434  1.00 86.99           N
ATOM   1803  CA  PHE A 130      -1.689   2.533   0.511  1.00 86.99           C
ATOM   1804  C   PHE A 130      -2.946   2.362  -0.344  1.00 86.99           C
ATOM   1805  O   PHE A 130      -3.020   1.453  -1.170  1.00 86.99           O
ATOM   1806  HA  PHE A 130      -0.903   1.879   0.134  1.00 86.99           H
ATOM   1807  CB  PHE A 130      -2.042   2.268   1.975  1.00 86.99           C
ATOM   1808 1HB  PHE A 130      -1.137   2.346   2.577  1.00 86.99           H
ATOM   1809 2HB  PHE A 130      -2.723   3.047   2.321  1.00 86.99           H
ATOM   1810  CG  PHE A 130      -2.686   0.902   2.223  1.00 86.99           C
ATOM   1811  CD1 PHE A 130      -4.033   0.804   2.380  1.00 86.99           C
ATOM   1812  HD1 PHE A 130      -4.654   1.698   2.330  1.00 86.99           H
ATOM   1813  CD2 PHE A 130      -1.910  -0.213   2.285  1.00 86.99           C
ATOM   1814  HD2 PHE A 130      -0.831  -0.134   2.159  1.00 86.99           H
ATOM   1815  CE1 PHE A 130      -4.630  -0.464   2.610  1.00 86.99           C
ATOM   1816  HE1 PHE A 130      -5.710  -0.543   2.736  1.00 86.99           H
ATOM   1817  CE2 PHE A 130      -2.508  -1.481   2.515  1.00 86.99           C
ATOM   1818  HE2 PHE A 130      -1.886  -2.375   2.565  1.00 86.99           H
ATOM   1819  CZ  PHE A 130      -3.855  -1.580   2.672  1.00 86.99           C
ATOM   1820  HZ  PHE A 130      -4.313  -2.553   2.848  1.00 86.99           H
ATOM   1821  HN  PHE A 130      -1.036   4.340   1.317  1.00 86.99           H
ATOM   1822  N   TYR A 131      -3.903   3.250  -0.118  1.00 92.03           N
ATOM   1823  CA  TYR A 131      -5.176   3.172  -0.813  1.00 92.03           C
ATOM   1824  C   TYR A 131      -5.019   3.550  -2.288  1.00 92.03           C
ATOM   1825  O   TYR A 131      -5.586   2.897  -3.163  1.00 92.03           O
ATOM   1826  HA  TYR A 131      -5.534   2.145  -0.745  1.00 92.03           H
ATOM   1827  CB  TYR A 131      -6.091   4.191  -0.132  1.00 92.03           C
ATOM   1828 1HB  TYR A 131      -5.537   5.117   0.020  1.00 92.03           H
ATOM   1829 2HB  TYR A 131      -6.921   4.423  -0.801  1.00 92.03           H
ATOM   1830  CG  TYR A 131      -6.653   3.723   1.211  1.00 92.03           C
ATOM   1831  CD1 TYR A 131      -7.360   2.540   1.289  1.00 92.03           C
ATOM   1832  HD1 TYR A 131      -7.518   1.939   0.393  1.00 92.03           H
ATOM   1833  CD2 TYR A 131      -6.454   4.484   2.345  1.00 92.03           C
ATOM   1834  HD2 TYR A 131      -5.896   5.418   2.284  1.00 92.03           H
ATOM   1835  CE1 TYR A 131      -7.889   2.099   2.554  1.00 92.03           C
ATOM   1836  HE1 TYR A 131      -8.449   1.167   2.630  1.00 92.03           H
ATOM   1837  CE2 TYR A 131      -6.982   4.043   3.610  1.00 92.03           C
ATOM   1838  HE2 TYR A 131      -6.832   4.634   4.514  1.00 92.03           H
ATOM   1839  CZ  TYR A 131      -7.674   2.872   3.652  1.00 92.03           C
ATOM   1840  OH  TYR A 131      -8.173   2.456   4.847  1.00 92.03           O
ATOM   1841  HH  TYR A 131      -8.305   3.240   5.454  1.00 92.03           H
ATOM   1842  HN  TYR A 131      -3.819   4.010   0.527  1.00 92.03           H
ATOM   1843  N   SER A 132      -4.247   4.602  -2.517  1.00 91.85           N
ATOM   1844  CA  SER A 132      -4.120   5.160  -3.852  1.00 91.85           C
ATOM   1845  C   SER A 132      -3.505   4.125  -4.796  1.00 91.85           C
ATOM   1846  O   SER A 132      -3.962   3.962  -5.927  1.00 91.85           O
ATOM   1847  HA  SER A 132      -5.137   5.403  -4.161  1.00 91.85           H
ATOM   1848  CB  SER A 132      -3.274   6.435  -3.838  1.00 91.85           C
ATOM   1849 1HB  SER A 132      -3.213   6.840  -4.848  1.00 91.85           H
ATOM   1850 2HB  SER A 132      -3.763   7.188  -3.221  1.00 91.85           H
ATOM   1851  OG  SER A 132      -1.959   6.197  -3.343  1.00 91.85           O
ATOM   1852  HG  SER A 132      -1.430   7.045  -3.356  1.00 91.85           H
ATOM   1853  HN  SER A 132      -3.715   5.070  -1.811  1.00 91.85           H
ATOM   1854  N   CYS A 133      -2.479   3.452  -4.297  1.00 90.10           N
ATOM   1855  CA  CYS A 133      -1.777   2.459  -5.093  1.00 90.10           C
ATOM   1856  C   CYS A 133      -2.770   1.357  -5.468  1.00 90.10           C
ATOM   1857  O   CYS A 133      -2.885   0.993  -6.638  1.00 90.10           O
ATOM   1858  HA  CYS A 133      -1.413   2.971  -5.983  1.00 90.10           H
ATOM   1859  CB  CYS A 133      -0.558   1.902  -4.355  1.00 90.10           C
ATOM   1860 1HB  CYS A 133      -0.821   1.670  -3.323  1.00 90.10           H
ATOM   1861 2HB  CYS A 133      -0.237   0.969  -4.819  1.00 90.10           H
ATOM   1862  SG  CYS A 133       0.807   3.120  -4.393  1.00 90.10           S
ATOM   1863  HG  CYS A 133       0.305   3.920  -3.456  1.00 90.10           H
ATOM   1864  HN  CYS A 133      -2.126   3.577  -3.370  1.00 90.10           H
ATOM   1865  N   VAL A 134      -3.461   0.856  -4.455  1.00 88.73           N
ATOM   1866  CA  VAL A 134      -4.327  -0.296  -4.636  1.00 88.73           C
ATOM   1867  C   VAL A 134      -5.443   0.061  -5.620  1.00 88.73           C
ATOM   1868  O   VAL A 134      -5.784  -0.736  -6.494  1.00 88.73           O
ATOM   1869  HA  VAL A 134      -3.725  -1.097  -5.065  1.00 88.73           H
ATOM   1870  CB  VAL A 134      -4.855  -0.773  -3.281  1.00 88.73           C
ATOM   1871  HB  VAL A 134      -5.345   0.071  -2.797  1.00 88.73           H
ATOM   1872  CG1 VAL A 134      -5.893  -1.883  -3.457  1.00 88.73           C
ATOM   1873 1HG1 VAL A 134      -6.730  -1.507  -4.046  1.00 88.73           H
ATOM   1874 2HG1 VAL A 134      -5.438  -2.728  -3.972  1.00 88.73           H
ATOM   1875 3HG1 VAL A 134      -6.251  -2.203  -2.479  1.00 88.73           H
ATOM   1876  CG2 VAL A 134      -3.709  -1.232  -2.378  1.00 88.73           C
ATOM   1877 1HG2 VAL A 134      -3.177  -2.056  -2.855  1.00 88.73           H
ATOM   1878 2HG2 VAL A 134      -3.021  -0.403  -2.213  1.00 88.73           H
ATOM   1879 3HG2 VAL A 134      -4.112  -1.566  -1.422  1.00 88.73           H
ATOM   1880  HN  VAL A 134      -3.435   1.223  -3.525  1.00 88.73           H
ATOM   1881  N   LEU A 135      -5.982   1.259  -5.446  1.00 92.71           N
ATOM   1882  CA  LEU A 135      -7.103   1.700  -6.257  1.00 92.71           C
ATOM   1883  C   LEU A 135      -6.638   1.889  -7.703  1.00 92.71           C
ATOM   1884  O   LEU A 135      -7.376   1.592  -8.640  1.00 92.71           O
ATOM   1885  HA  LEU A 135      -7.853   0.910  -6.237  1.00 92.71           H
ATOM   1886  CB  LEU A 135      -7.745   2.949  -5.650  1.00 92.71           C
ATOM   1887 1HB  LEU A 135      -6.964   3.691  -5.484  1.00 92.71           H
ATOM   1888 2HB  LEU A 135      -8.435   3.371  -6.381  1.00 92.71           H
ATOM   1889  CG  LEU A 135      -8.501   2.743  -4.336  1.00 92.71           C
ATOM   1890  HG  LEU A 135      -7.824   2.272  -3.623  1.00 92.71           H
ATOM   1891  CD1 LEU A 135      -8.931   4.083  -3.734  1.00 92.71           C
ATOM   1892 1HD1 LEU A 135      -8.049   4.693  -3.538  1.00 92.71           H
ATOM   1893 2HD1 LEU A 135      -9.583   4.603  -4.435  1.00 92.71           H
ATOM   1894 3HD1 LEU A 135      -9.466   3.907  -2.801  1.00 92.71           H
ATOM   1895  CD2 LEU A 135      -9.686   1.795  -4.528  1.00 92.71           C
ATOM   1896 1HD2 LEU A 135     -10.372   2.215  -5.263  1.00 92.71           H
ATOM   1897 2HD2 LEU A 135      -9.325   0.828  -4.879  1.00 92.71           H
ATOM   1898 3HD2 LEU A 135     -10.206   1.666  -3.579  1.00 92.71           H
ATOM   1899  HN  LEU A 135      -5.665   1.920  -4.766  1.00 92.71           H
ATOM   1900  N   LEU A 136      -5.415   2.383  -7.837  1.00 92.45           N
ATOM   1901  CA  LEU A 136      -4.840   2.608  -9.153  1.00 92.45           C
ATOM   1902  C   LEU A 136      -4.682   1.267  -9.872  1.00 92.45           C
ATOM   1903  O   LEU A 136      -5.028   1.145 -11.046  1.00 92.45           O
ATOM   1904  HA  LEU A 136      -5.544   3.222  -9.716  1.00 92.45           H
ATOM   1905  CB  LEU A 136      -3.537   3.402  -9.038  1.00 92.45           C
ATOM   1906 1HB  LEU A 136      -2.952   2.986  -8.219  1.00 92.45           H
ATOM   1907 2HB  LEU A 136      -2.961   3.250  -9.951  1.00 92.45           H
ATOM   1908  CG  LEU A 136      -3.687   4.907  -8.808  1.00 92.45           C
ATOM   1909  HG  LEU A 136      -4.395   5.060  -7.994  1.00 92.45           H
ATOM   1910  CD1 LEU A 136      -2.359   5.530  -8.374  1.00 92.45           C
ATOM   1911 1HD1 LEU A 136      -2.026   5.066  -7.446  1.00 92.45           H
ATOM   1912 2HD1 LEU A 136      -1.611   5.368  -9.150  1.00 92.45           H
ATOM   1913 3HD1 LEU A 136      -2.493   6.601  -8.218  1.00 92.45           H
ATOM   1914  CD2 LEU A 136      -4.266   5.596 -10.046  1.00 92.45           C
ATOM   1915 1HD2 LEU A 136      -3.602   5.437 -10.895  1.00 92.45           H
ATOM   1916 2HD2 LEU A 136      -5.248   5.178 -10.269  1.00 92.45           H
ATOM   1917 3HD2 LEU A 136      -4.362   6.665  -9.855  1.00 92.45           H
ATOM   1918  HN  LEU A 136      -4.823   2.626  -7.070  1.00 92.45           H
ATOM   1919  N   ILE A 137      -4.160   0.296  -9.138  1.00 88.00           N
ATOM   1920  CA  ILE A 137      -3.895  -1.014  -9.709  1.00 88.00           C
ATOM   1921  C   ILE A 137      -5.216  -1.655 -10.139  1.00 88.00           C
ATOM   1922  O   ILE A 137      -5.285  -2.303 -11.182  1.00 88.00           O
ATOM   1923  HA  ILE A 137      -3.279  -0.865 -10.596  1.00 88.00           H
ATOM   1924  CB  ILE A 137      -3.085  -1.870  -8.733  1.00 88.00           C
ATOM   1925  HB  ILE A 137      -3.488  -1.719  -7.731  1.00 88.00           H
ATOM   1926  CG1 ILE A 137      -1.621  -1.429  -8.702  1.00 88.00           C
ATOM   1927 1HG1 ILE A 137      -1.160  -1.617  -9.673  1.00 88.00           H
ATOM   1928 2HG1 ILE A 137      -1.564  -0.355  -8.525  1.00 88.00           H
ATOM   1929  CG2 ILE A 137      -3.230  -3.358  -9.059  1.00 88.00           C
ATOM   1930 1HG2 ILE A 137      -4.279  -3.645  -8.988  1.00 88.00           H
ATOM   1931 2HG2 ILE A 137      -2.869  -3.545 -10.070  1.00 88.00           H
ATOM   1932 3HG2 ILE A 137      -2.644  -3.943  -8.350  1.00 88.00           H
ATOM   1933  CD1 ILE A 137      -0.847  -2.173  -7.612  1.00 88.00           C
ATOM   1934 1HD1 ILE A 137      -1.295  -1.964  -6.641  1.00 88.00           H
ATOM   1935 2HD1 ILE A 137      -0.885  -3.245  -7.807  1.00 88.00           H
ATOM   1936 3HD1 ILE A 137       0.191  -1.841  -7.612  1.00 88.00           H
ATOM   1937  HN  ILE A 137      -3.920   0.392  -8.172  1.00 88.00           H
ATOM   1938  N   MET A 138      -6.233  -1.451  -9.314  1.00 89.38           N
ATOM   1939  CA  MET A 138      -7.564  -1.939  -9.631  1.00 89.38           C
ATOM   1940  C   MET A 138      -8.076  -1.326 -10.936  1.00 89.38           C
ATOM   1941  O   MET A 138      -8.643  -2.026 -11.774  1.00 89.38           O
ATOM   1942  HA  MET A 138      -7.462  -3.018  -9.743  1.00 89.38           H
ATOM   1943  CB  MET A 138      -8.522  -1.586  -8.491  1.00 89.38           C
ATOM   1944 1HB  MET A 138      -8.137  -1.983  -7.552  1.00 89.38           H
ATOM   1945 2HB  MET A 138      -8.578  -0.503  -8.381  1.00 89.38           H
ATOM   1946  CG  MET A 138      -9.919  -2.150  -8.756  1.00 89.38           C
ATOM   1947 1HG  MET A 138     -10.292  -1.787  -9.713  1.00 89.38           H
ATOM   1948 2HG  MET A 138      -9.875  -3.237  -8.822  1.00 89.38           H
ATOM   1949  SD  MET A 138     -11.031  -1.665  -7.446  1.00 89.38           S
ATOM   1950  CE  MET A 138     -11.168   0.082  -7.786  1.00 89.38           C
ATOM   1951 1HE  MET A 138     -10.182   0.542  -7.723  1.00 89.38           H
ATOM   1952 2HE  MET A 138     -11.573   0.226  -8.788  1.00 89.38           H
ATOM   1953 3HE  MET A 138     -11.832   0.544  -7.055  1.00 89.38           H
ATOM   1954  HN  MET A 138      -6.157  -0.963  -8.444  1.00 89.38           H
ATOM   1955  N   CYS A 139      -7.856  -0.026 -11.069  1.00 92.09           N
ATOM   1956  CA  CYS A 139      -8.343   0.700 -12.229  1.00 92.09           C
ATOM   1957  C   CYS A 139      -7.604   0.183 -13.465  1.00 92.09           C
ATOM   1958  O   CYS A 139      -8.189   0.071 -14.541  1.00 92.09           O
ATOM   1959  HA  CYS A 139      -9.411   0.494 -12.302  1.00 92.09           H
ATOM   1960  CB  CYS A 139      -8.182   2.212 -12.058  1.00 92.09           C
ATOM   1961 1HB  CYS A 139      -7.176   2.441 -11.707  1.00 92.09           H
ATOM   1962 2HB  CYS A 139      -8.305   2.710 -13.020  1.00 92.09           H
ATOM   1963  SG  CYS A 139      -9.418   2.843 -10.866  1.00 92.09           S
ATOM   1964  HG  CYS A 139      -8.796   2.404  -9.775  1.00 92.09           H
ATOM   1965  HN  CYS A 139      -7.357   0.527 -10.402  1.00 92.09           H
ATOM   1966  N   ILE A 140      -6.329  -0.118 -13.269  1.00 87.55           N
ATOM   1967  CA  ILE A 140      -5.516  -0.666 -14.342  1.00 87.55           C
ATOM   1968  C   ILE A 140      -6.159  -1.957 -14.853  1.00 87.55           C
ATOM   1969  O   ILE A 140      -6.247  -2.175 -16.061  1.00 87.55           O
ATOM   1970  HA  ILE A 140      -5.512   0.062 -15.153  1.00 87.55           H
ATOM   1971  CB  ILE A 140      -4.068  -0.841 -13.881  1.00 87.55           C
ATOM   1972  HB  ILE A 140      -4.076  -1.315 -12.900  1.00 87.55           H
ATOM   1973  CG1 ILE A 140      -3.376   0.515 -13.722  1.00 87.55           C
ATOM   1974 1HG1 ILE A 140      -3.180   0.944 -14.705  1.00 87.55           H
ATOM   1975 2HG1 ILE A 140      -4.037   1.205 -13.199  1.00 87.55           H
ATOM   1976  CG2 ILE A 140      -3.300  -1.769 -14.825  1.00 87.55           C
ATOM   1977 1HG2 ILE A 140      -3.781  -2.747 -14.843  1.00 87.55           H
ATOM   1978 2HG2 ILE A 140      -3.299  -1.346 -15.829  1.00 87.55           H
ATOM   1979 3HG2 ILE A 140      -2.274  -1.875 -14.474  1.00 87.55           H
ATOM   1980  CD1 ILE A 140      -2.063   0.373 -12.950  1.00 87.55           C
ATOM   1981 1HD1 ILE A 140      -2.267  -0.034 -11.959  1.00 87.55           H
ATOM   1982 2HD1 ILE A 140      -1.395  -0.299 -13.488  1.00 87.55           H
ATOM   1983 3HD1 ILE A 140      -1.592   1.351 -12.851  1.00 87.55           H
ATOM   1984  HN  ILE A 140      -5.852   0.006 -12.399  1.00 87.55           H
ATOM   1985  N   SER A 141      -6.591  -2.780 -13.909  1.00 87.31           N
ATOM   1986  CA  SER A 141      -7.161  -4.073 -14.247  1.00 87.31           C
ATOM   1987  C   SER A 141      -8.417  -3.884 -15.100  1.00 87.31           C
ATOM   1988  O   SER A 141      -8.591  -4.560 -16.113  1.00 87.31           O
ATOM   1989  HA  SER A 141      -6.388  -4.591 -14.814  1.00 87.31           H
ATOM   1990  CB  SER A 141      -7.492  -4.875 -12.987  1.00 87.31           C
ATOM   1991 1HB  SER A 141      -8.315  -4.395 -12.457  1.00 87.31           H
ATOM   1992 2HB  SER A 141      -7.834  -5.871 -13.270  1.00 87.31           H
ATOM   1993  OG  SER A 141      -6.370  -4.990 -12.116  1.00 87.31           O
ATOM   1994  HG  SER A 141      -6.331  -4.200 -11.504  1.00 87.31           H
ATOM   1995  HN  SER A 141      -6.555  -2.577 -12.931  1.00 87.31           H
ATOM   1996  N   VAL A 142      -9.260  -2.961 -14.660  1.00 89.00           N
ATOM   1997  CA  VAL A 142     -10.513  -2.702 -15.348  1.00 89.00           C
ATOM   1998  C   VAL A 142     -10.218  -2.163 -16.750  1.00 89.00           C
ATOM   1999  O   VAL A 142     -10.881  -2.538 -17.715  1.00 89.00           O
ATOM   2000  HA  VAL A 142     -11.039  -3.652 -15.442  1.00 89.00           H
ATOM   2001  CB  VAL A 142     -11.382  -1.758 -14.516  1.00 89.00           C
ATOM   2002  HB  VAL A 142     -10.816  -0.842 -14.347  1.00 89.00           H
ATOM   2003  CG1 VAL A 142     -12.663  -1.387 -15.266  1.00 89.00           C
ATOM   2004 1HG1 VAL A 142     -12.405  -0.891 -16.202  1.00 89.00           H
ATOM   2005 2HG1 VAL A 142     -13.234  -2.291 -15.479  1.00 89.00           H
ATOM   2006 3HG1 VAL A 142     -13.262  -0.715 -14.652  1.00 89.00           H
ATOM   2007  CG2 VAL A 142     -11.704  -2.370 -13.151  1.00 89.00           C
ATOM   2008 1HG2 VAL A 142     -12.241  -3.307 -13.290  1.00 89.00           H
ATOM   2009 2HG2 VAL A 142     -10.776  -2.559 -12.610  1.00 89.00           H
ATOM   2010 3HG2 VAL A 142     -12.323  -1.678 -12.579  1.00 89.00           H
ATOM   2011  HN  VAL A 142      -9.098  -2.398 -13.850  1.00 89.00           H
ATOM   2012  N   ASP A 143      -9.221  -1.292 -16.816  1.00 83.82           N
ATOM   2013  CA  ASP A 143      -8.861  -0.662 -18.075  1.00 83.82           C
ATOM   2014  C   ASP A 143      -8.478  -1.741 -19.090  1.00 83.82           C
ATOM   2015  O   ASP A 143      -8.876  -1.675 -20.252  1.00 83.82           O
ATOM   2016  HA  ASP A 143      -9.745  -0.100 -18.377  1.00 83.82           H
ATOM   2017  CB  ASP A 143      -7.661   0.271 -17.900  1.00 83.82           C
ATOM   2018 1HB  ASP A 143      -7.901   1.047 -17.174  1.00 83.82           H
ATOM   2019 2HB  ASP A 143      -6.816  -0.290 -17.500  1.00 83.82           H
ATOM   2020  CG  ASP A 143      -7.268   0.914 -19.232  1.00 83.82           C
ATOM   2021  OD1 ASP A 143      -8.118   1.651 -19.778  1.00 83.82           O
ATOM   2022  OD2 ASP A 143      -6.128   0.655 -19.673  1.00 83.82           O
ATOM   2023  HN  ASP A 143      -8.666  -1.017 -16.032  1.00 83.82           H
ATOM   2024  N   ARG A 144      -7.711  -2.710 -18.613  1.00 74.35           N
ATOM   2025  CA  ARG A 144      -7.226  -3.774 -19.477  1.00 74.35           C
ATOM   2026  C   ARG A 144      -8.388  -4.657 -19.934  1.00 74.35           C
ATOM   2027  O   ARG A 144      -8.444  -5.064 -21.094  1.00 74.35           O
ATOM   2028  HA  ARG A 144      -6.767  -3.260 -20.321  1.00 74.35           H
ATOM   2029  CB  ARG A 144      -6.190  -4.639 -18.756  1.00 74.35           C
ATOM   2030 1HB  ARG A 144      -6.564  -4.916 -17.771  1.00 74.35           H
ATOM   2031 2HB  ARG A 144      -6.035  -5.564 -19.310  1.00 74.35           H
ATOM   2032  CG  ARG A 144      -4.860  -3.896 -18.612  1.00 74.35           C
ATOM   2033 1HG  ARG A 144      -4.998  -3.013 -17.988  1.00 74.35           H
ATOM   2034 2HG  ARG A 144      -4.136  -4.534 -18.106  1.00 74.35           H
ATOM   2035  CD  ARG A 144      -4.313  -3.480 -19.979  1.00 74.35           C
ATOM   2036 1HD  ARG A 144      -4.166  -4.361 -20.604  1.00 74.35           H
ATOM   2037 2HD  ARG A 144      -5.035  -2.843 -20.490  1.00 74.35           H
ATOM   2038  NE  ARG A 144      -3.032  -2.758 -19.814  1.00 74.35           N
ATOM   2039  HE  ARG A 144      -2.674  -2.645 -18.887  1.00 74.35           H
ATOM   2040  CZ  ARG A 144      -2.321  -2.247 -20.828  1.00 74.35           C
ATOM   2041  NH1 ARG A 144      -2.753  -2.369 -22.091  1.00 74.35           N
ATOM   2042 1HH1 ARG A 144      -3.612  -2.845 -22.282  1.00 74.35           H
ATOM   2043 2HH1 ARG A 144      -2.216  -1.985 -22.842  1.00 74.35           H
ATOM   2044  NH2 ARG A 144      -1.172  -1.612 -20.561  1.00 74.35           N
ATOM   2045 1HH2 ARG A 144      -0.629  -1.225 -21.307  1.00 74.35           H
ATOM   2046 2HH2 ARG A 144      -0.856  -1.526 -19.616  1.00 74.35           H
ATOM   2047  HN  ARG A 144      -7.421  -2.776 -17.658  1.00 74.35           H
ATOM   2048  N   TYR A 145      -9.287  -4.928 -19.000  1.00 84.61           N
ATOM   2049  CA  TYR A 145     -10.486  -5.687 -19.312  1.00 84.61           C
ATOM   2050  C   TYR A 145     -11.243  -5.059 -20.484  1.00 84.61           C
ATOM   2051  O   TYR A 145     -11.593  -5.747 -21.442  1.00 84.61           O
ATOM   2052  HA  TYR A 145     -10.183  -6.698 -19.585  1.00 84.61           H
ATOM   2053  CB  TYR A 145     -11.364  -5.623 -18.061  1.00 84.61           C
ATOM   2054 1HB  TYR A 145     -10.935  -6.269 -17.295  1.00 84.61           H
ATOM   2055 2HB  TYR A 145     -11.346  -4.607 -17.668  1.00 84.61           H
ATOM   2056  CG  TYR A 145     -12.818  -6.036 -18.299  1.00 84.61           C
ATOM   2057  CD1 TYR A 145     -13.812  -5.078 -18.327  1.00 84.61           C
ATOM   2058  HD1 TYR A 145     -13.560  -4.028 -18.179  1.00 84.61           H
ATOM   2059  CD2 TYR A 145     -13.136  -7.366 -18.486  1.00 84.61           C
ATOM   2060  HD2 TYR A 145     -12.351  -8.122 -18.464  1.00 84.61           H
ATOM   2061  CE1 TYR A 145     -15.180  -5.467 -18.551  1.00 84.61           C
ATOM   2062  HE1 TYR A 145     -15.974  -4.721 -18.575  1.00 84.61           H
ATOM   2063  CE2 TYR A 145     -14.504  -7.754 -18.710  1.00 84.61           C
ATOM   2064  HE2 TYR A 145     -14.769  -8.801 -18.860  1.00 84.61           H
ATOM   2065  CZ  TYR A 145     -15.459  -6.786 -18.732  1.00 84.61           C
ATOM   2066  OH  TYR A 145     -16.751  -7.153 -18.944  1.00 84.61           O
ATOM   2067  HH  TYR A 145     -16.808  -8.142 -19.078  1.00 84.61           H
ATOM   2068  HN  TYR A 145      -9.207  -4.639 -18.046  1.00 84.61           H
ATOM   2069  N   ILE A 146     -11.473  -3.759 -20.370  1.00 82.15           N
ATOM   2070  CA  ILE A 146     -12.232  -3.042 -21.380  1.00 82.15           C
ATOM   2071  C   ILE A 146     -11.471  -3.082 -22.707  1.00 82.15           C
ATOM   2072  O   ILE A 146     -12.072  -3.257 -23.766  1.00 82.15           O
ATOM   2073  HA  ILE A 146     -13.180  -3.565 -21.510  1.00 82.15           H
ATOM   2074  CB  ILE A 146     -12.558  -1.626 -20.901  1.00 82.15           C
ATOM   2075  HB  ILE A 146     -11.630  -1.151 -20.583  1.00 82.15           H
ATOM   2076  CG1 ILE A 146     -13.488  -1.659 -19.686  1.00 82.15           C
ATOM   2077 1HG1 ILE A 146     -14.489  -1.956 -19.999  1.00 82.15           H
ATOM   2078 2HG1 ILE A 146     -13.139  -2.409 -18.977  1.00 82.15           H
ATOM   2079  CG2 ILE A 146     -13.132  -0.780 -22.039  1.00 82.15           C
ATOM   2080 1HG2 ILE A 146     -12.403  -0.716 -22.847  1.00 82.15           H
ATOM   2081 2HG2 ILE A 146     -14.046  -1.243 -22.411  1.00 82.15           H
ATOM   2082 3HG2 ILE A 146     -13.354   0.222 -21.671  1.00 82.15           H
ATOM   2083  CD1 ILE A 146     -13.546  -0.291 -19.003  1.00 82.15           C
ATOM   2084 1HD1 ILE A 146     -12.547  -0.008 -18.671  1.00 82.15           H
ATOM   2085 2HD1 ILE A 146     -13.919   0.452 -19.709  1.00 82.15           H
ATOM   2086 3HD1 ILE A 146     -14.214  -0.343 -18.143  1.00 82.15           H
ATOM   2087  HN  ILE A 146     -11.153  -3.199 -19.606  1.00 82.15           H
ATOM   2088  N   ALA A 147     -10.160  -2.916 -22.606  1.00 80.62           N
ATOM   2089  CA  ALA A 147      -9.328  -2.797 -23.791  1.00 80.62           C
ATOM   2090  C   ALA A 147      -9.380  -4.108 -24.579  1.00 80.62           C
ATOM   2091  O   ALA A 147      -9.182  -4.114 -25.793  1.00 80.62           O
ATOM   2092  HA  ALA A 147      -9.738  -1.997 -24.406  1.00 80.62           H
ATOM   2093  CB  ALA A 147      -7.903  -2.422 -23.378  1.00 80.62           C
ATOM   2094 1HB  ALA A 147      -7.918  -1.470 -22.848  1.00 80.62           H
ATOM   2095 2HB  ALA A 147      -7.498  -3.195 -22.726  1.00 80.62           H
ATOM   2096 3HB  ALA A 147      -7.279  -2.333 -24.267  1.00 80.62           H
ATOM   2097  HN  ALA A 147      -9.669  -2.863 -21.737  1.00 80.62           H
ATOM   2098  N   ILE A 148      -9.647  -5.186 -23.857  1.00 76.54           N
ATOM   2099  CA  ILE A 148      -9.587  -6.514 -24.443  1.00 76.54           C
ATOM   2100  C   ILE A 148     -10.995  -6.953 -24.847  1.00 76.54           C
ATOM   2101  O   ILE A 148     -11.227  -7.326 -25.996  1.00 76.54           O
ATOM   2102  HA  ILE A 148      -8.975  -6.446 -25.343  1.00 76.54           H
ATOM   2103  CB  ILE A 148      -8.888  -7.488 -23.492  1.00 76.54           C
ATOM   2104  HB  ILE A 148      -9.350  -7.397 -22.510  1.00 76.54           H
ATOM   2105  CG1 ILE A 148      -7.409  -7.130 -23.331  1.00 76.54           C
ATOM   2106 1HG1 ILE A 148      -6.870  -7.375 -24.246  1.00 76.54           H
ATOM   2107 2HG1 ILE A 148      -7.306  -6.056 -23.178  1.00 76.54           H
ATOM   2108  CG2 ILE A 148      -9.081  -8.935 -23.951  1.00 76.54           C
ATOM   2109 1HG2 ILE A 148     -10.145  -9.170 -23.972  1.00 76.54           H
ATOM   2110 2HG2 ILE A 148      -8.661  -9.059 -24.949  1.00 76.54           H
ATOM   2111 3HG2 ILE A 148      -8.574  -9.606 -23.257  1.00 76.54           H
ATOM   2112  CD1 ILE A 148      -6.789  -7.881 -22.150  1.00 76.54           C
ATOM   2113 1HD1 ILE A 148      -7.316  -7.614 -21.234  1.00 76.54           H
ATOM   2114 2HD1 ILE A 148      -6.873  -8.954 -22.318  1.00 76.54           H
ATOM   2115 3HD1 ILE A 148      -5.738  -7.608 -22.058  1.00 76.54           H
ATOM   2116  HN  ILE A 148      -9.901  -5.162 -22.890  1.00 76.54           H
ATOM   2117  N   ALA A 149     -11.899  -6.894 -23.880  1.00 75.78           N
ATOM   2118  CA  ALA A 149     -13.229  -7.449 -24.064  1.00 75.78           C
ATOM   2119  C   ALA A 149     -14.036  -6.535 -24.989  1.00 75.78           C
ATOM   2120  O   ALA A 149     -14.835  -7.009 -25.794  1.00 75.78           O
ATOM   2121  HA  ALA A 149     -13.119  -8.425 -24.538  1.00 75.78           H
ATOM   2122  CB  ALA A 149     -13.898  -7.636 -22.701  1.00 75.78           C
ATOM   2123 1HB  ALA A 149     -13.301  -8.317 -22.094  1.00 75.78           H
ATOM   2124 2HB  ALA A 149     -13.973  -6.672 -22.198  1.00 75.78           H
ATOM   2125 3HB  ALA A 149     -14.895  -8.053 -22.840  1.00 75.78           H
ATOM   2126  HN  ALA A 149     -11.735  -6.477 -22.986  1.00 75.78           H
ATOM   2127  N   GLN A 150     -13.798  -5.240 -24.841  1.00 67.38           N
ATOM   2128  CA  GLN A 150     -14.570  -4.249 -25.573  1.00 67.38           C
ATOM   2129  C   GLN A 150     -13.660  -3.458 -26.515  1.00 67.38           C
ATOM   2130  O   GLN A 150     -13.775  -2.238 -26.616  1.00 67.38           O
ATOM   2131  HA  GLN A 150     -15.297  -4.818 -26.152  1.00 67.38           H
ATOM   2132  CB  GLN A 150     -15.312  -3.315 -24.615  1.00 67.38           C
ATOM   2133 1HB  GLN A 150     -14.593  -2.736 -24.036  1.00 67.38           H
ATOM   2134 2HB  GLN A 150     -15.909  -2.603 -25.186  1.00 67.38           H
ATOM   2135  CG  GLN A 150     -16.218  -4.106 -23.670  1.00 67.38           C
ATOM   2136 1HG  GLN A 150     -16.843  -4.789 -24.246  1.00 67.38           H
ATOM   2137 2HG  GLN A 150     -15.609  -4.718 -23.004  1.00 67.38           H
ATOM   2138  CD  GLN A 150     -17.102  -3.169 -22.845  1.00 67.38           C
ATOM   2139  OE1 GLN A 150     -17.078  -1.958 -22.996  1.00 67.38           O
ATOM   2140  NE2 GLN A 150     -17.882  -3.793 -21.967  1.00 67.38           N
ATOM   2141 1HE2 GLN A 150     -17.853  -4.790 -21.893  1.00 67.38           H
ATOM   2142 2HE2 GLN A 150     -18.496  -3.266 -21.381  1.00 67.38           H
ATOM   2143  HN  GLN A 150     -13.095  -4.865 -24.236  1.00 67.38           H
ATOM   2144  N   ALA A 151     -12.776  -4.186 -27.182  1.00 67.13           N
ATOM   2145  CA  ALA A 151     -11.689  -3.558 -27.914  1.00 67.13           C
ATOM   2146  C   ALA A 151     -12.266  -2.550 -28.909  1.00 67.13           C
ATOM   2147  O   ALA A 151     -11.710  -1.468 -29.095  1.00 67.13           O
ATOM   2148  HA  ALA A 151     -11.066  -3.028 -27.193  1.00 67.13           H
ATOM   2149  CB  ALA A 151     -10.844  -4.635 -28.598  1.00 67.13           C
ATOM   2150 1HB  ALA A 151     -10.434  -5.308 -27.844  1.00 67.13           H
ATOM   2151 2HB  ALA A 151     -11.468  -5.201 -29.289  1.00 67.13           H
ATOM   2152 3HB  ALA A 151     -10.029  -4.164 -29.146  1.00 67.13           H
ATOM   2153  HN  ALA A 151     -12.794  -5.185 -27.227  1.00 67.13           H
ATOM   2154  N   MET A 152     -13.373  -2.940 -29.524  1.00 56.00           N
ATOM   2155  CA  MET A 152     -13.980  -2.124 -30.562  1.00 56.00           C
ATOM   2156  C   MET A 152     -14.421  -0.769 -30.006  1.00 56.00           C
ATOM   2157  O   MET A 152     -14.119   0.272 -30.587  1.00 56.00           O
ATOM   2158  HA  MET A 152     -13.204  -1.981 -31.314  1.00 56.00           H
ATOM   2159  CB  MET A 152     -15.190  -2.857 -31.144  1.00 56.00           C
ATOM   2160 1HB  MET A 152     -15.840  -3.193 -30.336  1.00 56.00           H
ATOM   2161 2HB  MET A 152     -15.774  -2.171 -31.758  1.00 56.00           H
ATOM   2162  CG  MET A 152     -14.752  -4.056 -31.986  1.00 56.00           C
ATOM   2163 1HG  MET A 152     -14.047  -3.735 -32.752  1.00 56.00           H
ATOM   2164 2HG  MET A 152     -14.234  -4.782 -31.359  1.00 56.00           H
ATOM   2165  SD  MET A 152     -16.175  -4.818 -32.750  1.00 56.00           S
ATOM   2166  CE  MET A 152     -16.296  -3.832 -34.233  1.00 56.00           C
ATOM   2167 1HE  MET A 152     -16.445  -2.786 -33.962  1.00 56.00           H
ATOM   2168 2HE  MET A 152     -15.377  -3.930 -34.811  1.00 56.00           H
ATOM   2169 3HE  MET A 152     -17.140  -4.176 -34.830  1.00 56.00           H
ATOM   2170  HN  MET A 152     -13.852  -3.794 -29.323  1.00 56.00           H
ATOM   2171  N   ARG A 153     -15.129  -0.826 -28.888  1.00 54.94           N
ATOM   2172  CA  ARG A 153     -15.654   0.381 -28.271  1.00 54.94           C
ATOM   2173  C   ARG A 153     -14.512   1.224 -27.701  1.00 54.94           C
ATOM   2174  O   ARG A 153     -14.611   2.449 -27.638  1.00 54.94           O
ATOM   2175  HA  ARG A 153     -16.165   0.906 -29.078  1.00 54.94           H
ATOM   2176  CB  ARG A 153     -16.638   0.043 -27.150  1.00 54.94           C
ATOM   2177 1HB  ARG A 153     -16.217  -0.734 -26.512  1.00 54.94           H
ATOM   2178 2HB  ARG A 153     -16.795   0.921 -26.522  1.00 54.94           H
ATOM   2179  CG  ARG A 153     -17.978  -0.428 -27.720  1.00 54.94           C
ATOM   2180 1HG  ARG A 153     -18.348   0.302 -28.439  1.00 54.94           H
ATOM   2181 2HG  ARG A 153     -17.838  -1.364 -28.260  1.00 54.94           H
ATOM   2182  CD  ARG A 153     -19.009  -0.624 -26.607  1.00 54.94           C
ATOM   2183 1HD  ARG A 153     -18.681  -1.413 -25.930  1.00 54.94           H
ATOM   2184 2HD  ARG A 153     -19.095   0.288 -26.015  1.00 54.94           H
ATOM   2185  NE  ARG A 153     -20.324  -0.973 -27.190  1.00 54.94           N
ATOM   2186  HE  ARG A 153     -20.403  -0.996 -28.187  1.00 54.94           H
ATOM   2187  CZ  ARG A 153     -21.415  -1.259 -26.467  1.00 54.94           C
ATOM   2188  NH1 ARG A 153     -21.366  -1.242 -25.128  1.00 54.94           N
ATOM   2189 1HH1 ARG A 153     -20.512  -1.015 -24.661  1.00 54.94           H
ATOM   2190 2HH1 ARG A 153     -22.185  -1.456 -24.595  1.00 54.94           H
ATOM   2191  NH2 ARG A 153     -22.555  -1.562 -27.102  1.00 54.94           N
ATOM   2192 1HH2 ARG A 153     -23.378  -1.777 -26.577  1.00 54.94           H
ATOM   2193 2HH2 ARG A 153     -22.582  -1.572 -28.102  1.00 54.94           H
ATOM   2194  HN  ARG A 153     -15.346  -1.675 -28.405  1.00 54.94           H
ATOM   2195  N   ALA A 154     -13.453   0.536 -27.299  1.00 60.48           N
ATOM   2196  CA  ALA A 154     -12.349   1.190 -26.618  1.00 60.48           C
ATOM   2197  C   ALA A 154     -11.604   2.087 -27.608  1.00 60.48           C
ATOM   2198  O   ALA A 154     -11.011   3.091 -27.217  1.00 60.48           O
ATOM   2199  HA  ALA A 154     -12.769   1.809 -25.825  1.00 60.48           H
ATOM   2200  CB  ALA A 154     -11.439   0.133 -25.990  1.00 60.48           C
ATOM   2201 1HB  ALA A 154     -12.009  -0.458 -25.273  1.00 60.48           H
ATOM   2202 2HB  ALA A 154     -11.048  -0.520 -26.770  1.00 60.48           H
ATOM   2203 3HB  ALA A 154     -10.611   0.624 -25.478  1.00 60.48           H
ATOM   2204  HN  ALA A 154     -13.343  -0.449 -27.433  1.00 60.48           H
ATOM   2205  N   HIS A 155     -11.659   1.693 -28.872  1.00 56.45           N
ATOM   2206  CA  HIS A 155     -10.860   2.346 -29.895  1.00 56.45           C
ATOM   2207  C   HIS A 155     -11.482   3.700 -30.245  1.00 56.45           C
ATOM   2208  O   HIS A 155     -10.769   4.683 -30.439  1.00 56.45           O
ATOM   2209  HA  HIS A 155      -9.873   2.511 -29.464  1.00 56.45           H
ATOM   2210  CB  HIS A 155     -10.691   1.438 -31.115  1.00 56.45           C
ATOM   2211 1HB  HIS A 155     -10.752   0.399 -30.792  1.00 56.45           H
ATOM   2212 2HB  HIS A 155     -11.522   1.609 -31.799  1.00 56.45           H
ATOM   2213  CG  HIS A 155      -9.394   1.645 -31.859  1.00 56.45           C
ATOM   2214  ND1 HIS A 155      -9.115   2.796 -32.575  1.00 56.45           N
ATOM   2215  HD1 HIS A 155      -9.721   3.586 -32.672  1.00 56.45           H
ATOM   2216  CD2 HIS A 155      -8.303   0.836 -31.991  1.00 56.45           C
ATOM   2217  HD2 HIS A 155      -8.187  -0.154 -31.550  1.00 56.45           H
ATOM   2218  CE1 HIS A 155      -7.909   2.675 -33.109  1.00 56.45           C
ATOM   2219  HE1 HIS A 155      -7.405   3.416 -33.730  1.00 56.45           H
ATOM   2220  NE2 HIS A 155      -7.407   1.459 -32.746  1.00 56.45           N
ATOM   2221  HN  HIS A 155     -12.234   0.943 -29.199  1.00 56.45           H
ATOM   2222  N   THR A 156     -12.805   3.706 -30.315  1.00 62.37           N
ATOM   2223  CA  THR A 156     -13.525   4.883 -30.773  1.00 62.37           C
ATOM   2224  C   THR A 156     -13.491   5.978 -29.705  1.00 62.37           C
ATOM   2225  O   THR A 156     -13.577   7.163 -30.023  1.00 62.37           O
ATOM   2226  HA  THR A 156     -13.014   5.278 -31.651  1.00 62.37           H
ATOM   2227  CB  THR A 156     -14.941   4.451 -31.157  1.00 62.37           C
ATOM   2228  HB  THR A 156     -15.590   5.317 -31.286  1.00 62.37           H
ATOM   2229  OG1 THR A 156     -15.321   3.547 -30.123  1.00 62.37           O
ATOM   2230  HG1 THR A 156     -16.303   3.364 -30.172  1.00 62.37           H
ATOM   2231  CG2 THR A 156     -14.970   3.598 -32.427  1.00 62.37           C
ATOM   2232 1HG2 THR A 156     -14.375   2.698 -32.273  1.00 62.37           H
ATOM   2233 2HG2 THR A 156     -14.556   4.170 -33.258  1.00 62.37           H
ATOM   2234 3HG2 THR A 156     -15.999   3.319 -32.654  1.00 62.37           H
ATOM   2235  HN  THR A 156     -13.383   2.929 -30.066  1.00 62.37           H
ATOM   2236  N   TRP A 157     -13.367   5.542 -28.460  1.00 57.52           N
ATOM   2237  CA  TRP A 157     -13.546   6.439 -27.331  1.00 57.52           C
ATOM   2238  C   TRP A 157     -12.165   6.753 -26.753  1.00 57.52           C
ATOM   2239  O   TRP A 157     -12.038   7.052 -25.567  1.00 57.52           O
ATOM   2240  HA  TRP A 157     -14.011   7.353 -27.702  1.00 57.52           H
ATOM   2241  CB  TRP A 157     -14.504   5.839 -26.300  1.00 57.52           C
ATOM   2242 1HB  TRP A 157     -14.184   4.823 -26.070  1.00 57.52           H
ATOM   2243 2HB  TRP A 157     -14.431   6.412 -25.375  1.00 57.52           H
ATOM   2244  CG  TRP A 157     -15.965   5.809 -26.751  1.00 57.52           C
ATOM   2245  CD1 TRP A 157     -16.445   5.557 -27.976  1.00 57.52           C
ATOM   2246  HD1 TRP A 157     -15.825   5.332 -28.844  1.00 57.52           H
ATOM   2247  CD2 TRP A 157     -17.125   6.050 -25.926  1.00 57.52           C
ATOM   2248  NE1 TRP A 157     -17.824   5.618 -28.002  1.00 57.52           N
ATOM   2249  HE1 TRP A 157     -18.408   5.467 -28.799  1.00 57.52           H
ATOM   2250  CE2 TRP A 157     -18.250   5.927 -26.716  1.00 57.52           C
ATOM   2251  CE3 TRP A 157     -17.220   6.361 -24.559  1.00 57.52           C
ATOM   2252  HE3 TRP A 157     -16.346   6.463 -23.914  1.00 57.52           H
ATOM   2253  CZ2 TRP A 157     -19.551   6.100 -26.228  1.00 57.52           C
ATOM   2254  HZ2 TRP A 157     -20.424   5.997 -26.873  1.00 57.52           H
ATOM   2255  CZ3 TRP A 157     -18.527   6.531 -24.087  1.00 57.52           C
ATOM   2256  HZ3 TRP A 157     -18.657   6.774 -23.032  1.00 57.52           H
ATOM   2257  CH2 TRP A 157     -19.670   6.411 -24.868  1.00 57.52           C
ATOM   2258  HH2 TRP A 157     -20.655   6.558 -24.425  1.00 57.52           H
ATOM   2259  HN  TRP A 157     -13.149   4.596 -28.217  1.00 57.52           H
ATOM   2260  N   ARG A 158     -11.165   6.674 -27.618  1.00 58.37           N
ATOM   2261  CA  ARG A 158      -9.783   6.753 -27.174  1.00 58.37           C
ATOM   2262  C   ARG A 158      -9.538   8.069 -26.433  1.00 58.37           C
ATOM   2263  O   ARG A 158      -8.928   8.079 -25.365  1.00 58.37           O
ATOM   2264  HA  ARG A 158      -9.655   5.899 -26.510  1.00 58.37           H
ATOM   2265  CB  ARG A 158      -8.818   6.655 -28.358  1.00 58.37           C
ATOM   2266 1HB  ARG A 158      -9.070   5.786 -28.966  1.00 58.37           H
ATOM   2267 2HB  ARG A 158      -8.927   7.533 -28.995  1.00 58.37           H
ATOM   2268  CG  ARG A 158      -7.370   6.544 -27.876  1.00 58.37           C
ATOM   2269 1HG  ARG A 158      -7.090   7.453 -27.344  1.00 58.37           H
ATOM   2270 2HG  ARG A 158      -7.280   5.720 -27.169  1.00 58.37           H
ATOM   2271  CD  ARG A 158      -6.417   6.321 -29.052  1.00 58.37           C
ATOM   2272 1HD  ARG A 158      -6.675   5.397 -29.570  1.00 58.37           H
ATOM   2273 2HD  ARG A 158      -6.521   7.131 -29.774  1.00 58.37           H
ATOM   2274  NE  ARG A 158      -5.020   6.255 -28.566  1.00 58.37           N
ATOM   2275  HE  ARG A 158      -4.851   6.444 -27.599  1.00 58.37           H
ATOM   2276  CZ  ARG A 158      -3.969   5.958 -29.341  1.00 58.37           C
ATOM   2277  NH1 ARG A 158      -4.137   5.696 -30.645  1.00 58.37           N
ATOM   2278 1HH1 ARG A 158      -5.052   5.721 -31.046  1.00 58.37           H
ATOM   2279 2HH1 ARG A 158      -3.346   5.475 -31.216  1.00 58.37           H
ATOM   2280  NH2 ARG A 158      -2.746   5.927 -28.794  1.00 58.37           N
ATOM   2281 1HH2 ARG A 158      -1.951   5.707 -29.358  1.00 58.37           H
ATOM   2282 2HH2 ARG A 158      -2.629   6.124 -27.820  1.00 58.37           H
ATOM   2283  HN  ARG A 158     -11.286   6.559 -28.604  1.00 58.37           H
ATOM   2284  N   GLU A 159     -10.026   9.147 -27.029  1.00 64.65           N
ATOM   2285  CA  GLU A 159      -9.791  10.474 -26.486  1.00 64.65           C
ATOM   2286  C   GLU A 159     -10.548  10.650 -25.168  1.00 64.65           C
ATOM   2287  O   GLU A 159      -9.983  11.116 -24.180  1.00 64.65           O
ATOM   2288  HA  GLU A 159      -8.717  10.526 -26.305  1.00 64.65           H
ATOM   2289  CB  GLU A 159     -10.183  11.556 -27.493  1.00 64.65           C
ATOM   2290 1HB  GLU A 159     -11.175  11.345 -27.892  1.00 64.65           H
ATOM   2291 2HB  GLU A 159     -10.106  12.538 -27.026  1.00 64.65           H
ATOM   2292  CG  GLU A 159      -9.223  11.570 -28.685  1.00 64.65           C
ATOM   2293 1HG  GLU A 159      -8.194  11.612 -28.327  1.00 64.65           H
ATOM   2294 2HG  GLU A 159      -9.327  10.644 -29.251  1.00 64.65           H
ATOM   2295  CD  GLU A 159      -9.500  12.766 -29.598  1.00 64.65           C
ATOM   2296  OE1 GLU A 159      -8.604  13.078 -30.412  1.00 64.65           O
ATOM   2297  OE2 GLU A 159     -10.602  13.341 -29.462  1.00 64.65           O
ATOM   2298  HN  GLU A 159     -10.573   9.124 -27.866  1.00 64.65           H
ATOM   2299  N   LYS A 160     -11.817  10.269 -25.197  1.00 69.79           N
ATOM   2300  CA  LYS A 160     -12.667  10.410 -24.027  1.00 69.79           C
ATOM   2301  C   LYS A 160     -12.060   9.624 -22.863  1.00 69.79           C
ATOM   2302  O   LYS A 160     -12.146  10.048 -21.711  1.00 69.79           O
ATOM   2303  HA  LYS A 160     -12.682  11.467 -23.759  1.00 69.79           H
ATOM   2304  CB  LYS A 160     -14.105  10.007 -24.358  1.00 69.79           C
ATOM   2305 1HB  LYS A 160     -14.112   9.024 -24.829  1.00 69.79           H
ATOM   2306 2HB  LYS A 160     -14.684   9.922 -23.438  1.00 69.79           H
ATOM   2307  CG  LYS A 160     -14.761  11.029 -25.288  1.00 69.79           C
ATOM   2308 1HG  LYS A 160     -14.652  12.030 -24.869  1.00 69.79           H
ATOM   2309 2HG  LYS A 160     -14.251  11.030 -26.251  1.00 69.79           H
ATOM   2310  CD  LYS A 160     -16.245  10.714 -25.490  1.00 69.79           C
ATOM   2311 1HD  LYS A 160     -16.353   9.727 -25.938  1.00 69.79           H
ATOM   2312 2HD  LYS A 160     -16.748  10.682 -24.523  1.00 69.79           H
ATOM   2313  CE  LYS A 160     -16.911  11.762 -26.384  1.00 69.79           C
ATOM   2314 1HE  LYS A 160     -16.809  12.750 -25.935  1.00 69.79           H
ATOM   2315 2HE  LYS A 160     -16.407  11.797 -27.350  1.00 69.79           H
ATOM   2316  NZ  LYS A 160     -18.343  11.443 -26.577  1.00 69.79           N
ATOM   2317 1HZ  LYS A 160     -18.771  12.150 -27.165  1.00 69.79           H
ATOM   2318 2HZ  LYS A 160     -18.431  10.536 -27.021  1.00 69.79           H
ATOM   2319 3HZ  LYS A 160     -18.810  11.425 -25.677  1.00 69.79           H
ATOM   2320  HN  LYS A 160     -12.263   9.870 -25.998  1.00 69.79           H
ATOM   2321  N   ARG A 161     -11.461   8.493 -23.203  1.00 68.53           N
ATOM   2322  CA  ARG A 161     -10.885   7.619 -22.195  1.00 68.53           C
ATOM   2323  C   ARG A 161      -9.770   8.343 -21.439  1.00 68.53           C
ATOM   2324  O   ARG A 161      -9.582   8.124 -20.243  1.00 68.53           O
ATOM   2325  HA  ARG A 161     -11.714   7.374 -21.532  1.00 68.53           H
ATOM   2326  CB  ARG A 161     -10.319   6.346 -22.829  1.00 68.53           C
ATOM   2327 1HB  ARG A 161      -9.733   6.604 -23.711  1.00 68.53           H
ATOM   2328 2HB  ARG A 161      -9.642   5.857 -22.128  1.00 68.53           H
ATOM   2329  CG  ARG A 161     -11.441   5.382 -23.219  1.00 68.53           C
ATOM   2330 1HG  ARG A 161     -12.004   5.095 -22.331  1.00 68.53           H
ATOM   2331 2HG  ARG A 161     -12.139   5.883 -23.891  1.00 68.53           H
ATOM   2332  CD  ARG A 161     -10.879   4.132 -23.899  1.00 68.53           C
ATOM   2333 1HD  ARG A 161     -11.674   3.608 -24.430  1.00 68.53           H
ATOM   2334 2HD  ARG A 161     -10.133   4.417 -24.642  1.00 68.53           H
ATOM   2335  NE  ARG A 161     -10.270   3.237 -22.890  1.00 68.53           N
ATOM   2336  HE  ARG A 161     -10.351   3.494 -21.927  1.00 68.53           H
ATOM   2337  CZ  ARG A 161      -9.618   2.105 -23.186  1.00 68.53           C
ATOM   2338  NH1 ARG A 161      -9.480   1.712 -24.460  1.00 68.53           N
ATOM   2339 1HH1 ARG A 161      -9.865   2.266 -25.198  1.00 68.53           H
ATOM   2340 2HH1 ARG A 161      -8.992   0.866 -24.672  1.00 68.53           H
ATOM   2341  NH2 ARG A 161      -9.106   1.370 -22.189  1.00 68.53           N
ATOM   2342 1HH2 ARG A 161      -8.617   0.522 -22.392  1.00 68.53           H
ATOM   2343 2HH2 ARG A 161      -9.214   1.670 -21.241  1.00 68.53           H
ATOM   2344  HN  ARG A 161     -11.366   8.172 -24.145  1.00 68.53           H
ATOM   2345  N   LEU A 162      -9.058   9.191 -22.167  1.00 79.56           N
ATOM   2346  CA  LEU A 162      -7.948   9.927 -21.588  1.00 79.56           C
ATOM   2347  C   LEU A 162      -8.488  10.953 -20.589  1.00 79.56           C
ATOM   2348  O   LEU A 162      -7.900  11.162 -19.529  1.00 79.56           O
ATOM   2349  HA  LEU A 162      -7.329   9.211 -21.046  1.00 79.56           H
ATOM   2350  CB  LEU A 162      -7.077  10.538 -22.687  1.00 79.56           C
ATOM   2351 1HB  LEU A 162      -6.814   9.751 -23.394  1.00 79.56           H
ATOM   2352 2HB  LEU A 162      -7.675  11.269 -23.232  1.00 79.56           H
ATOM   2353  CG  LEU A 162      -5.788  11.219 -22.222  1.00 79.56           C
ATOM   2354  HG  LEU A 162      -6.044  11.939 -21.445  1.00 79.56           H
ATOM   2355  CD1 LEU A 162      -4.826  10.204 -21.601  1.00 79.56           C
ATOM   2356 1HD1 LEU A 162      -5.302   9.732 -20.741  1.00 79.56           H
ATOM   2357 2HD1 LEU A 162      -4.573   9.444 -22.339  1.00 79.56           H
ATOM   2358 3HD1 LEU A 162      -3.919  10.715 -21.279  1.00 79.56           H
ATOM   2359  CD2 LEU A 162      -5.138  12.000 -23.365  1.00 79.56           C
ATOM   2360 1HD2 LEU A 162      -4.898  11.318 -24.181  1.00 79.56           H
ATOM   2361 2HD2 LEU A 162      -5.828  12.765 -23.722  1.00 79.56           H
ATOM   2362 3HD2 LEU A 162      -4.223  12.474 -23.008  1.00 79.56           H
ATOM   2363  HN  LEU A 162      -9.230   9.377 -23.135  1.00 79.56           H
ATOM   2364  N   LEU A 163      -9.601  11.566 -20.963  1.00 82.35           N
ATOM   2365  CA  LEU A 163     -10.239  12.549 -20.104  1.00 82.35           C
ATOM   2366  C   LEU A 163     -10.711  11.866 -18.819  1.00 82.35           C
ATOM   2367  O   LEU A 163     -10.442  12.350 -17.720  1.00 82.35           O
ATOM   2368  HA  LEU A 163      -9.486  13.293 -19.844  1.00 82.35           H
ATOM   2369  CB  LEU A 163     -11.354  13.277 -20.858  1.00 82.35           C
ATOM   2370 1HB  LEU A 163     -10.933  13.697 -21.772  1.00 82.35           H
ATOM   2371 2HB  LEU A 163     -12.101  12.543 -21.160  1.00 82.35           H
ATOM   2372  CG  LEU A 163     -12.060  14.398 -20.093  1.00 82.35           C
ATOM   2373  HG  LEU A 163     -12.418  13.992 -19.147  1.00 82.35           H
ATOM   2374  CD1 LEU A 163     -11.088  15.532 -19.761  1.00 82.35           C
ATOM   2375 1HD1 LEU A 163     -10.276  15.146 -19.145  1.00 82.35           H
ATOM   2376 2HD1 LEU A 163     -10.679  15.942 -20.684  1.00 82.35           H
ATOM   2377 3HD1 LEU A 163     -11.616  16.315 -19.217  1.00 82.35           H
ATOM   2378  CD2 LEU A 163     -13.284  14.899 -20.862  1.00 82.35           C
ATOM   2379 1HD2 LEU A 163     -12.972  15.282 -21.833  1.00 82.35           H
ATOM   2380 2HD2 LEU A 163     -13.986  14.077 -21.004  1.00 82.35           H
ATOM   2381 3HD2 LEU A 163     -13.768  15.695 -20.296  1.00 82.35           H
ATOM   2382  HN  LEU A 163     -10.065  11.401 -21.834  1.00 82.35           H
ATOM   2383  N   TYR A 164     -11.406  10.753 -18.999  1.00 76.30           N
ATOM   2384  CA  TYR A 164     -11.929  10.006 -17.867  1.00 76.30           C
ATOM   2385  C   TYR A 164     -10.798   9.532 -16.953  1.00 76.30           C
ATOM   2386  O   TYR A 164     -10.962   9.474 -15.735  1.00 76.30           O
ATOM   2387  HA  TYR A 164     -12.589  10.666 -17.304  1.00 76.30           H
ATOM   2388  CB  TYR A 164     -12.636   8.785 -18.459  1.00 76.30           C
ATOM   2389 1HB  TYR A 164     -11.990   8.333 -19.211  1.00 76.30           H
ATOM   2390 2HB  TYR A 164     -12.777   8.043 -17.672  1.00 76.30           H
ATOM   2391  CG  TYR A 164     -13.993   9.097 -19.093  1.00 76.30           C
ATOM   2392  CD1 TYR A 164     -14.947   9.790 -18.376  1.00 76.30           C
ATOM   2393  HD1 TYR A 164     -14.734  10.114 -17.357  1.00 76.30           H
ATOM   2394  CD2 TYR A 164     -14.262   8.687 -20.383  1.00 76.30           C
ATOM   2395  HD2 TYR A 164     -13.508   8.140 -20.950  1.00 76.30           H
ATOM   2396  CE1 TYR A 164     -16.223  10.084 -18.973  1.00 76.30           C
ATOM   2397  HE1 TYR A 164     -16.986  10.630 -18.418  1.00 76.30           H
ATOM   2398  CE2 TYR A 164     -15.539   8.981 -20.980  1.00 76.30           C
ATOM   2399  HE2 TYR A 164     -15.765   8.663 -21.998  1.00 76.30           H
ATOM   2400  CZ  TYR A 164     -16.456   9.666 -20.246  1.00 76.30           C
ATOM   2401  OH  TYR A 164     -17.662   9.944 -20.810  1.00 76.30           O
ATOM   2402  HH  TYR A 164     -18.233  10.450 -20.164  1.00 76.30           H
ATOM   2403  HN  TYR A 164     -11.613  10.361 -19.895  1.00 76.30           H
ATOM   2404  N   SER A 165      -9.674   9.206 -17.575  1.00 86.91           N
ATOM   2405  CA  SER A 165      -8.525   8.714 -16.835  1.00 86.91           C
ATOM   2406  C   SER A 165      -8.035   9.783 -15.856  1.00 86.91           C
ATOM   2407  O   SER A 165      -7.588   9.465 -14.756  1.00 86.91           O
ATOM   2408  HA  SER A 165      -8.883   7.837 -16.295  1.00 86.91           H
ATOM   2409  CB  SER A 165      -7.395   8.303 -17.781  1.00 86.91           C
ATOM   2410 1HB  SER A 165      -6.657   7.719 -17.232  1.00 86.91           H
ATOM   2411 2HB  SER A 165      -7.794   7.658 -18.564  1.00 86.91           H
ATOM   2412  OG  SER A 165      -6.760   9.432 -18.375  1.00 86.91           O
ATOM   2413  HG  SER A 165      -7.443  10.118 -18.625  1.00 86.91           H
ATOM   2414  HN  SER A 165      -9.543   9.273 -18.564  1.00 86.91           H
ATOM   2415  N   LYS A 166      -8.137  11.030 -16.293  1.00 84.01           N
ATOM   2416  CA  LYS A 166      -7.736  12.150 -15.459  1.00 84.01           C
ATOM   2417  C   LYS A 166      -8.689  12.259 -14.267  1.00 84.01           C
ATOM   2418  O   LYS A 166      -8.249  12.390 -13.126  1.00 84.01           O
ATOM   2419  HA  LYS A 166      -6.736  11.936 -15.082  1.00 84.01           H
ATOM   2420  CB  LYS A 166      -7.643  13.431 -16.290  1.00 84.01           C
ATOM   2421 1HB  LYS A 166      -8.562  13.568 -16.860  1.00 84.01           H
ATOM   2422 2HB  LYS A 166      -7.549  14.292 -15.628  1.00 84.01           H
ATOM   2423  CG  LYS A 166      -6.448  13.380 -17.244  1.00 84.01           C
ATOM   2424 1HG  LYS A 166      -5.531  13.225 -16.675  1.00 84.01           H
ATOM   2425 2HG  LYS A 166      -6.552  12.531 -17.918  1.00 84.01           H
ATOM   2426  CD  LYS A 166      -6.338  14.673 -18.055  1.00 84.01           C
ATOM   2427 1HD  LYS A 166      -7.240  14.809 -18.652  1.00 84.01           H
ATOM   2428 2HD  LYS A 166      -6.271  15.526 -17.380  1.00 84.01           H
ATOM   2429  CE  LYS A 166      -5.113  14.642 -18.971  1.00 84.01           C
ATOM   2430 1HE  LYS A 166      -4.218  14.430 -18.386  1.00 84.01           H
ATOM   2431 2HE  LYS A 166      -5.216  13.838 -19.699  1.00 84.01           H
ATOM   2432  NZ  LYS A 166      -4.958  15.936 -19.673  1.00 84.01           N
ATOM   2433 1HZ  LYS A 166      -4.152  15.894 -20.286  1.00 84.01           H
ATOM   2434 2HZ  LYS A 166      -5.790  16.126 -20.220  1.00 84.01           H
ATOM   2435 3HZ  LYS A 166      -4.826  16.676 -18.992  1.00 84.01           H
ATOM   2436  HN  LYS A 166      -8.484  11.280 -17.197  1.00 84.01           H
ATOM   2437  N   MET A 167      -9.977  12.201 -14.572  1.00 85.62           N
ATOM   2438  CA  MET A 167     -10.997  12.334 -13.546  1.00 85.62           C
ATOM   2439  C   MET A 167     -10.875  11.221 -12.504  1.00 85.62           C
ATOM   2440  O   MET A 167     -10.945  11.479 -11.303  1.00 85.62           O
ATOM   2441  HA  MET A 167     -10.816  13.301 -13.077  1.00 85.62           H
ATOM   2442  CB  MET A 167     -12.383  12.279 -14.192  1.00 85.62           C
ATOM   2443 1HB  MET A 167     -12.462  11.389 -14.816  1.00 85.62           H
ATOM   2444 2HB  MET A 167     -13.146  12.195 -13.418  1.00 85.62           H
ATOM   2445  CG  MET A 167     -12.643  13.527 -15.039  1.00 85.62           C
ATOM   2446 1HG  MET A 167     -12.576  14.419 -14.416  1.00 85.62           H
ATOM   2447 2HG  MET A 167     -11.879  13.618 -15.811  1.00 85.62           H
ATOM   2448  SD  MET A 167     -14.259  13.428 -15.790  1.00 85.62           S
ATOM   2449  CE  MET A 167     -14.388  15.076 -16.464  1.00 85.62           C
ATOM   2450 1HE  MET A 167     -14.319  15.805 -15.656  1.00 85.62           H
ATOM   2451 2HE  MET A 167     -13.579  15.243 -17.174  1.00 85.62           H
ATOM   2452 3HE  MET A 167     -15.346  15.187 -16.972  1.00 85.62           H
ATOM   2453  HN  MET A 167     -10.326  12.066 -15.500  1.00 85.62           H
ATOM   2454  N   VAL A 168     -10.694  10.006 -13.001  1.00 92.89           N
ATOM   2455  CA  VAL A 168     -10.622   8.844 -12.131  1.00 92.89           C
ATOM   2456  C   VAL A 168      -9.436   9.000 -11.177  1.00 92.89           C
ATOM   2457  O   VAL A 168      -9.550   8.710  -9.987  1.00 92.89           O
ATOM   2458  HA  VAL A 168     -11.541   8.814 -11.546  1.00 92.89           H
ATOM   2459  CB  VAL A 168     -10.552   7.566 -12.969  1.00 92.89           C
ATOM   2460  HB  VAL A 168      -9.746   7.684 -13.693  1.00 92.89           H
ATOM   2461  CG1 VAL A 168     -10.224   6.354 -12.094  1.00 92.89           C
ATOM   2462 1HG1 VAL A 168      -9.260   6.507 -11.609  1.00 92.89           H
ATOM   2463 2HG1 VAL A 168     -10.998   6.233 -11.337  1.00 92.89           H
ATOM   2464 3HG1 VAL A 168     -10.180   5.460 -12.715  1.00 92.89           H
ATOM   2465  CG2 VAL A 168     -11.852   7.347 -13.745  1.00 92.89           C
ATOM   2466 1HG2 VAL A 168     -12.683   7.260 -13.044  1.00 92.89           H
ATOM   2467 2HG2 VAL A 168     -12.026   8.193 -14.410  1.00 92.89           H
ATOM   2468 3HG2 VAL A 168     -11.775   6.432 -14.332  1.00 92.89           H
ATOM   2469  HN  VAL A 168     -10.598   9.810 -13.977  1.00 92.89           H
ATOM   2470  N   CYS A 169      -8.325   9.457 -11.735  1.00 94.18           N
ATOM   2471  CA  CYS A 169      -7.116   9.643 -10.951  1.00 94.18           C
ATOM   2472  C   CYS A 169      -7.417  10.645  -9.834  1.00 94.18           C
ATOM   2473  O   CYS A 169      -7.074  10.411  -8.676  1.00 94.18           O
ATOM   2474  HA  CYS A 169      -6.857   8.669 -10.537  1.00 94.18           H
ATOM   2475  CB  CYS A 169      -5.942  10.096 -11.821  1.00 94.18           C
ATOM   2476 1HB  CYS A 169      -6.249  10.925 -12.458  1.00 94.18           H
ATOM   2477 2HB  CYS A 169      -5.131  10.461 -11.191  1.00 94.18           H
ATOM   2478  SG  CYS A 169      -5.353   8.702 -12.851  1.00 94.18           S
ATOM   2479  HG  CYS A 169      -6.325   8.777 -13.755  1.00 94.18           H
ATOM   2480  HN  CYS A 169      -8.243   9.697 -12.702  1.00 94.18           H
ATOM   2481  N   PHE A 170      -8.057  11.739 -10.221  1.00 93.41           N
ATOM   2482  CA  PHE A 170      -8.380  12.791  -9.273  1.00 93.41           C
ATOM   2483  C   PHE A 170      -9.273  12.261  -8.149  1.00 93.41           C
ATOM   2484  O   PHE A 170      -9.024  12.530  -6.974  1.00 93.41           O
ATOM   2485  HA  PHE A 170      -7.440  13.147  -8.851  1.00 93.41           H
ATOM   2486  CB  PHE A 170      -9.141  13.871 -10.045  1.00 93.41           C
ATOM   2487 1HB  PHE A 170      -8.526  14.208 -10.879  1.00 93.41           H
ATOM   2488 2HB  PHE A 170     -10.043  13.432 -10.471  1.00 93.41           H
ATOM   2489  CG  PHE A 170      -9.533  15.083  -9.197  1.00 93.41           C
ATOM   2490  CD1 PHE A 170     -10.811  15.216  -8.751  1.00 93.41           C
ATOM   2491  HD1 PHE A 170     -11.556  14.459  -8.997  1.00 93.41           H
ATOM   2492  CD2 PHE A 170      -8.604  16.027  -8.890  1.00 93.41           C
ATOM   2493  HD2 PHE A 170      -7.580  15.921  -9.248  1.00 93.41           H
ATOM   2494  CE1 PHE A 170     -11.175  16.341  -7.964  1.00 93.41           C
ATOM   2495  HE1 PHE A 170     -12.199  16.447  -7.607  1.00 93.41           H
ATOM   2496  CE2 PHE A 170      -8.968  17.152  -8.103  1.00 93.41           C
ATOM   2497  HE2 PHE A 170      -8.223  17.909  -7.857  1.00 93.41           H
ATOM   2498  CZ  PHE A 170     -10.246  17.285  -7.657  1.00 93.41           C
ATOM   2499  HZ  PHE A 170     -10.525  18.148  -7.053  1.00 93.41           H
ATOM   2500  HN  PHE A 170      -8.351  11.912 -11.161  1.00 93.41           H
ATOM   2501  N   THR A 171     -10.294  11.517  -8.548  1.00 93.32           N
ATOM   2502  CA  THR A 171     -11.236  10.963  -7.591  1.00 93.32           C
ATOM   2503  C   THR A 171     -10.511  10.063  -6.589  1.00 93.32           C
ATOM   2504  O   THR A 171     -10.836  10.061  -5.402  1.00 93.32           O
ATOM   2505  HA  THR A 171     -11.673  11.785  -7.024  1.00 93.32           H
ATOM   2506  CB  THR A 171     -12.335  10.241  -8.372  1.00 93.32           C
ATOM   2507  HB  THR A 171     -11.943   9.349  -8.861  1.00 93.32           H
ATOM   2508  OG1 THR A 171     -12.856  11.241  -9.244  1.00 93.32           O
ATOM   2509  HG1 THR A 171     -12.385  11.205 -10.125  1.00 93.32           H
ATOM   2510  CG2 THR A 171     -13.525   9.858  -7.491  1.00 93.32           C
ATOM   2511 1HG2 THR A 171     -13.960  10.758  -7.055  1.00 93.32           H
ATOM   2512 2HG2 THR A 171     -13.189   9.195  -6.694  1.00 93.32           H
ATOM   2513 3HG2 THR A 171     -14.276   9.348  -8.095  1.00 93.32           H
ATOM   2514  HN  THR A 171     -10.482  11.293  -9.504  1.00 93.32           H
ATOM   2515  N   ILE A 172      -9.542   9.320  -7.103  1.00 94.00           N
ATOM   2516  CA  ILE A 172      -8.793   8.389  -6.275  1.00 94.00           C
ATOM   2517  C   ILE A 172      -8.029   9.168  -5.203  1.00 94.00           C
ATOM   2518  O   ILE A 172      -8.042   8.794  -4.031  1.00 94.00           O
ATOM   2519  HA  ILE A 172      -9.514   7.738  -5.781  1.00 94.00           H
ATOM   2520  CB  ILE A 172      -7.900   7.500  -7.143  1.00 94.00           C
ATOM   2521  HB  ILE A 172      -7.417   8.128  -7.892  1.00 94.00           H
ATOM   2522  CG1 ILE A 172      -8.729   6.457  -7.894  1.00 94.00           C
ATOM   2523 1HG1 ILE A 172      -9.120   5.722  -7.190  1.00 94.00           H
ATOM   2524 2HG1 ILE A 172      -9.588   6.938  -8.362  1.00 94.00           H
ATOM   2525  CG2 ILE A 172      -6.790   6.858  -6.308  1.00 94.00           C
ATOM   2526 1HG2 ILE A 172      -6.175   7.638  -5.859  1.00 94.00           H
ATOM   2527 2HG2 ILE A 172      -7.234   6.247  -5.522  1.00 94.00           H
ATOM   2528 3HG2 ILE A 172      -6.170   6.231  -6.949  1.00 94.00           H
ATOM   2529  CD1 ILE A 172      -7.888   5.752  -8.960  1.00 94.00           C
ATOM   2530 1HD1 ILE A 172      -7.519   6.487  -9.676  1.00 94.00           H
ATOM   2531 2HD1 ILE A 172      -7.044   5.252  -8.486  1.00 94.00           H
ATOM   2532 3HD1 ILE A 172      -8.502   5.016  -9.479  1.00 94.00           H
ATOM   2533  HN  ILE A 172      -9.267   9.346  -8.064  1.00 94.00           H
ATOM   2534  N   TRP A 173      -7.382  10.238  -5.642  1.00 92.53           N
ATOM   2535  CA  TRP A 173      -6.541  11.022  -4.753  1.00 92.53           C
ATOM   2536  C   TRP A 173      -7.432  11.611  -3.657  1.00 92.53           C
ATOM   2537  O   TRP A 173      -7.079  11.577  -2.479  1.00 92.53           O
ATOM   2538  HA  TRP A 173      -5.804  10.350  -4.313  1.00 92.53           H
ATOM   2539  CB  TRP A 173      -5.765  12.087  -5.529  1.00 92.53           C
ATOM   2540 1HB  TRP A 173      -6.432  12.551  -6.256  1.00 92.53           H
ATOM   2541 2HB  TRP A 173      -5.453  12.870  -4.838  1.00 92.53           H
ATOM   2542  CG  TRP A 173      -4.533  11.550  -6.260  1.00 92.53           C
ATOM   2543  CD1 TRP A 173      -4.347  11.424  -7.581  1.00 92.53           C
ATOM   2544  HD1 TRP A 173      -5.085  11.701  -8.334  1.00 92.53           H
ATOM   2545  CD2 TRP A 173      -3.315  11.069  -5.653  1.00 92.53           C
ATOM   2546  NE1 TRP A 173      -3.104  10.899  -7.869  1.00 92.53           N
ATOM   2547  HE1 TRP A 173      -2.736  10.713  -8.780  1.00 92.53           H
ATOM   2548  CE2 TRP A 173      -2.456  10.677  -6.660  1.00 92.53           C
ATOM   2549  CE3 TRP A 173      -2.951  10.970  -4.299  1.00 92.53           C
ATOM   2550  HE3 TRP A 173      -3.611  11.273  -3.486  1.00 92.53           H
ATOM   2551  CZ2 TRP A 173      -1.179  10.157  -6.418  1.00 92.53           C
ATOM   2552  HZ2 TRP A 173      -0.519   9.854  -7.231  1.00 92.53           H
ATOM   2553  CZ3 TRP A 173      -1.671  10.449  -4.074  1.00 92.53           C
ATOM   2554  HZ3 TRP A 173      -1.339  10.350  -3.041  1.00 92.53           H
ATOM   2555  CH2 TRP A 173      -0.795  10.049  -5.076  1.00 92.53           C
ATOM   2556  HH2 TRP A 173       0.188   9.652  -4.818  1.00 92.53           H
ATOM   2557  HN  TRP A 173      -7.425  10.570  -6.584  1.00 92.53           H
ATOM   2558  N   VAL A 174      -8.571  12.137  -4.084  1.00 95.58           N
ATOM   2559  CA  VAL A 174      -9.498  12.765  -3.158  1.00 95.58           C
ATOM   2560  C   VAL A 174      -9.969  11.731  -2.134  1.00 95.58           C
ATOM   2561  O   VAL A 174     -10.003  12.008  -0.937  1.00 95.58           O
ATOM   2562  HA  VAL A 174      -8.957  13.555  -2.636  1.00 95.58           H
ATOM   2563  CB  VAL A 174     -10.651  13.411  -3.930  1.00 95.58           C
ATOM   2564  HB  VAL A 174     -11.085  12.652  -4.580  1.00 95.58           H
ATOM   2565  CG1 VAL A 174     -11.745  13.896  -2.977  1.00 95.58           C
ATOM   2566 1HG1 VAL A 174     -12.134  13.050  -2.410  1.00 95.58           H
ATOM   2567 2HG1 VAL A 174     -11.328  14.632  -2.290  1.00 95.58           H
ATOM   2568 3HG1 VAL A 174     -12.552  14.350  -3.551  1.00 95.58           H
ATOM   2569  CG2 VAL A 174     -10.147  14.554  -4.813  1.00 95.58           C
ATOM   2570 1HG2 VAL A 174      -9.675  15.314  -4.190  1.00 95.58           H
ATOM   2571 2HG2 VAL A 174      -9.420  14.168  -5.528  1.00 95.58           H
ATOM   2572 3HG2 VAL A 174     -10.986  14.995  -5.350  1.00 95.58           H
ATOM   2573  HN  VAL A 174      -8.862  12.139  -5.040  1.00 95.58           H
ATOM   2574  N   LEU A 175     -10.322  10.559  -2.644  1.00 90.07           N
ATOM   2575  CA  LEU A 175     -10.861   9.507  -1.799  1.00 90.07           C
ATOM   2576  C   LEU A 175      -9.805   9.092  -0.772  1.00 90.07           C
ATOM   2577  O   LEU A 175     -10.104   8.961   0.413  1.00 90.07           O
ATOM   2578  HA  LEU A 175     -11.716   9.923  -1.265  1.00 90.07           H
ATOM   2579  CB  LEU A 175     -11.379   8.348  -2.651  1.00 90.07           C
ATOM   2580 1HB  LEU A 175     -12.131   8.736  -3.339  1.00 90.07           H
ATOM   2581 2HB  LEU A 175     -10.556   7.973  -3.259  1.00 90.07           H
ATOM   2582  CG  LEU A 175     -11.988   7.172  -1.885  1.00 90.07           C
ATOM   2583  HG  LEU A 175     -11.254   6.819  -1.161  1.00 90.07           H
ATOM   2584  CD1 LEU A 175     -13.225   7.611  -1.098  1.00 90.07           C
ATOM   2585 1HD1 LEU A 175     -12.945   8.386  -0.385  1.00 90.07           H
ATOM   2586 2HD1 LEU A 175     -13.973   8.005  -1.787  1.00 90.07           H
ATOM   2587 3HD1 LEU A 175     -13.638   6.756  -0.563  1.00 90.07           H
ATOM   2588  CD2 LEU A 175     -12.292   6.004  -2.825  1.00 90.07           C
ATOM   2589 1HD2 LEU A 175     -12.999   6.327  -3.589  1.00 90.07           H
ATOM   2590 2HD2 LEU A 175     -11.370   5.671  -3.301  1.00 90.07           H
ATOM   2591 3HD2 LEU A 175     -12.724   5.181  -2.255  1.00 90.07           H
ATOM   2592  HN  LEU A 175     -10.244  10.324  -3.613  1.00 90.07           H
ATOM   2593  N   ALA A 176      -8.591   8.896  -1.266  1.00 95.14           N
ATOM   2594  CA  ALA A 176      -7.508   8.417  -0.423  1.00 95.14           C
ATOM   2595  C   ALA A 176      -7.238   9.439   0.682  1.00 95.14           C
ATOM   2596  O   ALA A 176      -6.961   9.068   1.822  1.00 95.14           O
ATOM   2597  HA  ALA A 176      -7.831   7.480   0.031  1.00 95.14           H
ATOM   2598  CB  ALA A 176      -6.272   8.148  -1.284  1.00 95.14           C
ATOM   2599 1HB  ALA A 176      -6.509   7.394  -2.034  1.00 95.14           H
ATOM   2600 2HB  ALA A 176      -5.966   9.070  -1.779  1.00 95.14           H
ATOM   2601 3HB  ALA A 176      -5.460   7.789  -0.651  1.00 95.14           H
ATOM   2602  HN  ALA A 176      -8.343   9.058  -2.221  1.00 95.14           H
ATOM   2603  N   ALA A 177      -7.329  10.707   0.307  1.00 95.03           N
ATOM   2604  CA  ALA A 177      -7.069  11.785   1.246  1.00 95.03           C
ATOM   2605  C   ALA A 177      -8.087  11.719   2.386  1.00 95.03           C
ATOM   2606  O   ALA A 177      -7.723  11.834   3.555  1.00 95.03           O
ATOM   2607  HA  ALA A 177      -6.069  11.637   1.654  1.00 95.03           H
ATOM   2608  CB  ALA A 177      -7.107  13.125   0.508  1.00 95.03           C
ATOM   2609 1HB  ALA A 177      -6.346  13.132  -0.273  1.00 95.03           H
ATOM   2610 2HB  ALA A 177      -8.090  13.264   0.057  1.00 95.03           H
ATOM   2611 3HB  ALA A 177      -6.912  13.934   1.212  1.00 95.03           H
ATOM   2612  HN  ALA A 177      -7.573  11.001  -0.617  1.00 95.03           H
ATOM   2613  N   ALA A 178      -9.343  11.535   2.006  1.00 95.27           N
ATOM   2614  CA  ALA A 178     -10.423  11.512   2.977  1.00 95.27           C
ATOM   2615  C   ALA A 178     -10.220  10.335   3.933  1.00 95.27           C
ATOM   2616  O   ALA A 178     -10.525  10.434   5.120  1.00 95.27           O
ATOM   2617  HA  ALA A 178     -10.378  12.442   3.545  1.00 95.27           H
ATOM   2618  CB  ALA A 178     -11.766  11.445   2.246  1.00 95.27           C
ATOM   2619 1HB  ALA A 178     -11.873  12.319   1.603  1.00 95.27           H
ATOM   2620 2HB  ALA A 178     -11.804  10.541   1.639  1.00 95.27           H
ATOM   2621 3HB  ALA A 178     -12.576  11.428   2.975  1.00 95.27           H
ATOM   2622  HN  ALA A 178      -9.626  11.402   1.056  1.00 95.27           H
ATOM   2623  N   LEU A 179      -9.706   9.246   3.379  1.00 92.24           N
ATOM   2624  CA  LEU A 179      -9.525   8.028   4.150  1.00 92.24           C
ATOM   2625  C   LEU A 179      -8.340   8.203   5.101  1.00 92.24           C
ATOM   2626  O   LEU A 179      -8.058   7.324   5.915  1.00 92.24           O
ATOM   2627  HA  LEU A 179     -10.427   7.881   4.744  1.00 92.24           H
ATOM   2628  CB  LEU A 179      -9.394   6.820   3.220  1.00 92.24           C
ATOM   2629 1HB  LEU A 179      -8.600   7.024   2.502  1.00 92.24           H
ATOM   2630 2HB  LEU A 179      -9.076   5.963   3.813  1.00 92.24           H
ATOM   2631  CG  LEU A 179     -10.655   6.429   2.446  1.00 92.24           C
ATOM   2632  HG  LEU A 179     -11.031   7.316   1.936  1.00 92.24           H
ATOM   2633  CD1 LEU A 179     -10.337   5.389   1.370  1.00 92.24           C
ATOM   2634 1HD1 LEU A 179      -9.611   5.801   0.669  1.00 92.24           H
ATOM   2635 2HD1 LEU A 179      -9.924   4.496   1.838  1.00 92.24           H
ATOM   2636 3HD1 LEU A 179     -11.251   5.129   0.835  1.00 92.24           H
ATOM   2637  CD2 LEU A 179     -11.756   5.953   3.396  1.00 92.24           C
ATOM   2638 1HD2 LEU A 179     -11.405   5.085   3.953  1.00 92.24           H
ATOM   2639 2HD2 LEU A 179     -12.007   6.754   4.091  1.00 92.24           H
ATOM   2640 3HD2 LEU A 179     -12.640   5.682   2.819  1.00 92.24           H
ATOM   2641  HN  LEU A 179      -9.416   9.189   2.423  1.00 92.24           H
ATOM   2642  N   CYS A 180      -7.679   9.343   4.968  1.00 91.17           N
ATOM   2643  CA  CYS A 180      -6.505   9.626   5.777  1.00 91.17           C
ATOM   2644  C   CYS A 180      -6.938  10.483   6.969  1.00 91.17           C
ATOM   2645  O   CYS A 180      -6.121  10.825   7.822  1.00 91.17           O
ATOM   2646  HA  CYS A 180      -6.117   8.665   6.113  1.00 91.17           H
ATOM   2647  CB  CYS A 180      -5.404  10.303   4.959  1.00 91.17           C
ATOM   2648 1HB  CYS A 180      -5.777  11.232   4.528  1.00 91.17           H
ATOM   2649 2HB  CYS A 180      -4.567  10.565   5.606  1.00 91.17           H
ATOM   2650  SG  CYS A 180      -4.836   9.182   3.628  1.00 91.17           S
ATOM   2651  HG  CYS A 180      -5.708   9.598   2.714  1.00 91.17           H
ATOM   2652  HN  CYS A 180      -7.932  10.065   4.324  1.00 91.17           H
ATOM   2653  N   ILE A 181      -8.224  10.805   6.989  1.00 91.02           N
ATOM   2654  CA  ILE A 181      -8.758  11.685   8.014  1.00 91.02           C
ATOM   2655  C   ILE A 181      -8.451  11.098   9.394  1.00 91.02           C
ATOM   2656  O   ILE A 181      -7.973  11.805  10.280  1.00 91.02           O
ATOM   2657  HA  ILE A 181      -8.245  12.642   7.924  1.00 91.02           H
ATOM   2658  CB  ILE A 181     -10.247  11.945   7.774  1.00 91.02           C
ATOM   2659  HB  ILE A 181     -10.735  10.988   7.587  1.00 91.02           H
ATOM   2660  CG1 ILE A 181     -10.459  12.811   6.531  1.00 91.02           C
ATOM   2661 1HG1 ILE A 181     -10.059  13.809   6.707  1.00 91.02           H
ATOM   2662 2HG1 ILE A 181      -9.906  12.389   5.691  1.00 91.02           H
ATOM   2663  CG2 ILE A 181     -10.905  12.552   9.015  1.00 91.02           C
ATOM   2664 1HG2 ILE A 181     -10.801  11.865   9.855  1.00 91.02           H
ATOM   2665 2HG2 ILE A 181     -10.419  13.498   9.257  1.00 91.02           H
ATOM   2666 3HG2 ILE A 181     -11.962  12.727   8.817  1.00 91.02           H
ATOM   2667  CD1 ILE A 181     -11.944  12.905   6.175  1.00 91.02           C
ATOM   2668 1HD1 ILE A 181     -12.334  11.907   5.976  1.00 91.02           H
ATOM   2669 2HD1 ILE A 181     -12.489  13.349   7.007  1.00 91.02           H
ATOM   2670 3HD1 ILE A 181     -12.066  13.526   5.288  1.00 91.02           H
ATOM   2671  HN  ILE A 181      -8.893  10.477   6.322  1.00 91.02           H
ATOM   2672  N   PRO A 182      -8.719   9.802   9.600  1.00 92.33           N
ATOM   2673  CA  PRO A 182      -8.481   9.180  10.905  1.00 92.33           C
ATOM   2674  C   PRO A 182      -7.064   9.410  11.404  1.00 92.33           C
ATOM   2675  O   PRO A 182      -6.859   9.753  12.567  1.00 92.33           O
ATOM   2676  HA  PRO A 182      -9.125   9.634  11.659  1.00 92.33           H
ATOM   2677  CB  PRO A 182      -8.763   7.697  10.657  1.00 92.33           C
ATOM   2678 1HB  PRO A 182      -7.857   7.157  10.382  1.00 92.33           H
ATOM   2679 2HB  PRO A 182      -9.166   7.211  11.546  1.00 92.33           H
ATOM   2680  CG  PRO A 182      -9.776   7.716   9.518  1.00 92.33           C
ATOM   2681 1HG  PRO A 182      -9.813   6.761   8.994  1.00 92.33           H
ATOM   2682 2HG  PRO A 182     -10.787   7.907   9.878  1.00 92.33           H
ATOM   2683  CD  PRO A 182      -9.265   8.837   8.628  1.00 92.33           C
ATOM   2684 1HD  PRO A 182      -8.497   8.487   7.938  1.00 92.33           H
ATOM   2685 2HD  PRO A 182     -10.062   9.268   8.023  1.00 92.33           H
ATOM   2686  N   GLU A 183      -6.114   9.212  10.501  1.00 89.06           N
ATOM   2687  CA  GLU A 183      -4.710   9.326  10.855  1.00 89.06           C
ATOM   2688  C   GLU A 183      -4.392  10.752  11.311  1.00 89.06           C
ATOM   2689  O   GLU A 183      -3.636  10.949  12.261  1.00 89.06           O
ATOM   2690  HA  GLU A 183      -4.562   8.632  11.682  1.00 89.06           H
ATOM   2691  CB  GLU A 183      -3.814   8.912   9.686  1.00 89.06           C
ATOM   2692 1HB  GLU A 183      -4.252   9.256   8.748  1.00 89.06           H
ATOM   2693 2HB  GLU A 183      -2.802   9.282   9.850  1.00 89.06           H
ATOM   2694  CG  GLU A 183      -3.706   7.389   9.590  1.00 89.06           C
ATOM   2695 1HG  GLU A 183      -2.934   7.120   8.870  1.00 89.06           H
ATOM   2696 2HG  GLU A 183      -3.400   6.982  10.553  1.00 89.06           H
ATOM   2697  CD  GLU A 183      -5.041   6.771   9.170  1.00 89.06           C
ATOM   2698  OE1 GLU A 183      -5.203   5.554   9.408  1.00 89.06           O
ATOM   2699  OE2 GLU A 183      -5.869   7.528   8.619  1.00 89.06           O
ATOM   2700  HN  GLU A 183      -6.291   8.978   9.545  1.00 89.06           H
ATOM   2701  N   ILE A 184      -4.985  11.709  10.613  1.00 90.71           N
ATOM   2702  CA  ILE A 184      -4.719  13.110  10.888  1.00 90.71           C
ATOM   2703  C   ILE A 184      -5.146  13.435  12.321  1.00 90.71           C
ATOM   2704  O   ILE A 184      -4.464  14.182  13.021  1.00 90.71           O
ATOM   2705  HA  ILE A 184      -3.642  13.261  10.806  1.00 90.71           H
ATOM   2706  CB  ILE A 184      -5.382  13.999   9.833  1.00 90.71           C
ATOM   2707  HB  ILE A 184      -6.432  13.718   9.761  1.00 90.71           H
ATOM   2708  CG1 ILE A 184      -4.758  13.770   8.454  1.00 90.71           C
ATOM   2709 1HG1 ILE A 184      -3.746  14.174   8.438  1.00 90.71           H
ATOM   2710 2HG1 ILE A 184      -4.679  12.701   8.260  1.00 90.71           H
ATOM   2711  CG2 ILE A 184      -5.334  15.471  10.247  1.00 90.71           C
ATOM   2712 1HG2 ILE A 184      -5.860  15.599  11.192  1.00 90.71           H
ATOM   2713 2HG2 ILE A 184      -4.296  15.782  10.363  1.00 90.71           H
ATOM   2714 3HG2 ILE A 184      -5.812  16.080   9.479  1.00 90.71           H
ATOM   2715  CD1 ILE A 184      -5.595  14.433   7.358  1.00 90.71           C
ATOM   2716 1HD1 ILE A 184      -6.600  14.010   7.362  1.00 90.71           H
ATOM   2717 2HD1 ILE A 184      -5.652  15.505   7.542  1.00 90.71           H
ATOM   2718 3HD1 ILE A 184      -5.130  14.255   6.388  1.00 90.71           H
ATOM   2719  HN  ILE A 184      -5.636  11.539   9.873  1.00 90.71           H
ATOM   2720  N   LEU A 185      -6.271  12.857  12.714  1.00 90.75           N
ATOM   2721  CA  LEU A 185      -6.908  13.233  13.965  1.00 90.75           C
ATOM   2722  C   LEU A 185      -6.154  12.590  15.130  1.00 90.75           C
ATOM   2723  O   LEU A 185      -5.789  13.269  16.089  1.00 90.75           O
ATOM   2724  HA  LEU A 185      -6.829  14.317  14.059  1.00 90.75           H
ATOM   2725  CB  LEU A 185      -8.398  12.889  13.932  1.00 90.75           C
ATOM   2726 1HB  LEU A 185      -8.502  11.835  13.673  1.00 90.75           H
ATOM   2727 2HB  LEU A 185      -8.801  13.012  14.937  1.00 90.75           H
ATOM   2728  CG  LEU A 185      -9.255  13.710  12.966  1.00 90.75           C
ATOM   2729  HG  LEU A 185      -8.871  13.559  11.957  1.00 90.75           H
ATOM   2730  CD1 LEU A 185     -10.707  13.226  12.974  1.00 90.75           C
ATOM   2731 1HD1 LEU A 185     -10.742  12.179  12.670  1.00 90.75           H
ATOM   2732 2HD1 LEU A 185     -11.118  13.327  13.978  1.00 90.75           H
ATOM   2733 3HD1 LEU A 185     -11.293  13.826  12.278  1.00 90.75           H
ATOM   2734  CD2 LEU A 185      -9.148  15.205  13.272  1.00 90.75           C
ATOM   2735 1HD2 LEU A 185      -9.491  15.393  14.289  1.00 90.75           H
ATOM   2736 2HD2 LEU A 185      -8.110  15.522  13.174  1.00 90.75           H
ATOM   2737 3HD2 LEU A 185      -9.766  15.765  12.571  1.00 90.75           H
ATOM   2738  HN  LEU A 185      -6.745  12.146  12.196  1.00 90.75           H
ATOM   2739  N   TYR A 186      -5.942  11.287  15.009  1.00 91.31           N
ATOM   2740  CA  TYR A 186      -5.660  10.464  16.172  1.00 91.31           C
ATOM   2741  C   TYR A 186      -4.186  10.056  16.211  1.00 91.31           C
ATOM   2742  O   TYR A 186      -3.752   9.367  17.133  1.00 91.31           O
ATOM   2743  HA  TYR A 186      -5.891  11.049  17.063  1.00 91.31           H
ATOM   2744  CB  TYR A 186      -6.520   9.208  16.019  1.00 91.31           C
ATOM   2745 1HB  TYR A 186      -6.190   8.660  15.136  1.00 91.31           H
ATOM   2746 2HB  TYR A 186      -6.354   8.558  16.878  1.00 91.31           H
ATOM   2747  CG  TYR A 186      -8.018   9.491  15.894  1.00 91.31           C
ATOM   2748  CD1 TYR A 186      -8.641  10.325  16.801  1.00 91.31           C
ATOM   2749  HD1 TYR A 186      -8.064  10.781  17.606  1.00 91.31           H
ATOM   2750  CD2 TYR A 186      -8.748   8.913  14.875  1.00 91.31           C
ATOM   2751  HD2 TYR A 186      -8.256   8.255  14.159  1.00 91.31           H
ATOM   2752  CE1 TYR A 186     -10.051  10.591  16.685  1.00 91.31           C
ATOM   2753  HE1 TYR A 186     -10.555  11.248  17.394  1.00 91.31           H
ATOM   2754  CE2 TYR A 186     -10.158   9.180  14.758  1.00 91.31           C
ATOM   2755  HE2 TYR A 186     -10.746   8.730  13.958  1.00 91.31           H
ATOM   2756  CZ  TYR A 186     -10.740  10.006  15.669  1.00 91.31           C
ATOM   2757  OH  TYR A 186     -12.072  10.258  15.558  1.00 91.31           O
ATOM   2758  HH  TYR A 186     -12.459   9.726  14.805  1.00 91.31           H
ATOM   2759  HN  TYR A 186      -5.961  10.796  14.138  1.00 91.31           H
ATOM   2760  N   SER A 187      -3.455  10.499  15.198  1.00 91.76           N
ATOM   2761  CA  SER A 187      -2.008  10.374  15.208  1.00 91.76           C
ATOM   2762  C   SER A 187      -1.407  11.329  16.242  1.00 91.76           C
ATOM   2763  O   SER A 187      -1.628  12.537  16.179  1.00 91.76           O
ATOM   2764  HA  SER A 187      -1.810   9.338  15.483  1.00 91.76           H
ATOM   2765  CB  SER A 187      -1.421  10.655  13.823  1.00 91.76           C
ATOM   2766 1HB  SER A 187      -1.709  11.656  13.504  1.00 91.76           H
ATOM   2767 2HB  SER A 187      -0.333  10.638  13.880  1.00 91.76           H
ATOM   2768  OG  SER A 187      -1.860   9.705  12.855  1.00 91.76           O
ATOM   2769  HG  SER A 187      -2.413  10.159  12.157  1.00 91.76           H
ATOM   2770  HN  SER A 187      -3.836  10.937  14.383  1.00 91.76           H
ATOM   2771  N   GLN A 188      -0.659  10.750  17.170  1.00 85.24           N
ATOM   2772  CA  GLN A 188       0.075  11.543  18.141  1.00 85.24           C
ATOM   2773  C   GLN A 188       1.331  10.797  18.596  1.00 85.24           C
ATOM   2774  O   GLN A 188       1.498   9.616  18.296  1.00 85.24           O
ATOM   2775  HA  GLN A 188       0.357  12.456  17.616  1.00 85.24           H
ATOM   2776  CB  GLN A 188      -0.810  11.906  19.335  1.00 85.24           C
ATOM   2777 1HB  GLN A 188      -0.272  12.580  20.001  1.00 85.24           H
ATOM   2778 2HB  GLN A 188      -1.695  12.440  18.988  1.00 85.24           H
ATOM   2779  CG  GLN A 188      -1.234  10.652  20.103  1.00 85.24           C
ATOM   2780 1HG  GLN A 188      -1.695   9.940  19.419  1.00 85.24           H
ATOM   2781 2HG  GLN A 188      -0.355  10.165  20.525  1.00 85.24           H
ATOM   2782  CD  GLN A 188      -2.217  11.002  21.223  1.00 85.24           C
ATOM   2783  OE1 GLN A 188      -2.869  12.033  21.212  1.00 85.24           O
ATOM   2784  NE2 GLN A 188      -2.287  10.087  22.186  1.00 85.24           N
ATOM   2785 1HE2 GLN A 188      -1.724   9.262  22.134  1.00 85.24           H
ATOM   2786 2HE2 GLN A 188      -2.902  10.225  22.963  1.00 85.24           H
ATOM   2787  HN  GLN A 188      -0.550   9.761  17.264  1.00 85.24           H
ATOM   2788  N   ILE A 189       2.181  11.516  19.314  1.00 88.97           N
ATOM   2789  CA  ILE A 189       3.353  10.906  19.919  1.00 88.97           C
ATOM   2790  C   ILE A 189       2.981  10.353  21.296  1.00 88.97           C
ATOM   2791  O   ILE A 189       2.455  11.078  22.139  1.00 88.97           O
ATOM   2792  HA  ILE A 189       3.653  10.074  19.282  1.00 88.97           H
ATOM   2793  CB  ILE A 189       4.518  11.898  19.949  1.00 88.97           C
ATOM   2794  HB  ILE A 189       4.202  12.779  20.506  1.00 88.97           H
ATOM   2795  CG1 ILE A 189       4.880  12.361  18.536  1.00 88.97           C
ATOM   2796 1HG1 ILE A 189       5.271  11.521  17.963  1.00 88.97           H
ATOM   2797 2HG1 ILE A 189       3.983  12.708  18.023  1.00 88.97           H
ATOM   2798  CG2 ILE A 189       5.722  11.306  20.684  1.00 88.97           C
ATOM   2799 1HG2 ILE A 189       5.440  11.067  21.710  1.00 88.97           H
ATOM   2800 2HG2 ILE A 189       6.048  10.399  20.176  1.00 88.97           H
ATOM   2801 3HG2 ILE A 189       6.536  12.031  20.691  1.00 88.97           H
ATOM   2802  CD1 ILE A 189       5.918  13.485  18.577  1.00 88.97           C
ATOM   2803 1HD1 ILE A 189       5.514  14.332  19.130  1.00 88.97           H
ATOM   2804 2HD1 ILE A 189       6.821  13.126  19.070  1.00 88.97           H
ATOM   2805 3HD1 ILE A 189       6.157  13.795  17.560  1.00 88.97           H
ATOM   2806  HN  ILE A 189       2.080  12.497  19.483  1.00 88.97           H
ATOM   2807  N   LYS A 190       3.267   9.073  21.481  1.00 83.98           N
ATOM   2808  CA  LYS A 190       3.081   8.444  22.778  1.00 83.98           C
ATOM   2809  C   LYS A 190       4.447   8.087  23.367  1.00 83.98           C
ATOM   2810  O   LYS A 190       5.288   7.502  22.686  1.00 83.98           O
ATOM   2811  HA  LYS A 190       2.604   9.176  23.430  1.00 83.98           H
ATOM   2812  CB  LYS A 190       2.130   7.252  22.663  1.00 83.98           C
ATOM   2813 1HB  LYS A 190       1.199   7.567  22.191  1.00 83.98           H
ATOM   2814 2HB  LYS A 190       2.570   6.490  22.020  1.00 83.98           H
ATOM   2815  CG  LYS A 190       1.832   6.653  24.040  1.00 83.98           C
ATOM   2816 1HG  LYS A 190       2.762   6.330  24.508  1.00 83.98           H
ATOM   2817 2HG  LYS A 190       1.398   7.416  24.686  1.00 83.98           H
ATOM   2818  CD  LYS A 190       0.873   5.467  23.926  1.00 83.98           C
ATOM   2819 1HD  LYS A 190      -0.089   5.808  23.543  1.00 83.98           H
ATOM   2820 2HD  LYS A 190       1.264   4.745  23.210  1.00 83.98           H
ATOM   2821  CE  LYS A 190       0.675   4.790  25.284  1.00 83.98           C
ATOM   2822 1HE  LYS A 190       1.640   4.647  25.770  1.00 83.98           H
ATOM   2823 2HE  LYS A 190       0.083   5.433  25.935  1.00 83.98           H
ATOM   2824  NZ  LYS A 190      -0.002   3.485  25.119  1.00 83.98           N
ATOM   2825 1HZ  LYS A 190      -0.113   3.044  26.025  1.00 83.98           H
ATOM   2826 2HZ  LYS A 190      -0.914   3.628  24.699  1.00 83.98           H
ATOM   2827 3HZ  LYS A 190       0.556   2.888  24.519  1.00 83.98           H
ATOM   2828  HN  LYS A 190       3.620   8.470  20.766  1.00 83.98           H
ATOM   2829  N   GLU A 191       4.626   8.453  24.628  1.00 76.06           N
ATOM   2830  CA  GLU A 191       5.828   8.078  25.353  1.00 76.06           C
ATOM   2831  C   GLU A 191       5.559   6.852  26.228  1.00 76.06           C
ATOM   2832  O   GLU A 191       4.641   6.858  27.046  1.00 76.06           O
ATOM   2833  HA  GLU A 191       6.563   7.832  24.587  1.00 76.06           H
ATOM   2834  CB  GLU A 191       6.350   9.247  26.192  1.00 76.06           C
ATOM   2835 1HB  GLU A 191       6.418  10.141  25.573  1.00 76.06           H
ATOM   2836 2HB  GLU A 191       5.719   9.378  27.071  1.00 76.06           H
ATOM   2837  CG  GLU A 191       7.760   8.962  26.711  1.00 76.06           C
ATOM   2838 1HG  GLU A 191       7.738   8.103  27.382  1.00 76.06           H
ATOM   2839 2HG  GLU A 191       8.412   8.699  25.878  1.00 76.06           H
ATOM   2840  CD  GLU A 191       8.329  10.176  27.448  1.00 76.06           C
ATOM   2841  OE1 GLU A 191       9.455  10.045  27.975  1.00 76.06           O
ATOM   2842  OE2 GLU A 191       7.624  11.209  27.468  1.00 76.06           O
ATOM   2843  HN  GLU A 191       3.969   8.995  25.152  1.00 76.06           H
ATOM   2844  N   GLU A 192       6.378   5.830  26.026  1.00 71.77           N
ATOM   2845  CA  GLU A 192       6.221   4.588  26.765  1.00 71.77           C
ATOM   2846  C   GLU A 192       7.589   4.036  27.170  1.00 71.77           C
ATOM   2847  O   GLU A 192       8.451   3.818  26.320  1.00 71.77           O
ATOM   2848  HA  GLU A 192       5.650   4.852  27.655  1.00 71.77           H
ATOM   2849  CB  GLU A 192       5.434   3.560  25.950  1.00 71.77           C
ATOM   2850 1HB  GLU A 192       4.438   3.947  25.735  1.00 71.77           H
ATOM   2851 2HB  GLU A 192       5.996   3.294  25.054  1.00 71.77           H
ATOM   2852  CG  GLU A 192       5.244   2.264  26.739  1.00 71.77           C
ATOM   2853 1HG  GLU A 192       6.129   1.636  26.634  1.00 71.77           H
ATOM   2854 2HG  GLU A 192       5.139   2.492  27.800  1.00 71.77           H
ATOM   2855  CD  GLU A 192       4.010   1.501  26.252  1.00 71.77           C
ATOM   2856  OE1 GLU A 192       3.471   0.718  27.063  1.00 71.77           O
ATOM   2857  OE2 GLU A 192       3.635   1.719  25.080  1.00 71.77           O
ATOM   2858  HN  GLU A 192       7.135   5.840  25.372  1.00 71.77           H
ATOM   2859  N   SER A 193       7.746   3.825  28.469  1.00 72.30           N
ATOM   2860  CA  SER A 193       8.979   3.262  28.992  1.00 72.30           C
ATOM   2861  C   SER A 193      10.170   4.122  28.565  1.00 72.30           C
ATOM   2862  O   SER A 193      11.262   3.605  28.334  1.00 72.30           O
ATOM   2863  HA  SER A 193       8.865   3.277  30.076  1.00 72.30           H
ATOM   2864  CB  SER A 193       9.169   1.819  28.520  1.00 72.30           C
ATOM   2865 1HB  SER A 193       9.331   1.809  27.442  1.00 72.30           H
ATOM   2866 2HB  SER A 193      10.064   1.402  28.981  1.00 72.30           H
ATOM   2867  OG  SER A 193       8.046   1.001  28.838  1.00 72.30           O
ATOM   2868  HG  SER A 193       8.128   0.116  28.380  1.00 72.30           H
ATOM   2869  HN  SER A 193       7.050   4.032  29.157  1.00 72.30           H
ATOM   2870  N   GLY A 194       9.919   5.420  28.473  1.00 80.48           N
ATOM   2871  CA  GLY A 194      10.970   6.362  28.127  1.00 80.48           C
ATOM   2872  C   GLY A 194      11.262   6.331  26.625  1.00 80.48           C
ATOM   2873  O   GLY A 194      12.225   6.941  26.163  1.00 80.48           O
ATOM   2874 1HA  GLY A 194      10.673   7.368  28.422  1.00 80.48           H
ATOM   2875 2HA  GLY A 194      11.876   6.122  28.682  1.00 80.48           H
ATOM   2876  HN  GLY A 194       9.020   5.828  28.629  1.00 80.48           H
ATOM   2877  N   ILE A 195      10.412   5.613  25.904  1.00 79.19           N
ATOM   2878  CA  ILE A 195      10.525   5.552  24.457  1.00 79.19           C
ATOM   2879  C   ILE A 195       9.370   6.332  23.826  1.00 79.19           C
ATOM   2880  O   ILE A 195       8.206   6.076  24.128  1.00 79.19           O
ATOM   2881  HA  ILE A 195      11.461   6.037  24.181  1.00 79.19           H
ATOM   2882  CB  ILE A 195      10.614   4.098  23.988  1.00 79.19           C
ATOM   2883  HB  ILE A 195       9.714   3.578  24.315  1.00 79.19           H
ATOM   2884  CG1 ILE A 195      11.806   3.386  24.632  1.00 79.19           C
ATOM   2885 1HG1 ILE A 195      12.733   3.873  24.326  1.00 79.19           H
ATOM   2886 2HG1 ILE A 195      11.744   3.473  25.716  1.00 79.19           H
ATOM   2887  CG2 ILE A 195      10.654   4.016  22.461  1.00 79.19           C
ATOM   2888 1HG2 ILE A 195       9.748   4.461  22.049  1.00 79.19           H
ATOM   2889 2HG2 ILE A 195      11.525   4.557  22.090  1.00 79.19           H
ATOM   2890 3HG2 ILE A 195      10.717   2.972  22.155  1.00 79.19           H
ATOM   2891  CD1 ILE A 195      11.844   1.910  24.233  1.00 79.19           C
ATOM   2892 1HD1 ILE A 195      10.926   1.421  24.562  1.00 79.19           H
ATOM   2893 2HD1 ILE A 195      11.931   1.828  23.150  1.00 79.19           H
ATOM   2894 3HD1 ILE A 195      12.700   1.428  24.705  1.00 79.19           H
ATOM   2895  HN  ILE A 195       9.659   5.082  26.292  1.00 79.19           H
ATOM   2896  N   ALA A 196       9.733   7.267  22.960  1.00 89.66           N
ATOM   2897  CA  ALA A 196       8.740   8.028  22.221  1.00 89.66           C
ATOM   2898  C   ALA A 196       8.302   7.230  20.992  1.00 89.66           C
ATOM   2899  O   ALA A 196       9.139   6.754  20.226  1.00 89.66           O
ATOM   2900  HA  ALA A 196       7.880   8.175  22.875  1.00 89.66           H
ATOM   2901  CB  ALA A 196       9.317   9.397  21.852  1.00 89.66           C
ATOM   2902 1HB  ALA A 196       9.585   9.935  22.761  1.00 89.66           H
ATOM   2903 2HB  ALA A 196      10.205   9.262  21.235  1.00 89.66           H
ATOM   2904 3HB  ALA A 196       8.572   9.968  21.298  1.00 89.66           H
ATOM   2905  HN  ALA A 196      10.683   7.507  22.762  1.00 89.66           H
ATOM   2906  N   ILE A 197       6.992   7.107  20.842  1.00 85.52           N
ATOM   2907  CA  ILE A 197       6.433   6.310  19.763  1.00 85.52           C
ATOM   2908  C   ILE A 197       5.351   7.119  19.045  1.00 85.52           C
ATOM   2909  O   ILE A 197       4.472   7.692  19.686  1.00 85.52           O
ATOM   2910  HA  ILE A 197       7.238   6.107  19.057  1.00 85.52           H
ATOM   2911  CB  ILE A 197       5.943   4.961  20.292  1.00 85.52           C
ATOM   2912  HB  ILE A 197       5.112   5.142  20.974  1.00 85.52           H
ATOM   2913  CG1 ILE A 197       7.039   4.255  21.093  1.00 85.52           C
ATOM   2914 1HG1 ILE A 197       7.900   4.067  20.451  1.00 85.52           H
ATOM   2915 2HG1 ILE A 197       7.379   4.903  21.901  1.00 85.52           H
ATOM   2916  CG2 ILE A 197       5.411   4.086  19.154  1.00 85.52           C
ATOM   2917 1HG2 ILE A 197       4.579   4.593  18.665  1.00 85.52           H
ATOM   2918 2HG2 ILE A 197       6.206   3.910  18.430  1.00 85.52           H
ATOM   2919 3HG2 ILE A 197       5.069   3.133  19.558  1.00 85.52           H
ATOM   2920  CD1 ILE A 197       6.530   2.934  21.673  1.00 85.52           C
ATOM   2921 1HD1 ILE A 197       5.684   3.128  22.333  1.00 85.52           H
ATOM   2922 2HD1 ILE A 197       6.214   2.279  20.861  1.00 85.52           H
ATOM   2923 3HD1 ILE A 197       7.329   2.453  22.237  1.00 85.52           H
ATOM   2924  HN  ILE A 197       6.317   7.540  21.441  1.00 85.52           H
ATOM   2925  N   CYS A 198       5.451   7.139  17.724  1.00 91.25           N
ATOM   2926  CA  CYS A 198       4.400   7.715  16.902  1.00 91.25           C
ATOM   2927  C   CYS A 198       3.339   6.640  16.657  1.00 91.25           C
ATOM   2928  O   CYS A 198       3.575   5.687  15.917  1.00 91.25           O
ATOM   2929  HA  CYS A 198       3.983   8.549  17.467  1.00 91.25           H
ATOM   2930  CB  CYS A 198       4.952   8.281  15.592  1.00 91.25           C
ATOM   2931 1HB  CYS A 198       5.570   9.156  15.796  1.00 91.25           H
ATOM   2932 2HB  CYS A 198       5.594   7.544  15.110  1.00 91.25           H
ATOM   2933  SG  CYS A 198       3.574   8.735  14.477  1.00 91.25           S
ATOM   2934  HN  CYS A 198       6.231   6.772  17.216  1.00 91.25           H
ATOM   2935  N   THR A 199       2.192   6.831  17.292  1.00 89.44           N
ATOM   2936  CA  THR A 199       1.106   5.873  17.180  1.00 89.44           C
ATOM   2937  C   THR A 199      -0.235   6.598  17.051  1.00 89.44           C
ATOM   2938  O   THR A 199      -0.321   7.799  17.302  1.00 89.44           O
ATOM   2939  HA  THR A 199       1.248   5.298  16.265  1.00 89.44           H
ATOM   2940  CB  THR A 199       1.176   4.935  18.387  1.00 89.44           C
ATOM   2941  HB  THR A 199       2.201   4.614  18.572  1.00 89.44           H
ATOM   2942  OG1 THR A 199       0.253   3.896  18.073  1.00 89.44           O
ATOM   2943  HG1 THR A 199       0.381   3.125  18.697  1.00 89.44           H
ATOM   2944  CG2 THR A 199       0.604   5.571  19.656  1.00 89.44           C
ATOM   2945 1HG2 THR A 199      -0.442   5.830  19.492  1.00 89.44           H
ATOM   2946 2HG2 THR A 199       1.168   6.472  19.897  1.00 89.44           H
ATOM   2947 3HG2 THR A 199       0.678   4.863  20.482  1.00 89.44           H
ATOM   2948  HN  THR A 199       1.999   7.622  17.874  1.00 89.44           H
ATOM   2949  N   MET A 200      -1.248   5.839  16.660  1.00 88.51           N
ATOM   2950  CA  MET A 200      -2.618   6.315  16.746  1.00 88.51           C
ATOM   2951  C   MET A 200      -3.220   6.006  18.118  1.00 88.51           C
ATOM   2952  O   MET A 200      -3.071   4.898  18.630  1.00 88.51           O
ATOM   2953  HA  MET A 200      -2.563   7.394  16.600  1.00 88.51           H
ATOM   2954  CB  MET A 200      -3.460   5.649  15.656  1.00 88.51           C
ATOM   2955 1HB  MET A 200      -3.354   4.566  15.722  1.00 88.51           H
ATOM   2956 2HB  MET A 200      -4.513   5.876  15.816  1.00 88.51           H
ATOM   2957  CG  MET A 200      -3.034   6.125  14.266  1.00 88.51           C
ATOM   2958 1HG  MET A 200      -3.060   7.214  14.222  1.00 88.51           H
ATOM   2959 2HG  MET A 200      -2.005   5.823  14.068  1.00 88.51           H
ATOM   2960  SD  MET A 200      -4.120   5.439  13.026  1.00 88.51           S
ATOM   2961  CE  MET A 200      -5.636   6.284  13.441  1.00 88.51           C
ATOM   2962 1HE  MET A 200      -5.921   6.038  14.464  1.00 88.51           H
ATOM   2963 2HE  MET A 200      -5.488   7.360  13.353  1.00 88.51           H
ATOM   2964 3HE  MET A 200      -6.426   5.969  12.759  1.00 88.51           H
ATOM   2965  HN  MET A 200      -1.144   4.915  16.291  1.00 88.51           H
ATOM   2966  N   VAL A 201      -3.889   7.006  18.674  1.00 90.82           N
ATOM   2967  CA  VAL A 201      -4.593   6.827  19.932  1.00 90.82           C
ATOM   2968  C   VAL A 201      -6.074   7.155  19.734  1.00 90.82           C
ATOM   2969  O   VAL A 201      -6.419   8.258  19.314  1.00 90.82           O
ATOM   2970  HA  VAL A 201      -4.500   5.779  20.215  1.00 90.82           H
ATOM   2971  CB  VAL A 201      -3.935   7.673  21.024  1.00 90.82           C
ATOM   2972  HB  VAL A 201      -4.031   8.721  20.741  1.00 90.82           H
ATOM   2973  CG1 VAL A 201      -4.644   7.483  22.367  1.00 90.82           C
ATOM   2974 1HG1 VAL A 201      -5.687   7.784  22.273  1.00 90.82           H
ATOM   2975 2HG1 VAL A 201      -4.593   6.434  22.659  1.00 90.82           H
ATOM   2976 3HG1 VAL A 201      -4.156   8.095  23.125  1.00 90.82           H
ATOM   2977  CG2 VAL A 201      -2.443   7.353  21.141  1.00 90.82           C
ATOM   2978 1HG2 VAL A 201      -2.316   6.299  21.391  1.00 90.82           H
ATOM   2979 2HG2 VAL A 201      -1.951   7.563  20.192  1.00 90.82           H
ATOM   2980 3HG2 VAL A 201      -2.000   7.968  21.925  1.00 90.82           H
ATOM   2981  HN  VAL A 201      -3.954   7.923  18.279  1.00 90.82           H
ATOM   2982  N   TYR A 202      -6.911   6.176  20.046  1.00 91.03           N
ATOM   2983  CA  TYR A 202      -8.338   6.307  19.810  1.00 91.03           C
ATOM   2984  C   TYR A 202      -9.058   6.807  21.064  1.00 91.03           C
ATOM   2985  O   TYR A 202      -8.689   6.446  22.181  1.00 91.03           O
ATOM   2986  HA  TYR A 202      -8.481   7.030  19.006  1.00 91.03           H
ATOM   2987  CB  TYR A 202      -8.841   4.902  19.473  1.00 91.03           C
ATOM   2988 1HB  TYR A 202      -8.580   4.228  20.289  1.00 91.03           H
ATOM   2989 2HB  TYR A 202      -9.929   4.922  19.412  1.00 91.03           H
ATOM   2990  CG  TYR A 202      -8.282   4.338  18.166  1.00 91.03           C
ATOM   2991  CD1 TYR A 202      -8.899   4.632  16.967  1.00 91.03           C
ATOM   2992  HD1 TYR A 202      -9.785   5.267  16.952  1.00 91.03           H
ATOM   2993  CD2 TYR A 202      -7.160   3.534  18.185  1.00 91.03           C
ATOM   2994  HD2 TYR A 202      -6.673   3.301  19.132  1.00 91.03           H
ATOM   2995  CE1 TYR A 202      -8.373   4.101  15.736  1.00 91.03           C
ATOM   2996  HE1 TYR A 202      -8.850   4.326  14.783  1.00 91.03           H
ATOM   2997  CE2 TYR A 202      -6.634   3.003  16.955  1.00 91.03           C
ATOM   2998  HE2 TYR A 202      -5.749   2.366  16.956  1.00 91.03           H
ATOM   2999  CZ  TYR A 202      -7.266   3.312  15.791  1.00 91.03           C
ATOM   3000  OH  TYR A 202      -6.769   2.811  14.629  1.00 91.03           O
ATOM   3001  HH  TYR A 202      -5.923   2.307  14.808  1.00 91.03           H
ATOM   3002  HN  TYR A 202      -6.628   5.307  20.452  1.00 91.03           H
ATOM   3003  N   PRO A 203     -10.093   7.642  20.905  1.00 85.29           N
ATOM   3004  CA  PRO A 203     -10.756   8.252  22.061  1.00 85.29           C
ATOM   3005  C   PRO A 203     -11.525   7.234  22.888  1.00 85.29           C
ATOM   3006  O   PRO A 203     -11.969   6.213  22.365  1.00 85.29           O
ATOM   3007  HA  PRO A 203     -10.015   8.669  22.742  1.00 85.29           H
ATOM   3008  CB  PRO A 203     -11.685   9.295  21.437  1.00 85.29           C
ATOM   3009 1HB  PRO A 203     -12.596   9.422  22.023  1.00 85.29           H
ATOM   3010 2HB  PRO A 203     -11.207  10.273  21.377  1.00 85.29           H
ATOM   3011  CG  PRO A 203     -11.979   8.740  20.073  1.00 85.29           C
ATOM   3012 1HG  PRO A 203     -12.805   8.030  20.106  1.00 85.29           H
ATOM   3013 2HG  PRO A 203     -12.265   9.530  19.379  1.00 85.29           H
ATOM   3014  CD  PRO A 203     -10.708   8.070  19.636  1.00 85.29           C
ATOM   3015 1HD  PRO A 203     -10.907   7.223  18.979  1.00 85.29           H
ATOM   3016 2HD  PRO A 203     -10.062   8.756  19.087  1.00 85.29           H
ATOM   3017  N   SER A 204     -11.663   7.542  24.169  1.00 76.88           N
ATOM   3018  CA  SER A 204     -11.896   6.512  25.166  1.00 76.88           C
ATOM   3019  C   SER A 204     -13.023   5.585  24.706  1.00 76.88           C
ATOM   3020  O   SER A 204     -12.769   4.470  24.253  1.00 76.88           O
ATOM   3021  HA  SER A 204     -10.957   5.964  25.240  1.00 76.88           H
ATOM   3022  CB  SER A 204     -12.236   7.127  26.525  1.00 76.88           C
ATOM   3023 1HB  SER A 204     -12.475   6.333  27.232  1.00 76.88           H
ATOM   3024 2HB  SER A 204     -11.362   7.649  26.915  1.00 76.88           H
ATOM   3025  OG  SER A 204     -13.332   8.034  26.442  1.00 76.88           O
ATOM   3026  HG  SER A 204     -13.634   8.290  27.360  1.00 76.88           H
ATOM   3027  HN  SER A 204     -11.617   8.475  24.527  1.00 76.88           H
ATOM   3028  N   ASP A 205     -14.245   6.080  24.840  1.00 69.54           N
ATOM   3029  CA  ASP A 205     -15.391   5.206  25.022  1.00 69.54           C
ATOM   3030  C   ASP A 205     -15.620   4.398  23.743  1.00 69.54           C
ATOM   3031  O   ASP A 205     -15.950   3.215  23.803  1.00 69.54           O
ATOM   3032  HA  ASP A 205     -15.137   4.575  25.874  1.00 69.54           H
ATOM   3033  CB  ASP A 205     -16.660   6.013  25.306  1.00 69.54           C
ATOM   3034 1HB  ASP A 205     -16.755   6.816  24.576  1.00 69.54           H
ATOM   3035 2HB  ASP A 205     -17.535   5.373  25.192  1.00 69.54           H
ATOM   3036  CG  ASP A 205     -16.631   6.601  26.718  1.00 69.54           C
ATOM   3037  OD1 ASP A 205     -15.986   5.970  27.583  1.00 69.54           O
ATOM   3038  OD2 ASP A 205     -17.255   7.669  26.901  1.00 69.54           O
ATOM   3039  HN  ASP A 205     -14.457   7.057  24.824  1.00 69.54           H
ATOM   3040  N   GLU A 206     -15.437   5.070  22.616  1.00 74.10           N
ATOM   3041  CA  GLU A 206     -15.714   4.460  21.327  1.00 74.10           C
ATOM   3042  C   GLU A 206     -14.417   3.957  20.689  1.00 74.10           C
ATOM   3043  O   GLU A 206     -14.377   3.683  19.491  1.00 74.10           O
ATOM   3044  HA  GLU A 206     -16.371   3.617  21.541  1.00 74.10           H
ATOM   3045  CB  GLU A 206     -16.438   5.439  20.401  1.00 74.10           C
ATOM   3046 1HB  GLU A 206     -15.925   6.401  20.410  1.00 74.10           H
ATOM   3047 2HB  GLU A 206     -16.524   5.006  19.404  1.00 74.10           H
ATOM   3048  CG  GLU A 206     -17.866   5.697  20.884  1.00 74.10           C
ATOM   3049 1HG  GLU A 206     -17.847   6.055  21.913  1.00 74.10           H
ATOM   3050 2HG  GLU A 206     -18.321   6.483  20.282  1.00 74.10           H
ATOM   3051  CD  GLU A 206     -18.712   4.425  20.797  1.00 74.10           C
ATOM   3052  OE1 GLU A 206     -19.510   4.208  21.735  1.00 74.10           O
ATOM   3053  OE2 GLU A 206     -18.543   3.698  19.794  1.00 74.10           O
ATOM   3054  HN  GLU A 206     -15.106   6.013  22.575  1.00 74.10           H
ATOM   3055  N   SER A 207     -13.389   3.853  21.518  1.00 87.00           N
ATOM   3056  CA  SER A 207     -12.054   3.565  21.021  1.00 87.00           C
ATOM   3057  C   SER A 207     -12.054   2.240  20.256  1.00 87.00           C
ATOM   3058  O   SER A 207     -11.501   2.151  19.161  1.00 87.00           O
ATOM   3059  HA  SER A 207     -11.809   4.392  20.354  1.00 87.00           H
ATOM   3060  CB  SER A 207     -11.039   3.516  22.165  1.00 87.00           C
ATOM   3061 1HB  SER A 207     -10.065   3.222  21.774  1.00 87.00           H
ATOM   3062 2HB  SER A 207     -10.924   4.514  22.590  1.00 87.00           H
ATOM   3063  OG  SER A 207     -11.433   2.607  23.190  1.00 87.00           O
ATOM   3064  HG  SER A 207     -11.723   3.113  24.002  1.00 87.00           H
ATOM   3065  HN  SER A 207     -13.457   3.961  22.509  1.00 87.00           H
ATOM   3066  N   THR A 208     -12.682   1.243  20.863  1.00 86.54           N
ATOM   3067  CA  THR A 208     -12.670  -0.099  20.305  1.00 86.54           C
ATOM   3068  C   THR A 208     -13.384  -0.121  18.952  1.00 86.54           C
ATOM   3069  O   THR A 208     -12.876  -0.691  17.988  1.00 86.54           O
ATOM   3070  HA  THR A 208     -11.634  -0.386  20.125  1.00 86.54           H
ATOM   3071  CB  THR A 208     -13.291  -1.044  21.336  1.00 86.54           C
ATOM   3072  HB  THR A 208     -14.361  -0.864  21.433  1.00 86.54           H
ATOM   3073  OG1 THR A 208     -12.520  -0.827  22.515  1.00 86.54           O
ATOM   3074  HG1 THR A 208     -11.567  -1.080  22.351  1.00 86.54           H
ATOM   3075  CG2 THR A 208     -13.050  -2.517  20.999  1.00 86.54           C
ATOM   3076 1HG2 THR A 208     -11.978  -2.712  20.967  1.00 86.54           H
ATOM   3077 2HG2 THR A 208     -13.489  -2.744  20.027  1.00 86.54           H
ATOM   3078 3HG2 THR A 208     -13.511  -3.144  21.761  1.00 86.54           H
ATOM   3079  HN  THR A 208     -13.192   1.341  21.718  1.00 86.54           H
ATOM   3080  N   LYS A 209     -14.551   0.507  18.924  1.00 82.53           N
ATOM   3081  CA  LYS A 209     -15.359   0.530  17.718  1.00 82.53           C
ATOM   3082  C   LYS A 209     -14.592   1.252  16.608  1.00 82.53           C
ATOM   3083  O   LYS A 209     -14.578   0.802  15.464  1.00 82.53           O
ATOM   3084  HA  LYS A 209     -15.518  -0.504  17.411  1.00 82.53           H
ATOM   3085  CB  LYS A 209     -16.736   1.133  18.006  1.00 82.53           C
ATOM   3086 1HB  LYS A 209     -16.618   2.123  18.445  1.00 82.53           H
ATOM   3087 2HB  LYS A 209     -17.283   1.261  17.073  1.00 82.53           H
ATOM   3088  CG  LYS A 209     -17.537   0.240  18.955  1.00 82.53           C
ATOM   3089 1HG  LYS A 209     -17.530  -0.786  18.588  1.00 82.53           H
ATOM   3090 2HG  LYS A 209     -17.064   0.230  19.937  1.00 82.53           H
ATOM   3091  CD  LYS A 209     -18.980   0.732  19.083  1.00 82.53           C
ATOM   3092 1HD  LYS A 209     -18.998   1.822  19.080  1.00 82.53           H
ATOM   3093 2HD  LYS A 209     -19.559   0.401  18.221  1.00 82.53           H
ATOM   3094  CE  LYS A 209     -19.626   0.210  20.368  1.00 82.53           C
ATOM   3095 1HE  LYS A 209     -20.097  -0.755  20.180  1.00 82.53           H
ATOM   3096 2HE  LYS A 209     -18.860   0.048  21.127  1.00 82.53           H
ATOM   3097  NZ  LYS A 209     -20.634   1.170  20.870  1.00 82.53           N
ATOM   3098 1HZ  LYS A 209     -21.169   0.740  21.615  1.00 82.53           H
ATOM   3099 2HZ  LYS A 209     -20.166   1.997  21.224  1.00 82.53           H
ATOM   3100 3HZ  LYS A 209     -21.256   1.432  20.113  1.00 82.53           H
ATOM   3101  HN  LYS A 209     -14.943   0.992  19.705  1.00 82.53           H
ATOM   3102  N   LEU A 210     -13.972   2.360  16.986  1.00 89.13           N
ATOM   3103  CA  LEU A 210     -13.304   3.212  16.017  1.00 89.13           C
ATOM   3104  C   LEU A 210     -12.153   2.438  15.372  1.00 89.13           C
ATOM   3105  O   LEU A 210     -12.024   2.414  14.149  1.00 89.13           O
ATOM   3106  HA  LEU A 210     -14.031   3.458  15.243  1.00 89.13           H
ATOM   3107  CB  LEU A 210     -12.872   4.528  16.667  1.00 89.13           C
ATOM   3108 1HB  LEU A 210     -13.736   4.961  17.172  1.00 89.13           H
ATOM   3109 2HB  LEU A 210     -12.133   4.304  17.436  1.00 89.13           H
ATOM   3110  CG  LEU A 210     -12.286   5.581  15.725  1.00 89.13           C
ATOM   3111  HG  LEU A 210     -11.422   5.145  15.222  1.00 89.13           H
ATOM   3112  CD1 LEU A 210     -13.293   5.969  14.641  1.00 89.13           C
ATOM   3113 1HD1 LEU A 210     -13.557   5.086  14.058  1.00 89.13           H
ATOM   3114 2HD1 LEU A 210     -14.189   6.378  15.107  1.00 89.13           H
ATOM   3115 3HD1 LEU A 210     -12.850   6.718  13.985  1.00 89.13           H
ATOM   3116  CD2 LEU A 210     -11.787   6.798  16.506  1.00 89.13           C
ATOM   3117 1HD2 LEU A 210     -12.617   7.243  17.054  1.00 89.13           H
ATOM   3118 2HD2 LEU A 210     -11.013   6.487  17.208  1.00 89.13           H
ATOM   3119 3HD2 LEU A 210     -11.375   7.531  15.812  1.00 89.13           H
ATOM   3120  HN  LEU A 210     -13.921   2.677  17.933  1.00 89.13           H
ATOM   3121  N   LYS A 211     -11.344   1.824  16.223  1.00 93.22           N
ATOM   3122  CA  LYS A 211     -10.208   1.050  15.752  1.00 93.22           C
ATOM   3123  C   LYS A 211     -10.700  -0.035  14.792  1.00 93.22           C
ATOM   3124  O   LYS A 211     -10.162  -0.190  13.696  1.00 93.22           O
ATOM   3125  HA  LYS A 211      -9.557   1.729  15.201  1.00 93.22           H
ATOM   3126  CB  LYS A 211      -9.402   0.507  16.933  1.00 93.22           C
ATOM   3127 1HB  LYS A 211      -9.015   1.335  17.526  1.00 93.22           H
ATOM   3128 2HB  LYS A 211     -10.054  -0.074  17.586  1.00 93.22           H
ATOM   3129  CG  LYS A 211      -8.244  -0.368  16.451  1.00 93.22           C
ATOM   3130 1HG  LYS A 211      -8.635  -1.286  16.011  1.00 93.22           H
ATOM   3131 2HG  LYS A 211      -7.693   0.151  15.667  1.00 93.22           H
ATOM   3132  CD  LYS A 211      -7.299  -0.712  17.604  1.00 93.22           C
ATOM   3133 1HD  LYS A 211      -6.909   0.205  18.045  1.00 93.22           H
ATOM   3134 2HD  LYS A 211      -7.850  -1.233  18.387  1.00 93.22           H
ATOM   3135  CE  LYS A 211      -6.139  -1.585  17.121  1.00 93.22           C
ATOM   3136 1HE  LYS A 211      -6.521  -2.538  16.756  1.00 93.22           H
ATOM   3137 2HE  LYS A 211      -5.637  -1.101  16.283  1.00 93.22           H
ATOM   3138  NZ  LYS A 211      -5.174  -1.818  18.218  1.00 93.22           N
ATOM   3139 1HZ  LYS A 211      -4.484  -2.500  17.923  1.00 93.22           H
ATOM   3140 2HZ  LYS A 211      -4.709  -0.947  18.450  1.00 93.22           H
ATOM   3141 3HZ  LYS A 211      -5.666  -2.165  19.033  1.00 93.22           H
ATOM   3142  HN  LYS A 211     -11.455   1.849  17.217  1.00 93.22           H
ATOM   3143  N   SER A 212     -11.716  -0.759  15.237  1.00 90.90           N
ATOM   3144  CA  SER A 212     -12.230  -1.880  14.469  1.00 90.90           C
ATOM   3145  C   SER A 212     -12.726  -1.397  13.105  1.00 90.90           C
ATOM   3146  O   SER A 212     -12.502  -2.056  12.091  1.00 90.90           O
ATOM   3147  HA  SER A 212     -11.385  -2.560  14.351  1.00 90.90           H
ATOM   3148  CB  SER A 212     -13.355  -2.593  15.221  1.00 90.90           C
ATOM   3149 1HB  SER A 212     -14.179  -1.898  15.385  1.00 90.90           H
ATOM   3150 2HB  SER A 212     -13.742  -3.407  14.608  1.00 90.90           H
ATOM   3151  OG  SER A 212     -12.916  -3.111  16.474  1.00 90.90           O
ATOM   3152  HG  SER A 212     -13.134  -2.465  17.206  1.00 90.90           H
ATOM   3153  HN  SER A 212     -12.185  -0.590  16.104  1.00 90.90           H
ATOM   3154  N   ALA A 213     -13.389  -0.251  13.124  1.00 94.33           N
ATOM   3155  CA  ALA A 213     -13.937   0.318  11.904  1.00 94.33           C
ATOM   3156  C   ALA A 213     -12.792   0.680  10.957  1.00 94.33           C
ATOM   3157  O   ALA A 213     -12.841   0.366   9.769  1.00 94.33           O
ATOM   3158  HA  ALA A 213     -14.559  -0.443  11.434  1.00 94.33           H
ATOM   3159  CB  ALA A 213     -14.811   1.525  12.251  1.00 94.33           C
ATOM   3160 1HB  ALA A 213     -15.626   1.208  12.902  1.00 94.33           H
ATOM   3161 2HB  ALA A 213     -14.208   2.275  12.762  1.00 94.33           H
ATOM   3162 3HB  ALA A 213     -15.222   1.950  11.335  1.00 94.33           H
ATOM   3163  HN  ALA A 213     -13.554   0.286  13.952  1.00 94.33           H
ATOM   3164  N   VAL A 214     -11.787   1.337  11.518  1.00 92.58           N
ATOM   3165  CA  VAL A 214     -10.664   1.806  10.724  1.00 92.58           C
ATOM   3166  C   VAL A 214      -9.974   0.609  10.067  1.00 92.58           C
ATOM   3167  O   VAL A 214      -9.632   0.657   8.886  1.00 92.58           O
ATOM   3168  HA  VAL A 214     -11.061   2.455   9.944  1.00 92.58           H
ATOM   3169  CB  VAL A 214      -9.719   2.636  11.595  1.00 92.58           C
ATOM   3170  HB  VAL A 214      -9.495   2.059  12.492  1.00 92.58           H
ATOM   3171  CG1 VAL A 214      -8.400   2.907  10.869  1.00 92.58           C
ATOM   3172 1HG1 VAL A 214      -7.915   1.960  10.631  1.00 92.58           H
ATOM   3173 2HG1 VAL A 214      -8.598   3.455   9.948  1.00 92.58           H
ATOM   3174 3HG1 VAL A 214      -7.747   3.499  11.510  1.00 92.58           H
ATOM   3175  CG2 VAL A 214     -10.382   3.944  12.032  1.00 92.58           C
ATOM   3176 1HG2 VAL A 214     -10.649   4.528  11.152  1.00 92.58           H
ATOM   3177 2HG2 VAL A 214     -11.281   3.721  12.607  1.00 92.58           H
ATOM   3178 3HG2 VAL A 214      -9.689   4.514  12.650  1.00 92.58           H
ATOM   3179  HN  VAL A 214     -11.733   1.549  12.494  1.00 92.58           H
ATOM   3180  N   LEU A 215      -9.790  -0.436  10.860  1.00 92.04           N
ATOM   3181  CA  LEU A 215      -9.075  -1.612  10.394  1.00 92.04           C
ATOM   3182  C   LEU A 215      -9.909  -2.321   9.325  1.00 92.04           C
ATOM   3183  O   LEU A 215      -9.381  -2.735   8.294  1.00 92.04           O
ATOM   3184  HA  LEU A 215      -8.147  -1.270   9.937  1.00 92.04           H
ATOM   3185  CB  LEU A 215      -8.696  -2.510  11.573  1.00 92.04           C
ATOM   3186 1HB  LEU A 215      -9.588  -2.684  12.174  1.00 92.04           H
ATOM   3187 2HB  LEU A 215      -8.382  -3.478  11.181  1.00 92.04           H
ATOM   3188  CG  LEU A 215      -7.592  -1.981  12.491  1.00 92.04           C
ATOM   3189  HG  LEU A 215      -7.935  -1.046  12.934  1.00 92.04           H
ATOM   3190  CD1 LEU A 215      -7.322  -2.954  13.641  1.00 92.04           C
ATOM   3191 1HD1 LEU A 215      -8.232  -3.084  14.228  1.00 92.04           H
ATOM   3192 2HD1 LEU A 215      -7.009  -3.917  13.237  1.00 92.04           H
ATOM   3193 3HD1 LEU A 215      -6.533  -2.553  14.278  1.00 92.04           H
ATOM   3194  CD2 LEU A 215      -6.322  -1.667  11.697  1.00 92.04           C
ATOM   3195 1HD2 LEU A 215      -5.966  -2.573  11.208  1.00 92.04           H
ATOM   3196 2HD2 LEU A 215      -6.543  -0.910  10.944  1.00 92.04           H
ATOM   3197 3HD2 LEU A 215      -5.554  -1.292  12.374  1.00 92.04           H
ATOM   3198  HN  LEU A 215     -10.120  -0.488  11.803  1.00 92.04           H
ATOM   3199  N   THR A 216     -11.198  -2.438   9.607  1.00 91.81           N
ATOM   3200  CA  THR A 216     -12.105  -3.117   8.697  1.00 91.81           C
ATOM   3201  C   THR A 216     -12.109  -2.424   7.333  1.00 91.81           C
ATOM   3202  O   THR A 216     -12.064  -3.085   6.296  1.00 91.81           O
ATOM   3203  HA  THR A 216     -11.738  -4.131   8.539  1.00 91.81           H
ATOM   3204  CB  THR A 216     -13.485  -3.170   9.356  1.00 91.81           C
ATOM   3205  HB  THR A 216     -13.884  -2.167   9.505  1.00 91.81           H
ATOM   3206  OG1 THR A 216     -13.274  -3.931  10.542  1.00 91.81           O
ATOM   3207  HG1 THR A 216     -13.249  -3.325  11.337  1.00 91.81           H
ATOM   3208  CG2 THR A 216     -14.486  -4.003   8.552  1.00 91.81           C
ATOM   3209 1HG2 THR A 216     -14.118  -5.025   8.461  1.00 91.81           H
ATOM   3210 2HG2 THR A 216     -14.604  -3.569   7.559  1.00 91.81           H
ATOM   3211 3HG2 THR A 216     -15.448  -4.008   9.064  1.00 91.81           H
ATOM   3212  HN  THR A 216     -11.624  -2.080  10.438  1.00 91.81           H
ATOM   3213  N   LEU A 217     -12.164  -1.101   7.377  1.00 88.81           N
ATOM   3214  CA  LEU A 217     -12.179  -0.311   6.158  1.00 88.81           C
ATOM   3215  C   LEU A 217     -10.890  -0.566   5.374  1.00 88.81           C
ATOM   3216  O   LEU A 217     -10.912  -0.657   4.148  1.00 88.81           O
ATOM   3217  HA  LEU A 217     -13.021  -0.653   5.557  1.00 88.81           H
ATOM   3218  CB  LEU A 217     -12.422   1.165   6.479  1.00 88.81           C
ATOM   3219 1HB  LEU A 217     -13.253   1.232   7.181  1.00 88.81           H
ATOM   3220 2HB  LEU A 217     -11.541   1.555   6.989  1.00 88.81           H
ATOM   3221  CG  LEU A 217     -12.726   2.070   5.283  1.00 88.81           C
ATOM   3222  HG  LEU A 217     -11.977   1.883   4.514  1.00 88.81           H
ATOM   3223  CD1 LEU A 217     -14.090   1.737   4.676  1.00 88.81           C
ATOM   3224 1HD1 LEU A 217     -14.095   0.700   4.340  1.00 88.81           H
ATOM   3225 2HD1 LEU A 217     -14.867   1.878   5.428  1.00 88.81           H
ATOM   3226 3HD1 LEU A 217     -14.282   2.395   3.829  1.00 88.81           H
ATOM   3227  CD2 LEU A 217     -12.616   3.546   5.671  1.00 88.81           C
ATOM   3228 1HD2 LEU A 217     -13.328   3.767   6.466  1.00 88.81           H
ATOM   3229 2HD2 LEU A 217     -11.605   3.756   6.019  1.00 88.81           H
ATOM   3230 3HD2 LEU A 217     -12.837   4.167   4.803  1.00 88.81           H
ATOM   3231  HN  LEU A 217     -12.197  -0.571   8.225  1.00 88.81           H
ATOM   3232  N   LYS A 218      -9.796  -0.674   6.115  1.00 86.81           N
ATOM   3233  CA  LYS A 218      -8.495  -0.879   5.503  1.00 86.81           C
ATOM   3234  C   LYS A 218      -8.493  -2.213   4.754  1.00 86.81           C
ATOM   3235  O   LYS A 218      -8.003  -2.297   3.628  1.00 86.81           O
ATOM   3236  HA  LYS A 218      -8.344  -0.077   4.780  1.00 86.81           H
ATOM   3237  CB  LYS A 218      -7.385  -0.760   6.549  1.00 86.81           C
ATOM   3238 1HB  LYS A 218      -7.512   0.162   7.116  1.00 86.81           H
ATOM   3239 2HB  LYS A 218      -7.461  -1.583   7.260  1.00 86.81           H
ATOM   3240  CG  LYS A 218      -6.005  -0.774   5.890  1.00 86.81           C
ATOM   3241 1HG  LYS A 218      -5.895  -1.675   5.287  1.00 86.81           H
ATOM   3242 2HG  LYS A 218      -5.913   0.075   5.212  1.00 86.81           H
ATOM   3243  CD  LYS A 218      -4.894  -0.718   6.940  1.00 86.81           C
ATOM   3244 1HD  LYS A 218      -4.960   0.218   7.495  1.00 86.81           H
ATOM   3245 2HD  LYS A 218      -5.029  -1.525   7.661  1.00 86.81           H
ATOM   3246  CE  LYS A 218      -3.515  -0.834   6.287  1.00 86.81           C
ATOM   3247 1HE  LYS A 218      -3.495  -1.694   5.618  1.00 86.81           H
ATOM   3248 2HE  LYS A 218      -3.319   0.048   5.679  1.00 86.81           H
ATOM   3249  NZ  LYS A 218      -2.464  -0.976   7.319  1.00 86.81           N
ATOM   3250 1HZ  LYS A 218      -1.587  -1.225   6.875  1.00 86.81           H
ATOM   3251 2HZ  LYS A 218      -2.355  -0.098   7.814  1.00 86.81           H
ATOM   3252 3HZ  LYS A 218      -2.729  -1.703   7.974  1.00 86.81           H
ATOM   3253  HN  LYS A 218      -9.790  -0.624   7.114  1.00 86.81           H
ATOM   3254  N   VAL A 219      -9.046  -3.224   5.408  1.00 90.78           N
ATOM   3255  CA  VAL A 219      -9.030  -4.569   4.859  1.00 90.78           C
ATOM   3256  C   VAL A 219      -9.926  -4.620   3.620  1.00 90.78           C
ATOM   3257  O   VAL A 219      -9.529  -5.151   2.584  1.00 90.78           O
ATOM   3258  HA  VAL A 219      -8.006  -4.790   4.560  1.00 90.78           H
ATOM   3259  CB  VAL A 219      -9.439  -5.578   5.934  1.00 90.78           C
ATOM   3260  HB  VAL A 219     -10.392  -5.255   6.352  1.00 90.78           H
ATOM   3261  CG1 VAL A 219      -9.637  -6.970   5.333  1.00 90.78           C
ATOM   3262 1HG1 VAL A 219     -10.420  -6.931   4.575  1.00 90.78           H
ATOM   3263 2HG1 VAL A 219      -8.706  -7.305   4.876  1.00 90.78           H
ATOM   3264 3HG1 VAL A 219      -9.927  -7.668   6.119  1.00 90.78           H
ATOM   3265  CG2 VAL A 219      -8.415  -5.612   7.071  1.00 90.78           C
ATOM   3266 1HG2 VAL A 219      -7.441  -5.899   6.674  1.00 90.78           H
ATOM   3267 2HG2 VAL A 219      -8.345  -4.624   7.527  1.00 90.78           H
ATOM   3268 3HG2 VAL A 219      -8.730  -6.337   7.822  1.00 90.78           H
ATOM   3269  HN  VAL A 219      -9.498  -3.135   6.295  1.00 90.78           H
ATOM   3270  N   ILE A 220     -11.119  -4.062   3.768  1.00 91.30           N
ATOM   3271  CA  ILE A 220     -12.127  -4.164   2.727  1.00 91.30           C
ATOM   3272  C   ILE A 220     -11.639  -3.429   1.476  1.00 91.30           C
ATOM   3273  O   ILE A 220     -11.533  -4.024   0.405  1.00 91.30           O
ATOM   3274  HA  ILE A 220     -12.241  -5.220   2.484  1.00 91.30           H
ATOM   3275  CB  ILE A 220     -13.481  -3.670   3.241  1.00 91.30           C
ATOM   3276  HB  ILE A 220     -13.331  -2.703   3.722  1.00 91.30           H
ATOM   3277  CG1 ILE A 220     -14.044  -4.618   4.301  1.00 91.30           C
ATOM   3278 1HG1 ILE A 220     -14.217  -5.600   3.860  1.00 91.30           H
ATOM   3279 2HG1 ILE A 220     -13.314  -4.752   5.100  1.00 91.30           H
ATOM   3280  CG2 ILE A 220     -14.461  -3.453   2.087  1.00 91.30           C
ATOM   3281 1HG2 ILE A 220     -14.055  -2.710   1.400  1.00 91.30           H
ATOM   3282 2HG2 ILE A 220     -14.611  -4.394   1.556  1.00 91.30           H
ATOM   3283 3HG2 ILE A 220     -15.414  -3.102   2.481  1.00 91.30           H
ATOM   3284  CD1 ILE A 220     -15.351  -4.076   4.883  1.00 91.30           C
ATOM   3285 1HD1 ILE A 220     -15.169  -3.106   5.344  1.00 91.30           H
ATOM   3286 2HD1 ILE A 220     -16.086  -3.967   4.086  1.00 91.30           H
ATOM   3287 3HD1 ILE A 220     -15.730  -4.770   5.634  1.00 91.30           H
ATOM   3288  HN  ILE A 220     -11.399  -3.548   4.579  1.00 91.30           H
ATOM   3289  N   LEU A 221     -11.355  -2.148   1.655  1.00 90.25           N
ATOM   3290  CA  LEU A 221     -11.039  -1.287   0.528  1.00 90.25           C
ATOM   3291  C   LEU A 221      -9.580  -1.504   0.120  1.00 90.25           C
ATOM   3292  O   LEU A 221      -9.212  -1.269  -1.030  1.00 90.25           O
ATOM   3293  HA  LEU A 221     -11.678  -1.588  -0.303  1.00 90.25           H
ATOM   3294  CB  LEU A 221     -11.377   0.169   0.854  1.00 90.25           C
ATOM   3295 1HB  LEU A 221     -10.821   0.459   1.745  1.00 90.25           H
ATOM   3296 2HB  LEU A 221     -11.019   0.796   0.037  1.00 90.25           H
ATOM   3297  CG  LEU A 221     -12.857   0.478   1.086  1.00 90.25           C
ATOM   3298  HG  LEU A 221     -13.182  -0.059   1.977  1.00 90.25           H
ATOM   3299  CD1 LEU A 221     -13.070   1.969   1.354  1.00 90.25           C
ATOM   3300 1HD1 LEU A 221     -12.508   2.263   2.241  1.00 90.25           H
ATOM   3301 2HD1 LEU A 221     -12.723   2.546   0.497  1.00 90.25           H
ATOM   3302 3HD1 LEU A 221     -14.131   2.162   1.516  1.00 90.25           H
ATOM   3303  CD2 LEU A 221     -13.711  -0.022  -0.080  1.00 90.25           C
ATOM   3304 1HD2 LEU A 221     -13.392   0.467  -1.001  1.00 90.25           H
ATOM   3305 2HD2 LEU A 221     -13.591  -1.101  -0.182  1.00 90.25           H
ATOM   3306 3HD2 LEU A 221     -14.759   0.211   0.110  1.00 90.25           H
ATOM   3307  HN  LEU A 221     -11.339  -1.698   2.548  1.00 90.25           H
ATOM   3308  N   GLY A 222      -8.789  -1.949   1.085  1.00 89.10           N
ATOM   3309  CA  GLY A 222      -7.347  -1.994   0.910  1.00 89.10           C
ATOM   3310  C   GLY A 222      -6.923  -3.273   0.185  1.00 89.10           C
ATOM   3311  O   GLY A 222      -5.848  -3.326  -0.409  1.00 89.10           O
ATOM   3312 1HA  GLY A 222      -7.019  -1.124   0.342  1.00 89.10           H
ATOM   3313 2HA  GLY A 222      -6.858  -1.944   1.883  1.00 89.10           H
ATOM   3314  HN  GLY A 222      -9.118  -2.274   1.972  1.00 89.10           H
ATOM   3315  N   PHE A 223      -7.791  -4.272   0.258  1.00 83.56           N
ATOM   3316  CA  PHE A 223      -7.468  -5.584  -0.277  1.00 83.56           C
ATOM   3317  C   PHE A 223      -8.685  -6.214  -0.957  1.00 83.56           C
ATOM   3318  O   PHE A 223      -8.677  -6.442  -2.165  1.00 83.56           O
ATOM   3319  HA  PHE A 223      -6.674  -5.447  -1.011  1.00 83.56           H
ATOM   3320  CB  PHE A 223      -7.050  -6.459   0.907  1.00 83.56           C
ATOM   3321 1HB  PHE A 223      -6.242  -5.964   1.444  1.00 83.56           H
ATOM   3322 2HB  PHE A 223      -7.889  -6.542   1.598  1.00 83.56           H
ATOM   3323  CG  PHE A 223      -6.593  -7.865   0.510  1.00 83.56           C
ATOM   3324  CD1 PHE A 223      -7.334  -8.947   0.870  1.00 83.56           C
ATOM   3325  HD1 PHE A 223      -8.253  -8.813   1.440  1.00 83.56           H
ATOM   3326  CD2 PHE A 223      -5.446  -8.031  -0.201  1.00 83.56           C
ATOM   3327  HD2 PHE A 223      -4.852  -7.164  -0.489  1.00 83.56           H
ATOM   3328  CE1 PHE A 223      -6.910 -10.251   0.502  1.00 83.56           C
ATOM   3329  HE1 PHE A 223      -7.503 -11.119   0.790  1.00 83.56           H
ATOM   3330  CE2 PHE A 223      -5.022  -9.336  -0.569  1.00 83.56           C
ATOM   3331  HE2 PHE A 223      -4.102  -9.469  -1.139  1.00 83.56           H
ATOM   3332  CZ  PHE A 223      -5.763 -10.418  -0.209  1.00 83.56           C
ATOM   3333  HZ  PHE A 223      -5.437 -11.419  -0.492  1.00 83.56           H
ATOM   3334  HN  PHE A 223      -8.698  -4.196   0.672  1.00 83.56           H
ATOM   3335  N   PHE A 224      -9.703  -6.476  -0.151  1.00 84.71           N
ATOM   3336  CA  PHE A 224     -10.746  -7.410  -0.542  1.00 84.71           C
ATOM   3337  C   PHE A 224     -11.431  -6.957  -1.833  1.00 84.71           C
ATOM   3338  O   PHE A 224     -11.494  -7.709  -2.803  1.00 84.71           O
ATOM   3339  HA  PHE A 224     -10.270  -8.376  -0.705  1.00 84.71           H
ATOM   3340  CB  PHE A 224     -11.777  -7.428   0.589  1.00 84.71           C
ATOM   3341 1HB  PHE A 224     -11.257  -7.562   1.538  1.00 84.71           H
ATOM   3342 2HB  PHE A 224     -12.273  -6.459   0.631  1.00 84.71           H
ATOM   3343  CG  PHE A 224     -12.837  -8.522   0.446  1.00 84.71           C
ATOM   3344  CD1 PHE A 224     -14.072  -8.213  -0.034  1.00 84.71           C
ATOM   3345  HD1 PHE A 224     -14.305  -7.187  -0.317  1.00 84.71           H
ATOM   3346  CD2 PHE A 224     -12.546  -9.802   0.799  1.00 84.71           C
ATOM   3347  HD2 PHE A 224     -11.556 -10.050   1.184  1.00 84.71           H
ATOM   3348  CE1 PHE A 224     -15.056  -9.228  -0.167  1.00 84.71           C
ATOM   3349  HE1 PHE A 224     -16.046  -8.980  -0.551  1.00 84.71           H
ATOM   3350  CE2 PHE A 224     -13.530 -10.817   0.666  1.00 84.71           C
ATOM   3351  HE2 PHE A 224     -13.297 -11.843   0.949  1.00 84.71           H
ATOM   3352  CZ  PHE A 224     -14.765 -10.508   0.186  1.00 84.71           C
ATOM   3353  HZ  PHE A 224     -15.520 -11.287   0.084  1.00 84.71           H
ATOM   3354  HN  PHE A 224      -9.822  -6.065   0.753  1.00 84.71           H
ATOM   3355  N   LEU A 225     -11.928  -5.729  -1.802  1.00 90.14           N
ATOM   3356  CA  LEU A 225     -12.648  -5.184  -2.940  1.00 90.14           C
ATOM   3357  C   LEU A 225     -11.740  -5.208  -4.172  1.00 90.14           C
ATOM   3358  O   LEU A 225     -12.106  -5.765  -5.206  1.00 90.14           O
ATOM   3359  HA  LEU A 225     -13.502  -5.834  -3.128  1.00 90.14           H
ATOM   3360  CB  LEU A 225     -13.200  -3.796  -2.610  1.00 90.14           C
ATOM   3361 1HB  LEU A 225     -13.925  -3.897  -1.802  1.00 90.14           H
ATOM   3362 2HB  LEU A 225     -12.383  -3.182  -2.231  1.00 90.14           H
ATOM   3363  CG  LEU A 225     -13.868  -3.048  -3.766  1.00 90.14           C
ATOM   3364  HG  LEU A 225     -13.210  -3.101  -4.633  1.00 90.14           H
ATOM   3365  CD1 LEU A 225     -15.189  -3.712  -4.159  1.00 90.14           C
ATOM   3366 1HD1 LEU A 225     -15.000  -4.740  -4.470  1.00 90.14           H
ATOM   3367 2HD1 LEU A 225     -15.865  -3.710  -3.304  1.00 90.14           H
ATOM   3368 3HD1 LEU A 225     -15.643  -3.161  -4.982  1.00 90.14           H
ATOM   3369  CD2 LEU A 225     -14.050  -1.567  -3.428  1.00 90.14           C
ATOM   3370 1HD2 LEU A 225     -14.676  -1.470  -2.541  1.00 90.14           H
ATOM   3371 2HD2 LEU A 225     -13.076  -1.115  -3.236  1.00 90.14           H
ATOM   3372 3HD2 LEU A 225     -14.527  -1.058  -4.266  1.00 90.14           H
ATOM   3373  HN  LEU A 225     -11.845  -5.111  -1.019  1.00 90.14           H
ATOM   3374  N   PRO A 226     -10.546  -4.608  -4.084  1.00 91.38           N
ATOM   3375  CA  PRO A 226      -9.621  -4.598  -5.221  1.00 91.38           C
ATOM   3376  C   PRO A 226      -9.361  -5.993  -5.765  1.00 91.38           C
ATOM   3377  O   PRO A 226      -9.352  -6.199  -6.978  1.00 91.38           O
ATOM   3378  HA  PRO A 226     -10.057  -4.044  -6.053  1.00 91.38           H
ATOM   3379  CB  PRO A 226      -8.351  -3.965  -4.649  1.00 91.38           C
ATOM   3380 1HB  PRO A 226      -7.664  -4.720  -4.267  1.00 91.38           H
ATOM   3381 2HB  PRO A 226      -7.810  -3.398  -5.406  1.00 91.38           H
ATOM   3382  CG  PRO A 226      -8.874  -3.064  -3.537  1.00 91.38           C
ATOM   3383 1HG  PRO A 226      -8.096  -2.820  -2.814  1.00 91.38           H
ATOM   3384 2HG  PRO A 226      -9.242  -2.114  -3.925  1.00 91.38           H
ATOM   3385  CD  PRO A 226      -9.986  -3.898  -2.920  1.00 91.38           C
ATOM   3386 1HD  PRO A 226      -9.603  -4.593  -2.173  1.00 91.38           H
ATOM   3387 2HD  PRO A 226     -10.728  -3.276  -2.421  1.00 91.38           H
ATOM   3388  N   PHE A 227      -9.154  -6.924  -4.845  1.00 86.22           N
ATOM   3389  CA  PHE A 227      -8.773  -8.275  -5.219  1.00 86.22           C
ATOM   3390  C   PHE A 227      -9.879  -8.952  -6.030  1.00 86.22           C
ATOM   3391  O   PHE A 227      -9.608  -9.574  -7.057  1.00 86.22           O
ATOM   3392  HA  PHE A 227      -7.872  -8.199  -5.828  1.00 86.22           H
ATOM   3393  CB  PHE A 227      -8.559  -9.055  -3.920  1.00 86.22           C
ATOM   3394 1HB  PHE A 227      -7.797  -8.550  -3.326  1.00 86.22           H
ATOM   3395 2HB  PHE A 227      -9.481  -9.035  -3.340  1.00 86.22           H
ATOM   3396  CG  PHE A 227      -8.138 -10.511  -4.131  1.00 86.22           C
ATOM   3397  CD1 PHE A 227      -9.056 -11.507  -4.017  1.00 86.22           C
ATOM   3398  HD1 PHE A 227     -10.092 -11.269  -3.776  1.00 86.22           H
ATOM   3399  CD2 PHE A 227      -6.846 -10.808  -4.433  1.00 86.22           C
ATOM   3400  HD2 PHE A 227      -6.110 -10.010  -4.524  1.00 86.22           H
ATOM   3401  CE1 PHE A 227      -8.666 -12.858  -4.213  1.00 86.22           C
ATOM   3402  HE1 PHE A 227      -9.402 -13.657  -4.121  1.00 86.22           H
ATOM   3403  CE2 PHE A 227      -6.455 -12.159  -4.628  1.00 86.22           C
ATOM   3404  HE2 PHE A 227      -5.419 -12.398  -4.870  1.00 86.22           H
ATOM   3405  CZ  PHE A 227      -7.374 -13.156  -4.514  1.00 86.22           C
ATOM   3406  HZ  PHE A 227      -7.074 -14.193  -4.665  1.00 86.22           H
ATOM   3407  HN  PHE A 227      -9.244  -6.767  -3.861  1.00 86.22           H
ATOM   3408  N   VAL A 228     -11.101  -8.808  -5.540  1.00 92.83           N
ATOM   3409  CA  VAL A 228     -12.246  -9.419  -6.193  1.00 92.83           C
ATOM   3410  C   VAL A 228     -12.365  -8.876  -7.619  1.00 92.83           C
ATOM   3411  O   VAL A 228     -12.581  -9.636  -8.561  1.00 92.83           O
ATOM   3412  HA  VAL A 228     -12.063 -10.493  -6.242  1.00 92.83           H
ATOM   3413  CB  VAL A 228     -13.508  -9.191  -5.359  1.00 92.83           C
ATOM   3414  HB  VAL A 228     -13.582  -8.124  -5.148  1.00 92.83           H
ATOM   3415  CG1 VAL A 228     -14.761  -9.603  -6.135  1.00 92.83           C
ATOM   3416 1HG1 VAL A 228     -14.833  -9.012  -7.048  1.00 92.83           H
ATOM   3417 2HG1 VAL A 228     -14.698 -10.661  -6.391  1.00 92.83           H
ATOM   3418 3HG1 VAL A 228     -15.643  -9.430  -5.519  1.00 92.83           H
ATOM   3419  CG2 VAL A 228     -13.423  -9.930  -4.022  1.00 92.83           C
ATOM   3420 1HG2 VAL A 228     -13.314 -10.999  -4.205  1.00 92.83           H
ATOM   3421 2HG2 VAL A 228     -12.563  -9.567  -3.461  1.00 92.83           H
ATOM   3422 3HG2 VAL A 228     -14.333  -9.750  -3.449  1.00 92.83           H
ATOM   3423  HN  VAL A 228     -11.315  -8.287  -4.714  1.00 92.83           H
ATOM   3424  N   VAL A 229     -12.219  -7.563  -7.731  1.00 92.70           N
ATOM   3425  CA  VAL A 229     -12.363  -6.902  -9.017  1.00 92.70           C
ATOM   3426  C   VAL A 229     -11.284  -7.415  -9.973  1.00 92.70           C
ATOM   3427  O   VAL A 229     -11.572  -7.738 -11.124  1.00 92.70           O
ATOM   3428  HA  VAL A 229     -13.341  -7.169  -9.417  1.00 92.70           H
ATOM   3429  CB  VAL A 229     -12.325  -5.384  -8.832  1.00 92.70           C
ATOM   3430  HB  VAL A 229     -11.416  -5.136  -8.283  1.00 92.70           H
ATOM   3431  CG1 VAL A 229     -12.268  -4.668 -10.183  1.00 92.70           C
ATOM   3432 1HG1 VAL A 229     -11.371  -4.977 -10.720  1.00 92.70           H
ATOM   3433 2HG1 VAL A 229     -13.150  -4.927 -10.768  1.00 92.70           H
ATOM   3434 3HG1 VAL A 229     -12.242  -3.590 -10.022  1.00 92.70           H
ATOM   3435  CG2 VAL A 229     -13.519  -4.902  -8.006  1.00 92.70           C
ATOM   3436 1HG2 VAL A 229     -14.445  -5.169  -8.516  1.00 92.70           H
ATOM   3437 2HG2 VAL A 229     -13.496  -5.375  -7.024  1.00 92.70           H
ATOM   3438 3HG2 VAL A 229     -13.468  -3.820  -7.889  1.00 92.70           H
ATOM   3439  HN  VAL A 229     -12.006  -6.957  -6.965  1.00 92.70           H
ATOM   3440  N   MET A 230     -10.063  -7.474  -9.460  1.00 85.59           N
ATOM   3441  CA  MET A 230      -8.936  -7.921 -10.261  1.00 85.59           C
ATOM   3442  C   MET A 230      -9.144  -9.357 -10.746  1.00 85.59           C
ATOM   3443  O   MET A 230      -8.938  -9.656 -11.921  1.00 85.59           O
ATOM   3444  HA  MET A 230      -8.895  -7.245 -11.114  1.00 85.59           H
ATOM   3445  CB  MET A 230      -7.655  -7.844  -9.427  1.00 85.59           C
ATOM   3446 1HB  MET A 230      -7.835  -8.266  -8.439  1.00 85.59           H
ATOM   3447 2HB  MET A 230      -6.876  -8.446  -9.895  1.00 85.59           H
ATOM   3448  CG  MET A 230      -7.177  -6.397  -9.291  1.00 85.59           C
ATOM   3449 1HG  MET A 230      -7.142  -5.923 -10.272  1.00 85.59           H
ATOM   3450 2HG  MET A 230      -7.882  -5.828  -8.686  1.00 85.59           H
ATOM   3451  SD  MET A 230      -5.558  -6.358  -8.539  1.00 85.59           S
ATOM   3452  CE  MET A 230      -5.981  -6.827  -6.870  1.00 85.59           C
ATOM   3453 1HE  MET A 230      -6.680  -6.101  -6.454  1.00 85.59           H
ATOM   3454 2HE  MET A 230      -6.443  -7.814  -6.875  1.00 85.59           H
ATOM   3455 3HE  MET A 230      -5.078  -6.852  -6.260  1.00 85.59           H
ATOM   3456  HN  MET A 230      -9.840  -7.222  -8.519  1.00 85.59           H
ATOM   3457  N   ALA A 231      -9.550 -10.209  -9.815  1.00 90.89           N
ATOM   3458  CA  ALA A 231      -9.703 -11.624 -10.111  1.00 90.89           C
ATOM   3459  C   ALA A 231     -10.734 -11.798 -11.228  1.00 90.89           C
ATOM   3460  O   ALA A 231     -10.530 -12.588 -12.148  1.00 90.89           O
ATOM   3461  HA  ALA A 231      -8.739 -11.997 -10.457  1.00 90.89           H
ATOM   3462  CB  ALA A 231     -10.092 -12.373  -8.835  1.00 90.89           C
ATOM   3463 1HB  ALA A 231      -9.313 -12.241  -8.085  1.00 90.89           H
ATOM   3464 2HB  ALA A 231     -11.034 -11.978  -8.455  1.00 90.89           H
ATOM   3465 3HB  ALA A 231     -10.207 -13.434  -9.058  1.00 90.89           H
ATOM   3466  HN  ALA A 231      -9.771  -9.948  -8.876  1.00 90.89           H
ATOM   3467  N   CYS A 232     -11.819 -11.047 -11.110  1.00 90.51           N
ATOM   3468  CA  CYS A 232     -12.892 -11.124 -12.086  1.00 90.51           C
ATOM   3469  C   CYS A 232     -12.355 -10.631 -13.431  1.00 90.51           C
ATOM   3470  O   CYS A 232     -12.611 -11.241 -14.468  1.00 90.51           O
ATOM   3471  HA  CYS A 232     -13.185 -12.173 -12.148  1.00 90.51           H
ATOM   3472  CB  CYS A 232     -14.123 -10.333 -11.639  1.00 90.51           C
ATOM   3473 1HB  CYS A 232     -13.831  -9.322 -11.352  1.00 90.51           H
ATOM   3474 2HB  CYS A 232     -14.826 -10.239 -12.466  1.00 90.51           H
ATOM   3475  SG  CYS A 232     -14.928 -11.174 -10.227  1.00 90.51           S
ATOM   3476  HG  CYS A 232     -14.105 -10.702  -9.295  1.00 90.51           H
ATOM   3477  HN  CYS A 232     -11.971 -10.397 -10.366  1.00 90.51           H
ATOM   3478  N   CYS A 233     -11.618  -9.531 -13.370  1.00 88.87           N
ATOM   3479  CA  CYS A 233     -11.102  -8.908 -14.577  1.00 88.87           C
ATOM   3480  C   CYS A 233     -10.214  -9.924 -15.299  1.00 88.87           C
ATOM   3481  O   CYS A 233     -10.332 -10.106 -16.510  1.00 88.87           O
ATOM   3482  HA  CYS A 233     -11.965  -8.645 -15.188  1.00 88.87           H
ATOM   3483  CB  CYS A 233     -10.350  -7.612 -14.268  1.00 88.87           C
ATOM   3484 1HB  CYS A 233      -9.651  -7.774 -13.447  1.00 88.87           H
ATOM   3485 2HB  CYS A 233      -9.761  -7.308 -15.133  1.00 88.87           H
ATOM   3486  SG  CYS A 233     -11.537  -6.291 -13.825  1.00 88.87           S
ATOM   3487  HG  CYS A 233     -11.762  -6.716 -12.585  1.00 88.87           H
ATOM   3488  HN  CYS A 233     -11.375  -9.068 -12.518  1.00 88.87           H
ATOM   3489  N   TYR A 234      -9.345 -10.558 -14.526  1.00 76.18           N
ATOM   3490  CA  TYR A 234      -8.347 -11.447 -15.095  1.00 76.18           C
ATOM   3491  C   TYR A 234      -9.001 -12.689 -15.704  1.00 76.18           C
ATOM   3492  O   TYR A 234      -8.638 -13.112 -16.800  1.00 76.18           O
ATOM   3493  HA  TYR A 234      -7.819 -10.902 -15.878  1.00 76.18           H
ATOM   3494  CB  TYR A 234      -7.451 -11.875 -13.931  1.00 76.18           C
ATOM   3495 1HB  TYR A 234      -8.032 -11.847 -13.009  1.00 76.18           H
ATOM   3496 2HB  TYR A 234      -7.144 -12.910 -14.083  1.00 76.18           H
ATOM   3497  CG  TYR A 234      -6.202 -11.009 -13.755  1.00 76.18           C
ATOM   3498  CD1 TYR A 234      -5.326 -10.839 -14.808  1.00 76.18           C
ATOM   3499  HD1 TYR A 234      -5.525 -11.322 -15.765  1.00 76.18           H
ATOM   3500  CD2 TYR A 234      -5.951 -10.397 -12.544  1.00 76.18           C
ATOM   3501  HD2 TYR A 234      -6.643 -10.531 -11.712  1.00 76.18           H
ATOM   3502  CE1 TYR A 234      -4.151 -10.024 -14.643  1.00 76.18           C
ATOM   3503  HE1 TYR A 234      -3.451  -9.882 -15.467  1.00 76.18           H
ATOM   3504  CE2 TYR A 234      -4.776  -9.582 -12.379  1.00 76.18           C
ATOM   3505  HE2 TYR A 234      -4.565  -9.094 -11.427  1.00 76.18           H
ATOM   3506  CZ  TYR A 234      -3.934  -9.436 -13.436  1.00 76.18           C
ATOM   3507  OH  TYR A 234      -2.823  -8.666 -13.280  1.00 76.18           O
ATOM   3508  HH  TYR A 234      -2.009  -9.245 -13.237  1.00 76.18           H
ATOM   3509  HN  TYR A 234      -9.317 -10.473 -13.530  1.00 76.18           H
ATOM   3510  N   THR A 235      -9.953 -13.239 -14.965  1.00 85.60           N
ATOM   3511  CA  THR A 235     -10.621 -14.457 -15.391  1.00 85.60           C
ATOM   3512  C   THR A 235     -11.236 -14.271 -16.779  1.00 85.60           C
ATOM   3513  O   THR A 235     -11.152 -15.161 -17.624  1.00 85.60           O
ATOM   3514  HA  THR A 235      -9.875 -15.247 -15.475  1.00 85.60           H
ATOM   3515  CB  THR A 235     -11.645 -14.834 -14.318  1.00 85.60           C
ATOM   3516  HB  THR A 235     -12.289 -15.644 -14.662  1.00 85.60           H
ATOM   3517  OG1 THR A 235     -12.306 -13.607 -14.022  1.00 85.60           O
ATOM   3518  HG1 THR A 235     -13.064 -13.464 -14.659  1.00 85.60           H
ATOM   3519  CG2 THR A 235     -10.988 -15.232 -12.995  1.00 85.60           C
ATOM   3520 1HG2 THR A 235     -10.398 -14.398 -12.617  1.00 85.60           H
ATOM   3521 2HG2 THR A 235     -10.338 -16.093 -13.157  1.00 85.60           H
ATOM   3522 3HG2 THR A 235     -11.759 -15.491 -12.270  1.00 85.60           H
ATOM   3523  HN  THR A 235     -10.269 -12.867 -14.092  1.00 85.60           H
ATOM   3524  N   ILE A 236     -11.841 -13.108 -16.972  1.00 84.61           N
ATOM   3525  CA  ILE A 236     -12.485 -12.800 -18.238  1.00 84.61           C
ATOM   3526  C   ILE A 236     -11.414 -12.571 -19.307  1.00 84.61           C
ATOM   3527  O   ILE A 236     -11.553 -13.033 -20.438  1.00 84.61           O
ATOM   3528  HA  ILE A 236     -13.077 -13.669 -18.523  1.00 84.61           H
ATOM   3529  CB  ILE A 236     -13.453 -11.626 -18.075  1.00 84.61           C
ATOM   3530  HB  ILE A 236     -12.892 -10.771 -17.698  1.00 84.61           H
ATOM   3531  CG1 ILE A 236     -14.535 -11.948 -17.043  1.00 84.61           C
ATOM   3532 1HG1 ILE A 236     -15.225 -12.686 -17.453  1.00 84.61           H
ATOM   3533 2HG1 ILE A 236     -14.079 -12.393 -16.159  1.00 84.61           H
ATOM   3534  CG2 ILE A 236     -14.049 -11.217 -19.424  1.00 84.61           C
ATOM   3535 1HG2 ILE A 236     -13.248 -10.918 -20.100  1.00 84.61           H
ATOM   3536 2HG2 ILE A 236     -14.591 -12.060 -19.852  1.00 84.61           H
ATOM   3537 3HG2 ILE A 236     -14.733 -10.381 -19.279  1.00 84.61           H
ATOM   3538  CD1 ILE A 236     -15.306 -10.687 -16.647  1.00 84.61           C
ATOM   3539 1HD1 ILE A 236     -14.617  -9.960 -16.216  1.00 84.61           H
ATOM   3540 2HD1 ILE A 236     -15.781 -10.258 -17.529  1.00 84.61           H
ATOM   3541 3HD1 ILE A 236     -16.069 -10.944 -15.912  1.00 84.61           H
ATOM   3542  HN  ILE A 236     -11.895 -12.384 -16.284  1.00 84.61           H
ATOM   3543  N   ILE A 237     -10.371 -11.857 -18.910  1.00 81.44           N
ATOM   3544  CA  ILE A 237      -9.284 -11.549 -19.824  1.00 81.44           C
ATOM   3545  C   ILE A 237      -8.713 -12.851 -20.388  1.00 81.44           C
ATOM   3546  O   ILE A 237      -8.611 -13.014 -21.603  1.00 81.44           O
ATOM   3547  HA  ILE A 237      -9.704 -10.971 -20.648  1.00 81.44           H
ATOM   3548  CB  ILE A 237      -8.240 -10.666 -19.138  1.00 81.44           C
ATOM   3549  HB  ILE A 237      -8.092 -11.038 -18.124  1.00 81.44           H
ATOM   3550  CG1 ILE A 237      -8.733  -9.222 -19.022  1.00 81.44           C
ATOM   3551 1HG1 ILE A 237      -8.714  -8.748 -20.004  1.00 81.44           H
ATOM   3552 2HG1 ILE A 237      -9.770  -9.214 -18.685  1.00 81.44           H
ATOM   3553  CG2 ILE A 237      -6.890 -10.755 -19.853  1.00 81.44           C
ATOM   3554 1HG2 ILE A 237      -6.539 -11.787 -19.838  1.00 81.44           H
ATOM   3555 2HG2 ILE A 237      -7.003 -10.424 -20.885  1.00 81.44           H
ATOM   3556 3HG2 ILE A 237      -6.167 -10.118 -19.344  1.00 81.44           H
ATOM   3557  CD1 ILE A 237      -7.867  -8.423 -18.046  1.00 81.44           C
ATOM   3558 1HD1 ILE A 237      -7.909  -8.886 -17.061  1.00 81.44           H
ATOM   3559 2HD1 ILE A 237      -6.836  -8.413 -18.400  1.00 81.44           H
ATOM   3560 3HD1 ILE A 237      -8.240  -7.401 -17.983  1.00 81.44           H
ATOM   3561  HN  ILE A 237     -10.261 -11.493 -17.986  1.00 81.44           H
ATOM   3562  N   ILE A 238      -8.354 -13.746 -19.479  1.00 78.39           N
ATOM   3563  CA  ILE A 238      -7.704 -14.986 -19.865  1.00 78.39           C
ATOM   3564  C   ILE A 238      -8.614 -15.758 -20.822  1.00 78.39           C
ATOM   3565  O   ILE A 238      -8.157 -16.265 -21.845  1.00 78.39           O
ATOM   3566  HA  ILE A 238      -6.788 -14.724 -20.395  1.00 78.39           H
ATOM   3567  CB  ILE A 238      -7.295 -15.785 -18.625  1.00 78.39           C
ATOM   3568  HB  ILE A 238      -8.150 -15.828 -17.950  1.00 78.39           H
ATOM   3569  CG1 ILE A 238      -6.160 -15.088 -17.873  1.00 78.39           C
ATOM   3570 1HG1 ILE A 238      -5.228 -15.200 -18.429  1.00 78.39           H
ATOM   3571 2HG1 ILE A 238      -6.365 -14.020 -17.807  1.00 78.39           H
ATOM   3572  CG2 ILE A 238      -6.938 -17.226 -18.995  1.00 78.39           C
ATOM   3573 1HG2 ILE A 238      -7.802 -17.709 -19.453  1.00 78.39           H
ATOM   3574 2HG2 ILE A 238      -6.107 -17.225 -19.700  1.00 78.39           H
ATOM   3575 3HG2 ILE A 238      -6.652 -17.772 -18.096  1.00 78.39           H
ATOM   3576  CD1 ILE A 238      -5.995 -15.670 -16.468  1.00 78.39           C
ATOM   3577 1HD1 ILE A 238      -6.920 -15.534 -15.908  1.00 78.39           H
ATOM   3578 2HD1 ILE A 238      -5.766 -16.733 -16.539  1.00 78.39           H
ATOM   3579 3HD1 ILE A 238      -5.181 -15.156 -15.955  1.00 78.39           H
ATOM   3580  HN  ILE A 238      -8.502 -13.634 -18.496  1.00 78.39           H
ATOM   3581  N   HIS A 239      -9.885 -15.824 -20.455  1.00 77.21           N
ATOM   3582  CA  HIS A 239     -10.855 -16.564 -21.244  1.00 77.21           C
ATOM   3583  C   HIS A 239     -10.888 -16.010 -22.669  1.00 77.21           C
ATOM   3584  O   HIS A 239     -10.906 -16.771 -23.635  1.00 77.21           O
ATOM   3585  HA  HIS A 239     -10.510 -17.598 -21.273  1.00 77.21           H
ATOM   3586  CB  HIS A 239     -12.229 -16.549 -20.570  1.00 77.21           C
ATOM   3587 1HB  HIS A 239     -12.116 -16.857 -19.531  1.00 77.21           H
ATOM   3588 2HB  HIS A 239     -12.606 -15.527 -20.561  1.00 77.21           H
ATOM   3589  CG  HIS A 239     -13.249 -17.441 -21.237  1.00 77.21           C
ATOM   3590  ND1 HIS A 239     -13.204 -18.822 -21.156  1.00 77.21           N
ATOM   3591  HD1 HIS A 239     -12.516 -19.357 -20.666  1.00 77.21           H
ATOM   3592  CD2 HIS A 239     -14.341 -17.135 -21.994  1.00 77.21           C
ATOM   3593  HD2 HIS A 239     -14.673 -16.131 -22.257  1.00 77.21           H
ATOM   3594  CE1 HIS A 239     -14.227 -19.314 -21.839  1.00 77.21           C
ATOM   3595  HE1 HIS A 239     -14.465 -20.371 -21.964  1.00 77.21           H
ATOM   3596  NE2 HIS A 239     -14.931 -18.267 -22.358  1.00 77.21           N
ATOM   3597  HN  HIS A 239     -10.255 -15.383 -19.637  1.00 77.21           H
ATOM   3598  N   THR A 240     -10.893 -14.687 -22.756  1.00 79.16           N
ATOM   3599  CA  THR A 240     -10.991 -14.022 -24.044  1.00 79.16           C
ATOM   3600  C   THR A 240      -9.747 -14.306 -24.887  1.00 79.16           C
ATOM   3601  O   THR A 240      -9.846 -14.516 -26.095  1.00 79.16           O
ATOM   3602  HA  THR A 240     -11.844 -14.438 -24.581  1.00 79.16           H
ATOM   3603  CB  THR A 240     -11.226 -12.532 -23.789  1.00 79.16           C
ATOM   3604  HB  THR A 240     -10.331 -12.061 -23.382  1.00 79.16           H
ATOM   3605  OG1 THR A 240     -12.375 -12.500 -22.948  1.00 79.16           O
ATOM   3606  HG1 THR A 240     -12.098 -12.378 -21.995  1.00 79.16           H
ATOM   3607  CG2 THR A 240     -11.667 -11.785 -25.050  1.00 79.16           C
ATOM   3608 1HG2 THR A 240     -12.598 -12.213 -25.419  1.00 79.16           H
ATOM   3609 2HG2 THR A 240     -10.896 -11.877 -25.815  1.00 79.16           H
ATOM   3610 3HG2 THR A 240     -11.819 -10.732 -24.814  1.00 79.16           H
ATOM   3611  HN  THR A 240     -10.832 -14.075 -21.968  1.00 79.16           H
ATOM   3612  N   LEU A 241      -8.604 -14.304 -24.217  1.00 75.32           N
ATOM   3613  CA  LEU A 241      -7.334 -14.474 -24.903  1.00 75.32           C
ATOM   3614  C   LEU A 241      -7.264 -15.882 -25.496  1.00 75.32           C
ATOM   3615  O   LEU A 241      -6.815 -16.062 -26.627  1.00 75.32           O
ATOM   3616  HA  LEU A 241      -7.305 -13.753 -25.720  1.00 75.32           H
ATOM   3617  CB  LEU A 241      -6.171 -14.143 -23.966  1.00 75.32           C
ATOM   3618 1HB  LEU A 241      -6.332 -14.662 -23.021  1.00 75.32           H
ATOM   3619 2HB  LEU A 241      -5.255 -14.547 -24.399  1.00 75.32           H
ATOM   3620  CG  LEU A 241      -5.950 -12.659 -23.669  1.00 75.32           C
ATOM   3621  HG  LEU A 241      -6.888 -12.240 -23.305  1.00 75.32           H
ATOM   3622  CD1 LEU A 241      -4.911 -12.470 -22.561  1.00 75.32           C
ATOM   3623 1HD1 LEU A 241      -5.257 -12.961 -21.652  1.00 75.32           H
ATOM   3624 2HD1 LEU A 241      -3.963 -12.909 -22.873  1.00 75.32           H
ATOM   3625 3HD1 LEU A 241      -4.773 -11.406 -22.370  1.00 75.32           H
ATOM   3626  CD2 LEU A 241      -5.577 -11.895 -24.941  1.00 75.32           C
ATOM   3627 1HD2 LEU A 241      -4.658 -12.308 -25.357  1.00 75.32           H
ATOM   3628 2HD2 LEU A 241      -6.381 -11.989 -25.671  1.00 75.32           H
ATOM   3629 3HD2 LEU A 241      -5.425 -10.842 -24.701  1.00 75.32           H
ATOM   3630  HN  LEU A 241      -8.537 -14.189 -23.226  1.00 75.32           H
ATOM   3631  N   ILE A 242      -7.716 -16.846 -24.707  1.00 74.65           N
ATOM   3632  CA  ILE A 242      -7.697 -18.234 -25.134  1.00 74.65           C
ATOM   3633  C   ILE A 242      -8.510 -18.378 -26.422  1.00 74.65           C
ATOM   3634  O   ILE A 242      -8.103 -19.086 -27.342  1.00 74.65           O
ATOM   3635  HA  ILE A 242      -6.661 -18.496 -25.349  1.00 74.65           H
ATOM   3636  CB  ILE A 242      -8.170 -19.150 -24.003  1.00 74.65           C
ATOM   3637  HB  ILE A 242      -9.093 -18.739 -23.594  1.00 74.65           H
ATOM   3638  CG1 ILE A 242      -7.148 -19.187 -22.865  1.00 74.65           C
ATOM   3639 1HG1 ILE A 242      -6.263 -19.737 -23.184  1.00 74.65           H
ATOM   3640 2HG1 ILE A 242      -6.825 -18.173 -22.628  1.00 74.65           H
ATOM   3641  CG2 ILE A 242      -8.493 -20.550 -24.529  1.00 74.65           C
ATOM   3642 1HG2 ILE A 242      -9.282 -20.483 -25.278  1.00 74.65           H
ATOM   3643 2HG2 ILE A 242      -7.600 -20.983 -24.980  1.00 74.65           H
ATOM   3644 3HG2 ILE A 242      -8.826 -21.180 -23.705  1.00 74.65           H
ATOM   3645  CD1 ILE A 242      -7.741 -19.844 -21.617  1.00 74.65           C
ATOM   3646 1HD1 ILE A 242      -8.612 -19.277 -21.287  1.00 74.65           H
ATOM   3647 2HD1 ILE A 242      -8.041 -20.865 -21.851  1.00 74.65           H
ATOM   3648 3HD1 ILE A 242      -6.994 -19.857 -20.823  1.00 74.65           H
ATOM   3649  HN  ILE A 242      -8.089 -16.690 -23.792  1.00 74.65           H
ATOM   3650  N   GLN A 243      -9.646 -17.695 -26.446  1.00 70.15           N
ATOM   3651  CA  GLN A 243     -10.547 -17.783 -27.583  1.00 70.15           C
ATOM   3652  C   GLN A 243      -9.941 -17.077 -28.797  1.00 70.15           C
ATOM   3653  O   GLN A 243     -10.134 -17.510 -29.932  1.00 70.15           O
ATOM   3654  HA  GLN A 243     -10.652 -18.848 -27.788  1.00 70.15           H
ATOM   3655  CB  GLN A 243     -11.920 -17.200 -27.239  1.00 70.15           C
ATOM   3656 1HB  GLN A 243     -11.800 -16.210 -26.801  1.00 70.15           H
ATOM   3657 2HB  GLN A 243     -12.505 -17.076 -28.151  1.00 70.15           H
ATOM   3658  CG  GLN A 243     -12.672 -18.108 -26.264  1.00 70.15           C
ATOM   3659 1HG  GLN A 243     -12.728 -19.118 -26.670  1.00 70.15           H
ATOM   3660 2HG  GLN A 243     -12.123 -18.172 -25.324  1.00 70.15           H
ATOM   3661  CD  GLN A 243     -14.084 -17.580 -26.001  1.00 70.15           C
ATOM   3662  OE1 GLN A 243     -14.441 -16.476 -26.377  1.00 70.15           O
ATOM   3663  NE2 GLN A 243     -14.863 -18.428 -25.336  1.00 70.15           N
ATOM   3664 1HE2 GLN A 243     -14.508 -19.320 -25.056  1.00 70.15           H
ATOM   3665 2HE2 GLN A 243     -15.805 -18.174 -25.116  1.00 70.15           H
ATOM   3666  HN  GLN A 243      -9.952 -17.092 -25.710  1.00 70.15           H
ATOM   3667  N   ALA A 244      -9.219 -16.001 -28.517  1.00 70.82           N
ATOM   3668  CA  ALA A 244      -8.787 -15.096 -29.568  1.00 70.82           C
ATOM   3669  C   ALA A 244      -7.669 -15.756 -30.376  1.00 70.82           C
ATOM   3670  O   ALA A 244      -7.442 -15.403 -31.533  1.00 70.82           O
ATOM   3671  HA  ALA A 244      -9.640 -14.916 -30.223  1.00 70.82           H
ATOM   3672  CB  ALA A 244      -8.352 -13.766 -28.949  1.00 70.82           C
ATOM   3673 1HB  ALA A 244      -9.190 -13.324 -28.411  1.00 70.82           H
ATOM   3674 2HB  ALA A 244      -7.527 -13.939 -28.258  1.00 70.82           H
ATOM   3675 3HB  ALA A 244      -8.028 -13.087 -29.738  1.00 70.82           H
ATOM   3676  HN  ALA A 244      -8.931 -15.745 -27.594  1.00 70.82           H
ATOM   3677  N   LYS A 245      -6.999 -16.704 -29.736  1.00 58.59           N
ATOM   3678  CA  LYS A 245      -5.907 -17.413 -30.379  1.00 58.59           C
ATOM   3679  C   LYS A 245      -4.928 -16.400 -30.977  1.00 58.59           C
ATOM   3680  O   LYS A 245      -3.883 -16.777 -31.504  1.00 58.59           O
ATOM   3681  HA  LYS A 245      -5.387 -17.981 -29.608  1.00 58.59           H
ATOM   3682  CB  LYS A 245      -6.447 -18.420 -31.397  1.00 58.59           C
ATOM   3683 1HB  LYS A 245      -7.197 -17.941 -32.025  1.00 58.59           H
ATOM   3684 2HB  LYS A 245      -5.641 -18.745 -32.055  1.00 58.59           H
ATOM   3685  CG  LYS A 245      -7.060 -19.633 -30.694  1.00 58.59           C
ATOM   3686 1HG  LYS A 245      -6.382 -19.989 -29.918  1.00 58.59           H
ATOM   3687 2HG  LYS A 245      -7.986 -19.342 -30.200  1.00 58.59           H
ATOM   3688  CD  LYS A 245      -7.340 -20.760 -31.691  1.00 58.59           C
ATOM   3689 1HD  LYS A 245      -8.109 -20.444 -32.396  1.00 58.59           H
ATOM   3690 2HD  LYS A 245      -6.441 -20.969 -32.271  1.00 58.59           H
ATOM   3691  CE  LYS A 245      -7.794 -22.030 -30.969  1.00 58.59           C
ATOM   3692 1HE  LYS A 245      -7.077 -22.288 -30.189  1.00 58.59           H
ATOM   3693 2HE  LYS A 245      -8.750 -21.854 -30.477  1.00 58.59           H
ATOM   3694  NZ  LYS A 245      -7.920 -23.153 -31.925  1.00 58.59           N
ATOM   3695 1HZ  LYS A 245      -8.237 -23.981 -31.434  1.00 58.59           H
ATOM   3696 2HZ  LYS A 245      -8.590 -22.909 -32.646  1.00 58.59           H
ATOM   3697 3HZ  LYS A 245      -7.018 -23.337 -32.350  1.00 58.59           H
ATOM   3698  HN  LYS A 245      -7.193 -16.987 -28.797  1.00 58.59           H
ATOM   3699  N   LYS A 246      -5.303 -15.133 -30.875  1.00 52.57           N
ATOM   3700  CA  LYS A 246      -4.578 -14.080 -31.567  1.00 52.57           C
ATOM   3701  C   LYS A 246      -3.423 -13.598 -30.688  1.00 52.57           C
ATOM   3702  O   LYS A 246      -3.646 -13.046 -29.612  1.00 52.57           O
ATOM   3703  HA  LYS A 246      -4.162 -14.514 -32.477  1.00 52.57           H
ATOM   3704  CB  LYS A 246      -5.534 -12.964 -31.994  1.00 52.57           C
ATOM   3705 1HB  LYS A 246      -6.237 -12.754 -31.189  1.00 52.57           H
ATOM   3706 2HB  LYS A 246      -4.971 -12.047 -32.172  1.00 52.57           H
ATOM   3707  CG  LYS A 246      -6.300 -13.352 -33.260  1.00 52.57           C
ATOM   3708 1HG  LYS A 246      -5.603 -13.718 -34.014  1.00 52.57           H
ATOM   3709 2HG  LYS A 246      -6.986 -14.170 -33.037  1.00 52.57           H
ATOM   3710  CD  LYS A 246      -7.082 -12.160 -33.815  1.00 52.57           C
ATOM   3711 1HD  LYS A 246      -7.840 -11.850 -33.096  1.00 52.57           H
ATOM   3712 2HD  LYS A 246      -6.410 -11.313 -33.955  1.00 52.57           H
ATOM   3713  CE  LYS A 246      -7.749 -12.514 -35.146  1.00 52.57           C
ATOM   3714 1HE  LYS A 246      -7.002 -12.887 -35.846  1.00 52.57           H
ATOM   3715 2HE  LYS A 246      -8.473 -13.314 -34.995  1.00 52.57           H
ATOM   3716  NZ  LYS A 246      -8.424 -11.328 -35.719  1.00 52.57           N
ATOM   3717 1HZ  LYS A 246      -8.877 -11.584 -36.589  1.00 52.57           H
ATOM   3718 2HZ  LYS A 246      -9.120 -10.986 -35.064  1.00 52.57           H
ATOM   3719 3HZ  LYS A 246      -7.740 -10.601 -35.894  1.00 52.57           H
ATOM   3720  HN  LYS A 246      -6.083 -14.822 -30.332  1.00 52.57           H
ATOM   3721  N   SER A 247      -2.213 -13.824 -31.179  1.00 55.16           N
ATOM   3722  CA  SER A 247      -1.024 -13.588 -30.378  1.00 55.16           C
ATOM   3723  C   SER A 247      -0.859 -12.090 -30.114  1.00 55.16           C
ATOM   3724  O   SER A 247      -0.405 -11.691 -29.043  1.00 55.16           O
ATOM   3725  HA  SER A 247      -1.195 -14.125 -29.444  1.00 55.16           H
ATOM   3726  CB  SER A 247       0.223 -14.147 -31.066  1.00 55.16           C
ATOM   3727 1HB  SER A 247       0.208 -15.236 -31.014  1.00 55.16           H
ATOM   3728 2HB  SER A 247       0.206 -13.878 -32.122  1.00 55.16           H
ATOM   3729  OG  SER A 247       1.423 -13.661 -30.471  1.00 55.16           O
ATOM   3730  HG  SER A 247       1.501 -13.998 -29.533  1.00 55.16           H
ATOM   3731  HN  SER A 247      -2.040 -14.161 -32.104  1.00 55.16           H
ATOM   3732  N   SER A 248      -1.237 -11.302 -31.110  1.00 53.63           N
ATOM   3733  CA  SER A 248      -0.619 -10.002 -31.311  1.00 53.63           C
ATOM   3734  C   SER A 248      -0.739  -9.163 -30.037  1.00 53.63           C
ATOM   3735  O   SER A 248       0.215  -8.498 -29.636  1.00 53.63           O
ATOM   3736  HA  SER A 248       0.427 -10.211 -31.534  1.00 53.63           H
ATOM   3737  CB  SER A 248      -1.255  -9.267 -32.492  1.00 53.63           C
ATOM   3738 1HB  SER A 248      -0.863  -9.672 -33.425  1.00 53.63           H
ATOM   3739 2HB  SER A 248      -2.330  -9.445 -32.494  1.00 53.63           H
ATOM   3740  OG  SER A 248      -1.007  -7.864 -32.444  1.00 53.63           O
ATOM   3741  HG  SER A 248      -0.031  -7.685 -32.570  1.00 53.63           H
ATOM   3742  HN  SER A 248      -1.949 -11.538 -31.771  1.00 53.63           H
ATOM   3743  N   LYS A 249      -1.918  -9.223 -29.436  1.00 51.60           N
ATOM   3744  CA  LYS A 249      -2.297  -8.243 -28.432  1.00 51.60           C
ATOM   3745  C   LYS A 249      -1.489  -8.488 -27.157  1.00 51.60           C
ATOM   3746  O   LYS A 249      -1.680  -7.800 -26.155  1.00 51.60           O
ATOM   3747  HA  LYS A 249      -2.038  -7.259 -28.822  1.00 51.60           H
ATOM   3748  CB  LYS A 249      -3.811  -8.258 -28.213  1.00 51.60           C
ATOM   3749 1HB  LYS A 249      -4.156  -9.286 -28.101  1.00 51.60           H
ATOM   3750 2HB  LYS A 249      -4.054  -7.739 -27.286  1.00 51.60           H
ATOM   3751  CG  LYS A 249      -4.541  -7.594 -29.383  1.00 51.60           C
ATOM   3752 1HG  LYS A 249      -4.101  -6.617 -29.583  1.00 51.60           H
ATOM   3753 2HG  LYS A 249      -4.411  -8.193 -30.284  1.00 51.60           H
ATOM   3754  CD  LYS A 249      -6.032  -7.436 -29.079  1.00 51.60           C
ATOM   3755 1HD  LYS A 249      -6.484  -8.417 -28.935  1.00 51.60           H
ATOM   3756 2HD  LYS A 249      -6.161  -6.886 -28.147  1.00 51.60           H
ATOM   3757  CE  LYS A 249      -6.748  -6.700 -30.215  1.00 51.60           C
ATOM   3758 1HE  LYS A 249      -6.298  -5.718 -30.360  1.00 51.60           H
ATOM   3759 2HE  LYS A 249      -6.622  -7.250 -31.148  1.00 51.60           H
ATOM   3760  NZ  LYS A 249      -8.189  -6.553 -29.910  1.00 51.60           N
ATOM   3761 1HZ  LYS A 249      -8.643  -6.048 -30.662  1.00 51.60           H
ATOM   3762 2HZ  LYS A 249      -8.610  -7.471 -29.816  1.00 51.60           H
ATOM   3763 3HZ  LYS A 249      -8.300  -6.040 -29.042  1.00 51.60           H
ATOM   3764  HN  LYS A 249      -2.608  -9.922 -29.625  1.00 51.60           H
ATOM   3765  N   HIS A 250      -0.603  -9.470 -27.235  1.00 55.66           N
ATOM   3766  CA  HIS A 250      -0.077 -10.100 -26.036  1.00 55.66           C
ATOM   3767  C   HIS A 250       0.944  -9.172 -25.374  1.00 55.66           C
ATOM   3768  O   HIS A 250       1.063  -9.146 -24.150  1.00 55.66           O
ATOM   3769  HA  HIS A 250      -0.920 -10.239 -25.360  1.00 55.66           H
ATOM   3770  CB  HIS A 250       0.498 -11.482 -26.356  1.00 55.66           C
ATOM   3771 1HB  HIS A 250       1.167 -11.396 -27.212  1.00 55.66           H
ATOM   3772 2HB  HIS A 250       1.101 -11.817 -25.512  1.00 55.66           H
ATOM   3773  CG  HIS A 250      -0.549 -12.528 -26.655  1.00 55.66           C
ATOM   3774  ND1 HIS A 250      -1.778 -12.563 -26.019  1.00 55.66           N
ATOM   3775  HD1 HIS A 250      -2.092 -11.923 -25.317  1.00 55.66           H
ATOM   3776  CD2 HIS A 250      -0.539 -13.574 -27.530  1.00 55.66           C
ATOM   3777  HD2 HIS A 250       0.282 -13.839 -28.196  1.00 55.66           H
ATOM   3778  CE1 HIS A 250      -2.467 -13.589 -26.496  1.00 55.66           C
ATOM   3779  HE1 HIS A 250      -3.472 -13.882 -26.193  1.00 55.66           H
ATOM   3780  NE2 HIS A 250      -1.697 -14.215 -27.432  1.00 55.66           N
ATOM   3781  HN  HIS A 250      -0.247  -9.834 -28.095  1.00 55.66           H
ATOM   3782  N   LYS A 251       1.655  -8.433 -26.213  1.00 56.55           N
ATOM   3783  CA  LYS A 251       2.867  -7.762 -25.776  1.00 56.55           C
ATOM   3784  C   LYS A 251       2.520  -6.755 -24.677  1.00 56.55           C
ATOM   3785  O   LYS A 251       3.130  -6.761 -23.609  1.00 56.55           O
ATOM   3786  HA  LYS A 251       3.527  -8.520 -25.353  1.00 56.55           H
ATOM   3787  CB  LYS A 251       3.597  -7.142 -26.970  1.00 56.55           C
ATOM   3788 1HB  LYS A 251       2.883  -6.616 -27.604  1.00 56.55           H
ATOM   3789 2HB  LYS A 251       4.315  -6.402 -26.617  1.00 56.55           H
ATOM   3790  CG  LYS A 251       4.320  -8.214 -27.787  1.00 56.55           C
ATOM   3791 1HG  LYS A 251       4.802  -8.925 -27.115  1.00 56.55           H
ATOM   3792 2HG  LYS A 251       3.597  -8.775 -28.379  1.00 56.55           H
ATOM   3793  CD  LYS A 251       5.367  -7.586 -28.710  1.00 56.55           C
ATOM   3794 1HD  LYS A 251       4.871  -6.988 -29.474  1.00 56.55           H
ATOM   3795 2HD  LYS A 251       6.002  -6.910 -28.139  1.00 56.55           H
ATOM   3796  CE  LYS A 251       6.227  -8.663 -29.376  1.00 56.55           C
ATOM   3797 1HE  LYS A 251       6.367  -9.499 -28.691  1.00 56.55           H
ATOM   3798 2HE  LYS A 251       5.715  -9.053 -30.255  1.00 56.55           H
ATOM   3799  NZ  LYS A 251       7.542  -8.108 -29.765  1.00 56.55           N
ATOM   3800 1HZ  LYS A 251       8.019  -8.764 -30.373  1.00 56.55           H
ATOM   3801 2HZ  LYS A 251       7.407  -7.230 -30.255  1.00 56.55           H
ATOM   3802 3HZ  LYS A 251       8.101  -7.948 -28.935  1.00 56.55           H
ATOM   3803  HN  LYS A 251       1.416  -8.290 -27.173  1.00 56.55           H
ATOM   3804  N   ALA A 252       1.541  -5.914 -24.977  1.00 64.58           N
ATOM   3805  CA  ALA A 252       1.190  -4.824 -24.083  1.00 64.58           C
ATOM   3806  C   ALA A 252       0.569  -5.396 -22.807  1.00 64.58           C
ATOM   3807  O   ALA A 252       0.539  -4.729 -21.774  1.00 64.58           O
ATOM   3808  HA  ALA A 252       2.109  -4.298 -23.825  1.00 64.58           H
ATOM   3809  CB  ALA A 252       0.252  -3.854 -24.804  1.00 64.58           C
ATOM   3810 1HB  ALA A 252       0.751  -3.454 -25.686  1.00 64.58           H
ATOM   3811 2HB  ALA A 252      -0.653  -4.381 -25.106  1.00 64.58           H
ATOM   3812 3HB  ALA A 252      -0.011  -3.036 -24.133  1.00 64.58           H
ATOM   3813  HN  ALA A 252       0.993  -5.969 -25.812  1.00 64.58           H
ATOM   3814  N   LEU A 253       0.089  -6.626 -22.921  1.00 69.00           N
ATOM   3815  CA  LEU A 253      -0.620  -7.257 -21.821  1.00 69.00           C
ATOM   3816  C   LEU A 253       0.392  -7.781 -20.801  1.00 69.00           C
ATOM   3817  O   LEU A 253       0.119  -7.798 -19.602  1.00 69.00           O
ATOM   3818  HA  LEU A 253      -1.228  -6.490 -21.341  1.00 69.00           H
ATOM   3819  CB  LEU A 253      -1.577  -8.330 -22.345  1.00 69.00           C
ATOM   3820 1HB  LEU A 253      -2.001  -7.981 -23.287  1.00 69.00           H
ATOM   3821 2HB  LEU A 253      -0.998  -9.226 -22.569  1.00 69.00           H
ATOM   3822  CG  LEU A 253      -2.726  -8.718 -21.412  1.00 69.00           C
ATOM   3823  HG  LEU A 253      -2.340  -8.755 -20.393  1.00 69.00           H
ATOM   3824  CD1 LEU A 253      -3.834  -7.664 -21.439  1.00 69.00           C
ATOM   3825 1HD1 LEU A 253      -3.430  -6.704 -21.116  1.00 69.00           H
ATOM   3826 2HD1 LEU A 253      -4.223  -7.571 -22.453  1.00 69.00           H
ATOM   3827 3HD1 LEU A 253      -4.638  -7.965 -20.767  1.00 69.00           H
ATOM   3828  CD2 LEU A 253      -3.255 -10.114 -21.746  1.00 69.00           C
ATOM   3829 1HD2 LEU A 253      -3.618 -10.129 -22.773  1.00 69.00           H
ATOM   3830 2HD2 LEU A 253      -2.452 -10.843 -21.634  1.00 69.00           H
ATOM   3831 3HD2 LEU A 253      -4.070 -10.365 -21.068  1.00 69.00           H
ATOM   3832  HN  LEU A 253       0.177  -7.187 -23.744  1.00 69.00           H
ATOM   3833  N   LYS A 254       1.541  -8.196 -21.315  1.00 71.38           N
ATOM   3834  CA  LYS A 254       2.546  -8.836 -20.482  1.00 71.38           C
ATOM   3835  C   LYS A 254       2.861  -7.934 -19.287  1.00 71.38           C
ATOM   3836  O   LYS A 254       2.870  -8.391 -18.145  1.00 71.38           O
ATOM   3837  HA  LYS A 254       2.117  -9.766 -20.109  1.00 71.38           H
ATOM   3838  CB  LYS A 254       3.775  -9.205 -21.315  1.00 71.38           C
ATOM   3839 1HB  LYS A 254       4.033  -8.379 -21.977  1.00 71.38           H
ATOM   3840 2HB  LYS A 254       4.630  -9.365 -20.657  1.00 71.38           H
ATOM   3841  CG  LYS A 254       3.518 -10.467 -22.141  1.00 71.38           C
ATOM   3842 1HG  LYS A 254       3.198 -11.277 -21.485  1.00 71.38           H
ATOM   3843 2HG  LYS A 254       2.706 -10.286 -22.845  1.00 71.38           H
ATOM   3844  CD  LYS A 254       4.776 -10.889 -22.903  1.00 71.38           C
ATOM   3845 1HD  LYS A 254       5.071 -10.097 -23.592  1.00 71.38           H
ATOM   3846 2HD  LYS A 254       5.601 -11.026 -22.203  1.00 71.38           H
ATOM   3847  CE  LYS A 254       4.538 -12.185 -23.680  1.00 71.38           C
ATOM   3848 1HE  LYS A 254       4.152 -12.953 -23.009  1.00 71.38           H
ATOM   3849 2HE  LYS A 254       3.781 -12.022 -24.447  1.00 71.38           H
ATOM   3850  NZ  LYS A 254       5.794 -12.652 -24.307  1.00 71.38           N
ATOM   3851 1HZ  LYS A 254       5.614 -13.499 -24.835  1.00 71.38           H
ATOM   3852 2HZ  LYS A 254       6.149 -11.934 -24.929  1.00 71.38           H
ATOM   3853 3HZ  LYS A 254       6.481 -12.843 -23.586  1.00 71.38           H
ATOM   3854  HN  LYS A 254       1.789  -8.102 -22.279  1.00 71.38           H
ATOM   3855  N   VAL A 255       3.111  -6.668 -19.591  1.00 76.61           N
ATOM   3856  CA  VAL A 255       3.568  -5.732 -18.579  1.00 76.61           C
ATOM   3857  C   VAL A 255       2.561  -5.701 -17.427  1.00 76.61           C
ATOM   3858  O   VAL A 255       2.931  -5.891 -16.269  1.00 76.61           O
ATOM   3859  HA  VAL A 255       4.523  -6.096 -18.200  1.00 76.61           H
ATOM   3860  CB  VAL A 255       3.800  -4.356 -19.206  1.00 76.61           C
ATOM   3861  HB  VAL A 255       2.852  -4.010 -19.617  1.00 76.61           H
ATOM   3862  CG1 VAL A 255       4.253  -3.343 -18.152  1.00 76.61           C
ATOM   3863 1HG1 VAL A 255       3.486  -3.251 -17.383  1.00 76.61           H
ATOM   3864 2HG1 VAL A 255       5.184  -3.682 -17.698  1.00 76.61           H
ATOM   3865 3HG1 VAL A 255       4.411  -2.373 -18.625  1.00 76.61           H
ATOM   3866  CG2 VAL A 255       4.808  -4.440 -20.354  1.00 76.61           C
ATOM   3867 1HG2 VAL A 255       5.759  -4.817 -19.977  1.00 76.61           H
ATOM   3868 2HG2 VAL A 255       4.429  -5.114 -21.122  1.00 76.61           H
ATOM   3869 3HG2 VAL A 255       4.955  -3.448 -20.782  1.00 76.61           H
ATOM   3870  HN  VAL A 255       3.007  -6.282 -20.508  1.00 76.61           H
ATOM   3871  N   THR A 256       1.308  -5.462 -17.784  1.00 74.39           N
ATOM   3872  CA  THR A 256       0.275  -5.241 -16.787  1.00 74.39           C
ATOM   3873  C   THR A 256       0.045  -6.511 -15.967  1.00 74.39           C
ATOM   3874  O   THR A 256      -0.141  -6.446 -14.753  1.00 74.39           O
ATOM   3875  HA  THR A 256       0.622  -4.473 -16.096  1.00 74.39           H
ATOM   3876  CB  THR A 256      -0.981  -4.748 -17.509  1.00 74.39           C
ATOM   3877  HB  THR A 256      -1.868  -4.899 -16.894  1.00 74.39           H
ATOM   3878  OG1 THR A 256      -0.966  -5.449 -18.749  1.00 74.39           O
ATOM   3879  HG1 THR A 256      -1.117  -6.425 -18.592  1.00 74.39           H
ATOM   3880  CG2 THR A 256      -0.885  -3.275 -17.912  1.00 74.39           C
ATOM   3881 1HG2 THR A 256      -0.036  -3.137 -18.583  1.00 74.39           H
ATOM   3882 2HG2 THR A 256      -0.748  -2.663 -17.021  1.00 74.39           H
ATOM   3883 3HG2 THR A 256      -1.802  -2.977 -18.421  1.00 74.39           H
ATOM   3884  HN  THR A 256       0.996  -5.417 -18.733  1.00 74.39           H
ATOM   3885  N   ILE A 257       0.065  -7.639 -16.663  1.00 77.65           N
ATOM   3886  CA  ILE A 257      -0.134  -8.923 -16.013  1.00 77.65           C
ATOM   3887  C   ILE A 257       0.920  -9.104 -14.918  1.00 77.65           C
ATOM   3888  O   ILE A 257       0.590  -9.452 -13.786  1.00 77.65           O
ATOM   3889  HA  ILE A 257      -1.118  -8.904 -15.545  1.00 77.65           H
ATOM   3890  CB  ILE A 257      -0.146 -10.051 -17.047  1.00 77.65           C
ATOM   3891  HB  ILE A 257       0.696  -9.903 -17.724  1.00 77.65           H
ATOM   3892  CG1 ILE A 257      -1.419 -10.004 -17.894  1.00 77.65           C
ATOM   3893 1HG1 ILE A 257      -2.292 -10.111 -17.250  1.00 77.65           H
ATOM   3894 2HG1 ILE A 257      -1.500  -9.033 -18.383  1.00 77.65           H
ATOM   3895  CG2 ILE A 257       0.047 -11.412 -16.377  1.00 77.65           C
ATOM   3896 1HG2 ILE A 257       1.004 -11.427 -15.854  1.00 77.65           H
ATOM   3897 2HG2 ILE A 257      -0.759 -11.583 -15.663  1.00 77.65           H
ATOM   3898 3HG2 ILE A 257       0.035 -12.195 -17.134  1.00 77.65           H
ATOM   3899  CD1 ILE A 257      -1.417 -11.113 -18.948  1.00 77.65           C
ATOM   3900 1HD1 ILE A 257      -0.556 -10.988 -19.605  1.00 77.65           H
ATOM   3901 2HD1 ILE A 257      -1.360 -12.083 -18.455  1.00 77.65           H
ATOM   3902 3HD1 ILE A 257      -2.333 -11.057 -19.536  1.00 77.65           H
ATOM   3903  HN  ILE A 257       0.213  -7.683 -17.651  1.00 77.65           H
ATOM   3904  N   THR A 258       2.166  -8.860 -15.295  1.00 82.66           N
ATOM   3905  CA  THR A 258       3.280  -9.088 -14.390  1.00 82.66           C
ATOM   3906  C   THR A 258       3.139  -8.215 -13.141  1.00 82.66           C
ATOM   3907  O   THR A 258       3.266  -8.705 -12.020  1.00 82.66           O
ATOM   3908  HA  THR A 258       3.247 -10.126 -14.060  1.00 82.66           H
ATOM   3909  CB  THR A 258       4.576  -8.838 -15.163  1.00 82.66           C
ATOM   3910  HB  THR A 258       4.663  -7.790 -15.449  1.00 82.66           H
ATOM   3911  OG1 THR A 258       4.522  -9.767 -16.242  1.00 82.66           O
ATOM   3912  HG1 THR A 258       4.053  -9.357 -17.023  1.00 82.66           H
ATOM   3913  CG2 THR A 258       5.819  -9.256 -14.373  1.00 82.66           C
ATOM   3914 1HG2 THR A 258       5.763 -10.320 -14.146  1.00 82.66           H
ATOM   3915 2HG2 THR A 258       5.867  -8.688 -13.444  1.00 82.66           H
ATOM   3916 3HG2 THR A 258       6.711  -9.057 -14.967  1.00 82.66           H
ATOM   3917  HN  THR A 258       2.420  -8.513 -16.198  1.00 82.66           H
ATOM   3918  N   VAL A 259       2.879  -6.938 -13.377  1.00 81.36           N
ATOM   3919  CA  VAL A 259       2.783  -5.980 -12.288  1.00 81.36           C
ATOM   3920  C   VAL A 259       1.701  -6.437 -11.307  1.00 81.36           C
ATOM   3921  O   VAL A 259       1.903  -6.399 -10.094  1.00 81.36           O
ATOM   3922  HA  VAL A 259       3.743  -5.971 -11.772  1.00 81.36           H
ATOM   3923  CB  VAL A 259       2.531  -4.578 -12.845  1.00 81.36           C
ATOM   3924  HB  VAL A 259       1.699  -4.641 -13.547  1.00 81.36           H
ATOM   3925  CG1 VAL A 259       2.133  -3.608 -11.731  1.00 81.36           C
ATOM   3926 1HG1 VAL A 259       1.222  -3.962 -11.249  1.00 81.36           H
ATOM   3927 2HG1 VAL A 259       2.935  -3.553 -10.994  1.00 81.36           H
ATOM   3928 3HG1 VAL A 259       1.960  -2.619 -12.154  1.00 81.36           H
ATOM   3929  CG2 VAL A 259       3.752  -4.064 -13.610  1.00 81.36           C
ATOM   3930 1HG2 VAL A 259       4.610  -4.024 -12.939  1.00 81.36           H
ATOM   3931 2HG2 VAL A 259       3.971  -4.736 -14.440  1.00 81.36           H
ATOM   3932 3HG2 VAL A 259       3.546  -3.065 -13.995  1.00 81.36           H
ATOM   3933  HN  VAL A 259       2.735  -6.556 -14.289  1.00 81.36           H
ATOM   3934  N   LEU A 260       0.577  -6.858 -11.868  1.00 77.38           N
ATOM   3935  CA  LEU A 260      -0.586  -7.182 -11.061  1.00 77.38           C
ATOM   3936  C   LEU A 260      -0.300  -8.444 -10.244  1.00 77.38           C
ATOM   3937  O   LEU A 260      -0.658  -8.522  -9.070  1.00 77.38           O
ATOM   3938  HA  LEU A 260      -0.747  -6.353 -10.371  1.00 77.38           H
ATOM   3939  CB  LEU A 260      -1.835  -7.288 -11.939  1.00 77.38           C
ATOM   3940 1HB  LEU A 260      -1.561  -7.795 -12.865  1.00 77.38           H
ATOM   3941 2HB  LEU A 260      -2.560  -7.924 -11.431  1.00 77.38           H
ATOM   3942  CG  LEU A 260      -2.518  -5.967 -12.296  1.00 77.38           C
ATOM   3943  HG  LEU A 260      -1.756  -5.188 -12.337  1.00 77.38           H
ATOM   3944  CD1 LEU A 260      -3.164  -6.040 -13.681  1.00 77.38           C
ATOM   3945 1HD1 LEU A 260      -2.399  -6.251 -14.428  1.00 77.38           H
ATOM   3946 2HD1 LEU A 260      -3.911  -6.834 -13.692  1.00 77.38           H
ATOM   3947 3HD1 LEU A 260      -3.643  -5.088 -13.910  1.00 77.38           H
ATOM   3948  CD2 LEU A 260      -3.523  -5.560 -11.216  1.00 77.38           C
ATOM   3949 1HD2 LEU A 260      -4.285  -6.333 -11.119  1.00 77.38           H
ATOM   3950 2HD2 LEU A 260      -3.004  -5.439 -10.265  1.00 77.38           H
ATOM   3951 3HD2 LEU A 260      -3.994  -4.617 -11.495  1.00 77.38           H
ATOM   3952  HN  LEU A 260       0.455  -6.978 -12.853  1.00 77.38           H
ATOM   3953  N   THR A 261       0.343  -9.400 -10.898  1.00 85.04           N
ATOM   3954  CA  THR A 261       0.663 -10.662 -10.253  1.00 85.04           C
ATOM   3955  C   THR A 261       1.613 -10.433  -9.076  1.00 85.04           C
ATOM   3956  O   THR A 261       1.401 -10.969  -7.989  1.00 85.04           O
ATOM   3957  HA  THR A 261      -0.256 -11.083  -9.845  1.00 85.04           H
ATOM   3958  CB  THR A 261       1.230 -11.606 -11.316  1.00 85.04           C
ATOM   3959  HB  THR A 261       2.167 -11.221 -11.719  1.00 85.04           H
ATOM   3960  OG1 THR A 261       0.168 -11.746 -12.257  1.00 85.04           O
ATOM   3961  HG1 THR A 261       0.218 -11.018 -12.940  1.00 85.04           H
ATOM   3962  CG2 THR A 261       1.446 -13.024 -10.785  1.00 85.04           C
ATOM   3963 1HG2 THR A 261       0.495 -13.434 -10.444  1.00 85.04           H
ATOM   3964 2HG2 THR A 261       2.149 -12.996  -9.952  1.00 85.04           H
ATOM   3965 3HG2 THR A 261       1.849 -13.652 -11.579  1.00 85.04           H
ATOM   3966  HN  THR A 261       0.643  -9.323 -11.849  1.00 85.04           H
ATOM   3967  N   VAL A 262       2.641  -9.637  -9.332  1.00 88.36           N
ATOM   3968  CA  VAL A 262       3.654  -9.375  -8.323  1.00 88.36           C
ATOM   3969  C   VAL A 262       3.004  -8.687  -7.121  1.00 88.36           C
ATOM   3970  O   VAL A 262       3.325  -8.998  -5.975  1.00 88.36           O
ATOM   3971  HA  VAL A 262       4.055 -10.336  -8.003  1.00 88.36           H
ATOM   3972  CB  VAL A 262       4.798  -8.561  -8.931  1.00 88.36           C
ATOM   3973  HB  VAL A 262       4.367  -7.685  -9.414  1.00 88.36           H
ATOM   3974  CG1 VAL A 262       5.761  -8.075  -7.846  1.00 88.36           C
ATOM   3975 1HG1 VAL A 262       5.222  -7.445  -7.138  1.00 88.36           H
ATOM   3976 2HG1 VAL A 262       6.182  -8.933  -7.322  1.00 88.36           H
ATOM   3977 3HG1 VAL A 262       6.565  -7.499  -8.305  1.00 88.36           H
ATOM   3978  CG2 VAL A 262       5.539  -9.370  -9.998  1.00 88.36           C
ATOM   3979 1HG2 VAL A 262       5.952 -10.273  -9.549  1.00 88.36           H
ATOM   3980 2HG2 VAL A 262       4.845  -9.644 -10.793  1.00 88.36           H
ATOM   3981 3HG2 VAL A 262       6.347  -8.768 -10.414  1.00 88.36           H
ATOM   3982  HN  VAL A 262       2.786  -9.175 -10.207  1.00 88.36           H
ATOM   3983  N   PHE A 263       2.103  -7.764  -7.423  1.00 83.99           N
ATOM   3984  CA  PHE A 263       1.402  -7.033  -6.381  1.00 83.99           C
ATOM   3985  C   PHE A 263       0.647  -7.989  -5.454  1.00 83.99           C
ATOM   3986  O   PHE A 263       0.836  -7.958  -4.239  1.00 83.99           O
ATOM   3987  HA  PHE A 263       2.151  -6.489  -5.807  1.00 83.99           H
ATOM   3988  CB  PHE A 263       0.394  -6.116  -7.078  1.00 83.99           C
ATOM   3989 1HB  PHE A 263       0.931  -5.451  -7.755  1.00 83.99           H
ATOM   3990 2HB  PHE A 263      -0.271  -6.724  -7.691  1.00 83.99           H
ATOM   3991  CG  PHE A 263      -0.448  -5.273  -6.119  1.00 83.99           C
ATOM   3992  CD1 PHE A 263      -1.720  -5.651  -5.820  1.00 83.99           C
ATOM   3993  HD1 PHE A 263      -2.139  -6.554  -6.263  1.00 83.99           H
ATOM   3994  CD2 PHE A 263       0.075  -4.147  -5.565  1.00 83.99           C
ATOM   3995  HD2 PHE A 263       1.095  -3.844  -5.805  1.00 83.99           H
ATOM   3996  CE1 PHE A 263      -2.502  -4.868  -4.929  1.00 83.99           C
ATOM   3997  HE1 PHE A 263      -3.521  -5.171  -4.689  1.00 83.99           H
ATOM   3998  CE2 PHE A 263      -0.706  -3.365  -4.674  1.00 83.99           C
ATOM   3999  HE2 PHE A 263      -0.287  -2.462  -4.230  1.00 83.99           H
ATOM   4000  CZ  PHE A 263      -1.978  -3.742  -4.375  1.00 83.99           C
ATOM   4001  HZ  PHE A 263      -2.578  -3.141  -3.691  1.00 83.99           H
ATOM   4002  HN  PHE A 263       1.850  -7.514  -8.358  1.00 83.99           H
ATOM   4003  N   VAL A 264      -0.191  -8.814  -6.064  1.00 87.39           N
ATOM   4004  CA  VAL A 264      -1.051  -9.704  -5.302  1.00 87.39           C
ATOM   4005  C   VAL A 264      -0.190 -10.588  -4.397  1.00 87.39           C
ATOM   4006  O   VAL A 264      -0.500 -10.766  -3.220  1.00 87.39           O
ATOM   4007  HA  VAL A 264      -1.695  -9.084  -4.677  1.00 87.39           H
ATOM   4008  CB  VAL A 264      -1.943 -10.508  -6.250  1.00 87.39           C
ATOM   4009  HB  VAL A 264      -1.301 -10.983  -6.992  1.00 87.39           H
ATOM   4010  CG1 VAL A 264      -2.687 -11.613  -5.497  1.00 87.39           C
ATOM   4011 1HG1 VAL A 264      -1.966 -12.289  -5.038  1.00 87.39           H
ATOM   4012 2HG1 VAL A 264      -3.312 -11.168  -4.723  1.00 87.39           H
ATOM   4013 3HG1 VAL A 264      -3.314 -12.169  -6.194  1.00 87.39           H
ATOM   4014  CG2 VAL A 264      -2.922  -9.594  -6.990  1.00 87.39           C
ATOM   4015 1HG2 VAL A 264      -3.555  -9.079  -6.267  1.00 87.39           H
ATOM   4016 2HG2 VAL A 264      -2.364  -8.861  -7.572  1.00 87.39           H
ATOM   4017 3HG2 VAL A 264      -3.543 -10.191  -7.657  1.00 87.39           H
ATOM   4018  HN  VAL A 264      -0.288  -8.881  -7.057  1.00 87.39           H
ATOM   4019  N   LEU A 265       0.875 -11.117  -4.981  1.00 88.92           N
ATOM   4020  CA  LEU A 265       1.708 -12.082  -4.285  1.00 88.92           C
ATOM   4021  C   LEU A 265       2.367 -11.405  -3.081  1.00 88.92           C
ATOM   4022  O   LEU A 265       2.522 -12.020  -2.027  1.00 88.92           O
ATOM   4023  HA  LEU A 265       1.055 -12.875  -3.920  1.00 88.92           H
ATOM   4024  CB  LEU A 265       2.705 -12.725  -5.250  1.00 88.92           C
ATOM   4025 1HB  LEU A 265       3.218 -11.931  -5.794  1.00 88.92           H
ATOM   4026 2HB  LEU A 265       3.461 -13.250  -4.665  1.00 88.92           H
ATOM   4027  CG  LEU A 265       2.117 -13.704  -6.269  1.00 88.92           C
ATOM   4028  HG  LEU A 265       1.341 -13.186  -6.832  1.00 88.92           H
ATOM   4029  CD1 LEU A 265       3.180 -14.155  -7.273  1.00 88.92           C
ATOM   4030 1HD1 LEU A 265       3.568 -13.287  -7.806  1.00 88.92           H
ATOM   4031 2HD1 LEU A 265       3.994 -14.649  -6.743  1.00 88.92           H
ATOM   4032 3HD1 LEU A 265       2.735 -14.850  -7.985  1.00 88.92           H
ATOM   4033  CD2 LEU A 265       1.451 -14.890  -5.567  1.00 88.92           C
ATOM   4034 1HD2 LEU A 265       2.190 -15.416  -4.963  1.00 88.92           H
ATOM   4035 2HD2 LEU A 265       0.648 -14.528  -4.926  1.00 88.92           H
ATOM   4036 3HD2 LEU A 265       1.042 -15.570  -6.314  1.00 88.92           H
ATOM   4037  HN  LEU A 265       1.169 -10.898  -5.911  1.00 88.92           H
ATOM   4038  N   SER A 266       2.737 -10.149  -3.278  1.00 90.47           N
ATOM   4039  CA  SER A 266       3.474  -9.417  -2.262  1.00 90.47           C
ATOM   4040  C   SER A 266       2.519  -8.934  -1.169  1.00 90.47           C
ATOM   4041  O   SER A 266       2.896  -8.853  -0.001  1.00 90.47           O
ATOM   4042  HA  SER A 266       4.191 -10.131  -1.856  1.00 90.47           H
ATOM   4043  CB  SER A 266       4.225  -8.232  -2.872  1.00 90.47           C
ATOM   4044 1HB  SER A 266       4.787  -7.719  -2.092  1.00 90.47           H
ATOM   4045 2HB  SER A 266       4.951  -8.598  -3.599  1.00 90.47           H
ATOM   4046  OG  SER A 266       3.343  -7.310  -3.506  1.00 90.47           O
ATOM   4047  HG  SER A 266       3.264  -7.526  -4.479  1.00 90.47           H
ATOM   4048  HN  SER A 266       2.542  -9.633  -4.112  1.00 90.47           H
ATOM   4049  N   GLN A 267       1.300  -8.625  -1.587  1.00 85.82           N
ATOM   4050  CA  GLN A 267       0.349  -7.973  -0.703  1.00 85.82           C
ATOM   4051  C   GLN A 267      -0.407  -9.015   0.125  1.00 85.82           C
ATOM   4052  O   GLN A 267      -0.842  -8.730   1.240  1.00 85.82           O
ATOM   4053  HA  GLN A 267       0.948  -7.343  -0.046  1.00 85.82           H
ATOM   4054  CB  GLN A 267      -0.621  -7.094  -1.494  1.00 85.82           C
ATOM   4055 1HB  GLN A 267      -1.092  -7.682  -2.282  1.00 85.82           H
ATOM   4056 2HB  GLN A 267      -1.418  -6.744  -0.839  1.00 85.82           H
ATOM   4057  CG  GLN A 267       0.103  -5.895  -2.110  1.00 85.82           C
ATOM   4058 1HG  GLN A 267       0.943  -6.243  -2.712  1.00 85.82           H
ATOM   4059 2HG  GLN A 267      -0.571  -5.363  -2.781  1.00 85.82           H
ATOM   4060  CD  GLN A 267       0.608  -4.942  -1.025  1.00 85.82           C
ATOM   4061  OE1 GLN A 267       0.047  -4.836   0.054  1.00 85.82           O
ATOM   4062  NE2 GLN A 267       1.695  -4.257  -1.368  1.00 85.82           N
ATOM   4063 1HE2 GLN A 267       2.106  -4.392  -2.270  1.00 85.82           H
ATOM   4064 2HE2 GLN A 267       2.101  -3.608  -0.725  1.00 85.82           H
ATOM   4065  HN  GLN A 267       0.960  -8.813  -2.508  1.00 85.82           H
ATOM   4066  N   PHE A 268      -0.539 -10.200  -0.452  1.00 91.20           N
ATOM   4067  CA  PHE A 268      -1.417 -11.212   0.110  1.00 91.20           C
ATOM   4068  C   PHE A 268      -0.997 -11.573   1.536  1.00 91.20           C
ATOM   4069  O   PHE A 268      -1.799 -11.487   2.464  1.00 91.20           O
ATOM   4070  HA  PHE A 268      -2.424 -10.795   0.125  1.00 91.20           H
ATOM   4071  CB  PHE A 268      -1.293 -12.454  -0.775  1.00 91.20           C
ATOM   4072 1HB  PHE A 268      -1.532 -12.181  -1.803  1.00 91.20           H
ATOM   4073 2HB  PHE A 268      -0.256 -12.790  -0.768  1.00 91.20           H
ATOM   4074  CG  PHE A 268      -2.193 -13.615  -0.348  1.00 91.20           C
ATOM   4075  CD1 PHE A 268      -1.676 -14.647   0.371  1.00 91.20           C
ATOM   4076  HD1 PHE A 268      -0.621 -14.647   0.644  1.00 91.20           H
ATOM   4077  CD2 PHE A 268      -3.509 -13.616  -0.689  1.00 91.20           C
ATOM   4078  HD2 PHE A 268      -3.924 -12.789  -1.266  1.00 91.20           H
ATOM   4079  CE1 PHE A 268      -2.512 -15.725   0.767  1.00 91.20           C
ATOM   4080  HE1 PHE A 268      -2.097 -16.552   1.344  1.00 91.20           H
ATOM   4081  CE2 PHE A 268      -4.345 -14.693  -0.293  1.00 91.20           C
ATOM   4082  HE2 PHE A 268      -5.400 -14.694  -0.565  1.00 91.20           H
ATOM   4083  CZ  PHE A 268      -3.828 -15.725   0.427  1.00 91.20           C
ATOM   4084  HZ  PHE A 268      -4.470 -16.552   0.731  1.00 91.20           H
ATOM   4085  HN  PHE A 268      -0.059 -10.473  -1.286  1.00 91.20           H
ATOM   4086  N   PRO A 269       0.264 -11.981   1.736  1.00 94.45           N
ATOM   4087  CA  PRO A 269       0.722 -12.391   3.066  1.00 94.45           C
ATOM   4088  C   PRO A 269       0.440 -11.337   4.124  1.00 94.45           C
ATOM   4089  O   PRO A 269      -0.016 -11.659   5.220  1.00 94.45           O
ATOM   4090  HA  PRO A 269       0.177 -13.276   3.393  1.00 94.45           H
ATOM   4091  CB  PRO A 269       2.223 -12.619   2.877  1.00 94.45           C
ATOM   4092 1HB  PRO A 269       2.797 -11.720   3.102  1.00 94.45           H
ATOM   4093 2HB  PRO A 269       2.595 -13.405   3.534  1.00 94.45           H
ATOM   4094  CG  PRO A 269       2.340 -13.010   1.409  1.00 94.45           C
ATOM   4095 1HG  PRO A 269       3.351 -12.864   1.030  1.00 94.45           H
ATOM   4096 2HG  PRO A 269       2.101 -14.062   1.250  1.00 94.45           H
ATOM   4097  CD  PRO A 269       1.338 -12.089   0.732  1.00 94.45           C
ATOM   4098 1HD  PRO A 269       1.772 -11.115   0.505  1.00 94.45           H
ATOM   4099 2HD  PRO A 269       0.980 -12.502  -0.211  1.00 94.45           H
ATOM   4100  N   TYR A 270       0.722 -10.093   3.764  1.00 91.71           N
ATOM   4101  CA  TYR A 270       0.561  -8.990   4.696  1.00 91.71           C
ATOM   4102  C   TYR A 270      -0.903  -8.836   5.115  1.00 91.71           C
ATOM   4103  O   TYR A 270      -1.200  -8.670   6.297  1.00 91.71           O
ATOM   4104  HA  TYR A 270       1.163  -9.204   5.578  1.00 91.71           H
ATOM   4105  CB  TYR A 270       0.998  -7.733   3.940  1.00 91.71           C
ATOM   4106 1HB  TYR A 270       2.073  -7.779   3.771  1.00 91.71           H
ATOM   4107 2HB  TYR A 270       0.521  -7.726   2.960  1.00 91.71           H
ATOM   4108  CG  TYR A 270       0.665  -6.426   4.663  1.00 91.71           C
ATOM   4109  CD1 TYR A 270      -0.284  -5.571   4.140  1.00 91.71           C
ATOM   4110  HD1 TYR A 270      -0.796  -5.827   3.213  1.00 91.71           H
ATOM   4111  CD2 TYR A 270       1.314  -6.102   5.837  1.00 91.71           C
ATOM   4112  HD2 TYR A 270       2.064  -6.777   6.249  1.00 91.71           H
ATOM   4113  CE1 TYR A 270      -0.597  -4.341   4.820  1.00 91.71           C
ATOM   4114  HE1 TYR A 270      -1.344  -3.657   4.418  1.00 91.71           H
ATOM   4115  CE2 TYR A 270       1.001  -4.872   6.516  1.00 91.71           C
ATOM   4116  HE2 TYR A 270       1.506  -4.603   7.444  1.00 91.71           H
ATOM   4117  CZ  TYR A 270       0.061  -4.052   5.974  1.00 91.71           C
ATOM   4118  OH  TYR A 270      -0.235  -2.890   6.616  1.00 91.71           O
ATOM   4119  HH  TYR A 270       0.180  -2.887   7.526  1.00 91.71           H
ATOM   4120  HN  TYR A 270       1.054  -9.835   2.857  1.00 91.71           H
ATOM   4121  N   ASN A 271      -1.779  -8.895   4.122  1.00 90.05           N
ATOM   4122  CA  ASN A 271      -3.193  -8.656   4.357  1.00 90.05           C
ATOM   4123  C   ASN A 271      -3.776  -9.822   5.158  1.00 90.05           C
ATOM   4124  O   ASN A 271      -4.786  -9.666   5.842  1.00 90.05           O
ATOM   4125  HA  ASN A 271      -3.238  -7.713   4.901  1.00 90.05           H
ATOM   4126  CB  ASN A 271      -3.961  -8.558   3.037  1.00 90.05           C
ATOM   4127 1HB  ASN A 271      -3.619  -9.336   2.354  1.00 90.05           H
ATOM   4128 2HB  ASN A 271      -5.022  -8.734   3.216  1.00 90.05           H
ATOM   4129  CG  ASN A 271      -3.768  -7.184   2.391  1.00 90.05           C
ATOM   4130  OD1 ASN A 271      -4.341  -6.190   2.804  1.00 90.05           O
ATOM   4131  ND2 ASN A 271      -2.930  -7.185   1.358  1.00 90.05           N
ATOM   4132 1HD2 ASN A 271      -2.492  -8.037   1.070  1.00 90.05           H
ATOM   4133 2HD2 ASN A 271      -2.739  -6.335   0.869  1.00 90.05           H
ATOM   4134  HN  ASN A 271      -1.536  -9.101   3.174  1.00 90.05           H
ATOM   4135  N   CYS A 272      -3.114 -10.965   5.046  1.00 94.62           N
ATOM   4136  CA  CYS A 272      -3.478 -12.121   5.848  1.00 94.62           C
ATOM   4137  C   CYS A 272      -3.304 -11.757   7.323  1.00 94.62           C
ATOM   4138  O   CYS A 272      -4.200 -11.987   8.133  1.00 94.62           O
ATOM   4139  HA  CYS A 272      -4.522 -12.341   5.624  1.00 94.62           H
ATOM   4140  CB  CYS A 272      -2.659 -13.355   5.464  1.00 94.62           C
ATOM   4141 1HB  CYS A 272      -1.598 -13.105   5.443  1.00 94.62           H
ATOM   4142 2HB  CYS A 272      -2.788 -14.135   6.214  1.00 94.62           H
ATOM   4143  SG  CYS A 272      -3.187 -13.972   3.824  1.00 94.62           S
ATOM   4144  HG  CYS A 272      -2.588 -13.018   3.117  1.00 94.62           H
ATOM   4145  HN  CYS A 272      -2.345 -11.107   4.424  1.00 94.62           H
ATOM   4146  N   ILE A 273      -2.144 -11.194   7.628  1.00 93.38           N
ATOM   4147  CA  ILE A 273      -1.834 -10.810   8.995  1.00 93.38           C
ATOM   4148  C   ILE A 273      -2.757  -9.666   9.420  1.00 93.38           C
ATOM   4149  O   ILE A 273      -3.242  -9.643  10.550  1.00 93.38           O
ATOM   4150  HA  ILE A 273      -2.038 -11.672   9.630  1.00 93.38           H
ATOM   4151  CB  ILE A 273      -0.346 -10.485   9.136  1.00 93.38           C
ATOM   4152  HB  ILE A 273      -0.101  -9.693   8.428  1.00 93.38           H
ATOM   4153  CG1 ILE A 273       0.517 -11.696   8.776  1.00 93.38           C
ATOM   4154 1HG1 ILE A 273       0.334 -11.982   7.740  1.00 93.38           H
ATOM   4155 2HG1 ILE A 273       1.571 -11.432   8.853  1.00 93.38           H
ATOM   4156  CG2 ILE A 273      -0.031  -9.953  10.536  1.00 93.38           C
ATOM   4157 1HG2 ILE A 273      -0.606  -9.044  10.717  1.00 93.38           H
ATOM   4158 2HG2 ILE A 273      -0.297 -10.705  11.279  1.00 93.38           H
ATOM   4159 3HG2 ILE A 273       1.033  -9.729  10.609  1.00 93.38           H
ATOM   4160  CD1 ILE A 273       0.213 -12.879   9.698  1.00 93.38           C
ATOM   4161 1HD1 ILE A 273       0.420 -12.597  10.731  1.00 93.38           H
ATOM   4162 2HD1 ILE A 273      -0.836 -13.155   9.601  1.00 93.38           H
ATOM   4163 3HD1 ILE A 273       0.840 -13.726   9.421  1.00 93.38           H
ATOM   4164  HN  ILE A 273      -1.424 -11.000   6.961  1.00 93.38           H
ATOM   4165  N   LEU A 274      -2.971  -8.745   8.492  1.00 90.60           N
ATOM   4166  CA  LEU A 274      -3.790  -7.577   8.772  1.00 90.60           C
ATOM   4167  C   LEU A 274      -5.201  -8.029   9.153  1.00 90.60           C
ATOM   4168  O   LEU A 274      -5.839  -7.424  10.013  1.00 90.60           O
ATOM   4169  HA  LEU A 274      -3.348  -7.065   9.627  1.00 90.60           H
ATOM   4170  CB  LEU A 274      -3.753  -6.603   7.593  1.00 90.60           C
ATOM   4171 1HB  LEU A 274      -2.713  -6.444   7.310  1.00 90.60           H
ATOM   4172 2HB  LEU A 274      -4.247  -7.074   6.742  1.00 90.60           H
ATOM   4173  CG  LEU A 274      -4.402  -5.238   7.831  1.00 90.60           C
ATOM   4174  HG  LEU A 274      -5.401  -5.400   8.235  1.00 90.60           H
ATOM   4175  CD1 LEU A 274      -3.619  -4.432   8.870  1.00 90.60           C
ATOM   4176 1HD1 LEU A 274      -3.598  -4.979   9.813  1.00 90.60           H
ATOM   4177 2HD1 LEU A 274      -2.599  -4.278   8.517  1.00 90.60           H
ATOM   4178 3HD1 LEU A 274      -4.102  -3.467   9.020  1.00 90.60           H
ATOM   4179  CD2 LEU A 274      -4.566  -4.472   6.516  1.00 90.60           C
ATOM   4180 1HD2 LEU A 274      -3.587  -4.319   6.060  1.00 90.60           H
ATOM   4181 2HD2 LEU A 274      -5.197  -5.045   5.838  1.00 90.60           H
ATOM   4182 3HD2 LEU A 274      -5.029  -3.505   6.714  1.00 90.60           H
ATOM   4183  HN  LEU A 274      -2.597  -8.786   7.566  1.00 90.60           H
ATOM   4184  N   LEU A 275      -5.647  -9.089   8.495  1.00 92.59           N
ATOM   4185  CA  LEU A 275      -6.970  -9.629   8.755  1.00 92.59           C
ATOM   4186  C   LEU A 275      -7.037 -10.130  10.199  1.00 92.59           C
ATOM   4187  O   LEU A 275      -7.995  -9.844  10.915  1.00 92.59           O
ATOM   4188  HA  LEU A 275      -7.684  -8.814   8.639  1.00 92.59           H
ATOM   4189  CB  LEU A 275      -7.327 -10.695   7.717  1.00 92.59           C
ATOM   4190 1HB  LEU A 275      -7.269 -10.244   6.727  1.00 92.59           H
ATOM   4191 2HB  LEU A 275      -6.570 -11.479   7.755  1.00 92.59           H
ATOM   4192  CG  LEU A 275      -8.703 -11.347   7.871  1.00 92.59           C
ATOM   4193  HG  LEU A 275      -8.773 -11.763   8.876  1.00 92.59           H
ATOM   4194  CD1 LEU A 275      -9.819 -10.309   7.733  1.00 92.59           C
ATOM   4195 1HD1 LEU A 275      -9.705  -9.548   8.504  1.00 92.59           H
ATOM   4196 2HD1 LEU A 275      -9.761  -9.842   6.750  1.00 92.59           H
ATOM   4197 3HD1 LEU A 275     -10.786 -10.799   7.846  1.00 92.59           H
ATOM   4198  CD2 LEU A 275      -8.873 -12.506   6.888  1.00 92.59           C
ATOM   4199 1HD2 LEU A 275      -8.774 -12.135   5.868  1.00 92.59           H
ATOM   4200 2HD2 LEU A 275      -8.108 -13.258   7.077  1.00 92.59           H
ATOM   4201 3HD2 LEU A 275      -9.860 -12.951   7.018  1.00 92.59           H
ATOM   4202  HN  LEU A 275      -5.122  -9.575   7.796  1.00 92.59           H
ATOM   4203  N   VAL A 276      -6.006 -10.869  10.584  1.00 94.28           N
ATOM   4204  CA  VAL A 276      -5.940 -11.419  11.927  1.00 94.28           C
ATOM   4205  C   VAL A 276      -6.010 -10.278  12.945  1.00 94.28           C
ATOM   4206  O   VAL A 276      -6.747 -10.361  13.926  1.00 94.28           O
ATOM   4207  HA  VAL A 276      -6.809 -12.063  12.062  1.00 94.28           H
ATOM   4208  CB  VAL A 276      -4.684 -12.279  12.079  1.00 94.28           C
ATOM   4209  HB  VAL A 276      -3.825 -11.670  11.798  1.00 94.28           H
ATOM   4210  CG1 VAL A 276      -4.493 -12.718  13.532  1.00 94.28           C
ATOM   4211 1HG1 VAL A 276      -4.393 -11.838  14.168  1.00 94.28           H
ATOM   4212 2HG1 VAL A 276      -5.356 -13.301  13.852  1.00 94.28           H
ATOM   4213 3HG1 VAL A 276      -3.593 -13.328  13.612  1.00 94.28           H
ATOM   4214  CG2 VAL A 276      -4.731 -13.487  11.142  1.00 94.28           C
ATOM   4215 1HG2 VAL A 276      -5.603 -14.097  11.379  1.00 94.28           H
ATOM   4216 2HG2 VAL A 276      -4.797 -13.145  10.110  1.00 94.28           H
ATOM   4217 3HG2 VAL A 276      -3.826 -14.082  11.270  1.00 94.28           H
ATOM   4218  HN  VAL A 276      -5.228 -11.092   9.997  1.00 94.28           H
ATOM   4219  N   GLN A 277      -5.233  -9.239  12.676  1.00 91.44           N
ATOM   4220  CA  GLN A 277      -5.174  -8.097  13.571  1.00 91.44           C
ATOM   4221  C   GLN A 277      -6.547  -7.427  13.667  1.00 91.44           C
ATOM   4222  O   GLN A 277      -6.926  -6.930  14.726  1.00 91.44           O
ATOM   4223  HA  GLN A 277      -4.893  -8.503  14.543  1.00 91.44           H
ATOM   4224  CB  GLN A 277      -4.108  -7.098  13.118  1.00 91.44           C
ATOM   4225 1HB  GLN A 277      -4.221  -6.899  12.052  1.00 91.44           H
ATOM   4226 2HB  GLN A 277      -4.248  -6.150  13.636  1.00 91.44           H
ATOM   4227  CG  GLN A 277      -2.702  -7.634  13.395  1.00 91.44           C
ATOM   4228 1HG  GLN A 277      -2.599  -7.864  14.455  1.00 91.44           H
ATOM   4229 2HG  GLN A 277      -2.550  -8.566  12.851  1.00 91.44           H
ATOM   4230  CD  GLN A 277      -1.636  -6.617  12.982  1.00 91.44           C
ATOM   4231  OE1 GLN A 277      -1.854  -5.754  12.148  1.00 91.44           O
ATOM   4232  NE2 GLN A 277      -0.474  -6.766  13.611  1.00 91.44           N
ATOM   4233 1HE2 GLN A 277      -0.360  -7.495  14.286  1.00 91.44           H
ATOM   4234 2HE2 GLN A 277       0.287  -6.148  13.410  1.00 91.44           H
ATOM   4235  HN  GLN A 277      -4.651  -9.171  11.865  1.00 91.44           H
ATOM   4236  N   THR A 278      -7.254  -7.435  12.546  1.00 91.88           N
ATOM   4237  CA  THR A 278      -8.556  -6.795  12.478  1.00 91.88           C
ATOM   4238  C   THR A 278      -9.564  -7.542  13.353  1.00 91.88           C
ATOM   4239  O   THR A 278     -10.335  -6.923  14.085  1.00 91.88           O
ATOM   4240  HA  THR A 278      -8.465  -5.787  12.884  1.00 91.88           H
ATOM   4241  CB  THR A 278      -8.968  -6.717  11.007  1.00 91.88           C
ATOM   4242  HB  THR A 278      -9.123  -7.714  10.593  1.00 91.88           H
ATOM   4243  OG1 THR A 278      -7.932  -5.952  10.396  1.00 91.88           O
ATOM   4244  HG1 THR A 278      -7.251  -6.562   9.990  1.00 91.88           H
ATOM   4245  CG2 THR A 278     -10.227  -5.875  10.795  1.00 91.88           C
ATOM   4246 1HG2 THR A 278     -10.049  -4.859  11.147  1.00 91.88           H
ATOM   4247 2HG2 THR A 278     -11.055  -6.312  11.353  1.00 91.88           H
ATOM   4248 3HG2 THR A 278     -10.476  -5.853   9.734  1.00 91.88           H
ATOM   4249  HN  THR A 278      -6.951  -7.869  11.698  1.00 91.88           H
ATOM   4250  N   ILE A 279      -9.527  -8.862  13.248  1.00 92.79           N
ATOM   4251  CA  ILE A 279     -10.428  -9.700  14.021  1.00 92.79           C
ATOM   4252  C   ILE A 279     -10.101  -9.557  15.508  1.00 92.79           C
ATOM   4253  O   ILE A 279     -11.003  -9.440  16.337  1.00 92.79           O
ATOM   4254  HA  ILE A 279     -11.440  -9.333  13.852  1.00 92.79           H
ATOM   4255  CB  ILE A 279     -10.380 -11.144  13.517  1.00 92.79           C
ATOM   4256  HB  ILE A 279      -9.341 -11.473  13.520  1.00 92.79           H
ATOM   4257  CG1 ILE A 279     -10.880 -11.238  12.074  1.00 92.79           C
ATOM   4258 1HG1 ILE A 279     -11.961 -11.101  12.050  1.00 92.79           H
ATOM   4259 2HG1 ILE A 279     -10.443 -10.434  11.481  1.00 92.79           H
ATOM   4260  CG2 ILE A 279     -11.152 -12.077  14.452  1.00 92.79           C
ATOM   4261 1HG2 ILE A 279     -10.711 -12.040  15.448  1.00 92.79           H
ATOM   4262 2HG2 ILE A 279     -12.194 -11.759  14.504  1.00 92.79           H
ATOM   4263 3HG2 ILE A 279     -11.103 -13.097  14.071  1.00 92.79           H
ATOM   4264  CD1 ILE A 279     -10.518 -12.590  11.455  1.00 92.79           C
ATOM   4265 1HD1 ILE A 279      -9.435 -12.713  11.459  1.00 92.79           H
ATOM   4266 2HD1 ILE A 279     -10.976 -13.390  12.036  1.00 92.79           H
ATOM   4267 3HD1 ILE A 279     -10.885 -12.630  10.429  1.00 92.79           H
ATOM   4268  HN  ILE A 279      -8.896  -9.358  12.650  1.00 92.79           H
ATOM   4269  N   ASP A 280      -8.809  -9.571  15.802  1.00 91.73           N
ATOM   4270  CA  ASP A 280      -8.354  -9.495  17.180  1.00 91.73           C
ATOM   4271  C   ASP A 280      -8.755  -8.142  17.770  1.00 91.73           C
ATOM   4272  O   ASP A 280      -9.055  -8.044  18.959  1.00 91.73           O
ATOM   4273  HA  ASP A 280      -8.836 -10.331  17.687  1.00 91.73           H
ATOM   4274  CB  ASP A 280      -6.831  -9.615  17.264  1.00 91.73           C
ATOM   4275 1HB  ASP A 280      -6.505 -10.520  16.751  1.00 91.73           H
ATOM   4276 2HB  ASP A 280      -6.367  -8.773  16.750  1.00 91.73           H
ATOM   4277  CG  ASP A 280      -6.364  -9.651  18.720  1.00 91.73           C
ATOM   4278  OD1 ASP A 280      -6.919 -10.479  19.474  1.00 91.73           O
ATOM   4279  OD2 ASP A 280      -5.462  -8.849  19.047  1.00 91.73           O
ATOM   4280  HN  ASP A 280      -8.081  -9.634  15.119  1.00 91.73           H
ATOM   4281  N   ALA A 281      -8.747  -7.132  16.913  1.00 91.17           N
ATOM   4282  CA  ALA A 281      -9.114  -5.790  17.333  1.00 91.17           C
ATOM   4283  C   ALA A 281     -10.556  -5.797  17.845  1.00 91.17           C
ATOM   4284  O   ALA A 281     -10.913  -5.005  18.715  1.00 91.17           O
ATOM   4285  HA  ALA A 281      -8.449  -5.504  18.148  1.00 91.17           H
ATOM   4286  CB  ALA A 281      -8.914  -4.818  16.168  1.00 91.17           C
ATOM   4287 1HB  ALA A 281      -7.868  -4.829  15.861  1.00 91.17           H
ATOM   4288 2HB  ALA A 281      -9.542  -5.120  15.330  1.00 91.17           H
ATOM   4289 3HB  ALA A 281      -9.190  -3.811  16.484  1.00 91.17           H
ATOM   4290  HN  ALA A 281      -8.496  -7.219  15.948  1.00 91.17           H
ATOM   4291  N   TYR A 282     -11.345  -6.702  17.284  1.00 80.69           N
ATOM   4292  CA  TYR A 282     -12.751  -6.792  17.640  1.00 80.69           C
ATOM   4293  C   TYR A 282     -12.970  -7.821  18.752  1.00 80.69           C
ATOM   4294  O   TYR A 282     -13.671  -7.548  19.724  1.00 80.69           O
ATOM   4295  HA  TYR A 282     -13.072  -5.812  17.993  1.00 80.69           H
ATOM   4296  CB  TYR A 282     -13.476  -7.261  16.377  1.00 80.69           C
ATOM   4297 1HB  TYR A 282     -13.209  -6.603  15.551  1.00 80.69           H
ATOM   4298 2HB  TYR A 282     -13.122  -8.259  16.117  1.00 80.69           H
ATOM   4299  CG  TYR A 282     -15.000  -7.295  16.511  1.00 80.69           C
ATOM   4300  CD1 TYR A 282     -15.649  -8.497  16.705  1.00 80.69           C
ATOM   4301  HD1 TYR A 282     -15.076  -9.423  16.763  1.00 80.69           H
ATOM   4302  CD2 TYR A 282     -15.725  -6.123  16.438  1.00 80.69           C
ATOM   4303  HD2 TYR A 282     -15.212  -5.173  16.284  1.00 80.69           H
ATOM   4304  CE1 TYR A 282     -17.083  -8.529  16.831  1.00 80.69           C
ATOM   4305  HE1 TYR A 282     -17.608  -9.472  16.985  1.00 80.69           H
ATOM   4306  CE2 TYR A 282     -17.159  -6.155  16.564  1.00 80.69           C
ATOM   4307  HE2 TYR A 282     -17.744  -5.237  16.508  1.00 80.69           H
ATOM   4308  CZ  TYR A 282     -17.767  -7.356  16.754  1.00 80.69           C
ATOM   4309  OH  TYR A 282     -19.122  -7.386  16.873  1.00 80.69           O
ATOM   4310  HH  TYR A 282     -19.430  -8.324  17.032  1.00 80.69           H
ATOM   4311  HN  TYR A 282     -11.039  -7.363  16.600  1.00 80.69           H
ATOM   4312  N   ALA A 283     -12.356  -8.981  18.570  1.00 89.56           N
ATOM   4313  CA  ALA A 283     -12.672 -10.132  19.399  1.00 89.56           C
ATOM   4314  C   ALA A 283     -11.686 -10.199  20.567  1.00 89.56           C
ATOM   4315  O   ALA A 283     -11.973 -10.817  21.591  1.00 89.56           O
ATOM   4316  HA  ALA A 283     -13.679  -9.992  19.792  1.00 89.56           H
ATOM   4317  CB  ALA A 283     -12.648 -11.400  18.542  1.00 89.56           C
ATOM   4318 1HB  ALA A 283     -13.386 -11.313  17.745  1.00 89.56           H
ATOM   4319 2HB  ALA A 283     -11.657 -11.526  18.107  1.00 89.56           H
ATOM   4320 3HB  ALA A 283     -12.885 -12.263  19.165  1.00 89.56           H
ATOM   4321  HN  ALA A 283     -11.657  -9.141  17.873  1.00 89.56           H
ATOM   4322  N   MET A 284     -10.544  -9.554  20.374  1.00 83.32           N
ATOM   4323  CA  MET A 284      -9.509  -9.544  21.394  1.00 83.32           C
ATOM   4324  C   MET A 284      -9.258 -10.953  21.934  1.00 83.32           C
ATOM   4325  O   MET A 284      -9.223 -11.160  23.146  1.00 83.32           O
ATOM   4326  HA  MET A 284      -8.613  -9.172  20.898  1.00 83.32           H
ATOM   4327  CB  MET A 284      -9.932  -8.625  22.541  1.00 83.32           C
ATOM   4328 1HB  MET A 284     -10.859  -8.991  22.982  1.00 83.32           H
ATOM   4329 2HB  MET A 284      -9.176  -8.645  23.326  1.00 83.32           H
ATOM   4330  CG  MET A 284     -10.127  -7.189  22.050  1.00 83.32           C
ATOM   4331 1HG  MET A 284      -9.198  -6.813  21.623  1.00 83.32           H
ATOM   4332 2HG  MET A 284     -10.875  -7.165  21.257  1.00 83.32           H
ATOM   4333  SD  MET A 284     -10.641  -6.145  23.404  1.00 83.32           S
ATOM   4334  CE  MET A 284     -12.350  -6.641  23.546  1.00 83.32           C
ATOM   4335 1HE  MET A 284     -12.867  -6.437  22.608  1.00 83.32           H
ATOM   4336 2HE  MET A 284     -12.402  -7.707  23.765  1.00 83.32           H
ATOM   4337 3HE  MET A 284     -12.825  -6.081  24.352  1.00 83.32           H
ATOM   4338  HN  MET A 284     -10.323  -9.047  19.541  1.00 83.32           H
ATOM   4339  N   PHE A 285      -9.089 -11.886  21.009  1.00 85.71           N
ATOM   4340  CA  PHE A 285      -9.013 -13.292  21.368  1.00 85.71           C
ATOM   4341  C   PHE A 285      -7.571 -13.701  21.677  1.00 85.71           C
ATOM   4342  O   PHE A 285      -7.331 -14.772  22.232  1.00 85.71           O
ATOM   4343  HA  PHE A 285      -9.627 -13.432  22.258  1.00 85.71           H
ATOM   4344  CB  PHE A 285      -9.509 -14.090  20.161  1.00 85.71           C
ATOM   4345 1HB  PHE A 285      -9.629 -15.133  20.453  1.00 85.71           H
ATOM   4346 2HB  PHE A 285     -10.496 -13.723  19.877  1.00 85.71           H
ATOM   4347  CG  PHE A 285      -8.584 -14.019  18.945  1.00 85.71           C
ATOM   4348  CD1 PHE A 285      -8.769 -13.052  18.006  1.00 85.71           C
ATOM   4349  HD1 PHE A 285      -9.575 -12.328  18.121  1.00 85.71           H
ATOM   4350  CD2 PHE A 285      -7.578 -14.922  18.802  1.00 85.71           C
ATOM   4351  HD2 PHE A 285      -7.430 -15.697  19.554  1.00 85.71           H
ATOM   4352  CE1 PHE A 285      -7.910 -12.986  16.877  1.00 85.71           C
ATOM   4353  HE1 PHE A 285      -8.058 -12.211  16.125  1.00 85.71           H
ATOM   4354  CE2 PHE A 285      -6.719 -14.856  17.673  1.00 85.71           C
ATOM   4355  HE2 PHE A 285      -5.912 -15.580  17.558  1.00 85.71           H
ATOM   4356  CZ  PHE A 285      -6.903 -13.889  16.734  1.00 85.71           C
ATOM   4357  HZ  PHE A 285      -6.244 -13.838  15.868  1.00 85.71           H
ATOM   4358  HN  PHE A 285      -9.006 -11.695  20.031  1.00 85.71           H
ATOM   4359  N   ILE A 286      -6.649 -12.826  21.305  1.00 86.42           N
ATOM   4360  CA  ILE A 286      -5.238 -13.074  21.551  1.00 86.42           C
ATOM   4361  C   ILE A 286      -4.883 -12.611  22.965  1.00 86.42           C
ATOM   4362  O   ILE A 286      -4.759 -11.413  23.217  1.00 86.42           O
ATOM   4363  HA  ILE A 286      -5.081 -14.151  21.491  1.00 86.42           H
ATOM   4364  CB  ILE A 286      -4.382 -12.430  20.459  1.00 86.42           C
ATOM   4365  HB  ILE A 286      -4.581 -11.358  20.457  1.00 86.42           H
ATOM   4366  CG1 ILE A 286      -4.764 -12.963  19.077  1.00 86.42           C
ATOM   4367 1HG1 ILE A 286      -4.546 -14.029  19.022  1.00 86.42           H
ATOM   4368 2HG1 ILE A 286      -5.837 -12.848  18.923  1.00 86.42           H
ATOM   4369  CG2 ILE A 286      -2.891 -12.613  20.752  1.00 86.42           C
ATOM   4370 1HG2 ILE A 286      -2.649 -12.146  21.707  1.00 86.42           H
ATOM   4371 2HG2 ILE A 286      -2.658 -13.676  20.798  1.00 86.42           H
ATOM   4372 3HG2 ILE A 286      -2.306 -12.145  19.961  1.00 86.42           H
ATOM   4373  CD1 ILE A 286      -4.003 -12.223  17.975  1.00 86.42           C
ATOM   4374 1HD1 ILE A 286      -4.242 -11.161  18.018  1.00 86.42           H
ATOM   4375 2HD1 ILE A 286      -2.931 -12.360  18.118  1.00 86.42           H
ATOM   4376 3HD1 ILE A 286      -4.293 -12.622  17.003  1.00 86.42           H
ATOM   4377  HN  ILE A 286      -6.851 -11.962  20.843  1.00 86.42           H
ATOM   4378  N   SER A 287      -4.729 -13.584  23.851  1.00 84.56           N
ATOM   4379  CA  SER A 287      -4.394 -13.290  25.234  1.00 84.56           C
ATOM   4380  C   SER A 287      -2.965 -13.748  25.536  1.00 84.56           C
ATOM   4381  O   SER A 287      -2.399 -13.388  26.566  1.00 84.56           O
ATOM   4382  HA  SER A 287      -4.476 -12.207  25.328  1.00 84.56           H
ATOM   4383  CB  SER A 287      -5.379 -13.960  26.194  1.00 84.56           C
ATOM   4384 1HB  SER A 287      -5.082 -13.754  27.222  1.00 84.56           H
ATOM   4385 2HB  SER A 287      -6.370 -13.528  26.057  1.00 84.56           H
ATOM   4386  OG  SER A 287      -5.445 -15.369  25.993  1.00 84.56           O
ATOM   4387  HG  SER A 287      -6.127 -15.771  26.605  1.00 84.56           H
ATOM   4388  HN  SER A 287      -4.829 -14.555  23.638  1.00 84.56           H
ATOM   4389  N   ASN A 288      -2.425 -14.535  24.617  1.00 85.58           N
ATOM   4390  CA  ASN A 288      -1.109 -15.120  24.814  1.00 85.58           C
ATOM   4391  C   ASN A 288      -0.047 -14.181  24.239  1.00 85.58           C
ATOM   4392  O   ASN A 288      -0.083 -13.849  23.055  1.00 85.58           O
ATOM   4393  HA  ASN A 288      -1.011 -15.249  25.892  1.00 85.58           H
ATOM   4394  CB  ASN A 288      -0.991 -16.465  24.094  1.00 85.58           C
ATOM   4395 1HB  ASN A 288      -1.840 -17.097  24.355  1.00 85.58           H
ATOM   4396 2HB  ASN A 288      -1.029 -16.309  23.016  1.00 85.58           H
ATOM   4397  CG  ASN A 288       0.312 -17.174  24.467  1.00 85.58           C
ATOM   4398  OD1 ASN A 288       1.378 -16.582  24.519  1.00 85.58           O
ATOM   4399  ND2 ASN A 288       0.169 -18.471  24.722  1.00 85.58           N
ATOM   4400 1HD2 ASN A 288      -0.734 -18.896  24.661  1.00 85.58           H
ATOM   4401 2HD2 ASN A 288       0.964 -19.022  24.975  1.00 85.58           H
ATOM   4402  HN  ASN A 288      -2.869 -14.774  23.754  1.00 85.58           H
ATOM   4403  N   CYS A 289       0.873 -13.780  25.103  1.00 90.36           N
ATOM   4404  CA  CYS A 289       1.885 -12.809  24.723  1.00 90.36           C
ATOM   4405  C   CYS A 289       2.764 -13.431  23.637  1.00 90.36           C
ATOM   4406  O   CYS A 289       3.167 -12.751  22.694  1.00 90.36           O
ATOM   4407  HA  CYS A 289       1.354 -11.938  24.339  1.00 90.36           H
ATOM   4408  CB  CYS A 289       2.707 -12.347  25.928  1.00 90.36           C
ATOM   4409 1HB  CYS A 289       2.046 -11.949  26.698  1.00 90.36           H
ATOM   4410 2HB  CYS A 289       3.234 -13.194  26.366  1.00 90.36           H
ATOM   4411  SG  CYS A 289       3.907 -11.065  25.412  1.00 90.36           S
ATOM   4412  HN  CYS A 289       0.935 -14.107  26.046  1.00 90.36           H
ATOM   4413  N   ALA A 290       3.036 -14.717  23.805  1.00 92.35           N
ATOM   4414  CA  ALA A 290       3.923 -15.420  22.893  1.00 92.35           C
ATOM   4415  C   ALA A 290       3.333 -15.378  21.482  1.00 92.35           C
ATOM   4416  O   ALA A 290       4.056 -15.166  20.509  1.00 92.35           O
ATOM   4417  HA  ALA A 290       4.880 -14.899  22.893  1.00 92.35           H
ATOM   4418  CB  ALA A 290       4.139 -16.850  23.392  1.00 92.35           C
ATOM   4419 1HB  ALA A 290       4.586 -16.824  24.386  1.00 92.35           H
ATOM   4420 2HB  ALA A 290       3.180 -17.367  23.438  1.00 92.35           H
ATOM   4421 3HB  ALA A 290       4.803 -17.377  22.708  1.00 92.35           H
ATOM   4422  HN  ALA A 290       2.663 -15.275  24.546  1.00 92.35           H
ATOM   4423  N   VAL A 291       2.026 -15.582  21.415  1.00 92.66           N
ATOM   4424  CA  VAL A 291       1.329 -15.561  20.140  1.00 92.66           C
ATOM   4425  C   VAL A 291       1.383 -14.146  19.558  1.00 92.66           C
ATOM   4426  O   VAL A 291       1.625 -13.971  18.365  1.00 92.66           O
ATOM   4427  HA  VAL A 291       1.855 -16.237  19.466  1.00 92.66           H
ATOM   4428  CB  VAL A 291      -0.099 -16.081  20.314  1.00 92.66           C
ATOM   4429  HB  VAL A 291      -0.597 -15.452  21.052  1.00 92.66           H
ATOM   4430  CG1 VAL A 291      -0.883 -15.981  19.005  1.00 92.66           C
ATOM   4431 1HG1 VAL A 291      -0.927 -14.939  18.687  1.00 92.66           H
ATOM   4432 2HG1 VAL A 291      -0.386 -16.574  18.237  1.00 92.66           H
ATOM   4433 3HG1 VAL A 291      -1.894 -16.357  19.157  1.00 92.66           H
ATOM   4434  CG2 VAL A 291      -0.098 -17.517  20.844  1.00 92.66           C
ATOM   4435 1HG2 VAL A 291       0.426 -18.163  20.141  1.00 92.66           H
ATOM   4436 2HG2 VAL A 291       0.406 -17.547  21.810  1.00 92.66           H
ATOM   4437 3HG2 VAL A 291      -1.125 -17.862  20.959  1.00 92.66           H
ATOM   4438  HN  VAL A 291       1.446 -15.760  22.210  1.00 92.66           H
ATOM   4439  N   SER A 292       1.153 -13.174  20.428  1.00 93.10           N
ATOM   4440  CA  SER A 292       1.142 -11.782  20.010  1.00 93.10           C
ATOM   4441  C   SER A 292       2.508 -11.397  19.437  1.00 93.10           C
ATOM   4442  O   SER A 292       2.587 -10.728  18.409  1.00 93.10           O
ATOM   4443  HA  SER A 292       0.373 -11.718  19.241  1.00 93.10           H
ATOM   4444  CB  SER A 292       0.776 -10.860  21.175  1.00 93.10           C
ATOM   4445 1HB  SER A 292      -0.150 -11.207  21.634  1.00 93.10           H
ATOM   4446 2HB  SER A 292       1.551 -10.916  21.939  1.00 93.10           H
ATOM   4447  OG  SER A 292       0.620  -9.507  20.756  1.00 93.10           O
ATOM   4448  HG  SER A 292      -0.205  -9.415  20.197  1.00 93.10           H
ATOM   4449  HN  SER A 292       0.977 -13.324  21.401  1.00 93.10           H
ATOM   4450  N   THR A 293       3.549 -11.837  20.129  1.00 89.72           N
ATOM   4451  CA  THR A 293       4.906 -11.505  19.729  1.00 89.72           C
ATOM   4452  C   THR A 293       5.197 -12.047  18.328  1.00 89.72           C
ATOM   4453  O   THR A 293       5.748 -11.338  17.487  1.00 89.72           O
ATOM   4454  HA  THR A 293       4.994 -10.420  19.677  1.00 89.72           H
ATOM   4455  CB  THR A 293       5.859 -12.044  20.799  1.00 89.72           C
ATOM   4456  HB  THR A 293       5.766 -13.126  20.894  1.00 89.72           H
ATOM   4457  OG1 THR A 293       5.531 -11.294  21.965  1.00 89.72           O
ATOM   4458  HG1 THR A 293       4.823 -11.767  22.489  1.00 89.72           H
ATOM   4459  CG2 THR A 293       7.318 -11.680  20.520  1.00 89.72           C
ATOM   4460 1HG2 THR A 293       7.423 -10.595  20.492  1.00 89.72           H
ATOM   4461 2HG2 THR A 293       7.620 -12.099  19.560  1.00 89.72           H
ATOM   4462 3HG2 THR A 293       7.951 -12.086  21.309  1.00 89.72           H
ATOM   4463  HN  THR A 293       3.477 -12.409  20.946  1.00 89.72           H
ATOM   4464  N   ASN A 294       4.815 -13.298  18.121  1.00 91.39           N
ATOM   4465  CA  ASN A 294       5.086 -13.964  16.859  1.00 91.39           C
ATOM   4466  C   ASN A 294       4.317 -13.261  15.739  1.00 91.39           C
ATOM   4467  O   ASN A 294       4.821 -13.123  14.626  1.00 91.39           O
ATOM   4468  HA  ASN A 294       6.167 -13.899  16.727  1.00 91.39           H
ATOM   4469  CB  ASN A 294       4.633 -15.425  16.898  1.00 91.39           C
ATOM   4470 1HB  ASN A 294       3.629 -15.487  17.318  1.00 91.39           H
ATOM   4471 2HB  ASN A 294       4.579 -15.820  15.883  1.00 91.39           H
ATOM   4472  CG  ASN A 294       5.594 -16.275  17.732  1.00 91.39           C
ATOM   4473  OD1 ASN A 294       6.740 -15.922  17.957  1.00 91.39           O
ATOM   4474  ND2 ASN A 294       5.065 -17.412  18.175  1.00 91.39           N
ATOM   4475 1HD2 ASN A 294       4.117 -17.642  17.954  1.00 91.39           H
ATOM   4476 2HD2 ASN A 294       5.615 -18.036  18.730  1.00 91.39           H
ATOM   4477  HN  ASN A 294       4.328 -13.853  18.796  1.00 91.39           H
ATOM   4478  N   ILE A 295       3.108 -12.833  16.074  1.00 91.97           N
ATOM   4479  CA  ILE A 295       2.261 -12.154  15.109  1.00 91.97           C
ATOM   4480  C   ILE A 295       2.928 -10.845  14.683  1.00 91.97           C
ATOM   4481  O   ILE A 295       2.926 -10.498  13.503  1.00 91.97           O
ATOM   4482  HA  ILE A 295       2.179 -12.800  14.234  1.00 91.97           H
ATOM   4483  CB  ILE A 295       0.849 -11.971  15.670  1.00 91.97           C
ATOM   4484  HB  ILE A 295       0.934 -11.621  16.699  1.00 91.97           H
ATOM   4485  CG1 ILE A 295       0.096 -13.302  15.706  1.00 91.97           C
ATOM   4486 1HG1 ILE A 295      -0.118 -13.630  14.689  1.00 91.97           H
ATOM   4487 2HG1 ILE A 295       0.724 -14.067  16.161  1.00 91.97           H
ATOM   4488  CG2 ILE A 295       0.084 -10.900  14.890  1.00 91.97           C
ATOM   4489 1HG2 ILE A 295       0.614  -9.950  14.961  1.00 91.97           H
ATOM   4490 2HG2 ILE A 295       0.008 -11.196  13.844  1.00 91.97           H
ATOM   4491 3HG2 ILE A 295      -0.916 -10.790  15.310  1.00 91.97           H
ATOM   4492  CD1 ILE A 295      -1.210 -13.172  16.492  1.00 91.97           C
ATOM   4493 1HD1 ILE A 295      -0.990 -12.868  17.515  1.00 91.97           H
ATOM   4494 2HD1 ILE A 295      -1.846 -12.423  16.019  1.00 91.97           H
ATOM   4495 3HD1 ILE A 295      -1.725 -14.132  16.501  1.00 91.97           H
ATOM   4496  HN  ILE A 295       2.707 -12.944  16.983  1.00 91.97           H
ATOM   4497  N   ASP A 296       3.483 -10.153  15.668  1.00 93.02           N
ATOM   4498  CA  ASP A 296       4.096  -8.859  15.420  1.00 93.02           C
ATOM   4499  C   ASP A 296       5.308  -9.041  14.504  1.00 93.02           C
ATOM   4500  O   ASP A 296       5.542  -8.229  13.610  1.00 93.02           O
ATOM   4501  HA  ASP A 296       3.314  -8.254  14.962  1.00 93.02           H
ATOM   4502  CB  ASP A 296       4.581  -8.221  16.724  1.00 93.02           C
ATOM   4503 1HB  ASP A 296       5.157  -8.948  17.297  1.00 93.02           H
ATOM   4504 2HB  ASP A 296       5.249  -7.390  16.500  1.00 93.02           H
ATOM   4505  CG  ASP A 296       3.401  -7.722  17.561  1.00 93.02           C
ATOM   4506  OD1 ASP A 296       2.313  -7.560  16.968  1.00 93.02           O
ATOM   4507  OD2 ASP A 296       3.615  -7.515  18.775  1.00 93.02           O
ATOM   4508  HN  ASP A 296       3.518 -10.463  16.618  1.00 93.02           H
ATOM   4509  N   ILE A 297       6.047 -10.111  14.759  1.00 91.90           N
ATOM   4510  CA  ILE A 297       7.215 -10.423  13.952  1.00 91.90           C
ATOM   4511  C   ILE A 297       6.771 -10.742  12.523  1.00 91.90           C
ATOM   4512  O   ILE A 297       7.366 -10.257  11.562  1.00 91.90           O
ATOM   4513  HA  ILE A 297       7.843  -9.532  13.928  1.00 91.90           H
ATOM   4514  CB  ILE A 297       8.035 -11.538  14.605  1.00 91.90           C
ATOM   4515  HB  ILE A 297       7.360 -12.356  14.854  1.00 91.90           H
ATOM   4516  CG1 ILE A 297       8.667 -11.059  15.913  1.00 91.90           C
ATOM   4517 1HG1 ILE A 297       9.435 -10.315  15.699  1.00 91.90           H
ATOM   4518 2HG1 ILE A 297       7.913 -10.569  16.528  1.00 91.90           H
ATOM   4519  CG2 ILE A 297       9.078 -12.092  13.632  1.00 91.90           C
ATOM   4520 1HG2 ILE A 297       8.577 -12.496  12.753  1.00 91.90           H
ATOM   4521 2HG2 ILE A 297       9.754 -11.292  13.330  1.00 91.90           H
ATOM   4522 3HG2 ILE A 297       9.646 -12.883  14.122  1.00 91.90           H
ATOM   4523  CD1 ILE A 297       9.283 -12.228  16.684  1.00 91.90           C
ATOM   4524 1HD1 ILE A 297       8.507 -12.958  16.918  1.00 91.90           H
ATOM   4525 2HD1 ILE A 297      10.054 -12.700  16.075  1.00 91.90           H
ATOM   4526 3HD1 ILE A 297       9.725 -11.860  17.610  1.00 91.90           H
ATOM   4527  HN  ILE A 297       5.860 -10.756  15.499  1.00 91.90           H
ATOM   4528  N   CYS A 298       5.730 -11.555  12.428  1.00 94.23           N
ATOM   4529  CA  CYS A 298       5.192 -11.935  11.133  1.00 94.23           C
ATOM   4530  C   CYS A 298       4.768 -10.663  10.396  1.00 94.23           C
ATOM   4531  O   CYS A 298       4.977 -10.541   9.190  1.00 94.23           O
ATOM   4532  HA  CYS A 298       5.995 -12.443  10.598  1.00 94.23           H
ATOM   4533  CB  CYS A 298       4.036 -12.928  11.269  1.00 94.23           C
ATOM   4534 1HB  CYS A 298       3.338 -12.583  12.032  1.00 94.23           H
ATOM   4535 2HB  CYS A 298       3.483 -12.985  10.332  1.00 94.23           H
ATOM   4536  SG  CYS A 298       4.681 -14.582  11.715  1.00 94.23           S
ATOM   4537  HG  CYS A 298       4.885 -14.309  13.001  1.00 94.23           H
ATOM   4538  HN  CYS A 298       5.256 -11.951  13.215  1.00 94.23           H
ATOM   4539  N   PHE A 299       4.180  -9.748  11.153  1.00 93.89           N
ATOM   4540  CA  PHE A 299       3.719  -8.492  10.586  1.00 93.89           C
ATOM   4541  C   PHE A 299       4.880  -7.710   9.969  1.00 93.89           C
ATOM   4542  O   PHE A 299       4.769  -7.201   8.855  1.00 93.89           O
ATOM   4543  HA  PHE A 299       2.994  -8.735   9.809  1.00 93.89           H
ATOM   4544  CB  PHE A 299       3.122  -7.675  11.733  1.00 93.89           C
ATOM   4545 1HB  PHE A 299       2.327  -8.255  12.203  1.00 93.89           H
ATOM   4546 2HB  PHE A 299       3.890  -7.516  12.490  1.00 93.89           H
ATOM   4547  CG  PHE A 299       2.559  -6.319  11.305  1.00 93.89           C
ATOM   4548  CD1 PHE A 299       3.314  -5.196  11.442  1.00 93.89           C
ATOM   4549  HD1 PHE A 299       4.319  -5.262  11.857  1.00 93.89           H
ATOM   4550  CD2 PHE A 299       1.304  -6.236  10.787  1.00 93.89           C
ATOM   4551  HD2 PHE A 299       0.699  -7.136  10.678  1.00 93.89           H
ATOM   4552  CE1 PHE A 299       2.791  -3.937  11.044  1.00 93.89           C
ATOM   4553  HE1 PHE A 299       3.396  -3.036  11.154  1.00 93.89           H
ATOM   4554  CE2 PHE A 299       0.782  -4.977  10.390  1.00 93.89           C
ATOM   4555  HE2 PHE A 299      -0.224  -4.911   9.975  1.00 93.89           H
ATOM   4556  CZ  PHE A 299       1.536  -3.854  10.526  1.00 93.89           C
ATOM   4557  HZ  PHE A 299       1.135  -2.887  10.221  1.00 93.89           H
ATOM   4558  HN  PHE A 299       4.017  -9.854  12.134  1.00 93.89           H
ATOM   4559  N   GLN A 300       5.969  -7.639  10.721  1.00 89.79           N
ATOM   4560  CA  GLN A 300       7.133  -6.888  10.283  1.00 89.79           C
ATOM   4561  C   GLN A 300       7.633  -7.420   8.939  1.00 89.79           C
ATOM   4562  O   GLN A 300       7.899  -6.647   8.020  1.00 89.79           O
ATOM   4563  HA  GLN A 300       6.789  -5.860  10.169  1.00 89.79           H
ATOM   4564  CB  GLN A 300       8.242  -6.931  11.336  1.00 89.79           C
ATOM   4565 1HB  GLN A 300       8.405  -7.960  11.656  1.00 89.79           H
ATOM   4566 2HB  GLN A 300       9.177  -6.581  10.900  1.00 89.79           H
ATOM   4567  CG  GLN A 300       7.883  -6.066  12.546  1.00 89.79           C
ATOM   4568 1HG  GLN A 300       7.677  -5.046  12.221  1.00 89.79           H
ATOM   4569 2HG  GLN A 300       6.970  -6.443  13.009  1.00 89.79           H
ATOM   4570  CD  GLN A 300       9.017  -6.061  13.573  1.00 89.79           C
ATOM   4571  OE1 GLN A 300      10.172  -5.823  13.259  1.00 89.79           O
ATOM   4572  NE2 GLN A 300       8.625  -6.335  14.814  1.00 89.79           N
ATOM   4573 1HE2 GLN A 300       7.661  -6.521  15.004  1.00 89.79           H
ATOM   4574 2HE2 GLN A 300       9.294  -6.355  15.556  1.00 89.79           H
ATOM   4575  HN  GLN A 300       6.063  -8.081  11.613  1.00 89.79           H
ATOM   4576  N   VAL A 301       7.746  -8.739   8.866  1.00 94.65           N
ATOM   4577  CA  VAL A 301       8.329  -9.376   7.698  1.00 94.65           C
ATOM   4578  C   VAL A 301       7.424  -9.139   6.487  1.00 94.65           C
ATOM   4579  O   VAL A 301       7.889  -8.696   5.437  1.00 94.65           O
ATOM   4580  HA  VAL A 301       9.294  -8.904   7.512  1.00 94.65           H
ATOM   4581  CB  VAL A 301       8.574 -10.860   7.979  1.00 94.65           C
ATOM   4582  HB  VAL A 301       7.623 -11.308   8.268  1.00 94.65           H
ATOM   4583  CG1 VAL A 301       9.071 -11.581   6.724  1.00 94.65           C
ATOM   4584 1HG1 VAL A 301       8.324 -11.494   5.935  1.00 94.65           H
ATOM   4585 2HG1 VAL A 301      10.006 -11.130   6.392  1.00 94.65           H
ATOM   4586 3HG1 VAL A 301       9.237 -12.634   6.952  1.00 94.65           H
ATOM   4587  CG2 VAL A 301       9.553 -11.044   9.141  1.00 94.65           C
ATOM   4588 1HG2 VAL A 301      10.504 -10.574   8.892  1.00 94.65           H
ATOM   4589 2HG2 VAL A 301       9.142 -10.581  10.038  1.00 94.65           H
ATOM   4590 3HG2 VAL A 301       9.709 -12.108   9.319  1.00 94.65           H
ATOM   4591  HN  VAL A 301       7.448  -9.366   9.585  1.00 94.65           H
ATOM   4592  N   THR A 302       6.148  -9.443   6.673  1.00 93.91           N
ATOM   4593  CA  THR A 302       5.205  -9.421   5.569  1.00 93.91           C
ATOM   4594  C   THR A 302       5.006  -7.989   5.066  1.00 93.91           C
ATOM   4595  O   THR A 302       4.823  -7.768   3.870  1.00 93.91           O
ATOM   4596  HA  THR A 302       5.628  -9.994   4.744  1.00 93.91           H
ATOM   4597  CB  THR A 302       3.909 -10.084   6.040  1.00 93.91           C
ATOM   4598  HB  THR A 302       3.155 -10.068   5.254  1.00 93.91           H
ATOM   4599  OG1 THR A 302       3.571  -9.378   7.231  1.00 93.91           O
ATOM   4600  HG1 THR A 302       3.843  -9.911   8.033  1.00 93.91           H
ATOM   4601  CG2 THR A 302       4.126 -11.524   6.510  1.00 93.91           C
ATOM   4602 1HG2 THR A 302       4.830 -11.533   7.342  1.00 93.91           H
ATOM   4603 2HG2 THR A 302       4.527 -12.117   5.688  1.00 93.91           H
ATOM   4604 3HG2 THR A 302       3.175 -11.948   6.833  1.00 93.91           H
ATOM   4605  HN  THR A 302       5.758  -9.700   7.557  1.00 93.91           H
ATOM   4606  N   GLN A 303       5.050  -7.055   6.004  1.00 90.57           N
ATOM   4607  CA  GLN A 303       4.910  -5.649   5.666  1.00 90.57           C
ATOM   4608  C   GLN A 303       6.080  -5.194   4.791  1.00 90.57           C
ATOM   4609  O   GLN A 303       5.888  -4.453   3.828  1.00 90.57           O
ATOM   4610  HA  GLN A 303       3.979  -5.576   5.105  1.00 90.57           H
ATOM   4611  CB  GLN A 303       4.804  -4.790   6.928  1.00 90.57           C
ATOM   4612 1HB  GLN A 303       3.925  -5.086   7.500  1.00 90.57           H
ATOM   4613 2HB  GLN A 303       5.672  -4.963   7.564  1.00 90.57           H
ATOM   4614  CG  GLN A 303       4.712  -3.304   6.574  1.00 90.57           C
ATOM   4615 1HG  GLN A 303       5.667  -2.963   6.173  1.00 90.57           H
ATOM   4616 2HG  GLN A 303       3.967  -3.158   5.791  1.00 90.57           H
ATOM   4617  CD  GLN A 303       4.341  -2.470   7.801  1.00 90.57           C
ATOM   4618  OE1 GLN A 303       5.155  -2.197   8.668  1.00 90.57           O
ATOM   4619  NE2 GLN A 303       3.069  -2.082   7.827  1.00 90.57           N
ATOM   4620 1HE2 GLN A 303       2.452  -2.340   7.083  1.00 90.57           H
ATOM   4621 2HE2 GLN A 303       2.729  -1.531   8.589  1.00 90.57           H
ATOM   4622  HN  GLN A 303       5.178  -7.245   6.977  1.00 90.57           H
ATOM   4623  N   THR A 304       7.266  -5.657   5.157  1.00 92.11           N
ATOM   4624  CA  THR A 304       8.472  -5.273   4.443  1.00 92.11           C
ATOM   4625  C   THR A 304       8.416  -5.768   2.996  1.00 92.11           C
ATOM   4626  O   THR A 304       8.747  -5.029   2.070  1.00 92.11           O
ATOM   4627  HA  THR A 304       8.519  -4.185   4.407  1.00 92.11           H
ATOM   4628  CB  THR A 304       9.674  -5.811   5.222  1.00 92.11           C
ATOM   4629  HB  THR A 304       9.686  -6.901   5.217  1.00 92.11           H
ATOM   4630  OG1 THR A 304       9.556  -5.203   6.505  1.00 92.11           O
ATOM   4631  HG1 THR A 304       9.163  -5.852   7.157  1.00 92.11           H
ATOM   4632  CG2 THR A 304      11.005  -5.284   4.681  1.00 92.11           C
ATOM   4633 1HG2 THR A 304      11.020  -4.197   4.749  1.00 92.11           H
ATOM   4634 2HG2 THR A 304      11.119  -5.585   3.640  1.00 92.11           H
ATOM   4635 3HG2 THR A 304      11.825  -5.697   5.270  1.00 92.11           H
ATOM   4636  HN  THR A 304       7.410  -6.282   5.924  1.00 92.11           H
ATOM   4637  N   ILE A 305       7.993  -7.015   2.847  1.00 92.60           N
ATOM   4638  CA  ILE A 305       7.859  -7.607   1.526  1.00 92.60           C
ATOM   4639  C   ILE A 305       6.917  -6.747   0.681  1.00 92.60           C
ATOM   4640  O   ILE A 305       7.154  -6.548  -0.510  1.00 92.60           O
ATOM   4641  HA  ILE A 305       8.845  -7.597   1.062  1.00 92.60           H
ATOM   4642  CB  ILE A 305       7.424  -9.069   1.637  1.00 92.60           C
ATOM   4643  HB  ILE A 305       6.549  -9.118   2.285  1.00 92.60           H
ATOM   4644  CG1 ILE A 305       8.517  -9.919   2.288  1.00 92.60           C
ATOM   4645 1HG1 ILE A 305       9.334 -10.070   1.583  1.00 92.60           H
ATOM   4646 2HG1 ILE A 305       8.931  -9.389   3.146  1.00 92.60           H
ATOM   4647  CG2 ILE A 305       7.006  -9.622   0.272  1.00 92.60           C
ATOM   4648 1HG2 ILE A 305       6.172  -9.037  -0.116  1.00 92.60           H
ATOM   4649 2HG2 ILE A 305       7.847  -9.558  -0.418  1.00 92.60           H
ATOM   4650 3HG2 ILE A 305       6.702 -10.663   0.379  1.00 92.60           H
ATOM   4651  CD1 ILE A 305       7.965 -11.273   2.737  1.00 92.60           C
ATOM   4652 1HD1 ILE A 305       7.165 -11.118   3.460  1.00 92.60           H
ATOM   4653 2HD1 ILE A 305       7.574 -11.810   1.873  1.00 92.60           H
ATOM   4654 3HD1 ILE A 305       8.762 -11.857   3.197  1.00 92.60           H
ATOM   4655  HN  ILE A 305       7.745  -7.616   3.606  1.00 92.60           H
ATOM   4656  N   ALA A 306       5.868  -6.261   1.329  1.00 92.94           N
ATOM   4657  CA  ALA A 306       4.861  -5.473   0.639  1.00 92.94           C
ATOM   4658  C   ALA A 306       5.498  -4.183   0.118  1.00 92.94           C
ATOM   4659  O   ALA A 306       5.161  -3.715  -0.968  1.00 92.94           O
ATOM   4660  HA  ALA A 306       4.504  -6.059  -0.207  1.00 92.94           H
ATOM   4661  CB  ALA A 306       3.688  -5.204   1.584  1.00 92.94           C
ATOM   4662 1HB  ALA A 306       3.253  -6.152   1.901  1.00 92.94           H
ATOM   4663 2HB  ALA A 306       4.043  -4.656   2.457  1.00 92.94           H
ATOM   4664 3HB  ALA A 306       2.933  -4.613   1.066  1.00 92.94           H
ATOM   4665  HN  ALA A 306       5.702  -6.398   2.306  1.00 92.94           H
ATOM   4666  N   PHE A 307       6.407  -3.645   0.918  1.00 91.11           N
ATOM   4667  CA  PHE A 307       7.026  -2.370   0.596  1.00 91.11           C
ATOM   4668  C   PHE A 307       7.990  -2.511  -0.583  1.00 91.11           C
ATOM   4669  O   PHE A 307       8.187  -1.565  -1.345  1.00 91.11           O
ATOM   4670  HA  PHE A 307       6.225  -1.680   0.328  1.00 91.11           H
ATOM   4671  CB  PHE A 307       7.812  -1.929   1.833  1.00 91.11           C
ATOM   4672 1HB  PHE A 307       8.428  -2.761   2.174  1.00 91.11           H
ATOM   4673 2HB  PHE A 307       8.490  -1.124   1.551  1.00 91.11           H
ATOM   4674  CG  PHE A 307       6.933  -1.455   2.992  1.00 91.11           C
ATOM   4675  CD1 PHE A 307       5.585  -1.371   2.834  1.00 91.11           C
ATOM   4676  HD1 PHE A 307       5.131  -1.641   1.881  1.00 91.11           H
ATOM   4677  CD2 PHE A 307       7.501  -1.119   4.182  1.00 91.11           C
ATOM   4678  HD2 PHE A 307       8.581  -1.186   4.308  1.00 91.11           H
ATOM   4679  CE1 PHE A 307       4.770  -0.931   3.910  1.00 91.11           C
ATOM   4680  HE1 PHE A 307       3.690  -0.863   3.783  1.00 91.11           H
ATOM   4681  CE2 PHE A 307       6.685  -0.679   5.258  1.00 91.11           C
ATOM   4682  HE2 PHE A 307       7.140  -0.409   6.211  1.00 91.11           H
ATOM   4683  CZ  PHE A 307       5.337  -0.594   5.099  1.00 91.11           C
ATOM   4684  HZ  PHE A 307       4.712  -0.257   5.926  1.00 91.11           H
ATOM   4685  HN  PHE A 307       6.720  -4.063   1.770  1.00 91.11           H
ATOM   4686  N   PHE A 308       8.566  -3.699  -0.697  1.00 87.81           N
ATOM   4687  CA  PHE A 308       9.484  -3.984  -1.786  1.00 87.81           C
ATOM   4688  C   PHE A 308       8.789  -3.839  -3.142  1.00 87.81           C
ATOM   4689  O   PHE A 308       9.445  -3.619  -4.159  1.00 87.81           O
ATOM   4690  HA  PHE A 308      10.299  -3.263  -1.719  1.00 87.81           H
ATOM   4691  CB  PHE A 308       9.945  -5.433  -1.615  1.00 87.81           C
ATOM   4692 1HB  PHE A 308       9.159  -5.996  -1.113  1.00 87.81           H
ATOM   4693 2HB  PHE A 308      10.079  -5.880  -2.600  1.00 87.81           H
ATOM   4694  CG  PHE A 308      11.245  -5.582  -0.822  1.00 87.81           C
ATOM   4695  CD1 PHE A 308      12.435  -5.269  -1.402  1.00 87.81           C
ATOM   4696  HD1 PHE A 308      12.462  -4.911  -2.431  1.00 87.81           H
ATOM   4697  CD2 PHE A 308      11.211  -6.029   0.462  1.00 87.81           C
ATOM   4698  HD2 PHE A 308      10.258  -6.280   0.926  1.00 87.81           H
ATOM   4699  CE1 PHE A 308      13.642  -5.408  -0.666  1.00 87.81           C
ATOM   4700  HE1 PHE A 308      14.595  -5.157  -1.131  1.00 87.81           H
ATOM   4701  CE2 PHE A 308      12.418  -6.168   1.197  1.00 87.81           C
ATOM   4702  HE2 PHE A 308      12.391  -6.526   2.227  1.00 87.81           H
ATOM   4703  CZ  PHE A 308      13.608  -5.854   0.618  1.00 87.81           C
ATOM   4704  HZ  PHE A 308      14.534  -5.961   1.182  1.00 87.81           H
ATOM   4705  HN  PHE A 308       8.414  -4.457  -0.063  1.00 87.81           H
ATOM   4706  N   HIS A 309       7.471  -3.969  -3.111  1.00 81.51           N
ATOM   4707  CA  HIS A 309       6.682  -3.876  -4.328  1.00 81.51           C
ATOM   4708  C   HIS A 309       6.899  -2.508  -4.978  1.00 81.51           C
ATOM   4709  O   HIS A 309       6.937  -2.398  -6.202  1.00 81.51           O
ATOM   4710  HA  HIS A 309       7.051  -4.651  -5.000  1.00 81.51           H
ATOM   4711  CB  HIS A 309       5.207  -4.169  -4.043  1.00 81.51           C
ATOM   4712 1HB  HIS A 309       5.124  -5.164  -3.605  1.00 81.51           H
ATOM   4713 2HB  HIS A 309       4.844  -3.461  -3.298  1.00 81.51           H
ATOM   4714  CG  HIS A 309       4.320  -4.095  -5.262  1.00 81.51           C
ATOM   4715  ND1 HIS A 309       4.425  -4.980  -6.321  1.00 81.51           N
ATOM   4716  HD1 HIS A 309       5.077  -5.735  -6.390  1.00 81.51           H
ATOM   4717  CD2 HIS A 309       3.310  -3.235  -5.579  1.00 81.51           C
ATOM   4718  HD2 HIS A 309       2.961  -2.408  -4.961  1.00 81.51           H
ATOM   4719  CE1 HIS A 309       3.516  -4.656  -7.229  1.00 81.51           C
ATOM   4720  HE1 HIS A 309       3.349  -5.165  -8.178  1.00 81.51           H
ATOM   4721  NE2 HIS A 309       2.826  -3.574  -6.767  1.00 81.51           N
ATOM   4722  HN  HIS A 309       6.944  -4.133  -2.278  1.00 81.51           H
ATOM   4723  N   SER A 310       7.037  -1.500  -4.129  1.00 85.59           N
ATOM   4724  CA  SER A 310       7.098  -0.127  -4.601  1.00 85.59           C
ATOM   4725  C   SER A 310       8.392   0.099  -5.385  1.00 85.59           C
ATOM   4726  O   SER A 310       8.469   1.005  -6.214  1.00 85.59           O
ATOM   4727  HA  SER A 310       6.231  -0.006  -5.250  1.00 85.59           H
ATOM   4728  CB  SER A 310       7.004   0.860  -3.436  1.00 85.59           C
ATOM   4729 1HB  SER A 310       7.830   0.688  -2.747  1.00 85.59           H
ATOM   4730 2HB  SER A 310       7.110   1.877  -3.813  1.00 85.59           H
ATOM   4731  OG  SER A 310       5.769   0.742  -2.735  1.00 85.59           O
ATOM   4732  HG  SER A 310       5.029   1.144  -3.274  1.00 85.59           H
ATOM   4733  HN  SER A 310       7.106  -1.610  -3.137  1.00 85.59           H
ATOM   4734  N   CYS A 311       9.376  -0.740  -5.096  1.00 88.19           N
ATOM   4735  CA  CYS A 311      10.668  -0.631  -5.751  1.00 88.19           C
ATOM   4736  C   CYS A 311      10.703  -1.626  -6.914  1.00 88.19           C
ATOM   4737  O   CYS A 311      11.578  -1.550  -7.775  1.00 88.19           O
ATOM   4738  HA  CYS A 311      10.750   0.393  -6.116  1.00 88.19           H
ATOM   4739  CB  CYS A 311      11.821  -0.860  -4.771  1.00 88.19           C
ATOM   4740 1HB  CYS A 311      12.761  -0.545  -5.223  1.00 88.19           H
ATOM   4741 2HB  CYS A 311      11.676  -0.250  -3.879  1.00 88.19           H
ATOM   4742  SG  CYS A 311      11.910  -2.628  -4.311  1.00 88.19           S
ATOM   4743  HG  CYS A 311      12.953  -2.507  -3.494  1.00 88.19           H
ATOM   4744  HN  CYS A 311       9.301  -1.481  -4.429  1.00 88.19           H
ATOM   4745  N   LEU A 312       9.739  -2.536  -6.901  1.00 85.98           N
ATOM   4746  CA  LEU A 312       9.735  -3.634  -7.852  1.00 85.98           C
ATOM   4747  C   LEU A 312       9.154  -3.149  -9.182  1.00 85.98           C
ATOM   4748  O   LEU A 312       9.608  -3.561 -10.248  1.00 85.98           O
ATOM   4749  HA  LEU A 312      10.771  -3.930  -8.015  1.00 85.98           H
ATOM   4750  CB  LEU A 312       9.005  -4.845  -7.267  1.00 85.98           C
ATOM   4751 1HB  LEU A 312       8.094  -4.496  -6.781  1.00 85.98           H
ATOM   4752 2HB  LEU A 312       8.699  -5.492  -8.090  1.00 85.98           H
ATOM   4753  CG  LEU A 312       9.797  -5.685  -6.263  1.00 85.98           C
ATOM   4754  HG  LEU A 312      10.123  -5.031  -5.453  1.00 85.98           H
ATOM   4755  CD1 LEU A 312       8.916  -6.770  -5.641  1.00 85.98           C
ATOM   4756 1HD1 LEU A 312       8.077  -6.305  -5.123  1.00 85.98           H
ATOM   4757 2HD1 LEU A 312       8.540  -7.427  -6.425  1.00 85.98           H
ATOM   4758 3HD1 LEU A 312       9.503  -7.352  -4.930  1.00 85.98           H
ATOM   4759  CD2 LEU A 312      11.056  -6.268  -6.907  1.00 85.98           C
ATOM   4760 1HD2 LEU A 312      10.774  -6.903  -7.747  1.00 85.98           H
ATOM   4761 2HD2 LEU A 312      11.691  -5.457  -7.262  1.00 85.98           H
ATOM   4762 3HD2 LEU A 312      11.600  -6.860  -6.171  1.00 85.98           H
ATOM   4763  HN  LEU A 312       8.974  -2.530  -6.257  1.00 85.98           H
ATOM   4764  N   ASN A 313       8.159  -2.281  -9.075  1.00 81.66           N
ATOM   4765  CA  ASN A 313       7.394  -1.873 -10.241  1.00 81.66           C
ATOM   4766  C   ASN A 313       8.352  -1.376 -11.325  1.00 81.66           C
ATOM   4767  O   ASN A 313       8.328  -1.868 -12.452  1.00 81.66           O
ATOM   4768  HA  ASN A 313       6.842  -2.761 -10.547  1.00 81.66           H
ATOM   4769  CB  ASN A 313       6.435  -0.731  -9.898  1.00 81.66           C
ATOM   4770 1HB  ASN A 313       6.936  -0.012  -9.250  1.00 81.66           H
ATOM   4771 2HB  ASN A 313       6.156  -0.200 -10.808  1.00 81.66           H
ATOM   4772  CG  ASN A 313       5.178  -1.261  -9.204  1.00 81.66           C
ATOM   4773  OD1 ASN A 313       4.754  -2.387  -9.405  1.00 81.66           O
ATOM   4774  ND2 ASN A 313       4.607  -0.388  -8.379  1.00 81.66           N
ATOM   4775 1HD2 ASN A 313       5.006   0.521  -8.259  1.00 81.66           H
ATOM   4776 2HD2 ASN A 313       3.779  -0.641  -7.878  1.00 81.66           H
ATOM   4777  HN  ASN A 313       7.874  -1.860  -8.214  1.00 81.66           H
ATOM   4778  N   PRO A 314       9.208  -0.395 -11.007  1.00 83.18           N
ATOM   4779  CA  PRO A 314      10.110   0.174 -12.011  1.00 83.18           C
ATOM   4780  C   PRO A 314      10.925  -0.892 -12.725  1.00 83.18           C
ATOM   4781  O   PRO A 314      11.108  -0.830 -13.940  1.00 83.18           O
ATOM   4782  HA  PRO A 314       9.535   0.665 -12.796  1.00 83.18           H
ATOM   4783  CB  PRO A 314      10.999   1.122 -11.204  1.00 83.18           C
ATOM   4784 1HB  PRO A 314      11.907   0.627 -10.861  1.00 83.18           H
ATOM   4785 2HB  PRO A 314      11.311   1.982 -11.797  1.00 83.18           H
ATOM   4786  CG  PRO A 314      10.107   1.536 -10.039  1.00 83.18           C
ATOM   4787 1HG  PRO A 314      10.689   1.918  -9.201  1.00 83.18           H
ATOM   4788 2HG  PRO A 314       9.416   2.330 -10.321  1.00 83.18           H
ATOM   4789  CD  PRO A 314       9.384   0.245  -9.691  1.00 83.18           C
ATOM   4790 1HD  PRO A 314       9.971  -0.379  -9.018  1.00 83.18           H
ATOM   4791 2HD  PRO A 314       8.432   0.436  -9.195  1.00 83.18           H
ATOM   4792  N   VAL A 315      11.398  -1.853 -11.943  1.00 83.65           N
ATOM   4793  CA  VAL A 315      12.259  -2.895 -12.476  1.00 83.65           C
ATOM   4794  C   VAL A 315      11.473  -3.733 -13.486  1.00 83.65           C
ATOM   4795  O   VAL A 315      12.002  -4.108 -14.531  1.00 83.65           O
ATOM   4796  HA  VAL A 315      13.085  -2.407 -12.992  1.00 83.65           H
ATOM   4797  CB  VAL A 315      12.840  -3.728 -11.332  1.00 83.65           C
ATOM   4798  HB  VAL A 315      12.009  -4.173 -10.785  1.00 83.65           H
ATOM   4799  CG1 VAL A 315      13.711  -4.865 -11.869  1.00 83.65           C
ATOM   4800 1HG1 VAL A 315      13.109  -5.515 -12.504  1.00 83.65           H
ATOM   4801 2HG1 VAL A 315      14.533  -4.449 -12.452  1.00 83.65           H
ATOM   4802 3HG1 VAL A 315      14.112  -5.441 -11.035  1.00 83.65           H
ATOM   4803  CG2 VAL A 315      13.627  -2.848 -10.358  1.00 83.65           C
ATOM   4804 1HG2 VAL A 315      14.446  -2.362 -10.887  1.00 83.65           H
ATOM   4805 2HG2 VAL A 315      12.966  -2.091  -9.937  1.00 83.65           H
ATOM   4806 3HG2 VAL A 315      14.029  -3.466  -9.554  1.00 83.65           H
ATOM   4807  HN  VAL A 315      11.201  -1.925 -10.966  1.00 83.65           H
ATOM   4808  N   LEU A 316      10.223  -4.002 -13.139  1.00 82.50           N
ATOM   4809  CA  LEU A 316       9.372  -4.823 -13.983  1.00 82.50           C
ATOM   4810  C   LEU A 316       9.258  -4.179 -15.366  1.00 82.50           C
ATOM   4811  O   LEU A 316       9.305  -4.870 -16.382  1.00 82.50           O
ATOM   4812  HA  LEU A 316       9.858  -5.793 -14.092  1.00 82.50           H
ATOM   4813  CB  LEU A 316       8.022  -5.068 -13.306  1.00 82.50           C
ATOM   4814 1HB  LEU A 316       7.577  -4.102 -13.067  1.00 82.50           H
ATOM   4815 2HB  LEU A 316       7.361  -5.555 -14.023  1.00 82.50           H
ATOM   4816  CG  LEU A 316       8.055  -5.912 -12.030  1.00 82.50           C
ATOM   4817  HG  LEU A 316       8.728  -5.432 -11.320  1.00 82.50           H
ATOM   4818  CD1 LEU A 316       6.673  -5.970 -11.375  1.00 82.50           C
ATOM   4819 1HD1 LEU A 316       6.350  -4.961 -11.118  1.00 82.50           H
ATOM   4820 2HD1 LEU A 316       5.960  -6.414 -12.070  1.00 82.50           H
ATOM   4821 3HD1 LEU A 316       6.725  -6.576 -10.470  1.00 82.50           H
ATOM   4822  CD2 LEU A 316       8.615  -7.308 -12.310  1.00 82.50           C
ATOM   4823 1HD2 LEU A 316       7.987  -7.811 -13.046  1.00 82.50           H
ATOM   4824 2HD2 LEU A 316       9.630  -7.221 -12.698  1.00 82.50           H
ATOM   4825 3HD2 LEU A 316       8.627  -7.887 -11.386  1.00 82.50           H
ATOM   4826  HN  LEU A 316       9.792  -3.670 -12.300  1.00 82.50           H
ATOM   4827  N   TYR A 317       9.111  -2.862 -15.360  1.00 76.00           N
ATOM   4828  CA  TYR A 317       8.953  -2.121 -16.599  1.00 76.00           C
ATOM   4829  C   TYR A 317      10.197  -2.255 -17.480  1.00 76.00           C
ATOM   4830  O   TYR A 317      10.090  -2.340 -18.703  1.00 76.00           O
ATOM   4831  HA  TYR A 317       8.095  -2.533 -17.130  1.00 76.00           H
ATOM   4832  CB  TYR A 317       8.784  -0.655 -16.196  1.00 76.00           C
ATOM   4833 1HB  TYR A 317       9.684  -0.326 -15.675  1.00 76.00           H
ATOM   4834 2HB  TYR A 317       8.698  -0.048 -17.097  1.00 76.00           H
ATOM   4835  CG  TYR A 317       7.571  -0.391 -15.302  1.00 76.00           C
ATOM   4836  CD1 TYR A 317       6.489  -1.248 -15.337  1.00 76.00           C
ATOM   4837  HD1 TYR A 317       6.500  -2.112 -16.001  1.00 76.00           H
ATOM   4838  CD2 TYR A 317       7.558   0.703 -14.461  1.00 76.00           C
ATOM   4839  HD2 TYR A 317       8.412   1.380 -14.434  1.00 76.00           H
ATOM   4840  CE1 TYR A 317       5.347  -1.000 -14.496  1.00 76.00           C
ATOM   4841  HE1 TYR A 317       4.486  -1.669 -14.513  1.00 76.00           H
ATOM   4842  CE2 TYR A 317       6.416   0.951 -13.620  1.00 76.00           C
ATOM   4843  HE2 TYR A 317       6.392   1.812 -12.952  1.00 76.00           H
ATOM   4844  CZ  TYR A 317       5.367   0.087 -13.679  1.00 76.00           C
ATOM   4845  OH  TYR A 317       4.288   0.321 -12.885  1.00 76.00           O
ATOM   4846  HH  TYR A 317       4.414   1.176 -12.380  1.00 76.00           H
ATOM   4847  HN  TYR A 317       9.099  -2.305 -14.530  1.00 76.00           H
ATOM   4848  N   VAL A 318      11.348  -2.271 -16.825  1.00 76.80           N
ATOM   4849  CA  VAL A 318      12.614  -2.337 -17.537  1.00 76.80           C
ATOM   4850  C   VAL A 318      12.716  -3.680 -18.262  1.00 76.80           C
ATOM   4851  O   VAL A 318      13.042  -3.726 -19.447  1.00 76.80           O
ATOM   4852  HA  VAL A 318      12.617  -1.537 -18.277  1.00 76.80           H
ATOM   4853  CB  VAL A 318      13.772  -2.091 -16.568  1.00 76.80           C
ATOM   4854  HB  VAL A 318      13.669  -2.790 -15.738  1.00 76.80           H
ATOM   4855  CG1 VAL A 318      15.118  -2.360 -17.244  1.00 76.80           C
ATOM   4856 1HG1 VAL A 318      15.156  -3.396 -17.578  1.00 76.80           H
ATOM   4857 2HG1 VAL A 318      15.233  -1.697 -18.102  1.00 76.80           H
ATOM   4858 3HG1 VAL A 318      15.924  -2.177 -16.533  1.00 76.80           H
ATOM   4859  CG2 VAL A 318      13.718  -0.672 -15.998  1.00 76.80           C
ATOM   4860 1HG2 VAL A 318      13.785   0.049 -16.812  1.00 76.80           H
ATOM   4861 2HG2 VAL A 318      12.779  -0.531 -15.463  1.00 76.80           H
ATOM   4862 3HG2 VAL A 318      14.553  -0.524 -15.313  1.00 76.80           H
ATOM   4863  HN  VAL A 318      11.425  -2.239 -15.829  1.00 76.80           H
ATOM   4864  N   PHE A 319      12.431  -4.740 -17.521  1.00 74.62           N
ATOM   4865  CA  PHE A 319      12.660  -6.086 -18.019  1.00 74.62           C
ATOM   4866  C   PHE A 319      11.543  -6.515 -18.973  1.00 74.62           C
ATOM   4867  O   PHE A 319      11.796  -7.196 -19.965  1.00 74.62           O
ATOM   4868  HA  PHE A 319      13.609  -6.074 -18.556  1.00 74.62           H
ATOM   4869  CB  PHE A 319      12.665  -7.018 -16.806  1.00 74.62           C
ATOM   4870 1HB  PHE A 319      11.866  -6.719 -16.128  1.00 74.62           H
ATOM   4871 2HB  PHE A 319      12.439  -8.031 -17.138  1.00 74.62           H
ATOM   4872  CG  PHE A 319      13.988  -7.031 -16.037  1.00 74.62           C
ATOM   4873  CD1 PHE A 319      15.090  -7.603 -16.591  1.00 74.62           C
ATOM   4874  HD1 PHE A 319      15.032  -8.051 -17.583  1.00 74.62           H
ATOM   4875  CD2 PHE A 319      14.061  -6.472 -14.800  1.00 74.62           C
ATOM   4876  HD2 PHE A 319      13.177  -6.014 -14.356  1.00 74.62           H
ATOM   4877  CE1 PHE A 319      16.318  -7.616 -15.878  1.00 74.62           C
ATOM   4878  HE1 PHE A 319      17.202  -8.074 -16.322  1.00 74.62           H
ATOM   4879  CE2 PHE A 319      15.289  -6.485 -14.086  1.00 74.62           C
ATOM   4880  HE2 PHE A 319      15.347  -6.037 -13.094  1.00 74.62           H
ATOM   4881  CZ  PHE A 319      16.391  -7.057 -14.640  1.00 74.62           C
ATOM   4882  HZ  PHE A 319      17.333  -7.066 -14.093  1.00 74.62           H
ATOM   4883  HN  PHE A 319      12.051  -4.691 -16.597  1.00 74.62           H
ATOM   4884  N   VAL A 320      10.331  -6.098 -18.638  1.00 77.27           N
ATOM   4885  CA  VAL A 320       9.150  -6.614 -19.311  1.00 77.27           C
ATOM   4886  C   VAL A 320       8.738  -5.646 -20.422  1.00 77.27           C
ATOM   4887  O   VAL A 320       8.148  -6.056 -21.420  1.00 77.27           O
ATOM   4888  HA  VAL A 320       9.419  -7.570 -19.760  1.00 77.27           H
ATOM   4889  CB  VAL A 320       8.036  -6.865 -18.293  1.00 77.27           C
ATOM   4890  HB  VAL A 320       7.701  -5.898 -17.917  1.00 77.27           H
ATOM   4891  CG1 VAL A 320       6.838  -7.554 -18.950  1.00 77.27           C
ATOM   4892 1HG1 VAL A 320       6.447  -6.922 -19.747  1.00 77.27           H
ATOM   4893 2HG1 VAL A 320       7.154  -8.511 -19.366  1.00 77.27           H
ATOM   4894 3HG1 VAL A 320       6.061  -7.721 -18.204  1.00 77.27           H
ATOM   4895  CG2 VAL A 320       8.552  -7.677 -17.104  1.00 77.27           C
ATOM   4896 1HG2 VAL A 320       8.927  -8.638 -17.456  1.00 77.27           H
ATOM   4897 2HG2 VAL A 320       9.357  -7.131 -16.613  1.00 77.27           H
ATOM   4898 3HG2 VAL A 320       7.740  -7.841 -16.396  1.00 77.27           H
ATOM   4899  HN  VAL A 320      10.149  -5.423 -17.923  1.00 77.27           H
ATOM   4900  N   GLY A 321       9.065  -4.379 -20.210  1.00 78.83           N
ATOM   4901  CA  GLY A 321       8.579  -3.325 -21.085  1.00 78.83           C
ATOM   4902  C   GLY A 321       9.576  -3.045 -22.211  1.00 78.83           C
ATOM   4903  O   GLY A 321      10.547  -2.314 -22.019  1.00 78.83           O
ATOM   4904 1HA  GLY A 321       7.618  -3.614 -21.509  1.00 78.83           H
ATOM   4905 2HA  GLY A 321       8.413  -2.416 -20.507  1.00 78.83           H
ATOM   4906  HN  GLY A 321       9.649  -4.070 -19.460  1.00 78.83           H
ATOM   4907  N   GLU A 322       9.302  -3.640 -23.363  1.00 68.71           N
ATOM   4908  CA  GLU A 322      10.036  -3.306 -24.572  1.00 68.71           C
ATOM   4909  C   GLU A 322       9.914  -1.811 -24.871  1.00 68.71           C
ATOM   4910  O   GLU A 322      10.909  -1.149 -25.163  1.00 68.71           O
ATOM   4911  HA  GLU A 322      11.075  -3.557 -24.358  1.00 68.71           H
ATOM   4912  CB  GLU A 322       9.552  -4.144 -25.757  1.00 68.71           C
ATOM   4913 1HB  GLU A 322       8.462  -4.179 -25.761  1.00 68.71           H
ATOM   4914 2HB  GLU A 322       9.974  -3.751 -26.681  1.00 68.71           H
ATOM   4915  CG  GLU A 322      10.038  -5.590 -25.641  1.00 68.71           C
ATOM   4916 1HG  GLU A 322      11.122  -5.604 -25.524  1.00 68.71           H
ATOM   4917 2HG  GLU A 322       9.615  -6.050 -24.748  1.00 68.71           H
ATOM   4918  CD  GLU A 322       9.642  -6.402 -26.876  1.00 68.71           C
ATOM   4919  OE1 GLU A 322       9.905  -7.624 -26.860  1.00 68.71           O
ATOM   4920  OE2 GLU A 322       9.086  -5.782 -27.808  1.00 68.71           O
ATOM   4921  HN  GLU A 322       8.594  -4.337 -23.477  1.00 68.71           H
ATOM   4922  N   ARG A 323       8.685  -1.322 -24.788  1.00 65.84           N
ATOM   4923  CA  ARG A 323       8.411   0.070 -25.103  1.00 65.84           C
ATOM   4924  C   ARG A 323       9.161   0.991 -24.139  1.00 65.84           C
ATOM   4925  O   ARG A 323       9.770   1.973 -24.560  1.00 65.84           O
ATOM   4926  HA  ARG A 323       8.766   0.199 -26.126  1.00 65.84           H
ATOM   4927  CB  ARG A 323       6.912   0.368 -25.021  1.00 65.84           C
ATOM   4928 1HB  ARG A 323       6.367  -0.306 -25.681  1.00 65.84           H
ATOM   4929 2HB  ARG A 323       6.556   0.180 -24.008  1.00 65.84           H
ATOM   4930  CG  ARG A 323       6.620   1.819 -25.410  1.00 65.84           C
ATOM   4931 1HG  ARG A 323       7.140   2.493 -24.729  1.00 65.84           H
ATOM   4932 2HG  ARG A 323       7.005   2.016 -26.410  1.00 65.84           H
ATOM   4933  CD  ARG A 323       5.117   2.104 -25.371  1.00 65.84           C
ATOM   4934 1HD  ARG A 323       4.604   1.501 -26.120  1.00 65.84           H
ATOM   4935 2HD  ARG A 323       4.710   1.822 -24.400  1.00 65.84           H
ATOM   4936  NE  ARG A 323       4.869   3.541 -25.624  1.00 65.84           N
ATOM   4937  HE  ARG A 323       5.558   4.053 -26.137  1.00 65.84           H
ATOM   4938  CZ  ARG A 323       3.778   4.199 -25.209  1.00 65.84           C
ATOM   4939  NH1 ARG A 323       2.822   3.564 -24.517  1.00 65.84           N
ATOM   4940 1HH1 ARG A 323       2.920   2.591 -24.307  1.00 65.84           H
ATOM   4941 2HH1 ARG A 323       2.011   4.062 -24.211  1.00 65.84           H
ATOM   4942  NH2 ARG A 323       3.657   5.503 -25.495  1.00 65.84           N
ATOM   4943 1HH2 ARG A 323       2.849   6.009 -25.193  1.00 65.84           H
ATOM   4944 2HH2 ARG A 323       4.375   5.970 -26.012  1.00 65.84           H
ATOM   4945  HN  ARG A 323       7.887  -1.858 -24.512  1.00 65.84           H
ATOM   4946  N   PHE A 324       9.093   0.640 -22.863  1.00 80.24           N
ATOM   4947  CA  PHE A 324       9.698   1.461 -21.828  1.00 80.24           C
ATOM   4948  C   PHE A 324      11.223   1.467 -21.955  1.00 80.24           C
ATOM   4949  O   PHE A 324      11.859   2.508 -21.795  1.00 80.24           O
ATOM   4950  HA  PHE A 324       9.321   2.475 -21.957  1.00 80.24           H
ATOM   4951  CB  PHE A 324       9.313   0.841 -20.483  1.00 80.24           C
ATOM   4952 1HB  PHE A 324       8.232   0.708 -20.452  1.00 80.24           H
ATOM   4953 2HB  PHE A 324       9.758  -0.151 -20.411  1.00 80.24           H
ATOM   4954  CG  PHE A 324       9.746   1.668 -19.271  1.00 80.24           C
ATOM   4955  CD1 PHE A 324      10.915   1.384 -18.636  1.00 80.24           C
ATOM   4956  HD1 PHE A 324      11.544   0.567 -18.992  1.00 80.24           H
ATOM   4957  CD2 PHE A 324       8.962   2.686 -18.827  1.00 80.24           C
ATOM   4958  HD2 PHE A 324       8.025   2.914 -19.335  1.00 80.24           H
ATOM   4959  CE1 PHE A 324      11.316   2.151 -17.511  1.00 80.24           C
ATOM   4960  HE1 PHE A 324      12.253   1.923 -17.002  1.00 80.24           H
ATOM   4961  CE2 PHE A 324       9.363   3.453 -17.702  1.00 80.24           C
ATOM   4962  HE2 PHE A 324       8.735   4.270 -17.346  1.00 80.24           H
ATOM   4963  CZ  PHE A 324      10.532   3.169 -17.067  1.00 80.24           C
ATOM   4964  HZ  PHE A 324      10.840   3.758 -16.203  1.00 80.24           H
ATOM   4965  HN  PHE A 324       8.635  -0.186 -22.534  1.00 80.24           H
ATOM   4966  N   ARG A 325      11.766   0.293 -22.243  1.00 76.58           N
ATOM   4967  CA  ARG A 325      13.202   0.155 -22.417  1.00 76.58           C
ATOM   4968  C   ARG A 325      13.700   1.116 -23.498  1.00 76.58           C
ATOM   4969  O   ARG A 325      14.695   1.813 -23.304  1.00 76.58           O
ATOM   4970  HA  ARG A 325      13.626   0.405 -21.445  1.00 76.58           H
ATOM   4971  CB  ARG A 325      13.574  -1.277 -22.807  1.00 76.58           C
ATOM   4972 1HB  ARG A 325      12.795  -1.699 -23.441  1.00 76.58           H
ATOM   4973 2HB  ARG A 325      14.493  -1.271 -23.392  1.00 76.58           H
ATOM   4974  CG  ARG A 325      13.758  -2.153 -21.565  1.00 76.58           C
ATOM   4975 1HG  ARG A 325      14.447  -1.668 -20.874  1.00 76.58           H
ATOM   4976 2HG  ARG A 325      12.806  -2.258 -21.046  1.00 76.58           H
ATOM   4977  CD  ARG A 325      14.295  -3.535 -21.944  1.00 76.58           C
ATOM   4978 1HD  ARG A 325      14.966  -3.451 -22.798  1.00 76.58           H
ATOM   4979 2HD  ARG A 325      14.877  -3.946 -21.120  1.00 76.58           H
ATOM   4980  NE  ARG A 325      13.171  -4.441 -22.271  1.00 76.58           N
ATOM   4981  HE  ARG A 325      12.241  -4.094 -22.157  1.00 76.58           H
ATOM   4982  CZ  ARG A 325      13.324  -5.698 -22.711  1.00 76.58           C
ATOM   4983  NH1 ARG A 325      14.548  -6.214 -22.883  1.00 76.58           N
ATOM   4984 1HH1 ARG A 325      15.357  -5.661 -22.683  1.00 76.58           H
ATOM   4985 2HH1 ARG A 325      14.653  -7.153 -23.212  1.00 76.58           H
ATOM   4986  NH2 ARG A 325      12.234  -6.430 -22.977  1.00 76.58           N
ATOM   4987 1HH2 ARG A 325      12.330  -7.369 -23.306  1.00 76.58           H
ATOM   4988 2HH2 ARG A 325      11.323  -6.037 -22.846  1.00 76.58           H
ATOM   4989  HN  ARG A 325      11.243  -0.552 -22.356  1.00 76.58           H
ATOM   4990  N   ARG A 326      12.985   1.123 -24.614  1.00 69.36           N
ATOM   4991  CA  ARG A 326      13.360   1.966 -25.737  1.00 69.36           C
ATOM   4992  C   ARG A 326      13.282   3.442 -25.342  1.00 69.36           C
ATOM   4993  O   ARG A 326      14.197   4.213 -25.626  1.00 69.36           O
ATOM   4994  HA  ARG A 326      14.383   1.677 -25.973  1.00 69.36           H
ATOM   4995  CB  ARG A 326      12.447   1.718 -26.940  1.00 69.36           C
ATOM   4996 1HB  ARG A 326      11.410   1.666 -26.609  1.00 69.36           H
ATOM   4997 2HB  ARG A 326      12.518   2.556 -27.633  1.00 69.36           H
ATOM   4998  CG  ARG A 326      12.825   0.421 -27.657  1.00 69.36           C
ATOM   4999 1HG  ARG A 326      13.824   0.515 -28.083  1.00 69.36           H
ATOM   5000 2HG  ARG A 326      12.860  -0.399 -26.939  1.00 69.36           H
ATOM   5001  CD  ARG A 326      11.821   0.094 -28.764  1.00 69.36           C
ATOM   5002 1HD  ARG A 326      10.856  -0.160 -28.328  1.00 69.36           H
ATOM   5003 2HD  ARG A 326      11.666   0.969 -29.395  1.00 69.36           H
ATOM   5004  NE  ARG A 326      12.319  -1.036 -29.581  1.00 69.36           N
ATOM   5005  HE  ARG A 326      12.947  -1.684 -29.151  1.00 69.36           H
ATOM   5006  CZ  ARG A 326      11.981  -1.243 -30.861  1.00 69.36           C
ATOM   5007  NH1 ARG A 326      11.144  -0.406 -31.488  1.00 69.36           N
ATOM   5008 1HH1 ARG A 326      10.766   0.381 -31.000  1.00 69.36           H
ATOM   5009 2HH1 ARG A 326      10.896  -0.568 -32.443  1.00 69.36           H
ATOM   5010  NH2 ARG A 326      12.493  -2.301 -31.505  1.00 69.36           N
ATOM   5011 1HH2 ARG A 326      12.251  -2.470 -32.460  1.00 69.36           H
ATOM   5012 2HH2 ARG A 326      13.118  -2.921 -31.030  1.00 69.36           H
ATOM   5013  HN  ARG A 326      12.166   0.568 -24.757  1.00 69.36           H
ATOM   5014  N   ASP A 327      12.180   3.791 -24.693  1.00 80.10           N
ATOM   5015  CA  ASP A 327      11.923   5.178 -24.348  1.00 80.10           C
ATOM   5016  C   ASP A 327      12.925   5.629 -23.283  1.00 80.10           C
ATOM   5017  O   ASP A 327      13.314   6.795 -23.246  1.00 80.10           O
ATOM   5018  HA  ASP A 327      12.030   5.730 -25.282  1.00 80.10           H
ATOM   5019  CB  ASP A 327      10.515   5.351 -23.775  1.00 80.10           C
ATOM   5020 1HB  ASP A 327      10.343   4.611 -22.993  1.00 80.10           H
ATOM   5021 2HB  ASP A 327      10.425   6.333 -23.310  1.00 80.10           H
ATOM   5022  CG  ASP A 327       9.455   5.200 -24.868  1.00 80.10           C
ATOM   5023  OD1 ASP A 327       9.850   5.258 -26.053  1.00 80.10           O
ATOM   5024  OD2 ASP A 327       8.274   5.030 -24.495  1.00 80.10           O
ATOM   5025  HN  ASP A 327      11.473   3.145 -24.405  1.00 80.10           H
ATOM   5026  N   LEU A 328      13.314   4.681 -22.444  1.00 82.14           N
ATOM   5027  CA  LEU A 328      14.301   4.954 -21.413  1.00 82.14           C
ATOM   5028  C   LEU A 328      15.627   5.340 -22.072  1.00 82.14           C
ATOM   5029  O   LEU A 328      16.177   6.404 -21.790  1.00 82.14           O
ATOM   5030  HA  LEU A 328      13.943   5.804 -20.834  1.00 82.14           H
ATOM   5031  CB  LEU A 328      14.415   3.768 -20.453  1.00 82.14           C
ATOM   5032 1HB  LEU A 328      13.462   3.652 -19.936  1.00 82.14           H
ATOM   5033 2HB  LEU A 328      14.571   2.863 -21.041  1.00 82.14           H
ATOM   5034  CG  LEU A 328      15.525   3.858 -19.403  1.00 82.14           C
ATOM   5035  HG  LEU A 328      16.476   3.976 -19.922  1.00 82.14           H
ATOM   5036  CD1 LEU A 328      15.339   5.089 -18.514  1.00 82.14           C
ATOM   5037 1HD1 LEU A 328      15.365   5.989 -19.129  1.00 82.14           H
ATOM   5038 2HD1 LEU A 328      14.378   5.027 -18.002  1.00 82.14           H
ATOM   5039 3HD1 LEU A 328      16.141   5.129 -17.777  1.00 82.14           H
ATOM   5040  CD2 LEU A 328      15.612   2.568 -18.585  1.00 82.14           C
ATOM   5041 1HD2 LEU A 328      14.664   2.395 -18.077  1.00 82.14           H
ATOM   5042 2HD2 LEU A 328      15.827   1.731 -19.250  1.00 82.14           H
ATOM   5043 3HD2 LEU A 328      16.409   2.660 -17.847  1.00 82.14           H
ATOM   5044  HN  LEU A 328      12.968   3.743 -22.460  1.00 82.14           H
ATOM   5045  N   VAL A 329      16.101   4.456 -22.937  1.00 82.15           N
ATOM   5046  CA  VAL A 329      17.397   4.645 -23.566  1.00 82.15           C
ATOM   5047  C   VAL A 329      17.383   5.945 -24.373  1.00 82.15           C
ATOM   5048  O   VAL A 329      18.379   6.664 -24.417  1.00 82.15           O
ATOM   5049  HA  VAL A 329      18.139   4.734 -22.772  1.00 82.15           H
ATOM   5050  CB  VAL A 329      17.753   3.420 -24.411  1.00 82.15           C
ATOM   5051  HB  VAL A 329      16.941   3.255 -25.119  1.00 82.15           H
ATOM   5052  CG1 VAL A 329      19.034   3.660 -25.213  1.00 82.15           C
ATOM   5053 1HG1 VAL A 329      18.893   4.514 -25.876  1.00 82.15           H
ATOM   5054 2HG1 VAL A 329      19.858   3.864 -24.529  1.00 82.15           H
ATOM   5055 3HG1 VAL A 329      19.263   2.774 -25.804  1.00 82.15           H
ATOM   5056  CG2 VAL A 329      17.878   2.170 -23.538  1.00 82.15           C
ATOM   5057 1HG2 VAL A 329      18.662   2.321 -22.796  1.00 82.15           H
ATOM   5058 2HG2 VAL A 329      16.931   1.983 -23.033  1.00 82.15           H
ATOM   5059 3HG2 VAL A 329      18.131   1.314 -24.164  1.00 82.15           H
ATOM   5060  HN  VAL A 329      15.618   3.624 -23.208  1.00 82.15           H
ATOM   5061  N   LYS A 330      16.241   6.206 -24.992  1.00 75.75           N
ATOM   5062  CA  LYS A 330      16.076   7.417 -25.778  1.00 75.75           C
ATOM   5063  C   LYS A 330      16.240   8.636 -24.868  1.00 75.75           C
[truncated: 117,162 more chars]
