# Supplementary material for: Noncanonical roles of chemokine regions in CCR9 activation revealed by structural modeling and mutational mapping
Source: Nat Commun. 2025 Aug 18;16:7695. doi: 10.1038/s41467-025-62321-9 (PMC12361432; doi:10.1038/s41467-025-62321-9)
Supplement: Supplementary file 5 — Supplementary Data 3 [file 41467_2025_62321_MOESM5_ESM.zip › CCR9_CCL25_11_rnk1.pdb]

ATOM      1  N   GLU A  20      -5.631  -6.160  58.271  1.00 49.49           N
ATOM      2  CA  GLU A  20      -5.515  -7.088  57.158  1.00 49.49           C
ATOM      3  C   GLU A  20      -5.965  -8.487  57.584  1.00 49.49           C
ATOM      4  O   GLU A  20      -5.162  -9.277  58.077  1.00 49.49           O
ATOM      5  HA  GLU A  20      -6.185  -6.702  56.389  1.00 49.49           H
ATOM      6  CB  GLU A  20      -4.086  -7.113  56.611  1.00 49.49           C
ATOM      7 1HB  GLU A  20      -3.382  -6.892  57.413  1.00 49.49           H
ATOM      8 2HB  GLU A  20      -3.897  -8.070  56.124  1.00 49.49           H
ATOM      9  CG  GLU A  20      -3.889  -6.038  55.542  1.00 49.49           C
ATOM     10 1HG  GLU A  20      -4.785  -5.964  54.925  1.00 49.49           H
ATOM     11 2HG  GLU A  20      -3.750  -5.067  56.018  1.00 49.49           H
ATOM     12  CD  GLU A  20      -2.680  -6.357  54.659  1.00 49.49           C
ATOM     13  OE1 GLU A  20      -2.686  -5.892  53.499  1.00 49.49           O
ATOM     14  OE2 GLU A  20      -1.778  -7.059  55.165  1.00 49.49           O
ATOM     15  HN  GLU A  20      -6.001  -6.554  59.112  1.00 49.49           H
ATOM     16  N   SER A  21      -7.247  -8.750  57.378  1.00 56.60           N
ATOM     17  CA  SER A  21      -7.791 -10.071  57.642  1.00 56.60           C
ATOM     18  C   SER A  21      -7.010 -11.126  56.856  1.00 56.60           C
ATOM     19  O   SER A  21      -6.620 -10.891  55.713  1.00 56.60           O
ATOM     20  HA  SER A  21      -7.670 -10.224  58.714  1.00 56.60           H
ATOM     21  CB  SER A  21      -9.277 -10.136  57.283  1.00 56.60           C
ATOM     22 1HB  SER A  21      -9.667 -11.124  57.528  1.00 56.60           H
ATOM     23 2HB  SER A  21      -9.828  -9.417  57.890  1.00 56.60           H
ATOM     24  OG  SER A  21      -9.506  -9.865  55.903  1.00 56.60           O
ATOM     25  HG  SER A  21      -9.764 -10.707  55.428  1.00 56.60           H
ATOM     26  HN  SER A  21      -7.908  -8.081  57.038  1.00 56.60           H
ATOM     27  N   THR A  22      -6.803 -12.265  57.501  1.00 57.63           N
ATOM     28  CA  THR A  22      -6.080 -13.358  56.874  1.00 57.63           C
ATOM     29  C   THR A  22      -6.662 -13.660  55.492  1.00 57.63           C
ATOM     30  O   THR A  22      -5.939 -14.076  54.588  1.00 57.63           O
ATOM     31  HA  THR A  22      -5.046 -13.046  56.725  1.00 57.63           H
ATOM     32  CB  THR A  22      -6.119 -14.557  57.825  1.00 57.63           C
ATOM     33  HB  THR A  22      -6.046 -15.494  57.273  1.00 57.63           H
ATOM     34  OG1 THR A  22      -7.321 -14.372  58.568  1.00 57.63           O
ATOM     35  HG1 THR A  22      -8.107 -14.668  58.026  1.00 57.63           H
ATOM     36  CG2 THR A  22      -5.015 -14.501  58.883  1.00 57.63           C
ATOM     37 1HG2 THR A  22      -5.128 -13.596  59.479  1.00 57.63           H
ATOM     38 2HG2 THR A  22      -4.041 -14.494  58.392  1.00 57.63           H
ATOM     39 3HG2 THR A  22      -5.088 -15.375  59.530  1.00 57.63           H
ATOM     40  HN  THR A  22      -7.119 -12.446  58.432  1.00 57.63           H
ATOM     41  N   SER A  23      -7.962 -13.438  55.371  1.00 60.91           N
ATOM     42  CA  SER A  23      -8.643 -13.650  54.105  1.00 60.91           C
ATOM     43  C   SER A  23      -8.049 -12.737  53.032  1.00 60.91           C
ATOM     44  O   SER A  23      -7.843 -13.161  51.895  1.00 60.91           O
ATOM     45  HA  SER A  23      -8.470 -14.697  53.856  1.00 60.91           H
ATOM     46  CB  SER A  23     -10.147 -13.401  54.240  1.00 60.91           C
ATOM     47 1HB  SER A  23     -10.647 -13.690  53.316  1.00 60.91           H
ATOM     48 2HB  SER A  23     -10.550 -14.035  55.031  1.00 60.91           H
ATOM     49  OG  SER A  23     -10.438 -12.037  54.531  1.00 60.91           O
ATOM     50  HG  SER A  23     -11.420 -11.871  54.442  1.00 60.91           H
ATOM     51  HN  SER A  23      -8.547 -13.120  56.118  1.00 60.91           H
ATOM     52  N   SER A  24      -7.789 -11.500  53.430  1.00 66.36           N
ATOM     53  CA  SER A  24      -7.316 -10.496  52.492  1.00 66.36           C
ATOM     54  C   SER A  24      -5.937 -10.887  51.958  1.00 66.36           C
ATOM     55  O   SER A  24      -5.611 -10.607  50.805  1.00 66.36           O
ATOM     56  HA  SER A  24      -8.050 -10.486  51.686  1.00 66.36           H
ATOM     57  CB  SER A  24      -7.260  -9.114  53.147  1.00 66.36           C
ATOM     58 1HB  SER A  24      -7.290  -8.346  52.374  1.00 66.36           H
ATOM     59 2HB  SER A  24      -8.142  -8.973  53.771  1.00 66.36           H
ATOM     60  OG  SER A  24      -6.087  -8.946  53.938  1.00 66.36           O
ATOM     61  HG  SER A  24      -6.108  -9.570  54.718  1.00 66.36           H
ATOM     62  HN  SER A  24      -7.896 -11.182  54.372  1.00 66.36           H
ATOM     63  N   MET A  25      -5.162 -11.527  52.822  1.00 62.67           N
ATOM     64  CA  MET A  25      -3.811 -11.924  52.464  1.00 62.67           C
ATOM     65  C   MET A  25      -3.819 -13.204  51.627  1.00 62.67           C
ATOM     66  O   MET A  25      -3.009 -13.357  50.713  1.00 62.67           O
ATOM     67  HA  MET A  25      -3.409 -11.099  51.876  1.00 62.67           H
ATOM     68  CB  MET A  25      -2.992 -12.151  53.737  1.00 62.67           C
ATOM     69 1HB  MET A  25      -3.255 -11.400  54.482  1.00 62.67           H
ATOM     70 2HB  MET A  25      -3.239 -13.123  54.163  1.00 62.67           H
ATOM     71  CG  MET A  25      -1.492 -12.083  53.443  1.00 62.67           C
ATOM     72 1HG  MET A  25      -1.149 -13.035  53.039  1.00 62.67           H
ATOM     73 2HG  MET A  25      -1.296 -11.325  52.684  1.00 62.67           H
ATOM     74  SD  MET A  25      -0.595 -11.696  54.936  1.00 62.67           S
ATOM     75  CE  MET A  25       1.078 -11.755  54.317  1.00 62.67           C
ATOM     76 1HE  MET A  25       1.284 -12.749  53.921  1.00 62.67           H
ATOM     77 2HE  MET A  25       1.199 -11.017  53.524  1.00 62.67           H
ATOM     78 3HE  MET A  25       1.774 -11.535  55.127  1.00 62.67           H
ATOM     79  HN  MET A  25      -5.444 -11.774  53.749  1.00 62.67           H
ATOM     80  N   GLU A  26      -4.742 -14.091  51.967  1.00 56.59           N
ATOM     81  CA  GLU A  26      -4.940 -15.302  51.190  1.00 56.59           C
ATOM     82  C   GLU A  26      -5.396 -14.954  49.772  1.00 56.59           C
ATOM     83  O   GLU A  26      -4.935 -15.554  48.802  1.00 56.59           O
ATOM     84  HA  GLU A  26      -3.964 -15.787  51.156  1.00 56.59           H
ATOM     85  CB  GLU A  26      -5.940 -16.236  51.874  1.00 56.59           C
ATOM     86 1HB  GLU A  26      -6.761 -15.653  52.291  1.00 56.59           H
ATOM     87 2HB  GLU A  26      -6.268 -17.001  51.171  1.00 56.59           H
ATOM     88  CG  GLU A  26      -5.287 -16.976  53.043  1.00 56.59           C
ATOM     89 1HG  GLU A  26      -4.431 -17.547  52.684  1.00 56.59           H
ATOM     90 2HG  GLU A  26      -4.910 -16.256  53.769  1.00 56.59           H
ATOM     91  CD  GLU A  26      -6.285 -17.917  53.721  1.00 56.59           C
ATOM     92  OE1 GLU A  26      -5.811 -18.843  54.415  1.00 56.59           O
ATOM     93  OE2 GLU A  26      -7.499 -17.690  53.532  1.00 56.59           O
ATOM     94  HN  GLU A  26      -5.348 -13.992  52.757  1.00 56.59           H
ATOM     95  N   ASP A  27      -6.297 -13.985  49.695  1.00 64.20           N
ATOM     96  CA  ASP A  27      -6.849 -13.575  48.415  1.00 64.20           C
ATOM     97  C   ASP A  27      -5.711 -13.126  47.495  1.00 64.20           C
ATOM     98  O   ASP A  27      -5.723 -13.417  46.300  1.00 64.20           O
ATOM     99  HA  ASP A  27      -7.371 -14.453  48.034  1.00 64.20           H
ATOM    100  CB  ASP A  27      -7.814 -12.400  48.582  1.00 64.20           C
ATOM    101 1HB  ASP A  27      -7.377 -11.658  49.251  1.00 64.20           H
ATOM    102 2HB  ASP A  27      -7.967 -11.911  47.620  1.00 64.20           H
ATOM    103  CG  ASP A  27      -9.158 -12.870  49.141  1.00 64.20           C
ATOM    104  OD1 ASP A  27      -9.446 -14.077  48.989  1.00 64.20           O
ATOM    105  OD2 ASP A  27      -9.869 -12.011  49.708  1.00 64.20           O
ATOM    106  HN  ASP A  27      -6.650 -13.486  50.487  1.00 64.20           H
ATOM    107  N   TYR A  28      -4.756 -12.425  48.088  1.00 63.13           N
ATOM    108  CA  TYR A  28      -3.627 -11.910  47.331  1.00 63.13           C
ATOM    109  C   TYR A  28      -2.682 -13.041  46.920  1.00 63.13           C
ATOM    110  O   TYR A  28      -2.137 -13.029  45.817  1.00 63.13           O
ATOM    111  HA  TYR A  28      -4.015 -11.427  46.435  1.00 63.13           H
ATOM    112  CB  TYR A  28      -2.886 -10.960  48.274  1.00 63.13           C
ATOM    113 1HB  TYR A  28      -3.577 -10.187  48.611  1.00 63.13           H
ATOM    114 2HB  TYR A  28      -2.572 -11.513  49.159  1.00 63.13           H
ATOM    115  CG  TYR A  28      -1.662 -10.291  47.647  1.00 63.13           C
ATOM    116  CD1 TYR A  28      -0.405 -10.823  47.850  1.00 63.13           C
ATOM    117  HD1 TYR A  28      -0.285 -11.720  48.457  1.00 63.13           H
ATOM    118  CD2 TYR A  28      -1.814  -9.155  46.878  1.00 63.13           C
ATOM    119  HD2 TYR A  28      -2.807  -8.734  46.717  1.00 63.13           H
ATOM    120  CE1 TYR A  28       0.748 -10.194  47.259  1.00 63.13           C
ATOM    121  HE1 TYR A  28       1.746 -10.604  47.412  1.00 63.13           H
ATOM    122  CE2 TYR A  28      -0.661  -8.525  46.287  1.00 63.13           C
ATOM    123  HE2 TYR A  28      -0.767  -7.628  45.678  1.00 63.13           H
ATOM    124  CZ  TYR A  28       0.563  -9.076  46.507  1.00 63.13           C
ATOM    125  OH  TYR A  28       1.651  -8.481  45.950  1.00 63.13           O
ATOM    126  HH  TYR A  28       1.389  -7.612  45.531  1.00 63.13           H
ATOM    127  HN  TYR A  28      -4.745 -12.208  49.064  1.00 63.13           H
ATOM    128  N   VAL A  29      -2.516 -13.991  47.829  1.00 63.78           N
ATOM    129  CA  VAL A  29      -1.578 -15.079  47.611  1.00 63.78           C
ATOM    130  C   VAL A  29      -2.151 -16.039  46.567  1.00 63.78           C
ATOM    131  O   VAL A  29      -1.417 -16.559  45.728  1.00 63.78           O
ATOM    132  HA  VAL A  29      -0.656 -14.647  47.222  1.00 63.78           H
ATOM    133  CB  VAL A  29      -1.255 -15.765  48.940  1.00 63.78           C
ATOM    134  HB  VAL A  29      -2.199 -16.030  49.418  1.00 63.78           H
ATOM    135  CG1 VAL A  29      -0.465 -17.056  48.713  1.00 63.78           C
ATOM    136 1HG1 VAL A  29      -1.054 -17.739  48.101  1.00 63.78           H
ATOM    137 2HG1 VAL A  29       0.470 -16.824  48.203  1.00 63.78           H
ATOM    138 3HG1 VAL A  29      -0.249 -17.523  49.674  1.00 63.78           H
ATOM    139  CG2 VAL A  29      -0.503 -14.819  49.877  1.00 63.78           C
ATOM    140 1HG2 VAL A  29       0.431 -14.510  49.408  1.00 63.78           H
ATOM    141 2HG2 VAL A  29      -1.117 -13.941  50.077  1.00 63.78           H
ATOM    142 3HG2 VAL A  29      -0.286 -15.332  50.814  1.00 63.78           H
ATOM    143  HN  VAL A  29      -3.008 -14.024  48.699  1.00 63.78           H
ATOM    144  N   ASN A  30      -3.457 -16.245  46.652  1.00 58.55           N
ATOM    145  CA  ASN A  30      -4.118 -17.218  45.800  1.00 58.55           C
ATOM    146  C   ASN A  30      -4.440 -16.573  44.450  1.00 58.55           C
ATOM    147  O   ASN A  30      -4.867 -17.254  43.519  1.00 58.55           O
ATOM    148  HA  ASN A  30      -3.414 -18.045  45.709  1.00 58.55           H
ATOM    149  CB  ASN A  30      -5.433 -17.692  46.422  1.00 58.55           C
ATOM    150 1HB  ASN A  30      -6.033 -16.831  46.714  1.00 58.55           H
ATOM    151 2HB  ASN A  30      -6.011 -18.247  45.683  1.00 58.55           H
ATOM    152  CG  ASN A  30      -5.174 -18.577  47.644  1.00 58.55           C
ATOM    153  OD1 ASN A  30      -4.138 -19.207  47.777  1.00 58.55           O
ATOM    154  ND2 ASN A  30      -6.170 -18.588  48.525  1.00 58.55           N
ATOM    155 1HD2 ASN A  30      -6.994 -18.048  48.355  1.00 58.55           H
ATOM    156 2HD2 ASN A  30      -6.094 -19.137  49.357  1.00 58.55           H
ATOM    157  HN  ASN A  30      -4.059 -15.761  47.287  1.00 58.55           H
ATOM    158  N   PHE A  31      -4.224 -15.268  44.388  1.00 65.68           N
ATOM    159  CA  PHE A  31      -4.450 -14.530  43.156  1.00 65.68           C
ATOM    160  C   PHE A  31      -3.508 -15.009  42.050  1.00 65.68           C
ATOM    161  O   PHE A  31      -2.289 -14.985  42.213  1.00 65.68           O
ATOM    162  HA  PHE A  31      -5.482 -14.710  42.856  1.00 65.68           H
ATOM    163  CB  PHE A  31      -4.157 -13.058  43.457  1.00 65.68           C
ATOM    164 1HB  PHE A  31      -4.707 -12.764  44.350  1.00 65.68           H
ATOM    165 2HB  PHE A  31      -3.097 -12.948  43.685  1.00 65.68           H
ATOM    166  CG  PHE A  31      -4.520 -12.106  42.315  1.00 65.68           C
ATOM    167  CD1 PHE A  31      -3.553 -11.659  41.469  1.00 65.68           C
ATOM    168  HD1 PHE A  31      -2.520 -11.979  41.604  1.00 65.68           H
ATOM    169  CD2 PHE A  31      -5.809 -11.707  42.147  1.00 65.68           C
ATOM    170  HD2 PHE A  31      -6.584 -12.065  42.825  1.00 65.68           H
ATOM    171  CE1 PHE A  31      -3.890 -10.775  40.410  1.00 65.68           C
ATOM    172  HE1 PHE A  31      -3.116 -10.417  39.732  1.00 65.68           H
ATOM    173  CE2 PHE A  31      -6.146 -10.823  41.088  1.00 65.68           C
ATOM    174  HE2 PHE A  31      -7.179 -10.503  40.953  1.00 65.68           H
ATOM    175  CZ  PHE A  31      -5.179 -10.376  40.242  1.00 65.68           C
ATOM    176  HZ  PHE A  31      -5.438  -9.698  39.429  1.00 65.68           H
ATOM    177  HN  PHE A  31      -3.901 -14.717  45.157  1.00 65.68           H
ATOM    178  N   ASN A  32      -4.109 -15.433  40.948  1.00 58.83           N
ATOM    179  CA  ASN A  32      -3.340 -15.909  39.811  1.00 58.83           C
ATOM    180  C   ASN A  32      -2.812 -14.710  39.021  1.00 58.83           C
ATOM    181  O   ASN A  32      -3.534 -14.127  38.213  1.00 58.83           O
ATOM    182  HA  ASN A  32      -2.538 -16.511  40.239  1.00 58.83           H
ATOM    183  CB  ASN A  32      -4.206 -16.749  38.871  1.00 58.83           C
ATOM    184 1HB  ASN A  32      -4.782 -17.472  39.451  1.00 58.83           H
ATOM    185 2HB  ASN A  32      -4.923 -16.107  38.360  1.00 58.83           H
ATOM    186  CG  ASN A  32      -3.346 -17.484  37.841  1.00 58.83           C
ATOM    187  OD1 ASN A  32      -2.134 -17.349  37.798  1.00 58.83           O
ATOM    188  ND2 ASN A  32      -4.038 -18.265  37.017  1.00 58.83           N
ATOM    189 1HD2 ASN A  32      -5.031 -18.331  37.107  1.00 58.83           H
ATOM    190 2HD2 ASN A  32      -3.564 -18.788  36.308  1.00 58.83           H
ATOM    191  HN  ASN A  32      -5.102 -15.456  40.825  1.00 58.83           H
ATOM    192  N   PHE A  33      -1.556 -14.376  39.281  1.00 61.65           N
ATOM    193  CA  PHE A  33      -0.896 -13.313  38.543  1.00 61.65           C
ATOM    194  C   PHE A  33      -0.437 -13.803  37.168  1.00 61.65           C
ATOM    195  O   PHE A  33       0.749 -13.742  36.847  1.00 61.65           O
ATOM    196  HA  PHE A  33      -1.620 -12.509  38.416  1.00 61.65           H
ATOM    197  CB  PHE A  33       0.330 -12.897  39.358  1.00 61.65           C
ATOM    198 1HB  PHE A  33       0.919 -13.785  39.589  1.00 61.65           H
ATOM    199 2HB  PHE A  33       0.958 -12.249  38.746  1.00 61.65           H
ATOM    200  CG  PHE A  33      -0.007 -12.173  40.663  1.00 61.65           C
ATOM    201  CD1 PHE A  33      -0.254 -10.835  40.653  1.00 61.65           C
ATOM    202  HD1 PHE A  33      -0.213 -10.280  39.717  1.00 61.65           H
ATOM    203  CD2 PHE A  33      -0.059 -12.866  41.832  1.00 61.65           C
ATOM    204  HD2 PHE A  33       0.140 -13.937  41.839  1.00 61.65           H
ATOM    205  CE1 PHE A  33      -0.567 -10.163  41.864  1.00 61.65           C
ATOM    206  HE1 PHE A  33      -0.766  -9.091  41.857  1.00 61.65           H
ATOM    207  CE2 PHE A  33      -0.372 -12.193  43.043  1.00 61.65           C
ATOM    208  HE2 PHE A  33      -0.413 -12.749  43.979  1.00 61.65           H
ATOM    209  CZ  PHE A  33      -0.619 -10.856  43.033  1.00 61.65           C
ATOM    210  HZ  PHE A  33      -0.859 -10.340  43.963  1.00 61.65           H
ATOM    211  HN  PHE A  33      -0.993 -14.818  39.979  1.00 61.65           H
ATOM    212  N   THR A  34      -1.400 -14.279  36.393  1.00 62.09           N
ATOM    213  CA  THR A  34      -1.189 -14.468  34.967  1.00 62.09           C
ATOM    214  C   THR A  34      -0.723 -13.163  34.320  1.00 62.09           C
ATOM    215  O   THR A  34      -1.370 -12.127  34.466  1.00 62.09           O
ATOM    216  HA  THR A  34      -0.389 -15.196  34.832  1.00 62.09           H
ATOM    217  CB  THR A  34      -2.485 -15.015  34.366  1.00 62.09           C
ATOM    218  HB  THR A  34      -3.238 -14.231  34.285  1.00 62.09           H
ATOM    219  OG1 THR A  34      -2.826 -16.110  35.213  1.00 62.09           O
ATOM    220  HG1 THR A  34      -2.042 -16.723  35.312  1.00 62.09           H
ATOM    221  CG2 THR A  34      -2.269 -15.659  32.995  1.00 62.09           C
ATOM    222 1HG2 THR A  34      -1.566 -16.487  33.089  1.00 62.09           H
ATOM    223 2HG2 THR A  34      -1.866 -14.918  32.305  1.00 62.09           H
ATOM    224 3HG2 THR A  34      -3.220 -16.031  32.614  1.00 62.09           H
ATOM    225  HN  THR A  34      -2.309 -14.533  36.723  1.00 62.09           H
ATOM    226  N   ASP A  35       0.397 -13.255  33.617  1.00 67.10           N
ATOM    227  CA  ASP A  35       1.010 -12.077  33.029  1.00 67.10           C
ATOM    228  C   ASP A  35       0.319 -11.757  31.702  1.00 67.10           C
ATOM    229  O   ASP A  35       0.744 -12.226  30.647  1.00 67.10           O
ATOM    230  HA  ASP A  35       0.880 -11.286  33.768  1.00 67.10           H
ATOM    231  CB  ASP A  35       2.495 -12.313  32.744  1.00 67.10           C
ATOM    232 1HB  ASP A  35       2.928 -12.927  33.534  1.00 67.10           H
ATOM    233 2HB  ASP A  35       2.607 -12.867  31.812  1.00 67.10           H
ATOM    234  CG  ASP A  35       3.252 -10.987  32.648  1.00 67.10           C
ATOM    235  OD1 ASP A  35       2.584  -9.940  32.792  1.00 67.10           O
ATOM    236  OD2 ASP A  35       4.482 -11.050  32.434  1.00 67.10           O
ATOM    237  HN  ASP A  35       0.882 -14.113  33.449  1.00 67.10           H
ATOM    238  N   PHE A  36      -0.735 -10.960  31.797  1.00 81.22           N
ATOM    239  CA  PHE A  36      -1.441 -10.508  30.611  1.00 81.22           C
ATOM    240  C   PHE A  36      -0.762  -9.280  30.002  1.00 81.22           C
ATOM    241  O   PHE A  36      -1.122  -8.845  28.909  1.00 81.22           O
ATOM    242  HA  PHE A  36      -1.421 -11.326  29.891  1.00 81.22           H
ATOM    243  CB  PHE A  36      -2.857 -10.128  31.050  1.00 81.22           C
ATOM    244 1HB  PHE A  36      -2.792  -9.448  31.900  1.00 81.22           H
ATOM    245 2HB  PHE A  36      -3.343  -9.583  30.242  1.00 81.22           H
ATOM    246  CG  PHE A  36      -3.730 -11.323  31.438  1.00 81.22           C
ATOM    247  CD1 PHE A  36      -3.728 -12.444  30.668  1.00 81.22           C
ATOM    248  HD1 PHE A  36      -3.104 -12.492  29.775  1.00 81.22           H
ATOM    249  CD2 PHE A  36      -4.508 -11.264  32.551  1.00 81.22           C
ATOM    250  HD2 PHE A  36      -4.510 -10.366  33.168  1.00 81.22           H
ATOM    251  CE1 PHE A  36      -4.538 -13.554  31.027  1.00 81.22           C
ATOM    252  HE1 PHE A  36      -4.537 -14.452  30.411  1.00 81.22           H
ATOM    253  CE2 PHE A  36      -5.319 -12.373  32.911  1.00 81.22           C
ATOM    254  HE2 PHE A  36      -5.942 -12.326  33.804  1.00 81.22           H
ATOM    255  CZ  PHE A  36      -5.317 -13.495  32.141  1.00 81.22           C
ATOM    256  HZ  PHE A  36      -5.939 -14.346  32.417  1.00 81.22           H
ATOM    257  HN  PHE A  36      -1.105 -10.624  32.663  1.00 81.22           H
ATOM    258  N   TYR A  37       0.208  -8.755  30.736  1.00 85.92           N
ATOM    259  CA  TYR A  37       1.001  -7.642  30.243  1.00 85.92           C
ATOM    260  C   TYR A  37       2.194  -8.139  29.425  1.00 85.92           C
ATOM    261  O   TYR A  37       3.141  -8.698  29.977  1.00 85.92           O
ATOM    262  HA  TYR A  37       0.363  -7.030  29.606  1.00 85.92           H
ATOM    263  CB  TYR A  37       1.519  -6.911  31.484  1.00 85.92           C
ATOM    264 1HB  TYR A  37       0.677  -6.689  32.140  1.00 85.92           H
ATOM    265 2HB  TYR A  37       2.185  -7.575  32.033  1.00 85.92           H
ATOM    266  CG  TYR A  37       2.262  -5.610  31.174  1.00 85.92           C
ATOM    267  CD1 TYR A  37       3.641  -5.598  31.126  1.00 85.92           C
ATOM    268  HD1 TYR A  37       4.201  -6.515  31.308  1.00 85.92           H
ATOM    269  CD2 TYR A  37       1.553  -4.448  30.943  1.00 85.92           C
ATOM    270  HD2 TYR A  37       0.464  -4.458  30.981  1.00 85.92           H
ATOM    271  CE1 TYR A  37       4.341  -4.373  30.835  1.00 85.92           C
ATOM    272  HE1 TYR A  37       5.430  -4.350  30.794  1.00 85.92           H
ATOM    273  CE2 TYR A  37       2.253  -3.224  30.651  1.00 85.92           C
ATOM    274  HE2 TYR A  37       1.706  -2.299  30.467  1.00 85.92           H
ATOM    275  CZ  TYR A  37       3.612  -3.247  30.612  1.00 85.92           C
ATOM    276  OH  TYR A  37       4.273  -2.090  30.336  1.00 85.92           O
ATOM    277  HH  TYR A  37       3.620  -1.374  30.089  1.00 85.92           H
ATOM    278  HN  TYR A  37       0.453  -9.076  31.651  1.00 85.92           H
ATOM    279  N   CYS A  38       2.110  -7.918  28.121  1.00 89.38           N
ATOM    280  CA  CYS A  38       3.115  -8.435  27.208  1.00 89.38           C
ATOM    281  C   CYS A  38       4.147  -7.333  26.956  1.00 89.38           C
ATOM    282  O   CYS A  38       3.839  -6.320  26.330  1.00 89.38           O
ATOM    283  HA  CYS A  38       3.576  -9.291  27.701  1.00 89.38           H
ATOM    284  CB  CYS A  38       2.491  -8.940  25.905  1.00 89.38           C
ATOM    285 1HB  CYS A  38       1.680  -9.634  26.127  1.00 89.38           H
ATOM    286 2HB  CYS A  38       2.055  -8.106  25.354  1.00 89.38           H
ATOM    287  SG  CYS A  38       3.761  -9.769  24.882  1.00 89.38           S
ATOM    288  HN  CYS A  38       1.373  -7.398  27.688  1.00 89.38           H
ATOM    289  N   GLU A  39       5.350  -7.568  27.458  1.00 81.25           N
ATOM    290  CA  GLU A  39       6.483  -6.726  27.111  1.00 81.25           C
ATOM    291  C   GLU A  39       7.071  -7.155  25.766  1.00 81.25           C
ATOM    292  O   GLU A  39       7.453  -8.311  25.591  1.00 81.25           O
ATOM    293  HA  GLU A  39       6.080  -5.716  27.034  1.00 81.25           H
ATOM    294  CB  GLU A  39       7.547  -6.759  28.210  1.00 81.25           C
ATOM    295 1HB  GLU A  39       7.858  -7.788  28.389  1.00 81.25           H
ATOM    296 2HB  GLU A  39       8.372  -6.099  27.942  1.00 81.25           H
ATOM    297  CG  GLU A  39       6.986  -6.232  29.533  1.00 81.25           C
ATOM    298 1HG  GLU A  39       6.509  -5.266  29.370  1.00 81.25           H
ATOM    299 2HG  GLU A  39       6.216  -6.910  29.901  1.00 81.25           H
ATOM    300  CD  GLU A  39       8.092  -6.090  30.580  1.00 81.25           C
ATOM    301  OE1 GLU A  39       7.794  -5.510  31.646  1.00 81.25           O
ATOM    302  OE2 GLU A  39       9.212  -6.565  30.290  1.00 81.25           O
ATOM    303  HN  GLU A  39       5.557  -8.316  28.088  1.00 81.25           H
ATOM    304  N   LYS A  40       7.126  -6.200  24.849  1.00 87.36           N
ATOM    305  CA  LYS A  40       7.492  -6.501  23.475  1.00 87.36           C
ATOM    306  C   LYS A  40       8.912  -5.999  23.208  1.00 87.36           C
ATOM    307  O   LYS A  40       9.233  -5.597  22.091  1.00 87.36           O
ATOM    308  HA  LYS A  40       7.482  -7.585  23.365  1.00 87.36           H
ATOM    309  CB  LYS A  40       6.449  -5.938  22.507  1.00 87.36           C
ATOM    310 1HB  LYS A  40       6.351  -4.863  22.657  1.00 87.36           H
ATOM    311 2HB  LYS A  40       6.782  -6.088  21.481  1.00 87.36           H
ATOM    312  CG  LYS A  40       5.091  -6.612  22.712  1.00 87.36           C
ATOM    313 1HG  LYS A  40       5.212  -7.695  22.692  1.00 87.36           H
ATOM    314 2HG  LYS A  40       4.697  -6.353  23.695  1.00 87.36           H
ATOM    315  CD  LYS A  40       4.097  -6.185  21.630  1.00 87.36           C
ATOM    316 1HD  LYS A  40       3.934  -5.108  21.686  1.00 87.36           H
ATOM    317 2HD  LYS A  40       4.516  -6.392  20.645  1.00 87.36           H
ATOM    318  CE  LYS A  40       2.764  -6.918  21.789  1.00 87.36           C
ATOM    319 1HE  LYS A  40       2.937  -7.993  21.836  1.00 87.36           H
ATOM    320 2HE  LYS A  40       2.293  -6.629  22.728  1.00 87.36           H
ATOM    321  NZ  LYS A  40       1.862  -6.604  20.658  1.00 87.36           N
ATOM    322 1HZ  LYS A  40       1.003  -7.134  20.754  1.00 87.36           H
ATOM    323 2HZ  LYS A  40       1.649  -5.612  20.661  1.00 87.36           H
ATOM    324 3HZ  LYS A  40       2.316  -6.850  19.785  1.00 87.36           H
ATOM    325  HN  LYS A  40       6.926  -5.237  25.032  1.00 87.36           H
ATOM    326  N   ASN A  41       9.726  -6.039  24.253  1.00 82.31           N
ATOM    327  CA  ASN A  41      11.090  -5.549  24.159  1.00 82.31           C
ATOM    328  C   ASN A  41      11.820  -6.297  23.041  1.00 82.31           C
ATOM    329  O   ASN A  41      12.559  -5.694  22.265  1.00 82.31           O
ATOM    330  HA  ASN A  41      10.998  -4.482  23.955  1.00 82.31           H
ATOM    331  CB  ASN A  41      11.853  -5.787  25.464  1.00 82.31           C
ATOM    332 1HB  ASN A  41      11.718  -6.820  25.785  1.00 82.31           H
ATOM    333 2HB  ASN A  41      12.920  -5.642  25.297  1.00 82.31           H
ATOM    334  CG  ASN A  41      11.369  -4.839  26.562  1.00 82.31           C
ATOM    335  OD1 ASN A  41      10.938  -3.725  26.312  1.00 82.31           O
ATOM    336  ND2 ASN A  41      11.464  -5.340  27.790  1.00 82.31           N
ATOM    337 1HD2 ASN A  41      11.828  -6.262  27.927  1.00 82.31           H
ATOM    338 2HD2 ASN A  41      11.173  -4.796  28.577  1.00 82.31           H
ATOM    339  HN  ASN A  41       9.467  -6.397  25.150  1.00 82.31           H
ATOM    340  N   ASN A  42      11.587  -7.601  22.995  1.00 83.64           N
ATOM    341  CA  ASN A  42      12.259  -8.447  22.024  1.00 83.64           C
ATOM    342  C   ASN A  42      11.824  -8.042  20.614  1.00 83.64           C
ATOM    343  O   ASN A  42      12.627  -8.064  19.683  1.00 83.64           O
ATOM    344  HA  ASN A  42      13.324  -8.289  22.194  1.00 83.64           H
ATOM    345  CB  ASN A  42      11.891  -9.918  22.228  1.00 83.64           C
ATOM    346 1HB  ASN A  42      10.807 -10.032  22.206  1.00 83.64           H
ATOM    347 2HB  ASN A  42      12.290 -10.514  21.407  1.00 83.64           H
ATOM    348  CG  ASN A  42      12.438 -10.441  23.557  1.00 83.64           C
ATOM    349  OD1 ASN A  42      13.241  -9.806  24.221  1.00 83.64           O
ATOM    350  ND2 ASN A  42      11.961 -11.632  23.908  1.00 83.64           N
ATOM    351 1HD2 ASN A  42      11.304 -12.101  23.317  1.00 83.64           H
ATOM    352 2HD2 ASN A  42      12.258 -12.059  24.762  1.00 83.64           H
ATOM    353  HN  ASN A  42      10.954  -8.078  23.605  1.00 83.64           H
ATOM    354  N   VAL A  43      10.554  -7.681  20.501  1.00 90.58           N
ATOM    355  CA  VAL A  43       9.989  -7.327  19.211  1.00 90.58           C
ATOM    356  C   VAL A  43      10.631  -6.029  18.716  1.00 90.58           C
ATOM    357  O   VAL A  43      10.956  -5.903  17.537  1.00 90.58           O
ATOM    358  HA  VAL A  43      10.234  -8.127  18.513  1.00 90.58           H
ATOM    359  CB  VAL A  43       8.465  -7.238  19.314  1.00 90.58           C
ATOM    360  HB  VAL A  43       8.222  -6.425  19.998  1.00 90.58           H
ATOM    361  CG1 VAL A  43       7.842  -6.912  17.955  1.00 90.58           C
ATOM    362 1HG1 VAL A  43       8.224  -5.955  17.600  1.00 90.58           H
ATOM    363 2HG1 VAL A  43       8.099  -7.694  17.241  1.00 90.58           H
ATOM    364 3HG1 VAL A  43       6.758  -6.855  18.057  1.00 90.58           H
ATOM    365  CG2 VAL A  43       7.878  -8.528  19.891  1.00 90.58           C
ATOM    366 1HG2 VAL A  43       8.137  -9.366  19.243  1.00 90.58           H
ATOM    367 2HG2 VAL A  43       8.287  -8.699  20.887  1.00 90.58           H
ATOM    368 3HG2 VAL A  43       6.794  -8.438  19.953  1.00 90.58           H
ATOM    369  HN  VAL A  43       9.918  -7.629  21.271  1.00 90.58           H
ATOM    370  N   ARG A  44      10.795  -5.097  19.644  1.00 86.24           N
ATOM    371  CA  ARG A  44      11.388  -3.811  19.316  1.00 86.24           C
ATOM    372  C   ARG A  44      12.856  -3.989  18.922  1.00 86.24           C
ATOM    373  O   ARG A  44      13.347  -3.311  18.021  1.00 86.24           O
ATOM    374  HA  ARG A  44      10.799  -3.438  18.477  1.00 86.24           H
ATOM    375  CB  ARG A  44      11.298  -2.845  20.499  1.00 86.24           C
ATOM    376 1HB  ARG A  44      11.692  -3.324  21.395  1.00 86.24           H
ATOM    377 2HB  ARG A  44      11.918  -1.970  20.306  1.00 86.24           H
ATOM    378  CG  ARG A  44       9.851  -2.409  20.741  1.00 86.24           C
ATOM    379 1HG  ARG A  44       9.399  -2.096  19.800  1.00 86.24           H
ATOM    380 2HG  ARG A  44       9.269  -3.254  21.109  1.00 86.24           H
ATOM    381  CD  ARG A  44       9.786  -1.261  21.750  1.00 86.24           C
ATOM    382 1HD  ARG A  44      10.507  -0.489  21.482  1.00 86.24           H
ATOM    383 2HD  ARG A  44       8.800  -0.799  21.725  1.00 86.24           H
ATOM    384  NE  ARG A  44      10.072  -1.767  23.112  1.00 86.24           N
ATOM    385  HE  ARG A  44      11.029  -1.851  23.389  1.00 86.24           H
ATOM    386  CZ  ARG A  44       9.129  -2.120  23.995  1.00 86.24           C
ATOM    387  NH1 ARG A  44       7.830  -2.029  23.677  1.00 86.24           N
ATOM    388 1HH1 ARG A  44       7.559  -1.695  22.774  1.00 86.24           H
ATOM    389 2HH1 ARG A  44       7.132  -2.295  24.342  1.00 86.24           H
ATOM    390  NH2 ARG A  44       9.503  -2.566  25.202  1.00 86.24           N
ATOM    391 1HH2 ARG A  44       8.812  -2.834  25.873  1.00 86.24           H
ATOM    392 2HH2 ARG A  44      10.474  -2.632  25.432  1.00 86.24           H
ATOM    393  HN  ARG A  44      10.531  -5.208  20.602  1.00 86.24           H
ATOM    394  N   GLN A  45      13.515  -4.904  19.617  1.00 83.17           N
ATOM    395  CA  GLN A  45      14.924  -5.160  19.371  1.00 83.17           C
ATOM    396  C   GLN A  45      15.124  -5.712  17.958  1.00 83.17           C
ATOM    397  O   GLN A  45      16.044  -5.301  17.252  1.00 83.17           O
ATOM    398  HA  GLN A  45      15.414  -4.191  19.463  1.00 83.17           H
ATOM    399  CB  GLN A  45      15.499  -6.115  20.419  1.00 83.17           C
ATOM    400 1HB  GLN A  45      15.253  -5.755  21.418  1.00 83.17           H
ATOM    401 2HB  GLN A  45      15.041  -7.098  20.312  1.00 83.17           H
ATOM    402  CG  GLN A  45      17.018  -6.236  20.275  1.00 83.17           C
ATOM    403 1HG  GLN A  45      17.263  -6.639  19.292  1.00 83.17           H
ATOM    404 2HG  GLN A  45      17.473  -5.247  20.336  1.00 83.17           H
ATOM    405  CD  GLN A  45      17.601  -7.140  21.363  1.00 83.17           C
ATOM    406  OE1 GLN A  45      16.892  -7.807  22.098  1.00 83.17           O
ATOM    407  NE2 GLN A  45      18.930  -7.124  21.425  1.00 83.17           N
ATOM    408 1HE2 GLN A  45      19.453  -6.553  20.792  1.00 83.17           H
ATOM    409 2HE2 GLN A  45      19.405  -7.682  22.104  1.00 83.17           H
ATOM    410  HN  GLN A  45      13.103  -5.465  20.335  1.00 83.17           H
ATOM    411  N   PHE A  46      14.248  -6.634  17.588  1.00 92.25           N
ATOM    412  CA  PHE A  46      14.278  -7.200  16.249  1.00 92.25           C
ATOM    413  C   PHE A  46      14.060  -6.117  15.191  1.00 92.25           C
ATOM    414  O   PHE A  46      14.789  -6.054  14.203  1.00 92.25           O
ATOM    415  HA  PHE A  46      15.261  -7.649  16.110  1.00 92.25           H
ATOM    416  CB  PHE A  46      13.135  -8.213  16.167  1.00 92.25           C
ATOM    417 1HB  PHE A  46      13.300  -8.993  16.911  1.00 92.25           H
ATOM    418 2HB  PHE A  46      12.201  -7.715  16.429  1.00 92.25           H
ATOM    419  CG  PHE A  46      12.979  -8.865  14.792  1.00 92.25           C
ATOM    420  CD1 PHE A  46      12.014  -8.429  13.938  1.00 92.25           C
ATOM    421  HD1 PHE A  46      11.351  -7.616  14.234  1.00 92.25           H
ATOM    422  CD2 PHE A  46      13.805  -9.880  14.422  1.00 92.25           C
ATOM    423  HD2 PHE A  46      14.578 -10.230  15.106  1.00 92.25           H
ATOM    424  CE1 PHE A  46      11.869  -9.034  12.662  1.00 92.25           C
ATOM    425  HE1 PHE A  46      11.095  -8.685  11.978  1.00 92.25           H
ATOM    426  CE2 PHE A  46      13.660 -10.485  13.146  1.00 92.25           C
ATOM    427  HE2 PHE A  46      14.322 -11.299  12.850  1.00 92.25           H
ATOM    428  CZ  PHE A  46      12.695 -10.049  12.292  1.00 92.25           C
ATOM    429  HZ  PHE A  46      12.584 -10.513  11.312  1.00 92.25           H
ATOM    430  HN  PHE A  46      13.530  -6.994  18.183  1.00 92.25           H
ATOM    431  N   ALA A  47      13.054  -5.290  15.435  1.00 92.52           N
ATOM    432  CA  ALA A  47      12.691  -4.252  14.485  1.00 92.52           C
ATOM    433  C   ALA A  47      13.882  -3.313  14.282  1.00 92.52           C
ATOM    434  O   ALA A  47      14.154  -2.883  13.162  1.00 92.52           O
ATOM    435  HA  ALA A  47      12.456  -4.737  13.538  1.00 92.52           H
ATOM    436  CB  ALA A  47      11.447  -3.515  14.984  1.00 92.52           C
ATOM    437 1HB  ALA A  47      10.622  -4.221  15.084  1.00 92.52           H
ATOM    438 2HB  ALA A  47      11.657  -3.063  15.954  1.00 92.52           H
ATOM    439 3HB  ALA A  47      11.175  -2.737  14.271  1.00 92.52           H
ATOM    440  HN  ALA A  47      12.493  -5.320  16.262  1.00 92.52           H
ATOM    441  N   SER A  48      14.561  -3.023  15.382  1.00 90.87           N
ATOM    442  CA  SER A  48      15.611  -2.019  15.371  1.00 90.87           C
ATOM    443  C   SER A  48      16.775  -2.489  14.497  1.00 90.87           C
ATOM    444  O   SER A  48      17.541  -1.673  13.987  1.00 90.87           O
ATOM    445  HA  SER A  48      15.151  -1.125  14.949  1.00 90.87           H
ATOM    446  CB  SER A  48      16.100  -1.718  16.789  1.00 90.87           C
ATOM    447 1HB  SER A  48      16.726  -0.826  16.775  1.00 90.87           H
ATOM    448 2HB  SER A  48      15.245  -1.497  17.429  1.00 90.87           H
ATOM    449  OG  SER A  48      16.837  -2.805  17.342  1.00 90.87           O
ATOM    450  HG  SER A  48      16.425  -3.673  17.065  1.00 90.87           H
ATOM    451  HN  SER A  48      14.403  -3.460  16.268  1.00 90.87           H
ATOM    452  N   HIS A  49      16.871  -3.802  14.350  1.00 86.91           N
ATOM    453  CA  HIS A  49      17.964  -4.393  13.598  1.00 86.91           C
ATOM    454  C   HIS A  49      17.509  -4.674  12.165  1.00 86.91           C
ATOM    455  O   HIS A  49      18.271  -4.485  11.218  1.00 86.91           O
ATOM    456  HA  HIS A  49      18.765  -3.654  13.577  1.00 86.91           H
ATOM    457  CB  HIS A  49      18.499  -5.640  14.305  1.00 86.91           C
ATOM    458 1HB  HIS A  49      17.664  -6.306  14.526  1.00 86.91           H
ATOM    459 2HB  HIS A  49      19.162  -6.175  13.626  1.00 86.91           H
ATOM    460  CG  HIS A  49      19.243  -5.348  15.587  1.00 86.91           C
ATOM    461  ND1 HIS A  49      20.327  -4.490  15.644  1.00 86.91           N
ATOM    462  HD1 HIS A  49      20.720  -3.991  14.872  1.00 86.91           H
ATOM    463  CD2 HIS A  49      19.047  -5.806  16.856  1.00 86.91           C
ATOM    464  HD2 HIS A  49      18.270  -6.504  17.168  1.00 86.91           H
ATOM    465  CE1 HIS A  49      20.757  -4.443  16.897  1.00 86.91           C
ATOM    466  HE1 HIS A  49      21.598  -3.855  17.264  1.00 86.91           H
ATOM    467  NE2 HIS A  49      19.962  -5.260  17.646  1.00 86.91           N
ATOM    468  HN  HIS A  49      16.219  -4.456  14.733  1.00 86.91           H
ATOM    469  N   PHE A  50      16.267  -5.122  12.049  1.00 90.82           N
ATOM    470  CA  PHE A  50      15.787  -5.685  10.799  1.00 90.82           C
ATOM    471  C   PHE A  50      15.275  -4.587   9.864  1.00 90.82           C
ATOM    472  O   PHE A  50      15.597  -4.578   8.677  1.00 90.82           O
ATOM    473  HA  PHE A  50      16.628  -6.195  10.330  1.00 90.82           H
ATOM    474  CB  PHE A  50      14.630  -6.624  11.146  1.00 90.82           C
ATOM    475 1HB  PHE A  50      14.980  -7.365  11.864  1.00 90.82           H
ATOM    476 2HB  PHE A  50      13.844  -6.050  11.637  1.00 90.82           H
ATOM    477  CG  PHE A  50      14.032  -7.348   9.937  1.00 90.82           C
ATOM    478  CD1 PHE A  50      12.830  -6.957   9.437  1.00 90.82           C
ATOM    479  HD1 PHE A  50      12.292  -6.128   9.896  1.00 90.82           H
ATOM    480  CD2 PHE A  50      14.704  -8.382   9.364  1.00 90.82           C
ATOM    481  HD2 PHE A  50      15.668  -8.696   9.765  1.00 90.82           H
ATOM    482  CE1 PHE A  50      12.275  -7.629   8.316  1.00 90.82           C
ATOM    483  HE1 PHE A  50      11.311  -7.316   7.914  1.00 90.82           H
ATOM    484  CE2 PHE A  50      14.149  -9.054   8.243  1.00 90.82           C
ATOM    485  HE2 PHE A  50      14.687  -9.883   7.783  1.00 90.82           H
ATOM    486  CZ  PHE A  50      12.947  -8.663   7.742  1.00 90.82           C
ATOM    487  HZ  PHE A  50      12.521  -9.179   6.881  1.00 90.82           H
ATOM    488  HN  PHE A  50      15.595  -5.104  12.790  1.00 90.82           H
ATOM    489  N   LEU A  51      14.486  -3.689  10.435  1.00 92.84           N
ATOM    490  CA  LEU A  51      13.686  -2.779   9.633  1.00 92.84           C
ATOM    491  C   LEU A  51      14.598  -1.726   9.000  1.00 92.84           C
ATOM    492  O   LEU A  51      14.511  -1.463   7.802  1.00 92.84           O
ATOM    493  HA  LEU A  51      13.227  -3.363   8.836  1.00 92.84           H
ATOM    494  CB  LEU A  51      12.551  -2.185  10.470  1.00 92.84           C
ATOM    495 1HB  LEU A  51      12.986  -1.689  11.337  1.00 92.84           H
ATOM    496 2HB  LEU A  51      12.055  -1.415   9.879  1.00 92.84           H
ATOM    497  CG  LEU A  51      11.491  -3.174  10.960  1.00 92.84           C
ATOM    498  HG  LEU A  51      11.976  -3.896  11.616  1.00 92.84           H
ATOM    499  CD1 LEU A  51      10.418  -2.462  11.787  1.00 92.84           C
ATOM    500 1HD1 LEU A  51      10.881  -1.988  12.652  1.00 92.84           H
ATOM    501 2HD1 LEU A  51       9.931  -1.704  11.174  1.00 92.84           H
ATOM    502 3HD1 LEU A  51       9.678  -3.188  12.123  1.00 92.84           H
ATOM    503  CD2 LEU A  51      10.889  -3.957   9.792  1.00 92.84           C
ATOM    504 1HD2 LEU A  51      10.423  -3.264   9.092  1.00 92.84           H
ATOM    505 2HD2 LEU A  51      11.677  -4.513   9.283  1.00 92.84           H
ATOM    506 3HD2 LEU A  51      10.139  -4.653  10.169  1.00 92.84           H
ATOM    507  HN  LEU A  51      14.390  -3.577  11.424  1.00 92.84           H
ATOM    508  N   PRO A  52      15.487  -1.108   9.789  1.00 94.34           N
ATOM    509  CA  PRO A  52      16.207   0.082   9.327  1.00 94.34           C
ATOM    510  C   PRO A  52      16.903  -0.146   7.995  1.00 94.34           C
ATOM    511  O   PRO A  52      16.766   0.657   7.074  1.00 94.34           O
ATOM    512  HA  PRO A  52      15.506   0.897   9.147  1.00 94.34           H
ATOM    513  CB  PRO A  52      17.208   0.358  10.451  1.00 94.34           C
ATOM    514 1HB  PRO A  52      18.165  -0.131  10.265  1.00 94.34           H
ATOM    515 2HB  PRO A  52      17.412   1.424  10.554  1.00 94.34           H
ATOM    516  CG  PRO A  52      16.517  -0.205  11.686  1.00 94.34           C
ATOM    517 1HG  PRO A  52      17.226  -0.406  12.490  1.00 94.34           H
ATOM    518 2HG  PRO A  52      15.782   0.490  12.092  1.00 94.34           H
ATOM    519  CD  PRO A  52      15.872  -1.478  11.163  1.00 94.34           C
ATOM    520 1HD  PRO A  52      16.567  -2.318  11.172  1.00 94.34           H
ATOM    521 2HD  PRO A  52      15.013  -1.773  11.766  1.00 94.34           H
ATOM    522  N   PRO A  53      17.662  -1.242   7.861  1.00 95.12           N
ATOM    523  CA  PRO A  53      18.457  -1.466   6.651  1.00 95.12           C
ATOM    524  C   PRO A  53      17.589  -1.749   5.436  1.00 95.12           C
ATOM    525  O   PRO A  53      17.922  -1.346   4.323  1.00 95.12           O
ATOM    526  HA  PRO A  53      19.017  -0.567   6.397  1.00 95.12           H
ATOM    527  CB  PRO A  53      19.336  -2.665   7.012  1.00 95.12           C
ATOM    528 1HB  PRO A  53      19.543  -3.288   6.142  1.00 95.12           H
ATOM    529 2HB  PRO A  53      20.300  -2.349   7.413  1.00 95.12           H
ATOM    530  CG  PRO A  53      18.527  -3.404   8.039  1.00 95.12           C
ATOM    531 1HG  PRO A  53      17.811  -4.077   7.568  1.00 95.12           H
ATOM    532 2HG  PRO A  53      19.164  -4.014   8.679  1.00 95.12           H
ATOM    533  CD  PRO A  53      17.826  -2.339   8.832  1.00 95.12           C
ATOM    534 1HD  PRO A  53      16.865  -2.688   9.211  1.00 95.12           H
ATOM    535 2HD  PRO A  53      18.416  -2.027   9.694  1.00 95.12           H
ATOM    536  N   LEU A  54      16.487  -2.443   5.683  1.00 92.71           N
ATOM    537  CA  LEU A  54      15.603  -2.853   4.606  1.00 92.71           C
ATOM    538  C   LEU A  54      14.892  -1.623   4.039  1.00 92.71           C
ATOM    539  O   LEU A  54      14.729  -1.500   2.826  1.00 92.71           O
ATOM    540  HA  LEU A  54      16.224  -3.286   3.821  1.00 92.71           H
ATOM    541  CB  LEU A  54      14.649  -3.950   5.084  1.00 92.71           C
ATOM    542 1HB  LEU A  54      14.136  -3.593   5.977  1.00 92.71           H
ATOM    543 2HB  LEU A  54      13.888  -4.101   4.318  1.00 92.71           H
ATOM    544  CG  LEU A  54      15.288  -5.303   5.402  1.00 92.71           C
ATOM    545  HG  LEU A  54      16.020  -5.157   6.197  1.00 92.71           H
ATOM    546  CD1 LEU A  54      14.245  -6.293   5.924  1.00 92.71           C
ATOM    547 1HD1 LEU A  54      13.792  -5.897   6.834  1.00 92.71           H
ATOM    548 2HD1 LEU A  54      13.473  -6.440   5.169  1.00 92.71           H
ATOM    549 3HD1 LEU A  54      14.726  -7.246   6.143  1.00 92.71           H
ATOM    550  CD2 LEU A  54      16.042  -5.852   4.189  1.00 92.71           C
ATOM    551 1HD2 LEU A  54      15.349  -5.980   3.358  1.00 92.71           H
ATOM    552 2HD2 LEU A  54      16.828  -5.153   3.903  1.00 92.71           H
ATOM    553 3HD2 LEU A  54      16.486  -6.815   4.443  1.00 92.71           H
ATOM    554  HN  LEU A  54      16.197  -2.723   6.598  1.00 92.71           H
ATOM    555  N   TYR A  55      14.487  -0.744   4.943  1.00 93.10           N
ATOM    556  CA  TYR A  55      13.781   0.463   4.550  1.00 93.10           C
ATOM    557  C   TYR A  55      14.691   1.393   3.746  1.00 93.10           C
ATOM    558  O   TYR A  55      14.251   2.017   2.781  1.00 93.10           O
ATOM    559  HA  TYR A  55      12.934   0.171   3.930  1.00 93.10           H
ATOM    560  CB  TYR A  55      13.381   1.161   5.852  1.00 93.10           C
ATOM    561 1HB  TYR A  55      14.233   1.154   6.532  1.00 93.10           H
ATOM    562 2HB  TYR A  55      13.153   2.205   5.637  1.00 93.10           H
ATOM    563  CG  TYR A  55      12.180   0.526   6.555  1.00 93.10           C
ATOM    564  CD1 TYR A  55      11.601  -0.615   6.037  1.00 93.10           C
ATOM    565  HD1 TYR A  55      12.000  -1.063   5.127  1.00 93.10           H
ATOM    566  CD2 TYR A  55      11.675   1.094   7.707  1.00 93.10           C
ATOM    567  HD2 TYR A  55      12.133   1.995   8.116  1.00 93.10           H
ATOM    568  CE1 TYR A  55      10.471  -1.213   6.699  1.00 93.10           C
ATOM    569  HE1 TYR A  55      10.004  -2.113   6.300  1.00 93.10           H
ATOM    570  CE2 TYR A  55      10.545   0.496   8.369  1.00 93.10           C
ATOM    571  HE2 TYR A  55      10.136   0.934   9.280  1.00 93.10           H
ATOM    572  CZ  TYR A  55       9.998  -0.628   7.832  1.00 93.10           C
ATOM    573  OH  TYR A  55       8.931  -1.193   8.457  1.00 93.10           O
ATOM    574  HH  TYR A  55       8.599  -1.974   7.928  1.00 93.10           H
ATOM    575  HN  TYR A  55      14.633  -0.846   5.927  1.00 93.10           H
ATOM    576  N   TRP A  56      15.944   1.457   4.172  1.00 91.82           N
ATOM    577  CA  TRP A  56      16.932   2.264   3.476  1.00 91.82           C
ATOM    578  C   TRP A  56      17.105   1.689   2.069  1.00 91.82           C
ATOM    579  O   TRP A  56      17.173   2.435   1.093  1.00 91.82           O
ATOM    580  HA  TRP A  56      16.548   3.283   3.418  1.00 91.82           H
ATOM    581  CB  TRP A  56      18.243   2.326   4.262  1.00 91.82           C
ATOM    582 1HB  TRP A  56      18.436   1.348   4.703  1.00 91.82           H
ATOM    583 2HB  TRP A  56      19.060   2.531   3.571  1.00 91.82           H
ATOM    584  CG  TRP A  56      18.254   3.380   5.371  1.00 91.82           C
ATOM    585  CD1 TRP A  56      18.356   3.186   6.693  1.00 91.82           C
ATOM    586  HD1 TRP A  56      18.447   2.207   7.164  1.00 91.82           H
ATOM    587  CD2 TRP A  56      18.157   4.810   5.199  1.00 91.82           C
ATOM    588  NE1 TRP A  56      18.330   4.381   7.383  1.00 91.82           N
ATOM    589  HE1 TRP A  56      18.391   4.493   8.375  1.00 91.82           H
ATOM    590  CE2 TRP A  56      18.206   5.400   6.446  1.00 91.82           C
ATOM    591  CE3 TRP A  56      18.031   5.579   4.029  1.00 91.82           C
ATOM    592  HE3 TRP A  56      17.991   5.137   3.033  1.00 91.82           H
ATOM    593  CZ2 TRP A  56      18.135   6.784   6.642  1.00 91.82           C
ATOM    594  HZ2 TRP A  56      18.176   7.226   7.638  1.00 91.82           H
ATOM    595  CZ3 TRP A  56      17.962   6.961   4.242  1.00 91.82           C
ATOM    596  HZ3 TRP A  56      17.864   7.604   3.368  1.00 91.82           H
ATOM    597  CH2 TRP A  56      18.010   7.570   5.490  1.00 91.82           C
ATOM    598  HH2 TRP A  56      17.950   8.655   5.573  1.00 91.82           H
ATOM    599  HN  TRP A  56      16.287   0.971   4.976  1.00 91.82           H
ATOM    600  N   LEU A  57      17.173   0.367   2.008  1.00 92.63           N
ATOM    601  CA  LEU A  57      17.351  -0.316   0.738  1.00 92.63           C
ATOM    602  C   LEU A  57      16.174   0.013  -0.182  1.00 92.63           C
ATOM    603  O   LEU A  57      16.370   0.421  -1.325  1.00 92.63           O
ATOM    604  HA  LEU A  57      18.263   0.072   0.284  1.00 92.63           H
ATOM    605  CB  LEU A  57      17.558  -1.815   0.961  1.00 92.63           C
ATOM    606 1HB  LEU A  57      18.428  -1.950   1.604  1.00 92.63           H
ATOM    607 2HB  LEU A  57      16.697  -2.204   1.504  1.00 92.63           H
ATOM    608  CG  LEU A  57      17.754  -2.660  -0.300  1.00 92.63           C
ATOM    609  HG  LEU A  57      16.925  -2.458  -0.978  1.00 92.63           H
ATOM    610  CD1 LEU A  57      19.041  -2.266  -1.028  1.00 92.63           C
ATOM    611 1HD1 LEU A  57      18.989  -1.216  -1.316  1.00 92.63           H
ATOM    612 2HD1 LEU A  57      19.894  -2.421  -0.368  1.00 92.63           H
ATOM    613 3HD1 LEU A  57      19.155  -2.882  -1.921  1.00 92.63           H
ATOM    614  CD2 LEU A  57      17.715  -4.153   0.029  1.00 92.63           C
ATOM    615 1HD2 LEU A  57      18.510  -4.391   0.736  1.00 92.63           H
ATOM    616 2HD2 LEU A  57      16.750  -4.403   0.471  1.00 92.63           H
ATOM    617 3HD2 LEU A  57      17.857  -4.730  -0.885  1.00 92.63           H
ATOM    618  HN  LEU A  57      17.107  -0.233   2.806  1.00 92.63           H
ATOM    619  N   VAL A  58      14.976  -0.179   0.351  1.00 94.45           N
ATOM    620  CA  VAL A  58      13.768   0.020  -0.432  1.00 94.45           C
ATOM    621  C   VAL A  58      13.710   1.471  -0.913  1.00 94.45           C
ATOM    622  O   VAL A  58      13.360   1.735  -2.062  1.00 94.45           O
ATOM    623  HA  VAL A  58      13.828  -0.635  -1.301  1.00 94.45           H
ATOM    624  CB  VAL A  58      12.541  -0.388   0.386  1.00 94.45           C
ATOM    625  HB  VAL A  58      12.568   0.162   1.327  1.00 94.45           H
ATOM    626  CG1 VAL A  58      11.248  -0.013  -0.341  1.00 94.45           C
ATOM    627 1HG1 VAL A  58      11.220   1.065  -0.500  1.00 94.45           H
ATOM    628 2HG1 VAL A  58      11.212  -0.523  -1.304  1.00 94.45           H
ATOM    629 3HG1 VAL A  58      10.392  -0.314   0.262  1.00 94.45           H
ATOM    630  CG2 VAL A  58      12.573  -1.882   0.714  1.00 94.45           C
ATOM    631 1HG2 VAL A  58      12.582  -2.457  -0.212  1.00 94.45           H
ATOM    632 2HG2 VAL A  58      13.469  -2.108   1.292  1.00 94.45           H
ATOM    633 3HG2 VAL A  58      11.689  -2.145   1.296  1.00 94.45           H
ATOM    634  HN  VAL A  58      14.824  -0.463   1.297  1.00 94.45           H
ATOM    635  N   PHE A  59      14.060   2.375  -0.009  1.00 95.46           N
ATOM    636  CA  PHE A  59      14.022   3.795  -0.317  1.00 95.46           C
ATOM    637  C   PHE A  59      14.917   4.120  -1.514  1.00 95.46           C
ATOM    638  O   PHE A  59      14.472   4.746  -2.475  1.00 95.46           O
ATOM    639  HA  PHE A  59      12.989   4.046  -0.560  1.00 95.46           H
ATOM    640  CB  PHE A  59      14.548   4.534   0.915  1.00 95.46           C
ATOM    641 1HB  PHE A  59      13.848   4.390   1.738  1.00 95.46           H
ATOM    642 2HB  PHE A  59      15.494   4.086   1.218  1.00 95.46           H
ATOM    643  CG  PHE A  59      14.757   6.034   0.698  1.00 95.46           C
ATOM    644  CD1 PHE A  59      16.016   6.547   0.666  1.00 95.46           C
ATOM    645  HD1 PHE A  59      16.876   5.890   0.794  1.00 95.46           H
ATOM    646  CD2 PHE A  59      13.684   6.854   0.538  1.00 95.46           C
ATOM    647  HD2 PHE A  59      12.675   6.443   0.564  1.00 95.46           H
ATOM    648  CE1 PHE A  59      16.211   7.939   0.465  1.00 95.46           C
ATOM    649  HE1 PHE A  59      17.220   8.351   0.439  1.00 95.46           H
ATOM    650  CE2 PHE A  59      13.879   8.246   0.337  1.00 95.46           C
ATOM    651  HE2 PHE A  59      13.019   8.904   0.209  1.00 95.46           H
ATOM    652  CZ  PHE A  59      15.138   8.760   0.305  1.00 95.46           C
ATOM    653  HZ  PHE A  59      15.287   9.828   0.150  1.00 95.46           H
ATOM    654  HN  PHE A  59      14.364   2.152   0.917  1.00 95.46           H
ATOM    655  N   ILE A  60      16.164   3.681  -1.417  1.00 93.19           N
ATOM    656  CA  ILE A  60      17.167   4.052  -2.400  1.00 93.19           C
ATOM    657  C   ILE A  60      16.742   3.533  -3.776  1.00 93.19           C
ATOM    658  O   ILE A  60      16.690   4.293  -4.741  1.00 93.19           O
ATOM    659  HA  ILE A  60      17.201   5.140  -2.438  1.00 93.19           H
ATOM    660  CB  ILE A  60      18.551   3.569  -1.962  1.00 93.19           C
ATOM    661  HB  ILE A  60      18.473   2.520  -1.678  1.00 93.19           H
ATOM    662  CG1 ILE A  60      19.033   4.336  -0.729  1.00 93.19           C
ATOM    663 1HG1 ILE A  60      19.294   5.356  -1.010  1.00 93.19           H
ATOM    664 2HG1 ILE A  60      18.226   4.403   0.001  1.00 93.19           H
ATOM    665  CG2 ILE A  60      19.552   3.653  -3.116  1.00 93.19           C
ATOM    666 1HG2 ILE A  60      19.209   3.027  -3.940  1.00 93.19           H
ATOM    667 2HG2 ILE A  60      19.632   4.686  -3.454  1.00 93.19           H
ATOM    668 3HG2 ILE A  60      20.527   3.304  -2.777  1.00 93.19           H
ATOM    669  CD1 ILE A  60      20.245   3.649  -0.096  1.00 93.19           C
ATOM    670 1HD1 ILE A  60      19.973   2.638   0.206  1.00 93.19           H
ATOM    671 2HD1 ILE A  60      21.058   3.606  -0.821  1.00 93.19           H
ATOM    672 3HD1 ILE A  60      20.567   4.215   0.779  1.00 93.19           H
ATOM    673  HN  ILE A  60      16.490   3.084  -0.684  1.00 93.19           H
ATOM    674  N   VAL A  61      16.449   2.241  -3.821  1.00 93.60           N
ATOM    675  CA  VAL A  61      16.164   1.583  -5.085  1.00 93.60           C
ATOM    676  C   VAL A  61      14.860   2.138  -5.661  1.00 93.60           C
ATOM    677  O   VAL A  61      14.772   2.406  -6.859  1.00 93.60           O
ATOM    678  HA  VAL A  61      16.979   1.818  -5.769  1.00 93.60           H
ATOM    679  CB  VAL A  61      16.133   0.066  -4.888  1.00 93.60           C
ATOM    680  HB  VAL A  61      15.379  -0.159  -4.134  1.00 93.60           H
ATOM    681  CG1 VAL A  61      15.730  -0.646  -6.181  1.00 93.60           C
ATOM    682 1HG1 VAL A  61      14.738  -0.313  -6.486  1.00 93.60           H
ATOM    683 2HG1 VAL A  61      16.450  -0.410  -6.965  1.00 93.60           H
ATOM    684 3HG1 VAL A  61      15.716  -1.723  -6.014  1.00 93.60           H
ATOM    685  CG2 VAL A  61      17.479  -0.449  -4.375  1.00 93.60           C
ATOM    686 1HG2 VAL A  61      18.259  -0.206  -5.096  1.00 93.60           H
ATOM    687 2HG2 VAL A  61      17.708   0.023  -3.419  1.00 93.60           H
ATOM    688 3HG2 VAL A  61      17.429  -1.530  -4.244  1.00 93.60           H
ATOM    689  HN  VAL A  61      16.405   1.649  -3.017  1.00 93.60           H
ATOM    690  N   GLY A  62      13.881   2.294  -4.783  1.00 95.15           N
ATOM    691  CA  GLY A  62      12.549   2.690  -5.209  1.00 95.15           C
ATOM    692  C   GLY A  62      12.540   4.138  -5.704  1.00 95.15           C
ATOM    693  O   GLY A  62      11.905   4.449  -6.711  1.00 95.15           O
ATOM    694 1HA  GLY A  62      12.206   2.028  -6.004  1.00 95.15           H
ATOM    695 2HA  GLY A  62      11.851   2.581  -4.379  1.00 95.15           H
ATOM    696  HN  GLY A  62      13.986   2.155  -3.798  1.00 95.15           H
ATOM    697  N   ALA A  63      13.252   4.984  -4.974  1.00 95.15           N
ATOM    698  CA  ALA A  63      13.298   6.399  -5.301  1.00 95.15           C
ATOM    699  C   ALA A  63      13.914   6.578  -6.689  1.00 95.15           C
ATOM    700  O   ALA A  63      13.395   7.333  -7.510  1.00 95.15           O
ATOM    701  HA  ALA A  63      12.272   6.769  -5.317  1.00 95.15           H
ATOM    702  CB  ALA A  63      14.075   7.149  -4.217  1.00 95.15           C
ATOM    703 1HB  ALA A  63      13.579   7.013  -3.255  1.00 95.15           H
ATOM    704 2HB  ALA A  63      15.090   6.756  -4.160  1.00 95.15           H
ATOM    705 3HB  ALA A  63      14.109   8.210  -4.462  1.00 95.15           H
ATOM    706  HN  ALA A  63      13.790   4.717  -4.175  1.00 95.15           H
ATOM    707  N   LEU A  64      15.013   5.871  -6.910  1.00 89.48           N
ATOM    708  CA  LEU A  64      15.707   5.944  -8.184  1.00 89.48           C
ATOM    709  C   LEU A  64      14.788   5.423  -9.291  1.00 89.48           C
ATOM    710  O   LEU A  64      14.650   6.055 -10.337  1.00 89.48           O
ATOM    711  HA  LEU A  64      15.921   6.995  -8.380  1.00 89.48           H
ATOM    712  CB  LEU A  64      17.050   5.215  -8.105  1.00 89.48           C
ATOM    713 1HB  LEU A  64      16.876   4.216  -7.707  1.00 89.48           H
ATOM    714 2HB  LEU A  64      17.434   5.093  -9.118  1.00 89.48           H
ATOM    715  CG  LEU A  64      18.131   5.890  -7.258  1.00 89.48           C
ATOM    716  HG  LEU A  64      17.716   6.087  -6.269  1.00 89.48           H
ATOM    717  CD1 LEU A  64      19.334   4.965  -7.067  1.00 89.48           C
ATOM    718 1HD1 LEU A  64      19.015   4.052  -6.564  1.00 89.48           H
ATOM    719 2HD1 LEU A  64      19.758   4.715  -8.039  1.00 89.48           H
ATOM    720 3HD1 LEU A  64      20.087   5.470  -6.461  1.00 89.48           H
ATOM    721  CD2 LEU A  64      18.534   7.239  -7.856  1.00 89.48           C
ATOM    722 1HD2 LEU A  64      18.923   7.089  -8.863  1.00 89.48           H
ATOM    723 2HD2 LEU A  64      17.663   7.893  -7.897  1.00 89.48           H
ATOM    724 3HD2 LEU A  64      19.303   7.697  -7.234  1.00 89.48           H
ATOM    725  HN  LEU A  64      15.428   5.258  -6.237  1.00 89.48           H
ATOM    726  N   GLY A  65      14.184   4.275  -9.022  1.00 92.81           N
ATOM    727  CA  GLY A  65      13.403   3.585 -10.035  1.00 92.81           C
ATOM    728  C   GLY A  65      12.205   4.430 -10.473  1.00 92.81           C
ATOM    729  O   GLY A  65      12.016   4.675 -11.664  1.00 92.81           O
ATOM    730 1HA  GLY A  65      14.032   3.365 -10.897  1.00 92.81           H
ATOM    731 2HA  GLY A  65      13.054   2.630  -9.643  1.00 92.81           H
ATOM    732  HN  GLY A  65      14.221   3.817  -8.134  1.00 92.81           H
ATOM    733  N   ASN A  66      11.427   4.853  -9.488  1.00 90.68           N
ATOM    734  CA  ASN A  66      10.182   5.548  -9.763  1.00 90.68           C
ATOM    735  C   ASN A  66      10.491   6.925 -10.354  1.00 90.68           C
ATOM    736  O   ASN A  66       9.735   7.434 -11.179  1.00 90.68           O
ATOM    737  HA  ASN A  66       9.643   4.907 -10.460  1.00 90.68           H
ATOM    738  CB  ASN A  66       9.371   5.755  -8.481  1.00 90.68           C
ATOM    739 1HB  ASN A  66      10.031   6.084  -7.679  1.00 90.68           H
ATOM    740 2HB  ASN A  66       8.637   6.545  -8.635  1.00 90.68           H
ATOM    741  CG  ASN A  66       8.661   4.464  -8.068  1.00 90.68           C
ATOM    742  OD1 ASN A  66       7.751   3.988  -8.726  1.00 90.68           O
ATOM    743  ND2 ASN A  66       9.126   3.927  -6.944  1.00 90.68           N
ATOM    744 1HD2 ASN A  66       9.876   4.369  -6.451  1.00 90.68           H
ATOM    745 2HD2 ASN A  66       8.726   3.081  -6.590  1.00 90.68           H
ATOM    746  HN  ASN A  66      11.636   4.727  -8.518  1.00 90.68           H
ATOM    747  N   SER A  67      11.604   7.489  -9.908  1.00 91.24           N
ATOM    748  CA  SER A  67      12.057   8.767 -10.429  1.00 91.24           C
ATOM    749  C   SER A  67      12.345   8.648 -11.927  1.00 91.24           C
ATOM    750  O   SER A  67      12.033   9.555 -12.697  1.00 91.24           O
ATOM    751  HA  SER A  67      11.233   9.459 -10.252  1.00 91.24           H
ATOM    752  CB  SER A  67      13.301   9.256  -9.686  1.00 91.24           C
ATOM    753 1HB  SER A  67      14.094   8.514  -9.780  1.00 91.24           H
ATOM    754 2HB  SER A  67      13.665  10.172 -10.151  1.00 91.24           H
ATOM    755  OG  SER A  67      13.039   9.497  -8.306  1.00 91.24           O
ATOM    756  HG  SER A  67      13.567   8.863  -7.741  1.00 91.24           H
ATOM    757  HN  SER A  67      12.191   7.088  -9.204  1.00 91.24           H
ATOM    758  N   LEU A  68      12.939   7.522 -12.295  1.00 85.67           N
ATOM    759  CA  LEU A  68      13.249   7.261 -13.691  1.00 85.67           C
ATOM    760  C   LEU A  68      11.946   7.136 -14.483  1.00 85.67           C
ATOM    761  O   LEU A  68      11.841   7.646 -15.597  1.00 85.67           O
ATOM    762  HA  LEU A  68      13.801   8.121 -14.069  1.00 85.67           H
ATOM    763  CB  LEU A  68      14.165   6.042 -13.817  1.00 85.67           C
ATOM    764 1HB  LEU A  68      13.794   5.263 -13.152  1.00 85.67           H
ATOM    765 2HB  LEU A  68      14.086   5.657 -14.834  1.00 85.67           H
ATOM    766  CG  LEU A  68      15.644   6.279 -13.504  1.00 85.67           C
ATOM    767  HG  LEU A  68      15.711   6.812 -12.555  1.00 85.67           H
ATOM    768  CD1 LEU A  68      16.387   4.953 -13.332  1.00 85.67           C
ATOM    769 1HD1 LEU A  68      15.942   4.391 -12.512  1.00 85.67           H
ATOM    770 2HD1 LEU A  68      16.313   4.373 -14.252  1.00 85.67           H
ATOM    771 3HD1 LEU A  68      17.436   5.151 -13.111  1.00 85.67           H
ATOM    772  CD2 LEU A  68      16.293   7.167 -14.568  1.00 85.67           C
ATOM    773 1HD2 LEU A  68      16.215   6.684 -15.542  1.00 85.67           H
ATOM    774 2HD2 LEU A  68      15.783   8.130 -14.598  1.00 85.67           H
ATOM    775 3HD2 LEU A  68      17.344   7.320 -14.321  1.00 85.67           H
ATOM    776  HN  LEU A  68      13.207   6.798 -11.660  1.00 85.67           H
ATOM    777  N   VAL A  69      10.985   6.453 -13.877  1.00 88.46           N
ATOM    778  CA  VAL A  69       9.706   6.224 -14.526  1.00 88.46           C
ATOM    779  C   VAL A  69       9.076   7.569 -14.893  1.00 88.46           C
ATOM    780  O   VAL A  69       8.666   7.776 -16.034  1.00 88.46           O
ATOM    781  HA  VAL A  69       9.898   5.665 -15.442  1.00 88.46           H
ATOM    782  CB  VAL A  69       8.809   5.369 -13.629  1.00 88.46           C
ATOM    783  HB  VAL A  69       8.768   5.842 -12.648  1.00 88.46           H
ATOM    784  CG1 VAL A  69       7.383   5.305 -14.179  1.00 88.46           C
ATOM    785 1HG1 VAL A  69       6.968   6.312 -14.231  1.00 88.46           H
ATOM    786 2HG1 VAL A  69       7.398   4.867 -15.177  1.00 88.46           H
ATOM    787 3HG1 VAL A  69       6.767   4.692 -13.522  1.00 88.46           H
ATOM    788  CG2 VAL A  69       9.391   3.965 -13.450  1.00 88.46           C
ATOM    789 1HG2 VAL A  69       9.475   3.480 -14.422  1.00 88.46           H
ATOM    790 2HG2 VAL A  69      10.377   4.036 -12.992  1.00 88.46           H
ATOM    791 3HG2 VAL A  69       8.734   3.379 -12.808  1.00 88.46           H
ATOM    792  HN  VAL A  69      11.070   6.061 -12.961  1.00 88.46           H
ATOM    793  N   ILE A  70       9.020   8.449 -13.904  1.00 89.50           N
ATOM    794  CA  ILE A  70       8.376   9.739 -14.086  1.00 89.50           C
ATOM    795  C   ILE A  70       9.097  10.512 -15.191  1.00 89.50           C
ATOM    796  O   ILE A  70       8.458  11.148 -16.028  1.00 89.50           O
ATOM    797  HA  ILE A  70       7.352   9.551 -14.408  1.00 89.50           H
ATOM    798  CB  ILE A  70       8.301  10.492 -12.756  1.00 89.50           C
ATOM    799  HB  ILE A  70       9.298  10.507 -12.315  1.00 89.50           H
ATOM    800  CG1 ILE A  70       7.381   9.772 -11.769  1.00 89.50           C
ATOM    801 1HG1 ILE A  70       6.342   9.909 -12.069  1.00 89.50           H
ATOM    802 2HG1 ILE A  70       7.582   8.701 -11.793  1.00 89.50           H
ATOM    803  CG2 ILE A  70       7.883  11.948 -12.974  1.00 89.50           C
ATOM    804 1HG2 ILE A  70       8.611  12.443 -13.616  1.00 89.50           H
ATOM    805 2HG2 ILE A  70       6.901  11.977 -13.448  1.00 89.50           H
ATOM    806 3HG2 ILE A  70       7.837  12.460 -12.013  1.00 89.50           H
ATOM    807  CD1 ILE A  70       7.580  10.302 -10.347  1.00 89.50           C
ATOM    808 1HD1 ILE A  70       8.614  10.142 -10.042  1.00 89.50           H
ATOM    809 2HD1 ILE A  70       7.354  11.368 -10.322  1.00 89.50           H
ATOM    810 3HD1 ILE A  70       6.913   9.773  -9.666  1.00 89.50           H
ATOM    811  HN  ILE A  70       9.403   8.292 -12.993  1.00 89.50           H
ATOM    812  N   LEU A  71      10.420  10.432 -15.160  1.00 84.75           N
ATOM    813  CA  LEU A  71      11.238  11.202 -16.081  1.00 84.75           C
ATOM    814  C   LEU A  71      10.995  10.707 -17.508  1.00 84.75           C
ATOM    815  O   LEU A  71      10.911  11.505 -18.440  1.00 84.75           O
ATOM    816  HA  LEU A  71      10.914  12.241 -16.016  1.00 84.75           H
ATOM    817  CB  LEU A  71      12.707  11.158 -15.657  1.00 84.75           C
ATOM    818 1HB  LEU A  71      12.767  11.404 -14.597  1.00 84.75           H
ATOM    819 2HB  LEU A  71      13.067  10.135 -15.768  1.00 84.75           H
ATOM    820  CG  LEU A  71      13.654  12.087 -16.421  1.00 84.75           C
ATOM    821  HG  LEU A  71      13.052  12.765 -17.026  1.00 84.75           H
ATOM    822  CD1 LEU A  71      14.474  12.946 -15.458  1.00 84.75           C
ATOM    823 1HD1 LEU A  71      13.803  13.554 -14.851  1.00 84.75           H
ATOM    824 2HD1 LEU A  71      15.066  12.301 -14.809  1.00 84.75           H
ATOM    825 3HD1 LEU A  71      15.138  13.597 -16.027  1.00 84.75           H
ATOM    826  CD2 LEU A  71      14.543  11.294 -17.381  1.00 84.75           C
ATOM    827 1HD2 LEU A  71      15.138  10.576 -16.817  1.00 84.75           H
ATOM    828 2HD2 LEU A  71      13.919  10.763 -18.100  1.00 84.75           H
ATOM    829 3HD2 LEU A  71      15.206  11.978 -17.911  1.00 84.75           H
ATOM    830  HN  LEU A  71      10.930   9.857 -14.521  1.00 84.75           H
ATOM    831  N   VAL A  72      10.888   9.392 -17.634  1.00 84.75           N
ATOM    832  CA  VAL A  72      10.688   8.779 -18.936  1.00 84.75           C
ATOM    833  C   VAL A  72       9.372   9.279 -19.534  1.00 84.75           C
ATOM    834  O   VAL A  72       9.319   9.648 -20.707  1.00 84.75           O
ATOM    835  HA  VAL A  72      11.509   9.097 -19.579  1.00 84.75           H
ATOM    836  CB  VAL A  72      10.747   7.255 -18.811  1.00 84.75           C
ATOM    837  HB  VAL A  72      10.067   6.958 -18.013  1.00 84.75           H
ATOM    838  CG1 VAL A  72      10.279   6.581 -20.103  1.00 84.75           C
ATOM    839 1HG1 VAL A  72       9.250   6.875 -20.314  1.00 84.75           H
ATOM    840 2HG1 VAL A  72      10.921   6.889 -20.927  1.00 84.75           H
ATOM    841 3HG1 VAL A  72      10.330   5.498 -19.986  1.00 84.75           H
ATOM    842  CG2 VAL A  72      12.153   6.790 -18.429  1.00 84.75           C
ATOM    843 1HG2 VAL A  72      12.861   7.105 -19.195  1.00 84.75           H
ATOM    844 2HG2 VAL A  72      12.434   7.230 -17.472  1.00 84.75           H
ATOM    845 3HG2 VAL A  72      12.167   5.703 -18.347  1.00 84.75           H
ATOM    846  HN  VAL A  72      10.935   8.751 -16.868  1.00 84.75           H
ATOM    847  N   TYR A  73       8.341   9.276 -18.702  1.00 80.84           N
ATOM    848  CA  TYR A  73       7.022   9.694 -19.143  1.00 80.84           C
ATOM    849  C   TYR A  73       7.001  11.189 -19.469  1.00 80.84           C
ATOM    850  O   TYR A  73       6.287  11.621 -20.372  1.00 80.84           O
ATOM    851  HA  TYR A  73       6.773   9.131 -20.042  1.00 80.84           H
ATOM    852  CB  TYR A  73       6.080   9.428 -17.967  1.00 80.84           C
ATOM    853 1HB  TYR A  73       6.645   9.499 -17.038  1.00 80.84           H
ATOM    854 2HB  TYR A  73       5.320  10.209 -17.939  1.00 80.84           H
ATOM    855  CG  TYR A  73       5.387   8.065 -18.021  1.00 80.84           C
ATOM    856  CD1 TYR A  73       4.457   7.802 -19.007  1.00 80.84           C
ATOM    857  HD1 TYR A  73       4.217   8.566 -19.747  1.00 80.84           H
ATOM    858  CD2 TYR A  73       5.691   7.098 -17.085  1.00 80.84           C
ATOM    859  HD2 TYR A  73       6.425   7.306 -16.306  1.00 80.84           H
ATOM    860  CE1 TYR A  73       3.805   6.519 -19.058  1.00 80.84           C
ATOM    861  HE1 TYR A  73       3.069   6.299 -19.831  1.00 80.84           H
ATOM    862  CE2 TYR A  73       5.039   5.816 -17.136  1.00 80.84           C
ATOM    863  HE2 TYR A  73       5.270   5.043 -16.402  1.00 80.84           H
ATOM    864  CZ  TYR A  73       4.128   5.589 -18.120  1.00 80.84           C
ATOM    865  OH  TYR A  73       3.512   4.378 -18.168  1.00 80.84           O
ATOM    866  HH  TYR A  73       2.983   4.297 -19.013  1.00 80.84           H
ATOM    867  HN  TYR A  73       8.397   8.994 -17.744  1.00 80.84           H
ATOM    868  N   TRP A  74       7.793  11.937 -18.715  1.00 72.06           N
ATOM    869  CA  TRP A  74       7.795  13.385 -18.838  1.00 72.06           C
ATOM    870  C   TRP A  74       8.359  13.742 -20.215  1.00 72.06           C
ATOM    871  O   TRP A  74       7.746  14.503 -20.963  1.00 72.06           O
ATOM    872  HA  TRP A  74       6.763  13.728 -18.758  1.00 72.06           H
ATOM    873  CB  TRP A  74       8.570  14.033 -17.689  1.00 72.06           C
ATOM    874 1HB  TRP A  74       8.192  13.643 -16.744  1.00 72.06           H
ATOM    875 2HB  TRP A  74       9.617  13.738 -17.759  1.00 72.06           H
ATOM    876  CG  TRP A  74       8.485  15.560 -17.664  1.00 72.06           C
ATOM    877  CD1 TRP A  74       9.232  16.439 -18.346  1.00 72.06           C
ATOM    878  HD1 TRP A  74      10.029  16.162 -19.036  1.00 72.06           H
ATOM    879  CD2 TRP A  74       7.568  16.358 -16.886  1.00 72.06           C
ATOM    880  NE1 TRP A  74       8.864  17.740 -18.066  1.00 72.06           N
ATOM    881  HE1 TRP A  74       9.274  18.567 -18.452  1.00 72.06           H
ATOM    882  CE2 TRP A  74       7.820  17.688 -17.150  1.00 72.06           C
ATOM    883  CE3 TRP A  74       6.558  15.967 -15.989  1.00 72.06           C
ATOM    884  HE3 TRP A  74       6.339  14.924 -15.764  1.00 72.06           H
ATOM    885  CZ2 TRP A  74       7.105  18.736 -16.558  1.00 72.06           C
ATOM    886  HZ2 TRP A  74       7.324  19.780 -16.783  1.00 72.06           H
ATOM    887  CZ3 TRP A  74       5.853  17.027 -15.406  1.00 72.06           C
ATOM    888  HZ3 TRP A  74       5.058  16.779 -14.702  1.00 72.06           H
ATOM    889  CH2 TRP A  74       6.095  18.371 -15.661  1.00 72.06           C
ATOM    890  HH2 TRP A  74       5.500  19.138 -15.164  1.00 72.06           H
ATOM    891  HN  TRP A  74       8.424  11.571 -18.031  1.00 72.06           H
ATOM    892  N   TYR A  75       9.519  13.174 -20.509  1.00 70.08           N
ATOM    893  CA  TYR A  75      10.324  13.649 -21.622  1.00 70.08           C
ATOM    894  C   TYR A  75      10.001  12.873 -22.901  1.00 70.08           C
ATOM    895  O   TYR A  75      10.104  13.413 -24.001  1.00 70.08           O
ATOM    896  HA  TYR A  75      10.094  14.703 -21.778  1.00 70.08           H
ATOM    897  CB  TYR A  75      11.780  13.385 -21.233  1.00 70.08           C
ATOM    898 1HB  TYR A  75      11.838  12.430 -20.710  1.00 70.08           H
ATOM    899 2HB  TYR A  75      12.376  13.288 -22.141  1.00 70.08           H
ATOM    900  CG  TYR A  75      12.395  14.472 -20.350  1.00 70.08           C
ATOM    901  CD1 TYR A  75      12.882  15.631 -20.920  1.00 70.08           C
ATOM    902  HD1 TYR A  75      12.828  15.771 -21.999  1.00 70.08           H
ATOM    903  CD2 TYR A  75      12.463  14.294 -18.983  1.00 70.08           C
ATOM    904  HD2 TYR A  75      12.078  13.379 -18.533  1.00 70.08           H
ATOM    905  CE1 TYR A  75      13.460  16.654 -20.088  1.00 70.08           C
ATOM    906  HE1 TYR A  75      13.849  17.574 -20.525  1.00 70.08           H
ATOM    907  CE2 TYR A  75      13.041  15.317 -18.151  1.00 70.08           C
ATOM    908  HE2 TYR A  75      13.101  15.189 -17.071  1.00 70.08           H
ATOM    909  CZ  TYR A  75      13.512  16.447 -18.745  1.00 70.08           C
ATOM    910  OH  TYR A  75      14.058  17.413 -17.960  1.00 70.08           O
ATOM    911  HH  TYR A  75      14.012  17.140 -16.999  1.00 70.08           H
ATOM    912  HN  TYR A  75       9.911  12.406 -20.002  1.00 70.08           H
ATOM    913  N   CYS A  76       9.619  11.619 -22.714  1.00 69.66           N
ATOM    914  CA  CYS A  76       9.632  10.661 -23.807  1.00 69.66           C
ATOM    915  C   CYS A  76       8.196  10.189 -24.049  1.00 69.66           C
ATOM    916  O   CYS A  76       7.589  10.532 -25.062  1.00 69.66           O
ATOM    917  HA  CYS A  76      10.018  11.187 -24.679  1.00 69.66           H
ATOM    918  CB  CYS A  76      10.577   9.492 -23.523  1.00 69.66           C
ATOM    919 1HB  CYS A  76      11.519   9.864 -23.122  1.00 69.66           H
ATOM    920 2HB  CYS A  76      10.144   8.839 -22.765  1.00 69.66           H
ATOM    921  SG  CYS A  76      10.881   8.546 -25.060  1.00 69.66           S
ATOM    922  HG  CYS A  76       9.673   7.994 -25.125  1.00 69.66           H
ATOM    923  HN  CYS A  76       9.305  11.255 -21.837  1.00 69.66           H
ATOM    924  N   THR A  77       7.696   9.410 -23.101  1.00 62.71           N
ATOM    925  CA  THR A  77       6.474   8.655 -23.321  1.00 62.71           C
ATOM    926  C   THR A  77       5.283   9.603 -23.480  1.00 62.71           C
ATOM    927  O   THR A  77       4.452   9.418 -24.368  1.00 62.71           O
ATOM    928  HA  THR A  77       6.573   8.107 -24.258  1.00 62.71           H
ATOM    929  CB  THR A  77       6.314   7.667 -22.165  1.00 62.71           C
ATOM    930  HB  THR A  77       6.046   8.185 -21.244  1.00 62.71           H
ATOM    931  OG1 THR A  77       7.552   6.962 -22.136  1.00 62.71           O
ATOM    932  HG1 THR A  77       7.620   6.358 -22.930  1.00 62.71           H
ATOM    933  CG2 THR A  77       5.275   6.583 -22.460  1.00 62.71           C
ATOM    934 1HG2 THR A  77       5.579   6.020 -23.343  1.00 62.71           H
ATOM    935 2HG2 THR A  77       4.306   7.048 -22.641  1.00 62.71           H
ATOM    936 3HG2 THR A  77       5.202   5.908 -21.607  1.00 62.71           H
ATOM    937  HN  THR A  77       8.109   9.291 -22.199  1.00 62.71           H
ATOM    938  N   ARG A  78       5.237  10.596 -22.605  1.00 57.41           N
ATOM    939  CA  ARG A  78       4.031  11.387 -22.432  1.00 57.41           C
ATOM    940  C   ARG A  78       2.817  10.471 -22.260  1.00 57.41           C
ATOM    941  O   ARG A  78       2.812   9.342 -22.748  1.00 57.41           O
ATOM    942  HA  ARG A  78       4.209  11.975 -21.531  1.00 57.41           H
ATOM    943  CB  ARG A  78       3.800  12.309 -23.631  1.00 57.41           C
ATOM    944 1HB  ARG A  78       3.724  11.715 -24.541  1.00 57.41           H
ATOM    945 2HB  ARG A  78       2.852  12.834 -23.513  1.00 57.41           H
ATOM    946  CG  ARG A  78       4.937  13.323 -23.770  1.00 57.41           C
ATOM    947 1HG  ARG A  78       5.118  13.806 -22.810  1.00 57.41           H
ATOM    948 2HG  ARG A  78       5.857  12.807 -24.045  1.00 57.41           H
ATOM    949  CD  ARG A  78       4.604  14.380 -24.824  1.00 57.41           C
ATOM    950 1HD  ARG A  78       4.479  13.906 -25.798  1.00 57.41           H
ATOM    951 2HD  ARG A  78       3.658  14.862 -24.581  1.00 57.41           H
ATOM    952  NE  ARG A  78       5.684  15.389 -24.888  1.00 57.41           N
ATOM    953  HE  ARG A  78       6.544  15.187 -24.419  1.00 57.41           H
ATOM    954  CZ  ARG A  78       5.583  16.558 -25.536  1.00 57.41           C
ATOM    955  NH1 ARG A  78       4.455  16.882 -26.183  1.00 57.41           N
ATOM    956 1HH1 ARG A  78       3.680  16.249 -26.184  1.00 57.41           H
ATOM    957 2HH1 ARG A  78       4.387  17.756 -26.664  1.00 57.41           H
ATOM    958  NH2 ARG A  78       6.627  17.398 -25.527  1.00 57.41           N
ATOM    959 1HH2 ARG A  78       6.568  18.274 -26.006  1.00 57.41           H
ATOM    960 2HH2 ARG A  78       7.465  17.149 -25.043  1.00 57.41           H
ATOM    961  HN  ARG A  78       6.005  10.863 -22.021  1.00 57.41           H
ATOM    962  N   VAL A  79       1.816  10.993 -21.565  1.00 72.11           N
ATOM    963  CA  VAL A  79       0.616  10.222 -21.288  1.00 72.11           C
ATOM    964  C   VAL A  79      -0.270  10.200 -22.535  1.00 72.11           C
ATOM    965  O   VAL A  79      -0.926  11.191 -22.852  1.00 72.11           O
ATOM    966  HA  VAL A  79       0.925   9.202 -21.060  1.00 72.11           H
ATOM    967  CB  VAL A  79      -0.097  10.788 -20.058  1.00 72.11           C
ATOM    968  HB  VAL A  79      -0.424  11.800 -20.296  1.00 72.11           H
ATOM    969  CG1 VAL A  79      -1.338   9.961 -19.715  1.00 72.11           C
ATOM    970 1HG1 VAL A  79      -2.029   9.976 -20.558  1.00 72.11           H
ATOM    971 2HG1 VAL A  79      -1.043   8.932 -19.506  1.00 72.11           H
ATOM    972 3HG1 VAL A  79      -1.825  10.385 -18.837  1.00 72.11           H
ATOM    973  CG2 VAL A  79       0.855  10.870 -18.863  1.00 72.11           C
ATOM    974 1HG2 VAL A  79       1.226   9.874 -18.624  1.00 72.11           H
ATOM    975 2HG2 VAL A  79       1.694  11.521 -19.110  1.00 72.11           H
ATOM    976 3HG2 VAL A  79       0.322  11.276 -18.002  1.00 72.11           H
ATOM    977  HN  VAL A  79       1.817  11.922 -21.195  1.00 72.11           H
ATOM    978  N   LYS A  80      -0.261   9.059 -23.209  1.00 65.91           N
ATOM    979  CA  LYS A  80      -0.994   8.920 -24.455  1.00 65.91           C
ATOM    980  C   LYS A  80      -2.234   8.056 -24.219  1.00 65.91           C
ATOM    981  O   LYS A  80      -3.230   8.185 -24.929  1.00 65.91           O
ATOM    982  HA  LYS A  80      -1.320   9.916 -24.756  1.00 65.91           H
ATOM    983  CB  LYS A  80      -0.078   8.392 -25.560  1.00 65.91           C
ATOM    984 1HB  LYS A  80       0.418   7.481 -25.223  1.00 65.91           H
ATOM    985 2HB  LYS A  80      -0.672   8.125 -26.434  1.00 65.91           H
ATOM    986  CG  LYS A  80       0.971   9.436 -25.950  1.00 65.91           C
ATOM    987 1HG  LYS A  80       0.475  10.351 -26.273  1.00 65.91           H
ATOM    988 2HG  LYS A  80       1.576   9.691 -25.079  1.00 65.91           H
ATOM    989  CD  LYS A  80       1.873   8.915 -27.070  1.00 65.91           C
ATOM    990 1HD  LYS A  80       2.342   7.981 -26.760  1.00 65.91           H
ATOM    991 2HD  LYS A  80       1.273   8.693 -27.952  1.00 65.91           H
ATOM    992  CE  LYS A  80       2.952   9.940 -27.426  1.00 65.91           C
ATOM    993 1HE  LYS A  80       2.486  10.867 -27.759  1.00 65.91           H
ATOM    994 2HE  LYS A  80       3.541  10.180 -26.540  1.00 65.91           H
ATOM    995  NZ  LYS A  80       3.837   9.414 -28.489  1.00 65.91           N
ATOM    996 1HZ  LYS A  80       4.541  10.106 -28.716  1.00 65.91           H
ATOM    997 2HZ  LYS A  80       4.289   8.566 -28.164  1.00 65.91           H
ATOM    998 3HZ  LYS A  80       3.287   9.207 -29.315  1.00 65.91           H
ATOM    999  HN  LYS A  80       0.235   8.242 -22.917  1.00 65.91           H
ATOM   1000  N   THR A  81      -2.133   7.194 -23.218  1.00 76.34           N
ATOM   1001  CA  THR A  81      -3.186   6.228 -22.953  1.00 76.34           C
ATOM   1002  C   THR A  81      -3.659   6.339 -21.502  1.00 76.34           C
ATOM   1003  O   THR A  81      -2.981   6.940 -20.669  1.00 76.34           O
ATOM   1004  HA  THR A  81      -4.040   6.468 -23.586  1.00 76.34           H
ATOM   1005  CB  THR A  81      -2.655   4.839 -23.314  1.00 76.34           C
ATOM   1006  HB  THR A  81      -3.471   4.121 -23.398  1.00 76.34           H
ATOM   1007  OG1 THR A  81      -1.692   4.561 -22.302  1.00 76.34           O
ATOM   1008  HG1 THR A  81      -1.423   3.599 -22.341  1.00 76.34           H
ATOM   1009  CG2 THR A  81      -1.843   4.842 -24.611  1.00 76.34           C
ATOM   1010 1HG2 THR A  81      -0.988   5.510 -24.503  1.00 76.34           H
ATOM   1011 2HG2 THR A  81      -2.471   5.185 -25.432  1.00 76.34           H
ATOM   1012 3HG2 THR A  81      -1.490   3.832 -24.821  1.00 76.34           H
ATOM   1013  HN  THR A  81      -1.352   7.149 -22.595  1.00 76.34           H
ATOM   1014  N   MET A  82      -4.818   5.751 -21.244  1.00 76.26           N
ATOM   1015  CA  MET A  82      -5.368   5.741 -19.899  1.00 76.26           C
ATOM   1016  C   MET A  82      -4.455   4.977 -18.939  1.00 76.26           C
ATOM   1017  O   MET A  82      -4.300   5.366 -17.782  1.00 76.26           O
ATOM   1018  HA  MET A  82      -5.429   6.787 -19.599  1.00 76.26           H
ATOM   1019  CB  MET A  82      -6.751   5.085 -19.919  1.00 76.26           C
ATOM   1020 1HB  MET A  82      -7.345   5.505 -20.731  1.00 76.26           H
ATOM   1021 2HB  MET A  82      -6.649   4.019 -20.117  1.00 76.26           H
ATOM   1022  CG  MET A  82      -7.476   5.295 -18.588  1.00 76.26           C
ATOM   1023 1HG  MET A  82      -6.987   4.718 -17.803  1.00 76.26           H
ATOM   1024 2HG  MET A  82      -7.419   6.344 -18.295  1.00 76.26           H
ATOM   1025  SD  MET A  82      -9.183   4.796 -18.738  1.00 76.26           S
ATOM   1026  CE  MET A  82      -9.763   5.178 -17.093  1.00 76.26           C
ATOM   1027 1HE  MET A  82      -9.195   4.600 -16.364  1.00 76.26           H
ATOM   1028 2HE  MET A  82      -9.628   6.242 -16.898  1.00 76.26           H
ATOM   1029 3HE  MET A  82     -10.820   4.925 -17.013  1.00 76.26           H
ATOM   1030  HN  MET A  82      -5.376   5.289 -21.933  1.00 76.26           H
ATOM   1031  N   THR A  83      -3.874   3.903 -19.453  1.00 78.24           N
ATOM   1032  CA  THR A  83      -2.951   3.102 -18.667  1.00 78.24           C
ATOM   1033  C   THR A  83      -1.730   3.933 -18.269  1.00 78.24           C
ATOM   1034  O   THR A  83      -1.262   3.851 -17.134  1.00 78.24           O
ATOM   1035  HA  THR A  83      -3.452   2.807 -17.745  1.00 78.24           H
ATOM   1036  CB  THR A  83      -2.599   1.853 -19.478  1.00 78.24           C
ATOM   1037  HB  THR A  83      -1.916   2.098 -20.292  1.00 78.24           H
ATOM   1038  OG1 THR A  83      -3.863   1.328 -19.873  1.00 78.24           O
ATOM   1039  HG1 THR A  83      -4.530   1.452 -19.138  1.00 78.24           H
ATOM   1040  CG2 THR A  83      -1.989   0.747 -18.615  1.00 78.24           C
ATOM   1041 1HG2 THR A  83      -2.700   0.456 -17.842  1.00 78.24           H
ATOM   1042 2HG2 THR A  83      -1.074   1.113 -18.148  1.00 78.24           H
ATOM   1043 3HG2 THR A  83      -1.757  -0.115 -19.240  1.00 78.24           H
ATOM   1044  HN  THR A  83      -4.024   3.579 -20.387  1.00 78.24           H
ATOM   1045  N   ASP A  84      -1.248   4.713 -19.225  1.00 80.42           N
ATOM   1046  CA  ASP A  84      -0.077   5.543 -18.994  1.00 80.42           C
ATOM   1047  C   ASP A  84      -0.362   6.510 -17.844  1.00 80.42           C
ATOM   1048  O   ASP A  84       0.518   6.789 -17.031  1.00 80.42           O
ATOM   1049  HA  ASP A  84       0.728   4.845 -18.763  1.00 80.42           H
ATOM   1050  CB  ASP A  84       0.264   6.371 -20.235  1.00 80.42           C
ATOM   1051 1HB  ASP A  84      -0.583   7.004 -20.498  1.00 80.42           H
ATOM   1052 2HB  ASP A  84       1.101   7.034 -20.015  1.00 80.42           H
ATOM   1053  CG  ASP A  84       0.618   5.467 -21.417  1.00 80.42           C
ATOM   1054  OD1 ASP A  84       1.181   4.382 -21.153  1.00 80.42           O
ATOM   1055  OD2 ASP A  84       0.319   5.881 -22.558  1.00 80.42           O
ATOM   1056  HN  ASP A  84      -1.642   4.784 -20.141  1.00 80.42           H
ATOM   1057  N   MET A  85      -1.594   6.995 -17.811  1.00 85.28           N
ATOM   1058  CA  MET A  85      -2.000   7.941 -16.785  1.00 85.28           C
ATOM   1059  C   MET A  85      -1.916   7.309 -15.394  1.00 85.28           C
ATOM   1060  O   MET A  85      -1.385   7.915 -14.465  1.00 85.28           O
ATOM   1061  HA  MET A  85      -1.298   8.771 -16.858  1.00 85.28           H
ATOM   1062  CB  MET A  85      -3.435   8.400 -17.052  1.00 85.28           C
ATOM   1063 1HB  MET A  85      -3.534   8.708 -18.093  1.00 85.28           H
ATOM   1064 2HB  MET A  85      -4.121   7.567 -16.901  1.00 85.28           H
ATOM   1065  CG  MET A  85      -3.820   9.559 -16.132  1.00 85.28           C
ATOM   1066 1HG  MET A  85      -4.891   9.750 -16.202  1.00 85.28           H
ATOM   1067 2HG  MET A  85      -3.611   9.296 -15.095  1.00 85.28           H
ATOM   1068  SD  MET A  85      -2.909  11.026 -16.583  1.00 85.28           S
ATOM   1069  CE  MET A  85      -3.443  12.134 -15.290  1.00 85.28           C
ATOM   1070 1HE  MET A  85      -4.525  12.253 -15.337  1.00 85.28           H
ATOM   1071 2HE  MET A  85      -3.165  11.721 -14.320  1.00 85.28           H
ATOM   1072 3HE  MET A  85      -2.965  13.104 -15.422  1.00 85.28           H
ATOM   1073  HN  MET A  85      -2.308   6.753 -18.469  1.00 85.28           H
ATOM   1074  N   PHE A  86      -2.450   6.100 -15.295  1.00 88.68           N
ATOM   1075  CA  PHE A  86      -2.491   5.403 -14.021  1.00 88.68           C
ATOM   1076  C   PHE A  86      -1.084   5.009 -13.566  1.00 88.68           C
ATOM   1077  O   PHE A  86      -0.764   5.093 -12.381  1.00 88.68           O
ATOM   1078  HA  PHE A  86      -2.928   6.085 -13.292  1.00 88.68           H
ATOM   1079  CB  PHE A  86      -3.320   4.134 -14.232  1.00 88.68           C
ATOM   1080 1HB  PHE A  86      -2.898   3.572 -15.065  1.00 88.68           H
ATOM   1081 2HB  PHE A  86      -3.234   3.505 -13.346  1.00 88.68           H
ATOM   1082  CG  PHE A  86      -4.801   4.398 -14.510  1.00 88.68           C
ATOM   1083  CD1 PHE A  86      -5.456   5.378 -13.833  1.00 88.68           C
ATOM   1084  HD1 PHE A  86      -4.926   5.976 -13.091  1.00 88.68           H
ATOM   1085  CD2 PHE A  86      -5.462   3.652 -15.436  1.00 88.68           C
ATOM   1086  HD2 PHE A  86      -4.937   2.866 -15.979  1.00 88.68           H
ATOM   1087  CE1 PHE A  86      -6.831   5.623 -14.091  1.00 88.68           C
ATOM   1088  HE1 PHE A  86      -7.356   6.409 -13.548  1.00 88.68           H
ATOM   1089  CE2 PHE A  86      -6.837   3.897 -15.694  1.00 88.68           C
ATOM   1090  HE2 PHE A  86      -7.367   3.299 -16.436  1.00 88.68           H
ATOM   1091  CZ  PHE A  86      -7.492   4.877 -15.017  1.00 88.68           C
ATOM   1092  HZ  PHE A  86      -8.547   5.065 -15.215  1.00 88.68           H
ATOM   1093  HN  PHE A  86      -2.848   5.600 -16.064  1.00 88.68           H
ATOM   1094  N   LEU A  87      -0.281   4.587 -14.532  1.00 83.90           N
ATOM   1095  CA  LEU A  87       1.066   4.128 -14.238  1.00 83.90           C
ATOM   1096  C   LEU A  87       1.899   5.304 -13.723  1.00 83.90           C
ATOM   1097  O   LEU A  87       2.757   5.130 -12.859  1.00 83.90           O
ATOM   1098  HA  LEU A  87       0.993   3.384 -13.445  1.00 83.90           H
ATOM   1099  CB  LEU A  87       1.673   3.432 -15.458  1.00 83.90           C
ATOM   1100 1HB  LEU A  87       1.559   4.089 -16.320  1.00 83.90           H
ATOM   1101 2HB  LEU A  87       2.743   3.313 -15.288  1.00 83.90           H
ATOM   1102  CG  LEU A  87       1.085   2.065 -15.812  1.00 83.90           C
ATOM   1103  HG  LEU A  87       0.013   2.185 -15.968  1.00 83.90           H
ATOM   1104  CD1 LEU A  87       1.677   1.536 -17.120  1.00 83.90           C
ATOM   1105 1HD1 LEU A  87       1.453   2.232 -17.928  1.00 83.90           H
ATOM   1106 2HD1 LEU A  87       2.757   1.435 -17.016  1.00 83.90           H
ATOM   1107 3HD1 LEU A  87       1.242   0.563 -17.348  1.00 83.90           H
ATOM   1108  CD2 LEU A  87       1.266   1.075 -14.659  1.00 83.90           C
ATOM   1109 1HD2 LEU A  87       2.329   0.955 -14.447  1.00 83.90           H
ATOM   1110 2HD2 LEU A  87       0.759   1.455 -13.772  1.00 83.90           H
ATOM   1111 3HD2 LEU A  87       0.839   0.112 -14.937  1.00 83.90           H
ATOM   1112  HN  LEU A  87      -0.537   4.555 -15.498  1.00 83.90           H
ATOM   1113  N   LEU A  88       1.617   6.475 -14.275  1.00 88.73           N
ATOM   1114  CA  LEU A  88       2.315   7.682 -13.867  1.00 88.73           C
ATOM   1115  C   LEU A  88       1.946   8.015 -12.420  1.00 88.73           C
ATOM   1116  O   LEU A  88       2.822   8.276 -11.597  1.00 88.73           O
ATOM   1117  HA  LEU A  88       3.384   7.473 -13.912  1.00 88.73           H
ATOM   1118  CB  LEU A  88       2.035   8.821 -14.850  1.00 88.73           C
ATOM   1119 1HB  LEU A  88       2.404   8.525 -15.832  1.00 88.73           H
ATOM   1120 2HB  LEU A  88       0.956   8.941 -14.939  1.00 88.73           H
ATOM   1121  CG  LEU A  88       2.645  10.178 -14.495  1.00 88.73           C
ATOM   1122  HG  LEU A  88       2.299  10.458 -13.500  1.00 88.73           H
ATOM   1123  CD1 LEU A  88       4.171  10.096 -14.437  1.00 88.73           C
ATOM   1124 1HD1 LEU A  88       4.467   9.371 -13.679  1.00 88.73           H
ATOM   1125 2HD1 LEU A  88       4.556   9.784 -15.408  1.00 88.73           H
ATOM   1126 3HD1 LEU A  88       4.579  11.074 -14.182  1.00 88.73           H
ATOM   1127  CD2 LEU A  88       2.166  11.264 -15.461  1.00 88.73           C
ATOM   1128 1HD2 LEU A  88       2.462  11.003 -16.477  1.00 88.73           H
ATOM   1129 2HD2 LEU A  88       1.080  11.343 -15.409  1.00 88.73           H
ATOM   1130 3HD2 LEU A  88       2.614  12.219 -15.186  1.00 88.73           H
ATOM   1131  HN  LEU A  88       0.927   6.605 -14.987  1.00 88.73           H
ATOM   1132  N   ASN A  89       0.649   7.995 -12.154  1.00 90.42           N
ATOM   1133  CA  ASN A  89       0.149   8.352 -10.837  1.00 90.42           C
ATOM   1134  C   ASN A  89       0.611   7.307  -9.820  1.00 90.42           C
ATOM   1135  O   ASN A  89       0.836   7.628  -8.654  1.00 90.42           O
ATOM   1136  HA  ASN A  89       0.559   9.342 -10.634  1.00 90.42           H
ATOM   1137  CB  ASN A  89      -1.381   8.385 -10.819  1.00 90.42           C
ATOM   1138 1HB  ASN A  89      -1.773   7.551 -11.400  1.00 90.42           H
ATOM   1139 2HB  ASN A  89      -1.738   8.258  -9.797  1.00 90.42           H
ATOM   1140  CG  ASN A  89      -1.907   9.704 -11.389  1.00 90.42           C
ATOM   1141  OD1 ASN A  89      -2.116  10.676 -10.683  1.00 90.42           O
ATOM   1142  ND2 ASN A  89      -2.109   9.682 -12.703  1.00 90.42           N
ATOM   1143 1HD2 ASN A  89      -1.917   8.851 -13.225  1.00 90.42           H
ATOM   1144 2HD2 ASN A  89      -2.453  10.497 -13.170  1.00 90.42           H
ATOM   1145  HN  ASN A  89      -0.055   7.740 -12.818  1.00 90.42           H
ATOM   1146  N   LEU A  90       0.740   6.078 -10.298  1.00 88.54           N
ATOM   1147  CA  LEU A  90       1.208   4.992  -9.455  1.00 88.54           C
ATOM   1148  C   LEU A  90       2.637   5.287  -8.997  1.00 88.54           C
ATOM   1149  O   LEU A  90       2.965   5.116  -7.824  1.00 88.54           O
ATOM   1150  HA  LEU A  90       0.564   4.960  -8.576  1.00 88.54           H
ATOM   1151  CB  LEU A  90       1.057   3.651 -10.175  1.00 88.54           C
ATOM   1152 1HB  LEU A  90       0.023   3.553 -10.507  1.00 88.54           H
ATOM   1153 2HB  LEU A  90       1.678   3.670 -11.071  1.00 88.54           H
ATOM   1154  CG  LEU A  90       1.422   2.407  -9.362  1.00 88.54           C
ATOM   1155  HG  LEU A  90       2.425   2.545  -8.959  1.00 88.54           H
ATOM   1156  CD1 LEU A  90       0.476   2.234  -8.172  1.00 88.54           C
ATOM   1157 1HD1 LEU A  90       0.544   3.108  -7.524  1.00 88.54           H
ATOM   1158 2HD1 LEU A  90      -0.546   2.127  -8.533  1.00 88.54           H
ATOM   1159 3HD1 LEU A  90       0.758   1.343  -7.611  1.00 88.54           H
ATOM   1160  CD2 LEU A  90       1.460   1.162 -10.251  1.00 88.54           C
ATOM   1161 1HD2 LEU A  90       0.480   1.009 -10.703  1.00 88.54           H
ATOM   1162 2HD2 LEU A  90       2.204   1.298 -11.035  1.00 88.54           H
ATOM   1163 3HD2 LEU A  90       1.721   0.293  -9.647  1.00 88.54           H
ATOM   1164  HN  LEU A  90       0.531   5.821 -11.242  1.00 88.54           H
ATOM   1165  N   ALA A  91       3.450   5.725  -9.947  1.00 92.38           N
ATOM   1166  CA  ALA A  91       4.848   6.006  -9.665  1.00 92.38           C
ATOM   1167  C   ALA A  91       4.940   7.177  -8.685  1.00 92.38           C
ATOM   1168  O   ALA A  91       5.804   7.192  -7.810  1.00 92.38           O
ATOM   1169  HA  ALA A  91       5.278   5.119  -9.200  1.00 92.38           H
ATOM   1170  CB  ALA A  91       5.587   6.283 -10.976  1.00 92.38           C
ATOM   1171 1HB  ALA A  91       5.516   5.410 -11.625  1.00 92.38           H
ATOM   1172 2HB  ALA A  91       5.137   7.143 -11.472  1.00 92.38           H
ATOM   1173 3HB  ALA A  91       6.635   6.495 -10.764  1.00 92.38           H
ATOM   1174  HN  ALA A  91       3.169   5.887 -10.893  1.00 92.38           H
ATOM   1175  N   ILE A  92       4.037   8.130  -8.864  1.00 91.57           N
ATOM   1176  CA  ILE A  92       3.995   9.294  -7.996  1.00 91.57           C
ATOM   1177  C   ILE A  92       3.651   8.851  -6.572  1.00 91.57           C
ATOM   1178  O   ILE A  92       4.289   9.282  -5.613  1.00 91.57           O
ATOM   1179  HA  ILE A  92       4.992   9.733  -7.989  1.00 91.57           H
ATOM   1180  CB  ILE A  92       3.040  10.349  -8.559  1.00 91.57           C
ATOM   1181  HB  ILE A  92       2.095   9.861  -8.797  1.00 91.57           H
ATOM   1182  CG1 ILE A  92       3.584  10.941  -9.861  1.00 91.57           C
ATOM   1183 1HG1 ILE A  92       4.435  11.586  -9.643  1.00 91.57           H
ATOM   1184 2HG1 ILE A  92       3.947  10.141 -10.505  1.00 91.57           H
ATOM   1185  CG2 ILE A  92       2.741  11.429  -7.518  1.00 91.57           C
ATOM   1186 1HG2 ILE A  92       2.280  10.973  -6.642  1.00 91.57           H
ATOM   1187 2HG2 ILE A  92       3.670  11.919  -7.226  1.00 91.57           H
ATOM   1188 3HG2 ILE A  92       2.060  12.166  -7.945  1.00 91.57           H
ATOM   1189  CD1 ILE A  92       2.504  11.742 -10.592  1.00 91.57           C
ATOM   1190 1HD1 ILE A  92       1.665  11.088 -10.829  1.00 91.57           H
ATOM   1191 2HD1 ILE A  92       2.161  12.556  -9.953  1.00 91.57           H
ATOM   1192 3HD1 ILE A  92       2.917  12.152 -11.513  1.00 91.57           H
ATOM   1193  HN  ILE A  92       3.344   8.116  -9.585  1.00 91.57           H
ATOM   1194  N   ALA A  93       2.643   7.996  -6.480  1.00 93.18           N
ATOM   1195  CA  ALA A  93       2.154   7.552  -5.186  1.00 93.18           C
ATOM   1196  C   ALA A  93       3.277   6.823  -4.444  1.00 93.18           C
ATOM   1197  O   ALA A  93       3.507   7.071  -3.262  1.00 93.18           O
ATOM   1198  HA  ALA A  93       1.869   8.437  -4.617  1.00 93.18           H
ATOM   1199  CB  ALA A  93       0.918   6.672  -5.381  1.00 93.18           C
ATOM   1200 1HB  ALA A  93       0.140   7.245  -5.886  1.00 93.18           H
ATOM   1201 2HB  ALA A  93       1.181   5.805  -5.987  1.00 93.18           H
ATOM   1202 3HB  ALA A  93       0.552   6.339  -4.410  1.00 93.18           H
ATOM   1203  HN  ALA A  93       2.164   7.609  -7.268  1.00 93.18           H
ATOM   1204  N   ASP A  94       3.946   5.939  -5.170  1.00 90.39           N
ATOM   1205  CA  ASP A  94       5.012   5.144  -4.585  1.00 90.39           C
ATOM   1206  C   ASP A  94       6.109   6.074  -4.064  1.00 90.39           C
ATOM   1207  O   ASP A  94       6.640   5.865  -2.974  1.00 90.39           O
ATOM   1208  HA  ASP A  94       4.538   4.571  -3.788  1.00 90.39           H
ATOM   1209  CB  ASP A  94       5.637   4.211  -5.624  1.00 90.39           C
ATOM   1210 1HB  ASP A  94       5.738   4.735  -6.574  1.00 90.39           H
ATOM   1211 2HB  ASP A  94       6.641   3.929  -5.307  1.00 90.39           H
ATOM   1212  CG  ASP A  94       4.784   2.955  -5.816  1.00 90.39           C
ATOM   1213  OD1 ASP A  94       4.164   2.532  -4.817  1.00 90.39           O
ATOM   1214  OD2 ASP A  94       4.773   2.446  -6.957  1.00 90.39           O
ATOM   1215  HN  ASP A  94       3.770   5.763  -6.138  1.00 90.39           H
ATOM   1216  N   LEU A  95       6.416   7.082  -4.867  1.00 91.00           N
ATOM   1217  CA  LEU A  95       7.499   7.995  -4.542  1.00 91.00           C
ATOM   1218  C   LEU A  95       7.171   8.725  -3.238  1.00 91.00           C
ATOM   1219  O   LEU A  95       8.040   8.902  -2.386  1.00 91.00           O
ATOM   1220  HA  LEU A  95       8.396   7.395  -4.386  1.00 91.00           H
ATOM   1221  CB  LEU A  95       7.781   8.932  -5.718  1.00 91.00           C
ATOM   1222 1HB  LEU A  95       7.840   8.335  -6.627  1.00 91.00           H
ATOM   1223 2HB  LEU A  95       6.931   9.605  -5.832  1.00 91.00           H
ATOM   1224  CG  LEU A  95       9.053   9.777  -5.613  1.00 91.00           C
ATOM   1225  HG  LEU A  95       9.063  10.258  -4.635  1.00 91.00           H
ATOM   1226  CD1 LEU A  95      10.302   8.898  -5.698  1.00 91.00           C
ATOM   1227 1HD1 LEU A  95      10.295   8.175  -4.883  1.00 91.00           H
ATOM   1228 2HD1 LEU A  95      10.311   8.370  -6.652  1.00 91.00           H
ATOM   1229 3HD1 LEU A  95      11.192   9.523  -5.621  1.00 91.00           H
ATOM   1230  CD2 LEU A  95       9.061  10.889  -6.663  1.00 91.00           C
ATOM   1231 1HD2 LEU A  95       9.015  10.448  -7.659  1.00 91.00           H
ATOM   1232 2HD2 LEU A  95       8.198  11.537  -6.513  1.00 91.00           H
ATOM   1233 3HD2 LEU A  95       9.976  11.473  -6.566  1.00 91.00           H
ATOM   1234  HN  LEU A  95       5.940   7.280  -5.724  1.00 91.00           H
ATOM   1235  N   LEU A  96       5.915   9.130  -3.124  1.00 87.94           N
ATOM   1236  CA  LEU A  96       5.469   9.866  -1.953  1.00 87.94           C
ATOM   1237  C   LEU A  96       5.678   9.006  -0.705  1.00 87.94           C
ATOM   1238  O   LEU A  96       6.122   9.503   0.329  1.00 87.94           O
ATOM   1239  HA  LEU A  96       6.094  10.755  -1.868  1.00 87.94           H
ATOM   1240  CB  LEU A  96       4.027  10.343  -2.137  1.00 87.94           C
ATOM   1241 1HB  LEU A  96       3.429   9.502  -2.489  1.00 87.94           H
ATOM   1242 2HB  LEU A  96       3.632  10.627  -1.161  1.00 87.94           H
ATOM   1243  CG  LEU A  96       3.825  11.514  -3.099  1.00 87.94           C
ATOM   1244  HG  LEU A  96       4.274  11.251  -4.057  1.00 87.94           H
ATOM   1245  CD1 LEU A  96       2.337  11.767  -3.352  1.00 87.94           C
ATOM   1246 1HD1 LEU A  96       1.886  10.875  -3.787  1.00 87.94           H
ATOM   1247 2HD1 LEU A  96       1.843  12.000  -2.408  1.00 87.94           H
ATOM   1248 3HD1 LEU A  96       2.222  12.605  -4.039  1.00 87.94           H
ATOM   1249  CD2 LEU A  96       4.541  12.768  -2.594  1.00 87.94           C
ATOM   1250 1HD2 LEU A  96       4.144  13.046  -1.618  1.00 87.94           H
ATOM   1251 2HD2 LEU A  96       5.609  12.567  -2.508  1.00 87.94           H
ATOM   1252 3HD2 LEU A  96       4.382  13.586  -3.297  1.00 87.94           H
ATOM   1253  HN  LEU A  96       5.209   8.964  -3.812  1.00 87.94           H
ATOM   1254  N   PHE A  97       5.349   7.730  -0.843  1.00 90.45           N
ATOM   1255  CA  PHE A  97       5.492   6.796   0.261  1.00 90.45           C
ATOM   1256  C   PHE A  97       6.961   6.639   0.659  1.00 90.45           C
ATOM   1257  O   PHE A  97       7.294   6.671   1.843  1.00 90.45           O
ATOM   1258  HA  PHE A  97       4.931   7.202   1.103  1.00 90.45           H
ATOM   1259  CB  PHE A  97       4.960   5.446  -0.223  1.00 90.45           C
ATOM   1260 1HB  PHE A  97       3.871   5.476  -0.226  1.00 90.45           H
ATOM   1261 2HB  PHE A  97       5.278   5.290  -1.254  1.00 90.45           H
ATOM   1262  CG  PHE A  97       5.421   4.256   0.622  1.00 90.45           C
ATOM   1263  CD1 PHE A  97       6.258   3.327   0.089  1.00 90.45           C
ATOM   1264  HD1 PHE A  97       6.601   3.429  -0.941  1.00 90.45           H
ATOM   1265  CD2 PHE A  97       4.993   4.129   1.907  1.00 90.45           C
ATOM   1266  HD2 PHE A  97       4.322   4.874   2.334  1.00 90.45           H
ATOM   1267  CE1 PHE A  97       6.686   2.223   0.873  1.00 90.45           C
ATOM   1268  HE1 PHE A  97       7.356   1.478   0.445  1.00 90.45           H
ATOM   1269  CE2 PHE A  97       5.420   3.025   2.691  1.00 90.45           C
ATOM   1270  HE2 PHE A  97       5.077   2.922   3.721  1.00 90.45           H
ATOM   1271  CZ  PHE A  97       6.258   2.095   2.158  1.00 90.45           C
ATOM   1272  HZ  PHE A  97       6.586   1.248   2.760  1.00 90.45           H
ATOM   1273  HN  PHE A  97       4.990   7.333  -1.688  1.00 90.45           H
ATOM   1274  N   LEU A  98       7.801   6.473  -0.352  1.00 92.95           N
ATOM   1275  CA  LEU A  98       9.189   6.114  -0.121  1.00 92.95           C
ATOM   1276  C   LEU A  98       9.864   7.209   0.707  1.00 92.95           C
ATOM   1277  O   LEU A  98      10.746   6.927   1.516  1.00 92.95           O
ATOM   1278  HA  LEU A  98       9.196   5.190   0.459  1.00 92.95           H
ATOM   1279  CB  LEU A  98       9.895   5.821  -1.446  1.00 92.95           C
ATOM   1280 1HB  LEU A  98       9.710   6.653  -2.125  1.00 92.95           H
ATOM   1281 2HB  LEU A  98      10.970   5.792  -1.264  1.00 92.95           H
ATOM   1282  CG  LEU A  98       9.490   4.525  -2.151  1.00 92.95           C
ATOM   1283  HG  LEU A  98       8.403   4.449  -2.127  1.00 92.95           H
ATOM   1284  CD1 LEU A  98       9.910   4.545  -3.622  1.00 92.95           C
ATOM   1285 1HD1 LEU A  98       9.428   5.382  -4.126  1.00 92.95           H
ATOM   1286 2HD1 LEU A  98      10.992   4.656  -3.689  1.00 92.95           H
ATOM   1287 3HD1 LEU A  98       9.610   3.612  -4.098  1.00 92.95           H
ATOM   1288  CD2 LEU A  98      10.043   3.304  -1.413  1.00 92.95           C
ATOM   1289 1HD2 LEU A  98      11.132   3.360  -1.384  1.00 92.95           H
ATOM   1290 2HD2 LEU A  98       9.653   3.286  -0.396  1.00 92.95           H
ATOM   1291 3HD2 LEU A  98       9.740   2.396  -1.935  1.00 92.95           H
ATOM   1292  HN  LEU A  98       7.546   6.579  -1.314  1.00 92.95           H
ATOM   1293  N   VAL A  99       9.424   8.437   0.475  1.00 90.04           N
ATOM   1294  CA  VAL A  99      10.004   9.582   1.157  1.00 90.04           C
ATOM   1295  C   VAL A  99       9.748   9.458   2.660  1.00 90.04           C
ATOM   1296  O   VAL A  99      10.424  10.098   3.463  1.00 90.04           O
ATOM   1297  HA  VAL A  99      11.080   9.558   0.981  1.00 90.04           H
ATOM   1298  CB  VAL A  99       9.455  10.880   0.561  1.00 90.04           C
ATOM   1299  HB  VAL A  99       8.367  10.831   0.597  1.00 90.04           H
ATOM   1300  CG1 VAL A  99       9.898  12.091   1.384  1.00 90.04           C
ATOM   1301 1HG1 VAL A  99       9.529  11.991   2.405  1.00 90.04           H
ATOM   1302 2HG1 VAL A  99      10.987  12.144   1.394  1.00 90.04           H
ATOM   1303 3HG1 VAL A  99       9.494  13.000   0.939  1.00 90.04           H
ATOM   1304  CG2 VAL A  99       9.871  11.030  -0.904  1.00 90.04           C
ATOM   1305 1HG2 VAL A  99      10.958  11.047  -0.973  1.00 90.04           H
ATOM   1306 2HG2 VAL A  99       9.483  10.189  -1.479  1.00 90.04           H
ATOM   1307 3HG2 VAL A  99       9.467  11.961  -1.302  1.00 90.04           H
ATOM   1308  HN  VAL A  99       8.686   8.656  -0.164  1.00 90.04           H
ATOM   1309  N   THR A 100       8.768   8.631   2.995  1.00 89.67           N
ATOM   1310  CA  THR A 100       8.382   8.452   4.384  1.00 89.67           C
ATOM   1311  C   THR A 100       9.276   7.408   5.056  1.00 89.67           C
ATOM   1312  O   THR A 100       9.403   7.390   6.280  1.00 89.67           O
ATOM   1313  HA  THR A 100       8.540   9.394   4.909  1.00 89.67           H
ATOM   1314  CB  THR A 100       6.895   8.091   4.418  1.00 89.67           C
ATOM   1315  HB  THR A 100       6.480   8.246   5.414  1.00 89.67           H
ATOM   1316  OG1 THR A 100       6.852   6.751   3.936  1.00 89.67           O
ATOM   1317  HG1 THR A 100       5.976   6.330   4.171  1.00 89.67           H
ATOM   1318  CG2 THR A 100       6.077   8.881   3.396  1.00 89.67           C
ATOM   1319 1HG2 THR A 100       6.450   8.673   2.393  1.00 89.67           H
ATOM   1320 2HG2 THR A 100       6.168   9.947   3.603  1.00 89.67           H
ATOM   1321 3HG2 THR A 100       5.030   8.587   3.462  1.00 89.67           H
ATOM   1322  HN  THR A 100       8.244   8.089   2.337  1.00 89.67           H
ATOM   1323  N   LEU A 101       9.873   6.565   4.227  1.00 91.74           N
ATOM   1324  CA  LEU A 101      10.572   5.393   4.727  1.00 91.74           C
ATOM   1325  C   LEU A 101      11.735   5.839   5.615  1.00 91.74           C
ATOM   1326  O   LEU A 101      11.992   5.237   6.656  1.00 91.74           O
ATOM   1327  HA  LEU A 101       9.868   4.828   5.338  1.00 91.74           H
ATOM   1328  CB  LEU A 101      10.995   4.487   3.569  1.00 91.74           C
ATOM   1329 1HB  LEU A 101      11.455   5.106   2.798  1.00 91.74           H
ATOM   1330 2HB  LEU A 101      11.763   3.804   3.930  1.00 91.74           H
ATOM   1331  CG  LEU A 101       9.881   3.661   2.922  1.00 91.74           C
ATOM   1332  HG  LEU A 101       9.156   4.348   2.486  1.00 91.74           H
ATOM   1333  CD1 LEU A 101      10.428   2.798   1.783  1.00 91.74           C
ATOM   1334 1HD1 LEU A 101      10.874   3.440   1.023  1.00 91.74           H
ATOM   1335 2HD1 LEU A 101      11.185   2.119   2.174  1.00 91.74           H
ATOM   1336 3HD1 LEU A 101       9.616   2.222   1.341  1.00 91.74           H
ATOM   1337  CD2 LEU A 101       9.140   2.826   3.968  1.00 91.74           C
ATOM   1338 1HD2 LEU A 101       9.840   2.147   4.455  1.00 91.74           H
ATOM   1339 2HD2 LEU A 101       8.697   3.487   4.714  1.00 91.74           H
ATOM   1340 3HD2 LEU A 101       8.353   2.249   3.482  1.00 91.74           H
ATOM   1341  HN  LEU A 101       9.884   6.671   3.233  1.00 91.74           H
ATOM   1342  N   PRO A 102      12.457   6.897   5.222  1.00 93.73           N
ATOM   1343  CA  PRO A 102      13.599   7.366   6.011  1.00 93.73           C
ATOM   1344  C   PRO A 102      13.234   7.613   7.465  1.00 93.73           C
ATOM   1345  O   PRO A 102      13.989   7.257   8.368  1.00 93.73           O
ATOM   1346  HA  PRO A 102      14.375   6.601   6.038  1.00 93.73           H
ATOM   1347  CB  PRO A 102      14.022   8.656   5.305  1.00 93.73           C
ATOM   1348 1HB  PRO A 102      13.533   9.529   5.737  1.00 93.73           H
ATOM   1349 2HB  PRO A 102      15.096   8.823   5.382  1.00 93.73           H
ATOM   1350  CG  PRO A 102      13.590   8.427   3.861  1.00 93.73           C
ATOM   1351 1HG  PRO A 102      13.496   9.364   3.313  1.00 93.73           H
ATOM   1352 2HG  PRO A 102      14.313   7.822   3.314  1.00 93.73           H
ATOM   1353  CD  PRO A 102      12.254   7.719   4.015  1.00 93.73           C
ATOM   1354 1HD  PRO A 102      11.434   8.425   4.146  1.00 93.73           H
ATOM   1355 2HD  PRO A 102      12.013   7.114   3.141  1.00 93.73           H
ATOM   1356  N   PHE A 103      12.072   8.222   7.655  1.00 91.96           N
ATOM   1357  CA  PHE A 103      11.623   8.578   8.990  1.00 91.96           C
ATOM   1358  C   PHE A 103      11.332   7.327   9.822  1.00 91.96           C
ATOM   1359  O   PHE A 103      11.666   7.272  11.005  1.00 91.96           O
ATOM   1360  HA  PHE A 103      12.426   9.146   9.461  1.00 91.96           H
ATOM   1361  CB  PHE A 103      10.331   9.381   8.829  1.00 91.96           C
ATOM   1362 1HB  PHE A 103       9.616   8.789   8.257  1.00 91.96           H
ATOM   1363 2HB  PHE A 103       9.893   9.547   9.813  1.00 91.96           H
ATOM   1364  CG  PHE A 103      10.521  10.732   8.137  1.00 91.96           C
ATOM   1365  CD1 PHE A 103      10.825  11.836   8.871  1.00 91.96           C
ATOM   1366  HD1 PHE A 103      10.934  11.758   9.953  1.00 91.96           H
ATOM   1367  CD2 PHE A 103      10.386  10.830   6.787  1.00 91.96           C
ATOM   1368  HD2 PHE A 103      10.142   9.946   6.198  1.00 91.96           H
ATOM   1369  CE1 PHE A 103      11.001  13.090   8.229  1.00 91.96           C
ATOM   1370  HE1 PHE A 103      11.245  13.974   8.817  1.00 91.96           H
ATOM   1371  CE2 PHE A 103      10.562  12.084   6.144  1.00 91.96           C
ATOM   1372  HE2 PHE A 103      10.453  12.162   5.063  1.00 91.96           H
ATOM   1373  CZ  PHE A 103      10.866  13.187   6.879  1.00 91.96           C
ATOM   1374  HZ  PHE A 103      11.001  14.150   6.386  1.00 91.96           H
ATOM   1375  HN  PHE A 103      11.444   8.471   6.918  1.00 91.96           H
ATOM   1376  N   TRP A 104      10.711   6.354   9.172  1.00 85.98           N
ATOM   1377  CA  TRP A 104      10.333   5.125   9.847  1.00 85.98           C
ATOM   1378  C   TRP A 104      11.613   4.363  10.195  1.00 85.98           C
ATOM   1379  O   TRP A 104      11.673   3.673  11.211  1.00 85.98           O
ATOM   1380  HA  TRP A 104       9.801   5.396  10.759  1.00 85.98           H
ATOM   1381  CB  TRP A 104       9.363   4.305   8.993  1.00 85.98           C
ATOM   1382 1HB  TRP A 104       9.780   4.196   7.992  1.00 85.98           H
ATOM   1383 2HB  TRP A 104       9.281   3.303   9.415  1.00 85.98           H
ATOM   1384  CG  TRP A 104       7.964   4.913   8.883  1.00 85.98           C
ATOM   1385  CD1 TRP A 104       7.345   5.367   7.785  1.00 85.98           C
ATOM   1386  HD1 TRP A 104       7.783   5.359   6.786  1.00 85.98           H
ATOM   1387  CD2 TRP A 104       7.028   5.117   9.963  1.00 85.98           C
ATOM   1388  NE1 TRP A 104       6.084   5.846   8.076  1.00 85.98           N
ATOM   1389  HE1 TRP A 104       5.433   6.235   7.423  1.00 85.98           H
ATOM   1390  CE2 TRP A 104       5.885   5.689   9.442  1.00 85.98           C
ATOM   1391  CE3 TRP A 104       7.143   4.827  11.334  1.00 85.98           C
ATOM   1392  HE3 TRP A 104       8.034   4.375  11.769  1.00 85.98           H
ATOM   1393  CZ2 TRP A 104       4.770   6.021  10.222  1.00 85.98           C
ATOM   1394  HZ2 TRP A 104       3.879   6.473   9.787  1.00 85.98           H
ATOM   1395  CZ3 TRP A 104       6.020   5.164  12.099  1.00 85.98           C
ATOM   1396  HZ3 TRP A 104       6.057   4.961  13.169  1.00 85.98           H
ATOM   1397  CH2 TRP A 104       4.863   5.741  11.590  1.00 85.98           C
ATOM   1398  HH2 TRP A 104       4.030   5.975  12.254  1.00 85.98           H
ATOM   1399  HN  TRP A 104      10.467   6.396   8.203  1.00 85.98           H
ATOM   1400  N   ALA A 105      12.607   4.514   9.331  1.00 93.78           N
ATOM   1401  CA  ALA A 105      13.883   3.849   9.534  1.00 93.78           C
ATOM   1402  C   ALA A 105      14.522   4.364  10.826  1.00 93.78           C
ATOM   1403  O   ALA A 105      15.007   3.578  11.638  1.00 93.78           O
ATOM   1404  HA  ALA A 105      13.688   2.781   9.636  1.00 93.78           H
ATOM   1405  CB  ALA A 105      14.775   4.073   8.312  1.00 93.78           C
ATOM   1406 1HB  ALA A 105      14.289   3.664   7.427  1.00 93.78           H
ATOM   1407 2HB  ALA A 105      14.941   5.142   8.174  1.00 93.78           H
ATOM   1408 3HB  ALA A 105      15.732   3.574   8.465  1.00 93.78           H
ATOM   1409  HN  ALA A 105      12.551   5.078   8.507  1.00 93.78           H
ATOM   1410  N   ILE A 106      14.502   5.680  10.974  1.00 90.56           N
ATOM   1411  CA  ILE A 106      15.093   6.310  12.142  1.00 90.56           C
ATOM   1412  C   ILE A 106      14.294   5.920  13.387  1.00 90.56           C
ATOM   1413  O   ILE A 106      14.872   5.594  14.423  1.00 90.56           O
ATOM   1414  HA  ILE A 106      16.106   5.921  12.246  1.00 90.56           H
ATOM   1415  CB  ILE A 106      15.209   7.822  11.935  1.00 90.56           C
ATOM   1416  HB  ILE A 106      14.243   8.195  11.595  1.00 90.56           H
ATOM   1417  CG1 ILE A 106      16.229   8.149  10.842  1.00 90.56           C
ATOM   1418 1HG1 ILE A 106      17.238   8.002  11.226  1.00 90.56           H
ATOM   1419 2HG1 ILE A 106      16.103   7.463  10.005  1.00 90.56           H
ATOM   1420  CG2 ILE A 106      15.530   8.533  13.251  1.00 90.56           C
ATOM   1421 1HG2 ILE A 106      14.736   8.339  13.972  1.00 90.56           H
ATOM   1422 2HG2 ILE A 106      16.477   8.161  13.643  1.00 90.56           H
ATOM   1423 3HG2 ILE A 106      15.607   9.606  13.074  1.00 90.56           H
ATOM   1424  CD1 ILE A 106      16.068   9.591  10.356  1.00 90.56           C
ATOM   1425 1HD1 ILE A 106      15.065   9.727   9.950  1.00 90.56           H
ATOM   1426 2HD1 ILE A 106      16.218  10.275  11.191  1.00 90.56           H
ATOM   1427 3HD1 ILE A 106      16.805   9.797   9.580  1.00 90.56           H
ATOM   1428  HN  ILE A 106      14.092   6.311  10.315  1.00 90.56           H
ATOM   1429  N   ALA A 107      12.978   5.965  13.244  1.00 91.73           N
ATOM   1430  CA  ALA A 107      12.094   5.705  14.367  1.00 91.73           C
ATOM   1431  C   ALA A 107      12.309   4.272  14.859  1.00 91.73           C
ATOM   1432  O   ALA A 107      12.287   4.014  16.061  1.00 91.73           O
ATOM   1433  HA  ALA A 107      12.359   6.397  15.166  1.00 91.73           H
ATOM   1434  CB  ALA A 107      10.645   5.966  13.949  1.00 91.73           C
ATOM   1435 1HB  ALA A 107      10.539   7.005  13.636  1.00 91.73           H
ATOM   1436 2HB  ALA A 107      10.382   5.309  13.120  1.00 91.73           H
ATOM   1437 3HB  ALA A 107       9.983   5.771  14.792  1.00 91.73           H
ATOM   1438  HN  ALA A 107      12.516   6.175  12.382  1.00 91.73           H
ATOM   1439  N   ALA A 108      12.512   3.377  13.903  1.00 91.01           N
ATOM   1440  CA  ALA A 108      12.675   1.968  14.220  1.00 91.01           C
ATOM   1441  C   ALA A 108      14.045   1.751  14.865  1.00 91.01           C
ATOM   1442  O   ALA A 108      14.216   0.841  15.675  1.00 91.01           O
ATOM   1443  HA  ALA A 108      11.899   1.696  14.935  1.00 91.01           H
ATOM   1444  CB  ALA A 108      12.490   1.135  12.950  1.00 91.01           C
ATOM   1445 1HB  ALA A 108      11.491   1.303  12.548  1.00 91.01           H
ATOM   1446 2HB  ALA A 108      13.234   1.429  12.210  1.00 91.01           H
ATOM   1447 3HB  ALA A 108      12.612   0.078  13.188  1.00 91.01           H
ATOM   1448  HN  ALA A 108      12.565   3.600  12.930  1.00 91.01           H
ATOM   1449  N   ALA A 109      14.986   2.601  14.481  1.00 89.82           N
ATOM   1450  CA  ALA A 109      16.361   2.445  14.925  1.00 89.82           C
ATOM   1451  C   ALA A 109      16.457   2.806  16.409  1.00 89.82           C
ATOM   1452  O   ALA A 109      17.248   2.217  17.144  1.00 89.82           O
ATOM   1453  HA  ALA A 109      16.636   1.398  14.796  1.00 89.82           H
ATOM   1454  CB  ALA A 109      17.279   3.307  14.055  1.00 89.82           C
ATOM   1455 1HB  ALA A 109      17.195   2.991  13.015  1.00 89.82           H
ATOM   1456 2HB  ALA A 109      16.985   4.353  14.142  1.00 89.82           H
ATOM   1457 3HB  ALA A 109      18.310   3.190  14.388  1.00 89.82           H
ATOM   1458  HN  ALA A 109      14.822   3.382  13.879  1.00 89.82           H
ATOM   1459  N   ASP A 110      15.641   3.772  16.804  1.00 80.52           N
ATOM   1460  CA  ASP A 110      15.735   4.330  18.143  1.00 80.52           C
ATOM   1461  C   ASP A 110      14.344   4.765  18.608  1.00 80.52           C
ATOM   1462  O   ASP A 110      13.609   3.977  19.200  1.00 80.52           O
ATOM   1463  HA  ASP A 110      16.149   3.530  18.758  1.00 80.52           H
ATOM   1464  CB  ASP A 110      16.647   5.558  18.165  1.00 80.52           C
ATOM   1465 1HB  ASP A 110      17.605   5.312  17.707  1.00 80.52           H
ATOM   1466 2HB  ASP A 110      16.204   6.355  17.568  1.00 80.52           H
ATOM   1467  CG  ASP A 110      16.870   6.049  19.597  1.00 80.52           C
ATOM   1468  OD1 ASP A 110      16.501   5.292  20.520  1.00 80.52           O
ATOM   1469  OD2 ASP A 110      17.406   7.170  19.735  1.00 80.52           O
ATOM   1470  HN  ASP A 110      14.928   4.172  16.229  1.00 80.52           H
ATOM   1471  N   GLN A 111      14.025   6.019  18.321  1.00 83.53           N
ATOM   1472  CA  GLN A 111      12.748   6.578  18.731  1.00 83.53           C
ATOM   1473  C   GLN A 111      12.314   7.677  17.759  1.00 83.53           C
ATOM   1474  O   GLN A 111      13.091   8.097  16.903  1.00 83.53           O
ATOM   1475  HA  GLN A 111      12.042   5.749  18.691  1.00 83.53           H
ATOM   1476  CB  GLN A 111      12.816   7.109  20.164  1.00 83.53           C
ATOM   1477 1HB  GLN A 111      11.857   7.547  20.440  1.00 83.53           H
ATOM   1478 2HB  GLN A 111      13.001   6.285  20.853  1.00 83.53           H
ATOM   1479  CG  GLN A 111      13.921   8.158  20.308  1.00 83.53           C
ATOM   1480 1HG  GLN A 111      14.886   7.710  20.071  1.00 83.53           H
ATOM   1481 2HG  GLN A 111      13.759   8.963  19.591  1.00 83.53           H
ATOM   1482  CD  GLN A 111      13.952   8.730  21.727  1.00 83.53           C
ATOM   1483  OE1 GLN A 111      12.976   8.700  22.458  1.00 83.53           O
ATOM   1484  NE2 GLN A 111      15.125   9.253  22.073  1.00 83.53           N
ATOM   1485 1HE2 GLN A 111      15.886   9.246  21.425  1.00 83.53           H
ATOM   1486 2HE2 GLN A 111      15.245   9.652  22.982  1.00 83.53           H
ATOM   1487  HN  GLN A 111      14.620   6.647  17.821  1.00 83.53           H
ATOM   1488  N   TRP A 112      11.073   8.112  17.923  1.00 88.90           N
ATOM   1489  CA  TRP A 112      10.543   9.189  17.105  1.00 88.90           C
ATOM   1490  C   TRP A 112      11.157  10.502  17.595  1.00 88.90           C
ATOM   1491  O   TRP A 112      10.904  10.928  18.720  1.00 88.90           O
ATOM   1492  HA  TRP A 112      10.840   9.001  16.073  1.00 88.90           H
ATOM   1493  CB  TRP A 112       9.013   9.197  17.133  1.00 88.90           C
ATOM   1494 1HB  TRP A 112       8.650   8.200  16.887  1.00 88.90           H
ATOM   1495 2HB  TRP A 112       8.680   9.417  18.148  1.00 88.90           H
ATOM   1496  CG  TRP A 112       8.378  10.206  16.174  1.00 88.90           C
ATOM   1497  CD1 TRP A 112       7.949  11.446  16.447  1.00 88.90           C
ATOM   1498  HD1 TRP A 112       8.001  11.911  17.431  1.00 88.90           H
ATOM   1499  CD2 TRP A 112       8.117  10.010  14.769  1.00 88.90           C
ATOM   1500  NE1 TRP A 112       7.432  12.060  15.324  1.00 88.90           N
ATOM   1501  HE1 TRP A 112       7.051  12.984  15.277  1.00 88.90           H
ATOM   1502  CE2 TRP A 112       7.538  11.159  14.271  1.00 88.90           C
ATOM   1503  CE3 TRP A 112       8.363   8.897  13.944  1.00 88.90           C
ATOM   1504  HE3 TRP A 112       8.820   7.979  14.313  1.00 88.90           H
ATOM   1505  CZ2 TRP A 112       7.155  11.308  12.933  1.00 88.90           C
ATOM   1506  HZ2 TRP A 112       6.699  12.226  12.564  1.00 88.90           H
ATOM   1507  CZ3 TRP A 112       7.975   9.062  12.609  1.00 88.90           C
ATOM   1508  HZ3 TRP A 112       8.143   8.229  11.927  1.00 88.90           H
ATOM   1509  CH2 TRP A 112       7.390  10.212  12.093  1.00 88.90           C
ATOM   1510  HH2 TRP A 112       7.116  10.261  11.039  1.00 88.90           H
ATOM   1511  HN  TRP A 112      10.436   7.742  18.599  1.00 88.90           H
ATOM   1512  N   LYS A 113      11.953  11.107  16.725  1.00 80.87           N
ATOM   1513  CA  LYS A 113      12.741  12.265  17.111  1.00 80.87           C
ATOM   1514  C   LYS A 113      12.135  13.521  16.482  1.00 80.87           C
ATOM   1515  O   LYS A 113      12.726  14.598  16.546  1.00 80.87           O
ATOM   1516  HA  LYS A 113      12.677  12.357  18.195  1.00 80.87           H
ATOM   1517  CB  LYS A 113      14.215  12.051  16.761  1.00 80.87           C
ATOM   1518 1HB  LYS A 113      14.318  11.891  15.688  1.00 80.87           H
ATOM   1519 2HB  LYS A 113      14.784  12.948  17.005  1.00 80.87           H
ATOM   1520  CG  LYS A 113      14.790  10.853  17.519  1.00 80.87           C
ATOM   1521 1HG  LYS A 113      14.636  10.987  18.590  1.00 80.87           H
ATOM   1522 2HG  LYS A 113      14.258   9.946  17.232  1.00 80.87           H
ATOM   1523  CD  LYS A 113      16.283  10.687  17.230  1.00 80.87           C
ATOM   1524 1HD  LYS A 113      16.436  10.535  16.162  1.00 80.87           H
ATOM   1525 2HD  LYS A 113      16.813  11.600  17.501  1.00 80.87           H
ATOM   1526  CE  LYS A 113      16.864   9.504  18.008  1.00 80.87           C
ATOM   1527 1HE  LYS A 113      16.729   9.663  19.078  1.00 80.87           H
ATOM   1528 2HE  LYS A 113      16.326   8.593  17.750  1.00 80.87           H
ATOM   1529  NZ  LYS A 113      18.303   9.340  17.703  1.00 80.87           N
ATOM   1530 1HZ  LYS A 113      18.665   8.537  18.204  1.00 80.87           H
ATOM   1531 2HZ  LYS A 113      18.424   9.199  16.706  1.00 80.87           H
ATOM   1532 3HZ  LYS A 113      18.807  10.172  17.990  1.00 80.87           H
ATOM   1533  HN  LYS A 113      12.064  10.818  15.774  1.00 80.87           H
ATOM   1534  N   PHE A 114      10.964  13.341  15.888  1.00 87.65           N
ATOM   1535  CA  PHE A 114      10.363  14.392  15.085  1.00 87.65           C
ATOM   1536  C   PHE A 114       9.127  14.971  15.775  1.00 87.65           C
ATOM   1537  O   PHE A 114       8.657  14.427  16.774  1.00 87.65           O
ATOM   1538  HA  PHE A 114      11.111  15.176  14.966  1.00 87.65           H
ATOM   1539  CB  PHE A 114       9.942  13.756  13.759  1.00 87.65           C
ATOM   1540 1HB  PHE A 114       9.139  13.044  13.948  1.00 87.65           H
ATOM   1541 2HB  PHE A 114       9.534  14.531  13.109  1.00 87.65           H
ATOM   1542  CG  PHE A 114      11.076  13.040  13.024  1.00 87.65           C
ATOM   1543  CD1 PHE A 114      12.006  13.760  12.341  1.00 87.65           C
ATOM   1544  HD1 PHE A 114      11.943  14.848  12.317  1.00 87.65           H
ATOM   1545  CD2 PHE A 114      11.155  11.682  13.053  1.00 87.65           C
ATOM   1546  HD2 PHE A 114      10.410  11.105  13.600  1.00 87.65           H
ATOM   1547  CE1 PHE A 114      13.059  13.096  11.658  1.00 87.65           C
ATOM   1548  HE1 PHE A 114      13.804  13.673  11.111  1.00 87.65           H
ATOM   1549  CE2 PHE A 114      12.209  11.017  12.371  1.00 87.65           C
ATOM   1550  HE2 PHE A 114      12.272   9.930  12.394  1.00 87.65           H
ATOM   1551  CZ  PHE A 114      13.138  11.738  11.688  1.00 87.65           C
ATOM   1552  HZ  PHE A 114      13.946  11.228  11.164  1.00 87.65           H
ATOM   1553  HN  PHE A 114      10.430  12.498  15.949  1.00 87.65           H
ATOM   1554  N   GLN A 115       8.634  16.066  15.216  1.00 80.93           N
ATOM   1555  CA  GLN A 115       7.486  16.748  15.789  1.00 80.93           C
ATOM   1556  C   GLN A 115       6.207  15.952  15.521  1.00 80.93           C
ATOM   1557  O   GLN A 115       6.185  15.079  14.655  1.00 80.93           O
ATOM   1558  HA  GLN A 115       7.679  16.788  16.861  1.00 80.93           H
ATOM   1559  CB  GLN A 115       7.369  18.174  15.247  1.00 80.93           C
ATOM   1560 1HB  GLN A 115       7.332  18.151  14.158  1.00 80.93           H
ATOM   1561 2HB  GLN A 115       6.435  18.621  15.588  1.00 80.93           H
ATOM   1562  CG  GLN A 115       8.548  19.034  15.706  1.00 80.93           C
ATOM   1563 1HG  GLN A 115       8.623  19.006  16.793  1.00 80.93           H
ATOM   1564 2HG  GLN A 115       9.478  18.622  15.312  1.00 80.93           H
ATOM   1565  CD  GLN A 115       8.387  20.481  15.237  1.00 80.93           C
ATOM   1566  OE1 GLN A 115       7.491  20.820  14.481  1.00 80.93           O
ATOM   1567  NE2 GLN A 115       9.301  21.314  15.726  1.00 80.93           N
ATOM   1568 1HE2 GLN A 115      10.010  20.971  16.343  1.00 80.93           H
ATOM   1569 2HE2 GLN A 115       9.279  22.282  15.478  1.00 80.93           H
ATOM   1570  HN  GLN A 115       9.004  16.486  14.387  1.00 80.93           H
ATOM   1571  N   THR A 116       5.173  16.283  16.281  1.00 87.52           N
ATOM   1572  CA  THR A 116       3.892  15.614  16.132  1.00 87.52           C
ATOM   1573  C   THR A 116       3.357  15.796  14.710  1.00 87.52           C
ATOM   1574  O   THR A 116       2.773  14.875  14.140  1.00 87.52           O
ATOM   1575  HA  THR A 116       4.042  14.545  16.283  1.00 87.52           H
ATOM   1576  CB  THR A 116       2.949  16.153  17.209  1.00 87.52           C
ATOM   1577  HB  THR A 116       2.623  17.166  16.970  1.00 87.52           H
ATOM   1578  OG1 THR A 116       3.689  16.015  18.419  1.00 87.52           O
ATOM   1579  HG1 THR A 116       3.280  16.580  19.137  1.00 87.52           H
ATOM   1580  CG2 THR A 116       1.724  15.260  17.417  1.00 87.52           C
ATOM   1581 1HG2 THR A 116       2.048  14.265  17.722  1.00 87.52           H
ATOM   1582 2HG2 THR A 116       1.164  15.189  16.485  1.00 87.52           H
ATOM   1583 3HG2 THR A 116       1.089  15.689  18.192  1.00 87.52           H
ATOM   1584  HN  THR A 116       5.200  16.991  16.986  1.00 87.52           H
ATOM   1585  N   PHE A 117       3.576  16.989  14.178  1.00 90.82           N
ATOM   1586  CA  PHE A 117       3.113  17.307  12.838  1.00 90.82           C
ATOM   1587  C   PHE A 117       3.632  16.288  11.822  1.00 90.82           C
ATOM   1588  O   PHE A 117       2.874  15.796  10.988  1.00 90.82           O
ATOM   1589  HA  PHE A 117       2.023  17.276  12.856  1.00 90.82           H
ATOM   1590  CB  PHE A 117       3.670  18.689  12.488  1.00 90.82           C
ATOM   1591 1HB  PHE A 117       3.293  19.415  13.209  1.00 90.82           H
ATOM   1592 2HB  PHE A 117       4.755  18.668  12.594  1.00 90.82           H
ATOM   1593  CG  PHE A 117       3.319  19.162  11.077  1.00 90.82           C
ATOM   1594  CD1 PHE A 117       4.267  19.156  10.102  1.00 90.82           C
ATOM   1595  HD1 PHE A 117       5.277  18.814  10.326  1.00 90.82           H
ATOM   1596  CD2 PHE A 117       2.058  19.589  10.797  1.00 90.82           C
ATOM   1597  HD2 PHE A 117       1.299  19.594  11.578  1.00 90.82           H
ATOM   1598  CE1 PHE A 117       3.941  19.596   8.791  1.00 90.82           C
ATOM   1599  HE1 PHE A 117       4.701  19.592   8.010  1.00 90.82           H
ATOM   1600  CE2 PHE A 117       1.732  20.029   9.487  1.00 90.82           C
ATOM   1601  HE2 PHE A 117       0.722  20.372   9.262  1.00 90.82           H
ATOM   1602  CZ  PHE A 117       2.680  20.023   8.512  1.00 90.82           C
ATOM   1603  HZ  PHE A 117       2.430  20.361   7.506  1.00 90.82           H
ATOM   1604  HN  PHE A 117       4.058  17.730  14.645  1.00 90.82           H
ATOM   1605  N   MET A 118       4.922  16.002  11.926  1.00 87.70           N
ATOM   1606  CA  MET A 118       5.557  15.068  11.012  1.00 87.70           C
ATOM   1607  C   MET A 118       4.981  13.660  11.177  1.00 87.70           C
ATOM   1608  O   MET A 118       4.895  12.903  10.212  1.00 87.70           O
ATOM   1609  HA  MET A 118       5.338  15.442  10.011  1.00 87.70           H
ATOM   1610  CB  MET A 118       7.063  15.038  11.277  1.00 87.70           C
ATOM   1611 1HB  MET A 118       7.246  14.898  12.343  1.00 87.70           H
ATOM   1612 2HB  MET A 118       7.510  14.187  10.763  1.00 87.70           H
ATOM   1613  CG  MET A 118       7.729  16.332  10.806  1.00 87.70           C
ATOM   1614 1HG  MET A 118       7.382  17.170  11.410  1.00 87.70           H
ATOM   1615 2HG  MET A 118       8.809  16.266  10.944  1.00 87.70           H
ATOM   1616  SD  MET A 118       7.352  16.622   9.086  1.00 87.70           S
ATOM   1617  CE  MET A 118       8.127  15.190   8.353  1.00 87.70           C
ATOM   1618 1HE  MET A 118       9.193  15.198   8.580  1.00 87.70           H
ATOM   1619 2HE  MET A 118       7.676  14.285   8.759  1.00 87.70           H
ATOM   1620 3HE  MET A 118       7.985  15.214   7.272  1.00 87.70           H
ATOM   1621  HN  MET A 118       5.528  16.395  12.617  1.00 87.70           H
ATOM   1622  N   CYS A 119       4.600  13.353  12.409  1.00 92.82           N
ATOM   1623  CA  CYS A 119       3.975  12.074  12.701  1.00 92.82           C
ATOM   1624  C   CYS A 119       2.674  11.981  11.902  1.00 92.82           C
ATOM   1625  O   CYS A 119       2.410  10.969  11.254  1.00 92.82           O
ATOM   1626  HA  CYS A 119       4.679  11.303  12.387  1.00 92.82           H
ATOM   1627  CB  CYS A 119       3.738  11.890  14.201  1.00 92.82           C
ATOM   1628 1HB  CYS A 119       4.691  11.879  14.730  1.00 92.82           H
ATOM   1629 2HB  CYS A 119       3.167  12.731  14.593  1.00 92.82           H
ATOM   1630  SG  CYS A 119       2.837  10.327  14.506  1.00 92.82           S
ATOM   1631  HN  CYS A 119       4.712  13.958  13.196  1.00 92.82           H
ATOM   1632  N   LYS A 120       1.895  13.050  11.973  1.00 91.51           N
ATOM   1633  CA  LYS A 120       0.615  13.091  11.288  1.00 91.51           C
ATOM   1634  C   LYS A 120       0.840  12.922   9.784  1.00 91.51           C
ATOM   1635  O   LYS A 120       0.161  12.127   9.137  1.00 91.51           O
ATOM   1636  HA  LYS A 120       0.026  12.246  11.646  1.00 91.51           H
ATOM   1637  CB  LYS A 120      -0.150  14.364  11.656  1.00 91.51           C
ATOM   1638 1HB  LYS A 120       0.493  15.233  11.513  1.00 91.51           H
ATOM   1639 2HB  LYS A 120      -1.003  14.486  10.989  1.00 91.51           H
ATOM   1640  CG  LYS A 120      -0.633  14.314  13.107  1.00 91.51           C
ATOM   1641 1HG  LYS A 120      -1.329  13.485  13.233  1.00 91.51           H
ATOM   1642 2HG  LYS A 120       0.212  14.124  13.769  1.00 91.51           H
ATOM   1643  CD  LYS A 120      -1.314  15.625  13.504  1.00 91.51           C
ATOM   1644 1HD  LYS A 120      -0.609  16.450  13.404  1.00 91.51           H
ATOM   1645 2HD  LYS A 120      -2.142  15.829  12.824  1.00 91.51           H
ATOM   1646  CE  LYS A 120      -1.832  15.560  14.942  1.00 91.51           C
ATOM   1647 1HE  LYS A 120      -1.065  15.139  15.592  1.00 91.51           H
ATOM   1648 2HE  LYS A 120      -2.040  16.567  15.305  1.00 91.51           H
ATOM   1649  NZ  LYS A 120      -3.059  14.737  15.015  1.00 91.51           N
ATOM   1650 1HZ  LYS A 120      -3.522  14.896  15.903  1.00 91.51           H
ATOM   1651 2HZ  LYS A 120      -3.684  14.993  14.258  1.00 91.51           H
ATOM   1652 3HZ  LYS A 120      -2.814  13.756  14.933  1.00 91.51           H
ATOM   1653  HN  LYS A 120       2.126  13.877  12.487  1.00 91.51           H
ATOM   1654  N   VAL A 121       1.797  13.683   9.273  1.00 92.60           N
ATOM   1655  CA  VAL A 121       2.048  13.708   7.842  1.00 92.60           C
ATOM   1656  C   VAL A 121       2.480  12.315   7.379  1.00 92.60           C
ATOM   1657  O   VAL A 121       1.941  11.784   6.410  1.00 92.60           O
ATOM   1658  HA  VAL A 121       1.111  13.967   7.348  1.00 92.60           H
ATOM   1659  CB  VAL A 121       3.074  14.793   7.510  1.00 92.60           C
ATOM   1660  HB  VAL A 121       3.941  14.643   8.153  1.00 92.60           H
ATOM   1661  CG1 VAL A 121       3.541  14.680   6.057  1.00 92.60           C
ATOM   1662 1HG1 VAL A 121       4.001  13.704   5.899  1.00 92.60           H
ATOM   1663 2HG1 VAL A 121       2.686  14.791   5.390  1.00 92.60           H
ATOM   1664 3HG1 VAL A 121       4.270  15.463   5.848  1.00 92.60           H
ATOM   1665  CG2 VAL A 121       2.511  16.187   7.797  1.00 92.60           C
ATOM   1666 1HG2 VAL A 121       1.620  16.351   7.191  1.00 92.60           H
ATOM   1667 2HG2 VAL A 121       2.251  16.263   8.853  1.00 92.60           H
ATOM   1668 3HG2 VAL A 121       3.261  16.939   7.552  1.00 92.60           H
ATOM   1669  HN  VAL A 121       2.393  14.273   9.817  1.00 92.60           H
ATOM   1670  N   VAL A 122       3.449  11.763   8.095  1.00 90.93           N
ATOM   1671  CA  VAL A 122       4.098  10.539   7.658  1.00 90.93           C
ATOM   1672  C   VAL A 122       3.073   9.402   7.640  1.00 90.93           C
ATOM   1673  O   VAL A 122       3.011   8.632   6.683  1.00 90.93           O
ATOM   1674  HA  VAL A 122       4.458  10.702   6.642  1.00 90.93           H
ATOM   1675  CB  VAL A 122       5.306  10.240   8.547  1.00 90.93           C
ATOM   1676  HB  VAL A 122       4.982  10.305   9.586  1.00 90.93           H
ATOM   1677  CG1 VAL A 122       5.828   8.822   8.305  1.00 90.93           C
ATOM   1678 1HG1 VAL A 122       5.041   8.102   8.531  1.00 90.93           H
ATOM   1679 2HG1 VAL A 122       6.127   8.718   7.262  1.00 90.93           H
ATOM   1680 3HG1 VAL A 122       6.687   8.636   8.950  1.00 90.93           H
ATOM   1681  CG2 VAL A 122       6.412  11.275   8.334  1.00 90.93           C
ATOM   1682 1HG2 VAL A 122       6.732  11.257   7.293  1.00 90.93           H
ATOM   1683 2HG2 VAL A 122       6.034  12.268   8.580  1.00 90.93           H
ATOM   1684 3HG2 VAL A 122       7.259  11.040   8.979  1.00 90.93           H
ATOM   1685  HN  VAL A 122       3.791  12.138   8.956  1.00 90.93           H
ATOM   1686  N   ASN A 123       2.294   9.334   8.710  1.00 90.77           N
ATOM   1687  CA  ASN A 123       1.266   8.313   8.823  1.00 90.77           C
ATOM   1688  C   ASN A 123       0.243   8.499   7.701  1.00 90.77           C
ATOM   1689  O   ASN A 123      -0.196   7.527   7.089  1.00 90.77           O
ATOM   1690  HA  ASN A 123       1.796   7.364   8.751  1.00 90.77           H
ATOM   1691  CB  ASN A 123       0.528   8.422  10.159  1.00 90.77           C
ATOM   1692 1HB  ASN A 123       0.518   9.460  10.490  1.00 90.77           H
ATOM   1693 2HB  ASN A 123      -0.512   8.119  10.029  1.00 90.77           H
ATOM   1694  CG  ASN A 123       1.190   7.546  11.224  1.00 90.77           C
ATOM   1695  OD1 ASN A 123       1.944   6.633  10.933  1.00 90.77           O
ATOM   1696  ND2 ASN A 123       0.867   7.875  12.472  1.00 90.77           N
ATOM   1697 1HD2 ASN A 123       0.241   8.637  12.642  1.00 90.77           H
ATOM   1698 2HD2 ASN A 123       1.250   7.361  13.240  1.00 90.77           H
ATOM   1699  HN  ASN A 123       2.358   9.958   9.488  1.00 90.77           H
ATOM   1700  N   SER A 124      -0.105   9.755   7.463  1.00 91.51           N
ATOM   1701  CA  SER A 124      -1.128  10.075   6.482  1.00 91.51           C
ATOM   1702  C   SER A 124      -0.647   9.691   5.081  1.00 91.51           C
ATOM   1703  O   SER A 124      -1.397   9.105   4.302  1.00 91.51           O
ATOM   1704  HA  SER A 124      -1.996   9.480   6.765  1.00 91.51           H
ATOM   1705  CB  SER A 124      -1.491  11.561   6.529  1.00 91.51           C
ATOM   1706 1HB  SER A 124      -0.617  12.156   6.267  1.00 91.51           H
ATOM   1707 2HB  SER A 124      -2.256  11.771   5.781  1.00 91.51           H
ATOM   1708  OG  SER A 124      -1.964  11.954   7.814  1.00 91.51           O
ATOM   1709  HG  SER A 124      -1.298  12.556   8.254  1.00 91.51           H
ATOM   1710  HN  SER A 124       0.297  10.545   7.927  1.00 91.51           H
ATOM   1711  N   MET A 125       0.602  10.036   4.803  1.00 85.86           N
ATOM   1712  CA  MET A 125       1.179   9.770   3.497  1.00 85.86           C
ATOM   1713  C   MET A 125       1.198   8.269   3.201  1.00 85.86           C
ATOM   1714  O   MET A 125       0.875   7.847   2.092  1.00 85.86           O
ATOM   1715  HA  MET A 125       0.534  10.280   2.781  1.00 85.86           H
ATOM   1716  CB  MET A 125       2.607  10.318   3.448  1.00 85.86           C
ATOM   1717 1HB  MET A 125       3.143  10.026   4.351  1.00 85.86           H
ATOM   1718 2HB  MET A 125       3.140   9.879   2.605  1.00 85.86           H
ATOM   1719  CG  MET A 125       2.605  11.842   3.320  1.00 85.86           C
ATOM   1720 1HG  MET A 125       2.057  12.140   2.426  1.00 85.86           H
ATOM   1721 2HG  MET A 125       2.090  12.287   4.171  1.00 85.86           H
ATOM   1722  SD  MET A 125       4.281  12.450   3.237  1.00 85.86           S
ATOM   1723  CE  MET A 125       4.697  11.986   1.564  1.00 85.86           C
ATOM   1724 1HE  MET A 125       4.612  10.905   1.455  1.00 85.86           H
ATOM   1725 2HE  MET A 125       4.013  12.475   0.870  1.00 85.86           H
ATOM   1726 3HE  MET A 125       5.719  12.294   1.345  1.00 85.86           H
ATOM   1727  HN  MET A 125       1.214  10.489   5.452  1.00 85.86           H
ATOM   1728  N   TYR A 126       1.580   7.503   4.214  1.00 85.62           N
ATOM   1729  CA  TYR A 126       1.610   6.056   4.087  1.00 85.62           C
ATOM   1730  C   TYR A 126       0.224   5.506   3.747  1.00 85.62           C
ATOM   1731  O   TYR A 126       0.086   4.666   2.860  1.00 85.62           O
ATOM   1732  HA  TYR A 126       2.301   5.803   3.283  1.00 85.62           H
ATOM   1733  CB  TYR A 126       2.036   5.523   5.457  1.00 85.62           C
ATOM   1734 1HB  TYR A 126       3.090   5.750   5.612  1.00 85.62           H
ATOM   1735 2HB  TYR A 126       1.479   6.051   6.231  1.00 85.62           H
ATOM   1736  CG  TYR A 126       1.821   4.018   5.632  1.00 85.62           C
ATOM   1737  CD1 TYR A 126       0.785   3.555   6.417  1.00 85.62           C
ATOM   1738  HD1 TYR A 126       0.119   4.262   6.912  1.00 85.62           H
ATOM   1739  CD2 TYR A 126       2.665   3.123   5.006  1.00 85.62           C
ATOM   1740  HD2 TYR A 126       3.484   3.489   4.386  1.00 85.62           H
ATOM   1741  CE1 TYR A 126       0.583   2.139   6.582  1.00 85.62           C
ATOM   1742  HE1 TYR A 126      -0.232   1.760   7.199  1.00 85.62           H
ATOM   1743  CE2 TYR A 126       2.464   1.707   5.171  1.00 85.62           C
ATOM   1744  HE2 TYR A 126       3.123   0.990   4.682  1.00 85.62           H
ATOM   1745  CZ  TYR A 126       1.433   1.285   5.951  1.00 85.62           C
ATOM   1746  OH  TYR A 126       1.242  -0.053   6.106  1.00 85.62           O
ATOM   1747  HH  TYR A 126       1.760  -0.555   5.414  1.00 85.62           H
ATOM   1748  HN  TYR A 126       1.863   7.856   5.105  1.00 85.62           H
ATOM   1749  N   LYS A 127      -0.769   6.002   4.471  1.00 85.81           N
ATOM   1750  CA  LYS A 127      -2.123   5.493   4.335  1.00 85.81           C
ATOM   1751  C   LYS A 127      -2.661   5.853   2.949  1.00 85.81           C
ATOM   1752  O   LYS A 127      -3.345   5.049   2.316  1.00 85.81           O
ATOM   1753  HA  LYS A 127      -2.072   4.407   4.414  1.00 85.81           H
ATOM   1754  CB  LYS A 127      -3.001   5.990   5.484  1.00 85.81           C
ATOM   1755 1HB  LYS A 127      -2.475   5.863   6.431  1.00 85.81           H
ATOM   1756 2HB  LYS A 127      -3.191   7.057   5.366  1.00 85.81           H
ATOM   1757  CG  LYS A 127      -4.329   5.232   5.527  1.00 85.81           C
ATOM   1758 1HG  LYS A 127      -5.021   5.740   6.199  1.00 85.81           H
ATOM   1759 2HG  LYS A 127      -4.787   5.236   4.538  1.00 85.81           H
ATOM   1760  CD  LYS A 127      -4.123   3.790   5.994  1.00 85.81           C
ATOM   1761 1HD  LYS A 127      -3.625   3.218   5.211  1.00 85.81           H
ATOM   1762 2HD  LYS A 127      -3.467   3.776   6.865  1.00 85.81           H
ATOM   1763  CE  LYS A 127      -5.458   3.130   6.344  1.00 85.81           C
ATOM   1764 1HE  LYS A 127      -6.273   3.663   5.854  1.00 85.81           H
ATOM   1765 2HE  LYS A 127      -5.475   2.107   5.967  1.00 85.81           H
ATOM   1766  NZ  LYS A 127      -5.668   3.129   7.809  1.00 85.81           N
ATOM   1767 1HZ  LYS A 127      -6.498   2.591   8.031  1.00 85.81           H
ATOM   1768 2HZ  LYS A 127      -4.863   2.712   8.265  1.00 85.81           H
ATOM   1769 3HZ  LYS A 127      -5.785   4.082   8.134  1.00 85.81           H
ATOM   1770  HN  LYS A 127      -0.660   6.738   5.140  1.00 85.81           H
ATOM   1771  N   MET A 128      -2.333   7.062   2.517  1.00 86.15           N
ATOM   1772  CA  MET A 128      -2.790   7.545   1.225  1.00 86.15           C
ATOM   1773  C   MET A 128      -2.200   6.709   0.087  1.00 86.15           C
ATOM   1774  O   MET A 128      -2.897   6.379  -0.871  1.00 86.15           O
ATOM   1775  HA  MET A 128      -3.874   7.438   1.239  1.00 86.15           H
ATOM   1776  CB  MET A 128      -2.376   9.008   1.052  1.00 86.15           C
ATOM   1777 1HB  MET A 128      -2.664   9.578   1.935  1.00 86.15           H
ATOM   1778 2HB  MET A 128      -1.292   9.075   0.968  1.00 86.15           H
ATOM   1779  CG  MET A 128      -3.028   9.618  -0.191  1.00 86.15           C
ATOM   1780 1HG  MET A 128      -2.619   9.157  -1.090  1.00 86.15           H
ATOM   1781 2HG  MET A 128      -4.099   9.414  -0.187  1.00 86.15           H
ATOM   1782  SD  MET A 128      -2.744  11.380  -0.226  1.00 86.15           S
ATOM   1783  CE  MET A 128      -0.970  11.404  -0.422  1.00 86.15           C
ATOM   1784 1HE  MET A 128      -0.505  10.897   0.424  1.00 86.15           H
ATOM   1785 2HE  MET A 128      -0.700  10.893  -1.346  1.00 86.15           H
ATOM   1786 3HE  MET A 128      -0.623  12.436  -0.462  1.00 86.15           H
ATOM   1787  HN  MET A 128      -1.766   7.705   3.032  1.00 86.15           H
ATOM   1788  N   ASN A 129      -0.922   6.391   0.230  1.00 81.88           N
ATOM   1789  CA  ASN A 129      -0.241   5.566  -0.754  1.00 81.88           C
ATOM   1790  C   ASN A 129      -0.924   4.199  -0.826  1.00 81.88           C
ATOM   1791  O   ASN A 129      -1.201   3.696  -1.914  1.00 81.88           O
ATOM   1792  HA  ASN A 129      -0.314   6.119  -1.690  1.00 81.88           H
ATOM   1793  CB  ASN A 129       1.223   5.344  -0.368  1.00 81.88           C
ATOM   1794 1HB  ASN A 129       1.718   6.306  -0.238  1.00 81.88           H
ATOM   1795 2HB  ASN A 129       1.276   4.826   0.589  1.00 81.88           H
ATOM   1796  CG  ASN A 129       1.953   4.529  -1.437  1.00 81.88           C
ATOM   1797  OD1 ASN A 129       1.965   4.864  -2.610  1.00 81.88           O
ATOM   1798  ND2 ASN A 129       2.561   3.443  -0.968  1.00 81.88           N
ATOM   1799 1HD2 ASN A 129       2.513   3.225   0.007  1.00 81.88           H
ATOM   1800 2HD2 ASN A 129       3.066   2.845  -1.590  1.00 81.88           H
ATOM   1801  HN  ASN A 129      -0.355   6.686   0.999  1.00 81.88           H
ATOM   1802  N   PHE A 130      -1.175   3.635   0.347  1.00 86.95           N
ATOM   1803  CA  PHE A 130      -1.720   2.291   0.430  1.00 86.95           C
ATOM   1804  C   PHE A 130      -2.980   2.157  -0.428  1.00 86.95           C
ATOM   1805  O   PHE A 130      -3.082   1.246  -1.249  1.00 86.95           O
ATOM   1806  HA  PHE A 130      -0.956   1.608   0.059  1.00 86.95           H
ATOM   1807  CB  PHE A 130      -2.087   2.047   1.895  1.00 86.95           C
ATOM   1808 1HB  PHE A 130      -1.183   2.110   2.501  1.00 86.95           H
ATOM   1809 2HB  PHE A 130      -2.751   2.844   2.230  1.00 86.95           H
ATOM   1810  CG  PHE A 130      -2.762   0.698   2.151  1.00 86.95           C
ATOM   1811  CD1 PHE A 130      -4.111   0.634   2.316  1.00 86.95           C
ATOM   1812  HD1 PHE A 130      -4.710   1.542   2.267  1.00 86.95           H
ATOM   1813  CD2 PHE A 130      -2.015  -0.436   2.213  1.00 86.95           C
ATOM   1814  HD2 PHE A 130      -0.934  -0.384   2.080  1.00 86.95           H
ATOM   1815  CE1 PHE A 130      -4.738  -0.618   2.554  1.00 86.95           C
ATOM   1816  HE1 PHE A 130      -5.818  -0.670   2.687  1.00 86.95           H
ATOM   1817  CE2 PHE A 130      -2.641  -1.688   2.450  1.00 86.95           C
ATOM   1818  HE2 PHE A 130      -2.042  -2.597   2.500  1.00 86.95           H
ATOM   1819  CZ  PHE A 130      -3.990  -1.753   2.616  1.00 86.95           C
ATOM   1820  HZ  PHE A 130      -4.471  -2.713   2.798  1.00 86.95           H
ATOM   1821  HN  PHE A 130      -1.012   4.080   1.227  1.00 86.95           H
ATOM   1822  N   TYR A 131      -3.908   3.077  -0.209  1.00 91.87           N
ATOM   1823  CA  TYR A 131      -5.185   3.031  -0.900  1.00 91.87           C
ATOM   1824  C   TYR A 131      -5.026   3.415  -2.373  1.00 91.87           C
ATOM   1825  O   TYR A 131      -5.605   2.776  -3.250  1.00 91.87           O
ATOM   1826  HA  TYR A 131      -5.565   2.012  -0.837  1.00 91.87           H
ATOM   1827  CB  TYR A 131      -6.075   4.066  -0.209  1.00 91.87           C
ATOM   1828 1HB  TYR A 131      -5.498   4.976  -0.046  1.00 91.87           H
ATOM   1829 2HB  TYR A 131      -6.898   4.326  -0.876  1.00 91.87           H
ATOM   1830  CG  TYR A 131      -6.651   3.598   1.129  1.00 91.87           C
ATOM   1831  CD1 TYR A 131      -7.387   2.432   1.193  1.00 91.87           C
ATOM   1832  HD1 TYR A 131      -7.558   1.845   0.291  1.00 91.87           H
ATOM   1833  CD2 TYR A 131      -6.434   4.341   2.271  1.00 91.87           C
ATOM   1834  HD2 TYR A 131      -5.853   5.262   2.220  1.00 91.87           H
ATOM   1835  CE1 TYR A 131      -7.928   1.991   2.452  1.00 91.87           C
ATOM   1836  HE1 TYR A 131      -8.511   1.073   2.517  1.00 91.87           H
ATOM   1837  CE2 TYR A 131      -6.976   3.900   3.530  1.00 91.87           C
ATOM   1838  HE2 TYR A 131      -6.812   4.478   4.440  1.00 91.87           H
ATOM   1839  CZ  TYR A 131      -7.696   2.747   3.559  1.00 91.87           C
ATOM   1840  OH  TYR A 131      -8.207   2.331   4.748  1.00 91.87           O
ATOM   1841  HH  TYR A 131      -8.305   3.109   5.369  1.00 91.87           H
ATOM   1842  HN  TYR A 131      -3.798   3.842   0.426  1.00 91.87           H
ATOM   1843  N   SER A 132      -4.238   4.456  -2.598  1.00 91.45           N
ATOM   1844  CA  SER A 132      -4.118   5.029  -3.928  1.00 91.45           C
ATOM   1845  C   SER A 132      -3.524   3.999  -4.891  1.00 91.45           C
ATOM   1846  O   SER A 132      -3.991   3.857  -6.019  1.00 91.45           O
ATOM   1847  HA  SER A 132      -5.135   5.287  -4.224  1.00 91.45           H
ATOM   1848  CB  SER A 132      -3.258   6.294  -3.907  1.00 91.45           C
ATOM   1849 1HB  SER A 132      -3.201   6.711  -4.912  1.00 91.45           H
ATOM   1850 2HB  SER A 132      -3.734   7.046  -3.277  1.00 91.45           H
ATOM   1851  OG  SER A 132      -1.942   6.037  -3.425  1.00 91.45           O
ATOM   1852  HG  SER A 132      -1.455   6.899  -3.283  1.00 91.45           H
ATOM   1853  HN  SER A 132      -3.689   4.905  -1.893  1.00 91.45           H
ATOM   1854  N   CYS A 133      -2.501   3.308  -4.409  1.00 89.36           N
ATOM   1855  CA  CYS A 133      -1.814   2.322  -5.226  1.00 89.36           C
ATOM   1856  C   CYS A 133      -2.819   1.238  -5.618  1.00 89.36           C
ATOM   1857  O   CYS A 133      -2.933   0.888  -6.792  1.00 89.36           O
ATOM   1858  HA  CYS A 133      -1.447   2.847  -6.108  1.00 89.36           H
ATOM   1859  CB  CYS A 133      -0.597   1.738  -4.504  1.00 89.36           C
ATOM   1860 1HB  CYS A 133      -0.859   1.492  -3.475  1.00 89.36           H
ATOM   1861 2HB  CYS A 133      -0.289   0.810  -4.985  1.00 89.36           H
ATOM   1862  SG  CYS A 133       0.781   2.941  -4.527  1.00 89.36           S
ATOM   1863  HG  CYS A 133       0.346   3.671  -3.504  1.00 89.36           H
ATOM   1864  HN  CYS A 133      -2.143   3.412  -3.482  1.00 89.36           H
ATOM   1865  N   VAL A 134      -3.523   0.736  -4.614  1.00 88.05           N
ATOM   1866  CA  VAL A 134      -4.407  -0.399  -4.813  1.00 88.05           C
ATOM   1867  C   VAL A 134      -5.517  -0.010  -5.791  1.00 88.05           C
ATOM   1868  O   VAL A 134      -5.859  -0.781  -6.687  1.00 88.05           O
ATOM   1869  HA  VAL A 134      -3.817  -1.203  -5.254  1.00 88.05           H
ATOM   1870  CB  VAL A 134      -4.942  -0.888  -3.466  1.00 88.05           C
ATOM   1871  HB  VAL A 134      -5.389  -0.036  -2.953  1.00 88.05           H
ATOM   1872  CG1 VAL A 134      -6.033  -1.944  -3.659  1.00 88.05           C
ATOM   1873 1HG1 VAL A 134      -6.857  -1.514  -4.228  1.00 88.05           H
ATOM   1874 2HG1 VAL A 134      -5.622  -2.795  -4.202  1.00 88.05           H
ATOM   1875 3HG1 VAL A 134      -6.395  -2.274  -2.686  1.00 88.05           H
ATOM   1876  CG2 VAL A 134      -3.810  -1.424  -2.588  1.00 88.05           C
ATOM   1877 1HG2 VAL A 134      -3.322  -2.258  -3.093  1.00 88.05           H
ATOM   1878 2HG2 VAL A 134      -3.083  -0.632  -2.408  1.00 88.05           H
ATOM   1879 3HG2 VAL A 134      -4.218  -1.765  -1.636  1.00 88.05           H
ATOM   1880  HN  VAL A 134      -3.495   1.092  -3.680  1.00 88.05           H
ATOM   1881  N   LEU A 135      -6.049   1.186  -5.587  1.00 92.40           N
ATOM   1882  CA  LEU A 135      -7.162   1.658  -6.395  1.00 92.40           C
ATOM   1883  C   LEU A 135      -6.691   1.860  -7.836  1.00 92.40           C
ATOM   1884  O   LEU A 135      -7.442   1.614  -8.779  1.00 92.40           O
ATOM   1885  HA  LEU A 135      -7.924   0.879  -6.387  1.00 92.40           H
ATOM   1886  CB  LEU A 135      -7.785   2.908  -5.770  1.00 92.40           C
ATOM   1887 1HB  LEU A 135      -6.991   3.633  -5.589  1.00 92.40           H
ATOM   1888 2HB  LEU A 135      -8.464   3.353  -6.497  1.00 92.40           H
ATOM   1889  CG  LEU A 135      -8.550   2.695  -4.463  1.00 92.40           C
ATOM   1890  HG  LEU A 135      -7.888   2.192  -3.758  1.00 92.40           H
ATOM   1891  CD1 LEU A 135      -8.947   4.032  -3.835  1.00 92.40           C
ATOM   1892 1HD1 LEU A 135      -8.050   4.615  -3.624  1.00 92.40           H
ATOM   1893 2HD1 LEU A 135      -9.583   4.584  -4.526  1.00 92.40           H
ATOM   1894 3HD1 LEU A 135      -9.489   3.851  -2.907  1.00 92.40           H
ATOM   1895  CD2 LEU A 135      -9.759   1.781  -4.678  1.00 92.40           C
ATOM   1896 1HD2 LEU A 135     -10.431   2.234  -5.406  1.00 92.40           H
ATOM   1897 2HD2 LEU A 135      -9.421   0.813  -5.047  1.00 92.40           H
ATOM   1898 3HD2 LEU A 135     -10.285   1.646  -3.732  1.00 92.40           H
ATOM   1899  HN  LEU A 135      -5.734   1.827  -4.887  1.00 92.40           H
ATOM   1900  N   LEU A 136      -5.449   2.306  -7.962  1.00 91.76           N
ATOM   1901  CA  LEU A 136      -4.873   2.555  -9.273  1.00 91.76           C
ATOM   1902  C   LEU A 136      -4.735   1.229 -10.024  1.00 91.76           C
ATOM   1903  O   LEU A 136      -5.089   1.137 -11.198  1.00 91.76           O
ATOM   1904  HA  LEU A 136      -5.569   3.191  -9.820  1.00 91.76           H
ATOM   1905  CB  LEU A 136      -3.559   3.328  -9.142  1.00 91.76           C
ATOM   1906 1HB  LEU A 136      -2.972   2.874  -8.344  1.00 91.76           H
ATOM   1907 2HB  LEU A 136      -2.994   3.202 -10.065  1.00 91.76           H
ATOM   1908  CG  LEU A 136      -3.688   4.825  -8.856  1.00 91.76           C
ATOM   1909  HG  LEU A 136      -4.385   4.956  -8.029  1.00 91.76           H
ATOM   1910  CD1 LEU A 136      -2.347   5.416  -8.415  1.00 91.76           C
ATOM   1911 1HD1 LEU A 136      -2.010   4.914  -7.508  1.00 91.76           H
ATOM   1912 2HD1 LEU A 136      -1.610   5.273  -9.204  1.00 91.76           H
ATOM   1913 3HD1 LEU A 136      -2.467   6.481  -8.218  1.00 91.76           H
ATOM   1914  CD2 LEU A 136      -4.272   5.566 -10.061  1.00 91.76           C
ATOM   1915 1HD2 LEU A 136      -3.618   5.429 -10.923  1.00 91.76           H
ATOM   1916 2HD2 LEU A 136      -5.261   5.167 -10.288  1.00 91.76           H
ATOM   1917 3HD2 LEU A 136      -4.352   6.628  -9.830  1.00 91.76           H
ATOM   1918  HN  LEU A 136      -4.843   2.497  -7.191  1.00 91.76           H
ATOM   1919  N   ILE A 137      -4.219   0.235  -9.316  1.00 86.86           N
ATOM   1920  CA  ILE A 137      -3.983  -1.067  -9.915  1.00 86.86           C
ATOM   1921  C   ILE A 137      -5.319  -1.674 -10.349  1.00 86.86           C
ATOM   1922  O   ILE A 137      -5.406  -2.305 -11.401  1.00 86.86           O
ATOM   1923  HA  ILE A 137      -3.370  -0.912 -10.803  1.00 86.86           H
ATOM   1924  CB  ILE A 137      -3.184  -1.959  -8.963  1.00 86.86           C
ATOM   1925  HB  ILE A 137      -3.636  -1.893  -7.973  1.00 86.86           H
ATOM   1926  CG1 ILE A 137      -1.741  -1.467  -8.833  1.00 86.86           C
ATOM   1927 1HG1 ILE A 137      -1.212  -1.629  -9.773  1.00 86.86           H
ATOM   1928 2HG1 ILE A 137      -1.734  -0.394  -8.645  1.00 86.86           H
ATOM   1929  CG2 ILE A 137      -3.254  -3.425  -9.395  1.00 86.86           C
ATOM   1930 1HG2 ILE A 137      -4.292  -3.755  -9.393  1.00 86.86           H
ATOM   1931 2HG2 ILE A 137      -2.841  -3.527 -10.399  1.00 86.86           H
ATOM   1932 3HG2 ILE A 137      -2.677  -4.036  -8.701  1.00 86.86           H
ATOM   1933  CD1 ILE A 137      -1.013  -2.195  -7.701  1.00 86.86           C
ATOM   1934 1HD1 ILE A 137      -1.531  -2.010  -6.759  1.00 86.86           H
ATOM   1935 2HD1 ILE A 137      -1.001  -3.265  -7.905  1.00 86.86           H
ATOM   1936 3HD1 ILE A 137       0.010  -1.826  -7.631  1.00 86.86           H
ATOM   1937  HN  ILE A 137      -3.964   0.309  -8.352  1.00 86.86           H
ATOM   1938  N   MET A 138      -6.327  -1.461  -9.516  1.00 88.94           N
ATOM   1939  CA  MET A 138      -7.669  -1.919  -9.833  1.00 88.94           C
ATOM   1940  C   MET A 138      -8.178  -1.274 -11.124  1.00 88.94           C
ATOM   1941  O   MET A 138      -8.748  -1.951 -11.978  1.00 88.94           O
ATOM   1942  HA  MET A 138      -7.588  -2.998  -9.966  1.00 88.94           H
ATOM   1943  CB  MET A 138      -8.614  -1.570  -8.681  1.00 88.94           C
ATOM   1944 1HB  MET A 138      -8.221  -1.976  -7.749  1.00 88.94           H
ATOM   1945 2HB  MET A 138      -8.663  -0.488  -8.562  1.00 88.94           H
ATOM   1946  CG  MET A 138     -10.017  -2.126  -8.935  1.00 88.94           C
ATOM   1947 1HG  MET A 138     -10.406  -1.738  -9.876  1.00 88.94           H
ATOM   1948 2HG  MET A 138      -9.975  -3.211  -9.030  1.00 88.94           H
ATOM   1949  SD  MET A 138     -11.104  -1.673  -7.594  1.00 88.94           S
ATOM   1950  CE  MET A 138     -11.254   0.080  -7.895  1.00 88.94           C
ATOM   1951 1HE  MET A 138     -10.269   0.543  -7.842  1.00 88.94           H
ATOM   1952 2HE  MET A 138     -11.680   0.244  -8.885  1.00 88.94           H
ATOM   1953 3HE  MET A 138     -11.905   0.524  -7.141  1.00 88.94           H
ATOM   1954  HN  MET A 138      -6.239  -0.987  -8.640  1.00 88.94           H
ATOM   1955  N   CYS A 139      -7.954   0.028 -11.225  1.00 91.44           N
ATOM   1956  CA  CYS A 139      -8.448   0.786 -12.362  1.00 91.44           C
ATOM   1957  C   CYS A 139      -7.720   0.299 -13.617  1.00 91.44           C
ATOM   1958  O   CYS A 139      -8.313   0.222 -14.692  1.00 91.44           O
ATOM   1959  HA  CYS A 139      -9.517   0.585 -12.432  1.00 91.44           H
ATOM   1960  CB  CYS A 139      -8.280   2.293 -12.153  1.00 91.44           C
ATOM   1961 1HB  CYS A 139      -7.272   2.509 -11.799  1.00 91.44           H
ATOM   1962 2HB  CYS A 139      -8.403   2.815 -13.102  1.00 91.44           H
ATOM   1963  SG  CYS A 139      -9.511   2.898 -10.943  1.00 91.44           S
ATOM   1964  HG  CYS A 139      -8.887   2.433  -9.865  1.00 91.44           H
ATOM   1965  HN  CYS A 139      -7.447   0.563 -10.549  1.00 91.44           H
ATOM   1966  N   ILE A 140      -6.446  -0.017 -13.438  1.00 86.08           N
ATOM   1967  CA  ILE A 140      -5.645  -0.543 -14.530  1.00 86.08           C
ATOM   1968  C   ILE A 140      -6.298  -1.818 -15.068  1.00 86.08           C
ATOM   1969  O   ILE A 140      -6.401  -2.003 -16.279  1.00 86.08           O
ATOM   1970  HA  ILE A 140      -5.643   0.205 -15.323  1.00 86.08           H
ATOM   1971  CB  ILE A 140      -4.194  -0.736 -14.086  1.00 86.08           C
ATOM   1972  HB  ILE A 140      -4.197  -1.228 -13.113  1.00 86.08           H
ATOM   1973  CG1 ILE A 140      -3.491   0.612 -13.908  1.00 86.08           C
ATOM   1974 1HG1 ILE A 140      -3.296   1.056 -14.884  1.00 86.08           H
ATOM   1975 2HG1 ILE A 140      -4.145   1.299 -13.370  1.00 86.08           H
ATOM   1976  CG2 ILE A 140      -3.441  -1.652 -15.053  1.00 86.08           C
ATOM   1977 1HG2 ILE A 140      -3.929  -2.626 -15.085  1.00 86.08           H
ATOM   1978 2HG2 ILE A 140      -3.446  -1.210 -16.050  1.00 86.08           H
ATOM   1979 3HG2 ILE A 140      -2.413  -1.772 -14.714  1.00 86.08           H
ATOM   1980  CD1 ILE A 140      -2.176   0.448 -13.145  1.00 86.08           C
ATOM   1981 1HD1 ILE A 140      -2.377   0.026 -12.160  1.00 86.08           H
ATOM   1982 2HD1 ILE A 140      -1.515  -0.221 -13.698  1.00 86.08           H
ATOM   1983 3HD1 ILE A 140      -1.697   1.420 -13.032  1.00 86.08           H
ATOM   1984  HN  ILE A 140      -5.962   0.081 -12.568  1.00 86.08           H
ATOM   1985  N   SER A 141      -6.723  -2.663 -14.140  1.00 86.36           N
ATOM   1986  CA  SER A 141      -7.273  -3.958 -14.504  1.00 86.36           C
ATOM   1987  C   SER A 141      -8.568  -3.773 -15.296  1.00 86.36           C
ATOM   1988  O   SER A 141      -8.793  -4.456 -16.294  1.00 86.36           O
ATOM   1989  HA  SER A 141      -6.511  -4.432 -15.122  1.00 86.36           H
ATOM   1990  CB  SER A 141      -7.528  -4.816 -13.263  1.00 86.36           C
ATOM   1991 1HB  SER A 141      -8.284  -4.337 -12.641  1.00 86.36           H
ATOM   1992 2HB  SER A 141      -7.931  -5.782 -13.567  1.00 86.36           H
ATOM   1993  OG  SER A 141      -6.342  -5.016 -12.499  1.00 86.36           O
ATOM   1994  HG  SER A 141      -6.205  -4.247 -11.873  1.00 86.36           H
ATOM   1995  HN  SER A 141      -6.696  -2.476 -13.158  1.00 86.36           H
ATOM   1996  N   VAL A 142      -9.387  -2.844 -14.822  1.00 88.63           N
ATOM   1997  CA  VAL A 142     -10.655  -2.562 -15.473  1.00 88.63           C
ATOM   1998  C   VAL A 142     -10.392  -1.994 -16.869  1.00 88.63           C
ATOM   1999  O   VAL A 142     -11.080  -2.345 -17.826  1.00 88.63           O
ATOM   2000  HA  VAL A 142     -11.190  -3.506 -15.574  1.00 88.63           H
ATOM   2001  CB  VAL A 142     -11.496  -1.631 -14.598  1.00 88.63           C
ATOM   2002  HB  VAL A 142     -10.914  -0.728 -14.413  1.00 88.63           H
ATOM   2003  CG1 VAL A 142     -12.785  -1.221 -15.314  1.00 88.63           C
ATOM   2004 1HG1 VAL A 142     -12.537  -0.701 -16.239  1.00 88.63           H
ATOM   2005 2HG1 VAL A 142     -13.372  -2.111 -15.542  1.00 88.63           H
ATOM   2006 3HG1 VAL A 142     -13.364  -0.560 -14.669  1.00 88.63           H
ATOM   2007  CG2 VAL A 142     -11.802  -2.278 -13.245  1.00 88.63           C
ATOM   2008 1HG2 VAL A 142     -12.355  -3.204 -13.402  1.00 88.63           H
ATOM   2009 2HG2 VAL A 142     -10.868  -2.496 -12.727  1.00 88.63           H
ATOM   2010 3HG2 VAL A 142     -12.401  -1.595 -12.643  1.00 88.63           H
ATOM   2011  HN  VAL A 142      -9.196  -2.292 -14.011  1.00 88.63           H
ATOM   2012  N   ASP A 143      -9.393  -1.125 -16.941  1.00 83.09           N
ATOM   2013  CA  ASP A 143      -9.065  -0.465 -18.193  1.00 83.09           C
ATOM   2014  C   ASP A 143      -8.695  -1.518 -19.239  1.00 83.09           C
ATOM   2015  O   ASP A 143      -9.113  -1.427 -20.392  1.00 83.09           O
ATOM   2016  HA  ASP A 143      -9.960   0.096 -18.464  1.00 83.09           H
ATOM   2017  CB  ASP A 143      -7.869   0.474 -18.023  1.00 83.09           C
ATOM   2018 1HB  ASP A 143      -8.097   1.228 -17.270  1.00 83.09           H
ATOM   2019 2HB  ASP A 143      -7.009  -0.089 -17.659  1.00 83.09           H
ATOM   2020  CG  ASP A 143      -7.515   1.156 -19.346  1.00 83.09           C
ATOM   2021  OD1 ASP A 143      -8.362   1.942 -19.823  1.00 83.09           O
ATOM   2022  OD2 ASP A 143      -6.406   0.877 -19.850  1.00 83.09           O
ATOM   2023  HN  ASP A 143      -8.815  -0.872 -16.165  1.00 83.09           H
ATOM   2024  N   ARG A 144      -7.914  -2.494 -18.799  1.00 73.61           N
ATOM   2025  CA  ARG A 144      -7.447  -3.540 -19.693  1.00 73.61           C
ATOM   2026  C   ARG A 144      -8.621  -4.403 -20.160  1.00 73.61           C
ATOM   2027  O   ARG A 144      -8.696  -4.773 -21.330  1.00 73.61           O
ATOM   2028  HA  ARG A 144      -6.993  -3.009 -20.530  1.00 73.61           H
ATOM   2029  CB  ARG A 144      -6.410  -4.430 -19.005  1.00 73.61           C
ATOM   2030 1HB  ARG A 144      -6.779  -4.735 -18.026  1.00 73.61           H
ATOM   2031 2HB  ARG A 144      -6.262  -5.339 -19.588  1.00 73.61           H
ATOM   2032  CG  ARG A 144      -5.076  -3.697 -18.847  1.00 73.61           C
ATOM   2033 1HG  ARG A 144      -5.222  -2.793 -18.255  1.00 73.61           H
ATOM   2034 2HG  ARG A 144      -4.374  -4.326 -18.300  1.00 73.61           H
ATOM   2035  CD  ARG A 144      -4.487  -3.330 -20.210  1.00 73.61           C
ATOM   2036 1HD  ARG A 144      -4.297  -4.234 -20.789  1.00 73.61           H
ATOM   2037 2HD  ARG A 144      -5.203  -2.734 -20.777  1.00 73.61           H
ATOM   2038  NE  ARG A 144      -3.228  -2.572 -20.031  1.00 73.61           N
ATOM   2039  HE  ARG A 144      -2.894  -2.433 -19.099  1.00 73.61           H
ATOM   2040  CZ  ARG A 144      -2.509  -2.062 -21.039  1.00 73.61           C
ATOM   2041  NH1 ARG A 144      -2.909  -2.218 -22.308  1.00 73.61           N
ATOM   2042 1HH1 ARG A 144      -3.751  -2.719 -22.509  1.00 73.61           H
ATOM   2043 2HH1 ARG A 144      -2.366  -1.834 -23.055  1.00 73.61           H
ATOM   2044  NH2 ARG A 144      -1.382  -1.392 -20.759  1.00 73.61           N
ATOM   2045 1HH2 ARG A 144      -0.834  -1.004 -21.500  1.00 73.61           H
ATOM   2046 2HH2 ARG A 144      -1.090  -1.279 -19.809  1.00 73.61           H
ATOM   2047  HN  ARG A 144      -7.602  -2.577 -17.852  1.00 73.61           H
ATOM   2048  N   TYR A 145      -9.507  -4.699 -19.220  1.00 84.20           N
ATOM   2049  CA  TYR A 145     -10.702  -5.463 -19.533  1.00 84.20           C
ATOM   2050  C   TYR A 145     -11.487  -4.811 -20.673  1.00 84.20           C
ATOM   2051  O   TYR A 145     -11.842  -5.476 -21.646  1.00 84.20           O
ATOM   2052  HA  TYR A 145     -10.392  -6.462 -19.839  1.00 84.20           H
ATOM   2053  CB  TYR A 145     -11.559  -5.444 -18.265  1.00 84.20           C
ATOM   2054 1HB  TYR A 145     -11.096  -6.088 -17.517  1.00 84.20           H
ATOM   2055 2HB  TYR A 145     -11.563  -4.433 -17.857  1.00 84.20           H
ATOM   2056  CG  TYR A 145     -13.004  -5.896 -18.483  1.00 84.20           C
ATOM   2057  CD1 TYR A 145     -14.022  -4.965 -18.510  1.00 84.20           C
ATOM   2058  HD1 TYR A 145     -13.796  -3.907 -18.375  1.00 84.20           H
ATOM   2059  CD2 TYR A 145     -13.289  -7.235 -18.654  1.00 84.20           C
ATOM   2060  HD2 TYR A 145     -12.485  -7.971 -18.633  1.00 84.20           H
ATOM   2061  CE1 TYR A 145     -15.382  -5.390 -18.715  1.00 84.20           C
ATOM   2062  HE1 TYR A 145     -16.195  -4.665 -18.738  1.00 84.20           H
ATOM   2063  CE2 TYR A 145     -14.649  -7.661 -18.859  1.00 84.20           C
ATOM   2064  HE2 TYR A 145     -14.889  -8.716 -18.995  1.00 84.20           H
ATOM   2065  CZ  TYR A 145     -15.629  -6.718 -18.880  1.00 84.20           C
ATOM   2066  OH  TYR A 145     -16.913  -7.120 -19.074  1.00 84.20           O
ATOM   2067  HH  TYR A 145     -16.948  -8.113 -19.187  1.00 84.20           H
ATOM   2068  HN  TYR A 145      -9.418  -4.426 -18.262  1.00 84.20           H
ATOM   2069  N   ILE A 146     -11.734  -3.519 -20.516  1.00 81.87           N
ATOM   2070  CA  ILE A 146     -12.522  -2.784 -21.491  1.00 81.87           C
ATOM   2071  C   ILE A 146     -11.792  -2.785 -22.836  1.00 81.87           C
ATOM   2072  O   ILE A 146     -12.415  -2.942 -23.885  1.00 81.87           O
ATOM   2073  HA  ILE A 146     -13.468  -3.312 -21.612  1.00 81.87           H
ATOM   2074  CB  ILE A 146     -12.848  -1.383 -20.970  1.00 81.87           C
ATOM   2075  HB  ILE A 146     -11.917  -0.909 -20.658  1.00 81.87           H
ATOM   2076  CG1 ILE A 146     -13.754  -1.454 -19.739  1.00 81.87           C
ATOM   2077 1HG1 ILE A 146     -14.758  -1.755 -20.038  1.00 81.87           H
ATOM   2078 2HG1 ILE A 146     -13.383  -2.216 -19.053  1.00 81.87           H
ATOM   2079  CG2 ILE A 146     -13.450  -0.513 -22.075  1.00 81.87           C
ATOM   2080 1HG2 ILE A 146     -12.737  -0.423 -22.895  1.00 81.87           H
ATOM   2081 2HG2 ILE A 146     -14.368  -0.973 -22.440  1.00 81.87           H
ATOM   2082 3HG2 ILE A 146     -13.672   0.477 -21.677  1.00 81.87           H
ATOM   2083  CD1 ILE A 146     -13.814  -0.102 -19.024  1.00 81.87           C
ATOM   2084 1HD1 ILE A 146     -12.812   0.184 -18.704  1.00 81.87           H
ATOM   2085 2HD1 ILE A 146     -14.208   0.652 -19.705  1.00 81.87           H
ATOM   2086 3HD1 ILE A 146     -14.464  -0.181 -18.153  1.00 81.87           H
ATOM   2087  HN  ILE A 146     -11.406  -2.977 -19.742  1.00 81.87           H
ATOM   2088  N   ALA A 147     -10.481  -2.608 -22.761  1.00 80.33           N
ATOM   2089  CA  ALA A 147      -9.677  -2.450 -23.962  1.00 80.33           C
ATOM   2090  C   ALA A 147      -9.760  -3.730 -24.797  1.00 80.33           C
ATOM   2091  O   ALA A 147      -9.593  -3.692 -26.015  1.00 80.33           O
ATOM   2092  HA  ALA A 147     -10.097  -1.624 -24.536  1.00 80.33           H
ATOM   2093  CB  ALA A 147      -8.240  -2.100 -23.572  1.00 80.33           C
ATOM   2094 1HB  ALA A 147      -8.234  -1.169 -23.006  1.00 80.33           H
ATOM   2095 2HB  ALA A 147      -7.824  -2.900 -22.960  1.00 80.33           H
ATOM   2096 3HB  ALA A 147      -7.638  -1.982 -24.473  1.00 80.33           H
ATOM   2097  HN  ALA A 147      -9.969  -2.572 -21.903  1.00 80.33           H
ATOM   2098  N   ILE A 148     -10.017  -4.832 -24.109  1.00 76.24           N
ATOM   2099  CA  ILE A 148      -9.942  -6.141 -24.736  1.00 76.24           C
ATOM   2100  C   ILE A 148     -11.353  -6.615 -25.087  1.00 76.24           C
ATOM   2101  O   ILE A 148     -11.621  -6.987 -26.228  1.00 76.24           O
ATOM   2102  HA  ILE A 148      -9.376  -6.028 -25.661  1.00 76.24           H
ATOM   2103  CB  ILE A 148      -9.168  -7.117 -23.848  1.00 76.24           C
ATOM   2104  HB  ILE A 148      -9.584  -7.067 -22.842  1.00 76.24           H
ATOM   2105  CG1 ILE A 148      -7.694  -6.718 -23.748  1.00 76.24           C
ATOM   2106 1HG1 ILE A 148      -7.184  -6.963 -24.680  1.00 76.24           H
ATOM   2107 2HG1 ILE A 148      -7.614  -5.639 -23.616  1.00 76.24           H
ATOM   2108  CG2 ILE A 148      -9.340  -8.557 -24.336  1.00 76.24           C
ATOM   2109 1HG2 ILE A 148     -10.396  -8.825 -24.313  1.00 76.24           H
ATOM   2110 2HG2 ILE A 148      -8.966  -8.641 -25.357  1.00 76.24           H
ATOM   2111 3HG2 ILE A 148      -8.779  -9.230 -23.688  1.00 76.24           H
ATOM   2112  CD1 ILE A 148      -7.010  -7.433 -22.582  1.00 76.24           C
ATOM   2113 1HD1 ILE A 148      -7.508  -7.166 -21.650  1.00 76.24           H
ATOM   2114 2HD1 ILE A 148      -7.071  -8.511 -22.731  1.00 76.24           H
ATOM   2115 3HD1 ILE A 148      -5.964  -7.131 -22.534  1.00 76.24           H
ATOM   2116  HN  ILE A 148     -10.272  -4.841 -23.142  1.00 76.24           H
ATOM   2117  N   ALA A 149     -12.219  -6.586 -24.084  1.00 75.65           N
ATOM   2118  CA  ALA A 149     -13.558  -7.129 -24.236  1.00 75.65           C
ATOM   2119  C   ALA A 149     -14.373  -6.218 -25.156  1.00 75.65           C
ATOM   2120  O   ALA A 149     -15.191  -6.694 -25.941  1.00 75.65           O
ATOM   2121  HA  ALA A 149     -13.467  -8.111 -24.700  1.00 75.65           H
ATOM   2122  CB  ALA A 149     -14.202  -7.292 -22.858  1.00 75.65           C
ATOM   2123 1HB  ALA A 149     -13.601  -7.972 -22.254  1.00 75.65           H
ATOM   2124 2HB  ALA A 149     -14.258  -6.321 -22.365  1.00 75.65           H
ATOM   2125 3HB  ALA A 149     -15.207  -7.700 -22.972  1.00 75.65           H
ATOM   2126  HN  ALA A 149     -12.019  -6.201 -23.184  1.00 75.65           H
ATOM   2127  N   GLN A 150     -14.120  -4.923 -25.028  1.00 67.06           N
ATOM   2128  CA  GLN A 150     -14.875  -3.936 -25.781  1.00 67.06           C
ATOM   2129  C   GLN A 150     -13.947  -3.160 -26.718  1.00 67.06           C
ATOM   2130  O   GLN A 150     -14.029  -1.936 -26.807  1.00 67.06           O
ATOM   2131  HA  GLN A 150     -15.597  -4.506 -26.365  1.00 67.06           H
ATOM   2132  CB  GLN A 150     -15.624  -2.987 -24.844  1.00 67.06           C
ATOM   2133 1HB  GLN A 150     -14.910  -2.402 -24.265  1.00 67.06           H
ATOM   2134 2HB  GLN A 150     -16.214  -2.282 -25.430  1.00 67.06           H
ATOM   2135  CG  GLN A 150     -16.542  -3.764 -23.897  1.00 67.06           C
ATOM   2136 1HG  GLN A 150     -17.150  -4.465 -24.468  1.00 67.06           H
ATOM   2137 2HG  GLN A 150     -15.941  -4.353 -23.204  1.00 67.06           H
ATOM   2138  CD  GLN A 150     -17.450  -2.814 -23.113  1.00 67.06           C
ATOM   2139  OE1 GLN A 150     -17.441  -1.609 -23.300  1.00 67.06           O
ATOM   2140  NE2 GLN A 150     -18.233  -3.424 -22.226  1.00 67.06           N
ATOM   2141 1HE2 GLN A 150     -18.191  -4.417 -22.122  1.00 67.06           H
ATOM   2142 2HE2 GLN A 150     -18.863  -2.888 -21.664  1.00 67.06           H
ATOM   2143  HN  GLN A 150     -13.416  -4.548 -24.426  1.00 67.06           H
ATOM   2144  N   ALA A 151     -13.084  -3.905 -27.395  1.00 67.41           N
ATOM   2145  CA  ALA A 151     -11.968  -3.301 -28.103  1.00 67.41           C
ATOM   2146  C   ALA A 151     -12.497  -2.239 -29.069  1.00 67.41           C
ATOM   2147  O   ALA A 151     -11.926  -1.155 -29.179  1.00 67.41           O
ATOM   2148  HA  ALA A 151     -11.327  -2.821 -27.364  1.00 67.41           H
ATOM   2149  CB  ALA A 151     -11.167  -4.391 -28.817  1.00 67.41           C
ATOM   2150 1HB  ALA A 151     -10.788  -5.103 -28.084  1.00 67.41           H
ATOM   2151 2HB  ALA A 151     -11.810  -4.909 -29.528  1.00 67.41           H
ATOM   2152 3HB  ALA A 151     -10.330  -3.937 -29.348  1.00 67.41           H
ATOM   2153  HN  ALA A 151     -13.138  -4.901 -27.463  1.00 67.41           H
ATOM   2154  N   MET A 152     -13.583  -2.587 -29.743  1.00 56.30           N
ATOM   2155  CA  MET A 152     -14.154  -1.707 -30.749  1.00 56.30           C
ATOM   2156  C   MET A 152     -14.578  -0.372 -30.133  1.00 56.30           C
ATOM   2157  O   MET A 152     -14.197   0.690 -30.622  1.00 56.30           O
ATOM   2158  HA  MET A 152     -13.361  -1.542 -31.478  1.00 56.30           H
ATOM   2159  CB  MET A 152     -15.368  -2.383 -31.390  1.00 56.30           C
ATOM   2160 1HB  MET A 152     -15.957  -2.884 -30.622  1.00 56.30           H
ATOM   2161 2HB  MET A 152     -16.011  -1.629 -31.843  1.00 56.30           H
ATOM   2162  CG  MET A 152     -14.935  -3.397 -32.450  1.00 56.30           C
ATOM   2163 1HG  MET A 152     -13.925  -3.170 -32.791  1.00 56.30           H
ATOM   2164 2HG  MET A 152     -14.908  -4.398 -32.019  1.00 56.30           H
ATOM   2165  SD  MET A 152     -16.066  -3.358 -33.830  1.00 56.30           S
ATOM   2166  CE  MET A 152     -17.332  -4.461 -33.223  1.00 56.30           C
ATOM   2167 1HE  MET A 152     -16.899  -5.443 -33.033  1.00 56.30           H
ATOM   2168 2HE  MET A 152     -17.748  -4.063 -32.298  1.00 56.30           H
ATOM   2169 3HE  MET A 152     -18.123  -4.551 -33.968  1.00 56.30           H
ATOM   2170  HN  MET A 152     -14.071  -3.450 -29.612  1.00 56.30           H
ATOM   2171  N   ARG A 153     -15.362  -0.471 -29.069  1.00 55.42           N
ATOM   2172  CA  ARG A 153     -15.871   0.716 -28.402  1.00 55.42           C
ATOM   2173  C   ARG A 153     -14.716   1.535 -27.822  1.00 55.42           C
ATOM   2174  O   ARG A 153     -14.771   2.764 -27.802  1.00 55.42           O
ATOM   2175  HA  ARG A 153     -16.393   1.271 -29.182  1.00 55.42           H
ATOM   2176  CB  ARG A 153     -16.838   0.343 -27.277  1.00 55.42           C
ATOM   2177 1HB  ARG A 153     -16.407  -0.454 -26.671  1.00 55.42           H
ATOM   2178 2HB  ARG A 153     -16.984   1.200 -26.620  1.00 55.42           H
ATOM   2179  CG  ARG A 153     -18.186  -0.110 -27.841  1.00 55.42           C
ATOM   2180 1HG  ARG A 153     -18.560   0.635 -28.543  1.00 55.42           H
ATOM   2181 2HG  ARG A 153     -18.058  -1.038 -28.399  1.00 55.42           H
ATOM   2182  CD  ARG A 153     -19.207  -0.319 -26.720  1.00 55.42           C
ATOM   2183 1HD  ARG A 153     -18.869  -1.111 -26.052  1.00 55.42           H
ATOM   2184 2HD  ARG A 153     -19.293   0.588 -26.122  1.00 55.42           H
ATOM   2185  NE  ARG A 153     -20.524  -0.672 -27.295  1.00 55.42           N
ATOM   2186  HE  ARG A 153     -20.607  -0.707 -28.291  1.00 55.42           H
ATOM   2187  CZ  ARG A 153     -21.614  -0.947 -26.564  1.00 55.42           C
ATOM   2188  NH1 ARG A 153     -21.560  -0.914 -25.226  1.00 55.42           N
ATOM   2189 1HH1 ARG A 153     -20.703  -0.683 -24.765  1.00 55.42           H
ATOM   2190 2HH1 ARG A 153     -22.378  -1.120 -24.688  1.00 55.42           H
ATOM   2191  NH2 ARG A 153     -22.757  -1.254 -27.192  1.00 55.42           N
ATOM   2192 1HH2 ARG A 153     -23.578  -1.462 -26.662  1.00 55.42           H
ATOM   2193 2HH2 ARG A 153     -22.788  -1.276 -28.191  1.00 55.42           H
ATOM   2194  HN  ARG A 153     -15.648  -1.339 -28.664  1.00 55.42           H
ATOM   2195  N   ALA A 154     -13.698   0.822 -27.364  1.00 61.57           N
ATOM   2196  CA  ALA A 154     -12.584   1.460 -26.684  1.00 61.57           C
ATOM   2197  C   ALA A 154     -11.811   2.326 -27.680  1.00 61.57           C
ATOM   2198  O   ALA A 154     -11.253   3.357 -27.309  1.00 61.57           O
ATOM   2199  HA  ALA A 154     -12.994   2.098 -25.902  1.00 61.57           H
ATOM   2200  CB  ALA A 154     -11.702   0.390 -26.035  1.00 61.57           C
ATOM   2201 1HB  ALA A 154     -12.290  -0.178 -25.315  1.00 61.57           H
ATOM   2202 2HB  ALA A 154     -11.321  -0.282 -26.804  1.00 61.57           H
ATOM   2203 3HB  ALA A 154     -10.866   0.869 -25.525  1.00 61.57           H
ATOM   2204  HN  ALA A 154     -13.627  -0.172 -27.452  1.00 61.57           H
ATOM   2205  N   HIS A 155     -11.805   1.876 -28.927  1.00 57.28           N
ATOM   2206  CA  HIS A 155     -11.028   2.542 -29.959  1.00 57.28           C
ATOM   2207  C   HIS A 155     -11.666   3.893 -30.290  1.00 57.28           C
ATOM   2208  O   HIS A 155     -10.966   4.891 -30.452  1.00 57.28           O
ATOM   2209  HA  HIS A 155     -10.035   2.711 -29.543  1.00 57.28           H
ATOM   2210  CB  HIS A 155     -10.873   1.642 -31.187  1.00 57.28           C
ATOM   2211 1HB  HIS A 155     -10.765   0.609 -30.856  1.00 57.28           H
ATOM   2212 2HB  HIS A 155     -11.786   1.694 -31.780  1.00 57.28           H
ATOM   2213  CG  HIS A 155      -9.698   2.000 -32.065  1.00 57.28           C
ATOM   2214  ND1 HIS A 155      -9.548   3.248 -32.645  1.00 57.28           N
ATOM   2215  HD1 HIS A 155     -10.179   4.018 -32.547  1.00 57.28           H
ATOM   2216  CD2 HIS A 155      -8.620   1.262 -32.456  1.00 57.28           C
ATOM   2217  HD2 HIS A 155      -8.422   0.227 -32.178  1.00 57.28           H
ATOM   2218  CE1 HIS A 155      -8.427   3.249 -33.351  1.00 57.28           C
ATOM   2219  HE1 HIS A 155      -8.033   4.087 -33.926  1.00 57.28           H
ATOM   2220  NE2 HIS A 155      -7.854   2.017 -33.233  1.00 57.28           N
ATOM   2221  HN  HIS A 155     -12.317   1.074 -29.234  1.00 57.28           H
ATOM   2222  N   THR A 156     -12.988   3.881 -30.381  1.00 63.25           N
ATOM   2223  CA  THR A 156     -13.719   5.059 -30.814  1.00 63.25           C
ATOM   2224  C   THR A 156     -13.604   6.171 -29.769  1.00 63.25           C
ATOM   2225  O   THR A 156     -13.627   7.353 -30.110  1.00 63.25           O
ATOM   2226  HA  THR A 156     -13.260   5.432 -31.729  1.00 63.25           H
ATOM   2227  CB  THR A 156     -15.163   4.642 -31.100  1.00 63.25           C
ATOM   2228  HB  THR A 156     -15.822   4.933 -30.282  1.00 63.25           H
ATOM   2229  OG1 THR A 156     -15.076   3.242 -31.351  1.00 63.25           O
ATOM   2230  HG1 THR A 156     -15.975   2.818 -31.242  1.00 63.25           H
ATOM   2231  CG2 THR A 156     -15.692   5.224 -32.412  1.00 63.25           C
ATOM   2232 1HG2 THR A 156     -15.072   4.877 -33.239  1.00 63.25           H
ATOM   2233 2HG2 THR A 156     -15.660   6.312 -32.366  1.00 63.25           H
ATOM   2234 3HG2 THR A 156     -16.720   4.896 -32.567  1.00 63.25           H
ATOM   2235  HN  THR A 156     -13.556   3.086 -30.166  1.00 63.25           H
ATOM   2236  N   TRP A 157     -13.482   5.754 -28.518  1.00 57.77           N
ATOM   2237  CA  TRP A 157     -13.620   6.677 -27.404  1.00 57.77           C
ATOM   2238  C   TRP A 157     -12.223   6.956 -26.845  1.00 57.77           C
ATOM   2239  O   TRP A 157     -12.076   7.297 -25.673  1.00 57.77           O
ATOM   2240  HA  TRP A 157     -14.059   7.598 -27.787  1.00 57.77           H
ATOM   2241  CB  TRP A 157     -14.586   6.127 -26.352  1.00 57.77           C
ATOM   2242 1HB  TRP A 157     -14.271   5.121 -26.076  1.00 57.77           H
ATOM   2243 2HB  TRP A 157     -14.516   6.741 -25.454  1.00 57.77           H
ATOM   2244  CG  TRP A 157     -16.045   6.083 -26.810  1.00 57.77           C
ATOM   2245  CD1 TRP A 157     -16.569   5.390 -27.831  1.00 57.77           C
ATOM   2246  HD1 TRP A 157     -15.993   4.742 -28.492  1.00 57.77           H
ATOM   2247  CD2 TRP A 157     -17.153   6.792 -26.218  1.00 57.77           C
ATOM   2248  NE1 TRP A 157     -17.928   5.600 -27.939  1.00 57.77           N
ATOM   2249  HE1 TRP A 157     -18.537   5.194 -28.621  1.00 57.77           H
ATOM   2250  CE2 TRP A 157     -18.295   6.480 -26.927  1.00 57.77           C
ATOM   2251  CE3 TRP A 157     -17.191   7.668 -25.119  1.00 57.77           C
ATOM   2252  HE3 TRP A 157     -16.303   7.930 -24.543  1.00 57.77           H
ATOM   2253  CZ2 TRP A 157     -19.557   7.000 -26.617  1.00 57.77           C
ATOM   2254  HZ2 TRP A 157     -20.444   6.737 -27.193  1.00 57.77           H
ATOM   2255  CZ3 TRP A 157     -18.459   8.179 -24.821  1.00 57.77           C
ATOM   2256  HZ3 TRP A 157     -18.544   8.865 -23.978  1.00 57.77           H
ATOM   2257  CH2 TRP A 157     -19.618   7.875 -25.526  1.00 57.77           C
ATOM   2258  HH2 TRP A 157     -20.570   8.316 -25.230  1.00 57.77           H
ATOM   2259  HN  TRP A 157     -13.293   4.806 -28.260  1.00 57.77           H
ATOM   2260  N   ARG A 158     -11.232   6.800 -27.711  1.00 58.49           N
ATOM   2261  CA  ARG A 158      -9.847   6.801 -27.272  1.00 58.49           C
ATOM   2262  C   ARG A 158      -9.523   8.106 -26.542  1.00 58.49           C
ATOM   2263  O   ARG A 158      -8.886   8.090 -25.489  1.00 58.49           O
ATOM   2264  HA  ARG A 158      -9.767   5.946 -26.601  1.00 58.49           H
ATOM   2265  CB  ARG A 158      -8.893   6.637 -28.457  1.00 58.49           C
ATOM   2266 1HB  ARG A 158      -9.224   5.808 -29.083  1.00 58.49           H
ATOM   2267 2HB  ARG A 158      -8.920   7.534 -29.076  1.00 58.49           H
ATOM   2268  CG  ARG A 158      -7.463   6.383 -27.978  1.00 58.49           C
ATOM   2269 1HG  ARG A 158      -7.099   7.252 -27.429  1.00 58.49           H
ATOM   2270 2HG  ARG A 158      -7.451   5.541 -27.286  1.00 58.49           H
ATOM   2271  CD  ARG A 158      -6.533   6.093 -29.158  1.00 58.49           C
ATOM   2272 1HD  ARG A 158      -6.880   5.211 -29.697  1.00 58.49           H
ATOM   2273 2HD  ARG A 158      -6.554   6.925 -29.862  1.00 58.49           H
ATOM   2274  NE  ARG A 158      -5.152   5.877 -28.673  1.00 58.49           N
ATOM   2275  HE  ARG A 158      -4.974   5.995 -27.696  1.00 58.49           H
ATOM   2276  CZ  ARG A 158      -4.123   5.535 -29.461  1.00 58.49           C
ATOM   2277  NH1 ARG A 158      -4.303   5.364 -30.778  1.00 58.49           N
ATOM   2278 1HH1 ARG A 158      -5.210   5.492 -31.180  1.00 58.49           H
ATOM   2279 2HH1 ARG A 158      -3.531   5.108 -31.359  1.00 58.49           H
ATOM   2280  NH2 ARG A 158      -2.913   5.365 -28.913  1.00 58.49           N
ATOM   2281 1HH2 ARG A 158      -2.135   5.109 -29.487  1.00 58.49           H
ATOM   2282 2HH2 ARG A 158      -2.787   5.494 -27.929  1.00 58.49           H
ATOM   2283  HN  ARG A 158     -11.364   6.676 -28.695  1.00 58.49           H
ATOM   2284  N   GLU A 159      -9.975   9.204 -27.129  1.00 64.64           N
ATOM   2285  CA  GLU A 159      -9.683  10.519 -26.584  1.00 64.64           C
ATOM   2286  C   GLU A 159     -10.450  10.735 -25.279  1.00 64.64           C
ATOM   2287  O   GLU A 159      -9.884  11.202 -24.291  1.00 64.64           O
ATOM   2288  HA  GLU A 159      -8.611  10.519 -26.388  1.00 64.64           H
ATOM   2289  CB  GLU A 159     -10.006  11.617 -27.599  1.00 64.64           C
ATOM   2290 1HB  GLU A 159     -10.980  11.426 -28.049  1.00 64.64           H
ATOM   2291 2HB  GLU A 159      -9.938  12.593 -27.119  1.00 64.64           H
ATOM   2292  CG  GLU A 159      -8.987  11.626 -28.741  1.00 64.64           C
ATOM   2293 1HG  GLU A 159      -7.979  11.554 -28.333  1.00 64.64           H
ATOM   2294 2HG  GLU A 159      -9.139  10.753 -29.375  1.00 64.64           H
ATOM   2295  CD  GLU A 159      -9.114  12.900 -29.579  1.00 64.64           C
ATOM   2296  OE1 GLU A 159      -8.111  13.249 -30.237  1.00 64.64           O
ATOM   2297  OE2 GLU A 159     -10.212  13.496 -29.542  1.00 64.64           O
ATOM   2298  HN  GLU A 159     -10.531   9.205 -27.960  1.00 64.64           H
ATOM   2299  N   LYS A 160     -11.728  10.386 -25.316  1.00 69.44           N
ATOM   2300  CA  LYS A 160     -12.586  10.565 -24.157  1.00 69.44           C
ATOM   2301  C   LYS A 160     -12.014   9.777 -22.977  1.00 69.44           C
ATOM   2302  O   LYS A 160     -12.090  10.222 -21.833  1.00 69.44           O
ATOM   2303  HA  LYS A 160     -12.575  11.625 -23.902  1.00 69.44           H
ATOM   2304  CB  LYS A 160     -14.031  10.197 -24.499  1.00 69.44           C
ATOM   2305 1HB  LYS A 160     -14.060   9.209 -24.958  1.00 69.44           H
ATOM   2306 2HB  LYS A 160     -14.622  10.140 -23.585  1.00 69.44           H
ATOM   2307  CG  LYS A 160     -14.649  11.226 -25.448  1.00 69.44           C
ATOM   2308 1HG  LYS A 160     -14.454  12.232 -25.076  1.00 69.44           H
ATOM   2309 2HG  LYS A 160     -14.177  11.151 -26.428  1.00 69.44           H
ATOM   2310  CD  LYS A 160     -16.157  11.009 -25.585  1.00 69.44           C
ATOM   2311 1HD  LYS A 160     -16.352  10.002 -25.954  1.00 69.44           H
ATOM   2312 2HD  LYS A 160     -16.630  11.086 -24.606  1.00 69.44           H
ATOM   2313  CE  LYS A 160     -16.774  12.036 -26.537  1.00 69.44           C
ATOM   2314 1HE  LYS A 160     -16.601  13.043 -26.158  1.00 69.44           H
ATOM   2315 2HE  LYS A 160     -16.290  11.974 -27.511  1.00 69.44           H
ATOM   2316  NZ  LYS A 160     -18.228  11.799 -26.684  1.00 69.44           N
ATOM   2317 1HZ  LYS A 160     -18.622  12.491 -27.311  1.00 69.44           H
ATOM   2318 2HZ  LYS A 160     -18.382  10.871 -27.064  1.00 69.44           H
ATOM   2319 3HZ  LYS A 160     -18.675  11.871 -25.777  1.00 69.44           H
ATOM   2320  HN  LYS A 160     -12.176   9.989 -26.116  1.00 69.44           H
ATOM   2321  N   ARG A 161     -11.452   8.620 -23.296  1.00 68.11           N
ATOM   2322  CA  ARG A 161     -10.906   7.745 -22.273  1.00 68.11           C
ATOM   2323  C   ARG A 161      -9.771   8.448 -21.525  1.00 68.11           C
ATOM   2324  O   ARG A 161      -9.584   8.232 -20.328  1.00 68.11           O
ATOM   2325  HA  ARG A 161     -11.744   7.537 -21.608  1.00 68.11           H
ATOM   2326  CB  ARG A 161     -10.377   6.446 -22.883  1.00 68.11           C
ATOM   2327 1HB  ARG A 161      -9.779   6.672 -23.766  1.00 68.11           H
ATOM   2328 2HB  ARG A 161      -9.718   5.947 -22.172  1.00 68.11           H
ATOM   2329  CG  ARG A 161     -11.526   5.511 -23.264  1.00 68.11           C
ATOM   2330 1HG  ARG A 161     -12.133   5.297 -22.384  1.00 68.11           H
ATOM   2331 2HG  ARG A 161     -12.176   6.005 -23.987  1.00 68.11           H
ATOM   2332  CD  ARG A 161     -10.997   4.204 -23.856  1.00 68.11           C
ATOM   2333 1HD  ARG A 161     -11.788   3.698 -24.408  1.00 68.11           H
ATOM   2334 2HD  ARG A 161     -10.197   4.414 -24.566  1.00 68.11           H
ATOM   2335  NE  ARG A 161     -10.495   3.326 -22.775  1.00 68.11           N
ATOM   2336  HE  ARG A 161     -10.631   3.622 -21.830  1.00 68.11           H
ATOM   2337  CZ  ARG A 161      -9.869   2.160 -22.984  1.00 68.11           C
ATOM   2338  NH1 ARG A 161      -9.659   1.714 -24.230  1.00 68.11           N
ATOM   2339 1HH1 ARG A 161      -9.970   2.253 -25.013  1.00 68.11           H
ATOM   2340 2HH1 ARG A 161      -9.191   0.843 -24.378  1.00 68.11           H
ATOM   2341  NH2 ARG A 161      -9.456   1.445 -21.928  1.00 68.11           N
ATOM   2342 1HH2 ARG A 161      -8.987   0.573 -22.067  1.00 68.11           H
ATOM   2343 2HH2 ARG A 161      -9.617   1.785 -21.001  1.00 68.11           H
ATOM   2344  HN  ARG A 161     -11.369   8.278 -24.233  1.00 68.11           H
ATOM   2345  N   LEU A 162      -9.044   9.276 -22.260  1.00 78.82           N
ATOM   2346  CA  LEU A 162      -7.918   9.993 -21.688  1.00 78.82           C
ATOM   2347  C   LEU A 162      -8.435  11.045 -20.704  1.00 78.82           C
ATOM   2348  O   LEU A 162      -7.847  11.250 -19.643  1.00 78.82           O
ATOM   2349  HA  LEU A 162      -7.316   9.271 -21.136  1.00 78.82           H
ATOM   2350  CB  LEU A 162      -7.031  10.570 -22.793  1.00 78.82           C
ATOM   2351 1HB  LEU A 162      -6.782   9.767 -23.487  1.00 78.82           H
ATOM   2352 2HB  LEU A 162      -7.612  11.304 -23.351  1.00 78.82           H
ATOM   2353  CG  LEU A 162      -5.730  11.231 -22.334  1.00 78.82           C
ATOM   2354  HG  LEU A 162      -5.972  11.958 -21.559  1.00 78.82           H
ATOM   2355  CD1 LEU A 162      -4.783  10.204 -21.710  1.00 78.82           C
ATOM   2356 1HD1 LEU A 162      -5.264   9.743 -20.848  1.00 78.82           H
ATOM   2357 2HD1 LEU A 162      -4.544   9.437 -22.446  1.00 78.82           H
ATOM   2358 3HD1 LEU A 162      -3.867  10.701 -21.392  1.00 78.82           H
ATOM   2359  CD2 LEU A 162      -5.070  11.997 -23.482  1.00 78.82           C
ATOM   2360 1HD2 LEU A 162      -4.843  11.309 -24.295  1.00 78.82           H
ATOM   2361 2HD2 LEU A 162      -5.748  12.772 -23.840  1.00 78.82           H
ATOM   2362 3HD2 LEU A 162      -4.147  12.458 -23.128  1.00 78.82           H
ATOM   2363  HN  LEU A 162      -9.213   9.459 -23.229  1.00 78.82           H
ATOM   2364  N   LEU A 163      -9.530  11.683 -21.091  1.00 81.34           N
ATOM   2365  CA  LEU A 163     -10.142  12.697 -20.249  1.00 81.34           C
ATOM   2366  C   LEU A 163     -10.642  12.047 -18.957  1.00 81.34           C
ATOM   2367  O   LEU A 163     -10.356  12.531 -17.864  1.00 81.34           O
ATOM   2368  HA  LEU A 163      -9.368  13.421 -19.994  1.00 81.34           H
ATOM   2369  CB  LEU A 163     -11.229  13.448 -21.020  1.00 81.34           C
ATOM   2370 1HB  LEU A 163     -10.814  13.768 -21.976  1.00 81.34           H
ATOM   2371 2HB  LEU A 163     -12.038  12.751 -21.241  1.00 81.34           H
ATOM   2372  CG  LEU A 163     -11.824  14.671 -20.320  1.00 81.34           C
ATOM   2373  HG  LEU A 163     -12.094  14.385 -19.303  1.00 81.34           H
ATOM   2374  CD1 LEU A 163     -10.794  15.798 -20.214  1.00 81.34           C
ATOM   2375 1HD1 LEU A 163      -9.934  15.451 -19.641  1.00 81.34           H
ATOM   2376 2HD1 LEU A 163     -10.471  16.090 -21.213  1.00 81.34           H
ATOM   2377 3HD1 LEU A 163     -11.244  16.655 -19.712  1.00 81.34           H
ATOM   2378  CD2 LEU A 163     -13.107  15.131 -21.015  1.00 81.34           C
ATOM   2379 1HD2 LEU A 163     -12.885  15.394 -22.049  1.00 81.34           H
ATOM   2380 2HD2 LEU A 163     -13.841  14.325 -20.994  1.00 81.34           H
ATOM   2381 3HD2 LEU A 163     -13.509  16.002 -20.497  1.00 81.34           H
ATOM   2382  HN  LEU A 163      -9.995  11.518 -21.960  1.00 81.34           H
ATOM   2383  N   TYR A 164     -11.380  10.959 -19.127  1.00 75.71           N
ATOM   2384  CA  TYR A 164     -11.939  10.249 -17.989  1.00 75.71           C
ATOM   2385  C   TYR A 164     -10.832   9.738 -17.064  1.00 75.71           C
ATOM   2386  O   TYR A 164     -11.015   9.672 -15.850  1.00 75.71           O
ATOM   2387  HA  TYR A 164     -12.571  10.944 -17.437  1.00 75.71           H
ATOM   2388  CB  TYR A 164     -12.696   9.053 -18.569  1.00 75.71           C
ATOM   2389 1HB  TYR A 164     -12.077   8.580 -19.332  1.00 75.71           H
ATOM   2390 2HB  TYR A 164     -12.849   8.316 -17.781  1.00 75.71           H
ATOM   2391  CG  TYR A 164     -14.051   9.411 -19.182  1.00 75.71           C
ATOM   2392  CD1 TYR A 164     -14.992  10.084 -18.430  1.00 75.71           C
ATOM   2393  HD1 TYR A 164     -14.770  10.360 -17.399  1.00 75.71           H
ATOM   2394  CD2 TYR A 164     -14.332   9.061 -20.487  1.00 75.71           C
ATOM   2395  HD2 TYR A 164     -13.589   8.530 -21.081  1.00 75.71           H
ATOM   2396  CE1 TYR A 164     -16.267  10.422 -19.007  1.00 75.71           C
ATOM   2397  HE1 TYR A 164     -17.020  10.953 -18.424  1.00 75.71           H
ATOM   2398  CE2 TYR A 164     -15.608   9.399 -21.064  1.00 75.71           C
ATOM   2399  HE2 TYR A 164     -15.843   9.129 -22.093  1.00 75.71           H
ATOM   2400  CZ  TYR A 164     -16.512  10.062 -20.295  1.00 75.71           C
ATOM   2401  OH  TYR A 164     -17.717  10.381 -20.840  1.00 75.71           O
ATOM   2402  HH  TYR A 164     -18.275  10.872 -20.171  1.00 75.71           H
ATOM   2403  HN  TYR A 164     -11.597  10.564 -20.020  1.00 75.71           H
ATOM   2404  N   SER A 165      -9.709   9.390 -17.675  1.00 86.27           N
ATOM   2405  CA  SER A 165      -8.580   8.867 -16.924  1.00 86.27           C
ATOM   2406  C   SER A 165      -8.087   9.914 -15.923  1.00 86.27           C
ATOM   2407  O   SER A 165      -7.650   9.571 -14.826  1.00 86.27           O
ATOM   2408  HA  SER A 165      -8.962   7.989 -16.402  1.00 86.27           H
ATOM   2409  CB  SER A 165      -7.443   8.449 -17.858  1.00 86.27           C
ATOM   2410 1HB  SER A 165      -6.741   7.817 -17.314  1.00 86.27           H
ATOM   2411 2HB  SER A 165      -7.846   7.848 -18.673  1.00 86.27           H
ATOM   2412  OG  SER A 165      -6.752   9.574 -18.394  1.00 86.27           O
ATOM   2413  HG  SER A 165      -7.397  10.315 -18.578  1.00 86.27           H
ATOM   2414  HN  SER A 165      -9.564   9.460 -18.662  1.00 86.27           H
ATOM   2415  N   LYS A 166      -8.175  11.169 -16.337  1.00 83.38           N
ATOM   2416  CA  LYS A 166      -7.766  12.270 -15.481  1.00 83.38           C
ATOM   2417  C   LYS A 166      -8.724  12.368 -14.292  1.00 83.38           C
ATOM   2418  O   LYS A 166      -8.288  12.473 -13.147  1.00 83.38           O
ATOM   2419  HA  LYS A 166      -6.770  12.038 -15.104  1.00 83.38           H
ATOM   2420  CB  LYS A 166      -7.655  13.564 -16.290  1.00 83.38           C
ATOM   2421 1HB  LYS A 166      -8.582  13.739 -16.835  1.00 83.38           H
ATOM   2422 2HB  LYS A 166      -7.519  14.409 -15.614  1.00 83.38           H
ATOM   2423  CG  LYS A 166      -6.484  13.498 -17.273  1.00 83.38           C
ATOM   2424 1HG  LYS A 166      -5.562  13.284 -16.732  1.00 83.38           H
ATOM   2425 2HG  LYS A 166      -6.639  12.678 -17.974  1.00 83.38           H
ATOM   2426  CD  LYS A 166      -6.337  14.813 -18.041  1.00 83.38           C
ATOM   2427 1HD  LYS A 166      -7.247  15.010 -18.608  1.00 83.38           H
ATOM   2428 2HD  LYS A 166      -6.215  15.637 -17.338  1.00 83.38           H
ATOM   2429  CE  LYS A 166      -5.138  14.762 -18.990  1.00 83.38           C
ATOM   2430 1HE  LYS A 166      -4.238  14.499 -18.435  1.00 83.38           H
ATOM   2431 2HE  LYS A 166      -5.291  13.984 -19.737  1.00 83.38           H
ATOM   2432  NZ  LYS A 166      -4.951  16.070 -19.658  1.00 83.38           N
ATOM   2433 1HZ  LYS A 166      -4.162  16.015 -20.293  1.00 83.38           H
ATOM   2434 2HZ  LYS A 166      -5.789  16.306 -20.179  1.00 83.38           H
ATOM   2435 3HZ  LYS A 166      -4.775  16.784 -18.960  1.00 83.38           H
ATOM   2436  HN  LYS A 166      -8.517  11.438 -17.238  1.00 83.38           H
ATOM   2437  N   MET A 167     -10.011  12.332 -14.605  1.00 85.18           N
ATOM   2438  CA  MET A 167     -11.034  12.457 -13.581  1.00 85.18           C
ATOM   2439  C   MET A 167     -10.927  11.324 -12.558  1.00 85.18           C
ATOM   2440  O   MET A 167     -11.009  11.560 -11.354  1.00 85.18           O
ATOM   2441  HA  MET A 167     -10.846  13.414 -13.094  1.00 85.18           H
ATOM   2442  CB  MET A 167     -12.417  12.427 -14.234  1.00 85.18           C
ATOM   2443 1HB  MET A 167     -12.518  11.525 -14.838  1.00 85.18           H
ATOM   2444 2HB  MET A 167     -13.186  12.382 -13.463  1.00 85.18           H
ATOM   2445  CG  MET A 167     -12.637  13.661 -15.110  1.00 85.18           C
ATOM   2446 1HG  MET A 167     -12.505  14.566 -14.517  1.00 85.18           H
ATOM   2447 2HG  MET A 167     -11.892  13.690 -15.906  1.00 85.18           H
ATOM   2448  SD  MET A 167     -14.277  13.627 -15.813  1.00 85.18           S
ATOM   2449  CE  MET A 167     -15.247  13.968 -14.354  1.00 85.18           C
ATOM   2450 1HE  MET A 167     -15.068  13.193 -13.609  1.00 85.18           H
ATOM   2451 2HE  MET A 167     -14.960  14.937 -13.946  1.00 85.18           H
ATOM   2452 3HE  MET A 167     -16.305  13.983 -14.616  1.00 85.18           H
ATOM   2453  HN  MET A 167     -10.357  12.220 -15.537  1.00 85.18           H
ATOM   2454  N   VAL A 168     -10.746  10.118 -13.076  1.00 92.58           N
ATOM   2455  CA  VAL A 168     -10.684   8.940 -12.226  1.00 92.58           C
ATOM   2456  C   VAL A 168      -9.499   9.071 -11.267  1.00 92.58           C
ATOM   2457  O   VAL A 168      -9.617   8.760 -10.083  1.00 92.58           O
ATOM   2458  HA  VAL A 168     -11.605   8.906 -11.643  1.00 92.58           H
ATOM   2459  CB  VAL A 168     -10.621   7.677 -13.087  1.00 92.58           C
ATOM   2460  HB  VAL A 168      -9.802   7.795 -13.796  1.00 92.58           H
ATOM   2461  CG1 VAL A 168     -10.326   6.444 -12.230  1.00 92.58           C
ATOM   2462 1HG1 VAL A 168      -9.368   6.573 -11.726  1.00 92.58           H
ATOM   2463 2HG1 VAL A 168     -11.114   6.322 -11.486  1.00 92.58           H
ATOM   2464 3HG1 VAL A 168     -10.286   5.560 -12.866  1.00 92.58           H
ATOM   2465  CG2 VAL A 168     -11.912   7.493 -13.886  1.00 92.58           C
ATOM   2466 1HG2 VAL A 168     -12.755   7.407 -13.201  1.00 92.58           H
ATOM   2467 2HG2 VAL A 168     -12.061   8.353 -14.539  1.00 92.58           H
ATOM   2468 3HG2 VAL A 168     -11.840   6.587 -14.489  1.00 92.58           H
ATOM   2469  HN  VAL A 168     -10.643   9.939 -14.054  1.00 92.58           H
ATOM   2470  N   CYS A 169      -8.384   9.532 -11.815  1.00 93.90           N
ATOM   2471  CA  CYS A 169      -7.176   9.698 -11.025  1.00 93.90           C
ATOM   2472  C   CYS A 169      -7.474  10.682  -9.892  1.00 93.90           C
ATOM   2473  O   CYS A 169      -7.132  10.428  -8.738  1.00 93.90           O
ATOM   2474  HA  CYS A 169      -6.923   8.715 -10.628  1.00 93.90           H
ATOM   2475  CB  CYS A 169      -5.997  10.159 -11.885  1.00 93.90           C
ATOM   2476 1HB  CYS A 169      -6.301  10.994 -12.516  1.00 93.90           H
ATOM   2477 2HB  CYS A 169      -5.190  10.519 -11.247  1.00 93.90           H
ATOM   2478  SG  CYS A 169      -5.401   8.775 -12.924  1.00 93.90           S
ATOM   2479  HG  CYS A 169      -6.373   8.853 -13.829  1.00 93.90           H
ATOM   2480  HN  CYS A 169      -8.298   9.789 -12.778  1.00 93.90           H
ATOM   2481  N   PHE A 170      -8.110  11.784 -10.260  1.00 93.14           N
ATOM   2482  CA  PHE A 170      -8.432  12.821  -9.294  1.00 93.14           C
ATOM   2483  C   PHE A 170      -9.333  12.275  -8.184  1.00 93.14           C
ATOM   2484  O   PHE A 170      -9.095  12.531  -7.005  1.00 93.14           O
ATOM   2485  HA  PHE A 170      -7.492  13.163  -8.862  1.00 93.14           H
ATOM   2486  CB  PHE A 170      -9.183  13.919 -10.050  1.00 93.14           C
ATOM   2487 1HB  PHE A 170      -8.565  14.264 -10.879  1.00 93.14           H
ATOM   2488 2HB  PHE A 170     -10.089  13.493 -10.483  1.00 93.14           H
ATOM   2489  CG  PHE A 170      -9.566  15.120  -9.184  1.00 93.14           C
ATOM   2490  CD1 PHE A 170     -10.842  15.254  -8.731  1.00 93.14           C
ATOM   2491  HD1 PHE A 170     -11.591  14.505  -8.986  1.00 93.14           H
ATOM   2492  CD2 PHE A 170      -8.630  16.055  -8.866  1.00 93.14           C
ATOM   2493  HD2 PHE A 170      -7.608  15.948  -9.229  1.00 93.14           H
ATOM   2494  CE1 PHE A 170     -11.197  16.369  -7.927  1.00 93.14           C
ATOM   2495  HE1 PHE A 170     -12.219  16.476  -7.565  1.00 93.14           H
ATOM   2496  CE2 PHE A 170      -8.986  17.170  -8.062  1.00 93.14           C
ATOM   2497  HE2 PHE A 170      -8.236  17.920  -7.807  1.00 93.14           H
ATOM   2498  CZ  PHE A 170     -10.261  17.304  -7.610  1.00 93.14           C
ATOM   2499  HZ  PHE A 170     -10.534  18.160  -6.992  1.00 93.14           H
ATOM   2500  HN  PHE A 170      -8.403  11.974 -11.197  1.00 93.14           H
ATOM   2501  N   THR A 171     -10.348  11.532  -8.601  1.00 93.17           N
ATOM   2502  CA  THR A 171     -11.293  10.959  -7.658  1.00 93.17           C
ATOM   2503  C   THR A 171     -10.569  10.040  -6.671  1.00 93.17           C
ATOM   2504  O   THR A 171     -10.899  10.014  -5.486  1.00 93.17           O
ATOM   2505  HA  THR A 171     -11.733  11.769  -7.077  1.00 93.17           H
ATOM   2506  CB  THR A 171     -12.388  10.250  -8.457  1.00 93.17           C
ATOM   2507  HB  THR A 171     -11.993   9.366  -8.959  1.00 93.17           H
ATOM   2508  OG1 THR A 171     -12.905  11.265  -9.314  1.00 93.17           O
ATOM   2509  HG1 THR A 171     -12.424  11.249 -10.191  1.00 93.17           H
ATOM   2510  CG2 THR A 171     -13.582   9.851  -7.588  1.00 93.17           C
ATOM   2511 1HG2 THR A 171     -14.019  10.744  -7.139  1.00 93.17           H
ATOM   2512 2HG2 THR A 171     -13.249   9.175  -6.801  1.00 93.17           H
ATOM   2513 3HG2 THR A 171     -14.330   9.352  -8.205  1.00 93.17           H
ATOM   2514  HN  THR A 171     -10.529  11.322  -9.562  1.00 93.17           H
ATOM   2515  N   ILE A 172      -9.597   9.309  -7.195  1.00 93.79           N
ATOM   2516  CA  ILE A 172      -8.845   8.368  -6.382  1.00 93.79           C
ATOM   2517  C   ILE A 172      -8.081   9.133  -5.300  1.00 93.79           C
ATOM   2518  O   ILE A 172      -8.081   8.735  -4.136  1.00 93.79           O
ATOM   2519  HA  ILE A 172      -9.565   7.710  -5.896  1.00 93.79           H
ATOM   2520  CB  ILE A 172      -7.953   7.492  -7.263  1.00 93.79           C
ATOM   2521  HB  ILE A 172      -7.462   8.133  -7.996  1.00 93.79           H
ATOM   2522  CG1 ILE A 172      -8.784   6.470  -8.041  1.00 93.79           C
ATOM   2523 1HG1 ILE A 172      -9.172   5.716  -7.357  1.00 93.79           H
ATOM   2524 2HG1 ILE A 172      -9.644   6.964  -8.493  1.00 93.79           H
ATOM   2525  CG2 ILE A 172      -6.851   6.826  -6.437  1.00 93.79           C
ATOM   2526 1HG2 ILE A 172      -6.235   7.593  -5.967  1.00 93.79           H
ATOM   2527 2HG2 ILE A 172      -7.303   6.201  -5.666  1.00 93.79           H
ATOM   2528 3HG2 ILE A 172      -6.231   6.209  -7.087  1.00 93.79           H
ATOM   2529  CD1 ILE A 172      -7.946   5.796  -9.129  1.00 93.79           C
ATOM   2530 1HD1 ILE A 172      -7.579   6.551  -9.825  1.00 93.79           H
ATOM   2531 2HD1 ILE A 172      -7.100   5.283  -8.671  1.00 93.79           H
ATOM   2532 3HD1 ILE A 172      -8.561   5.074  -9.667  1.00 93.79           H
ATOM   2533  HN  ILE A 172      -9.320   9.353  -8.156  1.00 93.79           H
ATOM   2534  N   TRP A 173      -7.447  10.218  -5.722  1.00 92.32           N
ATOM   2535  CA  TRP A 173      -6.610  10.993  -4.823  1.00 92.32           C
ATOM   2536  C   TRP A 173      -7.502  11.560  -3.717  1.00 92.32           C
ATOM   2537  O   TRP A 173      -7.144  11.514  -2.541  1.00 92.32           O
ATOM   2538  HA  TRP A 173      -5.868  10.319  -4.395  1.00 92.32           H
ATOM   2539  CB  TRP A 173      -5.842  12.075  -5.585  1.00 92.32           C
ATOM   2540 1HB  TRP A 173      -6.514  12.546  -6.303  1.00 92.32           H
ATOM   2541 2HB  TRP A 173      -5.533  12.850  -4.883  1.00 92.32           H
ATOM   2542  CG  TRP A 173      -4.608  11.557  -6.327  1.00 92.32           C
ATOM   2543  CD1 TRP A 173      -4.423  11.457  -7.650  1.00 92.32           C
ATOM   2544  HD1 TRP A 173      -5.163  11.745  -8.397  1.00 92.32           H
ATOM   2545  CD2 TRP A 173      -3.388  11.071  -5.730  1.00 92.32           C
ATOM   2546  NE1 TRP A 173      -3.178  10.943  -7.949  1.00 92.32           N
ATOM   2547  HE1 TRP A 173      -2.811  10.775  -8.864  1.00 92.32           H
ATOM   2548  CE2 TRP A 173      -2.528  10.701  -6.744  1.00 92.32           C
ATOM   2549  CE3 TRP A 173      -3.022  10.947  -4.378  1.00 92.32           C
ATOM   2550  HE3 TRP A 173      -3.683  11.233  -3.559  1.00 92.32           H
ATOM   2551  CZ2 TRP A 173      -1.248  10.183  -6.513  1.00 92.32           C
ATOM   2552  HZ2 TRP A 173      -0.588   9.897  -7.332  1.00 92.32           H
ATOM   2553  CZ3 TRP A 173      -1.740  10.428  -4.164  1.00 92.32           C
ATOM   2554  HZ3 TRP A 173      -1.406  10.311  -3.133  1.00 92.32           H
ATOM   2555  CH2 TRP A 173      -0.862  10.051  -5.174  1.00 92.32           C
ATOM   2556  HH2 TRP A 173       0.121   9.654  -4.925  1.00 92.32           H
ATOM   2557  HN  TRP A 173      -7.499  10.567  -6.658  1.00 92.32           H
ATOM   2558  N   VAL A 174      -8.648  12.080  -4.133  1.00 95.54           N
ATOM   2559  CA  VAL A 174      -9.582  12.679  -3.195  1.00 95.54           C
ATOM   2560  C   VAL A 174     -10.040  11.619  -2.192  1.00 95.54           C
ATOM   2561  O   VAL A 174     -10.084  11.875  -0.989  1.00 95.54           O
ATOM   2562  HA  VAL A 174      -9.051  13.465  -2.658  1.00 95.54           H
ATOM   2563  CB  VAL A 174     -10.743  13.326  -3.954  1.00 95.54           C
ATOM   2564  HB  VAL A 174     -11.171  12.573  -4.616  1.00 95.54           H
ATOM   2565  CG1 VAL A 174     -11.840  13.783  -2.991  1.00 95.54           C
ATOM   2566 1HG1 VAL A 174     -12.220  12.923  -2.438  1.00 95.54           H
ATOM   2567 2HG1 VAL A 174     -11.430  14.512  -2.292  1.00 95.54           H
ATOM   2568 3HG1 VAL A 174     -12.653  14.239  -3.556  1.00 95.54           H
ATOM   2569  CG2 VAL A 174     -10.252  14.489  -4.818  1.00 95.54           C
ATOM   2570 1HG2 VAL A 174      -9.787  15.243  -4.183  1.00 95.54           H
ATOM   2571 2HG2 VAL A 174      -9.523  14.123  -5.541  1.00 95.54           H
ATOM   2572 3HG2 VAL A 174     -11.098  14.930  -5.347  1.00 95.54           H
ATOM   2573  HN  VAL A 174      -8.939  12.097  -5.089  1.00 95.54           H
ATOM   2574  N   LEU A 175     -10.371  10.451  -2.723  1.00 90.08           N
ATOM   2575  CA  LEU A 175     -10.897   9.376  -1.899  1.00 90.08           C
ATOM   2576  C   LEU A 175      -9.834   8.951  -0.884  1.00 90.08           C
ATOM   2577  O   LEU A 175     -10.129   8.791   0.300  1.00 90.08           O
ATOM   2578  HA  LEU A 175     -11.755   9.771  -1.355  1.00 90.08           H
ATOM   2579  CB  LEU A 175     -11.405   8.229  -2.774  1.00 90.08           C
ATOM   2580 1HB  LEU A 175     -12.159   8.624  -3.455  1.00 90.08           H
ATOM   2581 2HB  LEU A 175     -10.578   7.873  -3.388  1.00 90.08           H
ATOM   2582  CG  LEU A 175     -12.004   7.033  -2.032  1.00 90.08           C
ATOM   2583  HG  LEU A 175     -11.265   6.669  -1.318  1.00 90.08           H
ATOM   2584  CD1 LEU A 175     -13.240   7.449  -1.231  1.00 90.08           C
ATOM   2585 1HD1 LEU A 175     -12.962   8.209  -0.501  1.00 90.08           H
ATOM   2586 2HD1 LEU A 175     -13.993   7.853  -1.908  1.00 90.08           H
ATOM   2587 3HD1 LEU A 175     -13.646   6.580  -0.713  1.00 90.08           H
ATOM   2588  CD2 LEU A 175     -12.306   5.884  -2.996  1.00 90.08           C
ATOM   2589 1HD2 LEU A 175     -13.018   6.220  -3.750  1.00 90.08           H
ATOM   2590 2HD2 LEU A 175     -11.384   5.567  -3.483  1.00 90.08           H
ATOM   2591 3HD2 LEU A 175     -12.731   5.047  -2.442  1.00 90.08           H
ATOM   2592  HN  LEU A 175     -10.285  10.234  -3.695  1.00 90.08           H
ATOM   2593  N   ALA A 176      -8.619   8.779  -1.384  1.00 95.13           N
ATOM   2594  CA  ALA A 176      -7.528   8.299  -0.553  1.00 95.13           C
ATOM   2595  C   ALA A 176      -7.260   9.311   0.563  1.00 95.13           C
ATOM   2596  O   ALA A 176      -6.980   8.929   1.698  1.00 95.13           O
ATOM   2597  HA  ALA A 176      -7.840   7.355  -0.108  1.00 95.13           H
ATOM   2598  CB  ALA A 176      -6.294   8.051  -1.422  1.00 95.13           C
ATOM   2599 1HB  ALA A 176      -6.528   7.303  -2.180  1.00 95.13           H
ATOM   2600 2HB  ALA A 176      -5.999   8.981  -1.908  1.00 95.13           H
ATOM   2601 3HB  ALA A 176      -5.476   7.691  -0.798  1.00 95.13           H
ATOM   2602  HN  ALA A 176      -8.376   8.961  -2.337  1.00 95.13           H
ATOM   2603  N   ALA A 177      -7.356  10.582   0.202  1.00 95.05           N
ATOM   2604  CA  ALA A 177      -7.104  11.652   1.152  1.00 95.05           C
ATOM   2605  C   ALA A 177      -8.121  11.565   2.292  1.00 95.05           C
ATOM   2606  O   ALA A 177      -7.756  11.665   3.463  1.00 95.05           O
ATOM   2607  HA  ALA A 177      -6.103  11.507   1.557  1.00 95.05           H
ATOM   2608  CB  ALA A 177      -7.153  13.000   0.429  1.00 95.05           C
ATOM   2609 1HB  ALA A 177      -6.393  13.021  -0.352  1.00 95.05           H
ATOM   2610 2HB  ALA A 177      -8.137  13.136  -0.019  1.00 95.05           H
ATOM   2611 3HB  ALA A 177      -6.964  13.802   1.142  1.00 95.05           H
ATOM   2612  HN  ALA A 177      -7.601  10.885  -0.720  1.00 95.05           H
ATOM   2613  N   ALA A 178      -9.376  11.380   1.911  1.00 95.30           N
ATOM   2614  CA  ALA A 178     -10.455  11.332   2.883  1.00 95.30           C
ATOM   2615  C   ALA A 178     -10.236  10.145   3.823  1.00 95.30           C
ATOM   2616  O   ALA A 178     -10.531  10.229   5.014  1.00 95.30           O
ATOM   2617  HA  ALA A 178     -10.420  12.255   3.463  1.00 95.30           H
ATOM   2618  CB  ALA A 178     -11.797  11.259   2.154  1.00 95.30           C
ATOM   2619 1HB  ALA A 178     -11.916  12.139   1.522  1.00 95.30           H
ATOM   2620 2HB  ALA A 178     -11.826  10.361   1.535  1.00 95.30           H
ATOM   2621 3HB  ALA A 178     -12.606  11.223   2.883  1.00 95.30           H
ATOM   2622  HN  ALA A 178      -9.660  11.264   0.959  1.00 95.30           H
ATOM   2623  N   LEU A 179      -9.720   9.067   3.252  1.00 92.32           N
ATOM   2624  CA  LEU A 179      -9.516   7.844   4.010  1.00 92.32           C
ATOM   2625  C   LEU A 179      -8.309   8.017   4.935  1.00 92.32           C
ATOM   2626  O   LEU A 179      -8.012   7.139   5.744  1.00 92.32           O
ATOM   2627  HA  LEU A 179     -10.403   7.689   4.625  1.00 92.32           H
ATOM   2628  CB  LEU A 179      -9.402   6.643   3.069  1.00 92.32           C
ATOM   2629 1HB  LEU A 179      -8.616   6.849   2.342  1.00 92.32           H
ATOM   2630 2HB  LEU A 179      -9.080   5.779   3.651  1.00 92.32           H
ATOM   2631  CG  LEU A 179     -10.674   6.264   2.308  1.00 92.32           C
ATOM   2632  HG  LEU A 179     -11.055   7.157   1.813  1.00 92.32           H
ATOM   2633  CD1 LEU A 179     -10.374   5.235   1.216  1.00 92.32           C
ATOM   2634 1HD1 LEU A 179      -9.656   5.654   0.510  1.00 92.32           H
ATOM   2635 2HD1 LEU A 179      -9.956   4.336   1.668  1.00 92.32           H
ATOM   2636 3HD1 LEU A 179     -11.295   4.984   0.690  1.00 92.32           H
ATOM   2637  CD2 LEU A 179     -11.763   5.780   3.267  1.00 92.32           C
ATOM   2638 1HD2 LEU A 179     -11.406   4.904   3.810  1.00 92.32           H
ATOM   2639 2HD2 LEU A 179     -12.002   6.573   3.975  1.00 92.32           H
ATOM   2640 3HD2 LEU A 179     -12.656   5.517   2.700  1.00 92.32           H
ATOM   2641  HN  LEU A 179      -9.444   9.020   2.292  1.00 92.32           H
ATOM   2642  N   CYS A 180      -7.647   9.154   4.784  1.00 91.14           N
ATOM   2643  CA  CYS A 180      -6.464   9.442   5.577  1.00 91.14           C
ATOM   2644  C   CYS A 180      -6.879  10.324   6.756  1.00 91.14           C
ATOM   2645  O   CYS A 180      -6.052  10.668   7.599  1.00 91.14           O
ATOM   2646  HA  CYS A 180      -6.081   8.484   5.926  1.00 91.14           H
ATOM   2647  CB  CYS A 180      -5.364  10.094   4.736  1.00 91.14           C
ATOM   2648 1HB  CYS A 180      -5.735  11.017   4.290  1.00 91.14           H
ATOM   2649 2HB  CYS A 180      -4.521  10.364   5.371  1.00 91.14           H
ATOM   2650  SG  CYS A 180      -4.815   8.943   3.424  1.00 91.14           S
ATOM   2651  HG  CYS A 180      -6.015   8.772   2.877  1.00 91.14           H
ATOM   2652  HN  CYS A 180      -7.906   9.871   4.136  1.00 91.14           H
ATOM   2653  N   ILE A 181      -8.159  10.665   6.778  1.00 91.15           N
ATOM   2654  CA  ILE A 181      -8.675  11.574   7.787  1.00 91.15           C
ATOM   2655  C   ILE A 181      -8.369  11.012   9.177  1.00 91.15           C
ATOM   2656  O   ILE A 181      -7.880  11.731  10.047  1.00 91.15           O
ATOM   2657  HA  ILE A 181      -8.148  12.521   7.674  1.00 91.15           H
ATOM   2658  CB  ILE A 181     -10.161  11.851   7.549  1.00 91.15           C
ATOM   2659  HB  ILE A 181     -10.662  10.899   7.376  1.00 91.15           H
ATOM   2660  CG1 ILE A 181     -10.365  12.705   6.296  1.00 91.15           C
ATOM   2661 1HG1 ILE A 181      -9.948  13.699   6.457  1.00 91.15           H
ATOM   2662 2HG1 ILE A 181      -9.824  12.264   5.459  1.00 91.15           H
ATOM   2663  CG2 ILE A 181     -10.805  12.483   8.785  1.00 91.15           C
ATOM   2664 1HG2 ILE A 181     -10.708  11.805   9.632  1.00 91.15           H
ATOM   2665 2HG2 ILE A 181     -10.306  13.424   9.013  1.00 91.15           H
ATOM   2666 3HG2 ILE A 181     -11.861  12.669   8.588  1.00 91.15           H
ATOM   2667  CD1 ILE A 181     -11.851  12.819   5.947  1.00 91.15           C
ATOM   2668 1HD1 ILE A 181     -12.258  11.825   5.763  1.00 91.15           H
ATOM   2669 2HD1 ILE A 181     -12.384  13.283   6.777  1.00 91.15           H
ATOM   2670 3HD1 ILE A 181     -11.968  13.431   5.053  1.00 91.15           H
ATOM   2671  HN  ILE A 181      -8.838  10.331   6.123  1.00 91.15           H
ATOM   2672  N   PRO A 182      -8.650   9.723   9.411  1.00 92.45           N
ATOM   2673  CA  PRO A 182      -8.416   9.127  10.728  1.00 92.45           C
ATOM   2674  C   PRO A 182      -6.995   9.351  11.218  1.00 92.45           C
ATOM   2675  O   PRO A 182      -6.783   9.707  12.376  1.00 92.45           O
ATOM   2676  HA  PRO A 182      -9.053   9.603  11.473  1.00 92.45           H
ATOM   2677  CB  PRO A 182      -8.714   7.642  10.511  1.00 92.45           C
ATOM   2678 1HB  PRO A 182      -7.814   7.086  10.246  1.00 92.45           H
ATOM   2679 2HB  PRO A 182      -9.119   7.178  11.411  1.00 92.45           H
ATOM   2680  CG  PRO A 182      -9.729   7.647   9.374  1.00 92.45           C
ATOM   2681 1HG  PRO A 182      -9.777   6.682   8.870  1.00 92.45           H
ATOM   2682 2HG  PRO A 182     -10.737   7.856   9.732  1.00 92.45           H
ATOM   2683  CD  PRO A 182      -9.208   8.744   8.460  1.00 92.45           C
ATOM   2684 1HD  PRO A 182      -8.446   8.372   7.775  1.00 92.45           H
ATOM   2685 2HD  PRO A 182     -10.002   9.171   7.847  1.00 92.45           H
ATOM   2686  N   GLU A 183      -6.050   9.134  10.315  1.00 88.96           N
ATOM   2687  CA  GLU A 183      -4.643   9.242  10.663  1.00 88.96           C
ATOM   2688  C   GLU A 183      -4.307  10.676  11.078  1.00 88.96           C
ATOM   2689  O   GLU A 183      -3.519  10.891  11.998  1.00 88.96           O
ATOM   2690  HA  GLU A 183      -4.502   8.569  11.509  1.00 88.96           H
ATOM   2691  CB  GLU A 183      -3.755   8.784   9.504  1.00 88.96           C
ATOM   2692 1HB  GLU A 183      -4.177   9.128   8.560  1.00 88.96           H
ATOM   2693 2HB  GLU A 183      -2.733   9.124   9.669  1.00 88.96           H
ATOM   2694  CG  GLU A 183      -3.695   7.257   9.430  1.00 88.96           C
ATOM   2695 1HG  GLU A 183      -2.885   6.953   8.767  1.00 88.96           H
ATOM   2696 2HG  GLU A 183      -3.469   6.850  10.416  1.00 88.96           H
ATOM   2697  CD  GLU A 183      -5.019   6.680   8.925  1.00 88.96           C
ATOM   2698  OE1 GLU A 183      -5.188   5.448   9.057  1.00 88.96           O
ATOM   2699  OE2 GLU A 183      -5.832   7.483   8.419  1.00 88.96           O
ATOM   2700  HN  GLU A 183      -6.232   8.890   9.363  1.00 88.96           H
ATOM   2701  N   ILE A 184      -4.921  11.619  10.379  1.00 90.58           N
ATOM   2702  CA  ILE A 184      -4.650  13.026  10.622  1.00 90.58           C
ATOM   2703  C   ILE A 184      -5.076  13.384  12.047  1.00 90.58           C
ATOM   2704  O   ILE A 184      -4.392  14.144  12.731  1.00 90.58           O
ATOM   2705  HA  ILE A 184      -3.574  13.171  10.537  1.00 90.58           H
ATOM   2706  CB  ILE A 184      -5.310  13.892   9.547  1.00 90.58           C
ATOM   2707  HB  ILE A 184      -6.362  13.613   9.482  1.00 90.58           H
ATOM   2708  CG1 ILE A 184      -4.688  13.631   8.174  1.00 90.58           C
ATOM   2709 1HG1 ILE A 184      -3.676  14.035   8.147  1.00 90.58           H
ATOM   2710 2HG1 ILE A 184      -4.606  12.557   8.006  1.00 90.58           H
ATOM   2711  CG2 ILE A 184      -5.258  15.373   9.927  1.00 90.58           C
ATOM   2712 1HG2 ILE A 184      -5.785  15.524  10.870  1.00 90.58           H
ATOM   2713 2HG2 ILE A 184      -4.219  15.684  10.037  1.00 90.58           H
ATOM   2714 3HG2 ILE A 184      -5.734  15.966   9.146  1.00 90.58           H
ATOM   2715  CD1 ILE A 184      -5.526  14.264   7.062  1.00 90.58           C
ATOM   2716 1HD1 ILE A 184      -6.530  13.839   7.077  1.00 90.58           H
ATOM   2717 2HD1 ILE A 184      -5.585  15.341   7.220  1.00 90.58           H
ATOM   2718 3HD1 ILE A 184      -5.061  14.063   6.097  1.00 90.58           H
ATOM   2719  HN  ILE A 184      -5.592  11.436   9.660  1.00 90.58           H
ATOM   2720  N   LEU A 185      -6.205  12.821  12.453  1.00 90.69           N
ATOM   2721  CA  LEU A 185      -6.844  13.233  13.691  1.00 90.69           C
ATOM   2722  C   LEU A 185      -6.099  12.614  14.875  1.00 90.69           C
ATOM   2723  O   LEU A 185      -5.749  13.312  15.826  1.00 90.69           O
ATOM   2724  HA  LEU A 185      -6.758  14.317  13.757  1.00 90.69           H
ATOM   2725  CB  LEU A 185      -8.337  12.898  13.660  1.00 90.69           C
ATOM   2726 1HB  LEU A 185      -8.447  11.843  13.410  1.00 90.69           H
ATOM   2727 2HB  LEU A 185      -8.740  13.031  14.664  1.00 90.69           H
ATOM   2728  CG  LEU A 185      -9.188  13.716  12.686  1.00 90.69           C
ATOM   2729  HG  LEU A 185      -8.806  13.551  11.678  1.00 90.69           H
ATOM   2730  CD1 LEU A 185     -10.643  13.245  12.701  1.00 90.69           C
ATOM   2731 1HD1 LEU A 185     -10.689  12.195  12.409  1.00 90.69           H
ATOM   2732 2HD1 LEU A 185     -11.052  13.360  13.705  1.00 90.69           H
ATOM   2733 3HD1 LEU A 185     -11.226  13.842  12.000  1.00 90.69           H
ATOM   2734  CD2 LEU A 185      -9.067  15.213  12.976  1.00 90.69           C
ATOM   2735 1HD2 LEU A 185      -9.407  15.415  13.992  1.00 90.69           H
ATOM   2736 2HD2 LEU A 185      -8.026  15.520  12.874  1.00 90.69           H
ATOM   2737 3HD2 LEU A 185      -9.681  15.771  12.270  1.00 90.69           H
ATOM   2738  HN  LEU A 185      -6.679  12.096  11.953  1.00 90.69           H
ATOM   2739  N   TYR A 186      -5.880  11.311  14.780  1.00 91.14           N
ATOM   2740  CA  TYR A 186      -5.587  10.513  15.958  1.00 91.14           C
ATOM   2741  C   TYR A 186      -4.105  10.138  16.013  1.00 91.14           C
ATOM   2742  O   TYR A 186      -3.658   9.498  16.963  1.00 91.14           O
ATOM   2743  HA  TYR A 186      -5.837  11.107  16.837  1.00 91.14           H
ATOM   2744  CB  TYR A 186      -6.419   9.236  15.820  1.00 91.14           C
ATOM   2745 1HB  TYR A 186      -6.066   8.677  14.953  1.00 91.14           H
ATOM   2746 2HB  TYR A 186      -6.250   8.608  16.694  1.00 91.14           H
ATOM   2747  CG  TYR A 186      -7.921   9.485  15.671  1.00 91.14           C
ATOM   2748  CD1 TYR A 186      -8.574  10.319  16.557  1.00 91.14           C
ATOM   2749  HD1 TYR A 186      -8.018  10.800  17.362  1.00 91.14           H
ATOM   2750  CD2 TYR A 186      -8.624   8.876  14.652  1.00 91.14           C
ATOM   2751  HD2 TYR A 186      -8.109   8.217  13.952  1.00 91.14           H
ATOM   2752  CE1 TYR A 186      -9.987  10.553  16.417  1.00 91.14           C
ATOM   2753  HE1 TYR A 186     -10.515  11.210  17.109  1.00 91.14           H
ATOM   2754  CE2 TYR A 186     -10.038   9.110  14.512  1.00 91.14           C
ATOM   2755  HE2 TYR A 186     -10.605   8.635  13.711  1.00 91.14           H
ATOM   2756  CZ  TYR A 186     -10.650   9.937  15.401  1.00 91.14           C
ATOM   2757  OH  TYR A 186     -11.985  10.159  15.269  1.00 91.14           O
ATOM   2758  HH  TYR A 186     -12.348   9.620  14.508  1.00 91.14           H
ATOM   2759  HN  TYR A 186      -5.899  10.802  13.919  1.00 91.14           H
ATOM   2760  N   SER A 187      -3.384  10.554  14.982  1.00 91.58           N
ATOM   2761  CA  SER A 187      -1.934  10.456  14.995  1.00 91.58           C
ATOM   2762  C   SER A 187      -1.351  11.455  15.996  1.00 91.58           C
ATOM   2763  O   SER A 187      -1.583  12.658  15.884  1.00 91.58           O
ATOM   2764  HA  SER A 187      -1.717   9.433  15.304  1.00 91.58           H
ATOM   2765  CB  SER A 187      -1.354  10.700  13.600  1.00 91.58           C
ATOM   2766 1HB  SER A 187      -1.643  11.693  13.257  1.00 91.58           H
ATOM   2767 2HB  SER A 187      -0.265  10.686  13.653  1.00 91.58           H
ATOM   2768  OG  SER A 187      -1.795   9.725  12.659  1.00 91.58           O
ATOM   2769  HG  SER A 187      -2.250  10.174  11.890  1.00 91.58           H
ATOM   2770  HN  SER A 187      -3.774  10.950  14.151  1.00 91.58           H
ATOM   2771  N   GLN A 188      -0.605  10.920  16.951  1.00 84.93           N
ATOM   2772  CA  GLN A 188       0.111  11.757  17.899  1.00 84.93           C
ATOM   2773  C   GLN A 188       1.364  11.037  18.402  1.00 84.93           C
ATOM   2774  O   GLN A 188       1.546   9.848  18.146  1.00 84.93           O
ATOM   2775  HA  GLN A 188       0.395  12.649  17.340  1.00 84.93           H
ATOM   2776  CB  GLN A 188      -0.794  12.162  19.064  1.00 84.93           C
ATOM   2777 1HB  GLN A 188      -0.253  12.831  19.734  1.00 84.93           H
ATOM   2778 2HB  GLN A 188      -1.653  12.716  18.687  1.00 84.93           H
ATOM   2779  CG  GLN A 188      -1.273  10.933  19.840  1.00 84.93           C
ATOM   2780 1HG  GLN A 188      -1.733  10.223  19.153  1.00 84.93           H
ATOM   2781 2HG  GLN A 188      -0.419  10.430  20.294  1.00 84.93           H
ATOM   2782  CD  GLN A 188      -2.277  11.327  20.925  1.00 84.93           C
ATOM   2783  OE1 GLN A 188      -2.747  12.451  20.994  1.00 84.93           O
ATOM   2784  NE2 GLN A 188      -2.578  10.342  21.766  1.00 84.93           N
ATOM   2785 1HE2 GLN A 188      -2.156   9.442  21.654  1.00 84.93           H
ATOM   2786 2HE2 GLN A 188      -3.226  10.501  22.511  1.00 84.93           H
ATOM   2787  HN  GLN A 188      -0.486   9.936  17.082  1.00 84.93           H
ATOM   2788  N   ILE A 189       2.196  11.789  19.108  1.00 88.63           N
ATOM   2789  CA  ILE A 189       3.367  11.213  19.745  1.00 88.63           C
ATOM   2790  C   ILE A 189       2.981  10.681  21.127  1.00 88.63           C
ATOM   2791  O   ILE A 189       2.409  11.408  21.938  1.00 88.63           O
ATOM   2792  HA  ILE A 189       3.694  10.373  19.131  1.00 88.63           H
ATOM   2793  CB  ILE A 189       4.514  12.225  19.774  1.00 88.63           C
ATOM   2794  HB  ILE A 189       4.173  13.113  20.307  1.00 88.63           H
ATOM   2795  CG1 ILE A 189       4.892  12.666  18.359  1.00 88.63           C
ATOM   2796 1HG1 ILE A 189       5.286  11.815  17.802  1.00 88.63           H
ATOM   2797 2HG1 ILE A 189       4.002  13.008  17.830  1.00 88.63           H
ATOM   2798  CG2 ILE A 189       5.716  11.671  20.542  1.00 88.63           C
ATOM   2799 1HG2 ILE A 189       5.420  11.448  21.568  1.00 88.63           H
ATOM   2800 2HG2 ILE A 189       6.067  10.759  20.059  1.00 88.63           H
ATOM   2801 3HG2 ILE A 189       6.516  12.411  20.547  1.00 88.63           H
ATOM   2802  CD1 ILE A 189       5.934  13.786  18.393  1.00 88.63           C
ATOM   2803 1HD1 ILE A 189       5.527  14.644  18.929  1.00 88.63           H
ATOM   2804 2HD1 ILE A 189       6.831  13.432  18.901  1.00 88.63           H
ATOM   2805 3HD1 ILE A 189       6.185  14.080  17.374  1.00 88.63           H
ATOM   2806  HN  ILE A 189       2.080  12.772  19.247  1.00 88.63           H
ATOM   2807  N   LYS A 190       3.310   9.417  21.353  1.00 83.43           N
ATOM   2808  CA  LYS A 190       3.092   8.809  22.654  1.00 83.43           C
ATOM   2809  C   LYS A 190       4.443   8.465  23.284  1.00 83.43           C
ATOM   2810  O   LYS A 190       5.294   7.851  22.641  1.00 83.43           O
ATOM   2811  HA  LYS A 190       2.596   9.549  23.282  1.00 83.43           H
ATOM   2812  CB  LYS A 190       2.147   7.611  22.534  1.00 83.43           C
ATOM   2813 1HB  LYS A 190       1.212   7.926  22.071  1.00 83.43           H
ATOM   2814 2HB  LYS A 190       2.589   6.859  21.879  1.00 83.43           H
ATOM   2815  CG  LYS A 190       1.863   6.997  23.906  1.00 83.43           C
ATOM   2816 1HG  LYS A 190       2.800   6.699  24.376  1.00 83.43           H
ATOM   2817 2HG  LYS A 190       1.405   7.743  24.554  1.00 83.43           H
ATOM   2818  CD  LYS A 190       0.939   5.784  23.783  1.00 83.43           C
ATOM   2819 1HD  LYS A 190      -0.038   6.101  23.419  1.00 83.43           H
ATOM   2820 2HD  LYS A 190       1.343   5.088  23.047  1.00 83.43           H
ATOM   2821  CE  LYS A 190       0.782   5.075  25.130  1.00 83.43           C
ATOM   2822 1HE  LYS A 190       1.749   5.009  25.628  1.00 83.43           H
ATOM   2823 2HE  LYS A 190       0.129   5.658  25.780  1.00 83.43           H
ATOM   2824  NZ  LYS A 190       0.221   3.719  24.940  1.00 83.43           N
ATOM   2825 1HZ  LYS A 190       0.040   3.298  25.845  1.00 83.43           H
ATOM   2826 2HZ  LYS A 190      -0.645   3.782  24.417  1.00 83.43           H
ATOM   2827 3HZ  LYS A 190       0.884   3.148  24.428  1.00 83.43           H
ATOM   2828  HN  LYS A 190       3.717   8.814  20.667  1.00 83.43           H
ATOM   2829  N   GLU A 191       4.599   8.876  24.534  1.00 75.58           N
ATOM   2830  CA  GLU A 191       5.759   8.478  25.314  1.00 75.58           C
ATOM   2831  C   GLU A 191       5.447   7.218  26.124  1.00 75.58           C
ATOM   2832  O   GLU A 191       4.473   7.184  26.874  1.00 75.58           O
ATOM   2833  HA  GLU A 191       6.539   8.265  24.583  1.00 75.58           H
ATOM   2834  CB  GLU A 191       6.223   9.616  26.225  1.00 75.58           C
ATOM   2835 1HB  GLU A 191       5.358  10.090  26.690  1.00 75.58           H
ATOM   2836 2HB  GLU A 191       6.946   9.236  26.947  1.00 75.58           H
ATOM   2837  CG  GLU A 191       6.943  10.702  25.424  1.00 75.58           C
ATOM   2838 1HG  GLU A 191       7.695  10.245  24.780  1.00 75.58           H
ATOM   2839 2HG  GLU A 191       6.232  11.210  24.773  1.00 75.58           H
ATOM   2840  CD  GLU A 191       7.610  11.718  26.353  1.00 75.58           C
ATOM   2841  OE1 GLU A 191       8.335  12.585  25.819  1.00 75.58           O
ATOM   2842  OE2 GLU A 191       7.379  11.605  27.577  1.00 75.58           O
ATOM   2843  HN  GLU A 191       3.951   9.468  25.013  1.00 75.58           H
ATOM   2844  N   GLU A 192       6.293   6.214  25.945  1.00 71.20           N
ATOM   2845  CA  GLU A 192       6.151   4.975  26.690  1.00 71.20           C
ATOM   2846  C   GLU A 192       7.523   4.459  27.129  1.00 71.20           C
ATOM   2847  O   GLU A 192       8.413   4.271  26.301  1.00 71.20           O
ATOM   2848  HA  GLU A 192       5.554   5.230  27.566  1.00 71.20           H
ATOM   2849  CB  GLU A 192       5.407   3.922  25.866  1.00 71.20           C
ATOM   2850 1HB  GLU A 192       4.408   4.284  25.623  1.00 71.20           H
ATOM   2851 2HB  GLU A 192       5.996   3.660  24.987  1.00 71.20           H
ATOM   2852  CG  GLU A 192       5.225   2.629  26.664  1.00 71.20           C
ATOM   2853 1HG  GLU A 192       6.078   1.971  26.497  1.00 71.20           H
ATOM   2854 2HG  GLU A 192       5.201   2.856  27.730  1.00 71.20           H
ATOM   2855  CD  GLU A 192       3.934   1.913  26.261  1.00 71.20           C
ATOM   2856  OE1 GLU A 192       3.482   1.066  27.061  1.00 71.20           O
ATOM   2857  OE2 GLU A 192       3.430   2.229  25.162  1.00 71.20           O
ATOM   2858  HN  GLU A 192       7.062   6.238  25.307  1.00 71.20           H
ATOM   2859  N   SER A 193       7.651   4.245  28.430  1.00 71.65           N
ATOM   2860  CA  SER A 193       8.883   3.710  28.983  1.00 71.65           C
ATOM   2861  C   SER A 193      10.062   4.605  28.595  1.00 71.65           C
ATOM   2862  O   SER A 193      11.179   4.123  28.413  1.00 71.65           O
ATOM   2863  HA  SER A 193       8.740   3.713  30.064  1.00 71.65           H
ATOM   2864  CB  SER A 193       9.125   2.277  28.506  1.00 71.65           C
ATOM   2865 1HB  SER A 193       9.327   2.281  27.434  1.00 71.65           H
ATOM   2866 2HB  SER A 193      10.013   1.877  28.995  1.00 71.65           H
ATOM   2867  OG  SER A 193       8.012   1.429  28.776  1.00 71.65           O
ATOM   2868  HG  SER A 193       8.167   0.525  28.379  1.00 71.65           H
ATOM   2869  HN  SER A 193       6.932   4.430  29.101  1.00 71.65           H
ATOM   2870  N   GLY A 194       9.773   5.893  28.481  1.00 79.94           N
ATOM   2871  CA  GLY A 194      10.808   6.869  28.180  1.00 79.94           C
ATOM   2872  C   GLY A 194      11.155   6.858  26.690  1.00 79.94           C
ATOM   2873  O   GLY A 194      12.111   7.506  26.267  1.00 79.94           O
ATOM   2874 1HA  GLY A 194      10.471   7.863  28.472  1.00 79.94           H
ATOM   2875 2HA  GLY A 194      11.700   6.650  28.766  1.00 79.94           H
ATOM   2876  HN  GLY A 194       8.854   6.272  28.589  1.00 79.94           H
ATOM   2877  N   ILE A 195      10.358   6.116  25.935  1.00 78.72           N
ATOM   2878  CA  ILE A 195      10.528   6.066  24.492  1.00 78.72           C
ATOM   2879  C   ILE A 195       9.379   6.821  23.821  1.00 78.72           C
ATOM   2880  O   ILE A 195       8.211   6.565  24.108  1.00 78.72           O
ATOM   2881  HA  ILE A 195      11.462   6.575  24.255  1.00 78.72           H
ATOM   2882  CB  ILE A 195      10.670   4.617  24.020  1.00 78.72           C
ATOM   2883  HB  ILE A 195       9.768   4.075  24.304  1.00 78.72           H
ATOM   2884  CG1 ILE A 195      11.848   3.928  24.712  1.00 78.72           C
ATOM   2885 1HG1 ILE A 195      12.775   4.442  24.459  1.00 78.72           H
ATOM   2886 2HG1 ILE A 195      11.730   3.998  25.794  1.00 78.72           H
ATOM   2887  CG2 ILE A 195      10.780   4.546  22.496  1.00 78.72           C
ATOM   2888 1HG2 ILE A 195       9.883   4.973  22.047  1.00 78.72           H
ATOM   2889 2HG2 ILE A 195      11.654   5.108  22.168  1.00 78.72           H
ATOM   2890 3HG2 ILE A 195      10.880   3.505  22.187  1.00 78.72           H
ATOM   2891  CD1 ILE A 195      11.943   2.458  24.298  1.00 78.72           C
ATOM   2892 1HD1 ILE A 195      11.024   1.942  24.575  1.00 78.72           H
ATOM   2893 2HD1 ILE A 195      12.085   2.393  23.219  1.00 78.72           H
ATOM   2894 3HD1 ILE A 195      12.789   1.992  24.804  1.00 78.72           H
ATOM   2895  HN  ILE A 195       9.610   5.557  26.292  1.00 78.72           H
ATOM   2896  N   ALA A 196       9.752   7.738  22.940  1.00 89.30           N
ATOM   2897  CA  ALA A 196       8.767   8.479  22.170  1.00 89.30           C
ATOM   2898  C   ALA A 196       8.340   7.645  20.960  1.00 89.30           C
ATOM   2899  O   ALA A 196       9.184   7.125  20.231  1.00 89.30           O
ATOM   2900  HA  ALA A 196       7.901   8.645  22.810  1.00 89.30           H
ATOM   2901  CB  ALA A 196       9.349   9.835  21.767  1.00 89.30           C
ATOM   2902 1HB  ALA A 196       9.609  10.400  22.662  1.00 89.30           H
ATOM   2903 2HB  ALA A 196      10.243   9.682  21.162  1.00 89.30           H
ATOM   2904 3HB  ALA A 196       8.611  10.390  21.189  1.00 89.30           H
ATOM   2905  HN  ALA A 196      10.704   7.977  22.750  1.00 89.30           H
ATOM   2906  N   ILE A 197       7.031   7.543  20.784  1.00 85.11           N
ATOM   2907  CA  ILE A 197       6.480   6.685  19.749  1.00 85.11           C
ATOM   2908  C   ILE A 197       5.427   7.462  18.956  1.00 85.11           C
ATOM   2909  O   ILE A 197       4.530   8.070  19.538  1.00 85.11           O
ATOM   2910  HA  ILE A 197       7.295   6.421  19.075  1.00 85.11           H
ATOM   2911  CB  ILE A 197       5.954   5.383  20.357  1.00 85.11           C
ATOM   2912  HB  ILE A 197       5.160   5.630  21.061  1.00 85.11           H
ATOM   2913  CG1 ILE A 197       7.050   4.664  21.146  1.00 85.11           C
ATOM   2914 1HG1 ILE A 197       7.858   4.376  20.474  1.00 85.11           H
ATOM   2915 2HG1 ILE A 197       7.476   5.344  21.884  1.00 85.11           H
ATOM   2916  CG2 ILE A 197       5.340   4.484  19.281  1.00 85.11           C
ATOM   2917 1HG2 ILE A 197       4.512   5.006  18.801  1.00 85.11           H
ATOM   2918 2HG2 ILE A 197       6.097   4.242  18.535  1.00 85.11           H
ATOM   2919 3HG2 ILE A 197       4.975   3.566  19.739  1.00 85.11           H
ATOM   2920  CD1 ILE A 197       6.496   3.423  21.848  1.00 85.11           C
ATOM   2921 1HD1 ILE A 197       5.705   3.718  22.537  1.00 85.11           H
ATOM   2922 2HD1 ILE A 197       6.093   2.735  21.105  1.00 85.11           H
ATOM   2923 3HD1 ILE A 197       7.296   2.931  22.402  1.00 85.11           H
ATOM   2924  HN  ILE A 197       6.353   8.032  21.333  1.00 85.11           H
ATOM   2925  N   CYS A 198       5.572   7.417  17.640  1.00 91.07           N
ATOM   2926  CA  CYS A 198       4.547   7.945  16.755  1.00 91.07           C
ATOM   2927  C   CYS A 198       3.516   6.844  16.503  1.00 91.07           C
ATOM   2928  O   CYS A 198       3.793   5.880  15.791  1.00 91.07           O
ATOM   2929  HA  CYS A 198       4.093   8.790  17.273  1.00 91.07           H
ATOM   2930  CB  CYS A 198       5.145   8.477  15.451  1.00 91.07           C
ATOM   2931 1HB  CYS A 198       5.751   9.361  15.653  1.00 91.07           H
ATOM   2932 2HB  CYS A 198       5.807   7.730  15.013  1.00 91.07           H
ATOM   2933  SG  CYS A 198       3.808   8.893  14.274  1.00 91.07           S
ATOM   2934  HN  CYS A 198       6.370   7.029  17.178  1.00 91.07           H
ATOM   2935  N   THR A 199       2.347   7.024  17.101  1.00 89.05           N
ATOM   2936  CA  THR A 199       1.278   6.049  16.963  1.00 89.05           C
ATOM   2937  C   THR A 199      -0.073   6.755  16.835  1.00 89.05           C
ATOM   2938  O   THR A 199      -0.181   7.951  17.099  1.00 89.05           O
ATOM   2939  HA  THR A 199       1.437   5.493  16.039  1.00 89.05           H
ATOM   2940  CB  THR A 199       1.354   5.093  18.155  1.00 89.05           C
ATOM   2941  HB  THR A 199       2.381   4.776  18.335  1.00 89.05           H
ATOM   2942  OG1 THR A 199       0.438   4.053  17.824  1.00 89.05           O
ATOM   2943  HG1 THR A 199       0.635   3.237  18.369  1.00 89.05           H
ATOM   2944  CG2 THR A 199       0.777   5.704  19.433  1.00 89.05           C
ATOM   2945 1HG2 THR A 199      -0.271   5.959  19.273  1.00 89.05           H
ATOM   2946 2HG2 THR A 199       1.335   6.605  19.690  1.00 89.05           H
ATOM   2947 3HG2 THR A 199       0.855   4.984  20.248  1.00 89.05           H
ATOM   2948  HN  THR A 199       2.126   7.816  17.670  1.00 89.05           H
ATOM   2949  N   MET A 200      -1.071   5.984  16.428  1.00 88.21           N
ATOM   2950  CA  MET A 200      -2.450   6.430  16.528  1.00 88.21           C
ATOM   2951  C   MET A 200      -3.018   6.150  17.921  1.00 88.21           C
ATOM   2952  O   MET A 200      -2.883   5.042  18.439  1.00 88.21           O
ATOM   2953  HA  MET A 200      -2.425   7.505  16.348  1.00 88.21           H
ATOM   2954  CB  MET A 200      -3.297   5.710  15.477  1.00 88.21           C
ATOM   2955 1HB  MET A 200      -3.163   4.632  15.572  1.00 88.21           H
ATOM   2956 2HB  MET A 200      -4.353   5.916  15.652  1.00 88.21           H
ATOM   2957  CG  MET A 200      -2.913   6.155  14.064  1.00 88.21           C
ATOM   2958 1HG  MET A 200      -2.964   7.241  13.989  1.00 88.21           H
ATOM   2959 2HG  MET A 200      -1.882   5.869  13.852  1.00 88.21           H
ATOM   2960  SD  MET A 200      -4.009   5.409  12.870  1.00 88.21           S
ATOM   2961  CE  MET A 200      -5.529   6.252  13.275  1.00 88.21           C
ATOM   2962 1HE  MET A 200      -5.795   6.043  14.312  1.00 88.21           H
ATOM   2963 2HE  MET A 200      -5.395   7.326  13.144  1.00 88.21           H
ATOM   2964 3HE  MET A 200      -6.326   5.902  12.618  1.00 88.21           H
ATOM   2965  HN  MET A 200      -0.950   5.071  16.038  1.00 88.21           H
ATOM   2966  N   VAL A 201      -3.641   7.172  18.488  1.00 90.48           N
ATOM   2967  CA  VAL A 201      -4.329   7.019  19.759  1.00 90.48           C
ATOM   2968  C   VAL A 201      -5.809   7.360  19.578  1.00 90.48           C
ATOM   2969  O   VAL A 201      -6.149   8.476  19.189  1.00 90.48           O
ATOM   2970  HA  VAL A 201      -4.243   5.973  20.055  1.00 90.48           H
ATOM   2971  CB  VAL A 201      -3.645   7.871  20.830  1.00 90.48           C
ATOM   2972  HB  VAL A 201      -3.743   8.917  20.538  1.00 90.48           H
ATOM   2973  CG1 VAL A 201      -4.328   7.696  22.188  1.00 90.48           C
ATOM   2974 1HG1 VAL A 201      -5.371   8.001  22.112  1.00 90.48           H
ATOM   2975 2HG1 VAL A 201      -4.276   6.650  22.488  1.00 90.48           H
ATOM   2976 3HG1 VAL A 201      -3.822   8.313  22.930  1.00 90.48           H
ATOM   2977  CG2 VAL A 201      -2.153   7.546  20.920  1.00 90.48           C
ATOM   2978 1HG2 VAL A 201      -2.025   6.494  21.177  1.00 90.48           H
ATOM   2979 2HG2 VAL A 201      -1.679   7.745  19.959  1.00 90.48           H
ATOM   2980 3HG2 VAL A 201      -1.692   8.166  21.688  1.00 90.48           H
ATOM   2981  HN  VAL A 201      -3.681   8.091  18.094  1.00 90.48           H
ATOM   2982  N   TYR A 202      -6.650   6.377  19.868  1.00 90.66           N
ATOM   2983  CA  TYR A 202      -8.082   6.539  19.684  1.00 90.66           C
ATOM   2984  C   TYR A 202      -8.746   7.042  20.967  1.00 90.66           C
ATOM   2985  O   TYR A 202      -8.337   6.674  22.067  1.00 90.66           O
ATOM   2986  HA  TYR A 202      -8.238   7.271  18.891  1.00 90.66           H
ATOM   2987  CB  TYR A 202      -8.624   5.147  19.354  1.00 90.66           C
ATOM   2988 1HB  TYR A 202      -8.373   4.468  20.168  1.00 90.66           H
ATOM   2989 2HB  TYR A 202      -9.712   5.195  19.303  1.00 90.66           H
ATOM   2990  CG  TYR A 202      -8.092   4.566  18.042  1.00 90.66           C
ATOM   2991  CD1 TYR A 202      -8.714   4.872  16.849  1.00 90.66           C
ATOM   2992  HD1 TYR A 202      -9.585   5.528  16.841  1.00 90.66           H
ATOM   2993  CD2 TYR A 202      -6.989   3.736  18.053  1.00 90.66           C
ATOM   2994  HD2 TYR A 202      -6.498   3.494  18.995  1.00 90.66           H
ATOM   2995  CE1 TYR A 202      -8.213   4.326  15.615  1.00 90.66           C
ATOM   2996  HE1 TYR A 202      -8.695   4.560  14.666  1.00 90.66           H
ATOM   2997  CE2 TYR A 202      -6.488   3.190  16.818  1.00 90.66           C
ATOM   2998  HE2 TYR A 202      -5.618   2.533  16.812  1.00 90.66           H
ATOM   2999  CZ  TYR A 202      -7.125   3.512  15.660  1.00 90.66           C
ATOM   3000  OH  TYR A 202      -6.651   2.996  14.494  1.00 90.66           O
ATOM   3001  HH  TYR A 202      -7.223   3.295  13.731  1.00 90.66           H
ATOM   3002  HN  TYR A 202      -6.367   5.486  20.222  1.00 90.66           H
ATOM   3003  N   PRO A 203      -9.780   7.887  20.851  1.00 85.41           N
ATOM   3004  CA  PRO A 203     -10.426   8.456  22.036  1.00 85.41           C
ATOM   3005  C   PRO A 203     -11.189   7.412  22.834  1.00 85.41           C
ATOM   3006  O   PRO A 203     -11.692   6.440  22.271  1.00 85.41           O
ATOM   3007  HA  PRO A 203      -9.675   8.846  22.724  1.00 85.41           H
ATOM   3008  CB  PRO A 203     -11.357   9.526  21.463  1.00 85.41           C
ATOM   3009 1HB  PRO A 203     -12.261   9.635  22.063  1.00 85.41           H
ATOM   3010 2HB  PRO A 203     -10.876  10.503  21.433  1.00 85.41           H
ATOM   3011  CG  PRO A 203     -11.670   9.022  20.082  1.00 85.41           C
ATOM   3012 1HG  PRO A 203     -12.499   8.315  20.099  1.00 85.41           H
ATOM   3013 2HG  PRO A 203     -11.961   9.839  19.421  1.00 85.41           H
ATOM   3014  CD  PRO A 203     -10.408   8.364  19.606  1.00 85.41           C
ATOM   3015 1HD  PRO A 203     -10.618   7.542  18.921  1.00 85.41           H
ATOM   3016 2HD  PRO A 203      -9.765   9.066  19.075  1.00 85.41           H
ATOM   3017  N   SER A 204     -11.257   7.642  24.137  1.00 76.99           N
ATOM   3018  CA  SER A 204     -11.584   6.577  25.070  1.00 76.99           C
ATOM   3019  C   SER A 204     -12.986   6.039  24.778  1.00 76.99           C
ATOM   3020  O   SER A 204     -13.233   4.840  24.901  1.00 76.99           O
ATOM   3021  HA  SER A 204     -10.835   5.804  24.900  1.00 76.99           H
ATOM   3022  CB  SER A 204     -11.494   7.065  26.517  1.00 76.99           C
ATOM   3023 1HB  SER A 204     -11.864   6.287  27.185  1.00 76.99           H
ATOM   3024 2HB  SER A 204     -10.449   7.237  26.777  1.00 76.99           H
ATOM   3025  OG  SER A 204     -12.238   8.262  26.725  1.00 76.99           O
ATOM   3026  HG  SER A 204     -13.214   8.051  26.790  1.00 76.99           H
ATOM   3027  HN  SER A 204     -11.093   8.535  24.557  1.00 76.99           H
ATOM   3028  N   ASP A 205     -13.868   6.951  24.396  1.00 71.11           N
ATOM   3029  CA  ASP A 205     -15.296   6.704  24.507  1.00 71.11           C
ATOM   3030  C   ASP A 205     -15.683   5.549  23.580  1.00 71.11           C
ATOM   3031  O   ASP A 205     -16.428   4.654  23.975  1.00 71.11           O
ATOM   3032  HA  ASP A 205     -15.466   6.469  25.558  1.00 71.11           H
ATOM   3033  CB  ASP A 205     -16.102   7.935  24.089  1.00 71.11           C
ATOM   3034 1HB  ASP A 205     -15.817   8.237  23.082  1.00 71.11           H
ATOM   3035 2HB  ASP A 205     -17.163   7.687  24.059  1.00 71.11           H
ATOM   3036  CG  ASP A 205     -15.872   9.096  25.060  1.00 71.11           C
ATOM   3037  OD1 ASP A 205     -15.192   8.856  26.080  1.00 71.11           O
ATOM   3038  OD2 ASP A 205     -16.381  10.197  24.758  1.00 71.11           O
ATOM   3039  HN  ASP A 205     -13.622   7.843  24.018  1.00 71.11           H
ATOM   3040  N   GLU A 206     -15.159   5.608  22.364  1.00 74.63           N
ATOM   3041  CA  GLU A 206     -15.482   4.607  21.361  1.00 74.63           C
ATOM   3042  C   GLU A 206     -14.202   4.062  20.724  1.00 74.63           C
ATOM   3043  O   GLU A 206     -14.200   3.682  19.554  1.00 74.63           O
ATOM   3044  HA  GLU A 206     -15.994   3.811  21.901  1.00 74.63           H
ATOM   3045  CB  GLU A 206     -16.423   5.179  20.299  1.00 74.63           C
ATOM   3046 1HB  GLU A 206     -16.000   6.097  19.890  1.00 74.63           H
ATOM   3047 2HB  GLU A 206     -16.625   4.422  19.542  1.00 74.63           H
ATOM   3048  CG  GLU A 206     -17.776   5.550  20.909  1.00 74.63           C
ATOM   3049 1HG  GLU A 206     -17.963   4.936  21.789  1.00 74.63           H
ATOM   3050 2HG  GLU A 206     -17.756   6.588  21.242  1.00 74.63           H
ATOM   3051  CD  GLU A 206     -18.906   5.356  19.895  1.00 74.63           C
ATOM   3052  OE1 GLU A 206     -19.907   4.713  20.278  1.00 74.63           O
ATOM   3053  OE2 GLU A 206     -18.742   5.855  18.761  1.00 74.63           O
ATOM   3054  HN  GLU A 206     -14.525   6.320  22.062  1.00 74.63           H
ATOM   3055  N   SER A 207     -13.144   4.041  21.521  1.00 86.90           N
ATOM   3056  CA  SER A 207     -11.822   3.731  21.003  1.00 86.90           C
ATOM   3057  C   SER A 207     -11.858   2.409  20.234  1.00 86.90           C
ATOM   3058  O   SER A 207     -11.318   2.312  19.134  1.00 86.90           O
ATOM   3059  HA  SER A 207     -11.574   4.556  20.335  1.00 86.90           H
ATOM   3060  CB  SER A 207     -10.791   3.661  22.131  1.00 86.90           C
ATOM   3061 1HB  SER A 207      -9.836   3.323  21.729  1.00 86.90           H
ATOM   3062 2HB  SER A 207     -10.630   4.660  22.538  1.00 86.90           H
ATOM   3063  OG  SER A 207     -11.202   2.785  23.177  1.00 86.90           O
ATOM   3064  HG  SER A 207     -10.629   2.923  23.985  1.00 86.90           H
ATOM   3065  HN  SER A 207     -13.179   4.231  22.503  1.00 86.90           H
ATOM   3066  N   THR A 208     -12.501   1.424  20.844  1.00 86.38           N
ATOM   3067  CA  THR A 208     -12.519   0.083  20.285  1.00 86.38           C
ATOM   3068  C   THR A 208     -13.240   0.078  18.936  1.00 86.38           C
ATOM   3069  O   THR A 208     -12.745  -0.494  17.966  1.00 86.38           O
ATOM   3070  HA  THR A 208     -11.491  -0.226  20.099  1.00 86.38           H
ATOM   3071  CB  THR A 208     -13.155  -0.851  21.317  1.00 86.38           C
ATOM   3072  HB  THR A 208     -14.218  -0.639  21.431  1.00 86.38           H
ATOM   3073  OG1 THR A 208     -12.363  -0.666  22.487  1.00 86.38           O
ATOM   3074  HG1 THR A 208     -11.414  -0.924  22.302  1.00 86.38           H
ATOM   3075  CG2 THR A 208     -12.963  -2.328  20.966  1.00 86.38           C
ATOM   3076 1HG2 THR A 208     -11.898  -2.555  20.919  1.00 86.38           H
ATOM   3077 2HG2 THR A 208     -13.422  -2.534  19.999  1.00 86.38           H
ATOM   3078 3HG2 THR A 208     -13.433  -2.947  21.731  1.00 86.38           H
ATOM   3079  HN  THR A 208     -13.002   1.530  21.704  1.00 86.38           H
ATOM   3080  N   LYS A 209     -14.398   0.722  18.917  1.00 82.57           N
ATOM   3081  CA  LYS A 209     -15.217   0.754  17.717  1.00 82.57           C
ATOM   3082  C   LYS A 209     -14.428   1.413  16.584  1.00 82.57           C
ATOM   3083  O   LYS A 209     -14.419   0.916  15.459  1.00 82.57           O
ATOM   3084  HA  LYS A 209     -15.427  -0.278  17.437  1.00 82.57           H
ATOM   3085  CB  LYS A 209     -16.561   1.427  18.003  1.00 82.57           C
ATOM   3086 1HB  LYS A 209     -16.393   2.404  18.457  1.00 82.57           H
ATOM   3087 2HB  LYS A 209     -17.093   1.598  17.067  1.00 82.57           H
ATOM   3088  CG  LYS A 209     -17.418   0.567  18.934  1.00 82.57           C
ATOM   3089 1HG  LYS A 209     -17.511  -0.438  18.522  1.00 82.57           H
ATOM   3090 2HG  LYS A 209     -16.927   0.471  19.902  1.00 82.57           H
ATOM   3091  CD  LYS A 209     -18.808   1.178  19.120  1.00 82.57           C
ATOM   3092 1HD  LYS A 209     -18.715   2.240  19.347  1.00 82.57           H
ATOM   3093 2HD  LYS A 209     -19.372   1.099  18.190  1.00 82.57           H
ATOM   3094  CE  LYS A 209     -19.570   0.475  20.245  1.00 82.57           C
ATOM   3095 1HE  LYS A 209     -19.886  -0.515  19.916  1.00 82.57           H
ATOM   3096 2HE  LYS A 209     -18.913   0.331  21.103  1.00 82.57           H
ATOM   3097  NZ  LYS A 209     -20.752   1.270  20.646  1.00 82.57           N
ATOM   3098 1HZ  LYS A 209     -21.223   0.810  21.417  1.00 82.57           H
ATOM   3099 2HZ  LYS A 209     -20.454   2.195  20.936  1.00 82.57           H
ATOM   3100 3HZ  LYS A 209     -21.388   1.351  19.861  1.00 82.57           H
ATOM   3101  HN  LYS A 209     -14.777   1.214  19.700  1.00 82.57           H
ATOM   3102  N   LEU A 210     -13.786   2.522  16.920  1.00 89.01           N
ATOM   3103  CA  LEU A 210     -13.116   3.332  15.917  1.00 89.01           C
ATOM   3104  C   LEU A 210     -11.984   2.520  15.284  1.00 89.01           C
ATOM   3105  O   LEU A 210     -11.867   2.462  14.061  1.00 89.01           O
ATOM   3106  HA  LEU A 210     -13.848   3.565  15.143  1.00 89.01           H
ATOM   3107  CB  LEU A 210     -12.657   4.661  16.520  1.00 89.01           C
ATOM   3108 1HB  LEU A 210     -13.497   5.104  17.055  1.00 89.01           H
ATOM   3109 2HB  LEU A 210     -11.883   4.453  17.259  1.00 89.01           H
ATOM   3110  CG  LEU A 210     -12.115   5.695  15.532  1.00 89.01           C
ATOM   3111  HG  LEU A 210     -11.292   5.241  14.980  1.00 89.01           H
ATOM   3112  CD1 LEU A 210     -13.182   6.088  14.509  1.00 89.01           C
ATOM   3113 1HD1 LEU A 210     -13.496   5.204  13.953  1.00 89.01           H
ATOM   3114 2HD1 LEU A 210     -14.041   6.516  15.026  1.00 89.01           H
ATOM   3115 3HD1 LEU A 210     -12.770   6.824  13.818  1.00 89.01           H
ATOM   3116  CD2 LEU A 210     -11.549   6.912  16.267  1.00 89.01           C
ATOM   3117 1HD2 LEU A 210     -12.337   7.376  16.861  1.00 89.01           H
ATOM   3118 2HD2 LEU A 210     -10.738   6.596  16.922  1.00 89.01           H
ATOM   3119 3HD2 LEU A 210     -11.171   7.631  15.540  1.00 89.01           H
ATOM   3120  HN  LEU A 210     -13.718   2.867  17.856  1.00 89.01           H
ATOM   3121  N   LYS A 211     -11.181   1.914  16.145  1.00 92.99           N
ATOM   3122  CA  LYS A 211     -10.062   1.108  15.685  1.00 92.99           C
ATOM   3123  C   LYS A 211     -10.579   0.012  14.751  1.00 92.99           C
ATOM   3124  O   LYS A 211     -10.061  -0.164  13.649  1.00 92.99           O
ATOM   3125  HA  LYS A 211      -9.400   1.762  15.118  1.00 92.99           H
ATOM   3126  CB  LYS A 211      -9.262   0.574  16.875  1.00 92.99           C
ATOM   3127 1HB  LYS A 211      -8.882   1.408  17.466  1.00 92.99           H
ATOM   3128 2HB  LYS A 211      -9.915  -0.006  17.526  1.00 92.99           H
ATOM   3129  CG  LYS A 211      -8.096  -0.298  16.404  1.00 92.99           C
ATOM   3130 1HG  LYS A 211      -8.480  -1.222  15.973  1.00 92.99           H
ATOM   3131 2HG  LYS A 211      -7.547   0.217  15.616  1.00 92.99           H
ATOM   3132  CD  LYS A 211      -7.151  -0.622  17.563  1.00 92.99           C
ATOM   3133 1HD  LYS A 211      -6.786   0.303  18.009  1.00 92.99           H
ATOM   3134 2HD  LYS A 211      -7.695  -1.158  18.341  1.00 92.99           H
ATOM   3135  CE  LYS A 211      -5.967  -1.466  17.086  1.00 92.99           C
ATOM   3136 1HE  LYS A 211      -6.324  -2.427  16.716  1.00 92.99           H
ATOM   3137 2HE  LYS A 211      -5.471  -0.968  16.252  1.00 92.99           H
ATOM   3138  NZ  LYS A 211      -5.004  -1.678  18.189  1.00 92.99           N
ATOM   3139 1HZ  LYS A 211      -4.307  -2.357  17.903  1.00 92.99           H
ATOM   3140 2HZ  LYS A 211      -4.548  -0.800  18.413  1.00 92.99           H
ATOM   3141 3HZ  LYS A 211      -5.496  -2.022  19.006  1.00 92.99           H
ATOM   3142  HN  LYS A 211     -11.283   1.967  17.138  1.00 92.99           H
ATOM   3143  N   SER A 212     -11.595  -0.695  15.224  1.00 90.79           N
ATOM   3144  CA  SER A 212     -12.137  -1.818  14.479  1.00 90.79           C
ATOM   3145  C   SER A 212     -12.636  -1.346  13.112  1.00 90.79           C
ATOM   3146  O   SER A 212     -12.433  -2.024  12.105  1.00 90.79           O
ATOM   3147  HA  SER A 212     -11.307  -2.515  14.363  1.00 90.79           H
ATOM   3148  CB  SER A 212     -13.269  -2.497  15.252  1.00 90.79           C
ATOM   3149 1HB  SER A 212     -14.052  -1.769  15.463  1.00 90.79           H
ATOM   3150 2HB  SER A 212     -13.715  -3.275  14.632  1.00 90.79           H
ATOM   3151  OG  SER A 212     -12.812  -3.069  16.475  1.00 90.79           O
ATOM   3152  HG  SER A 212     -12.832  -2.383  17.202  1.00 90.79           H
ATOM   3153  HN  SER A 212     -12.044  -0.512  16.099  1.00 90.79           H
ATOM   3154  N   ALA A 213     -13.279  -0.188  13.120  1.00 94.22           N
ATOM   3155  CA  ALA A 213     -13.836   0.367  11.898  1.00 94.22           C
ATOM   3156  C   ALA A 213     -12.699   0.701  10.930  1.00 94.22           C
ATOM   3157  O   ALA A 213     -12.765   0.363   9.749  1.00 94.22           O
ATOM   3158  HA  ALA A 213     -14.473  -0.395  11.447  1.00 94.22           H
ATOM   3159  CB  ALA A 213     -14.693   1.589  12.236  1.00 94.22           C
ATOM   3160 1HB  ALA A 213     -15.503   1.292  12.902  1.00 94.22           H
ATOM   3161 2HB  ALA A 213     -14.075   2.340  12.727  1.00 94.22           H
ATOM   3162 3HB  ALA A 213     -15.110   2.005  11.319  1.00 94.22           H
ATOM   3163  HN  ALA A 213     -13.422   0.367  13.939  1.00 94.22           H
ATOM   3164  N   VAL A 214     -11.683   1.362  11.466  1.00 92.41           N
ATOM   3165  CA  VAL A 214     -10.568   1.810  10.651  1.00 92.41           C
ATOM   3166  C   VAL A 214      -9.895   0.598  10.004  1.00 92.41           C
ATOM   3167  O   VAL A 214      -9.571   0.623   8.817  1.00 92.41           O
ATOM   3168  HA  VAL A 214     -10.972   2.449   9.864  1.00 92.41           H
ATOM   3169  CB  VAL A 214      -9.606   2.649  11.495  1.00 92.41           C
ATOM   3170  HB  VAL A 214      -9.362   2.079  12.391  1.00 92.41           H
ATOM   3171  CG1 VAL A 214      -8.304   2.916  10.738  1.00 92.41           C
ATOM   3172 1HG1 VAL A 214      -7.822   1.969  10.498  1.00 92.41           H
ATOM   3173 2HG1 VAL A 214      -8.522   3.457   9.817  1.00 92.41           H
ATOM   3174 3HG1 VAL A 214      -7.638   3.514  11.361  1.00 92.41           H
ATOM   3175  CG2 VAL A 214     -10.263   3.959  11.936  1.00 92.41           C
ATOM   3176 1HG2 VAL A 214     -10.550   4.535  11.056  1.00 92.41           H
ATOM   3177 2HG2 VAL A 214     -11.150   3.739  12.531  1.00 92.41           H
ATOM   3178 3HG2 VAL A 214      -9.558   4.535  12.534  1.00 92.41           H
ATOM   3179  HN  VAL A 214     -11.615   1.590  12.438  1.00 92.41           H
ATOM   3180  N   LEU A 215      -9.703  -0.434  10.812  1.00 91.76           N
ATOM   3181  CA  LEU A 215      -8.994  -1.618  10.359  1.00 91.76           C
ATOM   3182  C   LEU A 215      -9.837  -2.340   9.305  1.00 91.76           C
ATOM   3183  O   LEU A 215      -9.316  -2.771   8.278  1.00 91.76           O
ATOM   3184  HA  LEU A 215      -8.068  -1.285   9.891  1.00 91.76           H
ATOM   3185  CB  LEU A 215      -8.610  -2.500  11.548  1.00 91.76           C
ATOM   3186 1HB  LEU A 215      -9.498  -2.661  12.159  1.00 91.76           H
ATOM   3187 2HB  LEU A 215      -8.303  -3.475  11.168  1.00 91.76           H
ATOM   3188  CG  LEU A 215      -7.496  -1.963  12.450  1.00 91.76           C
ATOM   3189  HG  LEU A 215      -7.831  -1.018  12.879  1.00 91.76           H
ATOM   3190  CD1 LEU A 215      -7.224  -2.918  13.614  1.00 91.76           C
ATOM   3191 1HD1 LEU A 215      -8.130  -3.033  14.208  1.00 91.76           H
ATOM   3192 2HD1 LEU A 215      -6.919  -3.889  13.223  1.00 91.76           H
ATOM   3193 3HD1 LEU A 215      -6.429  -2.511  14.239  1.00 91.76           H
ATOM   3194  CD2 LEU A 215      -6.231  -1.668  11.642  1.00 91.76           C
ATOM   3195 1HD2 LEU A 215      -5.883  -2.585  11.165  1.00 91.76           H
ATOM   3196 2HD2 LEU A 215      -6.453  -0.923  10.878  1.00 91.76           H
ATOM   3197 3HD2 LEU A 215      -5.456  -1.287  12.307  1.00 91.76           H
ATOM   3198  HN  LEU A 215     -10.022  -0.469  11.759  1.00 91.76           H
ATOM   3199  N   THR A 216     -11.125  -2.448   9.597  1.00 91.58           N
ATOM   3200  CA  THR A 216     -12.037  -3.146   8.707  1.00 91.58           C
ATOM   3201  C   THR A 216     -12.058  -2.476   7.332  1.00 91.58           C
ATOM   3202  O   THR A 216     -12.016  -3.154   6.306  1.00 91.58           O
ATOM   3203  HA  THR A 216     -11.667  -4.161   8.563  1.00 91.58           H
ATOM   3204  CB  THR A 216     -13.410  -3.194   9.380  1.00 91.58           C
ATOM   3205  HB  THR A 216     -13.811  -2.190   9.517  1.00 91.58           H
ATOM   3206  OG1 THR A 216     -13.185  -3.935  10.576  1.00 91.58           O
ATOM   3207  HG1 THR A 216     -13.150  -3.316  11.361  1.00 91.58           H
ATOM   3208  CG2 THR A 216     -14.416  -4.042   8.600  1.00 91.58           C
ATOM   3209 1HG2 THR A 216     -14.045  -5.064   8.521  1.00 91.58           H
ATOM   3210 2HG2 THR A 216     -14.546  -3.625   7.601  1.00 91.58           H
ATOM   3211 3HG2 THR A 216     -15.373  -4.042   9.121  1.00 91.58           H
ATOM   3212  HN  THR A 216     -11.545  -2.071  10.422  1.00 91.58           H
ATOM   3213  N   LEU A 217     -12.121  -1.153   7.354  1.00 88.69           N
ATOM   3214  CA  LEU A 217     -12.163  -0.385   6.122  1.00 88.69           C
ATOM   3215  C   LEU A 217     -10.882  -0.639   5.324  1.00 88.69           C
ATOM   3216  O   LEU A 217     -10.920  -0.748   4.100  1.00 88.69           O
ATOM   3217  HA  LEU A 217     -13.010  -0.747   5.539  1.00 88.69           H
ATOM   3218  CB  LEU A 217     -12.418   1.094   6.421  1.00 88.69           C
ATOM   3219 1HB  LEU A 217     -13.224   1.163   7.151  1.00 88.69           H
ATOM   3220 2HB  LEU A 217     -11.526   1.509   6.890  1.00 88.69           H
ATOM   3221  CG  LEU A 217     -12.780   1.969   5.219  1.00 88.69           C
ATOM   3222  HG  LEU A 217     -12.071   1.759   4.417  1.00 88.69           H
ATOM   3223  CD1 LEU A 217     -14.174   1.624   4.690  1.00 88.69           C
ATOM   3224 1HD1 LEU A 217     -14.198   0.579   4.382  1.00 88.69           H
ATOM   3225 2HD1 LEU A 217     -14.911   1.788   5.477  1.00 88.69           H
ATOM   3226 3HD1 LEU A 217     -14.406   2.260   3.836  1.00 88.69           H
ATOM   3227  CD2 LEU A 217     -12.648   3.454   5.561  1.00 88.69           C
ATOM   3228 1HD2 LEU A 217     -13.318   3.698   6.385  1.00 88.69           H
ATOM   3229 2HD2 LEU A 217     -11.620   3.669   5.853  1.00 88.69           H
ATOM   3230 3HD2 LEU A 217     -12.911   4.053   4.689  1.00 88.69           H
ATOM   3231  HN  LEU A 217     -12.144  -0.608   8.193  1.00 88.69           H
ATOM   3232  N   LYS A 218      -9.777  -0.725   6.051  1.00 86.64           N
ATOM   3233  CA  LYS A 218      -8.482  -0.927   5.424  1.00 86.64           C
ATOM   3234  C   LYS A 218      -8.481  -2.269   4.689  1.00 86.64           C
ATOM   3235  O   LYS A 218      -8.010  -2.360   3.556  1.00 86.64           O
ATOM   3236  HA  LYS A 218      -8.347  -0.132   4.691  1.00 86.64           H
ATOM   3237  CB  LYS A 218      -7.360  -0.789   6.454  1.00 86.64           C
ATOM   3238 1HB  LYS A 218      -7.485   0.140   7.011  1.00 86.64           H
ATOM   3239 2HB  LYS A 218      -7.422  -1.603   7.176  1.00 86.64           H
ATOM   3240  CG  LYS A 218      -5.988  -0.804   5.777  1.00 86.64           C
ATOM   3241 1HG  LYS A 218      -5.892  -1.698   5.162  1.00 86.64           H
ATOM   3242 2HG  LYS A 218      -5.900   0.053   5.109  1.00 86.64           H
ATOM   3243  CD  LYS A 218      -4.864  -0.768   6.814  1.00 86.64           C
ATOM   3244 1HD  LYS A 218      -4.927   0.154   7.392  1.00 86.64           H
ATOM   3245 2HD  LYS A 218      -4.986  -1.593   7.516  1.00 86.64           H
ATOM   3246  CE  LYS A 218      -3.494  -0.861   6.140  1.00 86.64           C
ATOM   3247 1HE  LYS A 218      -3.482  -1.696   5.440  1.00 86.64           H
ATOM   3248 2HE  LYS A 218      -3.304   0.043   5.562  1.00 86.64           H
ATOM   3249  NZ  LYS A 218      -2.430  -1.042   7.153  1.00 86.64           N
ATOM   3250 1HZ  LYS A 218      -1.565  -1.301   6.692  1.00 86.64           H
ATOM   3251 2HZ  LYS A 218      -2.295  -0.174   7.660  1.00 86.64           H
ATOM   3252 3HZ  LYS A 218      -2.700  -1.773   7.801  1.00 86.64           H
ATOM   3253  HN  LYS A 218      -9.758  -0.659   7.049  1.00 86.64           H
ATOM   3254  N   VAL A 219      -9.012  -3.278   5.364  1.00 90.63           N
ATOM   3255  CA  VAL A 219      -8.960  -4.634   4.846  1.00 90.63           C
ATOM   3256  C   VAL A 219      -9.866  -4.743   3.618  1.00 90.63           C
ATOM   3257  O   VAL A 219      -9.467  -5.296   2.595  1.00 90.63           O
ATOM   3258  HA  VAL A 219      -7.932  -4.831   4.542  1.00 90.63           H
ATOM   3259  CB  VAL A 219      -9.326  -5.629   5.949  1.00 90.63           C
ATOM   3260  HB  VAL A 219     -10.284  -5.325   6.371  1.00 90.63           H
ATOM   3261  CG1 VAL A 219      -9.491  -7.041   5.382  1.00 90.63           C
ATOM   3262 1HG1 VAL A 219     -10.283  -7.042   4.633  1.00 90.63           H
ATOM   3263 2HG1 VAL A 219      -8.555  -7.358   4.921  1.00 90.63           H
ATOM   3264 3HG1 VAL A 219      -9.751  -7.728   6.187  1.00 90.63           H
ATOM   3265  CG2 VAL A 219      -8.289  -5.608   7.074  1.00 90.63           C
ATOM   3266 1HG2 VAL A 219      -7.312  -5.875   6.672  1.00 90.63           H
ATOM   3267 2HG2 VAL A 219      -8.243  -4.608   7.506  1.00 90.63           H
ATOM   3268 3HG2 VAL A 219      -8.574  -6.324   7.845  1.00 90.63           H
ATOM   3269  HN  VAL A 219      -9.472  -3.179   6.247  1.00 90.63           H
ATOM   3270  N   ILE A 220     -11.069  -4.206   3.761  1.00 91.00           N
ATOM   3271  CA  ILE A 220     -12.082  -4.352   2.729  1.00 91.00           C
ATOM   3272  C   ILE A 220     -11.622  -3.626   1.463  1.00 91.00           C
ATOM   3273  O   ILE A 220     -11.481  -4.240   0.407  1.00 91.00           O
ATOM   3274  HA  ILE A 220     -12.168  -5.416   2.505  1.00 91.00           H
ATOM   3275  CB  ILE A 220     -13.444  -3.887   3.245  1.00 91.00           C
ATOM   3276  HB  ILE A 220     -13.321  -2.901   3.694  1.00 91.00           H
ATOM   3277  CG1 ILE A 220     -13.964  -4.820   4.341  1.00 91.00           C
ATOM   3278 1HG1 ILE A 220     -14.107  -5.821   3.933  1.00 91.00           H
ATOM   3279 2HG1 ILE A 220     -13.222  -4.902   5.135  1.00 91.00           H
ATOM   3280  CG2 ILE A 220     -14.444  -3.739   2.097  1.00 91.00           C
ATOM   3281 1HG2 ILE A 220     -14.072  -3.004   1.383  1.00 91.00           H
ATOM   3282 2HG2 ILE A 220     -14.569  -4.700   1.598  1.00 91.00           H
ATOM   3283 3HG2 ILE A 220     -15.405  -3.407   2.492  1.00 91.00           H
ATOM   3284  CD1 ILE A 220     -15.284  -4.305   4.919  1.00 91.00           C
ATOM   3285 1HD1 ILE A 220     -15.131  -3.315   5.347  1.00 91.00           H
ATOM   3286 2HD1 ILE A 220     -16.030  -4.248   4.126  1.00 91.00           H
ATOM   3287 3HD1 ILE A 220     -15.630  -4.987   5.696  1.00 91.00           H
ATOM   3288  HN  ILE A 220     -11.355  -3.679   4.562  1.00 91.00           H
ATOM   3289  N   LEU A 221     -11.403  -2.328   1.611  1.00 90.05           N
ATOM   3290  CA  LEU A 221     -11.126  -1.480   0.464  1.00 90.05           C
ATOM   3291  C   LEU A 221      -9.670  -1.670   0.034  1.00 90.05           C
ATOM   3292  O   LEU A 221      -9.326  -1.441  -1.124  1.00 90.05           O
ATOM   3293  HA  LEU A 221     -11.772  -1.810  -0.349  1.00 90.05           H
ATOM   3294  CB  LEU A 221     -11.491  -0.026   0.772  1.00 90.05           C
ATOM   3295 1HB  LEU A 221     -10.925   0.293   1.646  1.00 90.05           H
ATOM   3296 2HB  LEU A 221     -11.165   0.594  -0.063  1.00 90.05           H
ATOM   3297  CG  LEU A 221     -12.973   0.253   1.029  1.00 90.05           C
ATOM   3298  HG  LEU A 221     -13.275  -0.299   1.919  1.00 90.05           H
ATOM   3299  CD1 LEU A 221     -13.210   1.737   1.316  1.00 90.05           C
ATOM   3300 1HD1 LEU A 221     -12.641   2.032   2.197  1.00 90.05           H
ATOM   3301 2HD1 LEU A 221     -12.887   2.328   0.459  1.00 90.05           H
ATOM   3302 3HD1 LEU A 221     -14.272   1.907   1.495  1.00 90.05           H
ATOM   3303  CD2 LEU A 221     -13.836  -0.252  -0.130  1.00 90.05           C
ATOM   3304 1HD2 LEU A 221     -13.540   0.252  -1.049  1.00 90.05           H
ATOM   3305 2HD2 LEU A 221     -13.697  -1.327  -0.244  1.00 90.05           H
ATOM   3306 3HD2 LEU A 221     -14.885  -0.041   0.079  1.00 90.05           H
ATOM   3307  HN  LEU A 221     -11.412  -1.856   2.493  1.00 90.05           H
ATOM   3308  N   GLY A 222      -8.854  -2.088   0.991  1.00 88.65           N
ATOM   3309  CA  GLY A 222      -7.414  -2.095   0.796  1.00 88.65           C
ATOM   3310  C   GLY A 222      -6.968  -3.354   0.049  1.00 88.65           C
ATOM   3311  O   GLY A 222      -5.903  -3.372  -0.565  1.00 88.65           O
ATOM   3312 1HA  GLY A 222      -7.115  -1.210   0.234  1.00 88.65           H
ATOM   3313 2HA  GLY A 222      -6.912  -2.044   1.762  1.00 88.65           H
ATOM   3314  HN  GLY A 222      -9.161  -2.416   1.884  1.00 88.65           H
ATOM   3315  N   PHE A 223      -7.807  -4.377   0.127  1.00 83.16           N
ATOM   3316  CA  PHE A 223      -7.452  -5.678  -0.415  1.00 83.16           C
ATOM   3317  C   PHE A 223      -8.651  -6.330  -1.106  1.00 83.16           C
ATOM   3318  O   PHE A 223      -8.649  -6.510  -2.323  1.00 83.16           O
ATOM   3319  HA  PHE A 223      -6.657  -5.519  -1.144  1.00 83.16           H
ATOM   3320  CB  PHE A 223      -7.022  -6.552   0.765  1.00 83.16           C
ATOM   3321 1HB  PHE A 223      -6.285  -6.008   1.357  1.00 83.16           H
ATOM   3322 2HB  PHE A 223      -7.884  -6.723   1.410  1.00 83.16           H
ATOM   3323  CG  PHE A 223      -6.432  -7.903   0.357  1.00 83.16           C
ATOM   3324  CD1 PHE A 223      -7.098  -9.052   0.648  1.00 83.16           C
ATOM   3325  HD1 PHE A 223      -8.053  -9.010   1.172  1.00 83.16           H
ATOM   3326  CD2 PHE A 223      -5.240  -7.955  -0.297  1.00 83.16           C
ATOM   3327  HD2 PHE A 223      -4.706  -7.034  -0.530  1.00 83.16           H
ATOM   3328  CE1 PHE A 223      -6.550 -10.306   0.269  1.00 83.16           C
ATOM   3329  HE1 PHE A 223      -7.084 -11.227   0.503  1.00 83.16           H
ATOM   3330  CE2 PHE A 223      -4.692  -9.209  -0.676  1.00 83.16           C
ATOM   3331  HE2 PHE A 223      -3.738  -9.250  -1.201  1.00 83.16           H
ATOM   3332  CZ  PHE A 223      -5.359 -10.358  -0.385  1.00 83.16           C
ATOM   3333  HZ  PHE A 223      -4.938 -11.320  -0.676  1.00 83.16           H
ATOM   3334  HN  PHE A 223      -8.712  -4.328   0.549  1.00 83.16           H
ATOM   3335  N   PHE A 224      -9.648  -6.666  -0.300  1.00 84.14           N
ATOM   3336  CA  PHE A 224     -10.672  -7.603  -0.727  1.00 84.14           C
ATOM   3337  C   PHE A 224     -11.387  -7.100  -1.983  1.00 84.14           C
ATOM   3338  O   PHE A 224     -11.455  -7.805  -2.988  1.00 84.14           O
ATOM   3339  HA  PHE A 224     -10.175  -8.548  -0.948  1.00 84.14           H
ATOM   3340  CB  PHE A 224     -11.686  -7.709   0.414  1.00 84.14           C
ATOM   3341 1HB  PHE A 224     -11.777  -6.736   0.897  1.00 84.14           H
ATOM   3342 2HB  PHE A 224     -12.664  -7.950  -0.003  1.00 84.14           H
ATOM   3343  CG  PHE A 224     -11.327  -8.755   1.471  1.00 84.14           C
ATOM   3344  CD1 PHE A 224     -11.546 -10.075   1.223  1.00 84.14           C
ATOM   3345  HD1 PHE A 224     -11.977 -10.386   0.272  1.00 84.14           H
ATOM   3346  CD2 PHE A 224     -10.788  -8.366   2.658  1.00 84.14           C
ATOM   3347  HD2 PHE A 224     -10.613  -7.309   2.856  1.00 84.14           H
ATOM   3348  CE1 PHE A 224     -11.212 -11.046   2.204  1.00 84.14           C
ATOM   3349  HE1 PHE A 224     -11.388 -12.103   2.006  1.00 84.14           H
ATOM   3350  CE2 PHE A 224     -10.455  -9.338   3.638  1.00 84.14           C
ATOM   3351  HE2 PHE A 224     -10.023  -9.026   4.590  1.00 84.14           H
ATOM   3352  CZ  PHE A 224     -10.674 -10.657   3.391  1.00 84.14           C
ATOM   3353  HZ  PHE A 224     -10.418 -11.402   4.144  1.00 84.14           H
ATOM   3354  HN  PHE A 224      -9.760  -6.311   0.628  1.00 84.14           H
ATOM   3355  N   LEU A 225     -11.901  -5.882  -1.884  1.00 89.54           N
ATOM   3356  CA  LEU A 225     -12.674  -5.306  -2.971  1.00 89.54           C
ATOM   3357  C   LEU A 225     -11.813  -5.259  -4.235  1.00 89.54           C
ATOM   3358  O   LEU A 225     -12.193  -5.804  -5.270  1.00 89.54           O
ATOM   3359  HA  LEU A 225     -13.521  -5.966  -3.155  1.00 89.54           H
ATOM   3360  CB  LEU A 225     -13.241  -3.945  -2.563  1.00 89.54           C
ATOM   3361 1HB  LEU A 225     -13.900  -4.090  -1.707  1.00 89.54           H
ATOM   3362 2HB  LEU A 225     -12.416  -3.316  -2.227  1.00 89.54           H
ATOM   3363  CG  LEU A 225     -14.015  -3.189  -3.644  1.00 89.54           C
ATOM   3364  HG  LEU A 225     -13.431  -3.217  -4.565  1.00 89.54           H
ATOM   3365  CD1 LEU A 225     -15.354  -3.869  -3.937  1.00 89.54           C
ATOM   3366 1HD1 LEU A 225     -15.176  -4.888  -4.282  1.00 89.54           H
ATOM   3367 2HD1 LEU A 225     -15.956  -3.893  -3.029  1.00 89.54           H
ATOM   3368 3HD1 LEU A 225     -15.883  -3.311  -4.710  1.00 89.54           H
ATOM   3369  CD2 LEU A 225     -14.191  -1.717  -3.265  1.00 89.54           C
ATOM   3370 1HD2 LEU A 225     -14.742  -1.647  -2.328  1.00 89.54           H
ATOM   3371 2HD2 LEU A 225     -13.211  -1.253  -3.147  1.00 89.54           H
ATOM   3372 3HD2 LEU A 225     -14.744  -1.203  -4.051  1.00 89.54           H
ATOM   3373  HN  LEU A 225     -11.796  -5.294  -1.082  1.00 89.54           H
ATOM   3374  N   PRO A 226     -10.641  -4.611  -4.174  1.00 90.81           N
ATOM   3375  CA  PRO A 226      -9.759  -4.538  -5.341  1.00 90.81           C
ATOM   3376  C   PRO A 226      -9.460  -5.909  -5.926  1.00 90.81           C
ATOM   3377  O   PRO A 226      -9.488  -6.088  -7.142  1.00 90.81           O
ATOM   3378  HA  PRO A 226     -10.245  -3.985  -6.145  1.00 90.81           H
ATOM   3379  CB  PRO A 226      -8.496  -3.864  -4.799  1.00 90.81           C
ATOM   3380 1HB  PRO A 226      -7.766  -4.597  -4.457  1.00 90.81           H
ATOM   3381 2HB  PRO A 226      -8.006  -3.258  -5.560  1.00 90.81           H
ATOM   3382  CG  PRO A 226      -9.018  -3.010  -3.649  1.00 90.81           C
ATOM   3383 1HG  PRO A 226      -8.226  -2.748  -2.948  1.00 90.81           H
ATOM   3384 2HG  PRO A 226      -9.438  -2.069  -4.003  1.00 90.81           H
ATOM   3385  CD  PRO A 226     -10.071  -3.903  -3.014  1.00 90.81           C
ATOM   3386 1HD  PRO A 226      -9.634  -4.598  -2.297  1.00 90.81           H
ATOM   3387 2HD  PRO A 226     -10.822  -3.324  -2.475  1.00 90.81           H
ATOM   3388  N   PHE A 227      -9.178  -6.848  -5.035  1.00 85.58           N
ATOM   3389  CA  PHE A 227      -8.746  -8.171  -5.453  1.00 85.58           C
ATOM   3390  C   PHE A 227      -9.831  -8.866  -6.277  1.00 85.58           C
ATOM   3391  O   PHE A 227      -9.547  -9.432  -7.332  1.00 85.58           O
ATOM   3392  HA  PHE A 227      -7.854  -8.041  -6.065  1.00 85.58           H
ATOM   3393  CB  PHE A 227      -8.490  -8.981  -4.180  1.00 85.58           C
ATOM   3394 1HB  PHE A 227      -7.741  -8.467  -3.579  1.00 85.58           H
ATOM   3395 2HB  PHE A 227      -9.407  -9.011  -3.591  1.00 85.58           H
ATOM   3396  CG  PHE A 227      -8.021 -10.414  -4.439  1.00 85.58           C
ATOM   3397  CD1 PHE A 227      -8.894 -11.449  -4.311  1.00 85.58           C
ATOM   3398  HD1 PHE A 227      -9.928 -11.257  -4.025  1.00 85.58           H
ATOM   3399  CD2 PHE A 227      -6.730 -10.653  -4.796  1.00 85.58           C
ATOM   3400  HD2 PHE A 227      -6.031  -9.823  -4.898  1.00 85.58           H
ATOM   3401  CE1 PHE A 227      -8.458 -12.779  -4.551  1.00 85.58           C
ATOM   3402  HE1 PHE A 227      -9.157 -13.608  -4.449  1.00 85.58           H
ATOM   3403  CE2 PHE A 227      -6.295 -11.983  -5.036  1.00 85.58           C
ATOM   3404  HE2 PHE A 227      -5.260 -12.174  -5.322  1.00 85.58           H
ATOM   3405  CZ  PHE A 227      -7.168 -13.018  -4.908  1.00 85.58           C
ATOM   3406  HZ  PHE A 227      -6.833 -14.038  -5.093  1.00 85.58           H
ATOM   3407  HN  PHE A 227      -9.240  -6.717  -4.045  1.00 85.58           H
ATOM   3408  N   VAL A 228     -11.051  -8.802  -5.764  1.00 92.24           N
ATOM   3409  CA  VAL A 228     -12.173  -9.454  -6.419  1.00 92.24           C
ATOM   3410  C   VAL A 228     -12.340  -8.880  -7.827  1.00 92.24           C
ATOM   3411  O   VAL A 228     -12.524  -9.626  -8.788  1.00 92.24           O
ATOM   3412  HA  VAL A 228     -11.936 -10.515  -6.498  1.00 92.24           H
ATOM   3413  CB  VAL A 228     -13.433  -9.312  -5.562  1.00 92.24           C
ATOM   3414  HB  VAL A 228     -13.559  -8.256  -5.324  1.00 92.24           H
ATOM   3415  CG1 VAL A 228     -14.673  -9.772  -6.331  1.00 92.24           C
ATOM   3416 1HG1 VAL A 228     -14.790  -9.164  -7.228  1.00 92.24           H
ATOM   3417 2HG1 VAL A 228     -14.558 -10.819  -6.613  1.00 92.24           H
ATOM   3418 3HG1 VAL A 228     -15.554  -9.661  -5.699  1.00 92.24           H
ATOM   3419  CG2 VAL A 228     -13.289 -10.077  -4.245  1.00 92.24           C
ATOM   3420 1HG2 VAL A 228     -13.126 -11.134  -4.455  1.00 92.24           H
ATOM   3421 2HG2 VAL A 228     -12.440  -9.683  -3.686  1.00 92.24           H
ATOM   3422 3HG2 VAL A 228     -14.198  -9.959  -3.656  1.00 92.24           H
ATOM   3423  HN  VAL A 228     -11.278  -8.318  -4.920  1.00 92.24           H
ATOM   3424  N   VAL A 229     -12.269  -7.559  -7.906  1.00 92.18           N
ATOM   3425  CA  VAL A 229     -12.478  -6.872  -9.169  1.00 92.18           C
ATOM   3426  C   VAL A 229     -11.395  -7.300 -10.162  1.00 92.18           C
ATOM   3427  O   VAL A 229     -11.692  -7.610 -11.314  1.00 92.18           O
ATOM   3428  HA  VAL A 229     -13.449  -7.181  -9.555  1.00 92.18           H
ATOM   3429  CB  VAL A 229     -12.517  -5.360  -8.942  1.00 92.18           C
ATOM   3430  HB  VAL A 229     -11.612  -5.078  -8.403  1.00 92.18           H
ATOM   3431  CG1 VAL A 229     -12.525  -4.606 -10.273  1.00 92.18           C
ATOM   3432 1HG1 VAL A 229     -11.624  -4.851 -10.835  1.00 92.18           H
ATOM   3433 2HG1 VAL A 229     -13.404  -4.895 -10.849  1.00 92.18           H
ATOM   3434 3HG1 VAL A 229     -12.553  -3.533 -10.083  1.00 92.18           H
ATOM   3435  CG2 VAL A 229     -13.718  -4.966  -8.081  1.00 92.18           C
ATOM   3436 1HG2 VAL A 229     -14.639  -5.268  -8.581  1.00 92.18           H
ATOM   3437 2HG2 VAL A 229     -13.651  -5.463  -7.113  1.00 92.18           H
ATOM   3438 3HG2 VAL A 229     -13.722  -3.885  -7.935  1.00 92.18           H
ATOM   3439  HN  VAL A 229     -12.074  -6.962  -7.127  1.00 92.18           H
ATOM   3440  N   MET A 230     -10.161  -7.303  -9.678  1.00 84.92           N
ATOM   3441  CA  MET A 230      -9.027  -7.641 -10.522  1.00 84.92           C
ATOM   3442  C   MET A 230      -9.147  -9.070 -11.055  1.00 84.92           C
ATOM   3443  O   MET A 230      -8.967  -9.308 -12.248  1.00 84.92           O
ATOM   3444  HA  MET A 230      -9.057  -6.933 -11.350  1.00 84.92           H
ATOM   3445  CB  MET A 230      -7.733  -7.503  -9.717  1.00 84.92           C
ATOM   3446 1HB  MET A 230      -7.845  -8.000  -8.754  1.00 84.92           H
ATOM   3447 2HB  MET A 230      -6.920  -8.004 -10.242  1.00 84.92           H
ATOM   3448  CG  MET A 230      -7.378  -6.031  -9.499  1.00 84.92           C
ATOM   3449 1HG  MET A 230      -7.392  -5.500 -10.451  1.00 84.92           H
ATOM   3450 2HG  MET A 230      -8.123  -5.559  -8.860  1.00 84.92           H
ATOM   3451  SD  MET A 230      -5.762  -5.897  -8.752  1.00 84.92           S
ATOM   3452  CE  MET A 230      -6.128  -6.503  -7.113  1.00 84.92           C
ATOM   3453 1HE  MET A 230      -6.884  -5.868  -6.651  1.00 84.92           H
ATOM   3454 2HE  MET A 230      -6.503  -7.525  -7.178  1.00 84.92           H
ATOM   3455 3HE  MET A 230      -5.221  -6.487  -6.509  1.00 84.92           H
ATOM   3456  HN  MET A 230      -9.931  -7.080  -8.731  1.00 84.92           H
ATOM   3457  N   ALA A 231      -9.452  -9.983 -10.145  1.00 90.14           N
ATOM   3458  CA  ALA A 231      -9.501 -11.394 -10.488  1.00 90.14           C
ATOM   3459  C   ALA A 231     -10.546 -11.612 -11.584  1.00 90.14           C
ATOM   3460  O   ALA A 231     -10.297 -12.333 -12.550  1.00 90.14           O
ATOM   3461  HA  ALA A 231      -8.521 -11.677 -10.871  1.00 90.14           H
ATOM   3462  CB  ALA A 231      -9.795 -12.216  -9.231  1.00 90.14           C
ATOM   3463 1HB  ALA A 231      -9.009 -12.048  -8.495  1.00 90.14           H
ATOM   3464 2HB  ALA A 231     -10.755 -11.910  -8.813  1.00 90.14           H
ATOM   3465 3HB  ALA A 231      -9.832 -13.274  -9.489  1.00 90.14           H
ATOM   3466  HN  ALA A 231      -9.662  -9.773  -9.190  1.00 90.14           H
ATOM   3467  N   CYS A 232     -11.693 -10.976 -11.399  1.00 89.94           N
ATOM   3468  CA  CYS A 232     -12.786 -11.112 -12.346  1.00 89.94           C
ATOM   3469  C   CYS A 232     -12.323 -10.562 -13.697  1.00 89.94           C
ATOM   3470  O   CYS A 232     -12.515 -11.200 -14.730  1.00 89.94           O
ATOM   3471  HA  CYS A 232     -13.007 -12.177 -12.418  1.00 89.94           H
ATOM   3472  CB  CYS A 232     -14.055 -10.415 -11.851  1.00 89.94           C
ATOM   3473 1HB  CYS A 232     -13.830  -9.385 -11.576  1.00 89.94           H
ATOM   3474 2HB  CYS A 232     -14.795 -10.378 -12.650  1.00 89.94           H
ATOM   3475  SG  CYS A 232     -14.738 -11.311 -10.409  1.00 89.94           S
ATOM   3476  HG  CYS A 232     -15.732 -10.459 -10.174  1.00 89.94           H
ATOM   3477  HN  CYS A 232     -11.881 -10.378 -10.620  1.00 89.94           H
ATOM   3478  N   CYS A 233     -11.721  -9.382 -13.644  1.00 88.61           N
ATOM   3479  CA  CYS A 233     -11.353  -8.675 -14.858  1.00 88.61           C
ATOM   3480  C   CYS A 233     -10.439  -9.583 -15.684  1.00 88.61           C
ATOM   3481  O   CYS A 233     -10.691  -9.813 -16.866  1.00 88.61           O
ATOM   3482  HA  CYS A 233     -12.279  -8.468 -15.393  1.00 88.61           H
ATOM   3483  CB  CYS A 233     -10.693  -7.329 -14.551  1.00 88.61           C
ATOM   3484 1HB  CYS A 233      -9.935  -7.455 -13.778  1.00 88.61           H
ATOM   3485 2HB  CYS A 233     -10.184  -6.954 -15.439  1.00 88.61           H
ATOM   3486  SG  CYS A 233     -11.955  -6.125 -13.999  1.00 88.61           S
ATOM   3487  HG  CYS A 233     -12.058  -6.591 -12.757  1.00 88.61           H
ATOM   3488  HN  CYS A 233     -11.486  -8.912 -12.793  1.00 88.61           H
ATOM   3489  N   TYR A 234      -9.397 -10.074 -15.030  1.00 75.96           N
ATOM   3490  CA  TYR A 234      -8.350 -10.800 -15.727  1.00 75.96           C
ATOM   3491  C   TYR A 234      -8.827 -12.196 -16.134  1.00 75.96           C
ATOM   3492  O   TYR A 234      -8.370 -12.744 -17.136  1.00 75.96           O
ATOM   3493  HA  TYR A 234      -8.090 -10.237 -16.624  1.00 75.96           H
ATOM   3494  CB  TYR A 234      -7.197 -10.939 -14.731  1.00 75.96           C
ATOM   3495 1HB  TYR A 234      -7.609 -11.035 -13.726  1.00 75.96           H
ATOM   3496 2HB  TYR A 234      -6.656 -11.861 -14.942  1.00 75.96           H
ATOM   3497  CG  TYR A 234      -6.211  -9.770 -14.753  1.00 75.96           C
ATOM   3498  CD1 TYR A 234      -5.167  -9.765 -15.655  1.00 75.96           C
ATOM   3499  HD1 TYR A 234      -5.045 -10.594 -16.352  1.00 75.96           H
ATOM   3500  CD2 TYR A 234      -6.365  -8.720 -13.870  1.00 75.96           C
ATOM   3501  HD2 TYR A 234      -7.190  -8.724 -13.158  1.00 75.96           H
ATOM   3502  CE1 TYR A 234      -4.238  -8.664 -15.676  1.00 75.96           C
ATOM   3503  HE1 TYR A 234      -3.409  -8.648 -16.384  1.00 75.96           H
ATOM   3504  CE2 TYR A 234      -5.437  -7.619 -13.891  1.00 75.96           C
ATOM   3505  HE2 TYR A 234      -5.547  -6.784 -13.200  1.00 75.96           H
ATOM   3506  CZ  TYR A 234      -4.419  -7.646 -14.793  1.00 75.96           C
ATOM   3507  OH  TYR A 234      -3.543  -6.606 -14.813  1.00 75.96           O
ATOM   3508  HH  TYR A 234      -3.786  -5.940 -14.108  1.00 75.96           H
ATOM   3509  HN  TYR A 234      -9.263  -9.983 -14.043  1.00 75.96           H
ATOM   3510  N   THR A 235      -9.740 -12.730 -15.337  1.00 85.49           N
ATOM   3511  CA  THR A 235     -10.358 -14.005 -15.656  1.00 85.49           C
ATOM   3512  C   THR A 235     -11.035 -13.943 -17.027  1.00 85.49           C
ATOM   3513  O   THR A 235     -10.855 -14.835 -17.853  1.00 85.49           O
ATOM   3514  HA  THR A 235      -9.575 -14.760 -15.720  1.00 85.49           H
ATOM   3515  CB  THR A 235     -11.319 -14.362 -14.520  1.00 85.49           C
ATOM   3516  HB  THR A 235     -12.125 -13.632 -14.448  1.00 85.49           H
ATOM   3517  OG1 THR A 235     -10.479 -14.466 -13.374  1.00 85.49           O
ATOM   3518  HG1 THR A 235     -10.615 -13.675 -12.777  1.00 85.49           H
ATOM   3519  CG2 THR A 235     -11.913 -15.764 -14.674  1.00 85.49           C
ATOM   3520 1HG2 THR A 235     -11.110 -16.501 -14.678  1.00 85.49           H
ATOM   3521 2HG2 THR A 235     -12.466 -15.823 -15.612  1.00 85.49           H
ATOM   3522 3HG2 THR A 235     -12.588 -15.966 -13.842  1.00 85.49           H
ATOM   3523  HN  THR A 235     -10.058 -12.307 -14.488  1.00 85.49           H
ATOM   3524  N   ILE A 236     -11.799 -12.879 -17.226  1.00 84.60           N
ATOM   3525  CA  ILE A 236     -12.519 -12.698 -18.475  1.00 84.60           C
ATOM   3526  C   ILE A 236     -11.520 -12.405 -19.597  1.00 84.60           C
ATOM   3527  O   ILE A 236     -11.686 -12.880 -20.719  1.00 84.60           O
ATOM   3528  HA  ILE A 236     -13.025 -13.636 -18.699  1.00 84.60           H
ATOM   3529  CB  ILE A 236     -13.600 -11.626 -18.320  1.00 84.60           C
ATOM   3530  HB  ILE A 236     -13.122 -10.705 -17.986  1.00 84.60           H
ATOM   3531  CG1 ILE A 236     -14.616 -12.023 -17.246  1.00 84.60           C
ATOM   3532 1HG1 ILE A 236     -15.263 -12.812 -17.628  1.00 84.60           H
ATOM   3533 2HG1 ILE A 236     -14.094 -12.430 -16.380  1.00 84.60           H
ATOM   3534  CG2 ILE A 236     -14.271 -11.326 -19.661  1.00 84.60           C
ATOM   3535 1HG2 ILE A 236     -13.524 -10.968 -20.370  1.00 84.60           H
ATOM   3536 2HG2 ILE A 236     -14.733 -12.235 -20.048  1.00 84.60           H
ATOM   3537 3HG2 ILE A 236     -15.036 -10.561 -19.522  1.00 84.60           H
ATOM   3538  CD1 ILE A 236     -15.462 -10.822 -16.821  1.00 84.60           C
ATOM   3539 1HD1 ILE A 236     -14.813 -10.045 -16.418  1.00 84.60           H
ATOM   3540 2HD1 ILE A 236     -16.001 -10.433 -17.686  1.00 84.60           H
ATOM   3541 3HD1 ILE A 236     -16.176 -11.132 -16.058  1.00 84.60           H
ATOM   3542  HN  ILE A 236     -11.929 -12.150 -16.553  1.00 84.60           H
ATOM   3543  N   ILE A 237     -10.505 -11.626 -19.254  1.00 81.40           N
ATOM   3544  CA  ILE A 237      -9.491 -11.248 -20.223  1.00 81.40           C
ATOM   3545  C   ILE A 237      -8.865 -12.511 -20.818  1.00 81.40           C
ATOM   3546  O   ILE A 237      -8.818 -12.669 -22.037  1.00 81.40           O
ATOM   3547  HA  ILE A 237      -9.991 -10.701 -21.023  1.00 81.40           H
ATOM   3548  CB  ILE A 237      -8.473 -10.296 -19.591  1.00 81.40           C
ATOM   3549  HB  ILE A 237      -8.268 -10.641 -18.578  1.00 81.40           H
ATOM   3550  CG1 ILE A 237      -9.042  -8.880 -19.480  1.00 81.40           C
ATOM   3551 1HG1 ILE A 237      -9.099  -8.429 -20.470  1.00 81.40           H
ATOM   3552 2HG1 ILE A 237     -10.059  -8.923 -19.090  1.00 81.40           H
ATOM   3553  CG2 ILE A 237      -7.148 -10.324 -20.355  1.00 81.40           C
ATOM   3554 1HG2 ILE A 237      -6.740 -11.334 -20.338  1.00 81.40           H
ATOM   3555 2HG2 ILE A 237      -7.318 -10.018 -21.388  1.00 81.40           H
ATOM   3556 3HG2 ILE A 237      -6.443  -9.638 -19.885  1.00 81.40           H
ATOM   3557  CD1 ILE A 237      -8.175  -8.011 -18.567  1.00 81.40           C
ATOM   3558 1HD1 ILE A 237      -8.140  -8.453 -17.571  1.00 81.40           H
ATOM   3559 2HD1 ILE A 237      -7.166  -7.952 -18.973  1.00 81.40           H
ATOM   3560 3HD1 ILE A 237      -8.602  -7.010 -18.505  1.00 81.40           H
ATOM   3561  HN  ILE A 237     -10.371 -11.255 -18.335  1.00 81.40           H
ATOM   3562  N   ILE A 238      -8.400 -13.377 -19.930  1.00 78.89           N
ATOM   3563  CA  ILE A 238      -7.686 -14.570 -20.352  1.00 78.89           C
ATOM   3564  C   ILE A 238      -8.598 -15.416 -21.243  1.00 78.89           C
ATOM   3565  O   ILE A 238      -8.170 -15.906 -22.287  1.00 78.89           O
ATOM   3566  HA  ILE A 238      -6.829 -14.247 -20.942  1.00 78.89           H
ATOM   3567  CB  ILE A 238      -7.141 -15.325 -19.138  1.00 78.89           C
ATOM   3568  HB  ILE A 238      -7.941 -15.414 -18.403  1.00 78.89           H
ATOM   3569  CG1 ILE A 238      -6.003 -14.548 -18.474  1.00 78.89           C
ATOM   3570 1HG1 ILE A 238      -5.103 -14.620 -19.086  1.00 78.89           H
ATOM   3571 2HG1 ILE A 238      -6.265 -13.491 -18.417  1.00 78.89           H
ATOM   3572  CG2 ILE A 238      -6.719 -16.746 -19.520  1.00 78.89           C
ATOM   3573 1HG2 ILE A 238      -7.579 -17.288 -19.911  1.00 78.89           H
ATOM   3574 2HG2 ILE A 238      -5.941 -16.701 -20.282  1.00 78.89           H
ATOM   3575 3HG2 ILE A 238      -6.335 -17.260 -18.638  1.00 78.89           H
ATOM   3576  CD1 ILE A 238      -5.717 -15.085 -17.071  1.00 78.89           C
ATOM   3577 1HD1 ILE A 238      -6.611 -14.989 -16.455  1.00 78.89           H
ATOM   3578 2HD1 ILE A 238      -5.432 -16.135 -17.135  1.00 78.89           H
ATOM   3579 3HD1 ILE A 238      -4.903 -14.515 -16.622  1.00 78.89           H
ATOM   3580  HN  ILE A 238      -8.503 -13.274 -18.941  1.00 78.89           H
ATOM   3581  N   HIS A 239      -9.838 -15.561 -20.799  1.00 77.58           N
ATOM   3582  CA  HIS A 239     -10.802 -16.372 -21.523  1.00 77.58           C
ATOM   3583  C   HIS A 239     -10.952 -15.840 -22.950  1.00 77.58           C
ATOM   3584  O   HIS A 239     -10.971 -16.613 -23.906  1.00 77.58           O
ATOM   3585  HA  HIS A 239     -10.393 -17.382 -21.563  1.00 77.58           H
ATOM   3586  CB  HIS A 239     -12.132 -16.436 -20.771  1.00 77.58           C
ATOM   3587 1HB  HIS A 239     -11.942 -16.749 -19.744  1.00 77.58           H
ATOM   3588 2HB  HIS A 239     -12.560 -15.434 -20.724  1.00 77.58           H
ATOM   3589  CG  HIS A 239     -13.143 -17.372 -21.389  1.00 77.58           C
ATOM   3590  ND1 HIS A 239     -14.168 -16.932 -22.209  1.00 77.58           N
ATOM   3591  HD1 HIS A 239     -14.342 -15.983 -22.470  1.00 77.58           H
ATOM   3592  CD2 HIS A 239     -13.276 -18.726 -21.299  1.00 77.58           C
ATOM   3593  HD2 HIS A 239     -12.630 -19.393 -20.728  1.00 77.58           H
ATOM   3594  CE1 HIS A 239     -14.879 -17.983 -22.589  1.00 77.58           C
ATOM   3595  HE1 HIS A 239     -15.754 -17.964 -23.239  1.00 77.58           H
ATOM   3596  NE2 HIS A 239     -14.325 -19.094 -22.023  1.00 77.58           N
ATOM   3597  HN  HIS A 239     -10.185 -15.137 -19.963  1.00 77.58           H
ATOM   3598  N   THR A 240     -11.055 -14.523 -23.048  1.00 79.10           N
ATOM   3599  CA  THR A 240     -11.272 -13.883 -24.334  1.00 79.10           C
ATOM   3600  C   THR A 240     -10.067 -14.105 -25.251  1.00 79.10           C
ATOM   3601  O   THR A 240     -10.226 -14.289 -26.456  1.00 79.10           O
ATOM   3602  HA  THR A 240     -12.130 -14.356 -24.813  1.00 79.10           H
ATOM   3603  CB  THR A 240     -11.579 -12.405 -24.081  1.00 79.10           C
ATOM   3604  HB  THR A 240     -10.692 -11.879 -23.728  1.00 79.10           H
ATOM   3605  OG1 THR A 240     -12.680 -12.429 -23.178  1.00 79.10           O
ATOM   3606  HG1 THR A 240     -12.360 -12.275 -22.243  1.00 79.10           H
ATOM   3607  CG2 THR A 240     -12.130 -11.701 -25.323  1.00 79.10           C
ATOM   3608 1HG2 THR A 240     -13.054 -12.186 -25.636  1.00 79.10           H
ATOM   3609 2HG2 THR A 240     -11.398 -11.759 -26.128  1.00 79.10           H
ATOM   3610 3HG2 THR A 240     -12.330 -10.655 -25.088  1.00 79.10           H
ATOM   3611  HN  THR A 240     -10.993 -13.897 -22.270  1.00 79.10           H
ATOM   3612  N   LEU A 241      -8.890 -14.082 -24.643  1.00 75.19           N
ATOM   3613  CA  LEU A 241      -7.654 -14.157 -25.404  1.00 75.19           C
ATOM   3614  C   LEU A 241      -7.503 -15.564 -25.986  1.00 75.19           C
ATOM   3615  O   LEU A 241      -7.094 -15.723 -27.135  1.00 75.19           O
ATOM   3616  HA  LEU A 241      -7.735 -13.449 -26.229  1.00 75.19           H
ATOM   3617  CB  LEU A 241      -6.468 -13.717 -24.544  1.00 75.19           C
ATOM   3618 1HB  LEU A 241      -6.537 -14.220 -23.579  1.00 75.19           H
ATOM   3619 2HB  LEU A 241      -5.551 -14.064 -25.019  1.00 75.19           H
ATOM   3620  CG  LEU A 241      -6.342 -12.213 -24.294  1.00 75.19           C
ATOM   3621  HG  LEU A 241      -7.309 -11.840 -23.958  1.00 75.19           H
ATOM   3622  CD1 LEU A 241      -5.335 -11.925 -23.179  1.00 75.19           C
ATOM   3623 1HD1 LEU A 241      -5.665 -12.405 -22.258  1.00 75.19           H
ATOM   3624 2HD1 LEU A 241      -4.357 -12.315 -23.462  1.00 75.19           H
ATOM   3625 3HD1 LEU A 241      -5.264 -10.848 -23.022  1.00 75.19           H
ATOM   3626  CD2 LEU A 241      -5.995 -11.470 -25.586  1.00 75.19           C
ATOM   3627 1HD2 LEU A 241      -5.046 -11.840 -25.975  1.00 75.19           H
ATOM   3628 2HD2 LEU A 241      -6.780 -11.637 -26.323  1.00 75.19           H
ATOM   3629 3HD2 LEU A 241      -5.911 -10.403 -25.380  1.00 75.19           H
ATOM   3630  HN  LEU A 241      -8.773 -14.012 -23.653  1.00 75.19           H
ATOM   3631  N   ILE A 242      -7.843 -16.548 -25.167  1.00 75.68           N
ATOM   3632  CA  ILE A 242      -7.743 -17.936 -25.583  1.00 75.68           C
ATOM   3633  C   ILE A 242      -8.601 -18.153 -26.832  1.00 75.68           C
ATOM   3634  O   ILE A 242      -8.179 -18.827 -27.770  1.00 75.68           O
ATOM   3635  HA  ILE A 242      -6.702 -18.126 -25.843  1.00 75.68           H
ATOM   3636  CB  ILE A 242      -8.098 -18.870 -24.424  1.00 75.68           C
ATOM   3637  HB  ILE A 242      -9.030 -18.523 -23.979  1.00 75.68           H
ATOM   3638  CG1 ILE A 242      -7.028 -18.819 -23.331  1.00 75.68           C
ATOM   3639 1HG1 ILE A 242      -6.125 -19.321 -23.678  1.00 75.68           H
ATOM   3640 2HG1 ILE A 242      -6.758 -17.782 -23.130  1.00 75.68           H
ATOM   3641  CG2 ILE A 242      -8.339 -20.296 -24.923  1.00 75.68           C
ATOM   3642 1HG2 ILE A 242      -9.163 -20.297 -25.637  1.00 75.68           H
ATOM   3643 2HG2 ILE A 242      -7.437 -20.669 -25.409  1.00 75.68           H
ATOM   3644 3HG2 ILE A 242      -8.589 -20.939 -24.079  1.00 75.68           H
ATOM   3645  CD1 ILE A 242      -7.526 -19.480 -22.045  1.00 75.68           C
ATOM   3646 1HD1 ILE A 242      -8.415 -18.960 -21.689  1.00 75.68           H
ATOM   3647 2HD1 ILE A 242      -7.772 -20.523 -22.245  1.00 75.68           H
ATOM   3648 3HD1 ILE A 242      -6.746 -19.430 -21.285  1.00 75.68           H
ATOM   3649  HN  ILE A 242      -8.180 -16.409 -24.235  1.00 75.68           H
ATOM   3650  N   GLN A 243      -9.789 -17.567 -26.803  1.00 70.77           N
ATOM   3651  CA  GLN A 243     -10.725 -17.718 -27.904  1.00 70.77           C
ATOM   3652  C   GLN A 243     -10.202 -16.996 -29.148  1.00 70.77           C
ATOM   3653  O   GLN A 243     -10.418 -17.450 -30.270  1.00 70.77           O
ATOM   3654  HA  GLN A 243     -10.778 -18.790 -28.094  1.00 70.77           H
ATOM   3655  CB  GLN A 243     -12.114 -17.208 -27.518  1.00 70.77           C
ATOM   3656 1HB  GLN A 243     -12.033 -16.206 -27.096  1.00 70.77           H
ATOM   3657 2HB  GLN A 243     -12.738 -17.129 -28.408  1.00 70.77           H
ATOM   3658  CG  GLN A 243     -12.779 -18.141 -26.504  1.00 70.77           C
ATOM   3659 1HG  GLN A 243     -12.789 -19.159 -26.893  1.00 70.77           H
ATOM   3660 2HG  GLN A 243     -12.196 -18.157 -25.583  1.00 70.77           H
ATOM   3661  CD  GLN A 243     -14.209 -17.691 -26.200  1.00 70.77           C
ATOM   3662  OE1 GLN A 243     -14.628 -16.596 -26.536  1.00 70.77           O
ATOM   3663  NE2 GLN A 243     -14.934 -18.595 -25.547  1.00 70.77           N
ATOM   3664 1HE2 GLN A 243     -14.530 -19.476 -25.300  1.00 70.77           H
ATOM   3665 2HE2 GLN A 243     -15.882 -18.395 -25.303  1.00 70.77           H
ATOM   3666  HN  GLN A 243     -10.115 -17.000 -26.046  1.00 70.77           H
ATOM   3667  N   ALA A 244      -9.523 -15.884 -28.905  1.00 71.42           N
ATOM   3668  CA  ALA A 244      -9.174 -14.972 -29.981  1.00 71.42           C
ATOM   3669  C   ALA A 244      -8.035 -15.574 -30.805  1.00 71.42           C
ATOM   3670  O   ALA A 244      -7.770 -15.132 -31.922  1.00 71.42           O
ATOM   3671  HA  ALA A 244     -10.051 -14.857 -30.617  1.00 71.42           H
ATOM   3672  CB  ALA A 244      -8.809 -13.606 -29.393  1.00 71.42           C
ATOM   3673 1HB  ALA A 244      -9.661 -13.209 -28.842  1.00 71.42           H
ATOM   3674 2HB  ALA A 244      -7.959 -13.716 -28.720  1.00 71.42           H
ATOM   3675 3HB  ALA A 244      -8.547 -12.922 -30.200  1.00 71.42           H
ATOM   3676  HN  ALA A 244      -9.215 -15.604 -27.996  1.00 71.42           H
ATOM   3677  N   LYS A 245      -7.391 -16.575 -30.223  1.00 59.28           N
ATOM   3678  CA  LYS A 245      -6.263 -17.219 -30.875  1.00 59.28           C
ATOM   3679  C   LYS A 245      -5.300 -16.149 -31.394  1.00 59.28           C
ATOM   3680  O   LYS A 245      -4.407 -16.445 -32.186  1.00 59.28           O
ATOM   3681  HA  LYS A 245      -5.745 -17.813 -30.121  1.00 59.28           H
ATOM   3682  CB  LYS A 245      -6.749 -18.186 -31.956  1.00 59.28           C
ATOM   3683 1HB  LYS A 245      -7.481 -17.688 -32.593  1.00 59.28           H
ATOM   3684 2HB  LYS A 245      -5.914 -18.472 -32.596  1.00 59.28           H
ATOM   3685  CG  LYS A 245      -7.374 -19.436 -31.334  1.00 59.28           C
ATOM   3686 1HG  LYS A 245      -6.726 -19.816 -30.544  1.00 59.28           H
ATOM   3687 2HG  LYS A 245      -8.326 -19.178 -30.869  1.00 59.28           H
ATOM   3688  CD  LYS A 245      -7.593 -20.523 -32.388  1.00 59.28           C
ATOM   3689 1HD  LYS A 245      -8.341 -20.191 -33.108  1.00 59.28           H
ATOM   3690 2HD  LYS A 245      -6.669 -20.688 -32.942  1.00 59.28           H
ATOM   3691  CE  LYS A 245      -8.046 -21.833 -31.740  1.00 59.28           C
ATOM   3692 1HE  LYS A 245      -7.366 -22.099 -30.930  1.00 59.28           H
ATOM   3693 2HE  LYS A 245      -9.033 -21.703 -31.296  1.00 59.28           H
ATOM   3694  NZ  LYS A 245      -8.084 -22.921 -32.742  1.00 59.28           N
ATOM   3695 1HZ  LYS A 245      -8.413 -23.774 -32.302  1.00 59.28           H
ATOM   3696 2HZ  LYS A 245      -8.713 -22.665 -33.495  1.00 59.28           H
ATOM   3697 3HZ  LYS A 245      -7.153 -23.070 -33.115  1.00 59.28           H
ATOM   3698  HN  LYS A 245      -7.627 -16.945 -29.325  1.00 59.28           H
ATOM   3699  N   LYS A 246      -5.516 -14.928 -30.927  1.00 52.41           N
ATOM   3700  CA  LYS A 246      -4.762 -13.792 -31.428  1.00 52.41           C
ATOM   3701  C   LYS A 246      -3.502 -13.607 -30.580  1.00 52.41           C
ATOM   3702  O   LYS A 246      -3.570 -13.089 -29.466  1.00 52.41           O
ATOM   3703  HA  LYS A 246      -4.459 -14.025 -32.449  1.00 52.41           H
ATOM   3704  CB  LYS A 246      -5.649 -12.547 -31.492  1.00 52.41           C
ATOM   3705 1HB  LYS A 246      -6.289 -12.505 -30.611  1.00 52.41           H
ATOM   3706 2HB  LYS A 246      -5.027 -11.651 -31.476  1.00 52.41           H
ATOM   3707  CG  LYS A 246      -6.512 -12.552 -32.755  1.00 52.41           C
ATOM   3708 1HG  LYS A 246      -5.887 -12.749 -33.626  1.00 52.41           H
ATOM   3709 2HG  LYS A 246      -7.242 -13.360 -32.698  1.00 52.41           H
ATOM   3710  CD  LYS A 246      -7.235 -11.215 -32.932  1.00 52.41           C
ATOM   3711 1HD  LYS A 246      -7.904 -11.046 -32.088  1.00 52.41           H
ATOM   3712 2HD  LYS A 246      -6.509 -10.402 -32.931  1.00 52.41           H
ATOM   3713  CE  LYS A 246      -8.034 -11.192 -34.236  1.00 52.41           C
ATOM   3714 1HE  LYS A 246      -7.380 -11.432 -35.074  1.00 52.41           H
ATOM   3715 2HE  LYS A 246      -8.810 -11.957 -34.208  1.00 52.41           H
ATOM   3716  NZ  LYS A 246      -8.648  -9.861 -34.444  1.00 52.41           N
ATOM   3717 1HZ  LYS A 246      -9.188  -9.869 -35.302  1.00 52.41           H
ATOM   3718 2HZ  LYS A 246      -9.257  -9.644 -33.663  1.00 52.41           H
ATOM   3719 3HZ  LYS A 246      -7.919  -9.159 -34.510  1.00 52.41           H
ATOM   3720  HN  LYS A 246      -6.190 -14.710 -30.221  1.00 52.41           H
ATOM   3721  N   SER A 247      -2.382 -14.040 -31.139  1.00 56.51           N
ATOM   3722  CA  SER A 247      -1.126 -14.025 -30.408  1.00 56.51           C
ATOM   3723  C   SER A 247      -0.787 -12.596 -29.980  1.00 56.51           C
ATOM   3724  O   SER A 247      -0.403 -12.362 -28.835  1.00 56.51           O
ATOM   3725  HA  SER A 247      -1.293 -14.656 -29.535  1.00 56.51           H
ATOM   3726  CB  SER A 247       0.009 -14.611 -31.251  1.00 56.51           C
ATOM   3727 1HB  SER A 247      -0.014 -15.698 -31.183  1.00 56.51           H
ATOM   3728 2HB  SER A 247      -0.148 -14.353 -32.298  1.00 56.51           H
ATOM   3729  OG  SER A 247       1.285 -14.136 -30.831  1.00 56.51           O
ATOM   3730  HG  SER A 247       2.001 -14.520 -31.414  1.00 56.51           H
ATOM   3731  HN  SER A 247      -2.324 -14.395 -32.072  1.00 56.51           H
ATOM   3732  N   SER A 248      -0.940 -11.678 -30.923  1.00 56.14           N
ATOM   3733  CA  SER A 248      -0.255 -10.399 -30.841  1.00 56.14           C
ATOM   3734  C   SER A 248      -0.672  -9.663 -29.566  1.00 56.14           C
ATOM   3735  O   SER A 248       0.113  -8.905 -28.998  1.00 56.14           O
ATOM   3736  HA  SER A 248       0.807 -10.642 -30.812  1.00 56.14           H
ATOM   3737  CB  SER A 248      -0.547  -9.537 -32.071  1.00 56.14           C
ATOM   3738 1HB  SER A 248       0.334  -8.943 -32.315  1.00 56.14           H
ATOM   3739 2HB  SER A 248      -0.743 -10.182 -32.927  1.00 56.14           H
ATOM   3740  OG  SER A 248      -1.660  -8.672 -31.864  1.00 56.14           O
ATOM   3741  HG  SER A 248      -1.797  -8.093 -32.668  1.00 56.14           H
ATOM   3742  HN  SER A 248      -1.519 -11.796 -31.730  1.00 56.14           H
ATOM   3743  N   LYS A 249      -1.906  -9.912 -29.153  1.00 52.67           N
ATOM   3744  CA  LYS A 249      -2.483  -9.184 -28.036  1.00 52.67           C
ATOM   3745  C   LYS A 249      -1.801  -9.625 -26.739  1.00 52.67           C
ATOM   3746  O   LYS A 249      -1.892  -8.939 -25.722  1.00 52.67           O
ATOM   3747  HA  LYS A 249      -2.275  -8.126 -28.193  1.00 52.67           H
ATOM   3748  CB  LYS A 249      -4.004  -9.348 -28.018  1.00 52.67           C
ATOM   3749 1HB  LYS A 249      -4.263 -10.395 -28.176  1.00 52.67           H
ATOM   3750 2HB  LYS A 249      -4.392  -9.069 -27.038  1.00 52.67           H
ATOM   3751  CG  LYS A 249      -4.661  -8.486 -29.098  1.00 52.67           C
ATOM   3752 1HG  LYS A 249      -4.250  -7.477 -29.063  1.00 52.67           H
ATOM   3753 2HG  LYS A 249      -4.430  -8.892 -30.083  1.00 52.67           H
ATOM   3754  CD  LYS A 249      -6.178  -8.430 -28.907  1.00 52.67           C
ATOM   3755 1HD  LYS A 249      -6.602  -9.425 -29.042  1.00 52.67           H
ATOM   3756 2HD  LYS A 249      -6.409  -8.121 -27.887  1.00 52.67           H
ATOM   3757  CE  LYS A 249      -6.821  -7.458 -29.898  1.00 52.67           C
ATOM   3758 1HE  LYS A 249      -6.312  -6.495 -29.853  1.00 52.67           H
ATOM   3759 2HE  LYS A 249      -6.702  -7.834 -30.914  1.00 52.67           H
ATOM   3760  NZ  LYS A 249      -8.258  -7.281 -29.593  1.00 52.67           N
ATOM   3761 1HZ  LYS A 249      -8.672  -6.651 -30.271  1.00 52.67           H
ATOM   3762 2HZ  LYS A 249      -8.726  -8.179 -29.636  1.00 52.67           H
ATOM   3763 3HZ  LYS A 249      -8.361  -6.891 -28.663  1.00 52.67           H
ATOM   3764  HN  LYS A 249      -2.507 -10.595 -29.568  1.00 52.67           H
ATOM   3765  N   HIS A 250      -1.133 -10.766 -26.818  1.00 55.47           N
ATOM   3766  CA  HIS A 250      -0.596 -11.403 -25.627  1.00 55.47           C
ATOM   3767  C   HIS A 250       0.539 -10.550 -25.057  1.00 55.47           C
ATOM   3768  O   HIS A 250       0.678 -10.428 -23.841  1.00 55.47           O
ATOM   3769  HA  HIS A 250      -1.408 -11.443 -24.901  1.00 55.47           H
ATOM   3770  CB  HIS A 250      -0.166 -12.840 -25.926  1.00 55.47           C
ATOM   3771 1HB  HIS A 250       0.482 -12.839 -26.803  1.00 55.47           H
ATOM   3772 2HB  HIS A 250       0.428 -13.212 -25.091  1.00 55.47           H
ATOM   3773  CG  HIS A 250      -1.316 -13.788 -26.169  1.00 55.47           C
ATOM   3774  ND1 HIS A 250      -2.038 -14.369 -25.141  1.00 55.47           N
ATOM   3775  HD1 HIS A 250      -1.881 -14.228 -24.163  1.00 55.47           H
ATOM   3776  CD2 HIS A 250      -1.862 -14.249 -27.331  1.00 55.47           C
ATOM   3777  HD2 HIS A 250      -1.531 -13.989 -28.336  1.00 55.47           H
ATOM   3778  CE1 HIS A 250      -2.973 -15.143 -25.672  1.00 55.47           C
ATOM   3779  HE1 HIS A 250      -3.703 -15.736 -25.121  1.00 55.47           H
ATOM   3780  NE2 HIS A 250      -2.861 -15.068 -27.029  1.00 55.47           N
ATOM   3781  HN  HIS A 250      -0.958 -11.254 -27.673  1.00 55.47           H
ATOM   3782  N   LYS A 251       1.322  -9.982 -25.963  1.00 57.53           N
ATOM   3783  CA  LYS A 251       2.549  -9.309 -25.575  1.00 57.53           C
ATOM   3784  C   LYS A 251       2.213  -8.136 -24.652  1.00 57.53           C
ATOM   3785  O   LYS A 251       2.896  -7.911 -23.654  1.00 57.53           O
ATOM   3786  HA  LYS A 251       3.153 -10.025 -25.017  1.00 57.53           H
ATOM   3787  CB  LYS A 251       3.354  -8.906 -26.813  1.00 57.53           C
ATOM   3788 1HB  LYS A 251       2.694  -8.438 -27.544  1.00 57.53           H
ATOM   3789 2HB  LYS A 251       4.102  -8.162 -26.538  1.00 57.53           H
ATOM   3790  CG  LYS A 251       4.040 -10.121 -27.440  1.00 57.53           C
ATOM   3791 1HG  LYS A 251       4.569 -10.682 -26.670  1.00 57.53           H
ATOM   3792 2HG  LYS A 251       3.289 -10.789 -27.862  1.00 57.53           H
ATOM   3793  CD  LYS A 251       5.022  -9.692 -28.533  1.00 57.53           C
ATOM   3794 1HD  LYS A 251       4.485  -9.168 -29.323  1.00 57.53           H
ATOM   3795 2HD  LYS A 251       5.747  -8.991 -28.120  1.00 57.53           H
ATOM   3796  CE  LYS A 251       5.751 -10.903 -29.119  1.00 57.53           C
ATOM   3797 1HE  LYS A 251       6.270 -11.441 -28.326  1.00 57.53           H
ATOM   3798 2HE  LYS A 251       5.030 -11.594 -29.555  1.00 57.53           H
ATOM   3799  NZ  LYS A 251       6.721 -10.473 -30.151  1.00 57.53           N
ATOM   3800 1HZ  LYS A 251       7.192 -11.286 -30.532  1.00 57.53           H
ATOM   3801 2HZ  LYS A 251       6.231  -9.988 -30.895  1.00 57.53           H
ATOM   3802 3HZ  LYS A 251       7.404  -9.850 -29.735  1.00 57.53           H
ATOM   3803  HN  LYS A 251       1.129  -9.977 -26.944  1.00 57.53           H
ATOM   3804  N   ALA A 252       1.160  -7.420 -25.017  1.00 64.94           N
ATOM   3805  CA  ALA A 252       0.789  -6.214 -24.297  1.00 64.94           C
ATOM   3806  C   ALA A 252       0.254  -6.594 -22.915  1.00 64.94           C
ATOM   3807  O   ALA A 252       0.286  -5.785 -21.989  1.00 64.94           O
ATOM   3808  HA  ALA A 252       1.688  -5.610 -24.176  1.00 64.94           H
ATOM   3809  CB  ALA A 252      -0.230  -5.422 -25.119  1.00 64.94           C
ATOM   3810 1HB  ALA A 252       0.209  -5.151 -26.079  1.00 64.94           H
ATOM   3811 2HB  ALA A 252      -1.117  -6.033 -25.284  1.00 64.94           H
ATOM   3812 3HB  ALA A 252      -0.508  -4.517 -24.578  1.00 64.94           H
ATOM   3813  HN  ALA A 252       0.566  -7.651 -25.788  1.00 64.94           H
ATOM   3814  N   LEU A 253      -0.225  -7.826 -22.819  1.00 68.43           N
ATOM   3815  CA  LEU A 253      -0.851  -8.293 -21.594  1.00 68.43           C
ATOM   3816  C   LEU A 253       0.234  -8.725 -20.605  1.00 68.43           C
ATOM   3817  O   LEU A 253       0.036  -8.657 -19.393  1.00 68.43           O
ATOM   3818  HA  LEU A 253      -1.395  -7.451 -21.164  1.00 68.43           H
ATOM   3819  CB  LEU A 253      -1.876  -9.386 -21.899  1.00 68.43           C
ATOM   3820 1HB  LEU A 253      -1.635  -9.823 -22.868  1.00 68.43           H
ATOM   3821 2HB  LEU A 253      -1.766 -10.177 -21.156  1.00 68.43           H
ATOM   3822  CG  LEU A 253      -3.341  -8.945 -21.920  1.00 68.43           C
ATOM   3823  HG  LEU A 253      -3.376  -7.868 -21.759  1.00 68.43           H
ATOM   3824  CD1 LEU A 253      -3.977  -9.219 -23.285  1.00 68.43           C
ATOM   3825 1HD1 LEU A 253      -3.435  -8.669 -24.054  1.00 68.43           H
ATOM   3826 2HD1 LEU A 253      -3.930 -10.286 -23.500  1.00 68.43           H
ATOM   3827 3HD1 LEU A 253      -5.018  -8.896 -23.272  1.00 68.43           H
ATOM   3828  CD2 LEU A 253      -4.127  -9.598 -20.781  1.00 68.43           C
ATOM   3829 1HD2 LEU A 253      -4.087 -10.682 -20.886  1.00 68.43           H
ATOM   3830 2HD2 LEU A 253      -3.689  -9.309 -19.825  1.00 68.43           H
ATOM   3831 3HD2 LEU A 253      -5.165  -9.267 -20.819  1.00 68.43           H
ATOM   3832  HN  LEU A 253      -0.191  -8.498 -23.559  1.00 68.43           H
ATOM   3833  N   LYS A 254       1.356  -9.160 -21.160  1.00 70.29           N
ATOM   3834  CA  LYS A 254       2.421  -9.724 -20.349  1.00 70.29           C
ATOM   3835  C   LYS A 254       2.740  -8.770 -19.196  1.00 70.29           C
ATOM   3836  O   LYS A 254       2.853  -9.194 -18.047  1.00 70.29           O
ATOM   3837  HA  LYS A 254       2.052 -10.661 -19.930  1.00 70.29           H
ATOM   3838  CB  LYS A 254       3.633 -10.064 -21.219  1.00 70.29           C
ATOM   3839 1HB  LYS A 254       3.812  -9.260 -21.932  1.00 70.29           H
ATOM   3840 2HB  LYS A 254       4.524 -10.139 -20.594  1.00 70.29           H
ATOM   3841  CG  LYS A 254       3.418 -11.380 -21.969  1.00 70.29           C
ATOM   3842 1HG  LYS A 254       3.126 -12.160 -21.267  1.00 70.29           H
ATOM   3843 2HG  LYS A 254       2.598 -11.268 -22.679  1.00 70.29           H
ATOM   3844  CD  LYS A 254       4.688 -11.802 -22.711  1.00 70.29           C
ATOM   3845 1HD  LYS A 254       4.936 -11.058 -23.467  1.00 70.29           H
ATOM   3846 2HD  LYS A 254       5.525 -11.840 -22.014  1.00 70.29           H
ATOM   3847  CE  LYS A 254       4.506 -13.169 -23.374  1.00 70.29           C
ATOM   3848 1HE  LYS A 254       4.145 -13.890 -22.640  1.00 70.29           H
ATOM   3849 2HE  LYS A 254       3.750 -13.104 -24.156  1.00 70.29           H
ATOM   3850  NZ  LYS A 254       5.786 -13.639 -23.950  1.00 70.29           N
ATOM   3851 1HZ  LYS A 254       5.642 -14.533 -24.408  1.00 70.29           H
ATOM   3852 2HZ  LYS A 254       6.120 -12.963 -24.628  1.00 70.29           H
ATOM   3853 3HZ  LYS A 254       6.472 -13.744 -23.211  1.00 70.29           H
ATOM   3854  HN  LYS A 254       1.542  -9.131 -22.142  1.00 70.29           H
ATOM   3855  N   VAL A 255       2.875  -7.498 -19.543  1.00 73.55           N
ATOM   3856  CA  VAL A 255       3.286  -6.498 -18.574  1.00 73.55           C
ATOM   3857  C   VAL A 255       2.277  -6.461 -17.425  1.00 73.55           C
ATOM   3858  O   VAL A 255       2.654  -6.560 -16.258  1.00 73.55           O
ATOM   3859  HA  VAL A 255       4.256  -6.801 -18.179  1.00 73.55           H
ATOM   3860  CB  VAL A 255       3.458  -5.142 -19.261  1.00 73.55           C
ATOM   3861  HB  VAL A 255       2.494  -4.854 -19.680  1.00 73.55           H
ATOM   3862  CG1 VAL A 255       3.875  -4.066 -18.256  1.00 73.55           C
ATOM   3863 1HG1 VAL A 255       3.109  -3.973 -17.486  1.00 73.55           H
ATOM   3864 2HG1 VAL A 255       4.822  -4.347 -17.796  1.00 73.55           H
ATOM   3865 3HG1 VAL A 255       3.990  -3.113 -18.772  1.00 73.55           H
ATOM   3866  CG2 VAL A 255       4.462  -5.235 -20.413  1.00 73.55           C
ATOM   3867 1HG2 VAL A 255       5.429  -5.556 -20.027  1.00 73.55           H
ATOM   3868 2HG2 VAL A 255       4.106  -5.957 -21.148  1.00 73.55           H
ATOM   3869 3HG2 VAL A 255       4.565  -4.257 -20.884  1.00 73.55           H
ATOM   3870  HN  VAL A 255       2.709  -7.150 -20.466  1.00 73.55           H
ATOM   3871  N   THR A 256       1.012  -6.320 -17.795  1.00 72.08           N
ATOM   3872  CA  THR A 256      -0.031  -6.071 -16.814  1.00 72.08           C
ATOM   3873  C   THR A 256      -0.240  -7.304 -15.934  1.00 72.08           C
ATOM   3874  O   THR A 256      -0.516  -7.180 -14.741  1.00 72.08           O
ATOM   3875  HA  THR A 256       0.297  -5.263 -16.161  1.00 72.08           H
ATOM   3876  CB  THR A 256      -1.292  -5.640 -17.565  1.00 72.08           C
ATOM   3877  HB  THR A 256      -2.155  -5.623 -16.900  1.00 72.08           H
ATOM   3878  OG1 THR A 256      -1.375  -6.552 -18.657  1.00 72.08           O
ATOM   3879  HG1 THR A 256      -1.658  -7.453 -18.329  1.00 72.08           H
ATOM   3880  CG2 THR A 256      -1.137  -4.272 -18.233  1.00 72.08           C
ATOM   3881 1HG2 THR A 256      -0.316  -4.308 -18.950  1.00 72.08           H
ATOM   3882 2HG2 THR A 256      -0.924  -3.519 -17.475  1.00 72.08           H
ATOM   3883 3HG2 THR A 256      -2.060  -4.014 -18.752  1.00 72.08           H
ATOM   3884  HN  THR A 256       0.698  -6.372 -18.743  1.00 72.08           H
ATOM   3885  N   ILE A 257      -0.101  -8.466 -16.555  1.00 76.63           N
ATOM   3886  CA  ILE A 257      -0.233  -9.721 -15.834  1.00 76.63           C
ATOM   3887  C   ILE A 257       0.846  -9.799 -14.753  1.00 76.63           C
ATOM   3888  O   ILE A 257       0.554 -10.114 -13.600  1.00 76.63           O
ATOM   3889  HA  ILE A 257      -1.209  -9.717 -15.348  1.00 76.63           H
ATOM   3890  CB  ILE A 257      -0.217 -10.902 -16.806  1.00 76.63           C
ATOM   3891  HB  ILE A 257       0.636 -10.782 -17.475  1.00 76.63           H
ATOM   3892  CG1 ILE A 257      -1.475 -10.912 -17.677  1.00 76.63           C
ATOM   3893 1HG1 ILE A 257      -2.353 -11.077 -17.052  1.00 76.63           H
ATOM   3894 2HG1 ILE A 257      -1.601  -9.940 -18.153  1.00 76.63           H
ATOM   3895  CG2 ILE A 257      -0.025 -12.224 -16.060  1.00 76.63           C
ATOM   3896 1HG2 ILE A 257       0.922 -12.202 -15.521  1.00 76.63           H
ATOM   3897 2HG2 ILE A 257      -0.843 -12.364 -15.354  1.00 76.63           H
ATOM   3898 3HG2 ILE A 257      -0.017 -13.047 -16.775  1.00 76.63           H
ATOM   3899  CD1 ILE A 257      -1.392 -12.003 -18.747  1.00 76.63           C
ATOM   3900 1HD1 ILE A 257      -0.527 -11.821 -19.385  1.00 76.63           H
ATOM   3901 2HD1 ILE A 257      -1.291 -12.976 -18.267  1.00 76.63           H
ATOM   3902 3HD1 ILE A 257      -2.299 -11.989 -19.352  1.00 76.63           H
ATOM   3903  HN  ILE A 257       0.099  -8.558 -17.530  1.00 76.63           H
ATOM   3904  N   THR A 258       2.072  -9.508 -15.163  1.00 81.24           N
ATOM   3905  CA  THR A 258       3.208  -9.615 -14.263  1.00 81.24           C
ATOM   3906  C   THR A 258       3.028  -8.682 -13.064  1.00 81.24           C
ATOM   3907  O   THR A 258       3.238  -9.086 -11.922  1.00 81.24           O
ATOM   3908  HA  THR A 258       3.243 -10.633 -13.874  1.00 81.24           H
ATOM   3909  CB  THR A 258       4.477  -9.332 -15.069  1.00 81.24           C
ATOM   3910  HB  THR A 258       4.506  -8.293 -15.398  1.00 81.24           H
ATOM   3911  OG1 THR A 258       4.454 -10.306 -16.108  1.00 81.24           O
ATOM   3912  HG1 THR A 258       3.991  -9.936 -16.914  1.00 81.24           H
ATOM   3913  CG2 THR A 258       5.752  -9.653 -14.285  1.00 81.24           C
ATOM   3914 1HG2 THR A 258       5.755 -10.709 -14.014  1.00 81.24           H
ATOM   3915 2HG2 THR A 258       5.785  -9.046 -13.381  1.00 81.24           H
ATOM   3916 3HG2 THR A 258       6.623  -9.434 -14.903  1.00 81.24           H
ATOM   3917  HN  THR A 258       2.294  -9.205 -16.090  1.00 81.24           H
ATOM   3918  N   VAL A 259       2.640  -7.451 -13.366  1.00 78.84           N
ATOM   3919  CA  VAL A 259       2.463  -6.448 -12.330  1.00 78.84           C
ATOM   3920  C   VAL A 259       1.434  -6.946 -11.313  1.00 78.84           C
ATOM   3921  O   VAL A 259       1.641  -6.829 -10.106  1.00 78.84           O
ATOM   3922  HA  VAL A 259       3.422  -6.322 -11.826  1.00 78.84           H
ATOM   3923  CB  VAL A 259       2.080  -5.107 -12.960  1.00 78.84           C
ATOM   3924  HB  VAL A 259       1.241  -5.281 -13.634  1.00 78.84           H
ATOM   3925  CG1 VAL A 259       1.626  -4.110 -11.893  1.00 78.84           C
ATOM   3926 1HG1 VAL A 259       0.758  -4.510 -11.367  1.00 78.84           H
ATOM   3927 2HG1 VAL A 259       2.436  -3.943 -11.183  1.00 78.84           H
ATOM   3928 3HG1 VAL A 259       1.359  -3.166 -12.368  1.00 78.84           H
ATOM   3929  CG2 VAL A 259       3.236  -4.539 -13.785  1.00 78.84           C
ATOM   3930 1HG2 VAL A 259       4.102  -4.387 -13.141  1.00 78.84           H
ATOM   3931 2HG2 VAL A 259       3.493  -5.238 -14.581  1.00 78.84           H
ATOM   3932 3HG2 VAL A 259       2.937  -3.586 -14.222  1.00 78.84           H
ATOM   3933  HN  VAL A 259       2.449  -7.137 -14.295  1.00 78.84           H
ATOM   3934  N   LEU A 260       0.347  -7.492 -11.839  1.00 75.98           N
ATOM   3935  CA  LEU A 260      -0.735  -7.967 -10.993  1.00 75.98           C
ATOM   3936  C   LEU A 260      -0.215  -9.085 -10.088  1.00 75.98           C
ATOM   3937  O   LEU A 260      -0.422  -9.054  -8.875  1.00 75.98           O
ATOM   3938  HA  LEU A 260      -1.050  -7.133 -10.366  1.00 75.98           H
ATOM   3939  CB  LEU A 260      -1.940  -8.374 -11.843  1.00 75.98           C
ATOM   3940 1HB  LEU A 260      -2.250  -7.513 -12.435  1.00 75.98           H
ATOM   3941 2HB  LEU A 260      -1.621  -9.145 -12.545  1.00 75.98           H
ATOM   3942  CG  LEU A 260      -3.157  -8.896 -11.076  1.00 75.98           C
ATOM   3943  HG  LEU A 260      -2.811  -9.618 -10.337  1.00 75.98           H
ATOM   3944  CD1 LEU A 260      -3.850  -7.765 -10.313  1.00 75.98           C
ATOM   3945 1HD1 LEU A 260      -3.150  -7.325  -9.602  1.00 75.98           H
ATOM   3946 2HD1 LEU A 260      -4.181  -7.002 -11.017  1.00 75.98           H
ATOM   3947 3HD1 LEU A 260      -4.711  -8.163  -9.777  1.00 75.98           H
ATOM   3948  CD2 LEU A 260      -4.120  -9.631 -12.010  1.00 75.98           C
ATOM   3949 1HD2 LEU A 260      -4.463  -8.950 -12.788  1.00 75.98           H
ATOM   3950 2HD2 LEU A 260      -3.607 -10.477 -12.468  1.00 75.98           H
ATOM   3951 3HD2 LEU A 260      -4.976  -9.991 -11.439  1.00 75.98           H
ATOM   3952  HN  LEU A 260       0.199  -7.610 -12.820  1.00 75.98           H
ATOM   3953  N   THR A 261       0.450 -10.047 -10.711  1.00 84.43           N
ATOM   3954  CA  THR A 261       0.883 -11.239 -10.001  1.00 84.43           C
ATOM   3955  C   THR A 261       1.828 -10.865  -8.857  1.00 84.43           C
ATOM   3956  O   THR A 261       1.701 -11.381  -7.748  1.00 84.43           O
ATOM   3957  HA  THR A 261       0.008 -11.708  -9.552  1.00 84.43           H
ATOM   3958  CB  THR A 261       1.509 -12.194 -11.019  1.00 84.43           C
ATOM   3959  HB  THR A 261       2.411 -11.763 -11.453  1.00 84.43           H
ATOM   3960  OG1 THR A 261       0.453 -12.464 -11.937  1.00 84.43           O
ATOM   3961  HG1 THR A 261       0.451 -11.781 -12.667  1.00 84.43           H
ATOM   3962  CG2 THR A 261       1.837 -13.561 -10.415  1.00 84.43           C
ATOM   3963 1HG2 THR A 261       0.923 -14.021 -10.041  1.00 84.43           H
ATOM   3964 2HG2 THR A 261       2.543 -13.435  -9.593  1.00 84.43           H
ATOM   3965 3HG2 THR A 261       2.279 -14.199 -11.179  1.00 84.43           H
ATOM   3966  HN  THR A 261       0.693 -10.021 -11.680  1.00 84.43           H
ATOM   3967  N   VAL A 262       2.754  -9.969  -9.166  1.00 87.39           N
ATOM   3968  CA  VAL A 262       3.755  -9.562  -8.195  1.00 87.39           C
ATOM   3969  C   VAL A 262       3.069  -8.846  -7.030  1.00 87.39           C
ATOM   3970  O   VAL A 262       3.428  -9.052  -5.872  1.00 87.39           O
ATOM   3971  HA  VAL A 262       4.234 -10.466  -7.818  1.00 87.39           H
ATOM   3972  CB  VAL A 262       4.827  -8.707  -8.875  1.00 87.39           C
ATOM   3973  HB  VAL A 262       4.324  -7.892  -9.395  1.00 87.39           H
ATOM   3974  CG1 VAL A 262       5.774  -8.093  -7.842  1.00 87.39           C
ATOM   3975 1HG1 VAL A 262       5.206  -7.463  -7.158  1.00 87.39           H
ATOM   3976 2HG1 VAL A 262       6.265  -8.888  -7.281  1.00 87.39           H
ATOM   3977 3HG1 VAL A 262       6.525  -7.490  -8.352  1.00 87.39           H
ATOM   3978  CG2 VAL A 262       5.601  -9.522  -9.913  1.00 87.39           C
ATOM   3979 1HG2 VAL A 262       6.086 -10.366  -9.424  1.00 87.39           H
ATOM   3980 2HG2 VAL A 262       4.912  -9.889 -10.674  1.00 87.39           H
ATOM   3981 3HG2 VAL A 262       6.356  -8.890 -10.381  1.00 87.39           H
ATOM   3982  HN  VAL A 262       2.827  -9.525 -10.059  1.00 87.39           H
ATOM   3983  N   PHE A 263       2.093  -8.020  -7.378  1.00 82.22           N
ATOM   3984  CA  PHE A 263       1.349  -7.276  -6.376  1.00 82.22           C
ATOM   3985  C   PHE A 263       0.647  -8.223  -5.400  1.00 82.22           C
ATOM   3986  O   PHE A 263       0.812  -8.104  -4.187  1.00 82.22           O
ATOM   3987  HA  PHE A 263       2.065  -6.662  -5.831  1.00 82.22           H
ATOM   3988  CB  PHE A 263       0.293  -6.456  -7.120  1.00 82.22           C
ATOM   3989 1HB  PHE A 263       0.793  -5.797  -7.830  1.00 82.22           H
ATOM   3990 2HB  PHE A 263      -0.335  -7.132  -7.700  1.00 82.22           H
ATOM   3991  CG  PHE A 263      -0.598  -5.613  -6.205  1.00 82.22           C
ATOM   3992  CD1 PHE A 263      -1.852  -6.039  -5.896  1.00 82.22           C
ATOM   3993  HD1 PHE A 263      -2.222  -6.982  -6.300  1.00 82.22           H
ATOM   3994  CD2 PHE A 263      -0.136  -4.437  -5.701  1.00 82.22           C
ATOM   3995  HD2 PHE A 263       0.869  -4.095  -5.949  1.00 82.22           H
ATOM   3996  CE1 PHE A 263      -2.679  -5.257  -5.048  1.00 82.22           C
ATOM   3997  HE1 PHE A 263      -3.684  -5.599  -4.800  1.00 82.22           H
ATOM   3998  CE2 PHE A 263      -0.963  -3.655  -4.852  1.00 82.22           C
ATOM   3999  HE2 PHE A 263      -0.593  -2.713  -4.448  1.00 82.22           H
ATOM   4000  CZ  PHE A 263      -2.217  -4.081  -4.543  1.00 82.22           C
ATOM   4001  HZ  PHE A 263      -2.852  -3.481  -3.892  1.00 82.22           H
ATOM   4002  HN  PHE A 263       1.810  -7.855  -8.323  1.00 82.22           H
ATOM   4003  N   VAL A 264      -0.120  -9.143  -5.966  1.00 86.80           N
ATOM   4004  CA  VAL A 264      -0.932 -10.040  -5.161  1.00 86.80           C
ATOM   4005  C   VAL A 264      -0.024 -10.848  -4.233  1.00 86.80           C
ATOM   4006  O   VAL A 264      -0.318 -11.001  -3.049  1.00 86.80           O
ATOM   4007  HA  VAL A 264      -1.597  -9.425  -4.554  1.00 86.80           H
ATOM   4008  CB  VAL A 264      -1.796 -10.919  -6.067  1.00 86.80           C
ATOM   4009  HB  VAL A 264      -1.139 -11.404  -6.789  1.00 86.80           H
ATOM   4010  CG1 VAL A 264      -2.498 -12.014  -5.261  1.00 86.80           C
ATOM   4011 1HG1 VAL A 264      -1.751 -12.641  -4.773  1.00 86.80           H
ATOM   4012 2HG1 VAL A 264      -3.137 -11.556  -4.506  1.00 86.80           H
ATOM   4013 3HG1 VAL A 264      -3.105 -12.625  -5.929  1.00 86.80           H
ATOM   4014  CG2 VAL A 264      -2.809 -10.077  -6.846  1.00 86.80           C
ATOM   4015 1HG2 VAL A 264      -3.459  -9.552  -6.146  1.00 86.80           H
ATOM   4016 2HG2 VAL A 264      -2.279  -9.352  -7.464  1.00 86.80           H
ATOM   4017 3HG2 VAL A 264      -3.409 -10.727  -7.482  1.00 86.80           H
ATOM   4018  HN  VAL A 264      -0.192  -9.280  -6.954  1.00 86.80           H
ATOM   4019  N   LEU A 265       1.063 -11.344  -4.806  1.00 88.65           N
ATOM   4020  CA  LEU A 265       1.954 -12.232  -4.078  1.00 88.65           C
ATOM   4021  C   LEU A 265       2.590 -11.467  -2.915  1.00 88.65           C
ATOM   4022  O   LEU A 265       2.820 -12.033  -1.847  1.00 88.65           O
ATOM   4023  HA  LEU A 265       1.348 -13.040  -3.669  1.00 88.65           H
ATOM   4024  CB  LEU A 265       2.973 -12.865  -5.028  1.00 88.65           C
ATOM   4025 1HB  LEU A 265       3.423 -12.074  -5.627  1.00 88.65           H
ATOM   4026 2HB  LEU A 265       3.771 -13.307  -4.431  1.00 88.65           H
ATOM   4027  CG  LEU A 265       2.430 -13.938  -5.975  1.00 88.65           C
ATOM   4028  HG  LEU A 265       1.609 -13.505  -6.546  1.00 88.65           H
ATOM   4029  CD1 LEU A 265       3.499 -14.374  -6.979  1.00 88.65           C
ATOM   4030 1HD1 LEU A 265       3.815 -13.514  -7.569  1.00 88.65           H
ATOM   4031 2HD1 LEU A 265       4.356 -14.782  -6.443  1.00 88.65           H
ATOM   4032 3HD1 LEU A 265       3.086 -15.136  -7.640  1.00 88.65           H
ATOM   4033  CD2 LEU A 265       1.861 -15.123  -5.192  1.00 88.65           C
ATOM   4034 1HD2 LEU A 265       2.646 -15.564  -4.578  1.00 88.65           H
ATOM   4035 2HD2 LEU A 265       1.049 -14.779  -4.552  1.00 88.65           H
ATOM   4036 3HD2 LEU A 265       1.482 -15.870  -5.890  1.00 88.65           H
ATOM   4037  HN  LEU A 265       1.337 -11.150  -5.748  1.00 88.65           H
ATOM   4038  N   SER A 266       2.857 -10.193  -3.162  1.00 90.16           N
ATOM   4039  CA  SER A 266       3.549  -9.370  -2.185  1.00 90.16           C
ATOM   4040  C   SER A 266       2.567  -8.897  -1.111  1.00 90.16           C
ATOM   4041  O   SER A 266       2.925  -8.796   0.062  1.00 90.16           O
ATOM   4042  HA  SER A 266       4.309 -10.018  -1.749  1.00 90.16           H
ATOM   4043  CB  SER A 266       4.224  -8.171  -2.853  1.00 90.16           C
ATOM   4044 1HB  SER A 266       4.737  -7.576  -2.097  1.00 90.16           H
ATOM   4045 2HB  SER A 266       4.983  -8.524  -3.550  1.00 90.16           H
ATOM   4046  OG  SER A 266       3.288  -7.350  -3.547  1.00 90.16           O
ATOM   4047  HG  SER A 266       3.259  -7.606  -4.513  1.00 90.16           H
ATOM   4048  HN  SER A 266       2.610  -9.724  -4.010  1.00 90.16           H
ATOM   4049  N   GLN A 267       1.348  -8.618  -1.550  1.00 85.33           N
ATOM   4050  CA  GLN A 267       0.376  -7.962  -0.693  1.00 85.33           C
ATOM   4051  C   GLN A 267      -0.374  -8.997   0.148  1.00 85.33           C
ATOM   4052  O   GLN A 267      -0.813  -8.700   1.258  1.00 85.33           O
ATOM   4053  HA  GLN A 267       0.957  -7.308  -0.043  1.00 85.33           H
ATOM   4054  CB  GLN A 267      -0.597  -7.116  -1.516  1.00 85.33           C
ATOM   4055 1HB  GLN A 267      -1.062  -7.733  -2.285  1.00 85.33           H
ATOM   4056 2HB  GLN A 267      -1.399  -6.750  -0.874  1.00 85.33           H
ATOM   4057  CG  GLN A 267       0.121  -5.933  -2.168  1.00 85.33           C
ATOM   4058 1HG  GLN A 267       0.960  -6.295  -2.762  1.00 85.33           H
ATOM   4059 2HG  GLN A 267      -0.557  -5.423  -2.853  1.00 85.33           H
ATOM   4060  CD  GLN A 267       0.625  -4.947  -1.112  1.00 85.33           C
ATOM   4061  OE1 GLN A 267       0.069  -4.814  -0.035  1.00 85.33           O
ATOM   4062  NE2 GLN A 267       1.706  -4.266  -1.481  1.00 85.33           N
ATOM   4063 1HE2 GLN A 267       2.114  -4.423  -2.380  1.00 85.33           H
ATOM   4064 2HE2 GLN A 267       2.111  -3.596  -0.858  1.00 85.33           H
ATOM   4065  HN  GLN A 267       1.023  -8.833  -2.471  1.00 85.33           H
ATOM   4066  N   PHE A 268      -0.498 -10.191  -0.413  1.00 90.87           N
ATOM   4067  CA  PHE A 268      -1.372 -11.201   0.161  1.00 90.87           C
ATOM   4068  C   PHE A 268      -0.942 -11.552   1.586  1.00 90.87           C
ATOM   4069  O   PHE A 268      -1.741 -11.472   2.517  1.00 90.87           O
ATOM   4070  HA  PHE A 268      -2.379 -10.784   0.179  1.00 90.87           H
ATOM   4071  CB  PHE A 268      -1.252 -12.447  -0.718  1.00 90.87           C
ATOM   4072 1HB  PHE A 268      -1.514 -12.184  -1.743  1.00 90.87           H
ATOM   4073 2HB  PHE A 268      -0.212 -12.773  -0.729  1.00 90.87           H
ATOM   4074  CG  PHE A 268      -2.131 -13.615  -0.265  1.00 90.87           C
ATOM   4075  CD1 PHE A 268      -1.591 -14.633   0.456  1.00 90.87           C
ATOM   4076  HD1 PHE A 268      -0.532 -14.618   0.712  1.00 90.87           H
ATOM   4077  CD2 PHE A 268      -3.453 -13.633  -0.584  1.00 90.87           C
ATOM   4078  HD2 PHE A 268      -3.886 -12.817  -1.162  1.00 90.87           H
ATOM   4079  CE1 PHE A 268      -2.408 -15.716   0.876  1.00 90.87           C
ATOM   4080  HE1 PHE A 268      -1.975 -16.533   1.454  1.00 90.87           H
ATOM   4081  CE2 PHE A 268      -4.270 -14.717  -0.164  1.00 90.87           C
ATOM   4082  HE2 PHE A 268      -5.329 -14.732  -0.419  1.00 90.87           H
ATOM   4083  CZ  PHE A 268      -3.730 -15.735   0.557  1.00 90.87           C
ATOM   4084  HZ  PHE A 268      -4.356 -16.567   0.880  1.00 90.87           H
ATOM   4085  HN  PHE A 268      -0.015 -10.472  -1.242  1.00 90.87           H
ATOM   4086  N   PRO A 269       0.324 -11.947   1.782  1.00 94.26           N
ATOM   4087  CA  PRO A 269       0.793 -12.343   3.112  1.00 94.26           C
ATOM   4088  C   PRO A 269       0.507 -11.283   4.164  1.00 94.26           C
ATOM   4089  O   PRO A 269       0.063 -11.602   5.266  1.00 94.26           O
ATOM   4090  HA  PRO A 269       0.259 -13.231   3.449  1.00 94.26           H
ATOM   4091  CB  PRO A 269       2.296 -12.558   2.917  1.00 94.26           C
ATOM   4092 1HB  PRO A 269       2.862 -11.651   3.132  1.00 94.26           H
ATOM   4093 2HB  PRO A 269       2.679 -13.335   3.578  1.00 94.26           H
ATOM   4094  CG  PRO A 269       2.408 -12.958   1.451  1.00 94.26           C
ATOM   4095 1HG  PRO A 269       3.416 -12.805   1.066  1.00 94.26           H
ATOM   4096 2HG  PRO A 269       2.179 -14.013   1.301  1.00 94.26           H
ATOM   4097  CD  PRO A 269       1.393 -12.052   0.773  1.00 94.26           C
ATOM   4098 1HD  PRO A 269       1.817 -11.076   0.537  1.00 94.26           H
ATOM   4099 2HD  PRO A 269       1.035 -12.476  -0.165  1.00 94.26           H
ATOM   4100  N   TYR A 270       0.771 -10.039   3.792  1.00 91.49           N
ATOM   4101  CA  TYR A 270       0.606  -8.931   4.717  1.00 91.49           C
ATOM   4102  C   TYR A 270      -0.857  -8.781   5.138  1.00 91.49           C
ATOM   4103  O   TYR A 270      -1.153  -8.614   6.320  1.00 91.49           O
ATOM   4104  HA  TYR A 270       1.211  -9.137   5.600  1.00 91.49           H
ATOM   4105  CB  TYR A 270       1.035  -7.677   3.953  1.00 91.49           C
ATOM   4106 1HB  TYR A 270       2.106  -7.731   3.758  1.00 91.49           H
ATOM   4107 2HB  TYR A 270       0.535  -7.665   2.985  1.00 91.49           H
ATOM   4108  CG  TYR A 270       0.731  -6.368   4.684  1.00 91.49           C
ATOM   4109  CD1 TYR A 270      -0.180  -5.477   4.155  1.00 91.49           C
ATOM   4110  HD1 TYR A 270      -0.684  -5.707   3.215  1.00 91.49           H
ATOM   4111  CD2 TYR A 270       1.368  -6.078   5.874  1.00 91.49           C
ATOM   4112  HD2 TYR A 270       2.088  -6.781   6.292  1.00 91.49           H
ATOM   4113  CE1 TYR A 270      -0.467  -4.245   4.843  1.00 91.49           C
ATOM   4114  HE1 TYR A 270      -1.185  -3.533   4.436  1.00 91.49           H
ATOM   4115  CE2 TYR A 270       1.082  -4.846   6.562  1.00 91.49           C
ATOM   4116  HE2 TYR A 270       1.578  -4.604   7.502  1.00 91.49           H
ATOM   4117  CZ  TYR A 270       0.178  -3.990   6.013  1.00 91.49           C
ATOM   4118  OH  TYR A 270      -0.092  -2.827   6.663  1.00 91.49           O
ATOM   4119  HH  TYR A 270       0.344  -2.829   7.563  1.00 91.49           H
ATOM   4120  HN  TYR A 270       1.092  -9.784   2.880  1.00 91.49           H
ATOM   4121  N   ASN A 271      -1.734  -8.846   4.147  1.00 89.79           N
ATOM   4122  CA  ASN A 271      -3.150  -8.618   4.385  1.00 89.79           C
ATOM   4123  C   ASN A 271      -3.723  -9.786   5.188  1.00 89.79           C
ATOM   4124  O   ASN A 271      -4.726  -9.633   5.884  1.00 89.79           O
ATOM   4125  HA  ASN A 271      -3.200  -7.674   4.927  1.00 89.79           H
ATOM   4126  CB  ASN A 271      -3.921  -8.526   3.067  1.00 89.79           C
ATOM   4127 1HB  ASN A 271      -3.570  -9.297   2.381  1.00 89.79           H
ATOM   4128 2HB  ASN A 271      -4.979  -8.718   3.246  1.00 89.79           H
ATOM   4129  CG  ASN A 271      -3.749  -7.148   2.425  1.00 89.79           C
ATOM   4130  OD1 ASN A 271      -4.365  -6.171   2.817  1.00 89.79           O
ATOM   4131  ND2 ASN A 271      -2.880  -7.125   1.418  1.00 89.79           N
ATOM   4132 1HD2 ASN A 271      -2.408  -7.964   1.146  1.00 89.79           H
ATOM   4133 2HD2 ASN A 271      -2.699  -6.269   0.934  1.00 89.79           H
ATOM   4134  HN  ASN A 271      -1.493  -9.050   3.199  1.00 89.79           H
ATOM   4135  N   CYS A 272      -3.062 -10.928   5.066  1.00 94.42           N
ATOM   4136  CA  CYS A 272      -3.421 -12.090   5.861  1.00 94.42           C
ATOM   4137  C   CYS A 272      -3.245 -11.734   7.338  1.00 94.42           C
ATOM   4138  O   CYS A 272      -4.140 -11.971   8.148  1.00 94.42           O
ATOM   4139  HA  CYS A 272      -4.464 -12.312   5.638  1.00 94.42           H
ATOM   4140  CB  CYS A 272      -2.599 -13.320   5.469  1.00 94.42           C
ATOM   4141 1HB  CYS A 272      -1.540 -13.065   5.436  1.00 94.42           H
ATOM   4142 2HB  CYS A 272      -2.716 -14.100   6.220  1.00 94.42           H
ATOM   4143  SG  CYS A 272      -3.142 -13.940   3.835  1.00 94.42           S
ATOM   4144  HG  CYS A 272      -2.558 -12.982   3.121  1.00 94.42           H
ATOM   4145  HN  CYS A 272      -2.295 -11.066   4.438  1.00 94.42           H
ATOM   4146  N   ILE A 273      -2.085 -11.171   7.645  1.00 93.19           N
ATOM   4147  CA  ILE A 273      -1.776 -10.791   9.012  1.00 93.19           C
ATOM   4148  C   ILE A 273      -2.695  -9.644   9.439  1.00 93.19           C
ATOM   4149  O   ILE A 273      -3.176  -9.617  10.571  1.00 93.19           O
ATOM   4150  HA  ILE A 273      -1.983 -11.653   9.646  1.00 93.19           H
ATOM   4151  CB  ILE A 273      -0.287 -10.471   9.156  1.00 93.19           C
ATOM   4152  HB  ILE A 273      -0.039  -9.676   8.453  1.00 93.19           H
ATOM   4153  CG1 ILE A 273       0.572 -11.683   8.789  1.00 93.19           C
ATOM   4154 1HG1 ILE A 273       0.386 -11.964   7.752  1.00 93.19           H
ATOM   4155 2HG1 ILE A 273       1.627 -11.422   8.864  1.00 93.19           H
ATOM   4156  CG2 ILE A 273       0.029  -9.948  10.559  1.00 93.19           C
ATOM   4157 1HG2 ILE A 273      -0.543  -9.040  10.745  1.00 93.19           H
ATOM   4158 2HG2 ILE A 273      -0.239 -10.704  11.297  1.00 93.19           H
ATOM   4159 3HG2 ILE A 273       1.094  -9.729  10.633  1.00 93.19           H
ATOM   4160  CD1 ILE A 273       0.268 -12.869   9.707  1.00 93.19           C
ATOM   4161 1HD1 ILE A 273       0.478 -12.592  10.740  1.00 93.19           H
ATOM   4162 2HD1 ILE A 273      -0.783 -13.143   9.610  1.00 93.19           H
ATOM   4163 3HD1 ILE A 273       0.892 -13.717   9.424  1.00 93.19           H
ATOM   4164  HN  ILE A 273      -1.366 -10.974   6.978  1.00 93.19           H
ATOM   4165  N   LEU A 274      -2.911  -8.725   8.510  1.00 90.36           N
ATOM   4166  CA  LEU A 274      -3.733  -7.559   8.787  1.00 90.36           C
ATOM   4167  C   LEU A 274      -5.145  -8.013   9.163  1.00 90.36           C
ATOM   4168  O   LEU A 274      -5.789  -7.407  10.018  1.00 90.36           O
ATOM   4169  HA  LEU A 274      -3.295  -7.047   9.645  1.00 90.36           H
ATOM   4170  CB  LEU A 274      -3.694  -6.583   7.609  1.00 90.36           C
ATOM   4171 1HB  LEU A 274      -2.651  -6.410   7.341  1.00 90.36           H
ATOM   4172 2HB  LEU A 274      -4.169  -7.060   6.752  1.00 90.36           H
ATOM   4173  CG  LEU A 274      -4.363  -5.226   7.840  1.00 90.36           C
ATOM   4174  HG  LEU A 274      -5.367  -5.402   8.225  1.00 90.36           H
ATOM   4175  CD1 LEU A 274      -3.609  -4.415   8.895  1.00 90.36           C
ATOM   4176 1HD1 LEU A 274      -3.599  -4.964   9.837  1.00 90.36           H
ATOM   4177 2HD1 LEU A 274      -2.585  -4.247   8.562  1.00 90.36           H
ATOM   4178 3HD1 LEU A 274      -4.106  -3.456   9.039  1.00 90.36           H
ATOM   4179  CD2 LEU A 274      -4.512  -4.458   6.525  1.00 90.36           C
ATOM   4180 1HD2 LEU A 274      -3.527  -4.292   6.087  1.00 90.36           H
ATOM   4181 2HD2 LEU A 274      -5.124  -5.037   5.833  1.00 90.36           H
ATOM   4182 3HD2 LEU A 274      -4.990  -3.498   6.717  1.00 90.36           H
ATOM   4183  HN  LEU A 274      -2.537  -8.767   7.583  1.00 90.36           H
ATOM   4184  N   LEU A 275      -5.585  -9.076   8.505  1.00 92.33           N
ATOM   4185  CA  LEU A 275      -6.901  -9.629   8.772  1.00 92.33           C
ATOM   4186  C   LEU A 275      -6.959 -10.122  10.219  1.00 92.33           C
ATOM   4187  O   LEU A 275      -7.914  -9.836  10.939  1.00 92.33           O
ATOM   4188  HA  LEU A 275      -7.625  -8.822   8.653  1.00 92.33           H
ATOM   4189  CB  LEU A 275      -7.250 -10.704   7.741  1.00 92.33           C
ATOM   4190 1HB  LEU A 275      -7.213 -10.254   6.749  1.00 92.33           H
ATOM   4191 2HB  LEU A 275      -6.477 -11.473   7.772  1.00 92.33           H
ATOM   4192  CG  LEU A 275      -8.611 -11.382   7.913  1.00 92.33           C
ATOM   4193  HG  LEU A 275      -8.663 -11.793   8.921  1.00 92.33           H
ATOM   4194  CD1 LEU A 275      -9.749 -10.369   7.778  1.00 92.33           C
ATOM   4195 1HD1 LEU A 275      -9.643  -9.600   8.543  1.00 92.33           H
ATOM   4196 2HD1 LEU A 275      -9.710  -9.908   6.791  1.00 92.33           H
ATOM   4197 3HD1 LEU A 275     -10.705 -10.877   7.904  1.00 92.33           H
ATOM   4198  CD2 LEU A 275      -8.767 -12.553   6.940  1.00 92.33           C
ATOM   4199 1HD2 LEU A 275      -8.685 -12.187   5.916  1.00 92.33           H
ATOM   4200 2HD2 LEU A 275      -7.984 -13.288   7.127  1.00 92.33           H
ATOM   4201 3HD2 LEU A 275      -9.743 -13.017   7.083  1.00 92.33           H
ATOM   4202  HN  LEU A 275      -5.059  -9.555   7.802  1.00 92.33           H
ATOM   4203  N   VAL A 276      -5.923 -10.855  10.602  1.00 94.03           N
ATOM   4204  CA  VAL A 276      -5.846 -11.395  11.949  1.00 94.03           C
ATOM   4205  C   VAL A 276      -5.922 -10.248  12.958  1.00 94.03           C
ATOM   4206  O   VAL A 276      -6.652 -10.331  13.944  1.00 94.03           O
ATOM   4207  HA  VAL A 276      -6.708 -12.046  12.092  1.00 94.03           H
ATOM   4208  CB  VAL A 276      -4.582 -12.243  12.101  1.00 94.03           C
ATOM   4209  HB  VAL A 276      -3.728 -11.627  11.818  1.00 94.03           H
ATOM   4210  CG1 VAL A 276      -4.385 -12.679  13.554  1.00 94.03           C
ATOM   4211 1HG1 VAL A 276      -4.293 -11.797  14.188  1.00 94.03           H
ATOM   4212 2HG1 VAL A 276      -5.243 -13.270  13.875  1.00 94.03           H
ATOM   4213 3HG1 VAL A 276      -3.480 -13.280  13.634  1.00 94.03           H
ATOM   4214  CG2 VAL A 276      -4.617 -13.453  11.165  1.00 94.03           C
ATOM   4215 1HG2 VAL A 276      -5.483 -14.071  11.404  1.00 94.03           H
ATOM   4216 2HG2 VAL A 276      -4.688 -13.113  10.133  1.00 94.03           H
ATOM   4217 3HG2 VAL A 276      -3.707 -14.039  11.294  1.00 94.03           H
ATOM   4218  HN  VAL A 276      -5.149 -11.081  10.011  1.00 94.03           H
ATOM   4219  N   GLN A 277      -5.156  -9.204  12.678  1.00 91.05           N
ATOM   4220  CA  GLN A 277      -5.102  -8.055  13.565  1.00 91.05           C
ATOM   4221  C   GLN A 277      -6.476  -7.388  13.654  1.00 91.05           C
ATOM   4222  O   GLN A 277      -6.856  -6.877  14.707  1.00 91.05           O
ATOM   4223  HA  GLN A 277      -4.821  -8.455  14.540  1.00 91.05           H
ATOM   4224  CB  GLN A 277      -4.037  -7.057  13.107  1.00 91.05           C
ATOM   4225 1HB  GLN A 277      -4.145  -6.869  12.039  1.00 91.05           H
ATOM   4226 2HB  GLN A 277      -4.184  -6.104  13.615  1.00 91.05           H
ATOM   4227  CG  GLN A 277      -2.630  -7.584  13.397  1.00 91.05           C
ATOM   4228 1HG  GLN A 277      -2.538  -7.819  14.458  1.00 91.05           H
ATOM   4229 2HG  GLN A 277      -2.466  -8.513  12.850  1.00 91.05           H
ATOM   4230  CD  GLN A 277      -1.567  -6.558  13.002  1.00 91.05           C
ATOM   4231  OE1 GLN A 277      -1.788  -5.682  12.181  1.00 91.05           O
ATOM   4232  NE2 GLN A 277      -0.405  -6.713  13.630  1.00 91.05           N
ATOM   4233 1HE2 GLN A 277      -0.290  -7.453  14.293  1.00 91.05           H
ATOM   4234 2HE2 GLN A 277       0.354  -6.090  13.438  1.00 91.05           H
ATOM   4235  HN  GLN A 277      -4.581  -9.135  11.862  1.00 91.05           H
ATOM   4236  N   THR A 278      -7.185  -7.414  12.535  1.00 91.53           N
ATOM   4237  CA  THR A 278      -8.492  -6.783  12.461  1.00 91.53           C
ATOM   4238  C   THR A 278      -9.495  -7.530  13.343  1.00 91.53           C
ATOM   4239  O   THR A 278     -10.273  -6.910  14.066  1.00 91.53           O
ATOM   4240  HA  THR A 278      -8.408  -5.772  12.858  1.00 91.53           H
ATOM   4241  CB  THR A 278      -8.904  -6.721  10.989  1.00 91.53           C
ATOM   4242  HB  THR A 278      -9.051  -7.722  10.583  1.00 91.53           H
ATOM   4243  OG1 THR A 278      -7.876  -5.952  10.372  1.00 91.53           O
ATOM   4244  HG1 THR A 278      -7.184  -6.558   9.980  1.00 91.53           H
ATOM   4245  CG2 THR A 278     -10.172  -5.892  10.771  1.00 91.53           C
ATOM   4246 1HG2 THR A 278     -10.003  -4.872  11.115  1.00 91.53           H
ATOM   4247 2HG2 THR A 278     -10.996  -6.333  11.332  1.00 91.53           H
ATOM   4248 3HG2 THR A 278     -10.420  -5.881   9.710  1.00 91.53           H
ATOM   4249  HN  THR A 278      -6.880  -7.855  11.690  1.00 91.53           H
ATOM   4250  N   ILE A 279      -9.444  -8.851  13.253  1.00 92.28           N
ATOM   4251  CA  ILE A 279     -10.338  -9.689  14.035  1.00 92.28           C
ATOM   4252  C   ILE A 279     -10.007  -9.533  15.520  1.00 92.28           C
ATOM   4253  O   ILE A 279     -10.907  -9.426  16.352  1.00 92.28           O
ATOM   4254  HA  ILE A 279     -11.353  -9.329  13.867  1.00 92.28           H
ATOM   4255  CB  ILE A 279     -10.284 -11.136  13.541  1.00 92.28           C
ATOM   4256  HB  ILE A 279      -9.242 -11.459  13.543  1.00 92.28           H
ATOM   4257  CG1 ILE A 279     -10.787 -11.243  12.100  1.00 92.28           C
ATOM   4258 1HG1 ILE A 279     -11.869 -11.112  12.078  1.00 92.28           H
ATOM   4259 2HG1 ILE A 279     -10.356 -10.441  11.500  1.00 92.28           H
ATOM   4260  CG2 ILE A 279     -11.047 -12.066  14.485  1.00 92.28           C
ATOM   4261 1HG2 ILE A 279     -10.603 -12.019  15.480  1.00 92.28           H
ATOM   4262 2HG2 ILE A 279     -12.090 -11.754  14.538  1.00 92.28           H
ATOM   4263 3HG2 ILE A 279     -10.993 -13.089  14.111  1.00 92.28           H
ATOM   4264  CD1 ILE A 279     -10.419 -12.597  11.490  1.00 92.28           C
ATOM   4265 1HD1 ILE A 279      -9.336 -12.714  11.491  1.00 92.28           H
ATOM   4266 2HD1 ILE A 279     -10.872 -13.395  12.079  1.00 92.28           H
ATOM   4267 3HD1 ILE A 279     -10.789 -12.647  10.466  1.00 92.28           H
ATOM   4268  HN  ILE A 279      -8.808  -9.347  12.662  1.00 92.28           H
ATOM   4269  N   ASP A 280      -8.714  -9.526  15.808  1.00 91.07           N
ATOM   4270  CA  ASP A 280      -8.254  -9.437  17.184  1.00 91.07           C
ATOM   4271  C   ASP A 280      -8.663  -8.083  17.768  1.00 91.07           C
ATOM   4272  O   ASP A 280      -8.969  -7.982  18.955  1.00 91.07           O
ATOM   4273  HA  ASP A 280      -8.727 -10.273  17.698  1.00 91.07           H
ATOM   4274  CB  ASP A 280      -6.730  -9.545  17.263  1.00 91.07           C
ATOM   4275 1HB  ASP A 280      -6.400 -10.458  16.767  1.00 91.07           H
ATOM   4276 2HB  ASP A 280      -6.274  -8.710  16.730  1.00 91.07           H
ATOM   4277  CG  ASP A 280      -6.255  -9.548  18.718  1.00 91.07           C
ATOM   4278  OD1 ASP A 280      -6.818 -10.346  19.497  1.00 91.07           O
ATOM   4279  OD2 ASP A 280      -5.340  -8.751  19.017  1.00 91.07           O
ATOM   4280  HN  ASP A 280      -7.988  -9.578  15.123  1.00 91.07           H
ATOM   4281  N   ALA A 281      -8.654  -7.076  16.906  1.00 90.54           N
ATOM   4282  CA  ALA A 281      -9.028  -5.735  17.320  1.00 90.54           C
ATOM   4283  C   ALA A 281     -10.471  -5.746  17.828  1.00 90.54           C
ATOM   4284  O   ALA A 281     -10.840  -4.938  18.679  1.00 90.54           O
ATOM   4285  HA  ALA A 281      -8.367  -5.442  18.136  1.00 90.54           H
ATOM   4286  CB  ALA A 281      -8.829  -4.766  16.153  1.00 90.54           C
ATOM   4287 1HB  ALA A 281      -7.782  -4.774  15.849  1.00 90.54           H
ATOM   4288 2HB  ALA A 281      -9.453  -5.074  15.314  1.00 90.54           H
ATOM   4289 3HB  ALA A 281      -9.109  -3.760  16.463  1.00 90.54           H
ATOM   4290  HN  ALA A 281      -8.399  -7.166  15.944  1.00 90.54           H
ATOM   4291  N   TYR A 282     -11.249  -6.670  17.285  1.00 79.94           N
ATOM   4292  CA  TYR A 282     -12.654  -6.771  17.643  1.00 79.94           C
ATOM   4293  C   TYR A 282     -12.866  -7.809  18.747  1.00 79.94           C
ATOM   4294  O   TYR A 282     -13.558  -7.544  19.728  1.00 79.94           O
ATOM   4295  HA  TYR A 282     -12.980  -5.796  18.004  1.00 79.94           H
ATOM   4296  CB  TYR A 282     -13.379  -7.234  16.378  1.00 79.94           C
ATOM   4297 1HB  TYR A 282     -13.127  -6.560  15.559  1.00 79.94           H
ATOM   4298 2HB  TYR A 282     -13.011  -8.222  16.101  1.00 79.94           H
ATOM   4299  CG  TYR A 282     -14.901  -7.294  16.520  1.00 79.94           C
ATOM   4300  CD1 TYR A 282     -15.529  -8.507  16.716  1.00 79.94           C
ATOM   4301  HD1 TYR A 282     -14.940  -9.423  16.771  1.00 79.94           H
ATOM   4302  CD2 TYR A 282     -15.647  -6.135  16.451  1.00 79.94           C
ATOM   4303  HD2 TYR A 282     -15.151  -5.176  16.295  1.00 79.94           H
ATOM   4304  CE1 TYR A 282     -16.962  -8.563  16.850  1.00 79.94           C
ATOM   4305  HE1 TYR A 282     -17.470  -9.515  17.006  1.00 79.94           H
ATOM   4306  CE2 TYR A 282     -17.079  -6.191  16.584  1.00 79.94           C
ATOM   4307  HE2 TYR A 282     -17.680  -5.283  16.532  1.00 79.94           H
ATOM   4308  CZ  TYR A 282     -17.666  -7.402  16.777  1.00 79.94           C
ATOM   4309  OH  TYR A 282     -19.019  -7.456  16.903  1.00 79.94           O
ATOM   4310  HH  TYR A 282     -19.311  -8.398  17.068  1.00 79.94           H
ATOM   4311  HN  TYR A 282     -10.935  -7.341  16.613  1.00 79.94           H
ATOM   4312  N   ALA A 283     -12.256  -8.969  18.549  1.00 88.81           N
ATOM   4313  CA  ALA A 283     -12.571 -10.128  19.366  1.00 88.81           C
ATOM   4314  C   ALA A 283     -11.583 -10.209  20.532  1.00 88.81           C
ATOM   4315  O   ALA A 283     -11.860 -10.856  21.541  1.00 88.81           O
ATOM   4316  HA  ALA A 283     -13.577  -9.992  19.763  1.00 88.81           H
ATOM   4317  CB  ALA A 283     -12.551 -11.387  18.496  1.00 88.81           C
ATOM   4318 1HB  ALA A 283     -13.291 -11.291  17.701  1.00 88.81           H
ATOM   4319 2HB  ALA A 283     -11.560 -11.509  18.058  1.00 88.81           H
ATOM   4320 3HB  ALA A 283     -12.787 -12.256  19.109  1.00 88.81           H
ATOM   4321  HN  ALA A 283     -11.560  -9.122  17.848  1.00 88.81           H
ATOM   4322  N   MET A 284     -10.451  -9.544  20.353  1.00 82.39           N
ATOM   4323  CA  MET A 284      -9.420  -9.534  21.377  1.00 82.39           C
ATOM   4324  C   MET A 284      -9.137 -10.950  21.883  1.00 82.39           C
ATOM   4325  O   MET A 284      -9.054 -11.177  23.089  1.00 82.39           O
ATOM   4326  HA  MET A 284      -8.531  -9.130  20.893  1.00 82.39           H
ATOM   4327  CB  MET A 284      -9.868  -8.654  22.545  1.00 82.39           C
ATOM   4328 1HB  MET A 284     -10.766  -9.075  22.999  1.00 82.39           H
ATOM   4329 2HB  MET A 284      -9.097  -8.645  23.315  1.00 82.39           H
ATOM   4330  CG  MET A 284     -10.148  -7.224  22.079  1.00 82.39           C
ATOM   4331 1HG  MET A 284      -9.245  -6.789  21.651  1.00 82.39           H
ATOM   4332 2HG  MET A 284     -10.902  -7.231  21.292  1.00 82.39           H
ATOM   4333  SD  MET A 284     -10.710  -6.233  23.452  1.00 82.39           S
ATOM   4334  CE  MET A 284     -11.018  -4.687  22.614  1.00 82.39           C
ATOM   4335 1HE  MET A 284     -10.094  -4.331  22.159  1.00 82.39           H
ATOM   4336 2HE  MET A 284     -11.770  -4.838  21.839  1.00 82.39           H
ATOM   4337 3HE  MET A 284     -11.378  -3.950  23.331  1.00 82.39           H
ATOM   4338  HN  MET A 284     -10.235  -9.020  19.530  1.00 82.39           H
ATOM   4339  N   PHE A 285      -8.996 -11.866  20.936  1.00 84.77           N
ATOM   4340  CA  PHE A 285      -8.895 -13.277  21.268  1.00 84.77           C
ATOM   4341  C   PHE A 285      -7.450 -13.663  21.591  1.00 84.77           C
ATOM   4342  O   PHE A 285      -7.198 -14.734  22.140  1.00 84.77           O
ATOM   4343  HA  PHE A 285      -9.520 -13.448  22.145  1.00 84.77           H
ATOM   4344  CB  PHE A 285      -9.357 -14.060  20.037  1.00 84.77           C
ATOM   4345 1HB  PHE A 285      -9.479 -15.108  20.311  1.00 84.77           H
ATOM   4346 2HB  PHE A 285     -10.338 -13.694  19.733  1.00 84.77           H
ATOM   4347  CG  PHE A 285      -8.402 -13.967  18.846  1.00 84.77           C
ATOM   4348  CD1 PHE A 285      -8.555 -12.977  17.927  1.00 84.77           C
ATOM   4349  HD1 PHE A 285      -9.358 -12.249  18.039  1.00 84.77           H
ATOM   4350  CD2 PHE A 285      -7.399 -14.876  18.706  1.00 84.77           C
ATOM   4351  HD2 PHE A 285      -7.276 -15.670  19.442  1.00 84.77           H
ATOM   4352  CE1 PHE A 285      -7.668 -12.890  16.821  1.00 84.77           C
ATOM   4353  HE1 PHE A 285      -7.791 -12.097  16.085  1.00 84.77           H
ATOM   4354  CE2 PHE A 285      -6.512 -14.789  17.600  1.00 84.77           C
ATOM   4355  HE2 PHE A 285      -5.709 -15.517  17.488  1.00 84.77           H
ATOM   4356  CZ  PHE A 285      -6.666 -13.799  16.681  1.00 84.77           C
ATOM   4357  HZ  PHE A 285      -5.985 -13.733  15.833  1.00 84.77           H
ATOM   4358  HN  PHE A 285      -8.950 -11.657  19.959  1.00 84.77           H
ATOM   4359  N   ILE A 286      -6.539 -12.769  21.235  1.00 85.60           N
ATOM   4360  CA  ILE A 286      -5.129 -12.990  21.503  1.00 85.60           C
ATOM   4361  C   ILE A 286      -4.804 -12.523  22.923  1.00 85.60           C
ATOM   4362  O   ILE A 286      -4.683 -11.325  23.173  1.00 85.60           O
ATOM   4363  HA  ILE A 286      -4.950 -14.064  21.444  1.00 85.60           H
ATOM   4364  CB  ILE A 286      -4.268 -12.328  20.425  1.00 85.60           C
ATOM   4365  HB  ILE A 286      -4.471 -11.257  20.437  1.00 85.60           H
ATOM   4366  CG1 ILE A 286      -4.639 -12.844  19.034  1.00 85.60           C
ATOM   4367 1HG1 ILE A 286      -4.404 -13.906  18.961  1.00 85.60           H
ATOM   4368 2HG1 ILE A 286      -5.713 -12.744  18.879  1.00 85.60           H
ATOM   4369  CG2 ILE A 286      -2.779 -12.508  20.726  1.00 85.60           C
ATOM   4370 1HG2 ILE A 286      -2.544 -12.053  21.688  1.00 85.60           H
ATOM   4371 2HG2 ILE A 286      -2.540 -13.571  20.758  1.00 85.60           H
ATOM   4372 3HG2 ILE A 286      -2.190 -12.027  19.944  1.00 85.60           H
ATOM   4373  CD1 ILE A 286      -3.887 -12.074  17.945  1.00 85.60           C
ATOM   4374 1HD1 ILE A 286      -4.144 -11.016  18.006  1.00 85.60           H
ATOM   4375 2HD1 ILE A 286      -2.814 -12.196  18.089  1.00 85.60           H
ATOM   4376 3HD1 ILE A 286      -4.169 -12.461  16.966  1.00 85.60           H
ATOM   4377  HN  ILE A 286      -6.751 -11.907  20.773  1.00 85.60           H
ATOM   4378  N   SER A 287      -4.672 -13.493  23.816  1.00 83.77           N
ATOM   4379  CA  SER A 287      -4.371 -13.195  25.206  1.00 83.77           C
ATOM   4380  C   SER A 287      -2.948 -13.647  25.541  1.00 83.77           C
ATOM   4381  O   SER A 287      -2.395 -13.257  26.569  1.00 83.77           O
ATOM   4382  HA  SER A 287      -4.460 -12.113  25.295  1.00 83.77           H
ATOM   4383  CB  SER A 287      -5.376 -13.867  26.143  1.00 83.77           C
ATOM   4384 1HB  SER A 287      -5.104 -13.656  27.177  1.00 83.77           H
ATOM   4385 2HB  SER A 287      -6.366 -13.440  25.980  1.00 83.77           H
ATOM   4386  OG  SER A 287      -5.430 -15.278  25.946  1.00 83.77           O
ATOM   4387  HG  SER A 287      -6.127 -15.680  26.539  1.00 83.77           H
ATOM   4388  HN  SER A 287      -4.767 -14.465  23.603  1.00 83.77           H
ATOM   4389  N   ASN A 288      -2.396 -14.462  24.655  1.00 84.98           N
ATOM   4390  CA  ASN A 288      -1.082 -15.039  24.886  1.00 84.98           C
ATOM   4391  C   ASN A 288      -0.013 -14.108  24.313  1.00 84.98           C
ATOM   4392  O   ASN A 288      -0.037 -13.785  23.126  1.00 84.98           O
ATOM   4393  HA  ASN A 288      -1.004 -15.149  25.967  1.00 84.98           H
ATOM   4394  CB  ASN A 288      -0.948 -16.397  24.193  1.00 84.98           C
ATOM   4395 1HB  ASN A 288      -1.800 -17.026  24.449  1.00 84.98           H
ATOM   4396 2HB  ASN A 288      -0.966 -16.260  23.112  1.00 84.98           H
ATOM   4397  CG  ASN A 288       0.350 -17.095  24.603  1.00 84.98           C
ATOM   4398  OD1 ASN A 288       1.404 -16.490  24.712  1.00 84.98           O
ATOM   4399  ND2 ASN A 288       0.216 -18.400  24.823  1.00 84.98           N
ATOM   4400 1HD2 ASN A 288      -0.677 -18.836  24.716  1.00 84.98           H
ATOM   4401 2HD2 ASN A 288       1.009 -18.945  25.096  1.00 84.98           H
ATOM   4402  HN  ASN A 288      -2.829 -14.729  23.794  1.00 84.98           H
ATOM   4403  N   CYS A 289       0.901 -13.702  25.182  1.00 90.00           N
ATOM   4404  CA  CYS A 289       1.919 -12.738  24.802  1.00 90.00           C
ATOM   4405  C   CYS A 289       2.794 -13.366  23.715  1.00 90.00           C
ATOM   4406  O   CYS A 289       3.187 -12.693  22.764  1.00 90.00           O
ATOM   4407  HA  CYS A 289       1.395 -11.862  24.419  1.00 90.00           H
ATOM   4408  CB  CYS A 289       2.745 -12.283  26.007  1.00 90.00           C
ATOM   4409 1HB  CYS A 289       2.088 -11.882  26.779  1.00 90.00           H
ATOM   4410 2HB  CYS A 289       3.266 -13.135  26.444  1.00 90.00           H
ATOM   4411  SG  CYS A 289       3.954 -11.009  25.493  1.00 90.00           S
ATOM   4412  HN  CYS A 289       0.952 -14.019  26.129  1.00 90.00           H
ATOM   4413  N   ALA A 290       3.072 -14.649  23.893  1.00 92.07           N
ATOM   4414  CA  ALA A 290       3.962 -15.354  22.986  1.00 92.07           C
ATOM   4415  C   ALA A 290       3.377 -15.318  21.573  1.00 92.07           C
ATOM   4416  O   ALA A 290       4.103 -15.110  20.602  1.00 92.07           O
ATOM   4417  HA  ALA A 290       4.919 -14.832  22.988  1.00 92.07           H
ATOM   4418  CB  ALA A 290       4.179 -16.782  23.491  1.00 92.07           C
ATOM   4419 1HB  ALA A 290       4.624 -16.752  24.486  1.00 92.07           H
ATOM   4420 2HB  ALA A 290       3.222 -17.301  23.537  1.00 92.07           H
ATOM   4421 3HB  ALA A 290       4.847 -17.310  22.811  1.00 92.07           H
ATOM   4422  HN  ALA A 290       2.702 -15.204  24.638  1.00 92.07           H
ATOM   4423  N   VAL A 291       2.070 -15.524  21.503  1.00 92.38           N
ATOM   4424  CA  VAL A 291       1.379 -15.517  20.225  1.00 92.38           C
ATOM   4425  C   VAL A 291       1.429 -14.108  19.631  1.00 92.38           C
ATOM   4426  O   VAL A 291       1.668 -13.942  18.436  1.00 92.38           O
ATOM   4427  HA  VAL A 291       1.910 -16.197  19.560  1.00 92.38           H
ATOM   4428  CB  VAL A 291      -0.048 -16.042  20.399  1.00 92.38           C
ATOM   4429  HB  VAL A 291      -0.551 -15.410  21.131  1.00 92.38           H
ATOM   4430  CG1 VAL A 291      -0.828 -15.953  19.086  1.00 92.38           C
ATOM   4431 1HG1 VAL A 291      -0.876 -14.914  18.761  1.00 92.38           H
ATOM   4432 2HG1 VAL A 291      -0.326 -16.550  18.324  1.00 92.38           H
ATOM   4433 3HG1 VAL A 291      -1.839 -16.333  19.238  1.00 92.38           H
ATOM   4434  CG2 VAL A 291      -0.043 -17.473  20.939  1.00 92.38           C
ATOM   4435 1HG2 VAL A 291       0.486 -18.123  20.241  1.00 92.38           H
ATOM   4436 2HG2 VAL A 291       0.458 -17.495  21.907  1.00 92.38           H
ATOM   4437 3HG2 VAL A 291      -1.069 -17.822  21.053  1.00 92.38           H
ATOM   4438  HN  VAL A 291       1.487 -15.692  22.298  1.00 92.38           H
ATOM   4439  N   SER A 292       1.200 -13.128  20.493  1.00 92.70           N
ATOM   4440  CA  SER A 292       1.182 -11.740  20.062  1.00 92.70           C
ATOM   4441  C   SER A 292       2.548 -11.353  19.492  1.00 92.70           C
ATOM   4442  O   SER A 292       2.628 -10.683  18.463  1.00 92.70           O
ATOM   4443  HA  SER A 292       0.416 -11.688  19.288  1.00 92.70           H
ATOM   4444  CB  SER A 292       0.805 -10.810  21.216  1.00 92.70           C
ATOM   4445 1HB  SER A 292      -0.118 -11.161  21.678  1.00 92.70           H
ATOM   4446 2HB  SER A 292       1.580 -10.849  21.981  1.00 92.70           H
ATOM   4447  OG  SER A 292       0.634  -9.463  20.782  1.00 92.70           O
ATOM   4448  HG  SER A 292      -0.186  -9.387  20.215  1.00 92.70           H
ATOM   4449  HN  SER A 292       1.028 -13.270  21.468  1.00 92.70           H
ATOM   4450  N   THR A 293       3.589 -11.790  20.185  1.00 89.40           N
ATOM   4451  CA  THR A 293       4.947 -11.463  19.784  1.00 89.40           C
ATOM   4452  C   THR A 293       5.238 -12.017  18.388  1.00 89.40           C
ATOM   4453  O   THR A 293       5.792 -11.317  17.541  1.00 89.40           O
ATOM   4454  HA  THR A 293       5.035 -10.379  19.722  1.00 89.40           H
ATOM   4455  CB  THR A 293       5.898 -11.993  20.858  1.00 89.40           C
ATOM   4456  HB  THR A 293       5.801 -13.074  20.966  1.00 89.40           H
ATOM   4457  OG1 THR A 293       5.574 -11.229  22.017  1.00 89.40           O
ATOM   4458  HG1 THR A 293       4.855 -11.687  22.539  1.00 89.40           H
ATOM   4459  CG2 THR A 293       7.359 -11.639  20.574  1.00 89.40           C
ATOM   4460 1HG2 THR A 293       7.468 -10.555  20.534  1.00 89.40           H
ATOM   4461 2HG2 THR A 293       7.658 -12.070  19.619  1.00 89.40           H
ATOM   4462 3HG2 THR A 293       7.991 -12.038  21.367  1.00 89.40           H
ATOM   4463  HN  THR A 293       3.516 -12.357  21.006  1.00 89.40           H
ATOM   4464  N   ASN A 294       4.852 -13.269  18.190  1.00 91.10           N
ATOM   4465  CA  ASN A 294       5.124 -13.947  16.934  1.00 91.10           C
ATOM   4466  C   ASN A 294       4.355 -13.253  15.808  1.00 91.10           C
ATOM   4467  O   ASN A 294       4.863 -13.117  14.697  1.00 91.10           O
ATOM   4468  HA  ASN A 294       6.204 -13.883  16.802  1.00 91.10           H
ATOM   4469  CB  ASN A 294       4.671 -15.407  16.987  1.00 91.10           C
ATOM   4470 1HB  ASN A 294       3.667 -15.465  17.409  1.00 91.10           H
ATOM   4471 2HB  ASN A 294       4.615 -15.811  15.976  1.00 91.10           H
ATOM   4472  CG  ASN A 294       5.632 -16.250  17.826  1.00 91.10           C
ATOM   4473  OD1 ASN A 294       6.771 -15.885  18.067  1.00 91.10           O
ATOM   4474  ND2 ASN A 294       5.112 -17.396  18.257  1.00 91.10           N
ATOM   4475 1HD2 ASN A 294       4.170 -17.637  18.024  1.00 91.10           H
ATOM   4476 2HD2 ASN A 294       5.664 -18.017  18.815  1.00 91.10           H
ATOM   4477  HN  ASN A 294       4.362 -13.817  18.869  1.00 91.10           H
ATOM   4478  N   ILE A 295       3.141 -12.834  16.135  1.00 91.68           N
ATOM   4479  CA  ILE A 295       2.295 -12.163  15.163  1.00 91.68           C
ATOM   4480  C   ILE A 295       2.952 -10.846  14.743  1.00 91.68           C
ATOM   4481  O   ILE A 295       2.949 -10.496  13.564  1.00 91.68           O
ATOM   4482  HA  ILE A 295       2.226 -12.809  14.288  1.00 91.68           H
ATOM   4483  CB  ILE A 295       0.877 -11.994  15.713  1.00 91.68           C
ATOM   4484  HB  ILE A 295       0.950 -11.643  16.743  1.00 91.68           H
ATOM   4485  CG1 ILE A 295       0.138 -13.333  15.743  1.00 91.68           C
ATOM   4486 1HG1 ILE A 295      -0.065 -13.664  14.725  1.00 91.68           H
ATOM   4487 2HG1 ILE A 295       0.770 -14.092  16.204  1.00 91.68           H
ATOM   4488  CG2 ILE A 295       0.106 -10.931  14.927  1.00 91.68           C
ATOM   4489 1HG2 ILE A 295       0.626  -9.976  15.002  1.00 91.68           H
ATOM   4490 2HG2 ILE A 295       0.042 -11.229  13.881  1.00 91.68           H
ATOM   4491 3HG2 ILE A 295      -0.898 -10.832  15.339  1.00 91.68           H
ATOM   4492  CD1 ILE A 295      -1.176 -13.217  16.519  1.00 91.68           C
ATOM   4493 1HD1 ILE A 295      -0.967 -12.910  17.544  1.00 91.68           H
ATOM   4494 2HD1 ILE A 295      -1.816 -12.475  16.041  1.00 91.68           H
ATOM   4495 3HD1 ILE A 295      -1.681 -14.183  16.525  1.00 91.68           H
ATOM   4496  HN  ILE A 295       2.736 -12.945  17.042  1.00 91.68           H
ATOM   4497  N   ASP A 296       3.499 -10.154  15.731  1.00 92.66           N
ATOM   4498  CA  ASP A 296       4.105  -8.855  15.489  1.00 92.66           C
ATOM   4499  C   ASP A 296       5.320  -9.026  14.576  1.00 92.66           C
ATOM   4500  O   ASP A 296       5.554  -8.208  13.688  1.00 92.66           O
ATOM   4501  HA  ASP A 296       3.320  -8.254  15.030  1.00 92.66           H
ATOM   4502  CB  ASP A 296       4.581  -8.217  16.796  1.00 92.66           C
ATOM   4503 1HB  ASP A 296       5.126  -8.953  17.387  1.00 92.66           H
ATOM   4504 2HB  ASP A 296       5.276  -7.407  16.577  1.00 92.66           H
ATOM   4505  CG  ASP A 296       3.399  -7.679  17.605  1.00 92.66           C
ATOM   4506  OD1 ASP A 296       2.308  -7.562  17.008  1.00 92.66           O
ATOM   4507  OD2 ASP A 296       3.615  -7.395  18.804  1.00 92.66           O
ATOM   4508  HN  ASP A 296       3.533 -10.465  16.681  1.00 92.66           H
ATOM   4509  N   ILE A 297       6.062 -10.095  14.826  1.00 91.64           N
ATOM   4510  CA  ILE A 297       7.230 -10.401  14.018  1.00 91.64           C
ATOM   4511  C   ILE A 297       6.788 -10.714  12.587  1.00 91.64           C
ATOM   4512  O   ILE A 297       7.380 -10.221  11.628  1.00 91.64           O
ATOM   4513  HA  ILE A 297       7.857  -9.509  13.998  1.00 91.64           H
ATOM   4514  CB  ILE A 297       8.053 -11.517  14.665  1.00 91.64           C
ATOM   4515  HB  ILE A 297       7.378 -12.336  14.918  1.00 91.64           H
ATOM   4516  CG1 ILE A 297       8.692 -11.040  15.971  1.00 91.64           C
ATOM   4517 1HG1 ILE A 297       9.460 -10.297  15.753  1.00 91.64           H
ATOM   4518 2HG1 ILE A 297       7.941 -10.551  16.591  1.00 91.64           H
ATOM   4519  CG2 ILE A 297       9.090 -12.072  13.687  1.00 91.64           C
ATOM   4520 1HG2 ILE A 297       8.584 -12.475  12.810  1.00 91.64           H
ATOM   4521 2HG2 ILE A 297       9.765 -11.272  13.382  1.00 91.64           H
ATOM   4522 3HG2 ILE A 297       9.661 -12.863  14.173  1.00 91.64           H
ATOM   4523  CD1 ILE A 297       9.311 -12.210  16.738  1.00 91.64           C
ATOM   4524 1HD1 ILE A 297       8.537 -12.940  16.974  1.00 91.64           H
ATOM   4525 2HD1 ILE A 297      10.079 -12.682  16.124  1.00 91.64           H
ATOM   4526 3HD1 ILE A 297       9.759 -11.843  17.661  1.00 91.64           H
ATOM   4527  HN  ILE A 297       5.877 -10.745  15.563  1.00 91.64           H
ATOM   4528  N   CYS A 298       5.750 -11.533  12.488  1.00 94.10           N
ATOM   4529  CA  CYS A 298       5.220 -11.915  11.191  1.00 94.10           C
ATOM   4530  C   CYS A 298       4.790 -10.644  10.454  1.00 94.10           C
ATOM   4531  O   CYS A 298       5.004 -10.519   9.250  1.00 94.10           O
ATOM   4532  HA  CYS A 298       6.027 -12.417  10.658  1.00 94.10           H
ATOM   4533  CB  CYS A 298       4.069 -12.914  11.323  1.00 94.10           C
ATOM   4534 1HB  CYS A 298       3.367 -12.575  12.084  1.00 94.10           H
ATOM   4535 2HB  CYS A 298       3.517 -12.972  10.384  1.00 94.10           H
ATOM   4536  SG  CYS A 298       4.722 -14.565  11.766  1.00 94.10           S
ATOM   4537  HG  CYS A 298       4.916 -14.297  13.054  1.00 94.10           H
ATOM   4538  HN  CYS A 298       5.276 -11.931  13.273  1.00 94.10           H
ATOM   4539  N   PHE A 299       4.193  -9.734  11.210  1.00 93.65           N
ATOM   4540  CA  PHE A 299       3.726  -8.480  10.642  1.00 93.65           C
ATOM   4541  C   PHE A 299       4.883  -7.692  10.026  1.00 93.65           C
ATOM   4542  O   PHE A 299       4.767  -7.177   8.915  1.00 93.65           O
ATOM   4543  HA  PHE A 299       3.002  -8.727   9.865  1.00 93.65           H
ATOM   4544  CB  PHE A 299       3.124  -7.667  11.790  1.00 93.65           C
ATOM   4545 1HB  PHE A 299       2.316  -8.241  12.244  1.00 93.65           H
ATOM   4546 2HB  PHE A 299       3.884  -7.523  12.558  1.00 93.65           H
ATOM   4547  CG  PHE A 299       2.582  -6.300  11.366  1.00 93.65           C
ATOM   4548  CD1 PHE A 299       3.340  -5.184  11.543  1.00 93.65           C
ATOM   4549  HD1 PHE A 299       4.333  -5.264  11.986  1.00 93.65           H
ATOM   4550  CD2 PHE A 299       1.344  -6.200  10.814  1.00 93.65           C
ATOM   4551  HD2 PHE A 299       0.737  -7.095  10.672  1.00 93.65           H
ATOM   4552  CE1 PHE A 299       2.838  -3.916  11.150  1.00 93.65           C
ATOM   4553  HE1 PHE A 299       3.445  -3.021  11.291  1.00 93.65           H
ATOM   4554  CE2 PHE A 299       0.841  -4.932  10.421  1.00 93.65           C
ATOM   4555  HE2 PHE A 299      -0.151  -4.852   9.978  1.00 93.65           H
ATOM   4556  CZ  PHE A 299       1.599  -3.816  10.597  1.00 93.65           C
ATOM   4557  HZ  PHE A 299       1.213  -2.842  10.295  1.00 93.65           H
ATOM   4558  HN  PHE A 299       4.028  -9.842  12.190  1.00 93.65           H
ATOM   4559  N   GLN A 300       5.974  -7.622  10.775  1.00 89.53           N
ATOM   4560  CA  GLN A 300       7.133  -6.861  10.340  1.00 89.53           C
ATOM   4561  C   GLN A 300       7.641  -7.389   8.997  1.00 89.53           C
ATOM   4562  O   GLN A 300       7.912  -6.613   8.082  1.00 89.53           O
ATOM   4563  HA  GLN A 300       6.780  -5.836  10.225  1.00 89.53           H
ATOM   4564  CB  GLN A 300       8.239  -6.894  11.397  1.00 89.53           C
ATOM   4565 1HB  GLN A 300       8.407  -7.921  11.720  1.00 89.53           H
ATOM   4566 2HB  GLN A 300       9.174  -6.541  10.961  1.00 89.53           H
ATOM   4567  CG  GLN A 300       7.871  -6.027  12.602  1.00 89.53           C
ATOM   4568 1HG  GLN A 300       7.661  -5.010  12.272  1.00 89.53           H
ATOM   4569 2HG  GLN A 300       6.961  -6.408  13.064  1.00 89.53           H
ATOM   4570  CD  GLN A 300       9.004  -6.011  13.631  1.00 89.53           C
ATOM   4571  OE1 GLN A 300      10.160  -5.782  13.317  1.00 89.53           O
ATOM   4572  NE2 GLN A 300       8.608  -6.266  14.875  1.00 89.53           N
ATOM   4573 1HE2 GLN A 300       7.643  -6.446  15.066  1.00 89.53           H
ATOM   4574 2HE2 GLN A 300       9.275  -6.278  15.620  1.00 89.53           H
ATOM   4575  HN  GLN A 300       6.074  -8.073  11.662  1.00 89.53           H
ATOM   4576  N   VAL A 301       7.757  -8.707   8.921  1.00 94.55           N
ATOM   4577  CA  VAL A 301       8.341  -9.341   7.752  1.00 94.55           C
ATOM   4578  C   VAL A 301       7.441  -9.095   6.540  1.00 94.55           C
ATOM   4579  O   VAL A 301       7.907  -8.634   5.499  1.00 94.55           O
ATOM   4580  HA  VAL A 301       9.308  -8.871   7.572  1.00 94.55           H
ATOM   4581  CB  VAL A 301       8.581 -10.827   8.027  1.00 94.55           C
ATOM   4582  HB  VAL A 301       7.629 -11.273   8.314  1.00 94.55           H
ATOM   4583  CG1 VAL A 301       9.076 -11.544   6.770  1.00 94.55           C
ATOM   4584 1HG1 VAL A 301       8.329 -11.451   5.981  1.00 94.55           H
ATOM   4585 2HG1 VAL A 301      10.012 -11.095   6.439  1.00 94.55           H
ATOM   4586 3HG1 VAL A 301       9.238 -12.599   6.993  1.00 94.55           H
ATOM   4587  CG2 VAL A 301       9.559 -11.019   9.188  1.00 94.55           C
ATOM   4588 1HG2 VAL A 301      10.512 -10.551   8.942  1.00 94.55           H
ATOM   4589 2HG2 VAL A 301       9.150 -10.558  10.088  1.00 94.55           H
ATOM   4590 3HG2 VAL A 301       9.711 -12.084   9.363  1.00 94.55           H
ATOM   4591  HN  VAL A 301       7.459  -9.337   9.639  1.00 94.55           H
ATOM   4592  N   THR A 302       6.167  -9.414   6.715  1.00 93.82           N
ATOM   4593  CA  THR A 302       5.230  -9.389   5.605  1.00 93.82           C
ATOM   4594  C   THR A 302       5.018  -7.954   5.118  1.00 93.82           C
ATOM   4595  O   THR A 302       4.819  -7.721   3.927  1.00 93.82           O
ATOM   4596  HA  THR A 302       5.664  -9.947   4.775  1.00 93.82           H
ATOM   4597  CB  THR A 302       3.939 -10.072   6.060  1.00 93.82           C
ATOM   4598  HB  THR A 302       3.192 -10.062   5.266  1.00 93.82           H
ATOM   4599  OG1 THR A 302       3.579  -9.377   7.251  1.00 93.82           O
ATOM   4600  HG1 THR A 302       2.636  -9.595   7.503  1.00 93.82           H
ATOM   4601  CG2 THR A 302       4.170 -11.511   6.524  1.00 93.82           C
ATOM   4602 1HG2 THR A 302       4.866 -11.515   7.363  1.00 93.82           H
ATOM   4603 2HG2 THR A 302       4.587 -12.095   5.703  1.00 93.82           H
ATOM   4604 3HG2 THR A 302       3.222 -11.949   6.836  1.00 93.82           H
ATOM   4605  HN  THR A 302       5.774  -9.686   7.593  1.00 93.82           H
ATOM   4606  N   GLN A 303       5.069  -7.028   6.065  1.00 90.39           N
ATOM   4607  CA  GLN A 303       4.930  -5.618   5.741  1.00 90.39           C
ATOM   4608  C   GLN A 303       6.090  -5.160   4.855  1.00 90.39           C
ATOM   4609  O   GLN A 303       5.887  -4.413   3.899  1.00 90.39           O
ATOM   4610  HA  GLN A 303       3.991  -5.538   5.193  1.00 90.39           H
ATOM   4611  CB  GLN A 303       4.842  -4.770   7.012  1.00 90.39           C
ATOM   4612 1HB  GLN A 303       3.976  -5.077   7.599  1.00 90.39           H
ATOM   4613 2HB  GLN A 303       5.723  -4.942   7.630  1.00 90.39           H
ATOM   4614  CG  GLN A 303       4.732  -3.283   6.672  1.00 90.39           C
ATOM   4615 1HG  GLN A 303       5.671  -2.934   6.242  1.00 90.39           H
ATOM   4616 2HG  GLN A 303       3.961  -3.135   5.916  1.00 90.39           H
ATOM   4617  CD  GLN A 303       4.398  -2.459   7.917  1.00 90.39           C
ATOM   4618  OE1 GLN A 303       5.196  -2.312   8.828  1.00 90.39           O
ATOM   4619  NE2 GLN A 303       3.177  -1.931   7.905  1.00 90.39           N
ATOM   4620 1HE2 GLN A 303       2.572  -2.090   7.125  1.00 90.39           H
ATOM   4621 2HE2 GLN A 303       2.865  -1.375   8.675  1.00 90.39           H
ATOM   4622  HN  GLN A 303       5.202  -7.228   7.036  1.00 90.39           H
ATOM   4623  N   THR A 304       7.279  -5.626   5.205  1.00 91.96           N
ATOM   4624  CA  THR A 304       8.478  -5.236   4.482  1.00 91.96           C
ATOM   4625  C   THR A 304       8.412  -5.726   3.035  1.00 91.96           C
ATOM   4626  O   THR A 304       8.743  -4.987   2.109  1.00 91.96           O
ATOM   4627  HA  THR A 304       8.520  -4.147   4.450  1.00 91.96           H
ATOM   4628  CB  THR A 304       9.688  -5.770   5.251  1.00 91.96           C
ATOM   4629  HB  THR A 304       9.704  -6.860   5.243  1.00 91.96           H
ATOM   4630  OG1 THR A 304       9.578  -5.166   6.536  1.00 91.96           O
ATOM   4631  HG1 THR A 304       9.178  -5.813   7.185  1.00 91.96           H
ATOM   4632  CG2 THR A 304      11.013  -5.237   4.701  1.00 91.96           C
ATOM   4633 1HG2 THR A 304      11.024  -4.150   4.771  1.00 91.96           H
ATOM   4634 2HG2 THR A 304      11.119  -5.535   3.658  1.00 91.96           H
ATOM   4635 3HG2 THR A 304      11.839  -5.648   5.282  1.00 91.96           H
ATOM   4636  HN  THR A 304       7.431  -6.259   5.964  1.00 91.96           H
ATOM   4637  N   ILE A 305       7.982  -6.970   2.884  1.00 92.36           N
ATOM   4638  CA  ILE A 305       7.839  -7.558   1.563  1.00 92.36           C
ATOM   4639  C   ILE A 305       6.882  -6.702   0.730  1.00 92.36           C
ATOM   4640  O   ILE A 305       7.101  -6.502  -0.463  1.00 92.36           O
ATOM   4641  HA  ILE A 305       8.820  -7.539   1.089  1.00 92.36           H
ATOM   4642  CB  ILE A 305       7.416  -9.024   1.671  1.00 92.36           C
ATOM   4643  HB  ILE A 305       6.544  -9.081   2.322  1.00 92.36           H
ATOM   4644  CG1 ILE A 305       8.518  -9.866   2.319  1.00 92.36           C
ATOM   4645 1HG1 ILE A 305       9.335 -10.009   1.611  1.00 92.36           H
ATOM   4646 2HG1 ILE A 305       8.929  -9.335   3.177  1.00 92.36           H
ATOM   4647  CG2 ILE A 305       6.999  -9.577   0.307  1.00 92.36           C
ATOM   4648 1HG2 ILE A 305       6.159  -8.999  -0.078  1.00 92.36           H
ATOM   4649 2HG2 ILE A 305       7.838  -9.505  -0.386  1.00 92.36           H
ATOM   4650 3HG2 ILE A 305       6.704 -10.621   0.413  1.00 92.36           H
ATOM   4651  CD1 ILE A 305       7.978 -11.226   2.765  1.00 92.36           C
ATOM   4652 1HD1 ILE A 305       7.178 -11.080   3.490  1.00 92.36           H
ATOM   4653 2HD1 ILE A 305       7.590 -11.764   1.900  1.00 92.36           H
ATOM   4654 3HD1 ILE A 305       8.782 -11.804   3.221  1.00 92.36           H
ATOM   4655  HN  ILE A 305       7.735  -7.572   3.643  1.00 92.36           H
ATOM   4656  N   ALA A 306       5.841  -6.220   1.393  1.00 92.64           N
ATOM   4657  CA  ALA A 306       4.827  -5.427   0.719  1.00 92.64           C
ATOM   4658  C   ALA A 306       5.459  -4.135   0.198  1.00 92.64           C
ATOM   4659  O   ALA A 306       5.112  -3.662  -0.883  1.00 92.64           O
ATOM   4660  HA  ALA A 306       4.458  -6.008  -0.126  1.00 92.64           H
ATOM   4661  CB  ALA A 306       3.665  -5.162   1.679  1.00 92.64           C
ATOM   4662 1HB  ALA A 306       3.232  -6.110   1.997  1.00 92.64           H
ATOM   4663 2HB  ALA A 306       4.031  -4.619   2.551  1.00 92.64           H
ATOM   4664 3HB  ALA A 306       2.905  -4.567   1.173  1.00 92.64           H
ATOM   4665  HN  ALA A 306       5.685  -6.363   2.370  1.00 92.64           H
ATOM   4666  N   PHE A 307       6.376  -3.600   0.991  1.00 90.85           N
ATOM   4667  CA  PHE A 307       7.004  -2.332   0.661  1.00 90.85           C
ATOM   4668  C   PHE A 307       7.937  -2.480  -0.543  1.00 90.85           C
ATOM   4669  O   PHE A 307       8.115  -1.539  -1.314  1.00 90.85           O
ATOM   4670  HA  PHE A 307       6.206  -1.631   0.416  1.00 90.85           H
ATOM   4671  CB  PHE A 307       7.826  -1.909   1.880  1.00 90.85           C
ATOM   4672 1HB  PHE A 307       8.451  -2.746   2.192  1.00 90.85           H
ATOM   4673 2HB  PHE A 307       8.497  -1.101   1.590  1.00 90.85           H
ATOM   4674  CG  PHE A 307       6.981  -1.450   3.070  1.00 90.85           C
ATOM   4675  CD1 PHE A 307       5.636  -1.307   2.935  1.00 90.85           C
ATOM   4676  HD1 PHE A 307       5.159  -1.520   1.978  1.00 90.85           H
ATOM   4677  CD2 PHE A 307       7.577  -1.183   4.264  1.00 90.85           C
ATOM   4678  HD2 PHE A 307       8.655  -1.298   4.372  1.00 90.85           H
ATOM   4679  CE1 PHE A 307       4.852  -0.881   4.040  1.00 90.85           C
ATOM   4680  HE1 PHE A 307       3.774  -0.766   3.931  1.00 90.85           H
ATOM   4681  CE2 PHE A 307       6.793  -0.757   5.369  1.00 90.85           C
ATOM   4682  HE2 PHE A 307       7.271  -0.544   6.325  1.00 90.85           H
ATOM   4683  CZ  PHE A 307       5.448  -0.614   5.233  1.00 90.85           C
ATOM   4684  HZ  PHE A 307       4.846  -0.287   6.081  1.00 90.85           H
ATOM   4685  HN  PHE A 307       6.690  -4.018   1.844  1.00 90.85           H
ATOM   4686  N   PHE A 308       8.509  -3.669  -0.665  1.00 87.41           N
ATOM   4687  CA  PHE A 308       9.404  -3.958  -1.773  1.00 87.41           C
ATOM   4688  C   PHE A 308       8.676  -3.829  -3.113  1.00 87.41           C
ATOM   4689  O   PHE A 308       9.307  -3.615  -4.147  1.00 87.41           O
ATOM   4690  HA  PHE A 308      10.216  -3.232  -1.731  1.00 87.41           H
ATOM   4691  CB  PHE A 308       9.877  -5.403  -1.600  1.00 87.41           C
ATOM   4692 1HB  PHE A 308       9.109  -5.965  -1.069  1.00 87.41           H
ATOM   4693 2HB  PHE A 308       9.984  -5.860  -2.584  1.00 87.41           H
ATOM   4694  CG  PHE A 308      11.201  -5.538  -0.845  1.00 87.41           C
ATOM   4695  CD1 PHE A 308      12.373  -5.249  -1.471  1.00 87.41           C
ATOM   4696  HD1 PHE A 308      12.370  -4.921  -2.511  1.00 87.41           H
ATOM   4697  CD2 PHE A 308      11.206  -5.946   0.452  1.00 87.41           C
ATOM   4698  HD2 PHE A 308      10.266  -6.178   0.954  1.00 87.41           H
ATOM   4699  CE1 PHE A 308      13.602  -5.374  -0.770  1.00 87.41           C
ATOM   4700  HE1 PHE A 308      14.542  -5.143  -1.272  1.00 87.41           H
ATOM   4701  CE2 PHE A 308      12.434  -6.072   1.153  1.00 87.41           C
ATOM   4702  HE2 PHE A 308      12.438  -6.399   2.192  1.00 87.41           H
ATOM   4703  CZ  PHE A 308      13.607  -5.783   0.527  1.00 87.41           C
ATOM   4704  HZ  PHE A 308      14.550  -5.879   1.065  1.00 87.41           H
ATOM   4705  HN  PHE A 308       8.371  -4.425  -0.025  1.00 87.41           H
ATOM   4706  N   HIS A 309       7.360  -3.966  -3.051  1.00 80.42           N
ATOM   4707  CA  HIS A 309       6.541  -3.880  -4.248  1.00 80.42           C
ATOM   4708  C   HIS A 309       6.735  -2.512  -4.905  1.00 80.42           C
ATOM   4709  O   HIS A 309       6.753  -2.405  -6.131  1.00 80.42           O
ATOM   4710  HA  HIS A 309       6.899  -4.654  -4.927  1.00 80.42           H
ATOM   4711  CB  HIS A 309       5.076  -4.181  -3.927  1.00 80.42           C
ATOM   4712 1HB  HIS A 309       5.007  -5.179  -3.494  1.00 80.42           H
ATOM   4713 2HB  HIS A 309       4.729  -3.479  -3.168  1.00 80.42           H
ATOM   4714  CG  HIS A 309       4.157  -4.102  -5.123  1.00 80.42           C
ATOM   4715  ND1 HIS A 309       4.247  -4.970  -6.196  1.00 80.42           N
ATOM   4716  HD1 HIS A 309       4.906  -5.716  -6.292  1.00 80.42           H
ATOM   4717  CD2 HIS A 309       3.128  -3.250  -5.402  1.00 80.42           C
ATOM   4718  HD2 HIS A 309       2.784  -2.436  -4.764  1.00 80.42           H
ATOM   4719  CE1 HIS A 309       3.311  -4.646  -7.076  1.00 80.42           C
ATOM   4720  HE1 HIS A 309       3.126  -5.144  -8.028  1.00 80.42           H
ATOM   4721  NE2 HIS A 309       2.619  -3.579  -6.582  1.00 80.42           N
ATOM   4722  HN  HIS A 309       6.854  -4.131  -2.204  1.00 80.42           H
ATOM   4723  N   SER A 310       6.877  -1.500  -4.062  1.00 84.74           N
ATOM   4724  CA  SER A 310       6.929  -0.129  -4.539  1.00 84.74           C
ATOM   4725  C   SER A 310       8.217   0.100  -5.333  1.00 84.74           C
ATOM   4726  O   SER A 310       8.287   1.007  -6.161  1.00 84.74           O
ATOM   4727  HA  SER A 310       6.057  -0.014  -5.183  1.00 84.74           H
ATOM   4728  CB  SER A 310       6.838   0.863  -3.378  1.00 84.74           C
ATOM   4729 1HB  SER A 310       7.647   0.670  -2.673  1.00 84.74           H
ATOM   4730 2HB  SER A 310       6.979   1.876  -3.755  1.00 84.74           H
ATOM   4731  OG  SER A 310       5.588   0.778  -2.700  1.00 84.74           O
ATOM   4732  HG  SER A 310       4.871   1.205  -3.251  1.00 84.74           H
ATOM   4733  HN  SER A 310       6.954  -1.605  -3.070  1.00 84.74           H
ATOM   4734  N   CYS A 311       9.204  -0.739  -5.053  1.00 87.25           N
ATOM   4735  CA  CYS A 311      10.488  -0.633  -5.724  1.00 87.25           C
ATOM   4736  C   CYS A 311      10.509  -1.632  -6.882  1.00 87.25           C
ATOM   4737  O   CYS A 311      11.362  -1.547  -7.765  1.00 87.25           O
ATOM   4738  HA  CYS A 311      10.566   0.390  -6.093  1.00 87.25           H
ATOM   4739  CB  CYS A 311      11.652  -0.858  -4.756  1.00 87.25           C
ATOM   4740 1HB  CYS A 311      12.584  -0.522  -5.210  1.00 87.25           H
ATOM   4741 2HB  CYS A 311      11.505  -0.263  -3.854  1.00 87.25           H
ATOM   4742  SG  CYS A 311      11.772  -2.632  -4.322  1.00 87.25           S
ATOM   4743  HG  CYS A 311      12.812  -2.505  -3.504  1.00 87.25           H
ATOM   4744  HN  CYS A 311       9.136  -1.478  -4.383  1.00 87.25           H
ATOM   4745  N   LEU A 312       9.560  -2.556  -6.843  1.00 84.96           N
ATOM   4746  CA  LEU A 312       9.554  -3.664  -7.782  1.00 84.96           C
ATOM   4747  C   LEU A 312       8.949  -3.200  -9.108  1.00 84.96           C
ATOM   4748  O   LEU A 312       9.380  -3.631 -10.176  1.00 84.96           O
ATOM   4749  HA  LEU A 312      10.592  -3.949  -7.957  1.00 84.96           H
ATOM   4750  CB  LEU A 312       8.848  -4.878  -7.175  1.00 84.96           C
ATOM   4751 1HB  LEU A 312       7.951  -4.532  -6.661  1.00 84.96           H
ATOM   4752 2HB  LEU A 312       8.520  -5.526  -7.987  1.00 84.96           H
ATOM   4753  CG  LEU A 312       9.674  -5.713  -6.194  1.00 84.96           C
ATOM   4754  HG  LEU A 312      10.047  -5.052  -5.412  1.00 84.96           H
ATOM   4755  CD1 LEU A 312       8.807  -6.774  -5.513  1.00 84.96           C
ATOM   4756 1HD1 LEU A 312       8.000  -6.288  -4.965  1.00 84.96           H
ATOM   4757 2HD1 LEU A 312       8.384  -7.438  -6.268  1.00 84.96           H
ATOM   4758 3HD1 LEU A 312       9.419  -7.354  -4.822  1.00 84.96           H
ATOM   4759  CD2 LEU A 312      10.892  -6.326  -6.887  1.00 84.96           C
ATOM   4760 1HD2 LEU A 312      10.561  -6.970  -7.702  1.00 84.96           H
ATOM   4761 2HD2 LEU A 312      11.522  -5.531  -7.285  1.00 84.96           H
ATOM   4762 3HD2 LEU A 312      11.461  -6.915  -6.168  1.00 84.96           H
ATOM   4763  HN  LEU A 312       8.806  -2.555  -6.185  1.00 84.96           H
ATOM   4764  N   ASN A 313       7.959  -2.326  -8.996  1.00 79.95           N
ATOM   4765  CA  ASN A 313       7.183  -1.922 -10.156  1.00 79.95           C
ATOM   4766  C   ASN A 313       8.131  -1.433 -11.253  1.00 79.95           C
ATOM   4767  O   ASN A 313       8.096  -1.932 -12.377  1.00 79.95           O
ATOM   4768  HA  ASN A 313       6.626  -2.811 -10.453  1.00 79.95           H
ATOM   4769  CB  ASN A 313       6.230  -0.777  -9.810  1.00 79.95           C
ATOM   4770 1HB  ASN A 313       6.724  -0.080  -9.133  1.00 79.95           H
ATOM   4771 2HB  ASN A 313       5.980  -0.220 -10.713  1.00 79.95           H
ATOM   4772  CG  ASN A 313       4.950  -1.306  -9.160  1.00 79.95           C
ATOM   4773  OD1 ASN A 313       4.488  -2.400  -9.438  1.00 79.95           O
ATOM   4774  ND2 ASN A 313       4.404  -0.470  -8.280  1.00 79.95           N
ATOM   4775 1HD2 ASN A 313       4.834   0.414  -8.098  1.00 79.95           H
ATOM   4776 2HD2 ASN A 313       3.564  -0.727  -7.802  1.00 79.95           H
ATOM   4777  HN  ASN A 313       7.685  -1.899  -8.135  1.00 79.95           H
ATOM   4778  N   PRO A 314       8.991  -0.451 -10.950  1.00 81.24           N
ATOM   4779  CA  PRO A 314       9.891   0.103 -11.963  1.00 81.24           C
ATOM   4780  C   PRO A 314      10.701  -0.973 -12.667  1.00 81.24           C
ATOM   4781  O   PRO A 314      10.874  -0.930 -13.884  1.00 81.24           O
ATOM   4782  HA  PRO A 314       9.315   0.587 -12.752  1.00 81.24           H
ATOM   4783  CB  PRO A 314      10.785   1.059 -11.170  1.00 81.24           C
ATOM   4784 1HB  PRO A 314      11.693   0.565 -10.824  1.00 81.24           H
ATOM   4785 2HB  PRO A 314      11.098   1.910 -11.775  1.00 81.24           H
ATOM   4786  CG  PRO A 314       9.899   1.488 -10.007  1.00 81.24           C
ATOM   4787 1HG  PRO A 314      10.484   1.879  -9.175  1.00 81.24           H
ATOM   4788 2HG  PRO A 314       9.209   2.281 -10.296  1.00 81.24           H
ATOM   4789  CD  PRO A 314       9.173   0.204  -9.642  1.00 81.24           C
ATOM   4790 1HD  PRO A 314       9.760  -0.414  -8.963  1.00 81.24           H
ATOM   4791 2HD  PRO A 314       8.223   0.403  -9.145  1.00 81.24           H
ATOM   4792  N   VAL A 315      11.181  -1.921 -11.874  1.00 82.16           N
ATOM   4793  CA  VAL A 315      12.045  -2.966 -12.396  1.00 82.16           C
ATOM   4794  C   VAL A 315      11.263  -3.814 -13.401  1.00 82.16           C
ATOM   4795  O   VAL A 315      11.793  -4.193 -14.444  1.00 82.16           O
ATOM   4796  HA  VAL A 315      12.872  -2.482 -12.914  1.00 82.16           H
ATOM   4797  CB  VAL A 315      12.624  -3.789 -11.244  1.00 82.16           C
ATOM   4798  HB  VAL A 315      11.792  -4.234 -10.698  1.00 82.16           H
ATOM   4799  CG1 VAL A 315      13.503  -4.926 -11.770  1.00 82.16           C
ATOM   4800 1HG1 VAL A 315      12.907  -5.583 -12.403  1.00 82.16           H
ATOM   4801 2HG1 VAL A 315      14.326  -4.510 -12.351  1.00 82.16           H
ATOM   4802 3HG1 VAL A 315      13.902  -5.495 -10.930  1.00 82.16           H
ATOM   4803  CG2 VAL A 315      13.402  -2.900 -10.272  1.00 82.16           C
ATOM   4804 1HG2 VAL A 315      14.222  -2.413 -10.801  1.00 82.16           H
ATOM   4805 2HG2 VAL A 315      12.735  -2.142  -9.859  1.00 82.16           H
ATOM   4806 3HG2 VAL A 315      13.803  -3.510  -9.462  1.00 82.16           H
ATOM   4807  HN  VAL A 315      10.988  -1.981 -10.895  1.00 82.16           H
ATOM   4808  N   LEU A 316      10.014  -4.087 -13.052  1.00 80.77           N
ATOM   4809  CA  LEU A 316       9.165  -4.914 -13.894  1.00 80.77           C
ATOM   4810  C   LEU A 316       9.049  -4.274 -15.279  1.00 80.77           C
ATOM   4811  O   LEU A 316       9.097  -4.968 -16.293  1.00 80.77           O
ATOM   4812  HA  LEU A 316       9.655  -5.881 -14.000  1.00 80.77           H
ATOM   4813  CB  LEU A 316       7.816  -5.161 -13.215  1.00 80.77           C
ATOM   4814 1HB  LEU A 316       7.367  -4.196 -12.982  1.00 80.77           H
ATOM   4815 2HB  LEU A 316       7.158  -5.655 -13.930  1.00 80.77           H
ATOM   4816  CG  LEU A 316       7.853  -5.997 -11.934  1.00 80.77           C
ATOM   4817  HG  LEU A 316       8.523  -5.509 -11.227  1.00 80.77           H
ATOM   4818  CD1 LEU A 316       6.471  -6.059 -11.280  1.00 80.77           C
ATOM   4819 1HD1 LEU A 316       6.143  -5.050 -11.030  1.00 80.77           H
ATOM   4820 2HD1 LEU A 316       5.761  -6.511 -11.973  1.00 80.77           H
ATOM   4821 3HD1 LEU A 316       6.526  -6.659 -10.372  1.00 80.77           H
ATOM   4822  CD2 LEU A 316       8.421  -7.392 -12.206  1.00 80.77           C
ATOM   4823 1HD2 LEU A 316       7.796  -7.902 -12.939  1.00 80.77           H
ATOM   4824 2HD2 LEU A 316       9.436  -7.301 -12.594  1.00 80.77           H
ATOM   4825 3HD2 LEU A 316       8.436  -7.965 -11.279  1.00 80.77           H
ATOM   4826  HN  LEU A 316       9.582  -3.754 -12.214  1.00 80.77           H
ATOM   4827  N   TYR A 317       8.898  -2.958 -15.277  1.00 71.88           N
ATOM   4828  CA  TYR A 317       8.720  -2.223 -16.517  1.00 71.88           C
ATOM   4829  C   TYR A 317       9.973  -2.313 -17.392  1.00 71.88           C
ATOM   4830  O   TYR A 317       9.876  -2.362 -18.617  1.00 71.88           O
ATOM   4831  HA  TYR A 317       7.880  -2.665 -17.053  1.00 71.88           H
ATOM   4832  CB  TYR A 317       8.497  -0.764 -16.115  1.00 71.88           C
ATOM   4833 1HB  TYR A 317       9.382  -0.402 -15.591  1.00 71.88           H
ATOM   4834 2HB  TYR A 317       8.392  -0.161 -17.017  1.00 71.88           H
ATOM   4835  CG  TYR A 317       7.271  -0.544 -15.227  1.00 71.88           C
ATOM   4836  CD1 TYR A 317       6.217  -1.433 -15.273  1.00 71.88           C
ATOM   4837  HD1 TYR A 317       6.258  -2.292 -15.942  1.00 71.88           H
ATOM   4838  CD2 TYR A 317       7.219   0.545 -14.379  1.00 71.88           C
ATOM   4839  HD2 TYR A 317       8.052   1.247 -14.343  1.00 71.88           H
ATOM   4840  CE1 TYR A 317       5.063  -1.226 -14.437  1.00 71.88           C
ATOM   4841  HE1 TYR A 317       4.224  -1.921 -14.464  1.00 71.88           H
ATOM   4842  CE2 TYR A 317       6.066   0.752 -13.543  1.00 71.88           C
ATOM   4843  HE2 TYR A 317       6.012   1.607 -12.870  1.00 71.88           H
ATOM   4844  CZ  TYR A 317       5.044  -0.144 -13.613  1.00 71.88           C
ATOM   4845  OH  TYR A 317       3.955   0.052 -12.824  1.00 71.88           O
ATOM   4846  HH  TYR A 317       3.411  -0.787 -12.777  1.00 71.88           H
ATOM   4847  HN  TYR A 317       8.896  -2.396 -14.449  1.00 71.88           H
ATOM   4848  N   VAL A 318      11.119  -2.331 -16.728  1.00 73.65           N
ATOM   4849  CA  VAL A 318      12.390  -2.374 -17.430  1.00 73.65           C
ATOM   4850  C   VAL A 318      12.515  -3.708 -18.169  1.00 73.65           C
ATOM   4851  O   VAL A 318      12.844  -3.738 -19.354  1.00 73.65           O
ATOM   4852  HA  VAL A 318      12.389  -1.567 -18.162  1.00 73.65           H
ATOM   4853  CB  VAL A 318      13.538  -2.124 -16.450  1.00 73.65           C
ATOM   4854  HB  VAL A 318      13.438  -2.832 -15.628  1.00 73.65           H
ATOM   4855  CG1 VAL A 318      14.893  -2.369 -17.119  1.00 73.65           C
ATOM   4856 1HG1 VAL A 318      14.946  -3.402 -17.463  1.00 73.65           H
ATOM   4857 2HG1 VAL A 318      15.006  -1.697 -17.969  1.00 73.65           H
ATOM   4858 3HG1 VAL A 318      15.691  -2.184 -16.400  1.00 73.65           H
ATOM   4859  CG2 VAL A 318      13.463  -0.712 -15.866  1.00 73.65           C
ATOM   4860 1HG2 VAL A 318      13.526   0.019 -16.673  1.00 73.65           H
ATOM   4861 2HG2 VAL A 318      12.518  -0.588 -15.337  1.00 73.65           H
ATOM   4862 3HG2 VAL A 318      14.290  -0.561 -15.173  1.00 73.65           H
ATOM   4863  HN  VAL A 318      11.188  -2.317 -15.730  1.00 73.65           H
ATOM   4864  N   PHE A 319      12.245  -4.780 -17.438  1.00 72.37           N
ATOM   4865  CA  PHE A 319      12.517  -6.116 -17.941  1.00 72.37           C
ATOM   4866  C   PHE A 319      11.400  -6.588 -18.874  1.00 72.37           C
ATOM   4867  O   PHE A 319      11.658  -7.280 -19.857  1.00 72.37           O
ATOM   4868  HA  PHE A 319      13.454  -6.069 -18.495  1.00 72.37           H
ATOM   4869  CB  PHE A 319      12.579  -7.047 -16.728  1.00 72.37           C
ATOM   4870 1HB  PHE A 319      11.784  -6.776 -16.034  1.00 72.37           H
ATOM   4871 2HB  PHE A 319      12.383  -8.068 -17.055  1.00 72.37           H
ATOM   4872  CG  PHE A 319      13.917  -7.013 -15.986  1.00 72.37           C
ATOM   4873  CD1 PHE A 319      15.021  -7.571 -16.550  1.00 72.37           C
ATOM   4874  HD1 PHE A 319      14.954  -8.042 -17.531  1.00 72.37           H
ATOM   4875  CD2 PHE A 319      14.001  -6.425 -14.763  1.00 72.37           C
ATOM   4876  HD2 PHE A 319      13.116  -5.978 -14.311  1.00 72.37           H
ATOM   4877  CE1 PHE A 319      16.263  -7.540 -15.862  1.00 72.37           C
ATOM   4878  HE1 PHE A 319      17.148  -7.987 -16.313  1.00 72.37           H
ATOM   4879  CE2 PHE A 319      15.243  -6.394 -14.074  1.00 72.37           C
ATOM   4880  HE2 PHE A 319      15.311  -5.922 -13.094  1.00 72.37           H
ATOM   4881  CZ  PHE A 319      16.347  -6.952 -14.638  1.00 72.37           C
ATOM   4882  HZ  PHE A 319      17.300  -6.927 -14.110  1.00 72.37           H
ATOM   4883  HN  PHE A 319      11.850  -4.746 -16.520  1.00 72.37           H
ATOM   4884  N   VAL A 320      10.181  -6.196 -18.532  1.00 75.30           N
ATOM   4885  CA  VAL A 320       9.007  -6.737 -19.194  1.00 75.30           C
ATOM   4886  C   VAL A 320       8.540  -5.761 -20.276  1.00 75.30           C
ATOM   4887  O   VAL A 320       7.925  -6.166 -21.260  1.00 75.30           O
ATOM   4888  HA  VAL A 320       9.300  -7.673 -19.670  1.00 75.30           H
ATOM   4889  CB  VAL A 320       7.922  -7.050 -18.162  1.00 75.30           C
ATOM   4890  HB  VAL A 320       7.529  -6.103 -17.792  1.00 75.30           H
ATOM   4891  CG1 VAL A 320       6.764  -7.821 -18.800  1.00 75.30           C
ATOM   4892 1HG1 VAL A 320       6.325  -7.223 -19.599  1.00 75.30           H
ATOM   4893 2HG1 VAL A 320       7.136  -8.760 -19.212  1.00 75.30           H
ATOM   4894 3HG1 VAL A 320       6.007  -8.031 -18.045  1.00 75.30           H
ATOM   4895  CG2 VAL A 320       8.501  -7.817 -16.972  1.00 75.30           C
ATOM   4896 1HG2 VAL A 320       8.934  -8.755 -17.320  1.00 75.30           H
ATOM   4897 2HG2 VAL A 320       9.275  -7.215 -16.494  1.00 75.30           H
ATOM   4898 3HG2 VAL A 320       7.709  -8.026 -16.254  1.00 75.30           H
ATOM   4899  HN  VAL A 320       9.991  -5.522 -17.818  1.00 75.30           H
ATOM   4900  N   GLY A 321       8.851  -4.491 -20.055  1.00 77.04           N
ATOM   4901  CA  GLY A 321       8.328  -3.435 -20.905  1.00 77.04           C
ATOM   4902  C   GLY A 321       9.296  -3.121 -22.048  1.00 77.04           C
ATOM   4903  O   GLY A 321      10.222  -2.329 -21.882  1.00 77.04           O
ATOM   4904 1HA  GLY A 321       7.363  -3.735 -21.313  1.00 77.04           H
ATOM   4905 2HA  GLY A 321       8.158  -2.537 -20.311  1.00 77.04           H
ATOM   4906  HN  GLY A 321       9.447  -4.182 -19.314  1.00 77.04           H
ATOM   4907  N   GLU A 322       9.048  -3.758 -23.183  1.00 67.40           N
ATOM   4908  CA  GLU A 322       9.794  -3.453 -24.391  1.00 67.40           C
ATOM   4909  C   GLU A 322       9.655  -1.969 -24.740  1.00 67.40           C
ATOM   4910  O   GLU A 322      10.622  -1.332 -25.155  1.00 67.40           O
ATOM   4911  HA  GLU A 322      10.833  -3.681 -24.155  1.00 67.40           H
ATOM   4912  CB  GLU A 322       9.338  -4.335 -25.555  1.00 67.40           C
ATOM   4913 1HB  GLU A 322       8.249  -4.351 -25.599  1.00 67.40           H
ATOM   4914 2HB  GLU A 322       9.801  -3.991 -26.480  1.00 67.40           H
ATOM   4915  CG  GLU A 322       9.792  -5.782 -25.357  1.00 67.40           C
ATOM   4916 1HG  GLU A 322      10.865  -5.807 -25.163  1.00 67.40           H
ATOM   4917 2HG  GLU A 322       9.300  -6.205 -24.481  1.00 67.40           H
ATOM   4918  CD  GLU A 322       9.471  -6.631 -26.588  1.00 67.40           C
ATOM   4919  OE1 GLU A 322       9.876  -7.814 -26.584  1.00 67.40           O
ATOM   4920  OE2 GLU A 322       8.827  -6.079 -27.506  1.00 67.40           O
ATOM   4921  HN  GLU A 322       8.353  -4.470 -23.284  1.00 67.40           H
ATOM   4922  N   ARG A 323       8.444  -1.463 -24.560  1.00 64.45           N
ATOM   4923  CA  ARG A 323       8.158  -0.075 -24.882  1.00 64.45           C
ATOM   4924  C   ARG A 323       8.931   0.857 -23.947  1.00 64.45           C
ATOM   4925  O   ARG A 323       9.528   1.835 -24.394  1.00 64.45           O
ATOM   4926  HA  ARG A 323       8.486   0.045 -25.914  1.00 64.45           H
ATOM   4927  CB  ARG A 323       6.662   0.221 -24.762  1.00 64.45           C
ATOM   4928 1HB  ARG A 323       6.099  -0.473 -25.387  1.00 64.45           H
ATOM   4929 2HB  ARG A 323       6.336   0.060 -23.735  1.00 64.45           H
ATOM   4930  CG  ARG A 323       6.352   1.659 -25.182  1.00 64.45           C
ATOM   4931 1HG  ARG A 323       6.884   2.354 -24.533  1.00 64.45           H
ATOM   4932 2HG  ARG A 323       6.712   1.831 -26.197  1.00 64.45           H
ATOM   4933  CD  ARG A 323       4.849   1.938 -25.115  1.00 64.45           C
ATOM   4934 1HD  ARG A 323       4.324   1.329 -25.851  1.00 64.45           H
ATOM   4935 2HD  ARG A 323       4.462   1.658 -24.135  1.00 64.45           H
ATOM   4936  NE  ARG A 323       4.589   3.373 -25.370  1.00 64.45           N
ATOM   4937  HE  ARG A 323       5.256   3.881 -25.914  1.00 64.45           H
ATOM   4938  CZ  ARG A 323       3.515   4.034 -24.916  1.00 64.45           C
ATOM   4939  NH1 ARG A 323       2.589   3.403 -24.181  1.00 64.45           N
ATOM   4940 1HH1 ARG A 323       2.696   2.432 -23.967  1.00 64.45           H
ATOM   4941 2HH1 ARG A 323       1.791   3.904 -23.846  1.00 64.45           H
ATOM   4942  NH2 ARG A 323       3.382   5.335 -25.208  1.00 64.45           N
ATOM   4943 1HH2 ARG A 323       2.586   5.842 -24.876  1.00 64.45           H
ATOM   4944 2HH2 ARG A 323       4.077   5.798 -25.757  1.00 64.45           H
ATOM   4945  HN  ARG A 323       7.668  -1.982 -24.202  1.00 64.45           H
ATOM   4946  N   PHE A 324       8.895   0.521 -22.665  1.00 78.04           N
ATOM   4947  CA  PHE A 324       9.519   1.357 -21.654  1.00 78.04           C
ATOM   4948  C   PHE A 324      11.041   1.368 -21.815  1.00 78.04           C
ATOM   4949  O   PHE A 324      11.677   2.410 -21.668  1.00 78.04           O
ATOM   4950  HA  PHE A 324       9.135   2.368 -21.788  1.00 78.04           H
ATOM   4951  CB  PHE A 324       9.166   0.753 -20.294  1.00 78.04           C
ATOM   4952 1HB  PHE A 324       8.086   0.619 -20.236  1.00 78.04           H
ATOM   4953 2HB  PHE A 324       9.615  -0.238 -20.220  1.00 78.04           H
ATOM   4954  CG  PHE A 324       9.625   1.595 -19.101  1.00 78.04           C
ATOM   4955  CD1 PHE A 324      10.803   1.312 -18.483  1.00 78.04           C
ATOM   4956  HD1 PHE A 324      11.420   0.486 -18.836  1.00 78.04           H
ATOM   4957  CD2 PHE A 324       8.856   2.625 -18.660  1.00 78.04           C
ATOM   4958  HD2 PHE A 324       7.912   2.852 -19.156  1.00 78.04           H
ATOM   4959  CE1 PHE A 324      11.229   2.093 -17.376  1.00 78.04           C
ATOM   4960  HE1 PHE A 324      12.173   1.867 -16.880  1.00 78.04           H
ATOM   4961  CE2 PHE A 324       9.281   3.406 -17.553  1.00 78.04           C
ATOM   4962  HE2 PHE A 324       8.664   4.232 -17.200  1.00 78.04           H
ATOM   4963  CZ  PHE A 324      10.459   3.124 -16.935  1.00 78.04           C
ATOM   4964  HZ  PHE A 324      10.786   3.724 -16.085  1.00 78.04           H
ATOM   4965  HN  PHE A 324       8.450  -0.304 -22.316  1.00 78.04           H
ATOM   4966  N   ARG A 325      11.581   0.196 -22.115  1.00 74.85           N
ATOM   4967  CA  ARG A 325      13.012   0.063 -22.326  1.00 74.85           C
ATOM   4968  C   ARG A 325      13.479   1.024 -23.421  1.00 74.85           C
ATOM   4969  O   ARG A 325      14.469   1.734 -23.248  1.00 74.85           O
ATOM   4970  HA  ARG A 325      13.460   0.315 -21.365  1.00 74.85           H
ATOM   4971  CB  ARG A 325      13.380  -1.369 -22.722  1.00 74.85           C
ATOM   4972 1HB  ARG A 325      12.629  -1.765 -23.406  1.00 74.85           H
ATOM   4973 2HB  ARG A 325      14.330  -1.369 -23.257  1.00 74.85           H
ATOM   4974  CG  ARG A 325      13.482  -2.270 -21.490  1.00 74.85           C
ATOM   4975 1HG  ARG A 325      14.016  -1.747 -20.696  1.00 74.85           H
ATOM   4976 2HG  ARG A 325      12.484  -2.489 -21.112  1.00 74.85           H
ATOM   4977  CD  ARG A 325      14.205  -3.576 -21.824  1.00 74.85           C
ATOM   4978 1HD  ARG A 325      15.163  -3.360 -22.297  1.00 74.85           H
ATOM   4979 2HD  ARG A 325      14.419  -4.128 -20.909  1.00 74.85           H
ATOM   4980  NE  ARG A 325      13.370  -4.400 -22.727  1.00 74.85           N
ATOM   4981  HE  ARG A 325      12.916  -3.943 -23.492  1.00 74.85           H
ATOM   4982  CZ  ARG A 325      13.185  -5.719 -22.583  1.00 74.85           C
ATOM   4983  NH1 ARG A 325      13.769  -6.382 -21.576  1.00 74.85           N
ATOM   4984 1HH1 ARG A 325      14.348  -5.893 -20.924  1.00 74.85           H
ATOM   4985 2HH1 ARG A 325      13.625  -7.367 -21.476  1.00 74.85           H
ATOM   4986  NH2 ARG A 325      12.406  -6.365 -23.462  1.00 74.85           N
ATOM   4987 1HH2 ARG A 325      12.258  -7.350 -23.369  1.00 74.85           H
ATOM   4988 2HH2 ARG A 325      11.974  -5.863 -24.211  1.00 74.85           H
ATOM   4989  HN  ARG A 325      11.058  -0.651 -22.215  1.00 74.85           H
ATOM   4990  N   ARG A 326      12.745   1.016 -24.524  1.00 68.36           N
ATOM   4991  CA  ARG A 326      13.096   1.846 -25.663  1.00 68.36           C
ATOM   4992  C   ARG A 326      13.026   3.327 -25.281  1.00 68.36           C
ATOM   4993  O   ARG A 326      13.924   4.100 -25.613  1.00 68.36           O
ATOM   4994  HA  ARG A 326      14.115   1.555 -25.917  1.00 68.36           H
ATOM   4995  CB  ARG A 326      12.159   1.586 -26.844  1.00 68.36           C
ATOM   4996 1HB  ARG A 326      11.340   0.940 -26.528  1.00 68.36           H
ATOM   4997 2HB  ARG A 326      11.715   2.525 -27.174  1.00 68.36           H
ATOM   4998  CG  ARG A 326      12.911   0.935 -28.006  1.00 68.36           C
ATOM   4999 1HG  ARG A 326      13.742   1.571 -28.309  1.00 68.36           H
ATOM   5000 2HG  ARG A 326      13.338  -0.014 -27.682  1.00 68.36           H
ATOM   5001  CD  ARG A 326      11.980   0.700 -29.198  1.00 68.36           C
ATOM   5002 1HD  ARG A 326      11.403   1.602 -29.402  1.00 68.36           H
ATOM   5003 2HD  ARG A 326      12.567   0.488 -30.092  1.00 68.36           H
ATOM   5004  NE  ARG A 326      11.068  -0.430 -28.913  1.00 68.36           N
ATOM   5005  HE  ARG A 326      11.280  -1.018 -28.133  1.00 68.36           H
ATOM   5006  CZ  ARG A 326       9.976  -0.715 -29.636  1.00 68.36           C
ATOM   5007  NH1 ARG A 326       9.644   0.040 -30.692  1.00 68.36           N
ATOM   5008 1HH1 ARG A 326      10.213   0.822 -30.947  1.00 68.36           H
ATOM   5009 2HH1 ARG A 326       8.827  -0.179 -31.226  1.00 68.36           H
ATOM   5010  NH2 ARG A 326       9.221  -1.765 -29.286  1.00 68.36           N
ATOM   5011 1HH2 ARG A 326       8.403  -1.991 -29.814  1.00 68.36           H
ATOM   5012 2HH2 ARG A 326       9.476  -2.323 -28.496  1.00 68.36           H
ATOM   5013  HN  ARG A 326      11.925   0.456 -24.646  1.00 68.36           H
ATOM   5014  N   ASP A 327      11.951   3.677 -24.590  1.00 78.93           N
ATOM   5015  CA  ASP A 327      11.701   5.067 -24.249  1.00 78.93           C
ATOM   5016  C   ASP A 327      12.738   5.531 -23.225  1.00 78.93           C
ATOM   5017  O   ASP A 327      13.137   6.695 -23.224  1.00 78.93           O
ATOM   5018  HA  ASP A 327      11.773   5.610 -25.192  1.00 78.93           H
ATOM   5019  CB  ASP A 327      10.313   5.240 -23.629  1.00 78.93           C
ATOM   5020 1HB  ASP A 327      10.172   4.507 -22.834  1.00 78.93           H
ATOM   5021 2HB  ASP A 327      10.236   6.226 -23.171  1.00 78.93           H
ATOM   5022  CG  ASP A 327       9.217   5.075 -24.683  1.00 78.93           C
ATOM   5023  OD1 ASP A 327       9.575   5.081 -25.881  1.00 78.93           O
ATOM   5024  OD2 ASP A 327       8.045   4.946 -24.268  1.00 78.93           O
ATOM   5025  HN  ASP A 327      11.260   3.031 -24.266  1.00 78.93           H
ATOM   5026  N   LEU A 328      13.145   4.598 -22.378  1.00 80.78           N
ATOM   5027  CA  LEU A 328      14.158   4.886 -21.377  1.00 80.78           C
ATOM   5028  C   LEU A 328      15.471   5.248 -22.075  1.00 80.78           C
ATOM   5029  O   LEU A 328      16.047   6.302 -21.813  1.00 80.78           O
ATOM   5030  HA  LEU A 328      13.819   5.752 -20.809  1.00 80.78           H
ATOM   5031  CB  LEU A 328      14.286   3.721 -20.393  1.00 80.78           C
ATOM   5032 1HB  LEU A 328      13.336   3.606 -19.872  1.00 80.78           H
ATOM   5033 2HB  LEU A 328      14.451   2.807 -20.963  1.00 80.78           H
ATOM   5034  CG  LEU A 328      15.398   3.844 -19.349  1.00 80.78           C
ATOM   5035  HG  LEU A 328      16.338   4.024 -19.870  1.00 80.78           H
ATOM   5036  CD1 LEU A 328      15.155   5.043 -18.429  1.00 80.78           C
ATOM   5037 1HD1 LEU A 328      15.130   5.957 -19.022  1.00 80.78           H
ATOM   5038 2HD1 LEU A 328      14.203   4.918 -17.913  1.00 80.78           H
ATOM   5039 3HD1 LEU A 328      15.959   5.107 -17.696  1.00 80.78           H
ATOM   5040  CD2 LEU A 328      15.558   2.542 -18.563  1.00 80.78           C
ATOM   5041 1HD2 LEU A 328      14.624   2.307 -18.053  1.00 80.78           H
ATOM   5042 2HD2 LEU A 328      15.811   1.733 -19.248  1.00 80.78           H
ATOM   5043 3HD2 LEU A 328      16.354   2.657 -17.827  1.00 80.78           H
ATOM   5044  HN  LEU A 328      12.796   3.661 -22.367  1.00 80.78           H
ATOM   5045  N   VAL A 329      15.904   4.353 -22.951  1.00 81.12           N
ATOM   5046  CA  VAL A 329      17.176   4.527 -23.631  1.00 81.12           C
ATOM   5047  C   VAL A 329      17.136   5.815 -24.457  1.00 81.12           C
ATOM   5048  O   VAL A 329      18.137   6.523 -24.557  1.00 81.12           O
ATOM   5049  HA  VAL A 329      17.947   4.624 -22.867  1.00 81.12           H
ATOM   5050  CB  VAL A 329      17.494   3.288 -24.472  1.00 81.12           C
ATOM   5051  HB  VAL A 329      16.654   3.115 -25.145  1.00 81.12           H
ATOM   5052  CG1 VAL A 329      18.743   3.512 -25.326  1.00 81.12           C
ATOM   5053 1HG1 VAL A 329      18.579   4.356 -25.996  1.00 81.12           H
ATOM   5054 2HG1 VAL A 329      19.594   3.722 -24.678  1.00 81.12           H
ATOM   5055 3HG1 VAL A 329      18.947   2.616 -25.913  1.00 81.12           H
ATOM   5056  CG2 VAL A 329      17.649   2.050 -23.586  1.00 81.12           C
ATOM   5057 1HG2 VAL A 329      18.462   2.210 -22.878  1.00 81.12           H
ATOM   5058 2HG2 VAL A 329      16.722   1.875 -23.041  1.00 81.12           H
ATOM   5059 3HG2 VAL A 329      17.875   1.185 -24.209  1.00 81.12           H
ATOM   5060  HN  VAL A 329      15.403   3.523 -23.197  1.00 81.12           H
ATOM   5061  N   LYS A 330      15.970   6.079 -25.027  1.00 74.89           N
ATOM   5062  CA  LYS A 330      15.780   7.280 -25.822  1.00 74.89           C
ATOM   5063  C   LYS A 330      15.988   8.511 -24.936  1.00 74.89           C
[truncated: 117,162 more chars]
