# Supplementary material for: Noncanonical roles of chemokine regions in CCR9 activation revealed by structural modeling and mutational mapping
Source: Nat Commun. 2025 Aug 18;16:7695. doi: 10.1038/s41467-025-62321-9 (PMC12361432; doi:10.1038/s41467-025-62321-9)
Supplement: Supplementary file 5 — Supplementary Data 3 [file 41467_2025_62321_MOESM5_ESM.zip › CCR9_CCL25_11_rnk2.pdb]

ATOM      1  N   GLU A  20      -5.167  -6.019  58.259  1.00 49.90           N
ATOM      2  CA  GLU A  20      -5.219  -6.834  57.057  1.00 49.90           C
ATOM      3  C   GLU A  20      -5.630  -8.266  57.405  1.00 49.90           C
ATOM      4  O   GLU A  20      -4.795  -9.078  57.800  1.00 49.90           O
ATOM      5  HA  GLU A  20      -5.979  -6.373  56.427  1.00 49.90           H
ATOM      6  CB  GLU A  20      -3.877  -6.812  56.322  1.00 49.90           C
ATOM      7 1HB  GLU A  20      -3.064  -6.730  57.044  1.00 49.90           H
ATOM      8 2HB  GLU A  20      -3.796  -7.689  55.680  1.00 49.90           H
ATOM      9  CG  GLU A  20      -3.776  -5.593  55.403  1.00 49.90           C
ATOM     10 1HG  GLU A  20      -4.741  -5.406  54.933  1.00 49.90           H
ATOM     11 2HG  GLU A  20      -3.531  -4.709  55.991  1.00 49.90           H
ATOM     12  CD  GLU A  20      -2.711  -5.807  54.325  1.00 49.90           C
ATOM     13  OE1 GLU A  20      -2.884  -5.223  53.233  1.00 49.90           O
ATOM     14  OE2 GLU A  20      -1.748  -6.548  54.618  1.00 49.90           O
ATOM     15  HN  GLU A  20      -5.411  -6.496  59.104  1.00 49.90           H
ATOM     16  N   SER A  21      -6.918  -8.533  57.244  1.00 56.69           N
ATOM     17  CA  SER A  21      -7.451  -9.854  57.535  1.00 56.69           C
ATOM     18  C   SER A  21      -6.659 -10.917  56.770  1.00 56.69           C
ATOM     19  O   SER A  21      -6.323 -10.725  55.602  1.00 56.69           O
ATOM     20  HA  SER A  21      -7.327  -9.985  58.610  1.00 56.69           H
ATOM     21  CB  SER A  21      -8.936  -9.939  57.178  1.00 56.69           C
ATOM     22 1HB  SER A  21      -9.322 -10.918  57.464  1.00 56.69           H
ATOM     23 2HB  SER A  21      -9.490  -9.198  57.754  1.00 56.69           H
ATOM     24  OG  SER A  21      -9.165  -9.728  55.788  1.00 56.69           O
ATOM     25  HG  SER A  21      -9.532 -10.560  55.371  1.00 56.69           H
ATOM     26  HN  SER A  21      -7.592  -7.868  56.923  1.00 56.69           H
ATOM     27  N   THR A  22      -6.385 -12.015  57.460  1.00 58.67           N
ATOM     28  CA  THR A  22      -5.639 -13.108  56.860  1.00 58.67           C
ATOM     29  C   THR A  22      -6.235 -13.478  55.500  1.00 58.67           C
ATOM     30  O   THR A  22      -5.511 -13.879  54.590  1.00 58.67           O
ATOM     31  HA  THR A  22      -4.619 -12.770  56.681  1.00 58.67           H
ATOM     32  CB  THR A  22      -5.625 -14.271  57.854  1.00 58.67           C
ATOM     33  HB  THR A  22      -5.400 -15.211  57.350  1.00 58.67           H
ATOM     34  OG1 THR A  22      -6.899 -14.202  58.488  1.00 58.67           O
ATOM     35  HG1 THR A  22      -7.099 -15.066  58.950  1.00 58.67           H
ATOM     36  CG2 THR A  22      -4.629 -14.054  58.995  1.00 58.67           C
ATOM     37 1HG2 THR A  22      -4.894 -13.149  59.542  1.00 58.67           H
ATOM     38 2HG2 THR A  22      -3.624 -13.950  58.586  1.00 58.67           H
ATOM     39 3HG2 THR A  22      -4.659 -14.909  59.671  1.00 58.67           H
ATOM     40  HN  THR A  22      -6.663 -12.163  58.409  1.00 58.67           H
ATOM     41  N   SER A  23      -7.548 -13.330  55.406  1.00 61.51           N
ATOM     42  CA  SER A  23      -8.244 -13.601  54.159  1.00 61.51           C
ATOM     43  C   SER A  23      -7.729 -12.669  53.060  1.00 61.51           C
ATOM     44  O   SER A  23      -7.518 -13.097  51.926  1.00 61.51           O
ATOM     45  HA  SER A  23      -8.013 -14.639  53.919  1.00 61.51           H
ATOM     46  CB  SER A  23      -9.756 -13.440  54.326  1.00 61.51           C
ATOM     47 1HB  SER A  23     -10.260 -13.808  53.432  1.00 61.51           H
ATOM     48 2HB  SER A  23     -10.096 -14.056  55.159  1.00 61.51           H
ATOM     49  OG  SER A  23     -10.127 -12.084  54.556  1.00 61.51           O
ATOM     50  HG  SER A  23     -11.123 -11.992  54.529  1.00 61.51           H
ATOM     51  HN  SER A  23      -8.133 -13.032  56.160  1.00 61.51           H
ATOM     52  N   SER A  24      -7.543 -11.411  53.434  1.00 66.99           N
ATOM     53  CA  SER A  24      -7.146 -10.396  52.473  1.00 66.99           C
ATOM     54  C   SER A  24      -5.741 -10.695  51.945  1.00 66.99           C
ATOM     55  O   SER A  24      -5.432 -10.401  50.792  1.00 66.99           O
ATOM     56  HA  SER A  24      -7.878 -10.458  51.668  1.00 66.99           H
ATOM     57  CB  SER A  24      -7.192  -9.000  53.097  1.00 66.99           C
ATOM     58 1HB  SER A  24      -7.275  -8.252  52.308  1.00 66.99           H
ATOM     59 2HB  SER A  24      -8.084  -8.909  53.717  1.00 66.99           H
ATOM     60  OG  SER A  24      -6.036  -8.729  53.886  1.00 66.99           O
ATOM     61  HG  SER A  24      -5.991  -9.365  54.656  1.00 66.99           H
ATOM     62  HN  SER A  24      -7.658 -11.084  54.371  1.00 66.99           H
ATOM     63  N   MET A  25      -4.928 -11.276  52.815  1.00 63.36           N
ATOM     64  CA  MET A  25      -3.559 -11.604  52.456  1.00 63.36           C
ATOM     65  C   MET A  25      -3.500 -12.898  51.642  1.00 63.36           C
ATOM     66  O   MET A  25      -2.697 -13.018  50.718  1.00 63.36           O
ATOM     67  HA  MET A  25      -3.206 -10.769  51.851  1.00 63.36           H
ATOM     68  CB  MET A  25      -2.722 -11.762  53.727  1.00 63.36           C
ATOM     69 1HB  MET A  25      -2.994 -10.989  54.445  1.00 63.36           H
ATOM     70 2HB  MET A  25      -2.941 -12.722  54.194  1.00 63.36           H
ATOM     71  CG  MET A  25      -1.227 -11.671  53.414  1.00 63.36           C
ATOM     72 1HG  MET A  25      -0.868 -12.627  53.032  1.00 63.36           H
ATOM     73 2HG  MET A  25      -1.055 -10.931  52.632  1.00 63.36           H
ATOM     74  SD  MET A  25      -0.321 -11.224  54.886  1.00 63.36           S
ATOM     75  CE  MET A  25       1.349 -11.325  54.264  1.00 63.36           C
ATOM     76 1HE  MET A  25       1.546 -12.338  53.913  1.00 63.36           H
ATOM     77 2HE  MET A  25       1.472 -10.625  53.438  1.00 63.36           H
ATOM     78 3HE  MET A  25       2.049 -11.074  55.061  1.00 63.36           H
ATOM     79  HN  MET A  25      -5.191 -11.522  53.749  1.00 63.36           H
ATOM     80  N   GLU A  26      -4.362 -13.833  52.014  1.00 57.70           N
ATOM     81  CA  GLU A  26      -4.492 -15.071  51.264  1.00 57.70           C
ATOM     82  C   GLU A  26      -4.996 -14.783  49.848  1.00 57.70           C
ATOM     83  O   GLU A  26      -4.521 -15.380  48.883  1.00 57.70           O
ATOM     84  HA  GLU A  26      -3.487 -15.491  51.221  1.00 57.70           H
ATOM     85  CB  GLU A  26      -5.416 -16.054  51.986  1.00 57.70           C
ATOM     86 1HB  GLU A  26      -6.273 -15.520  52.395  1.00 57.70           H
ATOM     87 2HB  GLU A  26      -5.695 -16.861  51.308  1.00 57.70           H
ATOM     88  CG  GLU A  26      -4.701 -16.712  53.168  1.00 57.70           C
ATOM     89 1HG  GLU A  26      -3.822 -17.250  52.812  1.00 57.70           H
ATOM     90 2HG  GLU A  26      -4.347 -15.944  53.856  1.00 57.70           H
ATOM     91  CD  GLU A  26      -5.633 -17.676  53.905  1.00 57.70           C
ATOM     92  OE1 GLU A  26      -5.096 -18.532  54.641  1.00 57.70           O
ATOM     93  OE2 GLU A  26      -6.860 -17.535  53.716  1.00 57.70           O
ATOM     94  HN  GLU A  26      -4.962 -13.756  52.810  1.00 57.70           H
ATOM     95  N   ASP A  27      -5.952 -13.869  49.769  1.00 64.67           N
ATOM     96  CA  ASP A  27      -6.549 -13.519  48.492  1.00 64.67           C
ATOM     97  C   ASP A  27      -5.457 -13.019  47.543  1.00 64.67           C
ATOM     98  O   ASP A  27      -5.479 -13.322  46.351  1.00 64.67           O
ATOM     99  HA  ASP A  27      -7.023 -14.434  48.136  1.00 64.67           H
ATOM    100  CB  ASP A  27      -7.582 -12.402  48.654  1.00 64.67           C
ATOM    101 1HB  ASP A  27      -7.185 -11.627  49.309  1.00 64.67           H
ATOM    102 2HB  ASP A  27      -7.773 -11.936  47.687  1.00 64.67           H
ATOM    103  CG  ASP A  27      -8.890 -12.945  49.232  1.00 64.67           C
ATOM    104  OD1 ASP A  27      -9.097 -14.173  49.114  1.00 64.67           O
ATOM    105  OD2 ASP A  27      -9.655 -12.121  49.779  1.00 64.67           O
ATOM    106  HN  ASP A  27      -6.317 -13.372  50.557  1.00 64.67           H
ATOM    107  N   TYR A  28      -4.528 -12.263  48.109  1.00 63.64           N
ATOM    108  CA  TYR A  28      -3.444 -11.697  47.324  1.00 63.64           C
ATOM    109  C   TYR A  28      -2.438 -12.777  46.920  1.00 63.64           C
ATOM    110  O   TYR A  28      -1.924 -12.765  45.802  1.00 63.64           O
ATOM    111  HA  TYR A  28      -3.874 -11.257  46.424  1.00 63.64           H
ATOM    112  CB  TYR A  28      -2.748 -10.683  48.234  1.00 63.64           C
ATOM    113 1HB  TYR A  28      -3.473  -9.929  48.542  1.00 63.64           H
ATOM    114 2HB  TYR A  28      -2.414 -11.192  49.138  1.00 63.64           H
ATOM    115  CG  TYR A  28      -1.551  -9.984  47.587  1.00 63.64           C
ATOM    116  CD1 TYR A  28      -0.271 -10.433  47.840  1.00 63.64           C
ATOM    117  HD1 TYR A  28      -0.113 -11.285  48.501  1.00 63.64           H
ATOM    118  CD2 TYR A  28      -1.752  -8.905  46.750  1.00 63.64           C
ATOM    119  HD2 TYR A  28      -2.763  -8.551  46.551  1.00 63.64           H
ATOM    120  CE1 TYR A  28       0.856  -9.775  47.231  1.00 63.64           C
ATOM    121  HE1 TYR A  28       1.873 -10.119  47.422  1.00 63.64           H
ATOM    122  CE2 TYR A  28      -0.625  -8.247  46.141  1.00 63.64           C
ATOM    123  HE2 TYR A  28      -0.769  -7.394  45.479  1.00 63.64           H
ATOM    124  CZ  TYR A  28       0.624  -8.715  46.411  1.00 63.64           C
ATOM    125  OH  TYR A  28       1.688  -8.094  45.836  1.00 63.64           O
ATOM    126  HH  TYR A  28       1.399  -7.227  45.430  1.00 63.64           H
ATOM    127  HN  TYR A  28      -4.508 -12.035  49.082  1.00 63.64           H
ATOM    128  N   VAL A  29      -2.186 -13.684  47.852  1.00 64.52           N
ATOM    129  CA  VAL A  29      -1.189 -14.719  47.639  1.00 64.52           C
ATOM    130  C   VAL A  29      -1.723 -15.736  46.628  1.00 64.52           C
ATOM    131  O   VAL A  29      -0.974 -16.238  45.792  1.00 64.52           O
ATOM    132  HA  VAL A  29      -0.303 -14.241  47.221  1.00 64.52           H
ATOM    133  CB  VAL A  29      -0.799 -15.353  48.976  1.00 64.52           C
ATOM    134  HB  VAL A  29      -1.715 -15.670  49.476  1.00 64.52           H
ATOM    135  CG1 VAL A  29       0.071 -16.593  48.761  1.00 64.52           C
ATOM    136 1HG1 VAL A  29      -0.480 -17.327  48.174  1.00 64.52           H
ATOM    137 2HG1 VAL A  29       0.980 -16.311  48.230  1.00 64.52           H
ATOM    138 3HG1 VAL A  29       0.334 -17.024  49.727  1.00 64.52           H
ATOM    139  CG2 VAL A  29      -0.096 -14.339  49.880  1.00 64.52           C
ATOM    140 1HG2 VAL A  29       0.807 -13.979  49.387  1.00 64.52           H
ATOM    141 2HG2 VAL A  29      -0.764 -13.500  50.073  1.00 64.52           H
ATOM    142 3HG2 VAL A  29       0.170 -14.816  50.823  1.00 64.52           H
ATOM    143  HN  VAL A  29      -2.650 -13.720  48.738  1.00 64.52           H
ATOM    144  N   ASN A  30      -3.015 -16.009  46.738  1.00 59.00           N
ATOM    145  CA  ASN A  30      -3.632 -17.046  45.928  1.00 59.00           C
ATOM    146  C   ASN A  30      -4.055 -16.452  44.583  1.00 59.00           C
ATOM    147  O   ASN A  30      -4.516 -17.174  43.699  1.00 59.00           O
ATOM    148  HA  ASN A  30      -2.870 -17.818  45.822  1.00 59.00           H
ATOM    149  CB  ASN A  30      -4.881 -17.607  46.611  1.00 59.00           C
ATOM    150 1HB  ASN A  30      -5.540 -16.789  46.901  1.00 59.00           H
ATOM    151 2HB  ASN A  30      -5.436 -18.229  45.908  1.00 59.00           H
ATOM    152  CG  ASN A  30      -4.509 -18.431  47.845  1.00 59.00           C
ATOM    153  OD1 ASN A  30      -3.425 -18.982  47.951  1.00 59.00           O
ATOM    154  ND2 ASN A  30      -5.464 -18.484  48.769  1.00 59.00           N
ATOM    155 1HD2 ASN A  30      -6.331 -18.008  48.619  1.00 59.00           H
ATOM    156 2HD2 ASN A  30      -5.315 -18.999  49.613  1.00 59.00           H
ATOM    157  HN  ASN A  30      -3.635 -15.537  47.364  1.00 59.00           H
ATOM    158  N   PHE A  31      -3.882 -15.143  44.469  1.00 65.78           N
ATOM    159  CA  PHE A  31      -4.207 -14.450  43.234  1.00 65.78           C
ATOM    160  C   PHE A  31      -3.317 -14.931  42.086  1.00 65.78           C
ATOM    161  O   PHE A  31      -2.093 -14.918  42.197  1.00 65.78           O
ATOM    162  HA  PHE A  31      -5.249 -14.674  43.002  1.00 65.78           H
ATOM    163  CB  PHE A  31      -3.949 -12.962  43.475  1.00 65.78           C
ATOM    164 1HB  PHE A  31      -4.472 -12.655  44.381  1.00 65.78           H
ATOM    165 2HB  PHE A  31      -2.884 -12.813  43.655  1.00 65.78           H
ATOM    166  CG  PHE A  31      -4.387 -12.059  42.320  1.00 65.78           C
ATOM    167  CD1 PHE A  31      -3.467 -11.593  41.435  1.00 65.78           C
ATOM    168  HD1 PHE A  31      -2.416 -11.862  41.548  1.00 65.78           H
ATOM    169  CD2 PHE A  31      -5.698 -11.723  42.179  1.00 65.78           C
ATOM    170  HD2 PHE A  31      -6.435 -12.097  42.889  1.00 65.78           H
ATOM    171  CE1 PHE A  31      -3.873 -10.755  40.363  1.00 65.78           C
ATOM    172  HE1 PHE A  31      -3.135 -10.381  39.653  1.00 65.78           H
ATOM    173  CE2 PHE A  31      -6.104 -10.885  41.107  1.00 65.78           C
ATOM    174  HE2 PHE A  31      -7.155 -10.616  40.995  1.00 65.78           H
ATOM    175  CZ  PHE A  31      -5.184 -10.419  40.222  1.00 65.78           C
ATOM    176  HZ  PHE A  31      -5.496  -9.776  39.399  1.00 65.78           H
ATOM    177  HN  PHE A  31      -3.529 -14.560  45.200  1.00 65.78           H
ATOM    178  N   ASN A  32      -3.968 -15.343  41.008  1.00 59.38           N
ATOM    179  CA  ASN A  32      -3.251 -15.813  39.835  1.00 59.38           C
ATOM    180  C   ASN A  32      -2.766 -14.611  39.023  1.00 59.38           C
ATOM    181  O   ASN A  32      -3.523 -14.039  38.241  1.00 59.38           O
ATOM    182  HA  ASN A  32      -2.429 -16.414  40.224  1.00 59.38           H
ATOM    183  CB  ASN A  32      -4.159 -16.656  38.936  1.00 59.38           C
ATOM    184 1HB  ASN A  32      -4.687 -17.396  39.537  1.00 59.38           H
ATOM    185 2HB  ASN A  32      -4.915 -16.019  38.477  1.00 59.38           H
ATOM    186  CG  ASN A  32      -3.349 -17.360  37.845  1.00 59.38           C
ATOM    187  OD1 ASN A  32      -2.142 -17.215  37.740  1.00 59.38           O
ATOM    188  ND2 ASN A  32      -4.078 -18.130  37.042  1.00 59.38           N
ATOM    189 1HD2 ASN A  32      -5.065 -18.206  37.183  1.00 59.38           H
ATOM    190 2HD2 ASN A  32      -3.639 -18.633  36.298  1.00 59.38           H
ATOM    191  HN  ASN A  32      -4.965 -15.359  40.928  1.00 59.38           H
ATOM    192  N   PHE A  33      -1.505 -14.263  39.236  1.00 61.94           N
ATOM    193  CA  PHE A  33      -0.880 -13.202  38.465  1.00 61.94           C
ATOM    194  C   PHE A  33      -0.438 -13.711  37.091  1.00 61.94           C
ATOM    195  O   PHE A  33       0.749 -13.685  36.769  1.00 61.94           O
ATOM    196  HA  PHE A  33      -1.623 -12.415  38.337  1.00 61.94           H
ATOM    197  CB  PHE A  33       0.352 -12.746  39.248  1.00 61.94           C
ATOM    198 1HB  PHE A  33       0.969 -13.616  39.475  1.00 61.94           H
ATOM    199 2HB  PHE A  33       0.949 -12.088  38.616  1.00 61.94           H
ATOM    200  CG  PHE A  33       0.025 -12.016  40.553  1.00 61.94           C
ATOM    201  CD1 PHE A  33      -0.268 -10.689  40.534  1.00 61.94           C
ATOM    202  HD1 PHE A  33      -0.271 -10.144  39.590  1.00 61.94           H
ATOM    203  CD2 PHE A  33       0.028 -12.696  41.731  1.00 61.94           C
ATOM    204  HD2 PHE A  33       0.264 -13.760  41.746  1.00 61.94           H
ATOM    205  CE1 PHE A  33      -0.572 -10.012  41.745  1.00 61.94           C
ATOM    206  HE1 PHE A  33      -0.807  -8.947  41.730  1.00 61.94           H
ATOM    207  CE2 PHE A  33      -0.275 -12.019  42.942  1.00 61.94           C
ATOM    208  HE2 PHE A  33      -0.272 -12.563  43.886  1.00 61.94           H
ATOM    209  CZ  PHE A  33      -0.569 -10.691  42.923  1.00 61.94           C
ATOM    210  HZ  PHE A  33      -0.802 -10.171  43.853  1.00 61.94           H
ATOM    211  HN  PHE A  33      -0.915 -14.692  39.920  1.00 61.94           H
ATOM    212  N   THR A  34      -1.415 -14.161  36.319  1.00 62.54           N
ATOM    213  CA  THR A  34      -1.205 -14.384  34.899  1.00 62.54           C
ATOM    214  C   THR A  34      -0.698 -13.106  34.228  1.00 62.54           C
ATOM    215  O   THR A  34      -1.291 -12.040  34.387  1.00 62.54           O
ATOM    216  HA  THR A  34      -0.426 -15.138  34.781  1.00 62.54           H
ATOM    217  CB  THR A  34      -2.514 -14.905  34.303  1.00 62.54           C
ATOM    218  HB  THR A  34      -3.249 -14.104  34.218  1.00 62.54           H
ATOM    219  OG1 THR A  34      -2.878 -15.986  35.157  1.00 62.54           O
ATOM    220  HG1 THR A  34      -2.106 -16.612  35.264  1.00 62.54           H
ATOM    221  CG2 THR A  34      -2.315 -15.561  32.935  1.00 62.54           C
ATOM    222 1HG2 THR A  34      -1.632 -16.405  33.033  1.00 62.54           H
ATOM    223 2HG2 THR A  34      -1.896 -14.833  32.240  1.00 62.54           H
ATOM    224 3HG2 THR A  34      -3.275 -15.913  32.558  1.00 62.54           H
ATOM    225  HN  THR A  34      -2.336 -14.373  36.648  1.00 62.54           H
ATOM    226  N   ASP A  35       0.394 -13.255  33.492  1.00 67.10           N
ATOM    227  CA  ASP A  35       1.034 -12.112  32.863  1.00 67.10           C
ATOM    228  C   ASP A  35       0.317 -11.791  31.550  1.00 67.10           C
ATOM    229  O   ASP A  35       0.706 -12.280  30.490  1.00 67.10           O
ATOM    230  HA  ASP A  35       0.955 -11.304  33.589  1.00 67.10           H
ATOM    231  CB  ASP A  35       2.499 -12.410  32.540  1.00 67.10           C
ATOM    232 1HB  ASP A  35       2.943 -12.990  33.350  1.00 67.10           H
ATOM    233 2HB  ASP A  35       2.560 -13.022  31.640  1.00 67.10           H
ATOM    234  CG  ASP A  35       3.290 -11.116  32.339  1.00 67.10           C
ATOM    235  OD1 ASP A  35       2.668 -10.042  32.484  1.00 67.10           O
ATOM    236  OD2 ASP A  35       4.500 -11.231  32.045  1.00 67.10           O
ATOM    237  HN  ASP A  35       0.839 -14.134  33.324  1.00 67.10           H
ATOM    238  N   PHE A  36      -0.718 -10.971  31.663  1.00 81.48           N
ATOM    239  CA  PHE A  36      -1.446 -10.519  30.490  1.00 81.48           C
ATOM    240  C   PHE A  36      -0.791  -9.276  29.883  1.00 81.48           C
ATOM    241  O   PHE A  36      -1.161  -8.844  28.793  1.00 81.48           O
ATOM    242  HA  PHE A  36      -1.424 -11.330  29.762  1.00 81.48           H
ATOM    243  CB  PHE A  36      -2.860 -10.161  30.951  1.00 81.48           C
ATOM    244 1HB  PHE A  36      -2.793  -9.485  31.803  1.00 81.48           H
ATOM    245 2HB  PHE A  36      -3.366  -9.619  30.152  1.00 81.48           H
ATOM    246  CG  PHE A  36      -3.711 -11.371  31.344  1.00 81.48           C
ATOM    247  CD1 PHE A  36      -3.703 -12.488  30.568  1.00 81.48           C
ATOM    248  HD1 PHE A  36      -3.091 -12.522  29.667  1.00 81.48           H
ATOM    249  CD2 PHE A  36      -4.475 -11.329  32.468  1.00 81.48           C
ATOM    250  HD2 PHE A  36      -4.481 -10.433  33.090  1.00 81.48           H
ATOM    251  CE1 PHE A  36      -4.493 -13.610  30.933  1.00 81.48           C
ATOM    252  HE1 PHE A  36      -4.487 -14.506  30.311  1.00 81.48           H
ATOM    253  CE2 PHE A  36      -5.264 -12.451  32.833  1.00 81.48           C
ATOM    254  HE2 PHE A  36      -5.876 -12.417  33.734  1.00 81.48           H
ATOM    255  CZ  PHE A  36      -5.257 -13.568  32.057  1.00 81.48           C
ATOM    256  HZ  PHE A  36      -5.863 -14.430  32.337  1.00 81.48           H
ATOM    257  HN  PHE A  36      -1.059 -10.618  32.534  1.00 81.48           H
ATOM    258  N   TYR A  37       0.172  -8.736  30.617  1.00 86.00           N
ATOM    259  CA  TYR A  37       0.943  -7.607  30.125  1.00 86.00           C
ATOM    260  C   TYR A  37       2.146  -8.079  29.306  1.00 86.00           C
ATOM    261  O   TYR A  37       3.121  -8.582  29.863  1.00 86.00           O
ATOM    262  HA  TYR A  37       0.293  -7.007  29.489  1.00 86.00           H
ATOM    263  CB  TYR A  37       1.445  -6.867  31.367  1.00 86.00           C
ATOM    264 1HB  TYR A  37       0.599  -6.668  32.025  1.00 86.00           H
ATOM    265 2HB  TYR A  37       2.128  -7.517  31.913  1.00 86.00           H
ATOM    266  CG  TYR A  37       2.156  -5.548  31.060  1.00 86.00           C
ATOM    267  CD1 TYR A  37       3.535  -5.500  31.020  1.00 86.00           C
ATOM    268  HD1 TYR A  37       4.117  -6.402  31.208  1.00 86.00           H
ATOM    269  CD2 TYR A  37       1.419  -4.405  30.822  1.00 86.00           C
ATOM    270  HD2 TYR A  37       0.330  -4.443  30.853  1.00 86.00           H
ATOM    271  CE1 TYR A  37       4.204  -4.258  30.731  1.00 86.00           C
ATOM    272  HE1 TYR A  37       5.292  -4.206  30.697  1.00 86.00           H
ATOM    273  CE2 TYR A  37       2.088  -3.164  30.533  1.00 86.00           C
ATOM    274  HE2 TYR A  37       1.518  -2.254  30.344  1.00 86.00           H
ATOM    275  CZ  TYR A  37       3.448  -3.151  30.502  1.00 86.00           C
ATOM    276  OH  TYR A  37       4.080  -1.978  30.229  1.00 86.00           O
ATOM    277  HH  TYR A  37       3.413  -1.287  29.950  1.00 86.00           H
ATOM    278  HN  TYR A  37       0.426  -9.057  31.529  1.00 86.00           H
ATOM    279  N   CYS A  38       2.037  -7.901  27.998  1.00 89.55           N
ATOM    280  CA  CYS A  38       3.055  -8.399  27.088  1.00 89.55           C
ATOM    281  C   CYS A  38       4.074  -7.282  26.851  1.00 89.55           C
ATOM    282  O   CYS A  38       3.760  -6.274  26.220  1.00 89.55           O
ATOM    283  HA  CYS A  38       3.523  -9.252  27.578  1.00 89.55           H
ATOM    284  CB  CYS A  38       2.445  -8.903  25.778  1.00 89.55           C
ATOM    285 1HB  CYS A  38       1.630  -9.594  25.990  1.00 89.55           H
ATOM    286 2HB  CYS A  38       2.020  -8.069  25.221  1.00 89.55           H
ATOM    287  SG  CYS A  38       3.726  -9.737  24.772  1.00 89.55           S
ATOM    288  HN  CYS A  38       1.273  -7.428  27.559  1.00 89.55           H
ATOM    289  N   GLU A  39       5.274  -7.500  27.368  1.00 81.58           N
ATOM    290  CA  GLU A  39       6.398  -6.638  27.043  1.00 81.58           C
ATOM    291  C   GLU A  39       7.014  -7.052  25.705  1.00 81.58           C
ATOM    292  O   GLU A  39       7.431  -8.197  25.537  1.00 81.58           O
ATOM    293  HA  GLU A  39       5.979  -5.635  26.963  1.00 81.58           H
ATOM    294  CB  GLU A  39       7.445  -6.657  28.158  1.00 81.58           C
ATOM    295 1HB  GLU A  39       7.771  -7.682  28.338  1.00 81.58           H
ATOM    296 2HB  GLU A  39       8.263  -5.983  27.905  1.00 81.58           H
ATOM    297  CG  GLU A  39       6.854  -6.146  29.473  1.00 81.58           C
ATOM    298 1HG  GLU A  39       6.358  -5.190  29.306  1.00 81.58           H
ATOM    299 2HG  GLU A  39       6.094  -6.841  29.830  1.00 81.58           H
ATOM    300  CD  GLU A  39       7.943  -5.983  30.536  1.00 81.58           C
ATOM    301  OE1 GLU A  39       7.625  -5.386  31.587  1.00 81.58           O
ATOM    302  OE2 GLU A  39       9.068  -6.459  30.274  1.00 81.58           O
ATOM    303  HN  GLU A  39       5.484  -8.248  27.998  1.00 81.58           H
ATOM    304  N   LYS A  40       7.052  -6.097  24.787  1.00 87.55           N
ATOM    305  CA  LYS A  40       7.446  -6.389  23.419  1.00 87.55           C
ATOM    306  C   LYS A  40       8.865  -5.870  23.179  1.00 87.55           C
ATOM    307  O   LYS A  40       9.205  -5.475  22.065  1.00 87.55           O
ATOM    308  HA  LYS A  40       7.451  -7.474  23.305  1.00 87.55           H
ATOM    309  CB  LYS A  40       6.414  -5.836  22.434  1.00 87.55           C
ATOM    310 1HB  LYS A  40       6.299  -4.763  22.586  1.00 87.55           H
ATOM    311 2HB  LYS A  40       6.768  -5.977  21.413  1.00 87.55           H
ATOM    312  CG  LYS A  40       5.061  -6.529  22.611  1.00 87.55           C
ATOM    313 1HG  LYS A  40       5.196  -7.610  22.587  1.00 87.55           H
ATOM    314 2HG  LYS A  40       4.647  -6.281  23.588  1.00 87.55           H
ATOM    315  CD  LYS A  40       4.081  -6.107  21.514  1.00 87.55           C
ATOM    316 1HD  LYS A  40       3.914  -5.031  21.565  1.00 87.55           H
ATOM    317 2HD  LYS A  40       4.514  -6.316  20.536  1.00 87.55           H
ATOM    318  CE  LYS A  40       2.748  -6.844  21.656  1.00 87.55           C
ATOM    319 1HE  LYS A  40       2.921  -7.920  21.676  1.00 87.55           H
ATOM    320 2HE  LYS A  40       2.279  -6.579  22.604  1.00 87.55           H
ATOM    321  NZ  LYS A  40       1.844  -6.501  20.536  1.00 87.55           N
ATOM    322 1HZ  LYS A  40       0.990  -7.042  20.613  1.00 87.55           H
ATOM    323 2HZ  LYS A  40       1.622  -5.512  20.572  1.00 87.55           H
ATOM    324 3HZ  LYS A  40       2.301  -6.713  19.656  1.00 87.55           H
ATOM    325  HN  LYS A  40       6.820  -5.141  24.964  1.00 87.55           H
ATOM    326  N   ASN A  41       9.654  -5.886  24.243  1.00 82.54           N
ATOM    327  CA  ASN A  41      11.014  -5.379  24.174  1.00 82.54           C
ATOM    328  C   ASN A  41      11.782  -6.140  23.092  1.00 82.54           C
ATOM    329  O   ASN A  41      12.525  -5.541  22.316  1.00 82.54           O
ATOM    330  HA  ASN A  41      10.913  -4.318  23.946  1.00 82.54           H
ATOM    331  CB  ASN A  41      11.745  -5.580  25.503  1.00 82.54           C
ATOM    332 1HB  ASN A  41      11.616  -6.608  25.842  1.00 82.54           H
ATOM    333 2HB  ASN A  41      12.815  -5.424  25.361  1.00 82.54           H
ATOM    334  CG  ASN A  41      11.220  -4.616  26.569  1.00 82.54           C
ATOM    335  OD1 ASN A  41      10.785  -3.513  26.284  1.00 82.54           O
ATOM    336  ND2 ASN A  41      11.286  -5.093  27.809  1.00 82.54           N
ATOM    337 1HD2 ASN A  41      11.654  -6.008  27.974  1.00 82.54           H
ATOM    338 2HD2 ASN A  41      10.966  -4.537  28.576  1.00 82.54           H
ATOM    339  HN  ASN A  41       9.379  -6.236  25.139  1.00 82.54           H
ATOM    340  N   ASN A  42      11.577  -7.449  23.075  1.00 83.68           N
ATOM    341  CA  ASN A  42      12.281  -8.305  22.135  1.00 83.68           C
ATOM    342  C   ASN A  42      11.849  -7.953  20.710  1.00 83.68           C
ATOM    343  O   ASN A  42      12.659  -7.992  19.784  1.00 83.68           O
ATOM    344  HA  ASN A  42      13.340  -8.112  22.309  1.00 83.68           H
ATOM    345  CB  ASN A  42      11.951  -9.779  22.378  1.00 83.68           C
ATOM    346 1HB  ASN A  42      10.871  -9.922  22.355  1.00 83.68           H
ATOM    347 2HB  ASN A  42      12.371 -10.386  21.576  1.00 83.68           H
ATOM    348  CG  ASN A  42      12.506 -10.249  23.725  1.00 83.68           C
ATOM    349  OD1 ASN A  42      13.271  -9.565  24.384  1.00 83.68           O
ATOM    350  ND2 ASN A  42      12.078 -11.453  24.095  1.00 83.68           N
ATOM    351 1HD2 ASN A  42      11.450 -11.963  23.507  1.00 83.68           H
ATOM    352 2HD2 ASN A  42      12.385 -11.848  24.961  1.00 83.68           H
ATOM    353  HN  ASN A  42      10.945  -7.924  23.687  1.00 83.68           H
ATOM    354  N   VAL A  43      10.574  -7.618  20.577  1.00 90.56           N
ATOM    355  CA  VAL A  43      10.013  -7.308  19.273  1.00 90.56           C
ATOM    356  C   VAL A  43      10.639  -6.015  18.747  1.00 90.56           C
ATOM    357  O   VAL A  43      10.982  -5.922  17.570  1.00 90.56           O
ATOM    358  HA  VAL A  43      10.276  -8.124  18.600  1.00 90.56           H
ATOM    359  CB  VAL A  43       8.487  -7.241  19.363  1.00 90.56           C
ATOM    360  HB  VAL A  43       8.226  -6.415  20.025  1.00 90.56           H
ATOM    361  CG1 VAL A  43       7.869  -6.957  17.992  1.00 90.56           C
ATOM    362 1HG1 VAL A  43       8.240  -6.003  17.618  1.00 90.56           H
ATOM    363 2HG1 VAL A  43       8.144  -7.751  17.298  1.00 90.56           H
ATOM    364 3HG1 VAL A  43       6.784  -6.914  18.085  1.00 90.56           H
ATOM    365  CG2 VAL A  43       7.916  -8.526  19.966  1.00 90.56           C
ATOM    366 1HG2 VAL A  43       8.192  -9.375  19.341  1.00 90.56           H
ATOM    367 2HG2 VAL A  43       8.319  -8.667  20.969  1.00 90.56           H
ATOM    368 3HG2 VAL A  43       6.830  -8.451  20.018  1.00 90.56           H
ATOM    369  HN  VAL A  43       9.930  -7.556  21.340  1.00 90.56           H
ATOM    370  N   ARG A  44      10.768  -5.050  19.646  1.00 86.63           N
ATOM    371  CA  ARG A  44      11.342  -3.765  19.286  1.00 86.63           C
ATOM    372  C   ARG A  44      12.819  -3.926  18.921  1.00 86.63           C
ATOM    373  O   ARG A  44      13.318  -3.250  18.023  1.00 86.63           O
ATOM    374  HA  ARG A  44      10.760  -3.430  18.427  1.00 86.63           H
ATOM    375  CB  ARG A  44      11.215  -2.763  20.435  1.00 86.63           C
ATOM    376 1HB  ARG A  44      11.614  -3.201  21.350  1.00 86.63           H
ATOM    377 2HB  ARG A  44      11.812  -1.877  20.219  1.00 86.63           H
ATOM    378  CG  ARG A  44       9.755  -2.359  20.651  1.00 86.63           C
ATOM    379 1HG  ARG A  44       9.301  -2.096  19.696  1.00 86.63           H
ATOM    380 2HG  ARG A  44       9.195  -3.206  21.048  1.00 86.63           H
ATOM    381  CD  ARG A  44       9.650  -1.176  21.615  1.00 86.63           C
ATOM    382 1HD  ARG A  44      10.343  -0.390  21.315  1.00 86.63           H
ATOM    383 2HD  ARG A  44       8.648  -0.749  21.573  1.00 86.63           H
ATOM    384  NE  ARG A  44       9.953  -1.617  22.994  1.00 86.63           N
ATOM    385  HE  ARG A  44      10.914  -1.677  23.267  1.00 86.63           H
ATOM    386  CZ  ARG A  44       9.022  -1.943  23.901  1.00 86.63           C
ATOM    387  NH1 ARG A  44       7.720  -1.881  23.590  1.00 86.63           N
ATOM    388 1HH1 ARG A  44       7.437  -1.591  22.676  1.00 86.63           H
ATOM    389 2HH1 ARG A  44       7.031  -2.126  24.273  1.00 86.63           H
ATOM    390  NH2 ARG A  44       9.412  -2.330  25.123  1.00 86.63           N
ATOM    391 1HH2 ARG A  44       8.729  -2.577  25.811  1.00 86.63           H
ATOM    392 2HH2 ARG A  44      10.386  -2.373  25.347  1.00 86.63           H
ATOM    393  HN  ARG A  44      10.489  -5.135  20.602  1.00 86.63           H
ATOM    394  N   GLN A  45      13.477  -4.827  19.636  1.00 83.09           N
ATOM    395  CA  GLN A  45      14.895  -5.061  19.423  1.00 83.09           C
ATOM    396  C   GLN A  45      15.132  -5.656  18.033  1.00 83.09           C
ATOM    397  O   GLN A  45      16.077  -5.275  17.344  1.00 83.09           O
ATOM    398  HA  GLN A  45      15.364  -4.079  19.490  1.00 83.09           H
ATOM    399  CB  GLN A  45      15.471  -5.967  20.513  1.00 83.09           C
ATOM    400 1HB  GLN A  45      15.131  -5.626  21.491  1.00 83.09           H
ATOM    401 2HB  GLN A  45      15.098  -6.982  20.382  1.00 83.09           H
ATOM    402  CG  GLN A  45      17.001  -5.970  20.471  1.00 83.09           C
ATOM    403 1HG  GLN A  45      17.342  -6.402  19.530  1.00 83.09           H
ATOM    404 2HG  GLN A  45      17.371  -4.946  20.505  1.00 83.09           H
ATOM    405  CD  GLN A  45      17.579  -6.766  21.643  1.00 83.09           C
ATOM    406  OE1 GLN A  45      16.892  -7.513  22.319  1.00 83.09           O
ATOM    407  NE2 GLN A  45      18.878  -6.565  21.845  1.00 83.09           N
ATOM    408 1HE2 GLN A  45      19.385  -5.938  21.253  1.00 83.09           H
ATOM    409 2HE2 GLN A  45      19.349  -7.041  22.588  1.00 83.09           H
ATOM    410  HN  GLN A  45      13.058  -5.390  20.348  1.00 83.09           H
ATOM    411  N   PHE A  46      14.258  -6.581  17.664  1.00 91.88           N
ATOM    412  CA  PHE A  46      14.311  -7.173  16.338  1.00 91.88           C
ATOM    413  C   PHE A  46      14.085  -6.116  15.256  1.00 91.88           C
ATOM    414  O   PHE A  46      14.821  -6.063  14.272  1.00 91.88           O
ATOM    415  HA  PHE A  46      15.303  -7.608  16.217  1.00 91.88           H
ATOM    416  CB  PHE A  46      13.187  -8.208  16.266  1.00 91.88           C
ATOM    417 1HB  PHE A  46      13.362  -8.974  17.021  1.00 91.88           H
ATOM    418 2HB  PHE A  46      12.243  -7.723  16.517  1.00 91.88           H
ATOM    419  CG  PHE A  46      13.049  -8.883  14.899  1.00 91.88           C
ATOM    420  CD1 PHE A  46      12.085  -8.472  14.032  1.00 91.88           C
ATOM    421  HD1 PHE A  46      11.411  -7.662  14.311  1.00 91.88           H
ATOM    422  CD2 PHE A  46      13.890  -9.893  14.552  1.00 91.88           C
ATOM    423  HD2 PHE A  46      14.662 -10.223  15.247  1.00 91.88           H
ATOM    424  CE1 PHE A  46      11.957  -9.097  12.764  1.00 91.88           C
ATOM    425  HE1 PHE A  46      11.185  -8.768  12.069  1.00 91.88           H
ATOM    426  CE2 PHE A  46      13.762 -10.519  13.283  1.00 91.88           C
ATOM    427  HE2 PHE A  46      14.436 -11.329  13.005  1.00 91.88           H
ATOM    428  CZ  PHE A  46      12.798 -10.108  12.416  1.00 91.88           C
ATOM    429  HZ  PHE A  46      12.700 -10.588  11.443  1.00 91.88           H
ATOM    430  HN  PHE A  46      13.526  -6.925  18.251  1.00 91.88           H
ATOM    431  N   ALA A  47      13.064  -5.300  15.475  1.00 92.44           N
ATOM    432  CA  ALA A  47      12.686  -4.295  14.495  1.00 92.44           C
ATOM    433  C   ALA A  47      13.859  -3.338  14.273  1.00 92.44           C
ATOM    434  O   ALA A  47      14.114  -2.914  13.147  1.00 92.44           O
ATOM    435  HA  ALA A  47      12.466  -4.810  13.560  1.00 92.44           H
ATOM    436  CB  ALA A  47      11.424  -3.571  14.968  1.00 92.44           C
ATOM    437 1HB  ALA A  47      10.613  -4.291  15.082  1.00 92.44           H
ATOM    438 2HB  ALA A  47      11.619  -3.089  15.926  1.00 92.44           H
ATOM    439 3HB  ALA A  47      11.140  -2.818  14.233  1.00 92.44           H
ATOM    440  HN  ALA A  47      12.501  -5.317  16.301  1.00 92.44           H
ATOM    441  N   SER A  48      14.541  -3.026  15.365  1.00 90.80           N
ATOM    442  CA  SER A  48      15.579  -2.010  15.335  1.00 90.80           C
ATOM    443  C   SER A  48      16.742  -2.475  14.456  1.00 90.80           C
ATOM    444  O   SER A  48      17.508  -1.657  13.950  1.00 90.80           O
ATOM    445  HA  SER A  48      15.105  -1.127  14.906  1.00 90.80           H
ATOM    446  CB  SER A  48      16.075  -1.686  16.745  1.00 90.80           C
ATOM    447 1HB  SER A  48      16.703  -0.796  16.713  1.00 90.80           H
ATOM    448 2HB  SER A  48      15.224  -1.454  17.385  1.00 90.80           H
ATOM    449  OG  SER A  48      16.813  -2.766  17.312  1.00 90.80           O
ATOM    450  HG  SER A  48      16.334  -3.629  17.152  1.00 90.80           H
ATOM    451  HN  SER A  48      14.395  -3.455  16.257  1.00 90.80           H
ATOM    452  N   HIS A  49      16.837  -3.788  14.302  1.00 86.81           N
ATOM    453  CA  HIS A  49      17.921  -4.375  13.532  1.00 86.81           C
ATOM    454  C   HIS A  49      17.436  -4.678  12.113  1.00 86.81           C
ATOM    455  O   HIS A  49      18.173  -4.487  11.147  1.00 86.81           O
ATOM    456  HA  HIS A  49      18.711  -3.626  13.485  1.00 86.81           H
ATOM    457  CB  HIS A  49      18.486  -5.606  14.242  1.00 86.81           C
ATOM    458 1HB  HIS A  49      17.668  -6.288  14.474  1.00 86.81           H
ATOM    459 2HB  HIS A  49      19.155  -6.131  13.560  1.00 86.81           H
ATOM    460  CG  HIS A  49      19.235  -5.291  15.515  1.00 86.81           C
ATOM    461  ND1 HIS A  49      18.607  -5.154  16.740  1.00 86.81           N
ATOM    462  HD1 HIS A  49      17.625  -5.244  16.908  1.00 86.81           H
ATOM    463  CD2 HIS A  49      20.566  -5.090  15.740  1.00 86.81           C
ATOM    464  HD2 HIS A  49      21.352  -5.126  14.986  1.00 86.81           H
ATOM    465  CE1 HIS A  49      19.526  -4.881  17.654  1.00 86.81           C
ATOM    466  HE1 HIS A  49      19.345  -4.717  18.716  1.00 86.81           H
ATOM    467  NE2 HIS A  49      20.740  -4.841  17.032  1.00 86.81           N
ATOM    468  HN  HIS A  49      16.191  -4.445  14.692  1.00 86.81           H
ATOM    469  N   PHE A  50      16.200  -5.147  12.032  1.00 90.76           N
ATOM    470  CA  PHE A  50      15.703  -5.739  10.801  1.00 90.76           C
ATOM    471  C   PHE A  50      15.174  -4.663   9.850  1.00 90.76           C
ATOM    472  O   PHE A  50      15.483  -4.676   8.660  1.00 90.76           O
ATOM    473  HA  PHE A  50      16.538  -6.258  10.332  1.00 90.76           H
ATOM    474  CB  PHE A  50      14.553  -6.673  11.186  1.00 90.76           C
ATOM    475 1HB  PHE A  50      14.924  -7.419  11.889  1.00 90.76           H
ATOM    476 2HB  PHE A  50      13.789  -6.096  11.707  1.00 90.76           H
ATOM    477  CG  PHE A  50      13.909  -7.388   9.997  1.00 90.76           C
ATOM    478  CD1 PHE A  50      12.697  -6.981   9.534  1.00 90.76           C
ATOM    479  HD1 PHE A  50      12.185  -6.144  10.008  1.00 90.76           H
ATOM    480  CD2 PHE A  50      14.547  -8.433   9.405  1.00 90.76           C
ATOM    481  HD2 PHE A  50      15.518  -8.760   9.777  1.00 90.76           H
ATOM    482  CE1 PHE A  50      12.099  -7.645   8.430  1.00 90.76           C
ATOM    483  HE1 PHE A  50      11.128  -7.318   8.059  1.00 90.76           H
ATOM    484  CE2 PHE A  50      13.949  -9.097   8.302  1.00 90.76           C
ATOM    485  HE2 PHE A  50      14.461  -9.934   7.827  1.00 90.76           H
ATOM    486  CZ  PHE A  50      12.738  -8.689   7.838  1.00 90.76           C
ATOM    487  HZ  PHE A  50      12.278  -9.199   6.991  1.00 90.76           H
ATOM    488  HN  PHE A  50      15.543  -5.128  12.786  1.00 90.76           H
ATOM    489  N   LEU A  51      14.386  -3.758  10.412  1.00 92.66           N
ATOM    490  CA  LEU A  51      13.564  -2.876   9.601  1.00 92.66           C
ATOM    491  C   LEU A  51      14.457  -1.842   8.913  1.00 92.66           C
ATOM    492  O   LEU A  51      14.385  -1.664   7.698  1.00 92.66           O
ATOM    493  HA  LEU A  51      13.088  -3.487   8.833  1.00 92.66           H
ATOM    494  CB  LEU A  51      12.446  -2.260  10.445  1.00 92.66           C
ATOM    495 1HB  LEU A  51      12.900  -1.740  11.289  1.00 92.66           H
ATOM    496 2HB  LEU A  51      11.937  -1.506   9.844  1.00 92.66           H
ATOM    497  CG  LEU A  51      11.398  -3.234  10.985  1.00 92.66           C
ATOM    498  HG  LEU A  51      11.900  -3.950  11.636  1.00 92.66           H
ATOM    499  CD1 LEU A  51      10.356  -2.504  11.835  1.00 92.66           C
ATOM    500 1HD1 LEU A  51      10.850  -2.019  12.677  1.00 92.66           H
ATOM    501 2HD1 LEU A  51       9.854  -1.752  11.227  1.00 92.66           H
ATOM    502 3HD1 LEU A  51       9.623  -3.220  12.206  1.00 92.66           H
ATOM    503  CD2 LEU A  51      10.754  -4.032   9.849  1.00 92.66           C
ATOM    504 1HD2 LEU A  51      10.269  -3.346   9.154  1.00 92.66           H
ATOM    505 2HD2 LEU A  51      11.521  -4.600   9.323  1.00 92.66           H
ATOM    506 3HD2 LEU A  51      10.013  -4.717  10.261  1.00 92.66           H
ATOM    507  HN  LEU A  51      14.305  -3.622  11.399  1.00 92.66           H
ATOM    508  N   PRO A  52      15.312  -1.144   9.673  1.00 94.22           N
ATOM    509  CA  PRO A  52      16.008   0.031   9.142  1.00 94.22           C
ATOM    510  C   PRO A  52      16.737  -0.270   7.843  1.00 94.22           C
ATOM    511  O   PRO A  52      16.553   0.430   6.848  1.00 94.22           O
ATOM    512  HA  PRO A  52      15.289   0.811   8.892  1.00 94.22           H
ATOM    513  CB  PRO A  52      16.978   0.414  10.262  1.00 94.22           C
ATOM    514 1HB  PRO A  52      17.951  -0.059  10.130  1.00 94.22           H
ATOM    515 2HB  PRO A  52      17.149   1.490  10.294  1.00 94.22           H
ATOM    516  CG  PRO A  52      16.277  -0.082  11.521  1.00 94.22           C
ATOM    517 1HG  PRO A  52      16.974  -0.205  12.350  1.00 94.22           H
ATOM    518 2HG  PRO A  52      15.515   0.618  11.863  1.00 94.22           H
ATOM    519  CD  PRO A  52      15.678  -1.406  11.077  1.00 94.22           C
ATOM    520 1HD  PRO A  52      16.396  -2.223  11.158  1.00 94.22           H
ATOM    521 2HD  PRO A  52      14.815  -1.684  11.683  1.00 94.22           H
ATOM    522  N   PRO A  53      17.578  -1.312   7.820  1.00 94.94           N
ATOM    523  CA  PRO A  53      18.336  -1.644   6.611  1.00 94.94           C
ATOM    524  C   PRO A  53      17.440  -1.790   5.391  1.00 94.94           C
ATOM    525  O   PRO A  53      17.771  -1.301   4.312  1.00 94.94           O
ATOM    526  HA  PRO A  53      19.023  -0.835   6.365  1.00 94.94           H
ATOM    527  CB  PRO A  53      19.028  -2.962   6.967  1.00 94.94           C
ATOM    528 1HB  PRO A  53      18.429  -3.823   6.669  1.00 94.94           H
ATOM    529 2HB  PRO A  53      19.991  -3.057   6.466  1.00 94.94           H
ATOM    530  CG  PRO A  53      19.185  -2.880   8.480  1.00 94.94           C
ATOM    531 1HG  PRO A  53      19.332  -3.864   8.926  1.00 94.94           H
ATOM    532 2HG  PRO A  53      20.050  -2.282   8.766  1.00 94.94           H
ATOM    533  CD  PRO A  53      17.878  -2.243   8.923  1.00 94.94           C
ATOM    534 1HD  PRO A  53      17.088  -2.984   9.047  1.00 94.94           H
ATOM    535 2HD  PRO A  53      17.981  -1.729   9.879  1.00 94.94           H
ATOM    536  N   LEU A  54      16.318  -2.464   5.597  1.00 92.29           N
ATOM    537  CA  LEU A  54      15.444  -2.818   4.492  1.00 92.29           C
ATOM    538  C   LEU A  54      14.747  -1.558   3.975  1.00 92.29           C
ATOM    539  O   LEU A  54      14.609  -1.372   2.767  1.00 92.29           O
ATOM    540  HA  LEU A  54      16.071  -3.218   3.694  1.00 92.29           H
ATOM    541  CB  LEU A  54      14.477  -3.929   4.908  1.00 92.29           C
ATOM    542 1HB  LEU A  54      13.934  -3.597   5.792  1.00 92.29           H
ATOM    543 2HB  LEU A  54      13.743  -4.060   4.113  1.00 92.29           H
ATOM    544  CG  LEU A  54      15.109  -5.289   5.211  1.00 92.29           C
ATOM    545  HG  LEU A  54      15.849  -5.154   6.000  1.00 92.29           H
ATOM    546  CD1 LEU A  54      14.063  -6.274   5.736  1.00 92.29           C
ATOM    547 1HD1 LEU A  54      13.622  -5.881   6.652  1.00 92.29           H
ATOM    548 2HD1 LEU A  54      13.283  -6.410   4.987  1.00 92.29           H
ATOM    549 3HD1 LEU A  54      14.538  -7.233   5.944  1.00 92.29           H
ATOM    550  CD2 LEU A  54      15.848  -5.835   3.987  1.00 92.29           C
ATOM    551 1HD2 LEU A  54      15.146  -5.952   3.162  1.00 92.29           H
ATOM    552 2HD2 LEU A  54      16.636  -5.140   3.699  1.00 92.29           H
ATOM    553 3HD2 LEU A  54      16.287  -6.803   4.230  1.00 92.29           H
ATOM    554  HN  LEU A  54      16.005  -2.767   6.497  1.00 92.29           H
ATOM    555  N   TYR A  55      14.326  -0.725   4.916  1.00 92.88           N
ATOM    556  CA  TYR A  55      13.620   0.497   4.571  1.00 92.88           C
ATOM    557  C   TYR A  55      14.519   1.445   3.775  1.00 92.88           C
ATOM    558  O   TYR A  55      14.059   2.110   2.848  1.00 92.88           O
ATOM    559  HA  TYR A  55      12.758   0.227   3.961  1.00 92.88           H
ATOM    560  CB  TYR A  55      13.251   1.160   5.900  1.00 92.88           C
ATOM    561 1HB  TYR A  55      14.112   1.114   6.568  1.00 92.88           H
ATOM    562 2HB  TYR A  55      13.041   2.214   5.723  1.00 92.88           H
ATOM    563  CG  TYR A  55      12.047   0.525   6.600  1.00 92.88           C
ATOM    564  CD1 TYR A  55      11.459  -0.605   6.070  1.00 92.88           C
ATOM    565  HD1 TYR A  55      11.851  -1.045   5.153  1.00 92.88           H
ATOM    566  CD2 TYR A  55      11.551   1.082   7.760  1.00 92.88           C
ATOM    567  HD2 TYR A  55      12.016   1.975   8.179  1.00 92.88           H
ATOM    568  CE1 TYR A  55      10.326  -1.203   6.728  1.00 92.88           C
ATOM    569  HE1 TYR A  55       9.851  -2.095   6.320  1.00 92.88           H
ATOM    570  CE2 TYR A  55      10.418   0.485   8.418  1.00 92.88           C
ATOM    571  HE2 TYR A  55      10.016   0.915   9.336  1.00 92.88           H
ATOM    572  CZ  TYR A  55       9.861  -0.628   7.870  1.00 92.88           C
ATOM    573  OH  TYR A  55       8.791  -1.193   8.491  1.00 92.88           O
ATOM    574  HH  TYR A  55       8.440  -1.952   7.945  1.00 92.88           H
ATOM    575  HN  TYR A  55      14.461  -0.874   5.895  1.00 92.88           H
ATOM    576  N   TRP A  56      15.784   1.476   4.165  1.00 91.70           N
ATOM    577  CA  TRP A  56      16.764   2.290   3.465  1.00 91.70           C
ATOM    578  C   TRP A  56      16.940   1.712   2.059  1.00 91.70           C
ATOM    579  O   TRP A  56      17.006   2.456   1.082  1.00 91.70           O
ATOM    580  HA  TRP A  56      16.371   3.305   3.404  1.00 91.70           H
ATOM    581  CB  TRP A  56      18.075   2.365   4.249  1.00 91.70           C
ATOM    582 1HB  TRP A  56      18.284   1.387   4.683  1.00 91.70           H
ATOM    583 2HB  TRP A  56      18.888   2.587   3.557  1.00 91.70           H
ATOM    584  CG  TRP A  56      18.075   3.413   5.364  1.00 91.70           C
ATOM    585  CD1 TRP A  56      18.204   3.214   6.683  1.00 91.70           C
ATOM    586  HD1 TRP A  56      18.332   2.235   7.146  1.00 91.70           H
ATOM    587  CD2 TRP A  56      17.932   4.840   5.203  1.00 91.70           C
ATOM    588  NE1 TRP A  56      18.155   4.403   7.381  1.00 91.70           N
ATOM    589  HE1 TRP A  56      18.229   4.511   8.372  1.00 91.70           H
ATOM    590  CE2 TRP A  56      17.984   5.423   6.452  1.00 91.70           C
ATOM    591  CE3 TRP A  56      17.764   5.612   4.040  1.00 91.70           C
ATOM    592  HE3 TRP A  56      17.719   5.175   3.042  1.00 91.70           H
ATOM    593  CZ2 TRP A  56      17.877   6.804   6.659  1.00 91.70           C
ATOM    594  HZ2 TRP A  56      17.921   7.241   7.656  1.00 91.70           H
ATOM    595  CZ3 TRP A  56      17.658   6.990   4.263  1.00 91.70           C
ATOM    596  HZ3 TRP A  56      17.526   7.635   3.395  1.00 91.70           H
ATOM    597  CH2 TRP A  56      17.708   7.593   5.514  1.00 91.70           C
ATOM    598  HH2 TRP A  56      17.618   8.675   5.604  1.00 91.70           H
ATOM    599  HN  TRP A  56      16.143   0.960   4.943  1.00 91.70           H
ATOM    600  N   LEU A  57      17.011   0.390   2.002  1.00 91.80           N
ATOM    601  CA  LEU A  57      17.190  -0.295   0.733  1.00 91.80           C
ATOM    602  C   LEU A  57      15.989  -0.010  -0.170  1.00 91.80           C
ATOM    603  O   LEU A  57      16.154   0.369  -1.328  1.00 91.80           O
ATOM    604  HA  LEU A  57      18.082   0.118   0.262  1.00 91.80           H
ATOM    605  CB  LEU A  57      17.449  -1.786   0.961  1.00 91.80           C
ATOM    606 1HB  LEU A  57      18.330  -1.889   1.594  1.00 91.80           H
ATOM    607 2HB  LEU A  57      16.607  -2.199   1.517  1.00 91.80           H
ATOM    608  CG  LEU A  57      17.657  -2.631  -0.297  1.00 91.80           C
ATOM    609  HG  LEU A  57      16.804  -2.475  -0.958  1.00 91.80           H
ATOM    610  CD1 LEU A  57      18.906  -2.182  -1.058  1.00 91.80           C
ATOM    611 1HD1 LEU A  57      18.797  -1.138  -1.352  1.00 91.80           H
ATOM    612 2HD1 LEU A  57      19.780  -2.289  -0.416  1.00 91.80           H
ATOM    613 3HD1 LEU A  57      19.030  -2.799  -1.948  1.00 91.80           H
ATOM    614  CD2 LEU A  57      17.698  -4.122   0.044  1.00 91.80           C
ATOM    615 1HD2 LEU A  57      18.520  -4.314   0.734  1.00 91.80           H
ATOM    616 2HD2 LEU A  57      16.757  -4.414   0.510  1.00 91.80           H
ATOM    617 3HD2 LEU A  57      17.847  -4.699  -0.868  1.00 91.80           H
ATOM    618  HN  LEU A  57      16.948  -0.208   2.800  1.00 91.80           H
ATOM    619  N   VAL A  58      14.806  -0.205   0.394  1.00 93.53           N
ATOM    620  CA  VAL A  58      13.577  -0.015  -0.359  1.00 93.53           C
ATOM    621  C   VAL A  58      13.523   1.421  -0.884  1.00 93.53           C
ATOM    622  O   VAL A  58      13.176   1.650  -2.041  1.00 93.53           O
ATOM    623  HA  VAL A  58      13.603  -0.698  -1.208  1.00 93.53           H
ATOM    624  CB  VAL A  58      12.371  -0.381   0.508  1.00 93.53           C
ATOM    625  HB  VAL A  58      12.458   0.160   1.450  1.00 93.53           H
ATOM    626  CG1 VAL A  58      11.064   0.050  -0.162  1.00 93.53           C
ATOM    627 1HG1 VAL A  58      11.072   1.130  -0.312  1.00 93.53           H
ATOM    628 2HG1 VAL A  58      10.967  -0.450  -1.125  1.00 93.53           H
ATOM    629 3HG1 VAL A  58      10.223  -0.222   0.475  1.00 93.53           H
ATOM    630  CG2 VAL A  58      12.357  -1.878   0.824  1.00 93.53           C
ATOM    631 1HG2 VAL A  58      12.305  -2.445  -0.105  1.00 93.53           H
ATOM    632 2HG2 VAL A  58      13.267  -2.144   1.362  1.00 93.53           H
ATOM    633 3HG2 VAL A  58      11.489  -2.110   1.441  1.00 93.53           H
ATOM    634  HN  VAL A  58      14.679  -0.486   1.345  1.00 93.53           H
ATOM    635  N   PHE A  59      13.871   2.352  -0.006  1.00 94.71           N
ATOM    636  CA  PHE A  59      13.824   3.762  -0.353  1.00 94.71           C
ATOM    637  C   PHE A  59      14.711   4.059  -1.564  1.00 94.71           C
ATOM    638  O   PHE A  59      14.266   4.682  -2.526  1.00 94.71           O
ATOM    639  HA  PHE A  59      12.789   4.001  -0.596  1.00 94.71           H
ATOM    640  CB  PHE A  59      14.354   4.537   0.855  1.00 94.71           C
ATOM    641 1HB  PHE A  59      13.667   4.403   1.690  1.00 94.71           H
ATOM    642 2HB  PHE A  59      15.310   4.110   1.157  1.00 94.71           H
ATOM    643  CG  PHE A  59      14.540   6.035   0.601  1.00 94.71           C
ATOM    644  CD1 PHE A  59      15.791   6.560   0.515  1.00 94.71           C
ATOM    645  HD1 PHE A  59      16.662   5.914   0.627  1.00 94.71           H
ATOM    646  CD2 PHE A  59      13.453   6.840   0.460  1.00 94.71           C
ATOM    647  HD2 PHE A  59      12.450   6.419   0.529  1.00 94.71           H
ATOM    648  CE1 PHE A  59      15.963   7.950   0.279  1.00 94.71           C
ATOM    649  HE1 PHE A  59      16.966   8.371   0.210  1.00 94.71           H
ATOM    650  CE2 PHE A  59      13.625   8.230   0.225  1.00 94.71           C
ATOM    651  HE2 PHE A  59      12.754   8.876   0.112  1.00 94.71           H
ATOM    652  CZ  PHE A  59      14.876   8.755   0.139  1.00 94.71           C
ATOM    653  HZ  PHE A  59      15.008   9.822  -0.042  1.00 94.71           H
ATOM    654  HN  PHE A  59      14.179   2.155   0.924  1.00 94.71           H
ATOM    655  N   ILE A  60      15.951   3.598  -1.476  1.00 91.94           N
ATOM    656  CA  ILE A  60      16.945   3.931  -2.482  1.00 91.94           C
ATOM    657  C   ILE A  60      16.500   3.376  -3.836  1.00 91.94           C
ATOM    658  O   ILE A  60      16.455   4.106  -4.826  1.00 91.94           O
ATOM    659  HA  ILE A  60      16.989   5.018  -2.551  1.00 91.94           H
ATOM    660  CB  ILE A  60      18.330   3.449  -2.045  1.00 91.94           C
ATOM    661  HB  ILE A  60      18.247   2.408  -1.733  1.00 91.94           H
ATOM    662  CG1 ILE A  60      18.832   4.244  -0.838  1.00 91.94           C
ATOM    663 1HG1 ILE A  60      19.099   5.254  -1.149  1.00 91.94           H
ATOM    664 2HG1 ILE A  60      18.034   4.337  -0.102  1.00 91.94           H
ATOM    665  CG2 ILE A  60      19.319   3.493  -3.212  1.00 91.94           C
ATOM    666 1HG2 ILE A  60      18.962   2.848  -4.015  1.00 91.94           H
ATOM    667 2HG2 ILE A  60      19.404   4.516  -3.578  1.00 91.94           H
ATOM    668 3HG2 ILE A  60      20.295   3.145  -2.874  1.00 91.94           H
ATOM    669  CD1 ILE A  60      20.045   3.564  -0.200  1.00 91.94           C
ATOM    670 1HD1 ILE A  60      19.768   2.564   0.131  1.00 91.94           H
ATOM    671 2HD1 ILE A  60      20.850   3.495  -0.932  1.00 91.94           H
ATOM    672 3HD1 ILE A  60      20.382   4.150   0.655  1.00 91.94           H
ATOM    673  HN  ILE A  60      16.278   3.010  -0.737  1.00 91.94           H
ATOM    674  N   VAL A  61      16.182   2.090  -3.838  1.00 91.70           N
ATOM    675  CA  VAL A  61      15.879   1.395  -5.077  1.00 91.70           C
ATOM    676  C   VAL A  61      14.600   1.976  -5.683  1.00 91.70           C
ATOM    677  O   VAL A  61      14.536   2.225  -6.886  1.00 91.70           O
ATOM    678  HA  VAL A  61      16.706   1.574  -5.765  1.00 91.70           H
ATOM    679  CB  VAL A  61      15.790  -0.111  -4.825  1.00 91.70           C
ATOM    680  HB  VAL A  61      15.046  -0.278  -4.047  1.00 91.70           H
ATOM    681  CG1 VAL A  61      15.330  -0.852  -6.082  1.00 91.70           C
ATOM    682 1HG1 VAL A  61      14.345  -0.489  -6.377  1.00 91.70           H
ATOM    683 2HG1 VAL A  61      16.040  -0.674  -6.889  1.00 91.70           H
ATOM    684 3HG1 VAL A  61      15.275  -1.921  -5.874  1.00 91.70           H
ATOM    685  CG2 VAL A  61      17.126  -0.663  -4.322  1.00 91.70           C
ATOM    686 1HG2 VAL A  61      17.899  -0.478  -5.068  1.00 91.70           H
ATOM    687 2HG2 VAL A  61      17.396  -0.167  -3.390  1.00 91.70           H
ATOM    688 3HG2 VAL A  61      17.035  -1.735  -4.151  1.00 91.70           H
ATOM    689  HN  VAL A  61      16.130   1.526  -3.014  1.00 91.70           H
ATOM    690  N   GLY A  62      13.613   2.175  -4.822  1.00 93.12           N
ATOM    691  CA  GLY A  62      12.304   2.618  -5.273  1.00 93.12           C
ATOM    692  C   GLY A  62      12.366   4.046  -5.817  1.00 93.12           C
ATOM    693  O   GLY A  62      11.752   4.352  -6.838  1.00 93.12           O
ATOM    694 1HA  GLY A  62      11.936   1.945  -6.047  1.00 93.12           H
ATOM    695 2HA  GLY A  62      11.596   2.570  -4.446  1.00 93.12           H
ATOM    696  HN  GLY A  62      13.696   2.040  -3.835  1.00 93.12           H
ATOM    697  N   ALA A  63      13.113   4.882  -5.112  1.00 93.70           N
ATOM    698  CA  ALA A  63      13.232   6.280  -5.490  1.00 93.70           C
ATOM    699  C   ALA A  63      13.852   6.376  -6.885  1.00 93.70           C
ATOM    700  O   ALA A  63      13.372   7.128  -7.732  1.00 93.70           O
ATOM    701  HA  ALA A  63      12.228   6.703  -5.518  1.00 93.70           H
ATOM    702  CB  ALA A  63      14.052   7.027  -4.435  1.00 93.70           C
ATOM    703 1HB  ALA A  63      13.553   6.953  -3.469  1.00 93.70           H
ATOM    704 2HB  ALA A  63      15.045   6.583  -4.366  1.00 93.70           H
ATOM    705 3HB  ALA A  63      14.140   8.075  -4.719  1.00 93.70           H
ATOM    706  HN  ALA A  63      13.630   4.619  -4.297  1.00 93.70           H
ATOM    707  N   LEU A  64      14.910   5.603  -7.082  1.00 87.81           N
ATOM    708  CA  LEU A  64      15.616   5.610  -8.352  1.00 87.81           C
ATOM    709  C   LEU A  64      14.680   5.111  -9.454  1.00 87.81           C
ATOM    710  O   LEU A  64      14.576   5.728 -10.512  1.00 87.81           O
ATOM    711  HA  LEU A  64      15.886   6.643  -8.570  1.00 87.81           H
ATOM    712  CB  LEU A  64      16.919   4.815  -8.245  1.00 87.81           C
ATOM    713 1HB  LEU A  64      16.693   3.843  -7.805  1.00 87.81           H
ATOM    714 2HB  LEU A  64      17.292   4.629  -9.252  1.00 87.81           H
ATOM    715  CG  LEU A  64      18.037   5.466  -7.429  1.00 87.81           C
ATOM    716  HG  LEU A  64      17.634   5.738  -6.453  1.00 87.81           H
ATOM    717  CD1 LEU A  64      19.183   4.481  -7.186  1.00 87.81           C
ATOM    718 1HD1 LEU A  64      18.809   3.616  -6.638  1.00 87.81           H
ATOM    719 2HD1 LEU A  64      19.592   4.157  -8.142  1.00 87.81           H
ATOM    720 3HD1 LEU A  64      19.964   4.970  -6.603  1.00 87.81           H
ATOM    721  CD2 LEU A  64      18.521   6.756  -8.094  1.00 87.81           C
ATOM    722 1HD2 LEU A  64      18.901   6.531  -9.090  1.00 87.81           H
ATOM    723 2HD2 LEU A  64      17.691   7.458  -8.172  1.00 87.81           H
ATOM    724 3HD2 LEU A  64      19.316   7.198  -7.493  1.00 87.81           H
ATOM    725  HN  LEU A  64      15.285   4.982  -6.394  1.00 87.81           H
ATOM    726  N   GLY A  65      14.021   3.997  -9.167  1.00 89.95           N
ATOM    727  CA  GLY A  65      13.211   3.328 -10.170  1.00 89.95           C
ATOM    728  C   GLY A  65      12.058   4.223 -10.630  1.00 89.95           C
ATOM    729  O   GLY A  65      11.874   4.438 -11.827  1.00 89.95           O
ATOM    730 1HA  GLY A  65      13.831   3.060 -11.025  1.00 89.95           H
ATOM    731 2HA  GLY A  65      12.814   2.398  -9.761  1.00 89.95           H
ATOM    732  HN  GLY A  65      14.036   3.554  -8.271  1.00 89.95           H
ATOM    733  N   ASN A  66      11.311   4.719  -9.654  1.00 88.13           N
ATOM    734  CA  ASN A  66      10.104   5.473  -9.946  1.00 88.13           C
ATOM    735  C   ASN A  66      10.484   6.813 -10.578  1.00 88.13           C
ATOM    736  O   ASN A  66       9.769   7.322 -11.439  1.00 88.13           O
ATOM    737  HA  ASN A  66       9.528   4.841 -10.622  1.00 88.13           H
ATOM    738  CB  ASN A  66       9.312   5.761  -8.668  1.00 88.13           C
ATOM    739 1HB  ASN A  66       9.992   6.081  -7.879  1.00 88.13           H
ATOM    740 2HB  ASN A  66       8.618   6.583  -8.844  1.00 88.13           H
ATOM    741  CG  ASN A  66       8.539   4.522  -8.211  1.00 88.13           C
ATOM    742  OD1 ASN A  66       7.630   4.047  -8.872  1.00 88.13           O
ATOM    743  ND2 ASN A  66       8.951   4.026  -7.048  1.00 88.13           N
ATOM    744 1HD2 ASN A  66       9.703   4.464  -6.556  1.00 88.13           H
ATOM    745 2HD2 ASN A  66       8.507   3.216  -6.664  1.00 88.13           H
ATOM    746  HN  ASN A  66      11.519   4.614  -8.682  1.00 88.13           H
ATOM    747  N   SER A  67      11.610   7.346 -10.126  1.00 89.75           N
ATOM    748  CA  SER A  67      12.112   8.600 -10.661  1.00 89.75           C
ATOM    749  C   SER A  67      12.410   8.451 -12.154  1.00 89.75           C
ATOM    750  O   SER A  67      12.123   9.351 -12.941  1.00 89.75           O
ATOM    751  HA  SER A  67      11.311   9.323 -10.501  1.00 89.75           H
ATOM    752  CB  SER A  67      13.366   9.056  -9.912  1.00 89.75           C
ATOM    753 1HB  SER A  67      14.135   8.288  -9.993  1.00 89.75           H
ATOM    754 2HB  SER A  67      13.763   9.956 -10.382  1.00 89.75           H
ATOM    755  OG  SER A  67      13.101   9.318  -8.536  1.00 89.75           O
ATOM    756  HG  SER A  67      13.595   8.665  -7.962  1.00 89.75           H
ATOM    757  HN  SER A  67      12.174   6.936  -9.409  1.00 89.75           H
ATOM    758  N   LEU A  68      12.982   7.307 -12.499  1.00 84.22           N
ATOM    759  CA  LEU A  68      13.296   7.015 -13.887  1.00 84.22           C
ATOM    760  C   LEU A  68      11.998   6.953 -14.696  1.00 84.22           C
ATOM    761  O   LEU A  68      11.928   7.482 -15.805  1.00 84.22           O
ATOM    762  HA  LEU A  68      13.899   7.840 -14.266  1.00 84.22           H
ATOM    763  CB  LEU A  68      14.145   5.747 -13.990  1.00 84.22           C
ATOM    764 1HB  LEU A  68      13.853   5.071 -13.187  1.00 84.22           H
ATOM    765 2HB  LEU A  68      13.906   5.249 -14.929  1.00 84.22           H
ATOM    766  CG  LEU A  68      15.661   5.948 -13.923  1.00 84.22           C
ATOM    767  HG  LEU A  68      15.871   6.712 -13.175  1.00 84.22           H
ATOM    768  CD1 LEU A  68      16.364   4.667 -13.472  1.00 84.22           C
ATOM    769 1HD1 LEU A  68      16.005   4.384 -12.482  1.00 84.22           H
ATOM    770 2HD1 LEU A  68      16.149   3.866 -14.179  1.00 84.22           H
ATOM    771 3HD1 LEU A  68      17.440   4.838 -13.433  1.00 84.22           H
ATOM    772  CD2 LEU A  68      16.205   6.462 -15.258  1.00 84.22           C
ATOM    773 1HD2 LEU A  68      15.983   5.739 -16.043  1.00 84.22           H
ATOM    774 2HD2 LEU A  68      15.736   7.416 -15.499  1.00 84.22           H
ATOM    775 3HD2 LEU A  68      17.284   6.596 -15.183  1.00 84.22           H
ATOM    776  HN  LEU A  68      13.230   6.588 -11.850  1.00 84.22           H
ATOM    777  N   VAL A  69      11.003   6.304 -14.110  1.00 86.10           N
ATOM    778  CA  VAL A  69       9.730   6.119 -14.785  1.00 86.10           C
ATOM    779  C   VAL A  69       9.150   7.486 -15.154  1.00 86.10           C
ATOM    780  O   VAL A  69       8.747   7.706 -16.295  1.00 86.10           O
ATOM    781  HA  VAL A  69       9.921   5.560 -15.701  1.00 86.10           H
ATOM    782  CB  VAL A  69       8.790   5.288 -13.909  1.00 86.10           C
ATOM    783  HB  VAL A  69       8.770   5.738 -12.917  1.00 86.10           H
ATOM    784  CG1 VAL A  69       7.364   5.308 -14.463  1.00 86.10           C
ATOM    785 1HG1 VAL A  69       6.999   6.335 -14.491  1.00 86.10           H
ATOM    786 2HG1 VAL A  69       7.360   4.894 -15.472  1.00 86.10           H
ATOM    787 3HG1 VAL A  69       6.716   4.709 -13.822  1.00 86.10           H
ATOM    788  CG2 VAL A  69       9.301   3.853 -13.764  1.00 86.10           C
ATOM    789 1HG2 VAL A  69       9.365   3.388 -14.748  1.00 86.10           H
ATOM    790 2HG2 VAL A  69      10.289   3.864 -13.303  1.00 86.10           H
ATOM    791 3HG2 VAL A  69       8.614   3.284 -13.137  1.00 86.10           H
ATOM    792  HN  VAL A  69      11.057   5.908 -13.193  1.00 86.10           H
ATOM    793  N   ILE A  70       9.127   8.369 -14.166  1.00 88.16           N
ATOM    794  CA  ILE A  70       8.515   9.675 -14.345  1.00 88.16           C
ATOM    795  C   ILE A  70       9.264  10.438 -15.440  1.00 88.16           C
ATOM    796  O   ILE A  70       8.645  11.078 -16.290  1.00 88.16           O
ATOM    797  HA  ILE A  70       7.490   9.513 -14.677  1.00 88.16           H
ATOM    798  CB  ILE A  70       8.448  10.422 -13.012  1.00 88.16           C
ATOM    799  HB  ILE A  70       9.425  10.356 -12.533  1.00 88.16           H
ATOM    800  CG1 ILE A  70       7.437   9.768 -12.067  1.00 88.16           C
ATOM    801 1HG1 ILE A  70       6.430   9.889 -12.467  1.00 88.16           H
ATOM    802 2HG1 ILE A  70       7.630   8.697 -12.008  1.00 88.16           H
ATOM    803  CG2 ILE A  70       8.151  11.907 -13.229  1.00 88.16           C
ATOM    804 1HG2 ILE A  70       8.939  12.350 -13.838  1.00 88.16           H
ATOM    805 2HG2 ILE A  70       7.194  12.015 -13.740  1.00 88.16           H
ATOM    806 3HG2 ILE A  70       8.108  12.414 -12.265  1.00 88.16           H
ATOM    807  CD1 ILE A  70       7.514  10.384 -10.669  1.00 88.16           C
ATOM    808 1HD1 ILE A  70       8.515  10.240 -10.263  1.00 88.16           H
ATOM    809 2HD1 ILE A  70       7.296  11.451 -10.730  1.00 88.16           H
ATOM    810 3HD1 ILE A  70       6.785   9.901 -10.018  1.00 88.16           H
ATOM    811  HN  ILE A  70       9.515   8.205 -13.259  1.00 88.16           H
ATOM    812  N   LEU A  71      10.584  10.346 -15.384  1.00 84.10           N
ATOM    813  CA  LEU A  71      11.425  11.060 -16.330  1.00 84.10           C
ATOM    814  C   LEU A  71      11.082  10.611 -17.751  1.00 84.10           C
ATOM    815  O   LEU A  71      10.962  11.437 -18.655  1.00 84.10           O
ATOM    816  HA  LEU A  71      11.193  12.121 -16.237  1.00 84.10           H
ATOM    817  CB  LEU A  71      12.902  10.888 -15.970  1.00 84.10           C
ATOM    818 1HB  LEU A  71      13.055   9.864 -15.628  1.00 84.10           H
ATOM    819 2HB  LEU A  71      13.493  11.012 -16.877  1.00 84.10           H
ATOM    820  CG  LEU A  71      13.449  11.839 -14.904  1.00 84.10           C
ATOM    821  HG  LEU A  71      12.726  11.893 -14.091  1.00 84.10           H
ATOM    822  CD1 LEU A  71      14.756  11.308 -14.313  1.00 84.10           C
ATOM    823 1HD1 LEU A  71      14.579  10.335 -13.855  1.00 84.10           H
ATOM    824 2HD1 LEU A  71      15.498  11.207 -15.105  1.00 84.10           H
ATOM    825 3HD1 LEU A  71      15.123  12.004 -13.558  1.00 84.10           H
ATOM    826  CD2 LEU A  71      13.606  13.255 -15.462  1.00 84.10           C
ATOM    827 1HD2 LEU A  71      14.298  13.239 -16.305  1.00 84.10           H
ATOM    828 2HD2 LEU A  71      12.636  13.624 -15.796  1.00 84.10           H
ATOM    829 3HD2 LEU A  71      13.996  13.911 -14.684  1.00 84.10           H
ATOM    830  HN  LEU A  71      11.079   9.797 -14.710  1.00 84.10           H
ATOM    831  N   VAL A  72      10.933   9.304 -17.905  1.00 83.15           N
ATOM    832  CA  VAL A  72      10.715   8.725 -19.220  1.00 83.15           C
ATOM    833  C   VAL A  72       9.396   9.250 -19.791  1.00 83.15           C
ATOM    834  O   VAL A  72       9.337   9.659 -20.950  1.00 83.15           O
ATOM    835  HA  VAL A  72      11.531   9.052 -19.863  1.00 83.15           H
ATOM    836  CB  VAL A  72      10.763   7.198 -19.134  1.00 83.15           C
ATOM    837  HB  VAL A  72      10.072   6.884 -18.351  1.00 83.15           H
ATOM    838  CG1 VAL A  72      10.306   6.560 -20.447  1.00 83.15           C
ATOM    839 1HG1 VAL A  72       9.282   6.866 -20.663  1.00 83.15           H
ATOM    840 2HG1 VAL A  72      10.960   6.885 -21.256  1.00 83.15           H
ATOM    841 3HG1 VAL A  72      10.350   5.475 -20.358  1.00 83.15           H
ATOM    842  CG2 VAL A  72      12.162   6.714 -18.747  1.00 83.15           C
ATOM    843 1HG2 VAL A  72      12.881   7.045 -19.496  1.00 83.15           H
ATOM    844 2HG2 VAL A  72      12.433   7.128 -17.775  1.00 83.15           H
ATOM    845 3HG2 VAL A  72      12.168   5.626 -18.693  1.00 83.15           H
ATOM    846  HN  VAL A  72      10.959   8.646 -17.153  1.00 83.15           H
ATOM    847  N   TYR A  73       8.371   9.222 -18.952  1.00 79.67           N
ATOM    848  CA  TYR A  73       7.041   9.619 -19.382  1.00 79.67           C
ATOM    849  C   TYR A  73       6.981  11.123 -19.658  1.00 79.67           C
ATOM    850  O   TYR A  73       6.271  11.564 -20.561  1.00 79.67           O
ATOM    851  HA  TYR A  73       6.809   9.079 -20.299  1.00 79.67           H
ATOM    852  CB  TYR A  73       6.106   9.289 -18.217  1.00 79.67           C
ATOM    853 1HB  TYR A  73       6.671   9.336 -17.286  1.00 79.67           H
ATOM    854 2HB  TYR A  73       5.331  10.053 -18.159  1.00 79.67           H
ATOM    855  CG  TYR A  73       5.441   7.915 -18.324  1.00 79.67           C
ATOM    856  CD1 TYR A  73       4.501   7.678 -19.307  1.00 79.67           C
ATOM    857  HD1 TYR A  73       4.233   8.470 -20.006  1.00 79.67           H
ATOM    858  CD2 TYR A  73       5.780   6.913 -17.439  1.00 79.67           C
ATOM    859  HD2 TYR A  73       6.523   7.100 -16.662  1.00 79.67           H
ATOM    860  CE1 TYR A  73       3.875   6.386 -19.408  1.00 79.67           C
ATOM    861  HE1 TYR A  73       3.131   6.185 -20.179  1.00 79.67           H
ATOM    862  CE2 TYR A  73       5.154   5.620 -17.540  1.00 79.67           C
ATOM    863  HE2 TYR A  73       5.413   4.820 -16.846  1.00 79.67           H
ATOM    864  CZ  TYR A  73       4.232   5.420 -18.519  1.00 79.67           C
ATOM    865  OH  TYR A  73       3.641   4.199 -18.615  1.00 79.67           O
ATOM    866  HH  TYR A  73       2.996   4.190 -19.379  1.00 79.67           H
ATOM    867  HN  TYR A  73       8.439   8.936 -17.996  1.00 79.67           H
ATOM    868  N   TRP A  74       7.734  11.869 -18.863  1.00 72.23           N
ATOM    869  CA  TRP A  74       7.669  13.320 -18.915  1.00 72.23           C
ATOM    870  C   TRP A  74       8.256  13.772 -20.254  1.00 72.23           C
ATOM    871  O   TRP A  74       7.635  14.549 -20.978  1.00 72.23           O
ATOM    872  HA  TRP A  74       6.619  13.609 -18.852  1.00 72.23           H
ATOM    873  CB  TRP A  74       8.376  13.944 -17.711  1.00 72.23           C
ATOM    874 1HB  TRP A  74       8.027  13.452 -16.803  1.00 72.23           H
ATOM    875 2HB  TRP A  74       9.445  13.749 -17.789  1.00 72.23           H
ATOM    876  CG  TRP A  74       8.156  15.452 -17.573  1.00 72.23           C
ATOM    877  CD1 TRP A  74       8.847  16.443 -18.154  1.00 72.23           C
ATOM    878  HD1 TRP A  74       9.690  16.290 -18.828  1.00 72.23           H
ATOM    879  CD2 TRP A  74       7.145  16.105 -16.777  1.00 72.23           C
ATOM    880  NE1 TRP A  74       8.357  17.681 -17.792  1.00 72.23           N
ATOM    881  HE1 TRP A  74       8.706  18.568 -18.095  1.00 72.23           H
ATOM    882  CE2 TRP A  74       7.289  17.469 -16.928  1.00 72.23           C
ATOM    883  CE3 TRP A  74       6.141  15.560 -15.957  1.00 72.23           C
ATOM    884  HE3 TRP A  74       6.007  14.487 -15.821  1.00 72.23           H
ATOM    885  CZ2 TRP A  74       6.464  18.402 -16.289  1.00 72.23           C
ATOM    886  HZ2 TRP A  74       6.598  19.475 -16.424  1.00 72.23           H
ATOM    887  CZ3 TRP A  74       5.325  16.506 -15.325  1.00 72.23           C
ATOM    888  HZ3 TRP A  74       4.530  16.137 -14.677  1.00 72.23           H
ATOM    889  CH2 TRP A  74       5.457  17.882 -15.466  1.00 72.23           C
ATOM    890  HH2 TRP A  74       4.779  18.554 -14.939  1.00 72.23           H
ATOM    891  HN  TRP A  74       8.379  11.499 -18.194  1.00 72.23           H
ATOM    892  N   TYR A  75       9.446  13.266 -20.542  1.00 70.47           N
ATOM    893  CA  TYR A  75      10.260  13.827 -21.607  1.00 70.47           C
ATOM    894  C   TYR A  75      10.031  13.082 -22.923  1.00 70.47           C
ATOM    895  O   TYR A  75      10.166  13.661 -24.000  1.00 70.47           O
ATOM    896  HA  TYR A  75       9.974  14.871 -21.735  1.00 70.47           H
ATOM    897  CB  TYR A  75      11.714  13.635 -21.172  1.00 70.47           C
ATOM    898 1HB  TYR A  75      11.818  12.654 -20.709  1.00 70.47           H
ATOM    899 2HB  TYR A  75      12.351  13.638 -22.057  1.00 70.47           H
ATOM    900  CG  TYR A  75      12.218  14.701 -20.196  1.00 70.47           C
ATOM    901  CD1 TYR A  75      12.609  15.938 -20.666  1.00 70.47           C
ATOM    902  HD1 TYR A  75      12.559  16.156 -21.733  1.00 70.47           H
ATOM    903  CD2 TYR A  75      12.281  14.424 -18.846  1.00 70.47           C
ATOM    904  HD2 TYR A  75      11.972  13.447 -18.474  1.00 70.47           H
ATOM    905  CE1 TYR A  75      13.083  16.940 -19.748  1.00 70.47           C
ATOM    906  HE1 TYR A  75      13.395  17.921 -20.106  1.00 70.47           H
ATOM    907  CE2 TYR A  75      12.755  15.427 -17.927  1.00 70.47           C
ATOM    908  HE2 TYR A  75      12.810  15.221 -16.858  1.00 70.47           H
ATOM    909  CZ  TYR A  75      13.132  16.635 -18.423  1.00 70.47           C
ATOM    910  OH  TYR A  75      13.580  17.582 -17.556  1.00 70.47           O
ATOM    911  HH  TYR A  75      13.546  17.232 -16.620  1.00 70.47           H
ATOM    912  HN  TYR A  75       9.855  12.489 -20.064  1.00 70.47           H
ATOM    913  N   CYS A  76       9.689  11.808 -22.793  1.00 69.60           N
ATOM    914  CA  CYS A  76       9.758  10.896 -23.922  1.00 69.60           C
ATOM    915  C   CYS A  76       8.336  10.443 -24.261  1.00 69.60           C
ATOM    916  O   CYS A  76       7.795  10.812 -25.303  1.00 69.60           O
ATOM    917  HA  CYS A  76      10.194  11.455 -24.750  1.00 69.60           H
ATOM    918  CB  CYS A  76      10.681   9.710 -23.635  1.00 69.60           C
ATOM    919 1HB  CYS A  76      11.579  10.054 -23.122  1.00 69.60           H
ATOM    920 2HB  CYS A  76      10.184   9.004 -22.970  1.00 69.60           H
ATOM    921  SG  CYS A  76      11.137   8.879 -25.200  1.00 69.60           S
ATOM    922  HG  CYS A  76       9.940   8.345 -25.428  1.00 69.60           H
ATOM    923  HN  CYS A  76       9.369  11.400 -21.938  1.00 69.60           H
ATOM    924  N   THR A  77       7.772   9.650 -23.363  1.00 62.52           N
ATOM    925  CA  THR A  77       6.545   8.932 -23.663  1.00 62.52           C
ATOM    926  C   THR A  77       5.379   9.911 -23.818  1.00 62.52           C
ATOM    927  O   THR A  77       4.559   9.768 -24.724  1.00 62.52           O
ATOM    928  HA  THR A  77       6.668   8.428 -24.622  1.00 62.52           H
ATOM    929  CB  THR A  77       6.323   7.892 -22.563  1.00 62.52           C
ATOM    930  HB  THR A  77       6.021   8.370 -21.631  1.00 62.52           H
ATOM    931  OG1 THR A  77       7.552   7.171 -22.515  1.00 62.52           O
ATOM    932  HG1 THR A  77       7.636   6.585 -23.321  1.00 62.52           H
ATOM    933  CG2 THR A  77       5.287   6.837 -22.955  1.00 62.52           C
ATOM    934 1HG2 THR A  77       5.623   6.313 -23.850  1.00 62.52           H
ATOM    935 2HG2 THR A  77       4.332   7.322 -23.155  1.00 62.52           H
ATOM    936 3HG2 THR A  77       5.169   6.123 -22.140  1.00 62.52           H
ATOM    937  HN  THR A  77       8.138   9.494 -22.445  1.00 62.52           H
ATOM    938  N   ARG A  78       5.341  10.883 -22.918  1.00 57.89           N
ATOM    939  CA  ARG A  78       4.140  11.678 -22.725  1.00 57.89           C
ATOM    940  C   ARG A  78       2.938  10.767 -22.464  1.00 57.89           C
ATOM    941  O   ARG A  78       2.911   9.624 -22.917  1.00 57.89           O
ATOM    942  HA  ARG A  78       4.355  12.301 -21.857  1.00 57.89           H
ATOM    943  CB  ARG A  78       3.854  12.551 -23.948  1.00 57.89           C
ATOM    944 1HB  ARG A  78       3.678  11.918 -24.818  1.00 57.89           H
ATOM    945 2HB  ARG A  78       2.943  13.126 -23.783  1.00 57.89           H
ATOM    946  CG  ARG A  78       5.020  13.501 -24.228  1.00 57.89           C
ATOM    947 1HG  ARG A  78       5.262  14.061 -23.325  1.00 57.89           H
ATOM    948 2HG  ARG A  78       5.907  12.925 -24.494  1.00 57.89           H
ATOM    949  CD  ARG A  78       4.677  14.471 -25.361  1.00 57.89           C
ATOM    950 1HD  ARG A  78       4.496  13.918 -26.282  1.00 57.89           H
ATOM    951 2HD  ARG A  78       3.757  15.007 -25.125  1.00 57.89           H
ATOM    952  NE  ARG A  78       5.785  15.432 -25.557  1.00 57.89           N
ATOM    953  HE  ARG A  78       6.619  15.301 -25.021  1.00 57.89           H
ATOM    954  CZ  ARG A  78       5.741  16.465 -26.409  1.00 57.89           C
ATOM    955  NH1 ARG A  78       4.649  16.688 -27.153  1.00 57.89           N
ATOM    956 1HH1 ARG A  78       3.859  16.080 -27.075  1.00 57.89           H
ATOM    957 2HH1 ARG A  78       4.624  17.461 -27.786  1.00 57.89           H
ATOM    958  NH2 ARG A  78       6.806  17.273 -26.505  1.00 57.89           N
ATOM    959 1HH2 ARG A  78       6.789  18.049 -27.136  1.00 57.89           H
ATOM    960 2HH2 ARG A  78       7.617  17.100 -25.947  1.00 57.89           H
ATOM    961  HN  ARG A  78       6.111  11.131 -22.330  1.00 57.89           H
ATOM    962  N   VAL A  79       1.973  11.309 -21.735  1.00 72.86           N
ATOM    963  CA  VAL A  79       0.763  10.567 -21.426  1.00 72.86           C
ATOM    964  C   VAL A  79      -0.176  10.605 -22.633  1.00 72.86           C
ATOM    965  O   VAL A  79      -0.823  11.619 -22.889  1.00 72.86           O
ATOM    966  HA  VAL A  79       1.050   9.532 -21.238  1.00 72.86           H
ATOM    967  CB  VAL A  79       0.121  11.120 -20.152  1.00 72.86           C
ATOM    968  HB  VAL A  79      -0.187  12.147 -20.350  1.00 72.86           H
ATOM    969  CG1 VAL A  79      -1.127  10.320 -19.775  1.00 72.86           C
ATOM    970 1HG1 VAL A  79      -1.854  10.377 -20.585  1.00 72.86           H
ATOM    971 2HG1 VAL A  79      -0.854   9.278 -19.605  1.00 72.86           H
ATOM    972 3HG1 VAL A  79      -1.564  10.734 -18.866  1.00 72.86           H
ATOM    973  CG2 VAL A  79       1.126  11.145 -18.998  1.00 72.86           C
ATOM    974 1HG2 VAL A  79       1.477  10.132 -18.801  1.00 72.86           H
ATOM    975 2HG2 VAL A  79       1.972  11.777 -19.267  1.00 72.86           H
ATOM    976 3HG2 VAL A  79       0.643  11.542 -18.105  1.00 72.86           H
ATOM    977  HN  VAL A  79       2.009  12.235 -21.359  1.00 72.86           H
ATOM    978  N   LYS A  80      -0.221   9.487 -23.344  1.00 65.60           N
ATOM    979  CA  LYS A  80      -1.019   9.402 -24.555  1.00 65.60           C
ATOM    980  C   LYS A  80      -2.227   8.498 -24.302  1.00 65.60           C
ATOM    981  O   LYS A  80      -3.262   8.643 -24.950  1.00 65.60           O
ATOM    982  HA  LYS A  80      -1.380  10.405 -24.780  1.00 65.60           H
ATOM    983  CB  LYS A  80      -0.154   8.956 -25.736  1.00 65.60           C
ATOM    984 1HB  LYS A  80       0.368   8.034 -25.482  1.00 65.60           H
ATOM    985 2HB  LYS A  80      -0.789   8.736 -26.594  1.00 65.60           H
ATOM    986  CG  LYS A  80       0.862  10.038 -26.110  1.00 65.60           C
ATOM    987 1HG  LYS A  80       0.342  10.974 -26.314  1.00 65.60           H
ATOM    988 2HG  LYS A  80       1.530  10.220 -25.269  1.00 65.60           H
ATOM    989  CD  LYS A  80       1.677   9.623 -27.337  1.00 65.60           C
ATOM    990 1HD  LYS A  80       2.189   8.682 -27.136  1.00 65.60           H
ATOM    991 2HD  LYS A  80       1.008   9.448 -28.180  1.00 65.60           H
ATOM    992  CE  LYS A  80       2.700  10.699 -27.705  1.00 65.60           C
ATOM    993 1HE  LYS A  80       2.191  11.645 -27.889  1.00 65.60           H
ATOM    994 2HE  LYS A  80       3.382  10.861 -26.870  1.00 65.60           H
ATOM    995  NZ  LYS A  80       3.465  10.298 -28.907  1.00 65.60           N
ATOM    996 1HZ  LYS A  80       4.137  11.022 -29.136  1.00 65.60           H
ATOM    997 2HZ  LYS A  80       3.953   9.429 -28.722  1.00 65.60           H
ATOM    998 3HZ  LYS A  80       2.828  10.170 -29.685  1.00 65.60           H
ATOM    999  HN  LYS A  80       0.275   8.652 -23.104  1.00 65.60           H
ATOM   1000  N   THR A  81      -2.054   7.584 -23.358  1.00 75.26           N
ATOM   1001  CA  THR A  81      -3.065   6.572 -23.103  1.00 75.26           C
ATOM   1002  C   THR A  81      -3.529   6.637 -21.646  1.00 75.26           C
ATOM   1003  O   THR A  81      -2.885   7.272 -20.813  1.00 75.26           O
ATOM   1004  HA  THR A  81      -3.933   6.788 -23.725  1.00 75.26           H
ATOM   1005  CB  THR A  81      -2.482   5.212 -23.494  1.00 75.26           C
ATOM   1006  HB  THR A  81      -3.265   4.456 -23.556  1.00 75.26           H
ATOM   1007  OG1 THR A  81      -1.472   4.973 -22.518  1.00 75.26           O
ATOM   1008  HG1 THR A  81      -1.165   4.023 -22.569  1.00 75.26           H
ATOM   1009  CG2 THR A  81      -1.716   5.263 -24.818  1.00 75.26           C
ATOM   1010 1HG2 THR A  81      -0.891   5.970 -24.733  1.00 75.26           H
ATOM   1011 2HG2 THR A  81      -2.388   5.582 -25.614  1.00 75.26           H
ATOM   1012 3HG2 THR A  81      -1.323   4.273 -25.049  1.00 75.26           H
ATOM   1013  HN  THR A  81      -1.244   7.529 -22.774  1.00 75.26           H
ATOM   1014  N   MET A  82      -4.644   5.970 -21.384  1.00 75.32           N
ATOM   1015  CA  MET A  82      -5.170   5.896 -20.031  1.00 75.32           C
ATOM   1016  C   MET A  82      -4.204   5.151 -19.108  1.00 75.32           C
ATOM   1017  O   MET A  82      -4.033   5.527 -17.949  1.00 75.32           O
ATOM   1018  HA  MET A  82      -5.277   6.929 -19.700  1.00 75.32           H
ATOM   1019  CB  MET A  82      -6.519   5.174 -20.047  1.00 75.32           C
ATOM   1020 1HB  MET A  82      -7.137   5.569 -20.855  1.00 75.32           H
ATOM   1021 2HB  MET A  82      -6.367   4.114 -20.251  1.00 75.32           H
ATOM   1022  CG  MET A  82      -7.247   5.343 -18.712  1.00 75.32           C
ATOM   1023 1HG  MET A  82      -6.717   4.802 -17.928  1.00 75.32           H
ATOM   1024 2HG  MET A  82      -7.257   6.394 -18.424  1.00 75.32           H
ATOM   1025  SD  MET A  82      -8.920   4.734 -18.847  1.00 75.32           S
ATOM   1026  CE  MET A  82      -9.528   5.133 -17.217  1.00 75.32           C
ATOM   1027 1HE  MET A  82      -8.927   4.616 -16.469  1.00 75.32           H
ATOM   1028 2HE  MET A  82      -9.460   6.209 -17.058  1.00 75.32           H
ATOM   1029 3HE  MET A  82     -10.567   4.818 -17.130  1.00 75.32           H
ATOM   1030  HN  MET A  82      -5.184   5.489 -22.074  1.00 75.32           H
ATOM   1031  N   THR A  83      -3.597   4.108 -19.655  1.00 75.90           N
ATOM   1032  CA  THR A  83      -2.607   3.344 -18.915  1.00 75.90           C
ATOM   1033  C   THR A  83      -1.449   4.247 -18.487  1.00 75.90           C
ATOM   1034  O   THR A  83      -0.988   4.174 -17.349  1.00 75.90           O
ATOM   1035  HA  THR A  83      -3.074   2.969 -18.004  1.00 75.90           H
ATOM   1036  CB  THR A  83      -2.170   2.166 -19.787  1.00 75.90           C
ATOM   1037  HB  THR A  83      -1.372   2.462 -20.469  1.00 75.90           H
ATOM   1038  OG1 THR A  83      -3.375   1.725 -20.406  1.00 75.90           O
ATOM   1039  HG1 THR A  83      -4.020   1.408 -19.711  1.00 75.90           H
ATOM   1040  CG2 THR A  83      -1.713   0.963 -18.960  1.00 75.90           C
ATOM   1041 1HG2 THR A  83      -2.534   0.625 -18.327  1.00 75.90           H
ATOM   1042 2HG2 THR A  83      -0.868   1.251 -18.336  1.00 75.90           H
ATOM   1043 3HG2 THR A  83      -1.414   0.155 -19.628  1.00 75.90           H
ATOM   1044  HN  THR A  83      -3.772   3.784 -20.585  1.00 75.90           H
ATOM   1045  N   ASP A  84      -1.011   5.077 -19.422  1.00 79.28           N
ATOM   1046  CA  ASP A  84       0.116   5.960 -19.171  1.00 79.28           C
ATOM   1047  C   ASP A  84      -0.208   6.870 -17.985  1.00 79.28           C
ATOM   1048  O   ASP A  84       0.658   7.151 -17.158  1.00 79.28           O
ATOM   1049  HA  ASP A  84       0.959   5.298 -18.970  1.00 79.28           H
ATOM   1050  CB  ASP A  84       0.402   6.847 -20.384  1.00 79.28           C
ATOM   1051 1HB  ASP A  84      -0.479   7.445 -20.618  1.00 79.28           H
ATOM   1052 2HB  ASP A  84       1.206   7.544 -20.149  1.00 79.28           H
ATOM   1053  CG  ASP A  84       0.790   6.004 -21.601  1.00 79.28           C
ATOM   1054  OD1 ASP A  84       1.398   4.934 -21.380  1.00 79.28           O
ATOM   1055  OD2 ASP A  84       0.471   6.448 -22.725  1.00 79.28           O
ATOM   1056  HN  ASP A  84      -1.411   5.153 -20.335  1.00 79.28           H
ATOM   1057  N   MET A  85      -1.458   7.307 -17.940  1.00 84.78           N
ATOM   1058  CA  MET A  85      -1.896   8.217 -16.896  1.00 84.78           C
ATOM   1059  C   MET A  85      -1.798   7.558 -15.518  1.00 84.78           C
ATOM   1060  O   MET A  85      -1.289   8.160 -14.574  1.00 84.78           O
ATOM   1061  HA  MET A  85      -1.220   9.070 -16.947  1.00 84.78           H
ATOM   1062  CB  MET A  85      -3.344   8.638 -17.158  1.00 84.78           C
ATOM   1063 1HB  MET A  85      -3.447   8.973 -18.190  1.00 84.78           H
ATOM   1064 2HB  MET A  85      -4.004   7.779 -17.035  1.00 84.78           H
ATOM   1065  CG  MET A  85      -3.770   9.757 -16.207  1.00 84.78           C
ATOM   1066 1HG  MET A  85      -4.845   9.921 -16.283  1.00 84.78           H
ATOM   1067 2HG  MET A  85      -3.564   9.468 -15.177  1.00 84.78           H
ATOM   1068  SD  MET A  85      -2.896  11.262 -16.604  1.00 84.78           S
ATOM   1069  CE  MET A  85      -3.391  12.282 -15.225  1.00 84.78           C
ATOM   1070 1HE  MET A  85      -4.476  12.387 -15.223  1.00 84.78           H
ATOM   1071 2HE  MET A  85      -3.070  11.815 -14.294  1.00 84.78           H
ATOM   1072 3HE  MET A  85      -2.931  13.265 -15.317  1.00 84.78           H
ATOM   1073  HN  MET A  85      -2.165   7.049 -18.600  1.00 84.78           H
ATOM   1074  N   PHE A  86      -2.293   6.331 -15.448  1.00 87.24           N
ATOM   1075  CA  PHE A  86      -2.309   5.602 -14.191  1.00 87.24           C
ATOM   1076  C   PHE A  86      -0.890   5.240 -13.749  1.00 87.24           C
ATOM   1077  O   PHE A  86      -0.571   5.301 -12.562  1.00 87.24           O
ATOM   1078  HA  PHE A  86      -2.765   6.253 -13.445  1.00 87.24           H
ATOM   1079  CB  PHE A  86      -3.100   4.315 -14.431  1.00 87.24           C
ATOM   1080 1HB  PHE A  86      -2.678   3.796 -15.291  1.00 87.24           H
ATOM   1081 2HB  PHE A  86      -2.975   3.658 -13.570  1.00 87.24           H
ATOM   1082  CG  PHE A  86      -4.595   4.538 -14.671  1.00 87.24           C
ATOM   1083  CD1 PHE A  86      -5.270   5.464 -13.938  1.00 87.24           C
ATOM   1084  HD1 PHE A  86      -4.747   6.046 -13.180  1.00 87.24           H
ATOM   1085  CD2 PHE A  86      -5.248   3.812 -15.617  1.00 87.24           C
ATOM   1086  HD2 PHE A  86      -4.706   3.070 -16.204  1.00 87.24           H
ATOM   1087  CE1 PHE A  86      -6.657   5.671 -14.161  1.00 87.24           C
ATOM   1088  HE1 PHE A  86      -7.198   6.413 -13.574  1.00 87.24           H
ATOM   1089  CE2 PHE A  86      -6.635   4.019 -15.840  1.00 87.24           C
ATOM   1090  HE2 PHE A  86      -7.158   3.437 -16.598  1.00 87.24           H
ATOM   1091  CZ  PHE A  86      -7.310   4.945 -15.107  1.00 87.24           C
ATOM   1092  HZ  PHE A  86      -8.375   5.104 -15.278  1.00 87.24           H
ATOM   1093  HN  PHE A  86      -2.677   5.837 -16.228  1.00 87.24           H
ATOM   1094  N   LEU A  87      -0.076   4.870 -14.727  1.00 81.27           N
ATOM   1095  CA  LEU A  87       1.289   4.456 -14.448  1.00 81.27           C
ATOM   1096  C   LEU A  87       2.070   5.641 -13.877  1.00 81.27           C
ATOM   1097  O   LEU A  87       2.892   5.472 -12.978  1.00 81.27           O
ATOM   1098  HA  LEU A  87       1.245   3.674 -13.691  1.00 81.27           H
ATOM   1099  CB  LEU A  87       1.928   3.843 -15.696  1.00 81.27           C
ATOM   1100 1HB  LEU A  87       1.735   4.504 -16.541  1.00 81.27           H
ATOM   1101 2HB  LEU A  87       3.008   3.817 -15.551  1.00 81.27           H
ATOM   1102  CG  LEU A  87       1.457   2.435 -16.068  1.00 81.27           C
ATOM   1103  HG  LEU A  87       0.368   2.441 -16.115  1.00 81.27           H
ATOM   1104  CD1 LEU A  87       1.968   2.034 -17.453  1.00 81.27           C
ATOM   1105 1HD1 LEU A  87       1.591   2.737 -18.196  1.00 81.27           H
ATOM   1106 2HD1 LEU A  87       3.058   2.051 -17.457  1.00 81.27           H
ATOM   1107 3HD1 LEU A  87       1.619   1.030 -17.692  1.00 81.27           H
ATOM   1108  CD2 LEU A  87       1.857   1.422 -14.994  1.00 81.27           C
ATOM   1109 1HD2 LEU A  87       2.942   1.412 -14.890  1.00 81.27           H
ATOM   1110 2HD2 LEU A  87       1.404   1.702 -14.043  1.00 81.27           H
ATOM   1111 3HD2 LEU A  87       1.510   0.430 -15.283  1.00 81.27           H
ATOM   1112  HN  LEU A  87      -0.335   4.850 -15.692  1.00 81.27           H
ATOM   1113  N   LEU A  88       1.785   6.815 -14.422  1.00 87.98           N
ATOM   1114  CA  LEU A  88       2.449   8.028 -13.976  1.00 87.98           C
ATOM   1115  C   LEU A  88       2.056   8.316 -12.526  1.00 87.98           C
ATOM   1116  O   LEU A  88       2.918   8.566 -11.684  1.00 87.98           O
ATOM   1117  HA  LEU A  88       3.523   7.845 -14.014  1.00 87.98           H
ATOM   1118  CB  LEU A  88       2.153   9.184 -14.935  1.00 87.98           C
ATOM   1119 1HB  LEU A  88       2.505   8.905 -15.928  1.00 87.98           H
ATOM   1120 2HB  LEU A  88       1.072   9.305 -15.002  1.00 87.98           H
ATOM   1121  CG  LEU A  88       2.768  10.535 -14.566  1.00 87.98           C
ATOM   1122  HG  LEU A  88       2.452  10.790 -13.554  1.00 87.98           H
ATOM   1123  CD1 LEU A  88       4.296  10.457 -14.555  1.00 87.98           C
ATOM   1124 1HD1 LEU A  88       4.617   9.716 -13.824  1.00 87.98           H
ATOM   1125 2HD1 LEU A  88       4.652  10.169 -15.545  1.00 87.98           H
ATOM   1126 3HD1 LEU A  88       4.708  11.431 -14.290  1.00 87.98           H
ATOM   1127  CD2 LEU A  88       2.257  11.641 -15.491  1.00 87.98           C
ATOM   1128 1HD2 LEU A  88       2.523  11.405 -16.521  1.00 87.98           H
ATOM   1129 2HD2 LEU A  88       1.173  11.715 -15.404  1.00 87.98           H
ATOM   1130 3HD2 LEU A  88       2.710  12.591 -15.207  1.00 87.98           H
ATOM   1131  HN  LEU A  88       1.115   6.944 -15.153  1.00 87.98           H
ATOM   1132  N   ASN A  89       0.755   8.272 -12.278  1.00 89.82           N
ATOM   1133  CA  ASN A  89       0.233   8.592 -10.961  1.00 89.82           C
ATOM   1134  C   ASN A  89       0.712   7.541  -9.958  1.00 89.82           C
ATOM   1135  O   ASN A  89       0.951   7.853  -8.792  1.00 89.82           O
ATOM   1136  HA  ASN A  89       0.614   9.588 -10.735  1.00 89.82           H
ATOM   1137  CB  ASN A  89      -1.297   8.585 -10.958  1.00 89.82           C
ATOM   1138 1HB  ASN A  89      -1.661   7.754 -11.563  1.00 89.82           H
ATOM   1139 2HB  ASN A  89      -1.662   8.424  -9.944  1.00 89.82           H
ATOM   1140  CG  ASN A  89      -1.853   9.902 -11.503  1.00 89.82           C
ATOM   1141  OD1 ASN A  89      -2.076  10.858 -10.779  1.00 89.82           O
ATOM   1142  ND2 ASN A  89      -2.062   9.899 -12.816  1.00 89.82           N
ATOM   1143 1HD2 ASN A  89      -1.857   9.081 -13.354  1.00 89.82           H
ATOM   1144 2HD2 ASN A  89      -2.424  10.715 -13.267  1.00 89.82           H
ATOM   1145  HN  ASN A  89       0.065   8.024 -12.958  1.00 89.82           H
ATOM   1146  N   LEU A  90       0.839   6.316 -10.448  1.00 85.87           N
ATOM   1147  CA  LEU A  90       1.301   5.220  -9.613  1.00 85.87           C
ATOM   1148  C   LEU A  90       2.727   5.512  -9.139  1.00 85.87           C
ATOM   1149  O   LEU A  90       3.041   5.341  -7.962  1.00 85.87           O
ATOM   1150  HA  LEU A  90       0.650   5.177  -8.740  1.00 85.87           H
ATOM   1151  CB  LEU A  90       1.159   3.888 -10.351  1.00 85.87           C
ATOM   1152 1HB  LEU A  90       0.121   3.775 -10.661  1.00 85.87           H
ATOM   1153 2HB  LEU A  90       1.760   3.932 -11.260  1.00 85.87           H
ATOM   1154  CG  LEU A  90       1.566   2.639  -9.565  1.00 85.87           C
ATOM   1155  HG  LEU A  90       2.591   2.772  -9.219  1.00 85.87           H
ATOM   1156  CD1 LEU A  90       0.689   2.463  -8.324  1.00 85.87           C
ATOM   1157 1HD1 LEU A  90       0.796   3.334  -7.677  1.00 85.87           H
ATOM   1158 2HD1 LEU A  90      -0.354   2.362  -8.627  1.00 85.87           H
ATOM   1159 3HD1 LEU A  90       0.999   1.568  -7.784  1.00 85.87           H
ATOM   1160  CD2 LEU A  90       1.548   1.398 -10.460  1.00 85.87           C
ATOM   1161 1HD2 LEU A  90       0.544   1.250 -10.857  1.00 85.87           H
ATOM   1162 2HD2 LEU A  90       2.248   1.535 -11.285  1.00 85.87           H
ATOM   1163 3HD2 LEU A  90       1.841   0.525  -9.877  1.00 85.87           H
ATOM   1164  HN  LEU A  90       0.632   6.068 -11.394  1.00 85.87           H
ATOM   1165  N   ALA A  91       3.551   5.948 -10.080  1.00 90.40           N
ATOM   1166  CA  ALA A  91       4.948   6.218  -9.785  1.00 90.40           C
ATOM   1167  C   ALA A  91       5.039   7.375  -8.788  1.00 90.40           C
ATOM   1168  O   ALA A  91       5.889   7.367  -7.898  1.00 90.40           O
ATOM   1169  HA  ALA A  91       5.370   5.322  -9.329  1.00 90.40           H
ATOM   1170  CB  ALA A  91       5.698   6.510 -11.086  1.00 90.40           C
ATOM   1171 1HB  ALA A  91       5.627   5.646 -11.748  1.00 90.40           H
ATOM   1172 2HB  ALA A  91       5.256   7.378 -11.574  1.00 90.40           H
ATOM   1173 3HB  ALA A  91       6.746   6.712 -10.864  1.00 90.40           H
ATOM   1174  HN  ALA A  91       3.280   6.116 -11.028  1.00 90.40           H
ATOM   1175  N   ILE A  92       4.152   8.342  -8.969  1.00 90.98           N
ATOM   1176  CA  ILE A  92       4.108   9.493  -8.083  1.00 90.98           C
ATOM   1177  C   ILE A  92       3.739   9.031  -6.672  1.00 90.98           C
ATOM   1178  O   ILE A  92       4.354   9.456  -5.695  1.00 90.98           O
ATOM   1179  HA  ILE A  92       5.110   9.922  -8.055  1.00 90.98           H
ATOM   1180  CB  ILE A  92       3.172  10.565  -8.644  1.00 90.98           C
ATOM   1181  HB  ILE A  92       2.228  10.089  -8.910  1.00 90.98           H
ATOM   1182  CG1 ILE A  92       3.745  11.179  -9.923  1.00 90.98           C
ATOM   1183 1HG1 ILE A  92       4.592  11.819  -9.676  1.00 90.98           H
ATOM   1184 2HG1 ILE A  92       4.121  10.389 -10.573  1.00 90.98           H
ATOM   1185  CG2 ILE A  92       2.860  11.628  -7.588  1.00 90.98           C
ATOM   1186 1HG2 ILE A  92       2.379  11.158  -6.731  1.00 90.98           H
ATOM   1187 2HG2 ILE A  92       3.787  12.105  -7.269  1.00 90.98           H
ATOM   1188 3HG2 ILE A  92       2.193  12.378  -8.013  1.00 90.98           H
ATOM   1189  CD1 ILE A  92       2.683  11.994 -10.664  1.00 90.98           C
ATOM   1190 1HD1 ILE A  92       1.848  11.345 -10.931  1.00 90.98           H
ATOM   1191 2HD1 ILE A  92       2.327  12.797 -10.020  1.00 90.98           H
ATOM   1192 3HD1 ILE A  92       3.116  12.418 -11.569  1.00 90.98           H
ATOM   1193  HN  ILE A  92       3.474   8.348  -9.704  1.00 90.98           H
ATOM   1194  N   ALA A  93       2.736   8.168  -6.610  1.00 91.63           N
ATOM   1195  CA  ALA A  93       2.225   7.705  -5.331  1.00 91.63           C
ATOM   1196  C   ALA A  93       3.332   6.958  -4.585  1.00 91.63           C
ATOM   1197  O   ALA A  93       3.529   7.166  -3.388  1.00 91.63           O
ATOM   1198  HA  ALA A  93       1.936   8.582  -4.752  1.00 91.63           H
ATOM   1199  CB  ALA A  93       0.987   6.836  -5.560  1.00 91.63           C
ATOM   1200 1HB  ALA A  93       0.220   7.422  -6.067  1.00 91.63           H
ATOM   1201 2HB  ALA A  93       1.254   5.978  -6.176  1.00 91.63           H
ATOM   1202 3HB  ALA A  93       0.604   6.489  -4.600  1.00 91.63           H
ATOM   1203  HN  ALA A  93       2.276   7.786  -7.412  1.00 91.63           H
ATOM   1204  N   ASP A  94       4.026   6.103  -5.322  1.00 87.75           N
ATOM   1205  CA  ASP A  94       5.070   5.282  -4.732  1.00 87.75           C
ATOM   1206  C   ASP A  94       6.175   6.187  -4.183  1.00 87.75           C
ATOM   1207  O   ASP A  94       6.728   5.921  -3.117  1.00 87.75           O
ATOM   1208  HA  ASP A  94       4.575   4.707  -3.949  1.00 87.75           H
ATOM   1209  CB  ASP A  94       5.694   4.352  -5.774  1.00 87.75           C
ATOM   1210 1HB  ASP A  94       5.866   4.901  -6.700  1.00 87.75           H
ATOM   1211 2HB  ASP A  94       6.667   4.007  -5.423  1.00 87.75           H
ATOM   1212  CG  ASP A  94       4.789   3.149  -6.048  1.00 87.75           C
ATOM   1213  OD1 ASP A  94       4.109   2.721  -5.090  1.00 87.75           O
ATOM   1214  OD2 ASP A  94       4.797   2.685  -7.209  1.00 87.75           O
ATOM   1215  HN  ASP A  94       3.884   5.967  -6.302  1.00 87.75           H
ATOM   1216  N   LEU A  95       6.464   7.238  -4.937  1.00 90.01           N
ATOM   1217  CA  LEU A  95       7.497   8.180  -4.543  1.00 90.01           C
ATOM   1218  C   LEU A  95       7.113   8.823  -3.209  1.00 90.01           C
ATOM   1219  O   LEU A  95       7.946   8.947  -2.312  1.00 90.01           O
ATOM   1220  HA  LEU A  95       8.418   7.614  -4.400  1.00 90.01           H
ATOM   1221  CB  LEU A  95       7.756   9.191  -5.661  1.00 90.01           C
ATOM   1222 1HB  LEU A  95       6.808   9.405  -6.157  1.00 90.01           H
ATOM   1223 2HB  LEU A  95       8.097  10.123  -5.210  1.00 90.01           H
ATOM   1224  CG  LEU A  95       8.771   8.770  -6.725  1.00 90.01           C
ATOM   1225  HG  LEU A  95       8.399   7.870  -7.216  1.00 90.01           H
ATOM   1226  CD1 LEU A  95       8.914   9.846  -7.804  1.00 90.01           C
ATOM   1227 1HD1 LEU A  95       7.950  10.008  -8.285  1.00 90.01           H
ATOM   1228 2HD1 LEU A  95       9.253  10.775  -7.346  1.00 90.01           H
ATOM   1229 3HD1 LEU A  95       9.642   9.520  -8.547  1.00 90.01           H
ATOM   1230  CD2 LEU A  95      10.116   8.413  -6.089  1.00 90.01           C
ATOM   1231 1HD2 LEU A  95      10.507   9.280  -5.556  1.00 90.01           H
ATOM   1232 2HD2 LEU A  95       9.980   7.589  -5.389  1.00 90.01           H
ATOM   1233 3HD2 LEU A  95      10.820   8.117  -6.867  1.00 90.01           H
ATOM   1234  HN  LEU A  95       6.007   7.449  -5.801  1.00 90.01           H
ATOM   1235  N   LEU A  96       5.850   9.216  -3.120  1.00 87.18           N
ATOM   1236  CA  LEU A  96       5.360   9.895  -1.933  1.00 87.18           C
ATOM   1237  C   LEU A  96       5.499   8.966  -0.725  1.00 87.18           C
ATOM   1238  O   LEU A  96       5.854   9.409   0.366  1.00 87.18           O
ATOM   1239  HA  LEU A  96       5.992  10.768  -1.771  1.00 87.18           H
ATOM   1240  CB  LEU A  96       3.934  10.403  -2.157  1.00 87.18           C
ATOM   1241 1HB  LEU A  96       3.331   9.578  -2.537  1.00 87.18           H
ATOM   1242 2HB  LEU A  96       3.514  10.686  -1.191  1.00 87.18           H
ATOM   1243  CG  LEU A  96       3.787  11.589  -3.113  1.00 87.18           C
ATOM   1244  HG  LEU A  96       4.279  11.334  -4.051  1.00 87.18           H
ATOM   1245  CD1 LEU A  96       2.315  11.856  -3.432  1.00 87.18           C
ATOM   1246 1HD1 LEU A  96       1.879  10.973  -3.900  1.00 87.18           H
ATOM   1247 2HD1 LEU A  96       1.778  12.081  -2.511  1.00 87.18           H
ATOM   1248 3HD1 LEU A  96       2.239  12.703  -4.113  1.00 87.18           H
ATOM   1249  CD2 LEU A  96       4.487  12.830  -2.558  1.00 87.18           C
ATOM   1250 1HD2 LEU A  96       4.046  13.098  -1.598  1.00 87.18           H
ATOM   1251 2HD2 LEU A  96       5.548  12.619  -2.423  1.00 87.18           H
ATOM   1252 3HD2 LEU A  96       4.367  13.658  -3.257  1.00 87.18           H
ATOM   1253  HN  LEU A  96       5.170   9.078  -3.840  1.00 87.18           H
ATOM   1254  N   PHE A  97       5.211   7.694  -0.961  1.00 88.74           N
ATOM   1255  CA  PHE A  97       5.331   6.693   0.085  1.00 88.74           C
ATOM   1256  C   PHE A  97       6.782   6.558   0.551  1.00 88.74           C
ATOM   1257  O   PHE A  97       7.053   6.534   1.751  1.00 88.74           O
ATOM   1258  HA  PHE A  97       4.713   7.022   0.920  1.00 88.74           H
ATOM   1259  CB  PHE A  97       4.875   5.362  -0.515  1.00 88.74           C
ATOM   1260 1HB  PHE A  97       3.791   5.380  -0.631  1.00 88.74           H
ATOM   1261 2HB  PHE A  97       5.301   5.260  -1.513  1.00 88.74           H
ATOM   1262  CG  PHE A  97       5.263   4.138   0.318  1.00 88.74           C
ATOM   1263  CD1 PHE A  97       6.184   3.257  -0.157  1.00 88.74           C
ATOM   1264  HD1 PHE A  97       6.645   3.423  -1.131  1.00 88.74           H
ATOM   1265  CD2 PHE A  97       4.688   3.932   1.532  1.00 88.74           C
ATOM   1266  HD2 PHE A  97       3.950   4.638   1.913  1.00 88.74           H
ATOM   1267  CE1 PHE A  97       6.545   2.122   0.615  1.00 88.74           C
ATOM   1268  HE1 PHE A  97       7.283   1.416   0.235  1.00 88.74           H
ATOM   1269  CE2 PHE A  97       5.049   2.796   2.305  1.00 88.74           C
ATOM   1270  HE2 PHE A  97       4.587   2.630   3.279  1.00 88.74           H
ATOM   1271  CZ  PHE A  97       5.969   1.915   1.830  1.00 88.74           C
ATOM   1272  HZ  PHE A  97       6.246   1.044   2.423  1.00 88.74           H
ATOM   1273  HN  PHE A  97       4.902   7.345  -1.846  1.00 88.74           H
ATOM   1274  N   LEU A  98       7.677   6.474  -0.422  1.00 91.73           N
ATOM   1275  CA  LEU A  98       9.067   6.159  -0.136  1.00 91.73           C
ATOM   1276  C   LEU A  98       9.658   7.249   0.760  1.00 91.73           C
ATOM   1277  O   LEU A  98      10.492   6.966   1.619  1.00 91.73           O
ATOM   1278  HA  LEU A  98       9.082   5.216   0.412  1.00 91.73           H
ATOM   1279  CB  LEU A  98       9.845   5.941  -1.434  1.00 91.73           C
ATOM   1280 1HB  LEU A  98       9.655   6.787  -2.095  1.00 91.73           H
ATOM   1281 2HB  LEU A  98      10.910   5.950  -1.202  1.00 91.73           H
ATOM   1282  CG  LEU A  98       9.530   4.653  -2.198  1.00 91.73           C
ATOM   1283  HG  LEU A  98       8.447   4.527  -2.223  1.00 91.73           H
ATOM   1284  CD1 LEU A  98      10.008   4.744  -3.648  1.00 91.73           C
ATOM   1285 1HD1 LEU A  98       9.508   5.575  -4.144  1.00 91.73           H
ATOM   1286 2HD1 LEU A  98      11.086   4.905  -3.666  1.00 91.73           H
ATOM   1287 3HD1 LEU A  98       9.772   3.815  -4.168  1.00 91.73           H
ATOM   1288  CD2 LEU A  98      10.109   3.433  -1.478  1.00 91.73           C
ATOM   1289 1HD2 LEU A  98      11.192   3.537  -1.401  1.00 91.73           H
ATOM   1290 2HD2 LEU A  98       9.679   3.362  -0.479  1.00 91.73           H
ATOM   1291 3HD2 LEU A  98       9.871   2.531  -2.042  1.00 91.73           H
ATOM   1292  HN  LEU A  98       7.467   6.616  -1.389  1.00 91.73           H
ATOM   1293  N   VAL A  99       9.203   8.471   0.529  1.00 89.46           N
ATOM   1294  CA  VAL A  99       9.729   9.615   1.254  1.00 89.46           C
ATOM   1295  C   VAL A  99       9.460   9.434   2.750  1.00 89.46           C
ATOM   1296  O   VAL A  99      10.125  10.048   3.583  1.00 89.46           O
ATOM   1297  HA  VAL A  99      10.807   9.640   1.092  1.00 89.46           H
ATOM   1298  CB  VAL A  99       9.136  10.909   0.693  1.00 89.46           C
ATOM   1299  HB  VAL A  99       8.051  10.806   0.689  1.00 89.46           H
ATOM   1300  CG1 VAL A  99       9.492  12.105   1.578  1.00 89.46           C
ATOM   1301 1HG1 VAL A  99       9.095  11.945   2.581  1.00 89.46           H
ATOM   1302 2HG1 VAL A  99      10.576  12.210   1.629  1.00 89.46           H
ATOM   1303 3HG1 VAL A  99       9.058  13.011   1.156  1.00 89.46           H
ATOM   1304  CG2 VAL A  99       9.592  11.140  -0.750  1.00 89.46           C
ATOM   1305 1HG2 VAL A  99      10.679  11.212  -0.780  1.00 89.46           H
ATOM   1306 2HG2 VAL A  99       9.265  10.307  -1.372  1.00 89.46           H
ATOM   1307 3HG2 VAL A  99       9.156  12.066  -1.124  1.00 89.46           H
ATOM   1308  HN  VAL A  99       8.489   8.686  -0.137  1.00 89.46           H
ATOM   1309  N   THR A 100       8.484   8.588   3.044  1.00 89.29           N
ATOM   1310  CA  THR A 100       8.081   8.361   4.422  1.00 89.29           C
ATOM   1311  C   THR A 100       8.999   7.332   5.083  1.00 89.29           C
ATOM   1312  O   THR A 100       9.135   7.311   6.306  1.00 89.29           O
ATOM   1313  HA  THR A 100       8.198   9.295   4.972  1.00 89.29           H
ATOM   1314  CB  THR A 100       6.607   7.950   4.421  1.00 89.29           C
ATOM   1315  HB  THR A 100       6.175   8.049   5.417  1.00 89.29           H
ATOM   1316  OG1 THR A 100       6.615   6.630   3.884  1.00 89.29           O
ATOM   1317  HG1 THR A 100       5.736   6.185   4.055  1.00 89.29           H
ATOM   1318  CG2 THR A 100       5.775   8.754   3.421  1.00 89.29           C
ATOM   1319 1HG2 THR A 100       6.166   8.601   2.416  1.00 89.29           H
ATOM   1320 2HG2 THR A 100       5.827   9.813   3.674  1.00 89.29           H
ATOM   1321 3HG2 THR A 100       4.737   8.422   3.462  1.00 89.29           H
ATOM   1322  HN  THR A 100       7.973   8.065   2.363  1.00 89.29           H
ATOM   1323  N   LEU A 101       9.606   6.503   4.246  1.00 91.50           N
ATOM   1324  CA  LEU A 101      10.317   5.334   4.735  1.00 91.50           C
ATOM   1325  C   LEU A 101      11.489   5.785   5.609  1.00 91.50           C
ATOM   1326  O   LEU A 101      11.755   5.190   6.653  1.00 91.50           O
ATOM   1327  HA  LEU A 101       9.624   4.765   5.354  1.00 91.50           H
ATOM   1328  CB  LEU A 101      10.730   4.432   3.570  1.00 91.50           C
ATOM   1329 1HB  LEU A 101      11.212   5.049   2.812  1.00 91.50           H
ATOM   1330 2HB  LEU A 101      11.479   3.727   3.930  1.00 91.50           H
ATOM   1331  CG  LEU A 101       9.604   3.641   2.903  1.00 91.50           C
ATOM   1332  HG  LEU A 101       8.897   4.350   2.473  1.00 91.50           H
ATOM   1333  CD1 LEU A 101      10.141   2.785   1.754  1.00 91.50           C
ATOM   1334 1HD1 LEU A 101      10.605   3.429   1.008  1.00 91.50           H
ATOM   1335 2HD1 LEU A 101      10.881   2.083   2.140  1.00 91.50           H
ATOM   1336 3HD1 LEU A 101       9.319   2.233   1.298  1.00 91.50           H
ATOM   1337  CD2 LEU A 101       8.837   2.806   3.931  1.00 91.50           C
ATOM   1338 1HD2 LEU A 101       9.520   2.105   4.411  1.00 91.50           H
ATOM   1339 2HD2 LEU A 101       8.403   3.464   4.683  1.00 91.50           H
ATOM   1340 3HD2 LEU A 101       8.042   2.253   3.430  1.00 91.50           H
ATOM   1341  HN  LEU A 101       9.616   6.619   3.253  1.00 91.50           H
ATOM   1342  N   PRO A 102      12.209   6.839   5.202  1.00 93.53           N
ATOM   1343  CA  PRO A 102      13.367   7.305   5.969  1.00 93.53           C
ATOM   1344  C   PRO A 102      13.027   7.557   7.429  1.00 93.53           C
ATOM   1345  O   PRO A 102      13.797   7.201   8.320  1.00 93.53           O
ATOM   1346  HA  PRO A 102      14.140   6.536   5.985  1.00 93.53           H
ATOM   1347  CB  PRO A 102      13.783   8.591   5.253  1.00 93.53           C
ATOM   1348 1HB  PRO A 102      13.306   9.467   5.692  1.00 93.53           H
ATOM   1349 2HB  PRO A 102      14.860   8.753   5.312  1.00 93.53           H
ATOM   1350  CG  PRO A 102      13.326   8.360   3.818  1.00 93.53           C
ATOM   1351 1HG  PRO A 102      13.227   9.296   3.269  1.00 93.53           H
ATOM   1352 2HG  PRO A 102      14.037   7.750   3.260  1.00 93.53           H
ATOM   1353  CD  PRO A 102      11.989   7.659   3.996  1.00 93.53           C
ATOM   1354 1HD  PRO A 102      11.175   8.369   4.139  1.00 93.53           H
ATOM   1355 2HD  PRO A 102      11.731   7.053   3.128  1.00 93.53           H
ATOM   1356  N   PHE A 103      11.871   8.170   7.638  1.00 91.87           N
ATOM   1357  CA  PHE A 103      11.446   8.530   8.979  1.00 91.87           C
ATOM   1358  C   PHE A 103      11.179   7.283   9.824  1.00 91.87           C
ATOM   1359  O   PHE A 103      11.540   7.235  10.999  1.00 91.87           O
ATOM   1360  HA  PHE A 103      12.254   9.106   9.431  1.00 91.87           H
ATOM   1361  CB  PHE A 103      10.146   9.325   8.839  1.00 91.87           C
ATOM   1362 1HB  PHE A 103       9.429   8.731   8.272  1.00 91.87           H
ATOM   1363 2HB  PHE A 103       9.719   9.480   9.829  1.00 91.87           H
ATOM   1364  CG  PHE A 103      10.317  10.682   8.154  1.00 91.87           C
ATOM   1365  CD1 PHE A 103      10.617  11.784   8.893  1.00 91.87           C
ATOM   1366  HD1 PHE A 103      10.735  11.699   9.973  1.00 91.87           H
ATOM   1367  CD2 PHE A 103      10.170  10.787   6.806  1.00 91.87           C
ATOM   1368  HD2 PHE A 103       9.929   9.904   6.214  1.00 91.87           H
ATOM   1369  CE1 PHE A 103      10.776  13.043   8.257  1.00 91.87           C
ATOM   1370  HE1 PHE A 103      11.016  13.926   8.850  1.00 91.87           H
ATOM   1371  CE2 PHE A 103      10.329  12.047   6.170  1.00 91.87           C
ATOM   1372  HE2 PHE A 103      10.210  12.131   5.090  1.00 91.87           H
ATOM   1373  CZ  PHE A 103      10.628  13.148   6.909  1.00 91.87           C
ATOM   1374  HZ  PHE A 103      10.750  14.115   6.421  1.00 91.87           H
ATOM   1375  HN  PHE A 103      11.231   8.419   6.910  1.00 91.87           H
ATOM   1376  N   TRP A 104      10.548   6.304   9.192  1.00 86.39           N
ATOM   1377  CA  TRP A 104      10.191   5.076   9.882  1.00 86.39           C
ATOM   1378  C   TRP A 104      11.481   4.311  10.184  1.00 86.39           C
ATOM   1379  O   TRP A 104      11.573   3.617  11.195  1.00 86.39           O
ATOM   1380  HA  TRP A 104       9.693   5.349  10.812  1.00 86.39           H
ATOM   1381  CB  TRP A 104       9.189   4.259   9.064  1.00 86.39           C
ATOM   1382 1HB  TRP A 104       9.593   4.104   8.064  1.00 86.39           H
ATOM   1383 2HB  TRP A 104       9.080   3.275   9.520  1.00 86.39           H
ATOM   1384  CG  TRP A 104       7.807   4.906   8.946  1.00 86.39           C
ATOM   1385  CD1 TRP A 104       7.187   5.329   7.836  1.00 86.39           C
ATOM   1386  HD1 TRP A 104       7.609   5.261   6.834  1.00 86.39           H
ATOM   1387  CD2 TRP A 104       6.895   5.187  10.028  1.00 86.39           C
ATOM   1388  NE1 TRP A 104       5.946   5.861   8.122  1.00 86.39           N
ATOM   1389  HE1 TRP A 104       5.298   6.240   7.462  1.00 86.39           H
ATOM   1390  CE2 TRP A 104       5.763   5.772   9.498  1.00 86.39           C
ATOM   1391  CE3 TRP A 104       7.021   4.956  11.409  1.00 86.39           C
ATOM   1392  HE3 TRP A 104       7.905   4.496  11.852  1.00 86.39           H
ATOM   1393  CZ2 TRP A 104       4.671   6.174  10.276  1.00 86.39           C
ATOM   1394  HZ2 TRP A 104       3.788   6.634   9.833  1.00 86.39           H
ATOM   1395  CZ3 TRP A 104       5.922   5.363  12.173  1.00 86.39           C
ATOM   1396  HZ3 TRP A 104       5.968   5.207  13.251  1.00 86.39           H
ATOM   1397  CH2 TRP A 104       4.775   5.953  11.655  1.00 86.39           C
ATOM   1398  HH2 TRP A 104       3.960   6.243  12.319  1.00 86.39           H
ATOM   1399  HN  TRP A 104      10.282   6.340   8.229  1.00 86.39           H
ATOM   1400  N   ALA A 105      12.445   4.463   9.288  1.00 93.76           N
ATOM   1401  CA  ALA A 105      13.728   3.800   9.449  1.00 93.76           C
ATOM   1402  C   ALA A 105      14.403   4.308  10.725  1.00 93.76           C
ATOM   1403  O   ALA A 105      14.907   3.517  11.521  1.00 93.76           O
ATOM   1404  HA  ALA A 105      13.539   2.731   9.549  1.00 93.76           H
ATOM   1405  CB  ALA A 105      14.585   4.036   8.203  1.00 93.76           C
ATOM   1406 1HB  ALA A 105      14.074   3.631   7.330  1.00 93.76           H
ATOM   1407 2HB  ALA A 105      14.743   5.105   8.068  1.00 93.76           H
ATOM   1408 3HB  ALA A 105      15.547   3.538   8.325  1.00 93.76           H
ATOM   1409  HN  ALA A 105      12.361   5.027   8.466  1.00 93.76           H
ATOM   1410  N   ILE A 106      14.391   5.624  10.880  1.00 90.57           N
ATOM   1411  CA  ILE A 106      15.016   6.247  12.033  1.00 90.57           C
ATOM   1412  C   ILE A 106      14.254   5.850  13.299  1.00 90.57           C
ATOM   1413  O   ILE A 106      14.861   5.515  14.315  1.00 90.57           O
ATOM   1414  HA  ILE A 106      16.032   5.857  12.105  1.00 90.57           H
ATOM   1415  CB  ILE A 106      15.126   7.760  11.831  1.00 90.57           C
ATOM   1416  HB  ILE A 106      14.149   8.135  11.526  1.00 90.57           H
ATOM   1417  CG1 ILE A 106      16.110   8.093  10.708  1.00 90.57           C
ATOM   1418 1HG1 ILE A 106      17.131   7.948  11.059  1.00 90.57           H
ATOM   1419 2HG1 ILE A 106      15.959   7.408   9.873  1.00 90.57           H
ATOM   1420  CG2 ILE A 106      15.491   8.463  13.140  1.00 90.57           C
ATOM   1421 1HG2 ILE A 106      14.721   8.265  13.886  1.00 90.57           H
ATOM   1422 2HG2 ILE A 106      16.449   8.088  13.499  1.00 90.57           H
ATOM   1423 3HG2 ILE A 106      15.562   9.537  12.968  1.00 90.57           H
ATOM   1424  CD1 ILE A 106      15.928   9.535  10.230  1.00 90.57           C
ATOM   1425 1HD1 ILE A 106      14.913   9.670   9.857  1.00 90.57           H
ATOM   1426 2HD1 ILE A 106      16.103  10.218  11.062  1.00 90.57           H
ATOM   1427 3HD1 ILE A 106      16.640   9.746   9.432  1.00 90.57           H
ATOM   1428  HN  ILE A 106      13.965   6.258  10.235  1.00 90.57           H
ATOM   1429  N   ALA A 107      12.934   5.900  13.196  1.00 92.02           N
ATOM   1430  CA  ALA A 107      12.083   5.632  14.343  1.00 92.02           C
ATOM   1431  C   ALA A 107      12.314   4.197  14.820  1.00 92.02           C
ATOM   1432  O   ALA A 107      12.322   3.932  16.021  1.00 92.02           O
ATOM   1433  HA  ALA A 107      12.370   6.321  15.137  1.00 92.02           H
ATOM   1434  CB  ALA A 107      10.623   5.893  13.968  1.00 92.02           C
ATOM   1435 1HB  ALA A 107      10.506   6.934  13.664  1.00 92.02           H
ATOM   1436 2HB  ALA A 107      10.337   5.240  13.143  1.00 92.02           H
ATOM   1437 3HB  ALA A 107       9.985   5.692  14.829  1.00 92.02           H
ATOM   1438  HN  ALA A 107      12.446   6.117  12.350  1.00 92.02           H
ATOM   1439  N   ALA A 108      12.497   3.308  13.855  1.00 91.24           N
ATOM   1440  CA  ALA A 108      12.675   1.899  14.159  1.00 91.24           C
ATOM   1441  C   ALA A 108      14.065   1.683  14.761  1.00 91.24           C
ATOM   1442  O   ALA A 108      14.264   0.772  15.563  1.00 91.24           O
ATOM   1443  HA  ALA A 108      11.922   1.620  14.896  1.00 91.24           H
ATOM   1444  CB  ALA A 108      12.454   1.071  12.891  1.00 91.24           C
ATOM   1445 1HB  ALA A 108      11.443   1.237  12.521  1.00 91.24           H
ATOM   1446 2HB  ALA A 108      13.174   1.372  12.130  1.00 91.24           H
ATOM   1447 3HB  ALA A 108      12.588   0.013  13.120  1.00 91.24           H
ATOM   1448  HN  ALA A 108      12.525   3.537  12.882  1.00 91.24           H
ATOM   1449  N   ALA A 109      14.992   2.536  14.350  1.00 90.10           N
ATOM   1450  CA  ALA A 109      16.380   2.384  14.752  1.00 90.10           C
ATOM   1451  C   ALA A 109      16.517   2.723  16.237  1.00 90.10           C
ATOM   1452  O   ALA A 109      17.336   2.131  16.940  1.00 90.10           O
ATOM   1453  HA  ALA A 109      16.657   1.341  14.599  1.00 90.10           H
ATOM   1454  CB  ALA A 109      17.267   3.264  13.869  1.00 90.10           C
ATOM   1455 1HB  ALA A 109      17.155   2.964  12.827  1.00 90.10           H
ATOM   1456 2HB  ALA A 109      16.969   4.307  13.980  1.00 90.10           H
ATOM   1457 3HB  ALA A 109      18.308   3.150  14.170  1.00 90.10           H
ATOM   1458  HN  ALA A 109      14.808   3.319  13.756  1.00 90.10           H
ATOM   1459  N   ASP A 110      15.703   3.674  16.672  1.00 81.11           N
ATOM   1460  CA  ASP A 110      15.834   4.214  18.015  1.00 81.11           C
ATOM   1461  C   ASP A 110      14.454   4.628  18.529  1.00 81.11           C
ATOM   1462  O   ASP A 110      13.741   3.822  19.125  1.00 81.11           O
ATOM   1463  HA  ASP A 110      16.275   3.411  18.605  1.00 81.11           H
ATOM   1464  CB  ASP A 110      16.733   5.451  18.025  1.00 81.11           C
ATOM   1465 1HB  ASP A 110      17.672   5.228  17.517  1.00 81.11           H
ATOM   1466 2HB  ASP A 110      16.255   6.258  17.470  1.00 81.11           H
ATOM   1467  CG  ASP A 110      17.019   5.910  19.457  1.00 81.11           C
ATOM   1468  OD1 ASP A 110      16.619   5.168  20.380  1.00 81.11           O
ATOM   1469  OD2 ASP A 110      17.631   6.991  19.596  1.00 81.11           O
ATOM   1470  HN  ASP A 110      14.967   4.073  16.126  1.00 81.11           H
ATOM   1471  N   GLN A 111      14.118   5.886  18.281  1.00 83.98           N
ATOM   1472  CA  GLN A 111      12.834   6.415  18.707  1.00 83.98           C
ATOM   1473  C   GLN A 111      12.384   7.536  17.767  1.00 83.98           C
ATOM   1474  O   GLN A 111      13.149   7.979  16.912  1.00 83.98           O
ATOM   1475  HA  GLN A 111      12.139   5.578  18.643  1.00 83.98           H
ATOM   1476  CB  GLN A 111      12.895   6.906  20.155  1.00 83.98           C
ATOM   1477 1HB  GLN A 111      11.934   7.332  20.440  1.00 83.98           H
ATOM   1478 2HB  GLN A 111      13.080   6.062  20.820  1.00 83.98           H
ATOM   1479  CG  GLN A 111      13.997   7.953  20.333  1.00 83.98           C
ATOM   1480 1HG  GLN A 111      14.962   7.518  20.073  1.00 83.98           H
ATOM   1481 2HG  GLN A 111      13.827   8.784  19.648  1.00 83.98           H
ATOM   1482  CD  GLN A 111      14.034   8.470  21.772  1.00 83.98           C
ATOM   1483  OE1 GLN A 111      13.055   8.432  22.498  1.00 83.98           O
ATOM   1484  NE2 GLN A 111      15.217   8.953  22.142  1.00 83.98           N
ATOM   1485 1HE2 GLN A 111      15.981   8.955  21.497  1.00 83.98           H
ATOM   1486 2HE2 GLN A 111      15.342   9.315  23.066  1.00 83.98           H
ATOM   1487  HN  GLN A 111      14.705   6.537  17.799  1.00 83.98           H
ATOM   1488  N   TRP A 112      11.144   7.963  17.958  1.00 89.06           N
ATOM   1489  CA  TRP A 112      10.601   9.060  17.175  1.00 89.06           C
ATOM   1490  C   TRP A 112      11.237  10.358  17.677  1.00 89.06           C
ATOM   1491  O   TRP A 112      10.984  10.782  18.804  1.00 89.06           O
ATOM   1492  HA  TRP A 112      10.872   8.891  16.133  1.00 89.06           H
ATOM   1493  CB  TRP A 112       9.073   9.078  17.242  1.00 89.06           C
ATOM   1494 1HB  TRP A 112       8.697   8.086  16.990  1.00 89.06           H
ATOM   1495 2HB  TRP A 112       8.766   9.285  18.267  1.00 89.06           H
ATOM   1496  CG  TRP A 112       8.421  10.105  16.313  1.00 89.06           C
ATOM   1497  CD1 TRP A 112       7.996  11.339  16.616  1.00 89.06           C
ATOM   1498  HD1 TRP A 112       8.065  11.784  17.609  1.00 89.06           H
ATOM   1499  CD2 TRP A 112       8.137   9.935  14.908  1.00 89.06           C
ATOM   1500  NE1 TRP A 112       7.460  11.974  15.515  1.00 89.06           N
ATOM   1501  HE1 TRP A 112       7.079  12.898  15.492  1.00 89.06           H
ATOM   1502  CE2 TRP A 112       7.548  11.093  14.443  1.00 89.06           C
ATOM   1503  CE3 TRP A 112       8.369   8.839  14.059  1.00 89.06           C
ATOM   1504  HE3 TRP A 112       8.831   7.913  14.402  1.00 89.06           H
ATOM   1505  CZ2 TRP A 112       7.143  11.267  13.115  1.00 89.06           C
ATOM   1506  HZ2 TRP A 112       6.680  12.192  12.771  1.00 89.06           H
ATOM   1507  CZ3 TRP A 112       7.958   9.028  12.734  1.00 89.06           C
ATOM   1508  HZ3 TRP A 112       8.114   8.208  12.033  1.00 89.06           H
ATOM   1509  CH2 TRP A 112       7.364  10.188  12.250  1.00 89.06           C
ATOM   1510  HH2 TRP A 112       7.072  10.257  11.202  1.00 89.06           H
ATOM   1511  HN  TRP A 112      10.516   7.573  18.631  1.00 89.06           H
ATOM   1512  N   LYS A 113      12.049  10.954  16.816  1.00 81.30           N
ATOM   1513  CA  LYS A 113      12.854  12.095  17.213  1.00 81.30           C
ATOM   1514  C   LYS A 113      12.223  13.376  16.663  1.00 81.30           C
ATOM   1515  O   LYS A 113      12.795  14.458  16.789  1.00 81.30           O
ATOM   1516  HA  LYS A 113      12.839  12.143  18.302  1.00 81.30           H
ATOM   1517  CB  LYS A 113      14.311  11.897  16.789  1.00 81.30           C
ATOM   1518 1HB  LYS A 113      14.367  11.788  15.706  1.00 81.30           H
ATOM   1519 2HB  LYS A 113      14.893  12.781  17.051  1.00 81.30           H
ATOM   1520  CG  LYS A 113      14.915  10.664  17.463  1.00 81.30           C
ATOM   1521 1HG  LYS A 113      14.798  10.742  18.544  1.00 81.30           H
ATOM   1522 2HG  LYS A 113      14.375   9.771  17.148  1.00 81.30           H
ATOM   1523  CD  LYS A 113      16.398  10.519  17.114  1.00 81.30           C
ATOM   1524 1HD  LYS A 113      16.513  10.418  16.035  1.00 81.30           H
ATOM   1525 2HD  LYS A 113      16.934  11.420  17.409  1.00 81.30           H
ATOM   1526  CE  LYS A 113      17.009   9.303  17.813  1.00 81.30           C
ATOM   1527 1HE  LYS A 113      16.890   9.398  18.892  1.00 81.30           H
ATOM   1528 2HE  LYS A 113      16.480   8.399  17.513  1.00 81.30           H
ATOM   1529  NZ  LYS A 113      18.445   9.179  17.476  1.00 81.30           N
ATOM   1530 1HZ  LYS A 113      18.835   8.373  17.951  1.00 81.30           H
ATOM   1531 2HZ  LYS A 113      18.548   9.064  16.474  1.00 81.30           H
ATOM   1532 3HZ  LYS A 113      18.935  10.016  17.772  1.00 81.30           H
ATOM   1533  HN  LYS A 113      12.160  10.669  15.864  1.00 81.30           H
ATOM   1534  N   PHE A 114      11.052  13.211  16.066  1.00 87.61           N
ATOM   1535  CA  PHE A 114      10.423  14.300  15.338  1.00 87.61           C
ATOM   1536  C   PHE A 114       9.214  14.844  16.101  1.00 87.61           C
ATOM   1537  O   PHE A 114       8.767  14.241  17.075  1.00 87.61           O
ATOM   1538  HA  PHE A 114      11.167  15.089  15.230  1.00 87.61           H
ATOM   1539  CB  PHE A 114       9.952  13.729  13.999  1.00 87.61           C
ATOM   1540 1HB  PHE A 114       9.154  13.010  14.183  1.00 87.61           H
ATOM   1541 2HB  PHE A 114       9.524  14.534  13.402  1.00 87.61           H
ATOM   1542  CG  PHE A 114      11.057  13.047  13.190  1.00 87.61           C
ATOM   1543  CD1 PHE A 114      11.971  13.798  12.519  1.00 87.61           C
ATOM   1544  HD1 PHE A 114      11.917  14.886  12.559  1.00 87.61           H
ATOM   1545  CD2 PHE A 114      11.124  11.689  13.140  1.00 87.61           C
ATOM   1546  HD2 PHE A 114      10.391  11.087  13.677  1.00 87.61           H
ATOM   1547  CE1 PHE A 114      12.997  13.165  11.768  1.00 87.61           C
ATOM   1548  HE1 PHE A 114      13.729  13.767  11.231  1.00 87.61           H
ATOM   1549  CE2 PHE A 114      12.150  11.056  12.389  1.00 87.61           C
ATOM   1550  HE2 PHE A 114      12.204   9.968  12.350  1.00 87.61           H
ATOM   1551  CZ  PHE A 114      13.064  11.807  11.719  1.00 87.61           C
ATOM   1552  HZ  PHE A 114      13.852  11.321  11.143  1.00 87.61           H
ATOM   1553  HN  PHE A 114      10.535  12.355  16.074  1.00 87.61           H
ATOM   1554  N   GLN A 115       8.718  15.978  15.628  1.00 81.27           N
ATOM   1555  CA  GLN A 115       7.592  16.630  16.276  1.00 81.27           C
ATOM   1556  C   GLN A 115       6.296  15.873  15.976  1.00 81.27           C
ATOM   1557  O   GLN A 115       6.249  15.055  15.059  1.00 81.27           O
ATOM   1558  HA  GLN A 115       7.807  16.586  17.344  1.00 81.27           H
ATOM   1559  CB  GLN A 115       7.484  18.094  15.845  1.00 81.27           C
ATOM   1560 1HB  GLN A 115       7.421  18.153  14.759  1.00 81.27           H
ATOM   1561 2HB  GLN A 115       6.565  18.526  16.241  1.00 81.27           H
ATOM   1562  CG  GLN A 115       8.687  18.900  16.337  1.00 81.27           C
ATOM   1563 1HG  GLN A 115       8.783  18.795  17.418  1.00 81.27           H
ATOM   1564 2HG  GLN A 115       9.601  18.502  15.896  1.00 81.27           H
ATOM   1565  CD  GLN A 115       8.541  20.380  15.975  1.00 81.27           C
ATOM   1566  OE1 GLN A 115       7.635  20.785  15.266  1.00 81.27           O
ATOM   1567  NE2 GLN A 115       9.482  21.160  16.499  1.00 81.27           N
ATOM   1568 1HE2 GLN A 115      10.198  20.764  17.073  1.00 81.27           H
ATOM   1569 2HE2 GLN A 115       9.472  22.144  16.319  1.00 81.27           H
ATOM   1570  HN  GLN A 115       9.071  16.450  14.820  1.00 81.27           H
ATOM   1571  N   THR A 116       5.277  16.173  16.767  1.00 87.83           N
ATOM   1572  CA  THR A 116       3.984  15.531  16.598  1.00 87.83           C
ATOM   1573  C   THR A 116       3.438  15.792  15.193  1.00 87.83           C
ATOM   1574  O   THR A 116       2.848  14.906  14.578  1.00 87.83           O
ATOM   1575  HA  THR A 116       4.121  14.454  16.693  1.00 87.83           H
ATOM   1576  CB  THR A 116       3.060  16.028  17.712  1.00 87.83           C
ATOM   1577  HB  THR A 116       2.752  17.058  17.531  1.00 87.83           H
ATOM   1578  OG1 THR A 116       3.807  15.809  18.906  1.00 87.83           O
ATOM   1579  HG1 THR A 116       3.411  16.337  19.658  1.00 87.83           H
ATOM   1580  CG2 THR A 116       1.821  15.147  17.881  1.00 87.83           C
ATOM   1581 1HG2 THR A 116       2.128  14.131  18.128  1.00 87.83           H
ATOM   1582 2HG2 THR A 116       1.252  15.139  16.951  1.00 87.83           H
ATOM   1583 3HG2 THR A 116       1.199  15.544  18.684  1.00 87.83           H
ATOM   1584  HN  THR A 116       5.323  16.841  17.510  1.00 87.83           H
ATOM   1585  N   PHE A 117       3.654  17.014  14.727  1.00 90.85           N
ATOM   1586  CA  PHE A 117       3.177  17.408  13.412  1.00 90.85           C
ATOM   1587  C   PHE A 117       3.684  16.447  12.334  1.00 90.85           C
ATOM   1588  O   PHE A 117       2.916  16.004  11.482  1.00 90.85           O
ATOM   1589  HA  PHE A 117       2.088  17.377  13.440  1.00 90.85           H
ATOM   1590  CB  PHE A 117       3.734  18.805  13.135  1.00 90.85           C
ATOM   1591 1HB  PHE A 117       3.372  19.489  13.903  1.00 90.85           H
ATOM   1592 2HB  PHE A 117       4.820  18.776  13.220  1.00 90.85           H
ATOM   1593  CG  PHE A 117       3.360  19.363  11.760  1.00 90.85           C
ATOM   1594  CD1 PHE A 117       4.290  19.407  10.768  1.00 90.85           C
ATOM   1595  HD1 PHE A 117       5.302  19.046  10.953  1.00 90.85           H
ATOM   1596  CD2 PHE A 117       2.098  19.814  11.529  1.00 90.85           C
ATOM   1597  HD2 PHE A 117       1.353  19.778  12.323  1.00 90.85           H
ATOM   1598  CE1 PHE A 117       3.943  19.924   9.492  1.00 90.85           C
ATOM   1599  HE1 PHE A 117       4.688  19.960   8.698  1.00 90.85           H
ATOM   1600  CE2 PHE A 117       1.751  20.331  10.253  1.00 90.85           C
ATOM   1601  HE2 PHE A 117       0.740  20.692  10.068  1.00 90.85           H
ATOM   1602  CZ  PHE A 117       2.681  20.375   9.261  1.00 90.85           C
ATOM   1603  HZ  PHE A 117       2.415  20.772   8.282  1.00 90.85           H
ATOM   1604  HN  PHE A 117       4.143  17.726  15.230  1.00 90.85           H
ATOM   1605  N   MET A 118       4.973  16.153  12.408  1.00 87.30           N
ATOM   1606  CA  MET A 118       5.596  15.268  11.438  1.00 87.30           C
ATOM   1607  C   MET A 118       5.014  13.856  11.532  1.00 87.30           C
ATOM   1608  O   MET A 118       4.918  13.152  10.527  1.00 87.30           O
ATOM   1609  HA  MET A 118       5.369  15.697  10.462  1.00 87.30           H
ATOM   1610  CB  MET A 118       7.104  15.217  11.687  1.00 87.30           C
ATOM   1611 1HB  MET A 118       7.295  14.999  12.738  1.00 87.30           H
ATOM   1612 2HB  MET A 118       7.545  14.405  11.108  1.00 87.30           H
ATOM   1613  CG  MET A 118       7.768  16.541  11.306  1.00 87.30           C
ATOM   1614 1HG  MET A 118       7.395  17.342  11.945  1.00 87.30           H
ATOM   1615 2HG  MET A 118       8.844  16.479  11.470  1.00 87.30           H
ATOM   1616  SD  MET A 118       7.434  16.922   9.595  1.00 87.30           S
ATOM   1617  CE  MET A 118       8.334  15.600   8.802  1.00 87.30           C
ATOM   1618 1HE  MET A 118       9.388  15.665   9.072  1.00 87.30           H
ATOM   1619 2HE  MET A 118       7.934  14.641   9.129  1.00 87.30           H
ATOM   1620 3HE  MET A 118       8.230  15.688   7.720  1.00 87.30           H
ATOM   1621  HN  MET A 118       5.588  16.507  13.113  1.00 87.30           H
ATOM   1622  N   CYS A 119       4.642  13.483  12.747  1.00 92.75           N
ATOM   1623  CA  CYS A 119       4.014  12.192  12.975  1.00 92.75           C
ATOM   1624  C   CYS A 119       2.704  12.149  12.187  1.00 92.75           C
ATOM   1625  O   CYS A 119       2.422  11.171  11.496  1.00 92.75           O
ATOM   1626  HA  CYS A 119       4.711  11.437  12.610  1.00 92.75           H
ATOM   1627  CB  CYS A 119       3.793  11.926  14.465  1.00 92.75           C
ATOM   1628 1HB  CYS A 119       4.753  11.870  14.980  1.00 92.75           H
ATOM   1629 2HB  CYS A 119       3.239  12.751  14.912  1.00 92.75           H
ATOM   1630  SG  CYS A 119       2.872  10.361  14.691  1.00 92.75           S
ATOM   1631  HN  CYS A 119       4.762  14.045  13.566  1.00 92.75           H
ATOM   1632  N   LYS A 120       1.937  13.222  12.317  1.00 91.35           N
ATOM   1633  CA  LYS A 120       0.652  13.309  11.644  1.00 91.35           C
ATOM   1634  C   LYS A 120       0.864  13.202  10.133  1.00 91.35           C
ATOM   1635  O   LYS A 120       0.176  12.438   9.458  1.00 91.35           O
ATOM   1636  HA  LYS A 120       0.054  12.458  11.970  1.00 91.35           H
ATOM   1637  CB  LYS A 120      -0.092  14.576  12.072  1.00 91.35           C
ATOM   1638 1HB  LYS A 120       0.570  15.438  11.988  1.00 91.35           H
ATOM   1639 2HB  LYS A 120      -0.932  14.753  11.401  1.00 91.35           H
ATOM   1640  CG  LYS A 120      -0.598  14.455  13.511  1.00 91.35           C
ATOM   1641 1HG  LYS A 120      -1.296  13.620  13.586  1.00 91.35           H
ATOM   1642 2HG  LYS A 120       0.236  14.233  14.176  1.00 91.35           H
ATOM   1643  CD  LYS A 120      -1.287  15.745  13.961  1.00 91.35           C
ATOM   1644 1HD  LYS A 120      -0.576  16.570  13.933  1.00 91.35           H
ATOM   1645 2HD  LYS A 120      -2.091  15.993  13.267  1.00 91.35           H
ATOM   1646  CE  LYS A 120      -1.853  15.600  15.375  1.00 91.35           C
ATOM   1647 1HE  LYS A 120      -1.137  15.075  16.007  1.00 91.35           H
ATOM   1648 2HE  LYS A 120      -2.005  16.585  15.815  1.00 91.35           H
ATOM   1649  NZ  LYS A 120      -3.135  14.860  15.347  1.00 91.35           N
ATOM   1650 1HZ  LYS A 120      -3.629  15.008  16.220  1.00 91.35           H
ATOM   1651 2HZ  LYS A 120      -3.702  15.195  14.576  1.00 91.35           H
ATOM   1652 3HZ  LYS A 120      -2.951  13.870  15.226  1.00 91.35           H
ATOM   1653  HN  LYS A 120       2.180  14.020  12.869  1.00 91.35           H
ATOM   1654  N   VAL A 121       1.820  13.980   9.645  1.00 92.35           N
ATOM   1655  CA  VAL A 121       2.057  14.066   8.214  1.00 92.35           C
ATOM   1656  C   VAL A 121       2.485  12.695   7.689  1.00 92.35           C
ATOM   1657  O   VAL A 121       1.935  12.203   6.705  1.00 92.35           O
ATOM   1658  HA  VAL A 121       1.115  14.345   7.741  1.00 92.35           H
ATOM   1659  CB  VAL A 121       3.079  15.166   7.918  1.00 92.35           C
ATOM   1660  HB  VAL A 121       3.958  14.981   8.535  1.00 92.35           H
ATOM   1661  CG1 VAL A 121       3.516  15.128   6.453  1.00 92.35           C
ATOM   1662 1HG1 VAL A 121       3.970  14.161   6.234  1.00 92.35           H
ATOM   1663 2HG1 VAL A 121       2.648  15.276   5.810  1.00 92.35           H
ATOM   1664 3HG1 VAL A 121       4.243  15.920   6.270  1.00 92.35           H
ATOM   1665  CG2 VAL A 121       2.525  16.543   8.290  1.00 92.35           C
ATOM   1666 1HG2 VAL A 121       1.623  16.740   7.711  1.00 92.35           H
ATOM   1667 2HG2 VAL A 121       2.287  16.564   9.353  1.00 92.35           H
ATOM   1668 3HG2 VAL A 121       3.272  17.306   8.069  1.00 92.35           H
ATOM   1669  HN  VAL A 121       2.424  14.543  10.208  1.00 92.35           H
ATOM   1670  N   VAL A 122       3.465  12.116   8.368  1.00 90.67           N
ATOM   1671  CA  VAL A 122       4.100  10.904   7.880  1.00 90.67           C
ATOM   1672  C   VAL A 122       3.069   9.775   7.835  1.00 90.67           C
ATOM   1673  O   VAL A 122       2.997   9.033   6.857  1.00 90.67           O
ATOM   1674  HA  VAL A 122       4.448  11.101   6.866  1.00 90.67           H
ATOM   1675  CB  VAL A 122       5.318  10.568   8.742  1.00 90.67           C
ATOM   1676  HB  VAL A 122       5.001  10.566   9.785  1.00 90.67           H
ATOM   1677  CG1 VAL A 122       5.855   9.174   8.412  1.00 90.67           C
ATOM   1678 1HG1 VAL A 122       5.079   8.432   8.599  1.00 90.67           H
ATOM   1679 2HG1 VAL A 122       6.149   9.136   7.363  1.00 90.67           H
ATOM   1680 3HG1 VAL A 122       6.721   8.960   9.039  1.00 90.67           H
ATOM   1681  CG2 VAL A 122       6.411  11.628   8.585  1.00 90.67           C
ATOM   1682 1HG2 VAL A 122       6.724  11.675   7.542  1.00 90.67           H
ATOM   1683 2HG2 VAL A 122       6.022  12.598   8.893  1.00 90.67           H
ATOM   1684 3HG2 VAL A 122       7.265  11.364   9.209  1.00 90.67           H
ATOM   1685  HN  VAL A 122       3.823  12.461   9.236  1.00 90.67           H
ATOM   1686  N   ASN A 123       2.296   9.680   8.907  1.00 90.80           N
ATOM   1687  CA  ASN A 123       1.271   8.655   9.002  1.00 90.80           C
ATOM   1688  C   ASN A 123       0.231   8.875   7.901  1.00 90.80           C
ATOM   1689  O   ASN A 123      -0.203   7.924   7.253  1.00 90.80           O
ATOM   1690  HA  ASN A 123       1.801   7.709   8.891  1.00 90.80           H
ATOM   1691  CB  ASN A 123       0.552   8.718  10.351  1.00 90.80           C
ATOM   1692 1HB  ASN A 123       0.587   9.736  10.738  1.00 90.80           H
ATOM   1693 2HB  ASN A 123      -0.500   8.463  10.219  1.00 90.80           H
ATOM   1694  CG  ASN A 123       1.191   7.761  11.359  1.00 90.80           C
ATOM   1695  OD1 ASN A 123       1.933   6.857  11.011  1.00 90.80           O
ATOM   1696  ND2 ASN A 123       0.862   8.008  12.624  1.00 90.80           N
ATOM   1697 1HD2 ASN A 123       0.248   8.766  12.841  1.00 90.80           H
ATOM   1698 2HD2 ASN A 123       1.230   7.437  13.357  1.00 90.80           H
ATOM   1699  HN  ASN A 123       2.361  10.287   9.699  1.00 90.80           H
ATOM   1700  N   SER A 124      -0.138  10.135   7.724  1.00 91.58           N
ATOM   1701  CA  SER A 124      -1.172  10.484   6.764  1.00 91.58           C
ATOM   1702  C   SER A 124      -0.706  10.146   5.347  1.00 91.58           C
ATOM   1703  O   SER A 124      -1.454   9.558   4.567  1.00 91.58           O
ATOM   1704  HA  SER A 124      -2.036   9.878   7.038  1.00 91.58           H
ATOM   1705  CB  SER A 124      -1.538  11.966   6.864  1.00 91.58           C
ATOM   1706 1HB  SER A 124      -0.673  12.572   6.593  1.00 91.58           H
ATOM   1707 2HB  SER A 124      -2.325  12.194   6.144  1.00 91.58           H
ATOM   1708  OG  SER A 124      -1.976  12.321   8.172  1.00 91.58           O
ATOM   1709  HG  SER A 124      -1.290  12.896   8.618  1.00 91.58           H
ATOM   1710  HN  SER A 124       0.255  10.908   8.221  1.00 91.58           H
ATOM   1711  N   MET A 125       0.528  10.532   5.056  1.00 85.69           N
ATOM   1712  CA  MET A 125       1.099  10.286   3.743  1.00 85.69           C
ATOM   1713  C   MET A 125       1.140   8.789   3.434  1.00 85.69           C
ATOM   1714  O   MET A 125       0.768   8.366   2.340  1.00 85.69           O
ATOM   1715  HA  MET A 125       0.440  10.792   3.037  1.00 85.69           H
ATOM   1716  CB  MET A 125       2.517  10.858   3.688  1.00 85.69           C
ATOM   1717 1HB  MET A 125       3.059  10.584   4.594  1.00 85.69           H
ATOM   1718 2HB  MET A 125       3.057  10.419   2.849  1.00 85.69           H
ATOM   1719  CG  MET A 125       2.489  12.381   3.544  1.00 85.69           C
ATOM   1720 1HG  MET A 125       1.904  12.661   2.668  1.00 85.69           H
ATOM   1721 2HG  MET A 125       2.001  12.827   4.410  1.00 85.69           H
ATOM   1722  SD  MET A 125       4.153  13.010   3.391  1.00 85.69           S
ATOM   1723  CE  MET A 125       4.529  12.489   1.726  1.00 85.69           C
ATOM   1724 1HE  MET A 125       4.459  11.403   1.660  1.00 85.69           H
ATOM   1725 2HE  MET A 125       3.819  12.942   1.034  1.00 85.69           H
ATOM   1726 3HE  MET A 125       5.540  12.804   1.466  1.00 85.69           H
ATOM   1727  HN  MET A 125       1.132  11.003   5.699  1.00 85.69           H
ATOM   1728  N   TYR A 126       1.595   8.026   4.417  1.00 86.21           N
ATOM   1729  CA  TYR A 126       1.712   6.587   4.256  1.00 86.21           C
ATOM   1730  C   TYR A 126       0.368   5.968   3.865  1.00 86.21           C
ATOM   1731  O   TYR A 126       0.301   5.148   2.951  1.00 86.21           O
ATOM   1732  HA  TYR A 126       2.436   6.395   3.464  1.00 86.21           H
ATOM   1733  CB  TYR A 126       2.133   6.042   5.622  1.00 86.21           C
ATOM   1734 1HB  TYR A 126       3.158   6.352   5.825  1.00 86.21           H
ATOM   1735 2HB  TYR A 126       1.505   6.492   6.391  1.00 86.21           H
ATOM   1736  CG  TYR A 126       2.043   4.519   5.739  1.00 86.21           C
ATOM   1737  CD1 TYR A 126       0.968   3.938   6.381  1.00 86.21           C
ATOM   1738  HD1 TYR A 126       0.184   4.565   6.805  1.00 86.21           H
ATOM   1739  CD2 TYR A 126       3.037   3.726   5.202  1.00 86.21           C
ATOM   1740  HD2 TYR A 126       3.886   4.184   4.694  1.00 86.21           H
ATOM   1741  CE1 TYR A 126       0.884   2.505   6.491  1.00 86.21           C
ATOM   1742  HE1 TYR A 126       0.041   2.034   6.996  1.00 86.21           H
ATOM   1743  CE2 TYR A 126       2.952   2.293   5.312  1.00 86.21           C
ATOM   1744  HE2 TYR A 126       3.730   1.655   4.892  1.00 86.21           H
ATOM   1745  CZ  TYR A 126       1.880   1.753   5.951  1.00 86.21           C
ATOM   1746  OH  TYR A 126       1.800   0.399   6.055  1.00 86.21           O
ATOM   1747  HH  TYR A 126       1.028   0.146   6.638  1.00 86.21           H
ATOM   1748  HN  TYR A 126       1.880   8.376   5.310  1.00 86.21           H
ATOM   1749  N   LYS A 127      -0.669   6.384   4.577  1.00 86.19           N
ATOM   1750  CA  LYS A 127      -1.988   5.806   4.386  1.00 86.19           C
ATOM   1751  C   LYS A 127      -2.526   6.216   3.014  1.00 86.19           C
ATOM   1752  O   LYS A 127      -3.061   5.386   2.280  1.00 86.19           O
ATOM   1753  HA  LYS A 127      -1.876   4.722   4.404  1.00 86.19           H
ATOM   1754  CB  LYS A 127      -2.911   6.184   5.546  1.00 86.19           C
ATOM   1755 1HB  LYS A 127      -2.728   7.218   5.841  1.00 86.19           H
ATOM   1756 2HB  LYS A 127      -3.950   6.126   5.223  1.00 86.19           H
ATOM   1757  CG  LYS A 127      -2.692   5.260   6.746  1.00 86.19           C
ATOM   1758 1HG  LYS A 127      -1.624   5.096   6.892  1.00 86.19           H
ATOM   1759 2HG  LYS A 127      -3.068   5.737   7.651  1.00 86.19           H
ATOM   1760  CD  LYS A 127      -3.396   3.918   6.539  1.00 86.19           C
ATOM   1761 1HD  LYS A 127      -4.407   4.086   6.168  1.00 86.19           H
ATOM   1762 2HD  LYS A 127      -2.870   3.340   5.779  1.00 86.19           H
ATOM   1763  CE  LYS A 127      -3.452   3.122   7.845  1.00 86.19           C
ATOM   1764 1HE  LYS A 127      -2.785   2.262   7.783  1.00 86.19           H
ATOM   1765 2HE  LYS A 127      -3.100   3.740   8.670  1.00 86.19           H
ATOM   1766  NZ  LYS A 127      -4.834   2.665   8.114  1.00 86.19           N
ATOM   1767 1HZ  LYS A 127      -4.824   1.976   8.858  1.00 86.19           H
ATOM   1768 2HZ  LYS A 127      -5.403   3.457   8.395  1.00 86.19           H
ATOM   1769 3HZ  LYS A 127      -5.223   2.251   7.275  1.00 86.19           H
ATOM   1770  HN  LYS A 127      -0.618   7.101   5.273  1.00 86.19           H
ATOM   1771  N   MET A 128      -2.365   7.495   2.708  1.00 86.35           N
ATOM   1772  CA  MET A 128      -2.888   8.039   1.467  1.00 86.35           C
ATOM   1773  C   MET A 128      -2.294   7.315   0.257  1.00 86.35           C
ATOM   1774  O   MET A 128      -3.005   7.006  -0.697  1.00 86.35           O
ATOM   1775  HA  MET A 128      -3.965   7.875   1.504  1.00 86.35           H
ATOM   1776  CB  MET A 128      -2.556   9.530   1.383  1.00 86.35           C
ATOM   1777 1HB  MET A 128      -2.863  10.028   2.303  1.00 86.35           H
ATOM   1778 2HB  MET A 128      -1.477   9.662   1.294  1.00 86.35           H
ATOM   1779  CG  MET A 128      -3.254  10.181   0.187  1.00 86.35           C
ATOM   1780 1HG  MET A 128      -2.897   9.734  -0.741  1.00 86.35           H
ATOM   1781 2HG  MET A 128      -4.327   9.997   0.237  1.00 86.35           H
ATOM   1782  SD  MET A 128      -2.937  11.938   0.177  1.00 86.35           S
ATOM   1783  CE  MET A 128      -1.209  11.939  -0.271  1.00 86.35           C
ATOM   1784 1HE  MET A 128      -0.639  11.390   0.479  1.00 86.35           H
ATOM   1785 2HE  MET A 128      -1.086  11.461  -1.243  1.00 86.35           H
ATOM   1786 3HE  MET A 128      -0.848  12.966  -0.323  1.00 86.35           H
ATOM   1787  HN  MET A 128      -1.889   8.154   3.291  1.00 86.35           H
ATOM   1788  N   ASN A 129      -0.995   7.064   0.337  1.00 81.64           N
ATOM   1789  CA  ASN A 129      -0.280   6.456  -0.772  1.00 81.64           C
ATOM   1790  C   ASN A 129      -0.632   4.969  -0.846  1.00 81.64           C
ATOM   1791  O   ASN A 129      -0.721   4.402  -1.934  1.00 81.64           O
ATOM   1792  HA  ASN A 129      -0.603   7.006  -1.657  1.00 81.64           H
ATOM   1793  CB  ASN A 129       1.233   6.575  -0.584  1.00 81.64           C
ATOM   1794 1HB  ASN A 129       1.513   6.186   0.395  1.00 81.64           H
ATOM   1795 2HB  ASN A 129       1.745   5.965  -1.328  1.00 81.64           H
ATOM   1796  CG  ASN A 129       1.689   8.031  -0.709  1.00 81.64           C
ATOM   1797  OD1 ASN A 129       1.236   8.779  -1.559  1.00 81.64           O
ATOM   1798  ND2 ASN A 129       2.608   8.388   0.183  1.00 81.64           N
ATOM   1799 1HD2 ASN A 129       2.938   7.724   0.855  1.00 81.64           H
ATOM   1800 2HD2 ASN A 129       2.970   9.321   0.182  1.00 81.64           H
ATOM   1801  HN  ASN A 129      -0.434   7.269   1.139  1.00 81.64           H
ATOM   1802  N   PHE A 130      -0.823   4.380   0.325  1.00 86.27           N
ATOM   1803  CA  PHE A 130      -1.196   2.978   0.405  1.00 86.27           C
ATOM   1804  C   PHE A 130      -2.447   2.695  -0.428  1.00 86.27           C
ATOM   1805  O   PHE A 130      -2.452   1.789  -1.260  1.00 86.27           O
ATOM   1806  HA  PHE A 130      -0.361   2.398   0.012  1.00 86.27           H
ATOM   1807  CB  PHE A 130      -1.498   2.679   1.875  1.00 86.27           C
ATOM   1808 1HB  PHE A 130      -0.588   2.820   2.459  1.00 86.27           H
ATOM   1809 2HB  PHE A 130      -2.226   3.404   2.240  1.00 86.27           H
ATOM   1810  CG  PHE A 130      -2.034   1.268   2.126  1.00 86.27           C
ATOM   1811  CD1 PHE A 130      -3.369   1.068   2.291  1.00 86.27           C
ATOM   1812  HD1 PHE A 130      -4.057   1.912   2.244  1.00 86.27           H
ATOM   1813  CD2 PHE A 130      -1.176   0.215   2.184  1.00 86.27           C
ATOM   1814  HD2 PHE A 130      -0.106   0.376   2.052  1.00 86.27           H
ATOM   1815  CE1 PHE A 130      -3.867  -0.242   2.523  1.00 86.27           C
ATOM   1816  HE1 PHE A 130      -4.937  -0.403   2.656  1.00 86.27           H
ATOM   1817  CE2 PHE A 130      -1.674  -1.094   2.417  1.00 86.27           C
ATOM   1818  HE2 PHE A 130      -0.986  -1.939   2.463  1.00 86.27           H
ATOM   1819  CZ  PHE A 130      -3.008  -1.295   2.581  1.00 86.27           C
ATOM   1820  HZ  PHE A 130      -3.390  -2.300   2.760  1.00 86.27           H
ATOM   1821  HN  PHE A 130      -0.726   4.843   1.206  1.00 86.27           H
ATOM   1822  N   TYR A 131      -3.479   3.488  -0.176  1.00 92.03           N
ATOM   1823  CA  TYR A 131      -4.751   3.297  -0.852  1.00 92.03           C
ATOM   1824  C   TYR A 131      -4.648   3.671  -2.332  1.00 92.03           C
ATOM   1825  O   TYR A 131      -5.166   2.961  -3.192  1.00 92.03           O
ATOM   1826  HA  TYR A 131      -5.022   2.244  -0.769  1.00 92.03           H
ATOM   1827  CB  TYR A 131      -5.738   4.244  -0.166  1.00 92.03           C
ATOM   1828 1HB  TYR A 131      -5.256   5.210  -0.019  1.00 92.03           H
ATOM   1829 2HB  TYR A 131      -6.588   4.409  -0.829  1.00 92.03           H
ATOM   1830  CG  TYR A 131      -6.254   3.736   1.182  1.00 92.03           C
ATOM   1831  CD1 TYR A 131      -6.913   2.526   1.257  1.00 92.03           C
ATOM   1832  HD1 TYR A 131      -7.066   1.932   0.356  1.00 92.03           H
ATOM   1833  CD2 TYR A 131      -6.059   4.489   2.323  1.00 92.03           C
ATOM   1834  HD2 TYR A 131      -5.539   5.445   2.263  1.00 92.03           H
ATOM   1835  CE1 TYR A 131      -7.398   2.048   2.526  1.00 92.03           C
ATOM   1836  HE1 TYR A 131      -7.920   1.095   2.600  1.00 92.03           H
ATOM   1837  CE2 TYR A 131      -6.544   4.011   3.591  1.00 92.03           C
ATOM   1838  HE2 TYR A 131      -6.398   4.595   4.500  1.00 92.03           H
ATOM   1839  CZ  TYR A 131      -7.190   2.814   3.631  1.00 92.03           C
ATOM   1840  OH  TYR A 131      -7.648   2.363   4.829  1.00 92.03           O
ATOM   1841  HH  TYR A 131      -7.536   3.071   5.526  1.00 92.03           H
ATOM   1842  HN  TYR A 131      -3.455   4.247   0.474  1.00 92.03           H
ATOM   1843  N   SER A 132      -3.976   4.785  -2.582  1.00 91.01           N
ATOM   1844  CA  SER A 132      -3.905   5.330  -3.927  1.00 91.01           C
ATOM   1845  C   SER A 132      -3.207   4.336  -4.858  1.00 91.01           C
ATOM   1846  O   SER A 132      -3.639   4.133  -5.991  1.00 91.01           O
ATOM   1847  HA  SER A 132      -4.940   5.479  -4.234  1.00 91.01           H
ATOM   1848  CB  SER A 132      -3.172   6.673  -3.940  1.00 91.01           C
ATOM   1849 1HB  SER A 132      -3.141   7.060  -4.958  1.00 91.01           H
ATOM   1850 2HB  SER A 132      -3.728   7.395  -3.342  1.00 91.01           H
ATOM   1851  OG  SER A 132      -1.844   6.561  -3.434  1.00 91.01           O
ATOM   1852  HG  SER A 132      -1.371   7.438  -3.519  1.00 91.01           H
ATOM   1853  HN  SER A 132      -3.487   5.312  -1.886  1.00 91.01           H
ATOM   1854  N   CYS A 133      -2.139   3.743  -4.344  1.00 88.07           N
ATOM   1855  CA  CYS A 133      -1.360   2.797  -5.125  1.00 88.07           C
ATOM   1856  C   CYS A 133      -2.273   1.636  -5.523  1.00 88.07           C
ATOM   1857  O   CYS A 133      -2.351   1.276  -6.697  1.00 88.07           O
ATOM   1858  HA  CYS A 133      -1.010   3.334  -6.007  1.00 88.07           H
ATOM   1859  CB  CYS A 133      -0.124   2.317  -4.363  1.00 88.07           C
ATOM   1860 1HB  CYS A 133      -0.406   2.000  -3.359  1.00 88.07           H
ATOM   1861 2HB  CYS A 133       0.306   1.448  -4.862  1.00 88.07           H
ATOM   1862  SG  CYS A 133       1.115   3.660  -4.269  1.00 88.07           S
ATOM   1863  HG  CYS A 133       2.179   2.881  -4.444  1.00 88.07           H
ATOM   1864  HN  CYS A 133      -1.806   3.899  -3.415  1.00 88.07           H
ATOM   1865  N   VAL A 134      -2.941   1.080  -4.522  1.00 87.03           N
ATOM   1866  CA  VAL A 134      -3.712  -0.135  -4.721  1.00 87.03           C
ATOM   1867  C   VAL A 134      -4.873   0.153  -5.676  1.00 87.03           C
ATOM   1868  O   VAL A 134      -5.188  -0.664  -6.539  1.00 87.03           O
ATOM   1869  HA  VAL A 134      -3.054  -0.871  -5.181  1.00 87.03           H
ATOM   1870  CB  VAL A 134      -4.172  -0.689  -3.371  1.00 87.03           C
ATOM   1871  HB  VAL A 134      -4.745   0.090  -2.867  1.00 87.03           H
ATOM   1872  CG1 VAL A 134      -5.089  -1.899  -3.559  1.00 87.03           C
ATOM   1873 1HG1 VAL A 134      -5.968  -1.604  -4.133  1.00 87.03           H
ATOM   1874 2HG1 VAL A 134      -4.552  -2.683  -4.093  1.00 87.03           H
ATOM   1875 3HG1 VAL A 134      -5.402  -2.273  -2.584  1.00 87.03           H
ATOM   1876  CG2 VAL A 134      -2.975  -1.040  -2.485  1.00 87.03           C
ATOM   1877 1HG2 VAL A 134      -2.364  -1.794  -2.982  1.00 87.03           H
ATOM   1878 2HG2 VAL A 134      -2.377  -0.145  -2.311  1.00 87.03           H
ATOM   1879 3HG2 VAL A 134      -3.331  -1.431  -1.532  1.00 87.03           H
ATOM   1880  HN  VAL A 134      -2.960   1.446  -3.592  1.00 87.03           H
ATOM   1881  N   LEU A 135      -5.476   1.318  -5.488  1.00 92.15           N
ATOM   1882  CA  LEU A 135      -6.621   1.706  -6.295  1.00 92.15           C
ATOM   1883  C   LEU A 135      -6.170   1.922  -7.741  1.00 92.15           C
ATOM   1884  O   LEU A 135      -6.917   1.639  -8.676  1.00 92.15           O
ATOM   1885  HA  LEU A 135      -7.330   0.879  -6.274  1.00 92.15           H
ATOM   1886  CB  LEU A 135      -7.322   2.919  -5.681  1.00 92.15           C
ATOM   1887 1HB  LEU A 135      -6.575   3.692  -5.499  1.00 92.15           H
ATOM   1888 2HB  LEU A 135      -8.022   3.319  -6.415  1.00 92.15           H
ATOM   1889  CG  LEU A 135      -8.082   2.667  -4.377  1.00 92.15           C
ATOM   1890  HG  LEU A 135      -7.394   2.216  -3.663  1.00 92.15           H
ATOM   1891  CD1 LEU A 135      -8.573   3.980  -3.765  1.00 92.15           C
ATOM   1892 1HD1 LEU A 135      -7.719   4.623  -3.553  1.00 92.15           H
ATOM   1893 2HD1 LEU A 135      -9.240   4.481  -4.467  1.00 92.15           H
ATOM   1894 3HD1 LEU A 135      -9.110   3.771  -2.840  1.00 92.15           H
ATOM   1895  CD2 LEU A 135      -9.225   1.672  -4.593  1.00 92.15           C
ATOM   1896 1HD2 LEU A 135      -9.920   2.072  -5.331  1.00 92.15           H
ATOM   1897 2HD2 LEU A 135      -8.820   0.726  -4.951  1.00 92.15           H
ATOM   1898 3HD2 LEU A 135      -9.748   1.511  -3.651  1.00 92.15           H
ATOM   1899  HN  LEU A 135      -5.196   1.989  -4.802  1.00 92.15           H
ATOM   1900  N   LEU A 136      -4.951   2.422  -7.879  1.00 90.36           N
ATOM   1901  CA  LEU A 136      -4.391   2.677  -9.195  1.00 90.36           C
ATOM   1902  C   LEU A 136      -4.158   1.345  -9.911  1.00 90.36           C
ATOM   1903  O   LEU A 136      -4.469   1.209 -11.093  1.00 90.36           O
ATOM   1904  HA  LEU A 136      -5.128   3.248  -9.759  1.00 90.36           H
ATOM   1905  CB  LEU A 136      -3.135   3.544  -9.084  1.00 90.36           C
ATOM   1906 1HB  LEU A 136      -2.523   3.160  -8.269  1.00 90.36           H
ATOM   1907 2HB  LEU A 136      -2.556   3.428 -10.000  1.00 90.36           H
ATOM   1908  CG  LEU A 136      -3.370   5.037  -8.849  1.00 90.36           C
ATOM   1909  HG  LEU A 136      -4.085   5.146  -8.033  1.00 90.36           H
ATOM   1910  CD1 LEU A 136      -2.079   5.734  -8.414  1.00 90.36           C
ATOM   1911 1HD1 LEU A 136      -1.719   5.286  -7.488  1.00 90.36           H
ATOM   1912 2HD1 LEU A 136      -1.324   5.617  -9.192  1.00 90.36           H
ATOM   1913 3HD1 LEU A 136      -2.274   6.794  -8.253  1.00 90.36           H
ATOM   1914  CD2 LEU A 136      -3.989   5.697 -10.083  1.00 90.36           C
ATOM   1915 1HD2 LEU A 136      -3.318   5.578 -10.933  1.00 90.36           H
ATOM   1916 2HD2 LEU A 136      -4.945   5.223 -10.306  1.00 90.36           H
ATOM   1917 3HD2 LEU A 136      -4.145   6.758  -9.888  1.00 90.36           H
ATOM   1918  HN  LEU A 136      -4.351   2.652  -7.112  1.00 90.36           H
ATOM   1919  N   ILE A 137      -3.611   0.396  -9.166  1.00 84.55           N
ATOM   1920  CA  ILE A 137      -3.326  -0.917  -9.717  1.00 84.55           C
ATOM   1921  C   ILE A 137      -4.626  -1.549 -10.218  1.00 84.55           C
ATOM   1922  O   ILE A 137      -4.653  -2.158 -11.286  1.00 84.55           O
ATOM   1923  HA  ILE A 137      -2.660  -0.777 -10.568  1.00 84.55           H
ATOM   1924  CB  ILE A 137      -2.578  -1.777  -8.695  1.00 84.55           C
ATOM   1925  HB  ILE A 137      -3.093  -1.694  -7.738  1.00 84.55           H
ATOM   1926  CG1 ILE A 137      -1.152  -1.264  -8.486  1.00 84.55           C
ATOM   1927 1HG1 ILE A 137      -0.545  -1.503  -9.360  1.00 84.55           H
ATOM   1928 2HG1 ILE A 137      -1.162  -0.178  -8.392  1.00 84.55           H
ATOM   1929  CG2 ILE A 137      -2.604  -3.253  -9.096  1.00 84.55           C
ATOM   1930 1HG2 ILE A 137      -3.638  -3.596  -9.152  1.00 84.55           H
ATOM   1931 2HG2 ILE A 137      -2.128  -3.373 -10.069  1.00 84.55           H
ATOM   1932 3HG2 ILE A 137      -2.066  -3.841  -8.352  1.00 84.55           H
ATOM   1933  CD1 ILE A 137      -0.524  -1.885  -7.237  1.00 84.55           C
ATOM   1934 1HD1 ILE A 137      -1.120  -1.624  -6.363  1.00 84.55           H
ATOM   1935 2HD1 ILE A 137      -0.493  -2.969  -7.346  1.00 84.55           H
ATOM   1936 3HD1 ILE A 137       0.490  -1.504  -7.112  1.00 84.55           H
ATOM   1937  HN  ILE A 137      -3.365   0.514  -8.204  1.00 84.55           H
ATOM   1938  N   MET A 138      -5.672  -1.382  -9.422  1.00 88.40           N
ATOM   1939  CA  MET A 138      -6.980  -1.899  -9.788  1.00 88.40           C
ATOM   1940  C   MET A 138      -7.468  -1.279 -11.098  1.00 88.40           C
ATOM   1941  O   MET A 138      -7.967  -1.983 -11.974  1.00 88.40           O
ATOM   1942  HA  MET A 138      -6.847  -2.973  -9.914  1.00 88.40           H
ATOM   1943  CB  MET A 138      -7.981  -1.589  -8.673  1.00 88.40           C
ATOM   1944 1HB  MET A 138      -7.618  -1.998  -7.729  1.00 88.40           H
ATOM   1945 2HB  MET A 138      -8.063  -0.510  -8.542  1.00 88.40           H
ATOM   1946  CG  MET A 138      -9.358  -2.176  -8.993  1.00 88.40           C
ATOM   1947 1HG  MET A 138      -9.706  -1.802  -9.956  1.00 88.40           H
ATOM   1948 2HG  MET A 138      -9.289  -3.260  -9.077  1.00 88.40           H
ATOM   1949  SD  MET A 138     -10.522  -1.737  -7.713  1.00 88.40           S
ATOM   1950  CE  MET A 138     -10.690   0.011  -8.033  1.00 88.40           C
ATOM   1951 1HE  MET A 138      -9.718   0.494  -7.933  1.00 88.40           H
ATOM   1952 2HE  MET A 138     -11.067   0.161  -9.045  1.00 88.40           H
ATOM   1953 3HE  MET A 138     -11.388   0.446  -7.318  1.00 88.40           H
ATOM   1954  HN  MET A 138      -5.637  -0.904  -8.544  1.00 88.40           H
ATOM   1955  N   CYS A 139      -7.307   0.033 -11.192  1.00 90.52           N
ATOM   1956  CA  CYS A 139      -7.805   0.769 -12.342  1.00 90.52           C
ATOM   1957  C   CYS A 139      -7.025   0.315 -13.577  1.00 90.52           C
ATOM   1958  O   CYS A 139      -7.583   0.222 -14.669  1.00 90.52           O
ATOM   1959  HA  CYS A 139      -8.862   0.520 -12.438  1.00 90.52           H
ATOM   1960  CB  CYS A 139      -7.710   2.281 -12.131  1.00 90.52           C
ATOM   1961 1HB  CYS A 139      -6.718   2.543 -11.762  1.00 90.52           H
ATOM   1962 2HB  CYS A 139      -7.844   2.798 -13.081  1.00 90.52           H
ATOM   1963  SG  CYS A 139      -8.984   2.828 -10.937  1.00 90.52           S
ATOM   1964  HG  CYS A 139      -8.349   2.400  -9.849  1.00 90.52           H
ATOM   1965  HN  CYS A 139      -6.847   0.591 -10.500  1.00 90.52           H
ATOM   1966  N   ILE A 140      -5.746   0.043 -13.363  1.00 83.77           N
ATOM   1967  CA  ILE A 140      -4.888  -0.420 -14.440  1.00 83.77           C
ATOM   1968  C   ILE A 140      -5.442  -1.733 -14.998  1.00 83.77           C
ATOM   1969  O   ILE A 140      -5.443  -1.945 -16.210  1.00 83.77           O
ATOM   1970  HA  ILE A 140      -4.920   0.331 -15.229  1.00 83.77           H
ATOM   1971  CB  ILE A 140      -3.437  -0.517 -13.966  1.00 83.77           C
ATOM   1972  HB  ILE A 140      -3.427  -1.012 -12.995  1.00 83.77           H
ATOM   1973  CG1 ILE A 140      -2.829   0.873 -13.772  1.00 83.77           C
ATOM   1974 1HG1 ILE A 140      -2.629   1.325 -14.743  1.00 83.77           H
ATOM   1975 2HG1 ILE A 140      -3.545   1.518 -13.261  1.00 83.77           H
ATOM   1976  CG2 ILE A 140      -2.605  -1.378 -14.919  1.00 83.77           C
ATOM   1977 1HG2 ILE A 140      -3.026  -2.382 -14.963  1.00 83.77           H
ATOM   1978 2HG2 ILE A 140      -2.618  -0.934 -15.915  1.00 83.77           H
ATOM   1979 3HG2 ILE A 140      -1.578  -1.430 -14.559  1.00 83.77           H
ATOM   1980  CD1 ILE A 140      -1.534   0.797 -12.961  1.00 83.77           C
ATOM   1981 1HD1 ILE A 140      -1.743   0.367 -11.981  1.00 83.77           H
ATOM   1982 2HD1 ILE A 140      -0.813   0.171 -13.486  1.00 83.77           H
ATOM   1983 3HD1 ILE A 140      -1.123   1.799 -12.837  1.00 83.77           H
ATOM   1984  HN  ILE A 140      -5.296   0.135 -12.474  1.00 83.77           H
ATOM   1985  N   SER A 141      -5.899  -2.580 -14.088  1.00 85.41           N
ATOM   1986  CA  SER A 141      -6.401  -3.889 -14.469  1.00 85.41           C
ATOM   1987  C   SER A 141      -7.683  -3.739 -15.291  1.00 85.41           C
ATOM   1988  O   SER A 141      -7.882  -4.453 -16.273  1.00 85.41           O
ATOM   1989  HA  SER A 141      -5.611  -4.337 -15.071  1.00 85.41           H
ATOM   1990  CB  SER A 141      -6.659  -4.760 -13.238  1.00 85.41           C
ATOM   1991 1HB  SER A 141      -7.439  -4.303 -12.628  1.00 85.41           H
ATOM   1992 2HB  SER A 141      -7.032  -5.734 -13.554  1.00 85.41           H
ATOM   1993  OG  SER A 141      -5.484  -4.934 -12.451  1.00 85.41           O
ATOM   1994  HG  SER A 141      -5.381  -4.169 -11.816  1.00 85.41           H
ATOM   1995  HN  SER A 141      -5.931  -2.384 -13.108  1.00 85.41           H
ATOM   1996  N   VAL A 142      -8.519  -2.806 -14.860  1.00 88.14           N
ATOM   1997  CA  VAL A 142      -9.770  -2.545 -15.551  1.00 88.14           C
ATOM   1998  C   VAL A 142      -9.472  -2.004 -16.950  1.00 88.14           C
ATOM   1999  O   VAL A 142     -10.113  -2.401 -17.923  1.00 88.14           O
ATOM   2000  HA  VAL A 142     -10.298  -3.495 -15.647  1.00 88.14           H
ATOM   2001  CB  VAL A 142     -10.641  -1.602 -14.718  1.00 88.14           C
ATOM   2002  HB  VAL A 142     -10.071  -0.690 -14.539  1.00 88.14           H
ATOM   2003  CG1 VAL A 142     -11.914  -1.219 -15.476  1.00 88.14           C
ATOM   2004 1HG1 VAL A 142     -11.646  -0.717 -16.406  1.00 88.14           H
ATOM   2005 2HG1 VAL A 142     -12.488  -2.118 -15.700  1.00 88.14           H
ATOM   2006 3HG1 VAL A 142     -12.514  -0.548 -14.862  1.00 88.14           H
ATOM   2007  CG2 VAL A 142     -10.977  -2.221 -13.360  1.00 88.14           C
ATOM   2008 1HG2 VAL A 142     -11.519  -3.155 -13.510  1.00 88.14           H
ATOM   2009 2HG2 VAL A 142     -10.055  -2.420 -12.813  1.00 88.14           H
ATOM   2010 3HG2 VAL A 142     -11.596  -1.529 -12.789  1.00 88.14           H
ATOM   2011  HN  VAL A 142      -8.354  -2.236 -14.055  1.00 88.14           H
ATOM   2012  N   ASP A 143      -8.499  -1.107 -17.008  1.00 82.36           N
ATOM   2013  CA  ASP A 143      -8.158  -0.452 -18.260  1.00 82.36           C
ATOM   2014  C   ASP A 143      -7.669  -1.499 -19.262  1.00 82.36           C
ATOM   2015  O   ASP A 143      -8.032  -1.457 -20.436  1.00 82.36           O
ATOM   2016  HA  ASP A 143      -9.075   0.039 -18.584  1.00 82.36           H
ATOM   2017  CB  ASP A 143      -7.038   0.571 -18.059  1.00 82.36           C
ATOM   2018 1HB  ASP A 143      -7.340   1.305 -17.313  1.00 82.36           H
ATOM   2019 2HB  ASP A 143      -6.150   0.071 -17.672  1.00 82.36           H
ATOM   2020  CG  ASP A 143      -6.700   1.279 -19.372  1.00 82.36           C
ATOM   2021  OD1 ASP A 143      -7.636   1.867 -19.957  1.00 82.36           O
ATOM   2022  OD2 ASP A 143      -5.514   1.216 -19.763  1.00 82.36           O
ATOM   2023  HN  ASP A 143      -7.948  -0.828 -16.221  1.00 82.36           H
ATOM   2024  N   ARG A 144      -6.852  -2.414 -18.762  1.00 72.65           N
ATOM   2025  CA  ARG A 144      -6.320  -3.479 -19.596  1.00 72.65           C
ATOM   2026  C   ARG A 144      -7.458  -4.339 -20.148  1.00 72.65           C
ATOM   2027  O   ARG A 144      -7.443  -4.717 -21.319  1.00 72.65           O
ATOM   2028  HA  ARG A 144      -5.790  -2.965 -20.399  1.00 72.65           H
ATOM   2029  CB  ARG A 144      -5.355  -4.366 -18.807  1.00 72.65           C
ATOM   2030 1HB  ARG A 144      -5.772  -4.578 -17.822  1.00 72.65           H
ATOM   2031 2HB  ARG A 144      -5.237  -5.323 -19.316  1.00 72.65           H
ATOM   2032  CG  ARG A 144      -3.990  -3.693 -18.654  1.00 72.65           C
ATOM   2033 1HG  ARG A 144      -3.591  -3.445 -19.638  1.00 72.65           H
ATOM   2034 2HG  ARG A 144      -4.102  -2.755 -18.110  1.00 72.65           H
ATOM   2035  CD  ARG A 144      -3.008  -4.604 -17.914  1.00 72.65           C
ATOM   2036 1HD  ARG A 144      -3.354  -4.772 -16.894  1.00 72.65           H
ATOM   2037 2HD  ARG A 144      -2.966  -5.578 -18.401  1.00 72.65           H
ATOM   2038  NE  ARG A 144      -1.662  -3.989 -17.897  1.00 72.65           N
ATOM   2039  HE  ARG A 144      -1.574  -3.044 -18.213  1.00 72.65           H
ATOM   2040  CZ  ARG A 144      -0.554  -4.618 -17.483  1.00 72.65           C
ATOM   2041  NH1 ARG A 144      -0.614  -5.885 -17.048  1.00 72.65           N
ATOM   2042 1HH1 ARG A 144      -1.490  -6.367 -17.030  1.00 72.65           H
ATOM   2043 2HH1 ARG A 144       0.218  -6.347 -16.741  1.00 72.65           H
ATOM   2044  NH2 ARG A 144       0.614  -3.963 -17.510  1.00 72.65           N
ATOM   2045 1HH2 ARG A 144       1.450  -4.419 -17.205  1.00 72.65           H
ATOM   2046 2HH2 ARG A 144       0.650  -3.018 -17.836  1.00 72.65           H
ATOM   2047  HN  ARG A 144      -6.554  -2.436 -17.807  1.00 72.65           H
ATOM   2048  N   TYR A 145      -8.417  -4.624 -19.280  1.00 84.18           N
ATOM   2049  CA  TYR A 145      -9.588  -5.384 -19.681  1.00 84.18           C
ATOM   2050  C   TYR A 145     -10.300  -4.715 -20.858  1.00 84.18           C
ATOM   2051  O   TYR A 145     -10.591  -5.362 -21.862  1.00 84.18           O
ATOM   2052  HA  TYR A 145      -9.257  -6.377 -19.984  1.00 84.18           H
ATOM   2053  CB  TYR A 145     -10.523  -5.389 -18.470  1.00 84.18           C
ATOM   2054 1HB  TYR A 145     -10.141  -6.094 -17.732  1.00 84.18           H
ATOM   2055 2HB  TYR A 145     -10.507  -4.402 -18.007  1.00 84.18           H
ATOM   2056  CG  TYR A 145     -11.971  -5.756 -18.803  1.00 84.18           C
ATOM   2057  CD1 TYR A 145     -12.946  -4.780 -18.809  1.00 84.18           C
ATOM   2058  HD1 TYR A 145     -12.686  -3.748 -18.576  1.00 84.18           H
ATOM   2059  CD2 TYR A 145     -12.301  -7.064 -19.098  1.00 84.18           C
ATOM   2060  HD2 TYR A 145     -11.530  -7.835 -19.093  1.00 84.18           H
ATOM   2061  CE1 TYR A 145     -14.309  -5.126 -19.122  1.00 84.18           C
ATOM   2062  HE1 TYR A 145     -15.089  -4.365 -19.130  1.00 84.18           H
ATOM   2063  CE2 TYR A 145     -13.663  -7.409 -19.411  1.00 84.18           C
ATOM   2064  HE2 TYR A 145     -13.937  -8.438 -19.646  1.00 84.18           H
ATOM   2065  CZ  TYR A 145     -14.600  -6.423 -19.408  1.00 84.18           C
ATOM   2066  OH  TYR A 145     -15.886  -6.750 -19.704  1.00 84.18           O
ATOM   2067  HH  TYR A 145     -15.956  -7.729 -19.893  1.00 84.18           H
ATOM   2068  HN  TYR A 145      -8.403  -4.344 -18.320  1.00 84.18           H
ATOM   2069  N   ILE A 146     -10.561  -3.426 -20.695  1.00 81.43           N
ATOM   2070  CA  ILE A 146     -11.306  -2.680 -21.695  1.00 81.43           C
ATOM   2071  C   ILE A 146     -10.524  -2.680 -23.011  1.00 81.43           C
ATOM   2072  O   ILE A 146     -11.110  -2.808 -24.085  1.00 81.43           O
ATOM   2073  HA  ILE A 146     -12.250  -3.201 -21.855  1.00 81.43           H
ATOM   2074  CB  ILE A 146     -11.642  -1.280 -21.179  1.00 81.43           C
ATOM   2075  HB  ILE A 146     -10.717  -0.806 -20.851  1.00 81.43           H
ATOM   2076  CG1 ILE A 146     -12.570  -1.351 -19.965  1.00 81.43           C
ATOM   2077 1HG1 ILE A 146     -13.569  -1.647 -20.283  1.00 81.43           H
ATOM   2078 2HG1 ILE A 146     -12.215  -2.117 -19.276  1.00 81.43           H
ATOM   2079  CG2 ILE A 146     -12.224  -0.409 -22.295  1.00 81.43           C
ATOM   2080 1HG2 ILE A 146     -11.497  -0.319 -23.102  1.00 81.43           H
ATOM   2081 2HG2 ILE A 146     -13.135  -0.870 -22.677  1.00 81.43           H
ATOM   2082 3HG2 ILE A 146     -12.454   0.580 -21.901  1.00 81.43           H
ATOM   2083  CD1 ILE A 146     -12.637  -0.002 -19.246  1.00 81.43           C
ATOM   2084 1HD1 ILE A 146     -11.639   0.279 -18.908  1.00 81.43           H
ATOM   2085 2HD1 ILE A 146     -13.015   0.756 -19.931  1.00 81.43           H
ATOM   2086 3HD1 ILE A 146     -13.303  -0.081 -18.387  1.00 81.43           H
ATOM   2087  HN  ILE A 146     -10.274  -2.894 -19.898  1.00 81.43           H
ATOM   2088  N   ALA A 147      -9.213  -2.534 -22.883  1.00 79.41           N
ATOM   2089  CA  ALA A 147      -8.360  -2.389 -24.050  1.00 79.41           C
ATOM   2090  C   ALA A 147      -8.408  -3.677 -24.874  1.00 79.41           C
ATOM   2091  O   ALA A 147      -8.290  -3.640 -26.098  1.00 79.41           O
ATOM   2092  HA  ALA A 147      -8.753  -1.569 -24.650  1.00 79.41           H
ATOM   2093  CB  ALA A 147      -6.940  -2.036 -23.603  1.00 79.41           C
ATOM   2094 1HB  ALA A 147      -6.956  -1.098 -23.047  1.00 79.41           H
ATOM   2095 2HB  ALA A 147      -6.551  -2.830 -22.965  1.00 79.41           H
ATOM   2096 3HB  ALA A 147      -6.299  -1.928 -24.479  1.00 79.41           H
ATOM   2097  HN  ALA A 147      -8.736  -2.513 -22.005  1.00 79.41           H
ATOM   2098  N   ILE A 148      -8.580  -4.787 -24.170  1.00 76.04           N
ATOM   2099  CA  ILE A 148      -8.478  -6.094 -24.796  1.00 76.04           C
ATOM   2100  C   ILE A 148      -9.867  -6.547 -25.251  1.00 76.04           C
ATOM   2101  O   ILE A 148     -10.038  -6.995 -26.383  1.00 76.04           O
ATOM   2102  HA  ILE A 148      -7.845  -5.986 -25.677  1.00 76.04           H
ATOM   2103  CB  ILE A 148      -7.785  -7.084 -23.859  1.00 76.04           C
ATOM   2104  HB  ILE A 148      -8.267  -7.026 -22.883  1.00 76.04           H
ATOM   2105  CG1 ILE A 148      -6.314  -6.712 -23.659  1.00 76.04           C
ATOM   2106 1HG1 ILE A 148      -5.770  -6.849 -24.594  1.00 76.04           H
ATOM   2107 2HG1 ILE A 148      -6.235  -5.657 -23.396  1.00 76.04           H
ATOM   2108  CG2 ILE A 148      -7.949  -8.521 -24.359  1.00 76.04           C
ATOM   2109 1HG2 ILE A 148      -9.010  -8.769 -24.408  1.00 76.04           H
ATOM   2110 2HG2 ILE A 148      -7.509  -8.612 -25.352  1.00 76.04           H
ATOM   2111 3HG2 ILE A 148      -7.447  -9.204 -23.675  1.00 76.04           H
ATOM   2112  CD1 ILE A 148      -5.676  -7.567 -22.561  1.00 76.04           C
ATOM   2113 1HD1 ILE A 148      -6.208  -7.408 -21.623  1.00 76.04           H
ATOM   2114 2HD1 ILE A 148      -5.736  -8.619 -22.840  1.00 76.04           H
ATOM   2115 3HD1 ILE A 148      -4.631  -7.281 -22.440  1.00 76.04           H
ATOM   2116  HN  ILE A 148      -8.786  -4.802 -23.192  1.00 76.04           H
ATOM   2117  N   ALA A 149     -10.824  -6.415 -24.344  1.00 75.60           N
ATOM   2118  CA  ALA A 149     -12.148  -6.969 -24.566  1.00 75.60           C
ATOM   2119  C   ALA A 149     -12.919  -6.065 -25.530  1.00 75.60           C
ATOM   2120  O   ALA A 149     -13.702  -6.547 -26.348  1.00 75.60           O
ATOM   2121  HA  ALA A 149     -12.024  -7.951 -25.023  1.00 75.60           H
ATOM   2122  CB  ALA A 149     -12.864  -7.137 -23.225  1.00 75.60           C
ATOM   2123 1HB  ALA A 149     -12.291  -7.811 -22.589  1.00 75.60           H
ATOM   2124 2HB  ALA A 149     -12.954  -6.166 -22.737  1.00 75.60           H
ATOM   2125 3HB  ALA A 149     -13.858  -7.553 -23.392  1.00 75.60           H
ATOM   2126  HN  ALA A 149     -10.706  -5.940 -23.471  1.00 75.60           H
ATOM   2127  N   GLN A 150     -12.672  -4.770 -25.402  1.00 67.04           N
ATOM   2128  CA  GLN A 150     -13.421  -3.785 -26.164  1.00 67.04           C
ATOM   2129  C   GLN A 150     -12.486  -3.011 -27.096  1.00 67.04           C
ATOM   2130  O   GLN A 150     -12.637  -1.803 -27.269  1.00 67.04           O
ATOM   2131  HA  GLN A 150     -14.138  -4.359 -26.752  1.00 67.04           H
ATOM   2132  CB  GLN A 150     -14.180  -2.835 -25.236  1.00 67.04           C
ATOM   2133 1HB  GLN A 150     -13.472  -2.270 -24.630  1.00 67.04           H
ATOM   2134 2HB  GLN A 150     -14.740  -2.112 -25.829  1.00 67.04           H
ATOM   2135  CG  GLN A 150     -15.137  -3.606 -24.325  1.00 67.04           C
ATOM   2136 1HG  GLN A 150     -15.742  -4.289 -24.922  1.00 67.04           H
ATOM   2137 2HG  GLN A 150     -14.567  -4.215 -23.624  1.00 67.04           H
ATOM   2138  CD  GLN A 150     -16.049  -2.650 -23.553  1.00 67.04           C
ATOM   2139  OE1 GLN A 150     -15.968  -1.439 -23.675  1.00 67.04           O
ATOM   2140  NE2 GLN A 150     -16.920  -3.261 -22.754  1.00 67.04           N
ATOM   2141 1HE2 GLN A 150     -16.935  -4.259 -22.701  1.00 67.04           H
ATOM   2142 2HE2 GLN A 150     -17.560  -2.721 -22.207  1.00 67.04           H
ATOM   2143  HN  GLN A 150     -11.976  -4.391 -24.792  1.00 67.04           H
ATOM   2144  N   ALA A 151     -11.541  -3.740 -27.671  1.00 66.22           N
ATOM   2145  CA  ALA A 151     -10.437  -3.111 -28.376  1.00 66.22           C
ATOM   2146  C   ALA A 151     -10.991  -2.149 -29.429  1.00 66.22           C
ATOM   2147  O   ALA A 151     -10.465  -1.053 -29.612  1.00 66.22           O
ATOM   2148  HA  ALA A 151      -9.858  -2.543 -27.647  1.00 66.22           H
ATOM   2149  CB  ALA A 151      -9.539  -4.190 -28.986  1.00 66.22           C
ATOM   2150 1HB  ALA A 151      -9.148  -4.827 -28.193  1.00 66.22           H
ATOM   2151 2HB  ALA A 151     -10.120  -4.792 -29.684  1.00 66.22           H
ATOM   2152 3HB  ALA A 151      -8.711  -3.717 -29.514  1.00 66.22           H
ATOM   2153  HN  ALA A 151     -11.521  -4.739 -27.661  1.00 66.22           H
ATOM   2154  N   MET A 152     -12.047  -2.595 -30.094  1.00 54.73           N
ATOM   2155  CA  MET A 152     -12.624  -1.827 -31.184  1.00 54.73           C
ATOM   2156  C   MET A 152     -13.132  -0.471 -30.690  1.00 54.73           C
ATOM   2157  O   MET A 152     -12.776   0.568 -31.243  1.00 54.73           O
ATOM   2158  HA  MET A 152     -11.816  -1.681 -31.900  1.00 54.73           H
ATOM   2159  CB  MET A 152     -13.782  -2.611 -31.804  1.00 54.73           C
ATOM   2160 1HB  MET A 152     -14.450  -2.964 -31.017  1.00 54.73           H
ATOM   2161 2HB  MET A 152     -14.368  -1.955 -32.448  1.00 54.73           H
ATOM   2162  CG  MET A 152     -13.266  -3.802 -32.615  1.00 54.73           C
ATOM   2163 1HG  MET A 152     -12.357  -3.523 -33.147  1.00 54.73           H
ATOM   2164 2HG  MET A 152     -13.006  -4.622 -31.946  1.00 54.73           H
ATOM   2165  SD  MET A 152     -14.512  -4.335 -33.776  1.00 54.73           S
ATOM   2166  CE  MET A 152     -14.073  -6.059 -33.932  1.00 54.73           C
ATOM   2167 1HE  MET A 152     -13.053  -6.141 -34.307  1.00 54.73           H
ATOM   2168 2HE  MET A 152     -14.142  -6.540 -32.957  1.00 54.73           H
ATOM   2169 3HE  MET A 152     -14.757  -6.546 -34.627  1.00 54.73           H
ATOM   2170  HN  MET A 152     -12.505  -3.463 -29.899  1.00 54.73           H
ATOM   2171  N   ARG A 153     -13.957  -0.525 -29.654  1.00 53.50           N
ATOM   2172  CA  ARG A 153     -14.564   0.680 -29.117  1.00 53.50           C
ATOM   2173  C   ARG A 153     -13.504   1.555 -28.445  1.00 53.50           C
ATOM   2174  O   ARG A 153     -13.694   2.760 -28.292  1.00 53.50           O
ATOM   2175  HA  ARG A 153     -14.997   1.183 -29.982  1.00 53.50           H
ATOM   2176  CB  ARG A 153     -15.655   0.341 -28.099  1.00 53.50           C
ATOM   2177 1HB  ARG A 153     -15.314  -0.465 -27.450  1.00 53.50           H
ATOM   2178 2HB  ARG A 153     -15.845   1.205 -27.462  1.00 53.50           H
ATOM   2179  CG  ARG A 153     -16.950  -0.075 -28.801  1.00 53.50           C
ATOM   2180 1HG  ARG A 153     -17.228   0.680 -29.537  1.00 53.50           H
ATOM   2181 2HG  ARG A 153     -16.790  -1.006 -29.345  1.00 53.50           H
ATOM   2182  CD  ARG A 153     -18.086  -0.256 -27.793  1.00 53.50           C
ATOM   2183 1HD  ARG A 153     -17.852  -1.074 -27.112  1.00 53.50           H
ATOM   2184 2HD  ARG A 153     -18.193   0.644 -27.187  1.00 53.50           H
ATOM   2185  NE  ARG A 153     -19.353  -0.538 -28.504  1.00 53.50           N
ATOM   2186  HE  ARG A 153     -19.340  -0.538 -29.504  1.00 53.50           H
ATOM   2187  CZ  ARG A 153     -20.518  -0.794 -27.892  1.00 53.50           C
ATOM   2188  NH1 ARG A 153     -20.594  -0.806 -26.554  1.00 53.50           N
ATOM   2189 1HH1 ARG A 153     -19.778  -0.624 -26.005  1.00 53.50           H
ATOM   2190 2HH1 ARG A 153     -21.467  -0.998 -26.105  1.00 53.50           H
ATOM   2191  NH2 ARG A 153     -21.604  -1.036 -28.638  1.00 53.50           N
ATOM   2192 1HH2 ARG A 153     -22.481  -1.229 -28.196  1.00 53.50           H
ATOM   2193 2HH2 ARG A 153     -21.539  -1.025 -29.636  1.00 53.50           H
ATOM   2194  HN  ARG A 153     -14.211  -1.372 -29.185  1.00 53.50           H
ATOM   2195  N   ALA A 154     -12.410   0.913 -28.062  1.00 58.31           N
ATOM   2196  CA  ALA A 154     -11.375   1.589 -27.298  1.00 58.31           C
ATOM   2197  C   ALA A 154     -10.715   2.656 -28.173  1.00 58.31           C
ATOM   2198  O   ALA A 154     -10.318   3.710 -27.680  1.00 58.31           O
ATOM   2199  HA  ALA A 154     -11.854   2.074 -26.447  1.00 58.31           H
ATOM   2200  CB  ALA A 154     -10.370   0.559 -26.777  1.00 58.31           C
ATOM   2201 1HB  ALA A 154     -10.884  -0.159 -26.137  1.00 58.31           H
ATOM   2202 2HB  ALA A 154      -9.917   0.036 -27.618  1.00 58.31           H
ATOM   2203 3HB  ALA A 154      -9.594   1.066 -26.203  1.00 58.31           H
ATOM   2204  HN  ALA A 154     -12.225  -0.049 -28.265  1.00 58.31           H
ATOM   2205  N   HIS A 155     -10.618   2.345 -29.457  1.00 55.04           N
ATOM   2206  CA  HIS A 155      -9.789   3.130 -30.357  1.00 55.04           C
ATOM   2207  C   HIS A 155     -10.475   4.464 -30.654  1.00 55.04           C
ATOM   2208  O   HIS A 155      -9.812   5.493 -30.778  1.00 55.04           O
ATOM   2209  HA  HIS A 155      -8.853   3.321 -29.832  1.00 55.04           H
ATOM   2210  CB  HIS A 155      -9.460   2.337 -31.623  1.00 55.04           C
ATOM   2211 1HB  HIS A 155      -9.337   1.286 -31.360  1.00 55.04           H
ATOM   2212 2HB  HIS A 155     -10.306   2.397 -32.307  1.00 55.04           H
ATOM   2213  CG  HIS A 155      -8.218   2.811 -32.339  1.00 55.04           C
ATOM   2214  ND1 HIS A 155      -8.181   3.976 -33.085  1.00 55.04           N
ATOM   2215  HD1 HIS A 155      -8.945   4.605 -33.225  1.00 55.04           H
ATOM   2216  CD2 HIS A 155      -6.969   2.266 -32.414  1.00 55.04           C
ATOM   2217  HD2 HIS A 155      -6.649   1.339 -31.938  1.00 55.04           H
ATOM   2218  CE1 HIS A 155      -6.961   4.115 -33.583  1.00 55.04           C
ATOM   2219  HE1 HIS A 155      -6.617   4.934 -34.215  1.00 55.04           H
ATOM   2220  NE2 HIS A 155      -6.212   3.054 -33.167  1.00 55.04           N
ATOM   2221  HN  HIS A 155     -11.092   1.575 -29.884  1.00 55.04           H
ATOM   2222  N   THR A 156     -11.794   4.404 -30.760  1.00 61.32           N
ATOM   2223  CA  THR A 156     -12.563   5.555 -31.203  1.00 61.32           C
ATOM   2224  C   THR A 156     -12.626   6.612 -30.099  1.00 61.32           C
ATOM   2225  O   THR A 156     -12.769   7.801 -30.380  1.00 61.32           O
ATOM   2226  HA  THR A 156     -12.046   6.008 -32.050  1.00 61.32           H
ATOM   2227  CB  THR A 156     -13.940   5.060 -31.650  1.00 61.32           C
ATOM   2228  HB  THR A 156     -14.708   5.804 -31.438  1.00 61.32           H
ATOM   2229  OG1 THR A 156     -14.093   3.810 -30.984  1.00 61.32           O
ATOM   2230  HG1 THR A 156     -15.049   3.520 -31.015  1.00 61.32           H
ATOM   2231  CG2 THR A 156     -13.978   4.698 -33.136  1.00 61.32           C
ATOM   2232 1HG2 THR A 156     -13.255   3.906 -33.336  1.00 61.32           H
ATOM   2233 2HG2 THR A 156     -13.727   5.576 -33.731  1.00 61.32           H
ATOM   2234 3HG2 THR A 156     -14.977   4.353 -33.401  1.00 61.32           H
ATOM   2235  HN  THR A 156     -12.336   3.590 -30.549  1.00 61.32           H
ATOM   2236  N   TRP A 157     -12.516   6.140 -28.865  1.00 56.87           N
ATOM   2237  CA  TRP A 157     -12.824   6.973 -27.715  1.00 56.87           C
ATOM   2238  C   TRP A 157     -11.510   7.302 -27.004  1.00 56.87           C
ATOM   2239  O   TRP A 157     -11.488   7.492 -25.789  1.00 56.87           O
ATOM   2240  HA  TRP A 157     -13.288   7.889 -28.082  1.00 56.87           H
ATOM   2241  CB  TRP A 157     -13.844   6.292 -26.802  1.00 56.87           C
ATOM   2242 1HB  TRP A 157     -13.482   5.295 -26.549  1.00 56.87           H
ATOM   2243 2HB  TRP A 157     -13.913   6.852 -25.869  1.00 56.87           H
ATOM   2244  CG  TRP A 157     -15.242   6.170 -27.411  1.00 56.87           C
ATOM   2245  CD1 TRP A 157     -15.624   5.427 -28.459  1.00 56.87           C
ATOM   2246  HD1 TRP A 157     -14.954   4.787 -29.033  1.00 56.87           H
ATOM   2247  CD2 TRP A 157     -16.437   6.846 -26.964  1.00 56.87           C
ATOM   2248  NE1 TRP A 157     -16.971   5.573 -28.719  1.00 56.87           N
ATOM   2249  HE1 TRP A 157     -17.486   5.122 -29.448  1.00 56.87           H
ATOM   2250  CE2 TRP A 157     -17.481   6.464 -27.781  1.00 56.87           C
ATOM   2251  CE3 TRP A 157     -16.628   7.750 -25.905  1.00 56.87           C
ATOM   2252  HE3 TRP A 157     -15.820   8.067 -25.246  1.00 56.87           H
ATOM   2253  CZ2 TRP A 157     -18.790   6.936 -27.624  1.00 56.87           C
ATOM   2254  HZ2 TRP A 157     -19.598   6.619 -28.283  1.00 56.87           H
ATOM   2255  CZ3 TRP A 157     -17.942   8.213 -25.761  1.00 56.87           C
ATOM   2256  HZ3 TRP A 157     -18.145   8.917 -24.955  1.00 56.87           H
ATOM   2257  CH2 TRP A 157     -19.004   7.838 -26.575  1.00 56.87           C
ATOM   2258  HH2 TRP A 157     -20.000   8.245 -26.398  1.00 56.87           H
ATOM   2259  HN  TRP A 157     -12.224   5.209 -28.647  1.00 56.87           H
ATOM   2260  N   ARG A 158     -10.446   7.358 -27.792  1.00 58.67           N
ATOM   2261  CA  ARG A 158      -9.115   7.543 -27.239  1.00 58.67           C
ATOM   2262  C   ARG A 158      -9.065   8.813 -26.388  1.00 58.67           C
ATOM   2263  O   ARG A 158      -8.583   8.788 -25.257  1.00 58.67           O
ATOM   2264  HA  ARG A 158      -8.940   6.656 -26.631  1.00 58.67           H
ATOM   2265  CB  ARG A 158      -8.066   7.640 -28.349  1.00 58.67           C
ATOM   2266 1HB  ARG A 158      -8.526   8.034 -29.255  1.00 58.67           H
ATOM   2267 2HB  ARG A 158      -7.285   8.341 -28.056  1.00 58.67           H
ATOM   2268  CG  ARG A 158      -7.447   6.271 -28.640  1.00 58.67           C
ATOM   2269 1HG  ARG A 158      -7.093   5.824 -27.711  1.00 58.67           H
ATOM   2270 2HG  ARG A 158      -8.207   5.603 -29.046  1.00 58.67           H
ATOM   2271  CD  ARG A 158      -6.286   6.393 -29.629  1.00 58.67           C
ATOM   2272 1HD  ARG A 158      -6.663   6.680 -30.611  1.00 58.67           H
ATOM   2273 2HD  ARG A 158      -5.604   7.180 -29.306  1.00 58.67           H
ATOM   2274  NE  ARG A 158      -5.563   5.105 -29.722  1.00 58.67           N
ATOM   2275  HE  ARG A 158      -5.902   4.337 -29.179  1.00 58.67           H
ATOM   2276  CZ  ARG A 158      -4.483   4.904 -30.489  1.00 58.67           C
ATOM   2277  NH1 ARG A 158      -3.985   5.898 -31.237  1.00 58.67           N
ATOM   2278 1HH1 ARG A 158      -4.421   6.798 -31.226  1.00 58.67           H
ATOM   2279 2HH1 ARG A 158      -3.179   5.739 -31.807  1.00 58.67           H
ATOM   2280  NH2 ARG A 158      -3.907   3.694 -30.496  1.00 58.67           N
ATOM   2281 1HH2 ARG A 158      -3.100   3.527 -31.063  1.00 58.67           H
ATOM   2282 2HH2 ARG A 158      -4.285   2.957 -29.935  1.00 58.67           H
ATOM   2283  HN  ARG A 158     -10.483   7.279 -28.788  1.00 58.67           H
ATOM   2284  N   GLU A 159      -9.570   9.894 -26.965  1.00 64.97           N
ATOM   2285  CA  GLU A 159      -9.465  11.198 -26.333  1.00 64.97           C
ATOM   2286  C   GLU A 159     -10.294  11.233 -25.048  1.00 64.97           C
ATOM   2287  O   GLU A 159      -9.816  11.686 -24.009  1.00 64.97           O
ATOM   2288  HA  GLU A 159      -8.408  11.320 -26.095  1.00 64.97           H
ATOM   2289  CB  GLU A 159      -9.894  12.309 -27.293  1.00 64.97           C
ATOM   2290 1HB  GLU A 159     -10.826  12.029 -27.785  1.00 64.97           H
ATOM   2291 2HB  GLU A 159      -9.958  13.255 -26.755  1.00 64.97           H
ATOM   2292  CG  GLU A 159      -8.855  12.510 -28.398  1.00 64.97           C
ATOM   2293 1HG  GLU A 159      -7.862  12.597 -27.957  1.00 64.97           H
ATOM   2294 2HG  GLU A 159      -8.840  11.637 -29.051  1.00 64.97           H
ATOM   2295  CD  GLU A 159      -9.165  13.763 -29.220  1.00 64.97           C
ATOM   2296  OE1 GLU A 159      -8.226  14.252 -29.885  1.00 64.97           O
ATOM   2297  OE2 GLU A 159     -10.334  14.203 -29.166  1.00 64.97           O
ATOM   2298  HN  GLU A 159     -10.043   9.888 -27.846  1.00 64.97           H
ATOM   2299  N   LYS A 160     -11.523  10.749 -25.160  1.00 69.97           N
ATOM   2300  CA  LYS A 160     -12.431  10.742 -24.026  1.00 69.97           C
ATOM   2301  C   LYS A 160     -11.823   9.908 -22.897  1.00 69.97           C
ATOM   2302  O   LYS A 160     -12.004  10.222 -21.721  1.00 69.97           O
ATOM   2303  HA  LYS A 160     -12.531  11.771 -23.681  1.00 69.97           H
ATOM   2304  CB  LYS A 160     -13.822  10.272 -24.457  1.00 69.97           C
ATOM   2305 1HB  LYS A 160     -13.741   9.329 -24.997  1.00 69.97           H
ATOM   2306 2HB  LYS A 160     -14.435  10.082 -23.576  1.00 69.97           H
ATOM   2307  CG  LYS A 160     -14.503  11.317 -25.343  1.00 69.97           C
ATOM   2308 1HG  LYS A 160     -14.402  12.304 -24.891  1.00 69.97           H
ATOM   2309 2HG  LYS A 160     -14.006  11.357 -26.312  1.00 69.97           H
ATOM   2310  CD  LYS A 160     -15.985  10.989 -25.537  1.00 69.97           C
ATOM   2311 1HD  LYS A 160     -16.088   9.988 -25.956  1.00 69.97           H
ATOM   2312 2HD  LYS A 160     -16.490  10.984 -24.571  1.00 69.97           H
ATOM   2313  CE  LYS A 160     -16.655  12.007 -26.463  1.00 69.97           C
ATOM   2314 1HE  LYS A 160     -16.585  13.004 -26.028  1.00 69.97           H
ATOM   2315 2HE  LYS A 160     -16.132  12.038 -27.418  1.00 69.97           H
ATOM   2316  NZ  LYS A 160     -18.076  11.652 -26.680  1.00 69.97           N
ATOM   2317 1HZ  LYS A 160     -18.523  12.374 -27.234  1.00 69.97           H
ATOM   2318 2HZ  LYS A 160     -18.132  10.766 -27.170  1.00 69.97           H
ATOM   2319 3HZ  LYS A 160     -18.545  11.574 -25.785  1.00 69.97           H
ATOM   2320  HN  LYS A 160     -11.898  10.368 -26.005  1.00 69.97           H
ATOM   2321  N   ARG A 161     -11.114   8.861 -23.293  1.00 68.15           N
ATOM   2322  CA  ARG A 161     -10.491   7.971 -22.328  1.00 68.15           C
ATOM   2323  C   ARG A 161      -9.467   8.733 -21.485  1.00 68.15           C
ATOM   2324  O   ARG A 161      -9.335   8.485 -20.288  1.00 68.15           O
ATOM   2325  HA  ARG A 161     -11.314   7.608 -21.712  1.00 68.15           H
ATOM   2326  CB  ARG A 161      -9.796   6.801 -23.027  1.00 68.15           C
ATOM   2327 1HB  ARG A 161      -9.292   7.157 -23.925  1.00 68.15           H
ATOM   2328 2HB  ARG A 161      -9.028   6.386 -22.374  1.00 68.15           H
ATOM   2329  CG  ARG A 161     -10.801   5.709 -23.399  1.00 68.15           C
ATOM   2330 1HG  ARG A 161     -11.217   5.268 -22.493  1.00 68.15           H
ATOM   2331 2HG  ARG A 161     -11.633   6.147 -23.950  1.00 68.15           H
ATOM   2332  CD  ARG A 161     -10.139   4.619 -24.245  1.00 68.15           C
ATOM   2333 1HD  ARG A 161      -9.940   4.997 -25.248  1.00 68.15           H
ATOM   2334 2HD  ARG A 161      -9.178   4.344 -23.811  1.00 68.15           H
ATOM   2335  NE  ARG A 161     -11.019   3.431 -24.318  1.00 68.15           N
ATOM   2336  HE  ARG A 161     -12.007   3.580 -24.335  1.00 68.15           H
ATOM   2337  CZ  ARG A 161     -10.573   2.168 -24.364  1.00 68.15           C
ATOM   2338  NH1 ARG A 161      -9.258   1.910 -24.344  1.00 68.15           N
ATOM   2339 1HH1 ARG A 161      -8.601   2.662 -24.295  1.00 68.15           H
ATOM   2340 2HH1 ARG A 161      -8.934   0.965 -24.378  1.00 68.15           H
ATOM   2341  NH2 ARG A 161     -11.462   1.167 -24.429  1.00 68.15           N
ATOM   2342 1HH2 ARG A 161     -11.145   0.219 -24.463  1.00 68.15           H
ATOM   2343 2HH2 ARG A 161     -12.441   1.369 -24.443  1.00 68.15           H
ATOM   2344  HN  ARG A 161     -10.962   8.619 -24.251  1.00 68.15           H
ATOM   2345  N   LEU A 162      -8.768   9.646 -22.144  1.00 79.27           N
ATOM   2346  CA  LEU A 162      -7.734  10.420 -21.479  1.00 79.27           C
ATOM   2347  C   LEU A 162      -8.380  11.354 -20.454  1.00 79.27           C
ATOM   2348  O   LEU A 162      -7.818  11.595 -19.387  1.00 79.27           O
ATOM   2349  HA  LEU A 162      -7.090   9.718 -20.949  1.00 79.27           H
ATOM   2350  CB  LEU A 162      -6.862  11.144 -22.507  1.00 79.27           C
ATOM   2351 1HB  LEU A 162      -6.547  10.422 -23.261  1.00 79.27           H
ATOM   2352 2HB  LEU A 162      -7.477  11.888 -23.016  1.00 79.27           H
ATOM   2353  CG  LEU A 162      -5.617  11.843 -21.958  1.00 79.27           C
ATOM   2354  HG  LEU A 162      -5.920  12.475 -21.123  1.00 79.27           H
ATOM   2355  CD1 LEU A 162      -4.613  10.825 -21.413  1.00 79.27           C
ATOM   2356 1HD1 LEU A 162      -5.076  10.253 -20.609  1.00 79.27           H
ATOM   2357 2HD1 LEU A 162      -4.311  10.148 -22.212  1.00 79.27           H
ATOM   2358 3HD1 LEU A 162      -3.737  11.348 -21.028  1.00 79.27           H
ATOM   2359  CD2 LEU A 162      -4.990  12.756 -23.013  1.00 79.27           C
ATOM   2360 1HD2 LEU A 162      -4.704  12.165 -23.883  1.00 79.27           H
ATOM   2361 2HD2 LEU A 162      -5.713  13.515 -23.312  1.00 79.27           H
ATOM   2362 3HD2 LEU A 162      -4.107  13.240 -22.596  1.00 79.27           H
ATOM   2363  HN  LEU A 162      -8.899   9.860 -23.112  1.00 79.27           H
ATOM   2364  N   LEU A 163      -9.553  11.854 -20.814  1.00 82.21           N
ATOM   2365  CA  LEU A 163     -10.297  12.731 -19.926  1.00 82.21           C
ATOM   2366  C   LEU A 163     -10.752  11.940 -18.698  1.00 82.21           C
ATOM   2367  O   LEU A 163     -10.554  12.376 -17.565  1.00 82.21           O
ATOM   2368  HA  LEU A 163      -9.616  13.517 -19.597  1.00 82.21           H
ATOM   2369  CB  LEU A 163     -11.442  13.410 -20.679  1.00 82.21           C
ATOM   2370 1HB  LEU A 163     -11.036  13.871 -21.579  1.00 82.21           H
ATOM   2371 2HB  LEU A 163     -12.144  12.641 -21.003  1.00 82.21           H
ATOM   2372  CG  LEU A 163     -12.219  14.474 -19.901  1.00 82.21           C
ATOM   2373  HG  LEU A 163     -12.513  14.049 -18.941  1.00 82.21           H
ATOM   2374  CD1 LEU A 163     -11.338  15.690 -19.606  1.00 82.21           C
ATOM   2375 1HD1 LEU A 163     -10.478  15.380 -19.012  1.00 82.21           H
ATOM   2376 2HD1 LEU A 163     -10.994  16.125 -20.545  1.00 82.21           H
ATOM   2377 3HD1 LEU A 163     -11.915  16.431 -19.053  1.00 82.21           H
ATOM   2378  CD2 LEU A 163     -13.504  14.862 -20.635  1.00 82.21           C
ATOM   2379 1HD2 LEU A 163     -13.254  15.260 -21.619  1.00 82.21           H
ATOM   2380 2HD2 LEU A 163     -14.137  13.982 -20.750  1.00 82.21           H
ATOM   2381 3HD2 LEU A 163     -14.037  15.620 -20.061  1.00 82.21           H
ATOM   2382  HN  LEU A 163      -9.994  11.670 -21.692  1.00 82.21           H
ATOM   2383  N   TYR A 164     -11.354  10.789 -18.965  1.00 76.34           N
ATOM   2384  CA  TYR A 164     -11.856   9.942 -17.896  1.00 76.34           C
ATOM   2385  C   TYR A 164     -10.722   9.492 -16.974  1.00 76.34           C
ATOM   2386  O   TYR A 164     -10.909   9.378 -15.764  1.00 76.34           O
ATOM   2387  HA  TYR A 164     -12.576  10.522 -17.318  1.00 76.34           H
ATOM   2388  CB  TYR A 164     -12.459   8.714 -18.581  1.00 76.34           C
ATOM   2389 1HB  TYR A 164     -11.770   8.363 -19.349  1.00 76.34           H
ATOM   2390 2HB  TYR A 164     -12.555   7.913 -17.848  1.00 76.34           H
ATOM   2391  CG  TYR A 164     -13.826   8.966 -19.220  1.00 76.34           C
ATOM   2392  CD1 TYR A 164     -14.853   9.496 -18.465  1.00 76.34           C
ATOM   2393  HD1 TYR A 164     -14.691   9.735 -17.414  1.00 76.34           H
ATOM   2394  CD2 TYR A 164     -14.032   8.664 -20.550  1.00 76.34           C
ATOM   2395  HD2 TYR A 164     -13.221   8.245 -21.146  1.00 76.34           H
ATOM   2396  CE1 TYR A 164     -16.140   9.734 -19.067  1.00 76.34           C
ATOM   2397  HE1 TYR A 164     -16.960  10.152 -18.482  1.00 76.34           H
ATOM   2398  CE2 TYR A 164     -15.319   8.901 -21.152  1.00 76.34           C
ATOM   2399  HE2 TYR A 164     -15.495   8.667 -22.201  1.00 76.34           H
ATOM   2400  CZ  TYR A 164     -16.309   9.424 -20.380  1.00 76.34           C
ATOM   2401  OH  TYR A 164     -17.525   9.649 -20.948  1.00 76.34           O
ATOM   2402  HH  TYR A 164     -18.149  10.044 -20.275  1.00 76.34           H
ATOM   2403  HN  TYR A 164     -11.499  10.436 -19.889  1.00 76.34           H
ATOM   2404  N   SER A 165      -9.570   9.248 -17.581  1.00 86.59           N
ATOM   2405  CA  SER A 165      -8.410   8.794 -16.832  1.00 86.59           C
ATOM   2406  C   SER A 165      -7.991   9.862 -15.819  1.00 86.59           C
ATOM   2407  O   SER A 165      -7.567   9.538 -14.711  1.00 86.59           O
ATOM   2408  HA  SER A 165      -8.733   7.887 -16.321  1.00 86.59           H
ATOM   2409  CB  SER A 165      -7.245   8.464 -17.768  1.00 86.59           C
ATOM   2410 1HB  SER A 165      -6.481   7.917 -17.215  1.00 86.59           H
ATOM   2411 2HB  SER A 165      -7.594   7.807 -18.564  1.00 86.59           H
ATOM   2412  OG  SER A 165      -6.669   9.636 -18.338  1.00 86.59           O
ATOM   2413  HG  SER A 165      -7.387  10.294 -18.564  1.00 86.59           H
ATOM   2414  HN  SER A 165      -9.422   9.355 -18.565  1.00 86.59           H
ATOM   2415  N   LYS A 166      -8.125  11.112 -16.236  1.00 83.71           N
ATOM   2416  CA  LYS A 166      -7.802  12.230 -15.365  1.00 83.71           C
ATOM   2417  C   LYS A 166      -8.785  12.259 -14.193  1.00 83.71           C
ATOM   2418  O   LYS A 166      -8.378  12.387 -13.040  1.00 83.71           O
ATOM   2419  HA  LYS A 166      -6.800  12.058 -14.971  1.00 83.71           H
ATOM   2420  CB  LYS A 166      -7.757  13.535 -16.163  1.00 83.71           C
ATOM   2421 1HB  LYS A 166      -8.651  13.619 -16.780  1.00 83.71           H
ATOM   2422 2HB  LYS A 166      -7.762  14.383 -15.479  1.00 83.71           H
ATOM   2423  CG  LYS A 166      -6.511  13.593 -17.049  1.00 83.71           C
ATOM   2424 1HG  LYS A 166      -5.617  13.506 -16.431  1.00 83.71           H
ATOM   2425 2HG  LYS A 166      -6.509  12.747 -17.736  1.00 83.71           H
ATOM   2426  CD  LYS A 166      -6.463  14.901 -17.842  1.00 83.71           C
ATOM   2427 1HD  LYS A 166      -7.343  14.975 -18.481  1.00 83.71           H
ATOM   2428 2HD  LYS A 166      -6.496  15.748 -17.156  1.00 83.71           H
ATOM   2429  CE  LYS A 166      -5.197  14.978 -18.696  1.00 83.71           C
ATOM   2430 1HE  LYS A 166      -4.318  14.830 -18.069  1.00 83.71           H
ATOM   2431 2HE  LYS A 166      -5.200  14.177 -19.435  1.00 83.71           H
ATOM   2432  NZ  LYS A 166      -5.110  16.289 -19.378  1.00 83.71           N
ATOM   2433 1HZ  LYS A 166      -4.271  16.320 -19.946  1.00 83.71           H
ATOM   2434 2HZ  LYS A 166      -5.924  16.416 -19.970  1.00 83.71           H
ATOM   2435 3HZ  LYS A 166      -5.078  17.029 -18.686  1.00 83.71           H
ATOM   2436  HN  LYS A 166      -8.447  11.366 -17.148  1.00 83.71           H
ATOM   2437  N   MET A 167     -10.061  12.136 -14.530  1.00 85.32           N
ATOM   2438  CA  MET A 167     -11.108  12.179 -13.523  1.00 85.32           C
ATOM   2439  C   MET A 167     -10.932  11.054 -12.501  1.00 85.32           C
ATOM   2440  O   MET A 167     -11.021  11.286 -11.296  1.00 85.32           O
ATOM   2441  HA  MET A 167     -11.002  13.146 -13.031  1.00 85.32           H
ATOM   2442  CB  MET A 167     -12.473  12.046 -14.200  1.00 85.32           C
ATOM   2443 1HB  MET A 167     -12.459  11.204 -14.892  1.00 85.32           H
ATOM   2444 2HB  MET A 167     -13.235  11.830 -13.451  1.00 85.32           H
ATOM   2445  CG  MET A 167     -12.840  13.327 -14.952  1.00 85.32           C
ATOM   2446 1HG  MET A 167     -12.853  14.172 -14.264  1.00 85.32           H
ATOM   2447 2HG  MET A 167     -12.085  13.543 -15.708  1.00 85.32           H
ATOM   2448  SD  MET A 167     -14.439  13.145 -15.724  1.00 85.32           S
ATOM   2449  CE  MET A 167     -15.215  14.661 -15.190  1.00 85.32           C
ATOM   2450 1HE  MET A 167     -15.249  14.688 -14.101  1.00 85.32           H
ATOM   2451 2HE  MET A 167     -14.640  15.512 -15.556  1.00 85.32           H
ATOM   2452 3HE  MET A 167     -16.229  14.710 -15.586  1.00 85.32           H
ATOM   2453  HN  MET A 167     -10.382  12.010 -15.468  1.00 85.32           H
ATOM   2454  N   VAL A 168     -10.686   9.860 -13.020  1.00 92.92           N
ATOM   2455  CA  VAL A 168     -10.555   8.688 -12.171  1.00 92.92           C
ATOM   2456  C   VAL A 168      -9.386   8.892 -11.205  1.00 92.92           C
ATOM   2457  O   VAL A 168      -9.493   8.579 -10.020  1.00 92.92           O
ATOM   2458  HA  VAL A 168     -11.475   8.595 -11.593  1.00 92.92           H
ATOM   2459  CB  VAL A 168     -10.407   7.432 -13.032  1.00 92.92           C
ATOM   2460  HB  VAL A 168      -9.599   7.606 -13.743  1.00 92.92           H
ATOM   2461  CG1 VAL A 168     -10.027   6.222 -12.176  1.00 92.92           C
ATOM   2462 1HG1 VAL A 168      -9.078   6.416 -11.674  1.00 92.92           H
ATOM   2463 2HG1 VAL A 168     -10.803   6.046 -11.431  1.00 92.92           H
ATOM   2464 3HG1 VAL A 168      -9.928   5.343 -12.813  1.00 92.92           H
ATOM   2465  CG2 VAL A 168     -11.684   7.160 -13.829  1.00 92.92           C
ATOM   2466 1HG2 VAL A 168     -12.518   7.016 -13.141  1.00 92.92           H
ATOM   2467 2HG2 VAL A 168     -11.893   8.009 -14.481  1.00 92.92           H
ATOM   2468 3HG2 VAL A 168     -11.552   6.262 -14.432  1.00 92.92           H
ATOM   2469  HN  VAL A 168     -10.577   9.687 -13.999  1.00 92.92           H
ATOM   2470  N   CYS A 169      -8.296   9.416 -11.747  1.00 94.10           N
ATOM   2471  CA  CYS A 169      -7.105   9.655 -10.950  1.00 94.10           C
ATOM   2472  C   CYS A 169      -7.467  10.624  -9.823  1.00 94.10           C
ATOM   2473  O   CYS A 169      -7.115  10.396  -8.667  1.00 94.10           O
ATOM   2474  HA  CYS A 169      -6.799   8.690 -10.548  1.00 94.10           H
ATOM   2475  CB  CYS A 169      -5.949  10.180 -11.805  1.00 94.10           C
ATOM   2476 1HB  CYS A 169      -6.292  11.007 -12.427  1.00 94.10           H
ATOM   2477 2HB  CYS A 169      -5.160  10.571 -11.163  1.00 94.10           H
ATOM   2478  SG  CYS A 169      -5.289   8.838 -12.859  1.00 94.10           S
ATOM   2479  HG  CYS A 169      -6.251   8.895 -13.776  1.00 94.10           H
ATOM   2480  HN  CYS A 169      -8.220   9.674 -12.710  1.00 94.10           H
ATOM   2481  N   PHE A 170      -8.167  11.685 -10.200  1.00 93.38           N
ATOM   2482  CA  PHE A 170      -8.553  12.705  -9.240  1.00 93.38           C
ATOM   2483  C   PHE A 170      -9.420  12.112  -8.128  1.00 93.38           C
ATOM   2484  O   PHE A 170      -9.199  12.388  -6.950  1.00 93.38           O
ATOM   2485  HA  PHE A 170      -7.636  13.107  -8.809  1.00 93.38           H
ATOM   2486  CB  PHE A 170      -9.369  13.751 -10.004  1.00 93.38           C
ATOM   2487 1HB  PHE A 170      -8.772  14.126 -10.835  1.00 93.38           H
ATOM   2488 2HB  PHE A 170     -10.247  13.269 -10.434  1.00 93.38           H
ATOM   2489  CG  PHE A 170      -9.823  14.933  -9.146  1.00 93.38           C
ATOM   2490  CD1 PHE A 170     -11.107  15.000  -8.704  1.00 93.38           C
ATOM   2491  HD1 PHE A 170     -11.814  14.210  -8.962  1.00 93.38           H
ATOM   2492  CD2 PHE A 170      -8.942  15.919  -8.825  1.00 93.38           C
ATOM   2493  HD2 PHE A 170      -7.912  15.865  -9.179  1.00 93.38           H
ATOM   2494  CE1 PHE A 170     -11.529  16.097  -7.908  1.00 93.38           C
ATOM   2495  HE1 PHE A 170     -12.559  16.151  -7.555  1.00 93.38           H
ATOM   2496  CE2 PHE A 170      -9.363  17.016  -8.029  1.00 93.38           C
ATOM   2497  HE2 PHE A 170      -8.657  17.806  -7.771  1.00 93.38           H
ATOM   2498  CZ  PHE A 170     -10.648  17.082  -7.587  1.00 93.38           C
ATOM   2499  HZ  PHE A 170     -10.971  17.925  -6.976  1.00 93.38           H
ATOM   2500  HN  PHE A 170      -8.467  11.852 -11.139  1.00 93.38           H
ATOM   2501  N   THR A 171     -10.388  11.308  -8.542  1.00 93.22           N
ATOM   2502  CA  THR A 171     -11.301  10.688  -7.596  1.00 93.22           C
ATOM   2503  C   THR A 171     -10.529   9.824  -6.597  1.00 93.22           C
ATOM   2504  O   THR A 171     -10.856   9.796  -5.412  1.00 93.22           O
ATOM   2505  HA  THR A 171     -11.792  11.476  -7.025  1.00 93.22           H
ATOM   2506  CB  THR A 171     -12.348   9.907  -8.393  1.00 93.22           C
ATOM   2507  HB  THR A 171     -11.901   9.040  -8.879  1.00 93.22           H
ATOM   2508  OG1 THR A 171     -12.915  10.878  -9.267  1.00 93.22           O
ATOM   2509  HG1 THR A 171     -12.430  10.875 -10.142  1.00 93.22           H
ATOM   2510  CG2 THR A 171     -13.525   9.454  -7.526  1.00 93.22           C
ATOM   2511 1HG2 THR A 171     -14.015  10.326  -7.093  1.00 93.22           H
ATOM   2512 2HG2 THR A 171     -13.161   8.808  -6.727  1.00 93.22           H
ATOM   2513 3HG2 THR A 171     -14.239   8.904  -8.141  1.00 93.22           H
ATOM   2514  HN  THR A 171     -10.553  11.078  -9.501  1.00 93.22           H
ATOM   2515  N   ILE A 172      -9.518   9.139  -7.113  1.00 94.11           N
ATOM   2516  CA  ILE A 172      -8.717   8.252  -6.288  1.00 94.11           C
ATOM   2517  C   ILE A 172      -8.001   9.072  -5.212  1.00 94.11           C
ATOM   2518  O   ILE A 172      -7.992   8.694  -4.042  1.00 94.11           O
ATOM   2519  HA  ILE A 172      -9.398   7.558  -5.796  1.00 94.11           H
ATOM   2520  CB  ILE A 172      -7.772   7.419  -7.157  1.00 94.11           C
ATOM   2521  HB  ILE A 172      -7.307   8.081  -7.887  1.00 94.11           H
ATOM   2522  CG1 ILE A 172      -8.543   6.354  -7.939  1.00 94.11           C
ATOM   2523 1HG1 ILE A 172      -8.891   5.578  -7.257  1.00 94.11           H
ATOM   2524 2HG1 ILE A 172      -9.428   6.800  -8.393  1.00 94.11           H
ATOM   2525  CG2 ILE A 172      -6.647   6.812  -6.317  1.00 94.11           C
ATOM   2526 1HG2 ILE A 172      -6.074   7.610  -5.844  1.00 94.11           H
ATOM   2527 2HG2 ILE A 172      -7.074   6.167  -5.548  1.00 94.11           H
ATOM   2528 3HG2 ILE A 172      -5.990   6.225  -6.959  1.00 94.11           H
ATOM   2529  CD1 ILE A 172      -7.665   5.730  -9.026  1.00 94.11           C
ATOM   2530 1HD1 ILE A 172      -7.339   6.505  -9.719  1.00 94.11           H
ATOM   2531 2HD1 ILE A 172      -6.794   5.263  -8.566  1.00 94.11           H
ATOM   2532 3HD1 ILE A 172      -8.238   4.976  -9.566  1.00 94.11           H
ATOM   2533  HN  ILE A 172      -9.246   9.183  -8.074  1.00 94.11           H
ATOM   2534  N   TRP A 173      -7.417  10.179  -5.648  1.00 92.32           N
ATOM   2535  CA  TRP A 173      -6.618  11.003  -4.757  1.00 92.32           C
ATOM   2536  C   TRP A 173      -7.540  11.552  -3.667  1.00 92.32           C
ATOM   2537  O   TRP A 173      -7.181  11.555  -2.490  1.00 92.32           O
ATOM   2538  HA  TRP A 173      -5.852  10.368  -4.313  1.00 92.32           H
ATOM   2539  CB  TRP A 173      -5.890  12.102  -5.534  1.00 92.32           C
ATOM   2540 1HB  TRP A 173      -6.577  12.536  -6.260  1.00 92.32           H
ATOM   2541 2HB  TRP A 173      -5.612  12.898  -4.843  1.00 92.32           H
ATOM   2542  CG  TRP A 173      -4.636  11.620  -6.266  1.00 92.32           C
ATOM   2543  CD1 TRP A 173      -4.436  11.528  -7.588  1.00 92.32           C
ATOM   2544  HD1 TRP A 173      -5.178  11.798  -8.340  1.00 92.32           H
ATOM   2545  CD2 TRP A 173      -3.407  11.166  -5.660  1.00 92.32           C
ATOM   2546  NE1 TRP A 173      -3.175  11.050  -7.877  1.00 92.32           N
ATOM   2547  HE1 TRP A 173      -2.795  10.895  -8.789  1.00 92.32           H
ATOM   2548  CE2 TRP A 173      -2.529  10.822  -6.667  1.00 92.32           C
ATOM   2549  CE3 TRP A 173      -3.050  11.050  -4.305  1.00 92.32           C
ATOM   2550  HE3 TRP A 173      -3.725  11.315  -3.491  1.00 92.32           H
ATOM   2551  CZ2 TRP A 173      -1.237  10.339  -6.426  1.00 92.32           C
ATOM   2552  HZ2 TRP A 173      -0.562  10.074  -7.240  1.00 92.32           H
ATOM   2553  CZ3 TRP A 173      -1.756  10.565  -4.081  1.00 92.32           C
ATOM   2554  HZ3 TRP A 173      -1.428  10.455  -3.047  1.00 92.32           H
ATOM   2555  CH2 TRP A 173      -0.860  10.215  -5.084  1.00 92.32           C
ATOM   2556  HH2 TRP A 173       0.133   9.844  -4.827  1.00 92.32           H
ATOM   2557  HN  TRP A 173      -7.483  10.513  -6.588  1.00 92.32           H
ATOM   2558  N   VAL A 174      -8.709  12.004  -4.096  1.00 95.58           N
ATOM   2559  CA  VAL A 174      -9.673  12.581  -3.175  1.00 95.58           C
ATOM   2560  C   VAL A 174     -10.083  11.526  -2.146  1.00 95.58           C
ATOM   2561  O   VAL A 174     -10.145  11.811  -0.951  1.00 95.58           O
ATOM   2562  HA  VAL A 174      -9.180  13.404  -2.657  1.00 95.58           H
ATOM   2563  CB  VAL A 174     -10.861  13.152  -3.951  1.00 95.58           C
ATOM   2564  HB  VAL A 174     -11.246  12.367  -4.601  1.00 95.58           H
ATOM   2565  CG1 VAL A 174     -11.986  13.571  -3.002  1.00 95.58           C
ATOM   2566 1HG1 VAL A 174     -12.323  12.703  -2.434  1.00 95.58           H
ATOM   2567 2HG1 VAL A 174     -11.617  14.333  -2.315  1.00 95.58           H
ATOM   2568 3HG1 VAL A 174     -12.818  13.973  -3.579  1.00 95.58           H
ATOM   2569  CG2 VAL A 174     -10.426  14.323  -4.836  1.00 95.58           C
ATOM   2570 1HG2 VAL A 174     -10.004  15.111  -4.213  1.00 95.58           H
ATOM   2571 2HG2 VAL A 174      -9.676  13.981  -5.548  1.00 95.58           H
ATOM   2572 3HG2 VAL A 174     -11.290  14.710  -5.376  1.00 95.58           H
ATOM   2573  HN  VAL A 174      -9.000  11.980  -5.053  1.00 95.58           H
ATOM   2574  N   LEU A 175     -10.352  10.329  -2.647  1.00 90.34           N
ATOM   2575  CA  LEU A 175     -10.813   9.247  -1.794  1.00 90.34           C
ATOM   2576  C   LEU A 175      -9.725   8.909  -0.773  1.00 90.34           C
ATOM   2577  O   LEU A 175     -10.006   8.773   0.417  1.00 90.34           O
ATOM   2578  HA  LEU A 175     -11.691   9.606  -1.257  1.00 90.34           H
ATOM   2579  CB  LEU A 175     -11.257   8.051  -2.638  1.00 90.34           C
ATOM   2580 1HB  LEU A 175     -12.034   8.385  -3.326  1.00 90.34           H
ATOM   2581 2HB  LEU A 175     -10.412   7.727  -3.245  1.00 90.34           H
ATOM   2582  CG  LEU A 175     -11.786   6.843  -1.864  1.00 90.34           C
ATOM   2583  HG  LEU A 175     -11.031   6.546  -1.136  1.00 90.34           H
ATOM   2584  CD1 LEU A 175     -13.050   7.204  -1.081  1.00 90.34           C
ATOM   2585 1HD1 LEU A 175     -12.824   8.001  -0.373  1.00 90.34           H
ATOM   2586 2HD1 LEU A 175     -13.822   7.541  -1.773  1.00 90.34           H
ATOM   2587 3HD1 LEU A 175     -13.405   6.327  -0.540  1.00 90.34           H
ATOM   2588  CD2 LEU A 175     -12.010   5.650  -2.795  1.00 90.34           C
ATOM   2589 1HD2 LEU A 175     -12.736   5.919  -3.562  1.00 90.34           H
ATOM   2590 2HD2 LEU A 175     -11.067   5.376  -3.268  1.00 90.34           H
ATOM   2591 3HD2 LEU A 175     -12.386   4.804  -2.219  1.00 90.34           H
ATOM   2592  HN  LEU A 175     -10.260  10.095  -3.615  1.00 90.34           H
ATOM   2593  N   ALA A 176      -8.505   8.783  -1.275  1.00 95.36           N
ATOM   2594  CA  ALA A 176      -7.389   8.379  -0.438  1.00 95.36           C
ATOM   2595  C   ALA A 176      -7.179   9.420   0.663  1.00 95.36           C
ATOM   2596  O   ALA A 176      -6.883   9.070   1.805  1.00 95.36           O
ATOM   2597  HA  ALA A 176      -7.647   7.424   0.021  1.00 95.36           H
ATOM   2598  CB  ALA A 176      -6.143   8.187  -1.305  1.00 95.36           C
ATOM   2599 1HB  ALA A 176      -6.335   7.417  -2.052  1.00 95.36           H
ATOM   2600 2HB  ALA A 176      -5.901   9.126  -1.805  1.00 95.36           H
ATOM   2601 3HB  ALA A 176      -5.306   7.884  -0.677  1.00 95.36           H
ATOM   2602  HN  ALA A 176      -8.275   8.952  -2.234  1.00 95.36           H
ATOM   2603  N   ALA A 177      -7.340  10.678   0.282  1.00 95.14           N
ATOM   2604  CA  ALA A 177      -7.137  11.775   1.213  1.00 95.14           C
ATOM   2605  C   ALA A 177      -8.141  11.656   2.361  1.00 95.14           C
ATOM   2606  O   ALA A 177      -7.775  11.792   3.528  1.00 95.14           O
ATOM   2607  HA  ALA A 177      -6.127  11.686   1.614  1.00 95.14           H
ATOM   2608  CB  ALA A 177      -7.256  13.106   0.469  1.00 95.14           C
ATOM   2609 1HB  ALA A 177      -6.502  13.152  -0.317  1.00 95.14           H
ATOM   2610 2HB  ALA A 177      -8.249  13.186   0.025  1.00 95.14           H
ATOM   2611 3HB  ALA A 177      -7.104  13.928   1.168  1.00 95.14           H
ATOM   2612  HN  ALA A 177      -7.605  10.953  -0.643  1.00 95.14           H
ATOM   2613  N   ALA A 178      -9.388  11.404   1.991  1.00 95.53           N
ATOM   2614  CA  ALA A 178     -10.459  11.327   2.970  1.00 95.53           C
ATOM   2615  C   ALA A 178     -10.185  10.166   3.928  1.00 95.53           C
ATOM   2616  O   ALA A 178     -10.496  10.249   5.115  1.00 95.53           O
ATOM   2617  HA  ALA A 178     -10.460  12.259   3.534  1.00 95.53           H
ATOM   2618  CB  ALA A 178     -11.801  11.184   2.249  1.00 95.53           C
ATOM   2619 1HB  ALA A 178     -11.960  12.048   1.604  1.00 95.53           H
ATOM   2620 2HB  ALA A 178     -11.794  10.276   1.646  1.00 95.53           H
ATOM   2621 3HB  ALA A 178     -12.603  11.126   2.984  1.00 95.53           H
ATOM   2622  HN  ALA A 178      -9.670  11.255   1.043  1.00 95.53           H
ATOM   2623  N   LEU A 179      -9.605   9.110   3.376  1.00 92.67           N
ATOM   2624  CA  LEU A 179      -9.354   7.905   4.149  1.00 92.67           C
ATOM   2625  C   LEU A 179      -8.184   8.152   5.104  1.00 92.67           C
ATOM   2626  O   LEU A 179      -7.863   7.299   5.931  1.00 92.67           O
ATOM   2627  HA  LEU A 179     -10.247   7.704   4.741  1.00 92.67           H
ATOM   2628  CB  LEU A 179      -9.147   6.706   3.221  1.00 92.67           C
ATOM   2629 1HB  LEU A 179      -8.347   6.948   2.520  1.00 92.67           H
ATOM   2630 2HB  LEU A 179      -8.802   5.863   3.819  1.00 92.67           H
ATOM   2631  CG  LEU A 179     -10.371   6.260   2.419  1.00 92.67           C
ATOM   2632  HG  LEU A 179     -10.767   7.126   1.889  1.00 92.67           H
ATOM   2633  CD1 LEU A 179      -9.987   5.221   1.364  1.00 92.67           C
ATOM   2634 1HD1 LEU A 179      -9.258   5.652   0.678  1.00 92.67           H
ATOM   2635 2HD1 LEU A 179      -9.553   4.349   1.854  1.00 92.67           H
ATOM   2636 3HD1 LEU A 179     -10.876   4.921   0.809  1.00 92.67           H
ATOM   2637  CD2 LEU A 179     -11.478   5.753   3.346  1.00 92.67           C
ATOM   2638 1HD2 LEU A 179     -11.109   4.905   3.922  1.00 92.67           H
ATOM   2639 2HD2 LEU A 179     -11.777   6.551   4.025  1.00 92.67           H
ATOM   2640 3HD2 LEU A 179     -12.337   5.442   2.750  1.00 92.67           H
ATOM   2641  HN  LEU A 179      -9.309   9.069   2.422  1.00 92.67           H
ATOM   2642  N   CYS A 180      -7.580   9.322   4.959  1.00 91.41           N
ATOM   2643  CA  CYS A 180      -6.410   9.663   5.750  1.00 91.41           C
ATOM   2644  C   CYS A 180      -6.860  10.540   6.920  1.00 91.41           C
ATOM   2645  O   CYS A 180      -6.047  10.928   7.758  1.00 91.41           O
ATOM   2646  HA  CYS A 180      -5.991   8.723   6.110  1.00 91.41           H
ATOM   2647  CB  CYS A 180      -5.335  10.347   4.904  1.00 91.41           C
ATOM   2648 1HB  CYS A 180      -5.738  11.253   4.451  1.00 91.41           H
ATOM   2649 2HB  CYS A 180      -4.501  10.652   5.537  1.00 91.41           H
ATOM   2650  SG  CYS A 180      -4.745   9.207   3.600  1.00 91.41           S
ATOM   2651  HG  CYS A 180      -5.919   9.075   2.989  1.00 91.41           H
ATOM   2652  HN  CYS A 180      -7.877  10.029   4.317  1.00 91.41           H
ATOM   2653  N   ILE A 181      -8.153  10.827   6.940  1.00 91.47           N
ATOM   2654  CA  ILE A 181      -8.709  11.708   7.953  1.00 91.47           C
ATOM   2655  C   ILE A 181      -8.399  11.143   9.340  1.00 91.47           C
ATOM   2656  O   ILE A 181      -7.941  11.868  10.222  1.00 91.47           O
ATOM   2657  HA  ILE A 181      -8.212  12.673   7.855  1.00 91.47           H
ATOM   2658  CB  ILE A 181     -10.200  11.939   7.702  1.00 91.47           C
ATOM   2659  HB  ILE A 181     -10.674  10.970   7.544  1.00 91.47           H
ATOM   2660  CG1 ILE A 181     -10.422  12.763   6.432  1.00 91.47           C
ATOM   2661 1HG1 ILE A 181     -10.034  13.772   6.577  1.00 91.47           H
ATOM   2662 2HG1 ILE A 181      -9.864  12.322   5.606  1.00 91.47           H
ATOM   2663  CG2 ILE A 181     -10.869  12.575   8.922  1.00 91.47           C
ATOM   2664 1HG2 ILE A 181     -10.758  11.916   9.783  1.00 91.47           H
ATOM   2665 2HG2 ILE A 181     -10.398  13.534   9.136  1.00 91.47           H
ATOM   2666 3HG2 ILE A 181     -11.929  12.728   8.717  1.00 91.47           H
ATOM   2667  CD1 ILE A 181     -11.908  12.830   6.074  1.00 91.47           C
ATOM   2668 1HD1 ILE A 181     -12.286  11.821   5.906  1.00 91.47           H
ATOM   2669 2HD1 ILE A 181     -12.459  13.293   6.892  1.00 91.47           H
ATOM   2670 3HD1 ILE A 181     -12.037  13.421   5.168  1.00 91.47           H
ATOM   2671  HN  ILE A 181      -8.815  10.470   6.281  1.00 91.47           H
ATOM   2672  N   PRO A 182      -8.641   9.843   9.558  1.00 92.81           N
ATOM   2673  CA  PRO A 182      -8.387   9.237  10.868  1.00 92.81           C
ATOM   2674  C   PRO A 182      -6.972   9.498  11.360  1.00 92.81           C
ATOM   2675  O   PRO A 182      -6.770   9.847  12.522  1.00 92.81           O
ATOM   2676  HA  PRO A 182      -9.037   9.685  11.620  1.00 92.81           H
ATOM   2677  CB  PRO A 182      -8.640   7.747  10.633  1.00 92.81           C
ATOM   2678 1HB  PRO A 182      -7.725   7.222  10.360  1.00 92.81           H
ATOM   2679 2HB  PRO A 182      -9.030   7.261  11.528  1.00 92.81           H
ATOM   2680  CG  PRO A 182      -9.656   7.736   9.498  1.00 92.81           C
ATOM   2681 1HG  PRO A 182      -9.676   6.776   8.981  1.00 92.81           H
ATOM   2682 2HG  PRO A 182     -10.670   7.911   9.859  1.00 92.81           H
ATOM   2683  CD  PRO A 182      -9.170   8.859   8.596  1.00 92.81           C
ATOM   2684 1HD  PRO A 182      -8.398   8.519   7.906  1.00 92.81           H
ATOM   2685 2HD  PRO A 182      -9.977   9.270   7.990  1.00 92.81           H
ATOM   2686  N   GLU A 183      -6.023   9.321  10.453  1.00 89.40           N
ATOM   2687  CA  GLU A 183      -4.619   9.446  10.806  1.00 89.40           C
ATOM   2688  C   GLU A 183      -4.309  10.877  11.250  1.00 89.40           C
ATOM   2689  O   GLU A 183      -3.533  11.087  12.182  1.00 89.40           O
ATOM   2690  HA  GLU A 183      -4.467   8.759  11.638  1.00 89.40           H
ATOM   2691  CB  GLU A 183      -3.721   9.027   9.639  1.00 89.40           C
ATOM   2692 1HB  GLU A 183      -4.144   9.388   8.702  1.00 89.40           H
ATOM   2693 2HB  GLU A 183      -2.703   9.377   9.815  1.00 89.40           H
ATOM   2694  CG  GLU A 183      -3.640   7.504   9.529  1.00 89.40           C
ATOM   2695 1HG  GLU A 183      -2.830   7.227   8.855  1.00 89.40           H
ATOM   2696 2HG  GLU A 183      -3.404   7.077  10.504  1.00 89.40           H
ATOM   2697  CD  GLU A 183      -4.959   6.921   9.017  1.00 89.40           C
ATOM   2698  OE1 GLU A 183      -5.131   5.691   9.164  1.00 89.40           O
ATOM   2699  OE2 GLU A 183      -5.765   7.717   8.489  1.00 89.40           O
ATOM   2700  HN  GLU A 183      -6.199   9.095   9.495  1.00 89.40           H
ATOM   2701  N   ILE A 184      -4.930  11.824  10.563  1.00 90.89           N
ATOM   2702  CA  ILE A 184      -4.687  13.230  10.838  1.00 90.89           C
ATOM   2703  C   ILE A 184      -5.116  13.546  12.272  1.00 90.89           C
ATOM   2704  O   ILE A 184      -4.440  14.296  12.975  1.00 90.89           O
ATOM   2705  HA  ILE A 184      -3.614  13.398  10.753  1.00 90.89           H
ATOM   2706  CB  ILE A 184      -5.368  14.107   9.785  1.00 90.89           C
ATOM   2707  HB  ILE A 184      -6.412  13.805   9.712  1.00 90.89           H
ATOM   2708  CG1 ILE A 184      -4.739  13.895   8.406  1.00 90.89           C
ATOM   2709 1HG1 ILE A 184      -3.737  14.324   8.389  1.00 90.89           H
ATOM   2710 2HG1 ILE A 184      -4.632  12.828   8.211  1.00 90.89           H
ATOM   2711  CG2 ILE A 184      -5.350  15.578  10.203  1.00 90.89           C
ATOM   2712 1HG2 ILE A 184      -5.880  15.694  11.149  1.00 90.89           H
ATOM   2713 2HG2 ILE A 184      -4.319  15.911  10.321  1.00 90.89           H
ATOM   2714 3HG2 ILE A 184      -5.840  16.179   9.437  1.00 90.89           H
ATOM   2715  CD1 ILE A 184      -5.593  14.537   7.310  1.00 90.89           C
ATOM   2716 1HD1 ILE A 184      -6.586  14.088   7.314  1.00 90.89           H
ATOM   2717 2HD1 ILE A 184      -5.677  15.607   7.496  1.00 90.89           H
ATOM   2718 3HD1 ILE A 184      -5.124  14.371   6.341  1.00 90.89           H
ATOM   2719  HN  ILE A 184      -5.588  11.644   9.831  1.00 90.89           H
ATOM   2720  N   LEU A 185      -6.237  12.958  12.664  1.00 91.22           N
ATOM   2721  CA  LEU A 185      -6.879  13.328  13.914  1.00 91.22           C
ATOM   2722  C   LEU A 185      -6.119  12.692  15.080  1.00 91.22           C
ATOM   2723  O   LEU A 185      -5.770  13.373  16.043  1.00 91.22           O
ATOM   2724  HA  LEU A 185      -6.811  14.412  14.008  1.00 91.22           H
ATOM   2725  CB  LEU A 185      -8.366  12.970  13.880  1.00 91.22           C
ATOM   2726 1HB  LEU A 185      -8.459  11.913  13.628  1.00 91.22           H
ATOM   2727 2HB  LEU A 185      -8.773  13.095  14.883  1.00 91.22           H
ATOM   2728  CG  LEU A 185      -9.228  13.775  12.905  1.00 91.22           C
ATOM   2729  HG  LEU A 185      -8.832  13.632  11.900  1.00 91.22           H
ATOM   2730  CD1 LEU A 185     -10.671  13.266  12.900  1.00 91.22           C
ATOM   2731 1HD1 LEU A 185     -10.685  12.219  12.596  1.00 91.22           H
ATOM   2732 2HD1 LEU A 185     -11.093  13.360  13.900  1.00 91.22           H
ATOM   2733 3HD1 LEU A 185     -11.261  13.856  12.199  1.00 91.22           H
ATOM   2734  CD2 LEU A 185      -9.150  15.272  13.213  1.00 91.22           C
ATOM   2735 1HD2 LEU A 185      -9.505  15.454  14.227  1.00 91.22           H
ATOM   2736 2HD2 LEU A 185      -8.116  15.607  13.125  1.00 91.22           H
ATOM   2737 3HD2 LEU A 185      -9.771  15.821  12.506  1.00 91.22           H
ATOM   2738  HN  LEU A 185      -6.705  12.243  12.144  1.00 91.22           H
ATOM   2739  N   TYR A 186      -5.886  11.394  14.954  1.00 91.58           N
ATOM   2740  CA  TYR A 186      -5.592  10.571  16.115  1.00 91.58           C
ATOM   2741  C   TYR A 186      -4.110  10.194  16.158  1.00 91.58           C
ATOM   2742  O   TYR A 186      -3.663   9.522  17.087  1.00 91.58           O
ATOM   2743  HA  TYR A 186      -5.838  11.147  17.007  1.00 91.58           H
ATOM   2744  CB  TYR A 186      -6.425   9.299  15.952  1.00 91.58           C
ATOM   2745 1HB  TYR A 186      -6.074   8.756  15.075  1.00 91.58           H
ATOM   2746 2HB  TYR A 186      -6.257   8.653  16.815  1.00 91.58           H
ATOM   2747  CG  TYR A 186      -7.927   9.553  15.809  1.00 91.58           C
ATOM   2748  CD1 TYR A 186      -8.581  10.356  16.721  1.00 91.58           C
ATOM   2749  HD1 TYR A 186      -8.028  10.810  17.543  1.00 91.58           H
ATOM   2750  CD2 TYR A 186      -8.628   8.978  14.768  1.00 91.58           C
ATOM   2751  HD2 TYR A 186      -8.111   8.344  14.048  1.00 91.58           H
ATOM   2752  CE1 TYR A 186      -9.995  10.595  16.586  1.00 91.58           C
ATOM   2753  HE1 TYR A 186     -10.524  11.228  17.299  1.00 91.58           H
ATOM   2754  CE2 TYR A 186     -10.041   9.217  14.633  1.00 91.58           C
ATOM   2755  HE2 TYR A 186     -10.607   8.770  13.816  1.00 91.58           H
ATOM   2756  CZ  TYR A 186     -10.655  10.014  15.548  1.00 91.58           C
ATOM   2757  OH  TYR A 186     -11.990  10.240  15.421  1.00 91.58           O
ATOM   2758  HH  TYR A 186     -12.352   9.721  14.647  1.00 91.58           H
ATOM   2759  HN  TYR A 186      -5.896  10.906  14.082  1.00 91.58           H
ATOM   2760  N   SER A 187      -3.388  10.642  15.141  1.00 91.81           N
ATOM   2761  CA  SER A 187      -1.940  10.522  15.141  1.00 91.81           C
ATOM   2762  C   SER A 187      -1.336  11.474  16.175  1.00 91.81           C
ATOM   2763  O   SER A 187      -1.554  12.683  16.114  1.00 91.81           O
ATOM   2764  HA  SER A 187      -1.736   9.486  15.409  1.00 91.81           H
ATOM   2765  CB  SER A 187      -1.364  10.811  13.753  1.00 91.81           C
ATOM   2766 1HB  SER A 187      -1.657  11.813  13.440  1.00 91.81           H
ATOM   2767 2HB  SER A 187      -0.275  10.799  13.803  1.00 91.81           H
ATOM   2768  OG  SER A 187      -1.805   9.864  12.784  1.00 91.81           O
ATOM   2769  HG  SER A 187      -2.298  10.330  12.049  1.00 91.81           H
ATOM   2770  HN  SER A 187      -3.776  11.080  14.330  1.00 91.81           H
ATOM   2771  N   GLN A 188      -0.587  10.892  17.101  1.00 85.40           N
ATOM   2772  CA  GLN A 188       0.159  11.683  18.065  1.00 85.40           C
ATOM   2773  C   GLN A 188       1.378  10.902  18.562  1.00 85.40           C
ATOM   2774  O   GLN A 188       1.517   9.714  18.276  1.00 85.40           O
ATOM   2775  HA  GLN A 188       0.484  12.570  17.523  1.00 85.40           H
ATOM   2776  CB  GLN A 188      -0.733  12.108  19.233  1.00 85.40           C
ATOM   2777 1HB  GLN A 188      -0.153  12.697  19.943  1.00 85.40           H
ATOM   2778 2HB  GLN A 188      -1.535  12.749  18.868  1.00 85.40           H
ATOM   2779  CG  GLN A 188      -1.329  10.889  19.940  1.00 85.40           C
ATOM   2780 1HG  GLN A 188      -1.821  10.246  19.211  1.00 85.40           H
ATOM   2781 2HG  GLN A 188      -0.531  10.302  20.396  1.00 85.40           H
ATOM   2782  CD  GLN A 188      -2.333  11.314  21.014  1.00 85.40           C
ATOM   2783  OE1 GLN A 188      -2.633  12.483  21.191  1.00 85.40           O
ATOM   2784  NE2 GLN A 188      -2.834  10.302  21.717  1.00 85.40           N
ATOM   2785 1HE2 GLN A 188      -2.545   9.365  21.520  1.00 85.40           H
ATOM   2786 2HE2 GLN A 188      -3.499  10.479  22.442  1.00 85.40           H
ATOM   2787  HN  GLN A 188      -0.487   9.902  17.198  1.00 85.40           H
ATOM   2788  N   ILE A 189       2.229  11.602  19.297  1.00 89.20           N
ATOM   2789  CA  ILE A 189       3.384  10.969  19.912  1.00 89.20           C
ATOM   2790  C   ILE A 189       2.977  10.380  21.264  1.00 89.20           C
ATOM   2791  O   ILE A 189       2.410  11.077  22.103  1.00 89.20           O
ATOM   2792  HA  ILE A 189       3.695  10.153  19.259  1.00 89.20           H
ATOM   2793  CB  ILE A 189       4.553  11.952  19.996  1.00 89.20           C
ATOM   2794  HB  ILE A 189       4.223  12.827  20.556  1.00 89.20           H
ATOM   2795  CG1 ILE A 189       4.964  12.436  18.604  1.00 89.20           C
ATOM   2796 1HG1 ILE A 189       5.349  11.597  18.023  1.00 89.20           H
ATOM   2797 2HG1 ILE A 189       4.091  12.817  18.074  1.00 89.20           H
ATOM   2798  CG2 ILE A 189       5.728  11.342  20.762  1.00 89.20           C
ATOM   2799 1HG2 ILE A 189       5.411  11.089  21.773  1.00 89.20           H
ATOM   2800 2HG2 ILE A 189       6.066  10.441  20.251  1.00 89.20           H
ATOM   2801 3HG2 ILE A 189       6.545  12.062  20.807  1.00 89.20           H
ATOM   2802  CD1 ILE A 189       6.030  13.530  18.696  1.00 89.20           C
ATOM   2803 1HD1 ILE A 189       5.633  14.376  19.257  1.00 89.20           H
ATOM   2804 2HD1 ILE A 189       6.910  13.138  19.204  1.00 89.20           H
ATOM   2805 3HD1 ILE A 189       6.304  13.855  17.693  1.00 89.20           H
ATOM   2806  HN  ILE A 189       2.141  12.582  19.474  1.00 89.20           H
ATOM   2807  N   LYS A 190       3.282   9.102  21.432  1.00 84.16           N
ATOM   2808  CA  LYS A 190       3.073   8.444  22.711  1.00 84.16           C
ATOM   2809  C   LYS A 190       4.429   8.095  23.328  1.00 84.16           C
ATOM   2810  O   LYS A 190       5.273   7.483  22.675  1.00 84.16           O
ATOM   2811  HA  LYS A 190       2.569   9.156  23.365  1.00 84.16           H
ATOM   2812  CB  LYS A 190       2.143   7.240  22.549  1.00 84.16           C
ATOM   2813 1HB  LYS A 190       1.211   7.556  22.081  1.00 84.16           H
ATOM   2814 2HB  LYS A 190       2.601   6.509  21.883  1.00 84.16           H
ATOM   2815  CG  LYS A 190       1.846   6.591  23.902  1.00 84.16           C
ATOM   2816 1HG  LYS A 190       2.780   6.293  24.379  1.00 84.16           H
ATOM   2817 2HG  LYS A 190       1.369   7.317  24.561  1.00 84.16           H
ATOM   2818  CD  LYS A 190       0.939   5.370  23.737  1.00 84.16           C
ATOM   2819 1HD  LYS A 190      -0.034   5.684  23.360  1.00 84.16           H
ATOM   2820 2HD  LYS A 190       1.365   4.694  22.996  1.00 84.16           H
ATOM   2821  CE  LYS A 190       0.763   4.634  25.067  1.00 84.16           C
ATOM   2822 1HE  LYS A 190       1.717   4.590  25.594  1.00 84.16           H
ATOM   2823 2HE  LYS A 190       0.071   5.183  25.705  1.00 84.16           H
ATOM   2824  NZ  LYS A 190       0.254   3.263  24.837  1.00 84.16           N
ATOM   2825 1HZ  LYS A 190       0.312   2.732  25.699  1.00 84.16           H
ATOM   2826 2HZ  LYS A 190      -0.712   3.309  24.533  1.00 84.16           H
ATOM   2827 3HZ  LYS A 190       0.812   2.810  24.122  1.00 84.16           H
ATOM   2828  HN  LYS A 190       3.665   8.519  20.715  1.00 84.16           H
ATOM   2829  N   GLU A 191       4.596   8.500  24.579  1.00 76.42           N
ATOM   2830  CA  GLU A 191       5.772   8.112  25.340  1.00 76.42           C
ATOM   2831  C   GLU A 191       5.489   6.841  26.143  1.00 76.42           C
ATOM   2832  O   GLU A 191       4.535   6.791  26.917  1.00 76.42           O
ATOM   2833  HA  GLU A 191       6.546   7.917  24.598  1.00 76.42           H
ATOM   2834  CB  GLU A 191       6.231   9.249  26.256  1.00 76.42           C
ATOM   2835 1HB  GLU A 191       5.368   9.690  26.754  1.00 76.42           H
ATOM   2836 2HB  GLU A 191       6.986   8.879  26.949  1.00 76.42           H
ATOM   2837  CG  GLU A 191       6.895  10.368  25.451  1.00 76.42           C
ATOM   2838 1HG  GLU A 191       7.667   9.948  24.806  1.00 76.42           H
ATOM   2839 2HG  GLU A 191       6.158  10.839  24.800  1.00 76.42           H
ATOM   2840  CD  GLU A 191       7.511  11.418  26.377  1.00 76.42           C
ATOM   2841  OE1 GLU A 191       8.145  12.350  25.836  1.00 76.42           O
ATOM   2842  OE2 GLU A 191       7.334  11.265  27.605  1.00 76.42           O
ATOM   2843  HN  GLU A 191       3.947   9.080  25.070  1.00 76.42           H
ATOM   2844  N   GLU A 192       6.336   5.844  25.930  1.00 71.85           N
ATOM   2845  CA  GLU A 192       6.191   4.577  26.626  1.00 71.85           C
ATOM   2846  C   GLU A 192       7.564   4.026  27.017  1.00 71.85           C
ATOM   2847  O   GLU A 192       8.438   3.869  26.166  1.00 71.85           O
ATOM   2848  HA  GLU A 192       5.614   4.804  27.523  1.00 71.85           H
ATOM   2849  CB  GLU A 192       5.417   3.569  25.774  1.00 71.85           C
ATOM   2850 1HB  GLU A 192       4.435   3.972  25.529  1.00 71.85           H
ATOM   2851 2HB  GLU A 192       6.005   3.303  24.895  1.00 71.85           H
ATOM   2852  CG  GLU A 192       5.181   2.268  26.544  1.00 71.85           C
ATOM   2853 1HG  GLU A 192       6.000   1.575  26.355  1.00 71.85           H
ATOM   2854 2HG  GLU A 192       5.176   2.471  27.615  1.00 71.85           H
ATOM   2855  CD  GLU A 192       3.855   1.623  26.136  1.00 71.85           C
ATOM   2856  OE1 GLU A 192       3.166   1.115  27.047  1.00 71.85           O
ATOM   2857  OE2 GLU A 192       3.561   1.651  24.921  1.00 71.85           O
ATOM   2858  HN  GLU A 192       7.108   5.892  25.296  1.00 71.85           H
ATOM   2859  N   SER A 193       7.710   3.748  28.304  1.00 72.65           N
ATOM   2860  CA  SER A 193       8.950   3.186  28.812  1.00 72.65           C
ATOM   2861  C   SER A 193      10.126   4.090  28.438  1.00 72.65           C
ATOM   2862  O   SER A 193      11.234   3.609  28.206  1.00 72.65           O
ATOM   2863  HA  SER A 193       8.826   3.146  29.894  1.00 72.65           H
ATOM   2864  CB  SER A 193       9.175   1.772  28.272  1.00 72.65           C
ATOM   2865 1HB  SER A 193       9.341   1.817  27.196  1.00 72.65           H
ATOM   2866 2HB  SER A 193      10.078   1.354  28.717  1.00 72.65           H
ATOM   2867  OG  SER A 193       8.070   0.914  28.546  1.00 72.65           O
ATOM   2868  HG  SER A 193       8.168   0.058  28.038  1.00 72.65           H
ATOM   2869  HN  SER A 193       7.001   3.901  28.993  1.00 72.65           H
ATOM   2870  N   GLY A 194       9.845   5.384  28.392  1.00 80.89           N
ATOM   2871  CA  GLY A 194      10.880   6.365  28.110  1.00 80.89           C
ATOM   2872  C   GLY A 194      11.204   6.406  26.615  1.00 80.89           C
ATOM   2873  O   GLY A 194      12.148   7.076  26.200  1.00 80.89           O
ATOM   2874 1HA  GLY A 194      10.552   7.350  28.442  1.00 80.89           H
ATOM   2875 2HA  GLY A 194      11.780   6.121  28.675  1.00 80.89           H
ATOM   2876  HN  GLY A 194       8.933   5.764  28.542  1.00 80.89           H
ATOM   2877  N   ILE A 195      10.403   5.681  25.848  1.00 79.41           N
ATOM   2878  CA  ILE A 195      10.549   5.680  24.403  1.00 79.41           C
ATOM   2879  C   ILE A 195       9.388   6.456  23.777  1.00 79.41           C
ATOM   2880  O   ILE A 195       8.225   6.183  24.069  1.00 79.41           O
ATOM   2881  HA  ILE A 195      11.478   6.200  24.168  1.00 79.41           H
ATOM   2882  CB  ILE A 195      10.686   4.250  23.878  1.00 79.41           C
ATOM   2883  HB  ILE A 195       9.792   3.695  24.161  1.00 79.41           H
ATOM   2884  CG1 ILE A 195      11.880   3.542  24.522  1.00 79.41           C
ATOM   2885 1HG1 ILE A 195      12.801   4.061  24.258  1.00 79.41           H
ATOM   2886 2HG1 ILE A 195      11.790   3.584  25.608  1.00 79.41           H
ATOM   2887  CG2 ILE A 195      10.765   4.231  22.350  1.00 79.41           C
ATOM   2888 1HG2 ILE A 195       9.858   4.670  21.935  1.00 79.41           H
ATOM   2889 2HG2 ILE A 195      11.630   4.807  22.024  1.00 79.41           H
ATOM   2890 3HG2 ILE A 195      10.862   3.202  22.004  1.00 79.41           H
ATOM   2891  CD1 ILE A 195      11.962   2.083  24.069  1.00 79.41           C
ATOM   2892 1HD1 ILE A 195      11.049   1.561  24.356  1.00 79.41           H
ATOM   2893 2HD1 ILE A 195      12.076   2.045  22.985  1.00 79.41           H
ATOM   2894 3HD1 ILE A 195      12.819   1.603  24.541  1.00 79.41           H
ATOM   2895  HN  ILE A 195       9.666   5.102  26.199  1.00 79.41           H
ATOM   2896  N   ALA A 196       9.745   7.409  22.928  1.00 89.89           N
ATOM   2897  CA  ALA A 196       8.748   8.154  22.178  1.00 89.89           C
ATOM   2898  C   ALA A 196       8.345   7.354  20.938  1.00 89.89           C
ATOM   2899  O   ALA A 196       9.201   6.929  20.163  1.00 89.89           O
ATOM   2900  HA  ALA A 196       7.876   8.279  22.819  1.00 89.89           H
ATOM   2901  CB  ALA A 196       9.303   9.536  21.825  1.00 89.89           C
ATOM   2902 1HB  ALA A 196       9.546  10.075  22.741  1.00 89.89           H
ATOM   2903 2HB  ALA A 196      10.202   9.423  21.220  1.00 89.89           H
ATOM   2904 3HB  ALA A 196       8.555  10.095  21.262  1.00 89.89           H
ATOM   2905  HN  ALA A 196      10.693   7.673  22.749  1.00 89.89           H
ATOM   2906  N   ILE A 197       7.041   7.171  20.788  1.00 85.69           N
ATOM   2907  CA  ILE A 197       6.517   6.396  19.677  1.00 85.69           C
ATOM   2908  C   ILE A 197       5.453   7.218  18.945  1.00 85.69           C
ATOM   2909  O   ILE A 197       4.539   7.753  19.569  1.00 85.69           O
ATOM   2910  HA  ILE A 197       7.342   6.210  18.990  1.00 85.69           H
ATOM   2911  CB  ILE A 197       6.016   5.035  20.162  1.00 85.69           C
ATOM   2912  HB  ILE A 197       5.156   5.199  20.812  1.00 85.69           H
ATOM   2913  CG1 ILE A 197       7.083   4.323  20.996  1.00 85.69           C
ATOM   2914 1HG1 ILE A 197       7.967   4.143  20.384  1.00 85.69           H
ATOM   2915 2HG1 ILE A 197       7.393   4.964  21.821  1.00 85.69           H
ATOM   2916  CG2 ILE A 197       5.538   4.176  18.990  1.00 85.69           C
ATOM   2917 1HG2 ILE A 197       4.723   4.686  18.475  1.00 85.69           H
ATOM   2918 2HG2 ILE A 197       6.363   4.018  18.295  1.00 85.69           H
ATOM   2919 3HG2 ILE A 197       5.187   3.214  19.363  1.00 85.69           H
ATOM   2920  CD1 ILE A 197       6.556   2.996  21.544  1.00 85.69           C
ATOM   2921 1HD1 ILE A 197       5.687   3.183  22.175  1.00 85.69           H
ATOM   2922 2HD1 ILE A 197       6.271   2.348  20.715  1.00 85.69           H
ATOM   2923 3HD1 ILE A 197       7.335   2.511  22.133  1.00 85.69           H
ATOM   2924  HN  ILE A 197       6.350   7.542  21.409  1.00 85.69           H
ATOM   2925  N   CYS A 198       5.609   7.292  17.631  1.00 91.30           N
ATOM   2926  CA  CYS A 198       4.578   7.871  16.787  1.00 91.30           C
ATOM   2927  C   CYS A 198       3.525   6.797  16.509  1.00 91.30           C
ATOM   2928  O   CYS A 198       3.776   5.856  15.758  1.00 91.30           O
ATOM   2929  HA  CYS A 198       4.146   8.702  17.346  1.00 91.30           H
ATOM   2930  CB  CYS A 198       5.162   8.446  15.495  1.00 91.30           C
ATOM   2931 1HB  CYS A 198       5.781   9.314  15.720  1.00 91.30           H
ATOM   2932 2HB  CYS A 198       5.809   7.708  15.019  1.00 91.30           H
ATOM   2933  SG  CYS A 198       3.811   8.920  14.354  1.00 91.30           S
ATOM   2934  HN  CYS A 198       6.419   6.965  17.145  1.00 91.30           H
ATOM   2935  N   THR A 199       2.368   6.973  17.131  1.00 89.63           N
ATOM   2936  CA  THR A 199       1.284   6.017  16.979  1.00 89.63           C
ATOM   2937  C   THR A 199      -0.055   6.746  16.849  1.00 89.63           C
ATOM   2938  O   THR A 199      -0.141   7.946  17.106  1.00 89.63           O
ATOM   2939  HA  THR A 199       1.439   5.466  16.052  1.00 89.63           H
ATOM   2940  CB  THR A 199       1.337   5.051  18.164  1.00 89.63           C
ATOM   2941  HB  THR A 199       2.359   4.723  18.354  1.00 89.63           H
ATOM   2942  OG1 THR A 199       0.415   4.022  17.814  1.00 89.63           O
ATOM   2943  HG1 THR A 199       0.532   3.236  18.422  1.00 89.63           H
ATOM   2944  CG2 THR A 199       0.751   5.657  19.441  1.00 89.63           C
ATOM   2945 1HG2 THR A 199      -0.293   5.923  19.271  1.00 89.63           H
ATOM   2946 2HG2 THR A 199       1.314   6.550  19.711  1.00 89.63           H
ATOM   2947 3HG2 THR A 199       0.813   4.929  20.250  1.00 89.63           H
ATOM   2948  HN  THR A 199       2.166   7.750  17.728  1.00 89.63           H
ATOM   2949  N   MET A 200      -1.067   5.990  16.449  1.00 88.66           N
ATOM   2950  CA  MET A 200      -2.439   6.459  16.556  1.00 88.66           C
ATOM   2951  C   MET A 200      -3.017   6.153  17.939  1.00 88.66           C
ATOM   2952  O   MET A 200      -2.899   5.032  18.431  1.00 88.66           O
ATOM   2953  HA  MET A 200      -2.393   7.537  16.404  1.00 88.66           H
ATOM   2954  CB  MET A 200      -3.295   5.781  15.484  1.00 88.66           C
ATOM   2955 1HB  MET A 200      -3.190   4.699  15.560  1.00 88.66           H
ATOM   2956 2HB  MET A 200      -4.346   6.013  15.653  1.00 88.66           H
ATOM   2957  CG  MET A 200      -2.884   6.241  14.083  1.00 88.66           C
ATOM   2958 1HG  MET A 200      -2.908   7.330  14.027  1.00 88.66           H
ATOM   2959 2HG  MET A 200      -1.859   5.934  13.876  1.00 88.66           H
ATOM   2960  SD  MET A 200      -3.986   5.545  12.864  1.00 88.66           S
ATOM   2961  CE  MET A 200      -5.493   6.407  13.280  1.00 88.66           C
ATOM   2962 1HE  MET A 200      -5.770   6.179  14.310  1.00 88.66           H
ATOM   2963 2HE  MET A 200      -5.338   7.481  13.175  1.00 88.66           H
ATOM   2964 3HE  MET A 200      -6.291   6.087  12.610  1.00 88.66           H
ATOM   2965  HN  MET A 200      -0.962   5.075  16.059  1.00 88.66           H
ATOM   2966  N   VAL A 201      -3.629   7.170  18.527  1.00 91.23           N
ATOM   2967  CA  VAL A 201      -4.331   6.993  19.788  1.00 91.23           C
ATOM   2968  C   VAL A 201      -5.807   7.346  19.599  1.00 91.23           C
ATOM   2969  O   VAL A 201      -6.141   8.485  19.277  1.00 91.23           O
ATOM   2970  HA  VAL A 201      -4.254   5.941  20.063  1.00 91.23           H
ATOM   2971  CB  VAL A 201      -3.654   7.820  20.883  1.00 91.23           C
ATOM   2972  HB  VAL A 201      -3.752   8.872  20.618  1.00 91.23           H
ATOM   2973  CG1 VAL A 201      -4.343   7.609  22.233  1.00 91.23           C
ATOM   2974 1HG1 VAL A 201      -5.387   7.914  22.160  1.00 91.23           H
ATOM   2975 2HG1 VAL A 201      -4.290   6.555  22.508  1.00 91.23           H
ATOM   2976 3HG1 VAL A 201      -3.842   8.208  22.994  1.00 91.23           H
ATOM   2977  CG2 VAL A 201      -2.162   7.495  20.972  1.00 91.23           C
ATOM   2978 1HG2 VAL A 201      -2.033   6.437  21.203  1.00 91.23           H
ATOM   2979 2HG2 VAL A 201      -1.683   7.720  20.019  1.00 91.23           H
ATOM   2980 3HG2 VAL A 201      -1.705   8.096  21.759  1.00 91.23           H
ATOM   2981  HN  VAL A 201      -3.652   8.099  18.158  1.00 91.23           H
ATOM   2982  N   TYR A 202      -6.653   6.347  19.806  1.00 91.45           N
ATOM   2983  CA  TYR A 202      -8.084   6.532  19.641  1.00 91.45           C
ATOM   2984  C   TYR A 202      -8.730   7.004  20.945  1.00 91.45           C
ATOM   2985  O   TYR A 202      -8.301   6.617  22.031  1.00 91.45           O
ATOM   2986  HA  TYR A 202      -8.240   7.288  18.872  1.00 91.45           H
ATOM   2987  CB  TYR A 202      -8.648   5.157  19.277  1.00 91.45           C
ATOM   2988 1HB  TYR A 202      -8.403   4.452  20.072  1.00 91.45           H
ATOM   2989 2HB  TYR A 202      -9.735   5.221  19.231  1.00 91.45           H
ATOM   2990  CG  TYR A 202      -8.128   4.603  17.948  1.00 91.45           C
ATOM   2991  CD1 TYR A 202      -8.737   4.967  16.764  1.00 91.45           C
ATOM   2992  HD1 TYR A 202      -9.588   5.648  16.776  1.00 91.45           H
ATOM   2993  CD2 TYR A 202      -7.051   3.741  17.934  1.00 91.45           C
ATOM   2994  HD2 TYR A 202      -6.570   3.454  18.869  1.00 91.45           H
ATOM   2995  CE1 TYR A 202      -8.248   4.446  15.514  1.00 91.45           C
ATOM   2996  HE1 TYR A 202      -8.719   4.725  14.572  1.00 91.45           H
ATOM   2997  CE2 TYR A 202      -6.562   3.221  16.684  1.00 91.45           C
ATOM   2998  HE2 TYR A 202      -5.712   2.539  16.658  1.00 91.45           H
ATOM   2999  CZ  TYR A 202      -7.184   3.599  15.535  1.00 91.45           C
ATOM   3000  OH  TYR A 202      -6.722   3.107  14.355  1.00 91.45           O
ATOM   3001  HH  TYR A 202      -7.260   3.477  13.597  1.00 91.45           H
ATOM   3002  HN  TYR A 202      -6.374   5.427  20.081  1.00 91.45           H
ATOM   3003  N   PRO A 203      -9.769   7.847  20.864  1.00 86.86           N
ATOM   3004  CA  PRO A 203     -10.423   8.358  22.071  1.00 86.86           C
ATOM   3005  C   PRO A 203     -11.182   7.274  22.818  1.00 86.86           C
ATOM   3006  O   PRO A 203     -11.664   6.318  22.212  1.00 86.86           O
ATOM   3007  HA  PRO A 203      -9.677   8.721  22.778  1.00 86.86           H
ATOM   3008  CB  PRO A 203     -11.360   9.446  21.543  1.00 86.86           C
ATOM   3009 1HB  PRO A 203     -12.266   9.522  22.144  1.00 86.86           H
ATOM   3010 2HB  PRO A 203     -10.885  10.427  21.559  1.00 86.86           H
ATOM   3011  CG  PRO A 203     -11.664   9.003  20.140  1.00 86.86           C
ATOM   3012 1HG  PRO A 203     -12.489   8.291  20.122  1.00 86.86           H
ATOM   3013 2HG  PRO A 203     -11.958   9.847  19.516  1.00 86.86           H
ATOM   3014  CD  PRO A 203     -10.396   8.376  19.639  1.00 86.86           C
ATOM   3015 1HD  PRO A 203     -10.598   7.584  18.917  1.00 86.86           H
ATOM   3016 2HD  PRO A 203      -9.756   9.105  19.143  1.00 86.86           H
ATOM   3017  N   SER A 204     -11.268   7.452  24.128  1.00 78.65           N
ATOM   3018  CA  SER A 204     -11.767   6.399  24.996  1.00 78.65           C
ATOM   3019  C   SER A 204     -13.156   5.955  24.534  1.00 78.65           C
ATOM   3020  O   SER A 204     -13.489   4.773  24.604  1.00 78.65           O
ATOM   3021  HA  SER A 204     -11.052   5.582  24.898  1.00 78.65           H
ATOM   3022  CB  SER A 204     -11.815   6.862  26.453  1.00 78.65           C
ATOM   3023 1HB  SER A 204     -12.318   6.107  27.057  1.00 78.65           H
ATOM   3024 2HB  SER A 204     -10.800   6.954  26.839  1.00 78.65           H
ATOM   3025  OG  SER A 204     -12.490   8.109  26.595  1.00 78.65           O
ATOM   3026  HG  SER A 204     -13.475   7.957  26.680  1.00 78.65           H
ATOM   3027  HN  SER A 204     -11.005   8.296  24.596  1.00 78.65           H
ATOM   3028  N   ASP A 205     -13.930   6.926  24.072  1.00 73.53           N
ATOM   3029  CA  ASP A 205     -15.302   6.664  23.671  1.00 73.53           C
ATOM   3030  C   ASP A 205     -15.304   5.900  22.345  1.00 73.53           C
ATOM   3031  O   ASP A 205     -14.867   6.424  21.322  1.00 73.53           O
ATOM   3032  HA  ASP A 205     -15.733   6.083  24.487  1.00 73.53           H
ATOM   3033  CB  ASP A 205     -16.075   7.968  23.466  1.00 73.53           C
ATOM   3034 1HB  ASP A 205     -15.525   8.618  22.786  1.00 73.53           H
ATOM   3035 2HB  ASP A 205     -17.036   7.755  22.998  1.00 73.53           H
ATOM   3036  CG  ASP A 205     -16.298   8.688  24.798  1.00 73.53           C
ATOM   3037  OD1 ASP A 205     -16.230   7.994  25.836  1.00 73.53           O
ATOM   3038  OD2 ASP A 205     -16.533   9.914  24.748  1.00 73.53           O
ATOM   3039  HN  ASP A 205     -13.635   7.876  23.971  1.00 73.53           H
ATOM   3040  N   GLU A 206     -15.800   4.673  22.407  1.00 76.47           N
ATOM   3041  CA  GLU A 206     -15.941   3.862  21.209  1.00 76.47           C
ATOM   3042  C   GLU A 206     -14.582   3.677  20.531  1.00 76.47           C
ATOM   3043  O   GLU A 206     -14.513   3.430  19.328  1.00 76.47           O
ATOM   3044  HA  GLU A 206     -16.316   2.898  21.554  1.00 76.47           H
ATOM   3045  CB  GLU A 206     -16.956   4.479  20.245  1.00 76.47           C
ATOM   3046 1HB  GLU A 206     -16.593   5.447  19.900  1.00 76.47           H
ATOM   3047 2HB  GLU A 206     -17.162   3.782  19.433  1.00 76.47           H
ATOM   3048  CG  GLU A 206     -18.292   4.733  20.945  1.00 76.47           C
ATOM   3049 1HG  GLU A 206     -18.441   3.995  21.732  1.00 76.47           H
ATOM   3050 2HG  GLU A 206     -18.275   5.712  21.424  1.00 76.47           H
ATOM   3051  CD  GLU A 206     -19.453   4.666  19.950  1.00 76.47           C
ATOM   3052  OE1 GLU A 206     -20.412   3.921  20.247  1.00 76.47           O
ATOM   3053  OE2 GLU A 206     -19.355   5.362  18.916  1.00 76.47           O
ATOM   3054  HN  GLU A 206     -16.103   4.234  23.252  1.00 76.47           H
ATOM   3055  N   SER A 207     -13.534   3.805  21.332  1.00 88.10           N
ATOM   3056  CA  SER A 207     -12.181   3.644  20.826  1.00 88.10           C
ATOM   3057  C   SER A 207     -12.067   2.333  20.045  1.00 88.10           C
ATOM   3058  O   SER A 207     -11.451   2.291  18.982  1.00 88.10           O
ATOM   3059  HA  SER A 207     -12.016   4.497  20.168  1.00 88.10           H
ATOM   3060  CB  SER A 207     -11.160   3.674  21.965  1.00 88.10           C
ATOM   3061 1HB  SER A 207     -10.172   3.436  21.572  1.00 88.10           H
ATOM   3062 2HB  SER A 207     -11.106   4.682  22.376  1.00 88.10           H
ATOM   3063  OG  SER A 207     -11.491   2.755  23.003  1.00 88.10           O
ATOM   3064  HG  SER A 207     -10.940   2.945  23.816  1.00 88.10           H
ATOM   3065  HN  SER A 207     -13.598   4.014  22.307  1.00 88.10           H
ATOM   3066  N   THR A 208     -12.671   1.294  20.604  1.00 87.45           N
ATOM   3067  CA  THR A 208     -12.588  -0.029  20.009  1.00 87.45           C
ATOM   3068  C   THR A 208     -13.264  -0.041  18.637  1.00 87.45           C
ATOM   3069  O   THR A 208     -12.720  -0.586  17.678  1.00 87.45           O
ATOM   3070  HA  THR A 208     -11.536  -0.268  19.850  1.00 87.45           H
ATOM   3071  CB  THR A 208     -13.195  -1.029  20.994  1.00 87.45           C
ATOM   3072  HB  THR A 208     -14.274  -0.894  21.071  1.00 87.45           H
ATOM   3073  OG1 THR A 208     -12.462  -0.821  22.198  1.00 87.45           O
ATOM   3074  HG1 THR A 208     -11.488  -0.984  22.038  1.00 87.45           H
ATOM   3075  CG2 THR A 208     -12.889  -2.481  20.619  1.00 87.45           C
ATOM   3076 1HG2 THR A 208     -11.810  -2.633  20.608  1.00 87.45           H
ATOM   3077 2HG2 THR A 208     -13.296  -2.694  19.630  1.00 87.45           H
ATOM   3078 3HG2 THR A 208     -13.344  -3.149  21.350  1.00 87.45           H
ATOM   3079  HN  THR A 208     -13.209   1.346  21.445  1.00 87.45           H
ATOM   3080  N   LYS A 209     -14.440   0.568  18.587  1.00 83.49           N
ATOM   3081  CA  LYS A 209     -15.220   0.589  17.361  1.00 83.49           C
ATOM   3082  C   LYS A 209     -14.422   1.299  16.266  1.00 83.49           C
ATOM   3083  O   LYS A 209     -14.369   0.832  15.129  1.00 83.49           O
ATOM   3084  HA  LYS A 209     -15.378  -0.446  17.057  1.00 83.49           H
ATOM   3085  CB  LYS A 209     -16.598   1.203  17.614  1.00 83.49           C
ATOM   3086 1HB  LYS A 209     -16.485   2.179  18.085  1.00 83.49           H
ATOM   3087 2HB  LYS A 209     -17.108   1.364  16.664  1.00 83.49           H
ATOM   3088  CG  LYS A 209     -17.447   0.295  18.507  1.00 83.49           C
ATOM   3089 1HG  LYS A 209     -17.472  -0.712  18.089  1.00 83.49           H
ATOM   3090 2HG  LYS A 209     -16.991   0.220  19.494  1.00 83.49           H
ATOM   3091  CD  LYS A 209     -18.873   0.834  18.638  1.00 83.49           C
ATOM   3092 1HD  LYS A 209     -18.844   1.897  18.875  1.00 83.49           H
ATOM   3093 2HD  LYS A 209     -19.392   0.734  17.684  1.00 83.49           H
ATOM   3094  CE  LYS A 209     -19.645   0.083  19.725  1.00 83.49           C
ATOM   3095 1HE  LYS A 209     -19.862  -0.931  19.392  1.00 83.49           H
ATOM   3096 2HE  LYS A 209     -19.031  -0.001  20.622  1.00 83.49           H
ATOM   3097  NZ  LYS A 209     -20.907   0.787  20.045  1.00 83.49           N
ATOM   3098 1HZ  LYS A 209     -21.396   0.288  20.779  1.00 83.49           H
ATOM   3099 2HZ  LYS A 209     -20.699   1.729  20.357  1.00 83.49           H
ATOM   3100 3HZ  LYS A 209     -21.490   0.827  19.217  1.00 83.49           H
ATOM   3101  HN  LYS A 209     -14.859   1.039  19.363  1.00 83.49           H
ATOM   3102  N   LEU A 210     -13.821   2.417  16.647  1.00 89.88           N
ATOM   3103  CA  LEU A 210     -13.135   3.263  15.685  1.00 89.88           C
ATOM   3104  C   LEU A 210     -11.969   2.487  15.069  1.00 89.88           C
ATOM   3105  O   LEU A 210     -11.819   2.450  13.849  1.00 89.88           O
ATOM   3106  HA  LEU A 210     -13.847   3.502  14.894  1.00 89.88           H
ATOM   3107  CB  LEU A 210     -12.719   4.585  16.334  1.00 89.88           C
ATOM   3108 1HB  LEU A 210     -13.581   4.995  16.860  1.00 89.88           H
ATOM   3109 2HB  LEU A 210     -11.958   4.374  17.085  1.00 89.88           H
ATOM   3110  CG  LEU A 210     -12.178   5.657  15.386  1.00 89.88           C
ATOM   3111  HG  LEU A 210     -11.341   5.231  14.832  1.00 89.88           H
ATOM   3112  CD1 LEU A 210     -13.237   6.068  14.361  1.00 89.88           C
ATOM   3113 1HD1 LEU A 210     -13.531   5.198  13.774  1.00 89.88           H
ATOM   3114 2HD1 LEU A 210     -14.109   6.467  14.880  1.00 89.88           H
ATOM   3115 3HD1 LEU A 210     -12.826   6.831  13.700  1.00 89.88           H
ATOM   3116  CD2 LEU A 210     -11.639   6.857  16.167  1.00 89.88           C
ATOM   3117 1HD2 LEU A 210     -12.441   7.292  16.764  1.00 89.88           H
ATOM   3118 2HD2 LEU A 210     -10.833   6.531  16.823  1.00 89.88           H
ATOM   3119 3HD2 LEU A 210     -11.261   7.604  15.469  1.00 89.88           H
ATOM   3120  HN  LEU A 210     -13.797   2.745  17.591  1.00 89.88           H
ATOM   3121  N   LYS A 211     -11.173   1.887  15.941  1.00 93.50           N
ATOM   3122  CA  LYS A 211     -10.026   1.113  15.499  1.00 93.50           C
ATOM   3123  C   LYS A 211     -10.493   0.022  14.534  1.00 93.50           C
ATOM   3124  O   LYS A 211      -9.934  -0.134  13.449  1.00 93.50           O
ATOM   3125  HA  LYS A 211      -9.363   1.791  14.959  1.00 93.50           H
ATOM   3126  CB  LYS A 211      -9.244   0.578  16.700  1.00 93.50           C
ATOM   3127 1HB  LYS A 211      -8.890   1.410  17.309  1.00 93.50           H
ATOM   3128 2HB  LYS A 211      -9.903  -0.019  17.331  1.00 93.50           H
ATOM   3129  CG  LYS A 211      -8.055  -0.272  16.247  1.00 93.50           C
ATOM   3130 1HG  LYS A 211      -8.416  -1.192  15.787  1.00 93.50           H
ATOM   3131 2HG  LYS A 211      -7.489   0.265  15.485  1.00 93.50           H
ATOM   3132  CD  LYS A 211      -7.141  -0.609  17.427  1.00 93.50           C
ATOM   3133 1HD  LYS A 211      -6.799   0.311  17.901  1.00 93.50           H
ATOM   3134 2HD  LYS A 211      -7.701  -1.166  18.178  1.00 93.50           H
ATOM   3135  CE  LYS A 211      -5.936  -1.432  16.968  1.00 93.50           C
ATOM   3136 1HE  LYS A 211      -6.272  -2.389  16.568  1.00 93.50           H
ATOM   3137 2HE  LYS A 211      -5.420  -0.913  16.160  1.00 93.50           H
ATOM   3138  NZ  LYS A 211      -5.004  -1.659  18.095  1.00 93.50           N
ATOM   3139 1HZ  LYS A 211      -4.301  -2.337  17.822  1.00 93.50           H
ATOM   3140 2HZ  LYS A 211      -4.552  -0.785  18.341  1.00 93.50           H
ATOM   3141 3HZ  LYS A 211      -5.519  -2.009  18.895  1.00 93.50           H
ATOM   3142  HN  LYS A 211     -11.302   1.922  16.932  1.00 93.50           H
ATOM   3143  N   SER A 212     -11.514  -0.706  14.963  1.00 91.43           N
ATOM   3144  CA  SER A 212     -12.003  -1.837  14.194  1.00 91.43           C
ATOM   3145  C   SER A 212     -12.464  -1.369  12.812  1.00 91.43           C
ATOM   3146  O   SER A 212     -12.218  -2.040  11.811  1.00 91.43           O
ATOM   3147  HA  SER A 212     -11.154  -2.514  14.104  1.00 91.43           H
ATOM   3148  CB  SER A 212     -13.146  -2.546  14.923  1.00 91.43           C
ATOM   3149 1HB  SER A 212     -13.969  -1.848  15.073  1.00 91.43           H
ATOM   3150 2HB  SER A 212     -13.525  -3.357  14.300  1.00 91.43           H
ATOM   3151  OG  SER A 212     -12.732  -3.070  16.182  1.00 91.43           O
ATOM   3152  HG  SER A 212     -12.885  -2.392  16.901  1.00 91.43           H
ATOM   3153  HN  SER A 212     -12.002  -0.534  15.819  1.00 91.43           H
ATOM   3154  N   ALA A 213     -13.125  -0.221  12.801  1.00 94.76           N
ATOM   3155  CA  ALA A 213     -13.643   0.333  11.562  1.00 94.76           C
ATOM   3156  C   ALA A 213     -12.476   0.682  10.637  1.00 94.76           C
ATOM   3157  O   ALA A 213     -12.493   0.342   9.455  1.00 94.76           O
ATOM   3158  HA  ALA A 213     -14.257  -0.432  11.087  1.00 94.76           H
ATOM   3159  CB  ALA A 213     -14.523   1.546  11.873  1.00 94.76           C
ATOM   3160 1HB  ALA A 213     -15.353   1.239  12.509  1.00 94.76           H
ATOM   3161 2HB  ALA A 213     -13.930   2.302  12.389  1.00 94.76           H
ATOM   3162 3HB  ALA A 213     -14.911   1.961  10.943  1.00 94.76           H
ATOM   3163  HN  ALA A 213     -13.308   0.327  13.618  1.00 94.76           H
ATOM   3164  N   VAL A 214     -11.489   1.355  11.209  1.00 92.90           N
ATOM   3165  CA  VAL A 214     -10.349   1.815  10.435  1.00 92.90           C
ATOM   3166  C   VAL A 214      -9.644   0.610   9.808  1.00 92.90           C
ATOM   3167  O   VAL A 214      -9.277   0.643   8.635  1.00 92.90           O
ATOM   3168  HA  VAL A 214     -10.729   2.453   9.637  1.00 92.90           H
ATOM   3169  CB  VAL A 214      -9.424   2.657  11.316  1.00 92.90           C
ATOM   3170  HB  VAL A 214      -9.199   2.081  12.213  1.00 92.90           H
ATOM   3171  CG1 VAL A 214      -8.102   2.949  10.601  1.00 92.90           C
ATOM   3172 1HG1 VAL A 214      -7.602   2.009  10.366  1.00 92.90           H
ATOM   3173 2HG1 VAL A 214      -8.301   3.495   9.680  1.00 92.90           H
ATOM   3174 3HG1 VAL A 214      -7.464   3.549  11.250  1.00 92.90           H
ATOM   3175  CG2 VAL A 214     -10.110   3.954  11.750  1.00 92.90           C
ATOM   3176 1HG2 VAL A 214     -10.378   4.536  10.868  1.00 92.90           H
ATOM   3177 2HG2 VAL A 214     -11.011   3.717  12.316  1.00 92.90           H
ATOM   3178 3HG2 VAL A 214      -9.430   4.533  12.374  1.00 92.90           H
ATOM   3179  HN  VAL A 214     -11.460   1.586  12.182  1.00 92.90           H
ATOM   3180  N   LEU A 215      -9.477  -0.424  10.618  1.00 92.19           N
ATOM   3181  CA  LEU A 215      -8.749  -1.605  10.184  1.00 92.19           C
ATOM   3182  C   LEU A 215      -9.550  -2.319   9.093  1.00 92.19           C
ATOM   3183  O   LEU A 215      -8.992  -2.731   8.077  1.00 92.19           O
ATOM   3184  HA  LEU A 215      -7.806  -1.268   9.755  1.00 92.19           H
ATOM   3185  CB  LEU A 215      -8.410  -2.496  11.381  1.00 92.19           C
ATOM   3186 1HB  LEU A 215      -9.320  -2.657  11.958  1.00 92.19           H
ATOM   3187 2HB  LEU A 215      -8.094  -3.469  11.005  1.00 92.19           H
ATOM   3188  CG  LEU A 215      -7.327  -1.968  12.324  1.00 92.19           C
ATOM   3189  HG  LEU A 215      -7.671  -1.023  12.744  1.00 92.19           H
ATOM   3190  CD1 LEU A 215      -7.105  -2.928  13.494  1.00 92.19           C
ATOM   3191 1HD1 LEU A 215      -8.033  -3.039  14.055  1.00 92.19           H
ATOM   3192 2HD1 LEU A 215      -6.792  -3.900  13.113  1.00 92.19           H
ATOM   3193 3HD1 LEU A 215      -6.330  -2.528  14.149  1.00 92.19           H
ATOM   3194  CD2 LEU A 215      -6.031  -1.680  11.564  1.00 92.19           C
ATOM   3195 1HD2 LEU A 215      -5.671  -2.597  11.098  1.00 92.19           H
ATOM   3196 2HD2 LEU A 215      -6.220  -0.931  10.795  1.00 92.19           H
ATOM   3197 3HD2 LEU A 215      -5.278  -1.306  12.259  1.00 92.19           H
ATOM   3198  HN  LEU A 215      -9.827  -0.465  11.554  1.00 92.19           H
ATOM   3199  N   THR A 216     -10.846  -2.444   9.340  1.00 92.06           N
ATOM   3200  CA  THR A 216     -11.722  -3.134   8.409  1.00 92.06           C
ATOM   3201  C   THR A 216     -11.682  -2.458   7.038  1.00 92.06           C
ATOM   3202  O   THR A 216     -11.603  -3.132   6.011  1.00 92.06           O
ATOM   3203  HA  THR A 216     -11.350  -4.150   8.276  1.00 92.06           H
ATOM   3204  CB  THR A 216     -13.123  -3.180   9.024  1.00 92.06           C
ATOM   3205  HB  THR A 216     -13.525  -2.175   9.150  1.00 92.06           H
ATOM   3206  OG1 THR A 216     -12.951  -3.929  10.224  1.00 92.06           O
ATOM   3207  HG1 THR A 216     -12.921  -3.312  11.011  1.00 92.06           H
ATOM   3208  CG2 THR A 216     -14.098  -4.020   8.197  1.00 92.06           C
ATOM   3209 1HG2 THR A 216     -13.728  -5.043   8.128  1.00 92.06           H
ATOM   3210 2HG2 THR A 216     -14.184  -3.597   7.196  1.00 92.06           H
ATOM   3211 3HG2 THR A 216     -15.076  -4.019   8.677  1.00 92.06           H
ATOM   3212  HN  THR A 216     -11.296  -2.084  10.157  1.00 92.06           H
ATOM   3213  N   LEU A 217     -11.739  -1.134   7.064  1.00 89.29           N
ATOM   3214  CA  LEU A 217     -11.742  -0.361   5.834  1.00 89.29           C
ATOM   3215  C   LEU A 217     -10.434  -0.607   5.078  1.00 89.29           C
ATOM   3216  O   LEU A 217     -10.432  -0.712   3.853  1.00 89.29           O
ATOM   3217  HA  LEU A 217     -12.568  -0.723   5.222  1.00 89.29           H
ATOM   3218  CB  LEU A 217     -12.012   1.116   6.130  1.00 89.29           C
ATOM   3219 1HB  LEU A 217     -12.825   1.178   6.853  1.00 89.29           H
ATOM   3220 2HB  LEU A 217     -11.128   1.537   6.608  1.00 89.29           H
ATOM   3221  CG  LEU A 217     -12.370   1.987   4.925  1.00 89.29           C
ATOM   3222  HG  LEU A 217     -11.615   1.832   4.154  1.00 89.29           H
ATOM   3223  CD1 LEU A 217     -13.716   1.571   4.328  1.00 89.29           C
ATOM   3224 1HD1 LEU A 217     -13.665   0.531   4.005  1.00 89.29           H
ATOM   3225 2HD1 LEU A 217     -14.496   1.679   5.082  1.00 89.29           H
ATOM   3226 3HD1 LEU A 217     -13.947   2.206   3.473  1.00 89.29           H
ATOM   3227  CD2 LEU A 217     -12.341   3.472   5.293  1.00 89.29           C
ATOM   3228 1HD2 LEU A 217     -13.061   3.663   6.089  1.00 89.29           H
ATOM   3229 2HD2 LEU A 217     -11.341   3.741   5.635  1.00 89.29           H
ATOM   3230 3HD2 LEU A 217     -12.599   4.068   4.419  1.00 89.29           H
ATOM   3231  HN  LEU A 217     -11.782  -0.593   7.904  1.00 89.29           H
ATOM   3232  N   LYS A 218      -9.354  -0.694   5.841  1.00 87.09           N
ATOM   3233  CA  LYS A 218      -8.040  -0.896   5.257  1.00 87.09           C
ATOM   3234  C   LYS A 218      -8.013  -2.240   4.526  1.00 87.09           C
ATOM   3235  O   LYS A 218      -7.501  -2.334   3.411  1.00 87.09           O
ATOM   3236  HA  LYS A 218      -7.880  -0.103   4.527  1.00 87.09           H
ATOM   3237  CB  LYS A 218      -6.952  -0.755   6.324  1.00 87.09           C
ATOM   3238 1HB  LYS A 218      -7.098   0.171   6.878  1.00 87.09           H
ATOM   3239 2HB  LYS A 218      -7.033  -1.572   7.041  1.00 87.09           H
ATOM   3240  CG  LYS A 218      -5.559  -0.762   5.690  1.00 87.09           C
ATOM   3241 1HG  LYS A 218      -5.457  -1.629   5.037  1.00 87.09           H
ATOM   3242 2HG  LYS A 218      -5.435   0.123   5.067  1.00 87.09           H
ATOM   3243  CD  LYS A 218      -4.469  -0.795   6.763  1.00 87.09           C
ATOM   3244 1HD  LYS A 218      -4.524   0.109   7.371  1.00 87.09           H
ATOM   3245 2HD  LYS A 218      -4.637  -1.639   7.432  1.00 87.09           H
ATOM   3246  CE  LYS A 218      -3.080  -0.906   6.131  1.00 87.09           C
ATOM   3247 1HE  LYS A 218      -3.084  -1.683   5.366  1.00 87.09           H
ATOM   3248 2HE  LYS A 218      -2.824   0.030   5.634  1.00 87.09           H
ATOM   3249  NZ  LYS A 218      -2.065  -1.221   7.161  1.00 87.09           N
ATOM   3250 1HZ  LYS A 218      -1.209  -1.523   6.711  1.00 87.09           H
ATOM   3251 2HZ  LYS A 218      -1.881  -0.394   7.718  1.00 87.09           H
ATOM   3252 3HZ  LYS A 218      -2.411  -1.962   7.761  1.00 87.09           H
ATOM   3253  HN  LYS A 218      -9.368  -0.627   6.839  1.00 87.09           H
ATOM   3254  N   VAL A 219      -8.572  -3.246   5.182  1.00 91.02           N
ATOM   3255  CA  VAL A 219      -8.512  -4.603   4.664  1.00 91.02           C
ATOM   3256  C   VAL A 219      -9.366  -4.698   3.398  1.00 91.02           C
ATOM   3257  O   VAL A 219      -8.934  -5.263   2.395  1.00 91.02           O
ATOM   3258  HA  VAL A 219      -7.474  -4.810   4.404  1.00 91.02           H
ATOM   3259  CB  VAL A 219      -8.937  -5.595   5.748  1.00 91.02           C
ATOM   3260  HB  VAL A 219      -9.919  -5.294   6.113  1.00 91.02           H
ATOM   3261  CG1 VAL A 219      -9.062  -7.010   5.178  1.00 91.02           C
ATOM   3262 1HG1 VAL A 219      -9.810  -7.016   4.385  1.00 91.02           H
ATOM   3263 2HG1 VAL A 219      -8.100  -7.324   4.773  1.00 91.02           H
ATOM   3264 3HG1 VAL A 219      -9.365  -7.695   5.969  1.00 91.02           H
ATOM   3265  CG2 VAL A 219      -7.966  -5.565   6.930  1.00 91.02           C
ATOM   3266 1HG2 VAL A 219      -6.966  -5.830   6.586  1.00 91.02           H
ATOM   3267 2HG2 VAL A 219      -7.949  -4.564   7.361  1.00 91.02           H
ATOM   3268 3HG2 VAL A 219      -8.291  -6.280   7.686  1.00 91.02           H
ATOM   3269  HN  VAL A 219      -9.057  -3.146   6.051  1.00 91.02           H
ATOM   3270  N   ILE A 220     -10.563  -4.138   3.487  1.00 91.53           N
ATOM   3271  CA  ILE A 220     -11.528  -4.259   2.407  1.00 91.53           C
ATOM   3272  C   ILE A 220     -10.986  -3.553   1.163  1.00 91.53           C
ATOM   3273  O   ILE A 220     -10.834  -4.171   0.110  1.00 91.53           O
ATOM   3274  HA  ILE A 220     -11.635  -5.320   2.182  1.00 91.53           H
ATOM   3275  CB  ILE A 220     -12.900  -3.750   2.854  1.00 91.53           C
ATOM   3276  HB  ILE A 220     -12.767  -2.771   3.315  1.00 91.53           H
ATOM   3277  CG1 ILE A 220     -13.507  -4.670   3.915  1.00 91.53           C
ATOM   3278 1HG1 ILE A 220     -13.679  -5.658   3.488  1.00 91.53           H
ATOM   3279 2HG1 ILE A 220     -12.804  -4.796   4.738  1.00 91.53           H
ATOM   3280  CG2 ILE A 220     -13.832  -3.562   1.656  1.00 91.53           C
ATOM   3281 1HG2 ILE A 220     -13.398  -2.838   0.967  1.00 91.53           H
ATOM   3282 2HG2 ILE A 220     -13.963  -4.516   1.144  1.00 91.53           H
ATOM   3283 3HG2 ILE A 220     -14.800  -3.200   2.002  1.00 91.53           H
ATOM   3284  CD1 ILE A 220     -14.825  -4.101   4.445  1.00 91.53           C
ATOM   3285 1HD1 ILE A 220     -14.645  -3.124   4.892  1.00 91.53           H
ATOM   3286 2HD1 ILE A 220     -15.533  -4.000   3.623  1.00 91.53           H
ATOM   3287 3HD1 ILE A 220     -15.235  -4.775   5.197  1.00 91.53           H
ATOM   3288  HN  ILE A 220     -10.877  -3.610   4.276  1.00 91.53           H
ATOM   3289  N   LEU A 221     -10.708  -2.267   1.325  1.00 90.54           N
ATOM   3290  CA  LEU A 221     -10.351  -1.430   0.192  1.00 90.54           C
ATOM   3291  C   LEU A 221      -8.885  -1.671  -0.172  1.00 90.54           C
ATOM   3292  O   LEU A 221      -8.472  -1.417  -1.303  1.00 90.54           O
ATOM   3293  HA  LEU A 221     -10.971  -1.738  -0.650  1.00 90.54           H
ATOM   3294  CB  LEU A 221     -10.679   0.035   0.484  1.00 90.54           C
ATOM   3295 1HB  LEU A 221     -10.121   0.343   1.368  1.00 90.54           H
ATOM   3296 2HB  LEU A 221     -10.319   0.640  -0.348  1.00 90.54           H
ATOM   3297  CG  LEU A 221     -12.157   0.359   0.711  1.00 90.54           C
ATOM   3298  HG  LEU A 221     -12.491  -0.173   1.602  1.00 90.54           H
ATOM   3299  CD1 LEU A 221     -12.357   1.853   0.975  1.00 90.54           C
ATOM   3300 1HD1 LEU A 221     -11.796   2.143   1.862  1.00 90.54           H
ATOM   3301 2HD1 LEU A 221     -12.002   2.424   0.117  1.00 90.54           H
ATOM   3302 3HD1 LEU A 221     -13.417   2.055   1.132  1.00 90.54           H
ATOM   3303  CD2 LEU A 221     -13.013  -0.136  -0.457  1.00 90.54           C
ATOM   3304 1HD2 LEU A 221     -12.686   0.348  -1.378  1.00 90.54           H
ATOM   3305 2HD2 LEU A 221     -12.903  -1.216  -0.556  1.00 90.54           H
ATOM   3306 3HD2 LEU A 221     -14.059   0.107  -0.270  1.00 90.54           H
ATOM   3307  HN  LEU A 221     -10.725  -1.799   2.208  1.00 90.54           H
ATOM   3308  N   GLY A 222      -8.137  -2.159   0.807  1.00 89.21           N
ATOM   3309  CA  GLY A 222      -6.694  -2.252   0.672  1.00 89.21           C
ATOM   3310  C   GLY A 222      -6.295  -3.513  -0.098  1.00 89.21           C
ATOM   3311  O   GLY A 222      -5.216  -3.570  -0.686  1.00 89.21           O
ATOM   3312 1HA  GLY A 222      -6.316  -1.370   0.154  1.00 89.21           H
ATOM   3313 2HA  GLY A 222      -6.232  -2.263   1.659  1.00 89.21           H
ATOM   3314  HN  GLY A 222      -8.502  -2.487   1.679  1.00 89.21           H
ATOM   3315  N   PHE A 223      -7.187  -4.492  -0.070  1.00 84.92           N
ATOM   3316  CA  PHE A 223      -6.883  -5.798  -0.629  1.00 84.92           C
ATOM   3317  C   PHE A 223      -8.101  -6.384  -1.347  1.00 84.92           C
ATOM   3318  O   PHE A 223      -8.081  -6.567  -2.563  1.00 84.92           O
ATOM   3319  HA  PHE A 223      -6.073  -5.662  -1.345  1.00 84.92           H
ATOM   3320  CB  PHE A 223      -6.508  -6.709   0.541  1.00 84.92           C
ATOM   3321 1HB  PHE A 223      -5.735  -6.222   1.135  1.00 84.92           H
ATOM   3322 2HB  PHE A 223      -7.378  -6.830   1.187  1.00 84.92           H
ATOM   3323  CG  PHE A 223      -6.010  -8.092   0.117  1.00 84.92           C
ATOM   3324  CD1 PHE A 223      -6.760  -9.196   0.380  1.00 84.92           C
ATOM   3325  HD1 PHE A 223      -7.716  -9.095   0.893  1.00 84.92           H
ATOM   3326  CD2 PHE A 223      -4.816  -8.218  -0.523  1.00 84.92           C
ATOM   3327  HD2 PHE A 223      -4.215  -7.334  -0.734  1.00 84.92           H
ATOM   3328  CE1 PHE A 223      -6.297 -10.479  -0.013  1.00 84.92           C
ATOM   3329  HE1 PHE A 223      -6.898 -11.364   0.198  1.00 84.92           H
ATOM   3330  CE2 PHE A 223      -4.353  -9.502  -0.916  1.00 84.92           C
ATOM   3331  HE2 PHE A 223      -3.397  -9.603  -1.429  1.00 84.92           H
ATOM   3332  CZ  PHE A 223      -5.103 -10.605  -0.653  1.00 84.92           C
ATOM   3333  HZ  PHE A 223      -4.748 -11.590  -0.955  1.00 84.92           H
ATOM   3334  HN  PHE A 223      -8.102  -4.404   0.325  1.00 84.92           H
ATOM   3335  N   PHE A 224      -9.133  -6.662  -0.563  1.00 84.85           N
ATOM   3336  CA  PHE A 224     -10.205  -7.531  -1.018  1.00 84.85           C
ATOM   3337  C   PHE A 224     -10.859  -6.978  -2.285  1.00 84.85           C
ATOM   3338  O   PHE A 224     -10.997  -7.690  -3.278  1.00 84.85           O
ATOM   3339  HA  PHE A 224      -9.763  -8.504  -1.234  1.00 84.85           H
ATOM   3340  CB  PHE A 224     -11.247  -7.578   0.102  1.00 84.85           C
ATOM   3341 1HB  PHE A 224     -11.325  -6.589   0.554  1.00 84.85           H
ATOM   3342 2HB  PHE A 224     -12.220  -7.808  -0.332  1.00 84.85           H
ATOM   3343  CG  PHE A 224     -10.938  -8.601   1.197  1.00 84.85           C
ATOM   3344  CD1 PHE A 224     -11.096  -9.929   0.950  1.00 84.85           C
ATOM   3345  HD1 PHE A 224     -11.441 -10.265  -0.028  1.00 84.85           H
ATOM   3346  CD2 PHE A 224     -10.507  -8.182   2.416  1.00 84.85           C
ATOM   3347  HD2 PHE A 224     -10.381  -7.118   2.614  1.00 84.85           H
ATOM   3348  CE1 PHE A 224     -10.809 -10.879   1.966  1.00 84.85           C
ATOM   3349  HE1 PHE A 224     -10.935 -11.943   1.769  1.00 84.85           H
ATOM   3350  CE2 PHE A 224     -10.220  -9.132   3.433  1.00 84.85           C
ATOM   3351  HE2 PHE A 224      -9.875  -8.796   4.410  1.00 84.85           H
ATOM   3352  CZ  PHE A 224     -10.378 -10.460   3.186  1.00 84.85           C
ATOM   3353  HZ  PHE A 224     -10.158 -11.189   3.966  1.00 84.85           H
ATOM   3354  HN  PHE A 224      -9.242  -6.305   0.364  1.00 84.85           H
ATOM   3355  N   LEU A 225     -11.245  -5.712  -2.210  1.00 90.57           N
ATOM   3356  CA  LEU A 225     -11.930  -5.072  -3.319  1.00 90.57           C
ATOM   3357  C   LEU A 225     -11.029  -5.101  -4.555  1.00 90.57           C
ATOM   3358  O   LEU A 225     -11.424  -5.610  -5.603  1.00 90.57           O
ATOM   3359  HA  LEU A 225     -12.826  -5.655  -3.531  1.00 90.57           H
ATOM   3360  CB  LEU A 225     -12.388  -3.666  -2.926  1.00 90.57           C
ATOM   3361 1HB  LEU A 225     -13.096  -3.753  -2.101  1.00 90.57           H
ATOM   3362 2HB  LEU A 225     -11.525  -3.116  -2.549  1.00 90.57           H
ATOM   3363  CG  LEU A 225     -13.040  -2.838  -4.035  1.00 90.57           C
ATOM   3364  HG  LEU A 225     -12.409  -2.899  -4.922  1.00 90.57           H
ATOM   3365  CD1 LEU A 225     -14.408  -3.408  -4.413  1.00 90.57           C
ATOM   3366 1HD1 LEU A 225     -14.290  -4.433  -4.765  1.00 90.57           H
ATOM   3367 2HD1 LEU A 225     -15.060  -3.397  -3.540  1.00 90.57           H
ATOM   3368 3HD1 LEU A 225     -14.849  -2.801  -5.204  1.00 90.57           H
ATOM   3369  CD2 LEU A 225     -13.123  -1.362  -3.641  1.00 90.57           C
ATOM   3370 1HD2 LEU A 225     -13.719  -1.261  -2.734  1.00 90.57           H
ATOM   3371 2HD2 LEU A 225     -12.120  -0.976  -3.461  1.00 90.57           H
ATOM   3372 3HD2 LEU A 225     -13.590  -0.796  -4.447  1.00 90.57           H
ATOM   3373  HN  LEU A 225     -11.096  -5.129  -1.411  1.00 90.57           H
ATOM   3374  N   PRO A 226      -9.808  -4.559  -4.457  1.00 90.95           N
ATOM   3375  CA  PRO A 226      -8.883  -4.570  -5.593  1.00 90.95           C
ATOM   3376  C   PRO A 226      -8.688  -5.965  -6.164  1.00 90.95           C
ATOM   3377  O   PRO A 226      -8.697  -6.149  -7.381  1.00 90.95           O
ATOM   3378  HA  PRO A 226      -9.292  -3.981  -6.414  1.00 90.95           H
ATOM   3379  CB  PRO A 226      -7.585  -4.009  -5.010  1.00 90.95           C
ATOM   3380 1HB  PRO A 226      -6.934  -4.802  -4.642  1.00 90.95           H
ATOM   3381 2HB  PRO A 226      -7.017  -3.453  -5.756  1.00 90.95           H
ATOM   3382  CG  PRO A 226      -8.067  -3.106  -3.880  1.00 90.95           C
ATOM   3383 1HG  PRO A 226      -7.278  -2.912  -3.153  1.00 90.95           H
ATOM   3384 2HG  PRO A 226      -8.390  -2.133  -4.250  1.00 90.95           H
ATOM   3385  CD  PRO A 226      -9.216  -3.899  -3.279  1.00 90.95           C
ATOM   3386 1HD  PRO A 226      -8.866  -4.626  -2.546  1.00 90.95           H
ATOM   3387 2HD  PRO A 226      -9.929  -3.253  -2.767  1.00 90.95           H
ATOM   3388  N   PHE A 227      -8.515  -6.920  -5.263  1.00 86.00           N
ATOM   3389  CA  PHE A 227      -8.184  -8.277  -5.664  1.00 86.00           C
ATOM   3390  C   PHE A 227      -9.309  -8.892  -6.498  1.00 86.00           C
ATOM   3391  O   PHE A 227      -9.058  -9.473  -7.553  1.00 86.00           O
ATOM   3392  HA  PHE A 227      -7.276  -8.224  -6.265  1.00 86.00           H
ATOM   3393  CB  PHE A 227      -8.011  -9.093  -4.381  1.00 86.00           C
ATOM   3394 1HB  PHE A 227      -7.225  -8.640  -3.778  1.00 86.00           H
ATOM   3395 2HB  PHE A 227      -8.931  -9.037  -3.800  1.00 86.00           H
ATOM   3396  CG  PHE A 227      -7.666 -10.564  -4.622  1.00 86.00           C
ATOM   3397  CD1 PHE A 227      -8.623 -11.520  -4.477  1.00 86.00           C
ATOM   3398  HD1 PHE A 227      -9.636 -11.237  -4.190  1.00 86.00           H
ATOM   3399  CD2 PHE A 227      -6.402 -10.917  -4.980  1.00 86.00           C
ATOM   3400  HD2 PHE A 227      -5.635 -10.151  -5.096  1.00 86.00           H
ATOM   3401  CE1 PHE A 227      -8.302 -12.885  -4.700  1.00 86.00           C
ATOM   3402  HE1 PHE A 227      -9.069 -13.651  -4.584  1.00 86.00           H
ATOM   3403  CE2 PHE A 227      -6.082 -12.282  -5.203  1.00 86.00           C
ATOM   3404  HE2 PHE A 227      -5.069 -12.564  -5.490  1.00 86.00           H
ATOM   3405  CZ  PHE A 227      -7.039 -13.237  -5.058  1.00 86.00           C
ATOM   3406  HZ  PHE A 227      -6.793 -14.285  -5.230  1.00 86.00           H
ATOM   3407  HN  PHE A 227      -8.596  -6.780  -4.276  1.00 86.00           H
ATOM   3408  N   VAL A 228     -10.525  -8.744  -5.994  1.00 91.92           N
ATOM   3409  CA  VAL A 228     -11.684  -9.322  -6.652  1.00 91.92           C
ATOM   3410  C   VAL A 228     -11.805  -8.745  -8.064  1.00 91.92           C
ATOM   3411  O   VAL A 228     -12.049  -9.479  -9.020  1.00 91.92           O
ATOM   3412  HA  VAL A 228     -11.518 -10.397  -6.726  1.00 91.92           H
ATOM   3413  CB  VAL A 228     -12.937  -9.093  -5.803  1.00 91.92           C
ATOM   3414  HB  VAL A 228     -12.988  -8.032  -5.561  1.00 91.92           H
ATOM   3415  CG1 VAL A 228     -14.201  -9.459  -6.583  1.00 91.92           C
ATOM   3416 1HG1 VAL A 228     -14.268  -8.841  -7.478  1.00 91.92           H
ATOM   3417 2HG1 VAL A 228     -14.160 -10.510  -6.869  1.00 91.92           H
ATOM   3418 3HG1 VAL A 228     -15.076  -9.287  -5.956  1.00 91.92           H
ATOM   3419  CG2 VAL A 228     -12.858  -9.872  -4.489  1.00 91.92           C
ATOM   3420 1HG2 VAL A 228     -12.770 -10.938  -4.702  1.00 91.92           H
ATOM   3421 2HG2 VAL A 228     -11.987  -9.542  -3.923  1.00 91.92           H
ATOM   3422 3HG2 VAL A 228     -13.760  -9.692  -3.905  1.00 91.92           H
ATOM   3423  HN  VAL A 228     -10.724  -8.240  -5.153  1.00 91.92           H
ATOM   3424  N   VAL A 229     -11.628  -7.434  -8.149  1.00 91.96           N
ATOM   3425  CA  VAL A 229     -11.784  -6.740  -9.416  1.00 91.96           C
ATOM   3426  C   VAL A 229     -10.734  -7.250 -10.405  1.00 91.96           C
ATOM   3427  O   VAL A 229     -11.050  -7.536 -11.559  1.00 91.96           O
ATOM   3428  HA  VAL A 229     -12.775  -6.978  -9.803  1.00 91.96           H
ATOM   3429  CB  VAL A 229     -11.712  -5.227  -9.196  1.00 91.96           C
ATOM   3430  HB  VAL A 229     -10.791  -5.011  -8.655  1.00 91.96           H
ATOM   3431  CG1 VAL A 229     -11.660  -4.481 -10.530  1.00 91.96           C
ATOM   3432 1HG1 VAL A 229     -10.778  -4.795 -11.088  1.00 91.96           H
ATOM   3433 2HG1 VAL A 229     -12.555  -4.707 -11.109  1.00 91.96           H
ATOM   3434 3HG1 VAL A 229     -11.609  -3.408 -10.344  1.00 91.96           H
ATOM   3435  CG2 VAL A 229     -12.885  -4.741  -8.341  1.00 91.96           C
ATOM   3436 1HG2 VAL A 229     -13.823  -4.977  -8.844  1.00 91.96           H
ATOM   3437 2HG2 VAL A 229     -12.858  -5.238  -7.371  1.00 91.96           H
ATOM   3438 3HG2 VAL A 229     -12.809  -3.663  -8.200  1.00 91.96           H
ATOM   3439  HN  VAL A 229     -11.384  -6.851  -7.375  1.00 91.96           H
ATOM   3440  N   MET A 230      -9.506  -7.349  -9.917  1.00 84.24           N
ATOM   3441  CA  MET A 230      -8.401  -7.781 -10.755  1.00 84.24           C
ATOM   3442  C   MET A 230      -8.619  -9.209 -11.258  1.00 84.24           C
ATOM   3443  O   MET A 230      -8.430  -9.491 -12.440  1.00 84.24           O
ATOM   3444  HA  MET A 230      -8.384  -7.090 -11.598  1.00 84.24           H
ATOM   3445  CB  MET A 230      -7.098  -7.714  -9.955  1.00 84.24           C
ATOM   3446 1HB  MET A 230      -7.245  -8.167  -8.975  1.00 84.24           H
ATOM   3447 2HB  MET A 230      -6.326  -8.293 -10.462  1.00 84.24           H
ATOM   3448  CG  MET A 230      -6.630  -6.267  -9.789  1.00 84.24           C
ATOM   3449 1HG  MET A 230      -6.731  -5.732 -10.734  1.00 84.24           H
ATOM   3450 2HG  MET A 230      -7.261  -5.753  -9.064  1.00 84.24           H
ATOM   3451  SD  MET A 230      -4.929  -6.233  -9.249  1.00 84.24           S
ATOM   3452  CE  MET A 230      -5.039  -7.288  -7.814  1.00 84.24           C
ATOM   3453 1HE  MET A 230      -5.739  -6.857  -7.098  1.00 84.24           H
ATOM   3454 2HE  MET A 230      -5.388  -8.276  -8.115  1.00 84.24           H
ATOM   3455 3HE  MET A 230      -4.055  -7.376  -7.352  1.00 84.24           H
ATOM   3456  HN  MET A 230      -9.263  -7.140  -8.970  1.00 84.24           H
ATOM   3457  N   ALA A 231      -9.013 -10.073 -10.334  1.00 89.51           N
ATOM   3458  CA  ALA A 231      -9.186 -11.481 -10.652  1.00 89.51           C
ATOM   3459  C   ALA A 231     -10.215 -11.623 -11.775  1.00 89.51           C
ATOM   3460  O   ALA A 231     -10.003 -12.377 -12.724  1.00 89.51           O
ATOM   3461  HA  ALA A 231      -8.227 -11.863 -10.999  1.00 89.51           H
ATOM   3462  CB  ALA A 231      -9.593 -12.243  -9.389  1.00 89.51           C
ATOM   3463 1HB  ALA A 231      -8.816 -12.134  -8.633  1.00 89.51           H
ATOM   3464 2HB  ALA A 231     -10.531 -11.839  -9.007  1.00 89.51           H
ATOM   3465 3HB  ALA A 231      -9.723 -13.298  -9.627  1.00 89.51           H
ATOM   3466  HN  ALA A 231      -9.213  -9.827  -9.386  1.00 89.51           H
ATOM   3467  N   CYS A 232     -11.307 -10.886 -11.631  1.00 89.56           N
ATOM   3468  CA  CYS A 232     -12.376 -10.932 -12.615  1.00 89.56           C
ATOM   3469  C   CYS A 232     -11.827 -10.411 -13.945  1.00 89.56           C
ATOM   3470  O   CYS A 232     -12.032 -11.028 -14.989  1.00 89.56           O
ATOM   3471  HA  CYS A 232     -12.676 -11.976 -12.702  1.00 89.56           H
ATOM   3472  CB  CYS A 232     -13.602 -10.142 -12.154  1.00 89.56           C
ATOM   3473 1HB  CYS A 232     -13.308  -9.132 -11.867  1.00 89.56           H
ATOM   3474 2HB  CYS A 232     -14.312 -10.045 -12.976  1.00 89.56           H
ATOM   3475  SG  CYS A 232     -14.397 -10.987 -10.739  1.00 89.56           S
ATOM   3476  HG  CYS A 232     -13.581 -10.498  -9.809  1.00 89.56           H
ATOM   3477  HN  CYS A 232     -11.467 -10.268 -10.862  1.00 89.56           H
ATOM   3478  N   CYS A 233     -11.141  -9.281 -13.863  1.00 87.95           N
ATOM   3479  CA  CYS A 233     -10.669  -8.604 -15.059  1.00 87.95           C
ATOM   3480  C   CYS A 233      -9.794  -9.579 -15.849  1.00 87.95           C
ATOM   3481  O   CYS A 233     -10.006  -9.781 -17.044  1.00 87.95           O
ATOM   3482  HA  CYS A 233     -11.554  -8.327 -15.632  1.00 87.95           H
ATOM   3483  CB  CYS A 233      -9.923  -7.312 -14.721  1.00 87.95           C
ATOM   3484 1HB  CYS A 233      -9.207  -7.495 -13.919  1.00 87.95           H
ATOM   3485 2HB  CYS A 233      -9.352  -6.975 -15.586  1.00 87.95           H
ATOM   3486  SG  CYS A 233     -11.111  -6.017 -14.213  1.00 87.95           S
ATOM   3487  HG  CYS A 233     -11.303  -6.479 -12.981  1.00 87.95           H
ATOM   3488  HN  CYS A 233     -10.907  -8.829 -13.002  1.00 87.95           H
ATOM   3489  N   TYR A 234      -8.828 -10.157 -15.150  1.00 75.81           N
ATOM   3490  CA  TYR A 234      -7.836 -10.998 -15.798  1.00 75.81           C
ATOM   3491  C   TYR A 234      -8.455 -12.320 -16.259  1.00 75.81           C
ATOM   3492  O   TYR A 234      -8.021 -12.899 -17.253  1.00 75.81           O
ATOM   3493  HA  TYR A 234      -7.456 -10.462 -16.667  1.00 75.81           H
ATOM   3494  CB  TYR A 234      -6.773 -11.289 -14.737  1.00 75.81           C
ATOM   3495 1HB  TYR A 234      -7.268 -11.545 -13.801  1.00 75.81           H
ATOM   3496 2HB  TYR A 234      -6.198 -12.164 -15.044  1.00 75.81           H
ATOM   3497  CG  TYR A 234      -5.810 -10.127 -14.487  1.00 75.81           C
ATOM   3498  CD1 TYR A 234      -5.345  -9.375 -15.547  1.00 75.81           C
ATOM   3499  HD1 TYR A 234      -5.665  -9.609 -16.562  1.00 75.81           H
ATOM   3500  CD2 TYR A 234      -5.406  -9.830 -13.201  1.00 75.81           C
ATOM   3501  HD2 TYR A 234      -5.773 -10.424 -12.364  1.00 75.81           H
ATOM   3502  CE1 TYR A 234      -4.439  -8.281 -15.311  1.00 75.81           C
ATOM   3503  HE1 TYR A 234      -4.065  -7.679 -16.139  1.00 75.81           H
ATOM   3504  CE2 TYR A 234      -4.500  -8.736 -12.965  1.00 75.81           C
ATOM   3505  HE2 TYR A 234      -4.173  -8.492 -11.955  1.00 75.81           H
ATOM   3506  CZ  TYR A 234      -4.061  -8.015 -14.032  1.00 75.81           C
ATOM   3507  OH  TYR A 234      -3.206  -6.982 -13.809  1.00 75.81           O
ATOM   3508  HH  TYR A 234      -3.008  -6.906 -12.832  1.00 75.81           H
ATOM   3509  HN  TYR A 234      -8.718 -10.059 -14.161  1.00 75.81           H
ATOM   3510  N   THR A 235      -9.458 -12.759 -15.513  1.00 85.26           N
ATOM   3511  CA  THR A 235     -10.196 -13.956 -15.879  1.00 85.26           C
ATOM   3512  C   THR A 235     -10.793 -13.806 -17.280  1.00 85.26           C
ATOM   3513  O   THR A 235     -10.679 -14.709 -18.107  1.00 85.26           O
ATOM   3514  HA  THR A 235      -9.497 -14.792 -15.917  1.00 85.26           H
ATOM   3515  CB  THR A 235     -11.244 -14.215 -14.796  1.00 85.26           C
ATOM   3516  HB  THR A 235     -11.971 -13.404 -14.755  1.00 85.26           H
ATOM   3517  OG1 THR A 235     -10.478 -14.415 -13.611  1.00 85.26           O
ATOM   3518  HG1 THR A 235     -10.544 -13.610 -13.022  1.00 85.26           H
ATOM   3519  CG2 THR A 235     -11.975 -15.545 -14.995  1.00 85.26           C
ATOM   3520 1HG2 THR A 235     -11.255 -16.363 -14.968  1.00 85.26           H
ATOM   3521 2HG2 THR A 235     -12.483 -15.539 -15.960  1.00 85.26           H
ATOM   3522 3HG2 THR A 235     -12.708 -15.680 -14.199  1.00 85.26           H
ATOM   3523  HN  THR A 235      -9.768 -12.312 -14.673  1.00 85.26           H
ATOM   3524  N   ILE A 236     -11.417 -12.659 -17.503  1.00 84.53           N
ATOM   3525  CA  ILE A 236     -12.060 -12.392 -18.778  1.00 84.53           C
ATOM   3526  C   ILE A 236     -10.989 -12.183 -19.851  1.00 84.53           C
ATOM   3527  O   ILE A 236     -11.149 -12.627 -20.987  1.00 84.53           O
ATOM   3528  HA  ILE A 236     -12.644 -13.275 -19.041  1.00 84.53           H
ATOM   3529  CB  ILE A 236     -13.040 -11.224 -18.650  1.00 84.53           C
ATOM   3530  HB  ILE A 236     -12.485 -10.349 -18.312  1.00 84.53           H
ATOM   3531  CG1 ILE A 236     -14.109 -11.517 -17.596  1.00 84.53           C
ATOM   3532 1HG1 ILE A 236     -14.824 -12.239 -17.990  1.00 84.53           H
ATOM   3533 2HG1 ILE A 236     -13.646 -11.972 -16.720  1.00 84.53           H
ATOM   3534  CG2 ILE A 236     -13.654 -10.872 -20.007  1.00 84.53           C
ATOM   3535 1HG2 ILE A 236     -12.862 -10.591 -20.702  1.00 84.53           H
ATOM   3536 2HG2 ILE A 236     -14.190 -11.737 -20.398  1.00 84.53           H
ATOM   3537 3HG2 ILE A 236     -14.346 -10.039 -19.887  1.00 84.53           H
ATOM   3538  CD1 ILE A 236     -14.840 -10.237 -17.186  1.00 84.53           C
ATOM   3539 1HD1 ILE A 236     -14.125  -9.527 -16.771  1.00 84.53           H
ATOM   3540 2HD1 ILE A 236     -15.322  -9.799 -18.060  1.00 84.53           H
ATOM   3541 3HD1 ILE A 236     -15.595 -10.474 -16.436  1.00 84.53           H
ATOM   3542  HN  ILE A 236     -11.487 -11.921 -16.832  1.00 84.53           H
ATOM   3543  N   ILE A 237      -9.922 -11.507 -19.452  1.00 80.51           N
ATOM   3544  CA  ILE A 237      -8.821 -11.242 -20.362  1.00 80.51           C
ATOM   3545  C   ILE A 237      -8.299 -12.567 -20.923  1.00 80.51           C
ATOM   3546  O   ILE A 237      -8.203 -12.736 -22.137  1.00 80.51           O
ATOM   3547  HA  ILE A 237      -9.214 -10.649 -21.188  1.00 80.51           H
ATOM   3548  CB  ILE A 237      -7.746 -10.400 -19.672  1.00 80.51           C
ATOM   3549  HB  ILE A 237      -7.598 -10.793 -18.666  1.00 80.51           H
ATOM   3550  CG1 ILE A 237      -8.198  -8.945 -19.527  1.00 80.51           C
ATOM   3551 1HG1 ILE A 237      -8.169  -8.454 -20.500  1.00 80.51           H
ATOM   3552 2HG1 ILE A 237      -9.232  -8.915 -19.185  1.00 80.51           H
ATOM   3553  CG2 ILE A 237      -6.407 -10.514 -20.403  1.00 80.51           C
ATOM   3554 1HG2 ILE A 237      -6.084 -11.556 -20.409  1.00 80.51           H
ATOM   3555 2HG2 ILE A 237      -6.521 -10.163 -21.428  1.00 80.51           H
ATOM   3556 3HG2 ILE A 237      -5.661  -9.906 -19.891  1.00 80.51           H
ATOM   3557  CD1 ILE A 237      -7.306  -8.190 -18.541  1.00 80.51           C
ATOM   3558 1HD1 ILE A 237      -7.356  -8.670 -17.564  1.00 80.51           H
ATOM   3559 2HD1 ILE A 237      -6.276  -8.202 -18.899  1.00 80.51           H
ATOM   3560 3HD1 ILE A 237      -7.649  -7.158 -18.457  1.00 80.51           H
ATOM   3561  HN  ILE A 237      -9.803 -11.143 -18.528  1.00 80.51           H
ATOM   3562  N   ILE A 238      -7.974 -13.471 -20.011  1.00 78.81           N
ATOM   3563  CA  ILE A 238      -7.389 -14.745 -20.395  1.00 78.81           C
ATOM   3564  C   ILE A 238      -8.318 -15.449 -21.386  1.00 78.81           C
ATOM   3565  O   ILE A 238      -7.871 -15.934 -22.424  1.00 78.81           O
ATOM   3566  HA  ILE A 238      -6.445 -14.533 -20.898  1.00 78.81           H
ATOM   3567  CB  ILE A 238      -7.064 -15.581 -19.156  1.00 78.81           C
ATOM   3568  HB  ILE A 238      -7.928 -15.559 -18.492  1.00 78.81           H
ATOM   3569  CG1 ILE A 238      -5.886 -14.982 -18.384  1.00 78.81           C
ATOM   3570 1HG1 ILE A 238      -4.955 -15.207 -18.903  1.00 78.81           H
ATOM   3571 2HG1 ILE A 238      -5.981 -13.897 -18.354  1.00 78.81           H
ATOM   3572  CG2 ILE A 238      -6.819 -17.044 -19.530  1.00 78.81           C
ATOM   3573 1HG2 ILE A 238      -7.713 -17.452 -20.003  1.00 78.81           H
ATOM   3574 2HG2 ILE A 238      -5.981 -17.106 -20.224  1.00 78.81           H
ATOM   3575 3HG2 ILE A 238      -6.590 -17.616 -18.631  1.00 78.81           H
ATOM   3576  CD1 ILE A 238      -5.827 -15.535 -16.958  1.00 78.81           C
ATOM   3577 1HD1 ILE A 238      -6.751 -15.287 -16.434  1.00 78.81           H
ATOM   3578 2HD1 ILE A 238      -5.708 -16.618 -16.993  1.00 78.81           H
ATOM   3579 3HD1 ILE A 238      -4.981 -15.093 -16.432  1.00 78.81           H
ATOM   3580  HN  ILE A 238      -8.104 -13.346 -19.027  1.00 78.81           H
ATOM   3581  N   HIS A 239      -9.594 -15.483 -21.030  1.00 77.87           N
ATOM   3582  CA  HIS A 239     -10.580 -16.175 -21.844  1.00 77.87           C
ATOM   3583  C   HIS A 239     -10.571 -15.598 -23.261  1.00 77.87           C
ATOM   3584  O   HIS A 239     -10.598 -16.345 -24.238  1.00 77.87           O
ATOM   3585  HA  HIS A 239     -10.274 -17.220 -21.884  1.00 77.87           H
ATOM   3586  CB  HIS A 239     -11.961 -16.117 -21.189  1.00 77.87           C
ATOM   3587 1HB  HIS A 239     -11.881 -16.475 -20.162  1.00 77.87           H
ATOM   3588 2HB  HIS A 239     -12.286 -15.078 -21.139  1.00 77.87           H
ATOM   3589  CG  HIS A 239     -13.015 -16.925 -21.907  1.00 77.87           C
ATOM   3590  ND1 HIS A 239     -13.924 -16.360 -22.785  1.00 77.87           N
ATOM   3591  HD1 HIS A 239     -13.978 -15.392 -23.028  1.00 77.87           H
ATOM   3592  CD2 HIS A 239     -13.295 -18.260 -21.870  1.00 77.87           C
ATOM   3593  HD2 HIS A 239     -12.766 -19.005 -21.275  1.00 77.87           H
ATOM   3594  CE1 HIS A 239     -14.711 -17.321 -23.248  1.00 77.87           C
ATOM   3595  HE1 HIS A 239     -15.528 -17.193 -23.958  1.00 77.87           H
ATOM   3596  NE2 HIS A 239     -14.319 -18.497 -22.679  1.00 77.87           N
ATOM   3597  HN  HIS A 239      -9.956 -15.050 -20.205  1.00 77.87           H
ATOM   3598  N   THR A 240     -10.532 -14.276 -23.327  1.00 79.40           N
ATOM   3599  CA  THR A 240     -10.591 -13.589 -24.606  1.00 79.40           C
ATOM   3600  C   THR A 240      -9.339 -13.891 -25.432  1.00 79.40           C
ATOM   3601  O   THR A 240      -9.419 -14.058 -26.648  1.00 79.40           O
ATOM   3602  HA  THR A 240     -11.444 -13.975 -25.165  1.00 79.40           H
ATOM   3603  CB  THR A 240     -10.793 -12.097 -24.333  1.00 79.40           C
ATOM   3604  HB  THR A 240      -9.894 -11.655 -23.903  1.00 79.40           H
ATOM   3605  OG1 THR A 240     -11.955 -12.049 -23.510  1.00 79.40           O
ATOM   3606  HG1 THR A 240     -11.691 -11.963 -22.549  1.00 79.40           H
ATOM   3607  CG2 THR A 240     -11.193 -11.320 -25.589  1.00 79.40           C
ATOM   3608 1HG2 THR A 240     -12.129 -11.719 -25.980  1.00 79.40           H
ATOM   3609 2HG2 THR A 240     -10.412 -11.421 -26.342  1.00 79.40           H
ATOM   3610 3HG2 THR A 240     -11.324 -10.267 -25.339  1.00 79.40           H
ATOM   3611  HN  THR A 240     -10.462 -13.677 -22.529  1.00 79.40           H
ATOM   3612  N   LEU A 241      -8.212 -13.952 -24.738  1.00 74.86           N
ATOM   3613  CA  LEU A 241      -6.930 -14.104 -25.406  1.00 74.86           C
ATOM   3614  C   LEU A 241      -6.826 -15.515 -25.986  1.00 74.86           C
ATOM   3615  O   LEU A 241      -6.299 -15.703 -27.082  1.00 74.86           O
ATOM   3616  HA  LEU A 241      -6.903 -13.389 -26.228  1.00 74.86           H
ATOM   3617  CB  LEU A 241      -5.786 -13.744 -24.456  1.00 74.86           C
ATOM   3618 1HB  LEU A 241      -5.940 -14.274 -23.516  1.00 74.86           H
ATOM   3619 2HB  LEU A 241      -4.855 -14.117 -24.882  1.00 74.86           H
ATOM   3620  CG  LEU A 241      -5.613 -12.255 -24.148  1.00 74.86           C
ATOM   3621  HG  LEU A 241      -6.526 -11.897 -23.672  1.00 74.86           H
ATOM   3622  CD1 LEU A 241      -4.469 -12.030 -23.157  1.00 74.86           C
ATOM   3623 1HD1 LEU A 241      -4.684 -12.556 -22.227  1.00 74.86           H
ATOM   3624 2HD1 LEU A 241      -3.540 -12.409 -23.582  1.00 74.86           H
ATOM   3625 3HD1 LEU A 241      -4.368 -10.963 -22.956  1.00 74.86           H
ATOM   3626  CD2 LEU A 241      -5.425 -11.447 -25.433  1.00 74.86           C
ATOM   3627 1HD2 LEU A 241      -4.538 -11.801 -25.959  1.00 74.86           H
ATOM   3628 2HD2 LEU A 241      -6.300 -11.573 -26.072  1.00 74.86           H
ATOM   3629 3HD2 LEU A 241      -5.305 -10.393 -25.186  1.00 74.86           H
ATOM   3630  HN  LEU A 241      -8.166 -13.900 -23.741  1.00 74.86           H
ATOM   3631  N   ILE A 242      -7.337 -16.473 -25.226  1.00 75.87           N
ATOM   3632  CA  ILE A 242      -7.318 -17.861 -25.656  1.00 75.87           C
ATOM   3633  C   ILE A 242      -8.088 -17.993 -26.971  1.00 75.87           C
ATOM   3634  O   ILE A 242      -7.637 -18.670 -27.894  1.00 75.87           O
ATOM   3635  HA  ILE A 242      -6.278 -18.132 -25.837  1.00 75.87           H
ATOM   3636  CB  ILE A 242      -7.837 -18.774 -24.544  1.00 75.87           C
ATOM   3637  HB  ILE A 242      -8.765 -18.349 -24.159  1.00 75.87           H
ATOM   3638  CG1 ILE A 242      -6.850 -18.833 -23.377  1.00 75.87           C
ATOM   3639 1HG1 ILE A 242      -5.957 -19.381 -23.679  1.00 75.87           H
ATOM   3640 2HG1 ILE A 242      -6.531 -17.824 -23.114  1.00 75.87           H
ATOM   3641  CG2 ILE A 242      -8.168 -20.165 -25.087  1.00 75.87           C
ATOM   3642 1HG2 ILE A 242      -8.934 -20.082 -25.857  1.00 75.87           H
ATOM   3643 2HG2 ILE A 242      -7.270 -20.611 -25.514  1.00 75.87           H
ATOM   3644 3HG2 ILE A 242      -8.535 -20.794 -24.275  1.00 75.87           H
ATOM   3645  CD1 ILE A 242      -7.481 -19.509 -22.158  1.00 75.87           C
ATOM   3646 1HD1 ILE A 242      -8.359 -18.945 -21.844  1.00 75.87           H
ATOM   3647 2HD1 ILE A 242      -7.776 -20.525 -22.419  1.00 75.87           H
ATOM   3648 3HD1 ILE A 242      -6.758 -19.538 -21.343  1.00 75.87           H
ATOM   3649  HN  ILE A 242      -7.758 -16.313 -24.333  1.00 75.87           H
ATOM   3650  N   GLN A 243      -9.239 -17.337 -27.015  1.00 71.44           N
ATOM   3651  CA  GLN A 243     -10.112 -17.434 -28.172  1.00 71.44           C
ATOM   3652  C   GLN A 243      -9.445 -16.803 -29.395  1.00 71.44           C
ATOM   3653  O   GLN A 243      -9.689 -17.223 -30.526  1.00 71.44           O
ATOM   3654  HA  GLN A 243     -10.256 -18.501 -28.338  1.00 71.44           H
ATOM   3655  CB  GLN A 243     -11.469 -16.784 -27.891  1.00 71.44           C
ATOM   3656 1HB  GLN A 243     -11.319 -15.797 -27.452  1.00 71.44           H
ATOM   3657 2HB  GLN A 243     -12.007 -16.638 -28.827  1.00 71.44           H
ATOM   3658  CG  GLN A 243     -12.305 -17.647 -26.944  1.00 71.44           C
ATOM   3659 1HG  GLN A 243     -12.375 -18.661 -27.339  1.00 71.44           H
ATOM   3660 2HG  GLN A 243     -11.810 -17.716 -25.976  1.00 71.44           H
ATOM   3661  CD  GLN A 243     -13.708 -17.065 -26.767  1.00 71.44           C
ATOM   3662  OE1 GLN A 243     -13.987 -15.930 -27.119  1.00 71.44           O
ATOM   3663  NE2 GLN A 243     -14.574 -17.902 -26.202  1.00 71.44           N
ATOM   3664 1HE2 GLN A 243     -14.281 -18.820 -25.936  1.00 71.44           H
ATOM   3665 2HE2 GLN A 243     -15.518 -17.613 -26.043  1.00 71.44           H
ATOM   3666  HN  GLN A 243      -9.575 -16.748 -26.280  1.00 71.44           H
ATOM   3667  N   ALA A 244      -8.616 -15.804 -29.129  1.00 72.04           N
ATOM   3668  CA  ALA A 244      -8.091 -14.963 -30.191  1.00 72.04           C
ATOM   3669  C   ALA A 244      -7.020 -15.735 -30.965  1.00 72.04           C
ATOM   3670  O   ALA A 244      -6.597 -15.308 -32.038  1.00 72.04           O
ATOM   3671  HA  ALA A 244      -8.915 -14.727 -30.864  1.00 72.04           H
ATOM   3672  CB  ALA A 244      -7.554 -13.661 -29.593  1.00 72.04           C
ATOM   3673 1HB  ALA A 244      -8.360 -13.137 -29.079  1.00 72.04           H
ATOM   3674 2HB  ALA A 244      -6.758 -13.888 -28.883  1.00 72.04           H
ATOM   3675 3HB  ALA A 244      -7.160 -13.030 -30.390  1.00 72.04           H
ATOM   3676  HN  ALA A 244      -8.303 -15.568 -28.209  1.00 72.04           H
ATOM   3677  N   LYS A 245      -6.613 -16.857 -30.390  1.00 60.26           N
ATOM   3678  CA  LYS A 245      -5.680 -17.746 -31.061  1.00 60.26           C
ATOM   3679  C   LYS A 245      -4.499 -16.932 -31.593  1.00 60.26           C
ATOM   3680  O   LYS A 245      -3.594 -17.481 -32.219  1.00 60.26           O
ATOM   3681  HA  LYS A 245      -5.307 -18.450 -30.317  1.00 60.26           H
ATOM   3682  CB  LYS A 245      -6.399 -18.562 -32.137  1.00 60.26           C
ATOM   3683 1HB  LYS A 245      -7.037 -17.908 -32.730  1.00 60.26           H
ATOM   3684 2HB  LYS A 245      -5.667 -18.995 -32.819  1.00 60.26           H
ATOM   3685  CG  LYS A 245      -7.241 -19.675 -31.511  1.00 60.26           C
ATOM   3686 1HG  LYS A 245      -6.663 -20.183 -30.739  1.00 60.26           H
ATOM   3687 2HG  LYS A 245      -8.115 -19.243 -31.022  1.00 60.26           H
ATOM   3688  CD  LYS A 245      -7.689 -20.686 -32.568  1.00 60.26           C
ATOM   3689 1HD  LYS A 245      -8.371 -20.206 -33.270  1.00 60.26           H
ATOM   3690 2HD  LYS A 245      -6.826 -21.023 -33.143  1.00 60.26           H
ATOM   3691  CE  LYS A 245      -8.378 -21.888 -31.921  1.00 60.26           C
ATOM   3692 1HE  LYS A 245      -7.746 -22.296 -31.132  1.00 60.26           H
ATOM   3693 2HE  LYS A 245      -9.309 -21.572 -31.451  1.00 60.26           H
ATOM   3694  NZ  LYS A 245      -8.655 -22.933 -32.931  1.00 60.26           N
ATOM   3695 1HZ  LYS A 245      -9.129 -23.713 -32.490  1.00 60.26           H
ATOM   3696 2HZ  LYS A 245      -9.245 -22.549 -33.662  1.00 60.26           H
ATOM   3697 3HZ  LYS A 245      -7.782 -23.253 -33.335  1.00 60.26           H
ATOM   3698  HN  LYS A 245      -6.909 -17.160 -29.484  1.00 60.26           H
ATOM   3699  N   LYS A 246      -4.546 -15.635 -31.323  1.00 53.18           N
ATOM   3700  CA  LYS A 246      -3.565 -14.719 -31.880  1.00 53.18           C
ATOM   3701  C   LYS A 246      -2.297 -14.756 -31.025  1.00 53.18           C
ATOM   3702  O   LYS A 246      -2.334 -14.435 -29.838  1.00 53.18           O
ATOM   3703  HA  LYS A 246      -3.317 -15.074 -32.880  1.00 53.18           H
ATOM   3704  CB  LYS A 246      -4.164 -13.320 -32.031  1.00 53.18           C
ATOM   3705 1HB  LYS A 246      -4.748 -13.072 -31.145  1.00 53.18           H
ATOM   3706 2HB  LYS A 246      -3.364 -12.583 -32.100  1.00 53.18           H
ATOM   3707  CG  LYS A 246      -5.052 -13.235 -33.274  1.00 53.18           C
ATOM   3708 1HG  LYS A 246      -4.555 -13.720 -34.114  1.00 53.18           H
ATOM   3709 2HG  LYS A 246      -5.982 -13.776 -33.099  1.00 53.18           H
ATOM   3710  CD  LYS A 246      -5.361 -11.779 -33.629  1.00 53.18           C
ATOM   3711 1HD  LYS A 246      -5.957 -11.326 -32.835  1.00 53.18           H
ATOM   3712 2HD  LYS A 246      -4.433 -11.211 -33.693  1.00 53.18           H
ATOM   3713  CE  LYS A 246      -6.116 -11.686 -34.956  1.00 53.18           C
ATOM   3714 1HE  LYS A 246      -5.610 -12.287 -35.712  1.00 53.18           H
ATOM   3715 2HE  LYS A 246      -7.119 -12.099 -34.841  1.00 53.18           H
ATOM   3716  NZ  LYS A 246      -6.201 -10.279 -35.407  1.00 53.18           N
ATOM   3717 1HZ  LYS A 246      -6.728 -10.233 -36.272  1.00 53.18           H
ATOM   3718 2HZ  LYS A 246      -6.666  -9.724 -34.698  1.00 53.18           H
ATOM   3719 3HZ  LYS A 246      -5.266  -9.917 -35.561  1.00 53.18           H
ATOM   3720  HN  LYS A 246      -5.237 -15.210 -30.738  1.00 53.18           H
ATOM   3721  N   SER A 247      -1.204 -15.151 -31.661  1.00 56.54           N
ATOM   3722  CA  SER A 247       0.052 -15.328 -30.952  1.00 56.54           C
ATOM   3723  C   SER A 247       0.391 -14.062 -30.162  1.00 56.54           C
ATOM   3724  O   SER A 247       0.647 -14.126 -28.961  1.00 56.54           O
ATOM   3725  HA  SER A 247      -0.113 -16.167 -30.277  1.00 56.54           H
ATOM   3726  CB  SER A 247       1.188 -15.669 -31.920  1.00 56.54           C
ATOM   3727 1HB  SER A 247       1.346 -16.747 -31.926  1.00 56.54           H
ATOM   3728 2HB  SER A 247       0.900 -15.383 -32.931  1.00 56.54           H
ATOM   3729  OG  SER A 247       2.403 -15.013 -31.569  1.00 56.54           O
ATOM   3730  HG  SER A 247       3.115 -15.232 -32.236  1.00 56.54           H
ATOM   3731  HN  SER A 247      -1.167 -15.347 -32.641  1.00 56.54           H
ATOM   3732  N   SER A 248       0.381 -12.941 -30.869  1.00 57.92           N
ATOM   3733  CA  SER A 248       0.865 -11.694 -30.302  1.00 57.92           C
ATOM   3734  C   SER A 248       0.232 -11.463 -28.929  1.00 57.92           C
ATOM   3735  O   SER A 248       0.805 -10.776 -28.084  1.00 57.92           O
ATOM   3736  HA  SER A 248       1.944 -11.819 -30.210  1.00 57.92           H
ATOM   3737  CB  SER A 248       0.567 -10.515 -31.229  1.00 57.92           C
ATOM   3738 1HB  SER A 248       1.142 -10.622 -32.149  1.00 57.92           H
ATOM   3739 2HB  SER A 248      -0.487 -10.530 -31.509  1.00 57.92           H
ATOM   3740  OG  SER A 248       0.877  -9.265 -30.620  1.00 57.92           O
ATOM   3741  HG  SER A 248       1.861  -9.199 -30.455  1.00 57.92           H
ATOM   3742  HN  SER A 248       0.050 -12.877 -31.811  1.00 57.92           H
ATOM   3743  N   LYS A 249      -0.942 -12.050 -28.747  1.00 53.19           N
ATOM   3744  CA  LYS A 249      -1.720 -11.812 -27.543  1.00 53.19           C
ATOM   3745  C   LYS A 249      -1.099 -12.588 -26.379  1.00 53.19           C
ATOM   3746  O   LYS A 249      -1.351 -12.277 -25.216  1.00 53.19           O
ATOM   3747  HA  LYS A 249      -1.659 -10.747 -27.319  1.00 53.19           H
ATOM   3748  CB  LYS A 249      -3.194 -12.141 -27.783  1.00 53.19           C
ATOM   3749 1HB  LYS A 249      -3.283 -13.133 -28.227  1.00 53.19           H
ATOM   3750 2HB  LYS A 249      -3.724 -12.169 -26.831  1.00 53.19           H
ATOM   3751  CG  LYS A 249      -3.844 -11.105 -28.704  1.00 53.19           C
ATOM   3752 1HG  LYS A 249      -3.683 -10.105 -28.302  1.00 53.19           H
ATOM   3753 2HG  LYS A 249      -3.367 -11.135 -29.684  1.00 53.19           H
ATOM   3754  CD  LYS A 249      -5.344 -11.367 -28.851  1.00 53.19           C
ATOM   3755 1HD  LYS A 249      -5.503 -12.271 -29.440  1.00 53.19           H
ATOM   3756 2HD  LYS A 249      -5.784 -11.544 -27.870  1.00 53.19           H
ATOM   3757  CE  LYS A 249      -6.043 -10.184 -29.524  1.00 53.19           C
ATOM   3758 1HE  LYS A 249      -5.727  -9.252 -29.055  1.00 53.19           H
ATOM   3759 2HE  LYS A 249      -5.749 -10.128 -30.572  1.00 53.19           H
ATOM   3760  NZ  LYS A 249      -7.513 -10.324 -29.422  1.00 53.19           N
ATOM   3761 1HZ  LYS A 249      -7.945  -9.410 -29.490  1.00 53.19           H
ATOM   3762 2HZ  LYS A 249      -7.849 -10.914 -30.176  1.00 53.19           H
ATOM   3763 3HZ  LYS A 249      -7.751 -10.746 -28.531  1.00 53.19           H
ATOM   3764  HN  LYS A 249      -1.362 -12.676 -29.405  1.00 53.19           H
ATOM   3765  N   HIS A 250      -0.298 -13.583 -26.734  1.00 52.60           N
ATOM   3766  CA  HIS A 250       0.312 -14.445 -25.735  1.00 52.60           C
ATOM   3767  C   HIS A 250       1.282 -13.629 -24.878  1.00 52.60           C
ATOM   3768  O   HIS A 250       1.383 -13.847 -23.671  1.00 52.60           O
ATOM   3769  HA  HIS A 250      -0.497 -14.812 -25.103  1.00 52.60           H
ATOM   3770  CB  HIS A 250       0.976 -15.655 -26.394  1.00 52.60           C
ATOM   3771 1HB  HIS A 250       1.408 -15.346 -27.346  1.00 52.60           H
ATOM   3772 2HB  HIS A 250       1.800 -15.992 -25.765  1.00 52.60           H
ATOM   3773  CG  HIS A 250       0.039 -16.814 -26.636  1.00 52.60           C
ATOM   3774  ND1 HIS A 250      -0.463 -17.598 -25.612  1.00 52.60           N
ATOM   3775  HD1 HIS A 250      -0.267 -17.485 -24.638  1.00 52.60           H
ATOM   3776  CD2 HIS A 250      -0.482 -17.313 -27.794  1.00 52.60           C
ATOM   3777  HD2 HIS A 250      -0.292 -16.928 -28.796  1.00 52.60           H
ATOM   3778  CE1 HIS A 250      -1.249 -18.524 -26.141  1.00 52.60           C
ATOM   3779  HE1 HIS A 250      -1.793 -19.293 -25.593  1.00 52.60           H
ATOM   3780  NE2 HIS A 250      -1.259 -18.346 -27.494  1.00 52.60           N
ATOM   3781  HN  HIS A 250      -0.066 -13.803 -27.681  1.00 52.60           H
ATOM   3782  N   LYS A 251       1.971 -12.708 -25.535  1.00 56.15           N
ATOM   3783  CA  LYS A 251       2.977 -11.904 -24.861  1.00 56.15           C
ATOM   3784  C   LYS A 251       2.303 -11.038 -23.796  1.00 56.15           C
ATOM   3785  O   LYS A 251       2.796 -10.930 -22.674  1.00 56.15           O
ATOM   3786  HA  LYS A 251       3.664 -12.590 -24.365  1.00 56.15           H
ATOM   3787  CB  LYS A 251       3.793 -11.104 -25.879  1.00 56.15           C
ATOM   3788 1HB  LYS A 251       3.977 -11.714 -26.763  1.00 56.15           H
ATOM   3789 2HB  LYS A 251       3.222 -10.235 -26.205  1.00 56.15           H
ATOM   3790  CG  LYS A 251       5.125 -10.651 -25.279  1.00 56.15           C
ATOM   3791 1HG  LYS A 251       4.941  -9.964 -24.453  1.00 56.15           H
ATOM   3792 2HG  LYS A 251       5.654 -11.510 -24.866  1.00 56.15           H
ATOM   3793  CD  LYS A 251       5.997  -9.966 -26.333  1.00 56.15           C
ATOM   3794 1HD  LYS A 251       6.113 -10.623 -27.196  1.00 56.15           H
ATOM   3795 2HD  LYS A 251       5.504  -9.061 -26.686  1.00 56.15           H
ATOM   3796  CE  LYS A 251       7.373  -9.615 -25.764  1.00 56.15           C
ATOM   3797 1HE  LYS A 251       7.262  -8.914 -24.937  1.00 56.15           H
ATOM   3798 2HE  LYS A 251       7.846 -10.511 -25.361  1.00 56.15           H
ATOM   3799  NZ  LYS A 251       8.232  -9.023 -26.813  1.00 56.15           N
ATOM   3800 1HZ  LYS A 251       9.139  -8.797 -26.419  1.00 56.15           H
ATOM   3801 2HZ  LYS A 251       8.349  -9.687 -27.570  1.00 56.15           H
ATOM   3802 3HZ  LYS A 251       7.798  -8.178 -27.168  1.00 56.15           H
ATOM   3803  HN  LYS A 251       1.851 -12.507 -26.507  1.00 56.15           H
ATOM   3804  N   ALA A 252       1.184 -10.442 -24.184  1.00 62.66           N
ATOM   3805  CA  ALA A 252       0.442  -9.581 -23.279  1.00 62.66           C
ATOM   3806  C   ALA A 252      -0.087 -10.413 -22.109  1.00 62.66           C
ATOM   3807  O   ALA A 252      -0.112  -9.946 -20.972  1.00 62.66           O
ATOM   3808  HA  ALA A 252       1.132  -8.829 -22.896  1.00 62.66           H
ATOM   3809  CB  ALA A 252      -0.678  -8.877 -24.048  1.00 62.66           C
ATOM   3810 1HB  ALA A 252      -0.247  -8.277 -24.849  1.00 62.66           H
ATOM   3811 2HB  ALA A 252      -1.350  -9.622 -24.474  1.00 62.66           H
ATOM   3812 3HB  ALA A 252      -1.234  -8.231 -23.369  1.00 62.66           H
ATOM   3813  HN  ALA A 252       0.786 -10.540 -25.096  1.00 62.66           H
ATOM   3814  N   LEU A 253      -0.498 -11.631 -22.429  1.00 62.70           N
ATOM   3815  CA  LEU A 253      -1.053 -12.522 -21.425  1.00 62.70           C
ATOM   3816  C   LEU A 253      -0.000 -12.788 -20.347  1.00 62.70           C
ATOM   3817  O   LEU A 253      -0.287 -12.686 -19.155  1.00 62.70           O
ATOM   3818  HA  LEU A 253      -1.897 -12.008 -20.963  1.00 62.70           H
ATOM   3819  CB  LEU A 253      -1.600 -13.793 -22.078  1.00 62.70           C
ATOM   3820 1HB  LEU A 253      -2.324 -13.503 -22.840  1.00 62.70           H
ATOM   3821 2HB  LEU A 253      -0.780 -14.295 -22.592  1.00 62.70           H
ATOM   3822  CG  LEU A 253      -2.266 -14.798 -21.137  1.00 62.70           C
ATOM   3823  HG  LEU A 253      -1.550 -15.063 -20.358  1.00 62.70           H
ATOM   3824  CD1 LEU A 253      -3.480 -14.177 -20.442  1.00 62.70           C
ATOM   3825 1HD1 LEU A 253      -3.163 -13.311 -19.861  1.00 62.70           H
ATOM   3826 2HD1 LEU A 253      -4.207 -13.865 -21.192  1.00 62.70           H
ATOM   3827 3HD1 LEU A 253      -3.935 -14.913 -19.779  1.00 62.70           H
ATOM   3828  CD2 LEU A 253      -2.627 -16.087 -21.877  1.00 62.70           C
ATOM   3829 1HD2 LEU A 253      -3.317 -15.859 -22.690  1.00 62.70           H
ATOM   3830 2HD2 LEU A 253      -1.721 -16.537 -22.285  1.00 62.70           H
ATOM   3831 3HD2 LEU A 253      -3.099 -16.784 -21.185  1.00 62.70           H
ATOM   3832  HN  LEU A 253      -0.455 -12.011 -23.354  1.00 62.70           H
ATOM   3833  N   LYS A 254       1.197 -13.125 -20.805  1.00 62.18           N
ATOM   3834  CA  LYS A 254       2.272 -13.481 -19.896  1.00 62.18           C
ATOM   3835  C   LYS A 254       2.505 -12.333 -18.913  1.00 62.18           C
ATOM   3836  O   LYS A 254       2.695 -12.561 -17.719  1.00 62.18           O
ATOM   3837  HA  LYS A 254       1.948 -14.357 -19.333  1.00 62.18           H
ATOM   3838  CB  LYS A 254       3.524 -13.884 -20.678  1.00 62.18           C
ATOM   3839 1HB  LYS A 254       3.253 -14.581 -21.472  1.00 62.18           H
ATOM   3840 2HB  LYS A 254       3.955 -13.006 -21.160  1.00 62.18           H
ATOM   3841  CG  LYS A 254       4.562 -14.529 -19.758  1.00 62.18           C
ATOM   3842 1HG  LYS A 254       4.916 -13.797 -19.033  1.00 62.18           H
ATOM   3843 2HG  LYS A 254       4.100 -15.339 -19.194  1.00 62.18           H
ATOM   3844  CD  LYS A 254       5.746 -15.071 -20.562  1.00 62.18           C
ATOM   3845 1HD  LYS A 254       5.387 -15.772 -21.316  1.00 62.18           H
ATOM   3846 2HD  LYS A 254       6.234 -14.254 -21.093  1.00 62.18           H
ATOM   3847  CE  LYS A 254       6.755 -15.769 -19.648  1.00 62.18           C
ATOM   3848 1HE  LYS A 254       7.168 -15.052 -18.939  1.00 62.18           H
ATOM   3849 2HE  LYS A 254       6.254 -16.542 -19.065  1.00 62.18           H
ATOM   3850  NZ  LYS A 254       7.847 -16.371 -20.446  1.00 62.18           N
ATOM   3851 1HZ  LYS A 254       8.515 -16.813 -19.825  1.00 62.18           H
ATOM   3852 2HZ  LYS A 254       7.461 -17.065 -21.077  1.00 62.18           H
ATOM   3853 3HZ  LYS A 254       8.312 -15.647 -20.983  1.00 62.18           H
ATOM   3854  HN  LYS A 254       1.436 -13.156 -21.775  1.00 62.18           H
ATOM   3855  N   VAL A 255       2.484 -11.122 -19.451  1.00 62.64           N
ATOM   3856  CA  VAL A 255       2.738  -9.940 -18.645  1.00 62.64           C
ATOM   3857  C   VAL A 255       1.692  -9.852 -17.532  1.00 62.64           C
ATOM   3858  O   VAL A 255       2.038  -9.699 -16.361  1.00 62.64           O
ATOM   3859  HA  VAL A 255       3.723 -10.056 -18.192  1.00 62.64           H
ATOM   3860  CB  VAL A 255       2.770  -8.696 -19.536  1.00 62.64           C
ATOM   3861  HB  VAL A 255       1.816  -8.635 -20.059  1.00 62.64           H
ATOM   3862  CG1 VAL A 255       2.928  -7.426 -18.698  1.00 62.64           C
ATOM   3863 1HG1 VAL A 255       2.090  -7.340 -18.006  1.00 62.64           H
ATOM   3864 2HG1 VAL A 255       3.860  -7.476 -18.135  1.00 62.64           H
ATOM   3865 3HG1 VAL A 255       2.948  -6.557 -19.356  1.00 62.64           H
ATOM   3866  CG2 VAL A 255       3.877  -8.802 -20.586  1.00 62.64           C
ATOM   3867 1HG2 VAL A 255       4.842  -8.900 -20.089  1.00 62.64           H
ATOM   3868 2HG2 VAL A 255       3.701  -9.676 -21.213  1.00 62.64           H
ATOM   3869 3HG2 VAL A 255       3.877  -7.905 -21.206  1.00 62.64           H
ATOM   3870  HN  VAL A 255       2.297 -10.943 -20.417  1.00 62.64           H
ATOM   3871  N   THR A 256       0.434  -9.952 -17.936  1.00 62.87           N
ATOM   3872  CA  THR A 256      -0.668  -9.727 -17.016  1.00 62.87           C
ATOM   3873  C   THR A 256      -0.652 -10.773 -15.899  1.00 62.87           C
ATOM   3874  O   THR A 256      -0.887 -10.448 -14.737  1.00 62.87           O
ATOM   3875  HA  THR A 256      -0.529  -8.754 -16.545  1.00 62.87           H
ATOM   3876  CB  THR A 256      -1.966  -9.722 -17.826  1.00 62.87           C
ATOM   3877  HB  THR A 256      -2.835  -9.727 -17.168  1.00 62.87           H
ATOM   3878  OG1 THR A 256      -1.841 -10.849 -18.689  1.00 62.87           O
ATOM   3879  HG1 THR A 256      -2.032 -11.690 -18.183  1.00 62.87           H
ATOM   3880  CG2 THR A 256      -2.056  -8.530 -18.780  1.00 62.87           C
ATOM   3881 1HG2 THR A 256      -1.223  -8.563 -19.482  1.00 62.87           H
ATOM   3882 2HG2 THR A 256      -2.013  -7.603 -18.209  1.00 62.87           H
ATOM   3883 3HG2 THR A 256      -2.996  -8.575 -19.330  1.00 62.87           H
ATOM   3884  HN  THR A 256       0.164 -10.182 -18.871  1.00 62.87           H
ATOM   3885  N   ILE A 257      -0.373 -12.007 -16.292  1.00 70.19           N
ATOM   3886  CA  ILE A 257      -0.317 -13.101 -15.337  1.00 70.19           C
ATOM   3887  C   ILE A 257       0.789 -12.826 -14.317  1.00 70.19           C
ATOM   3888  O   ILE A 257       0.568 -12.935 -13.112  1.00 70.19           O
ATOM   3889  HA  ILE A 257      -1.272 -13.127 -14.813  1.00 70.19           H
ATOM   3890  CB  ILE A 257      -0.165 -14.439 -16.064  1.00 70.19           C
ATOM   3891  HB  ILE A 257       0.639 -14.342 -16.794  1.00 70.19           H
ATOM   3892  CG1 ILE A 257      -1.437 -14.791 -16.838  1.00 70.19           C
ATOM   3893 1HG1 ILE A 257      -2.265 -14.925 -16.142  1.00 70.19           H
ATOM   3894 2HG1 ILE A 257      -1.706 -13.966 -17.497  1.00 70.19           H
ATOM   3895  CG2 ILE A 257       0.240 -15.549 -15.091  1.00 70.19           C
ATOM   3896 1HG2 ILE A 257       1.192 -15.294 -14.625  1.00 70.19           H
ATOM   3897 2HG2 ILE A 257      -0.525 -15.654 -14.322  1.00 70.19           H
ATOM   3898 3HG2 ILE A 257       0.341 -16.488 -15.634  1.00 70.19           H
ATOM   3899  CD1 ILE A 257      -1.243 -16.066 -17.661  1.00 70.19           C
ATOM   3900 1HD1 ILE A 257      -0.431 -15.920 -18.372  1.00 70.19           H
ATOM   3901 2HD1 ILE A 257      -0.998 -16.894 -16.995  1.00 70.19           H
ATOM   3902 3HD1 ILE A 257      -2.162 -16.294 -18.200  1.00 70.19           H
ATOM   3903  HN  ILE A 257      -0.188 -12.264 -17.240  1.00 70.19           H
ATOM   3904  N   THR A 258       1.956 -12.474 -14.837  1.00 73.11           N
ATOM   3905  CA  THR A 258       3.121 -12.270 -13.993  1.00 73.11           C
ATOM   3906  C   THR A 258       2.821 -11.228 -12.914  1.00 73.11           C
ATOM   3907  O   THR A 258       3.114 -11.444 -11.739  1.00 73.11           O
ATOM   3908  HA  THR A 258       3.342 -13.207 -13.481  1.00 73.11           H
ATOM   3909  CB  THR A 258       4.297 -11.891 -14.895  1.00 73.11           C
ATOM   3910  HB  THR A 258       4.121 -10.932 -15.381  1.00 73.11           H
ATOM   3911  OG1 THR A 258       4.439 -13.007 -15.769  1.00 73.11           O
ATOM   3912  HG1 THR A 258       3.939 -12.842 -16.619  1.00 73.11           H
ATOM   3913  CG2 THR A 258       5.625 -11.841 -14.135  1.00 73.11           C
ATOM   3914 1HG2 THR A 258       5.834 -12.821 -13.705  1.00 73.11           H
ATOM   3915 2HG2 THR A 258       5.560 -11.101 -13.338  1.00 73.11           H
ATOM   3916 3HG2 THR A 258       6.426 -11.567 -14.822  1.00 73.11           H
ATOM   3917  HN  THR A 258       2.111 -12.329 -15.815  1.00 73.11           H
ATOM   3918  N   VAL A 259       2.241 -10.120 -13.351  1.00 69.07           N
ATOM   3919  CA  VAL A 259       1.978  -9.009 -12.453  1.00 69.07           C
ATOM   3920  C   VAL A 259       0.995  -9.458 -11.368  1.00 69.07           C
ATOM   3921  O   VAL A 259       1.182  -9.151 -10.192  1.00 69.07           O
ATOM   3922  HA  VAL A 259       2.921  -8.737 -11.980  1.00 69.07           H
ATOM   3923  CB  VAL A 259       1.479  -7.800 -13.247  1.00 69.07           C
ATOM   3924  HB  VAL A 259       0.619  -8.118 -13.836  1.00 69.07           H
ATOM   3925  CG1 VAL A 259       1.022  -6.680 -12.312  1.00 69.07           C
ATOM   3926 1HG1 VAL A 259       0.210  -7.042 -11.681  1.00 69.07           H
ATOM   3927 2HG1 VAL A 259       1.857  -6.366 -11.685  1.00 69.07           H
ATOM   3928 3HG1 VAL A 259       0.673  -5.833 -12.903  1.00 69.07           H
ATOM   3929  CG2 VAL A 259       2.553  -7.301 -14.217  1.00 69.07           C
ATOM   3930 1HG2 VAL A 259       3.441  -7.009 -13.656  1.00 69.07           H
ATOM   3931 2HG2 VAL A 259       2.810  -8.097 -14.915  1.00 69.07           H
ATOM   3932 3HG2 VAL A 259       2.173  -6.442 -14.769  1.00 69.07           H
ATOM   3933  HN  VAL A 259       1.954  -9.975 -14.298  1.00 69.07           H
ATOM   3934  N   LEU A 260      -0.029 -10.176 -11.804  1.00 70.89           N
ATOM   3935  CA  LEU A 260      -1.049 -10.656 -10.887  1.00 70.89           C
ATOM   3936  C   LEU A 260      -0.397 -11.540  -9.823  1.00 70.89           C
ATOM   3937  O   LEU A 260      -0.643 -11.366  -8.630  1.00 70.89           O
ATOM   3938  HA  LEU A 260      -1.482  -9.785 -10.395  1.00 70.89           H
ATOM   3939  CB  LEU A 260      -2.177 -11.349 -11.656  1.00 70.89           C
ATOM   3940 1HB  LEU A 260      -2.598 -10.636 -12.364  1.00 70.89           H
ATOM   3941 2HB  LEU A 260      -1.745 -12.162 -12.240  1.00 70.89           H
ATOM   3942  CG  LEU A 260      -3.316 -11.917 -10.807  1.00 70.89           C
ATOM   3943  HG  LEU A 260      -2.883 -12.553 -10.036  1.00 70.89           H
ATOM   3944  CD1 LEU A 260      -4.080 -10.798 -10.095  1.00 70.89           C
ATOM   3945 1HD1 LEU A 260      -3.398 -10.251  -9.444  1.00 70.89           H
ATOM   3946 2HD1 LEU A 260      -4.500 -10.117 -10.835  1.00 70.89           H
ATOM   3947 3HD1 LEU A 260      -4.884 -11.230  -9.500  1.00 70.89           H
ATOM   3948  CD2 LEU A 260      -4.242 -12.796 -11.651  1.00 70.89           C
ATOM   3949 1HD2 LEU A 260      -4.670 -12.202 -12.459  1.00 70.89           H
ATOM   3950 2HD2 LEU A 260      -3.673 -13.625 -12.071  1.00 70.89           H
ATOM   3951 3HD2 LEU A 260      -5.043 -13.186 -11.023  1.00 70.89           H
ATOM   3952  HN  LEU A 260      -0.168 -10.430 -12.761  1.00 70.89           H
ATOM   3953  N   THR A 261       0.422 -12.470 -10.292  1.00 80.08           N
ATOM   3954  CA  THR A 261       1.032 -13.446  -9.405  1.00 80.08           C
ATOM   3955  C   THR A 261       1.928 -12.749  -8.380  1.00 80.08           C
ATOM   3956  O   THR A 261       1.895 -13.078  -7.195  1.00 80.08           O
ATOM   3957  HA  THR A 261       0.240 -13.948  -8.849  1.00 80.08           H
ATOM   3958  CB  THR A 261       1.777 -14.468 -10.267  1.00 80.08           C
ATOM   3959  HB  THR A 261       2.620 -14.004 -10.779  1.00 80.08           H
ATOM   3960  OG1 THR A 261       0.767 -15.010 -11.114  1.00 80.08           O
ATOM   3961  HG1 THR A 261       0.711 -14.483 -11.961  1.00 80.08           H
ATOM   3962  CG2 THR A 261       2.270 -15.669  -9.458  1.00 80.08           C
ATOM   3963 1HG2 THR A 261       1.418 -16.173  -9.001  1.00 80.08           H
ATOM   3964 2HG2 THR A 261       2.951 -15.327  -8.679  1.00 80.08           H
ATOM   3965 3HG2 THR A 261       2.791 -16.362 -10.118  1.00 80.08           H
ATOM   3966  HN  THR A 261       0.669 -12.563 -11.256  1.00 80.08           H
ATOM   3967  N   VAL A 262       2.707 -11.797  -8.873  1.00 81.56           N
ATOM   3968  CA  VAL A 262       3.662 -11.100  -8.028  1.00 81.56           C
ATOM   3969  C   VAL A 262       2.909 -10.335  -6.938  1.00 81.56           C
ATOM   3970  O   VAL A 262       3.316 -10.340  -5.777  1.00 81.56           O
ATOM   3971  HA  VAL A 262       4.294 -11.852  -7.556  1.00 81.56           H
ATOM   3972  CB  VAL A 262       4.555 -10.198  -8.883  1.00 81.56           C
ATOM   3973  HB  VAL A 262       3.909  -9.539  -9.463  1.00 81.56           H
ATOM   3974  CG1 VAL A 262       5.451  -9.322  -8.004  1.00 81.56           C
ATOM   3975 1HG1 VAL A 262       4.830  -8.694  -7.364  1.00 81.56           H
ATOM   3976 2HG1 VAL A 262       6.085  -9.957  -7.385  1.00 81.56           H
ATOM   3977 3HG1 VAL A 262       6.075  -8.691  -8.637  1.00 81.56           H
ATOM   3978  CG2 VAL A 262       5.389 -11.023  -9.864  1.00 81.56           C
ATOM   3979 1HG2 VAL A 262       6.021 -11.717  -9.310  1.00 81.56           H
ATOM   3980 2HG2 VAL A 262       4.725 -11.583 -10.523  1.00 81.56           H
ATOM   3981 3HG2 VAL A 262       6.014 -10.358 -10.459  1.00 81.56           H
ATOM   3982  HN  VAL A 262       2.693 -11.501  -9.828  1.00 81.56           H
ATOM   3983  N   PHE A 263       1.824  -9.696  -7.350  1.00 75.92           N
ATOM   3984  CA  PHE A 263       1.012  -8.926  -6.423  1.00 75.92           C
ATOM   3985  C   PHE A 263       0.460  -9.816  -5.308  1.00 75.92           C
ATOM   3986  O   PHE A 263       0.609  -9.504  -4.127  1.00 75.92           O
ATOM   3987  HA  PHE A 263       1.654  -8.160  -5.989  1.00 75.92           H
ATOM   3988  CB  PHE A 263      -0.157  -8.349  -7.224  1.00 75.92           C
ATOM   3989 1HB  PHE A 263       0.239  -7.727  -8.028  1.00 75.92           H
ATOM   3990 2HB  PHE A 263      -0.701  -9.168  -7.694  1.00 75.92           H
ATOM   3991  CG  PHE A 263      -1.134  -7.519  -6.390  1.00 75.92           C
ATOM   3992  CD1 PHE A 263      -2.248  -8.100  -5.869  1.00 75.92           C
ATOM   3993  HD1 PHE A 263      -2.444  -9.158  -6.045  1.00 75.92           H
ATOM   3994  CD2 PHE A 263      -0.890  -6.199  -6.170  1.00 75.92           C
ATOM   3995  HD2 PHE A 263       0.003  -5.733  -6.588  1.00 75.92           H
ATOM   3996  CE1 PHE A 263      -3.155  -7.330  -5.094  1.00 75.92           C
ATOM   3997  HE1 PHE A 263      -4.047  -7.796  -4.676  1.00 75.92           H
ATOM   3998  CE2 PHE A 263      -1.797  -5.429  -5.395  1.00 75.92           C
ATOM   3999  HE2 PHE A 263      -1.601  -4.371  -5.219  1.00 75.92           H
ATOM   4000  CZ  PHE A 263      -2.910  -6.010  -4.874  1.00 75.92           C
ATOM   4001  HZ  PHE A 263      -3.606  -5.419  -4.279  1.00 75.92           H
ATOM   4002  HN  PHE A 263       1.498  -9.698  -8.295  1.00 75.92           H
ATOM   4003  N   VAL A 264      -0.167 -10.908  -5.721  1.00 82.27           N
ATOM   4004  CA  VAL A 264      -0.831 -11.792  -4.779  1.00 82.27           C
ATOM   4005  C   VAL A 264       0.196 -12.328  -3.779  1.00 82.27           C
ATOM   4006  O   VAL A 264      -0.040 -12.310  -2.572  1.00 82.27           O
ATOM   4007  HA  VAL A 264      -1.571 -11.202  -4.239  1.00 82.27           H
ATOM   4008  CB  VAL A 264      -1.567 -12.902  -5.532  1.00 82.27           C
ATOM   4009  HB  VAL A 264      -0.854 -13.385  -6.199  1.00 82.27           H
ATOM   4010  CG1 VAL A 264      -2.098 -13.962  -4.564  1.00 82.27           C
ATOM   4011 1HG1 VAL A 264      -1.265 -14.404  -4.017  1.00 82.27           H
ATOM   4012 2HG1 VAL A 264      -2.790 -13.498  -3.861  1.00 82.27           H
ATOM   4013 3HG1 VAL A 264      -2.617 -14.739  -5.126  1.00 82.27           H
ATOM   4014  CG2 VAL A 264      -2.697 -12.327  -6.388  1.00 82.27           C
ATOM   4015 1HG2 VAL A 264      -3.409 -11.806  -5.748  1.00 82.27           H
ATOM   4016 2HG2 VAL A 264      -2.282 -11.627  -7.114  1.00 82.27           H
ATOM   4017 3HG2 VAL A 264      -3.204 -13.137  -6.913  1.00 82.27           H
ATOM   4018  HN  VAL A 264      -0.225 -11.191  -6.679  1.00 82.27           H
ATOM   4019  N   LEU A 265       1.313 -12.793  -4.318  1.00 86.06           N
ATOM   4020  CA  LEU A 265       2.305 -13.481  -3.509  1.00 86.06           C
ATOM   4021  C   LEU A 265       2.874 -12.510  -2.473  1.00 86.06           C
ATOM   4022  O   LEU A 265       3.258 -12.920  -1.378  1.00 86.06           O
ATOM   4023  HA  LEU A 265       1.794 -14.287  -2.983  1.00 86.06           H
ATOM   4024  CB  LEU A 265       3.370 -14.124  -4.400  1.00 86.06           C
ATOM   4025 1HB  LEU A 265       3.723 -13.376  -5.109  1.00 86.06           H
ATOM   4026 2HB  LEU A 265       4.220 -14.398  -3.775  1.00 86.06           H
ATOM   4027  CG  LEU A 265       2.930 -15.362  -5.184  1.00 86.06           C
ATOM   4028  HG  LEU A 265       2.065 -15.093  -5.790  1.00 86.06           H
ATOM   4029  CD1 LEU A 265       4.029 -15.822  -6.145  1.00 86.06           C
ATOM   4030 1HD1 LEU A 265       4.252 -15.022  -6.850  1.00 86.06           H
ATOM   4031 2HD1 LEU A 265       4.927 -16.068  -5.578  1.00 86.06           H
ATOM   4032 3HD1 LEU A 265       3.690 -16.703  -6.689  1.00 86.06           H
ATOM   4033  CD2 LEU A 265       2.489 -16.482  -4.239  1.00 86.06           C
ATOM   4034 1HD2 LEU A 265       3.320 -16.757  -3.589  1.00 86.06           H
ATOM   4035 2HD2 LEU A 265       1.652 -16.137  -3.632  1.00 86.06           H
ATOM   4036 3HD2 LEU A 265       2.182 -17.350  -4.823  1.00 86.06           H
ATOM   4037  HN  LEU A 265       1.545 -12.705  -5.287  1.00 86.06           H
ATOM   4038  N   SER A 266       2.912 -11.242  -2.855  1.00 87.81           N
ATOM   4039  CA  SER A 266       3.556 -10.232  -2.033  1.00 87.81           C
ATOM   4040  C   SER A 266       2.555  -9.658  -1.028  1.00 87.81           C
ATOM   4041  O   SER A 266       2.902  -9.410   0.126  1.00 87.81           O
ATOM   4042  HA  SER A 266       4.362 -10.752  -1.515  1.00 87.81           H
ATOM   4043  CB  SER A 266       4.144  -9.113  -2.896  1.00 87.81           C
ATOM   4044 1HB  SER A 266       4.551  -8.334  -2.251  1.00 87.81           H
ATOM   4045 2HB  SER A 266       4.973  -9.505  -3.484  1.00 87.81           H
ATOM   4046  OG  SER A 266       3.171  -8.545  -3.768  1.00 87.81           O
ATOM   4047  HG  SER A 266       3.339  -8.842  -4.708  1.00 87.81           H
ATOM   4048  HN  SER A 266       2.513 -10.902  -3.706  1.00 87.81           H
ATOM   4049  N   GLN A 267       1.334  -9.463  -1.504  1.00 83.92           N
ATOM   4050  CA  GLN A 267       0.350  -8.706  -0.749  1.00 83.92           C
ATOM   4051  C   GLN A 267      -0.449  -9.637   0.166  1.00 83.92           C
ATOM   4052  O   GLN A 267      -0.896  -9.228   1.236  1.00 83.92           O
ATOM   4053  HA  GLN A 267       0.924  -8.000  -0.149  1.00 83.92           H
ATOM   4054  CB  GLN A 267      -0.579  -7.928  -1.685  1.00 83.92           C
ATOM   4055 1HB  GLN A 267      -1.047  -8.614  -2.390  1.00 83.92           H
ATOM   4056 2HB  GLN A 267      -1.380  -7.468  -1.108  1.00 83.92           H
ATOM   4057  CG  GLN A 267       0.191  -6.849  -2.449  1.00 83.92           C
ATOM   4058 1HG  GLN A 267       1.029  -7.302  -2.980  1.00 83.92           H
ATOM   4059 2HG  GLN A 267      -0.457  -6.399  -3.201  1.00 83.92           H
ATOM   4060  CD  GLN A 267       0.707  -5.767  -1.499  1.00 83.92           C
ATOM   4061  OE1 GLN A 267       0.172  -5.539  -0.427  1.00 83.92           O
ATOM   4062  NE2 GLN A 267       1.775  -5.116  -1.950  1.00 83.92           N
ATOM   4063 1HE2 GLN A 267       2.167  -5.352  -2.839  1.00 83.92           H
ATOM   4064 2HE2 GLN A 267       2.187  -4.389  -1.400  1.00 83.92           H
ATOM   4065  HN  GLN A 267       1.015  -9.811  -2.385  1.00 83.92           H
ATOM   4066  N   PHE A 268      -0.603 -10.872  -0.289  1.00 90.26           N
ATOM   4067  CA  PHE A 268      -1.492 -11.808   0.376  1.00 90.26           C
ATOM   4068  C   PHE A 268      -1.034 -12.075   1.811  1.00 90.26           C
ATOM   4069  O   PHE A 268      -1.811 -11.925   2.753  1.00 90.26           O
ATOM   4070  HA  PHE A 268      -2.484 -11.357   0.391  1.00 90.26           H
ATOM   4071  CB  PHE A 268      -1.437 -13.117  -0.416  1.00 90.26           C
ATOM   4072 1HB  PHE A 268      -1.685 -12.910  -1.457  1.00 90.26           H
ATOM   4073 2HB  PHE A 268      -0.415 -13.496  -0.401  1.00 90.26           H
ATOM   4074  CG  PHE A 268      -2.376 -14.203   0.112  1.00 90.26           C
ATOM   4075  CD1 PHE A 268      -1.888 -15.204   0.893  1.00 90.26           C
ATOM   4076  HD1 PHE A 268      -0.828 -15.232   1.143  1.00 90.26           H
ATOM   4077  CD2 PHE A 268      -3.700 -14.168  -0.200  1.00 90.26           C
ATOM   4078  HD2 PHE A 268      -4.091 -13.366  -0.826  1.00 90.26           H
ATOM   4079  CE1 PHE A 268      -2.760 -16.212   1.382  1.00 90.26           C
ATOM   4080  HE1 PHE A 268      -2.368 -17.014   2.008  1.00 90.26           H
ATOM   4081  CE2 PHE A 268      -4.571 -15.177   0.289  1.00 90.26           C
ATOM   4082  HE2 PHE A 268      -5.632 -15.149   0.039  1.00 90.26           H
ATOM   4083  CZ  PHE A 268      -4.083 -16.177   1.070  1.00 90.26           C
ATOM   4084  HZ  PHE A 268      -4.752 -16.951   1.446  1.00 90.26           H
ATOM   4085  HN  PHE A 268      -0.134 -11.233  -1.095  1.00 90.26           H
ATOM   4086  N   PRO A 269       0.231 -12.473   2.004  1.00 93.59           N
ATOM   4087  CA  PRO A 269       0.726 -12.792   3.345  1.00 93.59           C
ATOM   4088  C   PRO A 269       0.475 -11.667   4.336  1.00 93.59           C
ATOM   4089  O   PRO A 269       0.031 -11.909   5.457  1.00 93.59           O
ATOM   4090  HA  PRO A 269       0.188 -13.651   3.748  1.00 93.59           H
ATOM   4091  CB  PRO A 269       2.221 -13.038   3.132  1.00 93.59           C
ATOM   4092 1HB  PRO A 269       2.802 -12.127   3.278  1.00 93.59           H
ATOM   4093 2HB  PRO A 269       2.610 -13.778   3.831  1.00 93.59           H
ATOM   4094  CG  PRO A 269       2.295 -13.529   1.691  1.00 93.59           C
ATOM   4095 1HG  PRO A 269       3.296 -13.413   1.275  1.00 93.59           H
ATOM   4096 2HG  PRO A 269       2.051 -14.588   1.611  1.00 93.59           H
ATOM   4097  CD  PRO A 269       1.277 -12.653   0.980  1.00 93.59           C
ATOM   4098 1HD  PRO A 269       1.706 -11.699   0.675  1.00 93.59           H
ATOM   4099 2HD  PRO A 269       0.892 -13.129   0.078  1.00 93.59           H
ATOM   4100  N   TYR A 270       0.769 -10.454   3.891  1.00 91.42           N
ATOM   4101  CA  TYR A 270       0.626  -9.288   4.747  1.00 91.42           C
ATOM   4102  C   TYR A 270      -0.832  -9.092   5.168  1.00 91.42           C
ATOM   4103  O   TYR A 270      -1.117  -8.871   6.344  1.00 91.42           O
ATOM   4104  HA  TYR A 270       1.235  -9.447   5.637  1.00 91.42           H
ATOM   4105  CB  TYR A 270       1.067  -8.090   3.904  1.00 91.42           C
ATOM   4106 1HB  TYR A 270       2.135  -8.172   3.703  1.00 91.42           H
ATOM   4107 2HB  TYR A 270       0.557  -8.129   2.941  1.00 91.42           H
ATOM   4108  CG  TYR A 270       0.789  -6.734   4.556  1.00 91.42           C
ATOM   4109  CD1 TYR A 270      -0.122  -5.868   3.986  1.00 91.42           C
ATOM   4110  HD1 TYR A 270      -0.643  -6.149   3.071  1.00 91.42           H
ATOM   4111  CD2 TYR A 270       1.448  -6.378   5.715  1.00 91.42           C
ATOM   4112  HD2 TYR A 270       2.167  -7.062   6.165  1.00 91.42           H
ATOM   4113  CE1 TYR A 270      -0.384  -4.592   4.600  1.00 91.42           C
ATOM   4114  HE1 TYR A 270      -1.100  -3.898   4.161  1.00 91.42           H
ATOM   4115  CE2 TYR A 270       1.187  -5.102   6.329  1.00 91.42           C
ATOM   4116  HE2 TYR A 270       1.701  -4.808   7.244  1.00 91.42           H
ATOM   4117  CZ  TYR A 270       0.284  -4.272   5.742  1.00 91.42           C
ATOM   4118  OH  TYR A 270       0.036  -3.067   6.322  1.00 91.42           O
ATOM   4119  HH  TYR A 270       0.652  -2.928   7.097  1.00 91.42           H
ATOM   4120  HN  TYR A 270       1.099 -10.262   2.967  1.00 91.42           H
ATOM   4121  N   ASN A 271      -1.715  -9.180   4.185  1.00 89.94           N
ATOM   4122  CA  ASN A 271      -3.122  -8.902   4.416  1.00 89.94           C
ATOM   4123  C   ASN A 271      -3.731 -10.032   5.248  1.00 89.94           C
ATOM   4124  O   ASN A 271      -4.746  -9.839   5.916  1.00 89.94           O
ATOM   4125  HA  ASN A 271      -3.143  -7.944   4.935  1.00 89.94           H
ATOM   4126  CB  ASN A 271      -3.892  -8.820   3.096  1.00 89.94           C
ATOM   4127 1HB  ASN A 271      -3.571  -9.623   2.433  1.00 89.94           H
ATOM   4128 2HB  ASN A 271      -4.956  -8.965   3.281  1.00 89.94           H
ATOM   4129  CG  ASN A 271      -3.668  -7.469   2.414  1.00 89.94           C
ATOM   4130  OD1 ASN A 271      -4.254  -6.460   2.770  1.00 89.94           O
ATOM   4131  ND2 ASN A 271      -2.789  -7.505   1.416  1.00 89.94           N
ATOM   4132 1HD2 ASN A 271      -2.342  -8.367   1.175  1.00 89.94           H
ATOM   4133 2HD2 ASN A 271      -2.574  -6.671   0.908  1.00 89.94           H
ATOM   4134  HN  ASN A 271      -1.484  -9.436   3.246  1.00 89.94           H
ATOM   4135  N   CYS A 272      -3.086 -11.188   5.181  1.00 94.54           N
ATOM   4136  CA  CYS A 272      -3.461 -12.305   6.031  1.00 94.54           C
ATOM   4137  C   CYS A 272      -3.267 -11.886   7.489  1.00 94.54           C
ATOM   4138  O   CYS A 272      -4.161 -12.064   8.315  1.00 94.54           O
ATOM   4139  HA  CYS A 272      -4.511 -12.515   5.825  1.00 94.54           H
ATOM   4140  CB  CYS A 272      -2.668 -13.567   5.688  1.00 94.54           C
ATOM   4141 1HB  CYS A 272      -1.607 -13.329   5.607  1.00 94.54           H
ATOM   4142 2HB  CYS A 272      -2.770 -14.299   6.490  1.00 94.54           H
ATOM   4143  SG  CYS A 272      -3.270 -14.278   4.113  1.00 94.54           S
ATOM   4144  HG  CYS A 272      -2.725 -13.354   3.327  1.00 94.54           H
ATOM   4145  HN  CYS A 272      -2.321 -11.366   4.562  1.00 94.54           H
ATOM   4146  N   ILE A 273      -2.092 -11.338   7.762  1.00 93.33           N
ATOM   4147  CA  ILE A 273      -1.763 -10.904   9.110  1.00 93.33           C
ATOM   4148  C   ILE A 273      -2.666  -9.731   9.497  1.00 93.33           C
ATOM   4149  O   ILE A 273      -3.146  -9.660  10.627  1.00 93.33           O
ATOM   4150  HA  ILE A 273      -1.972 -11.737   9.781  1.00 93.33           H
ATOM   4151  CB  ILE A 273      -0.269 -10.594   9.224  1.00 93.33           C
ATOM   4152  HB  ILE A 273      -0.019  -9.841   8.477  1.00 93.33           H
ATOM   4153  CG1 ILE A 273       0.573 -11.834   8.915  1.00 93.33           C
ATOM   4154 1HG1 ILE A 273       0.368 -12.173   7.900  1.00 93.33           H
ATOM   4155 2HG1 ILE A 273       1.632 -11.578   8.958  1.00 93.33           H
ATOM   4156  CG2 ILE A 273       0.065 -10.001  10.594  1.00 93.33           C
ATOM   4157 1HG2 ILE A 273      -0.496  -9.077  10.736  1.00 93.33           H
ATOM   4158 2HG2 ILE A 273      -0.205 -10.713  11.374  1.00 93.33           H
ATOM   4159 3HG2 ILE A 273       1.133  -9.790  10.648  1.00 93.33           H
ATOM   4160  CD1 ILE A 273       0.273 -12.961   9.905  1.00 93.33           C
ATOM   4161 1HD1 ILE A 273       0.502 -12.626  10.917  1.00 93.33           H
ATOM   4162 2HD1 ILE A 273      -0.781 -13.230   9.841  1.00 93.33           H
ATOM   4163 3HD1 ILE A 273       0.885 -13.830   9.663  1.00 93.33           H
ATOM   4164  HN  ILE A 273      -1.372 -11.190   7.084  1.00 93.33           H
ATOM   4165  N   LEU A 274      -2.870  -8.840   8.537  1.00 90.71           N
ATOM   4166  CA  LEU A 274      -3.668  -7.651   8.778  1.00 90.71           C
ATOM   4167  C   LEU A 274      -5.092  -8.065   9.154  1.00 90.71           C
ATOM   4168  O   LEU A 274      -5.729  -7.424   9.989  1.00 90.71           O
ATOM   4169  HA  LEU A 274      -3.226  -7.126   9.625  1.00 90.71           H
ATOM   4170  CB  LEU A 274      -3.600  -6.707   7.575  1.00 90.71           C
ATOM   4171 1HB  LEU A 274      -2.553  -6.574   7.302  1.00 90.71           H
ATOM   4172 2HB  LEU A 274      -4.090  -7.191   6.731  1.00 90.71           H
ATOM   4173  CG  LEU A 274      -4.227  -5.325   7.770  1.00 90.71           C
ATOM   4174  HG  LEU A 274      -5.242  -5.461   8.145  1.00 90.71           H
ATOM   4175  CD1 LEU A 274      -3.461  -4.519   8.820  1.00 90.71           C
ATOM   4176 1HD1 LEU A 274      -3.481  -5.049   9.772  1.00 90.71           H
ATOM   4177 2HD1 LEU A 274      -2.428  -4.391   8.498  1.00 90.71           H
ATOM   4178 3HD1 LEU A 274      -3.928  -3.541   8.939  1.00 90.71           H
ATOM   4179  CD2 LEU A 274      -4.333  -4.579   6.439  1.00 90.71           C
ATOM   4180 1HD2 LEU A 274      -3.338  -4.454   6.012  1.00 90.71           H
ATOM   4181 2HD2 LEU A 274      -4.955  -5.151   5.750  1.00 90.71           H
ATOM   4182 3HD2 LEU A 274      -4.782  -3.600   6.606  1.00 90.71           H
ATOM   4183  HN  LEU A 274      -2.500  -8.922   7.612  1.00 90.71           H
ATOM   4184  N   LEU A 275      -5.551  -9.134   8.519  1.00 92.96           N
ATOM   4185  CA  LEU A 275      -6.884  -9.647   8.784  1.00 92.96           C
ATOM   4186  C   LEU A 275      -6.964 -10.122  10.236  1.00 92.96           C
ATOM   4187  O   LEU A 275      -7.917  -9.806  10.945  1.00 92.96           O
ATOM   4188  HA  LEU A 275      -7.584  -8.821   8.652  1.00 92.96           H
ATOM   4189  CB  LEU A 275      -7.256 -10.724   7.763  1.00 92.96           C
ATOM   4190 1HB  LEU A 275      -7.195 -10.287   6.766  1.00 92.96           H
ATOM   4191 2HB  LEU A 275      -6.509 -11.515   7.811  1.00 92.96           H
ATOM   4192  CG  LEU A 275      -8.640 -11.356   7.929  1.00 92.96           C
ATOM   4193  HG  LEU A 275      -8.718 -11.744   8.944  1.00 92.96           H
ATOM   4194  CD1 LEU A 275      -9.744 -10.310   7.758  1.00 92.96           C
ATOM   4195 1HD1 LEU A 275      -9.624  -9.529   8.509  1.00 92.96           H
ATOM   4196 2HD1 LEU A 275      -9.678  -9.871   6.763  1.00 92.96           H
ATOM   4197 3HD1 LEU A 275     -10.717 -10.786   7.881  1.00 92.96           H
ATOM   4198  CD2 LEU A 275      -8.819 -12.540   6.977  1.00 92.96           C
ATOM   4199 1HD2 LEU A 275      -8.712 -12.198   5.948  1.00 92.96           H
ATOM   4200 2HD2 LEU A 275      -8.062 -13.295   7.190  1.00 92.96           H
ATOM   4201 3HD2 LEU A 275      -9.811 -12.970   7.116  1.00 92.96           H
ATOM   4202  HN  LEU A 275      -5.029  -9.645   7.837  1.00 92.96           H
ATOM   4203  N   VAL A 276      -5.949 -10.876  10.635  1.00 94.30           N
ATOM   4204  CA  VAL A 276      -5.892 -11.398  11.990  1.00 94.30           C
ATOM   4205  C   VAL A 276      -5.940 -10.234  12.983  1.00 94.30           C
ATOM   4206  O   VAL A 276      -6.674 -10.284  13.968  1.00 94.30           O
ATOM   4207  HA  VAL A 276      -6.773 -12.022  12.139  1.00 94.30           H
ATOM   4208  CB  VAL A 276      -4.653 -12.278  12.160  1.00 94.30           C
ATOM   4209  HB  VAL A 276      -3.783 -11.696  11.854  1.00 94.30           H
ATOM   4210  CG1 VAL A 276      -4.460 -12.677  13.624  1.00 94.30           C
ATOM   4211 1HG1 VAL A 276      -4.337 -11.780  14.232  1.00 94.30           H
ATOM   4212 2HG1 VAL A 276      -5.333 -13.232  13.968  1.00 94.30           H
ATOM   4213 3HG1 VAL A 276      -3.572 -13.302  13.717  1.00 94.30           H
ATOM   4214  CG2 VAL A 276      -4.731 -13.514  11.261  1.00 94.30           C
ATOM   4215 1HG2 VAL A 276      -5.613 -14.098  11.522  1.00 94.30           H
ATOM   4216 2HG2 VAL A 276      -4.797 -13.201  10.219  1.00 94.30           H
ATOM   4217 3HG2 VAL A 276      -3.837 -14.122  11.401  1.00 94.30           H
ATOM   4218  HN  VAL A 276      -5.178 -11.129  10.052  1.00 94.30           H
ATOM   4219  N   GLN A 277      -5.146  -9.215  12.689  1.00 91.36           N
ATOM   4220  CA  GLN A 277      -5.077  -8.047  13.551  1.00 91.36           C
ATOM   4221  C   GLN A 277      -6.441  -7.357  13.621  1.00 91.36           C
ATOM   4222  O   GLN A 277      -6.822  -6.831  14.665  1.00 91.36           O
ATOM   4223  HA  GLN A 277      -4.805  -8.430  14.535  1.00 91.36           H
ATOM   4224  CB  GLN A 277      -3.995  -7.076  13.074  1.00 91.36           C
ATOM   4225 1HB  GLN A 277      -4.100  -6.907  12.002  1.00 91.36           H
ATOM   4226 2HB  GLN A 277      -4.126  -6.111  13.563  1.00 91.36           H
ATOM   4227  CG  GLN A 277      -2.598  -7.621  13.375  1.00 91.36           C
ATOM   4228 1HG  GLN A 277      -2.498  -7.803  14.445  1.00 91.36           H
ATOM   4229 2HG  GLN A 277      -2.462  -8.580  12.875  1.00 91.36           H
ATOM   4230  CD  GLN A 277      -1.516  -6.642  12.915  1.00 91.36           C
ATOM   4231  OE1 GLN A 277      -1.732  -5.793  12.066  1.00 91.36           O
ATOM   4232  NE2 GLN A 277      -0.344  -6.806  13.522  1.00 91.36           N
ATOM   4233 1HE2 GLN A 277      -0.234  -7.522  14.211  1.00 91.36           H
ATOM   4234 2HE2 GLN A 277       0.427  -6.213  13.289  1.00 91.36           H
ATOM   4235  HN  GLN A 277      -4.559  -9.178  11.880  1.00 91.36           H
ATOM   4236  N   THR A 278      -7.139  -7.382  12.495  1.00 92.10           N
ATOM   4237  CA  THR A 278      -8.432  -6.725  12.401  1.00 92.10           C
ATOM   4238  C   THR A 278      -9.458  -7.438  13.284  1.00 92.10           C
ATOM   4239  O   THR A 278     -10.226  -6.792  13.995  1.00 92.10           O
ATOM   4240  HA  THR A 278      -8.330  -5.710  12.785  1.00 92.10           H
ATOM   4241  CB  THR A 278      -8.831  -6.675  10.925  1.00 92.10           C
ATOM   4242  HB  THR A 278      -8.990  -7.678  10.531  1.00 92.10           H
ATOM   4243  OG1 THR A 278      -7.784  -5.931  10.307  1.00 92.10           O
ATOM   4244  HG1 THR A 278      -7.110  -6.553   9.910  1.00 92.10           H
ATOM   4245  CG2 THR A 278     -10.082  -5.828  10.685  1.00 92.10           C
ATOM   4246 1HG2 THR A 278      -9.899  -4.806  11.018  1.00 92.10           H
ATOM   4247 2HG2 THR A 278     -10.918  -6.248  11.245  1.00 92.10           H
ATOM   4248 3HG2 THR A 278     -10.321  -5.826   9.622  1.00 92.10           H
ATOM   4249  HN  THR A 278      -6.836  -7.840  11.659  1.00 92.10           H
ATOM   4250  N   ILE A 279      -9.437  -8.761  13.210  1.00 92.83           N
ATOM   4251  CA  ILE A 279     -10.359  -9.569  13.991  1.00 92.83           C
ATOM   4252  C   ILE A 279     -10.033  -9.413  15.477  1.00 92.83           C
ATOM   4253  O   ILE A 279     -10.934  -9.263  16.302  1.00 92.83           O
ATOM   4254  HA  ILE A 279     -11.363  -9.182  13.815  1.00 92.83           H
ATOM   4255  CB  ILE A 279     -10.342 -11.020  13.506  1.00 92.83           C
ATOM   4256  HB  ILE A 279      -9.312 -11.375  13.527  1.00 92.83           H
ATOM   4257  CG1 ILE A 279     -10.826 -11.121  12.059  1.00 92.83           C
ATOM   4258 1HG1 ILE A 279     -11.903 -10.953  12.019  1.00 92.83           H
ATOM   4259 2HG1 ILE A 279     -10.360 -10.338  11.460  1.00 92.83           H
ATOM   4260  CG2 ILE A 279     -11.148 -11.920  14.445  1.00 92.83           C
ATOM   4261 1HG2 ILE A 279     -10.718 -11.881  15.445  1.00 92.83           H
ATOM   4262 2HG2 ILE A 279     -12.182 -11.576  14.480  1.00 92.83           H
ATOM   4263 3HG2 ILE A 279     -11.120 -12.946  14.077  1.00 92.83           H
ATOM   4264  CD1 ILE A 279     -10.496 -12.491  11.464  1.00 92.83           C
ATOM   4265 1HD1 ILE A 279      -9.418 -12.645  11.483  1.00 92.83           H
ATOM   4266 2HD1 ILE A 279     -10.985 -13.269  12.051  1.00 92.83           H
ATOM   4267 3HD1 ILE A 279     -10.852 -12.536  10.435  1.00 92.83           H
ATOM   4268  HN  ILE A 279      -8.808  -9.279  12.631  1.00 92.83           H
ATOM   4269  N   ASP A 280      -8.743  -9.453  15.775  1.00 91.70           N
ATOM   4270  CA  ASP A 280      -8.289  -9.365  17.153  1.00 91.70           C
ATOM   4271  C   ASP A 280      -8.662  -7.994  17.721  1.00 91.70           C
ATOM   4272  O   ASP A 280      -8.968  -7.873  18.907  1.00 91.70           O
ATOM   4273  HA  ASP A 280      -8.790 -10.182  17.672  1.00 91.70           H
ATOM   4274  CB  ASP A 280      -6.769  -9.517  17.243  1.00 91.70           C
ATOM   4275 1HB  ASP A 280      -6.461 -10.434  16.742  1.00 91.70           H
ATOM   4276 2HB  ASP A 280      -6.286  -8.691  16.722  1.00 91.70           H
ATOM   4277  CG  ASP A 280      -6.307  -9.546  18.702  1.00 91.70           C
ATOM   4278  OD1 ASP A 280      -6.896 -10.340  19.467  1.00 91.70           O
ATOM   4279  OD2 ASP A 280      -5.376  -8.775  19.017  1.00 91.70           O
ATOM   4280  HN  ASP A 280      -8.014  -9.543  15.096  1.00 91.70           H
ATOM   4281  N   ALA A 281      -8.624  -6.997  16.850  1.00 91.38           N
ATOM   4282  CA  ALA A 281      -8.972  -5.643  17.246  1.00 91.38           C
ATOM   4283  C   ALA A 281     -10.416  -5.620  17.753  1.00 91.38           C
ATOM   4284  O   ALA A 281     -10.766  -4.800  18.600  1.00 91.38           O
ATOM   4285  HA  ALA A 281      -8.306  -5.354  18.058  1.00 91.38           H
ATOM   4286  CB  ALA A 281      -8.753  -4.694  16.066  1.00 91.38           C
ATOM   4287 1HB  ALA A 281      -7.707  -4.726  15.764  1.00 91.38           H
ATOM   4288 2HB  ALA A 281      -9.383  -5.001  15.231  1.00 91.38           H
ATOM   4289 3HB  ALA A 281      -9.014  -3.678  16.364  1.00 91.38           H
ATOM   4290  HN  ALA A 281      -8.363  -7.103  15.890  1.00 91.38           H
ATOM   4291  N   TYR A 282     -11.214  -6.529  17.213  1.00 81.72           N
ATOM   4292  CA  TYR A 282     -12.620  -6.598  17.572  1.00 81.72           C
ATOM   4293  C   TYR A 282     -12.851  -7.617  18.690  1.00 81.72           C
ATOM   4294  O   TYR A 282     -13.538  -7.326  19.668  1.00 81.72           O
ATOM   4295  HA  TYR A 282     -12.927  -5.612  17.921  1.00 81.72           H
ATOM   4296  CB  TYR A 282     -13.354  -7.065  16.313  1.00 81.72           C
ATOM   4297 1HB  TYR A 282     -13.099  -6.399  15.489  1.00 81.72           H
ATOM   4298 2HB  TYR A 282     -12.996  -8.058  16.043  1.00 81.72           H
ATOM   4299  CG  TYR A 282     -14.876  -7.110  16.462  1.00 81.72           C
ATOM   4300  CD1 TYR A 282     -15.514  -8.317  16.665  1.00 81.72           C
ATOM   4301  HD1 TYR A 282     -14.933  -9.238  16.720  1.00 81.72           H
ATOM   4302  CD2 TYR A 282     -15.612  -5.945  16.392  1.00 81.72           C
ATOM   4303  HD2 TYR A 282     -15.108  -4.991  16.231  1.00 81.72           H
ATOM   4304  CE1 TYR A 282     -16.946  -8.360  16.805  1.00 81.72           C
ATOM   4305  HE1 TYR A 282     -17.462  -9.307  16.966  1.00 81.72           H
ATOM   4306  CE2 TYR A 282     -17.044  -5.988  16.531  1.00 81.72           C
ATOM   4307  HE2 TYR A 282     -17.637  -5.075  16.478  1.00 81.72           H
ATOM   4308  CZ  TYR A 282     -17.641  -7.193  16.731  1.00 81.72           C
ATOM   4309  OH  TYR A 282     -18.994  -7.234  16.863  1.00 81.72           O
ATOM   4310  HH  TYR A 282     -19.293  -8.174  17.026  1.00 81.72           H
ATOM   4311  HN  TYR A 282     -10.915  -7.209  16.544  1.00 81.72           H
ATOM   4312  N   ALA A 283     -12.265  -8.791  18.507  1.00 89.61           N
ATOM   4313  CA  ALA A 283     -12.605  -9.935  19.337  1.00 89.61           C
ATOM   4314  C   ALA A 283     -11.622 -10.021  20.507  1.00 89.61           C
ATOM   4315  O   ALA A 283     -11.922 -10.634  21.530  1.00 89.61           O
ATOM   4316  HA  ALA A 283     -13.609  -9.774  19.728  1.00 89.61           H
ATOM   4317  CB  ALA A 283     -12.605 -11.204  18.482  1.00 89.61           C
ATOM   4318 1HB  ALA A 283     -13.340 -11.103  17.684  1.00 89.61           H
ATOM   4319 2HB  ALA A 283     -11.616 -11.351  18.049  1.00 89.61           H
ATOM   4320 3HB  ALA A 283     -12.861 -12.061  19.105  1.00 89.61           H
ATOM   4321  HN  ALA A 283     -11.571  -8.967  17.809  1.00 89.61           H
ATOM   4322  N   MET A 284     -10.469  -9.396  20.317  1.00 83.21           N
ATOM   4323  CA  MET A 284      -9.445  -9.387  21.347  1.00 83.21           C
ATOM   4324  C   MET A 284      -9.194 -10.797  21.884  1.00 83.21           C
ATOM   4325  O   MET A 284      -9.163 -11.008  23.096  1.00 83.21           O
ATOM   4326  HA  MET A 284      -8.544  -9.011  20.862  1.00 83.21           H
ATOM   4327  CB  MET A 284      -9.882  -8.474  22.494  1.00 83.21           C
ATOM   4328 1HB  MET A 284     -10.775  -8.881  22.968  1.00 83.21           H
ATOM   4329 2HB  MET A 284      -9.103  -8.442  23.255  1.00 83.21           H
ATOM   4330  CG  MET A 284     -10.168  -7.058  21.989  1.00 83.21           C
ATOM   4331 1HG  MET A 284      -9.260  -6.621  21.573  1.00 83.21           H
ATOM   4332 2HG  MET A 284     -10.902  -7.091  21.184  1.00 83.21           H
ATOM   4333  SD  MET A 284     -10.775  -6.044  23.326  1.00 83.21           S
ATOM   4334  CE  MET A 284     -11.069  -4.517  22.449  1.00 83.21           C
ATOM   4335 1HE  MET A 284     -10.135  -4.163  22.013  1.00 83.21           H
ATOM   4336 2HE  MET A 284     -11.798  -4.688  21.657  1.00 83.21           H
ATOM   4337 3HE  MET A 284     -11.455  -3.769  23.141  1.00 83.21           H
ATOM   4338  HN  MET A 284     -10.231  -8.904  19.479  1.00 83.21           H
ATOM   4339  N   PHE A 285      -9.022 -11.728  20.957  1.00 85.53           N
ATOM   4340  CA  PHE A 285      -8.952 -13.135  21.312  1.00 85.53           C
ATOM   4341  C   PHE A 285      -7.512 -13.553  21.616  1.00 85.53           C
ATOM   4342  O   PHE A 285      -7.276 -14.629  22.163  1.00 85.53           O
ATOM   4343  HA  PHE A 285      -9.565 -13.274  22.203  1.00 85.53           H
ATOM   4344  CB  PHE A 285      -9.456 -13.927  20.104  1.00 85.53           C
ATOM   4345 1HB  PHE A 285      -9.572 -14.972  20.390  1.00 85.53           H
ATOM   4346 2HB  PHE A 285     -10.445 -13.560  19.829  1.00 85.53           H
ATOM   4347  CG  PHE A 285      -8.540 -13.846  18.881  1.00 85.53           C
ATOM   4348  CD1 PHE A 285      -8.744 -12.884  17.941  1.00 85.53           C
ATOM   4349  HD1 PHE A 285      -9.559 -12.170  18.060  1.00 85.53           H
ATOM   4350  CD2 PHE A 285      -7.523 -14.736  18.733  1.00 85.53           C
ATOM   4351  HD2 PHE A 285      -7.360 -15.508  19.486  1.00 85.53           H
ATOM   4352  CE1 PHE A 285      -7.894 -12.809  16.806  1.00 85.53           C
ATOM   4353  HE1 PHE A 285      -8.057 -12.038  16.053  1.00 85.53           H
ATOM   4354  CE2 PHE A 285      -6.673 -14.662  17.598  1.00 85.53           C
ATOM   4355  HE2 PHE A 285      -5.858 -15.375  17.479  1.00 85.53           H
ATOM   4356  CZ  PHE A 285      -6.877 -13.699  16.658  1.00 85.53           C
ATOM   4357  HZ  PHE A 285      -6.224 -13.642  15.787  1.00 85.53           H
ATOM   4358  HN  PHE A 285      -8.931 -11.533  19.980  1.00 85.53           H
ATOM   4359  N   ILE A 286      -6.586 -12.679  21.247  1.00 86.01           N
ATOM   4360  CA  ILE A 286      -5.177 -12.935  21.491  1.00 86.01           C
ATOM   4361  C   ILE A 286      -4.819 -12.482  22.908  1.00 86.01           C
ATOM   4362  O   ILE A 286      -4.675 -11.288  23.165  1.00 86.01           O
ATOM   4363  HA  ILE A 286      -5.023 -14.012  21.424  1.00 86.01           H
ATOM   4364  CB  ILE A 286      -4.318 -12.287  20.404  1.00 86.01           C
ATOM   4365  HB  ILE A 286      -4.511 -11.214  20.410  1.00 86.01           H
ATOM   4366  CG1 ILE A 286      -4.705 -12.807  19.018  1.00 86.01           C
ATOM   4367 1HG1 ILE A 286      -4.505 -13.877  18.958  1.00 86.01           H
ATOM   4368 2HG1 ILE A 286      -5.775 -12.673  18.861  1.00 86.01           H
ATOM   4369  CG2 ILE A 286      -2.828 -12.480  20.693  1.00 86.01           C
ATOM   4370 1HG2 ILE A 286      -2.582 -12.022  21.652  1.00 86.01           H
ATOM   4371 2HG2 ILE A 286      -2.600 -13.545  20.730  1.00 86.01           H
ATOM   4372 3HG2 ILE A 286      -2.241 -12.010  19.905  1.00 86.01           H
ATOM   4373  CD1 ILE A 286      -3.927 -12.075  17.921  1.00 86.01           C
ATOM   4374 1HD1 ILE A 286      -4.149 -11.009  17.969  1.00 86.01           H
ATOM   4375 2HD1 ILE A 286      -2.859 -12.232  18.068  1.00 86.01           H
ATOM   4376 3HD1 ILE A 286      -4.221 -12.464  16.946  1.00 86.01           H
ATOM   4377  HN  ILE A 286      -6.785 -11.812  20.790  1.00 86.01           H
ATOM   4378  N   SER A 287      -4.686 -13.461  23.792  1.00 84.55           N
ATOM   4379  CA  SER A 287      -4.383 -13.175  25.184  1.00 84.55           C
ATOM   4380  C   SER A 287      -2.955 -13.618  25.511  1.00 84.55           C
ATOM   4381  O   SER A 287      -2.397 -13.222  26.533  1.00 84.55           O
ATOM   4382  HA  SER A 287      -4.481 -12.095  25.286  1.00 84.55           H
ATOM   4383  CB  SER A 287      -5.379 -13.867  26.117  1.00 84.55           C
ATOM   4384 1HB  SER A 287      -5.110 -13.659  27.153  1.00 84.55           H
ATOM   4385 2HB  SER A 287      -6.374 -13.451  25.958  1.00 84.55           H
ATOM   4386  OG  SER A 287      -5.415 -15.276  25.910  1.00 84.55           O
ATOM   4387  HG  SER A 287      -6.105 -15.692  26.503  1.00 84.55           H
ATOM   4388  HN  SER A 287      -4.781 -14.431  23.571  1.00 84.55           H
ATOM   4389  N   ASN A 288      -2.405 -14.432  24.622  1.00 85.50           N
ATOM   4390  CA  ASN A 288      -1.090 -15.008  24.849  1.00 85.50           C
ATOM   4391  C   ASN A 288      -0.024 -14.076  24.269  1.00 85.50           C
ATOM   4392  O   ASN A 288      -0.040 -13.775  23.077  1.00 85.50           O
ATOM   4393  HA  ASN A 288      -1.006 -15.115  25.930  1.00 85.50           H
ATOM   4394  CB  ASN A 288      -0.957 -16.367  24.158  1.00 85.50           C
ATOM   4395 1HB  ASN A 288      -1.810 -16.994  24.415  1.00 85.50           H
ATOM   4396 2HB  ASN A 288      -0.975 -16.232  23.077  1.00 85.50           H
ATOM   4397  CG  ASN A 288       0.340 -17.066  24.570  1.00 85.50           C
ATOM   4398  OD1 ASN A 288       1.360 -16.444  24.817  1.00 85.50           O
ATOM   4399  ND2 ASN A 288       0.245 -18.391  24.629  1.00 85.50           N
ATOM   4400 1HD2 ASN A 288      -0.623 -18.840  24.414  1.00 85.50           H
ATOM   4401 2HD2 ASN A 288       1.040 -18.939  24.889  1.00 85.50           H
ATOM   4402  HN  ASN A 288      -2.841 -14.699  23.763  1.00 85.50           H
ATOM   4403  N   CYS A 289       0.878 -13.647  25.139  1.00 90.38           N
ATOM   4404  CA  CYS A 289       1.895 -12.684  24.750  1.00 90.38           C
ATOM   4405  C   CYS A 289       2.786 -13.330  23.688  1.00 90.38           C
ATOM   4406  O   CYS A 289       3.203 -12.670  22.737  1.00 90.38           O
ATOM   4407  HA  CYS A 289       1.369 -11.821  24.342  1.00 90.38           H
ATOM   4408  CB  CYS A 289       2.704 -12.198  25.955  1.00 90.38           C
ATOM   4409 1HB  CYS A 289       2.036 -11.774  26.705  1.00 90.38           H
ATOM   4410 2HB  CYS A 289       3.216 -13.038  26.422  1.00 90.38           H
ATOM   4411  SG  CYS A 289       3.923 -10.941  25.423  1.00 90.38           S
ATOM   4412  HN  CYS A 289       0.921 -13.945  26.093  1.00 90.38           H
ATOM   4413  N   ALA A 290       3.052 -14.613  23.884  1.00 92.34           N
ATOM   4414  CA  ALA A 290       3.942 -15.338  22.993  1.00 92.34           C
ATOM   4415  C   ALA A 290       3.370 -15.310  21.574  1.00 92.34           C
ATOM   4416  O   ALA A 290       4.105 -15.114  20.608  1.00 92.34           O
ATOM   4417  HA  ALA A 290       4.905 -14.827  22.997  1.00 92.34           H
ATOM   4418  CB  ALA A 290       4.137 -16.763  23.514  1.00 92.34           C
ATOM   4419 1HB  ALA A 290       4.573 -16.728  24.513  1.00 92.34           H
ATOM   4420 2HB  ALA A 290       3.173 -17.270  23.556  1.00 92.34           H
ATOM   4421 3HB  ALA A 290       4.805 -17.306  22.846  1.00 92.34           H
ATOM   4422  HN  ALA A 290       2.672 -15.155  24.634  1.00 92.34           H
ATOM   4423  N   VAL A 291       2.062 -15.508  21.494  1.00 92.70           N
ATOM   4424  CA  VAL A 291       1.382 -15.504  20.209  1.00 92.70           C
ATOM   4425  C   VAL A 291       1.443 -14.097  19.610  1.00 92.70           C
ATOM   4426  O   VAL A 291       1.700 -13.937  18.418  1.00 92.70           O
ATOM   4427  HA  VAL A 291       1.917 -16.189  19.552  1.00 92.70           H
ATOM   4428  CB  VAL A 291      -0.048 -16.022  20.373  1.00 92.70           C
ATOM   4429  HB  VAL A 291      -0.555 -15.386  21.098  1.00 92.70           H
ATOM   4430  CG1 VAL A 291      -0.817 -15.934  19.053  1.00 92.70           C
ATOM   4431 1HG1 VAL A 291      -0.857 -14.896  18.724  1.00 92.70           H
ATOM   4432 2HG1 VAL A 291      -0.311 -16.535  18.297  1.00 92.70           H
ATOM   4433 3HG1 VAL A 291      -1.830 -16.309  19.197  1.00 92.70           H
ATOM   4434  CG2 VAL A 291      -0.054 -17.452  20.916  1.00 92.70           C
ATOM   4435 1HG2 VAL A 291       0.478 -18.106  20.225  1.00 92.70           H
ATOM   4436 2HG2 VAL A 291       0.439 -17.474  21.889  1.00 92.70           H
ATOM   4437 3HG2 VAL A 291      -1.082 -17.797  21.023  1.00 92.70           H
ATOM   4438  HN  VAL A 291       1.471 -15.670  22.284  1.00 92.70           H
ATOM   4439  N   SER A 292       1.203 -13.113  20.464  1.00 93.00           N
ATOM   4440  CA  SER A 292       1.200 -11.727  20.028  1.00 93.00           C
ATOM   4441  C   SER A 292       2.569 -11.357  19.455  1.00 93.00           C
ATOM   4442  O   SER A 292       2.655 -10.698  18.420  1.00 93.00           O
ATOM   4443  HA  SER A 292       0.433 -11.669  19.256  1.00 93.00           H
ATOM   4444  CB  SER A 292       0.835 -10.788  21.180  1.00 93.00           C
ATOM   4445 1HB  SER A 292      -0.095 -11.123  21.640  1.00 93.00           H
ATOM   4446 2HB  SER A 292       1.607 -10.839  21.948  1.00 93.00           H
ATOM   4447  OG  SER A 292       0.689  -9.440  20.743  1.00 93.00           O
ATOM   4448  HG  SER A 292      -0.129  -9.351  20.175  1.00 93.00           H
ATOM   4449  HN  SER A 292       1.012 -13.251  21.437  1.00 93.00           H
ATOM   4450  N   THR A 293       3.606 -11.796  20.153  1.00 89.52           N
ATOM   4451  CA  THR A 293       4.966 -11.475  19.755  1.00 89.52           C
ATOM   4452  C   THR A 293       5.260 -12.034  18.362  1.00 89.52           C
ATOM   4453  O   THR A 293       5.808 -11.335  17.511  1.00 89.52           O
ATOM   4454  HA  THR A 293       5.059 -10.391  19.690  1.00 89.52           H
ATOM   4455  CB  THR A 293       5.912 -12.004  20.835  1.00 89.52           C
ATOM   4456  HB  THR A 293       5.817 -13.085  20.940  1.00 89.52           H
ATOM   4457  OG1 THR A 293       5.579 -11.242  21.992  1.00 89.52           O
ATOM   4458  HG1 THR A 293       4.864 -11.707  22.514  1.00 89.52           H
ATOM   4459  CG2 THR A 293       7.374 -11.645  20.560  1.00 89.52           C
ATOM   4460 1HG2 THR A 293       7.481 -10.561  20.523  1.00 89.52           H
ATOM   4461 2HG2 THR A 293       7.680 -12.073  19.606  1.00 89.52           H
ATOM   4462 3HG2 THR A 293       8.002 -12.044  21.356  1.00 89.52           H
ATOM   4463  HN  THR A 293       3.528 -12.359  20.976  1.00 89.52           H
ATOM   4464  N   ASN A 294       4.884 -13.291  18.172  1.00 91.22           N
ATOM   4465  CA  ASN A 294       5.159 -13.973  16.920  1.00 91.22           C
ATOM   4466  C   ASN A 294       4.390 -13.286  15.789  1.00 91.22           C
ATOM   4467  O   ASN A 294       4.895 -13.166  14.674  1.00 91.22           O
ATOM   4468  HA  ASN A 294       6.239 -13.907  16.789  1.00 91.22           H
ATOM   4469  CB  ASN A 294       4.709 -15.434  16.978  1.00 91.22           C
ATOM   4470 1HB  ASN A 294       3.707 -15.493  17.402  1.00 91.22           H
ATOM   4471 2HB  ASN A 294       4.652 -15.842  15.969  1.00 91.22           H
ATOM   4472  CG  ASN A 294       5.674 -16.273  17.819  1.00 91.22           C
ATOM   4473  OD1 ASN A 294       6.817 -15.909  18.046  1.00 91.22           O
ATOM   4474  ND2 ASN A 294       5.153 -17.411  18.267  1.00 91.22           N
ATOM   4475 1HD2 ASN A 294       4.208 -17.650  18.044  1.00 91.22           H
ATOM   4476 2HD2 ASN A 294       5.706 -18.029  18.826  1.00 91.22           H
ATOM   4477  HN  ASN A 294       4.400 -13.838  18.855  1.00 91.22           H
ATOM   4478  N   ILE A 295       3.182 -12.854  16.117  1.00 91.78           N
ATOM   4479  CA  ILE A 295       2.337 -12.184  15.142  1.00 91.78           C
ATOM   4480  C   ILE A 295       3.007 -10.881  14.702  1.00 91.78           C
ATOM   4481  O   ILE A 295       3.015 -10.553  13.517  1.00 91.78           O
ATOM   4482  HA  ILE A 295       2.255 -12.840  14.276  1.00 91.78           H
ATOM   4483  CB  ILE A 295       0.925 -11.992  15.700  1.00 91.78           C
ATOM   4484  HB  ILE A 295       1.009 -11.633  16.725  1.00 91.78           H
ATOM   4485  CG1 ILE A 295       0.168 -13.320  15.746  1.00 91.78           C
ATOM   4486 1HG1 ILE A 295      -0.047 -13.656  14.731  1.00 91.78           H
ATOM   4487 2HG1 ILE A 295       0.793 -14.084  16.208  1.00 91.78           H
ATOM   4488  CG2 ILE A 295       0.164 -10.925  14.909  1.00 91.78           C
ATOM   4489 1HG2 ILE A 295       0.697  -9.977  14.972  1.00 91.78           H
ATOM   4490 2HG2 ILE A 295       0.089 -11.231  13.865  1.00 91.78           H
ATOM   4491 3HG2 ILE A 295      -0.836 -10.809  15.326  1.00 91.78           H
ATOM   4492  CD1 ILE A 295      -1.139 -13.180  16.529  1.00 91.78           C
ATOM   4493 1HD1 ILE A 295      -0.919 -12.868  17.550  1.00 91.78           H
ATOM   4494 2HD1 ILE A 295      -1.772 -12.433  16.049  1.00 91.78           H
ATOM   4495 3HD1 ILE A 295      -1.657 -14.139  16.546  1.00 91.78           H
ATOM   4496  HN  ILE A 295       2.779 -12.954  17.027  1.00 91.78           H
ATOM   4497  N   ASP A 296       3.553 -10.174  15.680  1.00 92.81           N
ATOM   4498  CA  ASP A 296       4.163  -8.882  15.419  1.00 92.81           C
ATOM   4499  C   ASP A 296       5.386  -9.073  14.518  1.00 92.81           C
ATOM   4500  O   ASP A 296       5.633  -8.267  13.622  1.00 92.81           O
ATOM   4501  HA  ASP A 296       3.383  -8.288  14.942  1.00 92.81           H
ATOM   4502  CB  ASP A 296       4.631  -8.221  16.717  1.00 92.81           C
ATOM   4503 1HB  ASP A 296       5.163  -8.949  17.329  1.00 92.81           H
ATOM   4504 2HB  ASP A 296       5.336  -7.421  16.489  1.00 92.81           H
ATOM   4505  CG  ASP A 296       3.446  -7.654  17.502  1.00 92.81           C
ATOM   4506  OD1 ASP A 296       2.362  -7.540  16.889  1.00 92.81           O
ATOM   4507  OD2 ASP A 296       3.651  -7.348  18.696  1.00 92.81           O
ATOM   4508  HN  ASP A 296       3.582 -10.470  16.635  1.00 92.81           H
ATOM   4509  N   ILE A 297       6.118 -10.143  14.788  1.00 91.44           N
ATOM   4510  CA  ILE A 297       7.290 -10.468  13.993  1.00 91.44           C
ATOM   4511  C   ILE A 297       6.855 -10.798  12.563  1.00 91.44           C
ATOM   4512  O   ILE A 297       7.452 -10.317  11.602  1.00 91.44           O
ATOM   4513  HA  ILE A 297       7.922  -9.581  13.965  1.00 91.44           H
ATOM   4514  CB  ILE A 297       8.100 -11.581  14.662  1.00 91.44           C
ATOM   4515  HB  ILE A 297       7.418 -12.391  14.922  1.00 91.44           H
ATOM   4516  CG1 ILE A 297       8.735 -11.089  15.964  1.00 91.44           C
ATOM   4517 1HG1 ILE A 297       9.504 -10.350  15.741  1.00 91.44           H
ATOM   4518 2HG1 ILE A 297       7.982 -10.591  16.575  1.00 91.44           H
ATOM   4519  CG2 ILE A 297       9.139 -12.157  13.698  1.00 91.44           C
ATOM   4520 1HG2 ILE A 297       8.635 -12.569  12.824  1.00 91.44           H
ATOM   4521 2HG2 ILE A 297       9.822 -11.367  13.386  1.00 91.44           H
ATOM   4522 3HG2 ILE A 297       9.701 -12.946  14.199  1.00 91.44           H
ATOM   4523  CD1 ILE A 297       9.349 -12.252  16.747  1.00 91.44           C
ATOM   4524 1HD1 ILE A 297       8.572 -12.977  16.989  1.00 91.44           H
ATOM   4525 2HD1 ILE A 297      10.118 -12.732  16.142  1.00 91.44           H
ATOM   4526 3HD1 ILE A 297       9.793 -11.874  17.668  1.00 91.44           H
ATOM   4527  HN  ILE A 297       5.923 -10.781  15.533  1.00 91.44           H
ATOM   4528  N   CYS A 298       5.818 -11.618  12.469  1.00 93.75           N
ATOM   4529  CA  CYS A 298       5.294 -12.015  11.173  1.00 93.75           C
ATOM   4530  C   CYS A 298       4.869 -10.754  10.419  1.00 93.75           C
ATOM   4531  O   CYS A 298       5.085 -10.645   9.213  1.00 93.75           O
ATOM   4532  HA  CYS A 298       6.104 -12.524  10.651  1.00 93.75           H
ATOM   4533  CB  CYS A 298       4.142 -13.013  11.310  1.00 93.75           C
ATOM   4534 1HB  CYS A 298       3.437 -12.665  12.065  1.00 93.75           H
ATOM   4535 2HB  CYS A 298       3.595 -13.081  10.370  1.00 93.75           H
ATOM   4536  SG  CYS A 298       4.793 -14.659  11.775  1.00 93.75           S
ATOM   4537  HG  CYS A 298       4.978 -14.378  13.062  1.00 93.75           H
ATOM   4538  HN  CYS A 298       5.339 -12.007  13.256  1.00 93.75           H
ATOM   4539  N   PHE A 299       4.273  -9.832  11.161  1.00 93.51           N
ATOM   4540  CA  PHE A 299       3.806  -8.587  10.576  1.00 93.51           C
ATOM   4541  C   PHE A 299       4.964  -7.807   9.950  1.00 93.51           C
ATOM   4542  O   PHE A 299       4.854  -7.320   8.826  1.00 93.51           O
ATOM   4543  HA  PHE A 299       3.084  -8.844   9.801  1.00 93.51           H
ATOM   4544  CB  PHE A 299       3.203  -7.757  11.711  1.00 93.51           C
ATOM   4545 1HB  PHE A 299       2.389  -8.322  12.167  1.00 93.51           H
ATOM   4546 2HB  PHE A 299       3.959  -7.610  12.481  1.00 93.51           H
ATOM   4547  CG  PHE A 299       2.672  -6.392  11.270  1.00 93.51           C
ATOM   4548  CD1 PHE A 299       3.417  -5.273  11.477  1.00 93.51           C
ATOM   4549  HD1 PHE A 299       4.393  -5.350  11.957  1.00 93.51           H
ATOM   4550  CD2 PHE A 299       1.455  -6.296  10.670  1.00 93.51           C
ATOM   4551  HD2 PHE A 299       0.857  -7.193  10.504  1.00 93.51           H
ATOM   4552  CE1 PHE A 299       2.925  -4.006  11.067  1.00 93.51           C
ATOM   4553  HE1 PHE A 299       3.522  -3.109  11.234  1.00 93.51           H
ATOM   4554  CE2 PHE A 299       0.963  -5.029  10.261  1.00 93.51           C
ATOM   4555  HE2 PHE A 299      -0.013  -4.952   9.780  1.00 93.51           H
ATOM   4556  CZ  PHE A 299       1.708  -3.910  10.468  1.00 93.51           C
ATOM   4557  HZ  PHE A 299       1.330  -2.938  10.154  1.00 93.51           H
ATOM   4558  HN  PHE A 299       4.107  -9.925  12.143  1.00 93.51           H
ATOM   4559  N   GLN A 300       6.049  -7.713  10.706  1.00 89.18           N
ATOM   4560  CA  GLN A 300       7.209  -6.961  10.259  1.00 89.18           C
ATOM   4561  C   GLN A 300       7.708  -7.501   8.918  1.00 89.18           C
ATOM   4562  O   GLN A 300       7.961  -6.733   7.991  1.00 89.18           O
ATOM   4563  HA  GLN A 300       6.861  -5.935  10.139  1.00 89.18           H
ATOM   4564  CB  GLN A 300       8.320  -6.992  11.311  1.00 89.18           C
ATOM   4565 1HB  GLN A 300       8.485  -8.018  11.640  1.00 89.18           H
ATOM   4566 2HB  GLN A 300       9.254  -6.646  10.868  1.00 89.18           H
ATOM   4567  CG  GLN A 300       7.963  -6.115  12.512  1.00 89.18           C
ATOM   4568 1HG  GLN A 300       7.782  -5.093  12.180  1.00 89.18           H
ATOM   4569 2HG  GLN A 300       7.039  -6.472  12.966  1.00 89.18           H
ATOM   4570  CD  GLN A 300       9.085  -6.127  13.553  1.00 89.18           C
ATOM   4571  OE1 GLN A 300      10.241  -5.866  13.260  1.00 89.18           O
ATOM   4572  NE2 GLN A 300       8.682  -6.445  14.779  1.00 89.18           N
ATOM   4573 1HE2 GLN A 300       7.719  -6.649  14.952  1.00 89.18           H
ATOM   4574 2HE2 GLN A 300       9.343  -6.480  15.529  1.00 89.18           H
ATOM   4575  HN  GLN A 300       6.142  -8.138  11.606  1.00 89.18           H
ATOM   4576  N   VAL A 301       7.834  -8.819   8.857  1.00 93.88           N
ATOM   4577  CA  VAL A 301       8.411  -9.462   7.689  1.00 93.88           C
ATOM   4578  C   VAL A 301       7.499  -9.231   6.482  1.00 93.88           C
ATOM   4579  O   VAL A 301       7.954  -8.772   5.435  1.00 93.88           O
ATOM   4580  HA  VAL A 301       9.374  -8.990   7.496  1.00 93.88           H
ATOM   4581  CB  VAL A 301       8.658 -10.944   7.976  1.00 93.88           C
ATOM   4582  HB  VAL A 301       7.708 -11.393   8.264  1.00 93.88           H
ATOM   4583  CG1 VAL A 301       9.160 -11.669   6.726  1.00 93.88           C
ATOM   4584 1HG1 VAL A 301       8.415 -11.586   5.934  1.00 93.88           H
ATOM   4585 2HG1 VAL A 301      10.095 -11.217   6.394  1.00 93.88           H
ATOM   4586 3HG1 VAL A 301       9.328 -12.721   6.958  1.00 93.88           H
ATOM   4587  CG2 VAL A 301       9.634 -11.121   9.142  1.00 93.88           C
ATOM   4588 1HG2 VAL A 301      10.585 -10.650   8.894  1.00 93.88           H
ATOM   4589 2HG2 VAL A 301       9.220 -10.656  10.036  1.00 93.88           H
ATOM   4590 3HG2 VAL A 301       9.792 -12.184   9.325  1.00 93.88           H
ATOM   4591  HN  VAL A 301       7.550  -9.442   9.586  1.00 93.88           H
ATOM   4592  N   THR A 302       6.229  -9.560   6.668  1.00 93.22           N
ATOM   4593  CA  THR A 302       5.284  -9.551   5.565  1.00 93.22           C
ATOM   4594  C   THR A 302       5.070  -8.123   5.059  1.00 93.22           C
ATOM   4595  O   THR A 302       4.881  -7.906   3.863  1.00 93.22           O
ATOM   4596  HA  THR A 302       5.712 -10.121   4.741  1.00 93.22           H
ATOM   4597  CB  THR A 302       3.996 -10.227   6.040  1.00 93.22           C
ATOM   4598  HB  THR A 302       3.242 -10.224   5.253  1.00 93.22           H
ATOM   4599  OG1 THR A 302       3.650  -9.519   7.227  1.00 93.22           O
ATOM   4600  HG1 THR A 302       2.745  -9.804   7.543  1.00 93.22           H
ATOM   4601  CG2 THR A 302       4.230 -11.662   6.516  1.00 93.22           C
ATOM   4602 1HG2 THR A 302       4.934 -11.659   7.348  1.00 93.22           H
ATOM   4603 2HG2 THR A 302       4.638 -12.255   5.697  1.00 93.22           H
ATOM   4604 3HG2 THR A 302       3.284 -12.095   6.842  1.00 93.22           H
ATOM   4605  HN  THR A 302       5.845  -9.829   7.552  1.00 93.22           H
ATOM   4606  N   GLN A 303       5.106  -7.186   5.995  1.00 89.95           N
ATOM   4607  CA  GLN A 303       4.953  -5.782   5.654  1.00 89.95           C
ATOM   4608  C   GLN A 303       6.100  -5.326   4.749  1.00 89.95           C
ATOM   4609  O   GLN A 303       5.879  -4.609   3.775  1.00 89.95           O
ATOM   4610  HA  GLN A 303       4.008  -5.716   5.115  1.00 89.95           H
ATOM   4611  CB  GLN A 303       4.872  -4.917   6.914  1.00 89.95           C
ATOM   4612 1HB  GLN A 303       4.054  -5.264   7.545  1.00 89.95           H
ATOM   4613 2HB  GLN A 303       5.789  -5.025   7.492  1.00 89.95           H
ATOM   4614  CG  GLN A 303       4.658  -3.445   6.556  1.00 89.95           C
ATOM   4615 1HG  GLN A 303       5.541  -3.058   6.048  1.00 89.95           H
ATOM   4616 2HG  GLN A 303       3.824  -3.354   5.859  1.00 89.95           H
ATOM   4617  CD  GLN A 303       4.376  -2.612   7.808  1.00 89.95           C
ATOM   4618  OE1 GLN A 303       5.067  -2.698   8.810  1.00 89.95           O
ATOM   4619  NE2 GLN A 303       3.326  -1.804   7.695  1.00 89.95           N
ATOM   4620 1HE2 GLN A 303       2.801  -1.782   6.844  1.00 89.95           H
ATOM   4621 2HE2 GLN A 303       3.062  -1.218   8.461  1.00 89.95           H
ATOM   4622  HN  GLN A 303       5.238  -7.372   6.968  1.00 89.95           H
ATOM   4623  N   THR A 304       7.299  -5.762   5.104  1.00 91.16           N
ATOM   4624  CA  THR A 304       8.489  -5.355   4.376  1.00 91.16           C
ATOM   4625  C   THR A 304       8.430  -5.862   2.933  1.00 91.16           C
ATOM   4626  O   THR A 304       8.772  -5.135   2.002  1.00 91.16           O
ATOM   4627  HA  THR A 304       8.510  -4.267   4.331  1.00 91.16           H
ATOM   4628  CB  THR A 304       9.711  -5.859   5.146  1.00 91.16           C
ATOM   4629  HB  THR A 304       9.750  -6.948   5.146  1.00 91.16           H
ATOM   4630  OG1 THR A 304       9.588  -5.248   6.428  1.00 91.16           O
ATOM   4631  HG1 THR A 304       9.187  -5.894   7.078  1.00 91.16           H
ATOM   4632  CG2 THR A 304      11.023  -5.301   4.592  1.00 91.16           C
ATOM   4633 1HG2 THR A 304      11.012  -4.213   4.655  1.00 91.16           H
ATOM   4634 2HG2 THR A 304      11.136  -5.604   3.551  1.00 91.16           H
ATOM   4635 3HG2 THR A 304      11.858  -5.690   5.175  1.00 91.16           H
ATOM   4636  HN  THR A 304       7.465  -6.380   5.873  1.00 91.16           H
ATOM   4637  N   ILE A 305       7.992  -7.105   2.793  1.00 91.35           N
ATOM   4638  CA  ILE A 305       7.845  -7.703   1.477  1.00 91.35           C
ATOM   4639  C   ILE A 305       6.838  -6.890   0.662  1.00 91.35           C
ATOM   4640  O   ILE A 305       7.031  -6.675  -0.534  1.00 91.35           O
ATOM   4641  HA  ILE A 305       8.815  -7.647   0.983  1.00 91.35           H
ATOM   4642  CB  ILE A 305       7.484  -9.185   1.600  1.00 91.35           C
ATOM   4643  HB  ILE A 305       6.616  -9.272   2.253  1.00 91.35           H
ATOM   4644  CG1 ILE A 305       8.621  -9.974   2.251  1.00 91.35           C
ATOM   4645 1HG1 ILE A 305       9.444 -10.082   1.545  1.00 91.35           H
ATOM   4646 2HG1 ILE A 305       9.007  -9.423   3.108  1.00 91.35           H
ATOM   4647  CG2 ILE A 305       7.086  -9.766   0.241  1.00 91.35           C
ATOM   4648 1HG2 ILE A 305       6.222  -9.226  -0.146  1.00 91.35           H
ATOM   4649 2HG2 ILE A 305       7.919  -9.666  -0.455  1.00 91.35           H
ATOM   4650 3HG2 ILE A 305       6.835 -10.820   0.357  1.00 91.35           H
ATOM   4651  CD1 ILE A 305       8.142 -11.357   2.699  1.00 91.35           C
ATOM   4652 1HD1 ILE A 305       7.335 -11.245   3.423  1.00 91.35           H
ATOM   4653 2HD1 ILE A 305       7.780 -11.913   1.835  1.00 91.35           H
ATOM   4654 3HD1 ILE A 305       8.970 -11.897   3.158  1.00 91.35           H
ATOM   4655  HN  ILE A 305       7.741  -7.698   3.558  1.00 91.35           H
ATOM   4656  N   ALA A 306       5.785  -6.459   1.341  1.00 91.07           N
ATOM   4657  CA  ALA A 306       4.724  -5.714   0.685  1.00 91.07           C
ATOM   4658  C   ALA A 306       5.288  -4.397   0.148  1.00 91.07           C
ATOM   4659  O   ALA A 306       4.924  -3.960  -0.942  1.00 91.07           O
ATOM   4660  HA  ALA A 306       4.366  -6.314  -0.152  1.00 91.07           H
ATOM   4661  CB  ALA A 306       3.569  -5.498   1.665  1.00 91.07           C
ATOM   4662 1HB  ALA A 306       3.186  -6.464   1.993  1.00 91.07           H
ATOM   4663 2HB  ALA A 306       3.927  -4.937   2.529  1.00 91.07           H
ATOM   4664 3HB  ALA A 306       2.774  -4.939   1.172  1.00 91.07           H
ATOM   4665  HN  ALA A 306       5.651  -6.612   2.321  1.00 91.07           H
ATOM   4666  N   PHE A 307       6.167  -3.801   0.940  1.00 89.56           N
ATOM   4667  CA  PHE A 307       6.759  -2.525   0.575  1.00 89.56           C
ATOM   4668  C   PHE A 307       7.648  -2.667  -0.662  1.00 89.56           C
ATOM   4669  O   PHE A 307       7.608  -1.826  -1.559  1.00 89.56           O
ATOM   4670  HA  PHE A 307       5.940  -1.840   0.355  1.00 89.56           H
ATOM   4671  CB  PHE A 307       7.619  -2.076   1.758  1.00 89.56           C
ATOM   4672 1HB  PHE A 307       8.249  -2.908   2.072  1.00 89.56           H
ATOM   4673 2HB  PHE A 307       8.285  -1.279   1.427  1.00 89.56           H
ATOM   4674  CG  PHE A 307       6.813  -1.582   2.961  1.00 89.56           C
ATOM   4675  CD1 PHE A 307       5.458  -1.494   2.882  1.00 89.56           C
ATOM   4676  HD1 PHE A 307       4.946  -1.776   1.962  1.00 89.56           H
ATOM   4677  CD2 PHE A 307       7.452  -1.230   4.109  1.00 89.56           C
ATOM   4678  HD2 PHE A 307       8.538  -1.300   4.172  1.00 89.56           H
ATOM   4679  CE1 PHE A 307       4.711  -1.035   3.999  1.00 89.56           C
ATOM   4680  HE1 PHE A 307       3.625  -0.965   3.936  1.00 89.56           H
ATOM   4681  CE2 PHE A 307       6.704  -0.771   5.226  1.00 89.56           C
ATOM   4682  HE2 PHE A 307       7.216  -0.489   6.146  1.00 89.56           H
ATOM   4683  CZ  PHE A 307       5.349  -0.684   5.147  1.00 89.56           C
ATOM   4684  HZ  PHE A 307       4.776  -0.332   6.004  1.00 89.56           H
ATOM   4685  HN  PHE A 307       6.475  -4.174   1.815  1.00 89.56           H
ATOM   4686  N   PHE A 308       8.429  -3.737  -0.670  1.00 85.82           N
ATOM   4687  CA  PHE A 308       9.292  -4.024  -1.803  1.00 85.82           C
ATOM   4688  C   PHE A 308       8.482  -4.134  -3.096  1.00 85.82           C
ATOM   4689  O   PHE A 308       8.902  -3.637  -4.140  1.00 85.82           O
ATOM   4690  HA  PHE A 308       9.999  -3.199  -1.888  1.00 85.82           H
ATOM   4691  CB  PHE A 308       9.967  -5.369  -1.522  1.00 85.82           C
ATOM   4692 1HB  PHE A 308       9.363  -5.923  -0.803  1.00 85.82           H
ATOM   4693 2HB  PHE A 308       9.984  -5.954  -2.441  1.00 85.82           H
ATOM   4694  CG  PHE A 308      11.394  -5.249  -0.984  1.00 85.82           C
ATOM   4695  CD1 PHE A 308      12.416  -4.948  -1.829  1.00 85.82           C
ATOM   4696  HD1 PHE A 308      12.219  -4.792  -2.889  1.00 85.82           H
ATOM   4697  CD2 PHE A 308      11.640  -5.443   0.340  1.00 85.82           C
ATOM   4698  HD2 PHE A 308      10.821  -5.685   1.017  1.00 85.82           H
ATOM   4699  CE1 PHE A 308      13.741  -4.837  -1.329  1.00 85.82           C
ATOM   4700  HE1 PHE A 308      14.560  -4.596  -2.006  1.00 85.82           H
ATOM   4701  CE2 PHE A 308      12.965  -5.332   0.839  1.00 85.82           C
ATOM   4702  HE2 PHE A 308      13.162  -5.488   1.900  1.00 85.82           H
ATOM   4703  CZ  PHE A 308      13.987  -5.031  -0.006  1.00 85.82           C
ATOM   4704  HZ  PHE A 308      15.004  -4.945   0.378  1.00 85.82           H
ATOM   4705  HN  PHE A 308       8.478  -4.400   0.077  1.00 85.82           H
ATOM   4706  N   HIS A 309       7.335  -4.788  -2.985  1.00 75.25           N
ATOM   4707  CA  HIS A 309       6.484  -5.009  -4.141  1.00 75.25           C
ATOM   4708  C   HIS A 309       6.018  -3.664  -4.701  1.00 75.25           C
ATOM   4709  O   HIS A 309       6.045  -3.448  -5.911  1.00 75.25           O
ATOM   4710  HA  HIS A 309       7.097  -5.511  -4.890  1.00 75.25           H
ATOM   4711  CB  HIS A 309       5.322  -5.940  -3.790  1.00 75.25           C
ATOM   4712 1HB  HIS A 309       5.723  -6.899  -3.464  1.00 75.25           H
ATOM   4713 2HB  HIS A 309       4.775  -5.519  -2.947  1.00 75.25           H
ATOM   4714  CG  HIS A 309       4.358  -6.176  -4.929  1.00 75.25           C
ATOM   4715  ND1 HIS A 309       3.136  -5.534  -5.022  1.00 75.25           N
ATOM   4716  HD1 HIS A 309       2.773  -4.870  -4.369  1.00 75.25           H
ATOM   4717  CD2 HIS A 309       4.451  -6.988  -6.022  1.00 75.25           C
ATOM   4718  HD2 HIS A 309       5.291  -7.639  -6.261  1.00 75.25           H
ATOM   4719  CE1 HIS A 309       2.528  -5.949  -6.124  1.00 75.25           C
ATOM   4720  HE1 HIS A 309       1.547  -5.627  -6.475  1.00 75.25           H
ATOM   4721  NE2 HIS A 309       3.344  -6.850  -6.741  1.00 75.25           N
ATOM   4722  HN  HIS A 309       6.987  -5.163  -2.126  1.00 75.25           H
ATOM   4723  N   SER A 310       5.602  -2.793  -3.792  1.00 80.14           N
ATOM   4724  CA  SER A 310       5.058  -1.504  -4.184  1.00 80.14           C
ATOM   4725  C   SER A 310       6.097  -0.721  -4.990  1.00 80.14           C
ATOM   4726  O   SER A 310       5.747   0.012  -5.914  1.00 80.14           O
ATOM   4727  HA  SER A 310       4.189  -1.734  -4.801  1.00 80.14           H
ATOM   4728  CB  SER A 310       4.617  -0.698  -2.961  1.00 80.14           C
ATOM   4729 1HB  SER A 310       5.469  -0.549  -2.299  1.00 80.14           H
ATOM   4730 2HB  SER A 310       4.284   0.290  -3.279  1.00 80.14           H
ATOM   4731  OG  SER A 310       3.568  -1.344  -2.246  1.00 80.14           O
ATOM   4732  HG  SER A 310       3.951  -1.965  -1.562  1.00 80.14           H
ATOM   4733  HN  SER A 310       5.632  -2.957  -2.806  1.00 80.14           H
ATOM   4734  N   CYS A 311       7.353  -0.903  -4.610  1.00 82.89           N
ATOM   4735  CA  CYS A 311       8.441  -0.188  -5.256  1.00 82.89           C
ATOM   4736  C   CYS A 311       8.669  -0.804  -6.637  1.00 82.89           C
ATOM   4737  O   CYS A 311       9.005  -0.099  -7.588  1.00 82.89           O
ATOM   4738  HA  CYS A 311       8.124   0.851  -5.343  1.00 82.89           H
ATOM   4739  CB  CYS A 311       9.713  -0.206  -4.406  1.00 82.89           C
ATOM   4740 1HB  CYS A 311      10.020  -1.235  -4.218  1.00 82.89           H
ATOM   4741 2HB  CYS A 311      10.528   0.275  -4.946  1.00 82.89           H
ATOM   4742  SG  CYS A 311       9.419   0.657  -2.819  1.00 82.89           S
ATOM   4743  HG  CYS A 311       8.786  -0.351  -2.227  1.00 82.89           H
ATOM   4744  HN  CYS A 311       7.632  -1.525  -3.878  1.00 82.89           H
ATOM   4745  N   LEU A 312       8.477  -2.114  -6.705  1.00 80.56           N
ATOM   4746  CA  LEU A 312       8.840  -2.863  -7.896  1.00 80.56           C
ATOM   4747  C   LEU A 312       7.700  -2.779  -8.913  1.00 80.56           C
ATOM   4748  O   LEU A 312       7.921  -2.935 -10.113  1.00 80.56           O
ATOM   4749  HA  LEU A 312       9.721  -2.386  -8.325  1.00 80.56           H
ATOM   4750  CB  LEU A 312       9.233  -4.295  -7.528  1.00 80.56           C
ATOM   4751 1HB  LEU A 312       8.459  -4.708  -6.881  1.00 80.56           H
ATOM   4752 2HB  LEU A 312       9.240  -4.894  -8.439  1.00 80.56           H
ATOM   4753  CG  LEU A 312      10.585  -4.462  -6.832  1.00 80.56           C
ATOM   4754  HG  LEU A 312      10.593  -3.827  -5.946  1.00 80.56           H
ATOM   4755  CD1 LEU A 312      10.782  -5.903  -6.357  1.00 80.56           C
ATOM   4756 1HD1 LEU A 312       9.992  -6.165  -5.654  1.00 80.56           H
ATOM   4757 2HD1 LEU A 312      10.745  -6.576  -7.213  1.00 80.56           H
ATOM   4758 3HD1 LEU A 312      11.751  -5.994  -5.865  1.00 80.56           H
ATOM   4759  CD2 LEU A 312      11.728  -3.994  -7.734  1.00 80.56           C
ATOM   4760 1HD2 LEU A 312      11.732  -4.583  -8.651  1.00 80.56           H
ATOM   4761 2HD2 LEU A 312      11.589  -2.941  -7.980  1.00 80.56           H
ATOM   4762 3HD2 LEU A 312      12.677  -4.123  -7.214  1.00 80.56           H
ATOM   4763  HN  LEU A 312       8.082  -2.660  -5.966  1.00 80.56           H
ATOM   4764  N   ASN A 313       6.505  -2.534  -8.396  1.00 73.43           N
ATOM   4765  CA  ASN A 313       5.306  -2.609  -9.213  1.00 73.43           C
ATOM   4766  C   ASN A 313       5.503  -1.769 -10.477  1.00 73.43           C
ATOM   4767  O   ASN A 313       5.479  -2.298 -11.588  1.00 73.43           O
ATOM   4768  HA  ASN A 313       5.175  -3.669  -9.433  1.00 73.43           H
ATOM   4769  CB  ASN A 313       4.092  -2.057  -8.463  1.00 73.43           C
ATOM   4770 1HB  ASN A 313       4.425  -1.461  -7.614  1.00 73.43           H
ATOM   4771 2HB  ASN A 313       3.527  -1.393  -9.117  1.00 73.43           H
ATOM   4772  CG  ASN A 313       3.188  -3.191  -7.974  1.00 73.43           C
ATOM   4773  OD1 ASN A 313       3.117  -4.259  -8.559  1.00 73.43           O
ATOM   4774  ND2 ASN A 313       2.504  -2.899  -6.872  1.00 73.43           N
ATOM   4775 1HD2 ASN A 313       2.608  -2.003  -6.441  1.00 73.43           H
ATOM   4776 2HD2 ASN A 313       1.885  -3.576  -6.474  1.00 73.43           H
ATOM   4777  HN  ASN A 313       6.349  -2.289  -7.439  1.00 73.43           H
ATOM   4778  N   PRO A 314       5.700  -0.452 -10.333  1.00 75.16           N
ATOM   4779  CA  PRO A 314       5.815   0.426 -11.500  1.00 75.16           C
ATOM   4780  C   PRO A 314       6.866  -0.059 -12.485  1.00 75.16           C
ATOM   4781  O   PRO A 314       6.620  -0.102 -13.689  1.00 75.16           O
ATOM   4782  HA  PRO A 314       4.880   0.430 -12.060  1.00 75.16           H
ATOM   4783  CB  PRO A 314       6.185   1.783 -10.897  1.00 75.16           C
ATOM   4784 1HB  PRO A 314       7.265   1.921 -10.851  1.00 75.16           H
ATOM   4785 2HB  PRO A 314       5.784   2.607 -11.488  1.00 75.16           H
ATOM   4786  CG  PRO A 314       5.564   1.733  -9.506  1.00 75.16           C
ATOM   4787 1HG  PRO A 314       6.023   2.455  -8.832  1.00 75.16           H
ATOM   4788 2HG  PRO A 314       4.500   1.968  -9.529  1.00 75.16           H
ATOM   4789  CD  PRO A 314       5.823   0.300  -9.071  1.00 75.16           C
ATOM   4790 1HD  PRO A 314       6.813   0.183  -8.630  1.00 75.16           H
ATOM   4791 2HD  PRO A 314       5.103  -0.032  -8.322  1.00 75.16           H
ATOM   4792  N   VAL A 315       8.021  -0.414 -11.941  1.00 74.33           N
ATOM   4793  CA  VAL A 315       9.152  -0.796 -12.770  1.00 74.33           C
ATOM   4794  C   VAL A 315       8.773  -2.016 -13.612  1.00 74.33           C
ATOM   4795  O   VAL A 315       9.061  -2.064 -14.807  1.00 74.33           O
ATOM   4796  HA  VAL A 315       9.367   0.038 -13.439  1.00 74.33           H
ATOM   4797  CB  VAL A 315      10.385  -1.032 -11.896  1.00 74.33           C
ATOM   4798  HB  VAL A 315      10.157  -1.844 -11.207  1.00 74.33           H
ATOM   4799  CG1 VAL A 315      11.585  -1.458 -12.744  1.00 74.33           C
ATOM   4800 1HG1 VAL A 315      11.348  -2.383 -13.271  1.00 74.33           H
ATOM   4801 2HG1 VAL A 315      11.815  -0.676 -13.468  1.00 74.33           H
ATOM   4802 3HG1 VAL A 315      12.448  -1.619 -12.098  1.00 74.33           H
ATOM   4803  CG2 VAL A 315      10.715   0.210 -11.066  1.00 74.33           C
ATOM   4804 1HG2 VAL A 315      10.914   1.050 -11.731  1.00 74.33           H
ATOM   4805 2HG2 VAL A 315       9.870   0.451 -10.420  1.00 74.33           H
ATOM   4806 3HG2 VAL A 315      11.595   0.015 -10.454  1.00 74.33           H
ATOM   4807  HN  VAL A 315       8.190  -0.443 -10.956  1.00 74.33           H
ATOM   4808  N   LEU A 316       8.134  -2.973 -12.954  1.00 73.99           N
ATOM   4809  CA  LEU A 316       7.768  -4.216 -13.611  1.00 73.99           C
ATOM   4810  C   LEU A 316       6.865  -3.909 -14.808  1.00 73.99           C
ATOM   4811  O   LEU A 316       7.085  -4.422 -15.904  1.00 73.99           O
ATOM   4812  HA  LEU A 316       8.687  -4.673 -13.980  1.00 73.99           H
ATOM   4813  CB  LEU A 316       7.149  -5.191 -12.607  1.00 73.99           C
ATOM   4814 1HB  LEU A 316       6.397  -4.655 -12.028  1.00 73.99           H
ATOM   4815 2HB  LEU A 316       6.629  -5.971 -13.162  1.00 73.99           H
ATOM   4816  CG  LEU A 316       8.123  -5.858 -11.634  1.00 73.99           C
ATOM   4817  HG  LEU A 316       8.722  -5.080 -11.162  1.00 73.99           H
ATOM   4818  CD1 LEU A 316       7.369  -6.586 -10.518  1.00 73.99           C
ATOM   4819 1HD1 LEU A 316       6.758  -5.871  -9.966  1.00 73.99           H
ATOM   4820 2HD1 LEU A 316       6.728  -7.353 -10.953  1.00 73.99           H
ATOM   4821 3HD1 LEU A 316       8.085  -7.051  -9.840  1.00 73.99           H
ATOM   4822  CD2 LEU A 316       9.088  -6.787 -12.373  1.00 73.99           C
ATOM   4823 1HD2 LEU A 316       8.522  -7.563 -12.889  1.00 73.99           H
ATOM   4824 2HD2 LEU A 316       9.661  -6.211 -13.100  1.00 73.99           H
ATOM   4825 3HD2 LEU A 316       9.768  -7.248 -11.658  1.00 73.99           H
ATOM   4826  HN  LEU A 316       7.867  -2.908 -11.993  1.00 73.99           H
ATOM   4827  N   TYR A 317       5.867  -3.075 -14.556  1.00 61.03           N
ATOM   4828  CA  TYR A 317       4.867  -2.778 -15.568  1.00 61.03           C
ATOM   4829  C   TYR A 317       5.509  -2.143 -16.803  1.00 61.03           C
ATOM   4830  O   TYR A 317       5.106  -2.425 -17.931  1.00 61.03           O
ATOM   4831  HA  TYR A 317       4.392  -3.715 -15.856  1.00 61.03           H
ATOM   4832  CB  TYR A 317       3.909  -1.770 -14.930  1.00 61.03           C
ATOM   4833 1HB  TYR A 317       4.447  -1.202 -14.171  1.00 61.03           H
ATOM   4834 2HB  TYR A 317       3.587  -1.058 -15.691  1.00 61.03           H
ATOM   4835  CG  TYR A 317       2.673  -2.405 -14.291  1.00 61.03           C
ATOM   4836  CD1 TYR A 317       1.674  -2.925 -15.088  1.00 61.03           C
ATOM   4837  HD1 TYR A 317       1.766  -2.884 -16.173  1.00 61.03           H
ATOM   4838  CD2 TYR A 317       2.557  -2.457 -12.917  1.00 61.03           C
ATOM   4839  HD2 TYR A 317       3.346  -2.046 -12.287  1.00 61.03           H
ATOM   4840  CE1 TYR A 317       0.510  -3.523 -14.486  1.00 61.03           C
ATOM   4841  HE1 TYR A 317      -0.286  -3.938 -15.104  1.00 61.03           H
ATOM   4842  CE2 TYR A 317       1.393  -3.054 -12.315  1.00 61.03           C
ATOM   4843  HE2 TYR A 317       1.289  -3.102 -11.231  1.00 61.03           H
ATOM   4844  CZ  TYR A 317       0.427  -3.558 -13.129  1.00 61.03           C
ATOM   4845  OH  TYR A 317      -0.671  -4.123 -12.561  1.00 61.03           O
ATOM   4846  HH  TYR A 317      -0.564  -4.154 -11.567  1.00 61.03           H
ATOM   4847  HN  TYR A 317       5.736  -2.606 -13.683  1.00 61.03           H
ATOM   4848  N   VAL A 318       6.497  -1.297 -16.549  1.00 67.08           N
ATOM   4849  CA  VAL A 318       6.986  -0.389 -17.572  1.00 67.08           C
ATOM   4850  C   VAL A 318       8.112  -1.068 -18.355  1.00 67.08           C
ATOM   4851  O   VAL A 318       8.144  -1.006 -19.583  1.00 67.08           O
ATOM   4852  HA  VAL A 318       6.160  -0.183 -18.252  1.00 67.08           H
ATOM   4853  CB  VAL A 318       7.416   0.934 -16.935  1.00 67.08           C
ATOM   4854  HB  VAL A 318       8.482   0.871 -16.718  1.00 67.08           H
ATOM   4855  CG1 VAL A 318       7.201   2.102 -17.899  1.00 67.08           C
ATOM   4856 1HG1 VAL A 318       7.790   1.942 -18.802  1.00 67.08           H
ATOM   4857 2HG1 VAL A 318       6.145   2.167 -18.161  1.00 67.08           H
ATOM   4858 3HG1 VAL A 318       7.514   3.031 -17.421  1.00 67.08           H
ATOM   4859  CG2 VAL A 318       6.681   1.171 -15.614  1.00 67.08           C
ATOM   4860 1HG2 VAL A 318       5.607   1.203 -15.797  1.00 67.08           H
ATOM   4861 2HG2 VAL A 318       6.907   0.360 -14.922  1.00 67.08           H
ATOM   4862 3HG2 VAL A 318       7.005   2.118 -15.183  1.00 67.08           H
ATOM   4863  HN  VAL A 318       6.960  -1.227 -15.665  1.00 67.08           H
ATOM   4864  N   PHE A 319       9.008  -1.702 -17.612  1.00 64.11           N
ATOM   4865  CA  PHE A 319      10.197  -2.286 -18.210  1.00 64.11           C
ATOM   4866  C   PHE A 319       9.840  -3.507 -19.059  1.00 64.11           C
ATOM   4867  O   PHE A 319      10.592  -3.885 -19.956  1.00 64.11           O
ATOM   4868  HA  PHE A 319      10.647  -1.523 -18.845  1.00 64.11           H
ATOM   4869  CB  PHE A 319      11.104  -2.726 -17.060  1.00 64.11           C
ATOM   4870 1HB  PHE A 319      10.484  -3.039 -16.220  1.00 64.11           H
ATOM   4871 2HB  PHE A 319      11.677  -3.598 -17.376  1.00 64.11           H
ATOM   4872  CG  PHE A 319      12.074  -1.643 -16.583  1.00 64.11           C
ATOM   4873  CD1 PHE A 319      13.331  -1.581 -17.099  1.00 64.11           C
ATOM   4874  HD1 PHE A 319      13.647  -2.303 -17.852  1.00 64.11           H
ATOM   4875  CD2 PHE A 319      11.680  -0.743 -15.643  1.00 64.11           C
ATOM   4876  HD2 PHE A 319      10.673  -0.793 -15.229  1.00 64.11           H
ATOM   4877  CE1 PHE A 319      14.231  -0.576 -16.656  1.00 64.11           C
ATOM   4878  HE1 PHE A 319      15.239  -0.526 -17.069  1.00 64.11           H
ATOM   4879  CE2 PHE A 319      12.580   0.262 -15.200  1.00 64.11           C
ATOM   4880  HE2 PHE A 319      12.264   0.983 -14.446  1.00 64.11           H
ATOM   4881  CZ  PHE A 319      13.837   0.324 -15.716  1.00 64.11           C
ATOM   4882  HZ  PHE A 319      14.528   1.096 -15.376  1.00 64.11           H
ATOM   4883  HN  PHE A 319       8.931  -1.818 -16.622  1.00 64.11           H
ATOM   4884  N   VAL A 320       8.692  -4.091 -18.746  1.00 66.35           N
ATOM   4885  CA  VAL A 320       8.211  -5.243 -19.490  1.00 66.35           C
ATOM   4886  C   VAL A 320       7.784  -4.798 -20.890  1.00 66.35           C
ATOM   4887  O   VAL A 320       7.668  -5.620 -21.798  1.00 66.35           O
ATOM   4888  HA  VAL A 320       9.041  -5.944 -19.583  1.00 66.35           H
ATOM   4889  CB  VAL A 320       7.089  -5.935 -18.714  1.00 66.35           C
ATOM   4890  HB  VAL A 320       6.275  -5.220 -18.592  1.00 66.35           H
ATOM   4891  CG1 VAL A 320       6.546  -7.136 -19.491  1.00 66.35           C
ATOM   4892 1HG1 VAL A 320       6.152  -6.801 -20.450  1.00 66.35           H
ATOM   4893 2HG1 VAL A 320       7.349  -7.854 -19.659  1.00 66.35           H
ATOM   4894 3HG1 VAL A 320       5.750  -7.610 -18.917  1.00 66.35           H
ATOM   4895  CG2 VAL A 320       7.562  -6.352 -17.320  1.00 66.35           C
ATOM   4896 1HG2 VAL A 320       8.401  -7.042 -17.413  1.00 66.35           H
ATOM   4897 2HG2 VAL A 320       7.878  -5.469 -16.765  1.00 66.35           H
ATOM   4898 3HG2 VAL A 320       6.745  -6.841 -16.791  1.00 66.35           H
ATOM   4899  HN  VAL A 320       8.096  -3.790 -18.002  1.00 66.35           H
ATOM   4900  N   GLY A 321       7.562  -3.499 -21.022  1.00 67.81           N
ATOM   4901  CA  GLY A 321       7.164  -2.933 -22.300  1.00 67.81           C
ATOM   4902  C   GLY A 321       8.384  -2.650 -23.179  1.00 67.81           C
ATOM   4903  O   GLY A 321       9.309  -1.956 -22.758  1.00 67.81           O
ATOM   4904 1HA  GLY A 321       6.493  -3.622 -22.814  1.00 67.81           H
ATOM   4905 2HA  GLY A 321       6.608  -2.010 -22.136  1.00 67.81           H
ATOM   4906  HN  GLY A 321       7.650  -2.838 -20.277  1.00 67.81           H
ATOM   4907  N   GLU A 322       8.347  -3.202 -24.382  1.00 59.82           N
ATOM   4908  CA  GLU A 322       9.328  -2.852 -25.396  1.00 59.82           C
ATOM   4909  C   GLU A 322       9.301  -1.346 -25.663  1.00 59.82           C
ATOM   4910  O   GLU A 322      10.339  -0.741 -25.929  1.00 59.82           O
ATOM   4911  HA  GLU A 322      10.292  -3.137 -24.977  1.00 59.82           H
ATOM   4912  CB  GLU A 322       9.088  -3.641 -26.685  1.00 59.82           C
ATOM   4913 1HB  GLU A 322       8.038  -3.571 -26.970  1.00 59.82           H
ATOM   4914 2HB  GLU A 322       9.769  -3.292 -27.462  1.00 59.82           H
ATOM   4915  CG  GLU A 322       9.392  -5.127 -26.483  1.00 59.82           C
ATOM   4916 1HG  GLU A 322      10.426  -5.250 -26.161  1.00 59.82           H
ATOM   4917 2HG  GLU A 322       8.761  -5.526 -25.690  1.00 59.82           H
ATOM   4918  CD  GLU A 322       9.158  -5.915 -27.774  1.00 59.82           C
ATOM   4919  OE1 GLU A 322       9.527  -7.109 -27.785  1.00 59.82           O
ATOM   4920  OE2 GLU A 322       8.614  -5.305 -28.720  1.00 59.82           O
ATOM   4921  HN  GLU A 322       7.666  -3.876 -24.668  1.00 59.82           H
ATOM   4922  N   ARG A 323       8.104  -0.784 -25.581  1.00 59.48           N
ATOM   4923  CA  ARG A 323       7.924   0.634 -25.843  1.00 59.48           C
ATOM   4924  C   ARG A 323       8.754   1.465 -24.862  1.00 59.48           C
ATOM   4925  O   ARG A 323       9.413   2.425 -25.258  1.00 59.48           O
ATOM   4926  HA  ARG A 323       8.271   0.775 -26.867  1.00 59.48           H
ATOM   4927  CB  ARG A 323       6.452   1.034 -25.721  1.00 59.48           C
ATOM   4928 1HB  ARG A 323       5.845   0.400 -26.367  1.00 59.48           H
ATOM   4929 2HB  ARG A 323       6.110   0.869 -24.699  1.00 59.48           H
ATOM   4930  CG  ARG A 323       6.250   2.502 -26.103  1.00 59.48           C
ATOM   4931 1HG  ARG A 323       6.813   3.139 -25.421  1.00 59.48           H
ATOM   4932 2HG  ARG A 323       6.643   2.679 -27.103  1.00 59.48           H
ATOM   4933  CD  ARG A 323       4.768   2.881 -26.057  1.00 59.48           C
ATOM   4934 1HD  ARG A 323       4.219   2.327 -26.819  1.00 59.48           H
ATOM   4935 2HD  ARG A 323       4.343   2.602 -25.092  1.00 59.48           H
ATOM   4936  NE  ARG A 323       4.611   4.336 -26.277  1.00 59.48           N
ATOM   4937  HE  ARG A 323       5.343   4.819 -26.758  1.00 59.48           H
ATOM   4938  CZ  ARG A 323       3.549   5.046 -25.874  1.00 59.48           C
ATOM   4939  NH1 ARG A 323       2.538   4.450 -25.225  1.00 59.48           N
ATOM   4940 1HH1 ARG A 323       2.573   3.468 -25.040  1.00 59.48           H
ATOM   4941 2HH1 ARG A 323       1.749   4.988 -24.927  1.00 59.48           H
ATOM   4942  NH2 ARG A 323       3.512   6.361 -26.128  1.00 59.48           N
ATOM   4943 1HH2 ARG A 323       2.727   6.906 -25.833  1.00 59.48           H
ATOM   4944 2HH2 ARG A 323       4.270   6.798 -26.612  1.00 59.48           H
ATOM   4945  HN  ARG A 323       7.269  -1.279 -25.341  1.00 59.48           H
ATOM   4946  N   PHE A 324       8.695   1.065 -23.600  1.00 70.40           N
ATOM   4947  CA  PHE A 324       9.356   1.815 -22.546  1.00 70.40           C
ATOM   4948  C   PHE A 324      10.877   1.712 -22.670  1.00 70.40           C
ATOM   4949  O   PHE A 324      11.589   2.693 -22.460  1.00 70.40           O
ATOM   4950  HA  PHE A 324       9.054   2.857 -22.652  1.00 70.40           H
ATOM   4951  CB  PHE A 324       8.922   1.195 -21.216  1.00 70.40           C
ATOM   4952 1HB  PHE A 324       7.834   1.224 -21.151  1.00 70.40           H
ATOM   4953 2HB  PHE A 324       9.214   0.145 -21.204  1.00 70.40           H
ATOM   4954  CG  PHE A 324       9.510   1.888 -19.985  1.00 70.40           C
ATOM   4955  CD1 PHE A 324      10.534   1.308 -19.303  1.00 70.40           C
ATOM   4956  HD1 PHE A 324      10.936   0.350 -19.634  1.00 70.40           H
ATOM   4957  CD2 PHE A 324       9.008   3.082 -19.572  1.00 70.40           C
ATOM   4958  HD2 PHE A 324       8.187   3.547 -20.119  1.00 70.40           H
ATOM   4959  CE1 PHE A 324      11.080   1.951 -18.161  1.00 70.40           C
ATOM   4960  HE1 PHE A 324      11.901   1.486 -17.614  1.00 70.40           H
ATOM   4961  CE2 PHE A 324       9.554   3.725 -18.430  1.00 70.40           C
ATOM   4962  HE2 PHE A 324       9.152   4.683 -18.099  1.00 70.40           H
ATOM   4963  CZ  PHE A 324      10.579   3.146 -17.748  1.00 70.40           C
ATOM   4964  HZ  PHE A 324      10.998   3.639 -16.871  1.00 70.40           H
ATOM   4965  HN  PHE A 324       8.209   0.246 -23.295  1.00 70.40           H
ATOM   4966  N   ARG A 325      11.332   0.515 -23.011  1.00 68.36           N
ATOM   4967  CA  ARG A 325      12.756   0.270 -23.162  1.00 68.36           C
ATOM   4968  C   ARG A 325      13.357   1.243 -24.179  1.00 68.36           C
ATOM   4969  O   ARG A 325      14.416   1.821 -23.940  1.00 68.36           O
ATOM   4970  HA  ARG A 325      13.173   0.434 -22.169  1.00 68.36           H
ATOM   4971  CB  ARG A 325      13.022  -1.165 -23.620  1.00 68.36           C
ATOM   4972 1HB  ARG A 325      12.386  -1.403 -24.472  1.00 68.36           H
ATOM   4973 2HB  ARG A 325      14.055  -1.257 -23.958  1.00 68.36           H
ATOM   4974  CG  ARG A 325      12.760  -2.160 -22.487  1.00 68.36           C
ATOM   4975 1HG  ARG A 325      13.284  -1.837 -21.587  1.00 68.36           H
ATOM   4976 2HG  ARG A 325      11.697  -2.173 -22.249  1.00 68.36           H
ATOM   4977  CD  ARG A 325      13.220  -3.566 -22.875  1.00 68.36           C
ATOM   4978 1HD  ARG A 325      12.764  -3.859 -23.821  1.00 68.36           H
ATOM   4979 2HD  ARG A 325      14.299  -3.577 -23.025  1.00 68.36           H
ATOM   4980  NE  ARG A 325      12.848  -4.531 -21.816  1.00 68.36           N
ATOM   4981  HE  ARG A 325      12.347  -4.185 -21.022  1.00 68.36           H
ATOM   4982  CZ  ARG A 325      13.141  -5.838 -21.853  1.00 68.36           C
ATOM   4983  NH1 ARG A 325      13.811  -6.355 -22.892  1.00 68.36           N
ATOM   4984 1HH1 ARG A 325      14.097  -5.765 -23.647  1.00 68.36           H
ATOM   4985 2HH1 ARG A 325      14.026  -7.332 -22.912  1.00 68.36           H
ATOM   4986  NH2 ARG A 325      12.754  -6.619 -20.836  1.00 68.36           N
ATOM   4987 1HH2 ARG A 325      12.965  -7.597 -20.848  1.00 68.36           H
ATOM   4988 2HH2 ARG A 325      12.255  -6.225 -20.064  1.00 68.36           H
ATOM   4989  HN  ARG A 325      10.746  -0.277 -23.183  1.00 68.36           H
ATOM   4990  N   ARG A 326      12.655   1.393 -25.293  1.00 66.78           N
ATOM   4991  CA  ARG A 326      13.086   2.314 -26.330  1.00 66.78           C
ATOM   4992  C   ARG A 326      13.034   3.754 -25.816  1.00 66.78           C
ATOM   4993  O   ARG A 326      13.960   4.531 -26.042  1.00 66.78           O
ATOM   4994  HA  ARG A 326      14.108   2.016 -26.560  1.00 66.78           H
ATOM   4995  CB  ARG A 326      12.205   2.193 -27.575  1.00 66.78           C
ATOM   4996 1HB  ARG A 326      11.206   1.862 -27.288  1.00 66.78           H
ATOM   4997 2HB  ARG A 326      12.094   3.170 -28.044  1.00 66.78           H
ATOM   4998  CG  ARG A 326      12.806   1.205 -28.578  1.00 66.78           C
ATOM   4999 1HG  ARG A 326      13.834   1.488 -28.800  1.00 66.78           H
ATOM   5000 2HG  ARG A 326      12.837   0.209 -28.138  1.00 66.78           H
ATOM   5001  CD  ARG A 326      11.989   1.172 -29.871  1.00 66.78           C
ATOM   5002 1HD  ARG A 326      11.771   2.188 -30.200  1.00 66.78           H
ATOM   5003 2HD  ARG A 326      12.568   0.698 -30.664  1.00 66.78           H
ATOM   5004  NE  ARG A 326      10.727   0.430 -29.654  1.00 66.78           N
ATOM   5005  HE  ARG A 326      10.661  -0.157 -28.847  1.00 66.78           H
ATOM   5006  CZ  ARG A 326       9.668   0.494 -30.472  1.00 66.78           C
ATOM   5007  NH1 ARG A 326       9.701   1.263 -31.569  1.00 66.78           N
ATOM   5008 1HH1 ARG A 326      10.520   1.795 -31.782  1.00 66.78           H
ATOM   5009 2HH1 ARG A 326       8.906   1.305 -32.174  1.00 66.78           H
ATOM   5010  NH2 ARG A 326       8.575  -0.223 -30.177  1.00 66.78           N
ATOM   5011 1HH2 ARG A 326       7.776  -0.187 -30.777  1.00 66.78           H
ATOM   5012 2HH2 ARG A 326       8.558  -0.795 -29.356  1.00 66.78           H
ATOM   5013  HN  ARG A 326      11.808   0.900 -25.491  1.00 66.78           H
ATOM   5014  N   ASP A 327      11.942   4.067 -25.134  1.00 76.89           N
ATOM   5015  CA  ASP A 327      11.707   5.426 -24.678  1.00 76.89           C
ATOM   5016  C   ASP A 327      12.718   5.774 -23.584  1.00 76.89           C
ATOM   5017  O   ASP A 327      13.142   6.923 -23.468  1.00 76.89           O
ATOM   5018  HA  ASP A 327      11.822   6.050 -25.565  1.00 76.89           H
ATOM   5019  CB  ASP A 327      10.303   5.575 -24.090  1.00 76.89           C
ATOM   5020 1HB  ASP A 327      10.123   4.783 -23.363  1.00 76.89           H
ATOM   5021 2HB  ASP A 327      10.228   6.522 -23.553  1.00 76.89           H
ATOM   5022  CG  ASP A 327       9.239   5.520 -25.188  1.00 76.89           C
ATOM   5023  OD1 ASP A 327       9.635   5.642 -26.367  1.00 76.89           O
ATOM   5024  OD2 ASP A 327       8.055   5.356 -24.823  1.00 76.89           O
ATOM   5025  HN  ASP A 327      11.226   3.411 -24.894  1.00 76.89           H
ATOM   5026  N   LEU A 328      13.076   4.760 -22.809  1.00 78.05           N
ATOM   5027  CA  LEU A 328      14.073   4.930 -21.766  1.00 78.05           C
ATOM   5028  C   LEU A 328      15.412   5.305 -22.404  1.00 78.05           C
ATOM   5029  O   LEU A 328      16.013   6.317 -22.046  1.00 78.05           O
ATOM   5030  HA  LEU A 328      13.748   5.758 -21.135  1.00 78.05           H
ATOM   5031  CB  LEU A 328      14.141   3.685 -20.881  1.00 78.05           C
ATOM   5032 1HB  LEU A 328      13.171   3.552 -20.400  1.00 78.05           H
ATOM   5033 2HB  LEU A 328      14.300   2.817 -21.521  1.00 78.05           H
ATOM   5034  CG  LEU A 328      15.220   3.690 -19.797  1.00 78.05           C
ATOM   5035  HG  LEU A 328      16.180   3.892 -20.272  1.00 78.05           H
ATOM   5036  CD1 LEU A 328      14.974   4.809 -18.783  1.00 78.05           C
ATOM   5037 1HD1 LEU A 328      14.987   5.771 -19.294  1.00 78.05           H
ATOM   5038 2HD1 LEU A 328      14.003   4.662 -18.309  1.00 78.05           H
ATOM   5039 3HD1 LEU A 328      15.756   4.789 -18.024  1.00 78.05           H
ATOM   5040  CD2 LEU A 328      15.329   2.320 -19.124  1.00 78.05           C
ATOM   5041 1HD2 LEU A 328      14.374   2.064 -18.665  1.00 78.05           H
ATOM   5042 2HD2 LEU A 328      15.586   1.568 -19.870  1.00 78.05           H
ATOM   5043 3HD2 LEU A 328      16.103   2.351 -18.358  1.00 78.05           H
ATOM   5044  HN  LEU A 328      12.696   3.838 -22.885  1.00 78.05           H
ATOM   5045  N   VAL A 329      15.841   4.468 -23.338  1.00 79.67           N
ATOM   5046  CA  VAL A 329      17.120   4.674 -23.997  1.00 79.67           C
ATOM   5047  C   VAL A 329      17.114   6.035 -24.698  1.00 79.67           C
ATOM   5048  O   VAL A 329      18.129   6.729 -24.721  1.00 79.67           O
ATOM   5049  HA  VAL A 329      17.890   4.680 -23.226  1.00 79.67           H
ATOM   5050  CB  VAL A 329      17.411   3.513 -24.949  1.00 79.67           C
ATOM   5051  HB  VAL A 329      16.564   3.417 -25.629  1.00 79.67           H
ATOM   5052  CG1 VAL A 329      18.658   3.792 -25.789  1.00 79.67           C
ATOM   5053 1HG1 VAL A 329      18.505   4.696 -26.378  1.00 79.67           H
ATOM   5054 2HG1 VAL A 329      19.517   3.928 -25.131  1.00 79.67           H
ATOM   5055 3HG1 VAL A 329      18.842   2.950 -26.457  1.00 79.67           H
ATOM   5056  CG2 VAL A 329      17.549   2.196 -24.182  1.00 79.67           C
ATOM   5057 1HG2 VAL A 329      18.369   2.277 -23.468  1.00 79.67           H
ATOM   5058 2HG2 VAL A 329      16.622   1.987 -23.649  1.00 79.67           H
ATOM   5059 3HG2 VAL A 329      17.756   1.387 -24.883  1.00 79.67           H
ATOM   5060  HN  VAL A 329      15.333   3.664 -23.644  1.00 79.67           H
ATOM   5061  N   LYS A 330      15.959   6.374 -25.252  1.00 74.73           N
ATOM   5062  CA  LYS A 330      15.806   7.641 -25.947  1.00 74.73           C
ATOM   5063  C   LYS A 330      16.012   8.789 -24.957  1.00 74.73           C
[truncated: 117,162 more chars]
