# Supplementary material for: Noncanonical roles of chemokine regions in CCR9 activation revealed by structural modeling and mutational mapping
Source: Nat Commun. 2025 Aug 18;16:7695. doi: 10.1038/s41467-025-62321-9 (PMC12361432; doi:10.1038/s41467-025-62321-9)
Supplement: Supplementary file 5 — Supplementary Data 3 [file 41467_2025_62321_MOESM5_ESM.zip › CCR9_CCL25_11_rnk3.pdb]

ATOM      1  N   GLU A  20      -5.233  -6.471  58.223  1.00 49.96           N
ATOM      2  CA  GLU A  20      -4.938  -7.450  57.191  1.00 49.96           C
ATOM      3  C   GLU A  20      -5.254  -8.861  57.691  1.00 49.96           C
ATOM      4  O   GLU A  20      -4.376  -9.550  58.209  1.00 49.96           O
ATOM      5  HA  GLU A  20      -5.594  -7.198  56.357  1.00 49.96           H
ATOM      6  CB  GLU A  20      -3.482  -7.343  56.734  1.00 49.96           C
ATOM      7 1HB  GLU A  20      -2.856  -7.036  57.572  1.00 49.96           H
ATOM      8 2HB  GLU A  20      -3.168  -8.284  56.283  1.00 49.96           H
ATOM      9  CG  GLU A  20      -3.324  -6.273  55.651  1.00 49.96           C
ATOM     10 1HG  GLU A  20      -4.185  -6.297  54.983  1.00 49.96           H
ATOM     11 2HG  GLU A  20      -3.306  -5.285  56.111  1.00 49.96           H
ATOM     12  CD  GLU A  20      -2.041  -6.492  54.847  1.00 49.96           C
ATOM     13  OE1 GLU A  20      -2.082  -6.221  53.628  1.00 49.96           O
ATOM     14  OE2 GLU A  20      -1.048  -6.924  55.471  1.00 49.96           O
ATOM     15  HN  GLU A  20      -5.609  -6.850  59.069  1.00 49.96           H
ATOM     16  N   SER A  21      -6.509  -9.249  57.519  1.00 56.63           N
ATOM     17  CA  SER A  21      -6.929 -10.597  57.862  1.00 56.63           C
ATOM     18  C   SER A  21      -6.114 -11.618  57.066  1.00 56.63           C
ATOM     19  O   SER A  21      -5.737 -11.362  55.924  1.00 56.63           O
ATOM     20  HA  SER A  21      -6.732 -10.697  58.929  1.00 56.63           H
ATOM     21  CB  SER A  21      -8.424 -10.790  57.600  1.00 56.63           C
ATOM     22 1HB  SER A  21      -8.724 -11.786  57.928  1.00 56.63           H
ATOM     23 2HB  SER A  21      -8.992 -10.075  58.195  1.00 56.63           H
ATOM     24  OG  SER A  21      -8.751 -10.627  56.223  1.00 56.63           O
ATOM     25  HG  SER A  21      -8.978 -11.512  55.818  1.00 56.63           H
ATOM     26  HN  SER A  21      -7.230  -8.661  57.152  1.00 56.63           H
ATOM     27  N   THR A  22      -5.867 -12.754  57.701  1.00 58.39           N
ATOM     28  CA  THR A  22      -5.139 -13.831  57.052  1.00 58.39           C
ATOM     29  C   THR A  22      -5.773 -14.164  55.700  1.00 58.39           C
ATOM     30  O   THR A  22      -5.078 -14.562  54.766  1.00 58.39           O
ATOM     31  HA  THR A  22      -4.123 -13.489  56.854  1.00 58.39           H
ATOM     32  CB  THR A  22      -5.099 -15.021  58.013  1.00 58.39           C
ATOM     33  HB  THR A  22      -4.913 -15.950  57.475  1.00 58.39           H
ATOM     34  OG1 THR A  22      -6.342 -14.950  58.706  1.00 58.39           O
ATOM     35  HG1 THR A  22      -7.072 -15.335  58.139  1.00 58.39           H
ATOM     36  CG2 THR A  22      -4.050 -14.850  59.114  1.00 58.39           C
ATOM     37 1HG2 THR A  22      -4.275 -13.956  59.695  1.00 58.39           H
ATOM     38 2HG2 THR A  22      -3.063 -14.750  58.662  1.00 58.39           H
ATOM     39 3HG2 THR A  22      -4.063 -15.722  59.767  1.00 58.39           H
ATOM     40  HN  THR A  22      -6.154 -12.944  58.640  1.00 58.39           H
ATOM     41  N   SER A  23      -7.084 -13.987  55.637  1.00 61.27           N
ATOM     42  CA  SER A  23      -7.817 -14.249  54.410  1.00 61.27           C
ATOM     43  C   SER A  23      -7.307 -13.337  53.292  1.00 61.27           C
ATOM     44  O   SER A  23      -7.147 -13.774  52.154  1.00 61.27           O
ATOM     45  HA  SER A  23      -7.618 -15.294  54.172  1.00 61.27           H
ATOM     46  CB  SER A  23      -9.320 -14.050  54.613  1.00 61.27           C
ATOM     47 1HB  SER A  23      -9.855 -14.409  53.734  1.00 61.27           H
ATOM     48 2HB  SER A  23      -9.655 -14.653  55.457  1.00 61.27           H
ATOM     49  OG  SER A  23      -9.652 -12.684  54.845  1.00 61.27           O
ATOM     50  HG  SER A  23     -10.642 -12.557  54.782  1.00 61.27           H
ATOM     51  HN  SER A  23      -7.643 -13.672  56.404  1.00 61.27           H
ATOM     52  N   SER A  24      -7.067 -12.086  53.656  1.00 66.57           N
ATOM     53  CA  SER A  24      -6.642 -11.092  52.684  1.00 66.57           C
ATOM     54  C   SER A  24      -5.279 -11.475  52.105  1.00 66.57           C
ATOM     55  O   SER A  24      -4.994 -11.194  50.942  1.00 66.57           O
ATOM     56  HA  SER A  24      -7.406 -11.105  51.907  1.00 66.57           H
ATOM     57  CB  SER A  24      -6.579  -9.699  53.313  1.00 66.57           C
ATOM     58 1HB  SER A  24      -7.327  -9.057  52.849  1.00 66.57           H
ATOM     59 2HB  SER A  24      -6.830  -9.767  54.372  1.00 66.57           H
ATOM     60  OG  SER A  24      -5.291  -9.106  53.169  1.00 66.57           O
ATOM     61  HG  SER A  24      -5.267  -8.221  53.635  1.00 66.57           H
ATOM     62  HN  SER A  24      -7.157 -11.749  54.593  1.00 66.57           H
ATOM     63  N   MET A  25      -4.474 -12.112  52.942  1.00 62.85           N
ATOM     64  CA  MET A  25      -3.137 -12.512  52.537  1.00 62.85           C
ATOM     65  C   MET A  25      -3.181 -13.772  51.670  1.00 62.85           C
ATOM     66  O   MET A  25      -2.410 -13.903  50.720  1.00 62.85           O
ATOM     67  HA  MET A  25      -2.744 -11.677  51.957  1.00 62.85           H
ATOM     68  CB  MET A  25      -2.284 -12.776  53.779  1.00 62.85           C
ATOM     69 1HB  MET A  25      -2.520 -12.042  54.550  1.00 62.85           H
ATOM     70 2HB  MET A  25      -2.525 -13.757  54.188  1.00 62.85           H
ATOM     71  CG  MET A  25      -0.792 -12.710  53.444  1.00 62.85           C
ATOM     72 1HG  MET A  25      -0.490 -13.613  52.914  1.00 62.85           H
ATOM     73 2HG  MET A  25      -0.597 -11.869  52.779  1.00 62.85           H
ATOM     74  SD  MET A  25       0.162 -12.536  54.942  1.00 62.85           S
ATOM     75  CE  MET A  25       1.813 -12.569  54.264  1.00 62.85           C
ATOM     76 1HE  MET A  25       1.973 -13.514  53.744  1.00 62.85           H
ATOM     77 2HE  MET A  25       1.934 -11.744  53.562  1.00 62.85           H
ATOM     78 3HE  MET A  25       2.539 -12.471  55.070  1.00 62.85           H
ATOM     79  HN  MET A  25      -4.721 -12.354  53.881  1.00 62.85           H
ATOM     80  N   GLU A  26      -4.091 -14.666  52.027  1.00 57.11           N
ATOM     81  CA  GLU A  26      -4.301 -15.873  51.245  1.00 57.11           C
ATOM     82  C   GLU A  26      -4.821 -15.518  49.851  1.00 57.11           C
ATOM     83  O   GLU A  26      -4.393 -16.103  48.857  1.00 57.11           O
ATOM     84  HA  GLU A  26      -3.320 -16.341  51.166  1.00 57.11           H
ATOM     85  CB  GLU A  26      -5.258 -16.829  51.960  1.00 57.11           C
ATOM     86 1HB  GLU A  26      -6.060 -16.261  52.433  1.00 57.11           H
ATOM     87 2HB  GLU A  26      -5.619 -17.581  51.258  1.00 57.11           H
ATOM     88  CG  GLU A  26      -4.540 -17.591  53.076  1.00 57.11           C
ATOM     89 1HG  GLU A  26      -3.680 -18.119  52.665  1.00 57.11           H
ATOM     90 2HG  GLU A  26      -4.158 -16.886  53.815  1.00 57.11           H
ATOM     91  CD  GLU A  26      -5.482 -18.588  53.753  1.00 57.11           C
ATOM     92  OE1 GLU A  26      -4.957 -19.572  54.317  1.00 57.11           O
ATOM     93  OE2 GLU A  26      -6.706 -18.343  53.692  1.00 57.11           O
ATOM     94  HN  GLU A  26      -4.677 -14.577  52.832  1.00 57.11           H
ATOM     95  N   ASP A  27      -5.737 -14.561  49.821  1.00 64.53           N
ATOM     96  CA  ASP A  27      -6.358 -14.157  48.571  1.00 64.53           C
ATOM     97  C   ASP A  27      -5.276 -13.682  47.600  1.00 64.53           C
ATOM     98  O   ASP A  27      -5.352 -13.948  46.401  1.00 64.53           O
ATOM     99  HA  ASP A  27      -6.880 -15.043  48.212  1.00 64.53           H
ATOM    100  CB  ASP A  27      -7.337 -13.002  48.790  1.00 64.53           C
ATOM    101 1HB  ASP A  27      -6.875 -12.243  49.421  1.00 64.53           H
ATOM    102 2HB  ASP A  27      -7.565 -12.528  47.836  1.00 64.53           H
ATOM    103  CG  ASP A  27      -8.630 -13.496  49.442  1.00 64.53           C
ATOM    104  OD1 ASP A  27      -8.906 -14.708  49.309  1.00 64.53           O
ATOM    105  OD2 ASP A  27      -9.314 -12.650  50.058  1.00 64.53           O
ATOM    106  HN  ASP A  27      -6.055 -14.066  50.630  1.00 64.53           H
ATOM    107  N   TYR A  28      -4.293 -12.986  48.153  1.00 63.42           N
ATOM    108  CA  TYR A  28      -3.213 -12.444  47.346  1.00 63.42           C
ATOM    109  C   TYR A  28      -2.269 -13.553  46.878  1.00 63.42           C
ATOM    110  O   TYR A  28      -1.781 -13.523  45.749  1.00 63.42           O
ATOM    111  HA  TYR A  28      -3.654 -11.961  46.474  1.00 63.42           H
ATOM    112  CB  TYR A  28      -2.443 -11.487  48.259  1.00 63.42           C
ATOM    113 1HB  TYR A  28      -3.132 -10.734  48.642  1.00 63.42           H
ATOM    114 2HB  TYR A  28      -2.069 -12.043  49.118  1.00 63.42           H
ATOM    115  CG  TYR A  28      -1.270 -10.784  47.575  1.00 63.42           C
ATOM    116  CD1 TYR A  28       0.005 -11.299  47.690  1.00 63.42           C
ATOM    117  HD1 TYR A  28       0.176 -12.207  48.268  1.00 63.42           H
ATOM    118  CD2 TYR A  28      -1.486  -9.634  46.842  1.00 63.42           C
ATOM    119  HD2 TYR A  28      -2.494  -9.227  46.752  1.00 63.42           H
ATOM    120  CE1 TYR A  28       1.110 -10.636  47.046  1.00 63.42           C
ATOM    121  HE1 TYR A  28       2.122 -11.032  47.128  1.00 63.42           H
ATOM    122  CE2 TYR A  28      -0.382  -8.972  46.198  1.00 63.42           C
ATOM    123  HE2 TYR A  28      -0.539  -8.063  45.617  1.00 63.42           H
ATOM    124  CZ  TYR A  28       0.862  -9.506  46.332  1.00 63.42           C
ATOM    125  OH  TYR A  28       1.905  -8.880  45.724  1.00 63.42           O
ATOM    126  HH  TYR A  28       2.692  -9.496  45.674  1.00 63.42           H
ATOM    127  HN  TYR A  28      -4.228 -12.791  49.132  1.00 63.42           H
ATOM    128  N   VAL A  29      -2.040 -14.507  47.769  1.00 64.27           N
ATOM    129  CA  VAL A  29      -1.101 -15.581  47.491  1.00 64.27           C
ATOM    130  C   VAL A  29      -1.712 -16.531  46.459  1.00 64.27           C
ATOM    131  O   VAL A  29      -1.008 -17.043  45.589  1.00 64.27           O
ATOM    132  HA  VAL A  29      -0.203 -15.132  47.067  1.00 64.27           H
ATOM    133  CB  VAL A  29      -0.710 -16.283  48.792  1.00 64.27           C
ATOM    134  HB  VAL A  29      -1.627 -16.568  49.308  1.00 64.27           H
ATOM    135  CG1 VAL A  29       0.086 -17.559  48.509  1.00 64.27           C
ATOM    136 1HG1 VAL A  29      -0.521 -18.241  47.913  1.00 64.27           H
ATOM    137 2HG1 VAL A  29       0.994 -17.307  47.961  1.00 64.27           H
ATOM    138 3HG1 VAL A  29       0.351 -18.039  49.451  1.00 64.27           H
ATOM    139  CG2 VAL A  29       0.072 -15.342  49.710  1.00 64.27           C
ATOM    140 1HG2 VAL A  29       0.980 -15.013  49.204  1.00 64.27           H
ATOM    141 2HG2 VAL A  29      -0.543 -14.475  49.952  1.00 64.27           H
ATOM    142 3HG2 VAL A  29       0.338 -15.867  50.628  1.00 64.27           H
ATOM    143  HN  VAL A  29      -2.481 -14.553  48.665  1.00 64.27           H
ATOM    144  N   ASN A  30      -3.014 -16.738  46.589  1.00 59.27           N
ATOM    145  CA  ASN A  30      -3.704 -17.710  45.759  1.00 59.27           C
ATOM    146  C   ASN A  30      -4.088 -17.058  44.429  1.00 59.27           C
ATOM    147  O   ASN A  30      -4.575 -17.730  43.521  1.00 59.27           O
ATOM    148  HA  ASN A  30      -2.998 -18.531  45.632  1.00 59.27           H
ATOM    149  CB  ASN A  30      -4.987 -18.199  46.433  1.00 59.27           C
ATOM    150 1HB  ASN A  30      -5.584 -17.344  46.750  1.00 59.27           H
ATOM    151 2HB  ASN A  30      -5.588 -18.760  45.717  1.00 59.27           H
ATOM    152  CG  ASN A  30      -4.669 -19.082  47.642  1.00 59.27           C
ATOM    153  OD1 ASN A  30      -3.617 -19.691  47.739  1.00 59.27           O
ATOM    154  ND2 ASN A  30      -5.635 -19.116  48.556  1.00 59.27           N
ATOM    155 1HD2 ASN A  30      -6.475 -18.592  48.416  1.00 59.27           H
ATOM    156 2HD2 ASN A  30      -5.521 -19.665  49.384  1.00 59.27           H
ATOM    157  HN  ASN A  30      -3.594 -16.256  47.246  1.00 59.27           H
ATOM    158  N   PHE A  31      -3.854 -15.756  44.356  1.00 65.99           N
ATOM    159  CA  PHE A  31      -4.129 -15.013  43.138  1.00 65.99           C
ATOM    160  C   PHE A  31      -3.244 -15.498  41.988  1.00 65.99           C
ATOM    161  O   PHE A  31      -2.020 -15.528  42.113  1.00 65.99           O
ATOM    162  HA  PHE A  31      -5.176 -15.183  42.885  1.00 65.99           H
ATOM    163  CB  PHE A  31      -3.810 -13.545  43.427  1.00 65.99           C
ATOM    164 1HB  PHE A  31      -4.321 -13.247  44.343  1.00 65.99           H
ATOM    165 2HB  PHE A  31      -2.741 -13.446  43.612  1.00 65.99           H
ATOM    166  CG  PHE A  31      -4.210 -12.588  42.303  1.00 65.99           C
ATOM    167  CD1 PHE A  31      -3.274 -12.145  41.421  1.00 65.99           C
ATOM    168  HD1 PHE A  31      -2.239 -12.472  41.516  1.00 65.99           H
ATOM    169  CD2 PHE A  31      -5.502 -12.180  42.184  1.00 65.99           C
ATOM    170  HD2 PHE A  31      -6.253 -12.534  42.891  1.00 65.99           H
ATOM    171  CE1 PHE A  31      -3.645 -11.257  40.378  1.00 65.99           C
ATOM    172  HE1 PHE A  31      -2.895 -10.902  39.671  1.00 65.99           H
ATOM    173  CE2 PHE A  31      -5.874 -11.291  41.141  1.00 65.99           C
ATOM    174  HE2 PHE A  31      -6.909 -10.964  41.046  1.00 65.99           H
ATOM    175  CZ  PHE A  31      -4.937 -10.849  40.259  1.00 65.99           C
ATOM    176  HZ  PHE A  31      -5.222 -10.167  39.458  1.00 65.99           H
ATOM    177  HN  PHE A  31      -3.485 -15.211  45.109  1.00 65.99           H
ATOM    178  N   ASN A  32      -3.896 -15.866  40.895  1.00 59.35           N
ATOM    179  CA  ASN A  32      -3.184 -16.354  39.727  1.00 59.35           C
ATOM    180  C   ASN A  32      -2.664 -15.163  38.918  1.00 59.35           C
ATOM    181  O   ASN A  32      -3.404 -14.571  38.134  1.00 59.35           O
ATOM    182  HA  ASN A  32      -2.378 -16.973  40.120  1.00 59.35           H
ATOM    183  CB  ASN A  32      -4.105 -17.174  38.822  1.00 59.35           C
ATOM    184 1HB  ASN A  32      -4.662 -17.894  39.422  1.00 59.35           H
ATOM    185 2HB  ASN A  32      -4.837 -16.518  38.352  1.00 59.35           H
ATOM    186  CG  ASN A  32      -3.304 -17.909  37.745  1.00 59.35           C
ATOM    187  OD1 ASN A  32      -2.089 -17.827  37.674  1.00 59.35           O
ATOM    188  ND2 ASN A  32      -4.051 -18.630  36.914  1.00 59.35           N
ATOM    189 1HD2 ASN A  32      -5.044 -18.655  37.027  1.00 59.35           H
ATOM    190 2HD2 ASN A  32      -3.619 -19.148  36.175  1.00 59.35           H
ATOM    191  HN  ASN A  32      -4.891 -15.835  40.801  1.00 59.35           H
ATOM    192  N   PHE A  33      -1.396 -14.848  39.136  1.00 61.92           N
ATOM    193  CA  PHE A  33      -0.740 -13.808  38.363  1.00 61.92           C
ATOM    194  C   PHE A  33      -0.281 -14.341  37.005  1.00 61.92           C
ATOM    195  O   PHE A  33       0.914 -14.364  36.714  1.00 61.92           O
ATOM    196  HA  PHE A  33      -1.467 -13.010  38.211  1.00 61.92           H
ATOM    197  CB  PHE A  33       0.486 -13.362  39.163  1.00 61.92           C
ATOM    198 1HB  PHE A  33       1.082 -14.239  39.414  1.00 61.92           H
ATOM    199 2HB  PHE A  33       1.106 -12.724  38.533  1.00 61.92           H
ATOM    200  CG  PHE A  33       0.148 -12.608  40.451  1.00 61.92           C
ATOM    201  CD1 PHE A  33      -0.100 -11.271  40.412  1.00 61.92           C
ATOM    202  HD1 PHE A  33      -0.057 -10.737  39.462  1.00 61.92           H
ATOM    203  CD2 PHE A  33       0.095 -13.275  41.635  1.00 61.92           C
ATOM    204  HD2 PHE A  33       0.293 -14.346  41.667  1.00 61.92           H
ATOM    205  CE1 PHE A  33      -0.414 -10.572  41.607  1.00 61.92           C
ATOM    206  HE1 PHE A  33      -0.612  -9.500  41.575  1.00 61.92           H
ATOM    207  CE2 PHE A  33      -0.219 -12.575  42.830  1.00 61.92           C
ATOM    208  HE2 PHE A  33      -0.262 -13.109  43.780  1.00 61.92           H
ATOM    209  CZ  PHE A  33      -0.467 -11.238  42.791  1.00 61.92           C
ATOM    210  HZ  PHE A  33      -0.708 -10.701  43.708  1.00 61.92           H
ATOM    211  HN  PHE A  33      -0.821 -15.289  39.826  1.00 61.92           H
ATOM    212  N   THR A  34      -1.254 -14.758  36.209  1.00 62.51           N
ATOM    213  CA  THR A  34      -1.038 -14.915  34.780  1.00 62.51           C
ATOM    214  C   THR A  34      -0.571 -13.595  34.163  1.00 62.51           C
ATOM    215  O   THR A  34      -1.191 -12.553  34.375  1.00 62.51           O
ATOM    216  HA  THR A  34      -0.236 -15.638  34.632  1.00 62.51           H
ATOM    217  CB  THR A  34      -2.330 -15.451  34.162  1.00 62.51           C
ATOM    218  HB  THR A  34      -2.340 -15.296  33.084  1.00 62.51           H
ATOM    219  OG1 THR A  34      -3.363 -14.790  34.888  1.00 62.51           O
ATOM    220  HG1 THR A  34      -3.292 -13.801  34.760  1.00 62.51           H
ATOM    221  CG2 THR A  34      -2.553 -16.935  34.466  1.00 62.51           C
ATOM    222 1HG2 THR A  34      -2.611 -17.080  35.544  1.00 62.51           H
ATOM    223 2HG2 THR A  34      -1.722 -17.516  34.065  1.00 62.51           H
ATOM    224 3HG2 THR A  34      -3.484 -17.264  34.004  1.00 62.51           H
ATOM    225  HN  THR A  34      -2.176 -14.985  36.524  1.00 62.51           H
ATOM    226  N   ASP A  35       0.517 -13.681  33.412  1.00 67.40           N
ATOM    227  CA  ASP A  35       1.140 -12.492  32.858  1.00 67.40           C
ATOM    228  C   ASP A  35       0.434 -12.112  31.554  1.00 67.40           C
ATOM    229  O   ASP A  35       0.847 -12.533  30.475  1.00 67.40           O
ATOM    230  HA  ASP A  35       1.033 -11.727  33.627  1.00 67.40           H
ATOM    231  CB  ASP A  35       2.616 -12.740  32.541  1.00 67.40           C
ATOM    232 1HB  ASP A  35       3.057 -13.367  33.315  1.00 67.40           H
ATOM    233 2HB  ASP A  35       2.704 -13.284  31.601  1.00 67.40           H
ATOM    234  CG  ASP A  35       3.386 -11.421  32.446  1.00 67.40           C
ATOM    235  OD1 ASP A  35       2.744 -10.372  32.674  1.00 67.40           O
ATOM    236  OD2 ASP A  35       4.597 -11.491  32.148  1.00 67.40           O
ATOM    237  HN  ASP A  35       0.970 -14.542  33.181  1.00 67.40           H
ATOM    238  N   PHE A  36      -0.618 -11.319  31.697  1.00 81.26           N
ATOM    239  CA  PHE A  36      -1.354 -10.836  30.541  1.00 81.26           C
ATOM    240  C   PHE A  36      -0.693  -9.588  29.953  1.00 81.26           C
ATOM    241  O   PHE A  36      -1.076  -9.127  28.879  1.00 81.26           O
ATOM    242  HA  PHE A  36      -1.348 -11.633  29.798  1.00 81.26           H
ATOM    243  CB  PHE A  36      -2.760 -10.475  31.025  1.00 81.26           C
ATOM    244 1HB  PHE A  36      -2.677  -9.818  31.891  1.00 81.26           H
ATOM    245 2HB  PHE A  36      -3.268  -9.910  30.244  1.00 81.26           H
ATOM    246  CG  PHE A  36      -3.619 -11.684  31.400  1.00 81.26           C
ATOM    247  CD1 PHE A  36      -3.599 -12.800  30.623  1.00 81.26           C
ATOM    248  HD1 PHE A  36      -2.970 -12.833  29.733  1.00 81.26           H
ATOM    249  CD2 PHE A  36      -4.403 -11.643  32.511  1.00 81.26           C
ATOM    250  HD2 PHE A  36      -4.419 -10.749  33.134  1.00 81.26           H
ATOM    251  CE1 PHE A  36      -4.396 -13.922  30.971  1.00 81.26           C
ATOM    252  HE1 PHE A  36      -4.380 -14.817  30.348  1.00 81.26           H
ATOM    253  CE2 PHE A  36      -5.200 -12.766  32.859  1.00 81.26           C
ATOM    254  HE2 PHE A  36      -5.828 -12.733  33.749  1.00 81.26           H
ATOM    255  CZ  PHE A  36      -5.180 -13.881  32.082  1.00 81.26           C
ATOM    256  HZ  PHE A  36      -5.792 -14.743  32.349  1.00 81.26           H
ATOM    257  HN  PHE A  36      -0.968 -11.009  32.581  1.00 81.26           H
ATOM    258  N   TYR A  37       0.287  -9.077  30.683  1.00 85.96           N
ATOM    259  CA  TYR A  37       1.062  -7.943  30.207  1.00 85.96           C
ATOM    260  C   TYR A  37       2.256  -8.408  29.371  1.00 85.96           C
ATOM    261  O   TYR A  37       3.200  -8.990  29.901  1.00 85.96           O
ATOM    262  HA  TYR A  37       0.410  -7.328  29.586  1.00 85.96           H
ATOM    263  CB  TYR A  37       1.577  -7.229  31.458  1.00 85.96           C
ATOM    264 1HB  TYR A  37       0.741  -7.060  32.137  1.00 85.96           H
ATOM    265 2HB  TYR A  37       2.279  -7.884  31.974  1.00 85.96           H
ATOM    266  CG  TYR A  37       2.264  -5.892  31.173  1.00 85.96           C
ATOM    267  CD1 TYR A  37       3.640  -5.826  31.097  1.00 85.96           C
ATOM    268  HD1 TYR A  37       4.238  -6.726  31.240  1.00 85.96           H
ATOM    269  CD2 TYR A  37       1.506  -4.752  30.993  1.00 85.96           C
ATOM    270  HD2 TYR A  37       0.419  -4.805  31.053  1.00 85.96           H
ATOM    271  CE1 TYR A  37       4.286  -4.567  30.829  1.00 85.96           C
ATOM    272  HE1 TYR A  37       5.372  -4.500  30.766  1.00 85.96           H
ATOM    273  CE2 TYR A  37       2.153  -3.494  30.724  1.00 85.96           C
ATOM    274  HE2 TYR A  37       1.567  -2.586  30.580  1.00 85.96           H
ATOM    275  CZ  TYR A  37       3.511  -3.463  30.656  1.00 85.96           C
ATOM    276  OH  TYR A  37       4.121  -2.275  30.403  1.00 85.96           O
ATOM    277  HH  TYR A  37       3.443  -1.594  30.125  1.00 85.96           H
ATOM    278  HN  TYR A  37       0.554  -9.423  31.582  1.00 85.96           H
ATOM    279  N   CYS A  38       2.175  -8.132  28.078  1.00 89.33           N
ATOM    280  CA  CYS A  38       3.183  -8.609  27.146  1.00 89.33           C
ATOM    281  C   CYS A  38       4.177  -7.474  26.890  1.00 89.33           C
ATOM    282  O   CYS A  38       3.820  -6.451  26.309  1.00 89.33           O
ATOM    283  HA  CYS A  38       3.676  -9.455  27.625  1.00 89.33           H
ATOM    284  CB  CYS A  38       2.556  -9.122  25.848  1.00 89.33           C
ATOM    285 1HB  CYS A  38       1.742  -9.810  26.075  1.00 89.33           H
ATOM    286 2HB  CYS A  38       2.124  -8.291  25.290  1.00 89.33           H
ATOM    287  SG  CYS A  38       3.822  -9.966  24.832  1.00 89.33           S
ATOM    288  HN  CYS A  38       1.440  -7.594  27.665  1.00 89.33           H
ATOM    289  N   GLU A  39       5.405  -7.694  27.338  1.00 81.23           N
ATOM    290  CA  GLU A  39       6.494  -6.791  27.007  1.00 81.23           C
ATOM    291  C   GLU A  39       7.035  -7.102  25.610  1.00 81.23           C
ATOM    292  O   GLU A  39       7.347  -8.252  25.303  1.00 81.23           O
ATOM    293  HA  GLU A  39       6.057  -5.793  27.020  1.00 81.23           H
ATOM    294  CB  GLU A  39       7.606  -6.867  28.055  1.00 81.23           C
ATOM    295 1HB  GLU A  39       7.969  -7.891  28.132  1.00 81.23           H
ATOM    296 2HB  GLU A  39       8.390  -6.149  27.812  1.00 81.23           H
ATOM    297  CG  GLU A  39       7.082  -6.479  29.439  1.00 81.23           C
ATOM    298 1HG  GLU A  39       6.537  -5.537  29.375  1.00 81.23           H
ATOM    299 2HG  GLU A  39       6.376  -7.233  29.789  1.00 81.23           H
ATOM    300  CD  GLU A  39       8.230  -6.343  30.442  1.00 81.23           C
ATOM    301  OE1 GLU A  39       7.954  -5.847  31.556  1.00 81.23           O
ATOM    302  OE2 GLU A  39       9.356  -6.739  30.072  1.00 81.23           O
ATOM    303  HN  GLU A  39       5.659  -8.470  27.915  1.00 81.23           H
ATOM    304  N   LYS A  40       7.131  -6.058  24.801  1.00 86.97           N
ATOM    305  CA  LYS A  40       7.429  -6.229  23.389  1.00 86.97           C
ATOM    306  C   LYS A  40       8.887  -5.845  23.130  1.00 86.97           C
ATOM    307  O   LYS A  40       9.251  -5.493  22.009  1.00 86.97           O
ATOM    308  HA  LYS A  40       7.304  -7.286  23.155  1.00 86.97           H
ATOM    309  CB  LYS A  40       6.427  -5.454  22.531  1.00 86.97           C
ATOM    310 1HB  LYS A  40       6.493  -4.390  22.760  1.00 86.97           H
ATOM    311 2HB  LYS A  40       6.680  -5.568  21.477  1.00 86.97           H
ATOM    312  CG  LYS A  40       5.000  -5.947  22.775  1.00 86.97           C
ATOM    313 1HG  LYS A  40       4.817  -6.027  23.847  1.00 86.97           H
ATOM    314 2HG  LYS A  40       4.288  -5.220  22.384  1.00 86.97           H
ATOM    315  CD  LYS A  40       4.767  -7.305  22.110  1.00 86.97           C
ATOM    316 1HD  LYS A  40       5.125  -7.276  21.081  1.00 86.97           H
ATOM    317 2HD  LYS A  40       5.346  -8.071  22.627  1.00 86.97           H
ATOM    318  CE  LYS A  40       3.284  -7.679  22.130  1.00 86.97           C
ATOM    319 1HE  LYS A  40       2.994  -7.989  23.135  1.00 86.97           H
ATOM    320 2HE  LYS A  40       2.679  -6.807  21.880  1.00 86.97           H
ATOM    321  NZ  LYS A  40       3.011  -8.771  21.170  1.00 86.97           N
ATOM    322 1HZ  LYS A  40       2.011  -8.924  21.107  1.00 86.97           H
ATOM    323 2HZ  LYS A  40       3.372  -8.516  20.257  1.00 86.97           H
ATOM    324 3HZ  LYS A  40       3.465  -9.621  21.486  1.00 86.97           H
ATOM    325  HN  LYS A  40       7.008  -5.110  25.094  1.00 86.97           H
ATOM    326  N   ASN A  41       9.683  -5.924  24.187  1.00 82.22           N
ATOM    327  CA  ASN A  41      11.065  -5.479  24.118  1.00 82.22           C
ATOM    328  C   ASN A  41      11.787  -6.241  23.005  1.00 82.22           C
ATOM    329  O   ASN A  41      12.525  -5.648  22.219  1.00 82.22           O
ATOM    330  HA  ASN A  41      11.011  -4.408  23.923  1.00 82.22           H
ATOM    331  CB  ASN A  41      11.798  -5.755  25.432  1.00 82.22           C
ATOM    332 1HB  ASN A  41      11.568  -6.763  25.777  1.00 82.22           H
ATOM    333 2HB  ASN A  41      12.875  -5.713  25.267  1.00 82.22           H
ATOM    334  CG  ASN A  41      11.401  -4.739  26.505  1.00 82.22           C
ATOM    335  OD1 ASN A  41      11.077  -3.597  26.226  1.00 82.22           O
ATOM    336  ND2 ASN A  41      11.445  -5.218  27.745  1.00 82.22           N
ATOM    337 1HD2 ASN A  41      11.720  -6.166  27.906  1.00 82.22           H
ATOM    338 2HD2 ASN A  41      11.202  -4.630  28.517  1.00 82.22           H
ATOM    339  HN  ASN A  41       9.399  -6.284  25.075  1.00 82.22           H
ATOM    340  N   ASN A  42      11.549  -7.544  22.972  1.00 83.40           N
ATOM    341  CA  ASN A  42      12.224  -8.405  22.016  1.00 83.40           C
ATOM    342  C   ASN A  42      11.811  -8.006  20.597  1.00 83.40           C
ATOM    343  O   ASN A  42      12.627  -8.037  19.678  1.00 83.40           O
ATOM    344  HA  ASN A  42      13.288  -8.256  22.198  1.00 83.40           H
ATOM    345  CB  ASN A  42      11.838  -9.870  22.225  1.00 83.40           C
ATOM    346 1HB  ASN A  42      11.005 -10.128  21.572  1.00 83.40           H
ATOM    347 2HB  ASN A  42      12.673 -10.513  21.946  1.00 83.40           H
ATOM    348  CG  ASN A  42      11.450 -10.132  23.682  1.00 83.40           C
ATOM    349  OD1 ASN A  42      11.555  -9.275  24.543  1.00 83.40           O
ATOM    350  ND2 ASN A  42      10.997 -11.362  23.909  1.00 83.40           N
ATOM    351 1HD2 ASN A  42      10.936 -12.019  23.157  1.00 83.40           H
ATOM    352 2HD2 ASN A  42      10.718 -11.630  24.831  1.00 83.40           H
ATOM    353  HN  ASN A  42      10.909  -8.011  23.583  1.00 83.40           H
ATOM    354  N   VAL A  43      10.545  -7.639  20.465  1.00 90.38           N
ATOM    355  CA  VAL A  43       9.994  -7.308  19.162  1.00 90.38           C
ATOM    356  C   VAL A  43      10.628  -6.009  18.660  1.00 90.38           C
ATOM    357  O   VAL A  43      10.961  -5.892  17.482  1.00 90.38           O
ATOM    358  HA  VAL A  43      10.259  -8.115  18.478  1.00 90.38           H
ATOM    359  CB  VAL A  43       8.468  -7.237  19.241  1.00 90.38           C
ATOM    360  HB  VAL A  43       8.205  -6.418  19.911  1.00 90.38           H
ATOM    361  CG1 VAL A  43       7.861  -6.936  17.869  1.00 90.38           C
ATOM    362 1HG1 VAL A  43       8.237  -5.979  17.508  1.00 90.38           H
ATOM    363 2HG1 VAL A  43       8.138  -7.724  17.169  1.00 90.38           H
ATOM    364 3HG1 VAL A  43       6.775  -6.892  17.955  1.00 90.38           H
ATOM    365  CG2 VAL A  43       7.889  -8.527  19.826  1.00 90.38           C
ATOM    366 1HG2 VAL A  43       8.167  -9.370  19.193  1.00 90.38           H
ATOM    367 2HG2 VAL A  43       8.284  -8.681  20.830  1.00 90.38           H
ATOM    368 3HG2 VAL A  43       6.802  -8.450  19.872  1.00 90.38           H
ATOM    369  HN  VAL A  43       9.901  -7.567  21.226  1.00 90.38           H
ATOM    370  N   ARG A  44      10.774  -5.066  19.579  1.00 86.09           N
ATOM    371  CA  ARG A  44      11.363  -3.781  19.245  1.00 86.09           C
ATOM    372  C   ARG A  44      12.834  -3.954  18.862  1.00 86.09           C
ATOM    373  O   ARG A  44      13.331  -3.273  17.965  1.00 86.09           O
ATOM    374  HA  ARG A  44      10.778  -3.417  18.400  1.00 86.09           H
ATOM    375  CB  ARG A  44      11.261  -2.806  20.419  1.00 86.09           C
ATOM    376 1HB  ARG A  44      11.656  -3.274  21.321  1.00 86.09           H
ATOM    377 2HB  ARG A  44      11.874  -1.927  20.222  1.00 86.09           H
ATOM    378  CG  ARG A  44       9.810  -2.380  20.653  1.00 86.09           C
ATOM    379 1HG  ARG A  44       9.352  -2.098  19.705  1.00 86.09           H
ATOM    380 2HG  ARG A  44       9.239  -3.221  21.045  1.00 86.09           H
ATOM    381  CD  ARG A  44       9.734  -1.205  21.631  1.00 86.09           C
ATOM    382 1HD  ARG A  44      10.431  -0.424  21.328  1.00 86.09           H
ATOM    383 2HD  ARG A  44       8.736  -0.768  21.610  1.00 86.09           H
ATOM    384  NE  ARG A  44      10.055  -1.665  23.000  1.00 86.09           N
ATOM    385  HE  ARG A  44      11.019  -1.724  23.261  1.00 86.09           H
ATOM    386  CZ  ARG A  44       9.136  -2.007  23.913  1.00 86.09           C
ATOM    387  NH1 ARG A  44       7.830  -1.948  23.618  1.00 86.09           N
ATOM    388 1HH1 ARG A  44       7.535  -1.646  22.711  1.00 86.09           H
ATOM    389 2HH1 ARG A  44       7.150  -2.205  24.304  1.00 86.09           H
ATOM    390  NH2 ARG A  44       9.541  -2.410  25.125  1.00 86.09           N
ATOM    391 1HH2 ARG A  44       8.868  -2.670  25.817  1.00 86.09           H
ATOM    392 2HH2 ARG A  44      10.518  -2.452  25.337  1.00 86.09           H
ATOM    393  HN  ARG A  44      10.500  -5.170  20.535  1.00 86.09           H
ATOM    394  N   GLN A  45      13.491  -4.869  19.560  1.00 83.00           N
ATOM    395  CA  GLN A  45      14.902  -5.120  19.324  1.00 83.00           C
ATOM    396  C   GLN A  45      15.112  -5.692  17.921  1.00 83.00           C
ATOM    397  O   GLN A  45      16.045  -5.301  17.220  1.00 83.00           O
ATOM    398  HA  GLN A  45      15.387  -4.147  19.404  1.00 83.00           H
ATOM    399  CB  GLN A  45      15.478  -6.056  20.389  1.00 83.00           C
ATOM    400 1HB  GLN A  45      15.218  -5.686  21.381  1.00 83.00           H
ATOM    401 2HB  GLN A  45      15.031  -7.045  20.290  1.00 83.00           H
ATOM    402  CG  GLN A  45      16.999  -6.162  20.261  1.00 83.00           C
ATOM    403 1HG  GLN A  45      17.258  -6.563  19.281  1.00 83.00           H
ATOM    404 2HG  GLN A  45      17.444  -5.169  20.327  1.00 83.00           H
ATOM    405  CD  GLN A  45      17.580  -7.061  21.355  1.00 83.00           C
ATOM    406  OE1 GLN A  45      16.870  -7.741  22.077  1.00 83.00           O
ATOM    407  NE2 GLN A  45      18.907  -7.025  21.435  1.00 83.00           N
ATOM    408 1HE2 GLN A  45      19.431  -6.445  20.812  1.00 83.00           H
ATOM    409 2HE2 GLN A  45      19.381  -7.579  22.120  1.00 83.00           H
ATOM    410  HN  GLN A  45      13.075  -5.432  20.274  1.00 83.00           H
ATOM    411  N   PHE A  46      14.230  -6.609  17.552  1.00 91.92           N
ATOM    412  CA  PHE A  46      14.268  -7.191  16.221  1.00 91.92           C
ATOM    413  C   PHE A  46      14.051  -6.121  15.149  1.00 91.92           C
ATOM    414  O   PHE A  46      14.776  -6.077  14.156  1.00 91.92           O
ATOM    415  HA  PHE A  46      15.253  -7.639  16.091  1.00 91.92           H
ATOM    416  CB  PHE A  46      13.128  -8.209  16.146  1.00 91.92           C
ATOM    417 1HB  PHE A  46      13.286  -8.973  16.907  1.00 91.92           H
ATOM    418 2HB  PHE A  46      12.191  -7.708  16.386  1.00 91.92           H
ATOM    419  CG  PHE A  46      12.991  -8.890  14.782  1.00 91.92           C
ATOM    420  CD1 PHE A  46      12.041  -8.469  13.905  1.00 91.92           C
ATOM    421  HD1 PHE A  46      11.378  -7.647  14.173  1.00 91.92           H
ATOM    422  CD2 PHE A  46      13.819  -9.916  14.448  1.00 91.92           C
ATOM    423  HD2 PHE A  46      14.580 -10.253  15.152  1.00 91.92           H
ATOM    424  CE1 PHE A  46      11.914  -9.101  12.640  1.00 91.92           C
ATOM    425  HE1 PHE A  46      11.152  -8.764  11.936  1.00 91.92           H
ATOM    426  CE2 PHE A  46      13.691 -10.548  13.183  1.00 91.92           C
ATOM    427  HE2 PHE A  46      14.355 -11.370  12.915  1.00 91.92           H
ATOM    428  CZ  PHE A  46      12.741 -10.127  12.305  1.00 91.92           C
ATOM    429  HZ  PHE A  46      12.644 -10.612  11.334  1.00 91.92           H
ATOM    430  HN  PHE A  46      13.501  -6.954  18.143  1.00 91.92           H
ATOM    431  N   ALA A  47      13.051  -5.285  15.386  1.00 92.22           N
ATOM    432  CA  ALA A  47      12.685  -4.264  14.419  1.00 92.22           C
ATOM    433  C   ALA A  47      13.870  -3.319  14.208  1.00 92.22           C
ATOM    434  O   ALA A  47      14.143  -2.903  13.083  1.00 92.22           O
ATOM    435  HA  ALA A  47      12.457  -4.764  13.478  1.00 92.22           H
ATOM    436  CB  ALA A  47      11.433  -3.529  14.903  1.00 92.22           C
ATOM    437 1HB  ALA A  47      10.613  -4.240  15.009  1.00 92.22           H
ATOM    438 2HB  ALA A  47      11.635  -3.061  15.866  1.00 92.22           H
ATOM    439 3HB  ALA A  47      11.158  -2.763  14.177  1.00 92.22           H
ATOM    440  HN  ALA A  47      12.497  -5.298  16.218  1.00 92.22           H
ATOM    441  N   SER A  48      14.542  -3.009  15.307  1.00 90.58           N
ATOM    442  CA  SER A  48      15.581  -1.994  15.287  1.00 90.58           C
ATOM    443  C   SER A  48      16.751  -2.460  14.418  1.00 90.58           C
ATOM    444  O   SER A  48      17.525  -1.643  13.922  1.00 90.58           O
ATOM    445  HA  SER A  48      15.113  -1.109  14.855  1.00 90.58           H
ATOM    446  CB  SER A  48      16.066  -1.674  16.702  1.00 90.58           C
ATOM    447 1HB  SER A  48      16.686  -0.778  16.679  1.00 90.58           H
ATOM    448 2HB  SER A  48      15.208  -1.452  17.338  1.00 90.58           H
ATOM    449  OG  SER A  48      16.810  -2.750  17.268  1.00 90.58           O
ATOM    450  HG  SER A  48      17.130  -2.501  18.182  1.00 90.58           H
ATOM    451  HN  SER A  48      14.385  -3.436  16.197  1.00 90.58           H
ATOM    452  N   HIS A  49      16.843  -3.773  14.260  1.00 86.61           N
ATOM    453  CA  HIS A  49      17.936  -4.361  13.505  1.00 86.61           C
ATOM    454  C   HIS A  49      17.469  -4.666  12.080  1.00 86.61           C
ATOM    455  O   HIS A  49      18.221  -4.483  11.124  1.00 86.61           O
ATOM    456  HA  HIS A  49      18.728  -3.612  13.466  1.00 86.61           H
ATOM    457  CB  HIS A  49      18.493  -5.592  14.223  1.00 86.61           C
ATOM    458 1HB  HIS A  49      17.670  -6.270  14.450  1.00 86.61           H
ATOM    459 2HB  HIS A  49      19.166  -6.120  13.548  1.00 86.61           H
ATOM    460  CG  HIS A  49      19.232  -5.275  15.502  1.00 86.61           C
ATOM    461  ND1 HIS A  49      18.591  -5.112  16.717  1.00 86.61           N
ATOM    462  HD1 HIS A  49      17.606  -5.185  16.874  1.00 86.61           H
ATOM    463  CD2 HIS A  49      20.562  -5.093  15.741  1.00 86.61           C
ATOM    464  HD2 HIS A  49      21.357  -5.152  14.997  1.00 86.61           H
ATOM    465  CE1 HIS A  49      19.504  -4.845  17.639  1.00 86.61           C
ATOM    466  HE1 HIS A  49      19.313  -4.665  18.697  1.00 86.61           H
ATOM    467  NE2 HIS A  49      20.725  -4.833  17.032  1.00 86.61           N
ATOM    468  HN  HIS A  49      16.189  -4.428  14.638  1.00 86.61           H
ATOM    469  N   PHE A  50      16.231  -5.126  11.984  1.00 90.55           N
ATOM    470  CA  PHE A  50      15.747  -5.720  10.749  1.00 90.55           C
ATOM    471  C   PHE A  50      15.225  -4.647   9.792  1.00 90.55           C
ATOM    472  O   PHE A  50      15.534  -4.668   8.601  1.00 90.55           O
ATOM    473  HA  PHE A  50      16.589  -6.237  10.288  1.00 90.55           H
ATOM    474  CB  PHE A  50      14.597  -6.657  11.123  1.00 90.55           C
ATOM    475 1HB  PHE A  50      14.961  -7.395  11.838  1.00 90.55           H
ATOM    476 2HB  PHE A  50      13.822  -6.080  11.627  1.00 90.55           H
ATOM    477  CG  PHE A  50      13.975  -7.387   9.931  1.00 90.55           C
ATOM    478  CD1 PHE A  50      12.758  -7.006   9.460  1.00 90.55           C
ATOM    479  HD1 PHE A  50      12.225  -6.180   9.932  1.00 90.55           H
ATOM    480  CD2 PHE A  50      14.640  -8.417   9.342  1.00 90.55           C
ATOM    481  HD2 PHE A  50      15.616  -8.722   9.720  1.00 90.55           H
ATOM    482  CE1 PHE A  50      12.181  -7.683   8.353  1.00 90.55           C
ATOM    483  HE1 PHE A  50      11.205  -7.378   7.976  1.00 90.55           H
ATOM    484  CE2 PHE A  50      14.063  -9.094   8.235  1.00 90.55           C
ATOM    485  HE2 PHE A  50      14.596  -9.919   7.763  1.00 90.55           H
ATOM    486  CZ  PHE A  50      12.846  -8.713   7.764  1.00 90.55           C
ATOM    487  HZ  PHE A  50      12.403  -9.233   6.915  1.00 90.55           H
ATOM    488  HN  PHE A  50      15.564  -5.098  12.728  1.00 90.55           H
ATOM    489  N   LEU A  51      14.441  -3.735  10.348  1.00 92.52           N
ATOM    490  CA  LEU A  51      13.621  -2.855   9.532  1.00 92.52           C
ATOM    491  C   LEU A  51      14.516  -1.818   8.850  1.00 92.52           C
ATOM    492  O   LEU A  51      14.451  -1.641   7.634  1.00 92.52           O
ATOM    493  HA  LEU A  51      13.152  -3.467   8.762  1.00 92.52           H
ATOM    494  CB  LEU A  51      12.497  -2.242  10.369  1.00 92.52           C
ATOM    495 1HB  LEU A  51      12.945  -1.713  11.211  1.00 92.52           H
ATOM    496 2HB  LEU A  51      11.983  -1.497   9.762  1.00 92.52           H
ATOM    497  CG  LEU A  51      11.455  -3.221  10.914  1.00 92.52           C
ATOM    498  HG  LEU A  51      11.960  -3.920  11.581  1.00 92.52           H
ATOM    499  CD1 LEU A  51      10.396  -2.491  11.742  1.00 92.52           C
ATOM    500 1HD1 LEU A  51      10.875  -1.987  12.582  1.00 92.52           H
ATOM    501 2HD1 LEU A  51       9.891  -1.754  11.117  1.00 92.52           H
ATOM    502 3HD1 LEU A  51       9.669  -3.210  12.117  1.00 92.52           H
ATOM    503  CD2 LEU A  51      10.833  -4.044   9.784  1.00 92.52           C
ATOM    504 1HD2 LEU A  51      10.346  -3.376   9.074  1.00 92.52           H
ATOM    505 2HD2 LEU A  51      11.612  -4.610   9.275  1.00 92.52           H
ATOM    506 3HD2 LEU A  51      10.096  -4.732  10.199  1.00 92.52           H
ATOM    507  HN  LEU A  51      14.362  -3.592  11.334  1.00 92.52           H
ATOM    508  N   PRO A  52      15.363  -1.118   9.615  1.00 94.12           N
ATOM    509  CA  PRO A  52      16.058   0.060   9.089  1.00 94.12           C
ATOM    510  C   PRO A  52      16.795  -0.236   7.793  1.00 94.12           C
ATOM    511  O   PRO A  52      16.616   0.464   6.798  1.00 94.12           O
ATOM    512  HA  PRO A  52      15.337   0.837   8.835  1.00 94.12           H
ATOM    513  CB  PRO A  52      17.019   0.447  10.214  1.00 94.12           C
ATOM    514 1HB  PRO A  52      17.995  -0.022  10.087  1.00 94.12           H
ATOM    515 2HB  PRO A  52      17.186   1.523  10.247  1.00 94.12           H
ATOM    516  CG  PRO A  52      16.314  -0.053  11.469  1.00 94.12           C
ATOM    517 1HG  PRO A  52      17.006  -0.173  12.302  1.00 94.12           H
ATOM    518 2HG  PRO A  52      15.547   0.644  11.807  1.00 94.12           H
ATOM    519  CD  PRO A  52      15.722  -1.379  11.021  1.00 94.12           C
ATOM    520 1HD  PRO A  52      16.443  -2.193  11.105  1.00 94.12           H
ATOM    521 2HD  PRO A  52      14.857  -1.660  11.621  1.00 94.12           H
ATOM    522  N   PRO A  53      17.639  -1.277   7.774  1.00 94.92           N
ATOM    523  CA  PRO A  53      18.409  -1.602   6.570  1.00 94.92           C
ATOM    524  C   PRO A  53      17.526  -1.743   5.341  1.00 94.92           C
ATOM    525  O   PRO A  53      17.866  -1.248   4.268  1.00 94.92           O
ATOM    526  HA  PRO A  53      19.097  -0.790   6.335  1.00 94.92           H
ATOM    527  CB  PRO A  53      19.100  -2.920   6.927  1.00 94.92           C
ATOM    528 1HB  PRO A  53      18.506  -3.780   6.620  1.00 94.92           H
ATOM    529 2HB  PRO A  53      20.069  -3.011   6.436  1.00 94.92           H
ATOM    530  CG  PRO A  53      19.242  -2.845   8.443  1.00 94.92           C
ATOM    531 1HG  PRO A  53      19.387  -3.831   8.885  1.00 94.92           H
ATOM    532 2HG  PRO A  53      20.103  -2.246   8.740  1.00 94.92           H
ATOM    533  CD  PRO A  53      17.929  -2.213   8.876  1.00 94.92           C
ATOM    534 1HD  PRO A  53      17.139  -2.956   8.988  1.00 94.92           H
ATOM    535 2HD  PRO A  53      18.022  -1.703   9.835  1.00 94.92           H
ATOM    536  N   LEU A  54      16.404  -2.422   5.533  1.00 92.52           N
ATOM    537  CA  LEU A  54      15.538  -2.766   4.418  1.00 92.52           C
ATOM    538  C   LEU A  54      14.842  -1.502   3.909  1.00 92.52           C
ATOM    539  O   LEU A  54      14.710  -1.305   2.702  1.00 92.52           O
ATOM    540  HA  LEU A  54      16.171  -3.156   3.621  1.00 92.52           H
ATOM    541  CB  LEU A  54      14.571  -3.883   4.815  1.00 92.52           C
ATOM    542 1HB  LEU A  54      14.002  -3.551   5.684  1.00 92.52           H
ATOM    543 2HB  LEU A  54      13.858  -4.025   4.003  1.00 92.52           H
ATOM    544  CG  LEU A  54      15.206  -5.236   5.142  1.00 92.52           C
ATOM    545  HG  LEU A  54      15.915  -5.092   5.958  1.00 92.52           H
ATOM    546  CD1 LEU A  54      14.153  -6.233   5.629  1.00 92.52           C
ATOM    547 1HD1 LEU A  54      13.674  -5.845   6.528  1.00 92.52           H
ATOM    548 2HD1 LEU A  54      13.403  -6.378   4.851  1.00 92.52           H
ATOM    549 3HD1 LEU A  54      14.632  -7.186   5.854  1.00 92.52           H
ATOM    550  CD2 LEU A  54      15.997  -5.773   3.948  1.00 92.52           C
ATOM    551 1HD2 LEU A  54      15.328  -5.898   3.096  1.00 92.52           H
ATOM    552 2HD2 LEU A  54      16.787  -5.069   3.688  1.00 92.52           H
ATOM    553 3HD2 LEU A  54      16.438  -6.736   4.207  1.00 92.52           H
ATOM    554  HN  LEU A  54      16.085  -2.734   6.427  1.00 92.52           H
ATOM    555  N   TYR A  55      14.416  -0.678   4.855  1.00 92.83           N
ATOM    556  CA  TYR A  55      13.712   0.548   4.518  1.00 92.83           C
ATOM    557  C   TYR A  55      14.614   1.498   3.729  1.00 92.83           C
ATOM    558  O   TYR A  55      14.160   2.157   2.794  1.00 92.83           O
ATOM    559  HA  TYR A  55      12.850   0.283   3.906  1.00 92.83           H
ATOM    560  CB  TYR A  55      13.344   1.202   5.851  1.00 92.83           C
ATOM    561 1HB  TYR A  55      14.202   1.145   6.522  1.00 92.83           H
ATOM    562 2HB  TYR A  55      13.142   2.260   5.682  1.00 92.83           H
ATOM    563  CG  TYR A  55      12.133   0.571   6.541  1.00 92.83           C
ATOM    564  CD1 TYR A  55      11.552  -0.564   6.013  1.00 92.83           C
ATOM    565  HD1 TYR A  55      11.956  -1.010   5.104  1.00 92.83           H
ATOM    566  CD2 TYR A  55      11.622   1.137   7.692  1.00 92.83           C
ATOM    567  HD2 TYR A  55      12.081   2.033   8.109  1.00 92.83           H
ATOM    568  CE1 TYR A  55      10.412  -1.158   6.663  1.00 92.83           C
ATOM    569  HE1 TYR A  55       9.943  -2.054   6.256  1.00 92.83           H
ATOM    570  CE2 TYR A  55      10.482   0.543   8.341  1.00 92.83           C
ATOM    571  HE2 TYR A  55      10.069   0.979   9.250  1.00 92.83           H
ATOM    572  CZ  TYR A  55       9.934  -0.575   7.795  1.00 92.83           C
ATOM    573  OH  TYR A  55       8.857  -1.136   8.408  1.00 92.83           O
ATOM    574  HH  TYR A  55       8.521  -1.909   7.869  1.00 92.83           H
ATOM    575  HN  TYR A  55      14.543  -0.837   5.834  1.00 92.83           H
ATOM    576  N   TRP A  56      15.875   1.539   4.133  1.00 91.57           N
ATOM    577  CA  TRP A  56      16.855   2.363   3.446  1.00 91.57           C
ATOM    578  C   TRP A  56      17.046   1.796   2.038  1.00 91.57           C
ATOM    579  O   TRP A  56      17.126   2.548   1.068  1.00 91.57           O
ATOM    580  HA  TRP A  56      16.457   3.376   3.389  1.00 91.57           H
ATOM    581  CB  TRP A  56      18.160   2.441   4.241  1.00 91.57           C
ATOM    582 1HB  TRP A  56      18.371   1.462   4.670  1.00 91.57           H
ATOM    583 2HB  TRP A  56      18.977   2.672   3.557  1.00 91.57           H
ATOM    584  CG  TRP A  56      18.144   3.481   5.363  1.00 91.57           C
ATOM    585  CD1 TRP A  56      18.255   3.273   6.682  1.00 91.57           C
ATOM    586  HD1 TRP A  56      18.376   2.291   7.141  1.00 91.57           H
ATOM    587  CD2 TRP A  56      18.004   4.909   5.210  1.00 91.57           C
ATOM    588  NE1 TRP A  56      18.196   4.457   7.388  1.00 91.57           N
ATOM    589  HE1 TRP A  56      18.256   4.559   8.381  1.00 91.57           H
ATOM    590  CE2 TRP A  56      18.039   5.484   6.464  1.00 91.57           C
ATOM    591  CE3 TRP A  56      17.852   5.689   4.050  1.00 91.57           C
ATOM    592  HE3 TRP A  56      17.821   5.259   3.049  1.00 91.57           H
ATOM    593  CZ2 TRP A  56      17.928   6.863   6.678  1.00 91.57           C
ATOM    594  HZ2 TRP A  56      17.959   7.293   7.680  1.00 91.57           H
ATOM    595  CZ3 TRP A  56      17.743   7.066   4.282  1.00 91.57           C
ATOM    596  HZ3 TRP A  56      17.624   7.717   3.416  1.00 91.57           H
ATOM    597  CH2 TRP A  56      17.777   7.660   5.538  1.00 91.57           C
ATOM    598  HH2 TRP A  56      17.685   8.742   5.634  1.00 91.57           H
ATOM    599  HN  TRP A  56      16.229   1.023   4.913  1.00 91.57           H
ATOM    600  N   LEU A  57      17.113   0.474   1.971  1.00 92.44           N
ATOM    601  CA  LEU A  57      17.313  -0.201   0.700  1.00 92.44           C
ATOM    602  C   LEU A  57      16.130   0.097  -0.223  1.00 92.44           C
ATOM    603  O   LEU A  57      16.319   0.496  -1.371  1.00 92.44           O
ATOM    604  HA  LEU A  57      18.216   0.211   0.249  1.00 92.44           H
ATOM    605  CB  LEU A  57      17.559  -1.695   0.921  1.00 92.44           C
ATOM    606 1HB  LEU A  57      18.437  -1.808   1.557  1.00 92.44           H
ATOM    607 2HB  LEU A  57      16.712  -2.106   1.470  1.00 92.44           H
ATOM    608  CG  LEU A  57      17.768  -2.534  -0.342  1.00 92.44           C
ATOM    609  HG  LEU A  57      16.931  -2.350  -1.016  1.00 92.44           H
ATOM    610  CD1 LEU A  57      19.042  -2.112  -1.076  1.00 92.44           C
ATOM    611 1HD1 LEU A  57      18.966  -1.063  -1.362  1.00 92.44           H
ATOM    612 2HD1 LEU A  57      19.902  -2.248  -0.420  1.00 92.44           H
ATOM    613 3HD1 LEU A  57      19.166  -2.724  -1.970  1.00 92.44           H
ATOM    614  CD2 LEU A  57      17.763  -4.028  -0.014  1.00 92.44           C
ATOM    615 1HD2 LEU A  57      18.567  -4.249   0.689  1.00 92.44           H
ATOM    616 2HD2 LEU A  57      16.807  -4.300   0.432  1.00 92.44           H
ATOM    617 3HD2 LEU A  57      17.913  -4.602  -0.929  1.00 92.44           H
ATOM    618  HN  LEU A  57      17.033  -0.130   2.763  1.00 92.44           H
ATOM    619  N   VAL A  58      14.936  -0.108   0.313  1.00 94.18           N
ATOM    620  CA  VAL A  58      13.724   0.071  -0.469  1.00 94.18           C
ATOM    621  C   VAL A  58      13.644   1.521  -0.952  1.00 94.18           C
ATOM    622  O   VAL A  58      13.283   1.777  -2.100  1.00 94.18           O
ATOM    623  HA  VAL A  58      13.793  -0.585  -1.337  1.00 94.18           H
ATOM    624  CB  VAL A  58      12.505  -0.354   0.352  1.00 94.18           C
ATOM    625  HB  VAL A  58      12.530   0.189   1.296  1.00 94.18           H
ATOM    626  CG1 VAL A  58      11.205   0.015  -0.367  1.00 94.18           C
ATOM    627 1HG1 VAL A  58      11.166   1.093  -0.517  1.00 94.18           H
ATOM    628 2HG1 VAL A  58      11.169  -0.489  -1.333  1.00 94.18           H
ATOM    629 3HG1 VAL A  58      10.354  -0.299   0.238  1.00 94.18           H
ATOM    630  CG2 VAL A  58      12.551  -1.850   0.668  1.00 94.18           C
ATOM    631 1HG2 VAL A  58      12.562  -2.418  -0.262  1.00 94.18           H
ATOM    632 2HG2 VAL A  58      13.452  -2.073   1.240  1.00 94.18           H
ATOM    633 3HG2 VAL A  58      11.673  -2.126   1.252  1.00 94.18           H
ATOM    634  HN  VAL A  58      14.789  -0.390   1.261  1.00 94.18           H
ATOM    635  N   PHE A  59      13.985   2.431  -0.052  1.00 95.20           N
ATOM    636  CA  PHE A  59      13.927   3.849  -0.363  1.00 95.20           C
ATOM    637  C   PHE A  59      14.831   4.188  -1.550  1.00 95.20           C
ATOM    638  O   PHE A  59      14.389   4.812  -2.513  1.00 95.20           O
ATOM    639  HA  PHE A  59      12.893   4.082  -0.617  1.00 95.20           H
ATOM    640  CB  PHE A  59      14.427   4.599   0.874  1.00 95.20           C
ATOM    641 1HB  PHE A  59      13.726   4.436   1.693  1.00 95.20           H
ATOM    642 2HB  PHE A  59      15.382   4.174   1.183  1.00 95.20           H
ATOM    643  CG  PHE A  59      14.599   6.104   0.662  1.00 95.20           C
ATOM    644  CD1 PHE A  59      15.845   6.649   0.639  1.00 95.20           C
ATOM    645  HD1 PHE A  59      16.720   6.014   0.771  1.00 95.20           H
ATOM    646  CD2 PHE A  59      13.507   6.897   0.496  1.00 95.20           C
ATOM    647  HD2 PHE A  59      12.508   6.460   0.515  1.00 95.20           H
ATOM    648  CE1 PHE A  59      16.005   8.046   0.442  1.00 95.20           C
ATOM    649  HE1 PHE A  59      17.004   8.483   0.423  1.00 95.20           H
ATOM    650  CE2 PHE A  59      13.667   8.294   0.299  1.00 95.20           C
ATOM    651  HE2 PHE A  59      12.791   8.930   0.167  1.00 95.20           H
ATOM    652  CZ  PHE A  59      14.913   8.839   0.276  1.00 95.20           C
ATOM    653  HZ  PHE A  59      15.036   9.912   0.125  1.00 95.20           H
ATOM    654  HN  PHE A  59      14.296   2.213   0.873  1.00 95.20           H
ATOM    655  N   ILE A  60      16.081   3.762  -1.441  1.00 92.98           N
ATOM    656  CA  ILE A  60      17.090   4.147  -2.413  1.00 92.98           C
ATOM    657  C   ILE A  60      16.691   3.620  -3.793  1.00 92.98           C
ATOM    658  O   ILE A  60      16.639   4.379  -4.760  1.00 92.98           O
ATOM    659  HA  ILE A  60      17.108   5.236  -2.451  1.00 92.98           H
ATOM    660  CB  ILE A  60      18.476   3.688  -1.957  1.00 92.98           C
ATOM    661  HB  ILE A  60      18.411   2.638  -1.669  1.00 92.98           H
ATOM    662  CG1 ILE A  60      18.933   4.467  -0.722  1.00 92.98           C
ATOM    663 1HG1 ILE A  60      19.181   5.490  -1.004  1.00 92.98           H
ATOM    664 2HG1 ILE A  60      18.118   4.524  -0.001  1.00 92.98           H
ATOM    665  CG2 ILE A  60      19.489   3.780  -3.100  1.00 92.98           C
ATOM    666 1HG2 ILE A  60      19.164   3.146  -3.925  1.00 92.98           H
ATOM    667 2HG2 ILE A  60      19.557   4.813  -3.442  1.00 92.98           H
ATOM    668 3HG2 ILE A  60      20.465   3.448  -2.749  1.00 92.98           H
ATOM    669  CD1 ILE A  60      20.149   3.802  -0.073  1.00 92.98           C
ATOM    670 1HD1 ILE A  60      19.890   2.788   0.230  1.00 92.98           H
ATOM    671 2HD1 ILE A  60      20.970   3.769  -0.789  1.00 92.98           H
ATOM    672 3HD1 ILE A  60      20.453   4.377   0.802  1.00 92.98           H
ATOM    673  HN  ILE A  60      16.406   3.165  -0.708  1.00 92.98           H
ATOM    674  N   VAL A  61      16.418   2.324  -3.840  1.00 93.21           N
ATOM    675  CA  VAL A  61      16.154   1.661  -5.105  1.00 93.21           C
ATOM    676  C   VAL A  61      14.851   2.201  -5.697  1.00 93.21           C
ATOM    677  O   VAL A  61      14.771   2.465  -6.895  1.00 93.21           O
ATOM    678  HA  VAL A  61      16.974   1.904  -5.782  1.00 93.21           H
ATOM    679  CB  VAL A  61      16.138   0.144  -4.907  1.00 93.21           C
ATOM    680  HB  VAL A  61      15.381  -0.088  -4.159  1.00 93.21           H
ATOM    681  CG1 VAL A  61      15.754  -0.574  -6.203  1.00 93.21           C
ATOM    682 1HG1 VAL A  61      14.761  -0.252  -6.516  1.00 93.21           H
ATOM    683 2HG1 VAL A  61      16.477  -0.331  -6.981  1.00 93.21           H
ATOM    684 3HG1 VAL A  61      15.750  -1.651  -6.034  1.00 93.21           H
ATOM    685  CG2 VAL A  61      17.486  -0.355  -4.383  1.00 93.21           C
ATOM    686 1HG2 VAL A  61      18.269  -0.104  -5.098  1.00 93.21           H
ATOM    687 2HG2 VAL A  61      17.702   0.120  -3.426  1.00 93.21           H
ATOM    688 3HG2 VAL A  61      17.447  -1.436  -4.251  1.00 93.21           H
ATOM    689  HN  VAL A  61      16.377   1.732  -3.035  1.00 93.21           H
ATOM    690  N   GLY A  62      13.860   2.347  -4.829  1.00 94.70           N
ATOM    691  CA  GLY A  62      12.530   2.733  -5.269  1.00 94.70           C
ATOM    692  C   GLY A  62      12.517   4.179  -5.769  1.00 94.70           C
ATOM    693  O   GLY A  62      11.895   4.482  -6.787  1.00 94.70           O
ATOM    694 1HA  GLY A  62      12.199   2.066  -6.065  1.00 94.70           H
ATOM    695 2HA  GLY A  62      11.825   2.623  -4.446  1.00 94.70           H
ATOM    696  HN  GLY A  62      13.955   2.208  -3.843  1.00 94.70           H
ATOM    697  N   ALA A  63      13.210   5.034  -5.031  1.00 94.79           N
ATOM    698  CA  ALA A  63      13.248   6.448  -5.362  1.00 94.79           C
ATOM    699  C   ALA A  63      13.880   6.627  -6.744  1.00 94.79           C
ATOM    700  O   ALA A  63      13.365   7.376  -7.573  1.00 94.79           O
ATOM    701  HA  ALA A  63      12.221   6.810  -5.392  1.00 94.79           H
ATOM    702  CB  ALA A  63      14.007   7.207  -4.271  1.00 94.79           C
ATOM    703 1HB  ALA A  63      13.501   7.071  -3.315  1.00 94.79           H
ATOM    704 2HB  ALA A  63      15.025   6.822  -4.202  1.00 94.79           H
ATOM    705 3HB  ALA A  63      14.036   8.268  -4.520  1.00 94.79           H
ATOM    706  HN  ALA A  63      13.737   4.775  -4.222  1.00 94.79           H
ATOM    707  N   LEU A  64      14.986   5.928  -6.949  1.00 89.13           N
ATOM    708  CA  LEU A  64      15.699   6.007  -8.213  1.00 89.13           C
ATOM    709  C   LEU A  64      14.804   5.471  -9.332  1.00 89.13           C
ATOM    710  O   LEU A  64      14.694   6.085 -10.392  1.00 89.13           O
ATOM    711  HA  LEU A  64      15.901   7.061  -8.408  1.00 89.13           H
ATOM    712  CB  LEU A  64      17.050   5.298  -8.112  1.00 89.13           C
ATOM    713 1HB  LEU A  64      16.883   4.296  -7.717  1.00 89.13           H
ATOM    714 2HB  LEU A  64      17.453   5.181  -9.118  1.00 89.13           H
ATOM    715  CG  LEU A  64      18.107   5.987  -7.246  1.00 89.13           C
ATOM    716  HG  LEU A  64      17.676   6.171  -6.262  1.00 89.13           H
ATOM    717  CD1 LEU A  64      19.325   5.084  -7.044  1.00 89.13           C
ATOM    718 1HD1 LEU A  64      19.016   4.162  -6.551  1.00 89.13           H
ATOM    719 2HD1 LEU A  64      19.766   4.847  -8.012  1.00 89.13           H
ATOM    720 3HD1 LEU A  64      20.060   5.598  -6.426  1.00 89.13           H
ATOM    721  CD2 LEU A  64      18.493   7.347  -7.832  1.00 89.13           C
ATOM    722 1HD2 LEU A  64      18.898   7.209  -8.834  1.00 89.13           H
ATOM    723 2HD2 LEU A  64      17.610   7.985  -7.880  1.00 89.13           H
ATOM    724 3HD2 LEU A  64      19.245   7.816  -7.197  1.00 89.13           H
ATOM    725  HN  LEU A  64      15.395   5.316  -6.271  1.00 89.13           H
ATOM    726  N   GLY A  65      14.189   4.330  -9.059  1.00 92.22           N
ATOM    727  CA  GLY A  65      13.424   3.629 -10.076  1.00 92.22           C
ATOM    728  C   GLY A  65      12.216   4.456 -10.520  1.00 92.22           C
ATOM    729  O   GLY A  65      12.018   4.681 -11.713  1.00 92.22           O
ATOM    730 1HA  GLY A  65      14.062   3.420 -10.935  1.00 92.22           H
ATOM    731 2HA  GLY A  65      13.089   2.668  -9.687  1.00 92.22           H
ATOM    732  HN  GLY A  65      14.207   3.885  -8.163  1.00 92.22           H
ATOM    733  N   ASN A  66      11.439   4.886  -9.537  1.00 89.99           N
ATOM    734  CA  ASN A  66      10.187   5.567  -9.815  1.00 89.99           C
ATOM    735  C   ASN A  66      10.482   6.941 -10.420  1.00 89.99           C
ATOM    736  O   ASN A  66       9.748   7.412 -11.287  1.00 89.99           O
ATOM    737  HA  ASN A  66       9.653   4.914 -10.505  1.00 89.99           H
ATOM    738  CB  ASN A  66       9.378   5.779  -8.534  1.00 89.99           C
ATOM    739 1HB  ASN A  66      10.038   6.116  -7.734  1.00 89.99           H
ATOM    740 2HB  ASN A  66       8.641   6.566  -8.691  1.00 89.99           H
ATOM    741  CG  ASN A  66       8.673   4.489  -8.111  1.00 89.99           C
ATOM    742  OD1 ASN A  66       7.782   3.990  -8.779  1.00 89.99           O
ATOM    743  ND2 ASN A  66       9.120   3.978  -6.967  1.00 89.99           N
ATOM    744 1HD2 ASN A  66       9.855   4.437  -6.468  1.00 89.99           H
ATOM    745 2HD2 ASN A  66       8.722   3.134  -6.607  1.00 89.99           H
ATOM    746  HN  ASN A  66      11.654   4.775  -8.566  1.00 89.99           H
ATOM    747  N   SER A  67      11.559   7.545  -9.939  1.00 90.78           N
ATOM    748  CA  SER A  67      12.000   8.824 -10.469  1.00 90.78           C
ATOM    749  C   SER A  67      12.320   8.690 -11.959  1.00 90.78           C
ATOM    750  O   SER A  67      12.033   9.593 -12.743  1.00 90.78           O
ATOM    751  HA  SER A  67      11.161   9.504 -10.318  1.00 90.78           H
ATOM    752  CB  SER A  67      13.221   9.345  -9.708  1.00 90.78           C
ATOM    753 1HB  SER A  67      14.031   8.619  -9.783  1.00 90.78           H
ATOM    754 2HB  SER A  67      13.573  10.265 -10.174  1.00 90.78           H
ATOM    755  OG  SER A  67      12.929   9.590  -8.335  1.00 90.78           O
ATOM    756  HG  SER A  67      13.444   8.957  -7.757  1.00 90.78           H
ATOM    757  HN  SER A  67      12.125   7.176  -9.201  1.00 90.78           H
ATOM    758  N   LEU A  68      12.912   7.556 -12.305  1.00 85.01           N
ATOM    759  CA  LEU A  68      13.273   7.292 -13.687  1.00 85.01           C
ATOM    760  C   LEU A  68      12.000   7.138 -14.522  1.00 85.01           C
ATOM    761  O   LEU A  68      11.931   7.624 -15.650  1.00 85.01           O
ATOM    762  HA  LEU A  68      13.823   8.159 -14.052  1.00 85.01           H
ATOM    763  CB  LEU A  68      14.214   6.089 -13.774  1.00 85.01           C
ATOM    764 1HB  LEU A  68      15.012   6.223 -13.044  1.00 85.01           H
ATOM    765 2HB  LEU A  68      13.660   5.197 -13.481  1.00 85.01           H
ATOM    766  CG  LEU A  68      14.851   5.833 -15.142  1.00 85.01           C
ATOM    767  HG  LEU A  68      14.066   5.872 -15.897  1.00 85.01           H
ATOM    768  CD1 LEU A  68      15.865   6.926 -15.487  1.00 85.01           C
ATOM    769 1HD1 LEU A  68      15.363   7.893 -15.511  1.00 85.01           H
ATOM    770 2HD1 LEU A  68      16.652   6.943 -14.733  1.00 85.01           H
ATOM    771 3HD1 LEU A  68      16.302   6.719 -16.464  1.00 85.01           H
ATOM    772  CD2 LEU A  68      15.471   4.435 -15.205  1.00 85.01           C
ATOM    773 1HD2 LEU A  68      16.240   4.344 -14.439  1.00 85.01           H
ATOM    774 2HD2 LEU A  68      14.697   3.687 -15.034  1.00 85.01           H
ATOM    775 3HD2 LEU A  68      15.916   4.280 -16.188  1.00 85.01           H
ATOM    776  HN  LEU A  68      13.143   6.827 -11.661  1.00 85.01           H
ATOM    777  N   VAL A  69      11.024   6.461 -13.936  1.00 87.74           N
ATOM    778  CA  VAL A  69       9.762   6.227 -14.616  1.00 87.74           C
ATOM    779  C   VAL A  69       9.133   7.571 -14.991  1.00 87.74           C
ATOM    780  O   VAL A  69       8.740   7.778 -16.138  1.00 87.74           O
ATOM    781  HA  VAL A  69       9.978   5.674 -15.530  1.00 87.74           H
ATOM    782  CB  VAL A  69       8.849   5.363 -13.744  1.00 87.74           C
ATOM    783  HB  VAL A  69       8.783   5.831 -12.762  1.00 87.74           H
ATOM    784  CG1 VAL A  69       7.436   5.295 -14.328  1.00 87.74           C
ATOM    785 1HG1 VAL A  69       7.018   6.300 -14.383  1.00 87.74           H
ATOM    786 2HG1 VAL A  69       7.477   4.863 -15.327  1.00 87.74           H
ATOM    787 3HG1 VAL A  69       6.808   4.675 -13.688  1.00 87.74           H
ATOM    788  CG2 VAL A  69       9.434   3.962 -13.559  1.00 87.74           C
ATOM    789 1HG2 VAL A  69       9.543   3.482 -14.532  1.00 87.74           H
ATOM    790 2HG2 VAL A  69      10.409   4.035 -13.078  1.00 87.74           H
ATOM    791 3HG2 VAL A  69       8.765   3.368 -12.935  1.00 87.74           H
ATOM    792  HN  VAL A  69      11.086   6.075 -13.015  1.00 87.74           H
ATOM    793  N   ILE A  70       9.058   8.449 -14.002  1.00 88.82           N
ATOM    794  CA  ILE A  70       8.413   9.737 -14.192  1.00 88.82           C
ATOM    795  C   ILE A  70       9.137  10.507 -15.298  1.00 88.82           C
ATOM    796  O   ILE A  70       8.498  11.128 -16.147  1.00 88.82           O
ATOM    797  HA  ILE A  70       7.390   9.545 -14.518  1.00 88.82           H
ATOM    798  CB  ILE A  70       8.331  10.496 -12.866  1.00 88.82           C
ATOM    799  HB  ILE A  70       9.327  10.522 -12.425  1.00 88.82           H
ATOM    800  CG1 ILE A  70       7.416   9.773 -11.876  1.00 88.82           C
ATOM    801 1HG1 ILE A  70       6.376   9.906 -12.172  1.00 88.82           H
ATOM    802 2HG1 ILE A  70       7.620   8.702 -11.902  1.00 88.82           H
ATOM    803  CG2 ILE A  70       7.899  11.947 -13.091  1.00 88.82           C
ATOM    804 1HG2 ILE A  70       8.623  12.446 -13.735  1.00 88.82           H
ATOM    805 2HG2 ILE A  70       6.918  11.965 -13.565  1.00 88.82           H
ATOM    806 3HG2 ILE A  70       7.849  12.464 -12.133  1.00 88.82           H
ATOM    807  CD1 ILE A  70       7.620  10.302 -10.455  1.00 88.82           C
ATOM    808 1HD1 ILE A  70       8.656  10.144 -10.153  1.00 88.82           H
ATOM    809 2HD1 ILE A  70       7.392  11.367 -10.427  1.00 88.82           H
ATOM    810 3HD1 ILE A  70       6.958   9.770  -9.771  1.00 88.82           H
ATOM    811  HN  ILE A  70       9.428   8.293 -13.086  1.00 88.82           H
ATOM    812  N   LEU A  71      10.459  10.442 -15.253  1.00 84.14           N
ATOM    813  CA  LEU A  71      11.278  11.183 -16.197  1.00 84.14           C
ATOM    814  C   LEU A  71      10.971  10.704 -17.617  1.00 84.14           C
ATOM    815  O   LEU A  71      10.830  11.514 -18.532  1.00 84.14           O
ATOM    816  HA  LEU A  71      10.998  12.233 -16.119  1.00 84.14           H
ATOM    817  CB  LEU A  71      12.757  11.080 -15.820  1.00 84.14           C
ATOM    818 1HB  LEU A  71      12.857  11.304 -14.758  1.00 84.14           H
ATOM    819 2HB  LEU A  71      13.076  10.047 -15.959  1.00 84.14           H
ATOM    820  CG  LEU A  71      13.712  11.988 -16.597  1.00 84.14           C
ATOM    821  HG  LEU A  71      13.371  12.038 -17.631  1.00 84.14           H
ATOM    822  CD1 LEU A  71      13.686  13.414 -16.042  1.00 84.14           C
ATOM    823 1HD1 LEU A  71      12.677  13.817 -16.124  1.00 84.14           H
ATOM    824 2HD1 LEU A  71      13.989  13.402 -14.995  1.00 84.14           H
ATOM    825 3HD1 LEU A  71      14.374  14.038 -16.613  1.00 84.14           H
ATOM    826  CD2 LEU A  71      15.127  11.407 -16.616  1.00 84.14           C
ATOM    827 1HD2 LEU A  71      15.493  11.307 -15.594  1.00 84.14           H
ATOM    828 2HD2 LEU A  71      15.111  10.427 -17.093  1.00 84.14           H
ATOM    829 3HD2 LEU A  71      15.786  12.072 -17.175  1.00 84.14           H
ATOM    830  HN  LEU A  71      10.969   9.896 -14.588  1.00 84.14           H
ATOM    831  N   VAL A  72      10.876   9.390 -17.757  1.00 83.82           N
ATOM    832  CA  VAL A  72      10.677   8.789 -19.065  1.00 83.82           C
ATOM    833  C   VAL A  72       9.352   9.280 -19.651  1.00 83.82           C
ATOM    834  O   VAL A  72       9.290   9.669 -20.816  1.00 83.82           O
ATOM    835  HA  VAL A  72      11.490   9.125 -19.709  1.00 83.82           H
ATOM    836  CB  VAL A  72      10.755   7.265 -18.958  1.00 83.82           C
ATOM    837  HB  VAL A  72      10.071   6.949 -18.170  1.00 83.82           H
ATOM    838  CG1 VAL A  72      10.310   6.600 -20.262  1.00 83.82           C
ATOM    839 1HG1 VAL A  72       9.280   6.883 -20.480  1.00 83.82           H
ATOM    840 2HG1 VAL A  72      10.957   6.927 -21.076  1.00 83.82           H
ATOM    841 3HG1 VAL A  72      10.375   5.517 -20.158  1.00 83.82           H
ATOM    842  CG2 VAL A  72      12.164   6.814 -18.566  1.00 83.82           C
ATOM    843 1HG2 VAL A  72      12.875   7.148 -19.321  1.00 83.82           H
ATOM    844 2HG2 VAL A  72      12.428   7.247 -17.601  1.00 83.82           H
ATOM    845 3HG2 VAL A  72      12.191   5.727 -18.497  1.00 83.82           H
ATOM    846  HN  VAL A  72      10.933   8.742 -16.998  1.00 83.82           H
ATOM    847  N   TYR A  73       8.324   9.247 -18.815  1.00 79.98           N
ATOM    848  CA  TYR A  73       6.991   9.626 -19.253  1.00 79.98           C
ATOM    849  C   TYR A  73       6.928  11.117 -19.590  1.00 79.98           C
ATOM    850  O   TYR A  73       6.195  11.523 -20.490  1.00 79.98           O
ATOM    851  HA  TYR A  73       6.753   9.049 -20.146  1.00 79.98           H
ATOM    852  CB  TYR A  73       6.063   9.343 -18.070  1.00 79.98           C
ATOM    853 1HB  TYR A  73       6.632   9.433 -17.145  1.00 79.98           H
ATOM    854 2HB  TYR A  73       5.285  10.106 -18.041  1.00 79.98           H
ATOM    855  CG  TYR A  73       5.402   7.964 -18.113  1.00 79.98           C
ATOM    856  CD1 TYR A  73       4.465   7.678 -19.086  1.00 79.98           C
ATOM    857  HD1 TYR A  73       4.196   8.434 -19.823  1.00 79.98           H
ATOM    858  CD2 TYR A  73       5.743   7.006 -17.180  1.00 79.98           C
ATOM    859  HD2 TYR A  73       6.483   7.232 -16.412  1.00 79.98           H
ATOM    860  CE1 TYR A  73       3.844   6.379 -19.126  1.00 79.98           C
ATOM    861  HE1 TYR A  73       3.102   6.140 -19.889  1.00 79.98           H
ATOM    862  CE2 TYR A  73       5.121   5.708 -17.221  1.00 79.98           C
ATOM    863  HE2 TYR A  73       5.381   4.942 -16.490  1.00 79.98           H
ATOM    864  CZ  TYR A  73       4.202   5.459 -18.192  1.00 79.98           C
ATOM    865  OH  TYR A  73       3.615   4.232 -18.231  1.00 79.98           O
ATOM    866  HH  TYR A  73       3.057   4.146 -19.056  1.00 79.98           H
ATOM    867  HN  TYR A  73       8.390   8.967 -17.857  1.00 79.98           H
ATOM    868  N   TRP A  74       7.708  11.892 -18.850  1.00 71.08           N
ATOM    869  CA  TRP A  74       7.661  13.339 -18.975  1.00 71.08           C
ATOM    870  C   TRP A  74       8.245  13.715 -20.338  1.00 71.08           C
ATOM    871  O   TRP A  74       7.633  14.469 -21.092  1.00 71.08           O
ATOM    872  HA  TRP A  74       6.616  13.644 -18.920  1.00 71.08           H
ATOM    873  CB  TRP A  74       8.384  14.014 -17.808  1.00 71.08           C
ATOM    874 1HB  TRP A  74       8.068  13.543 -16.877  1.00 71.08           H
ATOM    875 2HB  TRP A  74       9.455  13.837 -17.906  1.00 71.08           H
ATOM    876  CG  TRP A  74       8.137  15.521 -17.711  1.00 71.08           C
ATOM    877  CD1 TRP A  74       7.484  16.307 -18.577  1.00 71.08           C
ATOM    878  HD1 TRP A  74       7.026  15.954 -19.501  1.00 71.08           H
ATOM    879  CD2 TRP A  74       8.569  16.396 -16.648  1.00 71.08           C
ATOM    880  NE1 TRP A  74       7.464  17.620 -18.152  1.00 71.08           N
ATOM    881  HE1 TRP A  74       7.038  18.390 -18.627  1.00 71.08           H
ATOM    882  CE2 TRP A  74       8.145  17.675 -16.941  1.00 71.08           C
ATOM    883  CE3 TRP A  74       9.295  16.115 -15.476  1.00 71.08           C
ATOM    884  HE3 TRP A  74       9.641  15.113 -15.222  1.00 71.08           H
ATOM    885  CZ2 TRP A  74       8.398  18.776 -16.113  1.00 71.08           C
ATOM    886  HZ2 TRP A  74       8.051  19.778 -16.368  1.00 71.08           H
ATOM    887  CZ3 TRP A  74       9.539  17.226 -14.660  1.00 71.08           C
ATOM    888  HZ3 TRP A  74      10.099  17.064 -13.738  1.00 71.08           H
ATOM    889  CH2 TRP A  74       9.119  18.520 -14.941  1.00 71.08           C
ATOM    890  HH2 TRP A  74       9.350  19.333 -14.252  1.00 71.08           H
ATOM    891  HN  TRP A  74       8.361  11.547 -18.176  1.00 71.08           H
ATOM    892  N   TYR A  75       9.421  13.171 -20.612  1.00 69.11           N
ATOM    893  CA  TYR A  75      10.225  13.649 -21.724  1.00 69.11           C
ATOM    894  C   TYR A  75       9.888  12.892 -23.010  1.00 69.11           C
ATOM    895  O   TYR A  75       9.942  13.458 -24.101  1.00 69.11           O
ATOM    896  HA  TYR A  75      10.007  14.707 -21.867  1.00 69.11           H
ATOM    897  CB  TYR A  75      11.680  13.365 -21.345  1.00 69.11           C
ATOM    898 1HB  TYR A  75      11.718  12.455 -20.746  1.00 69.11           H
ATOM    899 2HB  TYR A  75      12.251  13.172 -22.254  1.00 69.11           H
ATOM    900  CG  TYR A  75      12.354  14.498 -20.568  1.00 69.11           C
ATOM    901  CD1 TYR A  75      12.950  15.540 -21.248  1.00 69.11           C
ATOM    902  HD1 TYR A  75      12.942  15.557 -22.337  1.00 69.11           H
ATOM    903  CD2 TYR A  75      12.365  14.477 -19.189  1.00 69.11           C
ATOM    904  HD2 TYR A  75      11.894  13.653 -18.652  1.00 69.11           H
ATOM    905  CE1 TYR A  75      13.585  16.607 -20.517  1.00 69.11           C
ATOM    906  HE1 TYR A  75      14.059  17.436 -21.040  1.00 69.11           H
ATOM    907  CE2 TYR A  75      12.999  15.543 -18.457  1.00 69.11           C
ATOM    908  HE2 TYR A  75      13.015  15.539 -17.368  1.00 69.11           H
ATOM    909  CZ  TYR A  75      13.577  16.556 -19.157  1.00 69.11           C
ATOM    910  OH  TYR A  75      14.176  17.563 -18.467  1.00 69.11           O
ATOM    911  HH  TYR A  75      14.077  17.409 -17.484  1.00 69.11           H
ATOM    912  HN  TYR A  75       9.825  12.419 -20.091  1.00 69.11           H
ATOM    913  N   CYS A  76       9.549  11.622 -22.840  1.00 68.13           N
ATOM    914  CA  CYS A  76       9.553  10.690 -23.954  1.00 68.13           C
ATOM    915  C   CYS A  76       8.113  10.239 -24.208  1.00 68.13           C
ATOM    916  O   CYS A  76       7.524  10.578 -25.234  1.00 68.13           O
ATOM    917  HA  CYS A  76       9.945  11.233 -24.814  1.00 68.13           H
ATOM    918  CB  CYS A  76      10.485   9.505 -23.698  1.00 68.13           C
ATOM    919 1HB  CYS A  76      11.440   9.861 -23.309  1.00 68.13           H
ATOM    920 2HB  CYS A  76      10.056   8.851 -22.939  1.00 68.13           H
ATOM    921  SG  CYS A  76      10.752   8.571 -25.249  1.00 68.13           S
ATOM    922  HG  CYS A  76       9.546   8.009 -25.281  1.00 68.13           H
ATOM    923  HN  CYS A  76       9.275  11.230 -21.962  1.00 68.13           H
ATOM    924  N   THR A  77       7.588   9.481 -23.257  1.00 61.11           N
ATOM    925  CA  THR A  77       6.395   8.688 -23.504  1.00 61.11           C
ATOM    926  C   THR A  77       5.192   9.599 -23.758  1.00 61.11           C
ATOM    927  O   THR A  77       4.372   9.320 -24.630  1.00 61.11           O
ATOM    928  HA  THR A  77       6.553   8.106 -24.412  1.00 61.11           H
ATOM    929  CB  THR A  77       6.202   7.743 -22.317  1.00 61.11           C
ATOM    930  HB  THR A  77       5.871   8.289 -21.434  1.00 61.11           H
ATOM    931  OG1 THR A  77       7.457   7.078 -22.194  1.00 61.11           O
ATOM    932  HG1 THR A  77       7.567   6.416 -22.936  1.00 61.11           H
ATOM    933  CG2 THR A  77       5.212   6.616 -22.621  1.00 61.11           C
ATOM    934 1HG2 THR A  77       5.578   6.028 -23.462  1.00 61.11           H
ATOM    935 2HG2 THR A  77       4.241   7.044 -22.871  1.00 61.11           H
ATOM    936 3HG2 THR A  77       5.112   5.975 -21.745  1.00 61.11           H
ATOM    937  HN  THR A  77       7.962   9.405 -22.332  1.00 61.11           H
ATOM    938  N   ARG A  78       5.126  10.669 -22.979  1.00 55.83           N
ATOM    939  CA  ARG A  78       3.888  11.416 -22.838  1.00 55.83           C
ATOM    940  C   ARG A  78       2.722  10.465 -22.564  1.00 55.83           C
ATOM    941  O   ARG A  78       2.712   9.333 -23.046  1.00 55.83           O
ATOM    942  HA  ARG A  78       4.059  12.082 -21.992  1.00 55.83           H
ATOM    943  CB  ARG A  78       3.588  12.228 -24.100  1.00 55.83           C
ATOM    944 1HB  ARG A  78       3.560  11.566 -24.965  1.00 55.83           H
ATOM    945 2HB  ARG A  78       2.602  12.686 -24.017  1.00 55.83           H
ATOM    946  CG  ARG A  78       4.644  13.314 -24.317  1.00 55.83           C
ATOM    947 1HG  ARG A  78       4.754  13.906 -23.408  1.00 55.83           H
ATOM    948 2HG  ARG A  78       5.611  12.852 -24.516  1.00 55.83           H
ATOM    949  CD  ARG A  78       4.260  14.228 -25.482  1.00 55.83           C
ATOM    950 1HD  ARG A  78       4.204  13.650 -26.405  1.00 55.83           H
ATOM    951 2HD  ARG A  78       3.271  14.652 -25.312  1.00 55.83           H
ATOM    952  NE  ARG A  78       5.257  15.312 -25.626  1.00 55.83           N
ATOM    953  HE  ARG A  78       6.078  15.272 -25.056  1.00 55.83           H
ATOM    954  CZ  ARG A  78       5.128  16.344 -26.471  1.00 55.83           C
ATOM    955  NH1 ARG A  78       4.049  16.448 -27.258  1.00 55.83           N
ATOM    956 1HH1 ARG A  78       3.331  15.753 -27.217  1.00 55.83           H
ATOM    957 2HH1 ARG A  78       3.961  17.221 -27.886  1.00 55.83           H
ATOM    958  NH2 ARG A  78       6.096  17.270 -26.517  1.00 55.83           N
ATOM    959 1HH2 ARG A  78       6.015  18.046 -27.142  1.00 55.83           H
ATOM    960 2HH2 ARG A  78       6.898  17.185 -25.926  1.00 55.83           H
ATOM    961  HN  ARG A  78       5.897  11.025 -22.452  1.00 55.83           H
ATOM    962  N   VAL A  79       1.766  10.958 -21.790  1.00 71.08           N
ATOM    963  CA  VAL A  79       0.599  10.165 -21.444  1.00 71.08           C
ATOM    964  C   VAL A  79      -0.349  10.111 -22.644  1.00 71.08           C
ATOM    965  O   VAL A  79      -1.112  11.046 -22.880  1.00 71.08           O
ATOM    966  HA  VAL A  79       0.942   9.155 -21.222  1.00 71.08           H
ATOM    967  CB  VAL A  79      -0.063  10.729 -20.185  1.00 71.08           C
ATOM    968  HB  VAL A  79      -0.439  11.725 -20.421  1.00 71.08           H
ATOM    969  CG1 VAL A  79      -1.252   9.867 -19.757  1.00 71.08           C
ATOM    970 1HG1 VAL A  79      -1.990   9.843 -20.559  1.00 71.08           H
ATOM    971 2HG1 VAL A  79      -0.909   8.854 -19.548  1.00 71.08           H
ATOM    972 3HG1 VAL A  79      -1.704  10.290 -18.860  1.00 71.08           H
ATOM    973  CG2 VAL A  79       0.952  10.867 -19.048  1.00 71.08           C
ATOM    974 1HG2 VAL A  79       1.371   9.889 -18.814  1.00 71.08           H
ATOM    975 2HG2 VAL A  79       1.752  11.541 -19.354  1.00 71.08           H
ATOM    976 3HG2 VAL A  79       0.455  11.270 -18.165  1.00 71.08           H
ATOM    977  HN  VAL A  79       1.781  11.880 -21.402  1.00 71.08           H
ATOM    978  N   LYS A  80      -0.269   9.006 -23.371  1.00 64.96           N
ATOM    979  CA  LYS A  80      -1.035   8.860 -24.597  1.00 64.96           C
ATOM    980  C   LYS A  80      -2.266   7.994 -24.324  1.00 64.96           C
ATOM    981  O   LYS A  80      -3.281   8.119 -25.008  1.00 64.96           O
ATOM    982  HA  LYS A  80      -1.370   9.854 -24.893  1.00 64.96           H
ATOM    983  CB  LYS A  80      -0.146   8.328 -25.723  1.00 64.96           C
ATOM    984 1HB  LYS A  80       0.377   7.433 -25.388  1.00 64.96           H
ATOM    985 2HB  LYS A  80      -0.764   8.036 -26.572  1.00 64.96           H
ATOM    986  CG  LYS A  80       0.870   9.384 -26.165  1.00 64.96           C
ATOM    987 1HG  LYS A  80       0.347  10.285 -26.486  1.00 64.96           H
ATOM    988 2HG  LYS A  80       1.499   9.664 -25.320  1.00 64.96           H
ATOM    989  CD  LYS A  80       1.744   8.861 -27.307  1.00 64.96           C
ATOM    990 1HD  LYS A  80       2.250   7.948 -26.993  1.00 64.96           H
ATOM    991 2HD  LYS A  80       1.116   8.600 -28.159  1.00 64.96           H
ATOM    992  CE  LYS A  80       2.779   9.905 -27.728  1.00 64.96           C
ATOM    993 1HE  LYS A  80       2.274  10.809 -28.070  1.00 64.96           H
ATOM    994 2HE  LYS A  80       3.390  10.187 -26.871  1.00 64.96           H
ATOM    995  NZ  LYS A  80       3.642   9.374 -28.807  1.00 64.96           N
ATOM    996 1HZ  LYS A  80       4.313  10.082 -29.083  1.00 64.96           H
ATOM    997 2HZ  LYS A  80       4.135   8.554 -28.472  1.00 64.96           H
ATOM    998 3HZ  LYS A  80       3.069   9.122 -29.605  1.00 64.96           H
ATOM    999  HN  LYS A  80       0.304   8.221 -23.135  1.00 64.96           H
ATOM   1000  N   THR A  81      -2.136   7.134 -23.324  1.00 75.70           N
ATOM   1001  CA  THR A  81      -3.169   6.153 -23.042  1.00 75.70           C
ATOM   1002  C   THR A  81      -3.630   6.267 -21.587  1.00 75.70           C
ATOM   1003  O   THR A  81      -2.947   6.871 -20.762  1.00 75.70           O
ATOM   1004  HA  THR A  81      -4.033   6.373 -23.669  1.00 75.70           H
ATOM   1005  CB  THR A  81      -2.618   4.770 -23.398  1.00 75.70           C
ATOM   1006  HB  THR A  81      -3.420   4.034 -23.454  1.00 75.70           H
ATOM   1007  OG1 THR A  81      -1.627   4.525 -22.404  1.00 75.70           O
ATOM   1008  HG1 THR A  81      -1.357   3.562 -22.420  1.00 75.70           H
ATOM   1009  CG2 THR A  81      -1.835   4.773 -24.712  1.00 75.70           C
ATOM   1010 1HG2 THR A  81      -0.992   5.460 -24.632  1.00 75.70           H
ATOM   1011 2HG2 THR A  81      -2.488   5.093 -25.524  1.00 75.70           H
ATOM   1012 3HG2 THR A  81      -1.466   3.768 -24.918  1.00 75.70           H
ATOM   1013  HN  THR A  81      -1.344   7.102 -22.714  1.00 75.70           H
ATOM   1014  N   MET A  82      -4.785   5.676 -21.318  1.00 75.67           N
ATOM   1015  CA  MET A  82      -5.324   5.668 -19.969  1.00 75.67           C
ATOM   1016  C   MET A  82      -4.402   4.906 -19.015  1.00 75.67           C
ATOM   1017  O   MET A  82      -4.246   5.291 -17.857  1.00 75.67           O
ATOM   1018  HA  MET A  82      -5.383   6.714 -19.670  1.00 75.67           H
ATOM   1019  CB  MET A  82      -6.707   5.012 -19.976  1.00 75.67           C
ATOM   1020 1HB  MET A  82      -7.311   5.438 -20.776  1.00 75.67           H
ATOM   1021 2HB  MET A  82      -6.607   3.947 -20.184  1.00 75.67           H
ATOM   1022  CG  MET A  82      -7.414   5.210 -18.634  1.00 75.67           C
ATOM   1023 1HG  MET A  82      -6.912   4.630 -17.859  1.00 75.67           H
ATOM   1024 2HG  MET A  82      -7.358   6.257 -18.335  1.00 75.67           H
ATOM   1025  SD  MET A  82      -9.121   4.705 -18.763  1.00 75.67           S
ATOM   1026  CE  MET A  82      -9.705   5.168 -17.141  1.00 75.67           C
ATOM   1027 1HE  MET A  82      -9.139   4.627 -16.383  1.00 75.67           H
ATOM   1028 2HE  MET A  82      -9.570   6.240 -16.999  1.00 75.67           H
ATOM   1029 3HE  MET A  82     -10.763   4.919 -17.051  1.00 75.67           H
ATOM   1030  HN  MET A  82      -5.348   5.211 -22.001  1.00 75.67           H
ATOM   1031  N   THR A  83      -3.815   3.839 -19.536  1.00 77.79           N
ATOM   1032  CA  THR A  83      -2.874   3.049 -18.761  1.00 77.79           C
ATOM   1033  C   THR A  83      -1.667   3.899 -18.359  1.00 77.79           C
ATOM   1034  O   THR A  83      -1.206   3.831 -17.221  1.00 77.79           O
ATOM   1035  HA  THR A  83      -3.365   2.735 -17.840  1.00 77.79           H
ATOM   1036  CB  THR A  83      -2.500   1.815 -19.585  1.00 77.79           C
ATOM   1037  HB  THR A  83      -1.774   2.069 -20.358  1.00 77.79           H
ATOM   1038  OG1 THR A  83      -3.751   1.320 -20.056  1.00 77.79           O
ATOM   1039  HG1 THR A  83      -4.430   1.355 -19.323  1.00 77.79           H
ATOM   1040  CG2 THR A  83      -1.951   0.678 -18.722  1.00 77.79           C
ATOM   1041 1HG2 THR A  83      -2.704   0.379 -17.993  1.00 77.79           H
ATOM   1042 2HG2 THR A  83      -1.055   1.017 -18.201  1.00 77.79           H
ATOM   1043 3HG2 THR A  83      -1.701  -0.172 -19.357  1.00 77.79           H
ATOM   1044  HN  THR A  83      -3.974   3.513 -20.468  1.00 77.79           H
ATOM   1045  N   ASP A  84      -1.190   4.681 -19.317  1.00 79.85           N
ATOM   1046  CA  ASP A  84      -0.024   5.518 -19.088  1.00 79.85           C
ATOM   1047  C   ASP A  84      -0.317   6.492 -17.945  1.00 79.85           C
ATOM   1048  O   ASP A  84       0.560   6.786 -17.135  1.00 79.85           O
ATOM   1049  HA  ASP A  84       0.783   4.825 -18.849  1.00 79.85           H
ATOM   1050  CB  ASP A  84       0.317   6.339 -20.333  1.00 79.85           C
ATOM   1051 1HB  ASP A  84      -0.519   6.990 -20.585  1.00 79.85           H
ATOM   1052 2HB  ASP A  84       1.172   6.983 -20.125  1.00 79.85           H
ATOM   1053  CG  ASP A  84       0.636   5.428 -21.520  1.00 79.85           C
ATOM   1054  OD1 ASP A  84       1.215   4.349 -21.268  1.00 79.85           O
ATOM   1055  OD2 ASP A  84       0.293   5.830 -22.653  1.00 79.85           O
ATOM   1056  HN  ASP A  84      -1.585   4.749 -20.233  1.00 79.85           H
ATOM   1057  N   MET A  85      -1.554   6.966 -17.916  1.00 84.67           N
ATOM   1058  CA  MET A  85      -1.968   7.915 -16.897  1.00 84.67           C
ATOM   1059  C   MET A  85      -1.879   7.295 -15.502  1.00 84.67           C
ATOM   1060  O   MET A  85      -1.347   7.909 -14.578  1.00 84.67           O
ATOM   1061  HA  MET A  85      -1.274   8.752 -16.976  1.00 84.67           H
ATOM   1062  CB  MET A  85      -3.407   8.359 -17.168  1.00 84.67           C
ATOM   1063 1HB  MET A  85      -3.501   8.693 -18.201  1.00 84.67           H
ATOM   1064 2HB  MET A  85      -4.082   7.512 -17.044  1.00 84.67           H
ATOM   1065  CG  MET A  85      -3.819   9.490 -16.222  1.00 84.67           C
ATOM   1066 1HG  MET A  85      -4.892   9.664 -16.297  1.00 84.67           H
ATOM   1067 2HG  MET A  85      -3.613   9.205 -15.191  1.00 84.67           H
ATOM   1068  SD  MET A  85      -2.930  10.982 -16.631  1.00 84.67           S
ATOM   1069  CE  MET A  85      -3.331  11.982 -15.209  1.00 84.67           C
ATOM   1070 1HE  MET A  85      -4.412  12.113 -15.150  1.00 84.67           H
ATOM   1071 2HE  MET A  85      -2.975  11.488 -14.305  1.00 84.67           H
ATOM   1072 3HE  MET A  85      -2.852  12.957 -15.303  1.00 84.67           H
ATOM   1073  HN  MET A  85      -2.266   6.712 -18.572  1.00 84.67           H
ATOM   1074  N   PHE A  86      -2.408   6.085 -15.392  1.00 88.21           N
ATOM   1075  CA  PHE A  86      -2.439   5.395 -14.113  1.00 88.21           C
ATOM   1076  C   PHE A  86      -1.030   4.998 -13.669  1.00 88.21           C
ATOM   1077  O   PHE A  86      -0.703   5.078 -12.486  1.00 88.21           O
ATOM   1078  HA  PHE A  86      -2.867   6.084 -13.385  1.00 88.21           H
ATOM   1079  CB  PHE A  86      -3.275   4.129 -14.308  1.00 88.21           C
ATOM   1080 1HB  PHE A  86      -2.878   3.571 -15.156  1.00 88.21           H
ATOM   1081 2HB  PHE A  86      -3.166   3.494 -13.429  1.00 88.21           H
ATOM   1082  CG  PHE A  86      -4.763   4.396 -14.544  1.00 88.21           C
ATOM   1083  CD1 PHE A  86      -5.411   5.335 -13.805  1.00 88.21           C
ATOM   1084  HD1 PHE A  86      -4.871   5.898 -13.044  1.00 88.21           H
ATOM   1085  CD2 PHE A  86      -5.438   3.694 -15.494  1.00 88.21           C
ATOM   1086  HD2 PHE A  86      -4.919   2.940 -16.086  1.00 88.21           H
ATOM   1087  CE1 PHE A  86      -6.792   5.583 -14.024  1.00 88.21           C
ATOM   1088  HE1 PHE A  86      -7.312   6.336 -13.431  1.00 88.21           H
ATOM   1089  CE2 PHE A  86      -6.819   3.941 -15.713  1.00 88.21           C
ATOM   1090  HE2 PHE A  86      -7.360   3.378 -16.473  1.00 88.21           H
ATOM   1091  CZ  PHE A  86      -7.467   4.881 -14.973  1.00 88.21           C
ATOM   1092  HZ  PHE A  86      -8.527   5.071 -15.141  1.00 88.21           H
ATOM   1093  HN  PHE A  86      -2.808   5.578 -16.155  1.00 88.21           H
ATOM   1094  N   LEU A  87      -0.234   4.580 -14.642  1.00 83.36           N
ATOM   1095  CA  LEU A  87       1.119   4.129 -14.360  1.00 83.36           C
ATOM   1096  C   LEU A  87       1.948   5.309 -13.847  1.00 83.36           C
ATOM   1097  O   LEU A  87       2.804   5.139 -12.980  1.00 83.36           O
ATOM   1098  HA  LEU A  87       1.056   3.381 -13.570  1.00 83.36           H
ATOM   1099  CB  LEU A  87       1.721   3.442 -15.587  1.00 83.36           C
ATOM   1100 1HB  LEU A  87       1.588   4.098 -16.448  1.00 83.36           H
ATOM   1101 2HB  LEU A  87       2.795   3.337 -15.429  1.00 83.36           H
ATOM   1102  CG  LEU A  87       1.148   2.067 -15.935  1.00 83.36           C
ATOM   1103  HG  LEU A  87       0.071   2.170 -16.071  1.00 83.36           H
ATOM   1104  CD1 LEU A  87       1.723   1.551 -17.255  1.00 83.36           C
ATOM   1105 1HD1 LEU A  87       1.473   2.247 -18.057  1.00 83.36           H
ATOM   1106 2HD1 LEU A  87       2.806   1.467 -17.172  1.00 83.36           H
ATOM   1107 3HD1 LEU A  87       1.299   0.572 -17.479  1.00 83.36           H
ATOM   1108  CD2 LEU A  87       1.366   1.077 -14.789  1.00 83.36           C
ATOM   1109 1HD2 LEU A  87       2.433   0.972 -14.597  1.00 83.36           H
ATOM   1110 2HD2 LEU A  87       0.870   1.445 -13.891  1.00 83.36           H
ATOM   1111 3HD2 LEU A  87       0.949   0.107 -15.063  1.00 83.36           H
ATOM   1112  HN  LEU A  87      -0.498   4.545 -15.605  1.00 83.36           H
ATOM   1113  N   LEU A  88       1.663   6.477 -14.403  1.00 88.21           N
ATOM   1114  CA  LEU A  88       2.349   7.689 -13.989  1.00 88.21           C
ATOM   1115  C   LEU A  88       1.977   8.012 -12.540  1.00 88.21           C
ATOM   1116  O   LEU A  88       2.851   8.263 -11.712  1.00 88.21           O
ATOM   1117  HA  LEU A  88       3.420   7.491 -14.034  1.00 88.21           H
ATOM   1118  CB  LEU A  88       2.058   8.830 -14.967  1.00 88.21           C
ATOM   1119 1HB  LEU A  88       2.427   8.541 -15.951  1.00 88.21           H
ATOM   1120 2HB  LEU A  88       0.978   8.942 -15.052  1.00 88.21           H
ATOM   1121  CG  LEU A  88       2.658  10.191 -14.607  1.00 88.21           C
ATOM   1122  HG  LEU A  88       2.312  10.464 -13.611  1.00 88.21           H
ATOM   1123  CD1 LEU A  88       4.185  10.119 -14.552  1.00 88.21           C
ATOM   1124 1HD1 LEU A  88       4.488   9.394 -13.797  1.00 88.21           H
ATOM   1125 2HD1 LEU A  88       4.570   9.814 -15.525  1.00 88.21           H
ATOM   1126 3HD1 LEU A  88       4.586  11.100 -14.295  1.00 88.21           H
ATOM   1127  CD2 LEU A  88       2.169  11.276 -15.568  1.00 88.21           C
ATOM   1128 1HD2 LEU A  88       2.466  11.021 -16.586  1.00 88.21           H
ATOM   1129 2HD2 LEU A  88       1.083  11.348 -15.514  1.00 88.21           H
ATOM   1130 3HD2 LEU A  88       2.611  12.233 -15.290  1.00 88.21           H
ATOM   1131  HN  LEU A  88       0.980   6.603 -15.122  1.00 88.21           H
ATOM   1132  N   ASN A  89       0.678   7.994 -12.279  1.00 90.04           N
ATOM   1133  CA  ASN A  89       0.175   8.346 -10.962  1.00 90.04           C
ATOM   1134  C   ASN A  89       0.639   7.299  -9.947  1.00 90.04           C
ATOM   1135  O   ASN A  89       0.865   7.618  -8.780  1.00 90.04           O
ATOM   1136  HA  ASN A  89       0.581   9.336 -10.755  1.00 90.04           H
ATOM   1137  CB  ASN A  89      -1.355   8.374 -10.946  1.00 90.04           C
ATOM   1138 1HB  ASN A  89      -1.743   7.538 -11.527  1.00 90.04           H
ATOM   1139 2HB  ASN A  89      -1.714   8.247  -9.925  1.00 90.04           H
ATOM   1140  CG  ASN A  89      -1.885   9.690 -11.518  1.00 90.04           C
ATOM   1141  OD1 ASN A  89      -2.077  10.670 -10.817  1.00 90.04           O
ATOM   1142  ND2 ASN A  89      -2.110   9.658 -12.829  1.00 90.04           N
ATOM   1143 1HD2 ASN A  89      -1.932   8.822 -13.346  1.00 90.04           H
ATOM   1144 2HD2 ASN A  89      -2.458  10.471 -13.296  1.00 90.04           H
ATOM   1145  HN  ASN A  89      -0.024   7.746 -12.947  1.00 90.04           H
ATOM   1146  N   LEU A  90       0.768   6.071 -10.428  1.00 87.97           N
ATOM   1147  CA  LEU A  90       1.237   4.984  -9.587  1.00 87.97           C
ATOM   1148  C   LEU A  90       2.669   5.277  -9.132  1.00 87.97           C
ATOM   1149  O   LEU A  90       3.001   5.098  -7.962  1.00 87.97           O
ATOM   1150  HA  LEU A  90       0.595   4.951  -8.706  1.00 87.97           H
ATOM   1151  CB  LEU A  90       1.084   3.644 -10.309  1.00 87.97           C
ATOM   1152 1HB  LEU A  90       0.041   3.529 -10.602  1.00 87.97           H
ATOM   1153 2HB  LEU A  90       1.672   3.679 -11.227  1.00 87.97           H
ATOM   1154  CG  LEU A  90       1.502   2.403  -9.517  1.00 87.97           C
ATOM   1155  HG  LEU A  90       2.528   2.545  -9.176  1.00 87.97           H
ATOM   1156  CD1 LEU A  90       0.631   2.230  -8.270  1.00 87.97           C
ATOM   1157 1HD1 LEU A  90       0.735   3.105  -7.630  1.00 87.97           H
ATOM   1158 2HD1 LEU A  90      -0.411   2.120  -8.568  1.00 87.97           H
ATOM   1159 3HD1 LEU A  90       0.949   1.341  -7.726  1.00 87.97           H
ATOM   1160  CD2 LEU A  90       1.489   1.156 -10.403  1.00 87.97           C
ATOM   1161 1HD2 LEU A  90       0.484   0.999 -10.794  1.00 87.97           H
ATOM   1162 2HD2 LEU A  90       2.184   1.292 -11.231  1.00 87.97           H
ATOM   1163 3HD2 LEU A  90       1.790   0.289  -9.815  1.00 87.97           H
ATOM   1164  HN  LEU A  90       0.558   5.816 -11.372  1.00 87.97           H
ATOM   1165  N   ALA A  91       3.477   5.724 -10.082  1.00 91.80           N
ATOM   1166  CA  ALA A  91       4.874   6.008  -9.802  1.00 91.80           C
ATOM   1167  C   ALA A  91       4.965   7.170  -8.811  1.00 91.80           C
ATOM   1168  O   ALA A  91       5.827   7.176  -7.933  1.00 91.80           O
ATOM   1169  HA  ALA A  91       5.310   5.119  -9.347  1.00 91.80           H
ATOM   1170  CB  ALA A  91       5.608   6.301 -11.113  1.00 91.80           C
ATOM   1171 1HB  ALA A  91       5.539   5.434 -11.770  1.00 91.80           H
ATOM   1172 2HB  ALA A  91       5.152   7.163 -11.599  1.00 91.80           H
ATOM   1173 3HB  ALA A  91       6.656   6.515 -10.902  1.00 91.80           H
ATOM   1174  HN  ALA A  91       3.193   5.891 -11.026  1.00 91.80           H
ATOM   1175  N   ILE A  92       4.065   8.126  -8.985  1.00 91.04           N
ATOM   1176  CA  ILE A  92       4.019   9.280  -8.103  1.00 91.04           C
ATOM   1177  C   ILE A  92       3.662   8.822  -6.688  1.00 91.04           C
ATOM   1178  O   ILE A  92       4.276   9.260  -5.716  1.00 91.04           O
ATOM   1179  HA  ILE A  92       5.017   9.717  -8.083  1.00 91.04           H
ATOM   1180  CB  ILE A  92       3.071  10.344  -8.662  1.00 91.04           C
ATOM   1181  HB  ILE A  92       2.123   9.863  -8.905  1.00 91.04           H
ATOM   1182  CG1 ILE A  92       3.621  10.941  -9.959  1.00 91.04           C
ATOM   1183 1HG1 ILE A  92       4.474  11.582  -9.735  1.00 91.04           H
ATOM   1184 2HG1 ILE A  92       3.983  10.143 -10.606  1.00 91.04           H
ATOM   1185  CG2 ILE A  92       2.776  11.420  -7.615  1.00 91.04           C
ATOM   1186 1HG2 ILE A  92       2.311  10.961  -6.743  1.00 91.04           H
ATOM   1187 2HG2 ILE A  92       3.707  11.903  -7.318  1.00 91.04           H
ATOM   1188 3HG2 ILE A  92       2.101  12.163  -8.038  1.00 91.04           H
ATOM   1189  CD1 ILE A  92       2.546  11.750 -10.688  1.00 91.04           C
ATOM   1190 1HD1 ILE A  92       1.705  11.100 -10.932  1.00 91.04           H
ATOM   1191 2HD1 ILE A  92       2.204  12.562 -10.047  1.00 91.04           H
ATOM   1192 3HD1 ILE A  92       2.963  12.163 -11.607  1.00 91.04           H
ATOM   1193  HN  ILE A  92       3.376   8.121  -9.710  1.00 91.04           H
ATOM   1194  N   ALA A  93       2.672   7.944  -6.616  1.00 92.55           N
ATOM   1195  CA  ALA A  93       2.170   7.485  -5.332  1.00 92.55           C
ATOM   1196  C   ALA A  93       3.281   6.737  -4.593  1.00 92.55           C
ATOM   1197  O   ALA A  93       3.504   6.965  -3.405  1.00 92.55           O
ATOM   1198  HA  ALA A  93       1.888   8.364  -4.753  1.00 92.55           H
ATOM   1199  CB  ALA A  93       0.928   6.618  -5.550  1.00 92.55           C
ATOM   1200 1HB  ALA A  93       0.159   7.205  -6.051  1.00 92.55           H
ATOM   1201 2HB  ALA A  93       1.189   5.758  -6.166  1.00 92.55           H
ATOM   1202 3HB  ALA A  93       0.552   6.274  -4.586  1.00 92.55           H
ATOM   1203  HN  ALA A  93       2.215   7.550  -7.414  1.00 92.55           H
ATOM   1204  N   ASP A  94       3.950   5.860  -5.327  1.00 89.47           N
ATOM   1205  CA  ASP A  94       5.016   5.060  -4.750  1.00 89.47           C
ATOM   1206  C   ASP A  94       6.107   5.986  -4.208  1.00 89.47           C
ATOM   1207  O   ASP A  94       6.636   5.758  -3.121  1.00 89.47           O
ATOM   1208  HA  ASP A  94       4.541   4.472  -3.965  1.00 89.47           H
ATOM   1209  CB  ASP A  94       5.651   4.147  -5.801  1.00 89.47           C
ATOM   1210 1HB  ASP A  94       5.768   4.692  -6.738  1.00 89.47           H
ATOM   1211 2HB  ASP A  94       6.650   3.853  -5.477  1.00 89.47           H
ATOM   1212  CG  ASP A  94       4.796   2.900  -6.033  1.00 89.47           C
ATOM   1213  OD1 ASP A  94       4.074   2.523  -5.084  1.00 89.47           O
ATOM   1214  OD2 ASP A  94       4.883   2.352  -7.153  1.00 89.47           O
ATOM   1215  HN  ASP A  94       3.773   5.692  -6.297  1.00 89.47           H
ATOM   1216  N   LEU A  95       6.410   7.012  -4.990  1.00 90.36           N
ATOM   1217  CA  LEU A  95       7.479   7.930  -4.638  1.00 90.36           C
ATOM   1218  C   LEU A  95       7.128   8.638  -3.328  1.00 90.36           C
ATOM   1219  O   LEU A  95       7.982   8.802  -2.459  1.00 90.36           O
ATOM   1220  HA  LEU A  95       8.380   7.338  -4.480  1.00 90.36           H
ATOM   1221  CB  LEU A  95       7.765   8.888  -5.797  1.00 90.36           C
ATOM   1222 1HB  LEU A  95       7.890   8.300  -6.706  1.00 90.36           H
ATOM   1223 2HB  LEU A  95       6.890   9.520  -5.944  1.00 90.36           H
ATOM   1224  CG  LEU A  95       8.990   9.791  -5.634  1.00 90.36           C
ATOM   1225  HG  LEU A  95       8.908  10.308  -4.678  1.00 90.36           H
ATOM   1226  CD1 LEU A  95      10.278   8.966  -5.593  1.00 90.36           C
ATOM   1227 1HD1 LEU A  95      10.239   8.274  -4.752  1.00 90.36           H
ATOM   1228 2HD1 LEU A  95      10.379   8.403  -6.521  1.00 90.36           H
ATOM   1229 3HD1 LEU A  95      11.132   9.632  -5.477  1.00 90.36           H
ATOM   1230  CD2 LEU A  95       9.030  10.862  -6.726  1.00 90.36           C
ATOM   1231 1HD2 LEU A  95       9.077  10.383  -7.704  1.00 90.36           H
ATOM   1232 2HD2 LEU A  95       8.132  11.477  -6.665  1.00 90.36           H
ATOM   1233 3HD2 LEU A  95       9.910  11.490  -6.587  1.00 90.36           H
ATOM   1234  HN  LEU A  95       5.940   7.218  -5.848  1.00 90.36           H
ATOM   1235  N   LEU A  96       5.869   9.037  -3.228  1.00 87.05           N
ATOM   1236  CA  LEU A  96       5.405   9.763  -2.058  1.00 87.05           C
ATOM   1237  C   LEU A  96       5.547   8.874  -0.821  1.00 87.05           C
ATOM   1238  O   LEU A  96       5.931   9.347   0.248  1.00 87.05           O
ATOM   1239  HA  LEU A  96       6.052  10.632  -1.934  1.00 87.05           H
ATOM   1240  CB  LEU A  96       3.984  10.285  -2.279  1.00 87.05           C
ATOM   1241 1HB  LEU A  96       3.372   9.466  -2.658  1.00 87.05           H
ATOM   1242 2HB  LEU A  96       3.569  10.572  -1.313  1.00 87.05           H
ATOM   1243  CG  LEU A  96       3.847  11.472  -3.235  1.00 87.05           C
ATOM   1244  HG  LEU A  96       4.328  11.210  -4.177  1.00 87.05           H
ATOM   1245  CD1 LEU A  96       2.376  11.760  -3.544  1.00 87.05           C
ATOM   1246 1HD1 LEU A  96       1.924  10.884  -4.008  1.00 87.05           H
ATOM   1247 2HD1 LEU A  96       1.849  11.994  -2.618  1.00 87.05           H
ATOM   1248 3HD1 LEU A  96       2.307  12.608  -4.225  1.00 87.05           H
ATOM   1249  CD2 LEU A  96       4.569  12.704  -2.686  1.00 87.05           C
ATOM   1250 1HD2 LEU A  96       4.139  12.979  -1.723  1.00 87.05           H
ATOM   1251 2HD2 LEU A  96       5.628  12.478  -2.560  1.00 87.05           H
ATOM   1252 3HD2 LEU A  96       4.456  13.533  -3.385  1.00 87.05           H
ATOM   1253  HN  LEU A  96       5.172   8.873  -3.926  1.00 87.05           H
ATOM   1254  N   PHE A  97       5.231   7.601  -1.008  1.00 89.04           N
ATOM   1255  CA  PHE A  97       5.350   6.634   0.070  1.00 89.04           C
ATOM   1256  C   PHE A  97       6.804   6.499   0.527  1.00 89.04           C
ATOM   1257  O   PHE A  97       7.085   6.500   1.725  1.00 89.04           O
ATOM   1258  HA  PHE A  97       4.743   6.997   0.899  1.00 89.04           H
ATOM   1259  CB  PHE A  97       4.874   5.288  -0.481  1.00 89.04           C
ATOM   1260 1HB  PHE A  97       3.787   5.302  -0.555  1.00 89.04           H
ATOM   1261 2HB  PHE A  97       5.261   5.164  -1.492  1.00 89.04           H
ATOM   1262  CG  PHE A  97       5.298   4.085   0.364  1.00 89.04           C
ATOM   1263  CD1 PHE A  97       6.215   3.204  -0.119  1.00 89.04           C
ATOM   1264  HD1 PHE A  97       6.647   3.355  -1.108  1.00 89.04           H
ATOM   1265  CD2 PHE A  97       4.759   3.896   1.598  1.00 89.04           C
ATOM   1266  HD2 PHE A  97       4.024   4.602   1.985  1.00 89.04           H
ATOM   1267  CE1 PHE A  97       6.608   2.087   0.664  1.00 89.04           C
ATOM   1268  HE1 PHE A  97       7.343   1.381   0.277  1.00 89.04           H
ATOM   1269  CE2 PHE A  97       5.152   2.779   2.382  1.00 89.04           C
ATOM   1270  HE2 PHE A  97       4.720   2.628   3.371  1.00 89.04           H
ATOM   1271  CZ  PHE A  97       6.069   1.898   1.898  1.00 89.04           C
ATOM   1272  HZ  PHE A  97       6.371   1.041   2.500  1.00 89.04           H
ATOM   1273  HN  PHE A  97       4.899   7.228  -1.874  1.00 89.04           H
ATOM   1274  N   LEU A  98       7.690   6.386  -0.451  1.00 92.31           N
ATOM   1275  CA  LEU A  98       9.080   6.069  -0.170  1.00 92.31           C
ATOM   1276  C   LEU A  98       9.689   7.181   0.687  1.00 92.31           C
ATOM   1277  O   LEU A  98      10.548   6.921   1.528  1.00 92.31           O
ATOM   1278  HA  LEU A  98       9.094   5.143   0.406  1.00 92.31           H
ATOM   1279  CB  LEU A  98       9.844   5.806  -1.469  1.00 92.31           C
ATOM   1280 1HB  LEU A  98       9.670   6.643  -2.145  1.00 92.31           H
ATOM   1281 2HB  LEU A  98      10.911   5.794  -1.244  1.00 92.31           H
ATOM   1282  CG  LEU A  98       9.492   4.511  -2.204  1.00 92.31           C
ATOM   1283  HG  LEU A  98       8.407   4.411  -2.218  1.00 92.31           H
ATOM   1284  CD1 LEU A  98       9.960   4.562  -3.660  1.00 92.31           C
ATOM   1285 1HD1 LEU A  98       9.475   5.396  -4.168  1.00 92.31           H
ATOM   1286 2HD1 LEU A  98      11.041   4.698  -3.690  1.00 92.31           H
ATOM   1287 3HD1 LEU A  98       9.697   3.630  -4.159  1.00 92.31           H
ATOM   1288  CD2 LEU A  98      10.049   3.293  -1.465  1.00 92.31           C
ATOM   1289 1HD2 LEU A  98      11.134   3.373  -1.399  1.00 92.31           H
ATOM   1290 2HD2 LEU A  98       9.626   3.251  -0.462  1.00 92.31           H
ATOM   1291 3HD2 LEU A  98       9.784   2.386  -2.009  1.00 92.31           H
ATOM   1292  HN  LEU A  98       7.473   6.506  -1.420  1.00 92.31           H
ATOM   1293  N   VAL A  99       9.219   8.395   0.445  1.00 89.33           N
ATOM   1294  CA  VAL A  99       9.747   9.555   1.142  1.00 89.33           C
ATOM   1295  C   VAL A  99       9.479   9.409   2.642  1.00 89.33           C
ATOM   1296  O   VAL A  99      10.132  10.056   3.458  1.00 89.33           O
ATOM   1297  HA  VAL A  99      10.824   9.575   0.979  1.00 89.33           H
ATOM   1298  CB  VAL A  99       9.154  10.836   0.551  1.00 89.33           C
ATOM   1299  HB  VAL A  99       8.069  10.736   0.554  1.00 89.33           H
ATOM   1300  CG1 VAL A  99       9.515  12.053   1.406  1.00 89.33           C
ATOM   1301 1HG1 VAL A  99       9.122  11.918   2.414  1.00 89.33           H
ATOM   1302 2HG1 VAL A  99      10.599  12.157   1.450  1.00 89.33           H
ATOM   1303 3HG1 VAL A  99       9.081  12.949   0.964  1.00 89.33           H
ATOM   1304  CG2 VAL A  99       9.605  11.031  -0.898  1.00 89.33           C
ATOM   1305 1HG2 VAL A  99      10.692  11.100  -0.934  1.00 89.33           H
ATOM   1306 2HG2 VAL A  99       9.274  10.184  -1.498  1.00 89.33           H
ATOM   1307 3HG2 VAL A  99       9.169  11.949  -1.293  1.00 89.33           H
ATOM   1308  HN  VAL A  99       8.492   8.593  -0.214  1.00 89.33           H
ATOM   1309  N   THR A 100       8.517   8.554   2.958  1.00 88.85           N
ATOM   1310  CA  THR A 100       8.128   8.345   4.342  1.00 88.85           C
ATOM   1311  C   THR A 100       9.074   7.350   5.017  1.00 88.85           C
ATOM   1312  O   THR A 100       9.224   7.361   6.238  1.00 88.85           O
ATOM   1313  HA  THR A 100       8.226   9.291   4.874  1.00 88.85           H
ATOM   1314  CB  THR A 100       6.664   7.899   4.359  1.00 88.85           C
ATOM   1315  HB  THR A 100       6.241   7.990   5.359  1.00 88.85           H
ATOM   1316  OG1 THR A 100       6.697   6.579   3.823  1.00 88.85           O
ATOM   1317  HG1 THR A 100       6.638   6.613   2.825  1.00 88.85           H
ATOM   1318  CG2 THR A 100       5.802   8.682   3.367  1.00 88.85           C
ATOM   1319 1HG2 THR A 100       6.186   8.536   2.357  1.00 88.85           H
ATOM   1320 2HG2 THR A 100       5.833   9.743   3.617  1.00 88.85           H
ATOM   1321 3HG2 THR A 100       4.773   8.326   3.419  1.00 88.85           H
ATOM   1322  HN  THR A 100       8.009   8.012   2.289  1.00 88.85           H
ATOM   1323  N   LEU A 101       9.687   6.512   4.193  1.00 91.40           N
ATOM   1324  CA  LEU A 101      10.411   5.359   4.701  1.00 91.40           C
ATOM   1325  C   LEU A 101      11.572   5.836   5.576  1.00 91.40           C
ATOM   1326  O   LEU A 101      11.837   5.259   6.629  1.00 91.40           O
ATOM   1327  HA  LEU A 101       9.721   4.788   5.322  1.00 91.40           H
ATOM   1328  CB  LEU A 101      10.843   4.449   3.549  1.00 91.40           C
ATOM   1329 1HB  LEU A 101      11.323   5.063   2.787  1.00 91.40           H
ATOM   1330 2HB  LEU A 101      11.597   3.756   3.923  1.00 91.40           H
ATOM   1331  CG  LEU A 101       9.730   3.636   2.883  1.00 91.40           C
ATOM   1332  HG  LEU A 101       9.028   4.332   2.423  1.00 91.40           H
ATOM   1333  CD1 LEU A 101      10.290   2.754   1.766  1.00 91.40           C
ATOM   1334 1HD1 LEU A 101      10.765   3.380   1.011  1.00 91.40           H
ATOM   1335 2HD1 LEU A 101      11.025   2.065   2.181  1.00 91.40           H
ATOM   1336 3HD1 LEU A 101       9.478   2.187   1.310  1.00 91.40           H
ATOM   1337  CD2 LEU A 101       8.949   2.824   3.919  1.00 91.40           C
ATOM   1338 1HD2 LEU A 101       9.626   2.138   4.428  1.00 91.40           H
ATOM   1339 2HD2 LEU A 101       8.501   3.500   4.647  1.00 91.40           H
ATOM   1340 3HD2 LEU A 101       8.165   2.256   3.418  1.00 91.40           H
ATOM   1341  HN  LEU A 101       9.694   6.612   3.198  1.00 91.40           H
ATOM   1342  N   PRO A 102      12.281   6.893   5.159  1.00 93.40           N
ATOM   1343  CA  PRO A 102      13.437   7.373   5.920  1.00 93.40           C
ATOM   1344  C   PRO A 102      13.101   7.632   7.379  1.00 93.40           C
ATOM   1345  O   PRO A 102      13.879   7.291   8.269  1.00 93.40           O
ATOM   1346  HA  PRO A 102      14.217   6.611   5.937  1.00 93.40           H
ATOM   1347  CB  PRO A 102      13.840   8.659   5.194  1.00 93.40           C
ATOM   1348 1HB  PRO A 102      13.357   9.534   5.629  1.00 93.40           H
ATOM   1349 2HB  PRO A 102      14.915   8.830   5.248  1.00 93.40           H
ATOM   1350  CG  PRO A 102      13.380   8.415   3.762  1.00 93.40           C
ATOM   1351 1HG  PRO A 102      13.271   9.347   3.207  1.00 93.40           H
ATOM   1352 2HG  PRO A 102      14.094   7.808   3.205  1.00 93.40           H
ATOM   1353  CD  PRO A 102      12.050   7.704   3.950  1.00 93.40           C
ATOM   1354 1HD  PRO A 102      11.230   8.408   4.091  1.00 93.40           H
ATOM   1355 2HD  PRO A 102      11.793   7.090   3.086  1.00 93.40           H
ATOM   1356  N   PHE A 103      11.939   8.233   7.588  1.00 91.49           N
ATOM   1357  CA  PHE A 103      11.517   8.601   8.929  1.00 91.49           C
ATOM   1358  C   PHE A 103      11.237   7.358   9.776  1.00 91.49           C
ATOM   1359  O   PHE A 103      11.586   7.314  10.955  1.00 91.49           O
ATOM   1360  HA  PHE A 103      12.331   9.170   9.380  1.00 91.49           H
ATOM   1361  CB  PHE A 103      10.225   9.407   8.786  1.00 91.49           C
ATOM   1362 1HB  PHE A 103       9.498   8.815   8.231  1.00 91.49           H
ATOM   1363 2HB  PHE A 103       9.805   9.580   9.777  1.00 91.49           H
ATOM   1364  CG  PHE A 103      10.407  10.754   8.083  1.00 91.49           C
ATOM   1365  CD1 PHE A 103      10.782  11.849   8.797  1.00 91.49           C
ATOM   1366  HD1 PHE A 103      10.953  11.767   9.871  1.00 91.49           H
ATOM   1367  CD2 PHE A 103      10.193  10.856   6.744  1.00 91.49           C
ATOM   1368  HD2 PHE A 103       9.892   9.979   6.171  1.00 91.49           H
ATOM   1369  CE1 PHE A 103      10.950  13.099   8.145  1.00 91.49           C
ATOM   1370  HE1 PHE A 103      11.251  13.976   8.717  1.00 91.49           H
ATOM   1371  CE2 PHE A 103      10.362  12.106   6.091  1.00 91.49           C
ATOM   1372  HE2 PHE A 103      10.190  12.188   5.018  1.00 91.49           H
ATOM   1373  CZ  PHE A 103      10.737  13.201   6.805  1.00 91.49           C
ATOM   1374  HZ  PHE A 103      10.866  14.160   6.304  1.00 91.49           H
ATOM   1375  HN  PHE A 103      11.293   8.469   6.862  1.00 91.49           H
ATOM   1376  N   TRP A 104      10.610   6.378   9.142  1.00 85.60           N
ATOM   1377  CA  TRP A 104      10.237   5.156   9.835  1.00 85.60           C
ATOM   1378  C   TRP A 104      11.517   4.379  10.147  1.00 85.60           C
ATOM   1379  O   TRP A 104      11.592   3.678  11.155  1.00 85.60           O
ATOM   1380  HA  TRP A 104       9.737   5.438  10.761  1.00 85.60           H
ATOM   1381  CB  TRP A 104       9.231   4.346   9.014  1.00 85.60           C
ATOM   1382 1HB  TRP A 104       9.644   4.174   8.020  1.00 85.60           H
ATOM   1383 2HB  TRP A 104       9.101   3.369   9.479  1.00 85.60           H
ATOM   1384  CG  TRP A 104       7.862   5.014   8.873  1.00 85.60           C
ATOM   1385  CD1 TRP A 104       7.262   5.439   7.753  1.00 85.60           C
ATOM   1386  HD1 TRP A 104       7.696   5.358   6.756  1.00 85.60           H
ATOM   1387  CD2 TRP A 104       6.939   5.317   9.941  1.00 85.60           C
ATOM   1388  NE1 TRP A 104       6.026   5.992   8.019  1.00 85.60           N
ATOM   1389  HE1 TRP A 104       5.393   6.377   7.347  1.00 85.60           H
ATOM   1390  CE2 TRP A 104       5.824   5.915   9.392  1.00 85.60           C
ATOM   1391  CE3 TRP A 104       7.044   5.093  11.325  1.00 85.60           C
ATOM   1392  HE3 TRP A 104       7.914   4.623  11.783  1.00 85.60           H
ATOM   1393  CZ2 TRP A 104       4.728   6.340  10.153  1.00 85.60           C
ATOM   1394  HZ2 TRP A 104       3.858   6.810   9.695  1.00 85.60           H
ATOM   1395  CZ3 TRP A 104       5.941   5.523  12.072  1.00 85.60           C
ATOM   1396  HZ3 TRP A 104       5.971   5.373  13.152  1.00 85.60           H
ATOM   1397  CH2 TRP A 104       4.810   6.127  11.535  1.00 85.60           C
ATOM   1398  HH2 TRP A 104       3.992   6.434  12.185  1.00 85.60           H
ATOM   1399  HN  TRP A 104      10.359   6.409   8.174  1.00 85.60           H
ATOM   1400  N   ALA A 105      12.493   4.530   9.263  1.00 93.63           N
ATOM   1401  CA  ALA A 105      13.773   3.866   9.441  1.00 93.63           C
ATOM   1402  C   ALA A 105      14.435   4.379  10.722  1.00 93.63           C
ATOM   1403  O   ALA A 105      14.930   3.592  11.528  1.00 93.63           O
ATOM   1404  HA  ALA A 105      13.582   2.798   9.544  1.00 93.63           H
ATOM   1405  CB  ALA A 105      14.644   4.095   8.204  1.00 93.63           C
ATOM   1406 1HB  ALA A 105      14.143   3.686   7.327  1.00 93.63           H
ATOM   1407 2HB  ALA A 105      14.805   5.164   8.066  1.00 93.63           H
ATOM   1408 3HB  ALA A 105      15.604   3.597   8.339  1.00 93.63           H
ATOM   1409  HN  ALA A 105      12.420   5.092   8.439  1.00 93.63           H
ATOM   1410  N   ILE A 106      14.421   5.696  10.871  1.00 90.28           N
ATOM   1411  CA  ILE A 106      15.033   6.324  12.029  1.00 90.28           C
ATOM   1412  C   ILE A 106      14.261   5.925  13.288  1.00 90.28           C
ATOM   1413  O   ILE A 106      14.860   5.595  14.310  1.00 90.28           O
ATOM   1414  HA  ILE A 106      16.049   5.940  12.111  1.00 90.28           H
ATOM   1415  CB  ILE A 106      15.137   7.837  11.826  1.00 90.28           C
ATOM   1416  HB  ILE A 106      14.162   8.207  11.507  1.00 90.28           H
ATOM   1417  CG1 ILE A 106      16.132   8.174  10.714  1.00 90.28           C
ATOM   1418 1HG1 ILE A 106      17.150   8.031  11.077  1.00 90.28           H
ATOM   1419 2HG1 ILE A 106      15.994   7.489   9.877  1.00 90.28           H
ATOM   1420  CG2 ILE A 106      15.482   8.545  13.138  1.00 90.28           C
ATOM   1421 1HG2 ILE A 106      14.704   8.344  13.874  1.00 90.28           H
ATOM   1422 2HG2 ILE A 106      16.438   8.176  13.509  1.00 90.28           H
ATOM   1423 3HG2 ILE A 106      15.549   9.619  12.964  1.00 90.28           H
ATOM   1424  CD1 ILE A 106      15.953   9.616  10.235  1.00 90.28           C
ATOM   1425 1HD1 ILE A 106      14.942   9.748   9.851  1.00 90.28           H
ATOM   1426 2HD1 ILE A 106      16.117  10.298  11.070  1.00 90.28           H
ATOM   1427 3HD1 ILE A 106      16.673   9.829   9.445  1.00 90.28           H
ATOM   1428  HN  ILE A 106      14.004   6.328  10.218  1.00 90.28           H
ATOM   1429  N   ALA A 107      12.941   5.969  13.173  1.00 91.50           N
ATOM   1430  CA  ALA A 107      12.081   5.702  14.314  1.00 91.50           C
ATOM   1431  C   ALA A 107      12.308   4.267  14.794  1.00 91.50           C
ATOM   1432  O   ALA A 107      12.316   4.005  15.996  1.00 91.50           O
ATOM   1433  HA  ALA A 107      12.363   6.391  15.110  1.00 91.50           H
ATOM   1434  CB  ALA A 107      10.624   5.964  13.927  1.00 91.50           C
ATOM   1435 1HB  ALA A 107      10.511   7.004  13.622  1.00 91.50           H
ATOM   1436 2HB  ALA A 107      10.345   5.310  13.101  1.00 91.50           H
ATOM   1437 3HB  ALA A 107       9.980   5.764  14.783  1.00 91.50           H
ATOM   1438  HN  ALA A 107      12.461   6.181  12.322  1.00 91.50           H
ATOM   1439  N   ALA A 108      12.488   3.376  13.830  1.00 90.84           N
ATOM   1440  CA  ALA A 108      12.653   1.965  14.136  1.00 90.84           C
ATOM   1441  C   ALA A 108      14.037   1.740  14.750  1.00 90.84           C
ATOM   1442  O   ALA A 108      14.221   0.831  15.558  1.00 90.84           O
ATOM   1443  HA  ALA A 108      11.892   1.693  14.868  1.00 90.84           H
ATOM   1444  CB  ALA A 108      12.436   1.138  12.868  1.00 90.84           C
ATOM   1445 1HB  ALA A 108      11.429   1.312  12.489  1.00 90.84           H
ATOM   1446 2HB  ALA A 108      13.164   1.433  12.112  1.00 90.84           H
ATOM   1447 3HB  ALA A 108      12.560   0.080  13.098  1.00 90.84           H
ATOM   1448  HN  ALA A 108      12.522   3.604  12.857  1.00 90.84           H
ATOM   1449  N   ALA A 109      14.974   2.582  14.341  1.00 89.64           N
ATOM   1450  CA  ALA A 109      16.357   2.424  14.760  1.00 89.64           C
ATOM   1451  C   ALA A 109      16.476   2.761  16.248  1.00 89.64           C
ATOM   1452  O   ALA A 109      17.273   2.157  16.963  1.00 89.64           O
ATOM   1453  HA  ALA A 109      16.631   1.380  14.610  1.00 89.64           H
ATOM   1454  CB  ALA A 109      17.258   3.301  13.889  1.00 89.64           C
ATOM   1455 1HB  ALA A 109      17.158   3.001  12.846  1.00 89.64           H
ATOM   1456 2HB  ALA A 109      16.963   4.345  13.997  1.00 89.64           H
ATOM   1457 3HB  ALA A 109      18.295   3.182  14.204  1.00 89.64           H
ATOM   1458  HN  ALA A 109      14.803   3.359  13.736  1.00 89.64           H
ATOM   1459  N   ASP A 110      15.672   3.726  16.669  1.00 80.33           N
ATOM   1460  CA  ASP A 110      15.790   4.266  18.013  1.00 80.33           C
ATOM   1461  C   ASP A 110      14.407   4.689  18.512  1.00 80.33           C
ATOM   1462  O   ASP A 110      13.673   3.880  19.078  1.00 80.33           O
ATOM   1463  HA  ASP A 110      16.219   3.460  18.608  1.00 80.33           H
ATOM   1464  CB  ASP A 110      16.697   5.498  18.034  1.00 80.33           C
ATOM   1465 1HB  ASP A 110      17.644   5.265  17.548  1.00 80.33           H
ATOM   1466 2HB  ASP A 110      16.236   6.304  17.463  1.00 80.33           H
ATOM   1467  CG  ASP A 110      16.956   5.964  19.468  1.00 80.33           C
ATOM   1468  OD1 ASP A 110      16.591   5.199  20.388  1.00 80.33           O
ATOM   1469  OD2 ASP A 110      17.512   7.074  19.613  1.00 80.33           O
ATOM   1470  HN  ASP A 110      14.951   4.137  16.111  1.00 80.33           H
ATOM   1471  N   GLN A 111      14.093   5.956  18.284  1.00 83.35           N
ATOM   1472  CA  GLN A 111      12.813   6.497  18.708  1.00 83.35           C
ATOM   1473  C   GLN A 111      12.369   7.614  17.761  1.00 83.35           C
ATOM   1474  O   GLN A 111      13.139   8.052  16.908  1.00 83.35           O
ATOM   1475  HA  GLN A 111      12.113   5.664  18.652  1.00 83.35           H
ATOM   1476  CB  GLN A 111      12.882   6.998  20.152  1.00 83.35           C
ATOM   1477 1HB  GLN A 111      11.923   7.433  20.436  1.00 83.35           H
ATOM   1478 2HB  GLN A 111      13.062   6.159  20.824  1.00 83.35           H
ATOM   1479  CG  GLN A 111      13.990   8.040  20.319  1.00 83.35           C
ATOM   1480 1HG  GLN A 111      14.954   7.593  20.076  1.00 83.35           H
ATOM   1481 2HG  GLN A 111      13.832   8.859  19.618  1.00 83.35           H
ATOM   1482  CD  GLN A 111      14.019   8.584  21.749  1.00 83.35           C
ATOM   1483  OE1 GLN A 111      13.017   8.635  22.443  1.00 83.35           O
ATOM   1484  NE2 GLN A 111      15.222   8.987  22.149  1.00 83.35           N
ATOM   1485 1HE2 GLN A 111      16.004   8.918  21.530  1.00 83.35           H
ATOM   1486 2HE2 GLN A 111      15.344   9.359  23.070  1.00 83.35           H
ATOM   1487  HN  GLN A 111      14.694   6.606  17.819  1.00 83.35           H
ATOM   1488  N   TRP A 112      11.128   8.042  17.943  1.00 88.65           N
ATOM   1489  CA  TRP A 112      10.587   9.130  17.146  1.00 88.65           C
ATOM   1490  C   TRP A 112      11.218  10.435  17.638  1.00 88.65           C
ATOM   1491  O   TRP A 112      10.997  10.846  18.776  1.00 88.65           O
ATOM   1492  HA  TRP A 112      10.863   8.951  16.107  1.00 88.65           H
ATOM   1493  CB  TRP A 112       9.059   9.146  17.206  1.00 88.65           C
ATOM   1494 1HB  TRP A 112       8.685   8.153  16.958  1.00 88.65           H
ATOM   1495 2HB  TRP A 112       8.747   9.358  18.229  1.00 88.65           H
ATOM   1496  CG  TRP A 112       8.410  10.167  16.269  1.00 88.65           C
ATOM   1497  CD1 TRP A 112       7.983  11.403  16.563  1.00 88.65           C
ATOM   1498  HD1 TRP A 112       8.048  11.854  17.553  1.00 88.65           H
ATOM   1499  CD2 TRP A 112       8.131   9.989  14.864  1.00 88.65           C
ATOM   1500  NE1 TRP A 112       7.451  12.031  15.456  1.00 88.65           N
ATOM   1501  HE1 TRP A 112       7.069  12.955  15.426  1.00 88.65           H
ATOM   1502  CE2 TRP A 112       7.544  11.144  14.390  1.00 88.65           C
ATOM   1503  CE3 TRP A 112       8.367   8.888  14.022  1.00 88.65           C
ATOM   1504  HE3 TRP A 112       8.829   7.965  14.372  1.00 88.65           H
ATOM   1505  CZ2 TRP A 112       7.143  11.310  13.059  1.00 88.65           C
ATOM   1506  HZ2 TRP A 112       6.681  12.233  12.708  1.00 88.65           H
ATOM   1507  CZ3 TRP A 112       7.961   9.070  12.695  1.00 88.65           C
ATOM   1508  HZ3 TRP A 112       8.121   8.246  11.999  1.00 88.65           H
ATOM   1509  CH2 TRP A 112       7.368  10.226  12.201  1.00 88.65           C
ATOM   1510  HH2 TRP A 112       7.080  10.289  11.152  1.00 88.65           H
ATOM   1511  HN  TRP A 112      10.498   7.660  18.619  1.00 88.65           H
ATOM   1512  N   LYS A 113      11.992  11.050  16.755  1.00 80.80           N
ATOM   1513  CA  LYS A 113      12.795  12.199  17.136  1.00 80.80           C
ATOM   1514  C   LYS A 113      12.161  13.470  16.565  1.00 80.80           C
ATOM   1515  O   LYS A 113      12.734  14.553  16.668  1.00 80.80           O
ATOM   1516  HA  LYS A 113      12.778  12.264  18.224  1.00 80.80           H
ATOM   1517  CB  LYS A 113      14.252  11.998  16.717  1.00 80.80           C
ATOM   1518 1HB  LYS A 113      14.313  11.901  15.633  1.00 80.80           H
ATOM   1519 2HB  LYS A 113      14.838  12.875  16.991  1.00 80.80           H
ATOM   1520  CG  LYS A 113      14.846  10.753  17.380  1.00 80.80           C
ATOM   1521 1HG  LYS A 113      14.684  10.799  18.457  1.00 80.80           H
ATOM   1522 2HG  LYS A 113      14.332   9.863  17.018  1.00 80.80           H
ATOM   1523  CD  LYS A 113      16.344  10.638  17.088  1.00 80.80           C
ATOM   1524 1HD  LYS A 113      16.505  10.578  16.012  1.00 80.80           H
ATOM   1525 2HD  LYS A 113      16.856  11.535  17.438  1.00 80.80           H
ATOM   1526  CE  LYS A 113      16.942   9.405  17.769  1.00 80.80           C
ATOM   1527 1HE  LYS A 113      16.735   9.437  18.838  1.00 80.80           H
ATOM   1528 2HE  LYS A 113      16.469   8.503  17.379  1.00 80.80           H
ATOM   1529  NZ  LYS A 113      18.403   9.345  17.541  1.00 80.80           N
ATOM   1530 1HZ  LYS A 113      18.784   8.530  18.008  1.00 80.80           H
ATOM   1531 2HZ  LYS A 113      18.587   9.281  16.546  1.00 80.80           H
ATOM   1532 3HZ  LYS A 113      18.838  10.182  17.912  1.00 80.80           H
ATOM   1533  HN  LYS A 113      12.075  10.775  15.797  1.00 80.80           H
ATOM   1534  N   PHE A 114      10.987  13.294  15.976  1.00 87.13           N
ATOM   1535  CA  PHE A 114      10.356  14.370  15.231  1.00 87.13           C
ATOM   1536  C   PHE A 114       9.141  14.918  15.982  1.00 87.13           C
ATOM   1537  O   PHE A 114       8.691  14.323  16.960  1.00 87.13           O
ATOM   1538  HA  PHE A 114      11.096  15.161  15.115  1.00 87.13           H
ATOM   1539  CB  PHE A 114       9.892  13.778  13.898  1.00 87.13           C
ATOM   1540 1HB  PHE A 114       9.085  13.071  14.087  1.00 87.13           H
ATOM   1541 2HB  PHE A 114       9.479  14.577  13.282  1.00 87.13           H
ATOM   1542  CG  PHE A 114      10.998  13.069  13.114  1.00 87.13           C
ATOM   1543  CD1 PHE A 114      11.925  13.798  12.435  1.00 87.13           C
ATOM   1544  HD1 PHE A 114      11.879  14.887  12.449  1.00 87.13           H
ATOM   1545  CD2 PHE A 114      11.055  11.711  13.096  1.00 87.13           C
ATOM   1546  HD2 PHE A 114      10.313  11.127  13.640  1.00 87.13           H
ATOM   1547  CE1 PHE A 114      12.951  13.140  11.707  1.00 87.13           C
ATOM   1548  HE1 PHE A 114      13.693  13.724  11.162  1.00 87.13           H
ATOM   1549  CE2 PHE A 114      12.082  11.053  12.368  1.00 87.13           C
ATOM   1550  HE2 PHE A 114      12.128   9.964  12.353  1.00 87.13           H
ATOM   1551  CZ  PHE A 114      13.008  11.781  11.689  1.00 87.13           C
ATOM   1552  HZ  PHE A 114      13.796  11.276  11.130  1.00 87.13           H
ATOM   1553  HN  PHE A 114      10.471  12.438  16.002  1.00 87.13           H
ATOM   1554  N   GLN A 115       8.644  16.046  15.496  1.00 80.59           N
ATOM   1555  CA  GLN A 115       7.515  16.703  16.134  1.00 80.59           C
ATOM   1556  C   GLN A 115       6.225  15.930  15.855  1.00 80.59           C
ATOM   1557  O   GLN A 115       6.179  15.095  14.953  1.00 80.59           O
ATOM   1558  HA  GLN A 115       7.735  16.684  17.201  1.00 80.59           H
ATOM   1559  CB  GLN A 115       7.395  18.156  15.672  1.00 80.59           C
ATOM   1560 1HB  GLN A 115       7.341  18.193  14.584  1.00 80.59           H
ATOM   1561 2HB  GLN A 115       6.468  18.586  16.052  1.00 80.59           H
ATOM   1562  CG  GLN A 115       8.585  18.986  16.158  1.00 80.59           C
ATOM   1563 1HG  GLN A 115       8.684  18.888  17.239  1.00 80.59           H
ATOM   1564 2HG  GLN A 115       9.505  18.602  15.717  1.00 80.59           H
ATOM   1565  CD  GLN A 115       8.412  20.461  15.788  1.00 80.59           C
ATOM   1566  OE1 GLN A 115       7.516  20.842  15.053  1.00 80.59           O
ATOM   1567  NE2 GLN A 115       9.318  21.266  16.336  1.00 80.59           N
ATOM   1568 1HE2 GLN A 115      10.028  20.888  16.931  1.00 80.59           H
ATOM   1569 2HE2 GLN A 115       9.289  22.248  16.154  1.00 80.59           H
ATOM   1570  HN  GLN A 115       8.998  16.508  14.683  1.00 80.59           H
ATOM   1571  N   THR A 116       5.207  16.236  16.647  1.00 87.10           N
ATOM   1572  CA  THR A 116       3.920  15.578  16.500  1.00 87.10           C
ATOM   1573  C   THR A 116       3.360  15.810  15.095  1.00 87.10           C
ATOM   1574  O   THR A 116       2.789  14.902  14.493  1.00 87.10           O
ATOM   1575  HA  THR A 116       4.068  14.504  16.612  1.00 87.10           H
ATOM   1576  CB  THR A 116       3.000  16.084  17.613  1.00 87.10           C
ATOM   1577  HB  THR A 116       2.686  17.110  17.421  1.00 87.10           H
ATOM   1578  OG1 THR A 116       3.754  15.885  18.805  1.00 87.10           O
ATOM   1579  HG1 THR A 116       3.367  16.428  19.550  1.00 87.10           H
ATOM   1580  CG2 THR A 116       1.766  15.200  17.800  1.00 87.10           C
ATOM   1581 1HG2 THR A 116       2.079  14.188  18.059  1.00 87.10           H
ATOM   1582 2HG2 THR A 116       1.191  15.177  16.874  1.00 87.10           H
ATOM   1583 3HG2 THR A 116       1.147  15.604  18.601  1.00 87.10           H
ATOM   1584  HN  THR A 116       5.252  16.918  17.377  1.00 87.10           H
ATOM   1585  N   PHE A 117       3.543  17.031  14.614  1.00 90.20           N
ATOM   1586  CA  PHE A 117       3.061  17.395  13.293  1.00 90.20           C
ATOM   1587  C   PHE A 117       3.577  16.420  12.233  1.00 90.20           C
ATOM   1588  O   PHE A 117       2.815  15.963  11.382  1.00 90.20           O
ATOM   1589  HA  PHE A 117       1.972  17.353  13.323  1.00 90.20           H
ATOM   1590  CB  PHE A 117       3.602  18.793  12.989  1.00 90.20           C
ATOM   1591 1HB  PHE A 117       3.225  19.489  13.739  1.00 90.20           H
ATOM   1592 2HB  PHE A 117       4.688  18.780  13.083  1.00 90.20           H
ATOM   1593  CG  PHE A 117       3.232  19.315  11.599  1.00 90.20           C
ATOM   1594  CD1 PHE A 117       4.171  19.359  10.616  1.00 90.20           C
ATOM   1595  HD1 PHE A 117       5.188  19.022  10.819  1.00 90.20           H
ATOM   1596  CD2 PHE A 117       1.963  19.735  11.346  1.00 90.20           C
ATOM   1597  HD2 PHE A 117       1.210  19.700  12.133  1.00 90.20           H
ATOM   1598  CE1 PHE A 117       3.827  19.843   9.327  1.00 90.20           C
ATOM   1599  HE1 PHE A 117       4.580  19.878   8.539  1.00 90.20           H
ATOM   1600  CE2 PHE A 117       1.620  20.219  10.056  1.00 90.20           C
ATOM   1601  HE2 PHE A 117       0.603  20.556   9.853  1.00 90.20           H
ATOM   1602  CZ  PHE A 117       2.559  20.263   9.073  1.00 90.20           C
ATOM   1603  HZ  PHE A 117       2.295  20.634   8.083  1.00 90.20           H
ATOM   1604  HN  PHE A 117       4.010  17.763  15.110  1.00 90.20           H
ATOM   1605  N   MET A 118       4.866  16.129  12.320  1.00 86.87           N
ATOM   1606  CA  MET A 118       5.506  15.262  11.345  1.00 86.87           C
ATOM   1607  C   MET A 118       4.975  13.831  11.452  1.00 86.87           C
ATOM   1608  O   MET A 118       4.894  13.119  10.452  1.00 86.87           O
ATOM   1609  HA  MET A 118       5.251  15.679  10.370  1.00 86.87           H
ATOM   1610  CB  MET A 118       7.019  15.265  11.573  1.00 86.87           C
ATOM   1611 1HB  MET A 118       7.353  16.275  11.808  1.00 86.87           H
ATOM   1612 2HB  MET A 118       7.261  14.641  12.433  1.00 86.87           H
ATOM   1613  CG  MET A 118       7.760  14.750  10.338  1.00 86.87           C
ATOM   1614 1HG  MET A 118       8.830  14.701  10.541  1.00 86.87           H
ATOM   1615 2HG  MET A 118       7.433  13.738  10.102  1.00 86.87           H
ATOM   1616  SD  MET A 118       7.453  15.828   8.949  1.00 86.87           S
ATOM   1617  CE  MET A 118       8.030  14.789   7.617  1.00 86.87           C
ATOM   1618 1HE  MET A 118       9.083  14.554   7.770  1.00 86.87           H
ATOM   1619 2HE  MET A 118       7.451  13.866   7.598  1.00 86.87           H
ATOM   1620 3HE  MET A 118       7.909  15.313   6.669  1.00 86.87           H
ATOM   1621  HN  MET A 118       5.470  16.475  13.038  1.00 86.87           H
ATOM   1622  N   CYS A 119       4.628  13.453  12.673  1.00 92.07           N
ATOM   1623  CA  CYS A 119       4.024  12.153  12.911  1.00 92.07           C
ATOM   1624  C   CYS A 119       2.712  12.082  12.127  1.00 92.07           C
ATOM   1625  O   CYS A 119       2.452  11.100  11.432  1.00 92.07           O
ATOM   1626  HA  CYS A 119       4.732  11.408  12.548  1.00 92.07           H
ATOM   1627  CB  CYS A 119       3.812  11.892  14.403  1.00 92.07           C
ATOM   1628 1HB  CYS A 119       4.774  11.838  14.912  1.00 92.07           H
ATOM   1629 2HB  CYS A 119       3.260  12.719  14.851  1.00 92.07           H
ATOM   1630  SG  CYS A 119       2.892  10.327  14.640  1.00 92.07           S
ATOM   1631  HN  CYS A 119       4.752  14.017  13.490  1.00 92.07           H
ATOM   1632  N   LYS A 120       1.920  13.135  12.264  1.00 90.89           N
ATOM   1633  CA  LYS A 120       0.633  13.196  11.592  1.00 90.89           C
ATOM   1634  C   LYS A 120       0.845  13.088  10.081  1.00 90.89           C
ATOM   1635  O   LYS A 120       0.169  12.311   9.410  1.00 90.89           O
ATOM   1636  HA  LYS A 120       0.051  12.335  11.922  1.00 90.89           H
ATOM   1637  CB  LYS A 120      -0.134  14.450  12.017  1.00 90.89           C
ATOM   1638 1HB  LYS A 120       0.511  15.324  11.929  1.00 90.89           H
ATOM   1639 2HB  LYS A 120      -0.979  14.609  11.347  1.00 90.89           H
ATOM   1640  CG  LYS A 120      -0.636  14.324  13.457  1.00 90.89           C
ATOM   1641 1HG  LYS A 120      -1.322  13.480  13.535  1.00 90.89           H
ATOM   1642 2HG  LYS A 120       0.203  14.115  14.121  1.00 90.89           H
ATOM   1643  CD  LYS A 120      -1.342  15.605  13.906  1.00 90.89           C
ATOM   1644 1HD  LYS A 120      -0.642  16.440  13.878  1.00 90.89           H
ATOM   1645 2HD  LYS A 120      -2.149  15.842  13.212  1.00 90.89           H
ATOM   1646  CE  LYS A 120      -1.906  15.454  15.320  1.00 90.89           C
ATOM   1647 1HE  LYS A 120      -1.168  14.974  15.963  1.00 90.89           H
ATOM   1648 2HE  LYS A 120      -2.108  16.437  15.745  1.00 90.89           H
ATOM   1649  NZ  LYS A 120      -3.150  14.652  15.299  1.00 90.89           N
ATOM   1650 1HZ  LYS A 120      -3.658  14.793  16.164  1.00 90.89           H
ATOM   1651 2HZ  LYS A 120      -3.726  14.943  14.517  1.00 90.89           H
ATOM   1652 3HZ  LYS A 120      -2.917  13.670  15.200  1.00 90.89           H
ATOM   1653  HN  LYS A 120       2.145  13.935  12.820  1.00 90.89           H
ATOM   1654  N   VAL A 121       1.788  13.879   9.590  1.00 91.81           N
ATOM   1655  CA  VAL A 121       2.027  13.960   8.159  1.00 91.81           C
ATOM   1656  C   VAL A 121       2.458  12.586   7.640  1.00 91.81           C
ATOM   1657  O   VAL A 121       1.905  12.088   6.661  1.00 91.81           O
ATOM   1658  HA  VAL A 121       1.086  14.235   7.683  1.00 91.81           H
ATOM   1659  CB  VAL A 121       3.049  15.059   7.860  1.00 91.81           C
ATOM   1660  HB  VAL A 121       3.923  14.883   8.487  1.00 91.81           H
ATOM   1661  CG1 VAL A 121       3.499  15.006   6.399  1.00 91.81           C
ATOM   1662 1HG1 VAL A 121       3.957  14.038   6.195  1.00 91.81           H
ATOM   1663 2HG1 VAL A 121       2.636  15.144   5.748  1.00 91.81           H
ATOM   1664 3HG1 VAL A 121       4.225  15.798   6.214  1.00 91.81           H
ATOM   1665  CG2 VAL A 121       2.488  16.439   8.212  1.00 91.81           C
ATOM   1666 1HG2 VAL A 121       1.590  16.627   7.623  1.00 91.81           H
ATOM   1667 2HG2 VAL A 121       2.240  16.471   9.273  1.00 91.81           H
ATOM   1668 3HG2 VAL A 121       3.234  17.201   7.989  1.00 91.81           H
ATOM   1669  HN  VAL A 121       2.381  14.457  10.151  1.00 91.81           H
ATOM   1670  N   VAL A 122       3.440  12.014   8.320  1.00 90.20           N
ATOM   1671  CA  VAL A 122       4.082  10.805   7.833  1.00 90.20           C
ATOM   1672  C   VAL A 122       3.063   9.664   7.814  1.00 90.20           C
ATOM   1673  O   VAL A 122       2.988   8.909   6.846  1.00 90.20           O
ATOM   1674  HA  VAL A 122       4.413  10.996   6.812  1.00 90.20           H
ATOM   1675  CB  VAL A 122       5.317  10.490   8.680  1.00 90.20           C
ATOM   1676  HB  VAL A 122       5.012  10.480   9.726  1.00 90.20           H
ATOM   1677  CG1 VAL A 122       5.876   9.106   8.341  1.00 90.20           C
ATOM   1678 1HG1 VAL A 122       5.116   8.350   8.536  1.00 90.20           H
ATOM   1679 2HG1 VAL A 122       6.157   9.076   7.288  1.00 90.20           H
ATOM   1680 3HG1 VAL A 122       6.753   8.908   8.957  1.00 90.20           H
ATOM   1681  CG2 VAL A 122       6.387  11.570   8.512  1.00 90.20           C
ATOM   1682 1HG2 VAL A 122       6.686  11.625   7.465  1.00 90.20           H
ATOM   1683 2HG2 VAL A 122       5.984  12.533   8.826  1.00 90.20           H
ATOM   1684 3HG2 VAL A 122       7.253  11.321   9.125  1.00 90.20           H
ATOM   1685  HN  VAL A 122       3.797  12.362   9.187  1.00 90.20           H
ATOM   1686  N   ASN A 123       2.303   9.574   8.896  1.00 90.18           N
ATOM   1687  CA  ASN A 123       1.286   8.543   9.012  1.00 90.18           C
ATOM   1688  C   ASN A 123       0.234   8.745   7.919  1.00 90.18           C
ATOM   1689  O   ASN A 123      -0.206   7.783   7.291  1.00 90.18           O
ATOM   1690  HA  ASN A 123       1.820   7.599   8.907  1.00 90.18           H
ATOM   1691  CB  ASN A 123       0.579   8.617  10.367  1.00 90.18           C
ATOM   1692 1HB  ASN A 123       0.609   9.640  10.742  1.00 90.18           H
ATOM   1693 2HB  ASN A 123      -0.472   8.352  10.248  1.00 90.18           H
ATOM   1694  CG  ASN A 123       1.236   7.678  11.381  1.00 90.18           C
ATOM   1695  OD1 ASN A 123       1.968   6.765  11.036  1.00 90.18           O
ATOM   1696  ND2 ASN A 123       0.934   7.951  12.647  1.00 90.18           N
ATOM   1697 1HD2 ASN A 123       0.326   8.716  12.862  1.00 90.18           H
ATOM   1698 2HD2 ASN A 123       1.315   7.393  13.383  1.00 90.18           H
ATOM   1699  HN  ASN A 123       2.374  10.188   9.682  1.00 90.18           H
ATOM   1700  N   SER A 124      -0.138  10.002   7.725  1.00 90.92           N
ATOM   1701  CA  SER A 124      -1.185  10.334   6.775  1.00 90.92           C
ATOM   1702  C   SER A 124      -0.727  10.001   5.353  1.00 90.92           C
ATOM   1703  O   SER A 124      -1.480   9.417   4.575  1.00 90.92           O
ATOM   1704  HA  SER A 124      -2.037   9.715   7.057  1.00 90.92           H
ATOM   1705  CB  SER A 124      -1.572  11.810   6.875  1.00 90.92           C
ATOM   1706 1HB  SER A 124      -0.716  12.429   6.604  1.00 90.92           H
ATOM   1707 2HB  SER A 124      -2.362  12.028   6.157  1.00 90.92           H
ATOM   1708  OG  SER A 124      -2.013  12.159   8.185  1.00 90.92           O
ATOM   1709  HG  SER A 124      -1.360  12.785   8.610  1.00 90.92           H
ATOM   1710  HN  SER A 124       0.263  10.783   8.203  1.00 90.92           H
ATOM   1711  N   MET A 125       0.506  10.385   5.058  1.00 84.75           N
ATOM   1712  CA  MET A 125       1.069  10.145   3.740  1.00 84.75           C
ATOM   1713  C   MET A 125       1.097   8.649   3.421  1.00 84.75           C
ATOM   1714  O   MET A 125       0.695   8.235   2.334  1.00 84.75           O
ATOM   1715  HA  MET A 125       0.411  10.661   3.041  1.00 84.75           H
ATOM   1716  CB  MET A 125       2.492  10.706   3.683  1.00 84.75           C
ATOM   1717 1HB  MET A 125       3.031  10.432   4.590  1.00 84.75           H
ATOM   1718 2HB  MET A 125       3.029  10.260   2.846  1.00 84.75           H
ATOM   1719  CG  MET A 125       2.475  12.228   3.532  1.00 84.75           C
ATOM   1720 1HG  MET A 125       1.877  12.510   2.665  1.00 84.75           H
ATOM   1721 2HG  MET A 125       2.005  12.683   4.404  1.00 84.75           H
ATOM   1722  SD  MET A 125       4.141  12.842   3.348  1.00 84.75           S
ATOM   1723  CE  MET A 125       4.476  12.331   1.671  1.00 84.75           C
ATOM   1724 1HE  MET A 125       4.393  11.247   1.598  1.00 84.75           H
ATOM   1725 2HE  MET A 125       3.756  12.797   0.999  1.00 84.75           H
ATOM   1726 3HE  MET A 125       5.484  12.638   1.392  1.00 84.75           H
ATOM   1727  HN  MET A 125       1.115  10.853   5.699  1.00 84.75           H
ATOM   1728  N   TYR A 126       1.576   7.879   4.387  1.00 84.98           N
ATOM   1729  CA  TYR A 126       1.656   6.437   4.224  1.00 84.98           C
ATOM   1730  C   TYR A 126       0.286   5.847   3.882  1.00 84.98           C
ATOM   1731  O   TYR A 126       0.166   5.038   2.963  1.00 84.98           O
ATOM   1732  HA  TYR A 126       2.347   6.228   3.408  1.00 84.98           H
ATOM   1733  CB  TYR A 126       2.112   5.885   5.576  1.00 84.98           C
ATOM   1734 1HB  TYR A 126       3.154   6.161   5.736  1.00 84.98           H
ATOM   1735 2HB  TYR A 126       1.531   6.360   6.366  1.00 84.98           H
ATOM   1736  CG  TYR A 126       1.976   4.366   5.706  1.00 84.98           C
ATOM   1737  CD1 TYR A 126       0.915   3.826   6.404  1.00 84.98           C
ATOM   1738  HD1 TYR A 126       0.174   4.481   6.863  1.00 84.98           H
ATOM   1739  CD2 TYR A 126       2.913   3.537   5.125  1.00 84.98           C
ATOM   1740  HD2 TYR A 126       3.751   3.964   4.573  1.00 84.98           H
ATOM   1741  CE1 TYR A 126       0.787   2.397   6.526  1.00 84.98           C
ATOM   1742  HE1 TYR A 126      -0.046   1.957   7.075  1.00 84.98           H
ATOM   1743  CE2 TYR A 126       2.785   2.108   5.247  1.00 84.98           C
ATOM   1744  HE2 TYR A 126       3.518   1.442   4.793  1.00 84.98           H
ATOM   1745  CZ  TYR A 126       1.728   1.609   5.942  1.00 84.98           C
ATOM   1746  OH  TYR A 126       1.607   0.259   6.057  1.00 84.98           O
ATOM   1747  HH  TYR A 126       0.866   0.035   6.690  1.00 84.98           H
ATOM   1748  HN  TYR A 126       1.905   8.224   5.266  1.00 84.98           H
ATOM   1749  N   LYS A 127      -0.713   6.276   4.639  1.00 85.01           N
ATOM   1750  CA  LYS A 127      -2.043   5.702   4.519  1.00 85.01           C
ATOM   1751  C   LYS A 127      -2.639   6.086   3.164  1.00 85.01           C
ATOM   1752  O   LYS A 127      -3.220   5.247   2.477  1.00 85.01           O
ATOM   1753  HA  LYS A 127      -1.935   4.618   4.554  1.00 85.01           H
ATOM   1754  CB  LYS A 127      -2.912   6.109   5.711  1.00 85.01           C
ATOM   1755 1HB  LYS A 127      -2.355   5.966   6.637  1.00 85.01           H
ATOM   1756 2HB  LYS A 127      -3.152   7.170   5.644  1.00 85.01           H
ATOM   1757  CG  LYS A 127      -4.203   5.289   5.753  1.00 85.01           C
ATOM   1758 1HG  LYS A 127      -4.892   5.727   6.476  1.00 85.01           H
ATOM   1759 2HG  LYS A 127      -4.694   5.327   4.781  1.00 85.01           H
ATOM   1760  CD  LYS A 127      -3.916   3.835   6.131  1.00 85.01           C
ATOM   1761 1HD  LYS A 127      -3.430   3.328   5.297  1.00 85.01           H
ATOM   1762 2HD  LYS A 127      -3.223   3.803   6.971  1.00 85.01           H
ATOM   1763  CE  LYS A 127      -5.207   3.099   6.499  1.00 85.01           C
ATOM   1764 1HE  LYS A 127      -6.069   3.673   6.159  1.00 85.01           H
ATOM   1765 2HE  LYS A 127      -5.243   2.137   5.988  1.00 85.01           H
ATOM   1766  NZ  LYS A 127      -5.287   2.894   7.962  1.00 85.01           N
ATOM   1767 1HZ  LYS A 127      -6.088   2.311   8.179  1.00 85.01           H
ATOM   1768 2HZ  LYS A 127      -4.441   2.439   8.287  1.00 85.01           H
ATOM   1769 3HZ  LYS A 127      -5.387   3.791   8.425  1.00 85.01           H
ATOM   1770  HN  LYS A 127      -0.626   7.000   5.323  1.00 85.01           H
ATOM   1771  N   MET A 128      -2.476   7.355   2.819  1.00 85.31           N
ATOM   1772  CA  MET A 128      -3.032   7.871   1.580  1.00 85.31           C
ATOM   1773  C   MET A 128      -2.442   7.146   0.369  1.00 85.31           C
ATOM   1774  O   MET A 128      -3.167   6.789  -0.558  1.00 85.31           O
ATOM   1775  HA  MET A 128      -4.104   7.682   1.639  1.00 85.31           H
ATOM   1776  CB  MET A 128      -2.737   9.369   1.473  1.00 85.31           C
ATOM   1777 1HB  MET A 128      -3.105   9.880   2.362  1.00 85.31           H
ATOM   1778 2HB  MET A 128      -1.659   9.529   1.437  1.00 85.31           H
ATOM   1779  CG  MET A 128      -3.389   9.969   0.226  1.00 85.31           C
ATOM   1780 1HG  MET A 128      -2.990   9.491  -0.669  1.00 85.31           H
ATOM   1781 2HG  MET A 128      -4.462   9.776   0.238  1.00 85.31           H
ATOM   1782  SD  MET A 128      -3.087  11.727   0.164  1.00 85.31           S
ATOM   1783  CE  MET A 128      -1.328  11.729  -0.138  1.00 85.31           C
ATOM   1784 1HE  MET A 128      -0.818  11.220   0.680  1.00 85.31           H
ATOM   1785 2HE  MET A 128      -1.119  11.210  -1.074  1.00 85.31           H
ATOM   1786 3HE  MET A 128      -0.972  12.757  -0.205  1.00 85.31           H
ATOM   1787  HN  MET A 128      -1.975   8.023   3.368  1.00 85.31           H
ATOM   1788  N   ASN A 129      -1.133   6.950   0.417  1.00 80.45           N
ATOM   1789  CA  ASN A 129      -0.421   6.371  -0.709  1.00 80.45           C
ATOM   1790  C   ASN A 129      -0.742   4.878  -0.797  1.00 80.45           C
ATOM   1791  O   ASN A 129      -0.797   4.314  -1.889  1.00 80.45           O
ATOM   1792  HA  ASN A 129      -0.768   6.924  -1.582  1.00 80.45           H
ATOM   1793  CB  ASN A 129       1.092   6.521  -0.540  1.00 80.45           C
ATOM   1794 1HB  ASN A 129       1.398   6.103   0.419  1.00 80.45           H
ATOM   1795 2HB  ASN A 129       1.606   5.950  -1.314  1.00 80.45           H
ATOM   1796  CG  ASN A 129       1.511   7.990  -0.620  1.00 80.45           C
ATOM   1797  OD1 ASN A 129       0.944   8.785  -1.351  1.00 80.45           O
ATOM   1798  ND2 ASN A 129       2.532   8.305   0.172  1.00 80.45           N
ATOM   1799 1HD2 ASN A 129       2.952   7.605   0.749  1.00 80.45           H
ATOM   1800 2HD2 ASN A 129       2.879   9.243   0.191  1.00 80.45           H
ATOM   1801  HN  ASN A 129      -0.562   7.180   1.205  1.00 80.45           H
ATOM   1802  N   PHE A 130      -0.945   4.280   0.368  1.00 84.54           N
ATOM   1803  CA  PHE A 130      -1.321   2.878   0.433  1.00 84.54           C
ATOM   1804  C   PHE A 130      -2.579   2.608  -0.395  1.00 84.54           C
ATOM   1805  O   PHE A 130      -2.584   1.726  -1.253  1.00 84.54           O
ATOM   1806  HA  PHE A 130      -0.490   2.301   0.027  1.00 84.54           H
ATOM   1807  CB  PHE A 130      -1.614   2.561   1.901  1.00 84.54           C
ATOM   1808 1HB  PHE A 130      -0.700   2.695   2.480  1.00 84.54           H
ATOM   1809 2HB  PHE A 130      -2.340   3.281   2.280  1.00 84.54           H
ATOM   1810  CG  PHE A 130      -2.148   1.147   2.138  1.00 84.54           C
ATOM   1811  CD1 PHE A 130      -3.479   0.948   2.337  1.00 84.54           C
ATOM   1812  HD1 PHE A 130      -4.164   1.795   2.328  1.00 84.54           H
ATOM   1813  CD2 PHE A 130      -1.293   0.090   2.150  1.00 84.54           C
ATOM   1814  HD2 PHE A 130      -0.227   0.250   1.991  1.00 84.54           H
ATOM   1815  CE1 PHE A 130      -3.975  -0.364   2.557  1.00 84.54           C
ATOM   1816  HE1 PHE A 130      -5.041  -0.524   2.717  1.00 84.54           H
ATOM   1817  CE2 PHE A 130      -1.789  -1.222   2.370  1.00 84.54           C
ATOM   1818  HE2 PHE A 130      -1.104  -2.070   2.380  1.00 84.54           H
ATOM   1819  CZ  PHE A 130      -3.120  -1.422   2.569  1.00 84.54           C
ATOM   1820  HZ  PHE A 130      -3.500  -2.429   2.738  1.00 84.54           H
ATOM   1821  HN  PHE A 130      -0.857   4.736   1.253  1.00 84.54           H
ATOM   1822  N   TYR A 131      -3.614   3.383  -0.110  1.00 91.10           N
ATOM   1823  CA  TYR A 131      -4.890   3.206  -0.782  1.00 91.10           C
ATOM   1824  C   TYR A 131      -4.791   3.596  -2.258  1.00 91.10           C
ATOM   1825  O   TYR A 131      -5.342   2.915  -3.122  1.00 91.10           O
ATOM   1826  HA  TYR A 131      -5.165   2.153  -0.710  1.00 91.10           H
ATOM   1827  CB  TYR A 131      -5.871   4.149  -0.083  1.00 91.10           C
ATOM   1828 1HB  TYR A 131      -5.385   5.113   0.071  1.00 91.10           H
ATOM   1829 2HB  TYR A 131      -6.723   4.322  -0.739  1.00 91.10           H
ATOM   1830  CG  TYR A 131      -6.379   3.630   1.264  1.00 91.10           C
ATOM   1831  CD1 TYR A 131      -6.991   2.396   1.342  1.00 91.10           C
ATOM   1832  HD1 TYR A 131      -7.113   1.791   0.444  1.00 91.10           H
ATOM   1833  CD2 TYR A 131      -6.225   4.397   2.401  1.00 91.10           C
ATOM   1834  HD2 TYR A 131      -5.742   5.372   2.340  1.00 91.10           H
ATOM   1835  CE1 TYR A 131      -7.470   1.908   2.609  1.00 91.10           C
ATOM   1836  HE1 TYR A 131      -7.955   0.935   2.685  1.00 91.10           H
ATOM   1837  CE2 TYR A 131      -6.704   3.909   3.669  1.00 91.10           C
ATOM   1838  HE2 TYR A 131      -6.589   4.505   4.575  1.00 91.10           H
ATOM   1839  CZ  TYR A 131      -7.302   2.689   3.710  1.00 91.10           C
ATOM   1840  OH  TYR A 131      -7.754   2.228   4.907  1.00 91.10           O
ATOM   1841  HH  TYR A 131      -7.942   2.996   5.520  1.00 91.10           H
ATOM   1842  HN  TYR A 131      -3.592   4.120   0.566  1.00 91.10           H
ATOM   1843  N   SER A 132      -4.084   4.690  -2.502  1.00 90.84           N
ATOM   1844  CA  SER A 132      -3.998   5.242  -3.843  1.00 90.84           C
ATOM   1845  C   SER A 132      -3.341   4.230  -4.784  1.00 90.84           C
ATOM   1846  O   SER A 132      -3.792   4.045  -5.914  1.00 90.84           O
ATOM   1847  HA  SER A 132      -5.029   5.431  -4.144  1.00 90.84           H
ATOM   1848  CB  SER A 132      -3.217   6.557  -3.848  1.00 90.84           C
ATOM   1849 1HB  SER A 132      -3.197   6.964  -4.860  1.00 90.84           H
ATOM   1850 2HB  SER A 132      -3.730   7.287  -3.222  1.00 90.84           H
ATOM   1851  OG  SER A 132      -1.881   6.387  -3.381  1.00 90.84           O
ATOM   1852  HG  SER A 132      -1.367   7.236  -3.499  1.00 90.84           H
ATOM   1853  HN  SER A 132      -3.578   5.196  -1.804  1.00 90.84           H
ATOM   1854  N   CYS A 133      -2.287   3.603  -4.284  1.00 88.42           N
ATOM   1855  CA  CYS A 133      -1.555   2.625  -5.071  1.00 88.42           C
ATOM   1856  C   CYS A 133      -2.514   1.490  -5.440  1.00 88.42           C
ATOM   1857  O   CYS A 133      -2.619   1.116  -6.607  1.00 88.42           O
ATOM   1858  HA  CYS A 133      -1.205   3.141  -5.965  1.00 88.42           H
ATOM   1859  CB  CYS A 133      -0.321   2.111  -4.329  1.00 88.42           C
ATOM   1860 1HB  CYS A 133      -0.593   1.812  -3.317  1.00 88.42           H
ATOM   1861 2HB  CYS A 133       0.072   1.225  -4.828  1.00 88.42           H
ATOM   1862  SG  CYS A 133       0.963   3.414  -4.270  1.00 88.42           S
ATOM   1863  HG  CYS A 133       0.464   4.053  -3.216  1.00 88.42           H
ATOM   1864  HN  CYS A 133      -1.933   3.753  -3.361  1.00 88.42           H
ATOM   1865  N   VAL A 134      -3.188   0.975  -4.423  1.00 87.55           N
ATOM   1866  CA  VAL A 134      -4.023  -0.201  -4.598  1.00 87.55           C
ATOM   1867  C   VAL A 134      -5.150   0.122  -5.581  1.00 87.55           C
ATOM   1868  O   VAL A 134      -5.466  -0.684  -6.456  1.00 87.55           O
ATOM   1869  HA  VAL A 134      -3.400  -0.987  -5.025  1.00 87.55           H
ATOM   1870  CB  VAL A 134      -4.535  -0.687  -3.240  1.00 87.55           C
ATOM   1871  HB  VAL A 134      -5.024   0.153  -2.747  1.00 87.55           H
ATOM   1872  CG1 VAL A 134      -5.572  -1.799  -3.411  1.00 87.55           C
ATOM   1873 1HG1 VAL A 134      -6.416  -1.424  -3.989  1.00 87.55           H
ATOM   1874 2HG1 VAL A 134      -5.118  -2.641  -3.935  1.00 87.55           H
ATOM   1875 3HG1 VAL A 134      -5.919  -2.126  -2.431  1.00 87.55           H
ATOM   1876  CG2 VAL A 134      -3.379  -1.146  -2.351  1.00 87.55           C
ATOM   1877 1HG2 VAL A 134      -2.849  -1.965  -2.838  1.00 87.55           H
ATOM   1878 2HG2 VAL A 134      -2.692  -0.315  -2.189  1.00 87.55           H
ATOM   1879 3HG2 VAL A 134      -3.770  -1.486  -1.392  1.00 87.55           H
ATOM   1880  HN  VAL A 134      -3.170   1.345  -3.494  1.00 87.55           H
ATOM   1881  N   LEU A 135      -5.727   1.301  -5.405  1.00 91.91           N
ATOM   1882  CA  LEU A 135      -6.865   1.707  -6.212  1.00 91.91           C
ATOM   1883  C   LEU A 135      -6.413   1.903  -7.661  1.00 91.91           C
ATOM   1884  O   LEU A 135      -7.160   1.612  -8.593  1.00 91.91           O
ATOM   1885  HA  LEU A 135      -7.591   0.894  -6.185  1.00 91.91           H
ATOM   1886  CB  LEU A 135      -7.540   2.939  -5.606  1.00 91.91           C
ATOM   1887 1HB  LEU A 135      -6.778   3.699  -5.436  1.00 91.91           H
ATOM   1888 2HB  LEU A 135      -8.237   3.344  -6.340  1.00 91.91           H
ATOM   1889  CG  LEU A 135      -8.297   2.712  -4.296  1.00 91.91           C
ATOM   1890  HG  LEU A 135      -7.616   2.248  -3.584  1.00 91.91           H
ATOM   1891  CD1 LEU A 135      -8.750   4.041  -3.688  1.00 91.91           C
ATOM   1892 1HD1 LEU A 135      -7.878   4.663  -3.485  1.00 91.91           H
ATOM   1893 2HD1 LEU A 135      -9.409   4.555  -4.388  1.00 91.91           H
ATOM   1894 3HD1 LEU A 135      -9.285   3.851  -2.758  1.00 91.91           H
ATOM   1895  CD2 LEU A 135      -9.467   1.746  -4.499  1.00 91.91           C
ATOM   1896 1HD2 LEU A 135     -10.157   2.160  -5.234  1.00 91.91           H
ATOM   1897 2HD2 LEU A 135      -9.089   0.788  -4.854  1.00 91.91           H
ATOM   1898 3HD2 LEU A 135      -9.987   1.603  -3.552  1.00 91.91           H
ATOM   1899  HN  LEU A 135      -5.429   1.973  -4.726  1.00 91.91           H
ATOM   1900  N   LEU A 136      -5.191   2.396  -7.804  1.00 91.31           N
ATOM   1901  CA  LEU A 136      -4.634   2.643  -9.123  1.00 91.31           C
ATOM   1902  C   LEU A 136      -4.450   1.310  -9.851  1.00 91.31           C
ATOM   1903  O   LEU A 136      -4.789   1.189 -11.027  1.00 91.31           O
ATOM   1904  HA  LEU A 136      -5.357   3.242  -9.677  1.00 91.31           H
ATOM   1905  CB  LEU A 136      -3.349   3.468  -9.016  1.00 91.31           C
ATOM   1906 1HB  LEU A 136      -2.745   3.059  -8.206  1.00 91.31           H
ATOM   1907 2HB  LEU A 136      -2.780   3.337  -9.936  1.00 91.31           H
ATOM   1908  CG  LEU A 136      -3.534   4.967  -8.772  1.00 91.31           C
ATOM   1909  HG  LEU A 136      -4.239   5.095  -7.952  1.00 91.31           H
ATOM   1910  CD1 LEU A 136      -2.217   5.618  -8.343  1.00 91.31           C
ATOM   1911 1HD1 LEU A 136      -1.866   5.155  -7.421  1.00 91.31           H
ATOM   1912 2HD1 LEU A 136      -1.471   5.480  -9.126  1.00 91.31           H
ATOM   1913 3HD1 LEU A 136      -2.376   6.684  -8.177  1.00 91.31           H
ATOM   1914  CD2 LEU A 136      -4.139   5.652 -10.000  1.00 91.31           C
ATOM   1915 1HD2 LEU A 136      -3.477   5.515 -10.855  1.00 91.31           H
ATOM   1916 2HD2 LEU A 136      -5.111   5.211 -10.219  1.00 91.31           H
ATOM   1917 3HD2 LEU A 136      -4.259   6.716  -9.799  1.00 91.31           H
ATOM   1918  HN  LEU A 136      -4.588   2.626  -7.041  1.00 91.31           H
ATOM   1919  N   ILE A 137      -3.913   0.343  -9.122  1.00 86.39           N
ATOM   1920  CA  ILE A 137      -3.649  -0.967  -9.694  1.00 86.39           C
ATOM   1921  C   ILE A 137      -4.970  -1.604 -10.129  1.00 86.39           C
ATOM   1922  O   ILE A 137      -5.038  -2.248 -11.175  1.00 86.39           O
ATOM   1923  HA  ILE A 137      -3.029  -0.819 -10.578  1.00 86.39           H
ATOM   1924  CB  ILE A 137      -2.845  -1.826  -8.716  1.00 86.39           C
ATOM   1925  HB  ILE A 137      -3.298  -1.734  -7.728  1.00 86.39           H
ATOM   1926  CG1 ILE A 137      -1.404  -1.324  -8.601  1.00 86.39           C
ATOM   1927 1HG1 ILE A 137      -0.876  -1.507  -9.536  1.00 86.39           H
ATOM   1928 2HG1 ILE A 137      -1.403  -0.246  -8.440  1.00 86.39           H
ATOM   1929  CG2 ILE A 137      -2.907  -3.304  -9.105  1.00 86.39           C
ATOM   1930 1HG2 ILE A 137      -3.944  -3.640  -9.094  1.00 86.39           H
ATOM   1931 2HG2 ILE A 137      -2.494  -3.434 -10.106  1.00 86.39           H
ATOM   1932 3HG2 ILE A 137      -2.328  -3.892  -8.394  1.00 86.39           H
ATOM   1933  CD1 ILE A 137      -0.672  -2.018  -7.451  1.00 86.39           C
ATOM   1934 1HD1 ILE A 137      -1.189  -1.812  -6.514  1.00 86.39           H
ATOM   1935 2HD1 ILE A 137      -0.654  -3.093  -7.628  1.00 86.39           H
ATOM   1936 3HD1 ILE A 137       0.350  -1.642  -7.392  1.00 86.39           H
ATOM   1937  HN  ILE A 137      -3.659   0.443  -8.160  1.00 86.39           H
ATOM   1938  N   MET A 138      -5.988  -1.401  -9.305  1.00 88.49           N
ATOM   1939  CA  MET A 138      -7.317  -1.896  -9.621  1.00 88.49           C
ATOM   1940  C   MET A 138      -7.839  -1.275 -10.918  1.00 88.49           C
ATOM   1941  O   MET A 138      -8.394  -1.973 -11.765  1.00 88.49           O
ATOM   1942  HA  MET A 138      -7.207  -2.974  -9.745  1.00 88.49           H
ATOM   1943  CB  MET A 138      -8.273  -1.563  -8.474  1.00 88.49           C
ATOM   1944 1HB  MET A 138      -7.876  -1.958  -7.539  1.00 88.49           H
ATOM   1945 2HB  MET A 138      -8.344  -0.481  -8.358  1.00 88.49           H
ATOM   1946  CG  MET A 138      -9.663  -2.146  -8.732  1.00 88.49           C
ATOM   1947 1HG  MET A 138     -10.044  -1.791  -9.689  1.00 88.49           H
ATOM   1948 2HG  MET A 138      -9.605  -3.233  -8.795  1.00 88.49           H
ATOM   1949  SD  MET A 138     -10.777  -1.672  -7.419  1.00 88.49           S
ATOM   1950  CE  MET A 138     -10.949   0.069  -7.773  1.00 88.49           C
ATOM   1951 1HE  MET A 138      -9.972   0.549  -7.719  1.00 88.49           H
ATOM   1952 2HE  MET A 138     -11.363   0.198  -8.773  1.00 88.49           H
ATOM   1953 3HE  MET A 138     -11.617   0.524  -7.041  1.00 88.49           H
ATOM   1954  HN  MET A 138      -5.915  -0.910  -8.437  1.00 88.49           H
ATOM   1955  N   CYS A 139      -7.643   0.030 -11.033  1.00 91.16           N
ATOM   1956  CA  CYS A 139      -8.153   0.766 -12.177  1.00 91.16           C
ATOM   1957  C   CYS A 139      -7.411   0.287 -13.426  1.00 91.16           C
ATOM   1958  O   CYS A 139      -7.993   0.207 -14.506  1.00 91.16           O
ATOM   1959  HA  CYS A 139      -9.216   0.537 -12.247  1.00 91.16           H
ATOM   1960  CB  CYS A 139      -8.024   2.278 -11.980  1.00 91.16           C
ATOM   1961 1HB  CYS A 139      -7.030   2.520 -11.603  1.00 91.16           H
ATOM   1962 2HB  CYS A 139      -8.135   2.788 -12.937  1.00 91.16           H
ATOM   1963  SG  CYS A 139      -9.298   2.868 -10.807  1.00 91.16           S
ATOM   1964  HG  CYS A 139      -8.697   2.414  -9.710  1.00 91.16           H
ATOM   1965  HN  CYS A 139      -7.146   0.582 -10.363  1.00 91.16           H
ATOM   1966  N   ILE A 140      -6.135  -0.018 -13.237  1.00 85.45           N
ATOM   1967  CA  ILE A 140      -5.322  -0.538 -14.323  1.00 85.45           C
ATOM   1968  C   ILE A 140      -5.960  -1.819 -14.865  1.00 85.45           C
ATOM   1969  O   ILE A 140      -6.024  -2.020 -16.076  1.00 85.45           O
ATOM   1970  HA  ILE A 140      -5.319   0.209 -15.116  1.00 85.45           H
ATOM   1971  CB  ILE A 140      -3.872  -0.719 -13.867  1.00 85.45           C
ATOM   1972  HB  ILE A 140      -3.879  -1.203 -12.890  1.00 85.45           H
ATOM   1973  CG1 ILE A 140      -3.179   0.634 -13.695  1.00 85.45           C
ATOM   1974 1HG1 ILE A 140      -2.981   1.072 -14.674  1.00 85.45           H
ATOM   1975 2HG1 ILE A 140      -3.839   1.321 -13.166  1.00 85.45           H
ATOM   1976  CG2 ILE A 140      -3.108  -1.638 -14.821  1.00 85.45           C
ATOM   1977 1HG2 ILE A 140      -3.590  -2.615 -14.849  1.00 85.45           H
ATOM   1978 2HG2 ILE A 140      -3.108  -1.205 -15.821  1.00 85.45           H
ATOM   1979 3HG2 ILE A 140      -2.081  -1.749 -14.474  1.00 85.45           H
ATOM   1980  CD1 ILE A 140      -1.866   0.483 -12.924  1.00 85.45           C
ATOM   1981 1HD1 ILE A 140      -2.070   0.068 -11.937  1.00 85.45           H
ATOM   1982 2HD1 ILE A 140      -1.199  -0.185 -13.468  1.00 85.45           H
ATOM   1983 3HD1 ILE A 140      -1.394   1.460 -12.816  1.00 85.45           H
ATOM   1984  HN  ILE A 140      -5.659   0.084 -12.363  1.00 85.45           H
ATOM   1985  N   SER A 141      -6.416  -2.652 -13.941  1.00 86.24           N
ATOM   1986  CA  SER A 141      -6.969  -3.944 -14.306  1.00 86.24           C
ATOM   1987  C   SER A 141      -8.259  -3.754 -15.106  1.00 86.24           C
ATOM   1988  O   SER A 141      -8.481  -4.437 -16.105  1.00 86.24           O
ATOM   1989  HA  SER A 141      -6.206  -4.422 -14.920  1.00 86.24           H
ATOM   1990  CB  SER A 141      -7.235  -4.800 -13.066  1.00 86.24           C
ATOM   1991 1HB  SER A 141      -8.031  -4.346 -12.476  1.00 86.24           H
ATOM   1992 2HB  SER A 141      -7.589  -5.784 -13.374  1.00 86.24           H
ATOM   1993  OG  SER A 141      -6.071  -4.946 -12.258  1.00 86.24           O
ATOM   1994  HG  SER A 141      -6.025  -4.206 -11.587  1.00 86.24           H
ATOM   1995  HN  SER A 141      -6.412  -2.456 -12.960  1.00 86.24           H
ATOM   1996  N   VAL A 142      -9.077  -2.823 -14.638  1.00 88.35           N
ATOM   1997  CA  VAL A 142     -10.341  -2.537 -15.295  1.00 88.35           C
ATOM   1998  C   VAL A 142     -10.069  -1.988 -16.697  1.00 88.35           C
ATOM   1999  O   VAL A 142     -10.764  -2.338 -17.650  1.00 88.35           O
ATOM   2000  HA  VAL A 142     -10.885  -3.477 -15.385  1.00 88.35           H
ATOM   2001  CB  VAL A 142     -11.176  -1.588 -14.433  1.00 88.35           C
ATOM   2002  HB  VAL A 142     -10.592  -0.681 -14.271  1.00 88.35           H
ATOM   2003  CG1 VAL A 142     -12.469  -1.192 -15.148  1.00 88.35           C
ATOM   2004 1HG1 VAL A 142     -12.228  -0.692 -16.086  1.00 88.35           H
ATOM   2005 2HG1 VAL A 142     -13.058  -2.086 -15.354  1.00 88.35           H
ATOM   2006 3HG1 VAL A 142     -13.044  -0.517 -14.513  1.00 88.35           H
ATOM   2007  CG2 VAL A 142     -11.472  -2.206 -13.065  1.00 88.35           C
ATOM   2008 1HG2 VAL A 142     -12.026  -3.135 -13.199  1.00 88.35           H
ATOM   2009 2HG2 VAL A 142     -10.535  -2.413 -12.549  1.00 88.35           H
ATOM   2010 3HG2 VAL A 142     -12.067  -1.511 -12.473  1.00 88.35           H
ATOM   2011  HN  VAL A 142      -8.888  -2.270 -13.826  1.00 88.35           H
ATOM   2012  N   ASP A 143      -9.057  -1.137 -16.779  1.00 83.00           N
ATOM   2013  CA  ASP A 143      -8.719  -0.496 -18.038  1.00 83.00           C
ATOM   2014  C   ASP A 143      -8.343  -1.565 -19.066  1.00 83.00           C
ATOM   2015  O   ASP A 143      -8.749  -1.488 -20.224  1.00 83.00           O
ATOM   2016  HA  ASP A 143      -9.611   0.062 -18.324  1.00 83.00           H
ATOM   2017  CB  ASP A 143      -7.522   0.443 -17.874  1.00 83.00           C
ATOM   2018 1HB  ASP A 143      -7.753   1.205 -17.129  1.00 83.00           H
ATOM   2019 2HB  ASP A 143      -6.664  -0.117 -17.502  1.00 83.00           H
ATOM   2020  CG  ASP A 143      -7.164   1.112 -19.202  1.00 83.00           C
ATOM   2021  OD1 ASP A 143      -8.034   1.844 -19.722  1.00 83.00           O
ATOM   2022  OD2 ASP A 143      -6.028   0.876 -19.669  1.00 83.00           O
ATOM   2023  HN  ASP A 143      -8.474  -0.886 -16.006  1.00 83.00           H
ATOM   2024  N   ARG A 144      -7.572  -2.539 -18.604  1.00 73.24           N
ATOM   2025  CA  ARG A 144      -7.103  -3.601 -19.478  1.00 73.24           C
ATOM   2026  C   ARG A 144      -8.276  -4.470 -19.935  1.00 73.24           C
ATOM   2027  O   ARG A 144      -8.325  -4.899 -21.087  1.00 73.24           O
ATOM   2028  HA  ARG A 144      -6.645  -3.085 -20.322  1.00 73.24           H
ATOM   2029  CB  ARG A 144      -6.070  -4.481 -18.771  1.00 73.24           C
ATOM   2030 1HB  ARG A 144      -6.443  -4.767 -17.788  1.00 73.24           H
ATOM   2031 2HB  ARG A 144      -5.923  -5.401 -19.337  1.00 73.24           H
ATOM   2032  CG  ARG A 144      -4.735  -3.748 -18.623  1.00 73.24           C
ATOM   2033 1HG  ARG A 144      -4.889  -2.807 -18.094  1.00 73.24           H
ATOM   2034 2HG  ARG A 144      -4.053  -4.346 -18.018  1.00 73.24           H
ATOM   2035  CD  ARG A 144      -4.106  -3.473 -19.990  1.00 73.24           C
ATOM   2036 1HD  ARG A 144      -3.811  -4.412 -20.460  1.00 73.24           H
ATOM   2037 2HD  ARG A 144      -4.837  -3.003 -20.648  1.00 73.24           H
ATOM   2038  NE  ARG A 144      -2.925  -2.594 -19.837  1.00 73.24           N
ATOM   2039  HE  ARG A 144      -2.645  -2.344 -18.910  1.00 73.24           H
ATOM   2040  CZ  ARG A 144      -2.210  -2.111 -20.861  1.00 73.24           C
ATOM   2041  NH1 ARG A 144      -2.540  -2.414 -22.124  1.00 73.24           N
ATOM   2042 1HH1 ARG A 144      -3.327  -3.003 -22.307  1.00 73.24           H
ATOM   2043 2HH1 ARG A 144      -2.001  -2.049 -22.883  1.00 73.24           H
ATOM   2044  NH2 ARG A 144      -1.158  -1.322 -20.604  1.00 73.24           N
ATOM   2045 1HH2 ARG A 144      -0.613  -0.954 -21.358  1.00 73.24           H
ATOM   2046 2HH2 ARG A 144      -0.917  -1.101 -19.659  1.00 73.24           H
ATOM   2047  HN  ARG A 144      -7.269  -2.610 -17.654  1.00 73.24           H
ATOM   2048  N   TYR A 145      -9.194  -4.704 -19.008  1.00 84.46           N
ATOM   2049  CA  TYR A 145     -10.408  -5.436 -19.325  1.00 84.46           C
ATOM   2050  C   TYR A 145     -11.151  -4.785 -20.494  1.00 84.46           C
ATOM   2051  O   TYR A 145     -11.495  -5.456 -21.466  1.00 84.46           O
ATOM   2052  HA  TYR A 145     -10.127  -6.451 -19.603  1.00 84.46           H
ATOM   2053  CB  TYR A 145     -11.285  -5.359 -18.074  1.00 84.46           C
ATOM   2054 1HB  TYR A 145     -10.880  -6.030 -17.317  1.00 84.46           H
ATOM   2055 2HB  TYR A 145     -11.233  -4.350 -17.667  1.00 84.46           H
ATOM   2056  CG  TYR A 145     -12.752  -5.719 -18.319  1.00 84.46           C
ATOM   2057  CD1 TYR A 145     -13.711  -4.727 -18.342  1.00 84.46           C
ATOM   2058  HD1 TYR A 145     -13.424  -3.687 -18.186  1.00 84.46           H
ATOM   2059  CD2 TYR A 145     -13.116  -7.035 -18.517  1.00 84.46           C
ATOM   2060  HD2 TYR A 145     -12.359  -7.819 -18.499  1.00 84.46           H
ATOM   2061  CE1 TYR A 145     -15.092  -5.065 -18.573  1.00 84.46           C
ATOM   2062  HE1 TYR A 145     -15.859  -4.291 -18.594  1.00 84.46           H
ATOM   2063  CE2 TYR A 145     -14.497  -7.374 -18.748  1.00 84.46           C
ATOM   2064  HE2 TYR A 145     -14.798  -8.409 -18.906  1.00 84.46           H
ATOM   2065  CZ  TYR A 145     -15.416  -6.372 -18.765  1.00 84.46           C
ATOM   2066  OH  TYR A 145     -16.720  -6.691 -18.983  1.00 84.46           O
ATOM   2067  HH  TYR A 145     -16.814  -7.679 -19.109  1.00 84.46           H
ATOM   2068  HN  TYR A 145      -9.117  -4.404 -18.057  1.00 84.46           H
ATOM   2069  N   ILE A 146     -11.376  -3.486 -20.361  1.00 81.86           N
ATOM   2070  CA  ILE A 146     -12.133  -2.752 -21.361  1.00 81.86           C
ATOM   2071  C   ILE A 146     -11.382  -2.790 -22.693  1.00 81.86           C
ATOM   2072  O   ILE A 146     -11.990  -2.967 -23.748  1.00 81.86           O
ATOM   2073  HA  ILE A 146     -13.088  -3.263 -21.488  1.00 81.86           H
ATOM   2074  CB  ILE A 146     -12.439  -1.336 -20.868  1.00 81.86           C
ATOM   2075  HB  ILE A 146     -11.502  -0.871 -20.563  1.00 81.86           H
ATOM   2076  CG1 ILE A 146     -13.348  -1.369 -19.638  1.00 81.86           C
ATOM   2077 1HG1 ILE A 146     -14.358  -1.651 -19.935  1.00 81.86           H
ATOM   2078 2HG1 ILE A 146     -12.997  -2.130 -18.941  1.00 81.86           H
ATOM   2079  CG2 ILE A 146     -13.025  -0.479 -21.991  1.00 81.86           C
ATOM   2080 1HG2 ILE A 146     -12.310  -0.416 -22.811  1.00 81.86           H
ATOM   2081 2HG2 ILE A 146     -13.950  -0.932 -22.349  1.00 81.86           H
ATOM   2082 3HG2 ILE A 146     -13.233   0.522 -21.613  1.00 81.86           H
ATOM   2083  CD1 ILE A 146     -13.378  -0.007 -18.941  1.00 81.86           C
ATOM   2084 1HD1 ILE A 146     -12.370   0.261 -18.624  1.00 81.86           H
ATOM   2085 2HD1 ILE A 146     -13.753   0.747 -19.633  1.00 81.86           H
ATOM   2086 3HD1 ILE A 146     -14.031  -0.058 -18.070  1.00 81.86           H
ATOM   2087  HN  ILE A 146     -11.051  -2.938 -19.590  1.00 81.86           H
ATOM   2088  N   ALA A 147     -10.071  -2.621 -22.602  1.00 80.34           N
ATOM   2089  CA  ALA A 147      -9.249  -2.491 -23.793  1.00 80.34           C
ATOM   2090  C   ALA A 147      -9.322  -3.786 -24.603  1.00 80.34           C
ATOM   2091  O   ALA A 147      -9.151  -3.772 -25.821  1.00 80.34           O
ATOM   2092  HA  ALA A 147      -9.656  -1.675 -24.390  1.00 80.34           H
ATOM   2093  CB  ALA A 147      -7.816  -2.137 -23.388  1.00 80.34           C
ATOM   2094 1HB  ALA A 147      -7.815  -1.194 -22.841  1.00 80.34           H
ATOM   2095 2HB  ALA A 147      -7.413  -2.926 -22.753  1.00 80.34           H
ATOM   2096 3HB  ALA A 147      -7.200  -2.039 -24.281  1.00 80.34           H
ATOM   2097  HN  ALA A 147      -9.572  -2.574 -21.737  1.00 80.34           H
ATOM   2098  N   ILE A 148      -9.578  -4.876 -23.894  1.00 76.47           N
ATOM   2099  CA  ILE A 148      -9.493  -6.197 -24.495  1.00 76.47           C
ATOM   2100  C   ILE A 148     -10.901  -6.684 -24.845  1.00 76.47           C
ATOM   2101  O   ILE A 148     -11.159  -7.083 -25.979  1.00 76.47           O
ATOM   2102  HA  ILE A 148      -8.922  -6.099 -25.419  1.00 76.47           H
ATOM   2103  CB  ILE A 148      -8.720  -7.152 -23.583  1.00 76.47           C
ATOM   2104  HB  ILE A 148      -9.132  -7.072 -22.577  1.00 76.47           H
ATOM   2105  CG1 ILE A 148      -7.244  -6.756 -23.500  1.00 76.47           C
ATOM   2106 1HG1 ILE A 148      -6.779  -6.866 -24.479  1.00 76.47           H
ATOM   2107 2HG1 ILE A 148      -7.161  -5.705 -23.224  1.00 76.47           H
ATOM   2108  CG2 ILE A 148      -8.900  -8.603 -24.032  1.00 76.47           C
ATOM   2109 1HG2 ILE A 148      -9.957  -8.866 -23.997  1.00 76.47           H
ATOM   2110 2HG2 ILE A 148      -8.530  -8.717 -25.051  1.00 76.47           H
ATOM   2111 3HG2 ILE A 148      -8.340  -9.261 -23.367  1.00 76.47           H
ATOM   2112  CD1 ILE A 148      -6.503  -7.618 -22.476  1.00 76.47           C
ATOM   2113 1HD1 ILE A 148      -6.956  -7.487 -21.494  1.00 76.47           H
ATOM   2114 2HD1 ILE A 148      -6.567  -8.666 -22.769  1.00 76.47           H
ATOM   2115 3HD1 ILE A 148      -5.456  -7.316 -22.437  1.00 76.47           H
ATOM   2116  HN  ILE A 148      -9.837  -4.867 -22.929  1.00 76.47           H
ATOM   2117  N   ALA A 149     -11.773  -6.637 -23.848  1.00 76.61           N
ATOM   2118  CA  ALA A 149     -13.100  -7.212 -23.988  1.00 76.61           C
ATOM   2119  C   ALA A 149     -13.942  -6.324 -24.907  1.00 76.61           C
ATOM   2120  O   ALA A 149     -14.742  -6.825 -25.696  1.00 76.61           O
ATOM   2121  HA  ALA A 149     -12.989  -8.194 -24.447  1.00 76.61           H
ATOM   2122  CB  ALA A 149     -13.731  -7.382 -22.604  1.00 76.61           C
ATOM   2123 1HB  ALA A 149     -13.110  -8.044 -22.001  1.00 76.61           H
ATOM   2124 2HB  ALA A 149     -13.806  -6.410 -22.117  1.00 76.61           H
ATOM   2125 3HB  ALA A 149     -14.726  -7.813 -22.710  1.00 76.61           H
ATOM   2126  HN  ALA A 149     -11.586  -6.216 -22.961  1.00 76.61           H
ATOM   2127  N   GLN A 150     -13.731  -5.023 -24.776  1.00 68.40           N
ATOM   2128  CA  GLN A 150     -14.515  -4.058 -25.528  1.00 68.40           C
ATOM   2129  C   GLN A 150     -13.614  -3.266 -26.477  1.00 68.40           C
ATOM   2130  O   GLN A 150     -13.752  -2.050 -26.600  1.00 68.40           O
ATOM   2131  HA  GLN A 150     -15.229  -4.650 -26.102  1.00 68.40           H
ATOM   2132  CB  GLN A 150     -15.280  -3.122 -24.590  1.00 68.40           C
ATOM   2133 1HB  GLN A 150     -14.575  -2.536 -24.001  1.00 68.40           H
ATOM   2134 2HB  GLN A 150     -15.871  -2.417 -25.176  1.00 68.40           H
ATOM   2135  CG  GLN A 150     -16.199  -3.913 -23.656  1.00 68.40           C
ATOM   2136 1HG  GLN A 150     -16.733  -4.675 -24.224  1.00 68.40           H
ATOM   2137 2HG  GLN A 150     -15.602  -4.433 -22.907  1.00 68.40           H
ATOM   2138  CD  GLN A 150     -17.203  -2.989 -22.964  1.00 68.40           C
ATOM   2139  OE1 GLN A 150     -17.230  -1.788 -23.177  1.00 68.40           O
ATOM   2140  NE2 GLN A 150     -18.024  -3.614 -22.125  1.00 68.40           N
ATOM   2141 1HE2 GLN A 150     -17.949  -4.603 -21.996  1.00 68.40           H
ATOM   2142 2HE2 GLN A 150     -18.717  -3.096 -21.624  1.00 68.40           H
ATOM   2143  HN  GLN A 150     -13.042  -4.626 -24.169  1.00 68.40           H
ATOM   2144  N   ALA A 151     -12.710  -3.988 -27.124  1.00 68.44           N
ATOM   2145  CA  ALA A 151     -11.629  -3.352 -27.857  1.00 68.44           C
ATOM   2146  C   ALA A 151     -12.216  -2.359 -28.863  1.00 68.44           C
ATOM   2147  O   ALA A 151     -11.695  -1.257 -29.028  1.00 68.44           O
ATOM   2148  HA  ALA A 151     -11.016  -2.809 -27.138  1.00 68.44           H
ATOM   2149  CB  ALA A 151     -10.768  -4.423 -28.529  1.00 68.44           C
ATOM   2150 1HB  ALA A 151     -10.352  -5.085 -27.769  1.00 68.44           H
ATOM   2151 2HB  ALA A 151     -11.382  -5.003 -29.219  1.00 68.44           H
ATOM   2152 3HB  ALA A 151      -9.957  -3.946 -29.079  1.00 68.44           H
ATOM   2153  HN  ALA A 151     -12.709  -4.988 -27.152  1.00 68.44           H
ATOM   2154  N   MET A 152     -13.291  -2.786 -29.508  1.00 56.89           N
ATOM   2155  CA  MET A 152     -13.908  -1.981 -30.549  1.00 56.89           C
ATOM   2156  C   MET A 152     -14.403  -0.646 -29.988  1.00 56.89           C
ATOM   2157  O   MET A 152     -14.109   0.412 -30.543  1.00 56.89           O
ATOM   2158  HA  MET A 152     -13.124  -1.804 -31.286  1.00 56.89           H
ATOM   2159  CB  MET A 152     -15.083  -2.747 -31.158  1.00 56.89           C
ATOM   2160 1HB  MET A 152     -15.690  -3.182 -30.364  1.00 56.89           H
ATOM   2161 2HB  MET A 152     -15.725  -2.058 -31.708  1.00 56.89           H
ATOM   2162  CG  MET A 152     -14.591  -3.852 -32.095  1.00 56.89           C
ATOM   2163 1HG  MET A 152     -13.702  -3.518 -32.630  1.00 56.89           H
ATOM   2164 2HG  MET A 152     -14.303  -4.730 -31.516  1.00 56.89           H
ATOM   2165  SD  MET A 152     -15.875  -4.284 -33.257  1.00 56.89           S
ATOM   2166  CE  MET A 152     -16.869  -5.358 -32.236  1.00 56.89           C
ATOM   2167 1HE  MET A 152     -16.268  -6.205 -31.905  1.00 56.89           H
ATOM   2168 2HE  MET A 152     -17.226  -4.805 -31.367  1.00 56.89           H
ATOM   2169 3HE  MET A 152     -17.722  -5.720 -32.811  1.00 56.89           H
ATOM   2170  HN  MET A 152     -13.739  -3.662 -29.331  1.00 56.89           H
ATOM   2171  N   ARG A 153     -15.147  -0.739 -28.896  1.00 55.44           N
ATOM   2172  CA  ARG A 153     -15.721   0.444 -28.278  1.00 55.44           C
ATOM   2173  C   ARG A 153     -14.616   1.323 -27.687  1.00 55.44           C
ATOM   2174  O   ARG A 153     -14.752   2.544 -27.631  1.00 55.44           O
ATOM   2175  HA  ARG A 153     -16.239   0.957 -29.087  1.00 55.44           H
ATOM   2176  CB  ARG A 153     -16.707   0.064 -27.172  1.00 55.44           C
ATOM   2177 1HB  ARG A 153     -16.255  -0.680 -26.516  1.00 55.44           H
ATOM   2178 2HB  ARG A 153     -16.926   0.939 -26.559  1.00 55.44           H
ATOM   2179  CG  ARG A 153     -18.005  -0.490 -27.761  1.00 55.44           C
ATOM   2180 1HG  ARG A 153     -18.401   0.209 -28.499  1.00 55.44           H
ATOM   2181 2HG  ARG A 153     -17.802  -1.424 -28.284  1.00 55.44           H
ATOM   2182  CD  ARG A 153     -19.047  -0.728 -26.666  1.00 55.44           C
ATOM   2183 1HD  ARG A 153     -18.685  -1.482 -25.967  1.00 55.44           H
ATOM   2184 2HD  ARG A 153     -19.203   0.187 -26.096  1.00 55.44           H
ATOM   2185  NE  ARG A 153     -20.324  -1.171 -27.270  1.00 55.44           N
ATOM   2186  HE  ARG A 153     -20.384  -1.205 -28.268  1.00 55.44           H
ATOM   2187  CZ  ARG A 153     -21.405  -1.529 -26.563  1.00 55.44           C
ATOM   2188  NH1 ARG A 153     -21.381  -1.503 -25.224  1.00 55.44           N
ATOM   2189 1HH1 ARG A 153     -20.552  -1.214 -24.744  1.00 55.44           H
ATOM   2190 2HH1 ARG A 153     -22.192  -1.771 -24.704  1.00 55.44           H
ATOM   2191  NH2 ARG A 153     -22.510  -1.914 -27.216  1.00 55.44           N
ATOM   2192 1HH2 ARG A 153     -23.325  -2.184 -26.704  1.00 55.44           H
ATOM   2193 2HH2 ARG A 153     -22.519  -1.931 -28.216  1.00 55.44           H
ATOM   2194  HN  ARG A 153     -15.359  -1.601 -28.435  1.00 55.44           H
ATOM   2195  N   ALA A 154     -13.546   0.667 -27.261  1.00 61.06           N
ATOM   2196  CA  ALA A 154     -12.469   1.358 -26.574  1.00 61.06           C
ATOM   2197  C   ALA A 154     -11.723   2.248 -27.570  1.00 61.06           C
ATOM   2198  O   ALA A 154     -11.176   3.284 -27.194  1.00 61.06           O
ATOM   2199  HA  ALA A 154     -12.916   1.986 -25.803  1.00 61.06           H
ATOM   2200  CB  ALA A 154     -11.549   0.334 -25.905  1.00 61.06           C
ATOM   2201 1HB  ALA A 154     -12.121  -0.252 -25.186  1.00 61.06           H
ATOM   2202 2HB  ALA A 154     -11.131  -0.328 -26.663  1.00 61.06           H
ATOM   2203 3HB  ALA A 154     -10.741   0.853 -25.390  1.00 61.06           H
ATOM   2204  HN  ALA A 154     -13.410  -0.317 -27.378  1.00 61.06           H
ATOM   2205  N   HIS A 155     -11.725   1.812 -28.821  1.00 57.00           N
ATOM   2206  CA  HIS A 155     -10.937   2.476 -29.846  1.00 57.00           C
ATOM   2207  C   HIS A 155     -11.586   3.814 -30.207  1.00 57.00           C
ATOM   2208  O   HIS A 155     -10.896   4.816 -30.380  1.00 57.00           O
ATOM   2209  HA  HIS A 155      -9.955   2.664 -29.413  1.00 57.00           H
ATOM   2210  CB  HIS A 155     -10.746   1.564 -31.060  1.00 57.00           C
ATOM   2211 1HB  HIS A 155     -10.669   0.532 -30.717  1.00 57.00           H
ATOM   2212 2HB  HIS A 155     -11.632   1.624 -31.691  1.00 57.00           H
ATOM   2213  CG  HIS A 155      -9.530   1.895 -31.891  1.00 57.00           C
ATOM   2214  ND1 HIS A 155      -9.440   3.039 -32.665  1.00 57.00           N
ATOM   2215  HD1 HIS A 155     -10.145   3.743 -32.753  1.00 57.00           H
ATOM   2216  CD2 HIS A 155      -8.355   1.222 -32.061  1.00 57.00           C
ATOM   2217  HD2 HIS A 155      -8.091   0.275 -31.592  1.00 57.00           H
ATOM   2218  CE1 HIS A 155      -8.261   3.043 -33.270  1.00 57.00           C
ATOM   2219  HE1 HIS A 155      -7.891   3.813 -33.948  1.00 57.00           H
ATOM   2220  NE2 HIS A 155      -7.590   1.916 -32.894  1.00 57.00           N
ATOM   2221  HN  HIS A 155     -12.251   1.023 -29.138  1.00 57.00           H
ATOM   2222  N   THR A 156     -12.907   3.785 -30.310  1.00 62.77           N
ATOM   2223  CA  THR A 156     -13.650   4.959 -30.738  1.00 62.77           C
ATOM   2224  C   THR A 156     -13.632   6.029 -29.646  1.00 62.77           C
ATOM   2225  O   THR A 156     -13.714   7.221 -29.938  1.00 62.77           O
ATOM   2226  HA  THR A 156     -13.150   5.382 -31.609  1.00 62.77           H
ATOM   2227  CB  THR A 156     -15.060   4.510 -31.127  1.00 62.77           C
ATOM   2228  HB  THR A 156     -15.715   5.369 -31.272  1.00 62.77           H
ATOM   2229  OG1 THR A 156     -15.440   3.616 -30.084  1.00 62.77           O
ATOM   2230  HG1 THR A 156     -16.424   3.446 -30.121  1.00 62.77           H
ATOM   2231  CG2 THR A 156     -15.072   3.640 -32.385  1.00 62.77           C
ATOM   2232 1HG2 THR A 156     -14.470   2.747 -32.215  1.00 62.77           H
ATOM   2233 2HG2 THR A 156     -14.657   4.204 -33.221  1.00 62.77           H
ATOM   2234 3HG2 THR A 156     -16.096   3.349 -32.616  1.00 62.77           H
ATOM   2235  HN  THR A 156     -13.467   2.982 -30.106  1.00 62.77           H
ATOM   2236  N   TRP A 157     -13.525   5.566 -28.409  1.00 57.58           N
ATOM   2237  CA  TRP A 157     -13.681   6.446 -27.264  1.00 57.58           C
ATOM   2238  C   TRP A 157     -12.287   6.762 -26.717  1.00 57.58           C
ATOM   2239  O   TRP A 157     -12.140   7.105 -25.545  1.00 57.58           O
ATOM   2240  HA  TRP A 157     -14.161   7.362 -27.610  1.00 57.58           H
ATOM   2241  CB  TRP A 157     -14.608   5.825 -26.217  1.00 57.58           C
ATOM   2242 1HB  TRP A 157     -14.276   4.808 -26.010  1.00 57.58           H
ATOM   2243 2HB  TRP A 157     -14.516   6.386 -25.287  1.00 57.58           H
ATOM   2244  CG  TRP A 157     -16.080   5.791 -26.631  1.00 57.58           C
ATOM   2245  CD1 TRP A 157     -16.588   5.630 -27.861  1.00 57.58           C
ATOM   2246  HD1 TRP A 157     -15.986   5.496 -28.760  1.00 57.58           H
ATOM   2247  CD2 TRP A 157     -17.222   5.929 -25.760  1.00 57.58           C
ATOM   2248  NE1 TRP A 157     -17.968   5.653 -27.846  1.00 57.58           N
ATOM   2249  HE1 TRP A 157     -18.570   5.554 -28.638  1.00 57.58           H
ATOM   2250  CE2 TRP A 157     -18.366   5.841 -26.527  1.00 57.58           C
ATOM   2251  CE3 TRP A 157     -17.287   6.121 -24.368  1.00 57.58           C
ATOM   2252  HE3 TRP A 157     -16.399   6.194 -23.740  1.00 57.58           H
ATOM   2253  CZ2 TRP A 157     -19.656   5.935 -25.993  1.00 57.58           C
ATOM   2254  HZ2 TRP A 157     -20.544   5.862 -26.621  1.00 57.58           H
ATOM   2255  CZ3 TRP A 157     -18.584   6.213 -23.850  1.00 57.58           C
ATOM   2256  HZ3 TRP A 157     -18.691   6.362 -22.776  1.00 57.58           H
ATOM   2257  CH2 TRP A 157     -19.745   6.127 -24.609  1.00 57.58           C
ATOM   2258  HH2 TRP A 157     -20.720   6.208 -24.130  1.00 57.58           H
ATOM   2259  HN  TRP A 157     -13.336   4.610 -28.185  1.00 57.58           H
ATOM   2260  N   ARG A 158     -11.300   6.634 -27.591  1.00 58.07           N
ATOM   2261  CA  ARG A 158      -9.912   6.672 -27.164  1.00 58.07           C
ATOM   2262  C   ARG A 158      -9.607   7.998 -26.465  1.00 58.07           C
ATOM   2263  O   ARG A 158      -8.964   8.018 -25.417  1.00 58.07           O
ATOM   2264  HA  ARG A 158      -9.810   5.833 -26.475  1.00 58.07           H
ATOM   2265  CB  ARG A 158      -8.965   6.500 -28.353  1.00 58.07           C
ATOM   2266 1HB  ARG A 158      -9.284   5.651 -28.957  1.00 58.07           H
ATOM   2267 2HB  ARG A 158      -9.014   7.382 -28.992  1.00 58.07           H
ATOM   2268  CG  ARG A 158      -7.526   6.284 -27.881  1.00 58.07           C
ATOM   2269 1HG  ARG A 158      -7.172   7.175 -27.361  1.00 58.07           H
ATOM   2270 2HG  ARG A 158      -7.493   5.464 -27.164  1.00 58.07           H
ATOM   2271  CD  ARG A 158      -6.602   5.975 -29.060  1.00 58.07           C
ATOM   2272 1HD  ARG A 158      -6.943   5.076 -29.574  1.00 58.07           H
ATOM   2273 2HD  ARG A 158      -6.638   6.789 -29.785  1.00 58.07           H
ATOM   2274  NE  ARG A 158      -5.214   5.788 -28.581  1.00 58.07           N
ATOM   2275  HE  ARG A 158      -5.027   5.951 -27.613  1.00 58.07           H
ATOM   2276  CZ  ARG A 158      -4.194   5.412 -29.364  1.00 58.07           C
ATOM   2277  NH1 ARG A 158      -4.387   5.179 -30.669  1.00 58.07           N
ATOM   2278 1HH1 ARG A 158      -5.299   5.285 -31.066  1.00 58.07           H
ATOM   2279 2HH1 ARG A 158      -3.620   4.898 -31.246  1.00 58.07           H
ATOM   2280  NH2 ARG A 158      -2.976   5.273 -28.822  1.00 58.07           N
ATOM   2281 1HH2 ARG A 158      -2.204   4.993 -29.392  1.00 58.07           H
ATOM   2282 2HH2 ARG A 158      -2.840   5.449 -27.847  1.00 58.07           H
ATOM   2283  HN  ARG A 158     -11.437   6.508 -28.574  1.00 58.07           H
ATOM   2284  N   GLU A 159     -10.084   9.074 -27.074  1.00 63.74           N
ATOM   2285  CA  GLU A 159      -9.808  10.406 -26.564  1.00 63.74           C
ATOM   2286  C   GLU A 159     -10.551  10.634 -25.246  1.00 63.74           C
ATOM   2287  O   GLU A 159      -9.968  11.115 -24.275  1.00 63.74           O
ATOM   2288  HA  GLU A 159      -8.733  10.434 -26.391  1.00 63.74           H
ATOM   2289  CB  GLU A 159     -10.179  11.475 -27.594  1.00 63.74           C
ATOM   2290 1HB  GLU A 159     -11.172  11.272 -27.993  1.00 63.74           H
ATOM   2291 2HB  GLU A 159     -10.090  12.465 -27.145  1.00 63.74           H
ATOM   2292  CG  GLU A 159      -9.213  11.452 -28.780  1.00 63.74           C
ATOM   2293 1HG  GLU A 159      -8.185  11.457 -28.417  1.00 63.74           H
ATOM   2294 2HG  GLU A 159      -9.348  10.529 -29.345  1.00 63.74           H
ATOM   2295  CD  GLU A 159      -9.442  12.655 -29.697  1.00 63.74           C
ATOM   2296  OE1 GLU A 159      -8.512  12.960 -30.475  1.00 63.74           O
ATOM   2297  OE2 GLU A 159     -10.541  13.243 -29.599  1.00 63.74           O
ATOM   2298  HN  GLU A 159     -10.647   9.046 -27.900  1.00 63.74           H
ATOM   2299  N   LYS A 160     -11.827  10.277 -25.253  1.00 69.25           N
ATOM   2300  CA  LYS A 160     -12.665  10.469 -24.082  1.00 69.25           C
ATOM   2301  C   LYS A 160     -12.070   9.696 -22.903  1.00 69.25           C
ATOM   2302  O   LYS A 160     -12.135  10.150 -21.762  1.00 69.25           O
ATOM   2303  HA  LYS A 160     -12.651  11.531 -23.840  1.00 69.25           H
ATOM   2304  CB  LYS A 160     -14.115  10.094 -24.393  1.00 69.25           C
ATOM   2305 1HB  LYS A 160     -14.151   9.099 -24.836  1.00 69.25           H
ATOM   2306 2HB  LYS A 160     -14.690  10.051 -23.468  1.00 69.25           H
ATOM   2307  CG  LYS A 160     -14.751  11.107 -25.347  1.00 69.25           C
ATOM   2308 1HG  LYS A 160     -14.619  12.115 -24.954  1.00 69.25           H
ATOM   2309 2HG  LYS A 160     -14.243  11.072 -26.311  1.00 69.25           H
ATOM   2310  CD  LYS A 160     -16.241  10.819 -25.539  1.00 69.25           C
ATOM   2311 1HD  LYS A 160     -16.371   9.825 -25.967  1.00 69.25           H
ATOM   2312 2HD  LYS A 160     -16.743  10.819 -24.572  1.00 69.25           H
ATOM   2313  CE  LYS A 160     -16.887  11.862 -26.454  1.00 69.25           C
ATOM   2314 1HE  LYS A 160     -16.755  12.858 -26.031  1.00 69.25           H
ATOM   2315 2HE  LYS A 160     -16.391  11.860 -27.425  1.00 69.25           H
ATOM   2316  NZ  LYS A 160     -18.329  11.577 -26.627  1.00 69.25           N
ATOM   2317 1HZ  LYS A 160     -18.743  12.280 -27.230  1.00 69.25           H
ATOM   2318 2HZ  LYS A 160     -18.445  10.662 -27.048  1.00 69.25           H
ATOM   2319 3HZ  LYS A 160     -18.788  11.594 -25.723  1.00 69.25           H
ATOM   2320  HN  LYS A 160     -12.288   9.865 -26.039  1.00 69.25           H
ATOM   2321  N   ARG A 161     -11.502   8.541 -23.219  1.00 67.81           N
ATOM   2322  CA  ARG A 161     -10.938   7.679 -22.195  1.00 67.81           C
ATOM   2323  C   ARG A 161      -9.806   8.400 -21.459  1.00 67.81           C
ATOM   2324  O   ARG A 161      -9.600   8.183 -20.266  1.00 67.81           O
ATOM   2325  HA  ARG A 161     -11.768   7.465 -21.523  1.00 67.81           H
ATOM   2326  CB  ARG A 161     -10.398   6.383 -22.802  1.00 67.81           C
ATOM   2327 1HB  ARG A 161      -9.859   6.605 -23.723  1.00 67.81           H
ATOM   2328 2HB  ARG A 161      -9.684   5.926 -22.117  1.00 67.81           H
ATOM   2329  CG  ARG A 161     -11.534   5.400 -23.094  1.00 67.81           C
ATOM   2330 1HG  ARG A 161     -12.045   5.144 -22.166  1.00 67.81           H
ATOM   2331 2HG  ARG A 161     -12.270   5.872 -23.744  1.00 67.81           H
ATOM   2332  CD  ARG A 161     -11.001   4.128 -23.757  1.00 67.81           C
ATOM   2333 1HD  ARG A 161     -11.828   3.548 -24.166  1.00 67.81           H
ATOM   2334 2HD  ARG A 161     -10.351   4.388 -24.592  1.00 67.81           H
ATOM   2335  NE  ARG A 161     -10.255   3.317 -22.769  1.00 67.81           N
ATOM   2336  HE  ARG A 161     -10.280   3.604 -21.812  1.00 67.81           H
ATOM   2337  CZ  ARG A 161      -9.548   2.221 -23.078  1.00 67.81           C
ATOM   2338  NH1 ARG A 161      -9.480   1.790 -24.345  1.00 67.81           N
ATOM   2339 1HH1 ARG A 161      -9.959   2.287 -25.068  1.00 67.81           H
ATOM   2340 2HH1 ARG A 161      -8.950   0.971 -24.566  1.00 67.81           H
ATOM   2341  NH2 ARG A 161      -8.910   1.563 -22.100  1.00 67.81           N
ATOM   2342 1HH2 ARG A 161      -8.379   0.743 -22.313  1.00 67.81           H
ATOM   2343 2HH2 ARG A 161      -8.966   1.891 -21.157  1.00 67.81           H
ATOM   2344  HN  ARG A 161     -11.425   8.194 -24.154  1.00 67.81           H
ATOM   2345  N   LEU A 162      -9.102   9.241 -22.202  1.00 78.54           N
ATOM   2346  CA  LEU A 162      -7.978   9.972 -21.643  1.00 78.54           C
ATOM   2347  C   LEU A 162      -8.496  11.015 -20.651  1.00 78.54           C
ATOM   2348  O   LEU A 162      -7.885  11.242 -19.607  1.00 78.54           O
ATOM   2349  HA  LEU A 162      -7.360   9.257 -21.101  1.00 78.54           H
ATOM   2350  CB  LEU A 162      -7.114  10.562 -22.760  1.00 78.54           C
ATOM   2351 1HB  LEU A 162      -6.879   9.768 -23.469  1.00 78.54           H
ATOM   2352 2HB  LEU A 162      -7.705  11.304 -23.296  1.00 78.54           H
ATOM   2353  CG  LEU A 162      -5.803  11.217 -22.319  1.00 78.54           C
ATOM   2354  HG  LEU A 162      -6.026  11.925 -21.521  1.00 78.54           H
ATOM   2355  CD1 LEU A 162      -4.838  10.178 -21.743  1.00 78.54           C
ATOM   2356 1HD1 LEU A 162      -5.295   9.696 -20.880  1.00 78.54           H
ATOM   2357 2HD1 LEU A 162      -4.616   9.428 -22.503  1.00 78.54           H
ATOM   2358 3HD1 LEU A 162      -3.914  10.670 -21.438  1.00 78.54           H
ATOM   2359  CD2 LEU A 162      -5.174  12.011 -23.465  1.00 78.54           C
ATOM   2360 1HD2 LEU A 162      -4.966  11.341 -24.300  1.00 78.54           H
ATOM   2361 2HD2 LEU A 162      -5.863  12.791 -23.787  1.00 78.54           H
ATOM   2362 3HD2 LEU A 162      -4.244  12.466 -23.124  1.00 78.54           H
ATOM   2363  HN  LEU A 162      -9.289   9.426 -23.167  1.00 78.54           H
ATOM   2364  N   LEU A 163      -9.617  11.622 -21.010  1.00 81.46           N
ATOM   2365  CA  LEU A 163     -10.244  12.609 -20.148  1.00 81.46           C
ATOM   2366  C   LEU A 163     -10.712  11.931 -18.859  1.00 81.46           C
ATOM   2367  O   LEU A 163     -10.423  12.406 -17.762  1.00 81.46           O
ATOM   2368  HA  LEU A 163      -9.485  13.349 -19.893  1.00 81.46           H
ATOM   2369  CB  LEU A 163     -11.358  13.344 -20.896  1.00 81.46           C
ATOM   2370 1HB  LEU A 163     -10.944  13.744 -21.822  1.00 81.46           H
ATOM   2371 2HB  LEU A 163     -12.121  12.618 -21.175  1.00 81.46           H
ATOM   2372  CG  LEU A 163     -12.034  14.488 -20.137  1.00 81.46           C
ATOM   2373  HG  LEU A 163     -12.356  14.110 -19.167  1.00 81.46           H
ATOM   2374  CD1 LEU A 163     -11.050  15.629 -19.874  1.00 81.46           C
ATOM   2375 1HD1 LEU A 163     -10.216  15.260 -19.278  1.00 81.46           H
ATOM   2376 2HD1 LEU A 163     -10.677  16.013 -20.824  1.00 81.46           H
ATOM   2377 3HD1 LEU A 163     -11.557  16.429 -19.333  1.00 81.46           H
ATOM   2378  CD2 LEU A 163     -13.287  14.969 -20.873  1.00 81.46           C
ATOM   2379 1HD2 LEU A 163     -13.011  15.323 -21.866  1.00 81.46           H
ATOM   2380 2HD2 LEU A 163     -13.993  14.144 -20.965  1.00 81.46           H
ATOM   2381 3HD2 LEU A 163     -13.748  15.781 -20.312  1.00 81.46           H
ATOM   2382  HN  LEU A 163     -10.095  11.449 -21.872  1.00 81.46           H
ATOM   2383  N   TYR A 164     -11.428  10.830 -19.035  1.00 75.47           N
ATOM   2384  CA  TYR A 164     -11.958  10.093 -17.900  1.00 75.47           C
ATOM   2385  C   TYR A 164     -10.830   9.604 -16.989  1.00 75.47           C
ATOM   2386  O   TYR A 164     -10.996   9.535 -15.772  1.00 75.47           O
ATOM   2387  HA  TYR A 164     -12.605  10.764 -17.335  1.00 75.47           H
ATOM   2388  CB  TYR A 164     -12.686   8.882 -18.486  1.00 75.47           C
ATOM   2389 1HB  TYR A 164     -12.047   8.414 -19.235  1.00 75.47           H
ATOM   2390 2HB  TYR A 164     -12.841   8.147 -17.696  1.00 75.47           H
ATOM   2391  CG  TYR A 164     -14.035   9.215 -19.124  1.00 75.47           C
ATOM   2392  CD1 TYR A 164     -14.987   9.908 -18.404  1.00 75.47           C
ATOM   2393  HD1 TYR A 164     -14.777  10.218 -17.380  1.00 75.47           H
ATOM   2394  CD2 TYR A 164     -14.301   8.823 -20.421  1.00 75.47           C
ATOM   2395  HD2 TYR A 164     -13.550   8.276 -20.990  1.00 75.47           H
ATOM   2396  CE1 TYR A 164     -16.257  10.222 -19.005  1.00 75.47           C
ATOM   2397  HE1 TYR A 164     -17.018  10.769 -18.447  1.00 75.47           H
ATOM   2398  CE2 TYR A 164     -15.572   9.138 -21.022  1.00 75.47           C
ATOM   2399  HE2 TYR A 164     -15.795   8.834 -22.044  1.00 75.47           H
ATOM   2400  CZ  TYR A 164     -16.487   9.822 -20.284  1.00 75.47           C
ATOM   2401  OH  TYR A 164     -17.687  10.118 -20.852  1.00 75.47           O
ATOM   2402  HH  TYR A 164     -18.254  10.629 -20.205  1.00 75.47           H
ATOM   2403  HN  TYR A 164     -11.647  10.442 -19.930  1.00 75.47           H
ATOM   2404  N   SER A 165      -9.708   9.277 -17.613  1.00 85.79           N
ATOM   2405  CA  SER A 165      -8.563   8.769 -16.877  1.00 85.79           C
ATOM   2406  C   SER A 165      -8.068   9.824 -15.886  1.00 85.79           C
ATOM   2407  O   SER A 165      -7.616   9.489 -14.792  1.00 85.79           O
ATOM   2408  HA  SER A 165      -8.928   7.888 -16.348  1.00 85.79           H
ATOM   2409  CB  SER A 165      -7.435   8.362 -17.827  1.00 85.79           C
ATOM   2410 1HB  SER A 165      -6.700   7.768 -17.283  1.00 85.79           H
ATOM   2411 2HB  SER A 165      -7.836   7.727 -18.616  1.00 85.79           H
ATOM   2412  OG  SER A 165      -6.792   9.493 -18.408  1.00 85.79           O
ATOM   2413  HG  SER A 165      -7.472  10.184 -18.654  1.00 85.79           H
ATOM   2414  HN  SER A 165      -9.575   9.355 -18.601  1.00 85.79           H
ATOM   2415  N   LYS A 166      -8.170  11.077 -16.304  1.00 82.96           N
ATOM   2416  CA  LYS A 166      -7.766  12.185 -15.455  1.00 82.96           C
ATOM   2417  C   LYS A 166      -8.723  12.285 -14.266  1.00 82.96           C
ATOM   2418  O   LYS A 166      -8.287  12.406 -13.122  1.00 82.96           O
ATOM   2419  HA  LYS A 166      -6.768  11.960 -15.077  1.00 82.96           H
ATOM   2420  CB  LYS A 166      -7.660  13.475 -16.271  1.00 82.96           C
ATOM   2421 1HB  LYS A 166      -8.583  13.633 -16.829  1.00 82.96           H
ATOM   2422 2HB  LYS A 166      -7.544  14.325 -15.599  1.00 82.96           H
ATOM   2423  CG  LYS A 166      -6.477  13.416 -17.239  1.00 82.96           C
ATOM   2424 1HG  LYS A 166      -5.557  13.237 -16.683  1.00 82.96           H
ATOM   2425 2HG  LYS A 166      -6.604  12.578 -17.924  1.00 82.96           H
ATOM   2426  CD  LYS A 166      -6.354  14.718 -18.034  1.00 82.96           C
ATOM   2427 1HD  LYS A 166      -7.263  14.881 -18.613  1.00 82.96           H
ATOM   2428 2HD  LYS A 166      -6.258  15.559 -17.348  1.00 82.96           H
ATOM   2429  CE  LYS A 166      -5.146  14.675 -18.971  1.00 82.96           C
ATOM   2430 1HE  LYS A 166      -4.245  14.445 -18.403  1.00 82.96           H
ATOM   2431 2HE  LYS A 166      -5.274  13.877 -19.703  1.00 82.96           H
ATOM   2432  NZ  LYS A 166      -4.983  15.972 -19.666  1.00 82.96           N
ATOM   2433 1HZ  LYS A 166      -4.188  15.922 -20.294  1.00 82.96           H
ATOM   2434 2HZ  LYS A 166      -5.822  16.177 -20.199  1.00 82.96           H
ATOM   2435 3HZ  LYS A 166      -4.829  16.705 -18.983  1.00 82.96           H
ATOM   2436  HN  LYS A 166      -8.520  11.340 -17.203  1.00 82.96           H
ATOM   2437  N   MET A 167     -10.010  12.233 -14.576  1.00 84.99           N
ATOM   2438  CA  MET A 167     -11.033  12.365 -13.553  1.00 84.99           C
ATOM   2439  C   MET A 167     -10.929  11.236 -12.525  1.00 84.99           C
ATOM   2440  O   MET A 167     -11.029  11.476 -11.323  1.00 84.99           O
ATOM   2441  HA  MET A 167     -10.843  13.324 -13.071  1.00 84.99           H
ATOM   2442  CB  MET A 167     -12.416  12.334 -14.207  1.00 84.99           C
ATOM   2443 1HB  MET A 167     -12.537  11.406 -14.766  1.00 84.99           H
ATOM   2444 2HB  MET A 167     -13.187  12.345 -13.436  1.00 84.99           H
ATOM   2445  CG  MET A 167     -12.606  13.529 -15.143  1.00 84.99           C
ATOM   2446 1HG  MET A 167     -12.458  14.459 -14.595  1.00 84.99           H
ATOM   2447 2HG  MET A 167     -11.858  13.504 -15.936  1.00 84.99           H
ATOM   2448  SD  MET A 167     -14.244  13.495 -15.852  1.00 84.99           S
ATOM   2449  CE  MET A 167     -15.185  14.159 -14.488  1.00 84.99           C
ATOM   2450 1HE  MET A 167     -15.066  13.516 -13.617  1.00 84.99           H
ATOM   2451 2HE  MET A 167     -14.826  15.161 -14.253  1.00 84.99           H
ATOM   2452 3HE  MET A 167     -16.239  14.207 -14.763  1.00 84.99           H
ATOM   2453  HN  MET A 167     -10.356  12.103 -15.506  1.00 84.99           H
ATOM   2454  N   VAL A 168     -10.729  10.030 -13.036  1.00 92.15           N
ATOM   2455  CA  VAL A 168     -10.652   8.859 -12.180  1.00 92.15           C
ATOM   2456  C   VAL A 168      -9.466   9.008 -11.225  1.00 92.15           C
ATOM   2457  O   VAL A 168      -9.578   8.707 -10.038  1.00 92.15           O
ATOM   2458  HA  VAL A 168     -11.570   8.817 -11.595  1.00 92.15           H
ATOM   2459  CB  VAL A 168     -10.576   7.591 -13.033  1.00 92.15           C
ATOM   2460  HB  VAL A 168      -9.770   7.721 -13.756  1.00 92.15           H
ATOM   2461  CG1 VAL A 168     -10.243   6.370 -12.173  1.00 92.15           C
ATOM   2462 1HG1 VAL A 168      -9.281   6.521 -11.685  1.00 92.15           H
ATOM   2463 2HG1 VAL A 168     -11.017   6.237 -11.417  1.00 92.15           H
ATOM   2464 3HG1 VAL A 168     -10.196   5.483 -12.805  1.00 92.15           H
ATOM   2465  CG2 VAL A 168     -11.875   7.376 -13.812  1.00 92.15           C
ATOM   2466 1HG2 VAL A 168     -12.705   7.277 -13.113  1.00 92.15           H
ATOM   2467 2HG2 VAL A 168     -12.051   8.229 -14.468  1.00 92.15           H
ATOM   2468 3HG2 VAL A 168     -11.794   6.468 -14.411  1.00 92.15           H
ATOM   2469  HN  VAL A 168     -10.622   9.847 -14.013  1.00 92.15           H
ATOM   2470  N   CYS A 169      -8.356   9.473 -11.779  1.00 93.42           N
ATOM   2471  CA  CYS A 169      -7.148   9.661 -10.992  1.00 93.42           C
ATOM   2472  C   CYS A 169      -7.459  10.645  -9.863  1.00 93.42           C
ATOM   2473  O   CYS A 169      -7.106  10.404  -8.709  1.00 93.42           O
ATOM   2474  HA  CYS A 169      -6.881   8.683 -10.591  1.00 93.42           H
ATOM   2475  CB  CYS A 169      -5.978  10.135 -11.856  1.00 93.42           C
ATOM   2476 1HB  CYS A 169      -6.295  10.964 -12.489  1.00 93.42           H
ATOM   2477 2HB  CYS A 169      -5.175  10.509 -11.221  1.00 93.42           H
ATOM   2478  SG  CYS A 169      -5.366   8.757 -12.893  1.00 93.42           S
ATOM   2479  HG  CYS A 169      -6.341   8.819 -13.796  1.00 93.42           H
ATOM   2480  HN  CYS A 169      -8.273   9.720 -12.744  1.00 93.42           H
ATOM   2481  N   PHE A 170      -8.117  11.734 -10.233  1.00 92.83           N
ATOM   2482  CA  PHE A 170      -8.457  12.767  -9.270  1.00 92.83           C
ATOM   2483  C   PHE A 170      -9.339  12.207  -8.153  1.00 92.83           C
ATOM   2484  O   PHE A 170      -9.097  12.470  -6.976  1.00 92.83           O
ATOM   2485  HA  PHE A 170      -7.522  13.132  -8.845  1.00 92.83           H
ATOM   2486  CB  PHE A 170      -9.236  13.845 -10.027  1.00 92.83           C
ATOM   2487 1HB  PHE A 170      -8.625  14.206 -10.855  1.00 92.83           H
ATOM   2488 2HB  PHE A 170     -10.129  13.396 -10.462  1.00 92.83           H
ATOM   2489  CG  PHE A 170      -9.651  15.036  -9.161  1.00 92.83           C
ATOM   2490  CD1 PHE A 170     -10.932  15.139  -8.716  1.00 92.83           C
ATOM   2491  HD1 PHE A 170     -11.662  14.373  -8.975  1.00 92.83           H
ATOM   2492  CD2 PHE A 170      -8.739  15.992  -8.837  1.00 92.83           C
ATOM   2493  HD2 PHE A 170      -7.713  15.910  -9.194  1.00 92.83           H
ATOM   2494  CE1 PHE A 170     -11.317  16.245  -7.912  1.00 92.83           C
ATOM   2495  HE1 PHE A 170     -12.344  16.327  -7.555  1.00 92.83           H
ATOM   2496  CE2 PHE A 170      -9.125  17.098  -8.034  1.00 92.83           C
ATOM   2497  HE2 PHE A 170      -8.394  17.864  -7.774  1.00 92.83           H
ATOM   2498  CZ  PHE A 170     -10.406  17.201  -7.588  1.00 92.83           C
ATOM   2499  HZ  PHE A 170     -10.702  18.049  -6.971  1.00 92.83           H
ATOM   2500  HN  PHE A 170      -8.417  11.914 -11.170  1.00 92.83           H
ATOM   2501  N   THR A 171     -10.344  11.446  -8.561  1.00 92.82           N
ATOM   2502  CA  THR A 171     -11.278  10.867  -7.611  1.00 92.82           C
ATOM   2503  C   THR A 171     -10.540   9.963  -6.621  1.00 92.82           C
ATOM   2504  O   THR A 171     -10.868   9.936  -5.436  1.00 92.82           O
ATOM   2505  HA  THR A 171     -11.726  11.675  -7.033  1.00 92.82           H
ATOM   2506  CB  THR A 171     -12.367  10.140  -8.401  1.00 92.82           C
ATOM   2507  HB  THR A 171     -11.963   9.260  -8.902  1.00 92.82           H
ATOM   2508  OG1 THR A 171     -12.903  11.144  -9.259  1.00 92.82           O
ATOM   2509  HG1 THR A 171     -12.432  11.127 -10.141  1.00 92.82           H
ATOM   2510  CG2 THR A 171     -13.552   9.729  -7.525  1.00 92.82           C
ATOM   2511 1HG2 THR A 171     -13.998  10.617  -7.077  1.00 92.82           H
ATOM   2512 2HG2 THR A 171     -13.206   9.060  -6.737  1.00 92.82           H
ATOM   2513 3HG2 THR A 171     -14.296   9.217  -8.135  1.00 92.82           H
ATOM   2514  HN  THR A 171     -10.524  11.224  -9.519  1.00 92.82           H
ATOM   2515  N   ILE A 172      -9.557   9.245  -7.144  1.00 93.25           N
ATOM   2516  CA  ILE A 172      -8.789   8.321  -6.327  1.00 93.25           C
ATOM   2517  C   ILE A 172      -8.045   9.103  -5.243  1.00 93.25           C
ATOM   2518  O   ILE A 172      -8.051   8.713  -4.076  1.00 93.25           O
ATOM   2519  HA  ILE A 172      -9.496   7.647  -5.843  1.00 93.25           H
ATOM   2520  CB  ILE A 172      -7.874   7.463  -7.204  1.00 93.25           C
ATOM   2521  HB  ILE A 172      -7.389   8.115  -7.931  1.00 93.25           H
ATOM   2522  CG1 ILE A 172      -8.682   6.430  -7.993  1.00 93.25           C
ATOM   2523 1HG1 ILE A 172      -9.056   5.663  -7.315  1.00 93.25           H
ATOM   2524 2HG1 ILE A 172      -9.551   6.909  -8.443  1.00 93.25           H
ATOM   2525  CG2 ILE A 172      -6.768   6.812  -6.371  1.00 93.25           C
ATOM   2526 1HG2 ILE A 172      -6.169   7.587  -5.894  1.00 93.25           H
ATOM   2527 2HG2 ILE A 172      -7.216   6.177  -5.607  1.00 93.25           H
ATOM   2528 3HG2 ILE A 172      -6.133   6.209  -7.019  1.00 93.25           H
ATOM   2529  CD1 ILE A 172      -7.827   5.782  -9.084  1.00 93.25           C
ATOM   2530 1HD1 ILE A 172      -7.474   6.550  -9.773  1.00 93.25           H
ATOM   2531 2HD1 ILE A 172      -6.972   5.284  -8.627  1.00 93.25           H
ATOM   2532 3HD1 ILE A 172      -8.425   5.052  -9.629  1.00 93.25           H
ATOM   2533  HN  ILE A 172      -9.284   9.287  -8.105  1.00 93.25           H
ATOM   2534  N   TRP A 173      -7.421  10.192  -5.667  1.00 91.85           N
ATOM   2535  CA  TRP A 173      -6.592  10.977  -4.768  1.00 91.85           C
ATOM   2536  C   TRP A 173      -7.491  11.537  -3.663  1.00 91.85           C
ATOM   2537  O   TRP A 173      -7.130  11.505  -2.488  1.00 91.85           O
ATOM   2538  HA  TRP A 173      -5.844  10.312  -4.338  1.00 91.85           H
ATOM   2539  CB  TRP A 173      -5.834  12.066  -5.531  1.00 91.85           C
ATOM   2540 1HB  TRP A 173      -6.514  12.537  -6.241  1.00 91.85           H
ATOM   2541 2HB  TRP A 173      -5.523  12.838  -4.827  1.00 91.85           H
ATOM   2542  CG  TRP A 173      -4.605  11.556  -6.285  1.00 91.85           C
ATOM   2543  CD1 TRP A 173      -4.432  11.457  -7.610  1.00 91.85           C
ATOM   2544  HD1 TRP A 173      -5.181  11.741  -8.349  1.00 91.85           H
ATOM   2545  CD2 TRP A 173      -3.375  11.077  -5.700  1.00 91.85           C
ATOM   2546  NE1 TRP A 173      -3.186  10.951  -7.921  1.00 91.85           N
ATOM   2547  HE1 TRP A 173      -2.826  10.786  -8.839  1.00 91.85           H
ATOM   2548  CE2 TRP A 173      -2.523  10.712  -6.723  1.00 91.85           C
ATOM   2549  CE3 TRP A 173      -2.996  10.955  -4.352  1.00 91.85           C
ATOM   2550  HE3 TRP A 173      -3.650  11.236  -3.526  1.00 91.85           H
ATOM   2551  CZ2 TRP A 173      -1.238  10.202  -6.504  1.00 91.85           C
ATOM   2552  HZ2 TRP A 173      -0.584   9.921  -7.330  1.00 91.85           H
ATOM   2553  CZ3 TRP A 173      -1.708  10.443  -4.150  1.00 91.85           C
ATOM   2554  HZ3 TRP A 173      -1.364  10.328  -3.123  1.00 91.85           H
ATOM   2555  CH2 TRP A 173      -0.839  10.071  -5.169  1.00 91.85           C
ATOM   2556  HH2 TRP A 173       0.150   9.680  -4.929  1.00 91.85           H
ATOM   2557  HN  TRP A 173      -7.475  10.539  -6.603  1.00 91.85           H
ATOM   2558  N   VAL A 174      -8.645  12.037  -4.080  1.00 95.14           N
ATOM   2559  CA  VAL A 174      -9.587  12.626  -3.144  1.00 95.14           C
ATOM   2560  C   VAL A 174     -10.026  11.564  -2.133  1.00 95.14           C
ATOM   2561  O   VAL A 174     -10.082  11.830  -0.933  1.00 95.14           O
ATOM   2562  HA  VAL A 174      -9.068  13.423  -2.612  1.00 95.14           H
ATOM   2563  CB  VAL A 174     -10.760  13.248  -3.904  1.00 95.14           C
ATOM   2564  HB  VAL A 174     -11.177  12.485  -4.561  1.00 95.14           H
ATOM   2565  CG1 VAL A 174     -11.864  13.692  -2.941  1.00 95.14           C
ATOM   2566 1HG1 VAL A 174     -12.227  12.829  -2.383  1.00 95.14           H
ATOM   2567 2HG1 VAL A 174     -11.465  14.432  -2.248  1.00 95.14           H
ATOM   2568 3HG1 VAL A 174     -12.685  14.131  -3.508  1.00 95.14           H
ATOM   2569  CG2 VAL A 174     -10.291  14.415  -4.776  1.00 95.14           C
ATOM   2570 1HG2 VAL A 174      -9.838  15.180  -4.146  1.00 95.14           H
ATOM   2571 2HG2 VAL A 174      -9.558  14.057  -5.498  1.00 95.14           H
ATOM   2572 3HG2 VAL A 174     -11.145  14.839  -5.305  1.00 95.14           H
ATOM   2573  HN  VAL A 174      -8.939  12.044  -5.036  1.00 95.14           H
ATOM   2574  N   LEU A 175     -10.326  10.384  -2.655  1.00 89.68           N
ATOM   2575  CA  LEU A 175     -10.833   9.305  -1.824  1.00 89.68           C
ATOM   2576  C   LEU A 175      -9.765   8.910  -0.802  1.00 89.68           C
ATOM   2577  O   LEU A 175     -10.061   8.757   0.383  1.00 89.68           O
ATOM   2578  HA  LEU A 175     -11.701   9.687  -1.286  1.00 89.68           H
ATOM   2579  CB  LEU A 175     -11.314   8.141  -2.692  1.00 89.68           C
ATOM   2580 1HB  LEU A 175     -12.071   8.516  -3.381  1.00 89.68           H
ATOM   2581 2HB  LEU A 175     -10.476   7.794  -3.297  1.00 89.68           H
ATOM   2582  CG  LEU A 175     -11.897   6.941  -1.942  1.00 89.68           C
ATOM   2583  HG  LEU A 175     -11.154   6.592  -1.226  1.00 89.68           H
ATOM   2584  CD1 LEU A 175     -13.139   7.345  -1.144  1.00 89.68           C
ATOM   2585 1HD1 LEU A 175     -12.871   8.113  -0.419  1.00 89.68           H
ATOM   2586 2HD1 LEU A 175     -13.897   7.734  -1.823  1.00 89.68           H
ATOM   2587 3HD1 LEU A 175     -13.533   6.473  -0.621  1.00 89.68           H
ATOM   2588  CD2 LEU A 175     -12.183   5.782  -2.899  1.00 89.68           C
ATOM   2589 1HD2 LEU A 175     -12.899   6.104  -3.656  1.00 89.68           H
ATOM   2590 2HD2 LEU A 175     -11.256   5.475  -3.384  1.00 89.68           H
ATOM   2591 3HD2 LEU A 175     -12.596   4.943  -2.341  1.00 89.68           H
ATOM   2592  HN  LEU A 175     -10.227  10.160  -3.624  1.00 89.68           H
ATOM   2593  N   ALA A 176      -8.546   8.754  -1.297  1.00 94.60           N
ATOM   2594  CA  ALA A 176      -7.452   8.292  -0.460  1.00 94.60           C
ATOM   2595  C   ALA A 176      -7.187   9.322   0.641  1.00 94.60           C
ATOM   2596  O   ALA A 176      -6.864   8.959   1.770  1.00 94.60           O
ATOM   2597  HA  ALA A 176      -7.759   7.353  -0.000  1.00 94.60           H
ATOM   2598  CB  ALA A 176      -6.218   8.036  -1.328  1.00 94.60           C
ATOM   2599 1HB  ALA A 176      -6.450   7.277  -2.074  1.00 94.60           H
ATOM   2600 2HB  ALA A 176      -5.928   8.960  -1.828  1.00 94.60           H
ATOM   2601 3HB  ALA A 176      -5.398   7.690  -0.699  1.00 94.60           H
ATOM   2602  HN  ALA A 176      -8.302   8.938  -2.249  1.00 94.60           H
ATOM   2603  N   ALA A 177      -7.335  10.586   0.272  1.00 94.57           N
ATOM   2604  CA  ALA A 177      -7.092  11.672   1.207  1.00 94.57           C
ATOM   2605  C   ALA A 177      -8.107  11.591   2.349  1.00 94.57           C
ATOM   2606  O   ALA A 177      -7.756  11.793   3.511  1.00 94.57           O
ATOM   2607  HA  ALA A 177      -6.089  11.542   1.613  1.00 94.57           H
ATOM   2608  CB  ALA A 177      -7.155  13.008   0.465  1.00 94.57           C
ATOM   2609 1HB  ALA A 177      -6.396  13.026  -0.317  1.00 94.57           H
ATOM   2610 2HB  ALA A 177      -8.141  13.129   0.016  1.00 94.57           H
ATOM   2611 3HB  ALA A 177      -6.973  13.822   1.167  1.00 94.57           H
ATOM   2612  HN  ALA A 177      -7.613  10.872  -0.645  1.00 94.57           H
ATOM   2613  N   ALA A 178      -9.344  11.295   1.979  1.00 94.84           N
ATOM   2614  CA  ALA A 178     -10.417  11.210   2.956  1.00 94.84           C
ATOM   2615  C   ALA A 178     -10.166  10.018   3.881  1.00 94.84           C
ATOM   2616  O   ALA A 178     -10.481  10.073   5.069  1.00 94.84           O
ATOM   2617  HA  ALA A 178     -10.402  12.127   3.546  1.00 94.84           H
ATOM   2618  CB  ALA A 178     -11.761  11.113   2.231  1.00 94.84           C
ATOM   2619 1HB  ALA A 178     -11.903  11.998   1.610  1.00 94.84           H
ATOM   2620 2HB  ALA A 178     -11.771  10.223   1.602  1.00 94.84           H
ATOM   2621 3HB  ALA A 178     -12.565  11.050   2.963  1.00 94.84           H
ATOM   2622  HN  ALA A 178      -9.617  11.114   1.035  1.00 94.84           H
ATOM   2623  N   LEU A 179      -9.602   8.968   3.302  1.00 91.75           N
ATOM   2624  CA  LEU A 179      -9.446   7.713   4.016  1.00 91.75           C
ATOM   2625  C   LEU A 179      -8.293   7.839   5.014  1.00 91.75           C
ATOM   2626  O   LEU A 179      -8.106   6.971   5.866  1.00 91.75           O
ATOM   2627  HA  LEU A 179     -10.367   7.537   4.573  1.00 91.75           H
ATOM   2628  CB  LEU A 179      -9.283   6.553   3.032  1.00 91.75           C
ATOM   2629 1HB  LEU A 179      -8.497   6.812   2.323  1.00 91.75           H
ATOM   2630 2HB  LEU A 179      -8.939   5.679   3.585  1.00 91.75           H
ATOM   2631  CG  LEU A 179     -10.535   6.162   2.244  1.00 91.75           C
ATOM   2632  HG  LEU A 179     -10.933   7.058   1.768  1.00 91.75           H
ATOM   2633  CD1 LEU A 179     -10.193   5.172   1.128  1.00 91.75           C
ATOM   2634 1HD1 LEU A 179      -9.477   5.628   0.444  1.00 91.75           H
ATOM   2635 2HD1 LEU A 179      -9.758   4.272   1.562  1.00 91.75           H
ATOM   2636 3HD1 LEU A 179     -11.100   4.911   0.584  1.00 91.75           H
ATOM   2637  CD2 LEU A 179     -11.623   5.624   3.174  1.00 91.75           C
ATOM   2638 1HD2 LEU A 179     -11.251   4.743   3.698  1.00 91.75           H
ATOM   2639 2HD2 LEU A 179     -11.893   6.391   3.900  1.00 91.75           H
ATOM   2640 3HD2 LEU A 179     -12.502   5.353   2.588  1.00 91.75           H
ATOM   2641  HN  LEU A 179      -9.256   8.967   2.363  1.00 91.75           H
ATOM   2642  N   CYS A 180      -7.549   8.927   4.876  1.00 90.54           N
ATOM   2643  CA  CYS A 180      -6.399   9.161   5.732  1.00 90.54           C
ATOM   2644  C   CYS A 180      -6.798  10.175   6.806  1.00 90.54           C
ATOM   2645  O   CYS A 180      -5.955  10.632   7.577  1.00 90.54           O
ATOM   2646  HA  CYS A 180      -6.143   8.202   6.182  1.00 90.54           H
ATOM   2647  CB  CYS A 180      -5.182   9.628   4.930  1.00 90.54           C
ATOM   2648 1HB  CYS A 180      -4.281   9.540   5.537  1.00 90.54           H
ATOM   2649 2HB  CYS A 180      -5.044   8.987   4.059  1.00 90.54           H
ATOM   2650  SG  CYS A 180      -5.411  11.364   4.399  1.00 90.54           S
ATOM   2651  HG  CYS A 180      -4.142  11.575   4.061  1.00 90.54           H
ATOM   2652  HN  CYS A 180      -7.722   9.640   4.196  1.00 90.54           H
ATOM   2653  N   ILE A 181      -8.083  10.498   6.821  1.00 90.68           N
ATOM   2654  CA  ILE A 181      -8.608  11.431   7.804  1.00 90.68           C
ATOM   2655  C   ILE A 181      -8.312  10.905   9.210  1.00 90.68           C
ATOM   2656  O   ILE A 181      -7.829  11.645  10.065  1.00 90.68           O
ATOM   2657  HA  ILE A 181      -8.081  12.376   7.671  1.00 90.68           H
ATOM   2658  CB  ILE A 181     -10.092  11.700   7.547  1.00 90.68           C
ATOM   2659  HB  ILE A 181     -10.588  10.745   7.377  1.00 90.68           H
ATOM   2660  CG1 ILE A 181     -10.287  12.541   6.284  1.00 90.68           C
ATOM   2661 1HG1 ILE A 181      -9.867  13.536   6.437  1.00 90.68           H
ATOM   2662 2HG1 ILE A 181      -9.742  12.090   5.455  1.00 90.68           H
ATOM   2663  CG2 ILE A 181     -10.753  12.341   8.770  1.00 90.68           C
ATOM   2664 1HG2 ILE A 181     -10.662  11.671   9.625  1.00 90.68           H
ATOM   2665 2HG2 ILE A 181     -10.260  13.287   8.995  1.00 90.68           H
ATOM   2666 3HG2 ILE A 181     -11.807  12.521   8.560  1.00 90.68           H
ATOM   2667  CD1 ILE A 181     -11.769  12.657   5.925  1.00 90.68           C
ATOM   2668 1HD1 ILE A 181     -12.179  11.662   5.749  1.00 90.68           H
ATOM   2669 2HD1 ILE A 181     -12.306  13.131   6.747  1.00 90.68           H
ATOM   2670 3HD1 ILE A 181     -11.879  13.259   5.023  1.00 90.68           H
ATOM   2671  HN  ILE A 181      -8.758  10.135   6.180  1.00 90.68           H
ATOM   2672  N   PRO A 182      -8.596   9.622   9.474  1.00 92.00           N
ATOM   2673  CA  PRO A 182      -8.383   9.062  10.811  1.00 92.00           C
ATOM   2674  C   PRO A 182      -6.970   9.302  11.318  1.00 92.00           C
ATOM   2675  O   PRO A 182      -6.777   9.672  12.475  1.00 92.00           O
ATOM   2676  HA  PRO A 182      -9.033   9.558  11.532  1.00 92.00           H
ATOM   2677  CB  PRO A 182      -8.676   7.571  10.630  1.00 92.00           C
ATOM   2678 1HB  PRO A 182      -7.772   7.010  10.394  1.00 92.00           H
ATOM   2679 2HB  PRO A 182      -9.096   7.132  11.535  1.00 92.00           H
ATOM   2680  CG  PRO A 182      -9.672   7.545   9.477  1.00 92.00           C
ATOM   2681 1HG  PRO A 182      -9.712   6.566   8.998  1.00 92.00           H
ATOM   2682 2HG  PRO A 182     -10.686   7.763   9.812  1.00 92.00           H
ATOM   2683  CD  PRO A 182      -9.138   8.617   8.541  1.00 92.00           C
ATOM   2684 1HD  PRO A 182      -8.364   8.228   7.879  1.00 92.00           H
ATOM   2685 2HD  PRO A 182      -9.922   9.026   7.904  1.00 92.00           H
ATOM   2686  N   GLU A 183      -6.012   9.081  10.430  1.00 88.37           N
ATOM   2687  CA  GLU A 183      -4.611   9.202  10.796  1.00 88.37           C
ATOM   2688  C   GLU A 183      -4.298  10.635  11.231  1.00 88.37           C
ATOM   2689  O   GLU A 183      -3.522  10.850  12.161  1.00 88.37           O
ATOM   2690  HA  GLU A 183      -4.471   8.522  11.636  1.00 88.37           H
ATOM   2691  CB  GLU A 183      -3.704   8.769   9.643  1.00 88.37           C
ATOM   2692 1HB  GLU A 183      -4.116   9.123   8.698  1.00 88.37           H
ATOM   2693 2HB  GLU A 183      -2.686   9.115   9.825  1.00 88.37           H
ATOM   2694  CG  GLU A 183      -3.629   7.244   9.547  1.00 88.37           C
ATOM   2695 1HG  GLU A 183      -2.814   6.957   8.882  1.00 88.37           H
ATOM   2696 2HG  GLU A 183      -3.403   6.825  10.528  1.00 88.37           H
ATOM   2697  CD  GLU A 183      -4.946   6.662   9.030  1.00 88.37           C
ATOM   2698  OE1 GLU A 183      -5.088   5.422   9.107  1.00 88.37           O
ATOM   2699  OE2 GLU A 183      -5.781   7.470   8.569  1.00 88.37           O
ATOM   2700  HN  GLU A 183      -6.179   8.825   9.478  1.00 88.37           H
ATOM   2701  N   ILE A 184      -4.917  11.579  10.537  1.00 90.07           N
ATOM   2702  CA  ILE A 184      -4.680  12.986  10.811  1.00 90.07           C
ATOM   2703  C   ILE A 184      -5.109  13.302  12.245  1.00 90.07           C
ATOM   2704  O   ILE A 184      -4.429  14.047  12.950  1.00 90.07           O
ATOM   2705  HA  ILE A 184      -3.607  13.160  10.725  1.00 90.07           H
ATOM   2706  CB  ILE A 184      -5.365  13.860   9.758  1.00 90.07           C
ATOM   2707  HB  ILE A 184      -6.413  13.565   9.699  1.00 90.07           H
ATOM   2708  CG1 ILE A 184      -4.753  13.632   8.374  1.00 90.07           C
ATOM   2709 1HG1 ILE A 184      -3.738  14.029   8.352  1.00 90.07           H
ATOM   2710 2HG1 ILE A 184      -4.682  12.563   8.175  1.00 90.07           H
ATOM   2711  CG2 ILE A 184      -5.333  15.335  10.163  1.00 90.07           C
ATOM   2712 1HG2 ILE A 184      -5.851  15.462  11.114  1.00 90.07           H
ATOM   2713 2HG2 ILE A 184      -4.298  15.660  10.268  1.00 90.07           H
ATOM   2714 3HG2 ILE A 184      -5.826  15.933   9.397  1.00 90.07           H
ATOM   2715  CD1 ILE A 184      -5.592  14.304   7.286  1.00 90.07           C
ATOM   2716 1HD1 ILE A 184      -6.599  13.888   7.295  1.00 90.07           H
ATOM   2717 2HD1 ILE A 184      -5.640  15.377   7.475  1.00 90.07           H
ATOM   2718 3HD1 ILE A 184      -5.135  14.127   6.313  1.00 90.07           H
ATOM   2719  HN  ILE A 184      -5.570  11.396   9.802  1.00 90.07           H
ATOM   2720  N   LEU A 185      -6.233  12.720  12.634  1.00 90.42           N
ATOM   2721  CA  LEU A 185      -6.882  13.102  13.877  1.00 90.42           C
ATOM   2722  C   LEU A 185      -6.127  12.482  15.054  1.00 90.42           C
ATOM   2723  O   LEU A 185      -5.779  13.175  16.008  1.00 90.42           O
ATOM   2724  HA  LEU A 185      -6.818  14.187  13.959  1.00 90.42           H
ATOM   2725  CB  LEU A 185      -8.368  12.738  13.840  1.00 90.42           C
ATOM   2726 1HB  LEU A 185      -8.456  11.679  13.599  1.00 90.42           H
ATOM   2727 2HB  LEU A 185      -8.780  12.873  14.840  1.00 90.42           H
ATOM   2728  CG  LEU A 185      -9.228  13.530  12.852  1.00 90.42           C
ATOM   2729  HG  LEU A 185      -8.833  13.368  11.849  1.00 90.42           H
ATOM   2730  CD1 LEU A 185     -10.673  13.026  12.857  1.00 90.42           C
ATOM   2731 1HD1 LEU A 185     -10.691  11.975  12.571  1.00 90.42           H
ATOM   2732 2HD1 LEU A 185     -11.094  13.139  13.856  1.00 90.42           H
ATOM   2733 3HD1 LEU A 185     -11.262  13.606  12.147  1.00 90.42           H
ATOM   2734  CD2 LEU A 185      -9.143  15.032  13.134  1.00 90.42           C
ATOM   2735 1HD2 LEU A 185      -9.498  15.232  14.145  1.00 90.42           H
ATOM   2736 2HD2 LEU A 185      -8.109  15.362  13.039  1.00 90.42           H
ATOM   2737 3HD2 LEU A 185      -9.764  15.571  12.418  1.00 90.42           H
ATOM   2738  HN  LEU A 185      -6.699  12.002  12.118  1.00 90.42           H
ATOM   2739  N   TYR A 186      -5.894  11.182  14.947  1.00 91.01           N
ATOM   2740  CA  TYR A 186      -5.595  10.376  16.119  1.00 91.01           C
ATOM   2741  C   TYR A 186      -4.109  10.014  16.170  1.00 91.01           C
ATOM   2742  O   TYR A 186      -3.664   9.332  17.092  1.00 91.01           O
ATOM   2743  HA  TYR A 186      -5.849  10.961  17.003  1.00 91.01           H
ATOM   2744  CB  TYR A 186      -6.416   9.093  15.970  1.00 91.01           C
ATOM   2745 1HB  TYR A 186      -6.061   8.547  15.095  1.00 91.01           H
ATOM   2746 2HB  TYR A 186      -6.237   8.457  16.837  1.00 91.01           H
ATOM   2747  CG  TYR A 186      -7.921   9.330  15.830  1.00 91.01           C
ATOM   2748  CD1 TYR A 186      -8.576  10.149  16.726  1.00 91.01           C
ATOM   2749  HD1 TYR A 186      -8.022  10.628  17.534  1.00 91.01           H
ATOM   2750  CD2 TYR A 186      -8.622   8.725  14.807  1.00 91.01           C
ATOM   2751  HD2 TYR A 186      -8.104   8.078  14.099  1.00 91.01           H
ATOM   2752  CE1 TYR A 186      -9.993  10.372  16.594  1.00 91.01           C
ATOM   2753  HE1 TYR A 186     -10.523  11.017  17.295  1.00 91.01           H
ATOM   2754  CE2 TYR A 186     -10.039   8.948  14.675  1.00 91.01           C
ATOM   2755  HE2 TYR A 186     -10.605   8.476  13.872  1.00 91.01           H
ATOM   2756  CZ  TYR A 186     -10.654   9.761  15.575  1.00 91.01           C
ATOM   2757  OH  TYR A 186     -11.992   9.971  15.451  1.00 91.01           O
ATOM   2758  HH  TYR A 186     -12.352   9.440  14.685  1.00 91.01           H
ATOM   2759  HN  TYR A 186      -5.908  10.680  14.082  1.00 91.01           H
ATOM   2760  N   SER A 187      -3.383  10.487  15.168  1.00 91.30           N
ATOM   2761  CA  SER A 187      -1.933  10.396  15.187  1.00 91.30           C
ATOM   2762  C   SER A 187      -1.363  11.346  16.243  1.00 91.30           C
ATOM   2763  O   SER A 187      -1.623  12.548  16.206  1.00 91.30           O
ATOM   2764  HA  SER A 187      -1.711   9.361  15.445  1.00 91.30           H
ATOM   2765  CB  SER A 187      -1.343  10.716  13.812  1.00 91.30           C
ATOM   2766 1HB  SER A 187      -1.666  11.709  13.501  1.00 91.30           H
ATOM   2767 2HB  SER A 187      -0.255  10.743  13.881  1.00 91.30           H
ATOM   2768  OG  SER A 187      -1.732   9.761  12.829  1.00 91.30           O
ATOM   2769  HG  SER A 187      -2.200  10.219  12.073  1.00 91.30           H
ATOM   2770  HN  SER A 187      -3.768  10.924  14.355  1.00 91.30           H
ATOM   2771  N   GLN A 188      -0.597  10.771  17.158  1.00 84.82           N
ATOM   2772  CA  GLN A 188       0.116  11.565  18.144  1.00 84.82           C
ATOM   2773  C   GLN A 188       1.391  10.843  18.585  1.00 84.82           C
ATOM   2774  O   GLN A 188       1.588   9.672  18.265  1.00 84.82           O
ATOM   2775  HA  GLN A 188       0.374  12.494  17.635  1.00 84.82           H
ATOM   2776  CB  GLN A 188      -0.778  11.883  19.344  1.00 84.82           C
ATOM   2777 1HB  GLN A 188      -0.267  12.580  20.008  1.00 84.82           H
ATOM   2778 2HB  GLN A 188      -1.689  12.375  19.004  1.00 84.82           H
ATOM   2779  CG  GLN A 188      -1.137  10.609  20.112  1.00 84.82           C
ATOM   2780 1HG  GLN A 188      -1.589   9.886  19.433  1.00 84.82           H
ATOM   2781 2HG  GLN A 188      -0.231  10.151  20.508  1.00 84.82           H
ATOM   2782  CD  GLN A 188      -2.104  10.914  21.258  1.00 84.82           C
ATOM   2783  OE1 GLN A 188      -2.820  11.902  21.254  1.00 84.82           O
ATOM   2784  NE2 GLN A 188      -2.085  10.013  22.236  1.00 84.82           N
ATOM   2785 1HE2 GLN A 188      -1.473   9.224  22.177  1.00 84.82           H
ATOM   2786 2HE2 GLN A 188      -2.682  10.125  23.030  1.00 84.82           H
ATOM   2787  HN  GLN A 188      -0.461   9.783  17.233  1.00 84.82           H
ATOM   2788  N   ILE A 189       2.224  11.573  19.313  1.00 88.51           N
ATOM   2789  CA  ILE A 189       3.404  10.980  19.919  1.00 88.51           C
ATOM   2790  C   ILE A 189       3.039  10.424  21.298  1.00 88.51           C
ATOM   2791  O   ILE A 189       2.507  11.145  22.140  1.00 88.51           O
ATOM   2792  HA  ILE A 189       3.716  10.151  19.284  1.00 88.51           H
ATOM   2793  CB  ILE A 189       4.555  11.987  19.947  1.00 88.51           C
ATOM   2794  HB  ILE A 189       4.229  12.863  20.508  1.00 88.51           H
ATOM   2795  CG1 ILE A 189       4.905  12.459  18.535  1.00 88.51           C
ATOM   2796 1HG1 ILE A 189       5.289  11.621  17.952  1.00 88.51           H
ATOM   2797 2HG1 ILE A 189       4.005  12.811  18.031  1.00 88.51           H
ATOM   2798  CG2 ILE A 189       5.770  11.410  20.677  1.00 88.51           C
ATOM   2799 1HG2 ILE A 189       5.496  11.165  21.703  1.00 88.51           H
ATOM   2800 2HG2 ILE A 189       6.107  10.508  20.165  1.00 88.51           H
ATOM   2801 3HG2 ILE A 189       6.574  12.146  20.682  1.00 88.51           H
ATOM   2802  CD1 ILE A 189       5.946  13.580  18.573  1.00 88.51           C
ATOM   2803 1HD1 ILE A 189       5.549  14.425  19.136  1.00 88.51           H
ATOM   2804 2HD1 ILE A 189       6.854  13.217  19.056  1.00 88.51           H
ATOM   2805 3HD1 ILE A 189       6.177  13.897  17.556  1.00 88.51           H
ATOM   2806  HN  ILE A 189       2.103  12.550  19.490  1.00 88.51           H
ATOM   2807  N   LYS A 190       3.339   9.147  21.484  1.00 83.52           N
ATOM   2808  CA  LYS A 190       3.163   8.519  22.782  1.00 83.52           C
ATOM   2809  C   LYS A 190       4.535   8.219  23.389  1.00 83.52           C
ATOM   2810  O   LYS A 190       5.389   7.620  22.736  1.00 83.52           O
ATOM   2811  HA  LYS A 190       2.651   9.235  23.425  1.00 83.52           H
ATOM   2812  CB  LYS A 190       2.260   7.289  22.664  1.00 83.52           C
ATOM   2813 1HB  LYS A 190       1.320   7.568  22.188  1.00 83.52           H
ATOM   2814 2HB  LYS A 190       2.734   6.546  22.022  1.00 83.52           H
ATOM   2815  CG  LYS A 190       1.981   6.680  24.040  1.00 83.52           C
ATOM   2816 1HG  LYS A 190       2.922   6.403  24.516  1.00 83.52           H
ATOM   2817 2HG  LYS A 190       1.506   7.422  24.681  1.00 83.52           H
ATOM   2818  CD  LYS A 190       1.081   5.449  23.921  1.00 83.52           C
ATOM   2819 1HD  LYS A 190       0.100   5.745  23.551  1.00 83.52           H
ATOM   2820 2HD  LYS A 190       1.500   4.756  23.192  1.00 83.52           H
ATOM   2821  CE  LYS A 190       0.932   4.747  25.273  1.00 83.52           C
ATOM   2822 1HE  LYS A 190       1.897   4.706  25.776  1.00 83.52           H
ATOM   2823 2HE  LYS A 190       0.262   5.319  25.914  1.00 83.52           H
ATOM   2824  NZ  LYS A 190       0.402   3.377  25.090  1.00 83.52           N
ATOM   2825 1HZ  LYS A 190       0.138   2.994  25.990  1.00 83.52           H
ATOM   2826 2HZ  LYS A 190      -0.410   3.407  24.483  1.00 83.52           H
ATOM   2827 3HZ  LYS A 190       1.116   2.792  24.670  1.00 83.52           H
ATOM   2828  HN  LYS A 190       3.696   8.547  20.769  1.00 83.52           H
ATOM   2829  N   GLU A 191       4.704   8.648  24.631  1.00 75.67           N
ATOM   2830  CA  GLU A 191       5.900   8.309  25.384  1.00 75.67           C
ATOM   2831  C   GLU A 191       5.648   7.075  26.253  1.00 75.67           C
ATOM   2832  O   GLU A 191       4.712   7.054  27.050  1.00 75.67           O
ATOM   2833  HA  GLU A 191       6.660   8.085  24.635  1.00 75.67           H
ATOM   2834  CB  GLU A 191       6.367   9.492  26.233  1.00 75.67           C
ATOM   2835 1HB  GLU A 191       5.513   9.938  26.743  1.00 75.67           H
ATOM   2836 2HB  GLU A 191       7.154   9.167  26.914  1.00 75.67           H
ATOM   2837  CG  GLU A 191       6.979  10.588  25.358  1.00 75.67           C
ATOM   2838 1HG  GLU A 191       7.742  10.156  24.710  1.00 75.67           H
ATOM   2839 2HG  GLU A 191       6.212  11.011  24.710  1.00 75.67           H
ATOM   2840  CD  GLU A 191       7.597  11.693  26.217  1.00 75.67           C
ATOM   2841  OE1 GLU A 191       8.116  12.657  25.613  1.00 75.67           O
ATOM   2842  OE2 GLU A 191       7.538  11.549  27.457  1.00 75.67           O
ATOM   2843  HN  GLU A 191       4.043   9.216  25.121  1.00 75.67           H
ATOM   2844  N   GLU A 192       6.500   6.077  26.069  1.00 71.33           N
ATOM   2845  CA  GLU A 192       6.391   4.848  26.837  1.00 71.33           C
ATOM   2846  C   GLU A 192       7.779   4.350  27.242  1.00 71.33           C
ATOM   2847  O   GLU A 192       8.644   4.149  26.391  1.00 71.33           O
ATOM   2848  HA  GLU A 192       5.818   5.113  27.726  1.00 71.33           H
ATOM   2849  CB  GLU A 192       5.631   3.777  26.052  1.00 71.33           C
ATOM   2850 1HB  GLU A 192       4.629   4.135  25.818  1.00 71.33           H
ATOM   2851 2HB  GLU A 192       6.204   3.493  25.169  1.00 71.33           H
ATOM   2852  CG  GLU A 192       5.463   2.504  26.883  1.00 71.33           C
ATOM   2853 1HG  GLU A 192       6.331   1.860  26.749  1.00 71.33           H
ATOM   2854 2HG  GLU A 192       5.417   2.760  27.942  1.00 71.33           H
ATOM   2855  CD  GLU A 192       4.194   1.750  26.480  1.00 71.33           C
ATOM   2856  OE1 GLU A 192       3.725   0.943  27.312  1.00 71.33           O
ATOM   2857  OE2 GLU A 192       3.722   1.997  25.349  1.00 71.33           O
ATOM   2858  HN  GLU A 192       7.253   6.099  25.411  1.00 71.33           H
ATOM   2859  N   SER A 193       7.950   4.166  28.543  1.00 71.72           N
ATOM   2860  CA  SER A 193       9.208   3.662  29.069  1.00 71.72           C
ATOM   2861  C   SER A 193      10.360   4.566  28.626  1.00 71.72           C
ATOM   2862  O   SER A 193      11.480   4.098  28.430  1.00 71.72           O
ATOM   2863  HA  SER A 193       9.098   3.686  30.153  1.00 71.72           H
ATOM   2864  CB  SER A 193       9.457   2.222  28.614  1.00 71.72           C
ATOM   2865 1HB  SER A 193       9.645   2.209  27.541  1.00 71.72           H
ATOM   2866 2HB  SER A 193      10.355   1.839  29.099  1.00 71.72           H
ATOM   2867  OG  SER A 193       8.356   1.369  28.914  1.00 71.72           O
ATOM   2868  HG  SER A 193       8.512   0.461  28.526  1.00 71.72           H
ATOM   2869  HN  SER A 193       7.250   4.354  29.232  1.00 71.72           H
ATOM   2870  N   GLY A 194      10.044   5.844  28.480  1.00 80.04           N
ATOM   2871  CA  GLY A 194      11.051   6.827  28.116  1.00 80.04           C
ATOM   2872  C   GLY A 194      11.350   6.775  26.616  1.00 80.04           C
ATOM   2873  O   GLY A 194      12.268   7.441  26.140  1.00 80.04           O
ATOM   2874 1HA  GLY A 194      10.705   7.825  28.387  1.00 80.04           H
ATOM   2875 2HA  GLY A 194      11.965   6.642  28.679  1.00 80.04           H
ATOM   2876  HN  GLY A 194       9.122   6.211  28.607  1.00 80.04           H
ATOM   2877  N   ILE A 195      10.557   5.978  25.914  1.00 78.73           N
ATOM   2878  CA  ILE A 195      10.674   5.892  24.469  1.00 78.73           C
ATOM   2879  C   ILE A 195       9.507   6.641  23.822  1.00 78.73           C
ATOM   2880  O   ILE A 195       8.346   6.379  24.135  1.00 78.73           O
ATOM   2881  HA  ILE A 195      11.602   6.389  24.185  1.00 78.73           H
ATOM   2882  CB  ILE A 195      10.788   4.432  24.027  1.00 78.73           C
ATOM   2883  HB  ILE A 195       9.895   3.903  24.359  1.00 78.73           H
ATOM   2884  CG1 ILE A 195      11.988   3.751  24.688  1.00 78.73           C
ATOM   2885 1HG1 ILE A 195      12.908   4.249  24.380  1.00 78.73           H
ATOM   2886 2HG1 ILE A 195      11.917   3.853  25.771  1.00 78.73           H
ATOM   2887  CG2 ILE A 195      10.836   4.323  22.501  1.00 78.73           C
ATOM   2888 1HG2 ILE A 195       9.925   4.746  22.078  1.00 78.73           H
ATOM   2889 2HG2 ILE A 195      11.700   4.871  22.125  1.00 78.73           H
ATOM   2890 3HG2 ILE A 195      10.918   3.274  22.214  1.00 78.73           H
ATOM   2891  CD1 ILE A 195      12.053   2.269  24.313  1.00 78.73           C
ATOM   2892 1HD1 ILE A 195      11.143   1.770  24.644  1.00 78.73           H
ATOM   2893 2HD1 ILE A 195      12.149   2.172  23.232  1.00 78.73           H
ATOM   2894 3HD1 ILE A 195      12.915   1.810  24.797  1.00 78.73           H
ATOM   2895  HN  ILE A 195       9.848   5.400  26.317  1.00 78.73           H
ATOM   2896  N   ALA A 196       9.854   7.557  22.931  1.00 89.20           N
ATOM   2897  CA  ALA A 196       8.849   8.292  22.181  1.00 89.20           C
ATOM   2898  C   ALA A 196       8.418   7.464  20.969  1.00 89.20           C
ATOM   2899  O   ALA A 196       9.258   6.994  20.203  1.00 89.20           O
ATOM   2900  HA  ALA A 196       7.989   8.439  22.835  1.00 89.20           H
ATOM   2901  CB  ALA A 196       9.407   9.660  21.784  1.00 89.20           C
ATOM   2902 1HB  ALA A 196       9.670  10.219  22.682  1.00 89.20           H
ATOM   2903 2HB  ALA A 196      10.294   9.526  21.166  1.00 89.20           H
ATOM   2904 3HB  ALA A 196       8.652  10.211  21.222  1.00 89.20           H
ATOM   2905  HN  ALA A 196      10.801   7.800  22.718  1.00 89.20           H
ATOM   2906  N   ILE A 197       7.109   7.311  20.833  1.00 85.04           N
ATOM   2907  CA  ILE A 197       6.558   6.483  19.773  1.00 85.04           C
ATOM   2908  C   ILE A 197       5.478   7.269  19.027  1.00 85.04           C
ATOM   2909  O   ILE A 197       4.566   7.817  19.644  1.00 85.04           O
ATOM   2910  HA  ILE A 197       7.368   6.263  19.077  1.00 85.04           H
ATOM   2911  CB  ILE A 197       6.069   5.148  20.336  1.00 85.04           C
ATOM   2912  HB  ILE A 197       5.262   5.349  21.040  1.00 85.04           H
ATOM   2913  CG1 ILE A 197       7.180   4.439  21.113  1.00 85.04           C
ATOM   2914 1HG1 ILE A 197       8.004   4.201  20.440  1.00 85.04           H
ATOM   2915 2HG1 ILE A 197       7.576   5.107  21.878  1.00 85.04           H
ATOM   2916  CG2 ILE A 197       5.491   4.264  19.228  1.00 85.04           C
ATOM   2917 1HG2 ILE A 197       4.651   4.774  18.758  1.00 85.04           H
ATOM   2918 2HG2 ILE A 197       6.261   4.068  18.482  1.00 85.04           H
ATOM   2919 3HG2 ILE A 197       5.151   3.321  19.656  1.00 85.04           H
ATOM   2920  CD1 ILE A 197       6.662   3.157  21.766  1.00 85.04           C
ATOM   2921 1HD1 ILE A 197       5.854   3.402  22.456  1.00 85.04           H
ATOM   2922 2HD1 ILE A 197       6.289   2.482  20.996  1.00 85.04           H
ATOM   2923 3HD1 ILE A 197       7.472   2.674  22.312  1.00 85.04           H
ATOM   2924  HN  ILE A 197       6.430   7.740  21.429  1.00 85.04           H
ATOM   2925  N   CYS A 198       5.617   7.299  17.709  1.00 90.66           N
ATOM   2926  CA  CYS A 198       4.579   7.858  16.860  1.00 90.66           C
ATOM   2927  C   CYS A 198       3.543   6.766  16.585  1.00 90.66           C
ATOM   2928  O   CYS A 198       3.805   5.834  15.825  1.00 90.66           O
ATOM   2929  HA  CYS A 198       4.133   8.684  17.414  1.00 90.66           H
ATOM   2930  CB  CYS A 198       5.157   8.435  15.566  1.00 90.66           C
ATOM   2931 1HB  CYS A 198       5.772   9.307  15.790  1.00 90.66           H
ATOM   2932 2HB  CYS A 198       5.806   7.701  15.089  1.00 90.66           H
ATOM   2933  SG  CYS A 198       3.801   8.903  14.430  1.00 90.66           S
ATOM   2934  HN  CYS A 198       6.418   6.950  17.223  1.00 90.66           H
ATOM   2935  N   THR A 199       2.389   6.917  17.218  1.00 88.87           N
ATOM   2936  CA  THR A 199       1.322   5.941  17.072  1.00 88.87           C
ATOM   2937  C   THR A 199      -0.032   6.644  16.955  1.00 88.87           C
ATOM   2938  O   THR A 199      -0.134   7.845  17.198  1.00 88.87           O
ATOM   2939  HA  THR A 199       1.481   5.395  16.142  1.00 88.87           H
ATOM   2940  CB  THR A 199       1.403   4.972  18.253  1.00 88.87           C
ATOM   2941  HB  THR A 199       2.433   4.663  18.433  1.00 88.87           H
ATOM   2942  OG1 THR A 199       0.499   3.927  17.908  1.00 88.87           O
ATOM   2943  HG1 THR A 199       0.650   3.134  18.498  1.00 88.87           H
ATOM   2944  CG2 THR A 199       0.817   5.563  19.537  1.00 88.87           C
ATOM   2945 1HG2 THR A 199      -0.233   5.810  19.377  1.00 88.87           H
ATOM   2946 2HG2 THR A 199       1.366   6.466  19.805  1.00 88.87           H
ATOM   2947 3HG2 THR A 199       0.900   4.835  20.343  1.00 88.87           H
ATOM   2948  HN  THR A 199       2.178   7.687  17.820  1.00 88.87           H
ATOM   2949  N   MET A 200      -1.037   5.865  16.582  1.00 88.01           N
ATOM   2950  CA  MET A 200      -2.413   6.317  16.690  1.00 88.01           C
ATOM   2951  C   MET A 200      -2.982   6.017  18.078  1.00 88.01           C
ATOM   2952  O   MET A 200      -2.806   4.917  18.601  1.00 88.01           O
ATOM   2953  HA  MET A 200      -2.382   7.394  16.528  1.00 88.01           H
ATOM   2954  CB  MET A 200      -3.265   5.618  15.628  1.00 88.01           C
ATOM   2955 1HB  MET A 200      -3.139   4.539  15.708  1.00 88.01           H
ATOM   2956 2HB  MET A 200      -4.319   5.830  15.805  1.00 88.01           H
ATOM   2957  CG  MET A 200      -2.875   6.080  14.222  1.00 88.01           C
ATOM   2958 1HG  MET A 200      -2.933   7.167  14.158  1.00 88.01           H
ATOM   2959 2HG  MET A 200      -1.842   5.803  14.013  1.00 88.01           H
ATOM   2960  SD  MET A 200      -3.961   5.340  13.014  1.00 88.01           S
ATOM   2961  CE  MET A 200      -5.491   6.162  13.428  1.00 88.01           C
ATOM   2962 1HE  MET A 200      -5.757   5.935  14.460  1.00 88.01           H
ATOM   2963 2HE  MET A 200      -5.368   7.239  13.313  1.00 88.01           H
ATOM   2964 3HE  MET A 200      -6.282   5.813  12.764  1.00 88.01           H
ATOM   2965  HN  MET A 200      -0.922   4.943  16.213  1.00 88.01           H
ATOM   2966  N   VAL A 201      -3.652   7.014  18.637  1.00 90.41           N
ATOM   2967  CA  VAL A 201      -4.347   6.834  19.900  1.00 90.41           C
ATOM   2968  C   VAL A 201      -5.828   7.168  19.714  1.00 90.41           C
ATOM   2969  O   VAL A 201      -6.173   8.284  19.327  1.00 90.41           O
ATOM   2970  HA  VAL A 201      -4.256   5.784  20.179  1.00 90.41           H
ATOM   2971  CB  VAL A 201      -3.677   7.673  20.990  1.00 90.41           C
ATOM   2972  HB  VAL A 201      -3.765   8.722  20.707  1.00 90.41           H
ATOM   2973  CG1 VAL A 201      -4.383   7.489  22.335  1.00 90.41           C
ATOM   2974 1HG1 VAL A 201      -5.424   7.799  22.245  1.00 90.41           H
ATOM   2975 2HG1 VAL A 201      -4.340   6.439  22.626  1.00 90.41           H
ATOM   2976 3HG1 VAL A 201      -3.887   8.096  23.092  1.00 90.41           H
ATOM   2977  CG2 VAL A 201      -2.188   7.340  21.101  1.00 90.41           C
ATOM   2978 1HG2 VAL A 201      -2.070   6.286  21.350  1.00 90.41           H
ATOM   2979 2HG2 VAL A 201      -1.697   7.547  20.150  1.00 90.41           H
ATOM   2980 3HG2 VAL A 201      -1.737   7.951  21.883  1.00 90.41           H
ATOM   2981  HN  VAL A 201      -3.724   7.930  18.242  1.00 90.41           H
ATOM   2982  N   TYR A 202      -6.665   6.181  19.997  1.00 90.62           N
ATOM   2983  CA  TYR A 202      -8.096   6.331  19.795  1.00 90.62           C
ATOM   2984  C   TYR A 202      -8.781   6.822  21.072  1.00 90.62           C
ATOM   2985  O   TYR A 202      -8.391   6.444  22.175  1.00 90.62           O
ATOM   2986  HA  TYR A 202      -8.249   7.065  19.004  1.00 90.62           H
ATOM   2987  CB  TYR A 202      -8.622   4.935  19.453  1.00 90.62           C
ATOM   2988 1HB  TYR A 202      -8.385   4.258  20.273  1.00 90.62           H
ATOM   2989 2HB  TYR A 202      -9.709   4.976  19.377  1.00 90.62           H
ATOM   2990  CG  TYR A 202      -8.056   4.358  18.154  1.00 90.62           C
ATOM   2991  CD1 TYR A 202      -8.648   4.666  16.946  1.00 90.62           C
ATOM   2992  HD1 TYR A 202      -9.520   5.321  16.918  1.00 90.62           H
ATOM   2993  CD2 TYR A 202      -6.953   3.530  18.190  1.00 90.62           C
ATOM   2994  HD2 TYR A 202      -6.485   3.287  19.144  1.00 90.62           H
ATOM   2995  CE1 TYR A 202      -8.116   4.123  15.723  1.00 90.62           C
ATOM   2996  HE1 TYR A 202      -8.574   4.359  14.763  1.00 90.62           H
ATOM   2997  CE2 TYR A 202      -6.420   2.987  16.967  1.00 90.62           C
ATOM   2998  HE2 TYR A 202      -5.549   2.331  16.981  1.00 90.62           H
ATOM   2999  CZ  TYR A 202      -7.028   3.311  15.794  1.00 90.62           C
ATOM   3000  OH  TYR A 202      -6.524   2.798  14.640  1.00 90.62           O
ATOM   3001  HH  TYR A 202      -7.072   3.106  13.861  1.00 90.62           H
ATOM   3002  HN  TYR A 202      -6.380   5.293  20.358  1.00 90.62           H
ATOM   3003  N   PRO A 203      -9.811   7.670  20.946  1.00 85.41           N
ATOM   3004  CA  PRO A 203     -10.479   8.226  22.126  1.00 85.41           C
ATOM   3005  C   PRO A 203     -11.258   7.174  22.898  1.00 85.41           C
ATOM   3006  O   PRO A 203     -11.760   6.215  22.313  1.00 85.41           O
ATOM   3007  HA  PRO A 203      -9.740   8.607  22.832  1.00 85.41           H
ATOM   3008  CB  PRO A 203     -11.398   9.304  21.548  1.00 85.41           C
ATOM   3009 1HB  PRO A 203     -12.312   9.407  22.132  1.00 85.41           H
ATOM   3010 2HB  PRO A 203     -10.915  10.281  21.538  1.00 85.41           H
ATOM   3011  CG  PRO A 203     -11.686   8.817  20.156  1.00 85.41           C
ATOM   3012 1HG  PRO A 203     -12.516   8.111  20.150  1.00 85.41           H
ATOM   3013 2HG  PRO A 203     -11.963   9.641  19.500  1.00 85.41           H
ATOM   3014  CD  PRO A 203     -10.416   8.162  19.696  1.00 85.41           C
ATOM   3015 1HD  PRO A 203     -10.614   7.349  18.998  1.00 85.41           H
ATOM   3016 2HD  PRO A 203      -9.762   8.869  19.185  1.00 85.41           H
ATOM   3017  N   SER A 204     -11.340   7.383  24.204  1.00 77.49           N
ATOM   3018  CA  SER A 204     -11.688   6.306  25.114  1.00 77.49           C
ATOM   3019  C   SER A 204     -13.115   5.828  24.838  1.00 77.49           C
ATOM   3020  O   SER A 204     -13.419   4.646  24.993  1.00 77.49           O
ATOM   3021  HA  SER A 204     -10.972   5.510  24.907  1.00 77.49           H
ATOM   3022  CB  SER A 204     -11.549   6.749  26.571  1.00 77.49           C
ATOM   3023 1HB  SER A 204     -11.946   5.973  27.226  1.00 77.49           H
ATOM   3024 2HB  SER A 204     -10.494   6.864  26.817  1.00 77.49           H
ATOM   3025  OG  SER A 204     -12.230   7.976  26.823  1.00 77.49           O
ATOM   3026  HG  SER A 204     -13.214   7.812  26.898  1.00 77.49           H
ATOM   3027  HN  SER A 204     -11.173   8.268  24.640  1.00 77.49           H
ATOM   3028  N   ASP A 205     -13.953   6.772  24.433  1.00 71.52           N
ATOM   3029  CA  ASP A 205     -15.391   6.578  24.509  1.00 71.52           C
ATOM   3030  C   ASP A 205     -15.787   5.382  23.642  1.00 71.52           C
ATOM   3031  O   ASP A 205     -16.545   4.517  24.079  1.00 71.52           O
ATOM   3032  HA  ASP A 205     -15.603   6.415  25.566  1.00 71.52           H
ATOM   3033  CB  ASP A 205     -16.140   7.807  23.990  1.00 71.52           C
ATOM   3034 1HB  ASP A 205     -15.815   8.034  22.975  1.00 71.52           H
ATOM   3035 2HB  ASP A 205     -17.208   7.593  23.942  1.00 71.52           H
ATOM   3036  CG  ASP A 205     -15.898   9.019  24.893  1.00 71.52           C
ATOM   3037  OD1 ASP A 205     -15.385   8.799  26.012  1.00 71.52           O
ATOM   3038  OD2 ASP A 205     -16.231  10.136  24.443  1.00 71.52           O
ATOM   3039  HN  ASP A 205     -13.664   7.653  24.060  1.00 71.52           H
ATOM   3040  N   GLU A 206     -15.256   5.370  22.428  1.00 74.86           N
ATOM   3041  CA  GLU A 206     -15.566   4.309  21.486  1.00 74.86           C
ATOM   3042  C   GLU A 206     -14.283   3.779  20.842  1.00 74.86           C
ATOM   3043  O   GLU A 206     -14.280   3.409  19.669  1.00 74.86           O
ATOM   3044  HA  GLU A 206     -16.034   3.523  22.078  1.00 74.86           H
ATOM   3045  CB  GLU A 206     -16.554   4.791  20.422  1.00 74.86           C
ATOM   3046 1HB  GLU A 206     -16.184   5.710  19.967  1.00 74.86           H
ATOM   3047 2HB  GLU A 206     -16.733   3.995  19.699  1.00 74.86           H
ATOM   3048  CG  GLU A 206     -17.912   5.122  21.045  1.00 74.86           C
ATOM   3049 1HG  GLU A 206     -18.017   4.598  21.994  1.00 74.86           H
ATOM   3050 2HG  GLU A 206     -17.966   6.189  21.261  1.00 74.86           H
ATOM   3051  CD  GLU A 206     -19.055   4.728  20.108  1.00 74.86           C
ATOM   3052  OE1 GLU A 206     -20.026   4.128  20.619  1.00 74.86           O
ATOM   3053  OE2 GLU A 206     -18.933   5.034  18.902  1.00 74.86           O
ATOM   3054  HN  GLU A 206     -14.625   6.067  22.087  1.00 74.86           H
ATOM   3055  N   SER A 207     -13.224   3.759  21.638  1.00 87.06           N
ATOM   3056  CA  SER A 207     -11.900   3.469  21.115  1.00 87.06           C
ATOM   3057  C   SER A 207     -11.923   2.154  20.333  1.00 87.06           C
ATOM   3058  O   SER A 207     -11.381   2.073  19.231  1.00 87.06           O
ATOM   3059  HA  SER A 207     -11.661   4.302  20.455  1.00 87.06           H
ATOM   3060  CB  SER A 207     -10.866   3.399  22.241  1.00 87.06           C
ATOM   3061 1HB  SER A 207      -9.905   3.085  21.832  1.00 87.06           H
ATOM   3062 2HB  SER A 207     -10.723   4.393  22.664  1.00 87.06           H
ATOM   3063  OG  SER A 207     -11.259   2.497  23.272  1.00 87.06           O
ATOM   3064  HG  SER A 207     -10.686   2.630  24.080  1.00 87.06           H
ATOM   3065  HN  SER A 207     -13.260   3.936  22.622  1.00 87.06           H
ATOM   3066  N   THR A 208     -12.555   1.156  20.933  1.00 86.54           N
ATOM   3067  CA  THR A 208     -12.550  -0.182  20.367  1.00 86.54           C
ATOM   3068  C   THR A 208     -13.259  -0.189  19.011  1.00 86.54           C
ATOM   3069  O   THR A 208     -12.754  -0.758  18.045  1.00 86.54           O
ATOM   3070  HA  THR A 208     -11.516  -0.476  20.188  1.00 86.54           H
ATOM   3071  CB  THR A 208     -13.182  -1.130  21.388  1.00 86.54           C
ATOM   3072  HB  THR A 208     -14.254  -0.952  21.474  1.00 86.54           H
ATOM   3073  OG1 THR A 208     -12.425  -0.915  22.576  1.00 86.54           O
ATOM   3074  HG1 THR A 208     -11.466  -1.152  22.418  1.00 86.54           H
ATOM   3075  CG2 THR A 208     -12.936  -2.602  21.050  1.00 86.54           C
ATOM   3076 1HG2 THR A 208     -11.863  -2.796  21.031  1.00 86.54           H
ATOM   3077 2HG2 THR A 208     -13.363  -2.828  20.074  1.00 86.54           H
ATOM   3078 3HG2 THR A 208     -13.405  -3.232  21.807  1.00 86.54           H
ATOM   3079  HN  THR A 208     -13.062   1.250  21.790  1.00 86.54           H
ATOM   3080  N   LYS A 209     -14.420   0.450  18.982  1.00 82.57           N
ATOM   3081  CA  LYS A 209     -15.221   0.493  17.771  1.00 82.57           C
ATOM   3082  C   LYS A 209     -14.425   1.182  16.662  1.00 82.57           C
ATOM   3083  O   LYS A 209     -14.395   0.708  15.527  1.00 82.57           O
ATOM   3084  HA  LYS A 209     -15.413  -0.537  17.470  1.00 82.57           H
ATOM   3085  CB  LYS A 209     -16.578   1.143  18.049  1.00 82.57           C
ATOM   3086 1HB  LYS A 209     -16.430   2.122  18.505  1.00 82.57           H
ATOM   3087 2HB  LYS A 209     -17.106   1.306  17.110  1.00 82.57           H
ATOM   3088  CG  LYS A 209     -17.427   0.267  18.973  1.00 82.57           C
ATOM   3089 1HG  LYS A 209     -17.495  -0.741  18.563  1.00 82.57           H
ATOM   3090 2HG  LYS A 209     -16.943   0.183  19.946  1.00 82.57           H
ATOM   3091  CD  LYS A 209     -18.831   0.850  19.144  1.00 82.57           C
ATOM   3092 1HD  LYS A 209     -18.762   1.920  19.342  1.00 82.57           H
ATOM   3093 2HD  LYS A 209     -19.393   0.733  18.218  1.00 82.57           H
ATOM   3094  CE  LYS A 209     -19.575   0.161  20.289  1.00 82.57           C
ATOM   3095 1HE  LYS A 209     -19.878  -0.841  19.983  1.00 82.57           H
ATOM   3096 2HE  LYS A 209     -18.911   0.045  21.145  1.00 82.57           H
ATOM   3097  NZ  LYS A 209     -20.766   0.947  20.681  1.00 82.57           N
ATOM   3098 1HZ  LYS A 209     -21.225   0.497  21.466  1.00 82.57           H
ATOM   3099 2HZ  LYS A 209     -20.481   1.883  20.947  1.00 82.57           H
ATOM   3100 3HZ  LYS A 209     -21.409   0.999  19.898  1.00 82.57           H
ATOM   3101  HN  LYS A 209     -14.812   0.931  19.766  1.00 82.57           H
ATOM   3102  N   LEU A 210     -13.798   2.291  17.028  1.00 88.94           N
ATOM   3103  CA  LEU A 210     -13.121   3.126  16.051  1.00 88.94           C
ATOM   3104  C   LEU A 210     -11.975   2.335  15.417  1.00 88.94           C
ATOM   3105  O   LEU A 210     -11.845   2.295  14.195  1.00 88.94           O
ATOM   3106  HA  LEU A 210     -13.845   3.369  15.272  1.00 88.94           H
ATOM   3107  CB  LEU A 210     -12.680   4.446  16.687  1.00 88.94           C
ATOM   3108 1HB  LEU A 210     -13.541   4.891  17.187  1.00 88.94           H
ATOM   3109 2HB  LEU A 210     -11.943   4.225  17.459  1.00 88.94           H
ATOM   3110  CG  LEU A 210     -12.085   5.484  15.734  1.00 88.94           C
ATOM   3111  HG  LEU A 210     -11.229   5.035  15.231  1.00 88.94           H
ATOM   3112  CD1 LEU A 210     -13.093   5.875  14.651  1.00 88.94           C
ATOM   3113 1HD1 LEU A 210     -13.370   4.992  14.076  1.00 88.94           H
ATOM   3114 2HD1 LEU A 210     -13.982   6.299  15.118  1.00 88.94           H
ATOM   3115 3HD1 LEU A 210     -12.644   6.615  13.988  1.00 88.94           H
ATOM   3116  CD2 LEU A 210     -11.569   6.702  16.503  1.00 88.94           C
ATOM   3117 1HD2 LEU A 210     -12.391   7.161  17.051  1.00 88.94           H
ATOM   3118 2HD2 LEU A 210     -10.796   6.387  17.205  1.00 88.94           H
ATOM   3119 3HD2 LEU A 210     -11.151   7.424  15.802  1.00 88.94           H
ATOM   3120  HN  LEU A 210     -13.749   2.619  17.971  1.00 88.94           H
ATOM   3121  N   LYS A 211     -11.172   1.727  16.278  1.00 92.99           N
ATOM   3122  CA  LYS A 211     -10.042   0.938  15.817  1.00 92.99           C
ATOM   3123  C   LYS A 211     -10.539  -0.149  14.863  1.00 92.99           C
ATOM   3124  O   LYS A 211     -10.000  -0.313  13.769  1.00 92.99           O
ATOM   3125  HA  LYS A 211      -9.380   1.606  15.266  1.00 92.99           H
ATOM   3126  CB  LYS A 211      -9.247   0.396  17.007  1.00 92.99           C
ATOM   3127 1HB  LYS A 211      -8.869   1.224  17.606  1.00 92.99           H
ATOM   3128 2HB  LYS A 211      -9.904  -0.189  17.651  1.00 92.99           H
ATOM   3129  CG  LYS A 211      -8.080  -0.474  16.536  1.00 92.99           C
ATOM   3130 1HG  LYS A 211      -8.462  -1.397  16.100  1.00 92.99           H
ATOM   3131 2HG  LYS A 211      -7.529   0.045  15.751  1.00 92.99           H
ATOM   3132  CD  LYS A 211      -7.138  -0.803  17.696  1.00 92.99           C
ATOM   3133 1HD  LYS A 211      -6.782   0.120  18.153  1.00 92.99           H
ATOM   3134 2HD  LYS A 211      -7.681  -1.351  18.466  1.00 92.99           H
ATOM   3135  CE  LYS A 211      -5.946  -1.634  17.216  1.00 92.99           C
ATOM   3136 1HE  LYS A 211      -6.290  -2.611  16.877  1.00 92.99           H
ATOM   3137 2HE  LYS A 211      -5.476  -1.147  16.362  1.00 92.99           H
ATOM   3138  NZ  LYS A 211      -4.958  -1.800  18.305  1.00 92.99           N
ATOM   3139 1HZ  LYS A 211      -4.214  -2.415  17.995  1.00 92.99           H
ATOM   3140 2HZ  LYS A 211      -4.570  -0.896  18.550  1.00 92.99           H
ATOM   3141 3HZ  LYS A 211      -5.414  -2.203  19.116  1.00 92.99           H
ATOM   3142  HN  LYS A 211     -11.284   1.766  17.271  1.00 92.99           H
ATOM   3143  N   SER A 212     -11.561  -0.863  15.311  1.00 90.73           N
ATOM   3144  CA  SER A 212     -12.082  -1.984  14.547  1.00 90.73           C
ATOM   3145  C   SER A 212     -12.568  -1.504  13.178  1.00 90.73           C
ATOM   3146  O   SER A 212     -12.362  -2.178  12.171  1.00 90.73           O
ATOM   3147  HA  SER A 212     -11.245  -2.672  14.436  1.00 90.73           H
ATOM   3148  CB  SER A 212     -13.218  -2.681  15.298  1.00 90.73           C
ATOM   3149 1HB  SER A 212     -14.024  -1.970  15.480  1.00 90.73           H
ATOM   3150 2HB  SER A 212     -13.630  -3.477  14.677  1.00 90.73           H
ATOM   3151  OG  SER A 212     -12.781  -3.228  16.540  1.00 90.73           O
ATOM   3152  HG  SER A 212     -12.882  -2.549  17.267  1.00 90.73           H
ATOM   3153  HN  SER A 212     -12.029  -0.687  16.176  1.00 90.73           H
ATOM   3154  N   ALA A 213     -13.204  -0.341  13.186  1.00 94.10           N
ATOM   3155  CA  ALA A 213     -13.742   0.226  11.961  1.00 94.10           C
ATOM   3156  C   ALA A 213     -12.591   0.574  11.016  1.00 94.10           C
ATOM   3157  O   ALA A 213     -12.636   0.250   9.830  1.00 94.10           O
ATOM   3158  HA  ALA A 213     -14.369  -0.533  11.492  1.00 94.10           H
ATOM   3159  CB  ALA A 213     -14.608   1.441  12.298  1.00 94.10           C
ATOM   3160 1HB  ALA A 213     -15.428   1.135  12.947  1.00 94.10           H
ATOM   3161 2HB  ALA A 213     -14.001   2.189  12.807  1.00 94.10           H
ATOM   3162 3HB  ALA A 213     -15.012   1.866  11.378  1.00 94.10           H
ATOM   3163  HN  ALA A 213     -13.353   0.210  14.007  1.00 94.10           H
ATOM   3164  N   VAL A 214     -11.585   1.229  11.576  1.00 92.14           N
ATOM   3165  CA  VAL A 214     -10.459   1.692  10.783  1.00 92.14           C
ATOM   3166  C   VAL A 214      -9.766   0.490  10.137  1.00 92.14           C
ATOM   3167  O   VAL A 214      -9.419   0.529   8.958  1.00 92.14           O
ATOM   3168  HA  VAL A 214     -10.853   2.335   9.996  1.00 92.14           H
ATOM   3169  CB  VAL A 214      -9.517   2.529  11.651  1.00 92.14           C
ATOM   3170  HB  VAL A 214      -9.281   1.951  12.544  1.00 92.14           H
ATOM   3171  CG1 VAL A 214      -8.205   2.817  10.917  1.00 92.14           C
ATOM   3172 1HG1 VAL A 214      -7.712   1.876  10.673  1.00 92.14           H
ATOM   3173 2HG1 VAL A 214      -8.415   3.366   9.999  1.00 92.14           H
ATOM   3174 3HG1 VAL A 214      -7.555   3.413  11.556  1.00 92.14           H
ATOM   3175  CG2 VAL A 214     -10.192   3.828  12.097  1.00 92.14           C
ATOM   3176 1HG2 VAL A 214     -10.470   4.412  11.220  1.00 92.14           H
ATOM   3177 2HG2 VAL A 214     -11.084   3.594  12.676  1.00 92.14           H
ATOM   3178 3HG2 VAL A 214      -9.500   4.404  12.712  1.00 92.14           H
ATOM   3179  HN  VAL A 214     -11.531   1.443  12.552  1.00 92.14           H
ATOM   3180  N   LEU A 215      -9.586  -0.549  10.939  1.00 91.52           N
ATOM   3181  CA  LEU A 215      -8.871  -1.730  10.484  1.00 91.52           C
ATOM   3182  C   LEU A 215      -9.695  -2.436   9.406  1.00 91.52           C
ATOM   3183  O   LEU A 215      -9.156  -2.855   8.383  1.00 91.52           O
ATOM   3184  HA  LEU A 215      -7.935  -1.393  10.038  1.00 91.52           H
ATOM   3185  CB  LEU A 215      -8.510  -2.627  11.669  1.00 91.52           C
ATOM   3186 1HB  LEU A 215      -9.411  -2.796  12.259  1.00 91.52           H
ATOM   3187 2HB  LEU A 215      -8.196  -3.597  11.283  1.00 91.52           H
ATOM   3188  CG  LEU A 215      -7.416  -2.101  12.600  1.00 91.52           C
ATOM   3189  HG  LEU A 215      -7.763  -1.167  13.042  1.00 91.52           H
ATOM   3190  CD1 LEU A 215      -7.159  -3.077  13.750  1.00 91.52           C
ATOM   3191 1HD1 LEU A 215      -8.075  -3.209  14.327  1.00 91.52           H
ATOM   3192 2HD1 LEU A 215      -6.842  -4.039  13.347  1.00 91.52           H
ATOM   3193 3HD1 LEU A 215      -6.377  -2.679  14.397  1.00 91.52           H
ATOM   3194  CD2 LEU A 215      -6.138  -1.785  11.821  1.00 91.52           C
ATOM   3195 1HD2 LEU A 215      -5.776  -2.690  11.333  1.00 91.52           H
ATOM   3196 2HD2 LEU A 215      -6.350  -1.026  11.068  1.00 91.52           H
ATOM   3197 3HD2 LEU A 215      -5.377  -1.413  12.507  1.00 91.52           H
ATOM   3198  HN  LEU A 215      -9.918  -0.593  11.881  1.00 91.52           H
ATOM   3199  N   THR A 216     -10.988  -2.547   9.672  1.00 91.30           N
ATOM   3200  CA  THR A 216     -11.887  -3.223   8.752  1.00 91.30           C
ATOM   3201  C   THR A 216     -11.866  -2.535   7.385  1.00 91.30           C
ATOM   3202  O   THR A 216     -11.806  -3.201   6.352  1.00 91.30           O
ATOM   3203  HA  THR A 216     -11.525  -4.240   8.603  1.00 91.30           H
ATOM   3204  CB  THR A 216     -13.276  -3.263   9.391  1.00 91.30           C
ATOM   3205  HB  THR A 216     -13.667  -2.255   9.535  1.00 91.30           H
ATOM   3206  OG1 THR A 216     -13.090  -4.026  10.580  1.00 91.30           O
ATOM   3207  HG1 THR A 216     -13.081  -3.422  11.377  1.00 91.30           H
ATOM   3208  CG2 THR A 216     -14.274  -4.085   8.573  1.00 91.30           C
ATOM   3209 1HG2 THR A 216     -13.915  -5.110   8.486  1.00 91.30           H
ATOM   3210 2HG2 THR A 216     -14.374  -3.649   7.579  1.00 91.30           H
ATOM   3211 3HG2 THR A 216     -15.243  -4.080   9.071  1.00 91.30           H
ATOM   3212  HN  THR A 216     -11.422  -2.185  10.497  1.00 91.30           H
ATOM   3213  N   LEU A 217     -11.917  -1.212   7.423  1.00 88.24           N
ATOM   3214  CA  LEU A 217     -11.921  -0.428   6.200  1.00 88.24           C
ATOM   3215  C   LEU A 217     -10.622  -0.682   5.432  1.00 88.24           C
ATOM   3216  O   LEU A 217     -10.631  -0.781   4.206  1.00 88.24           O
ATOM   3217  HA  LEU A 217     -12.756  -0.776   5.591  1.00 88.24           H
ATOM   3218  CB  LEU A 217     -12.173   1.049   6.511  1.00 88.24           C
ATOM   3219 1HB  LEU A 217     -13.010   1.116   7.205  1.00 88.24           H
ATOM   3220 2HB  LEU A 217     -11.298   1.445   7.027  1.00 88.24           H
ATOM   3221  CG  LEU A 217     -12.470   1.947   5.308  1.00 88.24           C
ATOM   3222  HG  LEU A 217     -11.719   1.752   4.543  1.00 88.24           H
ATOM   3223  CD1 LEU A 217     -13.833   1.613   4.699  1.00 88.24           C
ATOM   3224 1HD1 LEU A 217     -13.840   0.574   4.370  1.00 88.24           H
ATOM   3225 2HD1 LEU A 217     -14.612   1.762   5.447  1.00 88.24           H
ATOM   3226 3HD1 LEU A 217     -14.020   2.266   3.846  1.00 88.24           H
ATOM   3227  CD2 LEU A 217     -12.358   3.425   5.686  1.00 88.24           C
ATOM   3228 1HD2 LEU A 217     -13.072   3.653   6.478  1.00 88.24           H
ATOM   3229 2HD2 LEU A 217     -11.347   3.634   6.037  1.00 88.24           H
ATOM   3230 3HD2 LEU A 217     -12.574   4.041   4.813  1.00 88.24           H
ATOM   3231  HN  LEU A 217     -11.955  -0.678   8.268  1.00 88.24           H
ATOM   3232  N   LYS A 218      -9.537  -0.780   6.185  1.00 86.09           N
ATOM   3233  CA  LYS A 218      -8.229  -0.993   5.589  1.00 86.09           C
ATOM   3234  C   LYS A 218      -8.230  -2.322   4.831  1.00 86.09           C
ATOM   3235  O   LYS A 218      -7.753  -2.396   3.699  1.00 86.09           O
ATOM   3236  HA  LYS A 218      -8.061  -0.188   4.873  1.00 86.09           H
ATOM   3237  CB  LYS A 218      -7.133  -0.891   6.651  1.00 86.09           C
ATOM   3238 1HB  LYS A 218      -7.258   0.029   7.222  1.00 86.09           H
ATOM   3239 2HB  LYS A 218      -7.225  -1.718   7.355  1.00 86.09           H
ATOM   3240  CG  LYS A 218      -5.744  -0.914   6.009  1.00 86.09           C
ATOM   3241 1HG  LYS A 218      -5.649  -1.793   5.371  1.00 86.09           H
ATOM   3242 2HG  LYS A 218      -5.621  -0.041   5.369  1.00 86.09           H
ATOM   3243  CD  LYS A 218      -4.647  -0.931   7.076  1.00 86.09           C
ATOM   3244 1HD  LYS A 218      -4.719  -0.033   7.690  1.00 86.09           H
ATOM   3245 2HD  LYS A 218      -4.793  -1.783   7.739  1.00 86.09           H
ATOM   3246  CE  LYS A 218      -3.260  -1.007   6.435  1.00 86.09           C
ATOM   3247 1HE  LYS A 218      -3.236  -1.813   5.701  1.00 86.09           H
ATOM   3248 2HE  LYS A 218      -3.049  -0.082   5.899  1.00 86.09           H
ATOM   3249  NZ  LYS A 218      -2.224  -1.237   7.467  1.00 86.09           N
ATOM   3250 1HZ  LYS A 218      -1.400  -1.640   7.035  1.00 86.09           H
ATOM   3251 2HZ  LYS A 218      -1.980  -0.355   7.903  1.00 86.09           H
ATOM   3252 3HZ  LYS A 218      -2.583  -1.874   8.170  1.00 86.09           H
ATOM   3253  HN  LYS A 218      -9.541  -0.716   7.183  1.00 86.09           H
ATOM   3254  N   VAL A 219      -8.770  -3.340   5.485  1.00 90.31           N
ATOM   3255  CA  VAL A 219      -8.711  -4.690   4.951  1.00 90.31           C
ATOM   3256  C   VAL A 219      -9.611  -4.785   3.718  1.00 90.31           C
ATOM   3257  O   VAL A 219      -9.218  -5.353   2.700  1.00 90.31           O
ATOM   3258  HA  VAL A 219      -7.681  -4.879   4.649  1.00 90.31           H
ATOM   3259  CB  VAL A 219      -9.079  -5.700   6.040  1.00 90.31           C
ATOM   3260  HB  VAL A 219     -10.039  -5.404   6.462  1.00 90.31           H
ATOM   3261  CG1 VAL A 219      -9.236  -7.104   5.454  1.00 90.31           C
ATOM   3262 1HG1 VAL A 219     -10.025  -7.098   4.702  1.00 90.31           H
ATOM   3263 2HG1 VAL A 219      -8.298  -7.413   4.993  1.00 90.31           H
ATOM   3264 3HG1 VAL A 219      -9.498  -7.803   6.249  1.00 90.31           H
ATOM   3265  CG2 VAL A 219      -8.046  -5.690   7.169  1.00 90.31           C
ATOM   3266 1HG2 VAL A 219      -7.067  -5.949   6.768  1.00 90.31           H
ATOM   3267 2HG2 VAL A 219      -8.005  -4.696   7.614  1.00 90.31           H
ATOM   3268 3HG2 VAL A 219      -8.332  -6.417   7.929  1.00 90.31           H
ATOM   3269  HN  VAL A 219      -9.241  -3.253   6.363  1.00 90.31           H
ATOM   3270  N   ILE A 220     -10.803  -4.221   3.850  1.00 90.79           N
ATOM   3271  CA  ILE A 220     -11.799  -4.322   2.797  1.00 90.79           C
ATOM   3272  C   ILE A 220     -11.285  -3.610   1.544  1.00 90.79           C
ATOM   3273  O   ILE A 220     -11.162  -4.222   0.484  1.00 90.79           O
ATOM   3274  HA  ILE A 220     -11.924  -5.380   2.566  1.00 90.79           H
ATOM   3275  CB  ILE A 220     -13.152  -3.803   3.288  1.00 90.79           C
ATOM   3276  HB  ILE A 220     -12.995  -2.833   3.759  1.00 90.79           H
ATOM   3277  CG1 ILE A 220     -13.743  -4.732   4.350  1.00 90.79           C
ATOM   3278 1HG1 ILE A 220     -13.925  -5.716   3.918  1.00 90.79           H
ATOM   3279 2HG1 ILE A 220     -13.026  -4.867   5.160  1.00 90.79           H
ATOM   3280  CG2 ILE A 220     -14.114  -3.586   2.117  1.00 90.79           C
ATOM   3281 1HG2 ILE A 220     -13.689  -2.856   1.428  1.00 90.79           H
ATOM   3282 2HG2 ILE A 220     -14.270  -4.530   1.596  1.00 90.79           H
ATOM   3283 3HG2 ILE A 220     -15.068  -3.217   2.495  1.00 90.79           H
ATOM   3284  CD1 ILE A 220     -15.050  -4.165   4.909  1.00 90.79           C
ATOM   3285 1HD1 ILE A 220     -14.860  -3.192   5.362  1.00 90.79           H
ATOM   3286 2HD1 ILE A 220     -15.773  -4.055   4.100  1.00 90.79           H
ATOM   3287 3HD1 ILE A 220     -15.448  -4.845   5.662  1.00 90.79           H
ATOM   3288  HN  ILE A 220     -11.091  -3.704   4.655  1.00 90.79           H
ATOM   3289  N   LEU A 221     -10.999  -2.327   1.707  1.00 89.56           N
ATOM   3290  CA  LEU A 221     -10.656  -1.486   0.573  1.00 89.56           C
ATOM   3291  C   LEU A 221      -9.205  -1.753   0.166  1.00 89.56           C
ATOM   3292  O   LEU A 221      -8.823  -1.512  -0.978  1.00 89.56           O
ATOM   3293  HA  LEU A 221     -11.305  -1.774  -0.255  1.00 89.56           H
ATOM   3294  CB  LEU A 221     -10.947  -0.017   0.887  1.00 89.56           C
ATOM   3295 1HB  LEU A 221     -10.379   0.263   1.774  1.00 89.56           H
ATOM   3296 2HB  LEU A 221     -10.572   0.591   0.063  1.00 89.56           H
ATOM   3297  CG  LEU A 221     -12.416   0.340   1.121  1.00 89.56           C
ATOM   3298  HG  LEU A 221     -12.762  -0.200   2.002  1.00 89.56           H
ATOM   3299  CD1 LEU A 221     -12.576   1.834   1.414  1.00 89.56           C
ATOM   3300 1HD1 LEU A 221     -12.007   2.092   2.307  1.00 89.56           H
ATOM   3301 2HD1 LEU A 221     -12.207   2.412   0.567  1.00 89.56           H
ATOM   3302 3HD1 LEU A 221     -13.630   2.060   1.577  1.00 89.56           H
ATOM   3303  CD2 LEU A 221     -13.284  -0.110  -0.055  1.00 89.56           C
ATOM   3304 1HD2 LEU A 221     -12.946   0.383  -0.966  1.00 89.56           H
ATOM   3305 2HD2 LEU A 221     -13.202  -1.190  -0.175  1.00 89.56           H
ATOM   3306 3HD2 LEU A 221     -14.323   0.157   0.137  1.00 89.56           H
ATOM   3307  HN  LEU A 221     -10.999  -1.862   2.593  1.00 89.56           H
ATOM   3308  N   GLY A 222      -8.437  -2.246   1.125  1.00 88.26           N
ATOM   3309  CA  GLY A 222      -7.002  -2.384   0.939  1.00 88.26           C
ATOM   3310  C   GLY A 222      -6.673  -3.642   0.132  1.00 88.26           C
ATOM   3311  O   GLY A 222      -5.645  -3.700  -0.541  1.00 88.26           O
ATOM   3312 1HA  GLY A 222      -6.613  -1.505   0.424  1.00 88.26           H
ATOM   3313 2HA  GLY A 222      -6.508  -2.431   1.909  1.00 88.26           H
ATOM   3314  HN  GLY A 222      -8.778  -2.549   2.015  1.00 88.26           H
ATOM   3315  N   PHE A 223      -7.564  -4.617   0.226  1.00 82.95           N
ATOM   3316  CA  PHE A 223      -7.300  -5.930  -0.338  1.00 82.95           C
ATOM   3317  C   PHE A 223      -8.539  -6.484  -1.044  1.00 82.95           C
ATOM   3318  O   PHE A 223      -8.542  -6.647  -2.263  1.00 82.95           O
ATOM   3319  HA  PHE A 223      -6.493  -5.815  -1.061  1.00 82.95           H
ATOM   3320  CB  PHE A 223      -6.937  -6.852   0.828  1.00 82.95           C
ATOM   3321 1HB  PHE A 223      -6.153  -6.381   1.421  1.00 82.95           H
ATOM   3322 2HB  PHE A 223      -7.806  -6.960   1.477  1.00 82.95           H
ATOM   3323  CG  PHE A 223      -6.464  -8.243   0.398  1.00 82.95           C
ATOM   3324  CD1 PHE A 223      -7.231  -9.334   0.664  1.00 82.95           C
ATOM   3325  HD1 PHE A 223      -8.182  -9.218   1.184  1.00 82.95           H
ATOM   3326  CD2 PHE A 223      -5.278  -8.387  -0.252  1.00 82.95           C
ATOM   3327  HD2 PHE A 223      -4.664  -7.513  -0.465  1.00 82.95           H
ATOM   3328  CE1 PHE A 223      -6.793 -10.624   0.265  1.00 82.95           C
ATOM   3329  HE1 PHE A 223      -7.407 -11.499   0.479  1.00 82.95           H
ATOM   3330  CE2 PHE A 223      -4.840  -9.677  -0.651  1.00 82.95           C
ATOM   3331  HE2 PHE A 223      -3.889  -9.793  -1.171  1.00 82.95           H
ATOM   3332  CZ  PHE A 223      -5.606 -10.769  -0.384  1.00 82.95           C
ATOM   3333  HZ  PHE A 223      -5.270 -11.759  -0.691  1.00 82.95           H
ATOM   3334  HN  PHE A 223      -8.452  -4.522   0.677  1.00 82.95           H
ATOM   3335  N   PHE A 224      -9.562  -6.757  -0.247  1.00 84.25           N
ATOM   3336  CA  PHE A 224     -10.654  -7.603  -0.695  1.00 84.25           C
ATOM   3337  C   PHE A 224     -11.320  -7.024  -1.946  1.00 84.25           C
ATOM   3338  O   PHE A 224     -11.478  -7.719  -2.948  1.00 84.25           O
ATOM   3339  HA  PHE A 224     -10.231  -8.580  -0.931  1.00 84.25           H
ATOM   3340  CB  PHE A 224     -11.680  -7.649   0.439  1.00 84.25           C
ATOM   3341 1HB  PHE A 224     -11.748  -6.660   0.893  1.00 84.25           H
ATOM   3342 2HB  PHE A 224     -12.660  -7.875   0.020  1.00 84.25           H
ATOM   3343  CG  PHE A 224     -11.358  -8.673   1.528  1.00 84.25           C
ATOM   3344  CD1 PHE A 224     -11.563  -9.998   1.298  1.00 84.25           C
ATOM   3345  HD1 PHE A 224     -11.957 -10.329   0.338  1.00 84.25           H
ATOM   3346  CD2 PHE A 224     -10.866  -8.260   2.727  1.00 84.25           C
ATOM   3347  HD2 PHE A 224     -10.701  -7.198   2.912  1.00 84.25           H
ATOM   3348  CE1 PHE A 224     -11.264 -10.949   2.309  1.00 84.25           C
ATOM   3349  HE1 PHE A 224     -11.429 -12.011   2.125  1.00 84.25           H
ATOM   3350  CE2 PHE A 224     -10.567  -9.211   3.738  1.00 84.25           C
ATOM   3351  HE2 PHE A 224     -10.173  -8.880   4.699  1.00 84.25           H
ATOM   3352  CZ  PHE A 224     -10.772 -10.536   3.508  1.00 84.25           C
ATOM   3353  HZ  PHE A 224     -10.543 -11.266   4.284  1.00 84.25           H
ATOM   3354  HN  PHE A 224      -9.651  -6.411   0.687  1.00 84.25           H
ATOM   3355  N   LEU A 225     -11.692  -5.756  -1.845  1.00 89.73           N
ATOM   3356  CA  LEU A 225     -12.389  -5.093  -2.934  1.00 89.73           C
ATOM   3357  C   LEU A 225     -11.514  -5.124  -4.188  1.00 89.73           C
ATOM   3358  O   LEU A 225     -11.939  -5.614  -5.234  1.00 89.73           O
ATOM   3359  HA  LEU A 225     -13.299  -5.659  -3.133  1.00 89.73           H
ATOM   3360  CB  LEU A 225     -12.815  -3.683  -2.517  1.00 89.73           C
ATOM   3361 1HB  LEU A 225     -13.509  -3.768  -1.681  1.00 89.73           H
ATOM   3362 2HB  LEU A 225     -11.936  -3.153  -2.150  1.00 89.73           H
ATOM   3363  CG  LEU A 225     -13.473  -2.832  -3.605  1.00 89.73           C
ATOM   3364  HG  LEU A 225     -12.857  -2.891  -4.503  1.00 89.73           H
ATOM   3365  CD1 LEU A 225     -14.855  -3.378  -3.968  1.00 89.73           C
ATOM   3366 1HD1 LEU A 225     -14.757  -4.400  -4.335  1.00 89.73           H
ATOM   3367 2HD1 LEU A 225     -15.493  -3.369  -3.084  1.00 89.73           H
ATOM   3368 3HD1 LEU A 225     -15.300  -2.755  -4.743  1.00 89.73           H
ATOM   3369  CD2 LEU A 225     -13.528  -1.360  -3.191  1.00 89.73           C
ATOM   3370 1HD2 LEU A 225     -14.108  -1.263  -2.273  1.00 89.73           H
ATOM   3371 2HD2 LEU A 225     -12.517  -0.992  -3.022  1.00 89.73           H
ATOM   3372 3HD2 LEU A 225     -14.000  -0.778  -3.982  1.00 89.73           H
ATOM   3373  HN  LEU A 225     -11.525  -5.186  -1.041  1.00 89.73           H
ATOM   3374  N   PRO A 226     -10.281  -4.605  -4.109  1.00 90.59           N
ATOM   3375  CA  PRO A 226      -9.377  -4.630  -5.261  1.00 90.59           C
ATOM   3376  C   PRO A 226      -9.217  -6.026  -5.839  1.00 90.59           C
ATOM   3377  O   PRO A 226      -9.286  -6.211  -7.053  1.00 90.59           O
ATOM   3378  HA  PRO A 226      -9.788  -4.031  -6.074  1.00 90.59           H
ATOM   3379  CB  PRO A 226      -8.059  -4.094  -4.698  1.00 90.59           C
ATOM   3380 1HB  PRO A 226      -7.416  -4.900  -4.344  1.00 90.59           H
ATOM   3381 2HB  PRO A 226      -7.494  -3.546  -5.453  1.00 90.59           H
ATOM   3382  CG  PRO A 226      -8.505  -3.185  -3.559  1.00 90.59           C
ATOM   3383 1HG  PRO A 226      -7.701  -3.008  -2.844  1.00 90.59           H
ATOM   3384 2HG  PRO A 226      -8.816  -2.205  -3.920  1.00 90.59           H
ATOM   3385  CD  PRO A 226      -9.658  -3.959  -2.940  1.00 90.59           C
ATOM   3386 1HD  PRO A 226      -9.309  -4.694  -2.215  1.00 90.59           H
ATOM   3387 2HD  PRO A 226     -10.351  -3.301  -2.415  1.00 90.59           H
ATOM   3388  N   PHE A 227      -9.005  -6.981  -4.945  1.00 85.92           N
ATOM   3389  CA  PHE A 227      -8.689  -8.338  -5.360  1.00 85.92           C
ATOM   3390  C   PHE A 227      -9.832  -8.941  -6.177  1.00 85.92           C
ATOM   3391  O   PHE A 227      -9.602  -9.535  -7.230  1.00 85.92           O
ATOM   3392  HA  PHE A 227      -7.791  -8.287  -5.976  1.00 85.92           H
ATOM   3393  CB  PHE A 227      -8.498  -9.162  -4.085  1.00 85.92           C
ATOM   3394 1HB  PHE A 227      -7.711  -8.707  -3.484  1.00 85.92           H
ATOM   3395 2HB  PHE A 227      -9.414  -9.118  -3.496  1.00 85.92           H
ATOM   3396  CG  PHE A 227      -8.143 -10.628  -4.339  1.00 85.92           C
ATOM   3397  CD1 PHE A 227      -9.101 -11.588  -4.240  1.00 85.92           C
ATOM   3398  HD1 PHE A 227     -10.123 -11.312  -3.979  1.00 85.92           H
ATOM   3399  CD2 PHE A 227      -6.868 -10.972  -4.665  1.00 85.92           C
ATOM   3400  HD2 PHE A 227      -6.099 -10.203  -4.745  1.00 85.92           H
ATOM   3401  CE1 PHE A 227      -8.771 -12.948  -4.476  1.00 85.92           C
ATOM   3402  HE1 PHE A 227      -9.540 -13.717  -4.396  1.00 85.92           H
ATOM   3403  CE2 PHE A 227      -6.538 -12.333  -4.901  1.00 85.92           C
ATOM   3404  HE2 PHE A 227      -5.516 -12.608  -5.162  1.00 85.92           H
ATOM   3405  CZ  PHE A 227      -7.496 -13.292  -4.802  1.00 85.92           C
ATOM   3406  HZ  PHE A 227      -7.243 -14.337  -4.983  1.00 85.92           H
ATOM   3407  HN  PHE A 227      -9.046  -6.841  -3.956  1.00 85.92           H
ATOM   3408  N   VAL A 228     -11.041  -8.770  -5.662  1.00 92.32           N
ATOM   3409  CA  VAL A 228     -12.216  -9.332  -6.306  1.00 92.32           C
ATOM   3410  C   VAL A 228     -12.349  -8.749  -7.714  1.00 92.32           C
ATOM   3411  O   VAL A 228     -12.593  -9.480  -8.672  1.00 92.32           O
ATOM   3412  HA  VAL A 228     -12.064 -10.409  -6.385  1.00 92.32           H
ATOM   3413  CB  VAL A 228     -13.453  -9.090  -5.439  1.00 92.32           C
ATOM   3414  HB  VAL A 228     -13.489  -8.029  -5.194  1.00 92.32           H
ATOM   3415  CG1 VAL A 228     -14.733  -9.440  -6.201  1.00 92.32           C
ATOM   3416 1HG1 VAL A 228     -14.805  -8.819  -7.094  1.00 92.32           H
ATOM   3417 2HG1 VAL A 228     -14.709 -10.491  -6.490  1.00 92.32           H
ATOM   3418 3HG1 VAL A 228     -15.597  -9.259  -5.562  1.00 92.32           H
ATOM   3419  CG2 VAL A 228     -13.365  -9.873  -4.127  1.00 92.32           C
ATOM   3420 1HG2 VAL A 228     -13.293 -10.938  -4.344  1.00 92.32           H
ATOM   3421 2HG2 VAL A 228     -12.483  -9.554  -3.573  1.00 92.32           H
ATOM   3422 3HG2 VAL A 228     -14.258  -9.683  -3.530  1.00 92.32           H
ATOM   3423  HN  VAL A 228     -11.223  -8.258  -4.822  1.00 92.32           H
ATOM   3424  N   VAL A 229     -12.182  -7.437  -7.795  1.00 92.15           N
ATOM   3425  CA  VAL A 229     -12.345  -6.738  -9.058  1.00 92.15           C
ATOM   3426  C   VAL A 229     -11.295  -7.239 -10.052  1.00 92.15           C
ATOM   3427  O   VAL A 229     -11.612  -7.521 -11.206  1.00 92.15           O
ATOM   3428  HA  VAL A 229     -13.336  -6.980  -9.443  1.00 92.15           H
ATOM   3429  CB  VAL A 229     -12.281  -5.226  -8.832  1.00 92.15           C
ATOM   3430  HB  VAL A 229     -11.360  -5.007  -8.292  1.00 92.15           H
ATOM   3431  CG1 VAL A 229     -12.236  -4.474 -10.164  1.00 92.15           C
ATOM   3432 1HG1 VAL A 229     -11.353  -4.781 -10.724  1.00 92.15           H
ATOM   3433 2HG1 VAL A 229     -13.131  -4.704 -10.741  1.00 92.15           H
ATOM   3434 3HG1 VAL A 229     -12.190  -3.402  -9.974  1.00 92.15           H
ATOM   3435  CG2 VAL A 229     -13.454  -4.750  -7.973  1.00 92.15           C
ATOM   3436 1HG2 VAL A 229     -14.392  -4.989  -8.475  1.00 92.15           H
ATOM   3437 2HG2 VAL A 229     -13.422  -5.250  -7.005  1.00 92.15           H
ATOM   3438 3HG2 VAL A 229     -13.384  -3.672  -7.828  1.00 92.15           H
ATOM   3439  HN  VAL A 229     -11.941  -6.855  -7.018  1.00 92.15           H
ATOM   3440  N   MET A 230     -10.066  -7.334  -9.567  1.00 84.83           N
ATOM   3441  CA  MET A 230      -8.959  -7.752 -10.410  1.00 84.83           C
ATOM   3442  C   MET A 230      -9.169  -9.177 -10.925  1.00 84.83           C
ATOM   3443  O   MET A 230      -8.992  -9.445 -12.113  1.00 84.83           O
ATOM   3444  HA  MET A 230      -8.948  -7.054 -11.248  1.00 84.83           H
ATOM   3445  CB  MET A 230      -7.655  -7.684  -9.613  1.00 84.83           C
ATOM   3446 1HB  MET A 230      -7.793  -8.160  -8.642  1.00 84.83           H
ATOM   3447 2HB  MET A 230      -6.876  -8.241 -10.133  1.00 84.83           H
ATOM   3448  CG  MET A 230      -7.207  -6.234  -9.417  1.00 84.83           C
ATOM   3449 1HG  MET A 230      -7.213  -5.710 -10.373  1.00 84.83           H
ATOM   3450 2HG  MET A 230      -7.908  -5.713  -8.764  1.00 84.83           H
ATOM   3451  SD  MET A 230      -5.569  -6.191  -8.709  1.00 84.83           S
ATOM   3452  CE  MET A 230      -5.913  -6.863  -7.092  1.00 84.83           C
ATOM   3453 1HE  MET A 230      -6.633  -6.226  -6.579  1.00 84.83           H
ATOM   3454 2HE  MET A 230      -6.324  -7.867  -7.195  1.00 84.83           H
ATOM   3455 3HE  MET A 230      -4.990  -6.906  -6.513  1.00 84.83           H
ATOM   3456  HN  MET A 230      -9.821  -7.133  -8.618  1.00 84.83           H
ATOM   3457  N   ALA A 231      -9.543 -10.055 -10.006  1.00 90.35           N
ATOM   3458  CA  ALA A 231      -9.699 -11.462 -10.334  1.00 90.35           C
ATOM   3459  C   ALA A 231     -10.753 -11.610 -11.433  1.00 90.35           C
ATOM   3460  O   ALA A 231     -10.557 -12.358 -12.389  1.00 90.35           O
ATOM   3461  HA  ALA A 231      -8.742 -11.823 -10.710  1.00 90.35           H
ATOM   3462  CB  ALA A 231     -10.060 -12.244  -9.070  1.00 90.35           C
ATOM   3463 1HB  ALA A 231      -9.266 -12.130  -8.332  1.00 90.35           H
ATOM   3464 2HB  ALA A 231     -10.995 -11.861  -8.660  1.00 90.35           H
ATOM   3465 3HB  ALA A 231     -10.177 -13.299  -9.317  1.00 90.35           H
ATOM   3466  HN  ALA A 231      -9.737  -9.819  -9.054  1.00 90.35           H
ATOM   3467  N   CYS A 232     -11.849 -10.886 -11.259  1.00 90.14           N
ATOM   3468  CA  CYS A 232     -12.947 -10.950 -12.209  1.00 90.14           C
ATOM   3469  C   CYS A 232     -12.445 -10.435 -13.559  1.00 90.14           C
ATOM   3470  O   CYS A 232     -12.668 -11.066 -14.590  1.00 90.14           O
ATOM   3471  HA  CYS A 232     -13.240 -11.998 -12.279  1.00 90.14           H
ATOM   3472  CB  CYS A 232     -14.167 -10.168 -11.717  1.00 90.14           C
ATOM   3473 1HB  CYS A 232     -13.870  -9.160 -11.428  1.00 90.14           H
ATOM   3474 2HB  CYS A 232     -14.894 -10.067 -12.523  1.00 90.14           H
ATOM   3475  SG  CYS A 232     -14.929 -11.028 -10.293  1.00 90.14           S
ATOM   3476  HG  CYS A 232     -14.092 -10.548  -9.377  1.00 90.14           H
ATOM   3477  HN  CYS A 232     -11.993 -10.266 -10.488  1.00 90.14           H
ATOM   3478  N   CYS A 233     -11.776  -9.292 -13.508  1.00 88.57           N
ATOM   3479  CA  CYS A 233     -11.346  -8.622 -14.724  1.00 88.57           C
ATOM   3480  C   CYS A 233     -10.487  -9.597 -15.532  1.00 88.57           C
ATOM   3481  O   CYS A 233     -10.721  -9.797 -16.723  1.00 88.57           O
ATOM   3482  HA  CYS A 233     -12.250  -8.358 -15.272  1.00 88.57           H
ATOM   3483  CB  CYS A 233     -10.600  -7.322 -14.420  1.00 88.57           C
ATOM   3484 1HB  CYS A 233      -9.855  -7.493 -13.643  1.00 88.57           H
ATOM   3485 2HB  CYS A 233     -10.064  -6.984 -15.307  1.00 88.57           H
ATOM   3486  SG  CYS A 233     -11.783  -6.034 -13.878  1.00 88.57           S
ATOM   3487  HG  CYS A 233     -11.917  -6.483 -12.634  1.00 88.57           H
ATOM   3488  HN  CYS A 233     -11.528  -8.826 -12.659  1.00 88.57           H
ATOM   3489  N   TYR A 234      -9.510 -10.178 -14.851  1.00 75.85           N
ATOM   3490  CA  TYR A 234      -8.508 -10.987 -15.524  1.00 75.85           C
ATOM   3491  C   TYR A 234      -9.090 -12.334 -15.956  1.00 75.85           C
ATOM   3492  O   TYR A 234      -8.674 -12.899 -16.967  1.00 75.85           O
ATOM   3493  HA  TYR A 234      -8.174 -10.444 -16.408  1.00 75.85           H
ATOM   3494  CB  TYR A 234      -7.401 -11.230 -14.495  1.00 75.85           C
ATOM   3495 1HB  TYR A 234      -7.841 -11.231 -13.498  1.00 75.85           H
ATOM   3496 2HB  TYR A 234      -6.979 -12.222 -14.658  1.00 75.85           H
ATOM   3497  CG  TYR A 234      -6.273 -10.198 -14.539  1.00 75.85           C
ATOM   3498  CD1 TYR A 234      -5.157 -10.427 -15.318  1.00 75.85           C
ATOM   3499  HD1 TYR A 234      -5.080 -11.344 -15.902  1.00 75.85           H
ATOM   3500  CD2 TYR A 234      -6.372  -9.036 -13.800  1.00 75.85           C
ATOM   3501  HD2 TYR A 234      -7.253  -8.855 -13.184  1.00 75.85           H
ATOM   3502  CE1 TYR A 234      -4.096  -9.455 -15.359  1.00 75.85           C
ATOM   3503  HE1 TYR A 234      -3.209  -9.624 -15.970  1.00 75.85           H
ATOM   3504  CE2 TYR A 234      -5.310  -8.065 -13.841  1.00 75.85           C
ATOM   3505  HE2 TYR A 234      -5.375  -7.143 -13.262  1.00 75.85           H
ATOM   3506  CZ  TYR A 234      -4.224  -8.322 -14.619  1.00 75.85           C
ATOM   3507  OH  TYR A 234      -3.222  -7.404 -14.658  1.00 75.85           O
ATOM   3508  HH  TYR A 234      -3.453  -6.621 -14.081  1.00 75.85           H
ATOM   3509  HN  TYR A 234      -9.397 -10.104 -13.860  1.00 75.85           H
ATOM   3510  N   THR A 235     -10.044 -12.810 -15.170  1.00 85.63           N
ATOM   3511  CA  THR A 235     -10.761 -14.026 -15.514  1.00 85.63           C
ATOM   3512  C   THR A 235     -11.401 -13.894 -16.898  1.00 85.63           C
ATOM   3513  O   THR A 235     -11.303 -14.802 -17.721  1.00 85.63           O
ATOM   3514  HA  THR A 235     -10.044 -14.844 -15.571  1.00 85.63           H
ATOM   3515  CB  THR A 235     -11.773 -14.310 -14.402  1.00 85.63           C
ATOM   3516  HB  THR A 235     -12.519 -13.518 -14.342  1.00 85.63           H
ATOM   3517  OG1 THR A 235     -10.969 -14.486 -13.238  1.00 85.63           O
ATOM   3518  HG1 THR A 235     -11.021 -13.672 -12.660  1.00 85.63           H
ATOM   3519  CG2 THR A 235     -12.474 -15.659 -14.578  1.00 85.63           C
ATOM   3520 1HG2 THR A 235     -11.732 -16.457 -14.569  1.00 85.63           H
ATOM   3521 2HG2 THR A 235     -13.008 -15.669 -15.528  1.00 85.63           H
ATOM   3522 3HG2 THR A 235     -13.180 -15.810 -13.762  1.00 85.63           H
ATOM   3523  HN  THR A 235     -10.328 -12.381 -14.312  1.00 85.63           H
ATOM   3524  N   ILE A 236     -12.043 -12.754 -17.111  1.00 85.06           N
ATOM   3525  CA  ILE A 236     -12.713 -12.498 -18.375  1.00 85.06           C
ATOM   3526  C   ILE A 236     -11.665 -12.265 -19.465  1.00 85.06           C
ATOM   3527  O   ILE A 236     -11.834 -12.710 -20.599  1.00 85.06           O
ATOM   3528  HA  ILE A 236     -13.283 -13.391 -18.629  1.00 85.06           H
ATOM   3529  CB  ILE A 236     -13.713 -11.350 -18.227  1.00 85.06           C
ATOM   3530  HB  ILE A 236     -13.172 -10.466 -17.890  1.00 85.06           H
ATOM   3531  CG1 ILE A 236     -14.764 -11.670 -17.162  1.00 85.06           C
ATOM   3532 1HG1 ILE A 236     -15.466 -12.409 -17.549  1.00 85.06           H
ATOM   3533 2HG1 ILE A 236     -14.280 -12.115 -16.292  1.00 85.06           H
ATOM   3534  CG2 ILE A 236     -14.351 -11.001 -19.574  1.00 85.06           C
ATOM   3535 1HG2 ILE A 236     -13.574 -10.700 -20.277  1.00 85.06           H
ATOM   3536 2HG2 ILE A 236     -14.875 -11.874 -19.964  1.00 85.06           H
ATOM   3537 3HG2 ILE A 236     -15.057 -10.182 -19.441  1.00 85.06           H
ATOM   3538  CD1 ILE A 236     -15.521 -10.409 -16.742  1.00 85.06           C
ATOM   3539 1HD1 ILE A 236     -14.819  -9.683 -16.333  1.00 85.06           H
ATOM   3540 2HD1 ILE A 236     -16.023  -9.981 -17.610  1.00 85.06           H
ATOM   3541 3HD1 ILE A 236     -16.262 -10.666 -15.984  1.00 85.06           H
ATOM   3542  HN  ILE A 236     -12.109 -12.016 -16.440  1.00 85.06           H
ATOM   3543  N   ILE A 237     -10.605 -11.568 -19.082  1.00 81.42           N
ATOM   3544  CA  ILE A 237      -9.533 -11.263 -20.015  1.00 81.42           C
ATOM   3545  C   ILE A 237      -8.983 -12.567 -20.596  1.00 81.42           C
ATOM   3546  O   ILE A 237      -8.889 -12.718 -21.813  1.00 81.42           O
ATOM   3547  HA  ILE A 237      -9.964 -10.678 -20.828  1.00 81.42           H
ATOM   3548  CB  ILE A 237      -8.470 -10.392 -19.343  1.00 81.42           C
ATOM   3549  HB  ILE A 237      -8.315 -10.763 -18.330  1.00 81.42           H
ATOM   3550  CG1 ILE A 237      -8.943  -8.942 -19.226  1.00 81.42           C
ATOM   3551 1HG1 ILE A 237      -8.922  -8.469 -20.208  1.00 81.42           H
ATOM   3552 2HG1 ILE A 237      -9.977  -8.920 -18.884  1.00 81.42           H
ATOM   3553  CG2 ILE A 237      -7.130 -10.501 -20.074  1.00 81.42           C
ATOM   3554 1HG2 ILE A 237      -6.792 -11.538 -20.062  1.00 81.42           H
ATOM   3555 2HG2 ILE A 237      -7.251 -10.172 -21.106  1.00 81.42           H
ATOM   3556 3HG2 ILE A 237      -6.392  -9.873 -19.576  1.00 81.42           H
ATOM   3557  CD1 ILE A 237      -8.061  -8.154 -18.255  1.00 81.42           C
ATOM   3558 1HD1 ILE A 237      -8.104  -8.617 -17.269  1.00 81.42           H
ATOM   3559 2HD1 ILE A 237      -7.031  -8.159 -18.614  1.00 81.42           H
ATOM   3560 3HD1 ILE A 237      -8.419  -7.127 -18.191  1.00 81.42           H
ATOM   3561  HN  ILE A 237     -10.473 -11.214 -18.156  1.00 81.42           H
ATOM   3562  N   ILE A 238      -8.634 -13.477 -19.698  1.00 78.97           N
ATOM   3563  CA  ILE A 238      -8.011 -14.726 -20.102  1.00 78.97           C
ATOM   3564  C   ILE A 238      -8.952 -15.480 -21.044  1.00 78.97           C
ATOM   3565  O   ILE A 238      -8.522 -16.000 -22.072  1.00 78.97           O
ATOM   3566  HA  ILE A 238      -7.102 -14.476 -20.649  1.00 78.97           H
ATOM   3567  CB  ILE A 238      -7.591 -15.536 -18.874  1.00 78.97           C
ATOM   3568  HB  ILE A 238      -8.425 -15.552 -18.173  1.00 78.97           H
ATOM   3569  CG1 ILE A 238      -6.411 -14.876 -18.158  1.00 78.97           C
ATOM   3570 1HG1 ILE A 238      -5.501 -15.021 -18.739  1.00 78.97           H
ATOM   3571 2HG1 ILE A 238      -6.578 -13.801 -18.091  1.00 78.97           H
ATOM   3572  CG2 ILE A 238      -7.292 -16.989 -19.251  1.00 78.97           C
ATOM   3573 1HG2 ILE A 238      -8.184 -17.443 -19.682  1.00 78.97           H
ATOM   3574 2HG2 ILE A 238      -6.482 -17.015 -19.981  1.00 78.97           H
ATOM   3575 3HG2 ILE A 238      -6.996 -17.542 -18.360  1.00 78.97           H
ATOM   3576  CD1 ILE A 238      -6.225 -15.457 -16.755  1.00 78.97           C
ATOM   3577 1HD1 ILE A 238      -7.129 -15.289 -16.169  1.00 78.97           H
ATOM   3578 2HD1 ILE A 238      -6.035 -16.528 -16.828  1.00 78.97           H
ATOM   3579 3HD1 ILE A 238      -5.380 -14.970 -16.269  1.00 78.97           H
ATOM   3580  HN  ILE A 238      -8.770 -13.372 -18.713  1.00 78.97           H
ATOM   3581  N   HIS A 239     -10.219 -15.515 -20.659  1.00 77.78           N
ATOM   3582  CA  HIS A 239     -11.219 -16.223 -21.439  1.00 77.78           C
ATOM   3583  C   HIS A 239     -11.261 -15.652 -22.858  1.00 77.78           C
ATOM   3584  O   HIS A 239     -11.320 -16.402 -23.832  1.00 77.78           O
ATOM   3585  HA  HIS A 239     -10.901 -17.264 -21.485  1.00 77.78           H
ATOM   3586  CB  HIS A 239     -12.581 -16.182 -20.743  1.00 77.78           C
ATOM   3587 1HB  HIS A 239     -12.458 -16.498 -19.708  1.00 77.78           H
ATOM   3588 2HB  HIS A 239     -12.936 -15.152 -20.722  1.00 77.78           H
ATOM   3589  CG  HIS A 239     -13.631 -17.048 -21.397  1.00 77.78           C
ATOM   3590  ND1 HIS A 239     -13.620 -18.430 -21.318  1.00 77.78           N
ATOM   3591  HD1 HIS A 239     -12.939 -18.982 -20.836  1.00 77.78           H
ATOM   3592  CD2 HIS A 239     -14.725 -16.715 -22.141  1.00 77.78           C
ATOM   3593  HD2 HIS A 239     -15.035 -15.702 -22.400  1.00 77.78           H
ATOM   3594  CE1 HIS A 239     -14.663 -18.896 -21.988  1.00 77.78           C
ATOM   3595  HE1 HIS A 239     -14.929 -19.946 -22.110  1.00 77.78           H
ATOM   3596  NE2 HIS A 239     -15.346 -17.832 -22.498  1.00 77.78           N
ATOM   3597  HN  HIS A 239     -10.565 -15.071 -19.832  1.00 77.78           H
ATOM   3598  N   THR A 240     -11.229 -14.330 -22.931  1.00 79.46           N
ATOM   3599  CA  THR A 240     -11.322 -13.648 -24.211  1.00 79.46           C
ATOM   3600  C   THR A 240     -10.093 -13.955 -25.069  1.00 79.46           C
ATOM   3601  O   THR A 240     -10.206 -14.135 -26.280  1.00 79.46           O
ATOM   3602  HA  THR A 240     -12.189 -14.036 -24.745  1.00 79.46           H
ATOM   3603  CB  THR A 240     -11.515 -12.155 -23.939  1.00 79.46           C
ATOM   3604  HB  THR A 240     -10.609 -11.715 -23.522  1.00 79.46           H
ATOM   3605  OG1 THR A 240     -12.666 -12.101 -23.101  1.00 79.46           O
ATOM   3606  HG1 THR A 240     -12.389 -12.022 -22.143  1.00 79.46           H
ATOM   3607  CG2 THR A 240     -11.929 -11.380 -25.191  1.00 79.46           C
ATOM   3608 1HG2 THR A 240     -12.871 -11.777 -25.569  1.00 79.46           H
ATOM   3609 2HG2 THR A 240     -11.158 -11.485 -25.955  1.00 79.46           H
ATOM   3610 3HG2 THR A 240     -12.053 -10.326 -24.942  1.00 79.46           H
ATOM   3611  HN  THR A 240     -11.142 -13.728 -22.137  1.00 79.46           H
ATOM   3612  N   LEU A 241      -8.946 -14.006 -24.407  1.00 75.39           N
ATOM   3613  CA  LEU A 241      -7.686 -14.188 -25.106  1.00 75.39           C
ATOM   3614  C   LEU A 241      -7.633 -15.598 -25.696  1.00 75.39           C
ATOM   3615  O   LEU A 241      -7.170 -15.788 -26.820  1.00 75.39           O
ATOM   3616  HA  LEU A 241      -7.660 -13.469 -25.925  1.00 75.39           H
ATOM   3617  CB  LEU A 241      -6.509 -13.863 -24.183  1.00 75.39           C
ATOM   3618 1HB  LEU A 241      -6.688 -14.338 -23.218  1.00 75.39           H
ATOM   3619 2HB  LEU A 241      -5.610 -14.317 -24.600  1.00 75.39           H
ATOM   3620  CG  LEU A 241      -6.234 -12.377 -23.945  1.00 75.39           C
ATOM   3621  HG  LEU A 241      -7.143 -11.919 -23.555  1.00 75.39           H
ATOM   3622  CD1 LEU A 241      -5.143 -12.184 -22.890  1.00 75.39           C
ATOM   3623 1HD1 LEU A 241      -5.462 -12.635 -21.950  1.00 75.39           H
ATOM   3624 2HD1 LEU A 241      -4.222 -12.661 -23.227  1.00 75.39           H
ATOM   3625 3HD1 LEU A 241      -4.967 -11.119 -22.740  1.00 75.39           H
ATOM   3626  CD2 LEU A 241      -5.895 -11.665 -25.256  1.00 75.39           C
ATOM   3627 1HD2 LEU A 241      -5.008 -12.119 -25.697  1.00 75.39           H
ATOM   3628 2HD2 LEU A 241      -6.733 -11.759 -25.947  1.00 75.39           H
ATOM   3629 3HD2 LEU A 241      -5.704 -10.611 -25.058  1.00 75.39           H
ATOM   3630  HN  LEU A 241      -8.870 -13.926 -23.413  1.00 75.39           H
ATOM   3631  N   ILE A 242      -8.115 -16.552 -24.912  1.00 75.62           N
ATOM   3632  CA  ILE A 242      -8.135 -17.938 -25.346  1.00 75.62           C
ATOM   3633  C   ILE A 242      -8.958 -18.054 -26.631  1.00 75.62           C
ATOM   3634  O   ILE A 242      -8.558 -18.742 -27.568  1.00 75.62           O
ATOM   3635  HA  ILE A 242      -7.108 -18.227 -25.567  1.00 75.62           H
ATOM   3636  CB  ILE A 242      -8.627 -18.846 -24.217  1.00 75.62           C
ATOM   3637  HB  ILE A 242      -9.538 -18.412 -23.802  1.00 75.62           H
ATOM   3638  CG1 ILE A 242      -7.603 -18.914 -23.082  1.00 75.62           C
ATOM   3639 1HG1 ILE A 242      -6.734 -19.486 -23.407  1.00 75.62           H
ATOM   3640 2HG1 ILE A 242      -7.252 -17.910 -22.843  1.00 75.62           H
ATOM   3641  CG2 ILE A 242      -8.989 -20.234 -24.747  1.00 75.62           C
ATOM   3642 1HG2 ILE A 242      -9.779 -20.144 -25.493  1.00 75.62           H
ATOM   3643 2HG2 ILE A 242      -8.110 -20.689 -25.203  1.00 75.62           H
ATOM   3644 3HG2 ILE A 242      -9.336 -20.859 -23.924  1.00 75.62           H
ATOM   3645  CD1 ILE A 242      -8.208 -19.560 -21.835  1.00 75.62           C
ATOM   3646 1HD1 ILE A 242      -9.062 -18.972 -21.499  1.00 75.62           H
ATOM   3647 2HD1 ILE A 242      -8.535 -20.573 -22.072  1.00 75.62           H
ATOM   3648 3HD1 ILE A 242      -7.459 -19.596 -21.044  1.00 75.62           H
ATOM   3649  HN  ILE A 242      -8.485 -16.389 -23.998  1.00 75.62           H
ATOM   3650  N   GLN A 243     -10.093 -17.370 -26.632  1.00 70.98           N
ATOM   3651  CA  GLN A 243     -10.997 -17.423 -27.768  1.00 70.98           C
ATOM   3652  C   GLN A 243     -10.363 -16.743 -28.983  1.00 70.98           C
ATOM   3653  O   GLN A 243     -10.583 -17.162 -30.119  1.00 70.98           O
ATOM   3654  HA  GLN A 243     -11.144 -18.484 -27.973  1.00 70.98           H
ATOM   3655  CB  GLN A 243     -12.346 -16.787 -27.426  1.00 70.98           C
ATOM   3656 1HB  GLN A 243     -12.187 -15.803 -26.986  1.00 70.98           H
ATOM   3657 2HB  GLN A 243     -12.924 -16.638 -28.338  1.00 70.98           H
ATOM   3658  CG  GLN A 243     -13.135 -17.665 -26.453  1.00 70.98           C
ATOM   3659 1HG  GLN A 243     -13.248 -18.666 -26.871  1.00 70.98           H
ATOM   3660 2HG  GLN A 243     -12.582 -17.769 -25.520  1.00 70.98           H
ATOM   3661  CD  GLN A 243     -14.515 -17.066 -26.170  1.00 70.98           C
ATOM   3662  OE1 GLN A 243     -14.822 -15.946 -26.542  1.00 70.98           O
ATOM   3663  NE2 GLN A 243     -15.326 -17.874 -25.493  1.00 70.98           N
ATOM   3664 1HE2 GLN A 243     -15.011 -18.782 -25.217  1.00 70.98           H
ATOM   3665 2HE2 GLN A 243     -16.250 -17.572 -25.259  1.00 70.98           H
ATOM   3666  HN  GLN A 243     -10.397 -16.790 -25.877  1.00 70.98           H
ATOM   3667  N   ALA A 244      -9.588 -15.705 -28.703  1.00 71.43           N
ATOM   3668  CA  ALA A 244      -9.092 -14.836 -29.756  1.00 71.43           C
ATOM   3669  C   ALA A 244      -7.974 -15.551 -30.518  1.00 71.43           C
ATOM   3670  O   ALA A 244      -7.654 -15.183 -31.647  1.00 71.43           O
ATOM   3671  HA  ALA A 244      -9.918 -14.638 -30.440  1.00 71.43           H
ATOM   3672  CB  ALA A 244      -8.628 -13.511 -29.148  1.00 71.43           C
ATOM   3673 1HB  ALA A 244      -9.466 -13.029 -28.644  1.00 71.43           H
ATOM   3674 2HB  ALA A 244      -7.831 -13.701 -28.429  1.00 71.43           H
ATOM   3675 3HB  ALA A 244      -8.256 -12.859 -29.938  1.00 71.43           H
ATOM   3676  HN  ALA A 244      -9.300 -15.456 -27.779  1.00 71.43           H
ATOM   3677  N   LYS A 245      -7.412 -16.561 -29.870  1.00 59.56           N
ATOM   3678  CA  LYS A 245      -6.328 -17.322 -30.467  1.00 59.56           C
ATOM   3679  C   LYS A 245      -5.270 -16.358 -31.006  1.00 59.56           C
ATOM   3680  O   LYS A 245      -4.348 -16.772 -31.708  1.00 59.56           O
ATOM   3681  HA  LYS A 245      -5.877 -17.923 -29.678  1.00 59.56           H
ATOM   3682  CB  LYS A 245      -6.871 -18.291 -31.520  1.00 59.56           C
ATOM   3683 1HB  LYS A 245      -7.524 -17.757 -32.210  1.00 59.56           H
ATOM   3684 2HB  LYS A 245      -6.046 -18.693 -32.109  1.00 59.56           H
ATOM   3685  CG  LYS A 245      -7.642 -19.438 -30.864  1.00 59.56           C
ATOM   3686 1HG  LYS A 245      -7.065 -19.838 -30.030  1.00 59.56           H
ATOM   3687 2HG  LYS A 245      -8.579 -19.063 -30.452  1.00 59.56           H
ATOM   3688  CD  LYS A 245      -7.931 -20.552 -31.872  1.00 59.56           C
ATOM   3689 1HD  LYS A 245      -8.611 -20.184 -32.640  1.00 59.56           H
ATOM   3690 2HD  LYS A 245      -7.008 -20.841 -32.375  1.00 59.56           H
ATOM   3691  CE  LYS A 245      -8.545 -21.771 -31.181  1.00 59.56           C
ATOM   3692 1HE  LYS A 245      -7.928 -22.064 -30.332  1.00 59.56           H
ATOM   3693 2HE  LYS A 245      -9.529 -21.517 -30.787  1.00 59.56           H
ATOM   3694  NZ  LYS A 245      -8.661 -22.901 -32.131  1.00 59.56           N
ATOM   3695 1HZ  LYS A 245      -9.094 -23.691 -31.664  1.00 59.56           H
ATOM   3696 2HZ  LYS A 245      -9.232 -22.621 -32.921  1.00 59.56           H
ATOM   3697 3HZ  LYS A 245      -7.738 -23.164 -32.457  1.00 59.56           H
ATOM   3698  HN  LYS A 245      -7.685 -16.860 -28.956  1.00 59.56           H
ATOM   3699  N   LYS A 246      -5.437 -15.091 -30.658  1.00 52.69           N
ATOM   3700  CA  LYS A 246      -4.583 -14.047 -31.198  1.00 52.69           C
ATOM   3701  C   LYS A 246      -3.412 -13.806 -30.243  1.00 52.69           C
ATOM   3702  O   LYS A 246      -3.584 -13.204 -29.184  1.00 52.69           O
ATOM   3703  HA  LYS A 246      -4.186 -14.408 -32.147  1.00 52.69           H
ATOM   3704  CB  LYS A 246      -5.400 -12.789 -31.499  1.00 52.69           C
ATOM   3705 1HB  LYS A 246      -6.104 -12.605 -30.687  1.00 52.69           H
ATOM   3706 2HB  LYS A 246      -4.738 -11.924 -31.547  1.00 52.69           H
ATOM   3707  CG  LYS A 246      -6.160 -12.931 -32.819  1.00 52.69           C
ATOM   3708 1HG  LYS A 246      -5.482 -13.279 -33.597  1.00 52.69           H
ATOM   3709 2HG  LYS A 246      -6.940 -13.685 -32.714  1.00 52.69           H
ATOM   3710  CD  LYS A 246      -6.785 -11.599 -33.238  1.00 52.69           C
ATOM   3711 1HD  LYS A 246      -7.513 -11.283 -32.490  1.00 52.69           H
ATOM   3712 2HD  LYS A 246      -6.015 -10.828 -33.278  1.00 52.69           H
ATOM   3713  CE  LYS A 246      -7.467 -11.718 -34.602  1.00 52.69           C
ATOM   3714 1HE  LYS A 246      -6.767 -12.127 -35.331  1.00 52.69           H
ATOM   3715 2HE  LYS A 246      -8.303 -12.414 -34.538  1.00 52.69           H
ATOM   3716  NZ  LYS A 246      -7.950 -10.395 -35.058  1.00 52.69           N
ATOM   3717 1HZ  LYS A 246      -8.417 -10.496 -35.952  1.00 52.69           H
ATOM   3718 2HZ  LYS A 246      -8.601 -10.020 -34.377  1.00 52.69           H
ATOM   3719 3HZ  LYS A 246      -7.163  -9.764 -35.157  1.00 52.69           H
ATOM   3720  HN  LYS A 246      -6.139 -14.774 -30.020  1.00 52.69           H
ATOM   3721  N   SER A 247      -2.248 -14.289 -30.652  1.00 56.85           N
ATOM   3722  CA  SER A 247      -1.068 -14.211 -29.808  1.00 56.85           C
ATOM   3723  C   SER A 247      -0.726 -12.747 -29.521  1.00 56.85           C
ATOM   3724  O   SER A 247      -0.283 -12.413 -28.423  1.00 56.85           O
ATOM   3725  HA  SER A 247      -1.336 -14.729 -28.887  1.00 56.85           H
ATOM   3726  CB  SER A 247       0.123 -14.916 -30.460  1.00 56.85           C
ATOM   3727 1HB  SER A 247       0.029 -15.993 -30.318  1.00 56.85           H
ATOM   3728 2HB  SER A 247       0.108 -14.735 -31.535  1.00 56.85           H
ATOM   3729  OG  SER A 247       1.366 -14.474 -29.921  1.00 56.85           O
ATOM   3730  HG  SER A 247       1.443 -14.753 -28.964  1.00 56.85           H
ATOM   3731  HN  SER A 247      -2.105 -14.727 -31.539  1.00 56.85           H
ATOM   3732  N   SER A 248      -0.944 -11.914 -30.528  1.00 56.50           N
ATOM   3733  CA  SER A 248      -0.383 -10.574 -30.525  1.00 56.50           C
ATOM   3734  C   SER A 248      -0.835  -9.820 -29.273  1.00 56.50           C
ATOM   3735  O   SER A 248      -0.091  -9.002 -28.734  1.00 56.50           O
ATOM   3736  HA  SER A 248       0.698 -10.714 -30.517  1.00 56.50           H
ATOM   3737  CB  SER A 248      -0.788  -9.804 -31.783  1.00 56.50           C
ATOM   3738 1HB  SER A 248      -0.253  -8.855 -31.816  1.00 56.50           H
ATOM   3739 2HB  SER A 248      -0.489 -10.369 -32.666  1.00 56.50           H
ATOM   3740  OG  SER A 248      -2.191  -9.559 -31.831  1.00 56.50           O
ATOM   3741  HG  SER A 248      -2.419  -9.031 -32.649  1.00 56.50           H
ATOM   3742  HN  SER A 248      -1.492 -12.141 -31.333  1.00 56.50           H
ATOM   3743  N   LYS A 249      -2.053 -10.122 -28.847  1.00 52.66           N
ATOM   3744  CA  LYS A 249      -2.648  -9.418 -27.723  1.00 52.66           C
ATOM   3745  C   LYS A 249      -1.943  -9.839 -26.432  1.00 52.66           C
ATOM   3746  O   LYS A 249      -1.990  -9.122 -25.433  1.00 52.66           O
ATOM   3747  HA  LYS A 249      -2.479  -8.353 -27.878  1.00 52.66           H
ATOM   3748  CB  LYS A 249      -4.163  -9.637 -27.696  1.00 52.66           C
ATOM   3749 1HB  LYS A 249      -4.384 -10.694 -27.841  1.00 52.66           H
ATOM   3750 2HB  LYS A 249      -4.556  -9.361 -26.718  1.00 52.66           H
ATOM   3751  CG  LYS A 249      -4.855  -8.812 -28.782  1.00 52.66           C
ATOM   3752 1HG  LYS A 249      -4.489  -7.785 -28.753  1.00 52.66           H
ATOM   3753 2HG  LYS A 249      -4.604  -9.212 -29.764  1.00 52.66           H
ATOM   3754  CD  LYS A 249      -6.374  -8.822 -28.594  1.00 52.66           C
ATOM   3755 1HD  LYS A 249      -6.752  -9.837 -28.717  1.00 52.66           H
ATOM   3756 2HD  LYS A 249      -6.620  -8.511 -27.579  1.00 52.66           H
ATOM   3757  CE  LYS A 249      -7.057  -7.892 -29.599  1.00 52.66           C
ATOM   3758 1HE  LYS A 249      -6.593  -6.907 -29.565  1.00 52.66           H
ATOM   3759 2HE  LYS A 249      -6.918  -8.275 -30.610  1.00 52.66           H
ATOM   3760  NZ  LYS A 249      -8.502  -7.778 -29.299  1.00 52.66           N
ATOM   3761 1HZ  LYS A 249      -8.943  -7.175 -29.985  1.00 52.66           H
ATOM   3762 2HZ  LYS A 249      -8.928  -8.698 -29.334  1.00 52.66           H
ATOM   3763 3HZ  LYS A 249      -8.625  -7.384 -28.374  1.00 52.66           H
ATOM   3764  HN  LYS A 249      -2.628 -10.831 -29.254  1.00 52.66           H
ATOM   3765  N   HIS A 250      -1.305 -10.998 -26.494  1.00 55.71           N
ATOM   3766  CA  HIS A 250      -0.711 -11.590 -25.308  1.00 55.71           C
ATOM   3767  C   HIS A 250       0.477 -10.741 -24.852  1.00 55.71           C
ATOM   3768  O   HIS A 250       0.651 -10.501 -23.658  1.00 55.71           O
ATOM   3769  HA  HIS A 250      -1.477 -11.574 -24.533  1.00 55.71           H
ATOM   3770  CB  HIS A 250      -0.333 -13.051 -25.561  1.00 55.71           C
ATOM   3771 1HB  HIS A 250       0.171 -13.124 -26.524  1.00 55.71           H
ATOM   3772 2HB  HIS A 250       0.382 -13.367 -24.801  1.00 55.71           H
ATOM   3773  CG  HIS A 250      -1.509 -14.000 -25.551  1.00 55.71           C
ATOM   3774  ND1 HIS A 250      -1.941 -14.645 -24.405  1.00 55.71           N
ATOM   3775  HD1 HIS A 250      -1.537 -14.556 -23.495  1.00 55.71           H
ATOM   3776  CD2 HIS A 250      -2.337 -14.404 -26.556  1.00 55.71           C
ATOM   3777  HD2 HIS A 250      -2.277 -14.085 -27.597  1.00 55.71           H
ATOM   3778  CE1 HIS A 250      -2.983 -15.402 -24.720  1.00 55.71           C
ATOM   3779  HE1 HIS A 250      -3.546 -16.033 -24.033  1.00 55.71           H
ATOM   3780  NE2 HIS A 250      -3.226 -15.251 -26.054  1.00 55.71           N
ATOM   3781  HN  HIS A 250      -1.192 -11.530 -27.334  1.00 55.71           H
ATOM   3782  N   LYS A 251       1.265 -10.310 -25.826  1.00 57.38           N
ATOM   3783  CA  LYS A 251       2.521  -9.642 -25.533  1.00 57.38           C
ATOM   3784  C   LYS A 251       2.240  -8.355 -24.755  1.00 57.38           C
ATOM   3785  O   LYS A 251       2.954  -8.030 -23.808  1.00 57.38           O
ATOM   3786  HA  LYS A 251       3.105 -10.309 -24.898  1.00 57.38           H
ATOM   3787  CB  LYS A 251       3.323  -9.422 -26.817  1.00 57.38           C
ATOM   3788 1HB  LYS A 251       2.679  -8.991 -27.584  1.00 57.38           H
ATOM   3789 2HB  LYS A 251       4.122  -8.703 -26.632  1.00 57.38           H
ATOM   3790  CG  LYS A 251       3.919 -10.737 -27.324  1.00 57.38           C
ATOM   3791 1HG  LYS A 251       4.450 -11.236 -26.513  1.00 57.38           H
ATOM   3792 2HG  LYS A 251       3.119 -11.405 -27.640  1.00 57.38           H
ATOM   3793  CD  LYS A 251       4.877 -10.491 -28.492  1.00 57.38           C
ATOM   3794 1HD  LYS A 251       4.337 -10.025 -29.317  1.00 57.38           H
ATOM   3795 2HD  LYS A 251       5.656  -9.793 -28.187  1.00 57.38           H
ATOM   3796  CE  LYS A 251       5.512 -11.799 -28.965  1.00 57.38           C
ATOM   3797 1HE  LYS A 251       6.087 -12.245 -28.153  1.00 57.38           H
ATOM   3798 2HE  LYS A 251       4.733 -12.513 -29.233  1.00 57.38           H
ATOM   3799  NZ  LYS A 251       6.393 -11.557 -30.129  1.00 57.38           N
ATOM   3800 1HZ  LYS A 251       6.804 -12.433 -30.430  1.00 57.38           H
ATOM   3801 2HZ  LYS A 251       5.848 -11.161 -30.888  1.00 57.38           H
ATOM   3802 3HZ  LYS A 251       7.128 -10.910 -29.868  1.00 57.38           H
ATOM   3803  HN  LYS A 251       1.057 -10.411 -26.799  1.00 57.38           H
ATOM   3804  N   ALA A 252       1.199  -7.658 -25.184  1.00 64.31           N
ATOM   3805  CA  ALA A 252       0.865  -6.372 -24.595  1.00 64.31           C
ATOM   3806  C   ALA A 252       0.389  -6.582 -23.156  1.00 64.31           C
ATOM   3807  O   ALA A 252       0.475  -5.674 -22.331  1.00 64.31           O
ATOM   3808  HA  ALA A 252       1.772  -5.767 -24.583  1.00 64.31           H
ATOM   3809  CB  ALA A 252      -0.184  -5.670 -25.460  1.00 64.31           C
ATOM   3810 1HB  ALA A 252       0.215  -5.518 -26.463  1.00 64.31           H
ATOM   3811 2HB  ALA A 252      -1.080  -6.288 -25.515  1.00 64.31           H
ATOM   3812 3HB  ALA A 252      -0.433  -4.706 -25.018  1.00 64.31           H
ATOM   3813  HN  ALA A 252       0.589  -7.957 -25.918  1.00 64.31           H
ATOM   3814  N   LEU A 253      -0.103  -7.785 -22.900  1.00 68.52           N
ATOM   3815  CA  LEU A 253      -0.731  -8.081 -21.623  1.00 68.52           C
ATOM   3816  C   LEU A 253       0.342  -8.509 -20.620  1.00 68.52           C
ATOM   3817  O   LEU A 253       0.155  -8.379 -19.411  1.00 68.52           O
ATOM   3818  HA  LEU A 253      -1.191  -7.160 -21.264  1.00 68.52           H
ATOM   3819  CB  LEU A 253      -1.851  -9.107 -21.801  1.00 68.52           C
ATOM   3820 1HB  LEU A 253      -2.299  -8.960 -22.784  1.00 68.52           H
ATOM   3821 2HB  LEU A 253      -1.408 -10.103 -21.799  1.00 68.52           H
ATOM   3822  CG  LEU A 253      -2.965  -9.073 -20.753  1.00 68.52           C
ATOM   3823  HG  LEU A 253      -2.508  -8.936 -19.773  1.00 68.52           H
ATOM   3824  CD1 LEU A 253      -3.900  -7.884 -20.986  1.00 68.52           C
ATOM   3825 1HD1 LEU A 253      -3.331  -6.956 -20.922  1.00 68.52           H
ATOM   3826 2HD1 LEU A 253      -4.352  -7.965 -21.974  1.00 68.52           H
ATOM   3827 3HD1 LEU A 253      -4.682  -7.883 -20.227  1.00 68.52           H
ATOM   3828  CD2 LEU A 253      -3.725 -10.400 -20.716  1.00 68.52           C
ATOM   3829 1HD2 LEU A 253      -4.169 -10.592 -21.693  1.00 68.52           H
ATOM   3830 2HD2 LEU A 253      -3.035 -11.207 -20.467  1.00 68.52           H
ATOM   3831 3HD2 LEU A 253      -4.511 -10.348 -19.963  1.00 68.52           H
ATOM   3832  HN  LEU A 253      -0.079  -8.549 -23.545  1.00 68.52           H
ATOM   3833  N   LYS A 254       1.444  -9.012 -21.158  1.00 70.36           N
ATOM   3834  CA  LYS A 254       2.464  -9.633 -20.332  1.00 70.36           C
ATOM   3835  C   LYS A 254       2.804  -8.705 -19.164  1.00 70.36           C
ATOM   3836  O   LYS A 254       2.823  -9.134 -18.011  1.00 70.36           O
ATOM   3837  HA  LYS A 254       2.043 -10.555 -19.930  1.00 70.36           H
ATOM   3838  CB  LYS A 254       3.677 -10.023 -21.180  1.00 70.36           C
ATOM   3839 1HB  LYS A 254       3.885  -9.237 -21.907  1.00 70.36           H
ATOM   3840 2HB  LYS A 254       4.558 -10.109 -20.544  1.00 70.36           H
ATOM   3841  CG  LYS A 254       3.435 -11.347 -21.908  1.00 70.36           C
ATOM   3842 1HG  LYS A 254       3.158 -12.116 -21.187  1.00 70.36           H
ATOM   3843 2HG  LYS A 254       2.597 -11.239 -22.597  1.00 70.36           H
ATOM   3844  CD  LYS A 254       4.682 -11.786 -22.677  1.00 70.36           C
ATOM   3845 1HD  LYS A 254       4.932 -11.037 -23.429  1.00 70.36           H
ATOM   3846 2HD  LYS A 254       5.531 -11.849 -21.996  1.00 70.36           H
ATOM   3847  CE  LYS A 254       4.461 -13.141 -23.352  1.00 70.36           C
ATOM   3848 1HE  LYS A 254       4.142 -13.874 -22.613  1.00 70.36           H
ATOM   3849 2HE  LYS A 254       3.661 -13.061 -24.089  1.00 70.36           H
ATOM   3850  NZ  LYS A 254       5.705 -13.601 -24.011  1.00 70.36           N
ATOM   3851 1HZ  LYS A 254       5.535 -14.489 -24.470  1.00 70.36           H
ATOM   3852 2HZ  LYS A 254       5.997 -12.915 -24.698  1.00 70.36           H
ATOM   3853 3HZ  LYS A 254       6.434 -13.713 -23.315  1.00 70.36           H
ATOM   3854  HN  LYS A 254       1.643  -9.000 -22.138  1.00 70.36           H
ATOM   3855  N   VAL A 255       3.063  -7.451 -19.503  1.00 73.49           N
ATOM   3856  CA  VAL A 255       3.490  -6.480 -18.509  1.00 73.49           C
ATOM   3857  C   VAL A 255       2.475  -6.449 -17.364  1.00 73.49           C
ATOM   3858  O   VAL A 255       2.846  -6.563 -16.197  1.00 73.49           O
ATOM   3859  HA  VAL A 255       4.451  -6.812 -18.116  1.00 73.49           H
ATOM   3860  CB  VAL A 255       3.693  -5.114 -19.166  1.00 73.49           C
ATOM   3861  HB  VAL A 255       2.737  -4.797 -19.583  1.00 73.49           H
ATOM   3862  CG1 VAL A 255       4.125  -4.069 -18.135  1.00 73.49           C
ATOM   3863 1HG1 VAL A 255       3.357  -3.977 -17.367  1.00 73.49           H
ATOM   3864 2HG1 VAL A 255       5.063  -4.378 -17.675  1.00 73.49           H
ATOM   3865 3HG1 VAL A 255       4.262  -3.107 -18.628  1.00 73.49           H
ATOM   3866  CG2 VAL A 255       4.700  -5.201 -20.313  1.00 73.49           C
ATOM   3867 1HG2 VAL A 255       5.659  -5.550 -19.930  1.00 73.49           H
ATOM   3868 2HG2 VAL A 255       4.334  -5.900 -21.066  1.00 73.49           H
ATOM   3869 3HG2 VAL A 255       4.826  -4.216 -20.763  1.00 73.49           H
ATOM   3870  HN  VAL A 255       2.986  -7.096 -20.434  1.00 73.49           H
ATOM   3871  N   THR A 256       1.213  -6.294 -17.739  1.00 72.15           N
ATOM   3872  CA  THR A 256       0.172  -6.019 -16.764  1.00 72.15           C
ATOM   3873  C   THR A 256      -0.056  -7.239 -15.868  1.00 72.15           C
ATOM   3874  O   THR A 256      -0.288  -7.098 -14.669  1.00 72.15           O
ATOM   3875  HA  THR A 256       0.510  -5.208 -16.119  1.00 72.15           H
ATOM   3876  CB  THR A 256      -1.082  -5.579 -17.522  1.00 72.15           C
ATOM   3877  HB  THR A 256      -1.673  -6.442 -17.830  1.00 72.15           H
ATOM   3878  OG1 THR A 256      -0.580  -4.768 -18.581  1.00 72.15           O
ATOM   3879  HG1 THR A 256      -0.756  -5.208 -19.462  1.00 72.15           H
ATOM   3880  CG2 THR A 256      -1.957  -4.627 -16.705  1.00 72.15           C
ATOM   3881 1HG2 THR A 256      -1.386  -3.733 -16.455  1.00 72.15           H
ATOM   3882 2HG2 THR A 256      -2.276  -5.123 -15.789  1.00 72.15           H
ATOM   3883 3HG2 THR A 256      -2.833  -4.346 -17.290  1.00 72.15           H
ATOM   3884  HN  THR A 256       0.900  -6.354 -18.686  1.00 72.15           H
ATOM   3885  N   ILE A 257       0.017  -8.408 -16.486  1.00 76.37           N
ATOM   3886  CA  ILE A 257      -0.133  -9.653 -15.752  1.00 76.37           C
ATOM   3887  C   ILE A 257       0.943  -9.733 -14.666  1.00 76.37           C
ATOM   3888  O   ILE A 257       0.640 -10.007 -13.506  1.00 76.37           O
ATOM   3889  HA  ILE A 257      -1.110  -9.632 -15.269  1.00 76.37           H
ATOM   3890  CB  ILE A 257      -0.128 -10.845 -16.711  1.00 76.37           C
ATOM   3891  HB  ILE A 257       0.733 -10.747 -17.373  1.00 76.37           H
ATOM   3892  CG1 ILE A 257      -1.378 -10.845 -17.593  1.00 76.37           C
ATOM   3893 1HG1 ILE A 257      -2.265 -10.971 -16.972  1.00 76.37           H
ATOM   3894 2HG1 ILE A 257      -1.474  -9.881 -18.093  1.00 76.37           H
ATOM   3895  CG2 ILE A 257       0.036 -12.162 -15.949  1.00 76.37           C
ATOM   3896 1HG2 ILE A 257       0.978 -12.150 -15.401  1.00 76.37           H
ATOM   3897 2HG2 ILE A 257      -0.790 -12.281 -15.248  1.00 76.37           H
ATOM   3898 3HG2 ILE A 257       0.036 -12.992 -16.654  1.00 76.37           H
ATOM   3899  CD1 ILE A 257      -1.314 -11.963 -18.635  1.00 76.37           C
ATOM   3900 1HD1 ILE A 257      -0.440 -11.819 -19.269  1.00 76.37           H
ATOM   3901 2HD1 ILE A 257      -1.243 -12.926 -18.130  1.00 76.37           H
ATOM   3902 3HD1 ILE A 257      -2.215 -11.940 -19.248  1.00 76.37           H
ATOM   3903  HN  ILE A 257       0.176  -8.513 -17.468  1.00 76.37           H
ATOM   3904  N   THR A 258       2.177  -9.488 -15.082  1.00 81.02           N
ATOM   3905  CA  THR A 258       3.311  -9.629 -14.184  1.00 81.02           C
ATOM   3906  C   THR A 258       3.159  -8.694 -12.982  1.00 81.02           C
ATOM   3907  O   THR A 258       3.322  -9.117 -11.839  1.00 81.02           O
ATOM   3908  HA  THR A 258       3.319 -10.648 -13.798  1.00 81.02           H
ATOM   3909  CB  THR A 258       4.586  -9.379 -14.991  1.00 81.02           C
ATOM   3910  HB  THR A 258       4.636  -8.344 -15.329  1.00 81.02           H
ATOM   3911  OG1 THR A 258       4.543 -10.361 -16.023  1.00 81.02           O
ATOM   3912  HG1 THR A 258       4.058 -10.000 -16.819  1.00 81.02           H
ATOM   3913  CG2 THR A 258       5.853  -9.720 -14.204  1.00 81.02           C
ATOM   3914 1HG2 THR A 258       5.834 -10.773 -13.924  1.00 81.02           H
ATOM   3915 2HG2 THR A 258       5.899  -9.106 -13.305  1.00 81.02           H
ATOM   3916 3HG2 THR A 258       6.729  -9.524 -14.823  1.00 81.02           H
ATOM   3917  HN  THR A 258       2.407  -9.198 -16.011  1.00 81.02           H
ATOM   3918  N   VAL A 259       2.849  -7.442 -13.283  1.00 78.80           N
ATOM   3919  CA  VAL A 259       2.721  -6.433 -12.245  1.00 78.80           C
ATOM   3920  C   VAL A 259       1.663  -6.879 -11.233  1.00 78.80           C
ATOM   3921  O   VAL A 259       1.866  -6.764 -10.026  1.00 78.80           O
ATOM   3922  HA  VAL A 259       3.683  -6.360 -11.737  1.00 78.80           H
ATOM   3923  CB  VAL A 259       2.412  -5.072 -12.872  1.00 78.80           C
ATOM   3924  HB  VAL A 259       1.569  -5.200 -13.551  1.00 78.80           H
ATOM   3925  CG1 VAL A 259       2.006  -4.055 -11.804  1.00 78.80           C
ATOM   3926 1HG1 VAL A 259       1.116  -4.410 -11.284  1.00 78.80           H
ATOM   3927 2HG1 VAL A 259       2.821  -3.934 -11.090  1.00 78.80           H
ATOM   3928 3HG1 VAL A 259       1.792  -3.097 -12.278  1.00 78.80           H
ATOM   3929  CG2 VAL A 259       3.601  -4.564 -13.691  1.00 78.80           C
ATOM   3930 1HG2 VAL A 259       4.470  -4.460 -13.042  1.00 78.80           H
ATOM   3931 2HG2 VAL A 259       3.824  -5.273 -14.487  1.00 78.80           H
ATOM   3932 3HG2 VAL A 259       3.354  -3.595 -14.126  1.00 78.80           H
ATOM   3933  HN  VAL A 259       2.686  -7.114 -14.213  1.00 78.80           H
ATOM   3934  N   LEU A 260       0.557  -7.379 -11.764  1.00 76.27           N
ATOM   3935  CA  LEU A 260      -0.581  -7.731 -10.931  1.00 76.27           C
ATOM   3936  C   LEU A 260      -0.212  -8.927 -10.052  1.00 76.27           C
ATOM   3937  O   LEU A 260      -0.499  -8.935  -8.856  1.00 76.27           O
ATOM   3938  HA  LEU A 260      -0.788  -6.878 -10.284  1.00 76.27           H
ATOM   3939  CB  LEU A 260      -1.825  -7.959 -11.791  1.00 76.27           C
ATOM   3940 1HB  LEU A 260      -1.784  -7.279 -12.642  1.00 76.27           H
ATOM   3941 2HB  LEU A 260      -1.784  -8.973 -12.191  1.00 76.27           H
ATOM   3942  CG  LEU A 260      -3.171  -7.772 -11.088  1.00 76.27           C
ATOM   3943  HG  LEU A 260      -3.008  -7.853 -10.013  1.00 76.27           H
ATOM   3944  CD1 LEU A 260      -3.740  -6.377 -11.356  1.00 76.27           C
ATOM   3945 1HD1 LEU A 260      -3.044  -5.624 -10.986  1.00 76.27           H
ATOM   3946 2HD1 LEU A 260      -3.884  -6.243 -12.428  1.00 76.27           H
ATOM   3947 3HD1 LEU A 260      -4.696  -6.271 -10.844  1.00 76.27           H
ATOM   3948  CD2 LEU A 260      -4.153  -8.877 -11.480  1.00 76.27           C
ATOM   3949 1HD2 LEU A 260      -4.316  -8.853 -12.558  1.00 76.27           H
ATOM   3950 2HD2 LEU A 260      -3.742  -9.846 -11.197  1.00 76.27           H
ATOM   3951 3HD2 LEU A 260      -5.101  -8.720 -10.966  1.00 76.27           H
ATOM   3952  HN  LEU A 260       0.431  -7.544 -12.743  1.00 76.27           H
ATOM   3953  N   THR A 261       0.418  -9.910 -10.679  1.00 84.20           N
ATOM   3954  CA  THR A 261       0.779 -11.132  -9.981  1.00 84.20           C
ATOM   3955  C   THR A 261       1.735 -10.825  -8.827  1.00 84.20           C
ATOM   3956  O   THR A 261       1.571 -11.346  -7.725  1.00 84.20           O
ATOM   3957  HA  THR A 261      -0.124 -11.558  -9.544  1.00 84.20           H
ATOM   3958  CB  THR A 261       1.359 -12.108 -11.007  1.00 84.20           C
ATOM   3959  HB  THR A 261       2.280 -11.716 -11.440  1.00 84.20           H
ATOM   3960  OG1 THR A 261       0.291 -12.323 -11.925  1.00 84.20           O
ATOM   3961  HG1 THR A 261       0.312 -11.628 -12.643  1.00 84.20           H
ATOM   3962  CG2 THR A 261       1.624 -13.493 -10.413  1.00 84.20           C
ATOM   3963 1HG2 THR A 261       0.690 -13.914 -10.041  1.00 84.20           H
ATOM   3964 2HG2 THR A 261       2.337 -13.406  -9.593  1.00 84.20           H
ATOM   3965 3HG2 THR A 261       2.035 -14.146 -11.183  1.00 84.20           H
ATOM   3966  HN  THR A 261       0.680  -9.880 -11.643  1.00 84.20           H
ATOM   3967  N   VAL A 262       2.713  -9.980  -9.119  1.00 87.06           N
ATOM   3968  CA  VAL A 262       3.712  -9.620  -8.128  1.00 87.06           C
ATOM   3969  C   VAL A 262       3.031  -8.900  -6.962  1.00 87.06           C
ATOM   3970  O   VAL A 262       3.356  -9.146  -5.801  1.00 87.06           O
ATOM   3971  HA  VAL A 262       4.156 -10.544  -7.758  1.00 87.06           H
ATOM   3972  CB  VAL A 262       4.819  -8.789  -8.779  1.00 87.06           C
ATOM   3973  HB  VAL A 262       4.350  -7.953  -9.298  1.00 87.06           H
ATOM   3974  CG1 VAL A 262       5.767  -8.215  -7.723  1.00 87.06           C
ATOM   3975 1HG1 VAL A 262       5.206  -7.577  -7.041  1.00 87.06           H
ATOM   3976 2HG1 VAL A 262       6.225  -9.031  -7.164  1.00 87.06           H
ATOM   3977 3HG1 VAL A 262       6.544  -7.629  -8.213  1.00 87.06           H
ATOM   3978  CG2 VAL A 262       5.587  -9.614  -9.814  1.00 87.06           C
ATOM   3979 1HG2 VAL A 262       6.039 -10.478  -9.328  1.00 87.06           H
ATOM   3980 2HG2 VAL A 262       4.900  -9.951 -10.591  1.00 87.06           H
ATOM   3981 3HG2 VAL A 262       6.368  -8.999 -10.262  1.00 87.06           H
ATOM   3982  HN  VAL A 262       2.827  -9.545 -10.012  1.00 87.06           H
ATOM   3983  N   PHE A 263       2.100  -8.025  -7.311  1.00 82.17           N
ATOM   3984  CA  PHE A 263       1.369  -7.269  -6.308  1.00 82.17           C
ATOM   3985  C   PHE A 263       0.616  -8.202  -5.359  1.00 82.17           C
ATOM   3986  O   PHE A 263       0.783  -8.123  -4.143  1.00 82.17           O
ATOM   3987  HA  PHE A 263       2.100  -6.691  -5.743  1.00 82.17           H
ATOM   3988  CB  PHE A 263       0.358  -6.396  -7.055  1.00 82.17           C
ATOM   3989 1HB  PHE A 263       0.897  -5.722  -7.721  1.00 82.17           H
ATOM   3990 2HB  PHE A 263      -0.264  -7.034  -7.682  1.00 82.17           H
ATOM   3991  CG  PHE A 263      -0.545  -5.568  -6.138  1.00 82.17           C
ATOM   3992  CD1 PHE A 263      -1.831  -5.956  -5.921  1.00 82.17           C
ATOM   3993  HD1 PHE A 263      -2.217  -6.856  -6.399  1.00 82.17           H
ATOM   3994  CD2 PHE A 263      -0.063  -4.446  -5.541  1.00 82.17           C
ATOM   3995  HD2 PHE A 263       0.967  -4.135  -5.716  1.00 82.17           H
ATOM   3996  CE1 PHE A 263      -2.669  -5.188  -5.070  1.00 82.17           C
ATOM   3997  HE1 PHE A 263      -3.700  -5.498  -4.896  1.00 82.17           H
ATOM   3998  CE2 PHE A 263      -0.902  -3.678  -4.691  1.00 82.17           C
ATOM   3999  HE2 PHE A 263      -0.516  -2.778  -4.212  1.00 82.17           H
ATOM   4000  CZ  PHE A 263      -2.187  -4.065  -4.473  1.00 82.17           C
ATOM   4001  HZ  PHE A 263      -2.831  -3.475  -3.820  1.00 82.17           H
ATOM   4002  HN  PHE A 263       1.842  -7.830  -8.258  1.00 82.17           H
ATOM   4003  N   VAL A 264      -0.197  -9.066  -5.950  1.00 86.68           N
ATOM   4004  CA  VAL A 264      -1.064  -9.932  -5.170  1.00 86.68           C
ATOM   4005  C   VAL A 264      -0.211 -10.795  -4.238  1.00 86.68           C
ATOM   4006  O   VAL A 264      -0.534 -10.951  -3.061  1.00 86.68           O
ATOM   4007  HA  VAL A 264      -1.709  -9.295  -4.566  1.00 86.68           H
ATOM   4008  CB  VAL A 264      -1.953 -10.759  -6.102  1.00 86.68           C
ATOM   4009  HB  VAL A 264      -1.308 -11.260  -6.823  1.00 86.68           H
ATOM   4010  CG1 VAL A 264      -2.713 -11.834  -5.323  1.00 86.68           C
ATOM   4011 1HG1 VAL A 264      -2.001 -12.502  -4.836  1.00 86.68           H
ATOM   4012 2HG1 VAL A 264      -3.341 -11.361  -4.569  1.00 86.68           H
ATOM   4013 3HG1 VAL A 264      -3.337 -12.407  -6.009  1.00 86.68           H
ATOM   4014  CG2 VAL A 264      -2.917  -9.860  -6.879  1.00 86.68           C
ATOM   4015 1HG2 VAL A 264      -3.553  -9.319  -6.178  1.00 86.68           H
ATOM   4016 2HG2 VAL A 264      -2.349  -9.149  -7.478  1.00 86.68           H
ATOM   4017 3HG2 VAL A 264      -3.537 -10.473  -7.533  1.00 86.68           H
ATOM   4018  HN  VAL A 264      -0.269  -9.177  -6.941  1.00 86.68           H
ATOM   4019  N   LEU A 265       0.863 -11.332  -4.799  1.00 88.34           N
ATOM   4020  CA  LEU A 265       1.694 -12.276  -4.071  1.00 88.34           C
ATOM   4021  C   LEU A 265       2.357 -11.561  -2.892  1.00 88.34           C
ATOM   4022  O   LEU A 265       2.531 -12.146  -1.824  1.00 88.34           O
ATOM   4023  HA  LEU A 265       1.039 -13.054  -3.679  1.00 88.34           H
ATOM   4024  CB  LEU A 265       2.688 -12.954  -5.016  1.00 88.34           C
ATOM   4025 1HB  LEU A 265       3.192 -12.182  -5.597  1.00 88.34           H
ATOM   4026 2HB  LEU A 265       3.450 -13.450  -4.415  1.00 88.34           H
ATOM   4027  CG  LEU A 265       2.097 -13.980  -5.986  1.00 88.34           C
ATOM   4028  HG  LEU A 265       1.319 -13.489  -6.570  1.00 88.34           H
ATOM   4029  CD1 LEU A 265       3.157 -14.475  -6.973  1.00 88.34           C
ATOM   4030 1HD1 LEU A 265       3.542 -13.631  -7.546  1.00 88.34           H
ATOM   4031 2HD1 LEU A 265       3.974 -14.943  -6.424  1.00 88.34           H
ATOM   4032 3HD1 LEU A 265       2.711 -15.202  -7.650  1.00 88.34           H
ATOM   4033  CD2 LEU A 265       1.436 -15.133  -5.229  1.00 88.34           C
ATOM   4034 1HD2 LEU A 265       2.177 -15.630  -4.604  1.00 88.34           H
ATOM   4035 2HD2 LEU A 265       0.634 -14.743  -4.602  1.00 88.34           H
ATOM   4036 3HD2 LEU A 265       1.024 -15.847  -5.943  1.00 88.34           H
ATOM   4037  HN  LEU A 265       1.166 -11.133  -5.731  1.00 88.34           H
ATOM   4038  N   SER A 266       2.710 -10.305  -3.125  1.00 89.61           N
ATOM   4039  CA  SER A 266       3.429  -9.532  -2.127  1.00 89.61           C
ATOM   4040  C   SER A 266       2.459  -9.024  -1.059  1.00 89.61           C
ATOM   4041  O   SER A 266       2.822  -8.910   0.111  1.00 89.61           O
ATOM   4042  HA  SER A 266       4.150 -10.224  -1.691  1.00 89.61           H
ATOM   4043  CB  SER A 266       4.173  -8.360  -2.769  1.00 89.61           C
ATOM   4044 1HB  SER A 266       4.699  -7.798  -1.997  1.00 89.61           H
ATOM   4045 2HB  SER A 266       4.929  -8.742  -3.456  1.00 89.61           H
ATOM   4046  OG  SER A 266       3.291  -7.489  -3.472  1.00 89.61           O
ATOM   4047  HG  SER A 266       3.280  -7.725  -4.444  1.00 89.61           H
ATOM   4048  HN  SER A 266       2.512  -9.817  -3.975  1.00 89.61           H
ATOM   4049  N   GLN A 267       1.244  -8.732  -1.499  1.00 84.79           N
ATOM   4050  CA  GLN A 267       0.273  -8.079  -0.639  1.00 84.79           C
ATOM   4051  C   GLN A 267      -0.473  -9.116   0.204  1.00 84.79           C
ATOM   4052  O   GLN A 267      -0.917  -8.818   1.311  1.00 84.79           O
ATOM   4053  HA  GLN A 267       0.855  -7.424   0.010  1.00 84.79           H
ATOM   4054  CB  GLN A 267      -0.705  -7.233  -1.458  1.00 84.79           C
ATOM   4055 1HB  GLN A 267      -1.153  -7.845  -2.241  1.00 84.79           H
ATOM   4056 2HB  GLN A 267      -1.517  -6.889  -0.819  1.00 84.79           H
ATOM   4057  CG  GLN A 267       0.003  -6.031  -2.085  1.00 84.79           C
ATOM   4058 1HG  GLN A 267       0.852  -6.372  -2.678  1.00 84.79           H
ATOM   4059 2HG  GLN A 267      -0.676  -5.519  -2.766  1.00 84.79           H
ATOM   4060  CD  GLN A 267       0.486  -5.056  -1.009  1.00 84.79           C
ATOM   4061  OE1 GLN A 267      -0.099  -4.925   0.054  1.00 84.79           O
ATOM   4062  NE2 GLN A 267       1.582  -4.381  -1.343  1.00 84.79           N
ATOM   4063 1HE2 GLN A 267       2.014  -4.536  -2.232  1.00 84.79           H
ATOM   4064 2HE2 GLN A 267       1.976  -3.719  -0.704  1.00 84.79           H
ATOM   4065  HN  GLN A 267       0.921  -8.934  -2.424  1.00 84.79           H
ATOM   4066  N   PHE A 268      -0.586 -10.313  -0.353  1.00 90.59           N
ATOM   4067  CA  PHE A 268      -1.451 -11.328   0.224  1.00 90.59           C
ATOM   4068  C   PHE A 268      -1.025 -11.662   1.655  1.00 90.59           C
ATOM   4069  O   PHE A 268      -1.826 -11.566   2.583  1.00 90.59           O
ATOM   4070  HA  PHE A 268      -2.463 -10.923   0.233  1.00 90.59           H
ATOM   4071  CB  PHE A 268      -1.311 -12.581  -0.643  1.00 90.59           C
ATOM   4072 1HB  PHE A 268      -1.581 -12.332  -1.670  1.00 90.59           H
ATOM   4073 2HB  PHE A 268      -0.265 -12.887  -0.655  1.00 90.59           H
ATOM   4074  CG  PHE A 268      -2.167 -13.759  -0.177  1.00 90.59           C
ATOM   4075  CD1 PHE A 268      -1.604 -14.767   0.541  1.00 90.59           C
ATOM   4076  HD1 PHE A 268      -0.542 -14.735   0.785  1.00 90.59           H
ATOM   4077  CD2 PHE A 268      -3.492 -13.799  -0.481  1.00 90.59           C
ATOM   4078  HD2 PHE A 268      -3.944 -12.992  -1.056  1.00 90.59           H
ATOM   4079  CE1 PHE A 268      -2.399 -15.861   0.974  1.00 90.59           C
ATOM   4080  HE1 PHE A 268      -1.947 -16.669   1.550  1.00 90.59           H
ATOM   4081  CE2 PHE A 268      -4.287 -14.893  -0.048  1.00 90.59           C
ATOM   4082  HE2 PHE A 268      -5.349 -14.925  -0.291  1.00 90.59           H
ATOM   4083  CZ  PHE A 268      -3.724 -15.901   0.671  1.00 90.59           C
ATOM   4084  HZ  PHE A 268      -4.334 -16.741   1.003  1.00 90.59           H
ATOM   4085  HN  PHE A 268      -0.101 -10.592  -1.182  1.00 90.59           H
ATOM   4086  N   PRO A 269       0.238 -12.061   1.858  1.00 94.00           N
ATOM   4087  CA  PRO A 269       0.705 -12.436   3.195  1.00 94.00           C
ATOM   4088  C   PRO A 269       0.424 -11.356   4.228  1.00 94.00           C
ATOM   4089  O   PRO A 269      -0.021 -11.653   5.336  1.00 94.00           O
ATOM   4090  HA  PRO A 269       0.165 -13.315   3.548  1.00 94.00           H
ATOM   4091  CB  PRO A 269       2.206 -12.662   3.005  1.00 94.00           C
ATOM   4092 1HB  PRO A 269       2.777 -11.756   3.203  1.00 94.00           H
ATOM   4093 2HB  PRO A 269       2.585 -13.431   3.679  1.00 94.00           H
ATOM   4094  CG  PRO A 269       2.317 -13.089   1.546  1.00 94.00           C
ATOM   4095 1HG  PRO A 269       3.326 -12.949   1.158  1.00 94.00           H
ATOM   4096 2HG  PRO A 269       2.082 -14.146   1.414  1.00 94.00           H
ATOM   4097  CD  PRO A 269       1.308 -12.189   0.852  1.00 94.00           C
ATOM   4098 1HD  PRO A 269       1.737 -11.220   0.598  1.00 94.00           H
ATOM   4099 2HD  PRO A 269       0.947 -12.627  -0.079  1.00 94.00           H
ATOM   4100  N   TYR A 270       0.695 -10.121   3.834  1.00 91.07           N
ATOM   4101  CA  TYR A 270       0.541  -8.996   4.741  1.00 91.07           C
ATOM   4102  C   TYR A 270      -0.919  -8.834   5.170  1.00 91.07           C
ATOM   4103  O   TYR A 270      -1.205  -8.643   6.352  1.00 91.07           O
ATOM   4104  HA  TYR A 270       1.152  -9.188   5.623  1.00 91.07           H
ATOM   4105  CB  TYR A 270       0.968  -7.756   3.952  1.00 91.07           C
ATOM   4106 1HB  TYR A 270       2.032  -7.830   3.728  1.00 91.07           H
ATOM   4107 2HB  TYR A 270       0.442  -7.747   2.997  1.00 91.07           H
ATOM   4108  CG  TYR A 270       0.704  -6.435   4.677  1.00 91.07           C
ATOM   4109  CD1 TYR A 270      -0.133  -5.494   4.113  1.00 91.07           C
ATOM   4110  HD1 TYR A 270      -0.606  -5.692   3.151  1.00 91.07           H
ATOM   4111  CD2 TYR A 270       1.302  -6.185   5.895  1.00 91.07           C
ATOM   4112  HD2 TYR A 270       1.964  -6.928   6.340  1.00 91.07           H
ATOM   4113  CE1 TYR A 270      -0.382  -4.251   4.795  1.00 91.07           C
ATOM   4114  HE1 TYR A 270      -1.041  -3.499   4.361  1.00 91.07           H
ATOM   4115  CE2 TYR A 270       1.054  -4.942   6.577  1.00 91.07           C
ATOM   4116  HE2 TYR A 270       1.520  -4.731   7.540  1.00 91.07           H
ATOM   4117  CZ  TYR A 270       0.224  -4.036   5.994  1.00 91.07           C
ATOM   4118  OH  TYR A 270      -0.011  -2.862   6.638  1.00 91.07           O
ATOM   4119  HH  TYR A 270       0.442  -2.864   7.530  1.00 91.07           H
ATOM   4120  HN  TYR A 270       1.013  -9.883   2.916  1.00 91.07           H
ATOM   4121  N   ASN A 271      -1.804  -8.916   4.188  1.00 89.41           N
ATOM   4122  CA  ASN A 271      -3.217  -8.680   4.432  1.00 89.41           C
ATOM   4123  C   ASN A 271      -3.793  -9.844   5.241  1.00 89.41           C
ATOM   4124  O   ASN A 271      -4.797  -9.687   5.934  1.00 89.41           O
ATOM   4125  HA  ASN A 271      -3.260  -7.734   4.973  1.00 89.41           H
ATOM   4126  CB  ASN A 271      -3.995  -8.587   3.118  1.00 89.41           C
ATOM   4127 1HB  ASN A 271      -3.661  -9.370   2.437  1.00 89.41           H
ATOM   4128 2HB  ASN A 271      -5.055  -8.758   3.306  1.00 89.41           H
ATOM   4129  CG  ASN A 271      -3.802  -7.218   2.462  1.00 89.41           C
ATOM   4130  OD1 ASN A 271      -4.380  -6.221   2.864  1.00 89.41           O
ATOM   4131  ND2 ASN A 271      -2.960  -7.225   1.433  1.00 89.41           N
ATOM   4132 1HD2 ASN A 271      -2.519  -8.078   1.153  1.00 89.41           H
ATOM   4133 2HD2 ASN A 271      -2.769  -6.377   0.938  1.00 89.41           H
ATOM   4134  HN  ASN A 271      -1.570  -9.140   3.242  1.00 89.41           H
ATOM   4135  N   CYS A 272      -3.131 -10.986   5.126  1.00 94.17           N
ATOM   4136  CA  CYS A 272      -3.480 -12.138   5.940  1.00 94.17           C
ATOM   4137  C   CYS A 272      -3.303 -11.758   7.412  1.00 94.17           C
ATOM   4138  O   CYS A 272      -4.182 -12.013   8.233  1.00 94.17           O
ATOM   4139  HA  CYS A 272      -4.523 -12.370   5.724  1.00 94.17           H
ATOM   4140  CB  CYS A 272      -2.652 -13.368   5.565  1.00 94.17           C
ATOM   4141 1HB  CYS A 272      -1.594 -13.108   5.530  1.00 94.17           H
ATOM   4142 2HB  CYS A 272      -2.765 -14.139   6.327  1.00 94.17           H
ATOM   4143  SG  CYS A 272      -3.190 -14.013   3.939  1.00 94.17           S
ATOM   4144  HG  CYS A 272      -2.602 -13.066   3.213  1.00 94.17           H
ATOM   4145  HN  CYS A 272      -2.371 -11.131   4.493  1.00 94.17           H
ATOM   4146  N   ILE A 273      -2.160 -11.153   7.700  1.00 92.94           N
ATOM   4147  CA  ILE A 273      -1.846 -10.756   9.062  1.00 92.94           C
ATOM   4148  C   ILE A 273      -2.782  -9.623   9.487  1.00 92.94           C
ATOM   4149  O   ILE A 273      -3.254  -9.597  10.623  1.00 92.94           O
ATOM   4150  HA  ILE A 273      -2.031 -11.617   9.704  1.00 92.94           H
ATOM   4151  CB  ILE A 273      -0.361 -10.408   9.190  1.00 92.94           C
ATOM   4152  HB  ILE A 273      -0.134  -9.615   8.478  1.00 92.94           H
ATOM   4153  CG1 ILE A 273       0.516 -11.607   8.825  1.00 92.94           C
ATOM   4154 1HG1 ILE A 273       0.326 -11.901   7.793  1.00 92.94           H
ATOM   4155 2HG1 ILE A 273       1.568 -11.325   8.888  1.00 92.94           H
ATOM   4156  CG2 ILE A 273      -0.043  -9.868  10.585  1.00 92.94           C
ATOM   4157 1HG2 ILE A 273      -0.630  -8.968  10.769  1.00 92.94           H
ATOM   4158 2HG2 ILE A 273      -0.291 -10.622  11.332  1.00 92.94           H
ATOM   4159 3HG2 ILE A 273       1.019  -9.628  10.649  1.00 92.94           H
ATOM   4160  CD1 ILE A 273       0.243 -12.790   9.757  1.00 92.94           C
ATOM   4161 1HD1 ILE A 273       0.458 -12.499  10.785  1.00 92.94           H
ATOM   4162 2HD1 ILE A 273      -0.803 -13.084   9.673  1.00 92.94           H
ATOM   4163 3HD1 ILE A 273       0.881 -13.628   9.476  1.00 92.94           H
ATOM   4164  HN  ILE A 273      -1.457 -10.934   7.023  1.00 92.94           H
ATOM   4165  N   LEU A 274      -3.023  -8.715   8.553  1.00 90.04           N
ATOM   4166  CA  LEU A 274      -3.902  -7.588   8.814  1.00 90.04           C
ATOM   4167  C   LEU A 274      -5.278  -8.107   9.236  1.00 90.04           C
ATOM   4168  O   LEU A 274      -5.911  -7.543  10.126  1.00 90.04           O
ATOM   4169  HA  LEU A 274      -3.475  -7.026   9.645  1.00 90.04           H
ATOM   4170  CB  LEU A 274      -3.942  -6.649   7.606  1.00 90.04           C
ATOM   4171 1HB  LEU A 274      -4.011  -7.255   6.702  1.00 90.04           H
ATOM   4172 2HB  LEU A 274      -4.855  -6.056   7.662  1.00 90.04           H
ATOM   4173  CG  LEU A 274      -2.755  -5.695   7.458  1.00 90.04           C
ATOM   4174  HG  LEU A 274      -1.852  -6.291   7.329  1.00 90.04           H
ATOM   4175  CD1 LEU A 274      -2.904  -4.825   6.209  1.00 90.04           C
ATOM   4176 1HD1 LEU A 274      -2.953  -5.462   5.326  1.00 90.04           H
ATOM   4177 2HD1 LEU A 274      -3.819  -4.236   6.283  1.00 90.04           H
ATOM   4178 3HD1 LEU A 274      -2.047  -4.156   6.128  1.00 90.04           H
ATOM   4179  CD2 LEU A 274      -2.566  -4.855   8.723  1.00 90.04           C
ATOM   4180 1HD2 LEU A 274      -3.466  -4.268   8.907  1.00 90.04           H
ATOM   4181 2HD2 LEU A 274      -2.381  -5.514   9.572  1.00 90.04           H
ATOM   4182 3HD2 LEU A 274      -1.716  -4.186   8.591  1.00 90.04           H
ATOM   4183  HN  LEU A 274      -2.630  -8.741   7.634  1.00 90.04           H
ATOM   4184  N   LEU A 275      -5.699  -9.176   8.576  1.00 92.21           N
ATOM   4185  CA  LEU A 275      -7.003  -9.757   8.848  1.00 92.21           C
ATOM   4186  C   LEU A 275      -7.044 -10.254  10.295  1.00 92.21           C
ATOM   4187  O   LEU A 275      -8.004  -9.994  11.017  1.00 92.21           O
ATOM   4188  HA  LEU A 275      -7.744  -8.965   8.734  1.00 92.21           H
ATOM   4189  CB  LEU A 275      -7.334 -10.838   7.817  1.00 92.21           C
ATOM   4190 1HB  LEU A 275      -7.284 -10.392   6.824  1.00 92.21           H
ATOM   4191 2HB  LEU A 275      -6.559 -11.603   7.862  1.00 92.21           H
ATOM   4192  CG  LEU A 275      -8.695 -11.519   7.973  1.00 92.21           C
ATOM   4193  HG  LEU A 275      -8.755 -11.936   8.978  1.00 92.21           H
ATOM   4194  CD1 LEU A 275      -9.834 -10.507   7.834  1.00 92.21           C
ATOM   4195 1HD1 LEU A 275      -9.736  -9.742   8.604  1.00 92.21           H
ATOM   4196 2HD1 LEU A 275      -9.787 -10.040   6.850  1.00 92.21           H
ATOM   4197 3HD1 LEU A 275     -10.790 -11.018   7.949  1.00 92.21           H
ATOM   4198  CD2 LEU A 275      -8.840 -12.684   6.991  1.00 92.21           C
ATOM   4199 1HD2 LEU A 275      -8.750 -12.312   5.970  1.00 92.21           H
ATOM   4200 2HD2 LEU A 275      -8.058 -13.419   7.181  1.00 92.21           H
ATOM   4201 3HD2 LEU A 275      -9.816 -13.150   7.123  1.00 92.21           H
ATOM   4202  HN  LEU A 275      -5.168  -9.642   7.869  1.00 92.21           H
ATOM   4203  N   VAL A 276      -5.988 -10.959  10.674  1.00 93.94           N
ATOM   4204  CA  VAL A 276      -5.890 -11.493  12.022  1.00 93.94           C
ATOM   4205  C   VAL A 276      -5.962 -10.343  13.028  1.00 93.94           C
ATOM   4206  O   VAL A 276      -6.694 -10.421  14.014  1.00 93.94           O
ATOM   4207  HA  VAL A 276      -6.746 -12.150  12.179  1.00 93.94           H
ATOM   4208  CB  VAL A 276      -4.618 -12.331  12.162  1.00 93.94           C
ATOM   4209  HB  VAL A 276      -3.772 -11.708  11.870  1.00 93.94           H
ATOM   4210  CG1 VAL A 276      -4.403 -12.764  13.613  1.00 93.94           C
ATOM   4211 1HG1 VAL A 276      -4.312 -11.882  14.246  1.00 93.94           H
ATOM   4212 2HG1 VAL A 276      -5.253 -13.362  13.943  1.00 93.94           H
ATOM   4213 3HG1 VAL A 276      -3.492 -13.358  13.684  1.00 93.94           H
ATOM   4214  CG2 VAL A 276      -4.653 -13.542  11.227  1.00 93.94           C
ATOM   4215 1HG2 VAL A 276      -5.512 -14.167  11.474  1.00 93.94           H
ATOM   4216 2HG2 VAL A 276      -4.736 -13.202  10.195  1.00 93.94           H
ATOM   4217 3HG2 VAL A 276      -3.737 -14.120  11.347  1.00 93.94           H
ATOM   4218  HN  VAL A 276      -5.211 -11.167  10.080  1.00 93.94           H
ATOM   4219  N   GLN A 277      -5.193  -9.302  12.745  1.00 90.99           N
ATOM   4220  CA  GLN A 277      -5.131  -8.153  13.632  1.00 90.99           C
ATOM   4221  C   GLN A 277      -6.505  -7.487  13.734  1.00 90.99           C
ATOM   4222  O   GLN A 277      -6.880  -6.988  14.794  1.00 90.99           O
ATOM   4223  HA  GLN A 277      -4.841  -8.553  14.604  1.00 90.99           H
ATOM   4224  CB  GLN A 277      -4.071  -7.154  13.163  1.00 90.99           C
ATOM   4225 1HB  GLN A 277      -4.188  -6.969  12.096  1.00 90.99           H
ATOM   4226 2HB  GLN A 277      -4.216  -6.200  13.670  1.00 90.99           H
ATOM   4227  CG  GLN A 277      -2.662  -7.679  13.444  1.00 90.99           C
ATOM   4228 1HG  GLN A 277      -2.557  -7.899  14.507  1.00 90.99           H
ATOM   4229 2HG  GLN A 277      -2.504  -8.614  12.908  1.00 90.99           H
ATOM   4230  CD  GLN A 277      -1.603  -6.658  13.023  1.00 90.99           C
ATOM   4231  OE1 GLN A 277      -1.836  -5.786  12.203  1.00 90.99           O
ATOM   4232  NE2 GLN A 277      -0.429  -6.815  13.627  1.00 90.99           N
ATOM   4233 1HE2 GLN A 277      -0.303  -7.553  14.291  1.00 90.99           H
ATOM   4234 2HE2 GLN A 277       0.328  -6.196  13.418  1.00 90.99           H
ATOM   4235  HN  GLN A 277      -4.620  -9.236  11.928  1.00 90.99           H
ATOM   4236  N   THR A 278      -7.218  -7.501  12.618  1.00 91.33           N
ATOM   4237  CA  THR A 278      -8.526  -6.870  12.557  1.00 91.33           C
ATOM   4238  C   THR A 278      -9.519  -7.615  13.452  1.00 91.33           C
ATOM   4239  O   THR A 278     -10.276  -6.994  14.196  1.00 91.33           O
ATOM   4240  HA  THR A 278      -8.438  -5.858  12.951  1.00 91.33           H
ATOM   4241  CB  THR A 278      -8.955  -6.812  11.090  1.00 91.33           C
ATOM   4242  HB  THR A 278      -9.106  -7.814  10.688  1.00 91.33           H
ATOM   4243  OG1 THR A 278      -7.934  -6.043  10.460  1.00 91.33           O
ATOM   4244  HG1 THR A 278      -7.265  -6.650  10.031  1.00 91.33           H
ATOM   4245  CG2 THR A 278     -10.226  -5.984  10.884  1.00 91.33           C
ATOM   4246 1HG2 THR A 278     -10.053  -4.963  11.224  1.00 91.33           H
ATOM   4247 2HG2 THR A 278     -11.043  -6.424  11.456  1.00 91.33           H
ATOM   4248 3HG2 THR A 278     -10.486  -5.975   9.826  1.00 91.33           H
ATOM   4249  HN  THR A 278      -6.917  -7.931  11.767  1.00 91.33           H
ATOM   4250  N   ILE A 279      -9.483  -8.936  13.350  1.00 92.24           N
ATOM   4251  CA  ILE A 279     -10.377  -9.771  14.133  1.00 92.24           C
ATOM   4252  C   ILE A 279     -10.034  -9.627  15.617  1.00 92.24           C
ATOM   4253  O   ILE A 279     -10.926  -9.519  16.457  1.00 92.24           O
ATOM   4254  HA  ILE A 279     -11.391  -9.403  13.976  1.00 92.24           H
ATOM   4255  CB  ILE A 279     -10.338 -11.216  13.631  1.00 92.24           C
ATOM   4256  HB  ILE A 279      -9.300 -11.548  13.627  1.00 92.24           H
ATOM   4257  CG1 ILE A 279     -10.847 -11.310  12.191  1.00 92.24           C
ATOM   4258 1HG1 ILE A 279     -11.928 -11.172  12.175  1.00 92.24           H
ATOM   4259 2HG1 ILE A 279     -10.414 -10.506  11.595  1.00 92.24           H
ATOM   4260  CG2 ILE A 279     -11.107 -12.145  14.573  1.00 92.24           C
ATOM   4261 1HG2 ILE A 279     -10.658 -12.108  15.565  1.00 92.24           H
ATOM   4262 2HG2 ILE A 279     -12.146 -11.824  14.631  1.00 92.24           H
ATOM   4263 3HG2 ILE A 279     -11.063 -13.165  14.192  1.00 92.24           H
ATOM   4264  CD1 ILE A 279     -10.491 -12.662  11.570  1.00 92.24           C
ATOM   4265 1HD1 ILE A 279      -9.408 -12.786  11.567  1.00 92.24           H
ATOM   4266 2HD1 ILE A 279     -10.946 -13.462  12.155  1.00 92.24           H
ATOM   4267 3HD1 ILE A 279     -10.864 -12.702  10.547  1.00 92.24           H
ATOM   4268  HN  ILE A 279      -8.860  -9.433  12.747  1.00 92.24           H
ATOM   4269  N   ASP A 280      -8.738  -9.629  15.895  1.00 91.05           N
ATOM   4270  CA  ASP A 280      -8.267  -9.556  17.267  1.00 91.05           C
ATOM   4271  C   ASP A 280      -8.658  -8.202  17.865  1.00 91.05           C
ATOM   4272  O   ASP A 280      -8.947  -8.106  19.056  1.00 91.05           O
ATOM   4273  HA  ASP A 280      -8.745 -10.391  17.779  1.00 91.05           H
ATOM   4274  CB  ASP A 280      -6.744  -9.680  17.334  1.00 91.05           C
ATOM   4275 1HB  ASP A 280      -6.426 -10.586  16.818  1.00 91.05           H
ATOM   4276 2HB  ASP A 280      -6.283  -8.840  16.815  1.00 91.05           H
ATOM   4277  CG  ASP A 280      -6.260  -9.717  18.785  1.00 91.05           C
ATOM   4278  OD1 ASP A 280      -6.832 -10.520  19.554  1.00 91.05           O
ATOM   4279  OD2 ASP A 280      -5.328  -8.942  19.093  1.00 91.05           O
ATOM   4280  HN  ASP A 280      -8.018  -9.680  15.203  1.00 91.05           H
ATOM   4281  N   ALA A 281      -8.653  -7.191  17.009  1.00 90.67           N
ATOM   4282  CA  ALA A 281      -9.011  -5.848  17.436  1.00 90.67           C
ATOM   4283  C   ALA A 281     -10.447  -5.852  17.964  1.00 90.67           C
ATOM   4284  O   ALA A 281     -10.790  -5.065  18.845  1.00 90.67           O
ATOM   4285  HA  ALA A 281      -8.336  -5.566  18.243  1.00 90.67           H
ATOM   4286  CB  ALA A 281      -8.821  -4.875  16.271  1.00 90.67           C
ATOM   4287 1HB  ALA A 281      -7.779  -4.888  15.952  1.00 90.67           H
ATOM   4288 2HB  ALA A 281      -9.459  -5.174  15.439  1.00 90.67           H
ATOM   4289 3HB  ALA A 281      -9.090  -3.868  16.591  1.00 90.67           H
ATOM   4290  HN  ALA A 281      -8.410  -7.276  16.043  1.00 90.67           H
ATOM   4291  N   TYR A 282     -11.247  -6.747  17.404  1.00 80.34           N
ATOM   4292  CA  TYR A 282     -12.648  -6.837  17.779  1.00 80.34           C
ATOM   4293  C   TYR A 282     -12.855  -7.871  18.887  1.00 80.34           C
ATOM   4294  O   TYR A 282     -13.527  -7.597  19.880  1.00 80.34           O
ATOM   4295  HA  TYR A 282     -12.962  -5.858  18.143  1.00 80.34           H
ATOM   4296  CB  TYR A 282     -13.392  -7.296  16.524  1.00 80.34           C
ATOM   4297 1HB  TYR A 282     -13.154  -6.619  15.704  1.00 80.34           H
ATOM   4298 2HB  TYR A 282     -13.027  -8.283  16.238  1.00 80.34           H
ATOM   4299  CG  TYR A 282     -14.912  -7.359  16.689  1.00 80.34           C
ATOM   4300  CD1 TYR A 282     -15.536  -8.576  16.875  1.00 80.34           C
ATOM   4301  HD1 TYR A 282     -14.946  -9.492  16.905  1.00 80.34           H
ATOM   4302  CD2 TYR A 282     -15.659  -6.199  16.652  1.00 80.34           C
ATOM   4303  HD2 TYR A 282     -15.166  -5.238  16.504  1.00 80.34           H
ATOM   4304  CE1 TYR A 282     -16.966  -8.635  17.031  1.00 80.34           C
ATOM   4305  HE1 TYR A 282     -17.472  -9.590  17.178  1.00 80.34           H
ATOM   4306  CE2 TYR A 282     -17.089  -6.259  16.807  1.00 80.34           C
ATOM   4307  HE2 TYR A 282     -17.691  -5.350  16.780  1.00 80.34           H
ATOM   4308  CZ  TYR A 282     -17.672  -7.474  16.989  1.00 80.34           C
ATOM   4309  OH  TYR A 282     -19.023  -7.530  17.136  1.00 80.34           O
ATOM   4310  HH  TYR A 282     -19.407  -6.606  17.125  1.00 80.34           H
ATOM   4311  HN  TYR A 282     -10.954  -7.403  16.708  1.00 80.34           H
ATOM   4312  N   ALA A 283     -12.264  -9.039  18.681  1.00 88.88           N
ATOM   4313  CA  ALA A 283     -12.579 -10.193  19.505  1.00 88.88           C
ATOM   4314  C   ALA A 283     -11.588 -10.268  20.669  1.00 88.88           C
ATOM   4315  O   ALA A 283     -11.874 -10.887  21.693  1.00 88.88           O
ATOM   4316  HA  ALA A 283     -13.584 -10.053  19.903  1.00 88.88           H
ATOM   4317  CB  ALA A 283     -12.562 -11.457  18.642  1.00 88.88           C
ATOM   4318 1HB  ALA A 283     -13.303 -11.364  17.849  1.00 88.88           H
ATOM   4319 2HB  ALA A 283     -11.572 -11.583  18.203  1.00 88.88           H
ATOM   4320 3HB  ALA A 283     -12.798 -12.322  19.261  1.00 88.88           H
ATOM   4321  HN  ALA A 283     -11.583  -9.202  17.967  1.00 88.88           H
ATOM   4322  N   MET A 284     -10.444  -9.630  20.473  1.00 82.62           N
ATOM   4323  CA  MET A 284      -9.402  -9.633  21.485  1.00 82.62           C
ATOM   4324  C   MET A 284      -9.160 -11.047  22.018  1.00 82.62           C
ATOM   4325  O   MET A 284      -9.106 -11.257  23.229  1.00 82.62           O
ATOM   4326  HA  MET A 284      -8.505  -9.268  20.985  1.00 82.62           H
ATOM   4327  CB  MET A 284      -9.808  -8.715  22.639  1.00 82.62           C
ATOM   4328 1HB  MET A 284     -10.763  -9.042  23.051  1.00 82.62           H
ATOM   4329 2HB  MET A 284      -9.074  -8.786  23.442  1.00 82.62           H
ATOM   4330  CG  MET A 284      -9.920  -7.262  22.171  1.00 82.62           C
ATOM   4331 1HG  MET A 284      -8.944  -6.900  21.848  1.00 82.62           H
ATOM   4332 2HG  MET A 284     -10.585  -7.199  21.310  1.00 82.62           H
ATOM   4333  SD  MET A 284     -10.542  -6.240  23.496  1.00 82.62           S
ATOM   4334  CE  MET A 284     -12.294  -6.523  23.310  1.00 82.62           C
ATOM   4335 1HE  MET A 284     -12.611  -6.203  22.317  1.00 82.62           H
ATOM   4336 2HE  MET A 284     -12.505  -7.586  23.434  1.00 82.62           H
ATOM   4337 3HE  MET A 284     -12.836  -5.955  24.065  1.00 82.62           H
ATOM   4338  HN  MET A 284     -10.224  -9.118  19.642  1.00 82.62           H
ATOM   4339  N   PHE A 285      -9.020 -11.980  21.088  1.00 84.89           N
ATOM   4340  CA  PHE A 285      -8.944 -13.386  21.444  1.00 84.89           C
ATOM   4341  C   PHE A 285      -7.502 -13.798  21.750  1.00 84.89           C
ATOM   4342  O   PHE A 285      -7.263 -14.867  22.308  1.00 84.89           O
ATOM   4343  HA  PHE A 285      -9.557 -13.528  22.335  1.00 84.89           H
ATOM   4344  CB  PHE A 285      -9.444 -14.181  20.236  1.00 84.89           C
ATOM   4345 1HB  PHE A 285      -9.554 -15.227  20.523  1.00 84.89           H
ATOM   4346 2HB  PHE A 285     -10.435 -13.820  19.961  1.00 84.89           H
ATOM   4347  CG  PHE A 285      -8.528 -14.097  19.014  1.00 84.89           C
ATOM   4348  CD1 PHE A 285      -8.728 -13.129  18.080  1.00 84.89           C
ATOM   4349  HD1 PHE A 285      -9.541 -12.413  18.202  1.00 84.89           H
ATOM   4350  CD2 PHE A 285      -7.513 -14.990  18.861  1.00 84.89           C
ATOM   4351  HD2 PHE A 285      -7.353 -15.765  19.609  1.00 84.89           H
ATOM   4352  CE1 PHE A 285      -7.878 -13.050  16.945  1.00 84.89           C
ATOM   4353  HE1 PHE A 285      -8.039 -12.275  16.196  1.00 84.89           H
ATOM   4354  CE2 PHE A 285      -6.663 -14.911  17.726  1.00 84.89           C
ATOM   4355  HE2 PHE A 285      -5.850 -15.627  17.604  1.00 84.89           H
ATOM   4356  CZ  PHE A 285      -6.864 -13.943  16.792  1.00 84.89           C
ATOM   4357  HZ  PHE A 285      -6.211 -13.883  15.921  1.00 84.89           H
ATOM   4358  HN  PHE A 285      -8.959 -11.788  20.109  1.00 84.89           H
ATOM   4359  N   ILE A 286      -6.579 -12.927  21.369  1.00 85.47           N
ATOM   4360  CA  ILE A 286      -5.168 -13.180  21.606  1.00 85.47           C
ATOM   4361  C   ILE A 286      -4.801 -12.714  23.016  1.00 85.47           C
ATOM   4362  O   ILE A 286      -4.650 -11.518  23.259  1.00 85.47           O
ATOM   4363  HA  ILE A 286      -5.015 -14.258  21.548  1.00 85.47           H
ATOM   4364  CB  ILE A 286      -4.317 -12.542  20.506  1.00 85.47           C
ATOM   4365  HB  ILE A 286      -4.513 -11.470  20.501  1.00 85.47           H
ATOM   4366  CG1 ILE A 286      -4.709 -13.080  19.128  1.00 85.47           C
ATOM   4367 1HG1 ILE A 286      -4.506 -14.150  19.081  1.00 85.47           H
ATOM   4368 2HG1 ILE A 286      -5.780 -12.951  18.975  1.00 85.47           H
ATOM   4369  CG2 ILE A 286      -2.825 -12.727  20.791  1.00 85.47           C
ATOM   4370 1HG2 ILE A 286      -2.576 -12.257  21.742  1.00 85.47           H
ATOM   4371 2HG2 ILE A 286      -2.594 -13.791  20.839  1.00 85.47           H
ATOM   4372 3HG2 ILE A 286      -2.243 -12.264  19.994  1.00 85.47           H
ATOM   4373  CD1 ILE A 286      -3.939 -12.360  18.020  1.00 85.47           C
ATOM   4374 1HD1 ILE A 286      -4.162 -11.293  18.055  1.00 85.47           H
ATOM   4375 2HD1 ILE A 286      -2.869 -12.511  18.163  1.00 85.47           H
ATOM   4376 3HD1 ILE A 286      -4.236 -12.761  17.051  1.00 85.47           H
ATOM   4377  HN  ILE A 286      -6.782 -12.063  20.908  1.00 85.47           H
ATOM   4378  N   SER A 287      -4.667 -13.684  23.909  1.00 84.02           N
ATOM   4379  CA  SER A 287      -4.330 -13.387  25.291  1.00 84.02           C
ATOM   4380  C   SER A 287      -2.895 -13.828  25.586  1.00 84.02           C
ATOM   4381  O   SER A 287      -2.319 -13.439  26.601  1.00 84.02           O
ATOM   4382  HA  SER A 287      -4.425 -12.306  25.386  1.00 84.02           H
ATOM   4383  CB  SER A 287      -5.304 -14.070  26.254  1.00 84.02           C
ATOM   4384 1HB  SER A 287      -5.008 -13.856  27.281  1.00 84.02           H
ATOM   4385 2HB  SER A 287      -6.302 -13.654  26.117  1.00 84.02           H
ATOM   4386  OG  SER A 287      -5.348 -15.481  26.058  1.00 84.02           O
ATOM   4387  HG  SER A 287      -6.019 -15.892  26.675  1.00 84.02           H
ATOM   4388  HN  SER A 287      -4.785 -14.655  23.702  1.00 84.02           H
ATOM   4389  N   ASN A 288      -2.359 -14.634  24.681  1.00 85.00           N
ATOM   4390  CA  ASN A 288      -1.042 -15.213  24.881  1.00 85.00           C
ATOM   4391  C   ASN A 288       0.017 -14.271  24.305  1.00 85.00           C
ATOM   4392  O   ASN A 288      -0.017 -13.943  23.120  1.00 85.00           O
ATOM   4393  HA  ASN A 288      -0.945 -15.339  25.960  1.00 85.00           H
ATOM   4394  CB  ASN A 288      -0.918 -16.559  24.165  1.00 85.00           C
ATOM   4395 1HB  ASN A 288      -1.766 -17.193  24.424  1.00 85.00           H
ATOM   4396 2HB  ASN A 288      -0.953 -16.406  23.086  1.00 85.00           H
ATOM   4397  CG  ASN A 288       0.387 -17.263  24.543  1.00 85.00           C
ATOM   4398  OD1 ASN A 288       1.404 -16.643  24.807  1.00 85.00           O
ATOM   4399  ND2 ASN A 288       0.301 -18.591  24.556  1.00 85.00           N
ATOM   4400 1HD2 ASN A 288      -0.564 -19.038  24.330  1.00 85.00           H
ATOM   4401 2HD2 ASN A 288       1.102 -19.141  24.791  1.00 85.00           H
ATOM   4402  HN  ASN A 288      -2.809 -14.891  23.826  1.00 85.00           H
ATOM   4403  N   CYS A 289       0.934 -13.863  25.171  1.00 89.85           N
ATOM   4404  CA  CYS A 289       1.948 -12.896  24.786  1.00 89.85           C
ATOM   4405  C   CYS A 289       2.821 -13.522  23.698  1.00 89.85           C
ATOM   4406  O   CYS A 289       3.232 -12.842  22.758  1.00 89.85           O
ATOM   4407  HA  CYS A 289       1.418 -12.023  24.403  1.00 89.85           H
ATOM   4408  CB  CYS A 289       2.775 -12.436  25.988  1.00 89.85           C
ATOM   4409 1HB  CYS A 289       2.119 -12.027  26.757  1.00 89.85           H
ATOM   4410 2HB  CYS A 289       3.293 -13.287  26.431  1.00 89.85           H
ATOM   4411  SG  CYS A 289       3.989 -11.170  25.465  1.00 89.85           S
ATOM   4412  HN  CYS A 289       0.990 -14.181  26.117  1.00 89.85           H
ATOM   4413  N   ALA A 290       3.080 -14.811  23.861  1.00 91.93           N
ATOM   4414  CA  ALA A 290       3.963 -15.518  22.949  1.00 91.93           C
ATOM   4415  C   ALA A 290       3.381 -15.462  21.535  1.00 91.93           C
ATOM   4416  O   ALA A 290       4.106 -15.226  20.570  1.00 91.93           O
ATOM   4417  HA  ALA A 290       4.926 -15.008  22.956  1.00 91.93           H
ATOM   4418  CB  ALA A 290       4.162 -16.953  23.440  1.00 91.93           C
ATOM   4419 1HB  ALA A 290       4.605 -16.938  24.436  1.00 91.93           H
ATOM   4420 2HB  ALA A 290       3.199 -17.461  23.479  1.00 91.93           H
ATOM   4421 3HB  ALA A 290       4.825 -17.483  22.756  1.00 91.93           H
ATOM   4422  HN  ALA A 290       2.699 -15.370  24.597  1.00 91.93           H
ATOM   4423  N   VAL A 291       2.077 -15.683  21.458  1.00 92.17           N
ATOM   4424  CA  VAL A 291       1.388 -15.659  20.178  1.00 92.17           C
ATOM   4425  C   VAL A 291       1.436 -14.241  19.604  1.00 92.17           C
ATOM   4426  O   VAL A 291       1.686 -14.058  18.414  1.00 92.17           O
ATOM   4427  HA  VAL A 291       1.923 -16.328  19.504  1.00 92.17           H
ATOM   4428  CB  VAL A 291      -0.037 -16.190  20.341  1.00 92.17           C
ATOM   4429  HB  VAL A 291      -0.545 -15.569  21.079  1.00 92.17           H
ATOM   4430  CG1 VAL A 291      -0.814 -16.088  19.027  1.00 92.17           C
ATOM   4431 1HG1 VAL A 291      -0.863 -15.045  18.714  1.00 92.17           H
ATOM   4432 2HG1 VAL A 291      -0.308 -16.674  18.259  1.00 92.17           H
ATOM   4433 3HG1 VAL A 291      -1.824 -16.472  19.170  1.00 92.17           H
ATOM   4434  CG2 VAL A 291      -0.030 -17.628  20.863  1.00 92.17           C
ATOM   4435 1HG2 VAL A 291       0.503 -18.268  20.160  1.00 92.17           H
ATOM   4436 2HG2 VAL A 291       0.468 -17.661  21.832  1.00 92.17           H
ATOM   4437 3HG2 VAL A 291      -1.056 -17.981  20.970  1.00 92.17           H
ATOM   4438  HN  VAL A 291       1.494 -15.874  22.247  1.00 92.17           H
ATOM   4439  N   SER A 292       1.192 -13.275  20.478  1.00 92.59           N
ATOM   4440  CA  SER A 292       1.160 -11.883  20.064  1.00 92.59           C
ATOM   4441  C   SER A 292       2.523 -11.471  19.505  1.00 92.59           C
ATOM   4442  O   SER A 292       2.599 -10.763  18.502  1.00 92.59           O
ATOM   4443  HA  SER A 292       0.396 -11.830  19.288  1.00 92.59           H
ATOM   4444  CB  SER A 292       0.765 -10.971  21.228  1.00 92.59           C
ATOM   4445 1HB  SER A 292      -0.200 -11.286  21.623  1.00 92.59           H
ATOM   4446 2HB  SER A 292       1.491 -11.079  22.035  1.00 92.59           H
ATOM   4447  OG  SER A 292       0.694  -9.604  20.834  1.00 92.59           O
ATOM   4448  HG  SER A 292      -0.129  -9.447  20.288  1.00 92.59           H
ATOM   4449  HN  SER A 292       1.019 -13.431  21.450  1.00 92.59           H
ATOM   4450  N   THR A 293       3.567 -11.932  20.179  1.00 89.19           N
ATOM   4451  CA  THR A 293       4.923 -11.589  19.785  1.00 89.19           C
ATOM   4452  C   THR A 293       5.222 -12.123  18.383  1.00 89.19           C
ATOM   4453  O   THR A 293       5.778 -11.410  17.549  1.00 89.19           O
ATOM   4454  HA  THR A 293       5.003 -10.503  19.738  1.00 89.19           H
ATOM   4455  CB  THR A 293       5.876 -12.125  20.855  1.00 89.19           C
ATOM   4456  HB  THR A 293       5.803 -13.210  20.933  1.00 89.19           H
ATOM   4457  OG1 THR A 293       5.523 -11.399  22.030  1.00 89.19           O
ATOM   4458  HG1 THR A 293       4.820 -11.895  22.540  1.00 89.19           H
ATOM   4459  CG2 THR A 293       7.331 -11.730  20.595  1.00 89.19           C
ATOM   4460 1HG2 THR A 293       7.415 -10.643  20.585  1.00 89.19           H
ATOM   4461 2HG2 THR A 293       7.649 -12.128  19.632  1.00 89.19           H
ATOM   4462 3HG2 THR A 293       7.964 -12.136  21.384  1.00 89.19           H
ATOM   4463  HN  THR A 293       3.497 -12.528  20.979  1.00 89.19           H
ATOM   4464  N   ASN A 294       4.839 -13.373  18.166  1.00 90.93           N
ATOM   4465  CA  ASN A 294       5.109 -14.028  16.898  1.00 90.93           C
ATOM   4466  C   ASN A 294       4.335 -13.317  15.786  1.00 90.93           C
ATOM   4467  O   ASN A 294       4.840 -13.161  14.675  1.00 90.93           O
ATOM   4468  HA  ASN A 294       6.188 -13.960  16.764  1.00 90.93           H
ATOM   4469  CB  ASN A 294       4.658 -15.490  16.927  1.00 90.93           C
ATOM   4470 1HB  ASN A 294       3.651 -15.556  17.338  1.00 90.93           H
ATOM   4471 2HB  ASN A 294       4.613 -15.881  15.910  1.00 90.93           H
ATOM   4472  CG  ASN A 294       5.614 -16.342  17.765  1.00 90.93           C
ATOM   4473  OD1 ASN A 294       6.752 -15.981  18.015  1.00 90.93           O
ATOM   4474  ND2 ASN A 294       5.089 -17.490  18.183  1.00 90.93           N
ATOM   4475 1HD2 ASN A 294       4.148 -17.727  17.943  1.00 90.93           H
ATOM   4476 2HD2 ASN A 294       5.636 -18.117  18.738  1.00 90.93           H
ATOM   4477  HN  ASN A 294       4.355 -13.934  18.837  1.00 90.93           H
ATOM   4478  N   ILE A 295       3.122 -12.905  16.124  1.00 91.53           N
ATOM   4479  CA  ILE A 295       2.271 -12.218  15.167  1.00 91.53           C
ATOM   4480  C   ILE A 295       2.936 -10.905  14.750  1.00 91.53           C
ATOM   4481  O   ILE A 295       2.936 -10.552  13.571  1.00 91.53           O
ATOM   4482  HA  ILE A 295       2.187 -12.857  14.287  1.00 91.53           H
ATOM   4483  CB  ILE A 295       0.861 -12.041  15.733  1.00 91.53           C
ATOM   4484  HB  ILE A 295       0.948 -11.694  16.763  1.00 91.53           H
ATOM   4485  CG1 ILE A 295       0.112 -13.374  15.768  1.00 91.53           C
ATOM   4486 1HG1 ILE A 295      -0.098 -13.703  14.750  1.00 91.53           H
ATOM   4487 2HG1 ILE A 295       0.741 -14.137  16.226  1.00 91.53           H
ATOM   4488  CG2 ILE A 295       0.090 -10.969  14.960  1.00 91.53           C
ATOM   4489 1HG2 ILE A 295       0.618 -10.018  15.032  1.00 91.53           H
ATOM   4490 2HG2 ILE A 295       0.011 -11.263  13.913  1.00 91.53           H
ATOM   4491 3HG2 ILE A 295      -0.909 -10.863  15.383  1.00 91.53           H
ATOM   4492  CD1 ILE A 295      -1.198 -13.248  16.549  1.00 91.53           C
ATOM   4493 1HD1 ILE A 295      -0.982 -12.942  17.573  1.00 91.53           H
ATOM   4494 2HD1 ILE A 295      -1.834 -12.501  16.073  1.00 91.53           H
ATOM   4495 3HD1 ILE A 295      -1.710 -14.210  16.558  1.00 91.53           H
ATOM   4496  HN  ILE A 295       2.720 -13.033  17.031  1.00 91.53           H
ATOM   4497  N   ASP A 296       3.487 -10.217  15.739  1.00 92.45           N
ATOM   4498  CA  ASP A 296       4.088  -8.916  15.502  1.00 92.45           C
ATOM   4499  C   ASP A 296       5.303  -9.079  14.588  1.00 92.45           C
ATOM   4500  O   ASP A 296       5.537  -8.254  13.706  1.00 92.45           O
ATOM   4501  HA  ASP A 296       3.300  -8.315  15.046  1.00 92.45           H
ATOM   4502  CB  ASP A 296       4.562  -8.282  16.811  1.00 92.45           C
ATOM   4503 1HB  ASP A 296       5.149  -9.005  17.378  1.00 92.45           H
ATOM   4504 2HB  ASP A 296       5.218  -7.439  16.594  1.00 92.45           H
ATOM   4505  CG  ASP A 296       3.376  -7.808  17.653  1.00 92.45           C
ATOM   4506  OD1 ASP A 296       2.283  -7.663  17.063  1.00 92.45           O
ATOM   4507  OD2 ASP A 296       3.588  -7.602  18.868  1.00 92.45           O
ATOM   4508  HN  ASP A 296       3.526 -10.535  16.687  1.00 92.45           H
ATOM   4509  N   ILE A 297       6.046 -10.149  14.829  1.00 91.41           N
ATOM   4510  CA  ILE A 297       7.218 -10.445  14.022  1.00 91.41           C
ATOM   4511  C   ILE A 297       6.779 -10.767  12.593  1.00 91.41           C
ATOM   4512  O   ILE A 297       7.368 -10.273  11.632  1.00 91.41           O
ATOM   4513  HA  ILE A 297       7.834  -9.546  14.000  1.00 91.41           H
ATOM   4514  CB  ILE A 297       8.052 -11.550  14.673  1.00 91.41           C
ATOM   4515  HB  ILE A 297       7.387 -12.377  14.924  1.00 91.41           H
ATOM   4516  CG1 ILE A 297       8.681 -11.064  15.980  1.00 91.41           C
ATOM   4517 1HG1 ILE A 297       9.435 -10.306  15.766  1.00 91.41           H
ATOM   4518 2HG1 ILE A 297       7.920 -10.590  16.601  1.00 91.41           H
ATOM   4519  CG2 ILE A 297       9.100 -12.092  13.699  1.00 91.41           C
ATOM   4520 1HG2 ILE A 297       8.601 -12.502  12.821  1.00 91.41           H
ATOM   4521 2HG2 ILE A 297       9.766 -11.284  13.396  1.00 91.41           H
ATOM   4522 3HG2 ILE A 297       9.678 -12.876  14.187  1.00 91.41           H
ATOM   4523  CD1 ILE A 297       9.321 -12.225  16.746  1.00 91.41           C
ATOM   4524 1HD1 ILE A 297       8.559 -12.969  16.980  1.00 91.41           H
ATOM   4525 2HD1 ILE A 297      10.097 -12.680  16.132  1.00 91.41           H
ATOM   4526 3HD1 ILE A 297       9.760 -11.852  17.670  1.00 91.41           H
ATOM   4527  HN  ILE A 297       5.859 -10.807  15.559  1.00 91.41           H
ATOM   4528  N   CYS A 298       5.747 -11.593  12.496  1.00 93.88           N
ATOM   4529  CA  CYS A 298       5.218 -11.980  11.200  1.00 93.88           C
ATOM   4530  C   CYS A 298       4.786 -10.713  10.459  1.00 93.88           C
ATOM   4531  O   CYS A 298       4.987 -10.596   9.251  1.00 93.88           O
ATOM   4532  HA  CYS A 298       6.026 -12.482  10.668  1.00 93.88           H
ATOM   4533  CB  CYS A 298       4.069 -12.982  11.334  1.00 93.88           C
ATOM   4534 1HB  CYS A 298       3.368 -12.644  12.098  1.00 93.88           H
ATOM   4535 2HB  CYS A 298       3.515 -13.041  10.397  1.00 93.88           H
ATOM   4536  SG  CYS A 298       4.726 -14.632  11.776  1.00 93.88           S
ATOM   4537  HG  CYS A 298       4.932 -14.359  13.061  1.00 93.88           H
ATOM   4538  HN  CYS A 298       5.277 -11.995  13.282  1.00 93.88           H
ATOM   4539  N   PHE A 299       4.201  -9.795  11.214  1.00 93.40           N
ATOM   4540  CA  PHE A 299       3.732  -8.544  10.643  1.00 93.40           C
ATOM   4541  C   PHE A 299       4.887  -7.760  10.017  1.00 93.40           C
ATOM   4542  O   PHE A 299       4.770  -7.265   8.897  1.00 93.40           O
ATOM   4543  HA  PHE A 299       3.004  -8.793   9.871  1.00 93.40           H
ATOM   4544  CB  PHE A 299       3.137  -7.724  11.790  1.00 93.40           C
ATOM   4545 1HB  PHE A 299       2.331  -8.295  12.251  1.00 93.40           H
ATOM   4546 2HB  PHE A 299       3.901  -7.578  12.553  1.00 93.40           H
ATOM   4547  CG  PHE A 299       2.595  -6.358  11.363  1.00 93.40           C
ATOM   4548  CD1 PHE A 299       3.366  -5.247  11.504  1.00 93.40           C
ATOM   4549  HD1 PHE A 299       4.370  -5.329  11.922  1.00 93.40           H
ATOM   4550  CD2 PHE A 299       1.343  -6.256  10.842  1.00 93.40           C
ATOM   4551  HD2 PHE A 299       0.726  -7.146  10.729  1.00 93.40           H
ATOM   4552  CE1 PHE A 299       2.864  -3.979  11.108  1.00 93.40           C
ATOM   4553  HE1 PHE A 299       3.481  -3.088  11.221  1.00 93.40           H
ATOM   4554  CE2 PHE A 299       0.841  -4.988  10.445  1.00 93.40           C
ATOM   4555  HE2 PHE A 299      -0.163  -4.906  10.028  1.00 93.40           H
ATOM   4556  CZ  PHE A 299       1.612  -3.876  10.587  1.00 93.40           C
ATOM   4557  HZ  PHE A 299       1.226  -2.904  10.282  1.00 93.40           H
ATOM   4558  HN  PHE A 299       4.046  -9.895  12.197  1.00 93.40           H
ATOM   4559  N   GLN A 300       5.975  -7.671  10.768  1.00 89.21           N
ATOM   4560  CA  GLN A 300       7.133  -6.916  10.320  1.00 89.21           C
ATOM   4561  C   GLN A 300       7.632  -7.455   8.978  1.00 89.21           C
ATOM   4562  O   GLN A 300       7.894  -6.685   8.055  1.00 89.21           O
ATOM   4563  HA  GLN A 300       6.782  -5.891  10.200  1.00 89.21           H
ATOM   4564  CB  GLN A 300       8.246  -6.944  11.370  1.00 89.21           C
ATOM   4565 1HB  GLN A 300       8.422  -7.971  11.690  1.00 89.21           H
ATOM   4566 2HB  GLN A 300       9.175  -6.584  10.930  1.00 89.21           H
ATOM   4567  CG  GLN A 300       7.880  -6.083  12.580  1.00 89.21           C
ATOM   4568 1HG  GLN A 300       7.680  -5.061  12.256  1.00 89.21           H
ATOM   4569 2HG  GLN A 300       6.964  -6.458  13.035  1.00 89.21           H
ATOM   4570  CD  GLN A 300       9.007  -6.084  13.615  1.00 89.21           C
ATOM   4571  OE1 GLN A 300      10.161  -5.828  13.313  1.00 89.21           O
ATOM   4572  NE2 GLN A 300       8.610  -6.386  14.847  1.00 89.21           N
ATOM   4573 1HE2 GLN A 300       7.647  -6.586  15.027  1.00 89.21           H
ATOM   4574 2HE2 GLN A 300       9.274  -6.412  15.594  1.00 89.21           H
ATOM   4575  HN  GLN A 300       6.073  -8.102  11.664  1.00 89.21           H
ATOM   4576  N   VAL A 301       7.747  -8.773   8.912  1.00 94.23           N
ATOM   4577  CA  VAL A 301       8.322  -9.416   7.742  1.00 94.23           C
ATOM   4578  C   VAL A 301       7.413  -9.177   6.535  1.00 94.23           C
ATOM   4579  O   VAL A 301       7.874  -8.730   5.486  1.00 94.23           O
ATOM   4580  HA  VAL A 301       9.288  -8.949   7.552  1.00 94.23           H
ATOM   4581  CB  VAL A 301       8.560 -10.901   8.026  1.00 94.23           C
ATOM   4582  HB  VAL A 301       7.608 -11.344   8.317  1.00 94.23           H
ATOM   4583  CG1 VAL A 301       9.053 -11.626   6.772  1.00 94.23           C
ATOM   4584 1HG1 VAL A 301       8.306 -11.536   5.984  1.00 94.23           H
ATOM   4585 2HG1 VAL A 301       9.990 -11.179   6.438  1.00 94.23           H
ATOM   4586 3HG1 VAL A 301       9.215 -12.679   7.002  1.00 94.23           H
ATOM   4587  CG2 VAL A 301       9.539 -11.087   9.187  1.00 94.23           C
ATOM   4588 1HG2 VAL A 301      10.492 -10.621   8.937  1.00 94.23           H
ATOM   4589 2HG2 VAL A 301       9.131 -10.621  10.084  1.00 94.23           H
ATOM   4590 3HG2 VAL A 301       9.690 -12.151   9.368  1.00 94.23           H
ATOM   4591  HN  VAL A 301       7.457  -9.397   9.637  1.00 94.23           H
ATOM   4592  N   THR A 302       6.138  -9.484   6.725  1.00 93.43           N
ATOM   4593  CA  THR A 302       5.192  -9.463   5.622  1.00 93.43           C
ATOM   4594  C   THR A 302       4.988  -8.032   5.121  1.00 93.43           C
ATOM   4595  O   THR A 302       4.787  -7.811   3.928  1.00 93.43           O
ATOM   4596  HA  THR A 302       5.614 -10.035   4.796  1.00 93.43           H
ATOM   4597  CB  THR A 302       3.899 -10.130   6.096  1.00 93.43           C
ATOM   4598  HB  THR A 302       3.145 -10.120   5.310  1.00 93.43           H
ATOM   4599  OG1 THR A 302       3.558  -9.422   7.285  1.00 93.43           O
ATOM   4600  HG1 THR A 302       2.609  -9.612   7.536  1.00 93.43           H
ATOM   4601  CG2 THR A 302       4.122 -11.568   6.570  1.00 93.43           C
ATOM   4602 1HG2 THR A 302       4.826 -11.571   7.403  1.00 93.43           H
ATOM   4603 2HG2 THR A 302       4.525 -12.162   5.751  1.00 93.43           H
ATOM   4604 3HG2 THR A 302       3.173 -11.994   6.896  1.00 93.43           H
ATOM   4605  HN  THR A 302       5.751  -9.743   7.609  1.00 93.43           H
ATOM   4606  N   GLN A 303       5.048  -7.097   6.057  1.00 89.99           N
ATOM   4607  CA  GLN A 303       4.907  -5.690   5.721  1.00 89.99           C
ATOM   4608  C   GLN A 303       6.064  -5.241   4.826  1.00 89.99           C
ATOM   4609  O   GLN A 303       5.858  -4.508   3.860  1.00 89.99           O
ATOM   4610  HA  GLN A 303       3.967  -5.616   5.175  1.00 89.99           H
ATOM   4611  CB  GLN A 303       4.824  -4.830   6.983  1.00 89.99           C
ATOM   4612 1HB  GLN A 303       3.954  -5.123   7.570  1.00 89.99           H
ATOM   4613 2HB  GLN A 303       5.702  -5.004   7.605  1.00 89.99           H
ATOM   4614  CG  GLN A 303       4.729  -3.345   6.629  1.00 89.99           C
ATOM   4615 1HG  GLN A 303       5.681  -3.003   6.220  1.00 89.99           H
ATOM   4616 2HG  GLN A 303       3.978  -3.199   5.852  1.00 89.99           H
ATOM   4617  CD  GLN A 303       4.368  -2.509   7.859  1.00 89.99           C
ATOM   4618  OE1 GLN A 303       5.157  -2.329   8.772  1.00 89.99           O
ATOM   4619  NE2 GLN A 303       3.135  -2.012   7.832  1.00 89.99           N
ATOM   4620 1HE2 GLN A 303       2.537  -2.199   7.052  1.00 89.99           H
ATOM   4621 2HE2 GLN A 303       2.805  -1.452   8.592  1.00 89.99           H
ATOM   4622  HN  GLN A 303       5.188  -7.287   7.029  1.00 89.99           H
ATOM   4623  N   THR A 304       7.256  -5.699   5.180  1.00 91.50           N
ATOM   4624  CA  THR A 304       8.453  -5.313   4.451  1.00 91.50           C
ATOM   4625  C   THR A 304       8.382  -5.813   3.007  1.00 91.50           C
ATOM   4626  O   THR A 304       8.710  -5.079   2.076  1.00 91.50           O
ATOM   4627  HA  THR A 304       8.495  -4.225   4.412  1.00 91.50           H
ATOM   4628  CB  THR A 304       9.665  -5.844   5.219  1.00 91.50           C
ATOM   4629  HB  THR A 304       9.680  -6.934   5.218  1.00 91.50           H
ATOM   4630  OG1 THR A 304       9.560  -5.231   6.501  1.00 91.50           O
ATOM   4631  HG1 THR A 304       9.136  -5.864   7.149  1.00 91.50           H
ATOM   4632  CG2 THR A 304      10.988  -5.315   4.661  1.00 91.50           C
ATOM   4633 1HG2 THR A 304      11.001  -4.227   4.725  1.00 91.50           H
ATOM   4634 2HG2 THR A 304      11.091  -5.619   3.620  1.00 91.50           H
ATOM   4635 3HG2 THR A 304      11.816  -5.722   5.242  1.00 91.50           H
ATOM   4636  HN  THR A 304       7.411  -6.321   5.947  1.00 91.50           H
ATOM   4637  N   ILE A 305       7.952  -7.058   2.865  1.00 92.03           N
ATOM   4638  CA  ILE A 305       7.806  -7.654   1.549  1.00 92.03           C
ATOM   4639  C   ILE A 305       6.852  -6.802   0.710  1.00 92.03           C
ATOM   4640  O   ILE A 305       7.070  -6.614  -0.486  1.00 92.03           O
ATOM   4641  HA  ILE A 305       8.788  -7.642   1.074  1.00 92.03           H
ATOM   4642  CB  ILE A 305       7.380  -9.119   1.668  1.00 92.03           C
ATOM   4643  HB  ILE A 305       6.506  -9.168   2.318  1.00 92.03           H
ATOM   4644  CG1 ILE A 305       8.478  -9.958   2.323  1.00 92.03           C
ATOM   4645 1HG1 ILE A 305       9.296 -10.108   1.617  1.00 92.03           H
ATOM   4646 2HG1 ILE A 305       8.890  -9.422   3.178  1.00 92.03           H
ATOM   4647  CG2 ILE A 305       6.963  -9.681   0.307  1.00 92.03           C
ATOM   4648 1HG2 ILE A 305       6.125  -9.104  -0.083  1.00 92.03           H
ATOM   4649 2HG2 ILE A 305       7.802  -9.617  -0.385  1.00 92.03           H
ATOM   4650 3HG2 ILE A 305       6.664 -10.723   0.421  1.00 92.03           H
ATOM   4651  CD1 ILE A 305       7.935 -11.314   2.777  1.00 92.03           C
ATOM   4652 1HD1 ILE A 305       7.134 -11.161   3.501  1.00 92.03           H
ATOM   4653 2HD1 ILE A 305       7.546 -11.857   1.916  1.00 92.03           H
ATOM   4654 3HD1 ILE A 305       8.736 -11.891   3.239  1.00 92.03           H
ATOM   4655  HN  ILE A 305       7.705  -7.654   3.629  1.00 92.03           H
ATOM   4656  N   ALA A 306       5.814  -6.309   1.370  1.00 92.04           N
ATOM   4657  CA  ALA A 306       4.803  -5.517   0.691  1.00 92.04           C
ATOM   4658  C   ALA A 306       5.438  -4.227   0.167  1.00 92.04           C
ATOM   4659  O   ALA A 306       5.091  -3.754  -0.913  1.00 92.04           O
ATOM   4660  HA  ALA A 306       4.436  -6.100  -0.154  1.00 92.04           H
ATOM   4661  CB  ALA A 306       3.639  -5.247   1.646  1.00 92.04           C
ATOM   4662 1HB  ALA A 306       3.204  -6.194   1.966  1.00 92.04           H
ATOM   4663 2HB  ALA A 306       4.003  -4.702   2.517  1.00 92.04           H
ATOM   4664 3HB  ALA A 306       2.881  -4.653   1.137  1.00 92.04           H
ATOM   4665  HN  ALA A 306       5.659  -6.443   2.349  1.00 92.04           H
ATOM   4666  N   PHE A 307       6.359  -3.695   0.959  1.00 90.28           N
ATOM   4667  CA  PHE A 307       6.985  -2.426   0.630  1.00 90.28           C
ATOM   4668  C   PHE A 307       7.938  -2.576  -0.557  1.00 90.28           C
ATOM   4669  O   PHE A 307       8.120  -1.640  -1.334  1.00 90.28           O
ATOM   4670  HA  PHE A 307       6.188  -1.730   0.367  1.00 90.28           H
ATOM   4671  CB  PHE A 307       7.785  -1.990   1.859  1.00 90.28           C
ATOM   4672 1HB  PHE A 307       8.395  -2.827   2.198  1.00 90.28           H
ATOM   4673 2HB  PHE A 307       8.469  -1.192   1.570  1.00 90.28           H
ATOM   4674  CG  PHE A 307       6.920  -1.503   3.024  1.00 90.28           C
ATOM   4675  CD1 PHE A 307       5.569  -1.424   2.881  1.00 90.28           C
ATOM   4676  HD1 PHE A 307       5.103  -1.707   1.937  1.00 90.28           H
ATOM   4677  CD2 PHE A 307       7.501  -1.150   4.201  1.00 90.28           C
ATOM   4678  HD2 PHE A 307       8.583  -1.213   4.315  1.00 90.28           H
ATOM   4679  CE1 PHE A 307       4.767  -0.972   3.962  1.00 90.28           C
ATOM   4680  HE1 PHE A 307       3.685  -0.908   3.848  1.00 90.28           H
ATOM   4681  CE2 PHE A 307       6.698  -0.698   5.282  1.00 90.28           C
ATOM   4682  HE2 PHE A 307       7.164  -0.414   6.226  1.00 90.28           H
ATOM   4683  CZ  PHE A 307       5.348  -0.618   5.139  1.00 90.28           C
ATOM   4684  HZ  PHE A 307       4.732  -0.272   5.969  1.00 90.28           H
ATOM   4685  HN  PHE A 307       6.676  -4.115   1.809  1.00 90.28           H
ATOM   4686  N   PHE A 308       8.522  -3.761  -0.660  1.00 87.03           N
ATOM   4687  CA  PHE A 308       9.435  -4.053  -1.752  1.00 87.03           C
ATOM   4688  C   PHE A 308       8.728  -3.937  -3.104  1.00 87.03           C
ATOM   4689  O   PHE A 308       9.372  -3.714  -4.128  1.00 87.03           O
ATOM   4690  HA  PHE A 308      10.243  -3.323  -1.702  1.00 87.03           H
ATOM   4691  CB  PHE A 308       9.913  -5.494  -1.562  1.00 87.03           C
ATOM   4692 1HB  PHE A 308       9.144  -6.054  -1.029  1.00 87.03           H
ATOM   4693 2HB  PHE A 308      10.026  -5.961  -2.541  1.00 87.03           H
ATOM   4694  CG  PHE A 308      11.233  -5.617  -0.799  1.00 87.03           C
ATOM   4695  CD1 PHE A 308      12.406  -5.307  -1.414  1.00 87.03           C
ATOM   4696  HD1 PHE A 308      12.405  -4.971  -2.451  1.00 87.03           H
ATOM   4697  CD2 PHE A 308      11.234  -6.035   0.495  1.00 87.03           C
ATOM   4698  HD2 PHE A 308      10.295  -6.284   0.989  1.00 87.03           H
ATOM   4699  CE1 PHE A 308      13.631  -5.420  -0.705  1.00 87.03           C
ATOM   4700  HE1 PHE A 308      14.571  -5.172  -1.199  1.00 87.03           H
ATOM   4701  CE2 PHE A 308      12.460  -6.149   1.204  1.00 87.03           C
ATOM   4702  HE2 PHE A 308      12.461  -6.485   2.241  1.00 87.03           H
ATOM   4703  CZ  PHE A 308      13.632  -5.839   0.588  1.00 87.03           C
ATOM   4704  HZ  PHE A 308      14.573  -5.926   1.132  1.00 87.03           H
ATOM   4705  HN  PHE A 308       8.381  -4.512  -0.015  1.00 87.03           H
ATOM   4706  N   HIS A 309       7.413  -4.094  -3.063  1.00 79.77           N
ATOM   4707  CA  HIS A 309       6.614  -4.032  -4.275  1.00 79.77           C
ATOM   4708  C   HIS A 309       6.806  -2.671  -4.947  1.00 79.77           C
ATOM   4709  O   HIS A 309       6.864  -2.582  -6.173  1.00 79.77           O
ATOM   4710  HA  HIS A 309       6.991  -4.811  -4.938  1.00 79.77           H
ATOM   4711  CB  HIS A 309       5.146  -4.344  -3.975  1.00 79.77           C
ATOM   4712 1HB  HIS A 309       5.078  -5.343  -3.546  1.00 79.77           H
ATOM   4713 2HB  HIS A 309       4.785  -3.647  -3.219  1.00 79.77           H
ATOM   4714  CG  HIS A 309       4.243  -4.268  -5.183  1.00 79.77           C
ATOM   4715  ND1 HIS A 309       4.347  -5.140  -6.252  1.00 79.77           N
ATOM   4716  HD1 HIS A 309       5.007  -5.886  -6.337  1.00 79.77           H
ATOM   4717  CD2 HIS A 309       3.219  -3.416  -5.478  1.00 79.77           C
ATOM   4718  HD2 HIS A 309       2.868  -2.600  -4.847  1.00 79.77           H
ATOM   4719  CE1 HIS A 309       3.423  -4.818  -7.146  1.00 79.77           C
ATOM   4720  HE1 HIS A 309       3.250  -5.319  -8.098  1.00 79.77           H
ATOM   4721  NE2 HIS A 309       2.725  -3.749  -6.664  1.00 79.77           N
ATOM   4722  HN  HIS A 309       6.895  -4.259  -2.224  1.00 79.77           H
ATOM   4723  N   SER A 310       6.898  -1.644  -4.116  1.00 83.94           N
ATOM   4724  CA  SER A 310       6.926  -0.279  -4.613  1.00 83.94           C
ATOM   4725  C   SER A 310       8.236  -0.020  -5.359  1.00 83.94           C
ATOM   4726  O   SER A 310       8.305   0.866  -6.210  1.00 83.94           O
ATOM   4727  HA  SER A 310       6.077  -0.202  -5.292  1.00 83.94           H
ATOM   4728  CB  SER A 310       6.758   0.726  -3.471  1.00 83.94           C
ATOM   4729 1HB  SER A 310       7.539   0.566  -2.729  1.00 83.94           H
ATOM   4730 2HB  SER A 310       6.888   1.738  -3.856  1.00 83.94           H
ATOM   4731  OG  SER A 310       5.481   0.617  -2.847  1.00 83.94           O
ATOM   4732  HG  SER A 310       4.782   1.040  -3.423  1.00 83.94           H
ATOM   4733  HN  SER A 310       6.954  -1.733  -3.121  1.00 83.94           H
ATOM   4734  N   CYS A 311       9.243  -0.809  -5.014  1.00 86.48           N
ATOM   4735  CA  CYS A 311      10.546  -0.677  -5.643  1.00 86.48           C
ATOM   4736  C   CYS A 311      10.617  -1.663  -6.811  1.00 86.48           C
ATOM   4737  O   CYS A 311      11.476  -1.536  -7.682  1.00 86.48           O
ATOM   4738  HA  CYS A 311      10.620   0.350  -5.998  1.00 86.48           H
ATOM   4739  CB  CYS A 311      11.682  -0.896  -4.641  1.00 86.48           C
ATOM   4740 1HB  CYS A 311      12.621  -0.533  -5.058  1.00 86.48           H
ATOM   4741 2HB  CYS A 311      11.493  -0.323  -3.734  1.00 86.48           H
ATOM   4742  SG  CYS A 311      11.825  -2.675  -4.236  1.00 86.48           S
ATOM   4743  HG  CYS A 311      12.866  -2.548  -3.418  1.00 86.48           H
ATOM   4744  HN  CYS A 311       9.178  -1.526  -4.320  1.00 86.48           H
ATOM   4745  N   LEU A 312       9.704  -2.622  -6.791  1.00 84.39           N
ATOM   4746  CA  LEU A 312       9.731  -3.702  -7.763  1.00 84.39           C
ATOM   4747  C   LEU A 312       9.076  -3.229  -9.063  1.00 84.39           C
ATOM   4748  O   LEU A 312       9.491  -3.625 -10.151  1.00 84.39           O
ATOM   4749  HA  LEU A 312      10.777  -3.931  -7.967  1.00 84.39           H
ATOM   4750  CB  LEU A 312       9.096  -4.965  -7.178  1.00 84.39           C
ATOM   4751 1HB  LEU A 312       8.178  -4.682  -6.663  1.00 84.39           H
ATOM   4752 2HB  LEU A 312       8.810  -5.619  -8.003  1.00 84.39           H
ATOM   4753  CG  LEU A 312       9.967  -5.765  -6.208  1.00 84.39           C
ATOM   4754  HG  LEU A 312      10.261  -5.107  -5.390  1.00 84.39           H
ATOM   4755  CD1 LEU A 312       9.179  -6.924  -5.593  1.00 84.39           C
ATOM   4756 1HD1 LEU A 312       8.320  -6.532  -5.050  1.00 84.39           H
ATOM   4757 2HD1 LEU A 312       8.835  -7.590  -6.384  1.00 84.39           H
ATOM   4758 3HD1 LEU A 312       9.821  -7.477  -4.907  1.00 84.39           H
ATOM   4759  CD2 LEU A 312      11.251  -6.242  -6.888  1.00 84.39           C
ATOM   4760 1HD2 LEU A 312      10.998  -6.879  -7.737  1.00 84.39           H
ATOM   4761 2HD2 LEU A 312      11.819  -5.380  -7.237  1.00 84.39           H
ATOM   4762 3HD2 LEU A 312      11.851  -6.809  -6.176  1.00 84.39           H
ATOM   4763  HN  LEU A 312       8.956  -2.669  -6.128  1.00 84.39           H
ATOM   4764  N   ASN A 313       8.063  -2.389  -8.906  1.00 79.26           N
ATOM   4765  CA  ASN A 313       7.254  -1.973 -10.039  1.00 79.26           C
ATOM   4766  C   ASN A 313       8.169  -1.460 -11.153  1.00 79.26           C
ATOM   4767  O   ASN A 313       8.126  -1.960 -12.276  1.00 79.26           O
ATOM   4768  HA  ASN A 313       6.696  -2.862 -10.334  1.00 79.26           H
ATOM   4769  CB  ASN A 313       6.302  -0.840  -9.649  1.00 79.26           C
ATOM   4770 1HB  ASN A 313       6.809  -0.151  -8.974  1.00 79.26           H
ATOM   4771 2HB  ASN A 313       6.025  -0.272 -10.537  1.00 79.26           H
ATOM   4772  CG  ASN A 313       5.043  -1.390  -8.975  1.00 79.26           C
ATOM   4773  OD1 ASN A 313       4.613  -2.505  -9.220  1.00 79.26           O
ATOM   4774  ND2 ASN A 313       4.478  -0.547  -8.115  1.00 79.26           N
ATOM   4775 1HD2 ASN A 313       4.882   0.355  -7.960  1.00 79.26           H
ATOM   4776 2HD2 ASN A 313       3.650  -0.814  -7.624  1.00 79.26           H
ATOM   4777  HN  ASN A 313       7.794  -1.996  -8.027  1.00 79.26           H
ATOM   4778  N   PRO A 314       9.009  -0.457 -10.864  1.00 79.64           N
ATOM   4779  CA  PRO A 314       9.867   0.129 -11.898  1.00 79.64           C
ATOM   4780  C   PRO A 314      10.687  -0.920 -12.631  1.00 79.64           C
ATOM   4781  O   PRO A 314      10.826  -0.863 -13.851  1.00 79.64           O
ATOM   4782  HA  PRO A 314       9.256   0.602 -12.667  1.00 79.64           H
ATOM   4783  CB  PRO A 314      10.755   1.104 -11.121  1.00 79.64           C
ATOM   4784 1HB  PRO A 314      11.685   0.633 -10.803  1.00 79.64           H
ATOM   4785 2HB  PRO A 314      11.027   1.968 -11.727  1.00 79.64           H
ATOM   4786  CG  PRO A 314       9.888   1.500  -9.932  1.00 79.64           C
ATOM   4787 1HG  PRO A 314      10.485   1.902  -9.113  1.00 79.64           H
ATOM   4788 2HG  PRO A 314       9.169   2.276 -10.196  1.00 79.64           H
ATOM   4789  CD  PRO A 314       9.208   0.194  -9.557  1.00 79.64           C
ATOM   4790 1HD  PRO A 314       9.831  -0.412  -8.899  1.00 79.64           H
ATOM   4791 2HD  PRO A 314       8.267   0.363  -9.034  1.00 79.64           H
ATOM   4792  N   VAL A 315      11.212  -1.860 -11.858  1.00 80.97           N
ATOM   4793  CA  VAL A 315      12.088  -2.879 -12.411  1.00 80.97           C
ATOM   4794  C   VAL A 315      11.302  -3.736 -13.406  1.00 80.97           C
ATOM   4795  O   VAL A 315      11.812  -4.085 -14.469  1.00 80.97           O
ATOM   4796  HA  VAL A 315      12.890  -2.370 -12.945  1.00 80.97           H
ATOM   4797  CB  VAL A 315      12.715  -3.699 -11.282  1.00 80.97           C
ATOM   4798  HB  VAL A 315      11.908  -4.170 -10.721  1.00 80.97           H
ATOM   4799  CG1 VAL A 315      13.609  -4.808 -11.840  1.00 80.97           C
ATOM   4800 1HG1 VAL A 315      13.014  -5.473 -12.466  1.00 80.97           H
ATOM   4801 2HG1 VAL A 315      14.407  -4.366 -12.436  1.00 80.97           H
ATOM   4802 3HG1 VAL A 315      14.042  -5.375 -11.016  1.00 80.97           H
ATOM   4803  CG2 VAL A 315      13.494  -2.800 -10.319  1.00 80.97           C
ATOM   4804 1HG2 VAL A 315      14.288  -2.288 -10.862  1.00 80.97           H
ATOM   4805 2HG2 VAL A 315      12.819  -2.063  -9.883  1.00 80.97           H
ATOM   4806 3HG2 VAL A 315      13.929  -3.408  -9.526  1.00 80.97           H
ATOM   4807  HN  VAL A 315      11.049  -1.931 -10.874  1.00 80.97           H
ATOM   4808  N   LEU A 316      10.072  -4.050 -13.025  1.00 79.45           N
ATOM   4809  CA  LEU A 316       9.226  -4.896 -13.849  1.00 79.45           C
ATOM   4810  C   LEU A 316       9.049  -4.248 -15.224  1.00 79.45           C
ATOM   4811  O   LEU A 316       9.097  -4.929 -16.247  1.00 79.45           O
ATOM   4812  HA  LEU A 316       9.744  -5.847 -13.980  1.00 79.45           H
ATOM   4813  CB  LEU A 316       7.907  -5.193 -13.135  1.00 79.45           C
ATOM   4814 1HB  LEU A 316       7.440  -4.246 -12.866  1.00 79.45           H
ATOM   4815 2HB  LEU A 316       7.239  -5.689 -13.839  1.00 79.45           H
ATOM   4816  CG  LEU A 316       8.006  -6.056 -11.875  1.00 79.45           C
ATOM   4817  HG  LEU A 316       8.683  -5.564 -11.177  1.00 79.45           H
ATOM   4818  CD1 LEU A 316       6.647  -6.172 -11.182  1.00 79.45           C
ATOM   4819 1HD1 LEU A 316       6.297  -5.179 -10.899  1.00 79.45           H
ATOM   4820 2HD1 LEU A 316       5.929  -6.629 -11.863  1.00 79.45           H
ATOM   4821 3HD1 LEU A 316       6.745  -6.790 -10.289  1.00 79.45           H
ATOM   4822  CD2 LEU A 316       8.604  -7.427 -12.195  1.00 79.45           C
ATOM   4823 1HD2 LEU A 316       7.972  -7.939 -12.921  1.00 79.45           H
ATOM   4824 2HD2 LEU A 316       9.604  -7.299 -12.610  1.00 79.45           H
ATOM   4825 3HD2 LEU A 316       8.663  -8.020 -11.282  1.00 79.45           H
ATOM   4826  HN  LEU A 316       9.654  -3.737 -12.172  1.00 79.45           H
ATOM   4827  N   TYR A 317       8.847  -2.938 -15.203  1.00 68.75           N
ATOM   4828  CA  TYR A 317       8.623  -2.197 -16.432  1.00 68.75           C
ATOM   4829  C   TYR A 317       9.847  -2.269 -17.348  1.00 68.75           C
ATOM   4830  O   TYR A 317       9.710  -2.355 -18.567  1.00 68.75           O
ATOM   4831  HA  TYR A 317       7.769  -2.643 -16.943  1.00 68.75           H
ATOM   4832  CB  TYR A 317       8.400  -0.742 -16.013  1.00 68.75           C
ATOM   4833 1HB  TYR A 317       9.297  -0.377 -15.512  1.00 68.75           H
ATOM   4834 2HB  TYR A 317       8.263  -0.134 -16.906  1.00 68.75           H
ATOM   4835  CG  TYR A 317       7.199  -0.539 -15.086  1.00 68.75           C
ATOM   4836  CD1 TYR A 317       6.139  -1.423 -15.127  1.00 68.75           C
ATOM   4837  HD1 TYR A 317       6.158  -2.265 -15.818  1.00 68.75           H
ATOM   4838  CD2 TYR A 317       7.175   0.527 -14.211  1.00 68.75           C
ATOM   4839  HD2 TYR A 317       8.012   1.225 -14.179  1.00 68.75           H
ATOM   4840  CE1 TYR A 317       5.009  -1.231 -14.255  1.00 68.75           C
ATOM   4841  HE1 TYR A 317       4.166  -1.922 -14.276  1.00 68.75           H
ATOM   4842  CE2 TYR A 317       6.045   0.719 -13.339  1.00 68.75           C
ATOM   4843  HE2 TYR A 317       6.014   1.557 -12.643  1.00 68.75           H
ATOM   4844  CZ  TYR A 317       5.018  -0.170 -13.404  1.00 68.75           C
ATOM   4845  OH  TYR A 317       3.951   0.010 -12.581  1.00 68.75           O
ATOM   4846  HH  TYR A 317       3.348  -0.787 -12.622  1.00 68.75           H
ATOM   4847  HN  TYR A 317       8.836  -2.387 -14.369  1.00 68.75           H
ATOM   4848  N   VAL A 318      11.015  -2.231 -16.724  1.00 70.96           N
ATOM   4849  CA  VAL A 318      12.262  -2.225 -17.471  1.00 70.96           C
ATOM   4850  C   VAL A 318      12.416  -3.557 -18.208  1.00 70.96           C
ATOM   4851  O   VAL A 318      12.703  -3.579 -19.404  1.00 70.96           O
ATOM   4852  HA  VAL A 318      12.201  -1.422 -18.206  1.00 70.96           H
ATOM   4853  CB  VAL A 318      13.432  -1.922 -16.533  1.00 70.96           C
ATOM   4854  HB  VAL A 318      13.388  -2.627 -15.703  1.00 70.96           H
ATOM   4855  CG1 VAL A 318      14.771  -2.117 -17.246  1.00 70.96           C
ATOM   4856 1HG1 VAL A 318      14.854  -3.149 -17.586  1.00 70.96           H
ATOM   4857 2HG1 VAL A 318      14.827  -1.446 -18.104  1.00 70.96           H
ATOM   4858 3HG1 VAL A 318      15.586  -1.895 -16.557  1.00 70.96           H
ATOM   4859  CG2 VAL A 318      13.319  -0.509 -15.955  1.00 70.96           C
ATOM   4860 1HG2 VAL A 318      13.325   0.217 -16.767  1.00 70.96           H
ATOM   4861 2HG2 VAL A 318      12.389  -0.420 -15.394  1.00 70.96           H
ATOM   4862 3HG2 VAL A 318      14.163  -0.320 -15.292  1.00 70.96           H
ATOM   4863  HN  VAL A 318      11.118  -2.205 -15.730  1.00 70.96           H
ATOM   4864  N   PHE A 319      12.219  -4.635 -17.463  1.00 70.21           N
ATOM   4865  CA  PHE A 319      12.527  -5.961 -17.970  1.00 70.21           C
ATOM   4866  C   PHE A 319      11.410  -6.474 -18.881  1.00 70.21           C
ATOM   4867  O   PHE A 319      11.675  -7.137 -19.882  1.00 70.21           O
ATOM   4868  HA  PHE A 319      13.452  -5.882 -18.542  1.00 70.21           H
ATOM   4869  CB  PHE A 319      12.646  -6.887 -16.758  1.00 70.21           C
ATOM   4870 1HB  PHE A 319      11.862  -6.636 -16.043  1.00 70.21           H
ATOM   4871 2HB  PHE A 319      12.468  -7.913 -17.078  1.00 70.21           H
ATOM   4872  CG  PHE A 319      14.001  -6.817 -16.052  1.00 70.21           C
ATOM   4873  CD1 PHE A 319      15.104  -7.351 -16.642  1.00 70.21           C
ATOM   4874  HD1 PHE A 319      15.022  -7.829 -17.618  1.00 70.21           H
ATOM   4875  CD2 PHE A 319      14.103  -6.220 -14.834  1.00 70.21           C
ATOM   4876  HD2 PHE A 319      13.220  -5.793 -14.361  1.00 70.21           H
ATOM   4877  CE1 PHE A 319      16.362  -7.286 -15.986  1.00 70.21           C
ATOM   4878  HE1 PHE A 319      17.246  -7.714 -16.459  1.00 70.21           H
ATOM   4879  CE2 PHE A 319      15.361  -6.155 -14.178  1.00 70.21           C
ATOM   4880  HE2 PHE A 319      15.443  -5.677 -13.202  1.00 70.21           H
ATOM   4881  CZ  PHE A 319      16.464  -6.689 -14.768  1.00 70.21           C
ATOM   4882  HZ  PHE A 319      17.430  -6.639 -14.265  1.00 70.21           H
ATOM   4883  HN  PHE A 319      11.856  -4.612 -16.532  1.00 70.21           H
ATOM   4884  N   VAL A 320      10.183  -6.147 -18.501  1.00 74.36           N
ATOM   4885  CA  VAL A 320       9.019  -6.745 -19.133  1.00 74.36           C
ATOM   4886  C   VAL A 320       8.485  -5.797 -20.209  1.00 74.36           C
ATOM   4887  O   VAL A 320       7.866  -6.236 -21.176  1.00 74.36           O
ATOM   4888  HA  VAL A 320       9.343  -7.670 -19.610  1.00 74.36           H
ATOM   4889  CB  VAL A 320       7.973  -7.098 -18.074  1.00 74.36           C
ATOM   4890  HB  VAL A 320       7.549  -6.167 -17.698  1.00 74.36           H
ATOM   4891  CG1 VAL A 320       6.834  -7.920 -18.682  1.00 74.36           C
ATOM   4892 1HG1 VAL A 320       6.352  -7.345 -19.472  1.00 74.36           H
ATOM   4893 2HG1 VAL A 320       7.236  -8.844 -19.098  1.00 74.36           H
ATOM   4894 3HG1 VAL A 320       6.105  -8.157 -17.908  1.00 74.36           H
ATOM   4895  CG2 VAL A 320       8.612  -7.834 -16.895  1.00 74.36           C
ATOM   4896 1HG2 VAL A 320       9.075  -8.755 -17.249  1.00 74.36           H
ATOM   4897 2HG2 VAL A 320       9.371  -7.198 -16.438  1.00 74.36           H
ATOM   4898 3HG2 VAL A 320       7.846  -8.073 -16.157  1.00 74.36           H
ATOM   4899  HN  VAL A 320       9.979  -5.488 -17.777  1.00 74.36           H
ATOM   4900  N   GLY A 321       8.744  -4.514 -20.003  1.00 75.93           N
ATOM   4901  CA  GLY A 321       8.161  -3.488 -20.851  1.00 75.93           C
ATOM   4902  C   GLY A 321       9.089  -3.149 -22.020  1.00 75.93           C
ATOM   4903  O   GLY A 321       9.986  -2.319 -21.884  1.00 75.93           O
ATOM   4904 1HA  GLY A 321       7.199  -3.829 -21.233  1.00 75.93           H
ATOM   4905 2HA  GLY A 321       7.970  -2.590 -20.262  1.00 75.93           H
ATOM   4906  HN  GLY A 321       9.339  -4.173 -19.275  1.00 75.93           H
ATOM   4907  N   GLU A 322       8.841  -3.811 -23.141  1.00 66.51           N
ATOM   4908  CA  GLU A 322       9.557  -3.501 -24.366  1.00 66.51           C
ATOM   4909  C   GLU A 322       9.410  -2.016 -24.706  1.00 66.51           C
ATOM   4910  O   GLU A 322      10.393  -1.349 -25.027  1.00 66.51           O
ATOM   4911  HA  GLU A 322      10.602  -3.731 -24.157  1.00 66.51           H
ATOM   4912  CB  GLU A 322       9.072  -4.378 -25.522  1.00 66.51           C
ATOM   4913 1HB  GLU A 322       7.982  -4.400 -25.534  1.00 66.51           H
ATOM   4914 2HB  GLU A 322       9.506  -4.027 -26.458  1.00 66.51           H
ATOM   4915  CG  GLU A 322       9.540  -5.824 -25.346  1.00 66.51           C
ATOM   4916 1HG  GLU A 322      10.613  -5.842 -25.153  1.00 66.51           H
ATOM   4917 2HG  GLU A 322       9.052  -6.265 -24.476  1.00 66.51           H
ATOM   4918  CD  GLU A 322       9.226  -6.658 -26.590  1.00 66.51           C
ATOM   4919  OE1 GLU A 322       9.557  -7.863 -26.565  1.00 66.51           O
ATOM   4920  OE2 GLU A 322       8.663  -6.070 -27.539  1.00 66.51           O
ATOM   4921  HN  GLU A 322       8.166  -4.544 -23.220  1.00 66.51           H
ATOM   4922  N   ARG A 323       8.176  -1.543 -24.624  1.00 63.71           N
ATOM   4923  CA  ARG A 323       7.877  -0.165 -24.979  1.00 63.71           C
ATOM   4924  C   ARG A 323       8.635   0.795 -24.060  1.00 63.71           C
ATOM   4925  O   ARG A 323       9.259   1.746 -24.529  1.00 63.71           O
ATOM   4926  HA  ARG A 323       8.211  -0.065 -26.012  1.00 63.71           H
ATOM   4927  CB  ARG A 323       6.377   0.117 -24.876  1.00 63.71           C
ATOM   4928 1HB  ARG A 323       5.829  -0.570 -25.521  1.00 63.71           H
ATOM   4929 2HB  ARG A 323       6.038  -0.064 -23.856  1.00 63.71           H
ATOM   4930  CG  ARG A 323       6.063   1.560 -25.275  1.00 63.71           C
ATOM   4931 1HG  ARG A 323       6.566   2.248 -24.595  1.00 63.71           H
ATOM   4932 2HG  ARG A 323       6.452   1.758 -26.274  1.00 63.71           H
ATOM   4933  CD  ARG A 323       4.555   1.820 -25.249  1.00 63.71           C
ATOM   4934 1HD  ARG A 323       4.065   1.245 -26.034  1.00 63.71           H
ATOM   4935 2HD  ARG A 323       4.137   1.485 -24.300  1.00 63.71           H
ATOM   4936  NE  ARG A 323       4.287   3.264 -25.437  1.00 63.71           N
ATOM   4937  HE  ARG A 323       4.956   3.802 -25.950  1.00 63.71           H
ATOM   4938  CZ  ARG A 323       3.204   3.895 -24.964  1.00 63.71           C
ATOM   4939  NH1 ARG A 323       2.275   3.223 -24.270  1.00 63.71           N
ATOM   4940 1HH1 ARG A 323       2.387   2.244 -24.102  1.00 63.71           H
ATOM   4941 2HH1 ARG A 323       1.469   3.702 -23.920  1.00 63.71           H
ATOM   4942  NH2 ARG A 323       3.064   5.207 -25.195  1.00 63.71           N
ATOM   4943 1HH2 ARG A 323       2.261   5.693 -24.848  1.00 63.71           H
ATOM   4944 2HH2 ARG A 323       3.762   5.701 -25.714  1.00 63.71           H
ATOM   4945  HN  ARG A 323       7.389  -2.081 -24.323  1.00 63.71           H
ATOM   4946  N   PHE A 324       8.554   0.515 -22.768  1.00 76.56           N
ATOM   4947  CA  PHE A 324       9.191   1.364 -21.776  1.00 76.56           C
ATOM   4948  C   PHE A 324      10.714   1.335 -21.926  1.00 76.56           C
ATOM   4949  O   PHE A 324      11.371   2.369 -21.820  1.00 76.56           O
ATOM   4950  HA  PHE A 324       8.831   2.380 -21.941  1.00 76.56           H
ATOM   4951  CB  PHE A 324       8.815   0.808 -20.402  1.00 76.56           C
ATOM   4952 1HB  PHE A 324       7.730   0.721 -20.341  1.00 76.56           H
ATOM   4953 2HB  PHE A 324       9.221  -0.199 -20.305  1.00 76.56           H
ATOM   4954  CG  PHE A 324       9.311   1.656 -19.229  1.00 76.56           C
ATOM   4955  CD1 PHE A 324      10.486   1.348 -18.617  1.00 76.56           C
ATOM   4956  HD1 PHE A 324      11.074   0.497 -18.961  1.00 76.56           H
ATOM   4957  CD2 PHE A 324       8.578   2.718 -18.800  1.00 76.56           C
ATOM   4958  HD2 PHE A 324       7.637   2.964 -19.291  1.00 76.56           H
ATOM   4959  CE1 PHE A 324      10.947   2.136 -17.529  1.00 76.56           C
ATOM   4960  HE1 PHE A 324      11.888   1.889 -17.038  1.00 76.56           H
ATOM   4961  CE2 PHE A 324       9.039   3.505 -17.712  1.00 76.56           C
ATOM   4962  HE2 PHE A 324       8.451   4.356 -17.367  1.00 76.56           H
ATOM   4963  CZ  PHE A 324      10.214   3.198 -17.099  1.00 76.56           C
ATOM   4964  HZ  PHE A 324      10.567   3.802 -16.264  1.00 76.56           H
ATOM   4965  HN  PHE A 324       8.066  -0.275 -22.396  1.00 76.56           H
ATOM   4966  N   ARG A 325      11.229   0.139 -22.170  1.00 73.88           N
ATOM   4967  CA  ARG A 325      12.662  -0.039 -22.332  1.00 73.88           C
ATOM   4968  C   ARG A 325      13.172   0.801 -23.505  1.00 73.88           C
ATOM   4969  O   ARG A 325      14.231   1.422 -23.414  1.00 73.88           O
ATOM   4970  HA  ARG A 325      13.094   0.299 -21.390  1.00 73.88           H
ATOM   4971  CB  ARG A 325      13.010  -1.509 -22.578  1.00 73.88           C
ATOM   4972 1HB  ARG A 325      12.378  -2.144 -21.958  1.00 73.88           H
ATOM   4973 2HB  ARG A 325      12.802  -1.767 -23.616  1.00 73.88           H
ATOM   4974  CG  ARG A 325      14.482  -1.783 -22.264  1.00 73.88           C
ATOM   4975 1HG  ARG A 325      15.112  -1.084 -22.815  1.00 73.88           H
ATOM   4976 2HG  ARG A 325      14.669  -1.613 -21.203  1.00 73.88           H
ATOM   4977  CD  ARG A 325      14.862  -3.219 -22.631  1.00 73.88           C
ATOM   4978 1HD  ARG A 325      14.794  -3.358 -23.710  1.00 73.88           H
ATOM   4979 2HD  ARG A 325      15.898  -3.413 -22.350  1.00 73.88           H
ATOM   4980  NE  ARG A 325      13.965  -4.172 -21.941  1.00 73.88           N
ATOM   4981  HE  ARG A 325      13.533  -3.877 -21.089  1.00 73.88           H
ATOM   4982  CZ  ARG A 325      13.694  -5.407 -22.387  1.00 73.88           C
ATOM   4983  NH1 ARG A 325      14.245  -5.855 -23.523  1.00 73.88           N
ATOM   4984 1HH1 ARG A 325      14.863  -5.267 -24.045  1.00 73.88           H
ATOM   4985 2HH1 ARG A 325      14.038  -6.778 -23.849  1.00 73.88           H
ATOM   4986  NH2 ARG A 325      12.865  -6.186 -21.680  1.00 73.88           N
ATOM   4987 1HH2 ARG A 325      12.653  -7.110 -21.999  1.00 73.88           H
ATOM   4988 2HH2 ARG A 325      12.458  -5.844 -20.833  1.00 73.88           H
ATOM   4989  HN  ARG A 325      10.687  -0.697 -22.257  1.00 73.88           H
ATOM   4990  N   ARG A 326      12.395   0.795 -24.578  1.00 67.77           N
ATOM   4991  CA  ARG A 326      12.757   1.545 -25.768  1.00 67.77           C
ATOM   4992  C   ARG A 326      12.728   3.047 -25.478  1.00 67.77           C
ATOM   4993  O   ARG A 326      13.632   3.778 -25.879  1.00 67.77           O
ATOM   4994  HA  ARG A 326      13.766   1.213 -26.012  1.00 67.77           H
ATOM   4995  CB  ARG A 326      11.804   1.238 -26.925  1.00 67.77           C
ATOM   4996 1HB  ARG A 326      11.695   0.159 -27.034  1.00 67.77           H
ATOM   4997 2HB  ARG A 326      10.815   1.637 -26.701  1.00 67.77           H
ATOM   4998  CG  ARG A 326      12.318   1.839 -28.234  1.00 67.77           C
ATOM   4999 1HG  ARG A 326      12.373   2.924 -28.144  1.00 67.77           H
ATOM   5000 2HG  ARG A 326      13.330   1.484 -28.429  1.00 67.77           H
ATOM   5001  CD  ARG A 326      11.407   1.464 -29.405  1.00 67.77           C
ATOM   5002 1HD  ARG A 326      11.333   0.380 -29.486  1.00 67.77           H
ATOM   5003 2HD  ARG A 326      10.400   1.841 -29.227  1.00 67.77           H
ATOM   5004  NE  ARG A 326      11.942   2.029 -30.664  1.00 67.77           N
ATOM   5005  HE  ARG A 326      12.759   2.603 -30.610  1.00 67.77           H
ATOM   5006  CZ  ARG A 326      11.400   1.820 -31.871  1.00 67.77           C
ATOM   5007  NH1 ARG A 326      10.305   1.059 -32.002  1.00 67.77           N
ATOM   5008 1HH1 ARG A 326       9.886   0.643 -31.196  1.00 67.77           H
ATOM   5009 2HH1 ARG A 326       9.907   0.908 -32.907  1.00 67.77           H
ATOM   5010  NH2 ARG A 326      11.970   2.382 -32.946  1.00 67.77           N
ATOM   5011 1HH2 ARG A 326      11.578   2.236 -33.854  1.00 67.77           H
ATOM   5012 2HH2 ARG A 326      12.787   2.949 -32.839  1.00 67.77           H
ATOM   5013  HN  ARG A 326      11.535   0.290 -24.642  1.00 67.77           H
ATOM   5014  N   ASP A 327      11.679   3.463 -24.783  1.00 78.03           N
ATOM   5015  CA  ASP A 327      11.479   4.875 -24.503  1.00 78.03           C
ATOM   5016  C   ASP A 327      12.532   5.345 -23.498  1.00 78.03           C
ATOM   5017  O   ASP A 327      12.984   6.488 -23.557  1.00 78.03           O
ATOM   5018  HA  ASP A 327      11.571   5.374 -25.468  1.00 78.03           H
ATOM   5019  CB  ASP A 327      10.098   5.125 -23.894  1.00 78.03           C
ATOM   5020 1HB  ASP A 327       9.911   4.402 -23.099  1.00 78.03           H
ATOM   5021 2HB  ASP A 327      10.072   6.114 -23.437  1.00 78.03           H
ATOM   5022  CG  ASP A 327       9.002   5.017 -24.956  1.00 78.03           C
ATOM   5023  OD1 ASP A 327       9.368   5.018 -26.151  1.00 78.03           O
ATOM   5024  OD2 ASP A 327       7.823   4.938 -24.548  1.00 78.03           O
ATOM   5025  HN  ASP A 327      10.976   2.855 -24.415  1.00 78.03           H
ATOM   5026  N   LEU A 328      12.891   4.441 -22.599  1.00 79.75           N
ATOM   5027  CA  LEU A 328      13.912   4.736 -21.608  1.00 79.75           C
ATOM   5028  C   LEU A 328      15.218   5.096 -22.319  1.00 79.75           C
ATOM   5029  O   LEU A 328      15.794   6.154 -22.069  1.00 79.75           O
ATOM   5030  HA  LEU A 328      13.576   5.605 -21.042  1.00 79.75           H
ATOM   5031  CB  LEU A 328      14.049   3.576 -20.619  1.00 79.75           C
ATOM   5032 1HB  LEU A 328      13.119   3.493 -20.056  1.00 79.75           H
ATOM   5033 2HB  LEU A 328      14.163   2.653 -21.186  1.00 79.75           H
ATOM   5034  CG  LEU A 328      15.207   3.677 -19.624  1.00 79.75           C
ATOM   5035  HG  LEU A 328      16.136   3.757 -20.188  1.00 79.75           H
ATOM   5036  CD1 LEU A 328      15.087   4.940 -18.769  1.00 79.75           C
ATOM   5037 1HD1 LEU A 328      15.104   5.819 -19.415  1.00 79.75           H
ATOM   5038 2HD1 LEU A 328      14.150   4.916 -18.213  1.00 79.75           H
ATOM   5039 3HD1 LEU A 328      15.923   4.987 -18.071  1.00 79.75           H
ATOM   5040  CD2 LEU A 328      15.306   2.413 -18.768  1.00 79.75           C
ATOM   5041 1HD2 LEU A 328      14.378   2.277 -18.212  1.00 79.75           H
ATOM   5042 2HD2 LEU A 328      15.472   1.550 -19.412  1.00 79.75           H
ATOM   5043 3HD2 LEU A 328      16.137   2.511 -18.069  1.00 79.75           H
ATOM   5044  HN  LEU A 328      12.499   3.523 -22.541  1.00 79.75           H
ATOM   5045  N   VAL A 329      15.648   4.195 -23.190  1.00 80.24           N
ATOM   5046  CA  VAL A 329      16.922   4.359 -23.869  1.00 80.24           C
ATOM   5047  C   VAL A 329      16.884   5.632 -24.716  1.00 80.24           C
ATOM   5048  O   VAL A 329      17.888   6.332 -24.837  1.00 80.24           O
ATOM   5049  HA  VAL A 329      17.691   4.470 -23.103  1.00 80.24           H
ATOM   5050  CB  VAL A 329      17.245   3.106 -24.686  1.00 80.24           C
ATOM   5051  HB  VAL A 329      16.422   2.938 -25.380  1.00 80.24           H
ATOM   5052  CG1 VAL A 329      18.520   3.302 -25.508  1.00 80.24           C
ATOM   5053 1HG1 VAL A 329      18.387   4.140 -26.191  1.00 80.24           H
ATOM   5054 2HG1 VAL A 329      19.356   3.507 -24.839  1.00 80.24           H
ATOM   5055 3HG1 VAL A 329      18.726   2.396 -26.079  1.00 80.24           H
ATOM   5056  CG2 VAL A 329      17.357   1.876 -23.783  1.00 80.24           C
ATOM   5057 1HG2 VAL A 329      18.153   2.032 -23.054  1.00 80.24           H
ATOM   5058 2HG2 VAL A 329      16.413   1.720 -23.262  1.00 80.24           H
ATOM   5059 3HG2 VAL A 329      17.587   1.000 -24.389  1.00 80.24           H
ATOM   5060  HN  VAL A 329      15.143   3.367 -23.434  1.00 80.24           H
ATOM   5061  N   LYS A 330      15.714   5.894 -25.281  1.00 74.23           N
ATOM   5062  CA  LYS A 330      15.525   7.084 -26.093  1.00 74.23           C
ATOM   5063  C   LYS A 330      15.743   8.326 -25.227  1.00 74.23           C
[truncated: 117,162 more chars]
