# Supplementary material for: Noncanonical roles of chemokine regions in CCR9 activation revealed by structural modeling and mutational mapping
Source: Nat Commun. 2025 Aug 18;16:7695. doi: 10.1038/s41467-025-62321-9 (PMC12361432; doi:10.1038/s41467-025-62321-9)
Supplement: Supplementary file 5 — Supplementary Data 3 [file 41467_2025_62321_MOESM5_ESM.zip › CCR9_CCL25_11_rnk4.pdb]

ATOM      1  N   GLU A  20      -3.064  -6.505  57.803  1.00 49.83           N
ATOM      2  CA  GLU A  20      -3.394  -7.347  56.666  1.00 49.83           C
ATOM      3  C   GLU A  20      -3.848  -8.728  57.142  1.00 49.83           C
ATOM      4  O   GLU A  20      -3.025  -9.561  57.519  1.00 49.83           O
ATOM      5  HA  GLU A  20      -4.216  -6.841  56.159  1.00 49.83           H
ATOM      6  CB  GLU A  20      -2.207  -7.461  55.706  1.00 49.83           C
ATOM      7 1HB  GLU A  20      -1.277  -7.485  56.274  1.00 49.83           H
ATOM      8 2HB  GLU A  20      -2.340  -8.329  55.060  1.00 49.83           H
ATOM      9  CG  GLU A  20      -2.130  -6.244  54.783  1.00 49.83           C
ATOM     10 1HG  GLU A  20      -3.127  -5.997  54.417  1.00 49.83           H
ATOM     11 2HG  GLU A  20      -1.773  -5.380  55.343  1.00 49.83           H
ATOM     12  CD  GLU A  20      -1.198  -6.511  53.600  1.00 49.83           C
ATOM     13  OE1 GLU A  20      -1.467  -5.935  52.523  1.00 49.83           O
ATOM     14  OE2 GLU A  20      -0.237  -7.286  53.798  1.00 49.83           O
ATOM     15  HN  GLU A  20      -3.153  -6.947  58.696  1.00 49.83           H
ATOM     16  N   SER A  21      -5.158  -8.929  57.109  1.00 56.54           N
ATOM     17  CA  SER A  21      -5.728 -10.212  57.484  1.00 56.54           C
ATOM     18  C   SER A  21      -5.064 -11.334  56.683  1.00 56.54           C
ATOM     19  O   SER A  21      -4.782 -11.171  55.497  1.00 56.54           O
ATOM     20  HA  SER A  21      -5.514 -10.323  58.547  1.00 56.54           H
ATOM     21  CB  SER A  21      -7.242 -10.227  57.266  1.00 56.54           C
ATOM     22 1HB  SER A  21      -7.645 -11.188  57.585  1.00 56.54           H
ATOM     23 2HB  SER A  21      -7.706  -9.464  57.890  1.00 56.54           H
ATOM     24  OG  SER A  21      -7.587  -9.997  55.902  1.00 56.54           O
ATOM     25  HG  SER A  21      -8.091 -10.781  55.540  1.00 56.54           H
ATOM     26  HN  SER A  21      -5.823  -8.236  56.832  1.00 56.54           H
ATOM     27  N   THR A  22      -4.835 -12.448  57.364  1.00 57.74           N
ATOM     28  CA  THR A  22      -4.208 -13.595  56.731  1.00 57.74           C
ATOM     29  C   THR A  22      -4.929 -13.946  55.428  1.00 57.74           C
ATOM     30  O   THR A  22      -4.304 -14.405  54.473  1.00 57.74           O
ATOM     31  HA  THR A  22      -3.185 -13.326  56.468  1.00 57.74           H
ATOM     32  CB  THR A  22      -4.190 -14.742  57.743  1.00 57.74           C
ATOM     33  HB  THR A  22      -4.092 -15.704  57.240  1.00 57.74           H
ATOM     34  OG1 THR A  22      -5.386 -14.560  58.496  1.00 57.74           O
ATOM     35  HG1 THR A  22      -6.163 -14.952  58.003  1.00 57.74           H
ATOM     36  CG2 THR A  22      -3.073 -14.592  58.778  1.00 57.74           C
ATOM     37 1HG2 THR A  22      -3.209 -13.661  59.328  1.00 57.74           H
ATOM     38 2HG2 THR A  22      -2.108 -14.577  58.271  1.00 57.74           H
ATOM     39 3HG2 THR A  22      -3.105 -15.432  59.472  1.00 57.74           H
ATOM     40  HN  THR A  22      -5.070 -12.572  58.328  1.00 57.74           H
ATOM     41  N   SER A  23      -6.234 -13.717  55.431  1.00 60.43           N
ATOM     42  CA  SER A  23      -7.036 -13.941  54.240  1.00 60.43           C
ATOM     43  C   SER A  23      -6.579 -13.007  53.118  1.00 60.43           C
ATOM     44  O   SER A  23      -6.479 -13.420  51.964  1.00 60.43           O
ATOM     45  HA  SER A  23      -6.861 -14.982  53.966  1.00 60.43           H
ATOM     46  CB  SER A  23      -8.524 -13.734  54.531  1.00 60.43           C
ATOM     47 1HB  SER A  23      -9.106 -14.008  53.651  1.00 60.43           H
ATOM     48 2HB  SER A  23      -8.832 -14.400  55.337  1.00 60.43           H
ATOM     49  OG  SER A  23      -8.814 -12.386  54.891  1.00 60.43           O
ATOM     50  HG  SER A  23      -9.804 -12.255  54.955  1.00 60.43           H
ATOM     51  HN  SER A  23      -6.742 -13.385  56.226  1.00 60.43           H
ATOM     52  N   SER A  24      -6.314 -11.765  53.497  1.00 65.75           N
ATOM     53  CA  SER A  24      -5.902 -10.760  52.531  1.00 65.75           C
ATOM     54  C   SER A  24      -4.569 -11.160  51.897  1.00 65.75           C
ATOM     55  O   SER A  24      -4.339 -10.907  50.715  1.00 65.75           O
ATOM     56  HA  SER A  24      -6.692 -10.740  51.781  1.00 65.75           H
ATOM     57  CB  SER A  24      -5.787  -9.382  53.186  1.00 65.75           C
ATOM     58 1HB  SER A  24      -6.779  -9.030  53.467  1.00 65.75           H
ATOM     59 2HB  SER A  24      -5.206  -9.465  54.105  1.00 65.75           H
ATOM     60  OG  SER A  24      -5.172  -8.430  52.322  1.00 65.75           O
ATOM     61  HG  SER A  24      -5.053  -7.561  52.801  1.00 65.75           H
ATOM     62  HN  SER A  24      -6.377 -11.443  54.441  1.00 65.75           H
ATOM     63  N   MET A  25      -3.724 -11.777  52.710  1.00 61.89           N
ATOM     64  CA  MET A  25      -2.410 -12.193  52.249  1.00 61.89           C
ATOM     65  C   MET A  25      -2.504 -13.460  51.396  1.00 61.89           C
ATOM     66  O   MET A  25      -1.792 -13.598  50.403  1.00 61.89           O
ATOM     67  HA  MET A  25      -2.036 -11.367  51.645  1.00 61.89           H
ATOM     68  CB  MET A  25      -1.506 -12.455  53.455  1.00 61.89           C
ATOM     69 1HB  MET A  25      -1.796 -11.805  54.280  1.00 61.89           H
ATOM     70 2HB  MET A  25      -1.637 -13.482  53.796  1.00 61.89           H
ATOM     71  CG  MET A  25      -0.037 -12.213  53.101  1.00 61.89           C
ATOM     72 1HG  MET A  25       0.294 -12.948  52.366  1.00 61.89           H
ATOM     73 2HG  MET A  25       0.079 -11.231  52.643  1.00 61.89           H
ATOM     74  SD  MET A  25       0.971 -12.323  54.570  1.00 61.89           S
ATOM     75  CE  MET A  25       2.494 -11.624  53.954  1.00 61.89           C
ATOM     76 1HE  MET A  25       2.858 -12.225  53.120  1.00 61.89           H
ATOM     77 2HE  MET A  25       2.314 -10.604  53.615  1.00 61.89           H
ATOM     78 3HE  MET A  25       3.239 -11.617  54.749  1.00 61.89           H
ATOM     79  HN  MET A  25      -3.924 -11.992  53.666  1.00 61.89           H
ATOM     80  N   GLU A  26      -3.390 -14.352  51.815  1.00 55.23           N
ATOM     81  CA  GLU A  26      -3.639 -15.569  51.062  1.00 55.23           C
ATOM     82  C   GLU A  26      -4.237 -15.235  49.694  1.00 55.23           C
ATOM     83  O   GLU A  26      -3.861 -15.830  48.685  1.00 55.23           O
ATOM     84  HA  GLU A  26      -2.662 -16.036  50.934  1.00 55.23           H
ATOM     85  CB  GLU A  26      -4.550 -16.520  51.841  1.00 55.23           C
ATOM     86 1HB  GLU A  26      -5.348 -15.953  52.320  1.00 55.23           H
ATOM     87 2HB  GLU A  26      -4.916 -17.304  51.178  1.00 55.23           H
ATOM     88  CG  GLU A  26      -3.778 -17.225  52.958  1.00 55.23           C
ATOM     89 1HG  GLU A  26      -2.951 -17.793  52.532  1.00 55.23           H
ATOM     90 2HG  GLU A  26      -3.344 -16.484  53.630  1.00 55.23           H
ATOM     91  CD  GLU A  26      -4.693 -18.163  53.749  1.00 55.23           C
ATOM     92  OE1 GLU A  26      -4.140 -19.040  54.447  1.00 55.23           O
ATOM     93  OE2 GLU A  26      -5.925 -17.982  53.636  1.00 55.23           O
ATOM     94  HN  GLU A  26      -3.931 -14.253  52.650  1.00 55.23           H
ATOM     95  N   ASP A  27      -5.159 -14.284  49.704  1.00 62.89           N
ATOM     96  CA  ASP A  27      -5.837 -13.886  48.482  1.00 62.89           C
ATOM     97  C   ASP A  27      -4.802 -13.397  47.466  1.00 62.89           C
ATOM     98  O   ASP A  27      -4.925 -13.666  46.272  1.00 62.89           O
ATOM     99  HA  ASP A  27      -6.365 -14.777  48.143  1.00 62.89           H
ATOM    100  CB  ASP A  27      -6.819 -12.742  48.744  1.00 62.89           C
ATOM    101 1HB  ASP A  27      -6.358 -12.006  49.404  1.00 62.89           H
ATOM    102 2HB  ASP A  27      -7.046 -12.231  47.808  1.00 62.89           H
ATOM    103  CG  ASP A  27      -8.112 -13.262  49.374  1.00 62.89           C
ATOM    104  OD1 ASP A  27      -8.359 -14.480  49.238  1.00 62.89           O
ATOM    105  OD2 ASP A  27      -8.823 -12.431  49.979  1.00 62.89           O
ATOM    106  HN  ASP A  27      -5.444 -13.789  50.525  1.00 62.89           H
ATOM    107  N   TYR A  28      -3.807 -12.688  47.977  1.00 62.03           N
ATOM    108  CA  TYR A  28      -2.765 -12.140  47.126  1.00 62.03           C
ATOM    109  C   TYR A  28      -1.820 -13.239  46.638  1.00 62.03           C
ATOM    110  O   TYR A  28      -1.365 -13.210  45.496  1.00 62.03           O
ATOM    111  HA  TYR A  28      -3.244 -11.674  46.265  1.00 62.03           H
ATOM    112  CB  TYR A  28      -1.979 -11.160  48.000  1.00 62.03           C
ATOM    113 1HB  TYR A  28      -2.663 -10.402  48.382  1.00 62.03           H
ATOM    114 2HB  TYR A  28      -1.582 -11.695  48.862  1.00 62.03           H
ATOM    115  CG  TYR A  28      -0.825 -10.465  47.274  1.00 62.03           C
ATOM    116  CD1 TYR A  28       0.457 -10.965  47.380  1.00 62.03           C
ATOM    117  HD1 TYR A  28       0.647 -11.854  47.981  1.00 62.03           H
ATOM    118  CD2 TYR A  28      -1.067  -9.340  46.512  1.00 62.03           C
ATOM    119  HD2 TYR A  28      -2.079  -8.945  46.429  1.00 62.03           H
ATOM    120  CE1 TYR A  28       1.543 -10.311  46.697  1.00 62.03           C
ATOM    121  HE1 TYR A  28       2.560 -10.695  46.772  1.00 62.03           H
ATOM    122  CE2 TYR A  28       0.019  -8.686  45.829  1.00 62.03           C
ATOM    123  HE2 TYR A  28      -0.157  -7.797  45.225  1.00 62.03           H
ATOM    124  CZ  TYR A  28       1.270  -9.204  45.955  1.00 62.03           C
ATOM    125  OH  TYR A  28       2.296  -8.587  45.309  1.00 62.03           O
ATOM    126  HH  TYR A  28       2.028  -7.660  45.049  1.00 62.03           H
ATOM    127  HN  TYR A  28      -3.706 -12.488  48.952  1.00 62.03           H
ATOM    128  N   VAL A  29      -1.552 -14.184  47.528  1.00 62.78           N
ATOM    129  CA  VAL A  29      -0.624 -15.259  47.223  1.00 62.78           C
ATOM    130  C   VAL A  29      -1.278 -16.225  46.232  1.00 62.78           C
ATOM    131  O   VAL A  29      -0.613 -16.748  45.339  1.00 62.78           O
ATOM    132  HA  VAL A  29       0.252 -14.813  46.751  1.00 62.78           H
ATOM    133  CB  VAL A  29      -0.171 -15.942  48.514  1.00 62.78           C
ATOM    134  HB  VAL A  29      -1.062 -16.221  49.077  1.00 62.78           H
ATOM    135  CG1 VAL A  29       0.612 -17.222  48.212  1.00 62.78           C
ATOM    136 1HG1 VAL A  29      -0.021 -17.912  47.655  1.00 62.78           H
ATOM    137 2HG1 VAL A  29       1.493 -16.977  47.619  1.00 62.78           H
ATOM    138 3HG1 VAL A  29       0.922 -17.687  49.148  1.00 62.78           H
ATOM    139  CG2 VAL A  29       0.652 -14.987  49.381  1.00 62.78           C
ATOM    140 1HG2 VAL A  29       1.535 -14.664  48.828  1.00 62.78           H
ATOM    141 2HG2 VAL A  29       0.047 -14.118  49.639  1.00 62.78           H
ATOM    142 3HG2 VAL A  29       0.961 -15.498  50.292  1.00 62.78           H
ATOM    143  HN  VAL A  29      -1.957 -14.222  48.442  1.00 62.78           H
ATOM    144  N   ASN A  30      -2.572 -16.433  46.425  1.00 57.67           N
ATOM    145  CA  ASN A  30      -3.300 -17.406  45.627  1.00 57.67           C
ATOM    146  C   ASN A  30      -3.750 -16.752  44.319  1.00 57.67           C
ATOM    147  O   ASN A  30      -4.244 -17.430  43.420  1.00 57.67           O
ATOM    148  HA  ASN A  30      -2.600 -18.225  45.464  1.00 57.67           H
ATOM    149  CB  ASN A  30      -4.548 -17.898  46.364  1.00 57.67           C
ATOM    150 1HB  ASN A  30      -5.120 -17.045  46.728  1.00 57.67           H
ATOM    151 2HB  ASN A  30      -5.191 -18.442  45.672  1.00 57.67           H
ATOM    152  CG  ASN A  30      -4.170 -18.804  47.537  1.00 57.67           C
ATOM    153  OD1 ASN A  30      -3.112 -19.411  47.571  1.00 57.67           O
ATOM    154  ND2 ASN A  30      -5.091 -18.861  48.495  1.00 57.67           N
ATOM    155 1HD2 ASN A  30      -5.938 -18.338  48.406  1.00 57.67           H
ATOM    156 2HD2 ASN A  30      -4.936 -19.427  49.305  1.00 57.67           H
ATOM    157  HN  ASN A  30      -3.120 -15.952  47.109  1.00 57.67           H
ATOM    158  N   PHE A  31      -3.565 -15.441  44.256  1.00 63.99           N
ATOM    159  CA  PHE A  31      -3.892 -14.697  43.051  1.00 63.99           C
ATOM    160  C   PHE A  31      -3.033 -15.157  41.872  1.00 63.99           C
ATOM    161  O   PHE A  31      -1.806 -15.116  41.940  1.00 63.99           O
ATOM    162  HA  PHE A  31      -4.942 -14.886  42.830  1.00 63.99           H
ATOM    163  CB  PHE A  31      -3.593 -13.224  43.341  1.00 63.99           C
ATOM    164 1HB  PHE A  31      -4.073 -12.944  44.279  1.00 63.99           H
ATOM    165 2HB  PHE A  31      -2.519 -13.103  43.483  1.00 63.99           H
ATOM    166  CG  PHE A  31      -4.059 -12.267  42.241  1.00 63.99           C
ATOM    167  CD1 PHE A  31      -3.169 -11.800  41.325  1.00 63.99           C
ATOM    168  HD1 PHE A  31      -2.124 -12.107  41.374  1.00 63.99           H
ATOM    169  CD2 PHE A  31      -5.362 -11.884  42.180  1.00 63.99           C
ATOM    170  HD2 PHE A  31      -6.075 -12.259  42.914  1.00 63.99           H
ATOM    171  CE1 PHE A  31      -3.600 -10.912  40.305  1.00 63.99           C
ATOM    172  HE1 PHE A  31      -2.887 -10.537  39.571  1.00 63.99           H
ATOM    173  CE2 PHE A  31      -5.794 -10.996  41.160  1.00 63.99           C
ATOM    174  HE2 PHE A  31      -6.838 -10.689  41.111  1.00 63.99           H
ATOM    175  CZ  PHE A  31      -4.904 -10.529  40.244  1.00 63.99           C
ATOM    176  HZ  PHE A  31      -5.235  -9.847  39.461  1.00 63.99           H
ATOM    177  HN  PHE A  31      -3.198 -14.891  45.006  1.00 63.99           H
ATOM    178  N   ASN A  32      -3.713 -15.585  40.818  1.00 57.63           N
ATOM    179  CA  ASN A  32      -3.027 -16.074  39.634  1.00 57.63           C
ATOM    180  C   ASN A  32      -2.541 -14.884  38.803  1.00 57.63           C
ATOM    181  O   ASN A  32      -3.293 -14.333  38.002  1.00 57.63           O
ATOM    182  HA  ASN A  32      -2.206 -16.683  40.009  1.00 57.63           H
ATOM    183  CB  ASN A  32      -3.965 -16.908  38.759  1.00 57.63           C
ATOM    184 1HB  ASN A  32      -4.544 -17.587  39.385  1.00 57.63           H
ATOM    185 2HB  ASN A  32      -4.677 -16.254  38.256  1.00 57.63           H
ATOM    186  CG  ASN A  32      -3.178 -17.710  37.720  1.00 57.63           C
ATOM    187  OD1 ASN A  32      -1.963 -17.641  37.636  1.00 57.63           O
ATOM    188  ND2 ASN A  32      -3.936 -18.471  36.937  1.00 57.63           N
ATOM    189 1HD2 ASN A  32      -4.929 -18.482  37.059  1.00 57.63           H
ATOM    190 2HD2 ASN A  32      -3.514 -19.033  36.226  1.00 57.63           H
ATOM    191  HN  ASN A  32      -4.711 -15.600  40.765  1.00 57.63           H
ATOM    192  N   PHE A  33      -1.285 -14.523  39.024  1.00 60.38           N
ATOM    193  CA  PHE A  33      -0.654 -13.485  38.228  1.00 60.38           C
ATOM    194  C   PHE A  33      -0.223 -14.025  36.863  1.00 60.38           C
ATOM    195  O   PHE A  33       0.967 -14.070  36.556  1.00 60.38           O
ATOM    196  HA  PHE A  33      -1.389 -12.693  38.087  1.00 60.38           H
ATOM    197  CB  PHE A  33       0.587 -13.025  38.995  1.00 60.38           C
ATOM    198 1HB  PHE A  33       1.200 -13.895  39.231  1.00 60.38           H
ATOM    199 2HB  PHE A  33       1.184 -12.381  38.349  1.00 60.38           H
ATOM    200  CG  PHE A  33       0.275 -12.274  40.291  1.00 60.38           C
ATOM    201  CD1 PHE A  33       0.034 -10.935  40.260  1.00 60.38           C
ATOM    202  HD1 PHE A  33       0.064 -10.398  39.312  1.00 60.38           H
ATOM    203  CD2 PHE A  33       0.237 -12.944  41.474  1.00 60.38           C
ATOM    204  HD2 PHE A  33       0.430 -14.017  41.499  1.00 60.38           H
ATOM    205  CE1 PHE A  33      -0.256 -10.238  41.463  1.00 60.38           C
ATOM    206  HE1 PHE A  33      -0.449  -9.166  41.438  1.00 60.38           H
ATOM    207  CE2 PHE A  33      -0.053 -12.247  42.676  1.00 60.38           C
ATOM    208  HE2 PHE A  33      -0.083 -12.784  43.624  1.00 60.38           H
ATOM    209  CZ  PHE A  33      -0.293 -10.909  42.646  1.00 60.38           C
ATOM    210  HZ  PHE A  33      -0.516 -10.374  43.569  1.00 60.38           H
ATOM    211  HN  PHE A  33      -0.703 -14.927  39.730  1.00 60.38           H
ATOM    212  N   THR A  34      -1.215 -14.423  36.080  1.00 61.31           N
ATOM    213  CA  THR A  34      -1.020 -14.585  34.649  1.00 61.31           C
ATOM    214  C   THR A  34      -0.582 -13.263  34.017  1.00 61.31           C
ATOM    215  O   THR A  34      -1.260 -12.247  34.162  1.00 61.31           O
ATOM    216  HA  THR A  34      -0.212 -15.299  34.491  1.00 61.31           H
ATOM    217  CB  THR A  34      -2.316 -15.142  34.056  1.00 61.31           C
ATOM    218  HB  THR A  34      -2.345 -14.993  32.976  1.00 61.31           H
ATOM    219  OG1 THR A  34      -3.345 -14.490  34.795  1.00 61.31           O
ATOM    220  HG1 THR A  34      -3.280 -13.500  34.670  1.00 61.31           H
ATOM    221  CG2 THR A  34      -2.514 -16.626  34.371  1.00 61.31           C
ATOM    222 1HG2 THR A  34      -2.553 -16.766  35.452  1.00 61.31           H
ATOM    223 2HG2 THR A  34      -1.683 -17.199  33.960  1.00 61.31           H
ATOM    224 3HG2 THR A  34      -3.448 -16.971  33.927  1.00 61.31           H
ATOM    225  HN  THR A  34      -2.137 -14.632  36.407  1.00 61.31           H
ATOM    226  N   ASP A  35       0.549 -13.319  33.330  1.00 66.80           N
ATOM    227  CA  ASP A  35       1.104 -12.131  32.704  1.00 66.80           C
ATOM    228  C   ASP A  35       0.322 -11.819  31.427  1.00 66.80           C
ATOM    229  O   ASP A  35       0.740 -12.192  30.332  1.00 66.80           O
ATOM    230  HA  ASP A  35       1.012 -11.343  33.452  1.00 66.80           H
ATOM    231  CB  ASP A  35       2.570 -12.344  32.320  1.00 66.80           C
ATOM    232 1HB  ASP A  35       2.700 -13.343  31.905  1.00 66.80           H
ATOM    233 2HB  ASP A  35       2.852 -11.636  31.541  1.00 66.80           H
ATOM    234  CG  ASP A  35       3.486 -12.167  33.534  1.00 66.80           C
ATOM    235  OD1 ASP A  35       3.091 -11.396  34.435  1.00 66.80           O
ATOM    236  OD2 ASP A  35       4.559 -12.807  33.532  1.00 66.80           O
ATOM    237  HN  ASP A  35       1.083 -14.154  33.197  1.00 66.80           H
ATOM    238  N   PHE A  36      -0.800 -11.139  31.609  1.00 81.16           N
ATOM    239  CA  PHE A  36      -1.562 -10.634  30.479  1.00 81.16           C
ATOM    240  C   PHE A  36      -0.902  -9.387  29.887  1.00 81.16           C
ATOM    241  O   PHE A  36      -1.258  -8.952  28.793  1.00 81.16           O
ATOM    242  HA  PHE A  36      -1.585 -11.422  29.727  1.00 81.16           H
ATOM    243  CB  PHE A  36      -2.949 -10.261  31.005  1.00 81.16           C
ATOM    244 1HB  PHE A  36      -2.835  -9.622  31.881  1.00 81.16           H
ATOM    245 2HB  PHE A  36      -3.468  -9.674  30.248  1.00 81.16           H
ATOM    246  CG  PHE A  36      -3.817 -11.465  31.380  1.00 81.16           C
ATOM    247  CD1 PHE A  36      -3.887 -12.538  30.547  1.00 81.16           C
ATOM    248  HD1 PHE A  36      -3.325 -12.541  29.613  1.00 81.16           H
ATOM    249  CD2 PHE A  36      -4.518 -11.462  32.545  1.00 81.16           C
ATOM    250  HD2 PHE A  36      -4.462 -10.602  33.212  1.00 81.16           H
ATOM    251  CE1 PHE A  36      -4.692 -13.655  30.895  1.00 81.16           C
ATOM    252  HE1 PHE A  36      -4.748 -14.515  30.227  1.00 81.16           H
ATOM    253  CE2 PHE A  36      -5.323 -12.579  32.893  1.00 81.16           C
ATOM    254  HE2 PHE A  36      -5.885 -12.576  33.826  1.00 81.16           H
ATOM    255  CZ  PHE A  36      -5.393 -13.652  32.060  1.00 81.16           C
ATOM    256  HZ  PHE A  36      -6.011 -14.509  32.327  1.00 81.16           H
ATOM    257  HN  PHE A  36      -1.189 -10.932  32.507  1.00 81.16           H
ATOM    258  N   TYR A  37       0.048  -8.847  30.636  1.00 86.01           N
ATOM    259  CA  TYR A  37       0.861  -7.751  30.137  1.00 86.01           C
ATOM    260  C   TYR A  37       2.035  -8.273  29.306  1.00 86.01           C
ATOM    261  O   TYR A  37       2.929  -8.933  29.834  1.00 86.01           O
ATOM    262  HA  TYR A  37       0.231  -7.123  29.508  1.00 86.01           H
ATOM    263  CB  TYR A  37       1.407  -7.034  31.374  1.00 86.01           C
ATOM    264 1HB  TYR A  37       0.582  -6.831  32.057  1.00 86.01           H
ATOM    265 2HB  TYR A  37       2.095  -7.701  31.894  1.00 86.01           H
ATOM    266  CG  TYR A  37       2.129  -5.721  31.065  1.00 86.01           C
ATOM    267  CD1 TYR A  37       3.507  -5.691  30.997  1.00 86.01           C
ATOM    268  HD1 TYR A  37       4.081  -6.602  31.163  1.00 86.01           H
ATOM    269  CD2 TYR A  37       1.402  -4.567  30.854  1.00 86.01           C
ATOM    270  HD2 TYR A  37       0.313  -4.591  30.907  1.00 86.01           H
ATOM    271  CE1 TYR A  37       4.186  -4.455  30.705  1.00 86.01           C
ATOM    272  HE1 TYR A  37       5.274  -4.417  30.649  1.00 86.01           H
ATOM    273  CE2 TYR A  37       2.081  -3.331  30.562  1.00 86.01           C
ATOM    274  HE2 TYR A  37       1.519  -2.413  30.393  1.00 86.01           H
ATOM    275  CZ  TYR A  37       3.440  -3.336  30.502  1.00 86.01           C
ATOM    276  OH  TYR A  37       4.082  -2.169  30.227  1.00 86.01           O
ATOM    277  HH  TYR A  37       3.421  -1.474  29.945  1.00 86.01           H
ATOM    278  HN  TYR A  37       0.265  -9.145  31.566  1.00 86.01           H
ATOM    279  N   CYS A  38       1.994  -7.958  28.020  1.00 89.35           N
ATOM    280  CA  CYS A  38       2.991  -8.466  27.093  1.00 89.35           C
ATOM    281  C   CYS A  38       4.017  -7.360  26.838  1.00 89.35           C
ATOM    282  O   CYS A  38       3.695  -6.334  26.242  1.00 89.35           O
ATOM    283  HA  CYS A  38       3.458  -9.324  27.575  1.00 89.35           H
ATOM    284  CB  CYS A  38       2.354  -8.963  25.794  1.00 89.35           C
ATOM    285 1HB  CYS A  38       1.565  -9.681  26.017  1.00 89.35           H
ATOM    286 2HB  CYS A  38       1.887  -8.131  25.266  1.00 89.35           H
ATOM    287  SG  CYS A  38       3.625  -9.742  24.732  1.00 89.35           S
ATOM    288  HN  CYS A  38       1.297  -7.368  27.610  1.00 89.35           H
ATOM    289  N   GLU A  39       5.233  -7.608  27.302  1.00 81.39           N
ATOM    290  CA  GLU A  39       6.353  -6.744  26.967  1.00 81.39           C
ATOM    291  C   GLU A  39       6.959  -7.159  25.624  1.00 81.39           C
ATOM    292  O   GLU A  39       7.296  -8.325  25.425  1.00 81.39           O
ATOM    293  HA  GLU A  39       5.932  -5.742  26.889  1.00 81.39           H
ATOM    294  CB  GLU A  39       7.409  -6.760  28.074  1.00 81.39           C
ATOM    295 1HB  GLU A  39       7.761  -7.779  28.230  1.00 81.39           H
ATOM    296 2HB  GLU A  39       8.208  -6.061  27.829  1.00 81.39           H
ATOM    297  CG  GLU A  39       6.817  -6.289  29.403  1.00 81.39           C
ATOM    298 1HG  GLU A  39       6.297  -5.342  29.258  1.00 81.39           H
ATOM    299 2HG  GLU A  39       6.076  -7.009  29.751  1.00 81.39           H
ATOM    300  CD  GLU A  39       7.909  -6.121  30.461  1.00 81.39           C
ATOM    301  OE1 GLU A  39       7.598  -5.509  31.506  1.00 81.39           O
ATOM    302  OE2 GLU A  39       9.031  -6.607  30.201  1.00 81.39           O
ATOM    303  HN  GLU A  39       5.459  -8.380  27.896  1.00 81.39           H
ATOM    304  N   LYS A  40       7.079  -6.181  24.738  1.00 87.48           N
ATOM    305  CA  LYS A  40       7.452  -6.460  23.362  1.00 87.48           C
ATOM    306  C   LYS A  40       8.863  -5.927  23.103  1.00 87.48           C
ATOM    307  O   LYS A  40       9.171  -5.489  21.995  1.00 87.48           O
ATOM    308  HA  LYS A  40       7.465  -7.543  23.240  1.00 87.48           H
ATOM    309  CB  LYS A  40       6.399  -5.909  22.399  1.00 87.48           C
ATOM    310 1HB  LYS A  40       6.273  -4.839  22.565  1.00 87.48           H
ATOM    311 2HB  LYS A  40       6.741  -6.032  21.371  1.00 87.48           H
ATOM    312  CG  LYS A  40       5.059  -6.621  22.585  1.00 87.48           C
ATOM    313 1HG  LYS A  40       5.205  -7.700  22.531  1.00 87.48           H
ATOM    314 2HG  LYS A  40       4.662  -6.403  23.577  1.00 87.48           H
ATOM    315  CD  LYS A  40       4.052  -6.184  21.520  1.00 87.48           C
ATOM    316 1HD  LYS A  40       3.882  -5.110  21.594  1.00 87.48           H
ATOM    317 2HD  LYS A  40       4.462  -6.373  20.527  1.00 87.48           H
ATOM    318  CE  LYS A  40       2.725  -6.928  21.680  1.00 87.48           C
ATOM    319 1HE  LYS A  40       2.902  -8.004  21.678  1.00 87.48           H
ATOM    320 2HE  LYS A  40       2.276  -6.681  22.642  1.00 87.48           H
ATOM    321  NZ  LYS A  40       1.795  -6.571  20.586  1.00 87.48           N
ATOM    322 1HZ  LYS A  40       0.931  -7.091  20.694  1.00 87.48           H
ATOM    323 2HZ  LYS A  40       1.598  -5.577  20.620  1.00 87.48           H
ATOM    324 3HZ  LYS A  40       2.218  -6.802  19.693  1.00 87.48           H
ATOM    325  HN  LYS A  40       6.926  -5.215  24.947  1.00 87.48           H
ATOM    326  N   ASN A  41       9.682  -5.981  24.143  1.00 82.43           N
ATOM    327  CA  ASN A  41      11.037  -5.464  24.056  1.00 82.43           C
ATOM    328  C   ASN A  41      11.801  -6.228  22.973  1.00 82.43           C
ATOM    329  O   ASN A  41      12.553  -5.633  22.202  1.00 82.43           O
ATOM    330  HA  ASN A  41      10.925  -4.405  23.819  1.00 82.43           H
ATOM    331  CB  ASN A  41      11.783  -5.647  25.379  1.00 82.43           C
ATOM    332 1HB  ASN A  41      11.644  -6.666  25.741  1.00 82.43           H
ATOM    333 2HB  ASN A  41      12.852  -5.508  25.220  1.00 82.43           H
ATOM    334  CG  ASN A  41      11.284  -4.654  26.431  1.00 82.43           C
ATOM    335  OD1 ASN A  41      10.839  -3.560  26.128  1.00 82.43           O
ATOM    336  ND2 ASN A  41      11.383  -5.096  27.682  1.00 82.43           N
ATOM    337 1HD2 ASN A  41      11.758  -6.006  27.862  1.00 82.43           H
ATOM    338 2HD2 ASN A  41      11.083  -4.519  28.441  1.00 82.43           H
ATOM    339  HN  ASN A  41       9.434  -6.368  25.031  1.00 82.43           H
ATOM    340  N   ASN A  42      11.583  -7.534  22.949  1.00 83.55           N
ATOM    341  CA  ASN A  42      12.253  -8.388  21.983  1.00 83.55           C
ATOM    342  C   ASN A  42      11.797  -8.010  20.573  1.00 83.55           C
ATOM    343  O   ASN A  42      12.593  -8.023  19.635  1.00 83.55           O
ATOM    344  HA  ASN A  42      13.318  -8.214  22.137  1.00 83.55           H
ATOM    345  CB  ASN A  42      11.905  -9.860  22.214  1.00 83.55           C
ATOM    346 1HB  ASN A  42      12.385 -10.474  21.452  1.00 83.55           H
ATOM    347 2HB  ASN A  42      12.298 -10.183  23.178  1.00 83.55           H
ATOM    348  CG  ASN A  42      10.392 -10.078  22.175  1.00 83.55           C
ATOM    349  OD1 ASN A  42       9.603  -9.149  22.225  1.00 83.55           O
ATOM    350  ND2 ASN A  42      10.032 -11.355  22.084  1.00 83.55           N
ATOM    351 1HD2 ASN A  42      10.730 -12.070  22.047  1.00 83.55           H
ATOM    352 2HD2 ASN A  42       9.063 -11.601  22.052  1.00 83.55           H
ATOM    353  HN  ASN A  42      10.963  -8.009  23.574  1.00 83.55           H
ATOM    354  N   VAL A  43      10.518  -7.682  20.467  1.00 90.30           N
ATOM    355  CA  VAL A  43       9.937  -7.340  19.180  1.00 90.30           C
ATOM    356  C   VAL A  43      10.569  -6.045  18.667  1.00 90.30           C
ATOM    357  O   VAL A  43      10.903  -5.937  17.489  1.00 90.30           O
ATOM    358  HA  VAL A  43      10.177  -8.146  18.486  1.00 90.30           H
ATOM    359  CB  VAL A  43       8.414  -7.256  19.299  1.00 90.30           C
ATOM    360  HB  VAL A  43       8.175  -6.439  19.979  1.00 90.30           H
ATOM    361  CG1 VAL A  43       7.774  -6.943  17.944  1.00 90.30           C
ATOM    362 1HG1 VAL A  43       8.149  -5.987  17.578  1.00 90.30           H
ATOM    363 2HG1 VAL A  43       8.026  -7.729  17.233  1.00 90.30           H
ATOM    364 3HG1 VAL A  43       6.692  -6.889  18.058  1.00 90.30           H
ATOM    365  CG2 VAL A  43       7.838  -8.544  19.892  1.00 90.30           C
ATOM    366 1HG2 VAL A  43       8.092  -9.386  19.247  1.00 90.30           H
ATOM    367 2HG2 VAL A  43       8.258  -8.707  20.884  1.00 90.30           H
ATOM    368 3HG2 VAL A  43       6.754  -8.457  19.965  1.00 90.30           H
ATOM    369  HN  VAL A  43       9.883  -7.648  21.239  1.00 90.30           H
ATOM    370  N   ARG A  44      10.713  -5.094  19.579  1.00 86.20           N
ATOM    371  CA  ARG A  44      11.291  -3.807  19.232  1.00 86.20           C
ATOM    372  C   ARG A  44      12.762  -3.973  18.844  1.00 86.20           C
ATOM    373  O   ARG A  44      13.252  -3.289  17.947  1.00 86.20           O
ATOM    374  HA  ARG A  44      10.700  -3.454  18.387  1.00 86.20           H
ATOM    375  CB  ARG A  44      11.187  -2.823  20.399  1.00 86.20           C
ATOM    376 1HB  ARG A  44      11.581  -3.285  21.305  1.00 86.20           H
ATOM    377 2HB  ARG A  44      11.801  -1.946  20.197  1.00 86.20           H
ATOM    378  CG  ARG A  44       9.736  -2.396  20.628  1.00 86.20           C
ATOM    379 1HG  ARG A  44       9.288  -2.097  19.680  1.00 86.20           H
ATOM    380 2HG  ARG A  44       9.158  -3.241  21.001  1.00 86.20           H
ATOM    381  CD  ARG A  44       9.656  -1.237  21.624  1.00 86.20           C
ATOM    382 1HD  ARG A  44      10.364  -0.457  21.344  1.00 86.20           H
ATOM    383 2HD  ARG A  44       8.662  -0.790  21.596  1.00 86.20           H
ATOM    384  NE  ARG A  44       9.953  -1.723  22.990  1.00 86.20           N
ATOM    385  HE  ARG A  44      10.912  -1.783  23.268  1.00 86.20           H
ATOM    386  CZ  ARG A  44       9.017  -2.087  23.878  1.00 86.20           C
ATOM    387  NH1 ARG A  44       7.717  -2.027  23.559  1.00 86.20           N
ATOM    388 1HH1 ARG A  44       7.439  -1.708  22.653  1.00 86.20           H
ATOM    389 2HH1 ARG A  44       7.025  -2.300  24.227  1.00 86.20           H
ATOM    390  NH2 ARG A  44       9.402  -2.512  25.089  1.00 86.20           N
ATOM    391 1HH2 ARG A  44       8.716  -2.788  25.763  1.00 86.20           H
ATOM    392 2HH2 ARG A  44      10.374  -2.554  25.319  1.00 86.20           H
ATOM    393  HN  ARG A  44      10.443  -5.191  20.536  1.00 86.20           H
ATOM    394  N   GLN A  45      13.425  -4.885  19.540  1.00 83.01           N
ATOM    395  CA  GLN A  45      14.836  -5.133  19.296  1.00 83.01           C
ATOM    396  C   GLN A  45      15.041  -5.692  17.886  1.00 83.01           C
ATOM    397  O   GLN A  45      15.973  -5.297  17.188  1.00 83.01           O
ATOM    398  HA  GLN A  45      15.320  -4.160  19.382  1.00 83.01           H
ATOM    399  CB  GLN A  45      15.417  -6.078  20.350  1.00 83.01           C
ATOM    400 1HB  GLN A  45      15.158  -5.720  21.346  1.00 83.01           H
ATOM    401 2HB  GLN A  45      14.972  -7.067  20.241  1.00 83.01           H
ATOM    402  CG  GLN A  45      16.938  -6.179  20.217  1.00 83.01           C
ATOM    403 1HG  GLN A  45      17.195  -6.570  19.233  1.00 83.01           H
ATOM    404 2HG  GLN A  45      17.379  -5.185  20.290  1.00 83.01           H
ATOM    405  CD  GLN A  45      17.524  -7.084  21.302  1.00 83.01           C
ATOM    406  OE1 GLN A  45      16.820  -7.787  22.007  1.00 83.01           O
ATOM    407  NE2 GLN A  45      18.850  -7.028  21.395  1.00 83.01           N
ATOM    408 1HE2 GLN A  45      19.369  -6.430  20.785  1.00 83.01           H
ATOM    409 2HE2 GLN A  45      19.327  -7.585  22.075  1.00 83.01           H
ATOM    410  HN  GLN A  45      13.015  -5.448  20.257  1.00 83.01           H
ATOM    411  N   PHE A  46      14.154  -6.601  17.510  1.00 91.83           N
ATOM    412  CA  PHE A  46      14.188  -7.173  16.174  1.00 91.83           C
ATOM    413  C   PHE A  46      13.980  -6.093  15.111  1.00 91.83           C
ATOM    414  O   PHE A  46      14.713  -6.038  14.125  1.00 91.83           O
ATOM    415  HA  PHE A  46      15.170  -7.626  16.042  1.00 91.83           H
ATOM    416  CB  PHE A  46      13.041  -8.182  16.090  1.00 91.83           C
ATOM    417 1HB  PHE A  46      13.200  -8.960  16.837  1.00 91.83           H
ATOM    418 2HB  PHE A  46      12.109  -7.680  16.348  1.00 91.83           H
ATOM    419  CG  PHE A  46      12.888  -8.837  14.716  1.00 91.83           C
ATOM    420  CD1 PHE A  46      11.922  -8.406  13.861  1.00 91.83           C
ATOM    421  HD1 PHE A  46      11.256  -7.595  14.156  1.00 91.83           H
ATOM    422  CD2 PHE A  46      13.719  -9.849  14.349  1.00 91.83           C
ATOM    423  HD2 PHE A  46      14.493 -10.194  15.034  1.00 91.83           H
ATOM    424  CE1 PHE A  46      11.780  -9.014  12.586  1.00 91.83           C
ATOM    425  HE1 PHE A  46      11.005  -8.669  11.901  1.00 91.83           H
ATOM    426  CE2 PHE A  46      13.577 -10.457  13.073  1.00 91.83           C
ATOM    427  HE2 PHE A  46      14.242 -11.269  12.779  1.00 91.83           H
ATOM    428  CZ  PHE A  46      12.610 -10.027  12.219  1.00 91.83           C
ATOM    429  HZ  PHE A  46      12.501 -10.493  11.240  1.00 91.83           H
ATOM    430  HN  PHE A  46      13.423  -6.947  18.099  1.00 91.83           H
ATOM    431  N   ALA A  47      12.977  -5.260  15.347  1.00 91.99           N
ATOM    432  CA  ALA A  47      12.625  -4.222  14.393  1.00 91.99           C
ATOM    433  C   ALA A  47      13.826  -3.296  14.188  1.00 91.99           C
ATOM    434  O   ALA A  47      14.104  -2.874  13.067  1.00 91.99           O
ATOM    435  HA  ALA A  47      12.386  -4.707  13.447  1.00 91.99           H
ATOM    436  CB  ALA A  47      11.388  -3.471  14.889  1.00 91.99           C
ATOM    437 1HB  ALA A  47      10.556  -4.168  14.990  1.00 91.99           H
ATOM    438 2HB  ALA A  47      11.601  -3.017  15.856  1.00 91.99           H
ATOM    439 3HB  ALA A  47      11.124  -2.692  14.173  1.00 91.99           H
ATOM    440  HN  ALA A  47      12.410  -5.286  16.171  1.00 91.99           H
ATOM    441  N   SER A  48      14.504  -3.006  15.289  1.00 90.33           N
ATOM    442  CA  SER A  48      15.561  -2.009  15.276  1.00 90.33           C
ATOM    443  C   SER A  48      16.715  -2.481  14.390  1.00 90.33           C
ATOM    444  O   SER A  48      17.498  -1.668  13.900  1.00 90.33           O
ATOM    445  HA  SER A  48      15.104  -1.110  14.862  1.00 90.33           H
ATOM    446  CB  SER A  48      16.062  -1.719  16.692  1.00 90.33           C
ATOM    447 1HB  SER A  48      16.696  -0.833  16.678  1.00 90.33           H
ATOM    448 2HB  SER A  48      15.213  -1.493  17.338  1.00 90.33           H
ATOM    449  OG  SER A  48      16.792  -2.816  17.235  1.00 90.33           O
ATOM    450  HG  SER A  48      16.314  -3.674  17.042  1.00 90.33           H
ATOM    451  HN  SER A  48      14.343  -3.439  16.176  1.00 90.33           H
ATOM    452  N   HIS A  49      16.785  -3.792  14.213  1.00 86.37           N
ATOM    453  CA  HIS A  49      17.862  -4.386  13.438  1.00 86.37           C
ATOM    454  C   HIS A  49      17.379  -4.655  12.011  1.00 86.37           C
ATOM    455  O   HIS A  49      18.119  -4.445  11.052  1.00 86.37           O
ATOM    456  HA  HIS A  49      18.667  -3.652  13.408  1.00 86.37           H
ATOM    457  CB  HIS A  49      18.400  -5.640  14.129  1.00 86.37           C
ATOM    458 1HB  HIS A  49      17.566  -6.308  14.349  1.00 86.37           H
ATOM    459 2HB  HIS A  49      19.058  -6.169  13.439  1.00 86.37           H
ATOM    460  CG  HIS A  49      19.154  -5.362  15.407  1.00 86.37           C
ATOM    461  ND1 HIS A  49      18.526  -5.231  16.634  1.00 86.37           N
ATOM    462  HD1 HIS A  49      17.543  -5.304  16.799  1.00 86.37           H
ATOM    463  CD2 HIS A  49      20.487  -5.192  15.637  1.00 86.37           C
ATOM    464  HD2 HIS A  49      21.274  -5.232  14.883  1.00 86.37           H
ATOM    465  CE1 HIS A  49      19.451  -4.992  17.553  1.00 86.37           C
ATOM    466  HE1 HIS A  49      19.272  -4.842  18.618  1.00 86.37           H
ATOM    467  NE2 HIS A  49      20.665  -4.968  16.933  1.00 86.37           N
ATOM    468  HN  HIS A  49      16.124  -4.443  14.586  1.00 86.37           H
ATOM    469  N   PHE A  50      16.141  -5.117  11.917  1.00 90.08           N
ATOM    470  CA  PHE A  50      15.640  -5.665  10.668  1.00 90.08           C
ATOM    471  C   PHE A  50      15.142  -4.554   9.742  1.00 90.08           C
ATOM    472  O   PHE A  50      15.464  -4.540   8.555  1.00 90.08           O
ATOM    473  HA  PHE A  50      16.467  -6.191  10.191  1.00 90.08           H
ATOM    474  CB  PHE A  50      14.467  -6.583  11.021  1.00 90.08           C
ATOM    475 1HB  PHE A  50      14.811  -7.342  11.722  1.00 90.08           H
ATOM    476 2HB  PHE A  50      13.704  -5.998  11.534  1.00 90.08           H
ATOM    477  CG  PHE A  50      13.833  -7.274   9.813  1.00 90.08           C
ATOM    478  CD1 PHE A  50      12.633  -6.846   9.337  1.00 90.08           C
ATOM    479  HD1 PHE A  50      12.123  -6.010   9.816  1.00 90.08           H
ATOM    480  CD2 PHE A  50      14.469  -8.317   9.215  1.00 90.08           C
ATOM    481  HD2 PHE A  50      15.430  -8.660   9.596  1.00 90.08           H
ATOM    482  CE1 PHE A  50      12.044  -7.488   8.215  1.00 90.08           C
ATOM    483  HE1 PHE A  50      11.082  -7.145   7.834  1.00 90.08           H
ATOM    484  CE2 PHE A  50      13.880  -8.959   8.093  1.00 90.08           C
ATOM    485  HE2 PHE A  50      14.390  -9.795   7.614  1.00 90.08           H
ATOM    486  CZ  PHE A  50      12.680  -8.531   7.617  1.00 90.08           C
ATOM    487  HZ  PHE A  50      12.228  -9.024   6.756  1.00 90.08           H
ATOM    488  HN  PHE A  50      15.486  -5.120  12.673  1.00 90.08           H
ATOM    489  N   LEU A  51      14.365  -3.649  10.320  1.00 92.08           N
ATOM    490  CA  LEU A  51      13.569  -2.730   9.525  1.00 92.08           C
ATOM    491  C   LEU A  51      14.486  -1.679   8.896  1.00 92.08           C
ATOM    492  O   LEU A  51      14.398  -1.410   7.700  1.00 92.08           O
ATOM    493  HA  LEU A  51      13.105  -3.307   8.725  1.00 92.08           H
ATOM    494  CB  LEU A  51      12.438  -2.135  10.367  1.00 92.08           C
ATOM    495 1HB  LEU A  51      12.879  -1.640  11.233  1.00 92.08           H
ATOM    496 2HB  LEU A  51      11.940  -1.364   9.779  1.00 92.08           H
ATOM    497  CG  LEU A  51      11.380  -3.122  10.864  1.00 92.08           C
ATOM    498  HG  LEU A  51      11.866  -3.840  11.524  1.00 92.08           H
ATOM    499  CD1 LEU A  51      10.306  -2.407  11.685  1.00 92.08           C
ATOM    500 1HD1 LEU A  51      10.767  -1.927  12.548  1.00 92.08           H
ATOM    501 2HD1 LEU A  51       9.818  -1.653  11.068  1.00 92.08           H
ATOM    502 3HD1 LEU A  51       9.566  -3.132  12.025  1.00 92.08           H
ATOM    503  CD2 LEU A  51      10.780  -3.914   9.700  1.00 92.08           C
ATOM    504 1HD2 LEU A  51      10.313  -3.225   8.995  1.00 92.08           H
ATOM    505 2HD2 LEU A  51      11.569  -4.471   9.194  1.00 92.08           H
ATOM    506 3HD2 LEU A  51      10.031  -4.608  10.080  1.00 92.08           H
ATOM    507  HN  LEU A  51      14.276  -3.539  11.309  1.00 92.08           H
ATOM    508  N   PRO A  52      15.379  -1.069   9.688  1.00 93.83           N
ATOM    509  CA  PRO A  52      16.106   0.118   9.230  1.00 93.83           C
ATOM    510  C   PRO A  52      16.799  -0.109   7.897  1.00 93.83           C
ATOM    511  O   PRO A  52      16.666   0.698   6.979  1.00 93.83           O
ATOM    512  HA  PRO A  52      15.410   0.938   9.054  1.00 93.83           H
ATOM    513  CB  PRO A  52      17.110   0.383  10.354  1.00 93.83           C
ATOM    514 1HB  PRO A  52      18.063  -0.111  10.166  1.00 93.83           H
ATOM    515 2HB  PRO A  52      17.319   1.447  10.462  1.00 93.83           H
ATOM    516  CG  PRO A  52      16.416  -0.181  11.588  1.00 93.83           C
ATOM    517 1HG  PRO A  52      17.123  -0.390  12.391  1.00 93.83           H
ATOM    518 2HG  PRO A  52      15.685   0.517  11.997  1.00 93.83           H
ATOM    519  CD  PRO A  52      15.762  -1.448  11.060  1.00 93.83           C
ATOM    520 1HD  PRO A  52      16.452  -2.292  11.065  1.00 93.83           H
ATOM    521 2HD  PRO A  52      14.901  -1.740  11.662  1.00 93.83           H
ATOM    522  N   PRO A  53      17.553  -1.209   7.759  1.00 94.87           N
ATOM    523  CA  PRO A  53      18.344  -1.434   6.546  1.00 94.87           C
ATOM    524  C   PRO A  53      17.472  -1.709   5.332  1.00 94.87           C
ATOM    525  O   PRO A  53      17.807  -1.305   4.219  1.00 94.87           O
ATOM    526  HA  PRO A  53      18.908  -0.536   6.293  1.00 94.87           H
ATOM    527  CB  PRO A  53      19.218  -2.638   6.902  1.00 94.87           C
ATOM    528 1HB  PRO A  53      19.420  -3.259   6.030  1.00 94.87           H
ATOM    529 2HB  PRO A  53      20.184  -2.328   7.302  1.00 94.87           H
ATOM    530  CG  PRO A  53      18.407  -3.375   7.929  1.00 94.87           C
ATOM    531 1HG  PRO A  53      17.687  -4.044   7.457  1.00 94.87           H
ATOM    532 2HG  PRO A  53      19.043  -3.991   8.566  1.00 94.87           H
ATOM    533  CD  PRO A  53      17.713  -2.309   8.726  1.00 94.87           C
ATOM    534 1HD  PRO A  53      16.752  -2.654   9.106  1.00 94.87           H
ATOM    535 2HD  PRO A  53      18.306  -2.003   9.588  1.00 94.87           H
ATOM    536  N   LEU A  54      16.367  -2.396   5.580  1.00 92.33           N
ATOM    537  CA  LEU A  54      15.480  -2.801   4.503  1.00 92.33           C
ATOM    538  C   LEU A  54      14.763  -1.569   3.947  1.00 92.33           C
ATOM    539  O   LEU A  54      14.599  -1.437   2.735  1.00 92.33           O
ATOM    540  HA  LEU A  54      16.099  -3.227   3.713  1.00 92.33           H
ATOM    541  CB  LEU A  54      14.530  -3.903   4.977  1.00 92.33           C
ATOM    542 1HB  LEU A  54      14.014  -3.551   5.870  1.00 92.33           H
ATOM    543 2HB  LEU A  54      13.771  -4.056   4.210  1.00 92.33           H
ATOM    544  CG  LEU A  54      15.175  -5.254   5.293  1.00 92.33           C
ATOM    545  HG  LEU A  54      15.907  -5.106   6.087  1.00 92.33           H
ATOM    546  CD1 LEU A  54      14.136  -6.249   5.816  1.00 92.33           C
ATOM    547 1HD1 LEU A  54      13.683  -5.856   6.726  1.00 92.33           H
ATOM    548 2HD1 LEU A  54      13.364  -6.398   5.061  1.00 92.33           H
ATOM    549 3HD1 LEU A  54      14.622  -7.200   6.032  1.00 92.33           H
ATOM    550  CD2 LEU A  54      15.930  -5.799   4.079  1.00 92.33           C
ATOM    551 1HD2 LEU A  54      15.237  -5.929   3.248  1.00 92.33           H
ATOM    552 2HD2 LEU A  54      16.713  -5.096   3.792  1.00 92.33           H
ATOM    553 3HD2 LEU A  54      16.379  -6.760   4.331  1.00 92.33           H
ATOM    554  HN  LEU A  54      16.075  -2.674   6.495  1.00 92.33           H
ATOM    555  N   TYR A  55      14.356  -0.699   4.859  1.00 92.62           N
ATOM    556  CA  TYR A  55      13.643   0.508   4.476  1.00 92.62           C
ATOM    557  C   TYR A  55      14.545   1.447   3.673  1.00 92.62           C
ATOM    558  O   TYR A  55      14.100   2.067   2.708  1.00 92.62           O
ATOM    559  HA  TYR A  55      12.794   0.215   3.858  1.00 92.62           H
ATOM    560  CB  TYR A  55      13.247   1.196   5.784  1.00 92.62           C
ATOM    561 1HB  TYR A  55      14.101   1.188   6.461  1.00 92.62           H
ATOM    562 2HB  TYR A  55      13.015   2.241   5.577  1.00 92.62           H
ATOM    563  CG  TYR A  55      12.051   0.553   6.488  1.00 92.62           C
ATOM    564  CD1 TYR A  55      11.464  -0.578   5.957  1.00 92.62           C
ATOM    565  HD1 TYR A  55      11.852  -1.012   5.036  1.00 92.62           H
ATOM    566  CD2 TYR A  55      11.559   1.103   7.654  1.00 92.62           C
ATOM    567  HD2 TYR A  55      12.022   1.996   8.073  1.00 92.62           H
ATOM    568  CE1 TYR A  55      10.338  -1.183   6.620  1.00 92.62           C
ATOM    569  HE1 TYR A  55       9.865  -2.076   6.211  1.00 92.62           H
ATOM    570  CE2 TYR A  55      10.433   0.498   8.317  1.00 92.62           C
ATOM    571  HE2 TYR A  55      10.034   0.922   9.238  1.00 92.62           H
ATOM    572  CZ  TYR A  55       9.878  -0.615   7.767  1.00 92.62           C
ATOM    573  OH  TYR A  55       8.814  -1.187   8.393  1.00 92.62           O
ATOM    574  HH  TYR A  55       8.452  -1.935   7.837  1.00 92.62           H
ATOM    575  HN  TYR A  55      14.507  -0.807   5.842  1.00 92.62           H
ATOM    576  N   TRP A  56      15.797   1.522   4.100  1.00 91.45           N
ATOM    577  CA  TRP A  56      16.778   2.336   3.403  1.00 91.45           C
ATOM    578  C   TRP A  56      16.957   1.761   1.996  1.00 91.45           C
ATOM    579  O   TRP A  56      17.015   2.506   1.020  1.00 91.45           O
ATOM    580  HA  TRP A  56      16.387   3.351   3.343  1.00 91.45           H
ATOM    581  CB  TRP A  56      18.089   2.409   4.189  1.00 91.45           C
ATOM    582 1HB  TRP A  56      18.286   1.435   4.638  1.00 91.45           H
ATOM    583 2HB  TRP A  56      18.906   2.612   3.497  1.00 91.45           H
ATOM    584  CG  TRP A  56      18.096   3.472   5.290  1.00 91.45           C
ATOM    585  CD1 TRP A  56      18.188   3.289   6.614  1.00 91.45           C
ATOM    586  HD1 TRP A  56      18.274   2.314   7.093  1.00 91.45           H
ATOM    587  CD2 TRP A  56      18.003   4.900   5.105  1.00 91.45           C
ATOM    588  NE1 TRP A  56      18.161   4.489   7.294  1.00 91.45           N
ATOM    589  HE1 TRP A  56      18.216   4.609   8.285  1.00 91.45           H
ATOM    590  CE2 TRP A  56      18.045   5.500   6.347  1.00 91.45           C
ATOM    591  CE3 TRP A  56      17.886   5.660   3.928  1.00 91.45           C
ATOM    592  HE3 TRP A  56      17.851   5.211   2.936  1.00 91.45           H
ATOM    593  CZ2 TRP A  56      17.977   6.887   6.532  1.00 91.45           C
ATOM    594  HZ2 TRP A  56      18.012   7.336   7.524  1.00 91.45           H
ATOM    595  CZ3 TRP A  56      17.819   7.044   4.130  1.00 91.45           C
ATOM    596  HZ3 TRP A  56      17.728   7.681   3.249  1.00 91.45           H
ATOM    597  CH2 TRP A  56      17.860   7.664   5.373  1.00 91.45           C
ATOM    598  HH2 TRP A  56      17.802   8.750   5.446  1.00 91.45           H
ATOM    599  HN  TRP A  56      16.144   1.039   4.905  1.00 91.45           H
ATOM    600  N   LEU A  57      17.038   0.440   1.938  1.00 92.41           N
ATOM    601  CA  LEU A  57      17.224  -0.243   0.669  1.00 92.41           C
ATOM    602  C   LEU A  57      16.042   0.069  -0.251  1.00 92.41           C
ATOM    603  O   LEU A  57      16.232   0.473  -1.397  1.00 92.41           O
ATOM    604  HA  LEU A  57      18.131   0.155   0.213  1.00 92.41           H
ATOM    605  CB  LEU A  57      17.450  -1.740   0.893  1.00 92.41           C
ATOM    606 1HB  LEU A  57      18.328  -1.863   1.527  1.00 92.41           H
ATOM    607 2HB  LEU A  57      16.599  -2.136   1.447  1.00 92.41           H
ATOM    608  CG  LEU A  57      17.643  -2.586  -0.367  1.00 92.41           C
ATOM    609  HG  LEU A  57      16.808  -2.391  -1.040  1.00 92.41           H
ATOM    610  CD1 LEU A  57      18.921  -2.186  -1.106  1.00 92.41           C
ATOM    611 1HD1 LEU A  57      18.861  -1.136  -1.395  1.00 92.41           H
ATOM    612 2HD1 LEU A  57      19.780  -2.333  -0.451  1.00 92.41           H
ATOM    613 3HD1 LEU A  57      19.034  -2.802  -1.997  1.00 92.41           H
ATOM    614  CD2 LEU A  57      17.616  -4.079  -0.034  1.00 92.41           C
ATOM    615 1HD2 LEU A  57      18.417  -4.309   0.667  1.00 92.41           H
ATOM    616 2HD2 LEU A  57      16.656  -4.334   0.415  1.00 92.41           H
ATOM    617 3HD2 LEU A  57      17.755  -4.657  -0.948  1.00 92.41           H
ATOM    618  HN  LEU A  57      16.980  -0.160   2.736  1.00 92.41           H
ATOM    619  N   VAL A  58      14.847  -0.131   0.285  1.00 94.05           N
ATOM    620  CA  VAL A  58      13.636   0.055  -0.495  1.00 94.05           C
ATOM    621  C   VAL A  58      13.563   1.505  -0.979  1.00 94.05           C
ATOM    622  O   VAL A  58      13.216   1.762  -2.130  1.00 94.05           O
ATOM    623  HA  VAL A  58      13.699  -0.601  -1.363  1.00 94.05           H
ATOM    624  CB  VAL A  58      12.414  -0.363   0.326  1.00 94.05           C
ATOM    625  HB  VAL A  58      12.442   0.183   1.269  1.00 94.05           H
ATOM    626  CG1 VAL A  58      11.116   0.008  -0.393  1.00 94.05           C
ATOM    627 1HG1 VAL A  58      11.082   1.087  -0.547  1.00 94.05           H
ATOM    628 2HG1 VAL A  58      11.078  -0.498  -1.358  1.00 94.05           H
ATOM    629 3HG1 VAL A  58      10.264  -0.300   0.212  1.00 94.05           H
ATOM    630  CG2 VAL A  58      12.455  -1.858   0.647  1.00 94.05           C
ATOM    631 1HG2 VAL A  58      12.464  -2.429  -0.281  1.00 94.05           H
ATOM    632 2HG2 VAL A  58      13.355  -2.082   1.220  1.00 94.05           H
ATOM    633 3HG2 VAL A  58      11.576  -2.128   1.232  1.00 94.05           H
ATOM    634  HN  VAL A  58      14.700  -0.413   1.233  1.00 94.05           H
ATOM    635  N   PHE A  59      13.897   2.414  -0.075  1.00 95.17           N
ATOM    636  CA  PHE A  59      13.846   3.833  -0.386  1.00 95.17           C
ATOM    637  C   PHE A  59      14.749   4.166  -1.575  1.00 95.17           C
ATOM    638  O   PHE A  59      14.307   4.786  -2.541  1.00 95.17           O
ATOM    639  HA  PHE A  59      12.813   4.071  -0.639  1.00 95.17           H
ATOM    640  CB  PHE A  59      14.352   4.580   0.849  1.00 95.17           C
ATOM    641 1HB  PHE A  59      13.645   4.433   1.666  1.00 95.17           H
ATOM    642 2HB  PHE A  59      15.298   4.141   1.165  1.00 95.17           H
ATOM    643  CG  PHE A  59      14.551   6.081   0.630  1.00 95.17           C
ATOM    644  CD1 PHE A  59      15.805   6.607   0.623  1.00 95.17           C
ATOM    645  HD1 PHE A  59      16.669   5.959   0.773  1.00 95.17           H
ATOM    646  CD2 PHE A  59      13.474   6.890   0.443  1.00 95.17           C
ATOM    647  HD2 PHE A  59      12.468   6.468   0.449  1.00 95.17           H
ATOM    648  CE1 PHE A  59      15.990   8.000   0.420  1.00 95.17           C
ATOM    649  HE1 PHE A  59      16.995   8.422   0.414  1.00 95.17           H
ATOM    650  CE2 PHE A  59      13.658   8.283   0.240  1.00 95.17           C
ATOM    651  HE2 PHE A  59      12.795   8.931   0.089  1.00 95.17           H
ATOM    652  CZ  PHE A  59      14.912   8.809   0.233  1.00 95.17           C
ATOM    653  HZ  PHE A  59      15.054   9.878   0.076  1.00 95.17           H
ATOM    654  HN  PHE A  59      14.197   2.196   0.854  1.00 95.17           H
ATOM    655  N   ILE A  60      15.999   3.740  -1.465  1.00 92.96           N
ATOM    656  CA  ILE A  60      17.006   4.114  -2.443  1.00 92.96           C
ATOM    657  C   ILE A  60      16.600   3.578  -3.818  1.00 92.96           C
ATOM    658  O   ILE A  60      16.539   4.332  -4.788  1.00 92.96           O
ATOM    659  HA  ILE A  60      17.028   5.203  -2.490  1.00 92.96           H
ATOM    660  CB  ILE A  60      18.393   3.653  -1.989  1.00 92.96           C
ATOM    661  HB  ILE A  60      18.326   2.604  -1.699  1.00 92.96           H
ATOM    662  CG1 ILE A  60      18.853   4.433  -0.756  1.00 92.96           C
ATOM    663 1HG1 ILE A  60      19.098   5.457  -1.040  1.00 92.96           H
ATOM    664 2HG1 ILE A  60      18.040   4.489  -0.032  1.00 92.96           H
ATOM    665  CG2 ILE A  60      19.403   3.742  -3.134  1.00 92.96           C
ATOM    666 1HG2 ILE A  60      19.076   3.107  -3.957  1.00 92.96           H
ATOM    667 2HG2 ILE A  60      19.473   4.775  -3.477  1.00 92.96           H
ATOM    668 3HG2 ILE A  60      20.380   3.409  -2.783  1.00 92.96           H
ATOM    669  CD1 ILE A  60      20.073   3.771  -0.112  1.00 92.96           C
ATOM    670 1HD1 ILE A  60      19.817   2.756   0.193  1.00 92.96           H
ATOM    671 2HD1 ILE A  60      20.891   3.739  -0.831  1.00 92.96           H
ATOM    672 3HD1 ILE A  60      20.379   4.346   0.762  1.00 92.96           H
ATOM    673  HN  ILE A  60      16.326   3.150  -0.726  1.00 92.96           H
ATOM    674  N   VAL A  61      16.333   2.281  -3.856  1.00 93.11           N
ATOM    675  CA  VAL A  61      16.068   1.609  -5.117  1.00 93.11           C
ATOM    676  C   VAL A  61      14.764   2.145  -5.711  1.00 93.11           C
ATOM    677  O   VAL A  61      14.683   2.400  -6.912  1.00 93.11           O
ATOM    678  HA  VAL A  61      16.886   1.848  -5.796  1.00 93.11           H
ATOM    679  CB  VAL A  61      16.051   0.094  -4.909  1.00 93.11           C
ATOM    680  HB  VAL A  61      15.299  -0.133  -4.153  1.00 93.11           H
ATOM    681  CG1 VAL A  61      15.656  -0.633  -6.196  1.00 93.11           C
ATOM    682 1HG1 VAL A  61      14.661  -0.311  -6.504  1.00 93.11           H
ATOM    683 2HG1 VAL A  61      16.374  -0.396  -6.982  1.00 93.11           H
ATOM    684 3HG1 VAL A  61      15.653  -1.708  -6.020  1.00 93.11           H
ATOM    685  CG2 VAL A  61      17.403  -0.403  -4.391  1.00 93.11           C
ATOM    686 1HG2 VAL A  61      18.181  -0.159  -5.114  1.00 93.11           H
ATOM    687 2HG2 VAL A  61      17.627   0.078  -3.439  1.00 93.11           H
ATOM    688 3HG2 VAL A  61      17.363  -1.484  -4.252  1.00 93.11           H
ATOM    689  HN  VAL A  61      16.297   1.693  -3.048  1.00 93.11           H
ATOM    690  N   GLY A  62      13.775   2.300  -4.843  1.00 94.68           N
ATOM    691  CA  GLY A  62      12.446   2.689  -5.284  1.00 94.68           C
ATOM    692  C   GLY A  62      12.435   4.134  -5.785  1.00 94.68           C
ATOM    693  O   GLY A  62      11.810   4.439  -6.799  1.00 94.68           O
ATOM    694 1HA  GLY A  62      12.113   2.022  -6.079  1.00 94.68           H
ATOM    695 2HA  GLY A  62      11.740   2.580  -4.461  1.00 94.68           H
ATOM    696  HN  GLY A  62      13.870   2.165  -3.857  1.00 94.68           H
ATOM    697  N   ALA A  63      13.135   4.987  -5.050  1.00 94.76           N
ATOM    698  CA  ALA A  63      13.183   6.400  -5.386  1.00 94.76           C
ATOM    699  C   ALA A  63      13.820   6.570  -6.767  1.00 94.76           C
ATOM    700  O   ALA A  63      13.314   7.320  -7.599  1.00 94.76           O
ATOM    701  HA  ALA A  63      12.158   6.768  -5.420  1.00 94.76           H
ATOM    702  CB  ALA A  63      13.943   7.158  -4.296  1.00 94.76           C
ATOM    703 1HB  ALA A  63      13.433   7.029  -3.341  1.00 94.76           H
ATOM    704 2HB  ALA A  63      14.958   6.767  -4.222  1.00 94.76           H
ATOM    705 3HB  ALA A  63      13.979   8.218  -4.548  1.00 94.76           H
ATOM    706  HN  ALA A  63      13.661   4.727  -4.240  1.00 94.76           H
ATOM    707  N   LEU A  64      14.921   5.860  -6.966  1.00 89.06           N
ATOM    708  CA  LEU A  64      15.635   5.926  -8.230  1.00 89.06           C
ATOM    709  C   LEU A  64      14.738   5.387  -9.347  1.00 89.06           C
ATOM    710  O   LEU A  64      14.623   6.001 -10.406  1.00 89.06           O
ATOM    711  HA  LEU A  64      15.845   6.976  -8.433  1.00 89.06           H
ATOM    712  CB  LEU A  64      16.982   5.208  -8.123  1.00 89.06           C
ATOM    713 1HB  LEU A  64      16.807   4.208  -7.727  1.00 89.06           H
ATOM    714 2HB  LEU A  64      17.387   5.086  -9.128  1.00 89.06           H
ATOM    715  CG  LEU A  64      18.040   5.893  -7.256  1.00 89.06           C
ATOM    716  HG  LEU A  64      17.609   6.077  -6.272  1.00 89.06           H
ATOM    717  CD1 LEU A  64      19.255   4.985  -7.055  1.00 89.06           C
ATOM    718 1HD1 LEU A  64      18.943   4.064  -6.563  1.00 89.06           H
ATOM    719 2HD1 LEU A  64      19.696   4.748  -8.023  1.00 89.06           H
ATOM    720 3HD1 LEU A  64      19.992   5.496  -6.435  1.00 89.06           H
ATOM    721  CD2 LEU A  64      18.431   7.252  -7.840  1.00 89.06           C
ATOM    722 1HD2 LEU A  64      18.836   7.115  -8.842  1.00 89.06           H
ATOM    723 2HD2 LEU A  64      17.550   7.893  -7.888  1.00 89.06           H
ATOM    724 3HD2 LEU A  64      19.184   7.717  -7.204  1.00 89.06           H
ATOM    725  HN  LEU A  64      15.325   5.250  -6.285  1.00 89.06           H
ATOM    726  N   GLY A  65      14.125   4.246  -9.070  1.00 92.14           N
ATOM    727  CA  GLY A  65      13.359   3.543 -10.086  1.00 92.14           C
ATOM    728  C   GLY A  65      12.152   4.371 -10.533  1.00 92.14           C
ATOM    729  O   GLY A  65      11.953   4.588 -11.727  1.00 92.14           O
ATOM    730 1HA  GLY A  65      13.996   3.329 -10.944  1.00 92.14           H
ATOM    731 2HA  GLY A  65      13.021   2.584  -9.693  1.00 92.14           H
ATOM    732  HN  GLY A  65      14.145   3.802  -8.174  1.00 92.14           H
ATOM    733  N   ASN A  66      11.379   4.810  -9.551  1.00 89.93           N
ATOM    734  CA  ASN A  66      10.133   5.502  -9.832  1.00 89.93           C
ATOM    735  C   ASN A  66      10.442   6.872 -10.440  1.00 89.93           C
ATOM    736  O   ASN A  66       9.708   7.351 -11.304  1.00 89.93           O
ATOM    737  HA  ASN A  66       9.594   4.852 -10.521  1.00 89.93           H
ATOM    738  CB  ASN A  66       9.326   5.725  -8.552  1.00 89.93           C
ATOM    739 1HB  ASN A  66       9.986   6.070  -7.756  1.00 89.93           H
ATOM    740 2HB  ASN A  66       8.587   6.509  -8.715  1.00 89.93           H
ATOM    741  CG  ASN A  66       8.623   4.437  -8.116  1.00 89.93           C
ATOM    742  OD1 ASN A  66       7.718   3.942  -8.767  1.00 89.93           O
ATOM    743  ND2 ASN A  66       9.090   3.924  -6.981  1.00 89.93           N
ATOM    744 1HD2 ASN A  66       9.835   4.380  -6.495  1.00 89.93           H
ATOM    745 2HD2 ASN A  66       8.695   3.082  -6.613  1.00 89.93           H
ATOM    746  HN  ASN A  66      11.592   4.700  -8.580  1.00 89.93           H
ATOM    747  N   SER A  67      11.528   7.464  -9.965  1.00 90.83           N
ATOM    748  CA  SER A  67      11.988   8.731 -10.508  1.00 90.83           C
ATOM    749  C   SER A  67      12.315   8.575 -11.994  1.00 90.83           C
ATOM    750  O   SER A  67      12.045   9.474 -12.790  1.00 90.83           O
ATOM    751  HA  SER A  67      11.157   9.423 -10.369  1.00 90.83           H
ATOM    752  CB  SER A  67      13.211   9.245  -9.746  1.00 90.83           C
ATOM    753 1HB  SER A  67      14.011   8.507  -9.805  1.00 90.83           H
ATOM    754 2HB  SER A  67      13.579  10.153 -10.222  1.00 90.83           H
ATOM    755  OG  SER A  67      12.914   9.514  -8.378  1.00 90.83           O
ATOM    756  HG  SER A  67      13.439   8.901  -7.788  1.00 90.83           H
ATOM    757  HN  SER A  67      12.089   7.093  -9.225  1.00 90.83           H
ATOM    758  N   LEU A  68      12.892   7.429 -12.324  1.00 85.02           N
ATOM    759  CA  LEU A  68      13.250   7.140 -13.702  1.00 85.02           C
ATOM    760  C   LEU A  68      11.975   6.990 -14.535  1.00 85.02           C
ATOM    761  O   LEU A  68      11.910   7.466 -15.667  1.00 85.02           O
ATOM    762  HA  LEU A  68      13.811   7.995 -14.080  1.00 85.02           H
ATOM    763  CB  LEU A  68      14.176   5.924 -13.772  1.00 85.02           C
ATOM    764 1HB  LEU A  68      14.978   6.062 -13.046  1.00 85.02           H
ATOM    765 2HB  LEU A  68      13.613   5.045 -13.461  1.00 85.02           H
ATOM    766  CG  LEU A  68      14.805   5.637 -15.137  1.00 85.02           C
ATOM    767  HG  LEU A  68      14.018   5.675 -15.890  1.00 85.02           H
ATOM    768  CD1 LEU A  68      15.832   6.710 -15.503  1.00 85.02           C
ATOM    769 1HD1 LEU A  68      15.344   7.684 -15.542  1.00 85.02           H
ATOM    770 2HD1 LEU A  68      16.622   6.729 -14.752  1.00 85.02           H
ATOM    771 3HD1 LEU A  68      16.264   6.482 -16.478  1.00 85.02           H
ATOM    772  CD2 LEU A  68      15.405   4.231 -15.179  1.00 85.02           C
ATOM    773 1HD2 LEU A  68      16.176   4.141 -14.414  1.00 85.02           H
ATOM    774 2HD2 LEU A  68      14.622   3.496 -14.994  1.00 85.02           H
ATOM    775 3HD2 LEU A  68      15.845   4.053 -16.160  1.00 85.02           H
ATOM    776  HN  LEU A  68      13.114   6.706 -11.669  1.00 85.02           H
ATOM    777  N   VAL A  69      10.993   6.327 -13.942  1.00 87.64           N
ATOM    778  CA  VAL A  69       9.724   6.110 -14.614  1.00 87.64           C
ATOM    779  C   VAL A  69       9.118   7.461 -14.999  1.00 87.64           C
ATOM    780  O   VAL A  69       8.733   7.668 -16.149  1.00 87.64           O
ATOM    781  HA  VAL A  69       9.926   5.544 -15.524  1.00 87.64           H
ATOM    782  CB  VAL A  69       8.800   5.271 -13.729  1.00 87.64           C
ATOM    783  HB  VAL A  69       8.750   5.747 -12.750  1.00 87.64           H
ATOM    784  CG1 VAL A  69       7.382   5.227 -14.303  1.00 87.64           C
ATOM    785 1HG1 VAL A  69       6.983   6.240 -14.364  1.00 87.64           H
ATOM    786 2HG1 VAL A  69       7.407   4.786 -15.300  1.00 87.64           H
ATOM    787 3HG1 VAL A  69       6.746   4.625 -13.655  1.00 87.64           H
ATOM    788  CG2 VAL A  69       9.357   3.859 -13.538  1.00 87.64           C
ATOM    789 1HG2 VAL A  69       9.451   3.371 -14.508  1.00 87.64           H
ATOM    790 2HG2 VAL A  69      10.337   3.917 -13.064  1.00 87.64           H
ATOM    791 3HG2 VAL A  69       8.681   3.284 -12.905  1.00 87.64           H
ATOM    792  HN  VAL A  69      11.055   5.942 -13.021  1.00 87.64           H
ATOM    793  N   ILE A  70       9.053   8.346 -14.015  1.00 89.03           N
ATOM    794  CA  ILE A  70       8.437   9.647 -14.218  1.00 89.03           C
ATOM    795  C   ILE A  70       9.179  10.391 -15.330  1.00 89.03           C
ATOM    796  O   ILE A  70       8.557  11.021 -16.183  1.00 89.03           O
ATOM    797  HA  ILE A  70       7.411   9.475 -14.543  1.00 89.03           H
ATOM    798  CB  ILE A  70       8.370  10.419 -12.899  1.00 89.03           C
ATOM    799  HB  ILE A  70       9.365  10.421 -12.454  1.00 89.03           H
ATOM    800  CG1 ILE A  70       7.432   9.729 -11.907  1.00 89.03           C
ATOM    801 1HG1 ILE A  70       6.397   9.892 -12.206  1.00 89.03           H
ATOM    802 2HG1 ILE A  70       7.604   8.653 -11.925  1.00 89.03           H
ATOM    803  CG2 ILE A  70       7.979  11.879 -13.138  1.00 89.03           C
ATOM    804 1HG2 ILE A  70       8.719  12.352 -13.783  1.00 89.03           H
ATOM    805 2HG2 ILE A  70       7.000  11.919 -13.617  1.00 89.03           H
ATOM    806 3HG2 ILE A  70       7.939  12.405 -12.184  1.00 89.03           H
ATOM    807  CD1 ILE A  70       7.647  10.261 -10.488  1.00 89.03           C
ATOM    808 1HD1 ILE A  70       8.677  10.075 -10.183  1.00 89.03           H
ATOM    809 2HD1 ILE A  70       7.450  11.333 -10.468  1.00 89.03           H
ATOM    810 3HD1 ILE A  70       6.968   9.754  -9.803  1.00 89.03           H
ATOM    811  HN  ILE A  70       9.411   8.187 -13.095  1.00 89.03           H
ATOM    812  N   LEU A  71      10.500  10.292 -15.284  1.00 84.21           N
ATOM    813  CA  LEU A  71      11.336  10.993 -16.243  1.00 84.21           C
ATOM    814  C   LEU A  71      11.014  10.496 -17.654  1.00 84.21           C
ATOM    815  O   LEU A  71      10.877  11.293 -18.581  1.00 84.21           O
ATOM    816  HA  LEU A  71      11.084  12.052 -16.184  1.00 84.21           H
ATOM    817  CB  LEU A  71      12.813  10.858 -15.866  1.00 84.21           C
ATOM    818 1HB  LEU A  71      12.919  11.086 -14.805  1.00 84.21           H
ATOM    819 2HB  LEU A  71      13.108   9.818 -15.999  1.00 84.21           H
ATOM    820  CG  LEU A  71      13.788  11.740 -16.648  1.00 84.21           C
ATOM    821  HG  LEU A  71      13.295  12.067 -17.563  1.00 84.21           H
ATOM    822  CD1 LEU A  71      14.148  12.998 -15.855  1.00 84.21           C
ATOM    823 1HD1 LEU A  71      13.243  13.571 -15.653  1.00 84.21           H
ATOM    824 2HD1 LEU A  71      14.614  12.712 -14.912  1.00 84.21           H
ATOM    825 3HD1 LEU A  71      14.842  13.607 -16.434  1.00 84.21           H
ATOM    826  CD2 LEU A  71      15.031  10.950 -17.063  1.00 84.21           C
ATOM    827 1HD2 LEU A  71      15.536  10.574 -16.173  1.00 84.21           H
ATOM    828 2HD2 LEU A  71      14.734  10.111 -17.694  1.00 84.21           H
ATOM    829 3HD2 LEU A  71      15.707  11.600 -17.617  1.00 84.21           H
ATOM    830  HN  LEU A  71      10.997   9.747 -14.609  1.00 84.21           H
ATOM    831  N   VAL A  72      10.903   9.181 -17.772  1.00 83.91           N
ATOM    832  CA  VAL A  72      10.681   8.562 -19.068  1.00 83.91           C
ATOM    833  C   VAL A  72       9.365   9.075 -19.655  1.00 83.91           C
ATOM    834  O   VAL A  72       9.305   9.438 -20.829  1.00 83.91           O
ATOM    835  HA  VAL A  72      11.499   8.865 -19.721  1.00 83.91           H
ATOM    836  CB  VAL A  72      10.723   7.038 -18.934  1.00 83.91           C
ATOM    837  HB  VAL A  72      10.034   6.753 -18.138  1.00 83.91           H
ATOM    838  CG1 VAL A  72      10.256   6.362 -20.224  1.00 83.91           C
ATOM    839 1HG1 VAL A  72       9.232   6.666 -20.444  1.00 83.91           H
ATOM    840 2HG1 VAL A  72      10.907   6.658 -21.046  1.00 83.91           H
ATOM    841 3HG1 VAL A  72      10.295   5.279 -20.101  1.00 83.91           H
ATOM    842  CG2 VAL A  72      12.121   6.560 -18.539  1.00 83.91           C
ATOM    843 1HG2 VAL A  72      12.838   6.863 -19.302  1.00 83.91           H
ATOM    844 2HG2 VAL A  72      12.400   7.003 -17.583  1.00 83.91           H
ATOM    845 3HG2 VAL A  72      12.122   5.474 -18.451  1.00 83.91           H
ATOM    846  HN  VAL A  72      10.961   8.543 -17.003  1.00 83.91           H
ATOM    847  N   TYR A  73       8.343   9.089 -18.812  1.00 80.31           N
ATOM    848  CA  TYR A  73       7.024   9.522 -19.241  1.00 80.31           C
ATOM    849  C   TYR A  73       7.021  11.013 -19.583  1.00 80.31           C
ATOM    850  O   TYR A  73       6.288  11.449 -20.470  1.00 80.31           O
ATOM    851  HA  TYR A  73       6.757   8.952 -20.131  1.00 80.31           H
ATOM    852  CB  TYR A  73       6.093   9.282 -18.051  1.00 80.31           C
ATOM    853 1HB  TYR A  73       6.671   9.357 -17.130  1.00 80.31           H
ATOM    854 2HB  TYR A  73       5.345  10.073 -18.023  1.00 80.31           H
ATOM    855  CG  TYR A  73       5.382   7.927 -18.081  1.00 80.31           C
ATOM    856  CD1 TYR A  73       4.420   7.675 -19.037  1.00 80.31           C
ATOM    857  HD1 TYR A  73       4.167   8.440 -19.771  1.00 80.31           H
ATOM    858  CD2 TYR A  73       5.702   6.959 -17.151  1.00 80.31           C
ATOM    859  HD2 TYR A  73       6.462   7.159 -16.396  1.00 80.31           H
ATOM    860  CE1 TYR A  73       3.750   6.400 -19.065  1.00 80.31           C
ATOM    861  HE1 TYR A  73       2.988   6.187 -19.815  1.00 80.31           H
ATOM    862  CE2 TYR A  73       5.033   5.685 -17.179  1.00 80.31           C
ATOM    863  HE2 TYR A  73       5.276   4.911 -16.451  1.00 80.31           H
ATOM    864  CZ  TYR A  73       4.090   5.468 -18.135  1.00 80.31           C
ATOM    865  OH  TYR A  73       3.457   4.264 -18.162  1.00 80.31           O
ATOM    866  HH  TYR A  73       2.955   4.161 -19.020  1.00 80.31           H
ATOM    867  HN  TYR A  73       8.406   8.812 -17.853  1.00 80.31           H
ATOM    868  N   TRP A  74       7.849  11.755 -18.862  1.00 72.03           N
ATOM    869  CA  TRP A  74       7.885  13.199 -19.014  1.00 72.03           C
ATOM    870  C   TRP A  74       8.451  13.514 -20.400  1.00 72.03           C
ATOM    871  O   TRP A  74       7.846  14.264 -21.165  1.00 72.03           O
ATOM    872  HA  TRP A  74       6.863  13.568 -18.936  1.00 72.03           H
ATOM    873  CB  TRP A  74       8.682  13.850 -17.881  1.00 72.03           C
ATOM    874 1HB  TRP A  74       8.287  13.503 -16.927  1.00 72.03           H
ATOM    875 2HB  TRP A  74       9.717  13.514 -17.939  1.00 72.03           H
ATOM    876  CG  TRP A  74       8.655  15.380 -17.901  1.00 72.03           C
ATOM    877  CD1 TRP A  74       9.497  16.212 -18.530  1.00 72.03           C
ATOM    878  HD1 TRP A  74      10.344  15.886 -19.133  1.00 72.03           H
ATOM    879  CD2 TRP A  74       7.700  16.232 -17.234  1.00 72.03           C
ATOM    880  NE1 TRP A  74       9.156  17.532 -18.318  1.00 72.03           N
ATOM    881  HE1 TRP A  74       9.632  18.332 -18.682  1.00 72.03           H
ATOM    882  CE2 TRP A  74       8.029  17.545 -17.504  1.00 72.03           C
ATOM    883  CE3 TRP A  74       6.595  15.904 -16.429  1.00 72.03           C
ATOM    884  HE3 TRP A  74       6.315  14.876 -16.201  1.00 72.03           H
ATOM    885  CZ2 TRP A  74       7.303  18.634 -17.008  1.00 72.03           C
ATOM    886  HZ2 TRP A  74       7.583  19.663 -17.237  1.00 72.03           H
ATOM    887  CZ3 TRP A  74       5.880  17.004 -15.941  1.00 72.03           C
ATOM    888  HZ3 TRP A  74       5.014  16.806 -15.310  1.00 72.03           H
ATOM    889  CH2 TRP A  74       6.198  18.332 -16.204  1.00 72.03           C
ATOM    890  HH2 TRP A  74       5.590  19.134 -15.785  1.00 72.03           H
ATOM    891  HN  TRP A  74       8.485  11.385 -18.185  1.00 72.03           H
ATOM    892  N   TYR A  75       9.604  12.926 -20.682  1.00 69.85           N
ATOM    893  CA  TYR A  75      10.412  13.363 -21.808  1.00 69.85           C
ATOM    894  C   TYR A  75      10.055  12.582 -23.074  1.00 69.85           C
ATOM    895  O   TYR A  75      10.144  13.112 -24.180  1.00 69.85           O
ATOM    896  HA  TYR A  75      10.212  14.421 -21.974  1.00 69.85           H
ATOM    897  CB  TYR A  75      11.863  13.060 -21.428  1.00 69.85           C
ATOM    898 1HB  TYR A  75      11.891  12.139 -20.847  1.00 69.85           H
ATOM    899 2HB  TYR A  75      12.436  12.881 -22.338  1.00 69.85           H
ATOM    900  CG  TYR A  75      12.541  14.173 -20.627  1.00 69.85           C
ATOM    901  CD1 TYR A  75      13.067  15.270 -21.278  1.00 69.85           C
ATOM    902  HD1 TYR A  75      12.999  15.344 -22.363  1.00 69.85           H
ATOM    903  CD2 TYR A  75      12.627  14.079 -19.252  1.00 69.85           C
ATOM    904  HD2 TYR A  75      12.212  13.212 -18.738  1.00 69.85           H
ATOM    905  CE1 TYR A  75      13.705  16.318 -20.523  1.00 69.85           C
ATOM    906  HE1 TYR A  75      14.125  17.190 -21.025  1.00 69.85           H
ATOM    907  CE2 TYR A  75      13.266  15.126 -18.498  1.00 69.85           C
ATOM    908  HE2 TYR A  75      13.341  15.065 -17.412  1.00 69.85           H
ATOM    909  CZ  TYR A  75      13.773  16.194 -19.170  1.00 69.85           C
ATOM    910  OH  TYR A  75      14.376  17.183 -18.458  1.00 69.85           O
ATOM    911  HH  TYR A  75      14.339  16.972 -17.481  1.00 69.85           H
ATOM    912  HN  TYR A  75       9.987  12.166 -20.157  1.00 69.85           H
ATOM    913  N   CYS A  76       9.659  11.334 -22.869  1.00 69.60           N
ATOM    914  CA  CYS A  76       9.643  10.366 -23.953  1.00 69.60           C
ATOM    915  C   CYS A  76       8.204   9.887 -24.148  1.00 69.60           C
ATOM    916  O   CYS A  76       7.569  10.209 -25.151  1.00 69.60           O
ATOM    917  HA  CYS A  76      10.002  10.886 -24.842  1.00 69.60           H
ATOM    918  CB  CYS A  76      10.601   9.204 -23.687  1.00 69.60           C
ATOM    919 1HB  CYS A  76      11.542   9.581 -23.286  1.00 69.60           H
ATOM    920 2HB  CYS A  76      10.178   8.538 -22.934  1.00 69.60           H
ATOM    921  SG  CYS A  76      10.908   8.278 -25.236  1.00 69.60           S
ATOM    922  HG  CYS A  76       9.699   7.731 -25.312  1.00 69.60           H
ATOM    923  HN  CYS A  76       9.352  10.983 -21.985  1.00 69.60           H
ATOM    924  N   THR A  77       7.731   9.124 -23.174  1.00 62.69           N
ATOM    925  CA  THR A  77       6.483   8.395 -23.332  1.00 62.69           C
ATOM    926  C   THR A  77       5.315   9.368 -23.499  1.00 62.69           C
ATOM    927  O   THR A  77       4.461   9.176 -24.363  1.00 62.69           O
ATOM    928  HA  THR A  77       6.543   7.807 -24.248  1.00 62.69           H
ATOM    929  CB  THR A  77       6.327   7.458 -22.132  1.00 62.69           C
ATOM    930  HB  THR A  77       6.103   8.021 -21.226  1.00 62.69           H
ATOM    931  OG1 THR A  77       7.544   6.717 -22.110  1.00 62.69           O
ATOM    932  HG1 THR A  77       7.571   6.081 -22.882  1.00 62.69           H
ATOM    933  CG2 THR A  77       5.248   6.397 -22.354  1.00 62.69           C
ATOM    934 1HG2 THR A  77       5.508   5.791 -23.222  1.00 62.69           H
ATOM    935 2HG2 THR A  77       4.289   6.885 -22.526  1.00 62.69           H
ATOM    936 3HG2 THR A  77       5.179   5.759 -21.473  1.00 62.69           H
ATOM    937  HN  THR A  77       8.183   9.000 -22.291  1.00 62.69           H
ATOM    938  N   ARG A  78       5.314  10.392 -22.659  1.00 57.71           N
ATOM    939  CA  ARG A  78       4.126  11.208 -22.473  1.00 57.71           C
ATOM    940  C   ARG A  78       2.902  10.318 -22.246  1.00 57.71           C
ATOM    941  O   ARG A  78       2.881   9.165 -22.673  1.00 57.71           O
ATOM    942  HA  ARG A  78       4.339  11.814 -21.592  1.00 57.71           H
ATOM    943  CB  ARG A  78       3.878  12.105 -23.687  1.00 57.71           C
ATOM    944 1HB  ARG A  78       3.761  11.490 -24.580  1.00 57.71           H
ATOM    945 2HB  ARG A  78       2.946  12.654 -23.553  1.00 57.71           H
ATOM    946  CG  ARG A  78       5.033  13.089 -23.887  1.00 57.71           C
ATOM    947 1HG  ARG A  78       5.263  13.581 -22.942  1.00 57.71           H
ATOM    948 2HG  ARG A  78       5.928  12.547 -24.190  1.00 57.71           H
ATOM    949  CD  ARG A  78       4.682  14.138 -24.943  1.00 57.71           C
ATOM    950 1HD  ARG A  78       4.503  13.654 -25.903  1.00 57.71           H
ATOM    951 2HD  ARG A  78       3.760  14.650 -24.667  1.00 57.71           H
ATOM    952  NE  ARG A  78       5.785  15.117 -25.070  1.00 57.71           N
ATOM    953  HE  ARG A  78       6.671  14.879 -24.672  1.00 57.71           H
ATOM    954  CZ  ARG A  78       5.670  16.303 -25.684  1.00 57.71           C
ATOM    955  NH1 ARG A  78       4.507  16.674 -26.235  1.00 57.71           N
ATOM    956 1HH1 ARG A  78       3.715  16.064 -26.189  1.00 57.71           H
ATOM    957 2HH1 ARG A  78       4.429  17.560 -26.691  1.00 57.71           H
ATOM    958  NH2 ARG A  78       6.737  17.111 -25.739  1.00 57.71           N
ATOM    959 1HH2 ARG A  78       6.669  17.999 -26.194  1.00 57.71           H
ATOM    960 2HH2 ARG A  78       7.602  16.827 -25.326  1.00 57.71           H
ATOM    961  HN  ARG A  78       6.105  10.667 -22.112  1.00 57.71           H
ATOM    962  N   VAL A  79       1.912  10.888 -21.574  1.00 72.70           N
ATOM    963  CA  VAL A  79       0.697  10.153 -21.267  1.00 72.70           C
ATOM    964  C   VAL A  79      -0.201  10.119 -22.505  1.00 72.70           C
ATOM    965  O   VAL A  79      -0.918  11.078 -22.783  1.00 72.70           O
ATOM    966  HA  VAL A  79       0.984   9.133 -21.013  1.00 72.70           H
ATOM    967  CB  VAL A  79       0.009  10.768 -20.046  1.00 72.70           C
ATOM    968  HB  VAL A  79      -0.327  11.769 -20.320  1.00 72.70           H
ATOM    969  CG1 VAL A  79      -1.222   9.954 -19.642  1.00 72.70           C
ATOM    970 1HG1 VAL A  79      -1.931   9.932 -20.470  1.00 72.70           H
ATOM    971 2HG1 VAL A  79      -0.919   8.936 -19.396  1.00 72.70           H
ATOM    972 3HG1 VAL A  79      -1.692  10.413 -18.773  1.00 72.70           H
ATOM    973  CG2 VAL A  79       0.985  10.904 -18.876  1.00 72.70           C
ATOM    974 1HG2 VAL A  79       1.365   9.919 -18.604  1.00 72.70           H
ATOM    975 2HG2 VAL A  79       1.817  11.545 -19.169  1.00 72.70           H
ATOM    976 3HG2 VAL A  79       0.470  11.344 -18.022  1.00 72.70           H
ATOM    977  HN  VAL A  79       1.931  11.831 -21.243  1.00 72.70           H
ATOM    978  N   LYS A  80      -0.131   9.003 -23.217  1.00 65.80           N
ATOM    979  CA  LYS A  80      -0.851   8.870 -24.472  1.00 65.80           C
ATOM    980  C   LYS A  80      -2.112   8.034 -24.245  1.00 65.80           C
ATOM    981  O   LYS A  80      -3.084   8.156 -24.989  1.00 65.80           O
ATOM    982  HA  LYS A  80      -1.150   9.870 -24.784  1.00 65.80           H
ATOM    983  CB  LYS A  80       0.069   8.312 -25.560  1.00 65.80           C
ATOM    984 1HB  LYS A  80       0.547   7.399 -25.205  1.00 65.80           H
ATOM    985 2HB  LYS A  80      -0.521   8.042 -26.436  1.00 65.80           H
ATOM    986  CG  LYS A  80       1.137   9.334 -25.952  1.00 65.80           C
ATOM    987 1HG  LYS A  80       0.659  10.256 -26.284  1.00 65.80           H
ATOM    988 2HG  LYS A  80       1.743   9.585 -25.081  1.00 65.80           H
ATOM    989  CD  LYS A  80       2.035   8.789 -27.065  1.00 65.80           C
ATOM    990 1HD  LYS A  80       2.482   7.847 -26.748  1.00 65.80           H
ATOM    991 2HD  LYS A  80       1.435   8.575 -27.949  1.00 65.80           H
ATOM    992  CE  LYS A  80       3.137   9.790 -27.420  1.00 65.80           C
ATOM    993 1HE  LYS A  80       2.692  10.715 -27.788  1.00 65.80           H
ATOM    994 2HE  LYS A  80       3.707  10.044 -26.526  1.00 65.80           H
ATOM    995  NZ  LYS A  80       4.040   9.224 -28.446  1.00 65.80           N
ATOM    996 1HZ  LYS A  80       4.756   9.903 -28.678  1.00 65.80           H
ATOM    997 2HZ  LYS A  80       4.476   8.382 -28.086  1.00 65.80           H
ATOM    998 3HZ  LYS A  80       3.506   8.998 -29.279  1.00 65.80           H
ATOM    999  HN  LYS A  80       0.404   8.202 -22.949  1.00 65.80           H
ATOM   1000  N   THR A  81      -2.056   7.204 -23.213  1.00 75.97           N
ATOM   1001  CA  THR A  81      -3.130   6.261 -22.953  1.00 75.97           C
ATOM   1002  C   THR A  81      -3.606   6.381 -21.504  1.00 75.97           C
ATOM   1003  O   THR A  81      -2.936   6.996 -20.676  1.00 75.97           O
ATOM   1004  HA  THR A  81      -3.976   6.518 -23.590  1.00 75.97           H
ATOM   1005  CB  THR A  81      -2.627   4.861 -23.313  1.00 75.97           C
ATOM   1006  HB  THR A  81      -3.456   4.158 -23.393  1.00 75.97           H
ATOM   1007  OG1 THR A  81      -1.666   4.567 -22.303  1.00 75.97           O
ATOM   1008  HG1 THR A  81      -1.451   3.590 -22.310  1.00 75.97           H
ATOM   1009  CG2 THR A  81      -1.818   4.846 -24.612  1.00 75.97           C
ATOM   1010 1HG2 THR A  81      -0.951   5.498 -24.507  1.00 75.97           H
ATOM   1011 2HG2 THR A  81      -2.442   5.200 -25.433  1.00 75.97           H
ATOM   1012 3HG2 THR A  81      -1.486   3.829 -24.821  1.00 75.97           H
ATOM   1013  HN  THR A  81      -1.297   7.170 -22.564  1.00 75.97           H
ATOM   1014  N   MET A  82      -4.760   5.784 -21.242  1.00 75.97           N
ATOM   1015  CA  MET A  82      -5.313   5.782 -19.899  1.00 75.97           C
ATOM   1016  C   MET A  82      -4.399   5.029 -18.930  1.00 75.97           C
ATOM   1017  O   MET A  82      -4.242   5.433 -17.779  1.00 75.97           O
ATOM   1018  HA  MET A  82      -5.379   6.830 -19.607  1.00 75.97           H
ATOM   1019  CB  MET A  82      -6.693   5.121 -19.916  1.00 75.97           C
ATOM   1020 1HB  MET A  82      -7.279   5.516 -20.746  1.00 75.97           H
ATOM   1021 2HB  MET A  82      -6.585   4.049 -20.084  1.00 75.97           H
ATOM   1022  CG  MET A  82      -7.434   5.364 -18.600  1.00 75.97           C
ATOM   1023 1HG  MET A  82      -6.952   4.810 -17.794  1.00 75.97           H
ATOM   1024 2HG  MET A  82      -7.385   6.420 -18.335  1.00 75.97           H
ATOM   1025  SD  MET A  82      -9.138   4.854 -18.755  1.00 75.97           S
ATOM   1026  CE  MET A  82      -9.741   5.292 -17.133  1.00 75.97           C
ATOM   1027 1HE  MET A  82      -9.182   4.743 -16.377  1.00 75.97           H
ATOM   1028 2HE  MET A  82      -9.612   6.363 -16.975  1.00 75.97           H
ATOM   1029 3HE  MET A  82     -10.799   5.039 -17.059  1.00 75.97           H
ATOM   1030  HN  MET A  82      -5.312   5.309 -21.928  1.00 75.97           H
ATOM   1031  N   THR A  83      -3.819   3.949 -19.433  1.00 77.84           N
ATOM   1032  CA  THR A  83      -2.892   3.160 -18.639  1.00 77.84           C
ATOM   1033  C   THR A  83      -1.664   3.993 -18.267  1.00 77.84           C
ATOM   1034  O   THR A  83      -1.178   3.920 -17.140  1.00 77.84           O
ATOM   1035  HA  THR A  83      -3.386   2.884 -17.707  1.00 77.84           H
ATOM   1036  CB  THR A  83      -2.552   1.895 -19.430  1.00 77.84           C
ATOM   1037  HB  THR A  83      -1.978   2.138 -20.324  1.00 77.84           H
ATOM   1038  OG1 THR A  83      -3.815   1.277 -19.658  1.00 77.84           O
ATOM   1039  HG1 THR A  83      -4.424   1.446 -18.882  1.00 77.84           H
ATOM   1040  CG2 THR A  83      -1.782   0.871 -18.593  1.00 77.84           C
ATOM   1041 1HG2 THR A  83      -2.385   0.577 -17.733  1.00 77.84           H
ATOM   1042 2HG2 THR A  83      -0.848   1.313 -18.247  1.00 77.84           H
ATOM   1043 3HG2 THR A  83      -1.566  -0.007 -19.201  1.00 77.84           H
ATOM   1044  HN  THR A  83      -3.973   3.612 -20.361  1.00 77.84           H
ATOM   1045  N   ASP A  84      -1.198   4.766 -19.237  1.00 80.34           N
ATOM   1046  CA  ASP A  84      -0.032   5.608 -19.028  1.00 80.34           C
ATOM   1047  C   ASP A  84      -0.306   6.574 -17.873  1.00 80.34           C
ATOM   1048  O   ASP A  84       0.585   6.863 -17.076  1.00 80.34           O
ATOM   1049  HA  ASP A  84       0.784   4.918 -18.810  1.00 80.34           H
ATOM   1050  CB  ASP A  84       0.279   6.438 -20.275  1.00 80.34           C
ATOM   1051 1HB  ASP A  84      -0.574   7.072 -20.516  1.00 80.34           H
ATOM   1052 2HB  ASP A  84       1.122   7.100 -20.075  1.00 80.34           H
ATOM   1053  CG  ASP A  84       0.605   5.535 -21.467  1.00 80.34           C
ATOM   1054  OD1 ASP A  84       1.143   4.436 -21.216  1.00 80.34           O
ATOM   1055  OD2 ASP A  84       0.308   5.966 -22.602  1.00 80.34           O
ATOM   1056  HN  ASP A  84      -1.601   4.823 -20.150  1.00 80.34           H
ATOM   1057  N   MET A  85      -1.543   7.046 -17.820  1.00 84.96           N
ATOM   1058  CA  MET A  85      -1.942   7.983 -16.784  1.00 84.96           C
ATOM   1059  C   MET A  85      -1.857   7.339 -15.399  1.00 84.96           C
ATOM   1060  O   MET A  85      -1.318   7.933 -14.467  1.00 84.96           O
ATOM   1061  HA  MET A  85      -1.237   8.812 -16.851  1.00 84.96           H
ATOM   1062  CB  MET A  85      -3.376   8.451 -17.043  1.00 84.96           C
ATOM   1063 1HB  MET A  85      -3.475   8.776 -18.079  1.00 84.96           H
ATOM   1064 2HB  MET A  85      -4.064   7.617 -16.904  1.00 84.96           H
ATOM   1065  CG  MET A  85      -3.757   9.597 -16.104  1.00 84.96           C
ATOM   1066 1HG  MET A  85      -4.828   9.789 -16.168  1.00 84.96           H
ATOM   1067 2HG  MET A  85      -3.544   9.319 -15.072  1.00 84.96           H
ATOM   1068  SD  MET A  85      -2.847  11.070 -16.538  1.00 84.96           S
ATOM   1069  CE  MET A  85      -3.244  12.104 -15.139  1.00 84.96           C
ATOM   1070 1HE  MET A  85      -4.324  12.248 -15.089  1.00 84.96           H
ATOM   1071 2HE  MET A  85      -2.899  11.624 -14.223  1.00 84.96           H
ATOM   1072 3HE  MET A  85      -2.753  13.070 -15.250  1.00 84.96           H
ATOM   1073  HN  MET A  85      -2.264   6.798 -18.467  1.00 84.96           H
ATOM   1074  N   PHE A  86      -2.398   6.133 -15.309  1.00 88.31           N
ATOM   1075  CA  PHE A  86      -2.436   5.423 -14.041  1.00 88.31           C
ATOM   1076  C   PHE A  86      -1.030   5.008 -13.603  1.00 88.31           C
ATOM   1077  O   PHE A  86      -0.700   5.076 -12.420  1.00 88.31           O
ATOM   1078  HA  PHE A  86      -2.860   6.103 -13.302  1.00 88.31           H
ATOM   1079  CB  PHE A  86      -3.281   4.166 -14.258  1.00 88.31           C
ATOM   1080 1HB  PHE A  86      -2.882   3.615 -15.110  1.00 88.31           H
ATOM   1081 2HB  PHE A  86      -3.183   3.520 -13.386  1.00 88.31           H
ATOM   1082  CG  PHE A  86      -4.765   4.448 -14.501  1.00 88.31           C
ATOM   1083  CD1 PHE A  86      -5.406   5.398 -13.767  1.00 88.31           C
ATOM   1084  HD1 PHE A  86      -4.862   5.958 -13.007  1.00 88.31           H
ATOM   1085  CD2 PHE A  86      -5.444   3.749 -15.450  1.00 88.31           C
ATOM   1086  HD2 PHE A  86      -4.931   2.988 -16.037  1.00 88.31           H
ATOM   1087  CE1 PHE A  86      -6.783   5.660 -13.993  1.00 88.31           C
ATOM   1088  HE1 PHE A  86      -7.296   6.421 -13.405  1.00 88.31           H
ATOM   1089  CE2 PHE A  86      -6.821   4.011 -15.675  1.00 88.31           C
ATOM   1090  HE2 PHE A  86      -7.365   3.451 -16.436  1.00 88.31           H
ATOM   1091  CZ  PHE A  86      -7.462   4.961 -14.942  1.00 88.31           C
ATOM   1092  HZ  PHE A  86      -8.519   5.162 -15.115  1.00 88.31           H
ATOM   1093  HN  PHE A  86      -2.804   5.643 -16.080  1.00 88.31           H
ATOM   1094  N   LEU A  87      -0.239   4.589 -14.580  1.00 83.26           N
ATOM   1095  CA  LEU A  87       1.110   4.125 -14.304  1.00 83.26           C
ATOM   1096  C   LEU A  87       1.950   5.294 -13.786  1.00 83.26           C
ATOM   1097  O   LEU A  87       2.806   5.113 -12.921  1.00 83.26           O
ATOM   1098  HA  LEU A  87       1.042   3.374 -13.518  1.00 83.26           H
ATOM   1099  CB  LEU A  87       1.703   3.440 -15.536  1.00 83.26           C
ATOM   1100 1HB  LEU A  87       1.569   4.099 -16.394  1.00 83.26           H
ATOM   1101 2HB  LEU A  87       2.777   3.329 -15.384  1.00 83.26           H
ATOM   1102  CG  LEU A  87       1.121   2.069 -15.886  1.00 83.26           C
ATOM   1103  HG  LEU A  87       0.045   2.179 -16.022  1.00 83.26           H
ATOM   1104  CD1 LEU A  87       1.693   1.551 -17.207  1.00 83.26           C
ATOM   1105 1HD1 LEU A  87       1.448   2.249 -18.008  1.00 83.26           H
ATOM   1106 2HD1 LEU A  87       2.776   1.460 -17.124  1.00 83.26           H
ATOM   1107 3HD1 LEU A  87       1.263   0.575 -17.432  1.00 83.26           H
ATOM   1108  CD2 LEU A  87       1.332   1.075 -14.742  1.00 83.26           C
ATOM   1109 1HD2 LEU A  87       2.399   0.963 -14.550  1.00 83.26           H
ATOM   1110 2HD2 LEU A  87       0.838   1.446 -13.844  1.00 83.26           H
ATOM   1111 3HD2 LEU A  87       0.909   0.109 -15.017  1.00 83.26           H
ATOM   1112  HN  LEU A  87      -0.507   4.563 -15.543  1.00 83.26           H
ATOM   1113  N   LEU A  88       1.677   6.468 -14.338  1.00 88.35           N
ATOM   1114  CA  LEU A  88       2.377   7.671 -13.922  1.00 88.35           C
ATOM   1115  C   LEU A  88       2.005   7.998 -12.474  1.00 88.35           C
ATOM   1116  O   LEU A  88       2.880   8.243 -11.645  1.00 88.35           O
ATOM   1117  HA  LEU A  88       3.446   7.459 -13.964  1.00 88.35           H
ATOM   1118  CB  LEU A  88       2.104   8.815 -14.901  1.00 88.35           C
ATOM   1119 1HB  LEU A  88       2.468   8.520 -15.885  1.00 88.35           H
ATOM   1120 2HB  LEU A  88       1.025   8.945 -14.985  1.00 88.35           H
ATOM   1121  CG  LEU A  88       2.726  10.167 -14.543  1.00 88.35           C
ATOM   1122  HG  LEU A  88       2.377  10.451 -13.550  1.00 88.35           H
ATOM   1123  CD1 LEU A  88       4.251  10.068 -14.474  1.00 88.35           C
ATOM   1124 1HD1 LEU A  88       4.534   9.340 -13.713  1.00 88.35           H
ATOM   1125 2HD1 LEU A  88       4.639   9.750 -15.442  1.00 88.35           H
ATOM   1126 3HD1 LEU A  88       4.667  11.042 -14.218  1.00 88.35           H
ATOM   1127  CD2 LEU A  88       2.265  11.256 -15.513  1.00 88.35           C
ATOM   1128 1HD2 LEU A  88       2.566  10.991 -16.527  1.00 88.35           H
ATOM   1129 2HD2 LEU A  88       1.180  11.348 -15.468  1.00 88.35           H
ATOM   1130 3HD2 LEU A  88       2.722  12.206 -15.236  1.00 88.35           H
ATOM   1131  HN  LEU A  88       0.993   6.603 -15.054  1.00 88.35           H
ATOM   1132  N   ASN A  89       0.706   7.992 -12.215  1.00 90.14           N
ATOM   1133  CA  ASN A  89       0.204   8.337 -10.896  1.00 90.14           C
ATOM   1134  C   ASN A  89       0.664   7.280  -9.889  1.00 90.14           C
ATOM   1135  O   ASN A  89       0.893   7.590  -8.721  1.00 90.14           O
ATOM   1136  HA  ASN A  89       0.615   9.323 -10.682  1.00 90.14           H
ATOM   1137  CB  ASN A  89      -1.325   8.371 -10.880  1.00 90.14           C
ATOM   1138 1HB  ASN A  89      -1.718   7.545 -11.473  1.00 90.14           H
ATOM   1139 2HB  ASN A  89      -1.685   8.231  -9.860  1.00 90.14           H
ATOM   1140  CG  ASN A  89      -1.849   9.698 -11.433  1.00 90.14           C
ATOM   1141  OD1 ASN A  89      -2.070  10.657 -10.712  1.00 90.14           O
ATOM   1142  ND2 ASN A  89      -2.036   9.699 -12.750  1.00 90.14           N
ATOM   1143 1HD2 ASN A  89      -1.835   8.878 -13.284  1.00 90.14           H
ATOM   1144 2HD2 ASN A  89      -2.376  10.521 -13.206  1.00 90.14           H
ATOM   1145  HN  ASN A  89       0.003   7.758 -12.887  1.00 90.14           H
ATOM   1146  N   LEU A  90       0.785   6.055 -10.378  1.00 87.94           N
ATOM   1147  CA  LEU A  90       1.255   4.960  -9.547  1.00 87.94           C
ATOM   1148  C   LEU A  90       2.689   5.246  -9.098  1.00 87.94           C
ATOM   1149  O   LEU A  90       3.025   5.066  -7.928  1.00 87.94           O
ATOM   1150  HA  LEU A  90       0.618   4.923  -8.664  1.00 87.94           H
ATOM   1151  CB  LEU A  90       1.094   3.625 -10.278  1.00 87.94           C
ATOM   1152 1HB  LEU A  90       0.050   3.517 -10.570  1.00 87.94           H
ATOM   1153 2HB  LEU A  90       1.679   3.664 -11.196  1.00 87.94           H
ATOM   1154  CG  LEU A  90       1.507   2.378  -9.494  1.00 87.94           C
ATOM   1155  HG  LEU A  90       2.538   2.508  -9.163  1.00 87.94           H
ATOM   1156  CD1 LEU A  90       0.648   2.208  -8.240  1.00 87.94           C
ATOM   1157 1HD1 LEU A  90       0.767   3.080  -7.597  1.00 87.94           H
ATOM   1158 2HD1 LEU A  90      -0.399   2.110  -8.527  1.00 87.94           H
ATOM   1159 3HD1 LEU A  90       0.963   1.314  -7.702  1.00 87.94           H
ATOM   1160  CD2 LEU A  90       1.473   1.135 -10.385  1.00 87.94           C
ATOM   1161 1HD2 LEU A  90       0.462   0.989 -10.766  1.00 87.94           H
ATOM   1162 2HD2 LEU A  90       2.161   1.267 -11.220  1.00 87.94           H
ATOM   1163 3HD2 LEU A  90       1.771   0.262  -9.803  1.00 87.94           H
ATOM   1164  HN  LEU A  90       0.568   5.806 -11.322  1.00 87.94           H
ATOM   1165  N   ALA A  91       3.497   5.687 -10.051  1.00 91.81           N
ATOM   1166  CA  ALA A  91       4.895   5.970  -9.776  1.00 91.81           C
ATOM   1167  C   ALA A  91       4.990   7.134  -8.787  1.00 91.81           C
ATOM   1168  O   ALA A  91       5.860   7.145  -7.918  1.00 91.81           O
ATOM   1169  HA  ALA A  91       5.330   5.081  -9.319  1.00 91.81           H
ATOM   1170  CB  ALA A  91       5.626   6.259 -11.088  1.00 91.81           C
ATOM   1171 1HB  ALA A  91       5.554   5.391 -11.743  1.00 91.81           H
ATOM   1172 2HB  ALA A  91       5.171   7.121 -11.576  1.00 91.81           H
ATOM   1173 3HB  ALA A  91       6.675   6.471 -10.881  1.00 91.81           H
ATOM   1174  HN  ALA A  91       3.211   5.851 -10.995  1.00 91.81           H
ATOM   1175  N   ILE A  92       4.084   8.086  -8.954  1.00 91.16           N
ATOM   1176  CA  ILE A  92       4.038   9.239  -8.071  1.00 91.16           C
ATOM   1177  C   ILE A  92       3.684   8.778  -6.655  1.00 91.16           C
ATOM   1178  O   ILE A  92       4.313   9.201  -5.686  1.00 91.16           O
ATOM   1179  HA  ILE A  92       5.036   9.676  -8.052  1.00 91.16           H
ATOM   1180  CB  ILE A  92       3.088  10.302  -8.627  1.00 91.16           C
ATOM   1181  HB  ILE A  92       2.143   9.819  -8.876  1.00 91.16           H
ATOM   1182  CG1 ILE A  92       3.640  10.909  -9.918  1.00 91.16           C
ATOM   1183 1HG1 ILE A  92       4.491  11.550  -9.688  1.00 91.16           H
ATOM   1184 2HG1 ILE A  92       4.005  10.116 -10.570  1.00 91.16           H
ATOM   1185  CG2 ILE A  92       2.785  11.371  -7.574  1.00 91.16           C
ATOM   1186 1HG2 ILE A  92       2.318  10.904  -6.707  1.00 91.16           H
ATOM   1187 2HG2 ILE A  92       3.713  11.855  -7.271  1.00 91.16           H
ATOM   1188 3HG2 ILE A  92       2.108  12.114  -7.995  1.00 91.16           H
ATOM   1189  CD1 ILE A  92       2.565  11.720 -10.645  1.00 91.16           C
ATOM   1190 1HD1 ILE A  92       1.727  11.070 -10.895  1.00 91.16           H
ATOM   1191 2HD1 ILE A  92       2.220  12.527  -9.999  1.00 91.16           H
ATOM   1192 3HD1 ILE A  92       2.984  12.140 -11.560  1.00 91.16           H
ATOM   1193  HN  ILE A  92       3.391   8.078  -9.675  1.00 91.16           H
ATOM   1194  N   ALA A  93       2.680   7.917  -6.581  1.00 92.59           N
ATOM   1195  CA  ALA A  93       2.184   7.455  -5.296  1.00 92.59           C
ATOM   1196  C   ALA A  93       3.298   6.704  -4.565  1.00 92.59           C
ATOM   1197  O   ALA A  93       3.527   6.929  -3.377  1.00 92.59           O
ATOM   1198  HA  ALA A  93       1.905   8.332  -4.713  1.00 92.59           H
ATOM   1199  CB  ALA A  93       0.941   6.589  -5.510  1.00 92.59           C
ATOM   1200 1HB  ALA A  93       0.169   7.178  -6.006  1.00 92.59           H
ATOM   1201 2HB  ALA A  93       1.198   5.731  -6.130  1.00 92.59           H
ATOM   1202 3HB  ALA A  93       0.569   6.242  -4.546  1.00 92.59           H
ATOM   1203  HN  ALA A  93       2.208   7.538  -7.377  1.00 92.59           H
ATOM   1204  N   ASP A  94       3.962   5.828  -5.304  1.00 89.62           N
ATOM   1205  CA  ASP A  94       5.034   5.028  -4.735  1.00 89.62           C
ATOM   1206  C   ASP A  94       6.124   5.955  -4.195  1.00 89.62           C
ATOM   1207  O   ASP A  94       6.649   5.734  -3.105  1.00 89.62           O
ATOM   1208  HA  ASP A  94       4.564   4.436  -3.950  1.00 89.62           H
ATOM   1209  CB  ASP A  94       5.666   4.122  -5.793  1.00 89.62           C
ATOM   1210 1HB  ASP A  94       5.804   4.679  -6.720  1.00 89.62           H
ATOM   1211 2HB  ASP A  94       6.654   3.804  -5.462  1.00 89.62           H
ATOM   1212  CG  ASP A  94       4.791   2.894  -6.057  1.00 89.62           C
ATOM   1213  OD1 ASP A  94       4.031   2.530  -5.134  1.00 89.62           O
ATOM   1214  OD2 ASP A  94       4.902   2.348  -7.176  1.00 89.62           O
ATOM   1215  HN  ASP A  94       3.778   5.660  -6.273  1.00 89.62           H
ATOM   1216  N   LEU A  95       6.434   6.975  -4.983  1.00 90.36           N
ATOM   1217  CA  LEU A  95       7.512   7.886  -4.639  1.00 90.36           C
ATOM   1218  C   LEU A  95       7.165   8.611  -3.337  1.00 90.36           C
ATOM   1219  O   LEU A  95       8.018   8.773  -2.466  1.00 90.36           O
ATOM   1220  HA  LEU A  95       8.406   7.287  -4.472  1.00 90.36           H
ATOM   1221  CB  LEU A  95       7.809   8.829  -5.807  1.00 90.36           C
ATOM   1222 1HB  LEU A  95       7.928   8.230  -6.710  1.00 90.36           H
ATOM   1223 2HB  LEU A  95       6.941   9.470  -5.961  1.00 90.36           H
ATOM   1224  CG  LEU A  95       9.044   9.719  -5.652  1.00 90.36           C
ATOM   1225  HG  LEU A  95       8.970  10.244  -4.699  1.00 90.36           H
ATOM   1226  CD1 LEU A  95      10.323   8.880  -5.607  1.00 90.36           C
ATOM   1227 1HD1 LEU A  95      10.278   8.194  -4.761  1.00 90.36           H
ATOM   1228 2HD1 LEU A  95      10.416   8.311  -6.532  1.00 90.36           H
ATOM   1229 3HD1 LEU A  95      11.185   9.538  -5.497  1.00 90.36           H
ATOM   1230  CD2 LEU A  95       9.094  10.783  -6.751  1.00 90.36           C
ATOM   1231 1HD2 LEU A  95       9.134  10.297  -7.725  1.00 90.36           H
ATOM   1232 2HD2 LEU A  95       8.203  11.408  -6.692  1.00 90.36           H
ATOM   1233 3HD2 LEU A  95       9.982  11.402  -6.617  1.00 90.36           H
ATOM   1234  HN  LEU A  95       5.963   7.182  -5.841  1.00 90.36           H
ATOM   1235  N   LEU A  96       5.910   9.027  -3.244  1.00 87.07           N
ATOM   1236  CA  LEU A  96       5.453   9.775  -2.085  1.00 87.07           C
ATOM   1237  C   LEU A  96       5.593   8.904  -0.835  1.00 87.07           C
ATOM   1238  O   LEU A  96       5.986   9.391   0.224  1.00 87.07           O
ATOM   1239  HA  LEU A  96       6.105  10.641  -1.977  1.00 87.07           H
ATOM   1240  CB  LEU A  96       4.034  10.301  -2.312  1.00 87.07           C
ATOM   1241 1HB  LEU A  96       3.418   9.480  -2.680  1.00 87.07           H
ATOM   1242 2HB  LEU A  96       3.622  10.602  -1.350  1.00 87.07           H
ATOM   1243  CG  LEU A  96       3.902  11.476  -3.283  1.00 87.07           C
ATOM   1244  HG  LEU A  96       4.369  11.193  -4.227  1.00 87.07           H
ATOM   1245  CD1 LEU A  96       2.432  11.780  -3.579  1.00 87.07           C
ATOM   1246 1HD1 LEU A  96       1.962  10.904  -4.025  1.00 87.07           H
ATOM   1247 2HD1 LEU A  96       1.920  12.034  -2.650  1.00 87.07           H
ATOM   1248 3HD1 LEU A  96       2.367  12.619  -4.271  1.00 87.07           H
ATOM   1249  CD2 LEU A  96       4.648  12.705  -2.761  1.00 87.07           C
ATOM   1250 1HD2 LEU A  96       4.233  13.000  -1.797  1.00 87.07           H
ATOM   1251 2HD2 LEU A  96       5.705  12.466  -2.643  1.00 87.07           H
ATOM   1252 3HD2 LEU A  96       4.538  13.526  -3.470  1.00 87.07           H
ATOM   1253  HN  LEU A  96       5.214   8.862  -3.942  1.00 87.07           H
ATOM   1254  N   PHE A  97       5.265   7.631  -0.999  1.00 89.16           N
ATOM   1255  CA  PHE A  97       5.375   6.682   0.096  1.00 89.16           C
ATOM   1256  C   PHE A  97       6.830   6.526   0.542  1.00 89.16           C
ATOM   1257  O   PHE A  97       7.122   6.545   1.736  1.00 89.16           O
ATOM   1258  HA  PHE A  97       4.783   7.074   0.924  1.00 89.16           H
ATOM   1259  CB  PHE A  97       4.866   5.337  -0.425  1.00 89.16           C
ATOM   1260 1HB  PHE A  97       3.778   5.373  -0.493  1.00 89.16           H
ATOM   1261 2HB  PHE A  97       5.243   5.184  -1.436  1.00 89.16           H
ATOM   1262  CG  PHE A  97       5.269   4.142   0.441  1.00 89.16           C
ATOM   1263  CD1 PHE A  97       6.146   3.219  -0.039  1.00 89.16           C
ATOM   1264  HD1 PHE A  97       6.561   3.332  -1.041  1.00 89.16           H
ATOM   1265  CD2 PHE A  97       4.751   4.001   1.690  1.00 89.16           C
ATOM   1266  HD2 PHE A  97       4.048   4.740   2.075  1.00 89.16           H
ATOM   1267  CE1 PHE A  97       6.520   2.110   0.764  1.00 89.16           C
ATOM   1268  HE1 PHE A  97       7.223   1.371   0.379  1.00 89.16           H
ATOM   1269  CE2 PHE A  97       5.125   2.892   2.494  1.00 89.16           C
ATOM   1270  HE2 PHE A  97       4.710   2.779   3.495  1.00 89.16           H
ATOM   1271  CZ  PHE A  97       6.002   1.970   2.014  1.00 89.16           C
ATOM   1272  HZ  PHE A  97       6.289   1.118   2.630  1.00 89.16           H
ATOM   1273  HN  PHE A  97       4.929   7.247  -1.859  1.00 89.16           H
ATOM   1274  N   LEU A  98       7.704   6.374  -0.443  1.00 92.32           N
ATOM   1275  CA  LEU A  98       9.090   6.036  -0.167  1.00 92.32           C
ATOM   1276  C   LEU A  98       9.723   7.144   0.677  1.00 92.32           C
ATOM   1277  O   LEU A  98      10.578   6.875   1.519  1.00 92.32           O
ATOM   1278  HA  LEU A  98       9.092   5.114   0.414  1.00 92.32           H
ATOM   1279  CB  LEU A  98       9.841   5.751  -1.470  1.00 92.32           C
ATOM   1280 1HB  LEU A  98       9.675   6.586  -2.151  1.00 92.32           H
ATOM   1281 2HB  LEU A  98      10.908   5.724  -1.252  1.00 92.32           H
ATOM   1282  CG  LEU A  98       9.463   4.457  -2.192  1.00 92.32           C
ATOM   1283  HG  LEU A  98       8.376   4.370  -2.191  1.00 92.32           H
ATOM   1284  CD1 LEU A  98       9.911   4.494  -3.655  1.00 92.32           C
ATOM   1285 1HD1 LEU A  98       9.430   5.330  -4.161  1.00 92.32           H
ATOM   1286 2HD1 LEU A  98      10.994   4.616  -3.699  1.00 92.32           H
ATOM   1287 3HD1 LEU A  98       9.630   3.562  -4.145  1.00 92.32           H
ATOM   1288  CD2 LEU A  98      10.015   3.235  -1.454  1.00 92.32           C
ATOM   1289 1HD2 LEU A  98      11.101   3.303  -1.403  1.00 92.32           H
ATOM   1290 2HD2 LEU A  98       9.604   3.205  -0.445  1.00 92.32           H
ATOM   1291 3HD2 LEU A  98       9.732   2.329  -1.989  1.00 92.32           H
ATOM   1292  HN  LEU A  98       7.479   6.479  -1.411  1.00 92.32           H
ATOM   1293  N   VAL A  99       9.277   8.365   0.424  1.00 89.20           N
ATOM   1294  CA  VAL A  99       9.828   9.521   1.111  1.00 89.20           C
ATOM   1295  C   VAL A  99       9.555   9.394   2.611  1.00 89.20           C
ATOM   1296  O   VAL A  99      10.216  10.040   3.423  1.00 89.20           O
ATOM   1297  HA  VAL A  99      10.906   9.517   0.949  1.00 89.20           H
ATOM   1298  CB  VAL A  99       9.263  10.808   0.507  1.00 89.20           C
ATOM   1299  HB  VAL A  99       8.176  10.731   0.512  1.00 89.20           H
ATOM   1300  CG1 VAL A  99       9.652  12.025   1.348  1.00 89.20           C
ATOM   1301 1HG1 VAL A  99       9.257  11.910   2.358  1.00 89.20           H
ATOM   1302 2HG1 VAL A  99      10.738  12.106   1.390  1.00 89.20           H
ATOM   1303 3HG1 VAL A  99       9.237  12.926   0.897  1.00 89.20           H
ATOM   1304  CG2 VAL A  99       9.715  10.977  -0.945  1.00 89.20           C
ATOM   1305 1HG2 VAL A  99      10.804  11.022  -0.983  1.00 89.20           H
ATOM   1306 2HG2 VAL A  99       9.366  10.131  -1.535  1.00 89.20           H
ATOM   1307 3HG2 VAL A  99       9.300  11.900  -1.350  1.00 89.20           H
ATOM   1308  HN  VAL A  99       8.555   8.571  -0.237  1.00 89.20           H
ATOM   1309  N   THR A 100       8.580   8.558   2.934  1.00 88.58           N
ATOM   1310  CA  THR A 100       8.188   8.364   4.320  1.00 88.58           C
ATOM   1311  C   THR A 100       9.106   7.344   4.996  1.00 88.58           C
ATOM   1312  O   THR A 100       9.238   7.337   6.219  1.00 88.58           O
ATOM   1313  HA  THR A 100       8.316   9.309   4.848  1.00 88.58           H
ATOM   1314  CB  THR A 100       6.712   7.963   4.343  1.00 88.58           C
ATOM   1315  HB  THR A 100       6.294   8.072   5.343  1.00 88.58           H
ATOM   1316  OG1 THR A 100       6.704   6.640   3.813  1.00 88.58           O
ATOM   1317  HG1 THR A 100       6.641   6.671   2.816  1.00 88.58           H
ATOM   1318  CG2 THR A 100       5.871   8.767   3.349  1.00 88.58           C
ATOM   1319 1HG2 THR A 100       6.248   8.604   2.339  1.00 88.58           H
ATOM   1320 2HG2 THR A 100       5.934   9.827   3.593  1.00 88.58           H
ATOM   1321 3HG2 THR A 100       4.832   8.442   3.405  1.00 88.58           H
ATOM   1322  HN  THR A 100       8.062   8.019   2.270  1.00 88.58           H
ATOM   1323  N   LEU A 101       9.716   6.507   4.171  1.00 91.16           N
ATOM   1324  CA  LEU A 101      10.432   5.347   4.676  1.00 91.16           C
ATOM   1325  C   LEU A 101      11.600   5.814   5.548  1.00 91.16           C
ATOM   1326  O   LEU A 101      11.881   5.218   6.586  1.00 91.16           O
ATOM   1327  HA  LEU A 101       9.740   4.782   5.300  1.00 91.16           H
ATOM   1328  CB  LEU A 101      10.853   4.434   3.523  1.00 91.16           C
ATOM   1329 1HB  LEU A 101      11.329   5.045   2.756  1.00 91.16           H
ATOM   1330 2HB  LEU A 101      11.609   3.740   3.892  1.00 91.16           H
ATOM   1331  CG  LEU A 101       9.734   3.622   2.867  1.00 91.16           C
ATOM   1332  HG  LEU A 101       9.029   4.318   2.412  1.00 91.16           H
ATOM   1333  CD1 LEU A 101      10.282   2.737   1.747  1.00 91.16           C
ATOM   1334 1HD1 LEU A 101      10.752   3.362   0.987  1.00 91.16           H
ATOM   1335 2HD1 LEU A 101      11.020   2.047   2.156  1.00 91.16           H
ATOM   1336 3HD1 LEU A 101       9.466   2.171   1.298  1.00 91.16           H
ATOM   1337  CD2 LEU A 101       8.960   2.813   3.910  1.00 91.16           C
ATOM   1338 1HD2 LEU A 101       9.640   2.127   4.415  1.00 91.16           H
ATOM   1339 2HD2 LEU A 101       8.519   3.491   4.641  1.00 91.16           H
ATOM   1340 3HD2 LEU A 101       8.170   2.246   3.417  1.00 91.16           H
ATOM   1341  HN  LEU A 101       9.727   6.610   3.177  1.00 91.16           H
ATOM   1342  N   PRO A 102      12.298   6.884   5.144  1.00 93.15           N
ATOM   1343  CA  PRO A 102      13.439   7.378   5.920  1.00 93.15           C
ATOM   1344  C   PRO A 102      13.082   7.624   7.377  1.00 93.15           C
ATOM   1345  O   PRO A 102      13.852   7.284   8.274  1.00 93.15           O
ATOM   1346  HA  PRO A 102      14.229   6.627   5.942  1.00 93.15           H
ATOM   1347  CB  PRO A 102      13.830   8.672   5.205  1.00 93.15           C
ATOM   1348 1HB  PRO A 102      13.329   9.538   5.639  1.00 93.15           H
ATOM   1349 2HB  PRO A 102      14.902   8.859   5.271  1.00 93.15           H
ATOM   1350  CG  PRO A 102      13.389   8.429   3.766  1.00 93.15           C
ATOM   1351 1HG  PRO A 102      13.273   9.362   3.215  1.00 93.15           H
ATOM   1352 2HG  PRO A 102      14.118   7.835   3.214  1.00 93.15           H
ATOM   1353  CD  PRO A 102      12.068   7.697   3.936  1.00 93.15           C
ATOM   1354 1HD  PRO A 102      11.237   8.389   4.071  1.00 93.15           H
ATOM   1355 2HD  PRO A 102      11.830   7.084   3.066  1.00 93.15           H
ATOM   1356  N   PHE A 103      11.912   8.214   7.575  1.00 91.16           N
ATOM   1357  CA  PHE A 103      11.469   8.565   8.913  1.00 91.16           C
ATOM   1358  C   PHE A 103      11.211   7.311   9.752  1.00 91.16           C
ATOM   1359  O   PHE A 103      11.571   7.260  10.927  1.00 91.16           O
ATOM   1360  HA  PHE A 103      12.264   9.150   9.375  1.00 91.16           H
ATOM   1361  CB  PHE A 103      10.159   9.340   8.761  1.00 91.16           C
ATOM   1362 1HB  PHE A 103       9.452   8.733   8.196  1.00 91.16           H
ATOM   1363 2HB  PHE A 103       9.725   9.498   9.749  1.00 91.16           H
ATOM   1364  CG  PHE A 103      10.315  10.695   8.067  1.00 91.16           C
ATOM   1365  CD1 PHE A 103      10.576  11.810   8.801  1.00 91.16           C
ATOM   1366  HD1 PHE A 103      10.674  11.738   9.884  1.00 91.16           H
ATOM   1367  CD2 PHE A 103      10.193  10.784   6.715  1.00 91.16           C
ATOM   1368  HD2 PHE A 103       9.984   9.890   6.127  1.00 91.16           H
ATOM   1369  CE1 PHE A 103      10.720  13.066   8.156  1.00 91.16           C
ATOM   1370  HE1 PHE A 103      10.929  13.960   8.744  1.00 91.16           H
ATOM   1371  CE2 PHE A 103      10.338  12.040   6.070  1.00 91.16           C
ATOM   1372  HE2 PHE A 103      10.240  12.112   4.987  1.00 91.16           H
ATOM   1373  CZ  PHE A 103      10.598  13.155   6.804  1.00 91.16           C
ATOM   1374  HZ  PHE A 103      10.710  14.120   6.309  1.00 91.16           H
ATOM   1375  HN  PHE A 103      11.274   8.451   6.842  1.00 91.16           H
ATOM   1376  N   TRP A 104      10.588   6.330   9.115  1.00 85.26           N
ATOM   1377  CA  TRP A 104      10.234   5.099   9.800  1.00 85.26           C
ATOM   1378  C   TRP A 104      11.528   4.349  10.124  1.00 85.26           C
ATOM   1379  O   TRP A 104      11.620   3.675  11.149  1.00 85.26           O
ATOM   1380  HA  TRP A 104       9.718   5.367  10.722  1.00 85.26           H
ATOM   1381  CB  TRP A 104       9.255   4.269   8.967  1.00 85.26           C
ATOM   1382 1HB  TRP A 104       9.667   4.137   7.967  1.00 85.26           H
ATOM   1383 2HB  TRP A 104       9.168   3.276   9.409  1.00 85.26           H
ATOM   1384  CG  TRP A 104       7.859   4.884   8.852  1.00 85.26           C
ATOM   1385  CD1 TRP A 104       7.243   5.329   7.749  1.00 85.26           C
ATOM   1386  HD1 TRP A 104       7.679   5.307   6.750  1.00 85.26           H
ATOM   1387  CD2 TRP A 104       6.926   5.105   9.930  1.00 85.26           C
ATOM   1388  NE1 TRP A 104       5.985   5.819   8.035  1.00 85.26           N
ATOM   1389  HE1 TRP A 104       5.336   6.205   7.379  1.00 85.26           H
ATOM   1390  CE2 TRP A 104       5.786   5.679   9.404  1.00 85.26           C
ATOM   1391  CE3 TRP A 104       7.040   4.830  11.304  1.00 85.26           C
ATOM   1392  HE3 TRP A 104       7.929   4.378  11.743  1.00 85.26           H
ATOM   1393  CZ2 TRP A 104       4.674   6.026  10.180  1.00 85.26           C
ATOM   1394  HZ2 TRP A 104       3.785   6.479   9.741  1.00 85.26           H
ATOM   1395  CZ3 TRP A 104       5.920   5.183  12.066  1.00 85.26           C
ATOM   1396  HZ3 TRP A 104       5.957   4.991  13.139  1.00 85.26           H
ATOM   1397  CH2 TRP A 104       4.766   5.761  11.552  1.00 85.26           C
ATOM   1398  HH2 TRP A 104       3.935   6.007  12.214  1.00 85.26           H
ATOM   1399  HN  TRP A 104      10.327   6.366   8.150  1.00 85.26           H
ATOM   1400  N   ALA A 105      12.497   4.491   9.231  1.00 93.32           N
ATOM   1401  CA  ALA A 105      13.779   3.832   9.407  1.00 93.32           C
ATOM   1402  C   ALA A 105      14.439   4.342  10.689  1.00 93.32           C
ATOM   1403  O   ALA A 105      14.944   3.554  11.487  1.00 93.32           O
ATOM   1404  HA  ALA A 105      13.592   2.763   9.505  1.00 93.32           H
ATOM   1405  CB  ALA A 105      14.649   4.069   8.170  1.00 93.32           C
ATOM   1406 1HB  ALA A 105      14.149   3.663   7.291  1.00 93.32           H
ATOM   1407 2HB  ALA A 105      14.806   5.139   8.036  1.00 93.32           H
ATOM   1408 3HB  ALA A 105      15.611   3.574   8.302  1.00 93.32           H
ATOM   1409  HN  ALA A 105      12.415   5.044   8.402  1.00 93.32           H
ATOM   1410  N   ILE A 106      14.413   5.657  10.848  1.00 90.14           N
ATOM   1411  CA  ILE A 106      15.025   6.284  12.007  1.00 90.14           C
ATOM   1412  C   ILE A 106      14.252   5.883  13.265  1.00 90.14           C
ATOM   1413  O   ILE A 106      14.851   5.557  14.289  1.00 90.14           O
ATOM   1414  HA  ILE A 106      16.041   5.898  12.089  1.00 90.14           H
ATOM   1415  CB  ILE A 106      15.130   7.797  11.806  1.00 90.14           C
ATOM   1416  HB  ILE A 106      14.156   8.167  11.483  1.00 90.14           H
ATOM   1417  CG1 ILE A 106      16.130   8.135  10.699  1.00 90.14           C
ATOM   1418 1HG1 ILE A 106      17.146   7.991  11.066  1.00 90.14           H
ATOM   1419 2HG1 ILE A 106      15.995   7.451   9.860  1.00 90.14           H
ATOM   1420  CG2 ILE A 106      15.469   8.503  13.120  1.00 90.14           C
ATOM   1421 1HG2 ILE A 106      14.688   8.302  13.853  1.00 90.14           H
ATOM   1422 2HG2 ILE A 106      16.423   8.133  13.495  1.00 90.14           H
ATOM   1423 3HG2 ILE A 106      15.537   9.577  12.948  1.00 90.14           H
ATOM   1424  CD1 ILE A 106      15.954   9.577  10.221  1.00 90.14           C
ATOM   1425 1HD1 ILE A 106      14.944   9.711   9.832  1.00 90.14           H
ATOM   1426 2HD1 ILE A 106      16.114  10.259  11.057  1.00 90.14           H
ATOM   1427 3HD1 ILE A 106      16.678   9.791   9.435  1.00 90.14           H
ATOM   1428  HN  ILE A 106      13.984   6.290  10.203  1.00 90.14           H
ATOM   1429  N   ALA A 107      12.933   5.921  13.148  1.00 91.33           N
ATOM   1430  CA  ALA A 107      12.072   5.652  14.287  1.00 91.33           C
ATOM   1431  C   ALA A 107      12.297   4.215  14.764  1.00 91.33           C
ATOM   1432  O   ALA A 107      12.313   3.951  15.965  1.00 91.33           O
ATOM   1433  HA  ALA A 107      12.353   6.339  15.086  1.00 91.33           H
ATOM   1434  CB  ALA A 107      10.615   5.916  13.901  1.00 91.33           C
ATOM   1435 1HB  ALA A 107      10.503   6.957  13.598  1.00 91.33           H
ATOM   1436 2HB  ALA A 107      10.335   5.265  13.072  1.00 91.33           H
ATOM   1437 3HB  ALA A 107       9.970   5.714  14.756  1.00 91.33           H
ATOM   1438  HN  ALA A 107      12.453   6.130  12.296  1.00 91.33           H
ATOM   1439  N   ALA A 108      12.466   3.325  13.797  1.00 90.72           N
ATOM   1440  CA  ALA A 108      12.626   1.913  14.100  1.00 90.72           C
ATOM   1441  C   ALA A 108      14.010   1.680  14.708  1.00 90.72           C
ATOM   1442  O   ALA A 108      14.196   0.758  15.501  1.00 90.72           O
ATOM   1443  HA  ALA A 108      11.866   1.643  14.833  1.00 90.72           H
ATOM   1444  CB  ALA A 108      12.401   1.090  12.830  1.00 90.72           C
ATOM   1445 1HB  ALA A 108      11.394   1.269  12.454  1.00 90.72           H
ATOM   1446 2HB  ALA A 108      13.129   1.383  12.073  1.00 90.72           H
ATOM   1447 3HB  ALA A 108      12.521   0.031  13.057  1.00 90.72           H
ATOM   1448  HN  ALA A 108      12.495   3.555  12.824  1.00 90.72           H
ATOM   1449  N   ALA A 109      14.946   2.531  14.314  1.00 89.45           N
ATOM   1450  CA  ALA A 109      16.329   2.366  14.727  1.00 89.45           C
ATOM   1451  C   ALA A 109      16.451   2.671  16.222  1.00 89.45           C
ATOM   1452  O   ALA A 109      17.262   2.064  16.919  1.00 89.45           O
ATOM   1453  HA  ALA A 109      16.606   1.326  14.554  1.00 89.45           H
ATOM   1454  CB  ALA A 109      17.227   3.265  13.874  1.00 89.45           C
ATOM   1455 1HB  ALA A 109      17.126   2.988  12.825  1.00 89.45           H
ATOM   1456 2HB  ALA A 109      16.931   4.305  14.006  1.00 89.45           H
ATOM   1457 3HB  ALA A 109      18.265   3.141  14.185  1.00 89.45           H
ATOM   1458  HN  ALA A 109      14.772   3.320  13.725  1.00 89.45           H
ATOM   1459  N   ASP A 110      15.631   3.611  16.670  1.00 80.25           N
ATOM   1460  CA  ASP A 110      15.748   4.121  18.025  1.00 80.25           C
ATOM   1461  C   ASP A 110      14.364   4.535  18.531  1.00 80.25           C
ATOM   1462  O   ASP A 110      13.649   3.729  19.123  1.00 80.25           O
ATOM   1463  HA  ASP A 110      16.175   3.302  18.604  1.00 80.25           H
ATOM   1464  CB  ASP A 110      16.657   5.351  18.075  1.00 80.25           C
ATOM   1465 1HB  ASP A 110      17.608   5.125  17.592  1.00 80.25           H
ATOM   1466 2HB  ASP A 110      16.201   6.167  17.514  1.00 80.25           H
ATOM   1467  CG  ASP A 110      16.904   5.793  19.518  1.00 80.25           C
ATOM   1468  OD1 ASP A 110      16.536   5.011  20.422  1.00 80.25           O
ATOM   1469  OD2 ASP A 110      17.454   6.903  19.686  1.00 80.25           O
ATOM   1470  HN  ASP A 110      14.900   4.021  16.126  1.00 80.25           H
ATOM   1471  N   GLN A 111      14.029   5.792  18.279  1.00 83.06           N
ATOM   1472  CA  GLN A 111      12.749   6.327  18.712  1.00 83.06           C
ATOM   1473  C   GLN A 111      12.282   7.426  17.756  1.00 83.06           C
ATOM   1474  O   GLN A 111      13.034   7.854  16.882  1.00 83.06           O
ATOM   1475  HA  GLN A 111      12.057   5.486  18.676  1.00 83.06           H
ATOM   1476  CB  GLN A 111      12.831   6.848  20.148  1.00 83.06           C
ATOM   1477 1HB  GLN A 111      11.869   7.267  20.442  1.00 83.06           H
ATOM   1478 2HB  GLN A 111      13.038   6.021  20.828  1.00 83.06           H
ATOM   1479  CG  GLN A 111      13.921   7.912  20.284  1.00 83.06           C
ATOM   1480 1HG  GLN A 111      14.889   7.482  20.028  1.00 83.06           H
ATOM   1481 2HG  GLN A 111      13.735   8.721  19.578  1.00 83.06           H
ATOM   1482  CD  GLN A 111      13.966   8.472  21.708  1.00 83.06           C
ATOM   1483  OE1 GLN A 111      12.999   8.428  22.451  1.00 83.06           O
ATOM   1484  NE2 GLN A 111      15.140   8.999  22.045  1.00 83.06           N
ATOM   1485 1HE2 GLN A 111      15.894   9.003  21.387  1.00 83.06           H
ATOM   1486 2HE2 GLN A 111      15.269   9.390  22.956  1.00 83.06           H
ATOM   1487  HN  GLN A 111      14.614   6.439  17.789  1.00 83.06           H
ATOM   1488  N   TRP A 112      11.043   7.851  17.954  1.00 88.27           N
ATOM   1489  CA  TRP A 112      10.488   8.934  17.161  1.00 88.27           C
ATOM   1490  C   TRP A 112      11.129  10.241  17.632  1.00 88.27           C
ATOM   1491  O   TRP A 112      10.901  10.678  18.759  1.00 88.27           O
ATOM   1492  HA  TRP A 112      10.743   8.749  16.118  1.00 88.27           H
ATOM   1493  CB  TRP A 112       8.960   8.952  17.250  1.00 88.27           C
ATOM   1494 1HB  TRP A 112       8.581   7.960  17.005  1.00 88.27           H
ATOM   1495 2HB  TRP A 112       8.669   9.159  18.280  1.00 88.27           H
ATOM   1496  CG  TRP A 112       8.295   9.978  16.331  1.00 88.27           C
ATOM   1497  CD1 TRP A 112       7.863  11.208  16.643  1.00 88.27           C
ATOM   1498  HD1 TRP A 112       7.936  11.650  17.636  1.00 88.27           H
ATOM   1499  CD2 TRP A 112       8.002   9.813  14.927  1.00 88.27           C
ATOM   1500  NE1 TRP A 112       7.315  11.844  15.548  1.00 88.27           N
ATOM   1501  HE1 TRP A 112       6.927  12.766  15.531  1.00 88.27           H
ATOM   1502  CE2 TRP A 112       7.402  10.969  14.471  1.00 88.27           C
ATOM   1503  CE3 TRP A 112       8.236   8.722  14.072  1.00 88.27           C
ATOM   1504  HE3 TRP A 112       8.707   7.798  14.407  1.00 88.27           H
ATOM   1505  CZ2 TRP A 112       6.986  11.146  13.146  1.00 88.27           C
ATOM   1506  HZ2 TRP A 112       6.515  12.069  12.811  1.00 88.27           H
ATOM   1507  CZ3 TRP A 112       7.814   8.914  12.750  1.00 88.27           C
ATOM   1508  HZ3 TRP A 112       7.972   8.099  12.045  1.00 88.27           H
ATOM   1509  CH2 TRP A 112       7.209  10.072  12.276  1.00 88.27           C
ATOM   1510  HH2 TRP A 112       6.909  10.144  11.230  1.00 88.27           H
ATOM   1511  HN  TRP A 112      10.424   7.469  18.640  1.00 88.27           H
ATOM   1512  N   LYS A 113      11.919  10.829  16.745  1.00 80.66           N
ATOM   1513  CA  LYS A 113      12.731  11.977  17.111  1.00 80.66           C
ATOM   1514  C   LYS A 113      12.103  13.246  16.529  1.00 80.66           C
ATOM   1515  O   LYS A 113      12.698  14.321  16.591  1.00 80.66           O
ATOM   1516  HA  LYS A 113      12.719  12.053  18.198  1.00 80.66           H
ATOM   1517  CB  LYS A 113      14.185  11.761  16.688  1.00 80.66           C
ATOM   1518 1HB  LYS A 113      14.237  11.618  15.609  1.00 80.66           H
ATOM   1519 2HB  LYS A 113      14.771  12.651  16.919  1.00 80.66           H
ATOM   1520  CG  LYS A 113      14.789  10.548  17.399  1.00 80.66           C
ATOM   1521 1HG  LYS A 113      14.685  10.666  18.478  1.00 80.66           H
ATOM   1522 2HG  LYS A 113      14.238   9.649  17.122  1.00 80.66           H
ATOM   1523  CD  LYS A 113      16.266  10.380  17.038  1.00 80.66           C
ATOM   1524 1HD  LYS A 113      16.368  10.246  15.961  1.00 80.66           H
ATOM   1525 2HD  LYS A 113      16.813  11.285  17.300  1.00 80.66           H
ATOM   1526  CE  LYS A 113      16.875   9.180  17.767  1.00 80.66           C
ATOM   1527 1HE  LYS A 113      16.768   9.309  18.844  1.00 80.66           H
ATOM   1528 2HE  LYS A 113      16.335   8.272  17.499  1.00 80.66           H
ATOM   1529  NZ  LYS A 113      18.306   9.034  17.419  1.00 80.66           N
ATOM   1530 1HZ  LYS A 113      18.698   8.246  17.922  1.00 80.66           H
ATOM   1531 2HZ  LYS A 113      18.397   8.877  16.421  1.00 80.66           H
ATOM   1532 3HZ  LYS A 113      18.804   9.880  17.675  1.00 80.66           H
ATOM   1533  HN  LYS A 113      12.009  10.533  15.794  1.00 80.66           H
ATOM   1534  N   PHE A 114      10.910  13.078  15.978  1.00 87.06           N
ATOM   1535  CA  PHE A 114      10.273  14.150  15.233  1.00 87.06           C
ATOM   1536  C   PHE A 114       9.059  14.696  15.986  1.00 87.06           C
ATOM   1537  O   PHE A 114       8.611  14.099  16.964  1.00 87.06           O
ATOM   1538  HA  PHE A 114      11.011  14.944  15.113  1.00 87.06           H
ATOM   1539  CB  PHE A 114       9.807  13.555  13.902  1.00 87.06           C
ATOM   1540 1HB  PHE A 114       9.000  12.849  14.095  1.00 87.06           H
ATOM   1541 2HB  PHE A 114       9.393  14.352  13.284  1.00 87.06           H
ATOM   1542  CG  PHE A 114      10.912  12.843  13.118  1.00 87.06           C
ATOM   1543  CD1 PHE A 114      11.826  13.569  12.421  1.00 87.06           C
ATOM   1544  HD1 PHE A 114      11.773  14.658  12.421  1.00 87.06           H
ATOM   1545  CD2 PHE A 114      10.979  11.485  13.119  1.00 87.06           C
ATOM   1546  HD2 PHE A 114      10.245  10.903  13.678  1.00 87.06           H
ATOM   1547  CE1 PHE A 114      12.851  12.908  11.694  1.00 87.06           C
ATOM   1548  HE1 PHE A 114      13.585  13.490  11.135  1.00 87.06           H
ATOM   1549  CE2 PHE A 114      12.004  10.824  12.391  1.00 87.06           C
ATOM   1550  HE2 PHE A 114      12.057   9.736  12.392  1.00 87.06           H
ATOM   1551  CZ  PHE A 114      12.918  11.550  11.694  1.00 87.06           C
ATOM   1552  HZ  PHE A 114      13.705  11.043  11.136  1.00 87.06           H
ATOM   1553  HN  PHE A 114      10.382  12.231  16.034  1.00 87.06           H
ATOM   1554  N   GLN A 115       8.561  15.825  15.503  1.00 80.48           N
ATOM   1555  CA  GLN A 115       7.430  16.477  16.141  1.00 80.48           C
ATOM   1556  C   GLN A 115       6.140  15.706  15.853  1.00 80.48           C
ATOM   1557  O   GLN A 115       6.097  14.881  14.941  1.00 80.48           O
ATOM   1558  HA  GLN A 115       7.645  16.452  17.209  1.00 80.48           H
ATOM   1559  CB  GLN A 115       7.310  17.934  15.688  1.00 80.48           C
ATOM   1560 1HB  GLN A 115       7.248  17.977  14.601  1.00 80.48           H
ATOM   1561 2HB  GLN A 115       6.388  18.365  16.077  1.00 80.48           H
ATOM   1562  CG  GLN A 115       8.507  18.757  16.169  1.00 80.48           C
ATOM   1563 1HG  GLN A 115       8.612  18.656  17.249  1.00 80.48           H
ATOM   1564 2HG  GLN A 115       9.422  18.371  15.722  1.00 80.48           H
ATOM   1565  CD  GLN A 115       8.338  20.234  15.805  1.00 80.48           C
ATOM   1566  OE1 GLN A 115       7.417  20.626  15.107  1.00 80.48           O
ATOM   1567  NE2 GLN A 115       9.276  21.027  16.315  1.00 80.48           N
ATOM   1568 1HE2 GLN A 115      10.005  20.641  16.880  1.00 80.48           H
ATOM   1569 2HE2 GLN A 115       9.252  22.010  16.133  1.00 80.48           H
ATOM   1570  HN  GLN A 115       8.916  16.292  14.693  1.00 80.48           H
ATOM   1571  N   THR A 116       5.121  16.002  16.646  1.00 87.09           N
ATOM   1572  CA  THR A 116       3.833  15.348  16.486  1.00 87.09           C
ATOM   1573  C   THR A 116       3.288  15.583  15.076  1.00 87.09           C
ATOM   1574  O   THR A 116       2.695  14.687  14.479  1.00 87.09           O
ATOM   1575  HA  THR A 116       3.977  14.274  16.598  1.00 87.09           H
ATOM   1576  CB  THR A 116       2.904  15.858  17.590  1.00 87.09           C
ATOM   1577  HB  THR A 116       2.596  16.885  17.396  1.00 87.09           H
ATOM   1578  OG1 THR A 116       3.646  15.654  18.789  1.00 87.09           O
ATOM   1579  HG1 THR A 116       3.246  16.189  19.534  1.00 87.09           H
ATOM   1580  CG2 THR A 116       1.665  14.978  17.764  1.00 87.09           C
ATOM   1581 1HG2 THR A 116       1.972  13.965  18.025  1.00 87.09           H
ATOM   1582 2HG2 THR A 116       1.100  14.957  16.832  1.00 87.09           H
ATOM   1583 3HG2 THR A 116       1.040  15.384  18.559  1.00 87.09           H
ATOM   1584  HN  THR A 116       5.165  16.673  17.386  1.00 87.09           H
ATOM   1585  N   PHE A 117       3.509  16.794  14.585  1.00 90.24           N
ATOM   1586  CA  PHE A 117       3.033  17.163  13.263  1.00 90.24           C
ATOM   1587  C   PHE A 117       3.544  16.185  12.203  1.00 90.24           C
ATOM   1588  O   PHE A 117       2.782  15.733  11.350  1.00 90.24           O
ATOM   1589  HA  PHE A 117       1.944  17.130  13.290  1.00 90.24           H
ATOM   1590  CB  PHE A 117       3.585  18.558  12.962  1.00 90.24           C
ATOM   1591 1HB  PHE A 117       3.222  19.253  13.719  1.00 90.24           H
ATOM   1592 2HB  PHE A 117       4.672  18.533  13.047  1.00 90.24           H
ATOM   1593  CG  PHE A 117       3.209  19.091  11.578  1.00 90.24           C
ATOM   1594  CD1 PHE A 117       4.148  19.160  10.597  1.00 90.24           C
ATOM   1595  HD1 PHE A 117       5.169  18.835  10.797  1.00 90.24           H
ATOM   1596  CD2 PHE A 117       1.935  19.497  11.329  1.00 90.24           C
ATOM   1597  HD2 PHE A 117       1.182  19.442  12.115  1.00 90.24           H
ATOM   1598  CE1 PHE A 117       3.799  19.655   9.313  1.00 90.24           C
ATOM   1599  HE1 PHE A 117       4.552  19.710   8.526  1.00 90.24           H
ATOM   1600  CE2 PHE A 117       1.585  19.991  10.044  1.00 90.24           C
ATOM   1601  HE2 PHE A 117       0.564  20.316   9.845  1.00 90.24           H
ATOM   1602  CZ  PHE A 117       2.525  20.060   9.063  1.00 90.24           C
ATOM   1603  HZ  PHE A 117       2.257  20.440   8.078  1.00 90.24           H
ATOM   1604  HN  PHE A 117       4.001  17.514  15.073  1.00 90.24           H
ATOM   1605  N   MET A 118       4.832  15.888  12.291  1.00 86.78           N
ATOM   1606  CA  MET A 118       5.456  14.976  11.347  1.00 86.78           C
ATOM   1607  C   MET A 118       4.883  13.565  11.487  1.00 86.78           C
ATOM   1608  O   MET A 118       4.782  12.832  10.505  1.00 86.78           O
ATOM   1609  HA  MET A 118       5.224  15.373  10.359  1.00 86.78           H
ATOM   1610  CB  MET A 118       6.966  14.941  11.593  1.00 86.78           C
ATOM   1611 1HB  MET A 118       7.162  14.802  12.656  1.00 86.78           H
ATOM   1612 2HB  MET A 118       7.402  14.087  11.074  1.00 86.78           H
ATOM   1613  CG  MET A 118       7.630  16.232  11.110  1.00 86.78           C
ATOM   1614 1HG  MET A 118       7.199  17.088  11.628  1.00 86.78           H
ATOM   1615 2HG  MET A 118       8.693  16.215  11.351  1.00 86.78           H
ATOM   1616  SD  MET A 118       7.408  16.411   9.348  1.00 86.78           S
ATOM   1617  CE  MET A 118       7.139  18.173   9.247  1.00 86.78           C
ATOM   1618 1HE  MET A 118       6.261  18.441   9.834  1.00 86.78           H
ATOM   1619 2HE  MET A 118       8.011  18.696   9.639  1.00 86.78           H
ATOM   1620 3HE  MET A 118       6.982  18.457   8.207  1.00 86.78           H
ATOM   1621  HN  MET A 118       5.445  16.257  12.990  1.00 86.78           H
ATOM   1622  N   CYS A 119       4.522  13.226  12.716  1.00 92.10           N
ATOM   1623  CA  CYS A 119       3.891  11.945  12.985  1.00 92.10           C
ATOM   1624  C   CYS A 119       2.584  11.878  12.193  1.00 92.10           C
ATOM   1625  O   CYS A 119       2.313  10.885  11.519  1.00 92.10           O
ATOM   1626  HA  CYS A 119       4.587  11.177  12.649  1.00 92.10           H
ATOM   1627  CB  CYS A 119       3.663  11.731  14.483  1.00 92.10           C
ATOM   1628 1HB  CYS A 119       4.619  11.701  15.005  1.00 92.10           H
ATOM   1629 2HB  CYS A 119       3.099  12.567  14.897  1.00 92.10           H
ATOM   1630  SG  CYS A 119       2.753  10.167  14.759  1.00 92.10           S
ATOM   1631  HN  CYS A 119       4.655  13.809  13.518  1.00 92.10           H
ATOM   1632  N   LYS A 120       1.808  12.947  12.300  1.00 91.10           N
ATOM   1633  CA  LYS A 120       0.529  13.015  11.616  1.00 91.10           C
ATOM   1634  C   LYS A 120       0.754  12.883  10.108  1.00 91.10           C
ATOM   1635  O   LYS A 120       0.084  12.094   9.443  1.00 91.10           O
ATOM   1636  HA  LYS A 120      -0.067  12.165  11.951  1.00 91.10           H
ATOM   1637  CB  LYS A 120      -0.227  14.283  12.017  1.00 91.10           C
ATOM   1638 1HB  LYS A 120       0.425  15.150  11.905  1.00 91.10           H
ATOM   1639 2HB  LYS A 120      -1.074  14.433  11.347  1.00 91.10           H
ATOM   1640  CG  LYS A 120      -0.722  14.194  13.462  1.00 91.10           C
ATOM   1641 1HG  LYS A 120      -1.423  13.365  13.559  1.00 91.10           H
ATOM   1642 2HG  LYS A 120       0.117  13.981  14.124  1.00 91.10           H
ATOM   1643  CD  LYS A 120      -1.400  15.496  13.891  1.00 91.10           C
ATOM   1644 1HD  LYS A 120      -0.691  16.320  13.819  1.00 91.10           H
ATOM   1645 2HD  LYS A 120      -2.222  15.723  13.212  1.00 91.10           H
ATOM   1646  CE  LYS A 120      -1.928  15.393  15.323  1.00 91.10           C
ATOM   1647 1HE  LYS A 120      -1.166  14.955  15.967  1.00 91.10           H
ATOM   1648 2HE  LYS A 120      -2.140  16.389  15.711  1.00 91.10           H
ATOM   1649  NZ  LYS A 120      -3.156  14.567  15.365  1.00 91.10           N
ATOM   1650 1HZ  LYS A 120      -3.650  14.740  16.233  1.00 91.10           H
ATOM   1651 2HZ  LYS A 120      -3.753  14.809  14.582  1.00 91.10           H
ATOM   1652 3HZ  LYS A 120      -2.905  13.586  15.308  1.00 91.10           H
ATOM   1653  HN  LYS A 120       2.041  13.755  12.842  1.00 91.10           H
ATOM   1654  N   VAL A 121       1.699  13.669   9.613  1.00 91.78           N
ATOM   1655  CA  VAL A 121       1.939  13.740   8.182  1.00 91.78           C
ATOM   1656  C   VAL A 121       2.361  12.361   7.670  1.00 91.78           C
ATOM   1657  O   VAL A 121       1.804  11.860   6.695  1.00 91.78           O
ATOM   1658  HA  VAL A 121       1.000  14.019   7.704  1.00 91.78           H
ATOM   1659  CB  VAL A 121       2.968  14.831   7.877  1.00 91.78           C
ATOM   1660  HB  VAL A 121       3.838  14.658   8.511  1.00 91.78           H
ATOM   1661  CG1 VAL A 121       3.427  14.760   6.419  1.00 91.78           C
ATOM   1662 1HG1 VAL A 121       3.881  13.788   6.228  1.00 91.78           H
ATOM   1663 2HG1 VAL A 121       2.568  14.895   5.761  1.00 91.78           H
ATOM   1664 3HG1 VAL A 121       4.157  15.546   6.230  1.00 91.78           H
ATOM   1665  CG2 VAL A 121       2.412  16.217   8.210  1.00 91.78           C
ATOM   1666 1HG2 VAL A 121       1.519  16.403   7.614  1.00 91.78           H
ATOM   1667 2HG2 VAL A 121       2.158  16.262   9.269  1.00 91.78           H
ATOM   1668 3HG2 VAL A 121       3.164  16.973   7.984  1.00 91.78           H
ATOM   1669  HN  VAL A 121       2.294  14.248  10.170  1.00 91.78           H
ATOM   1670  N   VAL A 122       3.341  11.787   8.352  1.00 90.09           N
ATOM   1671  CA  VAL A 122       3.988  10.582   7.861  1.00 90.09           C
ATOM   1672  C   VAL A 122       2.976   9.434   7.847  1.00 90.09           C
ATOM   1673  O   VAL A 122       2.908   8.674   6.883  1.00 90.09           O
ATOM   1674  HA  VAL A 122       4.313  10.776   6.839  1.00 90.09           H
ATOM   1675  CB  VAL A 122       5.228  10.274   8.703  1.00 90.09           C
ATOM   1676  HB  VAL A 122       4.926  10.252   9.750  1.00 90.09           H
ATOM   1677  CG1 VAL A 122       5.803   8.900   8.350  1.00 90.09           C
ATOM   1678 1HG1 VAL A 122       5.052   8.133   8.540  1.00 90.09           H
ATOM   1679 2HG1 VAL A 122       6.082   8.882   7.297  1.00 90.09           H
ATOM   1680 3HG1 VAL A 122       6.683   8.707   8.963  1.00 90.09           H
ATOM   1681  CG2 VAL A 122       6.285  11.368   8.541  1.00 90.09           C
ATOM   1682 1HG2 VAL A 122       6.581  11.436   7.495  1.00 90.09           H
ATOM   1683 2HG2 VAL A 122       5.872  12.323   8.865  1.00 90.09           H
ATOM   1684 3HG2 VAL A 122       7.156  11.124   9.150  1.00 90.09           H
ATOM   1685  HN  VAL A 122       3.693  12.131   9.223  1.00 90.09           H
ATOM   1686  N   ASN A 123       2.214   9.346   8.927  1.00 90.19           N
ATOM   1687  CA  ASN A 123       1.184   8.327   9.035  1.00 90.19           C
ATOM   1688  C   ASN A 123       0.142   8.543   7.936  1.00 90.19           C
ATOM   1689  O   ASN A 123      -0.299   7.588   7.298  1.00 90.19           O
ATOM   1690  HA  ASN A 123       1.708   7.378   8.932  1.00 90.19           H
ATOM   1691  CB  ASN A 123       0.470   8.407  10.386  1.00 90.19           C
ATOM   1692 1HB  ASN A 123       0.505   9.430  10.760  1.00 90.19           H
ATOM   1693 2HB  ASN A 123      -0.582   8.150  10.261  1.00 90.19           H
ATOM   1694  CG  ASN A 123       1.114   7.464  11.404  1.00 90.19           C
ATOM   1695  OD1 ASN A 123       1.819   6.529  11.062  1.00 90.19           O
ATOM   1696  ND2 ASN A 123       0.833   7.760  12.670  1.00 90.19           N
ATOM   1697 1HD2 ASN A 123       0.247   8.542  12.882  1.00 90.19           H
ATOM   1698 2HD2 ASN A 123       1.209   7.201  13.409  1.00 90.19           H
ATOM   1699  HN  ASN A 123       2.291   9.954   9.717  1.00 90.19           H
ATOM   1700  N   SER A 124      -0.222   9.803   7.749  1.00 90.91           N
ATOM   1701  CA  SER A 124      -1.261  10.148   6.794  1.00 90.91           C
ATOM   1702  C   SER A 124      -0.795   9.823   5.373  1.00 90.91           C
ATOM   1703  O   SER A 124      -1.555   9.275   4.576  1.00 90.91           O
ATOM   1704  HA  SER A 124      -2.119   9.532   7.065  1.00 90.91           H
ATOM   1705  CB  SER A 124      -1.641  11.626   6.902  1.00 90.91           C
ATOM   1706 1HB  SER A 124      -0.779  12.242   6.647  1.00 90.91           H
ATOM   1707 2HB  SER A 124      -2.422  11.854   6.177  1.00 90.91           H
ATOM   1708  OG  SER A 124      -2.096  11.966   8.210  1.00 90.91           O
ATOM   1709  HG  SER A 124      -1.448  12.591   8.645  1.00 90.91           H
ATOM   1710  HN  SER A 124       0.179  10.579   8.235  1.00 90.91           H
ATOM   1711  N   MET A 125       0.453  10.175   5.099  1.00 84.78           N
ATOM   1712  CA  MET A 125       1.026   9.938   3.785  1.00 84.78           C
ATOM   1713  C   MET A 125       1.025   8.445   3.448  1.00 84.78           C
ATOM   1714  O   MET A 125       0.639   8.054   2.348  1.00 84.78           O
ATOM   1715  HA  MET A 125       0.387  10.476   3.085  1.00 84.78           H
ATOM   1716  CB  MET A 125       2.461  10.468   3.751  1.00 84.78           C
ATOM   1717 1HB  MET A 125       2.982  10.178   4.663  1.00 84.78           H
ATOM   1718 2HB  MET A 125       3.000  10.016   2.918  1.00 84.78           H
ATOM   1719  CG  MET A 125       2.478  11.992   3.609  1.00 84.78           C
ATOM   1720 1HG  MET A 125       1.896  12.291   2.737  1.00 84.78           H
ATOM   1721 2HG  MET A 125       2.010  12.452   4.479  1.00 84.78           H
ATOM   1722  SD  MET A 125       4.159  12.570   3.445  1.00 84.78           S
ATOM   1723  CE  MET A 125       4.490  12.086   1.759  1.00 84.78           C
ATOM   1724 1HE  MET A 125       4.382  11.006   1.663  1.00 84.78           H
ATOM   1725 2HE  MET A 125       3.784  12.582   1.093  1.00 84.78           H
ATOM   1726 3HE  MET A 125       5.507  12.375   1.491  1.00 84.78           H
ATOM   1727  HN  MET A 125       1.067  10.613   5.755  1.00 84.78           H
ATOM   1728  N   TYR A 126       1.462   7.652   4.415  1.00 85.18           N
ATOM   1729  CA  TYR A 126       1.495   6.210   4.243  1.00 85.18           C
ATOM   1730  C   TYR A 126       0.109   5.667   3.893  1.00 85.18           C
ATOM   1731  O   TYR A 126      -0.036   4.878   2.960  1.00 85.18           O
ATOM   1732  HA  TYR A 126       2.182   5.985   3.427  1.00 85.18           H
ATOM   1733  CB  TYR A 126       1.930   5.634   5.592  1.00 85.18           C
ATOM   1734 1HB  TYR A 126       2.976   5.885   5.764  1.00 85.18           H
ATOM   1735 2HB  TYR A 126       1.353   6.114   6.383  1.00 85.18           H
ATOM   1736  CG  TYR A 126       1.760   4.117   5.705  1.00 85.18           C
ATOM   1737  CD1 TYR A 126       0.657   3.593   6.348  1.00 85.18           C
ATOM   1738  HD1 TYR A 126      -0.093   4.259   6.774  1.00 85.18           H
ATOM   1739  CD2 TYR A 126       2.709   3.275   5.165  1.00 85.18           C
ATOM   1740  HD2 TYR A 126       3.581   3.689   4.657  1.00 85.18           H
ATOM   1741  CE1 TYR A 126       0.497   2.166   6.454  1.00 85.18           C
ATOM   1742  HE1 TYR A 126      -0.369   1.738   6.959  1.00 85.18           H
ATOM   1743  CE2 TYR A 126       2.549   1.848   5.271  1.00 85.18           C
ATOM   1744  HE2 TYR A 126       3.292   1.171   4.848  1.00 85.18           H
ATOM   1745  CZ  TYR A 126       1.451   1.363   5.910  1.00 85.18           C
ATOM   1746  OH  TYR A 126       1.300   0.016   6.010  1.00 85.18           O
ATOM   1747  HH  TYR A 126       1.716  -0.435   5.220  1.00 85.18           H
ATOM   1748  HN  TYR A 126       1.788   7.979   5.302  1.00 85.18           H
ATOM   1749  N   LYS A 127      -0.877   6.112   4.659  1.00 85.37           N
ATOM   1750  CA  LYS A 127      -2.228   5.599   4.512  1.00 85.37           C
ATOM   1751  C   LYS A 127      -2.769   5.986   3.134  1.00 85.37           C
ATOM   1752  O   LYS A 127      -3.341   5.153   2.432  1.00 85.37           O
ATOM   1753  HA  LYS A 127      -2.174   4.512   4.569  1.00 85.37           H
ATOM   1754  CB  LYS A 127      -3.109   6.070   5.672  1.00 85.37           C
ATOM   1755 1HB  LYS A 127      -2.597   5.891   6.618  1.00 85.37           H
ATOM   1756 2HB  LYS A 127      -3.271   7.145   5.597  1.00 85.37           H
ATOM   1757  CG  LYS A 127      -4.455   5.343   5.668  1.00 85.37           C
ATOM   1758 1HG  LYS A 127      -5.189   5.926   6.225  1.00 85.37           H
ATOM   1759 2HG  LYS A 127      -4.824   5.258   4.646  1.00 85.37           H
ATOM   1760  CD  LYS A 127      -4.327   3.950   6.287  1.00 85.37           C
ATOM   1761 1HD  LYS A 127      -3.784   3.294   5.607  1.00 85.37           H
ATOM   1762 2HD  LYS A 127      -3.745   4.008   7.207  1.00 85.37           H
ATOM   1763  CE  LYS A 127      -5.705   3.354   6.587  1.00 85.37           C
ATOM   1764 1HE  LYS A 127      -6.468   3.882   6.014  1.00 85.37           H
ATOM   1765 2HE  LYS A 127      -5.733   2.311   6.272  1.00 85.37           H
ATOM   1766  NZ  LYS A 127      -6.007   3.450   8.033  1.00 85.37           N
ATOM   1767 1HZ  LYS A 127      -6.905   3.017   8.219  1.00 85.37           H
ATOM   1768 2HZ  LYS A 127      -5.285   2.974   8.561  1.00 85.37           H
ATOM   1769 3HZ  LYS A 127      -6.040   4.426   8.307  1.00 85.37           H
ATOM   1770  HN  LYS A 127      -0.763   6.807   5.368  1.00 85.37           H
ATOM   1771  N   MET A 128      -2.568   7.249   2.788  1.00 85.63           N
ATOM   1772  CA  MET A 128      -3.088   7.773   1.537  1.00 85.63           C
ATOM   1773  C   MET A 128      -2.484   7.036   0.340  1.00 85.63           C
ATOM   1774  O   MET A 128      -3.196   6.681  -0.599  1.00 85.63           O
ATOM   1775  HA  MET A 128      -4.164   7.603   1.572  1.00 85.63           H
ATOM   1776  CB  MET A 128      -2.764   9.265   1.434  1.00 85.63           C
ATOM   1777 1HB  MET A 128      -3.135   9.783   2.319  1.00 85.63           H
ATOM   1778 2HB  MET A 128      -1.683   9.405   1.413  1.00 85.63           H
ATOM   1779  CG  MET A 128      -3.388   9.877   0.178  1.00 85.63           C
ATOM   1780 1HG  MET A 128      -3.012   9.369  -0.709  1.00 85.63           H
ATOM   1781 2HG  MET A 128      -4.469   9.735   0.193  1.00 85.63           H
ATOM   1782  SD  MET A 128      -3.004  11.618   0.092  1.00 85.63           S
ATOM   1783  CE  MET A 128      -1.261  11.533  -0.283  1.00 85.63           C
ATOM   1784 1HE  MET A 128      -0.743  11.004   0.517  1.00 85.63           H
ATOM   1785 2HE  MET A 128      -1.117  11.000  -1.223  1.00 85.63           H
ATOM   1786 3HE  MET A 128      -0.858  12.542  -0.372  1.00 85.63           H
ATOM   1787  HN  MET A 128      -2.062   7.907   3.344  1.00 85.63           H
ATOM   1788  N   ASN A 129      -1.178   6.828   0.411  1.00 80.78           N
ATOM   1789  CA  ASN A 129      -0.452   6.235  -0.699  1.00 80.78           C
ATOM   1790  C   ASN A 129      -0.815   4.753  -0.807  1.00 80.78           C
ATOM   1791  O   ASN A 129      -0.894   4.207  -1.906  1.00 80.78           O
ATOM   1792  HA  ASN A 129      -0.758   6.804  -1.577  1.00 80.78           H
ATOM   1793  CB  ASN A 129       1.060   6.337  -0.487  1.00 80.78           C
ATOM   1794 1HB  ASN A 129       1.321   5.933   0.491  1.00 80.78           H
ATOM   1795 2HB  ASN A 129       1.577   5.732  -1.231  1.00 80.78           H
ATOM   1796  CG  ASN A 129       1.530   7.790  -0.587  1.00 80.78           C
ATOM   1797  OD1 ASN A 129       0.997   8.592  -1.335  1.00 80.78           O
ATOM   1798  ND2 ASN A 129       2.557   8.081   0.207  1.00 80.78           N
ATOM   1799 1HD2 ASN A 129       2.948   7.376   0.798  1.00 80.78           H
ATOM   1800 2HD2 ASN A 129       2.937   9.006   0.214  1.00 80.78           H
ATOM   1801  HN  ASN A 129      -0.618   7.056   1.208  1.00 80.78           H
ATOM   1802  N   PHE A 130      -1.026   4.142   0.350  1.00 85.43           N
ATOM   1803  CA  PHE A 130      -1.432   2.748   0.398  1.00 85.43           C
ATOM   1804  C   PHE A 130      -2.678   2.510  -0.457  1.00 85.43           C
ATOM   1805  O   PHE A 130      -2.678   1.648  -1.335  1.00 85.43           O
ATOM   1806  HA  PHE A 130      -0.605   2.157   0.005  1.00 85.43           H
ATOM   1807  CB  PHE A 130      -1.761   2.428   1.858  1.00 85.43           C
ATOM   1808 1HB  PHE A 130      -0.854   2.523   2.453  1.00 85.43           H
ATOM   1809 2HB  PHE A 130      -2.467   3.170   2.231  1.00 85.43           H
ATOM   1810  CG  PHE A 130      -2.351   1.032   2.071  1.00 85.43           C
ATOM   1811  CD1 PHE A 130      -3.691   0.879   2.242  1.00 85.43           C
ATOM   1812  HD1 PHE A 130      -4.346   1.750   2.227  1.00 85.43           H
ATOM   1813  CD2 PHE A 130      -1.534  -0.055   2.089  1.00 85.43           C
ATOM   1814  HD2 PHE A 130      -0.460   0.068   1.952  1.00 85.43           H
ATOM   1815  CE1 PHE A 130      -4.238  -0.417   2.439  1.00 85.43           C
ATOM   1816  HE1 PHE A 130      -5.312  -0.540   2.577  1.00 85.43           H
ATOM   1817  CE2 PHE A 130      -2.081  -1.351   2.287  1.00 85.43           C
ATOM   1818  HE2 PHE A 130      -1.426  -2.222   2.302  1.00 85.43           H
ATOM   1819  CZ  PHE A 130      -3.421  -1.504   2.458  1.00 85.43           C
ATOM   1820  HZ  PHE A 130      -3.841  -2.499   2.610  1.00 85.43           H
ATOM   1821  HN  PHE A 130      -0.924   4.584   1.242  1.00 85.43           H
ATOM   1822  N   TYR A 131      -3.711   3.290  -0.172  1.00 91.53           N
ATOM   1823  CA  TYR A 131      -4.968   3.159  -0.888  1.00 91.53           C
ATOM   1824  C   TYR A 131      -4.808   3.562  -2.355  1.00 91.53           C
ATOM   1825  O   TYR A 131      -5.362   2.916  -3.244  1.00 91.53           O
ATOM   1826  HA  TYR A 131      -5.277   2.114  -0.837  1.00 91.53           H
ATOM   1827  CB  TYR A 131      -5.943   4.123  -0.209  1.00 91.53           C
ATOM   1828 1HB  TYR A 131      -5.437   5.073  -0.036  1.00 91.53           H
ATOM   1829 2HB  TYR A 131      -6.772   4.323  -0.888  1.00 91.53           H
ATOM   1830  CG  TYR A 131      -6.502   3.611   1.120  1.00 91.53           C
ATOM   1831  CD1 TYR A 131      -7.140   2.388   1.174  1.00 91.53           C
ATOM   1832  HD1 TYR A 131      -7.245   1.788   0.271  1.00 91.53           H
ATOM   1833  CD2 TYR A 131      -6.368   4.371   2.264  1.00 91.53           C
ATOM   1834  HD2 TYR A 131      -5.864   5.337   2.220  1.00 91.53           H
ATOM   1835  CE1 TYR A 131      -7.666   1.906   2.425  1.00 91.53           C
ATOM   1836  HE1 TYR A 131      -8.172   0.942   2.482  1.00 91.53           H
ATOM   1837  CE2 TYR A 131      -6.894   3.889   3.514  1.00 91.53           C
ATOM   1838  HE2 TYR A 131      -6.795   4.479   4.425  1.00 91.53           H
ATOM   1839  CZ  TYR A 131      -7.517   2.680   3.533  1.00 91.53           C
ATOM   1840  OH  TYR A 131      -8.014   2.224   4.714  1.00 91.53           O
ATOM   1841  HH  TYR A 131      -8.266   2.995   5.299  1.00 91.53           H
ATOM   1842  HN  TYR A 131      -3.698   3.999   0.533  1.00 91.53           H
ATOM   1843  N   SER A 132      -4.049   4.628  -2.563  1.00 90.94           N
ATOM   1844  CA  SER A 132      -3.885   5.181  -3.897  1.00 90.94           C
ATOM   1845  C   SER A 132      -3.297   4.123  -4.833  1.00 90.94           C
ATOM   1846  O   SER A 132      -3.784   3.935  -5.947  1.00 90.94           O
ATOM   1847  HA  SER A 132      -4.888   5.461  -4.218  1.00 90.94           H
ATOM   1848  CB  SER A 132      -2.993   6.423  -3.872  1.00 90.94           C
ATOM   1849 1HB  SER A 132      -2.014   6.159  -3.472  1.00 90.94           H
ATOM   1850 2HB  SER A 132      -2.835   6.777  -4.891  1.00 90.94           H
ATOM   1851  OG  SER A 132      -3.558   7.471  -3.088  1.00 90.94           O
ATOM   1852  HG  SER A 132      -3.144   7.478  -2.178  1.00 90.94           H
ATOM   1853  HN  SER A 132      -3.553   5.110  -1.842  1.00 90.94           H
ATOM   1854  N   CYS A 133      -2.258   3.461  -4.347  1.00 88.56           N
ATOM   1855  CA  CYS A 133      -1.552   2.479  -5.153  1.00 88.56           C
ATOM   1856  C   CYS A 133      -2.536   1.371  -5.531  1.00 88.56           C
ATOM   1857  O   CYS A 133      -2.646   1.005  -6.700  1.00 88.56           O
ATOM   1858  HA  CYS A 133      -1.197   3.001  -6.042  1.00 88.56           H
ATOM   1859  CB  CYS A 133      -0.323   1.929  -4.427  1.00 88.56           C
ATOM   1860 1HB  CYS A 133      -0.602   1.589  -3.429  1.00 88.56           H
ATOM   1861 2HB  CYS A 133       0.067   1.062  -4.961  1.00 88.56           H
ATOM   1862  SG  CYS A 133       0.966   3.222  -4.308  1.00 88.56           S
ATOM   1863  HG  CYS A 133       0.456   3.830  -3.241  1.00 88.56           H
ATOM   1864  HN  CYS A 133      -1.898   3.585  -3.422  1.00 88.56           H
ATOM   1865  N   VAL A 134      -3.227   0.866  -4.519  1.00 87.59           N
ATOM   1866  CA  VAL A 134      -4.087  -0.291  -4.702  1.00 87.59           C
ATOM   1867  C   VAL A 134      -5.208   0.063  -5.681  1.00 87.59           C
ATOM   1868  O   VAL A 134      -5.534  -0.725  -6.567  1.00 87.59           O
ATOM   1869  HA  VAL A 134      -3.480  -1.086  -5.136  1.00 87.59           H
ATOM   1870  CB  VAL A 134      -4.606  -0.776  -3.347  1.00 87.59           C
ATOM   1871  HB  VAL A 134      -5.104   0.062  -2.859  1.00 87.59           H
ATOM   1872  CG1 VAL A 134      -5.635  -1.895  -3.524  1.00 87.59           C
ATOM   1873 1HG1 VAL A 134      -6.477  -1.525  -4.109  1.00 87.59           H
ATOM   1874 2HG1 VAL A 134      -5.173  -2.735  -4.043  1.00 87.59           H
ATOM   1875 3HG1 VAL A 134      -5.988  -2.221  -2.546  1.00 87.59           H
ATOM   1876  CG2 VAL A 134      -3.454  -1.228  -2.448  1.00 87.59           C
ATOM   1877 1HG2 VAL A 134      -2.917  -2.045  -2.929  1.00 87.59           H
ATOM   1878 2HG2 VAL A 134      -2.774  -0.393  -2.282  1.00 87.59           H
ATOM   1879 3HG2 VAL A 134      -3.852  -1.568  -1.492  1.00 87.59           H
ATOM   1880  HN  VAL A 134      -3.206   1.234  -3.589  1.00 87.59           H
ATOM   1881  N   LEU A 135      -5.767   1.248  -5.488  1.00 92.15           N
ATOM   1882  CA  LEU A 135      -6.895   1.684  -6.294  1.00 92.15           C
ATOM   1883  C   LEU A 135      -6.430   1.910  -7.734  1.00 92.15           C
ATOM   1884  O   LEU A 135      -7.176   1.656  -8.678  1.00 92.15           O
ATOM   1885  HA  LEU A 135      -7.629   0.879  -6.291  1.00 92.15           H
ATOM   1886  CB  LEU A 135      -7.562   2.909  -5.664  1.00 92.15           C
ATOM   1887 1HB  LEU A 135      -6.796   3.663  -5.484  1.00 92.15           H
ATOM   1888 2HB  LEU A 135      -8.260   3.329  -6.388  1.00 92.15           H
ATOM   1889  CG  LEU A 135      -8.314   2.663  -4.354  1.00 92.15           C
ATOM   1890  HG  LEU A 135      -7.627   2.195  -3.649  1.00 92.15           H
ATOM   1891  CD1 LEU A 135      -8.773   3.983  -3.730  1.00 92.15           C
ATOM   1892 1HD1 LEU A 135      -7.905   4.608  -3.523  1.00 92.15           H
ATOM   1893 2HD1 LEU A 135      -9.437   4.501  -4.423  1.00 92.15           H
ATOM   1894 3HD1 LEU A 135      -9.304   3.779  -2.801  1.00 92.15           H
ATOM   1895  CD2 LEU A 135      -9.478   1.693  -4.564  1.00 92.15           C
ATOM   1896 1HD2 LEU A 135     -10.172   2.110  -5.293  1.00 92.15           H
ATOM   1897 2HD2 LEU A 135      -9.095   0.740  -4.931  1.00 92.15           H
ATOM   1898 3HD2 LEU A 135      -9.995   1.536  -3.617  1.00 92.15           H
ATOM   1899  HN  LEU A 135      -5.462   1.904  -4.797  1.00 92.15           H
ATOM   1900  N   LEU A 136      -5.199   2.384  -7.857  1.00 91.35           N
ATOM   1901  CA  LEU A 136      -4.625   2.646  -9.166  1.00 91.35           C
ATOM   1902  C   LEU A 136      -4.453   1.323  -9.916  1.00 91.35           C
ATOM   1903  O   LEU A 136      -4.786   1.226 -11.096  1.00 91.35           O
ATOM   1904  HA  LEU A 136      -5.334   3.264  -9.716  1.00 91.35           H
ATOM   1905  CB  LEU A 136      -3.330   3.450  -9.033  1.00 91.35           C
ATOM   1906 1HB  LEU A 136      -2.738   3.017  -8.227  1.00 91.35           H
ATOM   1907 2HB  LEU A 136      -2.755   3.330  -9.951  1.00 91.35           H
ATOM   1908  CG  LEU A 136      -3.495   4.946  -8.760  1.00 91.35           C
ATOM   1909  HG  LEU A 136      -4.192   5.067  -7.930  1.00 91.35           H
ATOM   1910  CD1 LEU A 136      -2.168   5.575  -8.330  1.00 91.35           C
ATOM   1911 1HD1 LEU A 136      -1.814   5.090  -7.420  1.00 91.35           H
ATOM   1912 2HD1 LEU A 136      -1.431   5.443  -9.122  1.00 91.35           H
ATOM   1913 3HD1 LEU A 136      -2.314   6.639  -8.142  1.00 91.35           H
ATOM   1914  CD2 LEU A 136      -4.103   5.661  -9.968  1.00 91.35           C
ATOM   1915 1HD2 LEU A 136      -3.451   5.533 -10.832  1.00 91.35           H
ATOM   1916 2HD2 LEU A 136      -5.083   5.235 -10.187  1.00 91.35           H
ATOM   1917 3HD2 LEU A 136      -4.210   6.723  -9.747  1.00 91.35           H
ATOM   1918  HN  LEU A 136      -4.598   2.589  -7.084  1.00 91.35           H
ATOM   1919  N   ILE A 137      -3.932   0.337  -9.200  1.00 86.31           N
ATOM   1920  CA  ILE A 137      -3.684  -0.967  -9.791  1.00 86.31           C
ATOM   1921  C   ILE A 137      -5.012  -1.581 -10.238  1.00 86.31           C
ATOM   1922  O   ILE A 137      -5.090  -2.194 -11.301  1.00 86.31           O
ATOM   1923  HA  ILE A 137      -3.061  -0.813 -10.672  1.00 86.31           H
ATOM   1924  CB  ILE A 137      -2.892  -1.851  -8.825  1.00 86.31           C
ATOM   1925  HB  ILE A 137      -3.351  -1.776  -7.839  1.00 86.31           H
ATOM   1926  CG1 ILE A 137      -1.449  -1.360  -8.690  1.00 86.31           C
ATOM   1927 1HG1 ILE A 137      -0.914  -1.532  -9.624  1.00 86.31           H
ATOM   1928 2HG1 ILE A 137      -1.442  -0.285  -8.512  1.00 86.31           H
ATOM   1929  CG2 ILE A 137      -2.961  -3.320  -9.245  1.00 86.31           C
ATOM   1930 1HG2 ILE A 137      -4.000  -3.649  -9.248  1.00 86.31           H
ATOM   1931 2HG2 ILE A 137      -2.542  -3.432 -10.245  1.00 86.31           H
ATOM   1932 3HG2 ILE A 137      -2.390  -3.926  -8.542  1.00 86.31           H
ATOM   1933  CD1 ILE A 137      -0.731  -2.077  -7.545  1.00 86.31           C
ATOM   1934 1HD1 ILE A 137      -1.255  -1.883  -6.609  1.00 86.31           H
ATOM   1935 2HD1 ILE A 137      -0.719  -3.150  -7.739  1.00 86.31           H
ATOM   1936 3HD1 ILE A 137       0.292  -1.709  -7.472  1.00 86.31           H
ATOM   1937  HN  ILE A 137      -3.682   0.418  -8.235  1.00 86.31           H
ATOM   1938  N   MET A 138      -6.024  -1.394  -9.404  1.00 88.61           N
ATOM   1939  CA  MET A 138      -7.360  -1.861  -9.732  1.00 88.61           C
ATOM   1940  C   MET A 138      -7.871  -1.205 -11.016  1.00 88.61           C
ATOM   1941  O   MET A 138      -8.435  -1.876 -11.879  1.00 88.61           O
ATOM   1942  HA  MET A 138      -7.267  -2.937  -9.878  1.00 88.61           H
ATOM   1943  CB  MET A 138      -8.312  -1.537  -8.579  1.00 88.61           C
ATOM   1944 1HB  MET A 138      -7.929  -1.967  -7.654  1.00 88.61           H
ATOM   1945 2HB  MET A 138      -8.359  -0.457  -8.434  1.00 88.61           H
ATOM   1946  CG  MET A 138      -9.715  -2.080  -8.857  1.00 88.61           C
ATOM   1947 1HG  MET A 138     -10.085  -1.688  -9.805  1.00 88.61           H
ATOM   1948 2HG  MET A 138      -9.682  -3.165  -8.952  1.00 88.61           H
ATOM   1949  SD  MET A 138     -10.822  -1.618  -7.535  1.00 88.61           S
ATOM   1950  CE  MET A 138     -10.961   0.134  -7.844  1.00 88.61           C
ATOM   1951 1HE  MET A 138      -9.974   0.594  -7.778  1.00 88.61           H
ATOM   1952 2HE  MET A 138     -11.370   0.296  -8.841  1.00 88.61           H
ATOM   1953 3HE  MET A 138     -11.622   0.583  -7.103  1.00 88.61           H
ATOM   1954  HN  MET A 138      -5.943  -0.934  -8.520  1.00 88.61           H
ATOM   1955  N   CYS A 139      -7.655   0.100 -11.102  1.00 91.16           N
ATOM   1956  CA  CYS A 139      -8.153   0.867 -12.231  1.00 91.16           C
ATOM   1957  C   CYS A 139      -7.411   0.409 -13.488  1.00 91.16           C
ATOM   1958  O   CYS A 139      -7.990   0.363 -14.573  1.00 91.16           O
ATOM   1959  HA  CYS A 139      -9.219   0.653 -12.310  1.00 91.16           H
ATOM   1960  CB  CYS A 139      -8.007   2.373 -12.000  1.00 91.16           C
ATOM   1961 1HB  CYS A 139      -7.009   2.596 -11.621  1.00 91.16           H
ATOM   1962 2HB  CYS A 139      -8.116   2.907 -12.944  1.00 91.16           H
ATOM   1963  SG  CYS A 139      -9.270   2.948 -10.807  1.00 91.16           S
ATOM   1964  HG  CYS A 139      -8.669   2.464  -9.724  1.00 91.16           H
ATOM   1965  HN  CYS A 139      -7.152   0.630 -10.420  1.00 91.16           H
ATOM   1966  N   ILE A 140      -6.141   0.081 -13.301  1.00 85.21           N
ATOM   1967  CA  ILE A 140      -5.332  -0.432 -14.393  1.00 85.21           C
ATOM   1968  C   ILE A 140      -5.986  -1.695 -14.957  1.00 85.21           C
ATOM   1969  O   ILE A 140      -6.096  -1.852 -16.172  1.00 85.21           O
ATOM   1970  HA  ILE A 140      -5.317   0.328 -15.175  1.00 85.21           H
ATOM   1971  CB  ILE A 140      -3.886  -0.640 -13.937  1.00 85.21           C
ATOM   1972  HB  ILE A 140      -3.902  -1.142 -12.969  1.00 85.21           H
ATOM   1973  CG1 ILE A 140      -3.175   0.700 -13.740  1.00 85.21           C
ATOM   1974 1HG1 ILE A 140      -2.961   1.148 -14.710  1.00 85.21           H
ATOM   1975 2HG1 ILE A 140      -3.832   1.389 -13.209  1.00 85.21           H
ATOM   1976  CG2 ILE A 140      -3.131  -1.553 -14.906  1.00 85.21           C
ATOM   1977 1HG2 ILE A 140      -3.626  -2.523 -14.952  1.00 85.21           H
ATOM   1978 2HG2 ILE A 140      -3.123  -1.101 -15.898  1.00 85.21           H
ATOM   1979 3HG2 ILE A 140      -2.107  -1.684 -14.558  1.00 85.21           H
ATOM   1980  CD1 ILE A 140      -1.874   0.520 -12.956  1.00 85.21           C
ATOM   1981 1HD1 ILE A 140      -2.095   0.095 -11.977  1.00 85.21           H
ATOM   1982 2HD1 ILE A 140      -1.210  -0.150 -13.502  1.00 85.21           H
ATOM   1983 3HD1 ILE A 140      -1.389   1.488 -12.830  1.00 85.21           H
ATOM   1984  HN  ILE A 140      -5.666   0.161 -12.425  1.00 85.21           H
ATOM   1985  N   SER A 141      -6.405  -2.563 -14.048  1.00 85.82           N
ATOM   1986  CA  SER A 141      -6.979  -3.839 -14.440  1.00 85.82           C
ATOM   1987  C   SER A 141      -8.273  -3.611 -15.223  1.00 85.82           C
ATOM   1988  O   SER A 141      -8.520  -4.277 -16.228  1.00 85.82           O
ATOM   1989  HA  SER A 141      -6.227  -4.312 -15.072  1.00 85.82           H
ATOM   1990  CB  SER A 141      -7.246  -4.721 -13.218  1.00 85.82           C
ATOM   1991 1HB  SER A 141      -7.989  -4.242 -12.581  1.00 85.82           H
ATOM   1992 2HB  SER A 141      -7.670  -5.671 -13.543  1.00 85.82           H
ATOM   1993  OG  SER A 141      -6.061  -4.963 -12.465  1.00 85.82           O
ATOM   1994  HG  SER A 141      -5.909  -4.217 -11.818  1.00 85.82           H
ATOM   1995  HN  SER A 141      -6.356  -2.407 -13.061  1.00 85.82           H
ATOM   1996  N   VAL A 142      -9.066  -2.669 -14.734  1.00 88.01           N
ATOM   1997  CA  VAL A 142     -10.328  -2.345 -15.376  1.00 88.01           C
ATOM   1998  C   VAL A 142     -10.056  -1.786 -16.774  1.00 88.01           C
ATOM   1999  O   VAL A 142     -10.747  -2.132 -17.731  1.00 88.01           O
ATOM   2000  HA  VAL A 142     -10.895  -3.271 -15.473  1.00 88.01           H
ATOM   2001  CB  VAL A 142     -11.133  -1.387 -14.496  1.00 88.01           C
ATOM   2002  HB  VAL A 142     -10.522  -0.502 -14.318  1.00 88.01           H
ATOM   2003  CG1 VAL A 142     -12.414  -0.938 -15.202  1.00 88.01           C
ATOM   2004 1HG1 VAL A 142     -12.158  -0.428 -16.130  1.00 88.01           H
ATOM   2005 2HG1 VAL A 142     -13.030  -1.810 -15.424  1.00 88.01           H
ATOM   2006 3HG1 VAL A 142     -12.967  -0.258 -14.554  1.00 88.01           H
ATOM   2007  CG2 VAL A 142     -11.447  -2.022 -13.140  1.00 88.01           C
ATOM   2008 1HG2 VAL A 142     -12.030  -2.930 -13.290  1.00 88.01           H
ATOM   2009 2HG2 VAL A 142     -10.516  -2.268 -12.629  1.00 88.01           H
ATOM   2010 3HG2 VAL A 142     -12.020  -1.319 -12.534  1.00 88.01           H
ATOM   2011  HN  VAL A 142      -8.858  -2.133 -13.916  1.00 88.01           H
ATOM   2012  N   ASP A 143      -9.046  -0.931 -16.848  1.00 82.75           N
ATOM   2013  CA  ASP A 143      -8.701  -0.288 -18.104  1.00 82.75           C
ATOM   2014  C   ASP A 143      -8.310  -1.355 -19.128  1.00 82.75           C
ATOM   2015  O   ASP A 143      -8.704  -1.279 -20.291  1.00 82.75           O
ATOM   2016  HA  ASP A 143      -9.593   0.265 -18.398  1.00 82.75           H
ATOM   2017  CB  ASP A 143      -7.511   0.658 -17.930  1.00 82.75           C
ATOM   2018 1HB  ASP A 143      -7.776   1.460 -17.241  1.00 82.75           H
ATOM   2019 2HB  ASP A 143      -6.675   0.118 -17.484  1.00 82.75           H
ATOM   2020  CG  ASP A 143      -7.082   1.253 -19.272  1.00 82.75           C
ATOM   2021  OD1 ASP A 143      -7.917   1.967 -19.869  1.00 82.75           O
ATOM   2022  OD2 ASP A 143      -5.929   0.981 -19.672  1.00 82.75           O
ATOM   2023  HN  ASP A 143      -8.471  -0.676 -16.071  1.00 82.75           H
ATOM   2024  N   ARG A 144      -7.540  -2.326 -18.659  1.00 72.97           N
ATOM   2025  CA  ARG A 144      -7.074  -3.396 -19.524  1.00 72.97           C
ATOM   2026  C   ARG A 144      -8.260  -4.202 -20.058  1.00 72.97           C
ATOM   2027  O   ARG A 144      -8.308  -4.533 -21.242  1.00 72.97           O
ATOM   2028  HA  ARG A 144      -6.547  -2.891 -20.334  1.00 72.97           H
ATOM   2029  CB  ARG A 144      -6.124  -4.335 -18.777  1.00 72.97           C
ATOM   2030 1HB  ARG A 144      -6.578  -4.643 -17.836  1.00 72.97           H
ATOM   2031 2HB  ARG A 144      -5.963  -5.238 -19.365  1.00 72.97           H
ATOM   2032  CG  ARG A 144      -4.782  -3.652 -18.503  1.00 72.97           C
ATOM   2033 1HG  ARG A 144      -4.943  -2.752 -17.909  1.00 72.97           H
ATOM   2034 2HG  ARG A 144      -4.147  -4.314 -17.914  1.00 72.97           H
ATOM   2035  CD  ARG A 144      -4.075  -3.289 -19.810  1.00 72.97           C
ATOM   2036 1HD  ARG A 144      -2.995  -3.373 -19.684  1.00 72.97           H
ATOM   2037 2HD  ARG A 144      -4.360  -3.989 -20.595  1.00 72.97           H
ATOM   2038  NE  ARG A 144      -4.430  -1.909 -20.211  1.00 72.97           N
ATOM   2039  HE  ARG A 144      -5.022  -1.381 -19.601  1.00 72.97           H
ATOM   2040  CZ  ARG A 144      -4.010  -1.323 -21.341  1.00 72.97           C
ATOM   2041  NH1 ARG A 144      -3.216  -1.984 -22.195  1.00 72.97           N
ATOM   2042 1HH1 ARG A 144      -2.933  -2.921 -21.991  1.00 72.97           H
ATOM   2043 2HH1 ARG A 144      -2.907  -1.539 -23.035  1.00 72.97           H
ATOM   2044  NH2 ARG A 144      -4.395  -0.067 -21.603  1.00 72.97           N
ATOM   2045 1HH2 ARG A 144      -4.090   0.385 -22.442  1.00 72.97           H
ATOM   2046 2HH2 ARG A 144      -4.988   0.419 -20.961  1.00 72.97           H
ATOM   2047  HN  ARG A 144      -7.235  -2.388 -17.708  1.00 72.97           H
ATOM   2048  N   TYR A 145      -9.189  -4.493 -19.159  1.00 83.77           N
ATOM   2049  CA  TYR A 145     -10.395  -5.211 -19.535  1.00 83.77           C
ATOM   2050  C   TYR A 145     -11.129  -4.494 -20.669  1.00 83.77           C
ATOM   2051  O   TYR A 145     -11.448  -5.102 -21.690  1.00 83.77           O
ATOM   2052  HA  TYR A 145     -10.103  -6.205 -19.873  1.00 83.77           H
ATOM   2053  CB  TYR A 145     -11.286  -5.219 -18.291  1.00 83.77           C
ATOM   2054 1HB  TYR A 145     -10.880  -5.929 -17.571  1.00 83.77           H
ATOM   2055 2HB  TYR A 145     -11.249  -4.235 -17.824  1.00 83.77           H
ATOM   2056  CG  TYR A 145     -12.746  -5.580 -18.574  1.00 83.77           C
ATOM   2057  CD1 TYR A 145     -13.722  -4.607 -18.505  1.00 83.77           C
ATOM   2058  HD1 TYR A 145     -13.453  -3.582 -18.250  1.00 83.77           H
ATOM   2059  CD2 TYR A 145     -13.086  -6.877 -18.897  1.00 83.77           C
ATOM   2060  HD2 TYR A 145     -12.315  -7.646 -18.951  1.00 83.77           H
ATOM   2061  CE1 TYR A 145     -15.096  -4.946 -18.771  1.00 83.77           C
ATOM   2062  HE1 TYR A 145     -15.877  -4.187 -18.721  1.00 83.77           H
ATOM   2063  CE2 TYR A 145     -14.460  -7.216 -19.163  1.00 83.77           C
ATOM   2064  HE2 TYR A 145     -14.742  -8.237 -19.419  1.00 83.77           H
ATOM   2065  CZ  TYR A 145     -15.397  -6.234 -19.087  1.00 83.77           C
ATOM   2066  OH  TYR A 145     -16.695  -6.554 -19.338  1.00 83.77           O
ATOM   2067  HH  TYR A 145     -16.771  -7.528 -19.553  1.00 83.77           H
ATOM   2068  HN  TYR A 145      -9.127  -4.248 -18.192  1.00 83.77           H
ATOM   2069  N   ILE A 146     -11.377  -3.210 -20.452  1.00 81.28           N
ATOM   2070  CA  ILE A 146     -12.137  -2.423 -21.407  1.00 81.28           C
ATOM   2071  C   ILE A 146     -11.401  -2.404 -22.748  1.00 81.28           C
ATOM   2072  O   ILE A 146     -12.022  -2.529 -23.803  1.00 81.28           O
ATOM   2073  HA  ILE A 146     -13.098  -2.918 -21.548  1.00 81.28           H
ATOM   2074  CB  ILE A 146     -12.425  -1.029 -20.845  1.00 81.28           C
ATOM   2075  HB  ILE A 146     -11.483  -0.595 -20.510  1.00 81.28           H
ATOM   2076  CG1 ILE A 146     -13.345  -1.110 -19.625  1.00 81.28           C
ATOM   2077 1HG1 ILE A 146     -14.352  -1.381 -19.942  1.00 81.28           H
ATOM   2078 2HG1 ILE A 146     -12.999  -1.897 -18.955  1.00 81.28           H
ATOM   2079  CG2 ILE A 146     -12.988  -0.106 -21.927  1.00 81.28           C
ATOM   2080 1HG2 ILE A 146     -12.265  -0.013 -22.738  1.00 81.28           H
ATOM   2081 2HG2 ILE A 146     -13.917  -0.525 -22.315  1.00 81.28           H
ATOM   2082 3HG2 ILE A 146     -13.183   0.878 -21.500  1.00 81.28           H
ATOM   2083  CD1 ILE A 146     -13.382   0.225 -18.877  1.00 81.28           C
ATOM   2084 1HD1 ILE A 146     -12.377   0.481 -18.541  1.00 81.28           H
ATOM   2085 2HD1 ILE A 146     -13.752   1.004 -19.543  1.00 81.28           H
ATOM   2086 3HD1 ILE A 146     -14.043   0.140 -18.015  1.00 81.28           H
ATOM   2087  HN  ILE A 146     -11.067  -2.710 -19.643  1.00 81.28           H
ATOM   2088  N   ALA A 147     -10.088  -2.249 -22.664  1.00 79.70           N
ATOM   2089  CA  ALA A 147      -9.277  -2.070 -23.857  1.00 79.70           C
ATOM   2090  C   ALA A 147      -9.348  -3.337 -24.711  1.00 79.70           C
ATOM   2091  O   ALA A 147      -9.202  -3.277 -25.931  1.00 79.70           O
ATOM   2092  HA  ALA A 147      -9.697  -1.237 -24.421  1.00 79.70           H
ATOM   2093  CB  ALA A 147      -7.844  -1.719 -23.452  1.00 79.70           C
ATOM   2094 1HB  ALA A 147      -7.846  -0.796 -22.873  1.00 79.70           H
ATOM   2095 2HB  ALA A 147      -7.429  -2.526 -22.849  1.00 79.70           H
ATOM   2096 3HB  ALA A 147      -7.237  -1.585 -24.347  1.00 79.70           H
ATOM   2097  HN  ALA A 147      -9.580  -2.243 -21.803  1.00 79.70           H
ATOM   2098  N   ILE A 148      -9.573  -4.455 -24.036  1.00 75.74           N
ATOM   2099  CA  ILE A 148      -9.517  -5.750 -24.694  1.00 75.74           C
ATOM   2100  C   ILE A 148     -10.927  -6.157 -25.128  1.00 75.74           C
ATOM   2101  O   ILE A 148     -11.136  -6.563 -26.270  1.00 75.74           O
ATOM   2102  HA  ILE A 148      -8.901  -5.637 -25.586  1.00 75.74           H
ATOM   2103  CB  ILE A 148      -8.829  -6.779 -23.794  1.00 75.74           C
ATOM   2104  HB  ILE A 148      -9.273  -6.715 -22.801  1.00 75.74           H
ATOM   2105  CG1 ILE A 148      -7.339  -6.466 -23.645  1.00 75.74           C
ATOM   2106 1HG1 ILE A 148      -6.833  -6.624 -24.597  1.00 75.74           H
ATOM   2107 2HG1 ILE A 148      -7.208  -5.416 -23.385  1.00 75.74           H
ATOM   2108  CG2 ILE A 148      -9.068  -8.201 -24.305  1.00 75.74           C
ATOM   2109 1HG2 ILE A 148     -10.138  -8.407 -24.317  1.00 75.74           H
ATOM   2110 2HG2 ILE A 148      -8.669  -8.296 -25.315  1.00 75.74           H
ATOM   2111 3HG2 ILE A 148      -8.568  -8.912 -23.648  1.00 75.74           H
ATOM   2112  CD1 ILE A 148      -6.699  -7.347 -22.570  1.00 75.74           C
ATOM   2113 1HD1 ILE A 148      -7.191  -7.169 -21.614  1.00 75.74           H
ATOM   2114 2HD1 ILE A 148      -6.811  -8.396 -22.845  1.00 75.74           H
ATOM   2115 3HD1 ILE A 148      -5.640  -7.105 -22.484  1.00 75.74           H
ATOM   2116  HN  ILE A 148      -9.788  -4.486 -23.060  1.00 75.74           H
ATOM   2117  N   ALA A 149     -11.858  -6.036 -24.193  1.00 75.03           N
ATOM   2118  CA  ALA A 149     -13.213  -6.506 -24.421  1.00 75.03           C
ATOM   2119  C   ALA A 149     -13.907  -5.581 -25.423  1.00 75.03           C
ATOM   2120  O   ALA A 149     -14.664  -6.042 -26.276  1.00 75.03           O
ATOM   2121  HA  ALA A 149     -13.150  -7.507 -24.846  1.00 75.03           H
ATOM   2122  CB  ALA A 149     -13.958  -6.583 -23.086  1.00 75.03           C
ATOM   2123 1HB  ALA A 149     -13.441  -7.275 -22.421  1.00 75.03           H
ATOM   2124 2HB  ALA A 149     -13.989  -5.594 -22.629  1.00 75.03           H
ATOM   2125 3HB  ALA A 149     -14.975  -6.936 -23.258  1.00 75.03           H
ATOM   2126  HN  ALA A 149     -11.698  -5.625 -23.295  1.00 75.03           H
ATOM   2127  N   GLN A 150     -13.625  -4.294 -25.286  1.00 66.19           N
ATOM   2128  CA  GLN A 150     -14.301  -3.290 -26.089  1.00 66.19           C
ATOM   2129  C   GLN A 150     -13.309  -2.609 -27.033  1.00 66.19           C
ATOM   2130  O   GLN A 150     -13.365  -1.396 -27.229  1.00 66.19           O
ATOM   2131  HA  GLN A 150     -15.047  -3.836 -26.668  1.00 66.19           H
ATOM   2132  CB  GLN A 150     -15.008  -2.263 -25.202  1.00 66.19           C
ATOM   2133 1HB  GLN A 150     -14.271  -1.720 -24.610  1.00 66.19           H
ATOM   2134 2HB  GLN A 150     -15.519  -1.529 -25.826  1.00 66.19           H
ATOM   2135  CG  GLN A 150     -16.016  -2.942 -24.274  1.00 66.19           C
ATOM   2136 1HG  GLN A 150     -16.679  -3.582 -24.856  1.00 66.19           H
ATOM   2137 2HG  GLN A 150     -15.490  -3.585 -23.568  1.00 66.19           H
ATOM   2138  CD  GLN A 150     -16.842  -1.906 -23.509  1.00 66.19           C
ATOM   2139  OE1 GLN A 150     -16.659  -0.707 -23.642  1.00 66.19           O
ATOM   2140  NE2 GLN A 150     -17.760  -2.432 -22.704  1.00 66.19           N
ATOM   2141 1HE2 GLN A 150     -17.859  -3.425 -22.641  1.00 66.19           H
ATOM   2142 2HE2 GLN A 150     -18.351  -1.835 -22.161  1.00 66.19           H
ATOM   2143  HN  GLN A 150     -12.949  -3.935 -24.642  1.00 66.19           H
ATOM   2144  N   ALA A 151     -12.422  -3.419 -27.593  1.00 66.30           N
ATOM   2145  CA  ALA A 151     -11.258  -2.891 -28.284  1.00 66.30           C
ATOM   2146  C   ALA A 151     -11.712  -1.898 -29.356  1.00 66.30           C
ATOM   2147  O   ALA A 151     -11.096  -0.849 -29.536  1.00 66.30           O
ATOM   2148  HA  ALA A 151     -10.646  -2.365 -27.550  1.00 66.30           H
ATOM   2149  CB  ALA A 151     -10.442  -4.047 -28.867  1.00 66.30           C
ATOM   2150 1HB  ALA A 151     -10.119  -4.706 -28.062  1.00 66.30           H
ATOM   2151 2HB  ALA A 151     -11.058  -4.607 -29.570  1.00 66.30           H
ATOM   2152 3HB  ALA A 151      -9.569  -3.650 -29.385  1.00 66.30           H
ATOM   2153  HN  ALA A 151     -12.490  -4.416 -27.581  1.00 66.30           H
ATOM   2154  N   MET A 152     -12.786  -2.265 -30.040  1.00 54.77           N
ATOM   2155  CA  MET A 152     -13.284  -1.458 -31.140  1.00 54.77           C
ATOM   2156  C   MET A 152     -13.686  -0.063 -30.659  1.00 54.77           C
ATOM   2157  O   MET A 152     -13.219   0.941 -31.194  1.00 54.77           O
ATOM   2158  HA  MET A 152     -12.457  -1.382 -31.846  1.00 54.77           H
ATOM   2159  CB  MET A 152     -14.494  -2.148 -31.773  1.00 54.77           C
ATOM   2160 1HB  MET A 152     -15.151  -2.527 -30.990  1.00 54.77           H
ATOM   2161 2HB  MET A 152     -15.069  -1.425 -32.350  1.00 54.77           H
ATOM   2162  CG  MET A 152     -14.056  -3.300 -32.680  1.00 54.77           C
ATOM   2163 1HG  MET A 152     -13.144  -3.029 -33.211  1.00 54.77           H
ATOM   2164 2HG  MET A 152     -13.825  -4.180 -32.079  1.00 54.77           H
ATOM   2165  SD  MET A 152     -15.350  -3.683 -33.849  1.00 54.77           S
ATOM   2166  CE  MET A 152     -14.843  -5.320 -34.347  1.00 54.77           C
ATOM   2167 1HE  MET A 152     -13.847  -5.273 -34.788  1.00 54.77           H
ATOM   2168 2HE  MET A 152     -14.824  -5.976 -33.477  1.00 54.77           H
ATOM   2169 3HE  MET A 152     -15.548  -5.711 -35.081  1.00 54.77           H
ATOM   2170  HN  MET A 152     -13.311  -3.096 -29.853  1.00 54.77           H
ATOM   2171  N   ARG A 153     -14.548  -0.044 -29.653  1.00 53.53           N
ATOM   2172  CA  ARG A 153     -15.107   1.207 -29.169  1.00 53.53           C
ATOM   2173  C   ARG A 153     -14.032   2.025 -28.451  1.00 53.53           C
ATOM   2174  O   ARG A 153     -14.105   3.252 -28.408  1.00 53.53           O
ATOM   2175  HA  ARG A 153     -15.457   1.720 -30.064  1.00 53.53           H
ATOM   2176  CB  ARG A 153     -16.272   0.955 -28.210  1.00 53.53           C
ATOM   2177 1HB  ARG A 153     -16.005   0.167 -27.506  1.00 53.53           H
ATOM   2178 2HB  ARG A 153     -16.466   1.854 -27.624  1.00 53.53           H
ATOM   2179  CG  ARG A 153     -17.535   0.556 -28.975  1.00 53.53           C
ATOM   2180 1HG  ARG A 153     -17.739   1.289 -29.756  1.00 53.53           H
ATOM   2181 2HG  ARG A 153     -17.377  -0.402 -29.471  1.00 53.53           H
ATOM   2182  CD  ARG A 153     -18.738   0.458 -28.035  1.00 53.53           C
ATOM   2183 1HD  ARG A 153     -18.582  -0.345 -27.314  1.00 53.53           H
ATOM   2184 2HD  ARG A 153     -18.842   1.381 -27.466  1.00 53.53           H
ATOM   2185  NE  ARG A 153     -19.970   0.203 -28.814  1.00 53.53           N
ATOM   2186  HE  ARG A 153     -19.894   0.155 -29.810  1.00 53.53           H
ATOM   2187  CZ  ARG A 153     -21.183   0.034 -28.269  1.00 53.53           C
ATOM   2188  NH1 ARG A 153     -21.344   0.089 -26.939  1.00 53.53           N
ATOM   2189 1HH1 ARG A 153     -20.556   0.257 -26.347  1.00 53.53           H
ATOM   2190 2HH1 ARG A 153     -22.252  -0.038 -26.540  1.00 53.53           H
ATOM   2191  NH2 ARG A 153     -22.231  -0.190 -29.072  1.00 53.53           N
ATOM   2192 1HH2 ARG A 153     -23.142  -0.319 -28.681  1.00 53.53           H
ATOM   2193 2HH2 ARG A 153     -22.102  -0.230 -30.063  1.00 53.53           H
ATOM   2194  HN  ARG A 153     -14.865  -0.862 -29.173  1.00 53.53           H
ATOM   2195  N   ALA A 154     -13.057   1.312 -27.904  1.00 59.19           N
ATOM   2196  CA  ALA A 154     -12.069   1.935 -27.040  1.00 59.19           C
ATOM   2197  C   ALA A 154     -11.191   2.873 -27.870  1.00 59.19           C
ATOM   2198  O   ALA A 154     -10.668   3.859 -27.353  1.00 59.19           O
ATOM   2199  HA  ALA A 154     -12.603   2.518 -26.291  1.00 59.19           H
ATOM   2200  CB  ALA A 154     -11.255   0.850 -26.331  1.00 59.19           C
ATOM   2201 1HB  ALA A 154     -11.921   0.229 -25.732  1.00 59.19           H
ATOM   2202 2HB  ALA A 154     -10.750   0.231 -27.073  1.00 59.19           H
ATOM   2203 3HB  ALA A 154     -10.513   1.317 -25.683  1.00 59.19           H
ATOM   2204  HN  ALA A 154     -12.938   0.329 -28.043  1.00 59.19           H
ATOM   2205  N   HIS A 155     -11.058   2.535 -29.144  1.00 55.98           N
ATOM   2206  CA  HIS A 155     -10.118   3.229 -30.008  1.00 55.98           C
ATOM   2207  C   HIS A 155     -10.665   4.616 -30.352  1.00 55.98           C
ATOM   2208  O   HIS A 155      -9.918   5.592 -30.380  1.00 55.98           O
ATOM   2209  HA  HIS A 155      -9.195   3.342 -29.440  1.00 55.98           H
ATOM   2210  CB  HIS A 155      -9.802   2.392 -31.250  1.00 55.98           C
ATOM   2211 1HB  HIS A 155      -9.848   1.336 -30.985  1.00 55.98           H
ATOM   2212 2HB  HIS A 155     -10.575   2.566 -31.999  1.00 55.98           H
ATOM   2213  CG  HIS A 155      -8.453   2.686 -31.861  1.00 55.98           C
ATOM   2214  ND1 HIS A 155      -8.143   3.901 -32.446  1.00 55.98           N
ATOM   2215  HD1 HIS A 155      -8.758   4.686 -32.524  1.00 55.98           H
ATOM   2216  CD2 HIS A 155      -7.336   1.910 -31.971  1.00 55.98           C
ATOM   2217  HD2 HIS A 155      -7.234   0.886 -31.611  1.00 55.98           H
ATOM   2218  CE1 HIS A 155      -6.895   3.848 -32.886  1.00 55.98           C
ATOM   2219  HE1 HIS A 155      -6.359   4.650 -33.394  1.00 55.98           H
ATOM   2220  NE2 HIS A 155      -6.396   2.613 -32.591  1.00 55.98           N
ATOM   2221  HN  HIS A 155     -11.576   1.802 -29.585  1.00 55.98           H
ATOM   2222  N   THR A 156     -11.966   4.658 -30.603  1.00 62.39           N
ATOM   2223  CA  THR A 156     -12.594   5.874 -31.091  1.00 62.39           C
ATOM   2224  C   THR A 156     -12.612   6.942 -29.995  1.00 62.39           C
ATOM   2225  O   THR A 156     -12.542   8.135 -30.285  1.00 62.39           O
ATOM   2226  HA  THR A 156     -11.992   6.267 -31.910  1.00 62.39           H
ATOM   2227  CB  THR A 156     -13.987   5.512 -31.609  1.00 62.39           C
ATOM   2228  HB  THR A 156     -14.754   6.101 -31.108  1.00 62.39           H
ATOM   2229  OG1 THR A 156     -14.072   4.102 -31.419  1.00 62.39           O
ATOM   2230  HG1 THR A 156     -14.485   3.901 -30.530  1.00 62.39           H
ATOM   2231  CG2 THR A 156     -14.114   5.691 -33.123  1.00 62.39           C
ATOM   2232 1HG2 THR A 156     -13.391   5.050 -33.627  1.00 62.39           H
ATOM   2233 2HG2 THR A 156     -13.919   6.732 -33.383  1.00 62.39           H
ATOM   2234 3HG2 THR A 156     -15.121   5.420 -33.438  1.00 62.39           H
ATOM   2235  HN  THR A 156     -12.585   3.883 -30.480  1.00 62.39           H
ATOM   2236  N   TRP A 157     -12.706   6.474 -28.759  1.00 57.68           N
ATOM   2237  CA  TRP A 157     -12.965   7.363 -27.640  1.00 57.68           C
ATOM   2238  C   TRP A 157     -11.650   7.567 -26.885  1.00 57.68           C
ATOM   2239  O   TRP A 157     -11.651   7.760 -25.670  1.00 57.68           O
ATOM   2240  HA  TRP A 157     -13.314   8.314 -28.043  1.00 57.68           H
ATOM   2241  CB  TRP A 157     -14.085   6.817 -26.752  1.00 57.68           C
ATOM   2242 1HB  TRP A 157     -13.864   5.779 -26.503  1.00 57.68           H
ATOM   2243 2HB  TRP A 157     -14.097   7.374 -25.816  1.00 57.68           H
ATOM   2244  CG  TRP A 157     -15.474   6.888 -27.390  1.00 57.68           C
ATOM   2245  CD1 TRP A 157     -15.886   6.331 -28.536  1.00 57.68           C
ATOM   2246  HD1 TRP A 157     -15.252   5.729 -29.188  1.00 57.68           H
ATOM   2247  CD2 TRP A 157     -16.626   7.583 -26.865  1.00 57.68           C
ATOM   2248  NE1 TRP A 157     -17.212   6.614 -28.789  1.00 57.68           N
ATOM   2249  HE1 TRP A 157     -17.742   6.310 -29.581  1.00 57.68           H
ATOM   2250  CE2 TRP A 157     -17.677   7.399 -27.741  1.00 57.68           C
ATOM   2251  CE3 TRP A 157     -16.774   8.341 -25.690  1.00 57.68           C
ATOM   2252  HE3 TRP A 157     -15.960   8.500 -24.984  1.00 57.68           H
ATOM   2253  CZ2 TRP A 157     -18.950   7.942 -27.533  1.00 57.68           C
ATOM   2254  HZ2 TRP A 157     -19.765   7.783 -28.240  1.00 57.68           H
ATOM   2255  CZ3 TRP A 157     -18.053   8.877 -25.498  1.00 57.68           C
ATOM   2256  HZ3 TRP A 157     -18.223   9.473 -24.602  1.00 57.68           H
ATOM   2257  CH2 TRP A 157     -19.122   8.701 -26.370  1.00 57.68           C
ATOM   2258  HH2 TRP A 157     -20.089   9.153 -26.148  1.00 57.68           H
ATOM   2259  HN  TRP A 157     -12.609   5.508 -28.518  1.00 57.68           H
ATOM   2260  N   ARG A 158     -10.559   7.518 -27.636  1.00 59.23           N
ATOM   2261  CA  ARG A 158      -9.236   7.510 -27.035  1.00 59.23           C
ATOM   2262  C   ARG A 158      -9.030   8.768 -26.188  1.00 59.23           C
ATOM   2263  O   ARG A 158      -8.506   8.694 -25.078  1.00 59.23           O
ATOM   2264  HA  ARG A 158      -9.217   6.613 -26.416  1.00 59.23           H
ATOM   2265  CB  ARG A 158      -8.145   7.439 -28.105  1.00 59.23           C
ATOM   2266 1HB  ARG A 158      -8.406   6.684 -28.846  1.00 59.23           H
ATOM   2267 2HB  ARG A 158      -8.084   8.393 -28.630  1.00 59.23           H
ATOM   2268  CG  ARG A 158      -6.788   7.105 -27.484  1.00 59.23           C
ATOM   2269 1HG  ARG A 158      -6.491   7.901 -26.800  1.00 59.23           H
ATOM   2270 2HG  ARG A 158      -6.869   6.192 -26.894  1.00 59.23           H
ATOM   2271  CD  ARG A 158      -5.719   6.928 -28.564  1.00 59.23           C
ATOM   2272 1HD  ARG A 158      -6.034   6.167 -29.278  1.00 59.23           H
ATOM   2273 2HD  ARG A 158      -5.596   7.857 -29.121  1.00 59.23           H
ATOM   2274  NE  ARG A 158      -4.433   6.537 -27.944  1.00 59.23           N
ATOM   2275  HE  ARG A 158      -4.381   6.518 -26.945  1.00 59.23           H
ATOM   2276  CZ  ARG A 158      -3.335   6.206 -28.637  1.00 59.23           C
ATOM   2277  NH1 ARG A 158      -3.348   6.214 -29.977  1.00 59.23           N
ATOM   2278 1HH1 ARG A 158      -4.182   6.468 -30.467  1.00 59.23           H
ATOM   2279 2HH1 ARG A 158      -2.524   5.966 -30.487  1.00 59.23           H
ATOM   2280  NH2 ARG A 158      -2.223   5.867 -27.970  1.00 59.23           N
ATOM   2281 1HH2 ARG A 158      -1.395   5.618 -28.472  1.00 59.23           H
ATOM   2282 2HH2 ARG A 158      -2.222   5.864 -26.970  1.00 59.23           H
ATOM   2283  HN  ARG A 158     -10.569   7.483 -28.635  1.00 59.23           H
ATOM   2284  N   GLU A 159      -9.454   9.893 -26.746  1.00 65.19           N
ATOM   2285  CA  GLU A 159      -9.265  11.173 -26.084  1.00 65.19           C
ATOM   2286  C   GLU A 159     -10.136  11.254 -24.828  1.00 65.19           C
ATOM   2287  O   GLU A 159      -9.665  11.658 -23.767  1.00 65.19           O
ATOM   2288  HA  GLU A 159      -8.212  11.203 -25.806  1.00 65.19           H
ATOM   2289  CB  GLU A 159      -9.566  12.332 -27.036  1.00 65.19           C
ATOM   2290 1HB  GLU A 159     -10.511  12.151 -27.548  1.00 65.19           H
ATOM   2291 2HB  GLU A 159      -9.547  13.273 -26.486  1.00 65.19           H
ATOM   2292  CG  GLU A 159      -8.492  12.444 -28.119  1.00 65.19           C
ATOM   2293 1HG  GLU A 159      -7.503  12.417 -27.661  1.00 65.19           H
ATOM   2294 2HG  GLU A 159      -8.555  11.587 -28.790  1.00 65.19           H
ATOM   2295  CD  GLU A 159      -8.654  13.738 -28.920  1.00 65.19           C
ATOM   2296  OE1 GLU A 159      -7.659  14.133 -29.566  1.00 65.19           O
ATOM   2297  OE2 GLU A 159      -9.768  14.302 -28.868  1.00 65.19           O
ATOM   2298  HN  GLU A 159      -9.917   9.939 -27.631  1.00 65.19           H
ATOM   2299  N   LYS A 160     -11.392  10.864 -24.992  1.00 69.93           N
ATOM   2300  CA  LYS A 160     -12.338  10.907 -23.890  1.00 69.93           C
ATOM   2301  C   LYS A 160     -11.820  10.035 -22.745  1.00 69.93           C
ATOM   2302  O   LYS A 160     -11.938  10.403 -21.577  1.00 69.93           O
ATOM   2303  HA  LYS A 160     -12.389  11.938 -23.543  1.00 69.93           H
ATOM   2304  CB  LYS A 160     -13.739  10.521 -24.371  1.00 69.93           C
ATOM   2305 1HB  LYS A 160     -13.698   9.566 -24.895  1.00 69.93           H
ATOM   2306 2HB  LYS A 160     -14.397  10.385 -23.513  1.00 69.93           H
ATOM   2307  CG  LYS A 160     -14.314  11.593 -25.298  1.00 69.93           C
ATOM   2308 1HG  LYS A 160     -14.129  12.581 -24.877  1.00 69.93           H
ATOM   2309 2HG  LYS A 160     -13.806  11.557 -26.262  1.00 69.93           H
ATOM   2310  CD  LYS A 160     -15.818  11.394 -25.501  1.00 69.93           C
ATOM   2311 1HD  LYS A 160     -16.009  10.383 -25.860  1.00 69.93           H
ATOM   2312 2HD  LYS A 160     -16.334  11.495 -24.546  1.00 69.93           H
ATOM   2313  CE  LYS A 160     -16.377  12.410 -26.499  1.00 69.93           C
ATOM   2314 1HE  LYS A 160     -16.207  13.422 -26.130  1.00 69.93           H
ATOM   2315 2HE  LYS A 160     -15.849  12.324 -27.448  1.00 69.93           H
ATOM   2316  NZ  LYS A 160     -17.825  12.189 -26.708  1.00 69.93           N
ATOM   2317 1HZ  LYS A 160     -18.201  12.933 -27.285  1.00 69.93           H
ATOM   2318 2HZ  LYS A 160     -17.967  11.297 -27.170  1.00 69.93           H
ATOM   2319 3HZ  LYS A 160     -18.299  12.184 -25.811  1.00 69.93           H
ATOM   2320  HN  LYS A 160     -11.764  10.525 -25.856  1.00 69.93           H
ATOM   2321  N   ARG A 161     -11.258   8.895 -23.119  1.00 68.37           N
ATOM   2322  CA  ARG A 161     -10.741   7.958 -22.136  1.00 68.37           C
ATOM   2323  C   ARG A 161      -9.610   8.602 -21.332  1.00 68.37           C
ATOM   2324  O   ARG A 161      -9.452   8.324 -20.144  1.00 68.37           O
ATOM   2325  HA  ARG A 161     -11.593   7.725 -21.498  1.00 68.37           H
ATOM   2326  CB  ARG A 161     -10.219   6.686 -22.809  1.00 68.37           C
ATOM   2327 1HB  ARG A 161      -9.550   6.952 -23.628  1.00 68.37           H
ATOM   2328 2HB  ARG A 161      -9.633   6.107 -22.095  1.00 68.37           H
ATOM   2329  CG  ARG A 161     -11.373   5.834 -23.342  1.00 68.37           C
ATOM   2330 1HG  ARG A 161     -12.095   5.656 -22.545  1.00 68.37           H
ATOM   2331 2HG  ARG A 161     -11.895   6.376 -24.131  1.00 68.37           H
ATOM   2332  CD  ARG A 161     -10.862   4.498 -23.884  1.00 68.37           C
ATOM   2333 1HD  ARG A 161     -11.638   4.019 -24.482  1.00 68.37           H
ATOM   2334 2HD  ARG A 161     -10.010   4.665 -24.542  1.00 68.37           H
ATOM   2335  NE  ARG A 161     -10.470   3.614 -22.764  1.00 68.37           N
ATOM   2336  HE  ARG A 161     -10.693   3.908 -21.834  1.00 68.37           H
ATOM   2337  CZ  ARG A 161      -9.835   2.444 -22.917  1.00 68.37           C
ATOM   2338  NH1 ARG A 161      -9.512   2.000 -24.139  1.00 68.37           N
ATOM   2339 1HH1 ARG A 161      -9.744   2.544 -24.946  1.00 68.37           H
ATOM   2340 2HH1 ARG A 161      -9.038   1.126 -24.245  1.00 68.37           H
ATOM   2341  NH2 ARG A 161      -9.528   1.724 -21.829  1.00 68.37           N
ATOM   2342 1HH2 ARG A 161      -9.055   0.849 -21.926  1.00 68.37           H
ATOM   2343 2HH2 ARG A 161      -9.773   2.062 -20.920  1.00 68.37           H
ATOM   2344  HN  ARG A 161     -11.153   8.609 -24.071  1.00 68.37           H
ATOM   2345  N   LEU A 162      -8.852   9.450 -22.011  1.00 79.56           N
ATOM   2346  CA  LEU A 162      -7.743  10.139 -21.374  1.00 79.56           C
ATOM   2347  C   LEU A 162      -8.289  11.147 -20.360  1.00 79.56           C
ATOM   2348  O   LEU A 162      -7.726  11.312 -19.279  1.00 79.56           O
ATOM   2349  HA  LEU A 162      -7.159   9.391 -20.837  1.00 79.56           H
ATOM   2350  CB  LEU A 162      -6.823  10.762 -22.426  1.00 79.56           C
ATOM   2351 1HB  LEU A 162      -6.547   9.989 -23.142  1.00 79.56           H
ATOM   2352 2HB  LEU A 162      -7.389  11.516 -22.973  1.00 79.56           H
ATOM   2353  CG  LEU A 162      -5.542  11.410 -21.897  1.00 79.56           C
ATOM   2354  HG  LEU A 162      -5.814  12.113 -21.110  1.00 79.56           H
ATOM   2355  CD1 LEU A 162      -4.617  10.365 -21.271  1.00 79.56           C
ATOM   2356 1HD1 LEU A 162      -5.130   9.877 -20.442  1.00 79.56           H
ATOM   2357 2HD1 LEU A 162      -4.349   9.621 -22.021  1.00 79.56           H
ATOM   2358 3HD1 LEU A 162      -3.714  10.852 -20.903  1.00 79.56           H
ATOM   2359  CD2 LEU A 162      -4.840  12.212 -22.995  1.00 79.56           C
ATOM   2360 1HD2 LEU A 162      -4.582  11.549 -23.821  1.00 79.56           H
ATOM   2361 2HD2 LEU A 162      -5.506  12.997 -23.354  1.00 79.56           H
ATOM   2362 3HD2 LEU A 162      -3.932  12.662 -22.593  1.00 79.56           H
ATOM   2363  HN  LEU A 162      -8.986   9.669 -22.978  1.00 79.56           H
ATOM   2364  N   LEU A 163      -9.380  11.794 -20.745  1.00 82.33           N
ATOM   2365  CA  LEU A 163     -10.026  12.758 -19.871  1.00 82.33           C
ATOM   2366  C   LEU A 163     -10.541  12.041 -18.621  1.00 82.33           C
ATOM   2367  O   LEU A 163     -10.284  12.479 -17.500  1.00 82.33           O
ATOM   2368  HA  LEU A 163      -9.269  13.481 -19.567  1.00 82.33           H
ATOM   2369  CB  LEU A 163     -11.109  13.527 -20.630  1.00 82.33           C
ATOM   2370 1HB  LEU A 163     -10.659  13.967 -21.519  1.00 82.33           H
ATOM   2371 2HB  LEU A 163     -11.860  12.814 -20.971  1.00 82.33           H
ATOM   2372  CG  LEU A 163     -11.817  14.635 -19.848  1.00 82.33           C
ATOM   2373  HG  LEU A 163     -12.207  14.207 -18.925  1.00 82.33           H
ATOM   2374  CD1 LEU A 163     -10.835  15.740 -19.454  1.00 82.33           C
ATOM   2375 1HD1 LEU A 163     -10.047  15.320 -18.829  1.00 82.33           H
ATOM   2376 2HD1 LEU A 163     -10.394  16.172 -20.352  1.00 82.33           H
ATOM   2377 3HD1 LEU A 163     -11.363  16.516 -18.899  1.00 82.33           H
ATOM   2378  CD2 LEU A 163     -13.011  15.183 -20.632  1.00 82.33           C
ATOM   2379 1HD2 LEU A 163     -12.666  15.591 -21.582  1.00 82.33           H
ATOM   2380 2HD2 LEU A 163     -13.722  14.379 -20.819  1.00 82.33           H
ATOM   2381 3HD2 LEU A 163     -13.495  15.970 -20.054  1.00 82.33           H
ATOM   2382  HN  LEU A 163      -9.820  11.668 -21.634  1.00 82.33           H
ATOM   2383  N   TYR A 164     -11.258  10.952 -18.855  1.00 76.06           N
ATOM   2384  CA  TYR A 164     -11.806  10.168 -17.762  1.00 76.06           C
ATOM   2385  C   TYR A 164     -10.695   9.655 -16.843  1.00 76.06           C
ATOM   2386  O   TYR A 164     -10.879   9.568 -15.630  1.00 76.06           O
ATOM   2387  HA  TYR A 164     -12.474  10.811 -17.189  1.00 76.06           H
ATOM   2388  CB  TYR A 164     -12.507   8.972 -18.411  1.00 76.06           C
ATOM   2389 1HB  TYR A 164     -11.847   8.541 -19.163  1.00 76.06           H
ATOM   2390 2HB  TYR A 164     -12.671   8.206 -17.654  1.00 76.06           H
ATOM   2391  CG  TYR A 164     -13.846   9.316 -19.066  1.00 76.06           C
ATOM   2392  CD1 TYR A 164     -14.804  10.011 -18.355  1.00 76.06           C
ATOM   2393  HD1 TYR A 164     -14.606  10.314 -17.327  1.00 76.06           H
ATOM   2394  CD2 TYR A 164     -14.096   8.933 -20.368  1.00 76.06           C
ATOM   2395  HD2 TYR A 164     -13.340   8.384 -20.929  1.00 76.06           H
ATOM   2396  CE1 TYR A 164     -16.064  10.334 -18.971  1.00 76.06           C
ATOM   2397  HE1 TYR A 164     -16.830  10.882 -18.421  1.00 76.06           H
ATOM   2398  CE2 TYR A 164     -15.357   9.257 -20.984  1.00 76.06           C
ATOM   2399  HE2 TYR A 164     -15.568   8.960 -22.011  1.00 76.06           H
ATOM   2400  CZ  TYR A 164     -16.279   9.942 -20.255  1.00 76.06           C
ATOM   2401  OH  TYR A 164     -17.469  10.248 -20.838  1.00 76.06           O
ATOM   2402  HH  TYR A 164     -18.043  10.755 -20.195  1.00 76.06           H
ATOM   2403  HN  TYR A 164     -11.465  10.605 -19.770  1.00 76.06           H
ATOM   2404  N   SER A 165      -9.567   9.330 -17.457  1.00 86.17           N
ATOM   2405  CA  SER A 165      -8.433   8.810 -16.712  1.00 86.17           C
ATOM   2406  C   SER A 165      -7.937   9.858 -15.714  1.00 86.17           C
ATOM   2407  O   SER A 165      -7.502   9.517 -14.615  1.00 86.17           O
ATOM   2408  HA  SER A 165      -8.810   7.931 -16.188  1.00 86.17           H
ATOM   2409  CB  SER A 165      -7.300   8.394 -17.652  1.00 86.17           C
ATOM   2410 1HB  SER A 165      -6.567   7.807 -17.099  1.00 86.17           H
ATOM   2411 2HB  SER A 165      -7.697   7.751 -18.437  1.00 86.17           H
ATOM   2412  OG  SER A 165      -6.657   9.520 -18.243  1.00 86.17           O
ATOM   2413  HG  SER A 165      -7.323  10.247 -18.410  1.00 86.17           H
ATOM   2414  HN  SER A 165      -9.421   9.416 -18.442  1.00 86.17           H
ATOM   2415  N   LYS A 166      -8.020  11.113 -16.132  1.00 83.52           N
ATOM   2416  CA  LYS A 166      -7.629  12.216 -15.271  1.00 83.52           C
ATOM   2417  C   LYS A 166      -8.600  12.306 -14.092  1.00 83.52           C
ATOM   2418  O   LYS A 166      -8.178  12.411 -12.942  1.00 83.52           O
ATOM   2419  HA  LYS A 166      -6.635  11.991 -14.883  1.00 83.52           H
ATOM   2420  CB  LYS A 166      -7.518  13.511 -16.077  1.00 83.52           C
ATOM   2421 1HB  LYS A 166      -8.432  13.666 -16.652  1.00 83.52           H
ATOM   2422 2HB  LYS A 166      -7.422  14.359 -15.398  1.00 83.52           H
ATOM   2423  CG  LYS A 166      -6.316  13.468 -17.022  1.00 83.52           C
ATOM   2424 1HG  LYS A 166      -5.404  13.299 -16.449  1.00 83.52           H
ATOM   2425 2HG  LYS A 166      -6.420  12.629 -17.710  1.00 83.52           H
ATOM   2426  CD  LYS A 166      -6.193  14.772 -17.813  1.00 83.52           C
ATOM   2427 1HD  LYS A 166      -7.094  14.928 -18.406  1.00 83.52           H
ATOM   2428 2HD  LYS A 166      -6.116  15.614 -17.124  1.00 83.52           H
ATOM   2429  CE  LYS A 166      -4.970  14.743 -18.731  1.00 83.52           C
ATOM   2430 1HE  LYS A 166      -4.076  14.517 -18.149  1.00 83.52           H
ATOM   2431 2HE  LYS A 166      -5.080  13.948 -19.469  1.00 83.52           H
ATOM   2432  NZ  LYS A 166      -4.806  16.044 -19.418  1.00 83.52           N
ATOM   2433 1HZ  LYS A 166      -4.000  16.004 -20.031  1.00 83.52           H
ATOM   2434 2HZ  LYS A 166      -5.636  16.245 -19.964  1.00 83.52           H
ATOM   2435 3HZ  LYS A 166      -4.670  16.775 -18.728  1.00 83.52           H
ATOM   2436  HN  LYS A 166      -8.346  11.379 -17.039  1.00 83.52           H
ATOM   2437  N   MET A 167      -9.884  12.261 -14.419  1.00 85.18           N
ATOM   2438  CA  MET A 167     -10.919  12.373 -13.405  1.00 85.18           C
ATOM   2439  C   MET A 167     -10.808  11.241 -12.382  1.00 85.18           C
ATOM   2440  O   MET A 167     -10.886  11.478 -11.178  1.00 85.18           O
ATOM   2441  HA  MET A 167     -10.748  13.332 -12.916  1.00 85.18           H
ATOM   2442  CB  MET A 167     -12.294  12.326 -14.073  1.00 85.18           C
ATOM   2443 1HB  MET A 167     -12.362  11.447 -14.714  1.00 85.18           H
ATOM   2444 2HB  MET A 167     -13.069  12.226 -13.312  1.00 85.18           H
ATOM   2445  CG  MET A 167     -12.545  13.588 -14.901  1.00 85.18           C
ATOM   2446 1HG  MET A 167     -12.515  14.467 -14.258  1.00 85.18           H
ATOM   2447 2HG  MET A 167     -11.757  13.708 -15.644  1.00 85.18           H
ATOM   2448  SD  MET A 167     -14.133  13.480 -15.711  1.00 85.18           S
ATOM   2449  CE  MET A 167     -14.223  15.111 -16.433  1.00 85.18           C
ATOM   2450 1HE  MET A 167     -14.178  15.861 -15.643  1.00 85.18           H
ATOM   2451 2HE  MET A 167     -13.386  15.252 -17.116  1.00 85.18           H
ATOM   2452 3HE  MET A 167     -15.160  15.214 -16.980  1.00 85.18           H
ATOM   2453  HN  MET A 167     -10.219  12.151 -15.355  1.00 85.18           H
ATOM   2454  N   VAL A 168     -10.629  10.034 -12.900  1.00 92.29           N
ATOM   2455  CA  VAL A 168     -10.557   8.858 -12.049  1.00 92.29           C
ATOM   2456  C   VAL A 168      -9.371   8.997 -11.093  1.00 92.29           C
ATOM   2457  O   VAL A 168      -9.483   8.684  -9.909  1.00 92.29           O
ATOM   2458  HA  VAL A 168     -11.476   8.819 -11.464  1.00 92.29           H
ATOM   2459  CB  VAL A 168     -10.488   7.594 -12.908  1.00 92.29           C
ATOM   2460  HB  VAL A 168      -9.675   7.719 -13.623  1.00 92.29           H
ATOM   2461  CG1 VAL A 168     -10.176   6.365 -12.051  1.00 92.29           C
ATOM   2462 1HG1 VAL A 168      -9.216   6.503 -11.555  1.00 92.29           H
ATOM   2463 2HG1 VAL A 168     -10.957   6.237 -11.303  1.00 92.29           H
ATOM   2464 3HG1 VAL A 168     -10.132   5.481 -12.687  1.00 92.29           H
ATOM   2465  CG2 VAL A 168     -11.783   7.397 -13.699  1.00 92.29           C
ATOM   2466 1HG2 VAL A 168     -12.620   7.304 -13.007  1.00 92.29           H
ATOM   2467 2HG2 VAL A 168     -11.945   8.255 -14.351  1.00 92.29           H
ATOM   2468 3HG2 VAL A 168     -11.707   6.491 -14.301  1.00 92.29           H
ATOM   2469  HN  VAL A 168     -10.534   9.854 -13.879  1.00 92.29           H
ATOM   2470  N   CYS A 169      -8.261   9.467 -11.643  1.00 93.68           N
ATOM   2471  CA  CYS A 169      -7.055   9.654 -10.853  1.00 93.68           C
ATOM   2472  C   CYS A 169      -7.371  10.632  -9.720  1.00 93.68           C
ATOM   2473  O   CYS A 169      -7.025  10.384  -8.566  1.00 93.68           O
ATOM   2474  HA  CYS A 169      -6.787   8.675 -10.456  1.00 93.68           H
ATOM   2475  CB  CYS A 169      -5.885  10.134 -11.713  1.00 93.68           C
ATOM   2476 1HB  CYS A 169      -6.203  10.963 -12.346  1.00 93.68           H
ATOM   2477 2HB  CYS A 169      -5.084  10.510 -11.075  1.00 93.68           H
ATOM   2478  SG  CYS A 169      -5.264   8.760 -12.750  1.00 93.68           S
ATOM   2479  HG  CYS A 169      -6.232   8.824 -13.660  1.00 93.68           H
ATOM   2480  HN  CYS A 169      -8.177   9.717 -12.608  1.00 93.68           H
ATOM   2481  N   PHE A 170      -8.024  11.725 -10.089  1.00 93.14           N
ATOM   2482  CA  PHE A 170      -8.363  12.756  -9.123  1.00 93.14           C
ATOM   2483  C   PHE A 170      -9.262  12.197  -8.018  1.00 93.14           C
ATOM   2484  O   PHE A 170      -9.032  12.453  -6.837  1.00 93.14           O
ATOM   2485  HA  PHE A 170      -7.430  13.109  -8.686  1.00 93.14           H
ATOM   2486  CB  PHE A 170      -9.125  13.845  -9.881  1.00 93.14           C
ATOM   2487 1HB  PHE A 170      -8.503  14.207 -10.700  1.00 93.14           H
ATOM   2488 2HB  PHE A 170     -10.017  13.407 -10.328  1.00 93.14           H
ATOM   2489  CG  PHE A 170      -9.539  15.034  -9.012  1.00 93.14           C
ATOM   2490  CD1 PHE A 170     -10.826  15.148  -8.585  1.00 93.14           C
ATOM   2491  HD1 PHE A 170     -11.561  14.393  -8.862  1.00 93.14           H
ATOM   2492  CD2 PHE A 170      -8.622  15.976  -8.665  1.00 93.14           C
ATOM   2493  HD2 PHE A 170      -7.591  15.885  -9.008  1.00 93.14           H
ATOM   2494  CE1 PHE A 170     -11.211  16.251  -7.778  1.00 93.14           C
ATOM   2495  HE1 PHE A 170     -12.242  16.343  -7.436  1.00 93.14           H
ATOM   2496  CE2 PHE A 170      -9.007  17.079  -7.859  1.00 93.14           C
ATOM   2497  HE2 PHE A 170      -8.271  17.835  -7.581  1.00 93.14           H
ATOM   2498  CZ  PHE A 170     -10.293  17.194  -7.432  1.00 93.14           C
ATOM   2499  HZ  PHE A 170     -10.588  18.041  -6.812  1.00 93.14           H
ATOM   2500  HN  PHE A 170      -8.318  11.910 -11.026  1.00 93.14           H
ATOM   2501  N   THR A 171     -10.266  11.443  -8.441  1.00 93.02           N
ATOM   2502  CA  THR A 171     -11.206  10.853  -7.502  1.00 93.02           C
ATOM   2503  C   THR A 171     -10.473   9.945  -6.513  1.00 93.02           C
ATOM   2504  O   THR A 171     -10.806   9.915  -5.329  1.00 93.02           O
ATOM   2505  HA  THR A 171     -11.662  11.656  -6.922  1.00 93.02           H
ATOM   2506  CB  THR A 171     -12.286  10.128  -8.307  1.00 93.02           C
ATOM   2507  HB  THR A 171     -11.875   9.252  -8.809  1.00 93.02           H
ATOM   2508  OG1 THR A 171     -12.816  11.136  -9.164  1.00 93.02           O
ATOM   2509  HG1 THR A 171     -12.335  11.127 -10.041  1.00 93.02           H
ATOM   2510  CG2 THR A 171     -13.478   9.709  -7.444  1.00 93.02           C
ATOM   2511 1HG2 THR A 171     -13.930  10.593  -6.995  1.00 93.02           H
ATOM   2512 2HG2 THR A 171     -13.137   9.036  -6.657  1.00 93.02           H
ATOM   2513 3HG2 THR A 171     -14.214   9.198  -8.064  1.00 93.02           H
ATOM   2514  HN  THR A 171     -10.442  11.234  -9.403  1.00 93.02           H
ATOM   2515  N   ILE A 172      -9.488   9.228  -7.035  1.00 93.51           N
ATOM   2516  CA  ILE A 172      -8.725   8.300  -6.218  1.00 93.51           C
ATOM   2517  C   ILE A 172      -7.979   9.077  -5.132  1.00 93.51           C
ATOM   2518  O   ILE A 172      -7.991   8.687  -3.966  1.00 93.51           O
ATOM   2519  HA  ILE A 172      -9.435   7.628  -5.736  1.00 93.51           H
ATOM   2520  CB  ILE A 172      -7.813   7.440  -7.096  1.00 93.51           C
ATOM   2521  HB  ILE A 172      -7.327   8.090  -7.823  1.00 93.51           H
ATOM   2522  CG1 ILE A 172      -8.623   6.407  -7.882  1.00 93.51           C
ATOM   2523 1HG1 ILE A 172      -9.004   5.645  -7.202  1.00 93.51           H
ATOM   2524 2HG1 ILE A 172      -9.488   6.889  -8.338  1.00 93.51           H
ATOM   2525  CG2 ILE A 172      -6.707   6.788  -6.263  1.00 93.51           C
ATOM   2526 1HG2 ILE A 172      -6.106   7.562  -5.788  1.00 93.51           H
ATOM   2527 2HG2 ILE A 172      -7.155   6.154  -5.498  1.00 93.51           H
ATOM   2528 3HG2 ILE A 172      -6.074   6.182  -6.912  1.00 93.51           H
ATOM   2529  CD1 ILE A 172      -7.768   5.750  -8.967  1.00 93.51           C
ATOM   2530 1HD1 ILE A 172      -7.409   6.512  -9.658  1.00 93.51           H
ATOM   2531 2HD1 ILE A 172      -6.917   5.248  -8.505  1.00 93.51           H
ATOM   2532 3HD1 ILE A 172      -8.368   5.020  -9.510  1.00 93.51           H
ATOM   2533  HN  ILE A 172      -9.211   9.274  -7.994  1.00 93.51           H
ATOM   2534  N   TRP A 173      -7.347  10.163  -5.554  1.00 92.05           N
ATOM   2535  CA  TRP A 173      -6.519  10.945  -4.652  1.00 92.05           C
ATOM   2536  C   TRP A 173      -7.421  11.510  -3.553  1.00 92.05           C
ATOM   2537  O   TRP A 173      -7.068  11.473  -2.375  1.00 92.05           O
ATOM   2538  HA  TRP A 173      -5.776  10.275  -4.217  1.00 92.05           H
ATOM   2539  CB  TRP A 173      -5.752  12.028  -5.412  1.00 92.05           C
ATOM   2540 1HB  TRP A 173      -6.427  12.509  -6.119  1.00 92.05           H
ATOM   2541 2HB  TRP A 173      -5.430  12.794  -4.707  1.00 92.05           H
ATOM   2542  CG  TRP A 173      -4.529  11.508  -6.170  1.00 92.05           C
ATOM   2543  CD1 TRP A 173      -4.356  11.420  -7.496  1.00 92.05           C
ATOM   2544  HD1 TRP A 173      -5.101  11.721  -8.233  1.00 92.05           H
ATOM   2545  CD2 TRP A 173      -3.307  11.006  -5.590  1.00 92.05           C
ATOM   2546  NE1 TRP A 173      -3.118  10.899  -7.812  1.00 92.05           N
ATOM   2547  HE1 TRP A 173      -2.760  10.738  -8.731  1.00 92.05           H
ATOM   2548  CE2 TRP A 173      -2.459  10.640  -6.615  1.00 92.05           C
ATOM   2549  CE3 TRP A 173      -2.930  10.866  -4.242  1.00 92.05           C
ATOM   2550  HE3 TRP A 173      -3.581  11.148  -3.415  1.00 92.05           H
ATOM   2551  CZ2 TRP A 173      -1.181  10.109  -6.401  1.00 92.05           C
ATOM   2552  HZ2 TRP A 173      -0.530   9.827  -7.229  1.00 92.05           H
ATOM   2553  CZ3 TRP A 173      -1.650  10.334  -4.045  1.00 92.05           C
ATOM   2554  HZ3 TRP A 173      -1.307  10.205  -3.019  1.00 92.05           H
ATOM   2555  CH2 TRP A 173      -0.784   9.961  -5.067  1.00 92.05           C
ATOM   2556  HH2 TRP A 173       0.199   9.553  -4.830  1.00 92.05           H
ATOM   2557  HN  TRP A 173      -7.395  10.509  -6.491  1.00 92.05           H
ATOM   2558  N   VAL A 174      -8.567  12.022  -3.977  1.00 95.31           N
ATOM   2559  CA  VAL A 174      -9.510  12.619  -3.046  1.00 95.31           C
ATOM   2560  C   VAL A 174      -9.970  11.559  -2.043  1.00 95.31           C
ATOM   2561  O   VAL A 174     -10.025  11.819  -0.842  1.00 95.31           O
ATOM   2562  HA  VAL A 174      -8.986  13.408  -2.508  1.00 95.31           H
ATOM   2563  CB  VAL A 174     -10.669  13.258  -3.814  1.00 95.31           C
ATOM   2564  HB  VAL A 174     -11.089  12.502  -4.478  1.00 95.31           H
ATOM   2565  CG1 VAL A 174     -11.776  13.710  -2.859  1.00 95.31           C
ATOM   2566 1HG1 VAL A 174     -12.154  12.850  -2.307  1.00 95.31           H
ATOM   2567 2HG1 VAL A 174     -11.374  14.443  -2.159  1.00 95.31           H
ATOM   2568 3HG1 VAL A 174     -12.587  14.161  -3.431  1.00 95.31           H
ATOM   2569  CG2 VAL A 174     -10.179  14.422  -4.677  1.00 95.31           C
ATOM   2570 1HG2 VAL A 174      -9.722  15.179  -4.040  1.00 95.31           H
ATOM   2571 2HG2 VAL A 174      -9.443  14.059  -5.394  1.00 95.31           H
ATOM   2572 3HG2 VAL A 174     -11.023  14.858  -5.212  1.00 95.31           H
ATOM   2573  HN  VAL A 174      -8.854  12.032  -4.935  1.00 95.31           H
ATOM   2574  N   LEU A 175     -10.287  10.387  -2.572  1.00 89.93           N
ATOM   2575  CA  LEU A 175     -10.811   9.311  -1.748  1.00 89.93           C
ATOM   2576  C   LEU A 175      -9.755   8.903  -0.718  1.00 89.93           C
ATOM   2577  O   LEU A 175     -10.060   8.761   0.465  1.00 89.93           O
ATOM   2578  HA  LEU A 175     -11.680   9.700  -1.216  1.00 89.93           H
ATOM   2579  CB  LEU A 175     -11.296   8.153  -2.623  1.00 89.93           C
ATOM   2580 1HB  LEU A 175     -12.051   8.535  -3.310  1.00 89.93           H
ATOM   2581 2HB  LEU A 175     -10.459   7.806  -3.229  1.00 89.93           H
ATOM   2582  CG  LEU A 175     -11.884   6.952  -1.880  1.00 89.93           C
ATOM   2583  HG  LEU A 175     -11.149   6.607  -1.153  1.00 89.93           H
ATOM   2584  CD1 LEU A 175     -13.139   7.350  -1.100  1.00 89.93           C
ATOM   2585 1HD1 LEU A 175     -12.886   8.121  -0.373  1.00 89.93           H
ATOM   2586 2HD1 LEU A 175     -13.889   7.735  -1.791  1.00 89.93           H
ATOM   2587 3HD1 LEU A 175     -13.537   6.477  -0.582  1.00 89.93           H
ATOM   2588  CD2 LEU A 175     -12.150   5.790  -2.840  1.00 89.93           C
ATOM   2589 1HD2 LEU A 175     -12.857   6.107  -3.607  1.00 89.93           H
ATOM   2590 2HD2 LEU A 175     -11.215   5.487  -3.310  1.00 89.93           H
ATOM   2591 3HD2 LEU A 175     -12.568   4.950  -2.286  1.00 89.93           H
ATOM   2592  HN  LEU A 175     -10.192  10.167  -3.543  1.00 89.93           H
ATOM   2593  N   ALA A 176      -8.536   8.726  -1.206  1.00 94.80           N
ATOM   2594  CA  ALA A 176      -7.454   8.250  -0.362  1.00 94.80           C
ATOM   2595  C   ALA A 176      -7.181   9.278   0.738  1.00 94.80           C
ATOM   2596  O   ALA A 176      -6.878   8.913   1.873  1.00 94.80           O
ATOM   2597  HA  ALA A 176      -7.778   7.316   0.098  1.00 94.80           H
ATOM   2598  CB  ALA A 176      -6.219   7.975  -1.221  1.00 94.80           C
ATOM   2599 1HB  ALA A 176      -6.457   7.217  -1.967  1.00 94.80           H
ATOM   2600 2HB  ALA A 176      -5.912   8.893  -1.721  1.00 94.80           H
ATOM   2601 3HB  ALA A 176      -5.407   7.618  -0.587  1.00 94.80           H
ATOM   2602  HN  ALA A 176      -8.284   8.902  -2.158  1.00 94.80           H
ATOM   2603  N   ALA A 177      -7.298  10.544   0.364  1.00 94.79           N
ATOM   2604  CA  ALA A 177      -7.053  11.627   1.300  1.00 94.79           C
ATOM   2605  C   ALA A 177      -8.074  11.554   2.437  1.00 94.79           C
ATOM   2606  O   ALA A 177      -7.722  11.721   3.604  1.00 94.79           O
ATOM   2607  HA  ALA A 177      -6.053  11.490   1.712  1.00 94.79           H
ATOM   2608  CB  ALA A 177      -7.102  12.964   0.558  1.00 94.79           C
ATOM   2609 1HB  ALA A 177      -6.338  12.976  -0.220  1.00 94.79           H
ATOM   2610 2HB  ALA A 177      -8.084  13.092   0.104  1.00 94.79           H
ATOM   2611 3HB  ALA A 177      -6.918  13.777   1.261  1.00 94.79           H
ATOM   2612  HN  ALA A 177      -7.555  10.832  -0.559  1.00 94.79           H
ATOM   2613  N   ALA A 178      -9.319  11.304   2.057  1.00 95.20           N
ATOM   2614  CA  ALA A 178     -10.397  11.229   3.028  1.00 95.20           C
ATOM   2615  C   ALA A 178     -10.167  10.028   3.947  1.00 95.20           C
ATOM   2616  O   ALA A 178     -10.464  10.088   5.139  1.00 95.20           O
ATOM   2617  HA  ALA A 178     -10.371  12.142   3.623  1.00 95.20           H
ATOM   2618  CB  ALA A 178     -11.739  11.155   2.296  1.00 95.20           C
ATOM   2619 1HB  ALA A 178     -11.866  12.046   1.680  1.00 95.20           H
ATOM   2620 2HB  ALA A 178     -11.759  10.269   1.662  1.00 95.20           H
ATOM   2621 3HB  ALA A 178     -12.547  11.099   3.025  1.00 95.20           H
ATOM   2622  HN  ALA A 178      -9.594  11.154   1.107  1.00 95.20           H
ATOM   2623  N   LEU A 179      -9.641   8.964   3.357  1.00 92.08           N
ATOM   2624  CA  LEU A 179      -9.498   7.707   4.072  1.00 92.08           C
ATOM   2625  C   LEU A 179      -8.333   7.816   5.058  1.00 92.08           C
ATOM   2626  O   LEU A 179      -8.147   6.942   5.903  1.00 92.08           O
ATOM   2627  HA  LEU A 179     -10.415   7.546   4.638  1.00 92.08           H
ATOM   2628  CB  LEU A 179      -9.363   6.544   3.087  1.00 92.08           C
ATOM   2629 1HB  LEU A 179      -8.571   6.783   2.378  1.00 92.08           H
ATOM   2630 2HB  LEU A 179      -9.040   5.662   3.640  1.00 92.08           H
ATOM   2631  CG  LEU A 179     -10.624   6.184   2.299  1.00 92.08           C
ATOM   2632  HG  LEU A 179     -10.998   7.089   1.821  1.00 92.08           H
ATOM   2633  CD1 LEU A 179     -10.307   5.183   1.185  1.00 92.08           C
ATOM   2634 1HD1 LEU A 179      -9.580   5.619   0.501  1.00 92.08           H
ATOM   2635 2HD1 LEU A 179      -9.896   4.273   1.621  1.00 92.08           H
ATOM   2636 3HD1 LEU A 179     -11.221   4.944   0.641  1.00 92.08           H
ATOM   2637  CD2 LEU A 179     -11.727   5.675   3.230  1.00 92.08           C
ATOM   2638 1HD2 LEU A 179     -11.377   4.786   3.755  1.00 92.08           H
ATOM   2639 2HD2 LEU A 179     -11.977   6.451   3.954  1.00 92.08           H
ATOM   2640 3HD2 LEU A 179     -12.611   5.426   2.644  1.00 92.08           H
ATOM   2641  HN  LEU A 179      -9.317   8.952   2.412  1.00 92.08           H
ATOM   2642  N   CYS A 180      -7.579   8.896   4.917  1.00 90.76           N
ATOM   2643  CA  CYS A 180      -6.417   9.113   5.762  1.00 90.76           C
ATOM   2644  C   CYS A 180      -6.796  10.118   6.851  1.00 90.76           C
ATOM   2645  O   CYS A 180      -5.951  10.524   7.648  1.00 90.76           O
ATOM   2646  HA  CYS A 180      -6.162   8.147   6.197  1.00 90.76           H
ATOM   2647  CB  CYS A 180      -5.207   9.581   4.950  1.00 90.76           C
ATOM   2648 1HB  CYS A 180      -4.290   9.398   5.511  1.00 90.76           H
ATOM   2649 2HB  CYS A 180      -5.135   9.008   4.026  1.00 90.76           H
ATOM   2650  SG  CYS A 180      -5.360  11.365   4.570  1.00 90.76           S
ATOM   2651  HG  CYS A 180      -4.135  11.507   4.073  1.00 90.76           H
ATOM   2652  HN  CYS A 180      -7.750   9.613   4.241  1.00 90.76           H
ATOM   2653  N   ILE A 181      -8.068  10.490   6.852  1.00 90.93           N
ATOM   2654  CA  ILE A 181      -8.569  11.442   7.828  1.00 90.93           C
ATOM   2655  C   ILE A 181      -8.289  10.915   9.237  1.00 90.93           C
ATOM   2656  O   ILE A 181      -7.796  11.650  10.092  1.00 90.93           O
ATOM   2657  HA  ILE A 181      -8.017  12.372   7.692  1.00 90.93           H
ATOM   2658  CB  ILE A 181     -10.045  11.749   7.569  1.00 90.93           C
ATOM   2659  HB  ILE A 181     -10.563  10.807   7.387  1.00 90.93           H
ATOM   2660  CG1 ILE A 181     -10.214  12.607   6.313  1.00 90.93           C
ATOM   2661 1HG1 ILE A 181      -9.777  13.592   6.480  1.00 90.93           H
ATOM   2662 2HG1 ILE A 181      -9.672  12.154   5.483  1.00 90.93           H
ATOM   2663  CG2 ILE A 181     -10.695  12.393   8.795  1.00 90.93           C
ATOM   2664 1HG2 ILE A 181     -10.624  11.713   9.643  1.00 90.93           H
ATOM   2665 2HG2 ILE A 181     -10.181  13.324   9.032  1.00 90.93           H
ATOM   2666 3HG2 ILE A 181     -11.744  12.601   8.583  1.00 90.93           H
ATOM   2667  CD1 ILE A 181     -11.692  12.754   5.944  1.00 90.93           C
ATOM   2668 1HD1 ILE A 181     -12.119  11.769   5.755  1.00 90.93           H
ATOM   2669 2HD1 ILE A 181     -12.226  13.229   6.767  1.00 90.93           H
ATOM   2670 3HD1 ILE A 181     -11.783  13.368   5.049  1.00 90.93           H
ATOM   2671  HN  ILE A 181      -8.749  10.153   6.202  1.00 90.93           H
ATOM   2672  N   PRO A 182      -8.597   9.638   9.504  1.00 92.21           N
ATOM   2673  CA  PRO A 182      -8.397   9.078  10.843  1.00 92.21           C
ATOM   2674  C   PRO A 182      -6.981   9.293  11.353  1.00 92.21           C
ATOM   2675  O   PRO A 182      -6.782   9.652  12.512  1.00 92.21           O
ATOM   2676  HA  PRO A 182      -9.038   9.588  11.562  1.00 92.21           H
ATOM   2677  CB  PRO A 182      -8.717   7.593  10.666  1.00 92.21           C
ATOM   2678 1HB  PRO A 182      -7.823   7.014  10.434  1.00 92.21           H
ATOM   2679 2HB  PRO A 182      -9.146   7.164  11.572  1.00 92.21           H
ATOM   2680  CG  PRO A 182      -9.711   7.581   9.511  1.00 92.21           C
ATOM   2681 1HG  PRO A 182      -9.767   6.602   9.035  1.00 92.21           H
ATOM   2682 2HG  PRO A 182     -10.722   7.818   9.844  1.00 92.21           H
ATOM   2683  CD  PRO A 182      -9.155   8.641   8.574  1.00 92.21           C
ATOM   2684 1HD  PRO A 182      -8.388   8.235   7.914  1.00 92.21           H
ATOM   2685 2HD  PRO A 182      -9.930   9.062   7.934  1.00 92.21           H
ATOM   2686  N   GLU A 183      -6.025   9.066  10.463  1.00 88.60           N
ATOM   2687  CA  GLU A 183      -4.623   9.182  10.825  1.00 88.60           C
ATOM   2688  C   GLU A 183      -4.304  10.612  11.264  1.00 88.60           C
ATOM   2689  O   GLU A 183      -3.537  10.822  12.202  1.00 88.60           O
ATOM   2690  HA  GLU A 183      -4.483   8.498  11.663  1.00 88.60           H
ATOM   2691  CB  GLU A 183      -3.720   8.749   9.668  1.00 88.60           C
ATOM   2692 1HB  GLU A 183      -4.152   9.077   8.723  1.00 88.60           H
ATOM   2693 2HB  GLU A 183      -2.709   9.121   9.832  1.00 88.60           H
ATOM   2694  CG  GLU A 183      -3.612   7.224   9.597  1.00 88.60           C
ATOM   2695 1HG  GLU A 183      -2.825   6.944   8.898  1.00 88.60           H
ATOM   2696 2HG  GLU A 183      -3.327   6.831  10.573  1.00 88.60           H
ATOM   2697  CD  GLU A 183      -4.938   6.601   9.158  1.00 88.60           C
ATOM   2698  OE1 GLU A 183      -5.086   5.377   9.367  1.00 88.60           O
ATOM   2699  OE2 GLU A 183      -5.774   7.361   8.623  1.00 88.60           O
ATOM   2700  HN  GLU A 183      -6.196   8.807   9.512  1.00 88.60           H
ATOM   2701  N   ILE A 184      -4.910  11.560  10.564  1.00 90.32           N
ATOM   2702  CA  ILE A 184      -4.656  12.966  10.831  1.00 90.32           C
ATOM   2703  C   ILE A 184      -5.086  13.295  12.262  1.00 90.32           C
ATOM   2704  O   ILE A 184      -4.397  14.030  12.967  1.00 90.32           O
ATOM   2705  HA  ILE A 184      -3.580  13.124  10.748  1.00 90.32           H
ATOM   2706  CB  ILE A 184      -5.325  13.842   9.771  1.00 90.32           C
ATOM   2707  HB  ILE A 184      -6.381  13.576   9.724  1.00 90.32           H
ATOM   2708  CG1 ILE A 184      -4.731  13.578   8.386  1.00 90.32           C
ATOM   2709 1HG1 ILE A 184      -3.697  13.921   8.358  1.00 90.32           H
ATOM   2710 2HG1 ILE A 184      -4.716  12.506   8.191  1.00 90.32           H
ATOM   2711  CG2 ILE A 184      -5.249  15.322  10.154  1.00 90.32           C
ATOM   2712 1HG2 ILE A 184      -5.756  15.477  11.106  1.00 90.32           H
ATOM   2713 2HG2 ILE A 184      -4.205  15.620  10.246  1.00 90.32           H
ATOM   2714 3HG2 ILE A 184      -5.732  15.922   9.383  1.00 90.32           H
ATOM   2715  CD1 ILE A 184      -5.539  14.289   7.298  1.00 90.32           C
ATOM   2716 1HD1 ILE A 184      -6.566  13.925   7.312  1.00 90.32           H
ATOM   2717 2HD1 ILE A 184      -5.530  15.363   7.482  1.00 90.32           H
ATOM   2718 3HD1 ILE A 184      -5.095  14.084   6.323  1.00 90.32           H
ATOM   2719  HN  ILE A 184      -5.563  11.382   9.828  1.00 90.32           H
ATOM   2720  N   LEU A 185      -6.222  12.735  12.648  1.00 90.38           N
ATOM   2721  CA  LEU A 185      -6.873  13.136  13.884  1.00 90.38           C
ATOM   2722  C   LEU A 185      -6.134  12.511  15.070  1.00 90.38           C
ATOM   2723  O   LEU A 185      -5.788  13.205  16.025  1.00 90.38           O
ATOM   2724  HA  LEU A 185      -6.791  14.220  13.959  1.00 90.38           H
ATOM   2725  CB  LEU A 185      -8.364  12.795  13.840  1.00 90.38           C
ATOM   2726 1HB  LEU A 185      -8.467  11.735  13.608  1.00 90.38           H
ATOM   2727 2HB  LEU A 185      -8.780  12.946  14.836  1.00 90.38           H
ATOM   2728  CG  LEU A 185      -9.204  13.592  12.840  1.00 90.38           C
ATOM   2729  HG  LEU A 185      -8.809  13.411  11.841  1.00 90.38           H
ATOM   2730  CD1 LEU A 185     -10.658  13.117  12.844  1.00 90.38           C
ATOM   2731 1HD1 LEU A 185     -10.696  12.062  12.571  1.00 90.38           H
ATOM   2732 2HD1 LEU A 185     -11.081  13.249  13.840  1.00 90.38           H
ATOM   2733 3HD1 LEU A 185     -11.233  13.700  12.125  1.00 90.38           H
ATOM   2734  CD2 LEU A 185      -9.092  15.095  13.105  1.00 90.38           C
ATOM   2735 1HD2 LEU A 185      -9.446  15.314  14.112  1.00 90.38           H
ATOM   2736 2HD2 LEU A 185      -8.051  15.404  13.010  1.00 90.38           H
ATOM   2737 3HD2 LEU A 185      -9.699  15.638  12.380  1.00 90.38           H
ATOM   2738  HN  LEU A 185      -6.697  12.020  12.133  1.00 90.38           H
ATOM   2739  N   TYR A 186      -5.914  11.209  14.969  1.00 91.05           N
ATOM   2740  CA  TYR A 186      -5.640  10.403  16.147  1.00 91.05           C
ATOM   2741  C   TYR A 186      -4.164  10.004  16.207  1.00 91.05           C
ATOM   2742  O   TYR A 186      -3.738   9.330  17.144  1.00 91.05           O
ATOM   2743  HA  TYR A 186      -5.884  10.999  17.026  1.00 91.05           H
ATOM   2744  CB  TYR A 186      -6.492   9.140  16.002  1.00 91.05           C
ATOM   2745 1HB  TYR A 186      -6.145   8.579  15.134  1.00 91.05           H
ATOM   2746 2HB  TYR A 186      -6.336   8.507  16.875  1.00 91.05           H
ATOM   2747  CG  TYR A 186      -7.989   9.414  15.849  1.00 91.05           C
ATOM   2748  CD1 TYR A 186      -8.636  10.236  16.749  1.00 91.05           C
ATOM   2749  HD1 TYR A 186      -8.080  10.691  17.569  1.00 91.05           H
ATOM   2750  CD2 TYR A 186      -8.694   8.838  14.811  1.00 91.05           C
ATOM   2751  HD2 TYR A 186      -8.183   8.188  14.100  1.00 91.05           H
ATOM   2752  CE1 TYR A 186     -10.045  10.494  16.605  1.00 91.05           C
ATOM   2753  HE1 TYR A 186     -10.568  11.141  17.309  1.00 91.05           H
ATOM   2754  CE2 TYR A 186     -10.103   9.095  14.667  1.00 91.05           C
ATOM   2755  HE2 TYR A 186     -10.671   8.647  13.852  1.00 91.05           H
ATOM   2756  CZ  TYR A 186     -10.709   9.910  15.572  1.00 91.05           C
ATOM   2757  OH  TYR A 186     -12.041  10.154  15.436  1.00 91.05           O
ATOM   2758  HH  TYR A 186     -12.406   9.636  14.662  1.00 91.05           H
ATOM   2759  HN  TYR A 186      -5.921  10.705  14.105  1.00 91.05           H
ATOM   2760  N   SER A 187      -3.425  10.438  15.197  1.00 91.26           N
ATOM   2761  CA  SER A 187      -1.978  10.316  15.222  1.00 91.26           C
ATOM   2762  C   SER A 187      -1.390  11.274  16.260  1.00 91.26           C
ATOM   2763  O   SER A 187      -1.631  12.479  16.204  1.00 91.26           O
ATOM   2764  HA  SER A 187      -1.780   9.281  15.501  1.00 91.26           H
ATOM   2765  CB  SER A 187      -1.378  10.594  13.842  1.00 91.26           C
ATOM   2766 1HB  SER A 187      -1.660  11.596  13.520  1.00 91.26           H
ATOM   2767 2HB  SER A 187      -0.290  10.576  13.910  1.00 91.26           H
ATOM   2768  OG  SER A 187      -1.809   9.645  12.871  1.00 91.26           O
ATOM   2769  HG  SER A 187      -2.293  10.109  12.130  1.00 91.26           H
ATOM   2770  HN  SER A 187      -3.799  10.865  14.374  1.00 91.26           H
ATOM   2771  N   GLN A 188      -0.629  10.703  17.182  1.00 84.84           N
ATOM   2772  CA  GLN A 188       0.107  11.503  18.146  1.00 84.84           C
ATOM   2773  C   GLN A 188       1.356  10.753  18.614  1.00 84.84           C
ATOM   2774  O   GLN A 188       1.515   9.566  18.331  1.00 84.84           O
ATOM   2775  HA  GLN A 188       0.398  12.406  17.610  1.00 84.84           H
ATOM   2776  CB  GLN A 188      -0.780  11.886  19.332  1.00 84.84           C
ATOM   2777 1HB  GLN A 188      -0.204  12.476  20.045  1.00 84.84           H
ATOM   2778 2HB  GLN A 188      -1.602  12.514  18.988  1.00 84.84           H
ATOM   2779  CG  GLN A 188      -1.337  10.641  20.025  1.00 84.84           C
ATOM   2780 1HG  GLN A 188      -1.871  10.026  19.300  1.00 84.84           H
ATOM   2781 2HG  GLN A 188      -0.517  10.038  20.412  1.00 84.84           H
ATOM   2782  CD  GLN A 188      -2.279  11.025  21.168  1.00 84.84           C
ATOM   2783  OE1 GLN A 188      -2.402  12.179  21.544  1.00 84.84           O
ATOM   2784  NE2 GLN A 188      -2.935   9.996  21.697  1.00 84.84           N
ATOM   2785 1HE2 GLN A 188      -2.789   9.073  21.341  1.00 84.84           H
ATOM   2786 2HE2 GLN A 188      -3.575  10.146  22.450  1.00 84.84           H
ATOM   2787  HN  GLN A 188      -0.513   9.714  17.277  1.00 84.84           H
ATOM   2788  N   ILE A 189       2.210  11.476  19.324  1.00 88.49           N
ATOM   2789  CA  ILE A 189       3.379  10.867  19.935  1.00 88.49           C
ATOM   2790  C   ILE A 189       2.995  10.295  21.301  1.00 88.49           C
ATOM   2791  O   ILE A 189       2.388  10.985  22.119  1.00 88.49           O
ATOM   2792  HA  ILE A 189       3.692  10.044  19.292  1.00 88.49           H
ATOM   2793  CB  ILE A 189       4.537  11.865  19.990  1.00 88.49           C
ATOM   2794  HB  ILE A 189       4.208  12.739  20.553  1.00 88.49           H
ATOM   2795  CG1 ILE A 189       4.912  12.347  18.587  1.00 88.49           C
ATOM   2796 1HG1 ILE A 189       5.315  11.515  18.009  1.00 88.49           H
ATOM   2797 2HG1 ILE A 189       4.020  12.694  18.066  1.00 88.49           H
ATOM   2798  CG2 ILE A 189       5.736  11.274  20.733  1.00 88.49           C
ATOM   2799 1HG2 ILE A 189       5.444  11.022  21.752  1.00 88.49           H
ATOM   2800 2HG2 ILE A 189       6.074  10.374  20.219  1.00 88.49           H
ATOM   2801 3HG2 ILE A 189       6.545  12.004  20.757  1.00 88.49           H
ATOM   2802  CD1 ILE A 189       5.942  13.476  18.652  1.00 88.49           C
ATOM   2803 1HD1 ILE A 189       5.527  14.315  19.210  1.00 88.49           H
ATOM   2804 2HD1 ILE A 189       6.843  13.118  19.152  1.00 88.49           H
ATOM   2805 3HD1 ILE A 189       6.192  13.800  17.642  1.00 88.49           H
ATOM   2806  HN  ILE A 189       2.113  12.458  19.483  1.00 88.49           H
ATOM   2807  N   LYS A 190       3.364   9.039  21.506  1.00 83.50           N
ATOM   2808  CA  LYS A 190       3.149   8.396  22.791  1.00 83.50           C
ATOM   2809  C   LYS A 190       4.498   7.977  23.379  1.00 83.50           C
ATOM   2810  O   LYS A 190       5.339   7.419  22.676  1.00 83.50           O
ATOM   2811  HA  LYS A 190       2.698   9.134  23.455  1.00 83.50           H
ATOM   2812  CB  LYS A 190       2.153   7.243  22.654  1.00 83.50           C
ATOM   2813 1HB  LYS A 190       1.229   7.606  22.203  1.00 83.50           H
ATOM   2814 2HB  LYS A 190       2.558   6.486  21.982  1.00 83.50           H
ATOM   2815  CG  LYS A 190       1.850   6.614  24.015  1.00 83.50           C
ATOM   2816 1HG  LYS A 190       2.778   6.289  24.484  1.00 83.50           H
ATOM   2817 2HG  LYS A 190       1.405   7.361  24.673  1.00 83.50           H
ATOM   2818  CD  LYS A 190       0.901   5.423  23.871  1.00 83.50           C
ATOM   2819 1HD  LYS A 190      -0.064   5.766  23.497  1.00 83.50           H
ATOM   2820 2HD  LYS A 190       1.297   4.725  23.134  1.00 83.50           H
ATOM   2821  CE  LYS A 190       0.711   4.708  25.210  1.00 83.50           C
ATOM   2822 1HE  LYS A 190       1.668   4.625  25.723  1.00 83.50           H
ATOM   2823 2HE  LYS A 190       0.054   5.294  25.852  1.00 83.50           H
ATOM   2824  NZ  LYS A 190       0.135   3.360  25.000  1.00 83.50           N
ATOM   2825 1HZ  LYS A 190      -0.184   2.988  25.887  1.00 83.50           H
ATOM   2826 2HZ  LYS A 190      -0.648   3.423  24.358  1.00 83.50           H
ATOM   2827 3HZ  LYS A 190       0.843   2.747  24.611  1.00 83.50           H
ATOM   2828  HN  LYS A 190       3.802   8.464  20.814  1.00 83.50           H
ATOM   2829  N   GLU A 191       4.662   8.262  24.663  1.00 75.84           N
ATOM   2830  CA  GLU A 191       5.820   7.776  25.394  1.00 75.84           C
ATOM   2831  C   GLU A 191       5.486   6.463  26.105  1.00 75.84           C
ATOM   2832  O   GLU A 191       4.508   6.386  26.847  1.00 75.84           O
ATOM   2833  HA  GLU A 191       6.588   7.604  24.640  1.00 75.84           H
ATOM   2834  CB  GLU A 191       6.320   8.826  26.389  1.00 75.84           C
ATOM   2835 1HB  GLU A 191       5.472   9.268  26.913  1.00 75.84           H
ATOM   2836 2HB  GLU A 191       7.054   8.378  27.058  1.00 75.84           H
ATOM   2837  CG  GLU A 191       7.037   9.968  25.666  1.00 75.84           C
ATOM   2838 1HG  GLU A 191       7.802   9.562  25.005  1.00 75.84           H
ATOM   2839 2HG  GLU A 191       6.327  10.508  25.039  1.00 75.84           H
ATOM   2840  CD  GLU A 191       7.678  10.933  26.666  1.00 75.84           C
ATOM   2841  OE1 GLU A 191       8.357  11.871  26.194  1.00 75.84           O
ATOM   2842  OE2 GLU A 191       7.476  10.710  27.879  1.00 75.84           O
ATOM   2843  HN  GLU A 191       4.023   8.812  25.200  1.00 75.84           H
ATOM   2844  N   GLU A 192       6.318   5.463  25.853  1.00 71.78           N
ATOM   2845  CA  GLU A 192       6.148   4.169  26.493  1.00 71.78           C
ATOM   2846  C   GLU A 192       7.511   3.533  26.772  1.00 71.78           C
ATOM   2847  O   GLU A 192       8.367   3.478  25.891  1.00 71.78           O
ATOM   2848  HA  GLU A 192       5.637   4.376  27.433  1.00 71.78           H
ATOM   2849  CB  GLU A 192       5.277   3.246  25.639  1.00 71.78           C
ATOM   2850 1HB  GLU A 192       4.298   3.701  25.489  1.00 71.78           H
ATOM   2851 2HB  GLU A 192       5.791   3.013  24.707  1.00 71.78           H
ATOM   2852  CG  GLU A 192       5.038   1.910  26.346  1.00 71.78           C
ATOM   2853 1HG  GLU A 192       5.837   1.212  26.091  1.00 71.78           H
ATOM   2854 2HG  GLU A 192       5.073   2.054  27.426  1.00 71.78           H
ATOM   2855  CD  GLU A 192       3.687   1.313  25.948  1.00 71.78           C
ATOM   2856  OE1 GLU A 192       3.347   0.251  26.514  1.00 71.78           O
ATOM   2857  OE2 GLU A 192       3.023   1.932  25.089  1.00 71.78           O
ATOM   2858  HN  GLU A 192       7.095   5.526  25.226  1.00 71.78           H
ATOM   2859  N   SER A 193       7.670   3.068  28.003  1.00 72.47           N
ATOM   2860  CA  SER A 193       8.904   2.410  28.401  1.00 72.47           C
ATOM   2861  C   SER A 193      10.097   3.330  28.133  1.00 72.47           C
ATOM   2862  O   SER A 193      11.192   2.859  27.829  1.00 72.47           O
ATOM   2863  HA  SER A 193       8.798   2.222  29.469  1.00 72.47           H
ATOM   2864  CB  SER A 193       9.082   1.081  27.664  1.00 72.47           C
ATOM   2865 1HB  SER A 193       9.201   1.271  26.598  1.00 72.47           H
ATOM   2866 2HB  SER A 193       9.997   0.597  28.006  1.00 72.47           H
ATOM   2867  OG  SER A 193       7.977   0.205  27.870  1.00 72.47           O
ATOM   2868  HG  SER A 193       8.080  -0.614  27.304  1.00 72.47           H
ATOM   2869  HN  SER A 193       6.976   3.134  28.720  1.00 72.47           H
ATOM   2870  N   GLY A 194       9.844   4.625  28.255  1.00 80.43           N
ATOM   2871  CA  GLY A 194      10.897   5.612  28.086  1.00 80.43           C
ATOM   2872  C   GLY A 194      11.238   5.802  26.607  1.00 80.43           C
ATOM   2873  O   GLY A 194      12.228   6.451  26.272  1.00 80.43           O
ATOM   2874 1HA  GLY A 194      10.582   6.563  28.515  1.00 80.43           H
ATOM   2875 2HA  GLY A 194      11.787   5.296  28.630  1.00 80.43           H
ATOM   2876  HN  GLY A 194       8.942   5.001  28.465  1.00 80.43           H
ATOM   2877  N   ILE A 195      10.399   5.223  25.760  1.00 78.90           N
ATOM   2878  CA  ILE A 195      10.580   5.349  24.324  1.00 78.90           C
ATOM   2879  C   ILE A 195       9.416   6.151  23.736  1.00 78.90           C
ATOM   2880  O   ILE A 195       8.254   5.846  23.998  1.00 78.90           O
ATOM   2881  HA  ILE A 195      11.502   5.907  24.158  1.00 78.90           H
ATOM   2882  CB  ILE A 195      10.763   3.972  23.683  1.00 78.90           C
ATOM   2883  HB  ILE A 195       9.871   3.380  23.886  1.00 78.90           H
ATOM   2884  CG1 ILE A 195      11.948   3.231  24.306  1.00 78.90           C
ATOM   2885 1HG1 ILE A 195      12.865   3.793  24.132  1.00 78.90           H
ATOM   2886 2HG1 ILE A 195      11.814   3.167  25.386  1.00 78.90           H
ATOM   2887  CG2 ILE A 195      10.894   4.087  22.163  1.00 78.90           C
ATOM   2888 1HG2 ILE A 195       9.993   4.545  21.755  1.00 78.90           H
ATOM   2889 2HG2 ILE A 195      11.758   4.704  21.919  1.00 78.90           H
ATOM   2890 3HG2 ILE A 195      11.023   3.093  21.734  1.00 78.90           H
ATOM   2891  CD1 ILE A 195      12.085   1.825  23.719  1.00 78.90           C
ATOM   2892 1HD1 ILE A 195      11.176   1.258  23.917  1.00 78.90           H
ATOM   2893 2HD1 ILE A 195      12.243   1.894  22.643  1.00 78.90           H
ATOM   2894 3HD1 ILE A 195      12.935   1.320  24.179  1.00 78.90           H
ATOM   2895  HN  ILE A 195       9.610   4.677  26.040  1.00 78.90           H
ATOM   2896  N   ALA A 196       9.770   7.159  22.953  1.00 89.20           N
ATOM   2897  CA  ALA A 196       8.774   7.925  22.223  1.00 89.20           C
ATOM   2898  C   ALA A 196       8.401   7.176  20.942  1.00 89.20           C
ATOM   2899  O   ALA A 196       9.276   6.773  20.177  1.00 89.20           O
ATOM   2900  HA  ALA A 196       7.890   8.008  22.855  1.00 89.20           H
ATOM   2901  CB  ALA A 196       9.313   9.328  21.942  1.00 89.20           C
ATOM   2902 1HB  ALA A 196       9.535   9.828  22.885  1.00 89.20           H
ATOM   2903 2HB  ALA A 196      10.224   9.255  21.347  1.00 89.20           H
ATOM   2904 3HB  ALA A 196       8.566   9.902  21.394  1.00 89.20           H
ATOM   2905  HN  ALA A 196      10.715   7.455  22.815  1.00 89.20           H
ATOM   2906  N   ILE A 197       7.100   7.013  20.747  1.00 85.14           N
ATOM   2907  CA  ILE A 197       6.602   6.295  19.587  1.00 85.14           C
ATOM   2908  C   ILE A 197       5.502   7.120  18.915  1.00 85.14           C
ATOM   2909  O   ILE A 197       4.666   7.715  19.592  1.00 85.14           O
ATOM   2910  HA  ILE A 197       7.430   6.189  18.887  1.00 85.14           H
ATOM   2911  CB  ILE A 197       6.158   4.884  19.980  1.00 85.14           C
ATOM   2912  HB  ILE A 197       5.610   4.452  19.143  1.00 85.14           H
ATOM   2913  CG1 ILE A 197       5.202   4.923  21.174  1.00 85.14           C
ATOM   2914 1HG1 ILE A 197       5.727   5.301  22.052  1.00 85.14           H
ATOM   2915 2HG1 ILE A 197       4.385   5.614  20.968  1.00 85.14           H
ATOM   2916  CG2 ILE A 197       7.367   3.983  20.242  1.00 85.14           C
ATOM   2917 1HG2 ILE A 197       7.975   3.919  19.340  1.00 85.14           H
ATOM   2918 2HG2 ILE A 197       7.963   4.401  21.053  1.00 85.14           H
ATOM   2919 3HG2 ILE A 197       7.023   2.986  20.520  1.00 85.14           H
ATOM   2920  CD1 ILE A 197       4.638   3.532  21.470  1.00 85.14           C
ATOM   2921 1HD1 ILE A 197       4.095   3.167  20.599  1.00 85.14           H
ATOM   2922 2HD1 ILE A 197       5.457   2.849  21.700  1.00 85.14           H
ATOM   2923 3HD1 ILE A 197       3.962   3.588  22.323  1.00 85.14           H
ATOM   2924  HN  ILE A 197       6.394   7.362  21.364  1.00 85.14           H
ATOM   2925  N   CYS A 198       5.539   7.128  17.590  1.00 90.70           N
ATOM   2926  CA  CYS A 198       4.464   7.725  16.816  1.00 90.70           C
ATOM   2927  C   CYS A 198       3.404   6.652  16.558  1.00 90.70           C
ATOM   2928  O   CYS A 198       3.638   5.714  15.798  1.00 90.70           O
ATOM   2929  HA  CYS A 198       4.056   8.535  17.420  1.00 90.70           H
ATOM   2930  CB  CYS A 198       4.980   8.342  15.514  1.00 90.70           C
ATOM   2931 1HB  CYS A 198       5.571   9.231  15.732  1.00 90.70           H
ATOM   2932 2HB  CYS A 198       5.640   7.639  15.005  1.00 90.70           H
ATOM   2933  SG  CYS A 198       3.574   8.777  14.427  1.00 90.70           S
ATOM   2934  HN  CYS A 198       6.284   6.738  17.049  1.00 90.70           H
ATOM   2935  N   THR A 199       2.262   6.827  17.206  1.00 88.97           N
ATOM   2936  CA  THR A 199       1.177   5.868  17.082  1.00 88.97           C
ATOM   2937  C   THR A 199      -0.165   6.594  16.971  1.00 88.97           C
ATOM   2938  O   THR A 199      -0.253   7.790  17.243  1.00 88.97           O
ATOM   2939  HA  THR A 199       1.316   5.310  16.156  1.00 88.97           H
ATOM   2940  CB  THR A 199       1.254   4.910  18.272  1.00 88.97           C
ATOM   2941  HB  THR A 199       2.278   4.576  18.437  1.00 88.97           H
ATOM   2942  OG1 THR A 199       0.316   3.885  17.954  1.00 88.97           O
ATOM   2943  HG1 THR A 199       0.442   3.105  18.566  1.00 88.97           H
ATOM   2944  CG2 THR A 199       0.706   5.530  19.559  1.00 88.97           C
ATOM   2945 1HG2 THR A 199      -0.339   5.803  19.415  1.00 88.97           H
ATOM   2946 2HG2 THR A 199       1.283   6.421  19.807  1.00 88.97           H
ATOM   2947 3HG2 THR A 199       0.784   4.808  20.372  1.00 88.97           H
ATOM   2948  HN  THR A 199       2.072   7.604  17.806  1.00 88.97           H
ATOM   2949  N   MET A 200      -1.179   5.839  16.572  1.00 88.15           N
ATOM   2950  CA  MET A 200      -2.550   6.306  16.684  1.00 88.15           C
ATOM   2951  C   MET A 200      -3.119   6.008  18.073  1.00 88.15           C
ATOM   2952  O   MET A 200      -2.939   4.911  18.599  1.00 88.15           O
ATOM   2953  HA  MET A 200      -2.506   7.384  16.526  1.00 88.15           H
ATOM   2954  CB  MET A 200      -3.411   5.622  15.621  1.00 88.15           C
ATOM   2955 1HB  MET A 200      -3.310   4.540  15.707  1.00 88.15           H
ATOM   2956 2HB  MET A 200      -4.462   5.858  15.792  1.00 88.15           H
ATOM   2957  CG  MET A 200      -3.004   6.067  14.215  1.00 88.15           C
ATOM   2958 1HG  MET A 200      -3.012   7.156  14.153  1.00 88.15           H
ATOM   2959 2HG  MET A 200      -1.986   5.743  14.003  1.00 88.15           H
ATOM   2960  SD  MET A 200      -4.126   5.380  13.009  1.00 88.15           S
ATOM   2961  CE  MET A 200      -5.613   6.278  13.420  1.00 88.15           C
ATOM   2962 1HE  MET A 200      -5.890   6.068  14.453  1.00 88.15           H
ATOM   2963 2HE  MET A 200      -5.436   7.347  13.302  1.00 88.15           H
ATOM   2964 3HE  MET A 200      -6.420   5.968  12.757  1.00 88.15           H
ATOM   2965  HN  MET A 200      -1.074   4.926  16.178  1.00 88.15           H
ATOM   2966  N   VAL A 201      -3.794   7.004  18.627  1.00 90.51           N
ATOM   2967  CA  VAL A 201      -4.491   6.824  19.889  1.00 90.51           C
ATOM   2968  C   VAL A 201      -5.970   7.169  19.704  1.00 90.51           C
ATOM   2969  O   VAL A 201      -6.306   8.283  19.303  1.00 90.51           O
ATOM   2970  HA  VAL A 201      -4.408   5.773  20.164  1.00 90.51           H
ATOM   2971  CB  VAL A 201      -3.816   7.655  20.983  1.00 90.51           C
ATOM   2972  HB  VAL A 201      -3.930   8.707  20.723  1.00 90.51           H
ATOM   2973  CG1 VAL A 201      -4.491   7.429  22.337  1.00 90.51           C
ATOM   2974 1HG1 VAL A 201      -5.539   7.721  22.274  1.00 90.51           H
ATOM   2975 2HG1 VAL A 201      -4.422   6.375  22.607  1.00 90.51           H
ATOM   2976 3HG1 VAL A 201      -3.991   8.031  23.096  1.00 90.51           H
ATOM   2977  CG2 VAL A 201      -2.319   7.349  21.058  1.00 90.51           C
ATOM   2978 1HG2 VAL A 201      -2.175   6.292  21.283  1.00 90.51           H
ATOM   2979 2HG2 VAL A 201      -1.852   7.584  20.102  1.00 90.51           H
ATOM   2980 3HG2 VAL A 201      -1.864   7.952  21.843  1.00 90.51           H
ATOM   2981  HN  VAL A 201      -3.869   7.918  18.229  1.00 90.51           H
ATOM   2982  N   TYR A 202      -6.815   6.194  20.004  1.00 90.65           N
ATOM   2983  CA  TYR A 202      -8.243   6.346  19.784  1.00 90.65           C
ATOM   2984  C   TYR A 202      -8.948   6.810  21.060  1.00 90.65           C
ATOM   2985  O   TYR A 202      -8.588   6.393  22.160  1.00 90.65           O
ATOM   2986  HA  TYR A 202      -8.385   7.095  19.006  1.00 90.65           H
ATOM   2987  CB  TYR A 202      -8.762   4.957  19.406  1.00 90.65           C
ATOM   2988 1HB  TYR A 202      -8.534   4.262  20.214  1.00 90.65           H
ATOM   2989 2HB  TYR A 202      -9.847   4.998  19.316  1.00 90.65           H
ATOM   2990  CG  TYR A 202      -8.177   4.409  18.102  1.00 90.65           C
ATOM   2991  CD1 TYR A 202      -8.749   4.748  16.893  1.00 90.65           C
ATOM   2992  HD1 TYR A 202      -9.617   5.407  16.867  1.00 90.65           H
ATOM   2993  CD2 TYR A 202      -7.078   3.574  18.136  1.00 90.65           C
ATOM   2994  HD2 TYR A 202      -6.627   3.306  19.091  1.00 90.65           H
ATOM   2995  CE1 TYR A 202      -8.199   4.232  15.666  1.00 90.65           C
ATOM   2996  HE1 TYR A 202      -8.641   4.492  14.705  1.00 90.65           H
ATOM   2997  CE2 TYR A 202      -6.529   3.058  16.909  1.00 90.65           C
ATOM   2998  HE2 TYR A 202      -5.661   2.398  16.922  1.00 90.65           H
ATOM   2999  CZ  TYR A 202      -7.116   3.412  15.735  1.00 90.65           C
ATOM   3000  OH  TYR A 202      -6.597   2.925  14.577  1.00 90.65           O
ATOM   3001  HH  TYR A 202      -5.786   2.373  14.771  1.00 90.65           H
ATOM   3002  HN  TYR A 202      -6.538   5.314  20.391  1.00 90.65           H
ATOM   3003  N   PRO A 203      -9.962   7.678  20.939  1.00 85.18           N
ATOM   3004  CA  PRO A 203     -10.624   8.236  22.121  1.00 85.18           C
ATOM   3005  C   PRO A 203     -11.426   7.191  22.879  1.00 85.18           C
ATOM   3006  O   PRO A 203     -11.874   6.204  22.298  1.00 85.18           O
ATOM   3007  HA  PRO A 203      -9.881   8.596  22.833  1.00 85.18           H
ATOM   3008  CB  PRO A 203     -11.521   9.335  21.549  1.00 85.18           C
ATOM   3009 1HB  PRO A 203     -12.435   9.450  22.131  1.00 85.18           H
ATOM   3010 2HB  PRO A 203     -11.020  10.303  21.550  1.00 85.18           H
ATOM   3011  CG  PRO A 203     -11.812   8.866  20.152  1.00 85.18           C
ATOM   3012 1HG  PRO A 203     -12.655   8.176  20.135  1.00 85.18           H
ATOM   3013 2HG  PRO A 203     -12.071   9.701  19.501  1.00 85.18           H
ATOM   3014  CD  PRO A 203     -10.552   8.193  19.690  1.00 85.18           C
ATOM   3015 1HD  PRO A 203     -10.762   7.389  18.984  1.00 85.18           H
ATOM   3016 2HD  PRO A 203      -9.884   8.892  19.188  1.00 85.18           H
ATOM   3017  N   SER A 204     -11.586   7.438  24.171  1.00 76.39           N
ATOM   3018  CA  SER A 204     -11.798   6.357  25.119  1.00 76.39           C
ATOM   3019  C   SER A 204     -13.076   5.594  24.764  1.00 76.39           C
ATOM   3020  O   SER A 204     -13.058   4.371  24.635  1.00 76.39           O
ATOM   3021  HA  SER A 204     -10.927   5.710  25.019  1.00 76.39           H
ATOM   3022  CB  SER A 204     -11.878   6.888  26.552  1.00 76.39           C
ATOM   3023 1HB  SER A 204     -12.169   6.079  27.222  1.00 76.39           H
ATOM   3024 2HB  SER A 204     -10.891   7.225  26.868  1.00 76.39           H
ATOM   3025  OG  SER A 204     -12.807   7.961  26.672  1.00 76.39           O
ATOM   3026  HG  SER A 204     -13.705   7.608  26.935  1.00 76.39           H
ATOM   3027  HN  SER A 204     -11.572   8.354  24.572  1.00 76.39           H
ATOM   3028  N   ASP A 205     -14.156   6.348  24.617  1.00 69.87           N
ATOM   3029  CA  ASP A 205     -15.487   5.787  24.774  1.00 69.87           C
ATOM   3030  C   ASP A 205     -15.745   4.774  23.657  1.00 69.87           C
ATOM   3031  O   ASP A 205     -16.269   3.690  23.905  1.00 69.87           O
ATOM   3032  HA  ASP A 205     -15.490   5.327  25.762  1.00 69.87           H
ATOM   3033  CB  ASP A 205     -16.558   6.876  24.681  1.00 69.87           C
ATOM   3034 1HB  ASP A 205     -16.318   7.558  23.865  1.00 69.87           H
ATOM   3035 2HB  ASP A 205     -17.522   6.424  24.446  1.00 69.87           H
ATOM   3036  CG  ASP A 205     -16.661   7.657  25.993  1.00 69.87           C
ATOM   3037  OD1 ASP A 205     -16.142   7.138  27.004  1.00 69.87           O
ATOM   3038  OD2 ASP A 205     -17.257   8.755  25.954  1.00 69.87           O
ATOM   3039  HN  ASP A 205     -14.131   7.322  24.395  1.00 69.87           H
ATOM   3040  N   GLU A 206     -15.363   5.164  22.449  1.00 73.92           N
ATOM   3041  CA  GLU A 206     -15.632   4.346  21.279  1.00 73.92           C
ATOM   3042  C   GLU A 206     -14.321   3.884  20.641  1.00 73.92           C
ATOM   3043  O   GLU A 206     -14.281   3.571  19.452  1.00 73.92           O
ATOM   3044  HA  GLU A 206     -16.187   3.484  21.650  1.00 73.92           H
ATOM   3045  CB  GLU A 206     -16.497   5.102  20.268  1.00 73.92           C
ATOM   3046 1HB  GLU A 206     -16.035   6.061  20.034  1.00 73.92           H
ATOM   3047 2HB  GLU A 206     -16.665   4.479  19.390  1.00 73.92           H
ATOM   3048  CG  GLU A 206     -17.879   5.408  20.850  1.00 73.92           C
ATOM   3049 1HG  GLU A 206     -18.088   4.730  21.677  1.00 73.92           H
ATOM   3050 2HG  GLU A 206     -17.891   6.419  21.256  1.00 73.92           H
ATOM   3051  CD  GLU A 206     -18.966   5.268  19.782  1.00 73.92           C
ATOM   3052  OE1 GLU A 206     -19.950   4.550  20.065  1.00 73.92           O
ATOM   3053  OE2 GLU A 206     -18.789   5.882  18.708  1.00 73.92           O
ATOM   3054  HN  GLU A 206     -14.880   6.020  22.264  1.00 73.92           H
ATOM   3055  N   SER A 207     -13.279   3.857  21.459  1.00 86.74           N
ATOM   3056  CA  SER A 207     -11.944   3.570  20.962  1.00 86.74           C
ATOM   3057  C   SER A 207     -11.948   2.255  20.181  1.00 86.74           C
ATOM   3058  O   SER A 207     -11.392   2.177  19.087  1.00 86.74           O
ATOM   3059  HA  SER A 207     -11.695   4.404  20.306  1.00 86.74           H
ATOM   3060  CB  SER A 207     -10.932   3.504  22.108  1.00 86.74           C
ATOM   3061 1HB  SER A 207      -9.962   3.197  21.718  1.00 86.74           H
ATOM   3062 2HB  SER A 207     -10.803   4.498  22.536  1.00 86.74           H
ATOM   3063  OG  SER A 207     -11.340   2.597  23.129  1.00 86.74           O
ATOM   3064  HG  SER A 207     -11.780   3.098  23.875  1.00 86.74           H
ATOM   3065  HN  SER A 207     -13.336   4.026  22.443  1.00 86.74           H
ATOM   3066  N   THR A 208     -12.581   1.253  20.774  1.00 86.31           N
ATOM   3067  CA  THR A 208     -12.574  -0.081  20.199  1.00 86.31           C
ATOM   3068  C   THR A 208     -13.276  -0.080  18.839  1.00 86.31           C
ATOM   3069  O   THR A 208     -12.766  -0.644  17.873  1.00 86.31           O
ATOM   3070  HA  THR A 208     -11.539  -0.375  20.024  1.00 86.31           H
ATOM   3071  CB  THR A 208     -13.212  -1.035  21.210  1.00 86.31           C
ATOM   3072  HB  THR A 208     -14.279  -0.837  21.313  1.00 86.31           H
ATOM   3073  OG1 THR A 208     -12.437  -0.857  22.393  1.00 86.31           O
ATOM   3074  HG1 THR A 208     -11.483  -1.099  22.216  1.00 86.31           H
ATOM   3075  CG2 THR A 208     -13.000  -2.505  20.844  1.00 86.31           C
ATOM   3076 1HG2 THR A 208     -11.932  -2.720  20.807  1.00 86.31           H
ATOM   3077 2HG2 THR A 208     -13.444  -2.704  19.868  1.00 86.31           H
ATOM   3078 3HG2 THR A 208     -13.472  -3.139  21.594  1.00 86.31           H
ATOM   3079  HN  THR A 208     -13.091   1.342  21.629  1.00 86.31           H
ATOM   3080  N   LYS A 209     -14.435   0.562  18.808  1.00 82.30           N
ATOM   3081  CA  LYS A 209     -15.232   0.609  17.594  1.00 82.30           C
ATOM   3082  C   LYS A 209     -14.429   1.296  16.488  1.00 82.30           C
ATOM   3083  O   LYS A 209     -14.386   0.815  15.356  1.00 82.30           O
ATOM   3084  HA  LYS A 209     -15.427  -0.420  17.291  1.00 82.30           H
ATOM   3085  CB  LYS A 209     -16.587   1.264  17.867  1.00 82.30           C
ATOM   3086 1HB  LYS A 209     -16.437   2.240  18.327  1.00 82.30           H
ATOM   3087 2HB  LYS A 209     -17.110   1.433  16.926  1.00 82.30           H
ATOM   3088  CG  LYS A 209     -17.445   0.388  18.784  1.00 82.30           C
ATOM   3089 1HG  LYS A 209     -17.518  -0.617  18.368  1.00 82.30           H
ATOM   3090 2HG  LYS A 209     -16.964   0.296  19.758  1.00 82.30           H
ATOM   3091  CD  LYS A 209     -18.846   0.979  18.953  1.00 82.30           C
ATOM   3092 1HD  LYS A 209     -18.771   2.048  19.157  1.00 82.30           H
ATOM   3093 2HD  LYS A 209     -19.405   0.871  18.024  1.00 82.30           H
ATOM   3094  CE  LYS A 209     -19.598   0.288  20.092  1.00 82.30           C
ATOM   3095 1HE  LYS A 209     -19.912  -0.707  19.777  1.00 82.30           H
ATOM   3096 2HE  LYS A 209     -18.935   0.157  20.947  1.00 82.30           H
ATOM   3097  NZ  LYS A 209     -20.780   1.084  20.490  1.00 82.30           N
ATOM   3098 1HZ  LYS A 209     -21.237   0.640  21.279  1.00 82.30           H
ATOM   3099 2HZ  LYS A 209     -20.486   2.019  20.753  1.00 82.30           H
ATOM   3100 3HZ  LYS A 209     -21.428   1.140  19.712  1.00 82.30           H
ATOM   3101  HN  LYS A 209     -14.830   1.042  19.591  1.00 82.30           H
ATOM   3102  N   LEU A 210     -13.812   2.410  16.853  1.00 88.91           N
ATOM   3103  CA  LEU A 210     -13.127   3.241  15.878  1.00 88.91           C
ATOM   3104  C   LEU A 210     -11.977   2.446  15.256  1.00 88.91           C
ATOM   3105  O   LEU A 210     -11.842   2.396  14.034  1.00 88.91           O
ATOM   3106  HA  LEU A 210     -13.844   3.483  15.093  1.00 88.91           H
ATOM   3107  CB  LEU A 210     -12.689   4.562  16.513  1.00 88.91           C
ATOM   3108 1HB  LEU A 210     -13.551   5.009  17.007  1.00 88.91           H
ATOM   3109 2HB  LEU A 210     -11.955   4.344  17.289  1.00 88.91           H
ATOM   3110  CG  LEU A 210     -12.089   5.598  15.560  1.00 88.91           C
ATOM   3111  HG  LEU A 210     -11.237   5.144  15.053  1.00 88.91           H
ATOM   3112  CD1 LEU A 210     -13.097   5.998  14.480  1.00 88.91           C
ATOM   3113 1HD1 LEU A 210     -13.381   5.117  13.905  1.00 88.91           H
ATOM   3114 2HD1 LEU A 210     -13.982   6.426  14.950  1.00 88.91           H
ATOM   3115 3HD1 LEU A 210     -12.645   6.735  13.816  1.00 88.91           H
ATOM   3116  CD2 LEU A 210     -11.562   6.811  16.329  1.00 88.91           C
ATOM   3117 1HD2 LEU A 210     -12.380   7.275  16.880  1.00 88.91           H
ATOM   3118 2HD2 LEU A 210     -10.790   6.490  17.028  1.00 88.91           H
ATOM   3119 3HD2 LEU A 210     -11.142   7.532  15.628  1.00 88.91           H
ATOM   3120  HN  LEU A 210     -13.777   2.747  17.794  1.00 88.91           H
ATOM   3121  N   LYS A 211     -11.178   1.845  16.125  1.00 92.97           N
ATOM   3122  CA  LYS A 211     -10.046   1.051  15.676  1.00 92.97           C
ATOM   3123  C   LYS A 211     -10.540  -0.037  14.720  1.00 92.97           C
ATOM   3124  O   LYS A 211      -9.997  -0.202  13.628  1.00 92.97           O
ATOM   3125  HA  LYS A 211      -9.378   1.715  15.127  1.00 92.97           H
ATOM   3126  CB  LYS A 211      -9.263   0.509  16.873  1.00 92.97           C
ATOM   3127 1HB  LYS A 211      -8.872   1.338  17.462  1.00 92.97           H
ATOM   3128 2HB  LYS A 211      -9.931  -0.056  17.523  1.00 92.97           H
ATOM   3129  CG  LYS A 211      -8.111  -0.387  16.414  1.00 92.97           C
ATOM   3130 1HG  LYS A 211      -8.509  -1.313  15.999  1.00 92.97           H
ATOM   3131 2HG  LYS A 211      -7.557   0.107  15.617  1.00 92.97           H
ATOM   3132  CD  LYS A 211      -7.168  -0.706  17.576  1.00 92.97           C
ATOM   3133 1HD  LYS A 211      -6.789   0.221  18.006  1.00 92.97           H
ATOM   3134 2HD  LYS A 211      -7.718  -1.221  18.364  1.00 92.97           H
ATOM   3135  CE  LYS A 211      -5.999  -1.575  17.111  1.00 92.97           C
ATOM   3136 1HE  LYS A 211      -6.368  -2.548  16.785  1.00 92.97           H
ATOM   3137 2HE  LYS A 211      -5.515  -1.114  16.250  1.00 92.97           H
ATOM   3138  NZ  LYS A 211      -5.017  -1.752  18.204  1.00 92.97           N
ATOM   3139 1HZ  LYS A 211      -4.306  -2.415  17.916  1.00 92.97           H
ATOM   3140 2HZ  LYS A 211      -4.582  -0.860  18.414  1.00 92.97           H
ATOM   3141 3HZ  LYS A 211      -5.490  -2.100  19.030  1.00 92.97           H
ATOM   3142  HN  LYS A 211     -11.293   1.893  17.117  1.00 92.97           H
ATOM   3143  N   SER A 212     -11.563  -0.751  15.164  1.00 90.71           N
ATOM   3144  CA  SER A 212     -12.080  -1.874  14.401  1.00 90.71           C
ATOM   3145  C   SER A 212     -12.550  -1.400  13.024  1.00 90.71           C
ATOM   3146  O   SER A 212     -12.294  -2.057  12.017  1.00 90.71           O
ATOM   3147  HA  SER A 212     -11.243  -2.566  14.303  1.00 90.71           H
ATOM   3148  CB  SER A 212     -13.225  -2.565  15.144  1.00 90.71           C
ATOM   3149 1HB  SER A 212     -14.044  -1.858  15.285  1.00 90.71           H
ATOM   3150 2HB  SER A 212     -13.612  -3.382  14.535  1.00 90.71           H
ATOM   3151  OG  SER A 212     -12.812  -3.071  16.410  1.00 90.71           O
ATOM   3152  HG  SER A 212     -13.025  -2.409  17.129  1.00 90.71           H
ATOM   3153  HN  SER A 212     -12.036  -0.573  16.027  1.00 90.71           H
ATOM   3154  N   ALA A 213     -13.228  -0.262  13.026  1.00 94.13           N
ATOM   3155  CA  ALA A 213     -13.761   0.293  11.793  1.00 94.13           C
ATOM   3156  C   ALA A 213     -12.604   0.658  10.861  1.00 94.13           C
ATOM   3157  O   ALA A 213     -12.635   0.339   9.674  1.00 94.13           O
ATOM   3158  HA  ALA A 213     -14.370  -0.477  11.319  1.00 94.13           H
ATOM   3159  CB  ALA A 213     -14.651   1.495  12.117  1.00 94.13           C
ATOM   3160 1HB  ALA A 213     -15.473   1.176  12.757  1.00 94.13           H
ATOM   3161 2HB  ALA A 213     -14.062   2.254  12.633  1.00 94.13           H
ATOM   3162 3HB  ALA A 213     -15.050   1.911  11.192  1.00 94.13           H
ATOM   3163  HN  ALA A 213     -13.415   0.277  13.847  1.00 94.13           H
ATOM   3164  N   VAL A 214     -11.611   1.322  11.435  1.00 92.20           N
ATOM   3165  CA  VAL A 214     -10.479   1.794  10.657  1.00 92.20           C
ATOM   3166  C   VAL A 214      -9.781   0.600  10.003  1.00 92.20           C
ATOM   3167  O   VAL A 214      -9.433   0.648   8.824  1.00 92.20           O
ATOM   3168  HA  VAL A 214     -10.867   2.445   9.873  1.00 92.20           H
ATOM   3169  CB  VAL A 214      -9.545   2.622  11.541  1.00 92.20           C
ATOM   3170  HB  VAL A 214      -9.331   2.042  12.439  1.00 92.20           H
ATOM   3171  CG1 VAL A 214      -8.217   2.895  10.832  1.00 92.20           C
ATOM   3172 1HG1 VAL A 214      -7.729   1.950  10.597  1.00 92.20           H
ATOM   3173 2HG1 VAL A 214      -8.404   3.446   9.910  1.00 92.20           H
ATOM   3174 3HG1 VAL A 214      -7.572   3.486  11.483  1.00 92.20           H
ATOM   3175  CG2 VAL A 214     -10.214   3.928  11.974  1.00 92.20           C
ATOM   3176 1HG2 VAL A 214     -10.471   4.515  11.092  1.00 92.20           H
ATOM   3177 2HG2 VAL A 214     -11.120   3.703  12.537  1.00 92.20           H
ATOM   3178 3HG2 VAL A 214      -9.528   4.497  12.602  1.00 92.20           H
ATOM   3179  HN  VAL A 214     -11.573   1.537  12.411  1.00 92.20           H
ATOM   3180  N   LEU A 215      -9.596  -0.444  10.798  1.00 91.51           N
ATOM   3181  CA  LEU A 215      -8.871  -1.616  10.338  1.00 91.51           C
ATOM   3182  C   LEU A 215      -9.697  -2.334   9.268  1.00 91.51           C
ATOM   3183  O   LEU A 215      -9.164  -2.739   8.236  1.00 91.51           O
ATOM   3184  HA  LEU A 215      -7.943  -1.269   9.883  1.00 91.51           H
ATOM   3185  CB  LEU A 215      -8.488  -2.508  11.520  1.00 91.51           C
ATOM   3186 1HB  LEU A 215      -9.383  -2.691  12.116  1.00 91.51           H
ATOM   3187 2HB  LEU A 215      -8.161  -3.473  11.132  1.00 91.51           H
ATOM   3188  CG  LEU A 215      -7.396  -1.965  12.445  1.00 91.51           C
ATOM   3189  HG  LEU A 215      -7.756  -1.038  12.891  1.00 91.51           H
ATOM   3190  CD1 LEU A 215      -7.114  -2.939  13.591  1.00 91.51           C
ATOM   3191 1HD1 LEU A 215      -8.023  -3.087  14.173  1.00 91.51           H
ATOM   3192 2HD1 LEU A 215      -6.784  -3.894  13.183  1.00 91.51           H
ATOM   3193 3HD1 LEU A 215      -6.334  -2.528  14.232  1.00 91.51           H
ATOM   3194  CD2 LEU A 215      -6.130  -1.625  11.656  1.00 91.51           C
ATOM   3195 1HD2 LEU A 215      -5.756  -2.523  11.164  1.00 91.51           H
ATOM   3196 2HD2 LEU A 215      -6.361  -0.869  10.906  1.00 91.51           H
ATOM   3197 3HD2 LEU A 215      -5.370  -1.241  12.337  1.00 91.51           H
ATOM   3198  HN  LEU A 215      -9.931  -0.497  11.739  1.00 91.51           H
ATOM   3199  N   THR A 216     -10.984  -2.469   9.552  1.00 91.40           N
ATOM   3200  CA  THR A 216     -11.883  -3.153   8.638  1.00 91.40           C
ATOM   3201  C   THR A 216     -11.879  -2.465   7.271  1.00 91.40           C
ATOM   3202  O   THR A 216     -11.824  -3.130   6.238  1.00 91.40           O
ATOM   3203  HA  THR A 216     -11.515  -4.167   8.487  1.00 91.40           H
ATOM   3204  CB  THR A 216     -13.268  -3.204   9.288  1.00 91.40           C
ATOM   3205  HB  THR A 216     -13.663  -2.200   9.442  1.00 91.40           H
ATOM   3206  OG1 THR A 216     -13.068  -3.974  10.470  1.00 91.40           O
ATOM   3207  HG1 THR A 216     -12.969  -3.369  11.260  1.00 91.40           H
ATOM   3208  CG2 THR A 216     -14.267  -4.026   8.472  1.00 91.40           C
ATOM   3209 1HG2 THR A 216     -13.904  -5.049   8.375  1.00 91.40           H
ATOM   3210 2HG2 THR A 216     -14.378  -3.584   7.481  1.00 91.40           H
ATOM   3211 3HG2 THR A 216     -15.233  -4.030   8.977  1.00 91.40           H
ATOM   3212  HN  THR A 216     -11.412  -2.123  10.386  1.00 91.40           H
ATOM   3213  N   LEU A 217     -11.937  -1.142   7.310  1.00 88.43           N
ATOM   3214  CA  LEU A 217     -11.959  -0.358   6.087  1.00 88.43           C
ATOM   3215  C   LEU A 217     -10.668  -0.607   5.304  1.00 88.43           C
ATOM   3216  O   LEU A 217     -10.691  -0.706   4.078  1.00 88.43           O
ATOM   3217  HA  LEU A 217     -12.799  -0.710   5.488  1.00 88.43           H
ATOM   3218  CB  LEU A 217     -12.213   1.118   6.401  1.00 88.43           C
ATOM   3219 1HB  LEU A 217     -13.032   1.181   7.117  1.00 88.43           H
ATOM   3220 2HB  LEU A 217     -11.328   1.522   6.892  1.00 88.43           H
ATOM   3221  CG  LEU A 217     -12.550   2.010   5.204  1.00 88.43           C
ATOM   3222  HG  LEU A 217     -11.809   1.831   4.425  1.00 88.43           H
ATOM   3223  CD1 LEU A 217     -13.917   1.649   4.619  1.00 88.43           C
ATOM   3224 1HD1 LEU A 217     -13.909   0.610   4.289  1.00 88.43           H
ATOM   3225 2HD1 LEU A 217     -14.685   1.781   5.382  1.00 88.43           H
ATOM   3226 3HD1 LEU A 217     -14.132   2.298   3.770  1.00 88.43           H
ATOM   3227  CD2 LEU A 217     -12.461   3.490   5.581  1.00 88.43           C
ATOM   3228 1HD2 LEU A 217     -13.165   3.703   6.385  1.00 88.43           H
ATOM   3229 2HD2 LEU A 217     -11.449   3.719   5.914  1.00 88.43           H
ATOM   3230 3HD2 LEU A 217     -12.705   4.101   4.713  1.00 88.43           H
ATOM   3231  HN  LEU A 217     -11.969  -0.608   8.155  1.00 88.43           H
ATOM   3232  N   LYS A 218      -9.573  -0.700   6.044  1.00 86.25           N
ATOM   3233  CA  LYS A 218      -8.271  -0.901   5.432  1.00 86.25           C
ATOM   3234  C   LYS A 218      -8.259  -2.242   4.696  1.00 86.25           C
ATOM   3235  O   LYS A 218      -7.765  -2.334   3.574  1.00 86.25           O
ATOM   3236  HA  LYS A 218      -8.127  -0.105   4.701  1.00 86.25           H
ATOM   3237  CB  LYS A 218      -7.161  -0.762   6.476  1.00 86.25           C
ATOM   3238 1HB  LYS A 218      -7.309   0.152   7.051  1.00 86.25           H
ATOM   3239 2HB  LYS A 218      -7.214  -1.593   7.180  1.00 86.25           H
ATOM   3240  CG  LYS A 218      -5.783  -0.737   5.811  1.00 86.25           C
ATOM   3241 1HG  LYS A 218      -5.662  -1.619   5.183  1.00 86.25           H
ATOM   3242 2HG  LYS A 218      -5.707   0.133   5.159  1.00 86.25           H
ATOM   3243  CD  LYS A 218      -4.670  -0.694   6.860  1.00 86.25           C
ATOM   3244 1HD  LYS A 218      -4.754   0.220   7.448  1.00 86.25           H
ATOM   3245 2HD  LYS A 218      -4.784  -1.529   7.551  1.00 86.25           H
ATOM   3246  CE  LYS A 218      -3.291  -0.757   6.198  1.00 86.25           C
ATOM   3247 1HE  LYS A 218      -3.255  -1.591   5.499  1.00 86.25           H
ATOM   3248 2HE  LYS A 218      -3.117   0.151   5.621  1.00 86.25           H
ATOM   3249  NZ  LYS A 218      -2.232  -0.912   7.221  1.00 86.25           N
ATOM   3250 1HZ  LYS A 218      -1.364  -1.179   6.770  1.00 86.25           H
ATOM   3251 2HZ  LYS A 218      -2.103  -0.033   7.709  1.00 86.25           H
ATOM   3252 3HZ  LYS A 218      -2.505  -1.630   7.883  1.00 86.25           H
ATOM   3253  HN  LYS A 218      -9.567  -0.641   7.042  1.00 86.25           H
ATOM   3254  N   VAL A 219      -8.809  -3.249   5.359  1.00 90.40           N
ATOM   3255  CA  VAL A 219      -8.764  -4.604   4.835  1.00 90.40           C
ATOM   3256  C   VAL A 219      -9.656  -4.697   3.596  1.00 90.40           C
ATOM   3257  O   VAL A 219      -9.251  -5.249   2.575  1.00 90.40           O
ATOM   3258  HA  VAL A 219      -7.734  -4.809   4.542  1.00 90.40           H
ATOM   3259  CB  VAL A 219      -9.152  -5.601   5.928  1.00 90.40           C
ATOM   3260  HB  VAL A 219     -10.117  -5.296   6.333  1.00 90.40           H
ATOM   3261  CG1 VAL A 219      -9.308  -7.011   5.354  1.00 90.40           C
ATOM   3262 1HG1 VAL A 219     -10.086  -7.008   4.591  1.00 90.40           H
ATOM   3263 2HG1 VAL A 219      -8.365  -7.329   4.911  1.00 90.40           H
ATOM   3264 3HG1 VAL A 219      -9.585  -7.699   6.153  1.00 90.40           H
ATOM   3265  CG2 VAL A 219      -8.136  -5.584   7.072  1.00 90.40           C
ATOM   3266 1HG2 VAL A 219      -7.152  -5.853   6.688  1.00 90.40           H
ATOM   3267 2HG2 VAL A 219      -8.096  -4.586   7.508  1.00 90.40           H
ATOM   3268 3HG2 VAL A 219      -8.437  -6.302   7.836  1.00 90.40           H
ATOM   3269  HN  VAL A 219      -9.278  -3.151   6.237  1.00 90.40           H
ATOM   3270  N   ILE A 220     -10.855  -4.149   3.727  1.00 90.94           N
ATOM   3271  CA  ILE A 220     -11.854  -4.273   2.679  1.00 90.94           C
ATOM   3272  C   ILE A 220     -11.362  -3.551   1.423  1.00 90.94           C
ATOM   3273  O   ILE A 220     -11.230  -4.161   0.363  1.00 90.94           O
ATOM   3274  HA  ILE A 220     -11.956  -5.334   2.449  1.00 90.94           H
ATOM   3275  CB  ILE A 220     -13.216  -3.784   3.176  1.00 90.94           C
ATOM   3276  HB  ILE A 220     -13.079  -2.810   3.645  1.00 90.94           H
ATOM   3277  CG1 ILE A 220     -13.780  -4.724   4.243  1.00 90.94           C
ATOM   3278 1HG1 ILE A 220     -13.947  -5.711   3.811  1.00 90.94           H
ATOM   3279 2HG1 ILE A 220     -13.054  -4.846   5.046  1.00 90.94           H
ATOM   3280  CG2 ILE A 220     -14.188  -3.591   2.010  1.00 90.94           C
ATOM   3281 1HG2 ILE A 220     -13.782  -2.853   1.317  1.00 90.94           H
ATOM   3282 2HG2 ILE A 220     -14.325  -4.540   1.490  1.00 90.94           H
ATOM   3283 3HG2 ILE A 220     -15.148  -3.243   2.391  1.00 90.94           H
ATOM   3284  CD1 ILE A 220     -15.093  -4.182   4.812  1.00 90.94           C
ATOM   3285 1HD1 ILE A 220     -14.917  -3.206   5.264  1.00 90.94           H
ATOM   3286 2HD1 ILE A 220     -15.824  -4.085   4.010  1.00 90.94           H
ATOM   3287 3HD1 ILE A 220     -15.472  -4.870   5.568  1.00 90.94           H
ATOM   3288  HN  ILE A 220     -11.147  -3.628   4.529  1.00 90.94           H
ATOM   3289  N   LEU A 221     -11.103  -2.261   1.584  1.00 89.86           N
ATOM   3290  CA  LEU A 221     -10.790  -1.413   0.446  1.00 89.86           C
ATOM   3291  C   LEU A 221      -9.331  -1.628   0.041  1.00 89.86           C
ATOM   3292  O   LEU A 221      -8.955  -1.369  -1.101  1.00 89.86           O
ATOM   3293  HA  LEU A 221     -11.428  -1.727  -0.380  1.00 89.86           H
ATOM   3294  CB  LEU A 221     -11.135   0.045   0.755  1.00 89.86           C
ATOM   3295 1HB  LEU A 221     -10.560   0.357   1.627  1.00 89.86           H
ATOM   3296 2HB  LEU A 221     -10.804   0.661  -0.082  1.00 89.86           H
ATOM   3297  CG  LEU A 221     -12.612   0.344   1.018  1.00 89.86           C
ATOM   3298  HG  LEU A 221     -12.917  -0.201   1.911  1.00 89.86           H
ATOM   3299  CD1 LEU A 221     -12.828   1.832   1.302  1.00 89.86           C
ATOM   3300 1HD1 LEU A 221     -12.250   2.122   2.180  1.00 89.86           H
ATOM   3301 2HD1 LEU A 221     -12.501   2.417   0.442  1.00 89.86           H
ATOM   3302 3HD1 LEU A 221     -13.886   2.017   1.486  1.00 89.86           H
ATOM   3303  CD2 LEU A 221     -13.486  -0.152  -0.135  1.00 89.86           C
ATOM   3304 1HD2 LEU A 221     -13.188   0.346  -1.057  1.00 89.86           H
ATOM   3305 2HD2 LEU A 221     -13.362  -1.229  -0.247  1.00 89.86           H
ATOM   3306 3HD2 LEU A 221     -14.531   0.073   0.078  1.00 89.86           H
ATOM   3307  HN  LEU A 221     -11.105  -1.797   2.469  1.00 89.86           H
ATOM   3308  N   GLY A 222      -8.547  -2.100   1.000  1.00 88.53           N
ATOM   3309  CA  GLY A 222      -7.107  -2.175   0.821  1.00 88.53           C
ATOM   3310  C   GLY A 222      -6.715  -3.439   0.054  1.00 88.53           C
ATOM   3311  O   GLY A 222      -5.641  -3.499  -0.544  1.00 88.53           O
ATOM   3312 1HA  GLY A 222      -6.758  -1.295   0.281  1.00 88.53           H
ATOM   3313 2HA  GLY A 222      -6.615  -2.168   1.793  1.00 88.53           H
ATOM   3314  HN  GLY A 222      -8.881  -2.427   1.884  1.00 88.53           H
ATOM   3315  N   PHE A 223      -7.606  -4.419   0.095  1.00 83.02           N
ATOM   3316  CA  PHE A 223      -7.311  -5.724  -0.470  1.00 83.02           C
ATOM   3317  C   PHE A 223      -8.538  -6.308  -1.173  1.00 83.02           C
ATOM   3318  O   PHE A 223      -8.541  -6.469  -2.392  1.00 83.02           O
ATOM   3319  HA  PHE A 223      -6.509  -5.588  -1.196  1.00 83.02           H
ATOM   3320  CB  PHE A 223      -6.921  -6.637   0.694  1.00 83.02           C
ATOM   3321 1HB  PHE A 223      -6.163  -6.138   1.297  1.00 83.02           H
ATOM   3322 2HB  PHE A 223      -7.791  -6.784   1.334  1.00 83.02           H
ATOM   3323  CG  PHE A 223      -6.389  -8.005   0.261  1.00 83.02           C
ATOM   3324  CD1 PHE A 223      -7.124  -9.125   0.493  1.00 83.02           C
ATOM   3325  HD1 PHE A 223      -8.092  -9.049   0.988  1.00 83.02           H
ATOM   3326  CD2 PHE A 223      -5.180  -8.100  -0.356  1.00 83.02           C
ATOM   3327  HD2 PHE A 223      -4.591  -7.202  -0.541  1.00 83.02           H
ATOM   3328  CE1 PHE A 223      -6.629 -10.394   0.091  1.00 83.02           C
ATOM   3329  HE1 PHE A 223      -7.218 -11.293   0.277  1.00 83.02           H
ATOM   3330  CE2 PHE A 223      -4.686  -9.369  -0.757  1.00 83.02           C
ATOM   3331  HE2 PHE A 223      -3.717  -9.445  -1.252  1.00 83.02           H
ATOM   3332  CZ  PHE A 223      -5.421 -10.489  -0.525  1.00 83.02           C
ATOM   3333  HZ  PHE A 223      -5.041 -11.463  -0.834  1.00 83.02           H
ATOM   3334  HN  PHE A 223      -8.515  -4.331   0.504  1.00 83.02           H
ATOM   3335  N   PHE A 224      -9.550  -6.610  -0.373  1.00 84.14           N
ATOM   3336  CA  PHE A 224     -10.620  -7.487  -0.819  1.00 84.14           C
ATOM   3337  C   PHE A 224     -11.305  -6.926  -2.066  1.00 84.14           C
ATOM   3338  O   PHE A 224     -11.423  -7.616  -3.078  1.00 84.14           O
ATOM   3339  HA  PHE A 224     -10.170  -8.451  -1.056  1.00 84.14           H
ATOM   3340  CB  PHE A 224     -11.640  -7.561   0.319  1.00 84.14           C
ATOM   3341 1HB  PHE A 224     -11.728  -6.577   0.779  1.00 84.14           H
ATOM   3342 2HB  PHE A 224     -12.617  -7.806  -0.098  1.00 84.14           H
ATOM   3343  CG  PHE A 224     -11.292  -8.585   1.401  1.00 84.14           C
ATOM   3344  CD1 PHE A 224     -11.416  -9.915   1.144  1.00 84.14           C
ATOM   3345  HD1 PHE A 224     -11.763 -10.251   0.167  1.00 84.14           H
ATOM   3346  CD2 PHE A 224     -10.859  -8.166   2.620  1.00 84.14           C
ATOM   3347  HD2 PHE A 224     -10.760  -7.100   2.827  1.00 84.14           H
ATOM   3348  CE1 PHE A 224     -11.093 -10.865   2.148  1.00 84.14           C
ATOM   3349  HE1 PHE A 224     -11.192 -11.931   1.942  1.00 84.14           H
ATOM   3350  CE2 PHE A 224     -10.536  -9.116   3.625  1.00 84.14           C
ATOM   3351  HE2 PHE A 224     -10.189  -8.780   4.602  1.00 84.14           H
ATOM   3352  CZ  PHE A 224     -10.660 -10.446   3.368  1.00 84.14           C
ATOM   3353  HZ  PHE A 224     -10.412 -11.175   4.138  1.00 84.14           H
ATOM   3354  HN  PHE A 224      -9.646  -6.267   0.561  1.00 84.14           H
ATOM   3355  N   LEU A 225     -11.739  -5.679  -1.954  1.00 89.75           N
ATOM   3356  CA  LEU A 225     -12.466  -5.039  -3.037  1.00 89.75           C
ATOM   3357  C   LEU A 225     -11.592  -5.025  -4.293  1.00 89.75           C
ATOM   3358  O   LEU A 225     -11.998  -5.523  -5.342  1.00 89.75           O
ATOM   3359  HA  LEU A 225     -13.350  -5.643  -3.239  1.00 89.75           H
ATOM   3360  CB  LEU A 225     -12.952  -3.653  -2.611  1.00 89.75           C
ATOM   3361 1HB  LEU A 225     -13.642  -3.772  -1.775  1.00 89.75           H
ATOM   3362 2HB  LEU A 225     -12.097  -3.088  -2.240  1.00 89.75           H
ATOM   3363  CG  LEU A 225     -13.646  -2.823  -3.693  1.00 89.75           C
ATOM   3364  HG  LEU A 225     -13.025  -2.843  -4.589  1.00 89.75           H
ATOM   3365  CD1 LEU A 225     -14.999  -3.430  -4.067  1.00 89.75           C
ATOM   3366 1HD1 LEU A 225     -14.852  -4.442  -4.443  1.00 89.75           H
ATOM   3367 2HD1 LEU A 225     -15.640  -3.459  -3.185  1.00 89.75           H
ATOM   3368 3HD1 LEU A 225     -15.471  -2.820  -4.838  1.00 89.75           H
ATOM   3369  CD2 LEU A 225     -13.772  -1.359  -3.265  1.00 89.75           C
ATOM   3370 1HD2 LEU A 225     -14.359  -1.298  -2.349  1.00 89.75           H
ATOM   3371 2HD2 LEU A 225     -12.779  -0.945  -3.089  1.00 89.75           H
ATOM   3372 3HD2 LEU A 225     -14.268  -0.792  -4.053  1.00 89.75           H
ATOM   3373  HN  LEU A 225     -11.602  -5.110  -1.143  1.00 89.75           H
ATOM   3374  N   PRO A 226     -10.382  -4.456  -4.211  1.00 90.57           N
ATOM   3375  CA  PRO A 226      -9.481  -4.429  -5.366  1.00 90.57           C
ATOM   3376  C   PRO A 226      -9.266  -5.810  -5.963  1.00 90.57           C
ATOM   3377  O   PRO A 226      -9.321  -5.980  -7.180  1.00 90.57           O
ATOM   3378  HA  PRO A 226      -9.919  -3.836  -6.169  1.00 90.57           H
ATOM   3379  CB  PRO A 226      -8.184  -3.846  -4.800  1.00 90.57           C
ATOM   3380 1HB  PRO A 226      -7.508  -4.630  -4.458  1.00 90.57           H
ATOM   3381 2HB  PRO A 226      -7.645  -3.266  -5.549  1.00 90.57           H
ATOM   3382  CG  PRO A 226      -8.663  -2.972  -3.647  1.00 90.57           C
ATOM   3383 1HG  PRO A 226      -7.864  -2.771  -2.933  1.00 90.57           H
ATOM   3384 2HG  PRO A 226      -9.015  -2.001  -3.995  1.00 90.57           H
ATOM   3385  CD  PRO A 226      -9.781  -3.800  -3.035  1.00 90.57           C
ATOM   3386 1HD  PRO A 226      -9.400  -4.530  -2.321  1.00 90.57           H
ATOM   3387 2HD  PRO A 226     -10.498  -3.178  -2.499  1.00 90.57           H
ATOM   3388  N   PHE A 227      -9.023  -6.769  -5.081  1.00 85.59           N
ATOM   3389  CA  PHE A 227      -8.664  -8.109  -5.514  1.00 85.59           C
ATOM   3390  C   PHE A 227      -9.790  -8.740  -6.336  1.00 85.59           C
ATOM   3391  O   PHE A 227      -9.544  -9.305  -7.400  1.00 85.59           O
ATOM   3392  HA  PHE A 227      -7.771  -8.021  -6.131  1.00 85.59           H
ATOM   3393  CB  PHE A 227      -8.444  -8.943  -4.250  1.00 85.59           C
ATOM   3394 1HB  PHE A 227      -7.669  -8.470  -3.646  1.00 85.59           H
ATOM   3395 2HB  PHE A 227      -9.359  -8.935  -3.657  1.00 85.59           H
ATOM   3396  CG  PHE A 227      -8.042 -10.393  -4.523  1.00 85.59           C
ATOM   3397  CD1 PHE A 227      -8.967 -11.385  -4.422  1.00 85.59           C
ATOM   3398  HD1 PHE A 227      -9.994 -11.147  -4.146  1.00 85.59           H
ATOM   3399  CD2 PHE A 227      -6.761 -10.691  -4.868  1.00 85.59           C
ATOM   3400  HD2 PHE A 227      -6.020  -9.896  -4.949  1.00 85.59           H
ATOM   3401  CE1 PHE A 227      -8.595 -12.732  -4.676  1.00 85.59           C
ATOM   3402  HE1 PHE A 227      -9.336 -13.527  -4.594  1.00 85.59           H
ATOM   3403  CE2 PHE A 227      -6.388 -12.038  -5.122  1.00 85.59           C
ATOM   3404  HE2 PHE A 227      -5.361 -12.276  -5.398  1.00 85.59           H
ATOM   3405  CZ  PHE A 227      -7.313 -13.030  -5.020  1.00 85.59           C
ATOM   3406  HZ  PHE A 227      -7.027 -14.063  -5.215  1.00 85.59           H
ATOM   3407  HN  PHE A 227      -9.069  -6.643  -4.091  1.00 85.59           H
ATOM   3408  N   VAL A 228     -11.001  -8.621  -5.811  1.00 92.25           N
ATOM   3409  CA  VAL A 228     -12.159  -9.214  -6.460  1.00 92.25           C
ATOM   3410  C   VAL A 228     -12.315  -8.617  -7.860  1.00 92.25           C
ATOM   3411  O   VAL A 228     -12.549  -9.342  -8.825  1.00 92.25           O
ATOM   3412  HA  VAL A 228     -11.972 -10.284  -6.553  1.00 92.25           H
ATOM   3413  CB  VAL A 228     -13.401  -9.024  -5.587  1.00 92.25           C
ATOM   3414  HB  VAL A 228     -13.470  -7.968  -5.327  1.00 92.25           H
ATOM   3415  CG1 VAL A 228     -14.671  -9.404  -6.351  1.00 92.25           C
ATOM   3416 1HG1 VAL A 228     -14.765  -8.773  -7.235  1.00 92.25           H
ATOM   3417 2HG1 VAL A 228     -14.613 -10.449  -6.655  1.00 92.25           H
ATOM   3418 3HG1 VAL A 228     -15.539  -9.260  -5.708  1.00 92.25           H
ATOM   3419  CG2 VAL A 228     -13.284  -9.822  -4.287  1.00 92.25           C
ATOM   3420 1HG2 VAL A 228     -13.179 -10.882  -4.519  1.00 92.25           H
ATOM   3421 2HG2 VAL A 228     -12.411  -9.483  -3.729  1.00 92.25           H
ATOM   3422 3HG2 VAL A 228     -14.181  -9.670  -3.685  1.00 92.25           H
ATOM   3423  HN  VAL A 228     -11.197  -8.133  -4.961  1.00 92.25           H
ATOM   3424  N   VAL A 229     -12.179  -7.301  -7.926  1.00 91.99           N
ATOM   3425  CA  VAL A 229     -12.365  -6.591  -9.180  1.00 91.99           C
ATOM   3426  C   VAL A 229     -11.305  -7.052 -10.183  1.00 91.99           C
ATOM   3427  O   VAL A 229     -11.621  -7.335 -11.338  1.00 91.99           O
ATOM   3428  HA  VAL A 229     -13.350  -6.855  -9.564  1.00 91.99           H
ATOM   3429  CB  VAL A 229     -12.340  -5.081  -8.935  1.00 91.99           C
ATOM   3430  HB  VAL A 229     -11.423  -4.844  -8.395  1.00 91.99           H
ATOM   3431  CG1 VAL A 229     -12.318  -4.312 -10.258  1.00 91.99           C
ATOM   3432 1HG1 VAL A 229     -11.430  -4.589 -10.825  1.00 91.99           H
ATOM   3433 2HG1 VAL A 229     -13.209  -4.558 -10.836  1.00 91.99           H
ATOM   3434 3HG1 VAL A 229     -12.301  -3.241 -10.055  1.00 91.99           H
ATOM   3435  CG2 VAL A 229     -13.522  -4.646  -8.067  1.00 91.99           C
ATOM   3436 1HG2 VAL A 229     -14.455  -4.904  -8.569  1.00 91.99           H
ATOM   3437 2HG2 VAL A 229     -13.474  -5.157  -7.106  1.00 91.99           H
ATOM   3438 3HG2 VAL A 229     -13.480  -3.569  -7.909  1.00 91.99           H
ATOM   3439  HN  VAL A 229     -11.947  -6.723  -7.143  1.00 91.99           H
ATOM   3440  N   MET A 230     -10.071  -7.112  -9.706  1.00 84.62           N
ATOM   3441  CA  MET A 230      -8.956  -7.488 -10.559  1.00 84.62           C
ATOM   3442  C   MET A 230      -9.130  -8.912 -11.091  1.00 84.62           C
ATOM   3443  O   MET A 230      -8.952  -9.160 -12.283  1.00 84.62           O
ATOM   3444  HA  MET A 230      -8.968  -6.780 -11.387  1.00 84.62           H
ATOM   3445  CB  MET A 230      -7.652  -7.395  -9.766  1.00 84.62           C
ATOM   3446 1HB  MET A 230      -7.770  -7.894  -8.804  1.00 84.62           H
ATOM   3447 2HB  MET A 230      -6.858  -7.917 -10.301  1.00 84.62           H
ATOM   3448  CG  MET A 230      -7.249  -5.936  -9.542  1.00 84.62           C
ATOM   3449 1HG  MET A 230      -7.257  -5.399 -10.491  1.00 84.62           H
ATOM   3450 2HG  MET A 230      -7.974  -5.445  -8.892  1.00 84.62           H
ATOM   3451  SD  MET A 230      -5.623  -5.856  -8.810  1.00 84.62           S
ATOM   3452  CE  MET A 230      -5.981  -6.510  -7.188  1.00 84.62           C
ATOM   3453 1HE  MET A 230      -6.719  -5.877  -6.696  1.00 84.62           H
ATOM   3454 2HE  MET A 230      -6.375  -7.522  -7.283  1.00 84.62           H
ATOM   3455 3HE  MET A 230      -5.067  -6.530  -6.595  1.00 84.62           H
ATOM   3456  HN  MET A 230      -9.827  -6.909  -8.758  1.00 84.62           H
ATOM   3457  N   ALA A 231      -9.475  -9.812 -10.181  1.00 90.19           N
ATOM   3458  CA  ALA A 231      -9.594 -11.218 -10.527  1.00 90.19           C
ATOM   3459  C   ALA A 231     -10.644 -11.382 -11.627  1.00 90.19           C
ATOM   3460  O   ALA A 231     -10.423 -12.103 -12.598  1.00 90.19           O
ATOM   3461  HA  ALA A 231      -8.627 -11.549 -10.906  1.00 90.19           H
ATOM   3462  CB  ALA A 231      -9.933 -12.025  -9.272  1.00 90.19           C
ATOM   3463 1HB  ALA A 231      -9.142 -11.898  -8.533  1.00 90.19           H
ATOM   3464 2HB  ALA A 231     -10.878 -11.672  -8.857  1.00 90.19           H
ATOM   3465 3HB  ALA A 231     -10.022 -13.080  -9.531  1.00 90.19           H
ATOM   3466  HN  ALA A 231      -9.671  -9.593  -9.225  1.00 90.19           H
ATOM   3467  N   CYS A 232     -11.764 -10.700 -11.438  1.00 89.75           N
ATOM   3468  CA  CYS A 232     -12.859 -10.781 -12.389  1.00 89.75           C
ATOM   3469  C   CYS A 232     -12.370 -10.238 -13.733  1.00 89.75           C
ATOM   3470  O   CYS A 232     -12.579 -10.862 -14.772  1.00 89.75           O
ATOM   3471  HA  CYS A 232     -13.125 -11.835 -12.471  1.00 89.75           H
ATOM   3472  CB  CYS A 232     -14.099 -10.037 -11.889  1.00 89.75           C
ATOM   3473 1HB  CYS A 232     -13.830  -9.022 -11.595  1.00 89.75           H
ATOM   3474 2HB  CYS A 232     -14.831  -9.951 -12.693  1.00 89.75           H
ATOM   3475  SG  CYS A 232     -14.833 -10.926 -10.468  1.00 89.75           S
ATOM   3476  HG  CYS A 232     -14.009 -10.426  -9.551  1.00 89.75           H
ATOM   3477  HN  CYS A 232     -11.929 -10.101 -10.654  1.00 89.75           H
ATOM   3478  N   CYS A 233     -11.729  -9.080 -13.669  1.00 88.16           N
ATOM   3479  CA  CYS A 233     -11.326  -8.380 -14.877  1.00 88.16           C
ATOM   3480  C   CYS A 233     -10.445  -9.319 -15.705  1.00 88.16           C
ATOM   3481  O   CYS A 233     -10.699  -9.529 -16.889  1.00 88.16           O
ATOM   3482  HA  CYS A 233     -12.241  -8.133 -15.415  1.00 88.16           H
ATOM   3483  CB  CYS A 233     -10.615  -7.064 -14.557  1.00 88.16           C
ATOM   3484 1HB  CYS A 233      -9.862  -7.226 -13.785  1.00 88.16           H
ATOM   3485 2HB  CYS A 233     -10.091  -6.700 -15.441  1.00 88.16           H
ATOM   3486  SG  CYS A 233     -11.830  -5.817 -13.994  1.00 88.16           S
ATOM   3487  HG  CYS A 233     -11.953  -6.291 -12.758  1.00 88.16           H
ATOM   3488  HN  CYS A 233     -11.486  -8.622 -12.814  1.00 88.16           H
ATOM   3489  N   TYR A 234      -9.428  -9.857 -15.047  1.00 75.61           N
ATOM   3490  CA  TYR A 234      -8.413 -10.630 -15.743  1.00 75.61           C
ATOM   3491  C   TYR A 234      -8.958 -11.995 -16.166  1.00 75.61           C
ATOM   3492  O   TYR A 234      -8.516 -12.561 -17.164  1.00 75.61           O
ATOM   3493  HA  TYR A 234      -8.117 -10.073 -16.632  1.00 75.61           H
ATOM   3494  CB  TYR A 234      -7.278 -10.836 -14.738  1.00 75.61           C
ATOM   3495 1HB  TYR A 234      -7.703 -10.924 -13.738  1.00 75.61           H
ATOM   3496 2HB  TYR A 234      -6.780 -11.780 -14.956  1.00 75.61           H
ATOM   3497  CG  TYR A 234      -6.237  -9.714 -14.736  1.00 75.61           C
ATOM   3498  CD1 TYR A 234      -5.173  -9.760 -15.613  1.00 75.61           C
ATOM   3499  HD1 TYR A 234      -5.073 -10.595 -16.307  1.00 75.61           H
ATOM   3500  CD2 TYR A 234      -6.363  -8.657 -13.858  1.00 75.61           C
ATOM   3501  HD2 TYR A 234      -7.204  -8.621 -13.165  1.00 75.61           H
ATOM   3502  CE1 TYR A 234      -4.193  -8.705 -15.611  1.00 75.61           C
ATOM   3503  HE1 TYR A 234      -3.347  -8.728 -16.299  1.00 75.61           H
ATOM   3504  CE2 TYR A 234      -5.383  -7.602 -13.856  1.00 75.61           C
ATOM   3505  HE2 TYR A 234      -5.471  -6.761 -13.168  1.00 75.61           H
ATOM   3506  CZ  TYR A 234      -4.347  -7.678 -14.733  1.00 75.61           C
ATOM   3507  OH  TYR A 234      -3.422  -6.681 -14.732  1.00 75.61           O
ATOM   3508  HH  TYR A 234      -3.631  -6.021 -14.010  1.00 75.61           H
ATOM   3509  HN  TYR A 234      -9.293  -9.772 -14.060  1.00 75.61           H
ATOM   3510  N   THR A 235      -9.909 -12.485 -15.385  1.00 85.34           N
ATOM   3511  CA  THR A 235     -10.602 -13.715 -15.730  1.00 85.34           C
ATOM   3512  C   THR A 235     -11.257 -13.589 -17.107  1.00 85.34           C
ATOM   3513  O   THR A 235     -11.127 -14.482 -17.944  1.00 85.34           O
ATOM   3514  HA  THR A 235      -9.866 -14.516 -15.798  1.00 85.34           H
ATOM   3515  CB  THR A 235     -11.597 -14.028 -14.611  1.00 85.34           C
ATOM   3516  HB  THR A 235     -12.356 -13.249 -14.536  1.00 85.34           H
ATOM   3517  OG1 THR A 235     -10.778 -14.202 -13.457  1.00 85.34           O
ATOM   3518  HG1 THR A 235     -10.865 -13.409 -12.854  1.00 85.34           H
ATOM   3519  CG2 THR A 235     -12.276 -15.387 -14.794  1.00 85.34           C
ATOM   3520 1HG2 THR A 235     -11.521 -16.172 -14.801  1.00 85.34           H
ATOM   3521 2HG2 THR A 235     -12.820 -15.397 -15.738  1.00 85.34           H
ATOM   3522 3HG2 THR A 235     -12.972 -15.559 -13.972  1.00 85.34           H
ATOM   3523  HN  THR A 235     -10.208 -12.058 -14.531  1.00 85.34           H
ATOM   3524  N   ILE A 236     -11.946 -12.474 -17.300  1.00 84.25           N
ATOM   3525  CA  ILE A 236     -12.639 -12.230 -18.554  1.00 84.25           C
ATOM   3526  C   ILE A 236     -11.611 -11.978 -19.659  1.00 84.25           C
ATOM   3527  O   ILE A 236     -11.792 -12.422 -20.792  1.00 84.25           O
ATOM   3528  HA  ILE A 236     -13.197 -13.134 -18.800  1.00 84.25           H
ATOM   3529  CB  ILE A 236     -13.657 -11.100 -18.392  1.00 84.25           C
ATOM   3530  HB  ILE A 236     -13.128 -10.210 -18.050  1.00 84.25           H
ATOM   3531  CG1 ILE A 236     -14.696 -11.446 -17.323  1.00 84.25           C
ATOM   3532 1HG1 ILE A 236     -15.394 -12.186 -17.715  1.00 84.25           H
ATOM   3533 2HG1 ILE A 236     -14.201 -11.899 -16.463  1.00 84.25           H
ATOM   3534  CG2 ILE A 236     -14.308 -10.752 -19.732  1.00 84.25           C
ATOM   3535 1HG2 ILE A 236     -13.540 -10.432 -20.436  1.00 84.25           H
ATOM   3536 2HG2 ILE A 236     -14.820 -11.629 -20.126  1.00 84.25           H
ATOM   3537 3HG2 ILE A 236     -15.027  -9.945 -19.588  1.00 84.25           H
ATOM   3538  CD1 ILE A 236     -15.463 -10.199 -16.879  1.00 84.25           C
ATOM   3539 1HD1 ILE A 236     -14.765  -9.472 -16.465  1.00 84.25           H
ATOM   3540 2HD1 ILE A 236     -15.975  -9.763 -17.736  1.00 84.25           H
ATOM   3541 3HD1 ILE A 236     -16.194 -10.474 -16.119  1.00 84.25           H
ATOM   3542  HN  ILE A 236     -12.035 -11.747 -16.620  1.00 84.25           H
ATOM   3543  N   ILE A 237     -10.556 -11.268 -19.291  1.00 80.99           N
ATOM   3544  CA  ILE A 237      -9.509 -10.935 -20.242  1.00 80.99           C
ATOM   3545  C   ILE A 237      -8.946 -12.223 -20.846  1.00 80.99           C
ATOM   3546  O   ILE A 237      -8.882 -12.365 -22.066  1.00 80.99           O
ATOM   3547  HA  ILE A 237      -9.966 -10.351 -21.040  1.00 80.99           H
ATOM   3548  CB  ILE A 237      -8.448 -10.050 -19.583  1.00 80.99           C
ATOM   3549  HB  ILE A 237      -8.254 -10.437 -18.583  1.00 80.99           H
ATOM   3550  CG1 ILE A 237      -8.954  -8.615 -19.423  1.00 80.99           C
ATOM   3551 1HG1 ILE A 237      -8.980  -8.124 -20.395  1.00 80.99           H
ATOM   3552 2HG1 ILE A 237      -9.976  -8.627 -19.044  1.00 80.99           H
ATOM   3553  CG2 ILE A 237      -7.128 -10.110 -20.355  1.00 80.99           C
ATOM   3554 1HG2 ILE A 237      -6.764 -11.137 -20.374  1.00 80.99           H
ATOM   3555 2HG2 ILE A 237      -7.289  -9.763 -21.376  1.00 80.99           H
ATOM   3556 3HG2 ILE A 237      -6.392  -9.472 -19.866  1.00 80.99           H
ATOM   3557  CD1 ILE A 237      -8.059  -7.822 -18.468  1.00 80.99           C
ATOM   3558 1HD1 ILE A 237      -8.055  -8.303 -17.490  1.00 80.99           H
ATOM   3559 2HD1 ILE A 237      -7.043  -7.793 -18.863  1.00 80.99           H
ATOM   3560 3HD1 ILE A 237      -8.441  -6.806 -18.372  1.00 80.99           H
ATOM   3561  HN  ILE A 237     -10.410 -10.922 -18.364  1.00 80.99           H
ATOM   3562  N   ILE A 238      -8.553 -13.131 -19.964  1.00 78.69           N
ATOM   3563  CA  ILE A 238      -7.913 -14.363 -20.392  1.00 78.69           C
ATOM   3564  C   ILE A 238      -8.860 -15.128 -21.319  1.00 78.69           C
ATOM   3565  O   ILE A 238      -8.443 -15.623 -22.365  1.00 78.69           O
ATOM   3566  HA  ILE A 238      -7.023 -14.089 -20.957  1.00 78.69           H
ATOM   3567  CB  ILE A 238      -7.450 -15.175 -19.181  1.00 78.69           C
ATOM   3568  HB  ILE A 238      -8.271 -15.221 -18.465  1.00 78.69           H
ATOM   3569  CG1 ILE A 238      -6.276 -14.489 -18.478  1.00 78.69           C
ATOM   3570 1HG1 ILE A 238      -5.370 -14.615 -19.069  1.00 78.69           H
ATOM   3571 2HG1 ILE A 238      -6.465 -13.417 -18.408  1.00 78.69           H
ATOM   3572  CG2 ILE A 238      -7.117 -16.614 -19.580  1.00 78.69           C
ATOM   3573 1HG2 ILE A 238      -8.003 -17.088 -20.000  1.00 78.69           H
ATOM   3574 2HG2 ILE A 238      -6.320 -16.609 -20.324  1.00 78.69           H
ATOM   3575 3HG2 ILE A 238      -6.790 -17.168 -18.700  1.00 78.69           H
ATOM   3576  CD1 ILE A 238      -6.063 -15.067 -17.077  1.00 78.69           C
ATOM   3577 1HD1 ILE A 238      -6.963 -14.917 -16.481  1.00 78.69           H
ATOM   3578 2HD1 ILE A 238      -5.850 -16.133 -17.153  1.00 78.69           H
ATOM   3579 3HD1 ILE A 238      -5.223 -14.561 -16.600  1.00 78.69           H
ATOM   3580  HN  ILE A 238      -8.665 -13.034 -18.975  1.00 78.69           H
ATOM   3581  N   HIS A 239     -10.115 -15.201 -20.902  1.00 77.51           N
ATOM   3582  CA  HIS A 239     -11.115 -15.931 -21.662  1.00 77.51           C
ATOM   3583  C   HIS A 239     -11.208 -15.353 -23.076  1.00 77.51           C
ATOM   3584  O   HIS A 239     -11.276 -16.098 -24.052  1.00 77.51           O
ATOM   3585  HA  HIS A 239     -10.770 -16.963 -21.723  1.00 77.51           H
ATOM   3586  CB  HIS A 239     -12.460 -15.930 -20.932  1.00 77.51           C
ATOM   3587 1HB  HIS A 239     -12.306 -16.268 -19.908  1.00 77.51           H
ATOM   3588 2HB  HIS A 239     -12.832 -14.907 -20.878  1.00 77.51           H
ATOM   3589  CG  HIS A 239     -13.511 -16.799 -21.581  1.00 77.51           C
ATOM   3590  ND1 HIS A 239     -14.478 -16.295 -22.434  1.00 77.51           N
ATOM   3591  HD1 HIS A 239     -14.580 -15.337 -22.702  1.00 77.51           H
ATOM   3592  CD2 HIS A 239     -13.737 -18.141 -21.494  1.00 77.51           C
ATOM   3593  HD2 HIS A 239     -13.155 -18.847 -20.901  1.00 77.51           H
ATOM   3594  CE1 HIS A 239     -15.245 -17.298 -22.835  1.00 77.51           C
ATOM   3595  HE1 HIS A 239     -16.096 -17.223 -23.513  1.00 77.51           H
ATOM   3596  NE2 HIS A 239     -14.785 -18.441 -22.251  1.00 77.51           N
ATOM   3597  HN  HIS A 239     -10.451 -14.773 -20.063  1.00 77.51           H
ATOM   3598  N   THR A 240     -11.208 -14.029 -23.141  1.00 79.19           N
ATOM   3599  CA  THR A 240     -11.348 -13.342 -24.414  1.00 79.19           C
ATOM   3600  C   THR A 240     -10.136 -13.621 -25.306  1.00 79.19           C
ATOM   3601  O   THR A 240     -10.276 -13.774 -26.518  1.00 79.19           O
ATOM   3602  HA  THR A 240     -12.222 -13.744 -24.926  1.00 79.19           H
ATOM   3603  CB  THR A 240     -11.562 -11.855 -24.127  1.00 79.19           C
ATOM   3604  HB  THR A 240     -10.653 -11.400 -23.732  1.00 79.19           H
ATOM   3605  OG1 THR A 240     -12.692 -11.827 -23.259  1.00 79.19           O
ATOM   3606  HG1 THR A 240     -12.391 -11.736 -22.310  1.00 79.19           H
ATOM   3607  CG2 THR A 240     -12.023 -11.081 -25.364  1.00 79.19           C
ATOM   3608 1HG2 THR A 240     -12.967 -11.493 -25.719  1.00 79.19           H
ATOM   3609 2HG2 THR A 240     -11.270 -11.167 -26.148  1.00 79.19           H
ATOM   3610 3HG2 THR A 240     -12.159 -10.031 -25.105  1.00 79.19           H
ATOM   3611  HN  THR A 240     -11.114 -13.430 -22.346  1.00 79.19           H
ATOM   3612  N   LEU A 241      -8.975 -13.679 -24.672  1.00 75.01           N
ATOM   3613  CA  LEU A 241      -7.729 -13.830 -25.404  1.00 75.01           C
ATOM   3614  C   LEU A 241      -7.659 -15.238 -25.998  1.00 75.01           C
ATOM   3615  O   LEU A 241      -7.202 -15.417 -27.126  1.00 75.01           O
ATOM   3616  HA  LEU A 241      -7.741 -13.110 -26.222  1.00 75.01           H
ATOM   3617  CB  LEU A 241      -6.537 -13.479 -24.511  1.00 75.01           C
ATOM   3618 1HB  LEU A 241      -6.675 -13.967 -23.546  1.00 75.01           H
ATOM   3619 2HB  LEU A 241      -5.637 -13.904 -24.956  1.00 75.01           H
ATOM   3620  CG  LEU A 241      -6.296 -11.988 -24.268  1.00 75.01           C
ATOM   3621  HG  LEU A 241      -7.213 -11.555 -23.868  1.00 75.01           H
ATOM   3622  CD1 LEU A 241      -5.201 -11.773 -23.221  1.00 75.01           C
ATOM   3623 1HD1 LEU A 241      -5.500 -12.236 -22.281  1.00 75.01           H
ATOM   3624 2HD1 LEU A 241      -4.272 -12.224 -23.570  1.00 75.01           H
ATOM   3625 3HD1 LEU A 241      -5.050 -10.704 -23.068  1.00 75.01           H
ATOM   3626  CD2 LEU A 241      -5.988 -11.262 -25.578  1.00 75.01           C
ATOM   3627 1HD2 LEU A 241      -5.093 -11.691 -26.030  1.00 75.01           H
ATOM   3628 2HD2 LEU A 241      -6.829 -11.373 -26.262  1.00 75.01           H
ATOM   3629 3HD2 LEU A 241      -5.821 -10.204 -25.377  1.00 75.01           H
ATOM   3630  HN  LEU A 241      -8.877 -13.625 -23.678  1.00 75.01           H
ATOM   3631  N   ILE A 242      -8.118 -16.201 -25.213  1.00 75.88           N
ATOM   3632  CA  ILE A 242      -8.126 -17.586 -25.653  1.00 75.88           C
ATOM   3633  C   ILE A 242      -8.953 -17.704 -26.934  1.00 75.88           C
ATOM   3634  O   ILE A 242      -8.562 -18.405 -27.867  1.00 75.88           O
ATOM   3635  HA  ILE A 242      -7.097 -17.862 -25.879  1.00 75.88           H
ATOM   3636  CB  ILE A 242      -8.604 -18.503 -24.525  1.00 75.88           C
ATOM   3637  HB  ILE A 242      -9.516 -18.081 -24.104  1.00 75.88           H
ATOM   3638  CG1 ILE A 242      -7.572 -18.568 -23.397  1.00 75.88           C
ATOM   3639 1HG1 ILE A 242      -6.699 -19.129 -23.729  1.00 75.88           H
ATOM   3640 2HG1 ILE A 242      -7.231 -17.562 -23.154  1.00 75.88           H
ATOM   3641  CG2 ILE A 242      -8.955 -19.893 -25.061  1.00 75.88           C
ATOM   3642 1HG2 ILE A 242      -9.750 -19.806 -25.801  1.00 75.88           H
ATOM   3643 2HG2 ILE A 242      -8.074 -20.337 -25.524  1.00 75.88           H
ATOM   3644 3HG2 ILE A 242      -9.291 -20.525 -24.239  1.00 75.88           H
ATOM   3645  CD1 ILE A 242      -8.165 -19.227 -22.150  1.00 75.88           C
ATOM   3646 1HD1 ILE A 242      -9.023 -18.649 -21.806  1.00 75.88           H
ATOM   3647 2HD1 ILE A 242      -8.483 -20.241 -22.391  1.00 75.88           H
ATOM   3648 3HD1 ILE A 242      -7.411 -19.260 -21.363  1.00 75.88           H
ATOM   3649  HN  ILE A 242      -8.480 -16.048 -24.293  1.00 75.88           H
ATOM   3650  N   GLN A 243     -10.081 -17.009 -26.939  1.00 70.98           N
ATOM   3651  CA  GLN A 243     -10.986 -17.060 -28.075  1.00 70.98           C
ATOM   3652  C   GLN A 243     -10.352 -16.379 -29.289  1.00 70.98           C
ATOM   3653  O   GLN A 243     -10.613 -16.764 -30.428  1.00 70.98           O
ATOM   3654  HA  GLN A 243     -11.135 -18.120 -28.280  1.00 70.98           H
ATOM   3655  CB  GLN A 243     -12.334 -16.422 -27.730  1.00 70.98           C
ATOM   3656 1HB  GLN A 243     -12.173 -15.440 -27.286  1.00 70.98           H
ATOM   3657 2HB  GLN A 243     -12.911 -16.268 -28.642  1.00 70.98           H
ATOM   3658  CG  GLN A 243     -13.126 -17.303 -26.762  1.00 70.98           C
ATOM   3659 1HG  GLN A 243     -13.214 -18.310 -27.170  1.00 70.98           H
ATOM   3660 2HG  GLN A 243     -12.587 -17.388 -25.818  1.00 70.98           H
ATOM   3661  CD  GLN A 243     -14.520 -16.725 -26.509  1.00 70.98           C
ATOM   3662  OE1 GLN A 243     -14.820 -15.591 -26.845  1.00 70.98           O
ATOM   3663  NE2 GLN A 243     -15.351 -17.565 -25.899  1.00 70.98           N
ATOM   3664 1HE2 GLN A 243     -15.041 -18.483 -25.650  1.00 70.98           H
ATOM   3665 2HE2 GLN A 243     -16.286 -17.279 -25.690  1.00 70.98           H
ATOM   3666  HN  GLN A 243     -10.379 -16.421 -26.187  1.00 70.98           H
ATOM   3667  N   ALA A 244      -9.531 -15.378 -29.005  1.00 71.40           N
ATOM   3668  CA  ALA A 244      -9.029 -14.503 -30.050  1.00 71.40           C
ATOM   3669  C   ALA A 244      -7.987 -15.254 -30.882  1.00 71.40           C
ATOM   3670  O   ALA A 244      -7.630 -14.819 -31.976  1.00 71.40           O
ATOM   3671  HA  ALA A 244      -9.869 -14.235 -30.692  1.00 71.40           H
ATOM   3672  CB  ALA A 244      -8.464 -13.228 -29.421  1.00 71.40           C
ATOM   3673 1HB  ALA A 244      -9.251 -12.717 -28.866  1.00 71.40           H
ATOM   3674 2HB  ALA A 244      -7.651 -13.487 -28.743  1.00 71.40           H
ATOM   3675 3HB  ALA A 244      -8.088 -12.571 -30.205  1.00 71.40           H
ATOM   3676  HN  ALA A 244      -9.211 -15.163 -28.083  1.00 71.40           H
ATOM   3677  N   LYS A 245      -7.528 -16.368 -30.331  1.00 59.49           N
ATOM   3678  CA  LYS A 245      -6.581 -17.216 -31.035  1.00 59.49           C
ATOM   3679  C   LYS A 245      -5.409 -16.365 -31.527  1.00 59.49           C
ATOM   3680  O   LYS A 245      -4.447 -16.890 -32.084  1.00 59.49           O
ATOM   3681  HA  LYS A 245      -6.202 -17.945 -30.319  1.00 59.49           H
ATOM   3682  CB  LYS A 245      -7.285 -17.996 -32.147  1.00 59.49           C
ATOM   3683 1HB  LYS A 245      -7.923 -17.324 -32.721  1.00 59.49           H
ATOM   3684 2HB  LYS A 245      -6.544 -18.398 -32.838  1.00 59.49           H
ATOM   3685  CG  LYS A 245      -8.125 -19.137 -31.570  1.00 59.49           C
ATOM   3686 1HG  LYS A 245      -7.546 -19.676 -30.819  1.00 59.49           H
ATOM   3687 2HG  LYS A 245      -9.000 -18.729 -31.065  1.00 59.49           H
ATOM   3688  CD  LYS A 245      -8.567 -20.103 -32.670  1.00 59.49           C
ATOM   3689 1HD  LYS A 245      -9.254 -19.597 -33.349  1.00 59.49           H
ATOM   3690 2HD  LYS A 245      -7.703 -20.408 -33.260  1.00 59.49           H
ATOM   3691  CE  LYS A 245      -9.247 -21.338 -32.075  1.00 59.49           C
ATOM   3692 1HE  LYS A 245      -8.612 -21.774 -31.305  1.00 59.49           H
ATOM   3693 2HE  LYS A 245     -10.181 -21.049 -31.592  1.00 59.49           H
ATOM   3694  NZ  LYS A 245      -9.517 -22.340 -33.130  1.00 59.49           N
ATOM   3695 1HZ  LYS A 245      -9.987 -23.141 -32.723  1.00 59.49           H
ATOM   3696 2HZ  LYS A 245     -10.109 -21.929 -33.844  1.00 59.49           H
ATOM   3697 3HZ  LYS A 245      -8.642 -22.637 -33.547  1.00 59.49           H
ATOM   3698  HN  LYS A 245      -7.792 -16.692 -29.423  1.00 59.49           H
ATOM   3699  N   LYS A 246      -5.529 -15.064 -31.304  1.00 52.52           N
ATOM   3700  CA  LYS A 246      -4.568 -14.120 -31.848  1.00 52.52           C
ATOM   3701  C   LYS A 246      -3.429 -13.923 -30.846  1.00 52.52           C
ATOM   3702  O   LYS A 246      -3.634 -13.360 -29.771  1.00 52.52           O
ATOM   3703  HA  LYS A 246      -4.156 -14.560 -32.757  1.00 52.52           H
ATOM   3704  CB  LYS A 246      -5.264 -12.819 -32.251  1.00 52.52           C
ATOM   3705 1HB  LYS A 246      -6.000 -12.546 -31.495  1.00 52.52           H
ATOM   3706 2HB  LYS A 246      -4.535 -12.009 -32.293  1.00 52.52           H
ATOM   3707  CG  LYS A 246      -5.952 -12.963 -33.611  1.00 52.52           C
ATOM   3708 1HG  LYS A 246      -5.274 -13.443 -34.316  1.00 52.52           H
ATOM   3709 2HG  LYS A 246      -6.823 -13.611 -33.515  1.00 52.52           H
ATOM   3710  CD  LYS A 246      -6.381 -11.599 -34.156  1.00 52.52           C
ATOM   3711 1HD  LYS A 246      -7.139 -11.165 -33.503  1.00 52.52           H
ATOM   3712 2HD  LYS A 246      -5.530 -10.918 -34.153  1.00 52.52           H
ATOM   3713  CE  LYS A 246      -6.935 -11.726 -35.576  1.00 52.52           C
ATOM   3714 1HE  LYS A 246      -6.228 -12.271 -36.201  1.00 52.52           H
ATOM   3715 2HE  LYS A 246      -7.859 -12.304 -35.562  1.00 52.52           H
ATOM   3716  NZ  LYS A 246      -7.188 -10.388 -36.155  1.00 52.52           N
ATOM   3717 1HZ  LYS A 246      -7.575 -10.490 -37.087  1.00 52.52           H
ATOM   3718 2HZ  LYS A 246      -7.847  -9.886 -35.570  1.00 52.52           H
ATOM   3719 3HZ  LYS A 246      -6.318  -9.871 -36.205  1.00 52.52           H
ATOM   3720  HN  LYS A 246      -6.264 -14.655 -30.764  1.00 52.52           H
ATOM   3721  N   SER A 247      -2.254 -14.397 -31.232  1.00 56.26           N
ATOM   3722  CA  SER A 247      -1.109 -14.381 -30.338  1.00 56.26           C
ATOM   3723  C   SER A 247      -0.755 -12.939 -29.968  1.00 56.26           C
ATOM   3724  O   SER A 247      -0.367 -12.663 -28.834  1.00 56.26           O
ATOM   3725  HA  SER A 247      -1.425 -14.936 -29.455  1.00 56.26           H
ATOM   3726  CB  SER A 247       0.096 -15.077 -30.973  1.00 56.26           C
ATOM   3727 1HB  SER A 247      -0.105 -16.145 -31.058  1.00 56.26           H
ATOM   3728 2HB  SER A 247       0.242 -14.699 -31.985  1.00 56.26           H
ATOM   3729  OG  SER A 247       1.288 -14.878 -30.217  1.00 56.26           O
ATOM   3730  HG  SER A 247       1.205 -15.323 -29.325  1.00 56.26           H
ATOM   3731  HN  SER A 247      -2.078 -14.787 -32.136  1.00 56.26           H
ATOM   3732  N   SER A 248      -0.901 -12.058 -30.947  1.00 56.03           N
ATOM   3733  CA  SER A 248      -0.294 -10.740 -30.864  1.00 56.03           C
ATOM   3734  C   SER A 248      -0.796 -10.009 -29.618  1.00 56.03           C
ATOM   3735  O   SER A 248      -0.093  -9.167 -29.062  1.00 56.03           O
ATOM   3736  HA  SER A 248       0.779 -10.921 -30.795  1.00 56.03           H
ATOM   3737  CB  SER A 248      -0.592  -9.917 -32.119  1.00 56.03           C
ATOM   3738 1HB  SER A 248       0.031  -9.022 -32.121  1.00 56.03           H
ATOM   3739 2HB  SER A 248      -0.323 -10.494 -33.004  1.00 56.03           H
ATOM   3740  OG  SER A 248      -1.964  -9.540 -32.197  1.00 56.03           O
ATOM   3741  HG  SER A 248      -2.117  -8.970 -33.003  1.00 56.03           H
ATOM   3742  HN  SER A 248      -1.422 -12.231 -31.782  1.00 56.03           H
ATOM   3743  N   LYS A 249      -2.009 -10.359 -29.215  1.00 52.54           N
ATOM   3744  CA  LYS A 249      -2.658  -9.671 -28.112  1.00 52.54           C
ATOM   3745  C   LYS A 249      -1.966 -10.051 -26.801  1.00 52.54           C
ATOM   3746  O   LYS A 249      -2.112  -9.359 -25.795  1.00 52.54           O
ATOM   3747  HA  LYS A 249      -2.529  -8.600 -28.273  1.00 52.54           H
ATOM   3748  CB  LYS A 249      -4.163  -9.951 -28.116  1.00 52.54           C
ATOM   3749 1HB  LYS A 249      -4.338 -11.017 -28.256  1.00 52.54           H
ATOM   3750 2HB  LYS A 249      -4.589  -9.682 -27.150  1.00 52.54           H
ATOM   3751  CG  LYS A 249      -4.863  -9.164 -29.226  1.00 52.54           C
ATOM   3752 1HG  LYS A 249      -4.540  -8.123 -29.198  1.00 52.54           H
ATOM   3753 2HG  LYS A 249      -4.573  -9.562 -30.198  1.00 52.54           H
ATOM   3754  CD  LYS A 249      -6.384  -9.236 -29.072  1.00 52.54           C
ATOM   3755 1HD  LYS A 249      -6.716 -10.268 -29.186  1.00 52.54           H
ATOM   3756 2HD  LYS A 249      -6.668  -8.919 -28.069  1.00 52.54           H
ATOM   3757  CE  LYS A 249      -7.082  -8.353 -30.109  1.00 52.54           C
ATOM   3758 1HE  LYS A 249      -6.681  -7.340 -30.061  1.00 52.54           H
ATOM   3759 2HE  LYS A 249      -6.880  -8.729 -31.111  1.00 52.54           H
ATOM   3760  NZ  LYS A 249      -8.542  -8.326 -29.868  1.00 52.54           N
ATOM   3761 1HZ  LYS A 249      -8.990  -7.747 -30.569  1.00 52.54           H
ATOM   3762 2HZ  LYS A 249      -8.911  -9.269 -29.923  1.00 52.54           H
ATOM   3763 3HZ  LYS A 249      -8.726  -7.945 -28.946  1.00 52.54           H
ATOM   3764  HN  LYS A 249      -2.545 -11.095 -29.627  1.00 52.54           H
ATOM   3765  N   HIS A 250      -1.227 -11.149 -26.856  1.00 55.35           N
ATOM   3766  CA  HIS A 250      -0.645 -11.721 -25.654  1.00 55.35           C
ATOM   3767  C   HIS A 250       0.450 -10.793 -25.123  1.00 55.35           C
ATOM   3768  O   HIS A 250       0.598 -10.630 -23.913  1.00 55.35           O
ATOM   3769  HA  HIS A 250      -1.446 -11.781 -24.917  1.00 55.35           H
ATOM   3770  CB  HIS A 250      -0.144 -13.142 -25.916  1.00 55.35           C
ATOM   3771 1HB  HIS A 250       0.346 -13.170 -26.889  1.00 55.35           H
ATOM   3772 2HB  HIS A 250       0.612 -13.392 -25.171  1.00 55.35           H
ATOM   3773  CG  HIS A 250      -1.228 -14.192 -25.884  1.00 55.35           C
ATOM   3774  ND1 HIS A 250      -1.632 -14.818 -24.717  1.00 55.35           N
ATOM   3775  HD1 HIS A 250      -1.261 -14.649 -23.804  1.00 55.35           H
ATOM   3776  CD2 HIS A 250      -1.990 -14.718 -26.886  1.00 55.35           C
ATOM   3777  HD2 HIS A 250      -1.932 -14.446 -27.940  1.00 55.35           H
ATOM   3778  CE1 HIS A 250      -2.592 -15.681 -25.016  1.00 55.35           C
ATOM   3779  HE1 HIS A 250      -3.114 -16.327 -24.311  1.00 55.35           H
ATOM   3780  NE2 HIS A 250      -2.812 -15.617 -26.361  1.00 55.35           N
ATOM   3781  HN  HIS A 250      -1.025 -11.645 -27.701  1.00 55.35           H
ATOM   3782  N   LYS A 251       1.190 -10.211 -26.055  1.00 57.56           N
ATOM   3783  CA  LYS A 251       2.394  -9.476 -25.703  1.00 57.56           C
ATOM   3784  C   LYS A 251       2.022  -8.302 -24.795  1.00 57.56           C
ATOM   3785  O   LYS A 251       2.718  -8.023 -23.820  1.00 57.56           O
ATOM   3786  HA  LYS A 251       3.039 -10.154 -25.145  1.00 57.56           H
ATOM   3787  CB  LYS A 251       3.155  -9.061 -26.964  1.00 57.56           C
ATOM   3788 1HB  LYS A 251       2.459  -8.651 -27.696  1.00 57.56           H
ATOM   3789 2HB  LYS A 251       3.864  -8.269 -26.721  1.00 57.56           H
ATOM   3790  CG  LYS A 251       3.901 -10.251 -27.571  1.00 57.56           C
ATOM   3791 1HG  LYS A 251       4.505 -10.736 -26.804  1.00 57.56           H
ATOM   3792 2HG  LYS A 251       3.183 -10.991 -27.926  1.00 57.56           H
ATOM   3793  CD  LYS A 251       4.796  -9.805 -28.728  1.00 57.56           C
ATOM   3794 1HD  LYS A 251       4.187  -9.357 -29.513  1.00 57.56           H
ATOM   3795 2HD  LYS A 251       5.487  -9.035 -28.382  1.00 57.56           H
ATOM   3796  CE  LYS A 251       5.584 -10.986 -29.298  1.00 57.56           C
ATOM   3797 1HE  LYS A 251       6.232 -11.405 -28.528  1.00 57.56           H
ATOM   3798 2HE  LYS A 251       4.898 -11.776 -29.602  1.00 57.56           H
ATOM   3799  NZ  LYS A 251       6.398 -10.555 -30.458  1.00 57.56           N
ATOM   3800 1HZ  LYS A 251       6.912 -11.349 -30.824  1.00 57.56           H
ATOM   3801 2HZ  LYS A 251       5.788 -10.185 -31.179  1.00 57.56           H
ATOM   3802 3HZ  LYS A 251       7.050  -9.836 -30.164  1.00 57.56           H
ATOM   3803  HN  LYS A 251       0.980 -10.234 -27.032  1.00 57.56           H
ATOM   3804  N   ALA A 252       0.927  -7.646 -25.147  1.00 65.00           N
ATOM   3805  CA  ALA A 252       0.519  -6.439 -24.448  1.00 65.00           C
ATOM   3806  C   ALA A 252       0.059  -6.804 -23.035  1.00 65.00           C
ATOM   3807  O   ALA A 252       0.108  -5.974 -22.129  1.00 65.00           O
ATOM   3808  HA  ALA A 252       1.389  -5.786 -24.380  1.00 65.00           H
ATOM   3809  CB  ALA A 252      -0.571  -5.727 -25.251  1.00 65.00           C
ATOM   3810 1HB  ALA A 252      -0.184  -5.464 -26.235  1.00 65.00           H
ATOM   3811 2HB  ALA A 252      -1.430  -6.389 -25.363  1.00 65.00           H
ATOM   3812 3HB  ALA A 252      -0.876  -4.822 -24.726  1.00 65.00           H
ATOM   3813  HN  ALA A 252       0.323  -7.926 -25.894  1.00 65.00           H
ATOM   3814  N   LEU A 253      -0.376  -8.047 -22.892  1.00 68.12           N
ATOM   3815  CA  LEU A 253      -0.991  -8.486 -21.650  1.00 68.12           C
ATOM   3816  C   LEU A 253       0.103  -8.840 -20.642  1.00 68.12           C
ATOM   3817  O   LEU A 253      -0.114  -8.767 -19.433  1.00 68.12           O
ATOM   3818  HA  LEU A 253      -1.566  -7.648 -21.256  1.00 68.12           H
ATOM   3819  CB  LEU A 253      -1.976  -9.626 -21.914  1.00 68.12           C
ATOM   3820 1HB  LEU A 253      -2.401  -9.490 -22.909  1.00 68.12           H
ATOM   3821 2HB  LEU A 253      -1.421 -10.564 -21.931  1.00 68.12           H
ATOM   3822  CG  LEU A 253      -3.126  -9.765 -20.914  1.00 68.12           C
ATOM   3823  HG  LEU A 253      -2.758  -9.476 -19.929  1.00 68.12           H
ATOM   3824  CD1 LEU A 253      -4.274  -8.816 -21.263  1.00 68.12           C
ATOM   3825 1HD1 LEU A 253      -3.914  -7.787 -21.242  1.00 68.12           H
ATOM   3826 2HD1 LEU A 253      -4.648  -9.049 -22.260  1.00 68.12           H
ATOM   3827 3HD1 LEU A 253      -5.077  -8.935 -20.536  1.00 68.12           H
ATOM   3828  CD2 LEU A 253      -3.593 -11.218 -20.814  1.00 68.12           C
ATOM   3829 1HD2 LEU A 253      -3.938 -11.557 -21.791  1.00 68.12           H
ATOM   3830 2HD2 LEU A 253      -2.765 -11.844 -20.483  1.00 68.12           H
ATOM   3831 3HD2 LEU A 253      -4.411 -11.288 -20.096  1.00 68.12           H
ATOM   3832  HN  LEU A 253      -0.315  -8.747 -23.603  1.00 68.12           H
ATOM   3833  N   LYS A 254       1.256  -9.216 -21.175  1.00 70.50           N
ATOM   3834  CA  LYS A 254       2.324  -9.754 -20.349  1.00 70.50           C
ATOM   3835  C   LYS A 254       2.599  -8.793 -19.190  1.00 70.50           C
ATOM   3836  O   LYS A 254       2.698  -9.216 -18.039  1.00 70.50           O
ATOM   3837  HA  LYS A 254       1.973 -10.700 -19.937  1.00 70.50           H
ATOM   3838  CB  LYS A 254       3.558 -10.061 -21.200  1.00 70.50           C
ATOM   3839 1HB  LYS A 254       3.730  -9.247 -21.905  1.00 70.50           H
ATOM   3840 2HB  LYS A 254       4.439 -10.120 -20.561  1.00 70.50           H
ATOM   3841  CG  LYS A 254       3.384 -11.376 -21.963  1.00 70.50           C
ATOM   3842 1HG  LYS A 254       3.087 -12.165 -21.272  1.00 70.50           H
ATOM   3843 2HG  LYS A 254       2.582 -11.273 -22.694  1.00 70.50           H
ATOM   3844  CD  LYS A 254       4.680 -11.773 -22.672  1.00 70.50           C
ATOM   3845 1HD  LYS A 254       4.935 -11.022 -23.420  1.00 70.50           H
ATOM   3846 2HD  LYS A 254       5.500 -11.798 -21.953  1.00 70.50           H
ATOM   3847  CE  LYS A 254       4.541 -13.141 -23.342  1.00 70.50           C
ATOM   3848 1HE  LYS A 254       4.164 -13.868 -22.623  1.00 70.50           H
ATOM   3849 2HE  LYS A 254       3.813 -13.085 -24.151  1.00 70.50           H
ATOM   3850  NZ  LYS A 254       5.847 -13.593 -23.874  1.00 70.50           N
ATOM   3851 1HZ  LYS A 254       5.732 -14.488 -24.336  1.00 70.50           H
ATOM   3852 2HZ  LYS A 254       6.194 -12.911 -24.540  1.00 70.50           H
ATOM   3853 3HZ  LYS A 254       6.508 -13.688 -23.111  1.00 70.50           H
ATOM   3854  HN  LYS A 254       1.466  -9.158 -22.151  1.00 70.50           H
ATOM   3855  N   VAL A 255       2.715  -7.519 -19.535  1.00 73.16           N
ATOM   3856  CA  VAL A 255       3.107  -6.513 -18.562  1.00 73.16           C
ATOM   3857  C   VAL A 255       2.100  -6.506 -17.410  1.00 73.16           C
ATOM   3858  O   VAL A 255       2.485  -6.597 -16.245  1.00 73.16           O
ATOM   3859  HA  VAL A 255       4.084  -6.796 -18.172  1.00 73.16           H
ATOM   3860  CB  VAL A 255       3.244  -5.151 -19.244  1.00 73.16           C
ATOM   3861  HB  VAL A 255       2.272  -4.885 -19.661  1.00 73.16           H
ATOM   3862  CG1 VAL A 255       3.634  -4.069 -18.235  1.00 73.16           C
ATOM   3863 1HG1 VAL A 255       2.867  -3.998 -17.464  1.00 73.16           H
ATOM   3864 2HG1 VAL A 255       4.588  -4.328 -17.776  1.00 73.16           H
ATOM   3865 3HG1 VAL A 255       3.725  -3.111 -18.747  1.00 73.16           H
ATOM   3866  CG2 VAL A 255       4.248  -5.214 -20.397  1.00 73.16           C
ATOM   3867 1HG2 VAL A 255       5.224  -5.512 -20.013  1.00 73.16           H
ATOM   3868 2HG2 VAL A 255       3.910  -5.941 -21.135  1.00 73.16           H
ATOM   3869 3HG2 VAL A 255       4.326  -4.232 -20.864  1.00 73.16           H
ATOM   3870  HN  VAL A 255       2.547  -7.172 -20.458  1.00 73.16           H
ATOM   3871  N   THR A 256       0.831  -6.398 -17.775  1.00 71.33           N
ATOM   3872  CA  THR A 256      -0.214  -6.175 -16.791  1.00 71.33           C
ATOM   3873  C   THR A 256      -0.384  -7.411 -15.904  1.00 71.33           C
ATOM   3874  O   THR A 256      -0.650  -7.291 -14.709  1.00 71.33           O
ATOM   3875  HA  THR A 256       0.094  -5.356 -16.141  1.00 71.33           H
ATOM   3876  CB  THR A 256      -1.491  -5.783 -17.537  1.00 71.33           C
ATOM   3877  HB  THR A 256      -2.348  -5.776 -16.864  1.00 71.33           H
ATOM   3878  OG1 THR A 256      -1.562  -6.713 -18.615  1.00 71.33           O
ATOM   3879  HG1 THR A 256      -1.835  -7.612 -18.273  1.00 71.33           H
ATOM   3880  CG2 THR A 256      -1.371  -4.423 -18.227  1.00 71.33           C
ATOM   3881 1HG2 THR A 256      -0.555  -4.452 -18.949  1.00 71.33           H
ATOM   3882 2HG2 THR A 256      -1.169  -3.654 -17.481  1.00 71.33           H
ATOM   3883 3HG2 THR A 256      -2.304  -4.193 -18.741  1.00 71.33           H
ATOM   3884  HN  THR A 256       0.515  -6.459 -18.721  1.00 71.33           H
ATOM   3885  N   ILE A 257      -0.223  -8.571 -16.524  1.00 76.46           N
ATOM   3886  CA  ILE A 257      -0.302  -9.826 -15.796  1.00 76.46           C
ATOM   3887  C   ILE A 257       0.782  -9.853 -14.716  1.00 76.46           C
ATOM   3888  O   ILE A 257       0.500 -10.149 -13.556  1.00 76.46           O
ATOM   3889  HA  ILE A 257      -1.276  -9.860 -15.308  1.00 76.46           H
ATOM   3890  CB  ILE A 257      -0.237 -11.011 -16.761  1.00 76.46           C
ATOM   3891  HB  ILE A 257       0.596 -10.849 -17.446  1.00 76.46           H
ATOM   3892  CG1 ILE A 257      -1.508 -11.098 -17.609  1.00 76.46           C
ATOM   3893 1HG1 ILE A 257      -2.370 -11.263 -16.962  1.00 76.46           H
ATOM   3894 2HG1 ILE A 257      -1.672 -10.150 -18.122  1.00 76.46           H
ATOM   3895  CG2 ILE A 257       0.042 -12.315 -16.011  1.00 76.46           C
ATOM   3896 1HG2 ILE A 257       0.996 -12.237 -15.489  1.00 76.46           H
ATOM   3897 2HG2 ILE A 257      -0.754 -12.496 -15.289  1.00 76.46           H
ATOM   3898 3HG2 ILE A 257       0.083 -13.141 -16.721  1.00 76.46           H
ATOM   3899  CD1 ILE A 257      -1.407 -12.229 -18.634  1.00 76.46           C
ATOM   3900 1HD1 ILE A 257      -0.559 -12.047 -19.294  1.00 76.46           H
ATOM   3901 2HD1 ILE A 257      -1.267 -13.178 -18.115  1.00 76.46           H
ATOM   3902 3HD1 ILE A 257      -2.324 -12.269 -19.223  1.00 76.46           H
ATOM   3903  HN  ILE A 257      -0.043  -8.662 -17.504  1.00 76.46           H
ATOM   3904  N   THR A 258       1.999  -9.539 -15.136  1.00 81.02           N
ATOM   3905  CA  THR A 258       3.143  -9.620 -14.244  1.00 81.02           C
ATOM   3906  C   THR A 258       2.954  -8.683 -13.049  1.00 81.02           C
ATOM   3907  O   THR A 258       3.188  -9.073 -11.906  1.00 81.02           O
ATOM   3908  HA  THR A 258       3.199 -10.634 -13.849  1.00 81.02           H
ATOM   3909  CB  THR A 258       4.401  -9.319 -15.060  1.00 81.02           C
ATOM   3910  HB  THR A 258       4.403  -8.285 -15.405  1.00 81.02           H
ATOM   3911  OG1 THR A 258       4.396 -10.309 -16.085  1.00 81.02           O
ATOM   3912  HG1 THR A 258       3.868  -9.986 -16.870  1.00 81.02           H
ATOM   3913  CG2 THR A 258       5.687  -9.598 -14.278  1.00 81.02           C
ATOM   3914 1HG2 THR A 258       5.716 -10.649 -13.991  1.00 81.02           H
ATOM   3915 2HG2 THR A 258       5.710  -8.976 -13.383  1.00 81.02           H
ATOM   3916 3HG2 THR A 258       6.549  -9.367 -14.903  1.00 81.02           H
ATOM   3917  HN  THR A 258       2.209  -9.235 -16.066  1.00 81.02           H
ATOM   3918  N   VAL A 259       2.533  -7.464 -13.354  1.00 77.97           N
ATOM   3919  CA  VAL A 259       2.337  -6.460 -12.323  1.00 77.97           C
ATOM   3920  C   VAL A 259       1.309  -6.968 -11.310  1.00 77.97           C
ATOM   3921  O   VAL A 259       1.509  -6.847 -10.103  1.00 77.97           O
ATOM   3922  HA  VAL A 259       3.291  -6.321 -11.814  1.00 77.97           H
ATOM   3923  CB  VAL A 259       1.941  -5.126 -12.959  1.00 77.97           C
ATOM   3924  HB  VAL A 259       1.105  -5.312 -13.633  1.00 77.97           H
ATOM   3925  CG1 VAL A 259       1.475  -4.129 -11.897  1.00 77.97           C
ATOM   3926 1HG1 VAL A 259       0.612  -4.535 -11.371  1.00 77.97           H
ATOM   3927 2HG1 VAL A 259       2.283  -3.950 -11.187  1.00 77.97           H
ATOM   3928 3HG1 VAL A 259       1.200  -3.189 -12.377  1.00 77.97           H
ATOM   3929  CG2 VAL A 259       3.092  -4.550 -13.786  1.00 77.97           C
ATOM   3930 1HG2 VAL A 259       3.956  -4.386 -13.142  1.00 77.97           H
ATOM   3931 2HG2 VAL A 259       3.357  -5.250 -14.578  1.00 77.97           H
ATOM   3932 3HG2 VAL A 259       2.783  -3.602 -14.227  1.00 77.97           H
ATOM   3933  HN  VAL A 259       2.327  -7.160 -14.284  1.00 77.97           H
ATOM   3934  N   LEU A 260       0.230  -7.526 -11.840  1.00 75.60           N
ATOM   3935  CA  LEU A 260      -0.844  -8.025 -10.999  1.00 75.60           C
ATOM   3936  C   LEU A 260      -0.301  -9.124 -10.083  1.00 75.60           C
ATOM   3937  O   LEU A 260      -0.505  -9.084  -8.871  1.00 75.60           O
ATOM   3938  HA  LEU A 260      -1.185  -7.196 -10.378  1.00 75.60           H
ATOM   3939  CB  LEU A 260      -2.033  -8.469 -11.854  1.00 75.60           C
ATOM   3940 1HB  LEU A 260      -2.394  -7.606 -12.414  1.00 75.60           H
ATOM   3941 2HB  LEU A 260      -1.678  -9.197 -12.584  1.00 75.60           H
ATOM   3942  CG  LEU A 260      -3.213  -9.081 -11.097  1.00 75.60           C
ATOM   3943  HG  LEU A 260      -2.828  -9.855 -10.433  1.00 75.60           H
ATOM   3944  CD1 LEU A 260      -3.903  -8.035 -10.219  1.00 75.60           C
ATOM   3945 1HD1 LEU A 260      -3.190  -7.640  -9.495  1.00 75.60           H
ATOM   3946 2HD1 LEU A 260      -4.273  -7.223 -10.845  1.00 75.60           H
ATOM   3947 3HD1 LEU A 260      -4.738  -8.497  -9.692  1.00 75.60           H
ATOM   3948  CD2 LEU A 260      -4.191  -9.757 -12.059  1.00 75.60           C
ATOM   3949 1HD2 LEU A 260      -4.573  -9.020 -12.766  1.00 75.60           H
ATOM   3950 2HD2 LEU A 260      -3.676 -10.549 -12.604  1.00 75.60           H
ATOM   3951 3HD2 LEU A 260      -5.020 -10.184 -11.495  1.00 75.60           H
ATOM   3952  HN  LEU A 260       0.085  -7.639 -12.823  1.00 75.60           H
ATOM   3953  N   THR A 261       0.381 -10.079 -10.699  1.00 84.14           N
ATOM   3954  CA  THR A 261       0.830 -11.260  -9.980  1.00 84.14           C
ATOM   3955  C   THR A 261       1.771 -10.865  -8.841  1.00 84.14           C
ATOM   3956  O   THR A 261       1.647 -11.369  -7.726  1.00 84.14           O
ATOM   3957  HA  THR A 261      -0.039 -11.737  -9.526  1.00 84.14           H
ATOM   3958  CB  THR A 261       1.467 -12.215 -10.992  1.00 84.14           C
ATOM   3959  HB  THR A 261       2.360 -11.773 -11.434  1.00 84.14           H
ATOM   3960  OG1 THR A 261       0.411 -12.512 -11.902  1.00 84.14           O
ATOM   3961  HG1 THR A 261       0.385 -11.827 -12.630  1.00 84.14           H
ATOM   3962  CG2 THR A 261       1.820 -13.570 -10.375  1.00 84.14           C
ATOM   3963 1HG2 THR A 261       0.915 -14.042  -9.992  1.00 84.14           H
ATOM   3964 2HG2 THR A 261       2.527 -13.425  -9.559  1.00 84.14           H
ATOM   3965 3HG2 THR A 261       2.269 -14.209 -11.136  1.00 84.14           H
ATOM   3966  HN  THR A 261       0.626 -10.056 -11.668  1.00 84.14           H
ATOM   3967  N   VAL A 262       2.691  -9.967  -9.160  1.00 86.89           N
ATOM   3968  CA  VAL A 262       3.690  -9.542  -8.194  1.00 86.89           C
ATOM   3969  C   VAL A 262       2.999  -8.823  -7.035  1.00 86.89           C
ATOM   3970  O   VAL A 262       3.355  -9.023  -5.874  1.00 86.89           O
ATOM   3971  HA  VAL A 262       4.178 -10.438  -7.811  1.00 86.89           H
ATOM   3972  CB  VAL A 262       4.752  -8.683  -8.883  1.00 86.89           C
ATOM   3973  HB  VAL A 262       4.241  -7.878  -9.412  1.00 86.89           H
ATOM   3974  CG1 VAL A 262       5.693  -8.047  -7.857  1.00 86.89           C
ATOM   3975 1HG1 VAL A 262       5.118  -7.416  -7.179  1.00 86.89           H
ATOM   3976 2HG1 VAL A 262       6.193  -8.831  -7.289  1.00 86.89           H
ATOM   3977 3HG1 VAL A 262       6.437  -7.442  -8.374  1.00 86.89           H
ATOM   3978  CG2 VAL A 262       5.535  -9.499  -9.913  1.00 86.89           C
ATOM   3979 1HG2 VAL A 262       6.030 -10.333  -9.416  1.00 86.89           H
ATOM   3980 2HG2 VAL A 262       4.850  -9.882 -10.670  1.00 86.89           H
ATOM   3981 3HG2 VAL A 262       6.283  -8.864 -10.388  1.00 86.89           H
ATOM   3982  HN  VAL A 262       2.760  -9.532 -10.059  1.00 86.89           H
ATOM   3983  N   PHE A 263       2.022  -8.001  -7.388  1.00 81.27           N
ATOM   3984  CA  PHE A 263       1.269  -7.260  -6.390  1.00 81.27           C
ATOM   3985  C   PHE A 263       0.579  -8.208  -5.408  1.00 81.27           C
ATOM   3986  O   PHE A 263       0.746  -8.082  -4.196  1.00 81.27           O
ATOM   3987  HA  PHE A 263       1.979  -6.633  -5.850  1.00 81.27           H
ATOM   3988  CB  PHE A 263       0.204  -6.456  -7.139  1.00 81.27           C
ATOM   3989 1HB  PHE A 263       0.698  -5.765  -7.822  1.00 81.27           H
ATOM   3990 2HB  PHE A 263      -0.389  -7.138  -7.749  1.00 81.27           H
ATOM   3991  CG  PHE A 263      -0.734  -5.664  -6.226  1.00 81.27           C
ATOM   3992  CD1 PHE A 263      -1.984  -6.132  -5.965  1.00 81.27           C
ATOM   3993  HD1 PHE A 263      -2.317  -7.072  -6.405  1.00 81.27           H
ATOM   3994  CD2 PHE A 263      -0.318  -4.492  -5.676  1.00 81.27           C
ATOM   3995  HD2 PHE A 263       0.683  -4.117  -5.885  1.00 81.27           H
ATOM   3996  CE1 PHE A 263      -2.855  -5.397  -5.117  1.00 81.27           C
ATOM   3997  HE1 PHE A 263      -3.856  -5.773  -4.908  1.00 81.27           H
ATOM   3998  CE2 PHE A 263      -1.189  -3.757  -4.828  1.00 81.27           C
ATOM   3999  HE2 PHE A 263      -0.856  -2.818  -4.387  1.00 81.27           H
ATOM   4000  CZ  PHE A 263      -2.439  -4.225  -4.567  1.00 81.27           C
ATOM   4001  HZ  PHE A 263      -3.107  -3.661  -3.916  1.00 81.27           H
ATOM   4002  HN  PHE A 263       1.743  -7.838  -8.335  1.00 81.27           H
ATOM   4003  N   VAL A 264      -0.182  -9.137  -5.968  1.00 86.34           N
ATOM   4004  CA  VAL A 264      -0.991 -10.030  -5.157  1.00 86.34           C
ATOM   4005  C   VAL A 264      -0.080 -10.835  -4.228  1.00 86.34           C
ATOM   4006  O   VAL A 264      -0.371 -10.983  -3.042  1.00 86.34           O
ATOM   4007  HA  VAL A 264      -1.655  -9.414  -4.550  1.00 86.34           H
ATOM   4008  CB  VAL A 264      -1.857 -10.914  -6.057  1.00 86.34           C
ATOM   4009  HB  VAL A 264      -1.202 -11.399  -6.780  1.00 86.34           H
ATOM   4010  CG1 VAL A 264      -2.552 -12.009  -5.244  1.00 86.34           C
ATOM   4011 1HG1 VAL A 264      -1.802 -12.633  -4.759  1.00 86.34           H
ATOM   4012 2HG1 VAL A 264      -3.189 -11.551  -4.487  1.00 86.34           H
ATOM   4013 3HG1 VAL A 264      -3.161 -12.623  -5.908  1.00 86.34           H
ATOM   4014  CG2 VAL A 264      -2.876 -10.076  -6.832  1.00 86.34           C
ATOM   4015 1HG2 VAL A 264      -3.524  -9.551  -6.130  1.00 86.34           H
ATOM   4016 2HG2 VAL A 264      -2.352  -9.351  -7.454  1.00 86.34           H
ATOM   4017 3HG2 VAL A 264      -3.478 -10.730  -7.463  1.00 86.34           H
ATOM   4018  HN  VAL A 264      -0.252  -9.283  -6.955  1.00 86.34           H
ATOM   4019  N   LEU A 265       1.006 -11.333  -4.801  1.00 88.35           N
ATOM   4020  CA  LEU A 265       1.899 -12.217  -4.073  1.00 88.35           C
ATOM   4021  C   LEU A 265       2.540 -11.447  -2.916  1.00 88.35           C
ATOM   4022  O   LEU A 265       2.775 -12.008  -1.847  1.00 88.35           O
ATOM   4023  HA  LEU A 265       1.293 -13.023  -3.657  1.00 88.35           H
ATOM   4024  CB  LEU A 265       2.913 -12.857  -5.023  1.00 88.35           C
ATOM   4025 1HB  LEU A 265       3.365 -12.068  -5.625  1.00 88.35           H
ATOM   4026 2HB  LEU A 265       3.711 -13.299  -4.427  1.00 88.35           H
ATOM   4027  CG  LEU A 265       2.364 -13.929  -5.967  1.00 88.35           C
ATOM   4028  HG  LEU A 265       1.551 -13.490  -6.546  1.00 88.35           H
ATOM   4029  CD1 LEU A 265       3.434 -14.382  -6.962  1.00 88.35           C
ATOM   4030 1HD1 LEU A 265       3.764 -13.530  -7.556  1.00 88.35           H
ATOM   4031 2HD1 LEU A 265       4.283 -14.797  -6.419  1.00 88.35           H
ATOM   4032 3HD1 LEU A 265       3.018 -15.144  -7.621  1.00 88.35           H
ATOM   4033  CD2 LEU A 265       1.777 -15.103  -5.181  1.00 88.35           C
ATOM   4034 1HD2 LEU A 265       2.554 -15.548  -4.560  1.00 88.35           H
ATOM   4035 2HD2 LEU A 265       0.965 -14.746  -4.547  1.00 88.35           H
ATOM   4036 3HD2 LEU A 265       1.395 -15.850  -5.876  1.00 88.35           H
ATOM   4037  HN  LEU A 265       1.277 -11.141  -5.745  1.00 88.35           H
ATOM   4038  N   SER A 266       2.805 -10.174  -3.170  1.00 89.61           N
ATOM   4039  CA  SER A 266       3.503  -9.347  -2.200  1.00 89.61           C
ATOM   4040  C   SER A 266       2.525  -8.854  -1.132  1.00 89.61           C
ATOM   4041  O   SER A 266       2.888  -8.731   0.037  1.00 89.61           O
ATOM   4042  HA  SER A 266       4.258  -9.997  -1.757  1.00 89.61           H
ATOM   4043  CB  SER A 266       4.189  -8.161  -2.880  1.00 89.61           C
ATOM   4044 1HB  SER A 266       4.686  -7.549  -2.127  1.00 89.61           H
ATOM   4045 2HB  SER A 266       4.962  -8.527  -3.555  1.00 89.61           H
ATOM   4046  OG  SER A 266       3.265  -7.357  -3.609  1.00 89.61           O
ATOM   4047  HG  SER A 266       3.298  -7.593  -4.580  1.00 89.61           H
ATOM   4048  HN  SER A 266       2.551  -9.708  -4.017  1.00 89.61           H
ATOM   4049  N   GLN A 267       1.304  -8.586  -1.571  1.00 84.67           N
ATOM   4050  CA  GLN A 267       0.333  -7.920  -0.721  1.00 84.67           C
ATOM   4051  C   GLN A 267      -0.419  -8.945   0.130  1.00 84.67           C
ATOM   4052  O   GLN A 267      -0.856  -8.638   1.238  1.00 84.67           O
ATOM   4053  HA  GLN A 267       0.915  -7.260  -0.077  1.00 84.67           H
ATOM   4054  CB  GLN A 267      -0.639  -7.080  -1.552  1.00 84.67           C
ATOM   4055 1HB  GLN A 267      -1.114  -7.707  -2.306  1.00 84.67           H
ATOM   4056 2HB  GLN A 267      -1.432  -6.695  -0.912  1.00 84.67           H
ATOM   4057  CG  GLN A 267       0.086  -5.916  -2.231  1.00 84.67           C
ATOM   4058 1HG  GLN A 267       0.894  -6.299  -2.854  1.00 84.67           H
ATOM   4059 2HG  GLN A 267      -0.604  -5.390  -2.892  1.00 84.67           H
ATOM   4060  CD  GLN A 267       0.651  -4.942  -1.195  1.00 84.67           C
ATOM   4061  OE1 GLN A 267       0.069  -4.701  -0.150  1.00 84.67           O
ATOM   4062  NE2 GLN A 267       1.814  -4.399  -1.542  1.00 84.67           N
ATOM   4063 1HE2 GLN A 267       2.239  -4.640  -2.414  1.00 84.67           H
ATOM   4064 2HE2 GLN A 267       2.265  -3.749  -0.929  1.00 84.67           H
ATOM   4065  HN  GLN A 267       0.977  -8.815  -2.488  1.00 84.67           H
ATOM   4066  N   PHE A 268      -0.547 -10.144  -0.420  1.00 90.60           N
ATOM   4067  CA  PHE A 268      -1.423 -11.146   0.163  1.00 90.60           C
ATOM   4068  C   PHE A 268      -0.986 -11.493   1.588  1.00 90.60           C
ATOM   4069  O   PHE A 268      -1.780 -11.404   2.523  1.00 90.60           O
ATOM   4070  HA  PHE A 268      -2.428 -10.724   0.186  1.00 90.60           H
ATOM   4071  CB  PHE A 268      -1.315 -12.398  -0.710  1.00 90.60           C
ATOM   4072 1HB  PHE A 268      -1.570 -12.135  -1.737  1.00 90.60           H
ATOM   4073 2HB  PHE A 268      -0.278 -12.735  -0.716  1.00 90.60           H
ATOM   4074  CG  PHE A 268      -2.210 -13.552  -0.256  1.00 90.60           C
ATOM   4075  CD1 PHE A 268      -1.685 -14.573   0.474  1.00 90.60           C
ATOM   4076  HD1 PHE A 268      -0.626 -14.568   0.735  1.00 90.60           H
ATOM   4077  CD2 PHE A 268      -3.530 -13.558  -0.581  1.00 90.60           C
ATOM   4078  HD2 PHE A 268      -3.951 -12.740  -1.166  1.00 90.60           H
ATOM   4079  CE1 PHE A 268      -2.515 -15.645   0.895  1.00 90.60           C
ATOM   4080  HE1 PHE A 268      -2.094 -16.463   1.480  1.00 90.60           H
ATOM   4081  CE2 PHE A 268      -4.360 -14.630  -0.160  1.00 90.60           C
ATOM   4082  HE2 PHE A 268      -5.419 -14.635  -0.421  1.00 90.60           H
ATOM   4083  CZ  PHE A 268      -3.836 -15.651   0.570  1.00 90.60           C
ATOM   4084  HZ  PHE A 268      -4.473 -16.473   0.893  1.00 90.60           H
ATOM   4085  HN  PHE A 268      -0.066 -10.433  -1.248  1.00 90.60           H
ATOM   4086  N   PRO A 269       0.278 -11.893   1.779  1.00 93.95           N
ATOM   4087  CA  PRO A 269       0.752 -12.291   3.107  1.00 93.95           C
ATOM   4088  C   PRO A 269       0.475 -11.230   4.159  1.00 93.95           C
ATOM   4089  O   PRO A 269       0.033 -11.545   5.263  1.00 93.95           O
ATOM   4090  HA  PRO A 269       0.214 -13.176   3.446  1.00 93.95           H
ATOM   4091  CB  PRO A 269       2.252 -12.512   2.905  1.00 93.95           C
ATOM   4092 1HB  PRO A 269       2.823 -11.609   3.117  1.00 93.95           H
ATOM   4093 2HB  PRO A 269       2.635 -13.292   3.564  1.00 93.95           H
ATOM   4094  CG  PRO A 269       2.356 -12.914   1.439  1.00 93.95           C
ATOM   4095 1HG  PRO A 269       3.363 -12.766   1.049  1.00 93.95           H
ATOM   4096 2HG  PRO A 269       2.121 -13.968   1.290  1.00 93.95           H
ATOM   4097  CD  PRO A 269       1.343 -12.003   0.765  1.00 93.95           C
ATOM   4098 1HD  PRO A 269       1.770 -11.029   0.526  1.00 93.95           H
ATOM   4099 2HD  PRO A 269       0.978 -12.426  -0.171  1.00 93.95           H
ATOM   4100  N   TYR A 270       0.745  -9.987   3.786  1.00 90.94           N
ATOM   4101  CA  TYR A 270       0.579  -8.876   4.708  1.00 90.94           C
ATOM   4102  C   TYR A 270      -0.885  -8.724   5.126  1.00 90.94           C
ATOM   4103  O   TYR A 270      -1.182  -8.559   6.308  1.00 90.94           O
ATOM   4104  HA  TYR A 270       1.183  -9.081   5.593  1.00 90.94           H
ATOM   4105  CB  TYR A 270       1.011  -7.624   3.942  1.00 90.94           C
ATOM   4106 1HB  TYR A 270       2.082  -7.681   3.748  1.00 90.94           H
ATOM   4107 2HB  TYR A 270       0.512  -7.613   2.973  1.00 90.94           H
ATOM   4108  CG  TYR A 270       0.708  -6.314   4.671  1.00 90.94           C
ATOM   4109  CD1 TYR A 270      -0.201  -5.422   4.138  1.00 90.94           C
ATOM   4110  HD1 TYR A 270      -0.703  -5.652   3.199  1.00 90.94           H
ATOM   4111  CD2 TYR A 270       1.345  -6.023   5.860  1.00 90.94           C
ATOM   4112  HD2 TYR A 270       2.063  -6.727   6.281  1.00 90.94           H
ATOM   4113  CE1 TYR A 270      -0.486  -4.189   4.824  1.00 90.94           C
ATOM   4114  HE1 TYR A 270      -1.202  -3.476   4.415  1.00 90.94           H
ATOM   4115  CE2 TYR A 270       1.060  -4.789   6.546  1.00 90.94           C
ATOM   4116  HE2 TYR A 270       1.555  -4.547   7.486  1.00 90.94           H
ATOM   4117  CZ  TYR A 270       0.158  -3.933   5.994  1.00 90.94           C
ATOM   4118  OH  TYR A 270      -0.111  -2.768   6.642  1.00 90.94           O
ATOM   4119  HH  TYR A 270       0.334  -2.764   7.538  1.00 90.94           H
ATOM   4120  HN  TYR A 270       1.070  -9.735   2.875  1.00 90.94           H
ATOM   4121  N   ASN A 271      -1.760  -8.785   4.134  1.00 89.40           N
ATOM   4122  CA  ASN A 271      -3.176  -8.558   4.369  1.00 89.40           C
ATOM   4123  C   ASN A 271      -3.748  -9.726   5.175  1.00 89.40           C
ATOM   4124  O   ASN A 271      -4.756  -9.575   5.863  1.00 89.40           O
ATOM   4125  HA  ASN A 271      -3.229  -7.613   4.909  1.00 89.40           H
ATOM   4126  CB  ASN A 271      -3.947  -8.472   3.050  1.00 89.40           C
ATOM   4127 1HB  ASN A 271      -3.592  -9.243   2.366  1.00 89.40           H
ATOM   4128 2HB  ASN A 271      -5.004  -8.667   3.229  1.00 89.40           H
ATOM   4129  CG  ASN A 271      -3.779  -7.095   2.406  1.00 89.40           C
ATOM   4130  OD1 ASN A 271      -4.399  -6.119   2.795  1.00 89.40           O
ATOM   4131  ND2 ASN A 271      -2.907  -7.070   1.401  1.00 89.40           N
ATOM   4132 1HD2 ASN A 271      -2.431  -7.907   1.131  1.00 89.40           H
ATOM   4133 2HD2 ASN A 271      -2.728  -6.214   0.915  1.00 89.40           H
ATOM   4134  HN  ASN A 271      -1.516  -8.984   3.184  1.00 89.40           H
ATOM   4135  N   CYS A 272      -3.078 -10.864   5.064  1.00 94.21           N
ATOM   4136  CA  CYS A 272      -3.430 -12.021   5.870  1.00 94.21           C
ATOM   4137  C   CYS A 272      -3.249 -11.653   7.344  1.00 94.21           C
ATOM   4138  O   CYS A 272      -4.137 -11.890   8.161  1.00 94.21           O
ATOM   4139  HA  CYS A 272      -4.474 -12.247   5.653  1.00 94.21           H
ATOM   4140  CB  CYS A 272      -2.607 -13.251   5.483  1.00 94.21           C
ATOM   4141 1HB  CYS A 272      -1.549 -12.995   5.448  1.00 94.21           H
ATOM   4142 2HB  CYS A 272      -2.722 -14.028   6.239  1.00 94.21           H
ATOM   4143  SG  CYS A 272      -3.152 -13.881   3.853  1.00 94.21           S
ATOM   4144  HG  CYS A 272      -2.577 -12.922   3.134  1.00 94.21           H
ATOM   4145  HN  CYS A 272      -2.310 -11.002   4.439  1.00 94.21           H
ATOM   4146  N   ILE A 273      -2.091 -11.079   7.639  1.00 92.96           N
ATOM   4147  CA  ILE A 273      -1.775 -10.691   9.003  1.00 92.96           C
ATOM   4148  C   ILE A 273      -2.695  -9.546   9.430  1.00 92.96           C
ATOM   4149  O   ILE A 273      -3.168  -9.515  10.565  1.00 92.96           O
ATOM   4150  HA  ILE A 273      -1.975 -11.551   9.642  1.00 92.96           H
ATOM   4151  CB  ILE A 273      -0.286 -10.365   9.136  1.00 92.96           C
ATOM   4152  HB  ILE A 273      -0.044  -9.577   8.423  1.00 92.96           H
ATOM   4153  CG1 ILE A 273       0.575 -11.578   8.777  1.00 92.96           C
ATOM   4154 1HG1 ILE A 273       0.399 -11.859   7.738  1.00 92.96           H
ATOM   4155 2HG1 ILE A 273       1.630 -11.318   8.862  1.00 92.96           H
ATOM   4156  CG2 ILE A 273       0.036  -9.827  10.531  1.00 92.96           C
ATOM   4157 1HG2 ILE A 273      -0.538  -8.919  10.712  1.00 92.96           H
ATOM   4158 2HG2 ILE A 273      -0.226 -10.577  11.279  1.00 92.96           H
ATOM   4159 3HG2 ILE A 273       1.100  -9.604  10.598  1.00 92.96           H
ATOM   4160  CD1 ILE A 273       0.260 -12.764   9.691  1.00 92.96           C
ATOM   4161 1HD1 ILE A 273       0.460 -12.488  10.726  1.00 92.96           H
ATOM   4162 2HD1 ILE A 273      -0.790 -13.037   9.584  1.00 92.96           H
ATOM   4163 3HD1 ILE A 273       0.886 -13.612   9.414  1.00 92.96           H
ATOM   4164  HN  ILE A 273      -1.379 -10.880   6.967  1.00 92.96           H
ATOM   4165  N   LEU A 274      -2.922  -8.633   8.497  1.00 90.09           N
ATOM   4166  CA  LEU A 274      -3.743  -7.467   8.775  1.00 90.09           C
ATOM   4167  C   LEU A 274      -5.155  -7.921   9.152  1.00 90.09           C
ATOM   4168  O   LEU A 274      -5.799  -7.312  10.005  1.00 90.09           O
ATOM   4169  HA  LEU A 274      -3.305  -6.955   9.632  1.00 90.09           H
ATOM   4170  CB  LEU A 274      -3.705  -6.491   7.597  1.00 90.09           C
ATOM   4171 1HB  LEU A 274      -2.667  -6.360   7.293  1.00 90.09           H
ATOM   4172 2HB  LEU A 274      -4.229  -6.947   6.757  1.00 90.09           H
ATOM   4173  CG  LEU A 274      -4.311  -5.110   7.851  1.00 90.09           C
ATOM   4174  HG  LEU A 274      -5.292  -5.245   8.307  1.00 90.09           H
ATOM   4175  CD1 LEU A 274      -3.460  -4.310   8.839  1.00 90.09           C
ATOM   4176 1HD1 LEU A 274      -3.403  -4.846   9.786  1.00 90.09           H
ATOM   4177 2HD1 LEU A 274      -2.456  -4.183   8.433  1.00 90.09           H
ATOM   4178 3HD1 LEU A 274      -3.913  -3.332   9.001  1.00 90.09           H
ATOM   4179  CD2 LEU A 274      -4.525  -4.355   6.537  1.00 90.09           C
ATOM   4180 1HD2 LEU A 274      -3.568  -4.229   6.031  1.00 90.09           H
ATOM   4181 2HD2 LEU A 274      -5.202  -4.922   5.898  1.00 90.09           H
ATOM   4182 3HD2 LEU A 274      -4.956  -3.376   6.746  1.00 90.09           H
ATOM   4183  HN  LEU A 274      -2.556  -8.680   7.567  1.00 90.09           H
ATOM   4184  N   LEU A 275      -5.594  -8.987   8.499  1.00 92.21           N
ATOM   4185  CA  LEU A 275      -6.911  -9.538   8.765  1.00 92.21           C
ATOM   4186  C   LEU A 275      -6.969 -10.034  10.211  1.00 92.21           C
ATOM   4187  O   LEU A 275      -7.926  -9.751  10.930  1.00 92.21           O
ATOM   4188  HA  LEU A 275      -7.633  -8.730   8.648  1.00 92.21           H
ATOM   4189  CB  LEU A 275      -7.262 -10.611   7.732  1.00 92.21           C
ATOM   4190 1HB  LEU A 275      -7.227 -10.159   6.741  1.00 92.21           H
ATOM   4191 2HB  LEU A 275      -6.489 -11.379   7.760  1.00 92.21           H
ATOM   4192  CG  LEU A 275      -8.623 -11.289   7.905  1.00 92.21           C
ATOM   4193  HG  LEU A 275      -8.669 -11.711   8.910  1.00 92.21           H
ATOM   4194  CD1 LEU A 275      -9.761 -10.273   7.789  1.00 92.21           C
ATOM   4195 1HD1 LEU A 275      -9.648  -9.512   8.562  1.00 92.21           H
ATOM   4196 2HD1 LEU A 275      -9.727  -9.801   6.807  1.00 92.21           H
ATOM   4197 3HD1 LEU A 275     -10.716 -10.781   7.916  1.00 92.21           H
ATOM   4198  CD2 LEU A 275      -8.787 -12.448   6.921  1.00 92.21           C
ATOM   4199 1HD2 LEU A 275      -8.711 -12.072   5.900  1.00 92.21           H
ATOM   4200 2HD2 LEU A 275      -8.004 -13.186   7.095  1.00 92.21           H
ATOM   4201 3HD2 LEU A 275      -9.762 -12.913   7.065  1.00 92.21           H
ATOM   4202  HN  LEU A 275      -5.067  -9.470   7.800  1.00 92.21           H
ATOM   4203  N   VAL A 276      -5.933 -10.765  10.595  1.00 93.92           N
ATOM   4204  CA  VAL A 276      -5.855 -11.306  11.941  1.00 93.92           C
ATOM   4205  C   VAL A 276      -5.924 -10.160  12.952  1.00 93.92           C
ATOM   4206  O   VAL A 276      -6.653 -10.240  13.939  1.00 93.92           O
ATOM   4207  HA  VAL A 276      -6.721 -11.953  12.085  1.00 93.92           H
ATOM   4208  CB  VAL A 276      -4.595 -12.160  12.090  1.00 93.92           C
ATOM   4209  HB  VAL A 276      -3.739 -11.548  11.805  1.00 93.92           H
ATOM   4210  CG1 VAL A 276      -4.398 -12.598  13.542  1.00 93.92           C
ATOM   4211 1HG1 VAL A 276      -4.300 -11.717  14.177  1.00 93.92           H
ATOM   4212 2HG1 VAL A 276      -5.258 -13.185  13.865  1.00 93.92           H
ATOM   4213 3HG1 VAL A 276      -3.495 -13.204  13.620  1.00 93.92           H
ATOM   4214  CG2 VAL A 276      -4.638 -13.370  11.154  1.00 93.92           C
ATOM   4215 1HG2 VAL A 276      -5.507 -13.984  11.393  1.00 93.92           H
ATOM   4216 2HG2 VAL A 276      -4.709 -13.028  10.121  1.00 93.92           H
ATOM   4217 3HG2 VAL A 276      -3.731 -13.960  11.280  1.00 93.92           H
ATOM   4218  HN  VAL A 276      -5.157 -10.987  10.004  1.00 93.92           H
ATOM   4219  N   GLN A 277      -5.153  -9.119  12.671  1.00 90.96           N
ATOM   4220  CA  GLN A 277      -5.101  -7.967  13.554  1.00 90.96           C
ATOM   4221  C   GLN A 277      -6.476  -7.302  13.643  1.00 90.96           C
ATOM   4222  O   GLN A 277      -6.860  -6.800  14.698  1.00 90.96           O
ATOM   4223  HA  GLN A 277      -4.817  -8.362  14.530  1.00 90.96           H
ATOM   4224  CB  GLN A 277      -4.038  -6.968  13.091  1.00 90.96           C
ATOM   4225 1HB  GLN A 277      -4.154  -6.778  12.023  1.00 90.96           H
ATOM   4226 2HB  GLN A 277      -4.181  -6.016  13.601  1.00 90.96           H
ATOM   4227  CG  GLN A 277      -2.630  -7.496  13.371  1.00 90.96           C
ATOM   4228 1HG  GLN A 277      -2.523  -7.711  14.434  1.00 90.96           H
ATOM   4229 2HG  GLN A 277      -2.477  -8.435  12.839  1.00 90.96           H
ATOM   4230  CD  GLN A 277      -1.568  -6.482  12.941  1.00 90.96           C
ATOM   4231  OE1 GLN A 277      -1.791  -5.633  12.093  1.00 90.96           O
ATOM   4232  NE2 GLN A 277      -0.405  -6.617  13.571  1.00 90.96           N
ATOM   4233 1HE2 GLN A 277      -0.288  -7.335  14.257  1.00 90.96           H
ATOM   4234 2HE2 GLN A 277       0.353  -6.000  13.359  1.00 90.96           H
ATOM   4235  HN  GLN A 277      -4.574  -9.055  11.858  1.00 90.96           H
ATOM   4236  N   THR A 278      -7.180  -7.321  12.521  1.00 91.42           N
ATOM   4237  CA  THR A 278      -8.490  -6.695  12.448  1.00 91.42           C
ATOM   4238  C   THR A 278      -9.488  -7.443  13.334  1.00 91.42           C
ATOM   4239  O   THR A 278     -10.258  -6.824  14.067  1.00 91.42           O
ATOM   4240  HA  THR A 278      -8.409  -5.682  12.842  1.00 91.42           H
ATOM   4241  CB  THR A 278      -8.906  -6.639  10.977  1.00 91.42           C
ATOM   4242  HB  THR A 278      -9.043  -7.642  10.572  1.00 91.42           H
ATOM   4243  OG1 THR A 278      -7.886  -5.860  10.357  1.00 91.42           O
ATOM   4244  HG1 THR A 278      -7.189  -6.459   9.963  1.00 91.42           H
ATOM   4245  CG2 THR A 278     -10.182  -5.823  10.760  1.00 91.42           C
ATOM   4246 1HG2 THR A 278     -10.022  -4.800  11.103  1.00 91.42           H
ATOM   4247 2HG2 THR A 278     -11.000  -6.271  11.323  1.00 91.42           H
ATOM   4248 3HG2 THR A 278     -10.432  -5.815   9.699  1.00 91.42           H
ATOM   4249  HN  THR A 278      -6.871  -7.753  11.673  1.00 91.42           H
ATOM   4250  N   ILE A 279      -9.443  -8.764  13.237  1.00 92.25           N
ATOM   4251  CA  ILE A 279     -10.338  -9.602  14.016  1.00 92.25           C
ATOM   4252  C   ILE A 279     -10.004  -9.454  15.502  1.00 92.25           C
ATOM   4253  O   ILE A 279     -10.901  -9.344  16.336  1.00 92.25           O
ATOM   4254  HA  ILE A 279     -11.352  -9.238  13.853  1.00 92.25           H
ATOM   4255  CB  ILE A 279     -10.289 -11.047  13.516  1.00 92.25           C
ATOM   4256  HB  ILE A 279      -9.249 -11.374  13.516  1.00 92.25           H
ATOM   4257  CG1 ILE A 279     -10.794 -11.146  12.075  1.00 92.25           C
ATOM   4258 1HG1 ILE A 279     -11.875 -11.009  12.054  1.00 92.25           H
ATOM   4259 2HG1 ILE A 279     -10.359 -10.344  11.478  1.00 92.25           H
ATOM   4260  CG2 ILE A 279     -11.056 -11.979  14.457  1.00 92.25           C
ATOM   4261 1HG2 ILE A 279     -10.610 -11.939  15.451  1.00 92.25           H
ATOM   4262 2HG2 ILE A 279     -12.097 -11.663  14.512  1.00 92.25           H
ATOM   4263 3HG2 ILE A 279     -11.005 -13.000  14.078  1.00 92.25           H
ATOM   4264  CD1 ILE A 279     -10.434 -12.500  11.459  1.00 92.25           C
ATOM   4265 1HD1 ILE A 279      -9.351 -12.623  11.460  1.00 92.25           H
ATOM   4266 2HD1 ILE A 279     -10.890 -13.298  12.045  1.00 92.25           H
ATOM   4267 3HD1 ILE A 279     -10.804 -12.543  10.435  1.00 92.25           H
ATOM   4268  HN  ILE A 279      -8.812  -9.259  12.640  1.00 92.25           H
ATOM   4269  N   ASP A 280      -8.710  -9.456  15.787  1.00 91.02           N
ATOM   4270  CA  ASP A 280      -8.247  -9.374  17.162  1.00 91.02           C
ATOM   4271  C   ASP A 280      -8.650  -8.020  17.751  1.00 91.02           C
ATOM   4272  O   ASP A 280      -8.957  -7.922  18.938  1.00 91.02           O
ATOM   4273  HA  ASP A 280      -8.722 -10.210  17.675  1.00 91.02           H
ATOM   4274  CB  ASP A 280      -6.723  -9.487  17.238  1.00 91.02           C
ATOM   4275 1HB  ASP A 280      -6.396 -10.393  16.729  1.00 91.02           H
ATOM   4276 2HB  ASP A 280      -6.266  -8.646  16.717  1.00 91.02           H
ATOM   4277  CG  ASP A 280      -6.247  -9.513  18.692  1.00 91.02           C
ATOM   4278  OD1 ASP A 280      -6.799 -10.334  19.456  1.00 91.02           O
ATOM   4279  OD2 ASP A 280      -5.341  -8.710  19.007  1.00 91.02           O
ATOM   4280  HN  ASP A 280      -7.985  -9.513  15.100  1.00 91.02           H
ATOM   4281  N   ALA A 281      -8.637  -7.010  16.894  1.00 90.75           N
ATOM   4282  CA  ALA A 281      -9.004  -5.668  17.312  1.00 90.75           C
ATOM   4283  C   ALA A 281     -10.442  -5.677  17.835  1.00 90.75           C
ATOM   4284  O   ALA A 281     -10.794  -4.886  18.709  1.00 90.75           O
ATOM   4285  HA  ALA A 281      -8.334  -5.378  18.122  1.00 90.75           H
ATOM   4286  CB  ALA A 281      -8.814  -4.699  16.144  1.00 90.75           C
ATOM   4287 1HB  ALA A 281      -7.771  -4.708  15.830  1.00 90.75           H
ATOM   4288 2HB  ALA A 281      -9.447  -5.005  15.311  1.00 90.75           H
ATOM   4289 3HB  ALA A 281      -9.090  -3.692  16.459  1.00 90.75           H
ATOM   4290  HN  ALA A 281      -8.383  -7.098  15.931  1.00 90.75           H
ATOM   4291  N   TYR A 282     -11.235  -6.580  17.277  1.00 80.57           N
ATOM   4292  CA  TYR A 282     -12.638  -6.672  17.643  1.00 80.57           C
ATOM   4293  C   TYR A 282     -12.851  -7.710  18.747  1.00 80.57           C
ATOM   4294  O   TYR A 282     -13.530  -7.438  19.736  1.00 80.57           O
ATOM   4295  HA  TYR A 282     -12.956  -5.695  18.007  1.00 80.57           H
ATOM   4296  CB  TYR A 282     -13.374  -7.130  16.382  1.00 80.57           C
ATOM   4297 1HB  TYR A 282     -13.119  -6.459  15.561  1.00 80.57           H
ATOM   4298 2HB  TYR A 282     -13.016  -8.122  16.105  1.00 80.57           H
ATOM   4299  CG  TYR A 282     -14.896  -7.175  16.530  1.00 80.57           C
ATOM   4300  CD1 TYR A 282     -15.534  -8.382  16.730  1.00 80.57           C
ATOM   4301  HD1 TYR A 282     -14.954  -9.303  16.782  1.00 80.57           H
ATOM   4302  CD2 TYR A 282     -15.630  -6.008  16.465  1.00 80.57           C
ATOM   4303  HD2 TYR A 282     -15.126  -5.055  16.307  1.00 80.57           H
ATOM   4304  CE1 TYR A 282     -16.967  -8.425  16.870  1.00 80.57           C
ATOM   4305  HE1 TYR A 282     -17.483  -9.371  17.029  1.00 80.57           H
ATOM   4306  CE2 TYR A 282     -17.063  -6.051  16.605  1.00 80.57           C
ATOM   4307  HE2 TYR A 282     -17.655  -5.137  16.555  1.00 80.57           H
ATOM   4308  CZ  TYR A 282     -17.660  -7.257  16.801  1.00 80.57           C
ATOM   4309  OH  TYR A 282     -19.013  -7.297  16.934  1.00 80.57           O
ATOM   4310  HH  TYR A 282     -19.314  -8.238  17.092  1.00 80.57           H
ATOM   4311  HN  TYR A 282     -10.934  -7.240  16.589  1.00 80.57           H
ATOM   4312  N   ALA A 283     -12.257  -8.876  18.541  1.00 89.06           N
ATOM   4313  CA  ALA A 283     -12.582 -10.035  19.355  1.00 89.06           C
ATOM   4314  C   ALA A 283     -11.597 -10.125  20.522  1.00 89.06           C
ATOM   4315  O   ALA A 283     -11.878 -10.775  21.528  1.00 89.06           O
ATOM   4316  HA  ALA A 283     -13.588  -9.892  19.750  1.00 89.06           H
ATOM   4317  CB  ALA A 283     -12.569 -11.292  18.483  1.00 89.06           C
ATOM   4318 1HB  ALA A 283     -13.306 -11.189  17.687  1.00 89.06           H
ATOM   4319 2HB  ALA A 283     -11.578 -11.421  18.046  1.00 89.06           H
ATOM   4320 3HB  ALA A 283     -12.812 -12.161  19.094  1.00 89.06           H
ATOM   4321  HN  ALA A 283     -11.567  -9.035  17.835  1.00 89.06           H
ATOM   4322  N   MET A 284     -10.461  -9.465  20.349  1.00 82.86           N
ATOM   4323  CA  MET A 284      -9.428  -9.472  21.371  1.00 82.86           C
ATOM   4324  C   MET A 284      -9.147 -10.895  21.857  1.00 82.86           C
ATOM   4325  O   MET A 284      -9.056 -11.137  23.060  1.00 82.86           O
ATOM   4326  HA  MET A 284      -8.539  -9.062  20.892  1.00 82.86           H
ATOM   4327  CB  MET A 284      -9.872  -8.607  22.552  1.00 82.86           C
ATOM   4328 1HB  MET A 284     -10.764  -9.037  23.008  1.00 82.86           H
ATOM   4329 2HB  MET A 284      -9.095  -8.601  23.316  1.00 82.86           H
ATOM   4330  CG  MET A 284     -10.164  -7.173  22.103  1.00 82.86           C
ATOM   4331 1HG  MET A 284      -9.268  -6.731  21.667  1.00 82.86           H
ATOM   4332 2HG  MET A 284     -10.929  -7.175  21.328  1.00 82.86           H
ATOM   4333  SD  MET A 284     -10.709  -6.197  23.495  1.00 82.86           S
ATOM   4334  CE  MET A 284     -11.071  -4.656  22.669  1.00 82.86           C
ATOM   4335 1HE  MET A 284     -10.168  -4.279  22.190  1.00 82.86           H
ATOM   4336 2HE  MET A 284     -11.841  -4.821  21.915  1.00 82.86           H
ATOM   4337 3HE  MET A 284     -11.427  -3.928  23.398  1.00 82.86           H
ATOM   4338  HN  MET A 284     -10.243  -8.933  19.531  1.00 82.86           H
ATOM   4339  N   PHE A 285      -9.018 -11.799  20.898  1.00 85.04           N
ATOM   4340  CA  PHE A 285      -8.919 -13.214  21.211  1.00 85.04           C
ATOM   4341  C   PHE A 285      -7.472 -13.608  21.517  1.00 85.04           C
ATOM   4342  O   PHE A 285      -7.218 -14.686  22.051  1.00 85.04           O
ATOM   4343  HA  PHE A 285      -9.536 -13.395  22.091  1.00 85.04           H
ATOM   4344  CB  PHE A 285      -9.393 -13.981  19.975  1.00 85.04           C
ATOM   4345 1HB  PHE A 285      -9.528 -15.030  20.240  1.00 85.04           H
ATOM   4346 2HB  PHE A 285     -10.369 -13.599  19.676  1.00 85.04           H
ATOM   4347  CG  PHE A 285      -8.439 -13.891  18.783  1.00 85.04           C
ATOM   4348  CD1 PHE A 285      -8.575 -12.885  17.877  1.00 85.04           C
ATOM   4349  HD1 PHE A 285      -9.365 -12.144  18.001  1.00 85.04           H
ATOM   4350  CD2 PHE A 285      -7.454 -14.816  18.628  1.00 85.04           C
ATOM   4351  HD2 PHE A 285      -7.344 -15.621  19.354  1.00 85.04           H
ATOM   4352  CE1 PHE A 285      -7.690 -12.801  16.770  1.00 85.04           C
ATOM   4353  HE1 PHE A 285      -7.799 -11.996  16.044  1.00 85.04           H
ATOM   4354  CE2 PHE A 285      -6.568 -14.732  17.522  1.00 85.04           C
ATOM   4355  HE2 PHE A 285      -5.778 -15.473  17.398  1.00 85.04           H
ATOM   4356  CZ  PHE A 285      -6.705 -13.726  16.616  1.00 85.04           C
ATOM   4357  HZ  PHE A 285      -6.025 -13.662  15.767  1.00 85.04           H
ATOM   4358  HN  PHE A 285      -8.982 -11.579  19.923  1.00 85.04           H
ATOM   4359  N   ILE A 286      -6.562 -12.711  21.165  1.00 86.02           N
ATOM   4360  CA  ILE A 286      -5.150 -12.939  21.420  1.00 86.02           C
ATOM   4361  C   ILE A 286      -4.809 -12.469  22.836  1.00 86.02           C
ATOM   4362  O   ILE A 286      -4.628 -11.275  23.071  1.00 86.02           O
ATOM   4363  HA  ILE A 286      -4.976 -14.014  21.362  1.00 86.02           H
ATOM   4364  CB  ILE A 286      -4.296 -12.284  20.333  1.00 86.02           C
ATOM   4365  HB  ILE A 286      -4.501 -11.213  20.337  1.00 86.02           H
ATOM   4366  CG1 ILE A 286      -4.675 -12.810  18.947  1.00 86.02           C
ATOM   4367 1HG1 ILE A 286      -4.458 -13.877  18.888  1.00 86.02           H
ATOM   4368 2HG1 ILE A 286      -5.747 -12.694  18.790  1.00 86.02           H
ATOM   4369  CG2 ILE A 286      -2.805 -12.460  20.625  1.00 86.02           C
ATOM   4370 1HG2 ILE A 286      -2.565 -11.998  21.583  1.00 86.02           H
ATOM   4371 2HG2 ILE A 286      -2.566 -13.523  20.664  1.00 86.02           H
ATOM   4372 3HG2 ILE A 286      -2.221 -11.985  19.837  1.00 86.02           H
ATOM   4373  CD1 ILE A 286      -3.910 -12.067  17.850  1.00 86.02           C
ATOM   4374 1HD1 ILE A 286      -4.148 -11.005  17.897  1.00 86.02           H
ATOM   4375 2HD1 ILE A 286      -2.838 -12.206  17.996  1.00 86.02           H
ATOM   4376 3HD1 ILE A 286      -4.198 -12.461  16.875  1.00 86.02           H
ATOM   4377  HN  ILE A 286      -6.775 -11.845  20.715  1.00 86.02           H
ATOM   4378  N   SER A 287      -4.732 -13.432  23.742  1.00 84.14           N
ATOM   4379  CA  SER A 287      -4.403 -13.133  25.126  1.00 84.14           C
ATOM   4380  C   SER A 287      -2.979 -13.598  25.438  1.00 84.14           C
ATOM   4381  O   SER A 287      -2.411 -13.224  26.462  1.00 84.14           O
ATOM   4382  HA  SER A 287      -4.480 -12.050  25.213  1.00 84.14           H
ATOM   4383  CB  SER A 287      -5.398 -13.793  26.083  1.00 84.14           C
ATOM   4384 1HB  SER A 287      -5.105 -13.583  27.112  1.00 84.14           H
ATOM   4385 2HB  SER A 287      -6.386 -13.355  25.938  1.00 84.14           H
ATOM   4386  OG  SER A 287      -5.472 -15.202  25.889  1.00 84.14           O
ATOM   4387  HG  SER A 287      -6.160 -15.596  26.499  1.00 84.14           H
ATOM   4388  HN  SER A 287      -4.889 -14.400  23.545  1.00 84.14           H
ATOM   4389  N   ASN A 288      -2.444 -14.407  24.535  1.00 85.15           N
ATOM   4390  CA  ASN A 288      -1.132 -14.996  24.742  1.00 85.15           C
ATOM   4391  C   ASN A 288      -0.062 -14.064  24.169  1.00 85.15           C
ATOM   4392  O   ASN A 288      -0.090 -13.737  22.983  1.00 85.15           O
ATOM   4393  HA  ASN A 288      -1.041 -15.120  25.821  1.00 85.15           H
ATOM   4394  CB  ASN A 288      -1.015 -16.345  24.030  1.00 85.15           C
ATOM   4395 1HB  ASN A 288      -1.866 -16.973  24.291  1.00 85.15           H
ATOM   4396 2HB  ASN A 288      -1.050 -16.195  22.951  1.00 85.15           H
ATOM   4397  CG  ASN A 288       0.286 -17.055  24.409  1.00 85.15           C
ATOM   4398  OD1 ASN A 288       1.335 -16.449  24.551  1.00 85.15           O
ATOM   4399  ND2 ASN A 288       0.159 -18.370  24.566  1.00 85.15           N
ATOM   4400 1HD2 ASN A 288      -0.732 -18.805  24.435  1.00 85.15           H
ATOM   4401 2HD2 ASN A 288       0.954 -18.923  24.814  1.00 85.15           H
ATOM   4402  HN  ASN A 288      -2.890 -14.660  23.676  1.00 85.15           H
ATOM   4403  N   CYS A 289       0.855 -13.664  25.037  1.00 90.04           N
ATOM   4404  CA  CYS A 289       1.873 -12.698  24.658  1.00 90.04           C
ATOM   4405  C   CYS A 289       2.750 -13.326  23.573  1.00 90.04           C
ATOM   4406  O   CYS A 289       3.160 -12.648  22.632  1.00 90.04           O
ATOM   4407  HA  CYS A 289       1.347 -11.824  24.273  1.00 90.04           H
ATOM   4408  CB  CYS A 289       2.696 -12.241  25.864  1.00 90.04           C
ATOM   4409 1HB  CYS A 289       2.036 -11.850  26.638  1.00 90.04           H
ATOM   4410 2HB  CYS A 289       3.225 -13.090  26.296  1.00 90.04           H
ATOM   4411  SG  CYS A 289       3.892 -10.954  25.354  1.00 90.04           S
ATOM   4412  HN  CYS A 289       0.910 -13.986  25.982  1.00 90.04           H
ATOM   4413  N   ALA A 290       3.013 -14.614  23.741  1.00 91.93           N
ATOM   4414  CA  ALA A 290       3.897 -15.322  22.831  1.00 91.93           C
ATOM   4415  C   ALA A 290       3.312 -15.274  21.418  1.00 91.93           C
ATOM   4416  O   ALA A 290       4.039 -15.062  20.448  1.00 91.93           O
ATOM   4417  HA  ALA A 290       4.858 -14.808  22.835  1.00 91.93           H
ATOM   4418  CB  ALA A 290       4.101 -16.754  23.328  1.00 91.93           C
ATOM   4419 1HB  ALA A 290       4.545 -16.733  24.324  1.00 91.93           H
ATOM   4420 2HB  ALA A 290       3.139 -17.265  23.371  1.00 91.93           H
ATOM   4421 3HB  ALA A 290       4.764 -17.285  22.646  1.00 91.93           H
ATOM   4422  HN  ALA A 290       2.634 -15.170  24.480  1.00 91.93           H
ATOM   4423  N   VAL A 291       2.004 -15.474  21.346  1.00 92.30           N
ATOM   4424  CA  VAL A 291       1.313 -15.452  20.068  1.00 92.30           C
ATOM   4425  C   VAL A 291       1.367 -14.037  19.487  1.00 92.30           C
ATOM   4426  O   VAL A 291       1.611 -13.860  18.295  1.00 92.30           O
ATOM   4427  HA  VAL A 291       1.843 -16.127  19.395  1.00 92.30           H
ATOM   4428  CB  VAL A 291      -0.114 -15.976  20.236  1.00 92.30           C
ATOM   4429  HB  VAL A 291      -0.616 -15.349  20.973  1.00 92.30           H
ATOM   4430  CG1 VAL A 291      -0.894 -15.873  18.923  1.00 92.30           C
ATOM   4431 1HG1 VAL A 291      -0.939 -14.830  18.608  1.00 92.30           H
ATOM   4432 2HG1 VAL A 291      -0.394 -16.463  18.156  1.00 92.30           H
ATOM   4433 3HG1 VAL A 291      -1.906 -16.251  19.071  1.00 92.30           H
ATOM   4434  CG2 VAL A 291      -0.113 -17.412  20.762  1.00 92.30           C
ATOM   4435 1HG2 VAL A 291       0.414 -18.056  20.058  1.00 92.30           H
ATOM   4436 2HG2 VAL A 291       0.387 -17.445  21.730  1.00 92.30           H
ATOM   4437 3HG2 VAL A 291      -1.140 -17.760  20.872  1.00 92.30           H
ATOM   4438  HN  VAL A 291       1.421 -15.648  22.139  1.00 92.30           H
ATOM   4439  N   SER A 292       1.134 -13.066  20.358  1.00 92.71           N
ATOM   4440  CA  SER A 292       1.127 -11.674  19.942  1.00 92.71           C
ATOM   4441  C   SER A 292       2.495 -11.291  19.373  1.00 92.71           C
ATOM   4442  O   SER A 292       2.578 -10.616  18.348  1.00 92.71           O
ATOM   4443  HA  SER A 292       0.360 -11.607  19.171  1.00 92.71           H
ATOM   4444  CB  SER A 292       0.760 -10.753  21.107  1.00 92.71           C
ATOM   4445 1HB  SER A 292      -0.170 -11.095  21.560  1.00 92.71           H
ATOM   4446 2HB  SER A 292       1.530 -10.815  21.875  1.00 92.71           H
ATOM   4447  OG  SER A 292       0.614  -9.398  20.691  1.00 92.71           O
ATOM   4448  HG  SER A 292      -0.206  -9.300  20.126  1.00 92.71           H
ATOM   4449  HN  SER A 292       0.954 -13.217  21.330  1.00 92.71           H
ATOM   4450  N   THR A 293       3.534 -11.737  20.064  1.00 89.32           N
ATOM   4451  CA  THR A 293       4.893 -11.418  19.661  1.00 89.32           C
ATOM   4452  C   THR A 293       5.175 -11.960  18.259  1.00 89.32           C
ATOM   4453  O   THR A 293       5.724 -11.253  17.415  1.00 89.32           O
ATOM   4454  HA  THR A 293       4.990 -10.333  19.611  1.00 89.32           H
ATOM   4455  CB  THR A 293       5.843 -11.967  20.727  1.00 89.32           C
ATOM   4456  HB  THR A 293       5.709 -13.041  20.852  1.00 89.32           H
ATOM   4457  OG1 THR A 293       5.566 -11.175  21.880  1.00 89.32           O
ATOM   4458  HG1 THR A 293       4.821 -11.585  22.406  1.00 89.32           H
ATOM   4459  CG2 THR A 293       7.310 -11.668  20.414  1.00 89.32           C
ATOM   4460 1HG2 THR A 293       7.458 -10.590  20.356  1.00 89.32           H
ATOM   4461 2HG2 THR A 293       7.578 -12.123  19.460  1.00 89.32           H
ATOM   4462 3HG2 THR A 293       7.941 -12.079  21.202  1.00 89.32           H
ATOM   4463  HN  THR A 293       3.458 -12.306  20.883  1.00 89.32           H
ATOM   4464  N   ASN A 294       4.787 -13.210  18.053  1.00 91.10           N
ATOM   4465  CA  ASN A 294       5.052 -13.878  16.790  1.00 91.10           C
ATOM   4466  C   ASN A 294       4.283 -13.171  15.672  1.00 91.10           C
ATOM   4467  O   ASN A 294       4.788 -13.029  14.560  1.00 91.10           O
ATOM   4468  HA  ASN A 294       6.132 -13.817  16.656  1.00 91.10           H
ATOM   4469  CB  ASN A 294       4.593 -15.336  16.831  1.00 91.10           C
ATOM   4470 1HB  ASN A 294       3.591 -15.394  17.257  1.00 91.10           H
ATOM   4471 2HB  ASN A 294       4.530 -15.730  15.817  1.00 91.10           H
ATOM   4472  CG  ASN A 294       5.555 -16.192  17.658  1.00 91.10           C
ATOM   4473  OD1 ASN A 294       6.697 -15.834  17.895  1.00 91.10           O
ATOM   4474  ND2 ASN A 294       5.031 -17.338  18.082  1.00 91.10           N
ATOM   4475 1HD2 ASN A 294       4.087 -17.572  17.852  1.00 91.10           H
ATOM   4476 2HD2 ASN A 294       5.583 -17.967  18.630  1.00 91.10           H
ATOM   4477  HN  ASN A 294       4.300 -13.762  18.729  1.00 91.10           H
ATOM   4478  N   ILE A 295       3.074 -12.745  16.007  1.00 91.62           N
ATOM   4479  CA  ILE A 295       2.229 -12.058  15.045  1.00 91.62           C
ATOM   4480  C   ILE A 295       2.899 -10.746  14.630  1.00 91.62           C
ATOM   4481  O   ILE A 295       2.900 -10.391  13.452  1.00 91.62           O
ATOM   4482  HA  ILE A 295       2.149 -12.698  14.166  1.00 91.62           H
ATOM   4483  CB  ILE A 295       0.817 -11.878  15.604  1.00 91.62           C
ATOM   4484  HB  ILE A 295       0.899 -11.535  16.635  1.00 91.62           H
ATOM   4485  CG1 ILE A 295       0.063 -13.209  15.629  1.00 91.62           C
ATOM   4486 1HG1 ILE A 295      -0.151 -13.529  14.609  1.00 91.62           H
ATOM   4487 2HG1 ILE A 295       0.691 -13.978  16.079  1.00 91.62           H
ATOM   4488  CG2 ILE A 295       0.054 -10.802  14.830  1.00 91.62           C
ATOM   4489 1HG2 ILE A 295       0.584  -9.853  14.908  1.00 91.62           H
ATOM   4490 2HG2 ILE A 295      -0.020 -11.091  13.781  1.00 91.62           H
ATOM   4491 3HG2 ILE A 295      -0.947 -10.694  15.248  1.00 91.62           H
ATOM   4492  CD1 ILE A 295      -1.243 -13.085  16.415  1.00 91.62           C
ATOM   4493 1HD1 ILE A 295      -1.024 -12.788  17.441  1.00 91.62           H
ATOM   4494 2HD1 ILE A 295      -1.879 -12.332  15.948  1.00 91.62           H
ATOM   4495 3HD1 ILE A 295      -1.759 -14.045  16.418  1.00 91.62           H
ATOM   4496  HN  ILE A 295       2.671 -12.862  16.915  1.00 91.62           H
ATOM   4497  N   ASP A 296       3.451 -10.062  15.621  1.00 92.59           N
ATOM   4498  CA  ASP A 296       4.065  -8.766  15.384  1.00 92.59           C
ATOM   4499  C   ASP A 296       5.283  -8.943  14.475  1.00 92.59           C
ATOM   4500  O   ASP A 296       5.523  -8.126  13.588  1.00 92.59           O
ATOM   4501  HA  ASP A 296       3.286  -8.160  14.924  1.00 92.59           H
ATOM   4502  CB  ASP A 296       4.540  -8.135  16.694  1.00 92.59           C
ATOM   4503 1HB  ASP A 296       5.093  -8.871  17.278  1.00 92.59           H
ATOM   4504 2HB  ASP A 296       5.229  -7.317  16.479  1.00 92.59           H
ATOM   4505  CG  ASP A 296       3.357  -7.611  17.511  1.00 92.59           C
ATOM   4506  OD1 ASP A 296       2.276  -7.451  16.905  1.00 92.59           O
ATOM   4507  OD2 ASP A 296       3.562  -7.382  18.723  1.00 92.59           O
ATOM   4508  HN  ASP A 296       3.483 -10.378  16.569  1.00 92.59           H
ATOM   4509  N   ILE A 297       6.020 -10.014  14.728  1.00 91.54           N
ATOM   4510  CA  ILE A 297       7.189 -10.325  13.924  1.00 91.54           C
ATOM   4511  C   ILE A 297       6.749 -10.643  12.493  1.00 91.54           C
ATOM   4512  O   ILE A 297       7.346 -10.157  11.534  1.00 91.54           O
ATOM   4513  HA  ILE A 297       7.818  -9.435  13.902  1.00 91.54           H
ATOM   4514  CB  ILE A 297       8.008 -11.441  14.577  1.00 91.54           C
ATOM   4515  HB  ILE A 297       7.332 -12.258  14.829  1.00 91.54           H
ATOM   4516  CG1 ILE A 297       8.645 -10.961  15.882  1.00 91.54           C
ATOM   4517 1HG1 ILE A 297       9.407 -10.213  15.666  1.00 91.54           H
ATOM   4518 2HG1 ILE A 297       7.890 -10.477  16.503  1.00 91.54           H
ATOM   4519  CG2 ILE A 297       9.048 -12.000  13.603  1.00 91.54           C
ATOM   4520 1HG2 ILE A 297       8.544 -12.404  12.726  1.00 91.54           H
ATOM   4521 2HG2 ILE A 297       9.725 -11.202  13.298  1.00 91.54           H
ATOM   4522 3HG2 ILE A 297       9.616 -12.791  14.093  1.00 91.54           H
ATOM   4523  CD1 ILE A 297       9.271 -12.128  16.648  1.00 91.54           C
ATOM   4524 1HD1 ILE A 297       8.501 -12.863  16.884  1.00 91.54           H
ATOM   4525 2HD1 ILE A 297      10.041 -12.594  16.034  1.00 91.54           H
ATOM   4526 3HD1 ILE A 297       9.716 -11.760  17.572  1.00 91.54           H
ATOM   4527  HN  ILE A 297       5.830 -10.662  15.466  1.00 91.54           H
ATOM   4528  N   CYS A 298       5.707 -11.455  12.395  1.00 93.83           N
ATOM   4529  CA  CYS A 298       5.171 -11.832  11.098  1.00 93.83           C
ATOM   4530  C   CYS A 298       4.745 -10.558  10.366  1.00 93.83           C
ATOM   4531  O   CYS A 298       4.952 -10.433   9.160  1.00 93.83           O
ATOM   4532  HA  CYS A 298       5.975 -12.337  10.562  1.00 93.83           H
ATOM   4533  CB  CYS A 298       4.016 -12.827  11.231  1.00 93.83           C
ATOM   4534 1HB  CYS A 298       3.316 -12.484  11.993  1.00 93.83           H
ATOM   4535 2HB  CYS A 298       3.464 -12.883  10.293  1.00 93.83           H
ATOM   4536  SG  CYS A 298       4.663 -14.480  11.675  1.00 93.83           S
ATOM   4537  HG  CYS A 298       4.866 -14.209  12.961  1.00 93.83           H
ATOM   4538  HN  CYS A 298       5.232 -11.853  13.180  1.00 93.83           H
ATOM   4539  N   PHE A 299       4.159  -9.645  11.126  1.00 93.34           N
ATOM   4540  CA  PHE A 299       3.700  -8.386  10.563  1.00 93.34           C
ATOM   4541  C   PHE A 299       4.863  -7.604   9.948  1.00 93.34           C
ATOM   4542  O   PHE A 299       4.753  -7.097   8.833  1.00 93.34           O
ATOM   4543  HA  PHE A 299       2.973  -8.624   9.787  1.00 93.34           H
ATOM   4544  CB  PHE A 299       3.106  -7.572  11.715  1.00 93.34           C
ATOM   4545 1HB  PHE A 299       2.284  -8.134  12.158  1.00 93.34           H
ATOM   4546 2HB  PHE A 299       3.864  -7.451  12.489  1.00 93.34           H
ATOM   4547  CG  PHE A 299       2.596  -6.190  11.301  1.00 93.34           C
ATOM   4548  CD1 PHE A 299       3.379  -5.093  11.483  1.00 93.34           C
ATOM   4549  HD1 PHE A 299       4.370  -5.198  11.923  1.00 93.34           H
ATOM   4550  CD2 PHE A 299       1.358  -6.059  10.752  1.00 93.34           C
ATOM   4551  HD2 PHE A 299       0.731  -6.938  10.606  1.00 93.34           H
ATOM   4552  CE1 PHE A 299       2.905  -3.811  11.099  1.00 93.34           C
ATOM   4553  HE1 PHE A 299       3.532  -2.932  11.245  1.00 93.34           H
ATOM   4554  CE2 PHE A 299       0.884  -4.776  10.368  1.00 93.34           C
ATOM   4555  HE2 PHE A 299      -0.107  -4.671   9.927  1.00 93.34           H
ATOM   4556  CZ  PHE A 299       1.668  -3.679  10.549  1.00 93.34           C
ATOM   4557  HZ  PHE A 299       1.304  -2.695  10.255  1.00 93.34           H
ATOM   4558  HN  PHE A 299       3.996  -9.754  12.106  1.00 93.34           H
ATOM   4559  N   GLN A 300       5.950  -7.531  10.702  1.00 89.10           N
ATOM   4560  CA  GLN A 300       7.119  -6.790  10.261  1.00 89.10           C
ATOM   4561  C   GLN A 300       7.610  -7.325   8.914  1.00 89.10           C
ATOM   4562  O   GLN A 300       7.867  -6.554   7.992  1.00 89.10           O
ATOM   4563  HA  GLN A 300       6.782  -5.759  10.148  1.00 89.10           H
ATOM   4564  CB  GLN A 300       8.230  -6.843  11.310  1.00 89.10           C
ATOM   4565 1HB  GLN A 300       8.396  -7.875  11.618  1.00 89.10           H
ATOM   4566 2HB  GLN A 300       9.164  -6.487  10.875  1.00 89.10           H
ATOM   4567  CG  GLN A 300       7.874  -5.992  12.531  1.00 89.10           C
ATOM   4568 1HG  GLN A 300       7.666  -4.969  12.217  1.00 89.10           H
ATOM   4569 2HG  GLN A 300       6.963  -6.374  12.992  1.00 89.10           H
ATOM   4570  CD  GLN A 300       9.011  -5.996  13.554  1.00 89.10           C
ATOM   4571  OE1 GLN A 300      10.167  -5.769  13.237  1.00 89.10           O
ATOM   4572  NE2 GLN A 300       8.620  -6.267  14.796  1.00 89.10           N
ATOM   4573 1HE2 GLN A 300       7.655  -6.444  14.989  1.00 89.10           H
ATOM   4574 2HE2 GLN A 300       9.291  -6.293  15.537  1.00 89.10           H
ATOM   4575  HN  GLN A 300       6.039  -7.967  11.598  1.00 89.10           H
ATOM   4576  N   VAL A 301       7.725  -8.644   8.844  1.00 94.11           N
ATOM   4577  CA  VAL A 301       8.295  -9.284   7.671  1.00 94.11           C
ATOM   4578  C   VAL A 301       7.382  -9.041   6.468  1.00 94.11           C
ATOM   4579  O   VAL A 301       7.837  -8.583   5.421  1.00 94.11           O
ATOM   4580  HA  VAL A 301       9.261  -8.816   7.479  1.00 94.11           H
ATOM   4581  CB  VAL A 301       8.535 -10.769   7.950  1.00 94.11           C
ATOM   4582  HB  VAL A 301       7.583 -11.213   8.242  1.00 94.11           H
ATOM   4583  CG1 VAL A 301       9.023 -11.491   6.693  1.00 94.11           C
ATOM   4584 1HG1 VAL A 301       8.274 -11.399   5.907  1.00 94.11           H
ATOM   4585 2HG1 VAL A 301       9.959 -11.043   6.357  1.00 94.11           H
ATOM   4586 3HG1 VAL A 301       9.186 -12.545   6.919  1.00 94.11           H
ATOM   4587  CG2 VAL A 301       9.517 -10.958   9.108  1.00 94.11           C
ATOM   4588 1HG2 VAL A 301      10.469 -10.492   8.856  1.00 94.11           H
ATOM   4589 2HG2 VAL A 301       9.112 -10.495  10.007  1.00 94.11           H
ATOM   4590 3HG2 VAL A 301       9.669 -12.023   9.285  1.00 94.11           H
ATOM   4591  HN  VAL A 301       7.437  -9.269   9.569  1.00 94.11           H
ATOM   4592  N   THR A 302       6.110  -9.358   6.658  1.00 93.36           N
ATOM   4593  CA  THR A 302       5.161  -9.334   5.558  1.00 93.36           C
ATOM   4594  C   THR A 302       4.954  -7.901   5.063  1.00 93.36           C
ATOM   4595  O   THR A 302       4.759  -7.674   3.870  1.00 93.36           O
ATOM   4596  HA  THR A 302       5.582  -9.901   4.728  1.00 93.36           H
ATOM   4597  CB  THR A 302       3.870 -10.005   6.032  1.00 93.36           C
ATOM   4598  HB  THR A 302       3.119 -10.006   5.242  1.00 93.36           H
ATOM   4599  OG1 THR A 302       3.519  -9.287   7.213  1.00 93.36           O
ATOM   4600  HG1 THR A 302       2.578  -9.500   7.475  1.00 93.36           H
ATOM   4601  CG2 THR A 302       4.100 -11.436   6.521  1.00 93.36           C
ATOM   4602 1HG2 THR A 302       4.800 -11.427   7.356  1.00 93.36           H
ATOM   4603 2HG2 THR A 302       4.510 -12.036   5.708  1.00 93.36           H
ATOM   4604 3HG2 THR A 302       3.152 -11.866   6.846  1.00 93.36           H
ATOM   4605  HN  THR A 302       5.726  -9.628   7.541  1.00 93.36           H
ATOM   4606  N   GLN A 303       5.004  -6.971   6.006  1.00 89.88           N
ATOM   4607  CA  GLN A 303       4.869  -5.562   5.675  1.00 89.88           C
ATOM   4608  C   GLN A 303       6.029  -5.113   4.783  1.00 89.88           C
ATOM   4609  O   GLN A 303       5.826  -4.378   3.818  1.00 89.88           O
ATOM   4610  HA  GLN A 303       3.929  -5.482   5.128  1.00 89.88           H
ATOM   4611  CB  GLN A 303       4.788  -4.707   6.941  1.00 89.88           C
ATOM   4612 1HB  GLN A 303       3.932  -5.018   7.540  1.00 89.88           H
ATOM   4613 2HB  GLN A 303       5.678  -4.866   7.549  1.00 89.88           H
ATOM   4614  CG  GLN A 303       4.660  -3.222   6.592  1.00 89.88           C
ATOM   4615 1HG  GLN A 303       5.585  -2.872   6.133  1.00 89.88           H
ATOM   4616 2HG  GLN A 303       3.867  -3.085   5.857  1.00 89.88           H
ATOM   4617  CD  GLN A 303       4.356  -2.391   7.840  1.00 89.88           C
ATOM   4618  OE1 GLN A 303       5.173  -2.243   8.733  1.00 89.88           O
ATOM   4619  NE2 GLN A 303       3.137  -1.858   7.851  1.00 89.88           N
ATOM   4620 1HE2 GLN A 303       2.514  -2.018   7.085  1.00 89.88           H
ATOM   4621 2HE2 GLN A 303       2.844  -1.296   8.625  1.00 89.88           H
ATOM   4622  HN  GLN A 303       5.133  -7.166   6.978  1.00 89.88           H
ATOM   4623  N   THR A 304       7.219  -5.575   5.138  1.00 91.31           N
ATOM   4624  CA  THR A 304       8.416  -5.199   4.405  1.00 91.31           C
ATOM   4625  C   THR A 304       8.340  -5.705   2.963  1.00 91.31           C
ATOM   4626  O   THR A 304       8.664  -4.976   2.027  1.00 91.31           O
ATOM   4627  HA  THR A 304       8.464  -4.111   4.359  1.00 91.31           H
ATOM   4628  CB  THR A 304       9.627  -5.731   5.173  1.00 91.31           C
ATOM   4629  HB  THR A 304       9.638  -6.821   5.175  1.00 91.31           H
ATOM   4630  OG1 THR A 304       9.525  -5.115   6.454  1.00 91.31           O
ATOM   4631  HG1 THR A 304       9.119  -5.752   7.109  1.00 91.31           H
ATOM   4632  CG2 THR A 304      10.952  -5.208   4.613  1.00 91.31           C
ATOM   4633 1HG2 THR A 304      10.968  -4.120   4.674  1.00 91.31           H
ATOM   4634 2HG2 THR A 304      11.053  -5.516   3.572  1.00 91.31           H
ATOM   4635 3HG2 THR A 304      11.778  -5.617   5.194  1.00 91.31           H
ATOM   4636  HN  THR A 304       7.372  -6.193   5.909  1.00 91.31           H
ATOM   4637  N   ILE A 305       7.910  -6.951   2.830  1.00 91.85           N
ATOM   4638  CA  ILE A 305       7.750  -7.551   1.516  1.00 91.85           C
ATOM   4639  C   ILE A 305       6.786  -6.700   0.686  1.00 91.85           C
ATOM   4640  O   ILE A 305       6.997  -6.506  -0.510  1.00 91.85           O
ATOM   4641  HA  ILE A 305       8.726  -7.539   1.030  1.00 91.85           H
ATOM   4642  CB  ILE A 305       7.325  -9.015   1.643  1.00 91.85           C
ATOM   4643  HB  ILE A 305       6.460  -9.063   2.305  1.00 91.85           H
ATOM   4644  CG1 ILE A 305       8.432  -9.854   2.284  1.00 91.85           C
ATOM   4645 1HG1 ILE A 305       9.240 -10.004   1.568  1.00 91.85           H
ATOM   4646 2HG1 ILE A 305       8.855  -9.317   3.133  1.00 91.85           H
ATOM   4647  CG2 ILE A 305       6.889  -9.579   0.289  1.00 91.85           C
ATOM   4648 1HG2 ILE A 305       6.045  -9.002  -0.090  1.00 91.85           H
ATOM   4649 2HG2 ILE A 305       7.718  -9.516  -0.415  1.00 91.85           H
ATOM   4650 3HG2 ILE A 305       6.591 -10.621   0.409  1.00 91.85           H
ATOM   4651  CD1 ILE A 305       7.895 -11.210   2.747  1.00 91.85           C
ATOM   4652 1HD1 ILE A 305       7.104 -11.056   3.481  1.00 91.85           H
ATOM   4653 2HD1 ILE A 305       7.495 -11.753   1.891  1.00 91.85           H
ATOM   4654 3HD1 ILE A 305       8.703 -11.786   3.198  1.00 91.85           H
ATOM   4655  HN  ILE A 305       7.673  -7.546   3.597  1.00 91.85           H
ATOM   4656  N   ALA A 306       5.749  -6.217   1.353  1.00 91.84           N
ATOM   4657  CA  ALA A 306       4.728  -5.431   0.682  1.00 91.84           C
ATOM   4658  C   ALA A 306       5.350  -4.135   0.159  1.00 91.84           C
ATOM   4659  O   ALA A 306       4.983  -3.654  -0.912  1.00 91.84           O
ATOM   4660  HA  ALA A 306       4.361  -6.014  -0.162  1.00 91.84           H
ATOM   4661  CB  ALA A 306       3.567  -5.172   1.645  1.00 91.84           C
ATOM   4662 1HB  ALA A 306       3.141  -6.124   1.964  1.00 91.84           H
ATOM   4663 2HB  ALA A 306       3.932  -4.627   2.516  1.00 91.84           H
ATOM   4664 3HB  ALA A 306       2.801  -4.582   1.142  1.00 91.84           H
ATOM   4665  HN  ALA A 306       5.601  -6.355   2.333  1.00 91.84           H
ATOM   4666  N   PHE A 307       6.282  -3.606   0.939  1.00 90.11           N
ATOM   4667  CA  PHE A 307       6.911  -2.341   0.601  1.00 90.11           C
ATOM   4668  C   PHE A 307       7.845  -2.497  -0.602  1.00 90.11           C
ATOM   4669  O   PHE A 307       7.991  -1.576  -1.403  1.00 90.11           O
ATOM   4670  HA  PHE A 307       6.115  -1.640   0.351  1.00 90.11           H
ATOM   4671  CB  PHE A 307       7.734  -1.911   1.817  1.00 90.11           C
ATOM   4672 1HB  PHE A 307       8.346  -2.752   2.145  1.00 90.11           H
ATOM   4673 2HB  PHE A 307       8.417  -1.116   1.518  1.00 90.11           H
ATOM   4674  CG  PHE A 307       6.891  -1.422   2.997  1.00 90.11           C
ATOM   4675  CD1 PHE A 307       5.537  -1.357   2.885  1.00 90.11           C
ATOM   4676  HD1 PHE A 307       5.053  -1.654   1.954  1.00 90.11           H
ATOM   4677  CD2 PHE A 307       7.496  -1.053   4.158  1.00 90.11           C
ATOM   4678  HD2 PHE A 307       8.581  -1.105   4.247  1.00 90.11           H
ATOM   4679  CE1 PHE A 307       4.755  -0.904   3.980  1.00 90.11           C
ATOM   4680  HE1 PHE A 307       3.670  -0.852   3.890  1.00 90.11           H
ATOM   4681  CE2 PHE A 307       6.714  -0.599   5.253  1.00 90.11           C
ATOM   4682  HE2 PHE A 307       7.198  -0.303   6.183  1.00 90.11           H
ATOM   4683  CZ  PHE A 307       5.360  -0.534   5.140  1.00 90.11           C
ATOM   4684  HZ  PHE A 307       4.759  -0.186   5.981  1.00 90.11           H
ATOM   4685  HN  PHE A 307       6.606  -4.026   1.787  1.00 90.11           H
ATOM   4686  N   PHE A 308       8.452  -3.672  -0.690  1.00 86.93           N
ATOM   4687  CA  PHE A 308       9.352  -3.968  -1.791  1.00 86.93           C
ATOM   4688  C   PHE A 308       8.627  -3.868  -3.134  1.00 86.93           C
ATOM   4689  O   PHE A 308       9.254  -3.638  -4.167  1.00 86.93           O
ATOM   4690  HA  PHE A 308      10.156  -3.232  -1.759  1.00 86.93           H
ATOM   4691  CB  PHE A 308       9.843  -5.404  -1.595  1.00 86.93           C
ATOM   4692 1HB  PHE A 308       9.074  -5.971  -1.069  1.00 86.93           H
ATOM   4693 2HB  PHE A 308       9.970  -5.870  -2.572  1.00 86.93           H
ATOM   4694  CG  PHE A 308      11.157  -5.512  -0.818  1.00 86.93           C
ATOM   4695  CD1 PHE A 308      12.330  -5.176  -1.418  1.00 86.93           C
ATOM   4696  HD1 PHE A 308      12.335  -4.829  -2.451  1.00 86.93           H
ATOM   4697  CD2 PHE A 308      11.151  -5.945   0.471  1.00 86.93           C
ATOM   4698  HD2 PHE A 308      10.210  -6.215   0.951  1.00 86.93           H
ATOM   4699  CE1 PHE A 308      13.550  -5.277  -0.697  1.00 86.93           C
ATOM   4700  HE1 PHE A 308      14.490  -5.007  -1.178  1.00 86.93           H
ATOM   4701  CE2 PHE A 308      12.370  -6.046   1.191  1.00 86.93           C
ATOM   4702  HE2 PHE A 308      12.366  -6.392   2.225  1.00 86.93           H
ATOM   4703  CZ  PHE A 308      13.544  -5.709   0.592  1.00 86.93           C
ATOM   4704  HZ  PHE A 308      14.480  -5.786   1.145  1.00 86.93           H
ATOM   4705  HN  PHE A 308       8.338  -4.412  -0.027  1.00 86.93           H
ATOM   4706  N   HIS A 309       7.315  -4.047  -3.077  1.00 79.53           N
ATOM   4707  CA  HIS A 309       6.499  -3.990  -4.277  1.00 79.53           C
ATOM   4708  C   HIS A 309       6.669  -2.626  -4.949  1.00 79.53           C
ATOM   4709  O   HIS A 309       6.692  -2.532  -6.175  1.00 79.53           O
ATOM   4710  HA  HIS A 309       6.872  -4.764  -4.947  1.00 79.53           H
ATOM   4711  CB  HIS A 309       5.038  -4.315  -3.957  1.00 79.53           C
ATOM   4712 1HB  HIS A 309       4.972  -5.350  -3.621  1.00 79.53           H
ATOM   4713 2HB  HIS A 309       4.711  -3.689  -3.127  1.00 79.53           H
ATOM   4714  CG  HIS A 309       4.096  -4.118  -5.120  1.00 79.53           C
ATOM   4715  ND1 HIS A 309       3.343  -2.969  -5.289  1.00 79.53           N
ATOM   4716  HD1 HIS A 309       3.342  -2.176  -4.680  1.00 79.53           H
ATOM   4717  CD2 HIS A 309       3.793  -4.934  -6.171  1.00 79.53           C
ATOM   4718  HD2 HIS A 309       4.212  -5.925  -6.349  1.00 79.53           H
ATOM   4719  CE1 HIS A 309       2.622  -3.100  -6.393  1.00 79.53           C
ATOM   4720  HE1 HIS A 309       1.928  -2.362  -6.796  1.00 79.53           H
ATOM   4721  NE2 HIS A 309       2.903  -4.318  -6.938  1.00 79.53           N
ATOM   4722  HN  HIS A 309       6.812  -4.228  -2.232  1.00 79.53           H
ATOM   4723  N   SER A 310       6.783  -1.602  -4.116  1.00 83.63           N
ATOM   4724  CA  SER A 310       6.798  -0.235  -4.608  1.00 83.63           C
ATOM   4725  C   SER A 310       8.085   0.025  -5.392  1.00 83.63           C
ATOM   4726  O   SER A 310       8.119   0.886  -6.271  1.00 83.63           O
ATOM   4727  HA  SER A 310       5.929  -0.154  -5.262  1.00 83.63           H
ATOM   4728  CB  SER A 310       6.664   0.766  -3.459  1.00 83.63           C
ATOM   4729 1HB  SER A 310       6.555   1.772  -3.865  1.00 83.63           H
ATOM   4730 2HB  SER A 310       5.758   0.551  -2.894  1.00 83.63           H
ATOM   4731  OG  SER A 310       7.789   0.727  -2.584  1.00 83.63           O
ATOM   4732  HG  SER A 310       7.643   0.041  -1.871  1.00 83.63           H
ATOM   4733  HN  SER A 310       6.865  -1.695  -3.124  1.00 83.63           H
ATOM   4734  N   CYS A 311       9.115  -0.734  -5.046  1.00 86.36           N
ATOM   4735  CA  CYS A 311      10.407  -0.583  -5.693  1.00 86.36           C
ATOM   4736  C   CYS A 311      10.484  -1.580  -6.851  1.00 86.36           C
ATOM   4737  O   CYS A 311      11.338  -1.455  -7.727  1.00 86.36           O
ATOM   4738  HA  CYS A 311      10.455   0.442  -6.061  1.00 86.36           H
ATOM   4739  CB  CYS A 311      11.560  -0.767  -4.704  1.00 86.36           C
ATOM   4740 1HB  CYS A 311      12.487  -0.393  -5.140  1.00 86.36           H
ATOM   4741 2HB  CYS A 311      11.373  -0.182  -3.803  1.00 86.36           H
ATOM   4742  SG  CYS A 311      11.740  -2.536  -4.275  1.00 86.36           S
ATOM   4743  HG  CYS A 311      12.787  -2.378  -3.470  1.00 86.36           H
ATOM   4744  HN  CYS A 311       9.076  -1.440  -4.339  1.00 86.36           H
ATOM   4745  N   LEU A 312       9.579  -2.548  -6.817  1.00 84.31           N
ATOM   4746  CA  LEU A 312       9.612  -3.636  -7.779  1.00 84.31           C
ATOM   4747  C   LEU A 312       8.957  -3.179  -9.084  1.00 84.31           C
ATOM   4748  O   LEU A 312       9.379  -3.578 -10.168  1.00 84.31           O
ATOM   4749  HA  LEU A 312      10.659  -3.864  -7.980  1.00 84.31           H
ATOM   4750  CB  LEU A 312       8.981  -4.897  -7.184  1.00 84.31           C
ATOM   4751 1HB  LEU A 312       8.072  -4.609  -6.655  1.00 84.31           H
ATOM   4752 2HB  LEU A 312       8.681  -5.550  -8.002  1.00 84.31           H
ATOM   4753  CG  LEU A 312       9.863  -5.699  -6.225  1.00 84.31           C
ATOM   4754  HG  LEU A 312      10.181  -5.038  -5.419  1.00 84.31           H
ATOM   4755  CD1 LEU A 312       9.076  -6.845  -5.585  1.00 84.31           C
ATOM   4756 1HD1 LEU A 312       8.232  -6.439  -5.028  1.00 84.31           H
ATOM   4757 2HD1 LEU A 312       8.709  -7.513  -6.365  1.00 84.31           H
ATOM   4758 3HD1 LEU A 312       9.726  -7.399  -4.908  1.00 84.31           H
ATOM   4759  CD2 LEU A 312      11.128  -6.195  -6.928  1.00 84.31           C
ATOM   4760 1HD2 LEU A 312      10.851  -6.835  -7.766  1.00 84.31           H
ATOM   4761 2HD2 LEU A 312      11.698  -5.341  -7.295  1.00 84.31           H
ATOM   4762 3HD2 LEU A 312      11.736  -6.762  -6.224  1.00 84.31           H
ATOM   4763  HN  LEU A 312       8.836  -2.595  -6.151  1.00 84.31           H
ATOM   4764  N   ASN A 313       7.936  -2.347  -8.936  1.00 78.85           N
ATOM   4765  CA  ASN A 313       7.124  -1.949 -10.074  1.00 78.85           C
ATOM   4766  C   ASN A 313       8.036  -1.445 -11.194  1.00 78.85           C
ATOM   4767  O   ASN A 313       7.973  -1.937 -12.320  1.00 78.85           O
ATOM   4768  HA  ASN A 313       6.571  -2.844 -10.357  1.00 78.85           H
ATOM   4769  CB  ASN A 313       6.167  -0.817  -9.698  1.00 78.85           C
ATOM   4770 1HB  ASN A 313       6.678  -0.103  -9.051  1.00 78.85           H
ATOM   4771 2HB  ASN A 313       5.867  -0.276 -10.595  1.00 78.85           H
ATOM   4772  CG  ASN A 313       4.926  -1.361  -8.986  1.00 78.85           C
ATOM   4773  OD1 ASN A 313       4.539  -2.506  -9.148  1.00 78.85           O
ATOM   4774  ND2 ASN A 313       4.328  -0.478  -8.192  1.00 78.85           N
ATOM   4775 1HD2 ASN A 313       4.698   0.447  -8.103  1.00 78.85           H
ATOM   4776 2HD2 ASN A 313       3.508  -0.739  -7.682  1.00 78.85           H
ATOM   4777  HN  ASN A 313       7.662  -1.948  -8.061  1.00 78.85           H
ATOM   4778  N   PRO A 314       8.897  -0.459 -10.909  1.00 79.34           N
ATOM   4779  CA  PRO A 314       9.768   0.105 -11.943  1.00 79.34           C
ATOM   4780  C   PRO A 314      10.567  -0.964 -12.670  1.00 79.34           C
ATOM   4781  O   PRO A 314      10.711  -0.915 -13.891  1.00 79.34           O
ATOM   4782  HA  PRO A 314       9.169   0.587 -12.716  1.00 79.34           H
ATOM   4783  CB  PRO A 314      10.675   1.064 -11.170  1.00 79.34           C
ATOM   4784 1HB  PRO A 314      11.594   0.576 -10.848  1.00 79.34           H
ATOM   4785 2HB  PRO A 314      10.967   1.920 -11.779  1.00 79.34           H
ATOM   4786  CG  PRO A 314       9.815   1.485  -9.984  1.00 79.34           C
ATOM   4787 1HG  PRO A 314      10.418   1.877  -9.165  1.00 79.34           H
ATOM   4788 2HG  PRO A 314       9.112   2.273 -10.253  1.00 79.34           H
ATOM   4789  CD  PRO A 314       9.107   0.194  -9.604  1.00 79.34           C
ATOM   4790 1HD  PRO A 314       9.715  -0.422  -8.942  1.00 79.34           H
ATOM   4791 2HD  PRO A 314       8.168   0.386  -9.084  1.00 79.34           H
ATOM   4792  N   VAL A 315      11.071  -1.912 -11.893  1.00 80.86           N
ATOM   4793  CA  VAL A 315      11.919  -2.956 -12.441  1.00 80.86           C
ATOM   4794  C   VAL A 315      11.108  -3.804 -13.423  1.00 80.86           C
ATOM   4795  O   VAL A 315      11.608  -4.186 -14.479  1.00 80.86           O
ATOM   4796  HA  VAL A 315      12.730  -2.471 -12.983  1.00 80.86           H
ATOM   4797  CB  VAL A 315      12.534  -3.780 -11.307  1.00 80.86           C
ATOM   4798  HB  VAL A 315      11.720  -4.243 -10.750  1.00 80.86           H
ATOM   4799  CG1 VAL A 315      13.422  -4.896 -11.859  1.00 80.86           C
ATOM   4800 1HG1 VAL A 315      12.825  -5.558 -12.487  1.00 80.86           H
ATOM   4801 2HG1 VAL A 315      14.227  -4.461 -12.451  1.00 80.86           H
ATOM   4802 3HG1 VAL A 315      13.846  -5.466 -11.032  1.00 80.86           H
ATOM   4803  CG2 VAL A 315      13.315  -2.886 -10.341  1.00 80.86           C
ATOM   4804 1HG2 VAL A 315      14.116  -2.381 -10.880  1.00 80.86           H
ATOM   4805 2HG2 VAL A 315      12.643  -2.143  -9.910  1.00 80.86           H
ATOM   4806 3HG2 VAL A 315      13.741  -3.496  -9.545  1.00 80.86           H
ATOM   4807  HN  VAL A 315      10.908  -1.973 -10.908  1.00 80.86           H
ATOM   4808  N   LEU A 316       9.869  -4.073 -13.039  1.00 79.11           N
ATOM   4809  CA  LEU A 316       8.995  -4.899 -13.855  1.00 79.11           C
ATOM   4810  C   LEU A 316       8.844  -4.263 -15.238  1.00 79.11           C
ATOM   4811  O   LEU A 316       8.866  -4.960 -16.251  1.00 79.11           O
ATOM   4812  HA  LEU A 316       9.479  -5.869 -13.972  1.00 79.11           H
ATOM   4813  CB  LEU A 316       7.664  -5.140 -13.140  1.00 79.11           C
ATOM   4814 1HB  LEU A 316       7.224  -4.173 -12.897  1.00 79.11           H
ATOM   4815 2HB  LEU A 316       6.985  -5.634 -13.835  1.00 79.11           H
ATOM   4816  CG  LEU A 316       7.732  -5.974 -11.859  1.00 79.11           C
ATOM   4817  HG  LEU A 316       8.412  -5.479 -11.165  1.00 79.11           H
ATOM   4818  CD1 LEU A 316       6.364  -6.045 -11.178  1.00 79.11           C
ATOM   4819 1HD1 LEU A 316       6.032  -5.039 -10.923  1.00 79.11           H
ATOM   4820 2HD1 LEU A 316       5.644  -6.504 -11.856  1.00 79.11           H
ATOM   4821 3HD1 LEU A 316       6.440  -6.643 -10.270  1.00 79.11           H
ATOM   4822  CD2 LEU A 316       8.306  -7.364 -12.139  1.00 79.11           C
ATOM   4823 1HD2 LEU A 316       7.671  -7.881 -12.859  1.00 79.11           H
ATOM   4824 2HD2 LEU A 316       9.312  -7.267 -12.546  1.00 79.11           H
ATOM   4825 3HD2 LEU A 316       8.343  -7.936 -11.211  1.00 79.11           H
ATOM   4826  HN  LEU A 316       9.461  -3.738 -12.189  1.00 79.11           H
ATOM   4827  N   TYR A 317       8.695  -2.946 -15.235  1.00 68.56           N
ATOM   4828  CA  TYR A 317       8.483  -2.215 -16.472  1.00 68.56           C
ATOM   4829  C   TYR A 317       9.707  -2.315 -17.385  1.00 68.56           C
ATOM   4830  O   TYR A 317       9.572  -2.365 -18.607  1.00 68.56           O
ATOM   4831  HA  TYR A 317       7.624  -2.654 -16.980  1.00 68.56           H
ATOM   4832  CB  TYR A 317       8.281  -0.753 -16.069  1.00 68.56           C
ATOM   4833 1HB  TYR A 317       9.192  -0.389 -15.594  1.00 68.56           H
ATOM   4834 2HB  TYR A 317       8.130  -0.156 -16.968  1.00 68.56           H
ATOM   4835  CG  TYR A 317       7.103  -0.527 -15.120  1.00 68.56           C
ATOM   4836  CD1 TYR A 317       6.036  -1.403 -15.123  1.00 68.56           C
ATOM   4837  HD1 TYR A 317       6.034  -2.256 -15.801  1.00 68.56           H
ATOM   4838  CD2 TYR A 317       7.106   0.553 -14.260  1.00 68.56           C
ATOM   4839  HD2 TYR A 317       7.948   1.245 -14.258  1.00 68.56           H
ATOM   4840  CE1 TYR A 317       4.927  -1.190 -14.229  1.00 68.56           C
ATOM   4841  HE1 TYR A 317       4.079  -1.874 -14.221  1.00 68.56           H
ATOM   4842  CE2 TYR A 317       5.997   0.766 -13.367  1.00 68.56           C
ATOM   4843  HE2 TYR A 317       5.987   1.615 -12.684  1.00 68.56           H
ATOM   4844  CZ  TYR A 317       4.962  -0.116 -13.396  1.00 68.56           C
ATOM   4845  OH  TYR A 317       3.915   0.085 -12.552  1.00 68.56           O
ATOM   4846  HH  TYR A 317       3.312  -0.713 -12.559  1.00 68.56           H
ATOM   4847  HN  TYR A 317       8.718  -2.383 -14.409  1.00 68.56           H
ATOM   4848  N   VAL A 318      10.873  -2.340 -16.757  1.00 71.44           N
ATOM   4849  CA  VAL A 318      12.122  -2.399 -17.499  1.00 71.44           C
ATOM   4850  C   VAL A 318      12.212  -3.739 -18.232  1.00 71.44           C
ATOM   4851  O   VAL A 318      12.489  -3.777 -19.429  1.00 71.44           O
ATOM   4852  HA  VAL A 318      12.104  -1.596 -18.236  1.00 71.44           H
ATOM   4853  CB  VAL A 318      13.302  -2.151 -16.557  1.00 71.44           C
ATOM   4854  HB  VAL A 318      13.228  -2.861 -15.733  1.00 71.44           H
ATOM   4855  CG1 VAL A 318      14.633  -2.396 -17.271  1.00 71.44           C
ATOM   4856 1HG1 VAL A 318      14.674  -3.428 -17.619  1.00 71.44           H
ATOM   4857 2HG1 VAL A 318      14.718  -1.721 -18.122  1.00 71.44           H
ATOM   4858 3HG1 VAL A 318      15.455  -2.213 -16.578  1.00 71.44           H
ATOM   4859  CG2 VAL A 318      13.247  -0.741 -15.968  1.00 71.44           C
ATOM   4860 1HG2 VAL A 318      13.284  -0.008 -16.774  1.00 71.44           H
ATOM   4861 2HG2 VAL A 318      12.320  -0.617 -15.407  1.00 71.44           H
ATOM   4862 3HG2 VAL A 318      14.097  -0.591 -15.302  1.00 71.44           H
ATOM   4863  HN  VAL A 318      10.973  -2.321 -15.762  1.00 71.44           H
ATOM   4864  N   PHE A 319      11.973  -4.804 -17.482  1.00 70.94           N
ATOM   4865  CA  PHE A 319      12.212  -6.145 -17.989  1.00 70.94           C
ATOM   4866  C   PHE A 319      11.073  -6.595 -18.906  1.00 70.94           C
ATOM   4867  O   PHE A 319      11.310  -7.245 -19.922  1.00 70.94           O
ATOM   4868  HA  PHE A 319      13.142  -6.116 -18.555  1.00 70.94           H
ATOM   4869  CB  PHE A 319      12.273  -7.077 -16.777  1.00 70.94           C
ATOM   4870 1HB  PHE A 319      11.501  -6.783 -16.066  1.00 70.94           H
ATOM   4871 2HB  PHE A 319      12.040  -8.092 -17.100  1.00 70.94           H
ATOM   4872  CG  PHE A 319      13.627  -7.083 -16.065  1.00 70.94           C
ATOM   4873  CD1 PHE A 319      14.704  -7.667 -16.656  1.00 70.94           C
ATOM   4874  HD1 PHE A 319      14.602  -8.130 -17.637  1.00 70.94           H
ATOM   4875  CD2 PHE A 319      13.754  -6.505 -14.840  1.00 70.94           C
ATOM   4876  HD2 PHE A 319      12.891  -6.037 -14.366  1.00 70.94           H
ATOM   4877  CE1 PHE A 319      15.961  -7.672 -15.995  1.00 70.94           C
ATOM   4878  HE1 PHE A 319      16.824  -8.140 -16.469  1.00 70.94           H
ATOM   4879  CE2 PHE A 319      15.011  -6.510 -14.179  1.00 70.94           C
ATOM   4880  HE2 PHE A 319      15.113  -6.047 -13.198  1.00 70.94           H
ATOM   4881  CZ  PHE A 319      16.088  -7.094 -14.771  1.00 70.94           C
ATOM   4882  HZ  PHE A 319      17.053  -7.098 -14.263  1.00 70.94           H
ATOM   4883  HN  PHE A 319      11.624  -4.762 -16.546  1.00 70.94           H
ATOM   4884  N   VAL A 320       9.861  -6.230 -18.514  1.00 74.45           N
ATOM   4885  CA  VAL A 320       8.673  -6.780 -19.145  1.00 74.45           C
ATOM   4886  C   VAL A 320       8.147  -5.788 -20.184  1.00 74.45           C
ATOM   4887  O   VAL A 320       7.543  -6.188 -21.179  1.00 74.45           O
ATOM   4888  HA  VAL A 320       8.966  -7.699 -19.653  1.00 74.45           H
ATOM   4889  CB  VAL A 320       7.633  -7.138 -18.081  1.00 74.45           C
ATOM   4890  HB  VAL A 320       7.239  -6.208 -17.671  1.00 74.45           H
ATOM   4891  CG1 VAL A 320       6.465  -7.913 -18.694  1.00 74.45           C
ATOM   4892 1HG1 VAL A 320       5.986  -7.303 -19.460  1.00 74.45           H
ATOM   4893 2HG1 VAL A 320       6.837  -8.834 -19.143  1.00 74.45           H
ATOM   4894 3HG1 VAL A 320       5.741  -8.155 -17.916  1.00 74.45           H
ATOM   4895  CG2 VAL A 320       8.271  -7.924 -16.933  1.00 74.45           C
ATOM   4896 1HG2 VAL A 320       8.705  -8.845 -17.321  1.00 74.45           H
ATOM   4897 2HG2 VAL A 320       9.052  -7.321 -16.470  1.00 74.45           H
ATOM   4898 3HG2 VAL A 320       7.510  -8.165 -16.191  1.00 74.45           H
ATOM   4899  HN  VAL A 320       9.684  -5.573 -17.781  1.00 74.45           H
ATOM   4900  N   GLY A 321       8.397  -4.514 -19.919  1.00 75.94           N
ATOM   4901  CA  GLY A 321       7.823  -3.455 -20.731  1.00 75.94           C
ATOM   4902  C   GLY A 321       8.719  -3.137 -21.930  1.00 75.94           C
ATOM   4903  O   GLY A 321       9.616  -2.301 -21.836  1.00 75.94           O
ATOM   4904 1HA  GLY A 321       6.835  -3.754 -21.080  1.00 75.94           H
ATOM   4905 2HA  GLY A 321       7.690  -2.559 -20.125  1.00 75.94           H
ATOM   4906  HN  GLY A 321       8.977  -4.203 -19.167  1.00 75.94           H
ATOM   4907  N   GLU A 322       8.444  -3.822 -23.031  1.00 66.42           N
ATOM   4908  CA  GLU A 322       9.189  -3.595 -24.258  1.00 66.42           C
ATOM   4909  C   GLU A 322       9.100  -2.124 -24.669  1.00 66.42           C
ATOM   4910  O   GLU A 322      10.101  -1.521 -25.052  1.00 66.42           O
ATOM   4911  HA  GLU A 322      10.221  -3.852 -24.022  1.00 66.42           H
ATOM   4912  CB  GLU A 322       8.689  -4.509 -25.379  1.00 66.42           C
ATOM   4913 1HB  GLU A 322       8.677  -5.542 -25.033  1.00 66.42           H
ATOM   4914 2HB  GLU A 322       7.717  -4.161 -25.731  1.00 66.42           H
ATOM   4915  CG  GLU A 322       9.627  -4.459 -26.587  1.00 66.42           C
ATOM   4916 1HG  GLU A 322       9.905  -3.426 -26.793  1.00 66.42           H
ATOM   4917 2HG  GLU A 322      10.547  -4.997 -26.359  1.00 66.42           H
ATOM   4918  CD  GLU A 322       8.964  -5.071 -27.822  1.00 66.42           C
ATOM   4919  OE1 GLU A 322       9.454  -4.776 -28.934  1.00 66.42           O
ATOM   4920  OE2 GLU A 322       7.982  -5.819 -27.627  1.00 66.42           O
ATOM   4921  HN  GLU A 322       7.730  -4.519 -23.093  1.00 66.42           H
ATOM   4922  N   ARG A 323       7.891  -1.589 -24.576  1.00 63.95           N
ATOM   4923  CA  ARG A 323       7.656  -0.203 -24.943  1.00 63.95           C
ATOM   4924  C   ARG A 323       8.458   0.730 -24.033  1.00 63.95           C
ATOM   4925  O   ARG A 323       9.139   1.635 -24.511  1.00 63.95           O
ATOM   4926  HA  ARG A 323       7.993  -0.127 -25.976  1.00 63.95           H
ATOM   4927  CB  ARG A 323       6.171   0.150 -24.842  1.00 63.95           C
ATOM   4928 1HB  ARG A 323       5.594  -0.497 -25.503  1.00 63.95           H
ATOM   4929 2HB  ARG A 323       5.817  -0.036 -23.827  1.00 63.95           H
ATOM   4930  CG  ARG A 323       5.928   1.614 -25.213  1.00 63.95           C
ATOM   4931 1HG  ARG A 323       6.486   2.261 -24.537  1.00 63.95           H
ATOM   4932 2HG  ARG A 323       6.303   1.805 -26.219  1.00 63.95           H
ATOM   4933  CD  ARG A 323       4.439   1.958 -25.143  1.00 63.95           C
ATOM   4934 1HD  ARG A 323       3.897   1.422 -25.923  1.00 63.95           H
ATOM   4935 2HD  ARG A 323       4.027   1.634 -24.188  1.00 63.95           H
ATOM   4936  NE  ARG A 323       4.248   3.416 -25.307  1.00 63.95           N
ATOM   4937  HE  ARG A 323       4.953   3.929 -25.797  1.00 63.95           H
ATOM   4938  CZ  ARG A 323       3.189   4.092 -24.841  1.00 63.95           C
ATOM   4939  NH1 ARG A 323       2.214   3.456 -24.178  1.00 63.95           N
ATOM   4940 1HH1 ARG A 323       2.273   2.469 -24.027  1.00 63.95           H
ATOM   4941 2HH1 ARG A 323       1.427   3.968 -23.833  1.00 63.95           H
ATOM   4942  NH2 ARG A 323       3.120   5.414 -25.048  1.00 63.95           N
ATOM   4943 1HH2 ARG A 323       2.337   5.934 -24.706  1.00 63.95           H
ATOM   4944 2HH2 ARG A 323       3.852   5.882 -25.544  1.00 63.95           H
ATOM   4945  HN  ARG A 323       7.083  -2.084 -24.257  1.00 63.95           H
ATOM   4946  N   PHE A 324       8.349   0.477 -22.736  1.00 76.89           N
ATOM   4947  CA  PHE A 324       9.019   1.311 -21.753  1.00 76.89           C
ATOM   4948  C   PHE A 324      10.539   1.209 -21.891  1.00 76.89           C
ATOM   4949  O   PHE A 324      11.242   2.215 -21.811  1.00 76.89           O
ATOM   4950  HA  PHE A 324       8.708   2.340 -21.935  1.00 76.89           H
ATOM   4951  CB  PHE A 324       8.608   0.793 -20.373  1.00 76.89           C
ATOM   4952 1HB  PHE A 324       7.520   0.799 -20.303  1.00 76.89           H
ATOM   4953 2HB  PHE A 324       8.927  -0.245 -20.276  1.00 76.89           H
ATOM   4954  CG  PHE A 324       9.184   1.600 -19.208  1.00 76.89           C
ATOM   4955  CD1 PHE A 324      10.332   1.195 -18.602  1.00 76.89           C
ATOM   4956  HD1 PHE A 324      10.842   0.295 -18.947  1.00 76.89           H
ATOM   4957  CD2 PHE A 324       8.549   2.723 -18.778  1.00 76.89           C
ATOM   4958  HD2 PHE A 324       7.628   3.048 -19.264  1.00 76.89           H
ATOM   4959  CE1 PHE A 324      10.867   1.944 -17.521  1.00 76.89           C
ATOM   4960  HE1 PHE A 324      11.788   1.619 -17.035  1.00 76.89           H
ATOM   4961  CE2 PHE A 324       9.084   3.472 -17.697  1.00 76.89           C
ATOM   4962  HE2 PHE A 324       8.574   4.372 -17.353  1.00 76.89           H
ATOM   4963  CZ  PHE A 324      10.232   3.067 -17.091  1.00 76.89           C
ATOM   4964  HZ  PHE A 324      10.643   3.642 -16.262  1.00 76.89           H
ATOM   4965  HN  PHE A 324       7.817  -0.279 -22.357  1.00 76.89           H
ATOM   4966  N   ARG A 325      11.001  -0.016 -22.096  1.00 74.19           N
ATOM   4967  CA  ARG A 325      12.426  -0.264 -22.238  1.00 74.19           C
ATOM   4968  C   ARG A 325      12.990   0.542 -23.410  1.00 74.19           C
ATOM   4969  O   ARG A 325      14.084   1.097 -23.317  1.00 74.19           O
ATOM   4970  HA  ARG A 325      12.861   0.061 -21.293  1.00 74.19           H
ATOM   4971  CB  ARG A 325      12.706  -1.750 -22.469  1.00 74.19           C
ATOM   4972 1HB  ARG A 325      12.190  -2.343 -21.713  1.00 74.19           H
ATOM   4973 2HB  ARG A 325      12.308  -2.053 -23.437  1.00 74.19           H
ATOM   4974  CG  ARG A 325      14.207  -2.040 -22.415  1.00 74.19           C
ATOM   4975 1HG  ARG A 325      14.700  -1.585 -23.274  1.00 74.19           H
ATOM   4976 2HG  ARG A 325      14.637  -1.585 -21.523  1.00 74.19           H
ATOM   4977  CD  ARG A 325      14.475  -3.547 -22.405  1.00 74.19           C
ATOM   4978 1HD  ARG A 325      15.547  -3.733 -22.355  1.00 74.19           H
ATOM   4979 2HD  ARG A 325      14.031  -3.997 -21.517  1.00 74.19           H
ATOM   4980  NE  ARG A 325      13.910  -4.169 -23.623  1.00 74.19           N
ATOM   4981  HE  ARG A 325      14.056  -3.705 -24.497  1.00 74.19           H
ATOM   4982  CZ  ARG A 325      13.216  -5.315 -23.629  1.00 74.19           C
ATOM   4983  NH1 ARG A 325      12.990  -5.979 -22.487  1.00 74.19           N
ATOM   4984 1HH1 ARG A 325      13.341  -5.620 -21.622  1.00 74.19           H
ATOM   4985 2HH1 ARG A 325      12.471  -6.833 -22.500  1.00 74.19           H
ATOM   4986  NH2 ARG A 325      12.750  -5.787 -24.793  1.00 74.19           N
ATOM   4987 1HH2 ARG A 325      12.230  -6.641 -24.815  1.00 74.19           H
ATOM   4988 2HH2 ARG A 325      12.923  -5.286 -25.641  1.00 74.19           H
ATOM   4989  HN  ARG A 325      10.422  -0.828 -22.164  1.00 74.19           H
ATOM   4990  N   ARG A 326      12.219   0.580 -24.487  1.00 68.09           N
ATOM   4991  CA  ARG A 326      12.627   1.310 -25.675  1.00 68.09           C
ATOM   4992  C   ARG A 326      12.650   2.814 -25.392  1.00 68.09           C
ATOM   4993  O   ARG A 326      13.593   3.506 -25.773  1.00 68.09           O
ATOM   4994  HA  ARG A 326      13.626   0.938 -25.901  1.00 68.09           H
ATOM   4995  CB  ARG A 326      11.680   1.033 -26.844  1.00 68.09           C
ATOM   4996 1HB  ARG A 326      11.399  -0.020 -26.847  1.00 68.09           H
ATOM   4997 2HB  ARG A 326      10.763   1.608 -26.718  1.00 68.09           H
ATOM   4998  CG  ARG A 326      12.336   1.395 -28.178  1.00 68.09           C
ATOM   4999 1HG  ARG A 326      12.674   2.431 -28.152  1.00 68.09           H
ATOM   5000 2HG  ARG A 326      13.219   0.776 -28.333  1.00 68.09           H
ATOM   5001  CD  ARG A 326      11.360   1.200 -29.340  1.00 68.09           C
ATOM   5002 1HD  ARG A 326      10.564   1.944 -29.286  1.00 68.09           H
ATOM   5003 2HD  ARG A 326      11.875   1.353 -30.288  1.00 68.09           H
ATOM   5004  NE  ARG A 326      10.782  -0.162 -29.292  1.00 68.09           N
ATOM   5005  HE  ARG A 326      11.274  -0.862 -28.774  1.00 68.09           H
ATOM   5006  CZ  ARG A 326       9.641  -0.516 -29.900  1.00 68.09           C
ATOM   5007  NH1 ARG A 326       8.941   0.381 -30.608  1.00 68.09           N
ATOM   5008 1HH1 ARG A 326       9.269   1.323 -30.686  1.00 68.09           H
ATOM   5009 2HH1 ARG A 326       8.091   0.109 -31.059  1.00 68.09           H
ATOM   5010  NH2 ARG A 326       9.212  -1.780 -29.790  1.00 68.09           N
ATOM   5011 1HH2 ARG A 326       8.362  -2.060 -30.237  1.00 68.09           H
ATOM   5012 2HH2 ARG A 326       9.740  -2.443 -29.260  1.00 68.09           H
ATOM   5013  HN  ARG A 326      11.331   0.124 -24.555  1.00 68.09           H
ATOM   5014  N   ASP A 327      11.602   3.274 -24.725  1.00 78.38           N
ATOM   5015  CA  ASP A 327      11.452   4.694 -24.454  1.00 78.38           C
ATOM   5016  C   ASP A 327      12.512   5.129 -23.441  1.00 78.38           C
ATOM   5017  O   ASP A 327      12.989   6.263 -23.483  1.00 78.38           O
ATOM   5018  HA  ASP A 327      11.573   5.184 -25.420  1.00 78.38           H
ATOM   5019  CB  ASP A 327      10.076   4.999 -23.860  1.00 78.38           C
ATOM   5020 1HB  ASP A 327       9.867   4.308 -23.043  1.00 78.38           H
ATOM   5021 2HB  ASP A 327      10.074   6.003 -23.435  1.00 78.38           H
ATOM   5022  CG  ASP A 327       8.982   4.887 -24.923  1.00 78.38           C
ATOM   5023  OD1 ASP A 327       9.353   4.837 -26.116  1.00 78.38           O
ATOM   5024  OD2 ASP A 327       7.799   4.854 -24.520  1.00 78.38           O
ATOM   5025  HN  ASP A 327      10.864   2.697 -24.375  1.00 78.38           H
ATOM   5026  N   LEU A 328      12.850   4.206 -22.552  1.00 79.96           N
ATOM   5027  CA  LEU A 328      13.879   4.465 -21.559  1.00 79.96           C
ATOM   5028  C   LEU A 328      15.203   4.761 -22.267  1.00 79.96           C
ATOM   5029  O   LEU A 328      15.822   5.796 -22.024  1.00 79.96           O
ATOM   5030  HA  LEU A 328      13.579   5.352 -21.001  1.00 79.96           H
ATOM   5031  CB  LEU A 328      13.962   3.309 -20.560  1.00 79.96           C
ATOM   5032 1HB  LEU A 328      13.025   3.267 -20.005  1.00 79.96           H
ATOM   5033 2HB  LEU A 328      14.043   2.377 -21.119  1.00 79.96           H
ATOM   5034  CG  LEU A 328      15.114   3.371 -19.556  1.00 79.96           C
ATOM   5035  HG  LEU A 328      16.050   3.414 -20.113  1.00 79.96           H
ATOM   5036  CD1 LEU A 328      15.035   4.642 -18.708  1.00 79.96           C
ATOM   5037 1HD1 LEU A 328      15.089   5.516 -19.357  1.00 79.96           H
ATOM   5038 2HD1 LEU A 328      14.093   4.654 -18.159  1.00 79.96           H
ATOM   5039 3HD1 LEU A 328      15.866   4.660 -18.003  1.00 79.96           H
ATOM   5040  CD2 LEU A 328      15.159   2.108 -18.694  1.00 79.96           C
ATOM   5041 1HD2 LEU A 328      14.223   2.009 -18.145  1.00 79.96           H
ATOM   5042 2HD2 LEU A 328      15.299   1.236 -19.333  1.00 79.96           H
ATOM   5043 3HD2 LEU A 328      15.988   2.178 -17.989  1.00 79.96           H
ATOM   5044  HN  LEU A 328      12.436   3.298 -22.505  1.00 79.96           H
ATOM   5045  N   VAL A 329      15.596   3.835 -23.129  1.00 80.66           N
ATOM   5046  CA  VAL A 329      16.868   3.951 -23.822  1.00 80.66           C
ATOM   5047  C   VAL A 329      16.878   5.238 -24.649  1.00 80.66           C
ATOM   5048  O   VAL A 329      17.908   5.902 -24.757  1.00 80.66           O
ATOM   5049  HA  VAL A 329      17.651   4.013 -23.066  1.00 80.66           H
ATOM   5050  CB  VAL A 329      17.121   2.698 -24.663  1.00 80.66           C
ATOM   5051  HB  VAL A 329      16.273   2.568 -25.336  1.00 80.66           H
ATOM   5052  CG1 VAL A 329      18.380   2.857 -25.519  1.00 80.66           C
ATOM   5053 1HG1 VAL A 329      18.259   3.708 -26.188  1.00 80.66           H
ATOM   5054 2HG1 VAL A 329      19.241   3.023 -24.871  1.00 80.66           H
ATOM   5055 3HG1 VAL A 329      18.536   1.952 -26.106  1.00 80.66           H
ATOM   5056  CG2 VAL A 329      17.214   1.453 -23.778  1.00 80.66           C
ATOM   5057 1HG2 VAL A 329      18.034   1.570 -23.070  1.00 80.66           H
ATOM   5058 2HG2 VAL A 329      16.279   1.325 -23.233  1.00 80.66           H
ATOM   5059 3HG2 VAL A 329      17.394   0.577 -24.401  1.00 80.66           H
ATOM   5060  HN  VAL A 329      15.064   3.019 -23.355  1.00 80.66           H
ATOM   5061  N   LYS A 330      15.720   5.551 -25.211  1.00 74.74           N
ATOM   5062  CA  LYS A 330      15.578   6.757 -26.010  1.00 74.74           C
ATOM   5063  C   LYS A 330      15.840   7.980 -25.129  1.00 74.74           C
[truncated: 117,162 more chars]
