# Supplementary material for: Noncanonical roles of chemokine regions in CCR9 activation revealed by structural modeling and mutational mapping
Source: Nat Commun. 2025 Aug 18;16:7695. doi: 10.1038/s41467-025-62321-9 (PMC12361432; doi:10.1038/s41467-025-62321-9)
Supplement: Supplementary file 5 — Supplementary Data 3 [file 41467_2025_62321_MOESM5_ESM.zip › CCR9_CCL25_12_rnk0.pdb]

ATOM      1  N   GLU A  20      -5.179  -2.489  59.286  1.00 49.57           N
ATOM      2  CA  GLU A  20      -5.445  -3.435  58.216  1.00 49.57           C
ATOM      3  C   GLU A  20      -6.126  -4.687  58.772  1.00 49.57           C
ATOM      4  O   GLU A  20      -5.462  -5.570  59.314  1.00 49.57           O
ATOM      5  HA  GLU A  20      -6.121  -2.918  57.534  1.00 49.57           H
ATOM      6  CB  GLU A  20      -4.159  -3.795  57.470  1.00 49.57           C
ATOM      7 1HB  GLU A  20      -3.340  -3.907  58.182  1.00 49.57           H
ATOM      8 2HB  GLU A  20      -4.324  -4.683  56.860  1.00 49.57           H
ATOM      9  CG  GLU A  20      -3.754  -2.679  56.505  1.00 49.57           C
ATOM     10 1HG  GLU A  20      -4.642  -2.269  56.024  1.00 49.57           H
ATOM     11 2HG  GLU A  20      -3.287  -1.865  57.060  1.00 49.57           H
ATOM     12  CD  GLU A  20      -2.785  -3.199  55.441  1.00 49.57           C
ATOM     13  OE1 GLU A  20      -2.772  -2.600  54.344  1.00 49.57           O
ATOM     14  OE2 GLU A  20      -2.079  -4.183  55.749  1.00 49.57           O
ATOM     15  HN  GLU A  20      -5.476  -2.784  60.195  1.00 49.57           H
ATOM     16  N   SER A  21      -7.441  -4.725  58.617  1.00 57.79           N
ATOM     17  CA  SER A  21      -8.199  -5.920  58.947  1.00 57.79           C
ATOM     18  C   SER A  21      -7.621  -7.127  58.206  1.00 57.79           C
ATOM     19  O   SER A  21      -7.313  -7.042  57.018  1.00 57.79           O
ATOM     20  HA  SER A  21      -8.089  -6.043  60.024  1.00 57.79           H
ATOM     21  CB  SER A  21      -9.680  -5.745  58.603  1.00 57.79           C
ATOM     22 1HB  SER A  21     -10.226  -6.644  58.886  1.00 57.79           H
ATOM     23 2HB  SER A  21     -10.094  -4.923  59.189  1.00 57.79           H
ATOM     24  OG  SER A  21      -9.879  -5.485  57.216  1.00 57.79           O
ATOM     25  HG  SER A  21     -10.333  -6.265  56.784  1.00 57.79           H
ATOM     26  HN  SER A  21      -7.986  -3.959  58.275  1.00 57.79           H
ATOM     27  N   THR A  22      -7.492  -8.224  58.938  1.00 58.82           N
ATOM     28  CA  THR A  22      -6.895  -9.427  58.384  1.00 58.82           C
ATOM     29  C   THR A  22      -7.549  -9.779  57.046  1.00 58.82           C
ATOM     30  O   THR A  22      -6.885 -10.282  56.141  1.00 58.82           O
ATOM     31  HA  THR A  22      -5.843  -9.228  58.183  1.00 58.82           H
ATOM     32  CB  THR A  22      -7.014 -10.538  59.429  1.00 58.82           C
ATOM     33  HB  THR A  22      -7.090 -11.515  58.952  1.00 58.82           H
ATOM     34  OG1 THR A  22      -8.134 -10.152  60.221  1.00 58.82           O
ATOM     35  HG1 THR A  22      -8.462 -10.932  60.754  1.00 58.82           H
ATOM     36  CG2 THR A  22      -5.844 -10.542  60.415  1.00 58.82           C
ATOM     37 1HG2 THR A  22      -5.809  -9.589  60.942  1.00 58.82           H
ATOM     38 2HG2 THR A  22      -4.911 -10.691  59.872  1.00 58.82           H
ATOM     39 3HG2 THR A  22      -5.978 -11.350  61.135  1.00 58.82           H
ATOM     40  HN  THR A  22      -7.786  -8.298  59.891  1.00 58.82           H
ATOM     41  N   SER A  23      -8.842  -9.502  56.964  1.00 62.68           N
ATOM     42  CA  SER A  23      -9.586  -9.759  55.743  1.00 62.68           C
ATOM     43  C   SER A  23      -8.980  -8.965  54.584  1.00 62.68           C
ATOM     44  O   SER A  23      -8.811  -9.493  53.486  1.00 62.68           O
ATOM     45  HA  SER A  23      -9.489 -10.830  55.565  1.00 62.68           H
ATOM     46  CB  SER A  23     -11.064  -9.403  55.914  1.00 62.68           C
ATOM     47 1HB  SER A  23     -11.611  -9.681  55.013  1.00 62.68           H
ATOM     48 2HB  SER A  23     -11.485  -9.985  56.734  1.00 62.68           H
ATOM     49  OG  SER A  23     -11.253  -8.014  56.173  1.00 62.68           O
ATOM     50  HG  SER A  23     -12.229  -7.809  56.243  1.00 62.68           H
ATOM     51  HN  SER A  23      -9.378  -9.110  57.712  1.00 62.68           H
ATOM     52  N   SER A  24      -8.669  -7.708  54.868  1.00 67.29           N
ATOM     53  CA  SER A  24      -8.210  -6.799  53.832  1.00 67.29           C
ATOM     54  C   SER A  24      -6.848  -7.253  53.303  1.00 67.29           C
ATOM     55  O   SER A  24      -6.516  -7.010  52.144  1.00 67.29           O
ATOM     56  HA  SER A  24      -8.963  -6.852  53.046  1.00 67.29           H
ATOM     57  CB  SER A  24      -8.123  -5.364  54.358  1.00 67.29           C
ATOM     58 1HB  SER A  24      -8.162  -4.668  53.520  1.00 67.29           H
ATOM     59 2HB  SER A  24      -8.989  -5.155  54.986  1.00 67.29           H
ATOM     60  OG  SER A  24      -6.931  -5.141  55.105  1.00 67.29           O
ATOM     61  HG  SER A  24      -6.921  -5.724  55.917  1.00 67.29           H
ATOM     62  HN  SER A  24      -8.727  -7.311  55.784  1.00 67.29           H
ATOM     63  N   MET A  25      -6.097  -7.906  54.177  1.00 64.56           N
ATOM     64  CA  MET A  25      -4.771  -8.379  53.819  1.00 64.56           C
ATOM     65  C   MET A  25      -4.849  -9.699  53.049  1.00 64.56           C
ATOM     66  O   MET A  25      -4.074  -9.929  52.122  1.00 64.56           O
ATOM     67  HA  MET A  25      -4.345  -7.604  53.181  1.00 64.56           H
ATOM     68  CB  MET A  25      -3.938  -8.576  55.087  1.00 64.56           C
ATOM     69 1HB  MET A  25      -4.171  -7.789  55.805  1.00 64.56           H
ATOM     70 2HB  MET A  25      -4.202  -9.524  55.556  1.00 64.56           H
ATOM     71  CG  MET A  25      -2.441  -8.557  54.769  1.00 64.56           C
ATOM     72 1HG  MET A  25      -2.163  -9.466  54.236  1.00 64.56           H
ATOM     73 2HG  MET A  25      -2.212  -7.719  54.111  1.00 64.56           H
ATOM     74  SD  MET A  25      -1.498  -8.422  56.278  1.00 64.56           S
ATOM     75  CE  MET A  25       0.150  -8.304  55.604  1.00 64.56           C
ATOM     76 1HE  MET A  25       0.370  -9.200  55.023  1.00 64.56           H
ATOM     77 2HE  MET A  25       0.218  -7.427  54.960  1.00 64.56           H
ATOM     78 3HE  MET A  25       0.870  -8.213  56.418  1.00 64.56           H
ATOM     79  HN  MET A  25      -6.379  -8.111  55.114  1.00 64.56           H
ATOM     80  N   GLU A  26      -5.793 -10.532  53.462  1.00 58.84           N
ATOM     81  CA  GLU A  26      -6.051 -11.778  52.760  1.00 58.84           C
ATOM     82  C   GLU A  26      -6.526 -11.495  51.334  1.00 58.84           C
ATOM     83  O   GLU A  26      -6.113 -12.172  50.393  1.00 58.84           O
ATOM     84  HA  GLU A  26      -5.094 -12.300  52.735  1.00 58.84           H
ATOM     85  CB  GLU A  26      -7.069 -12.633  53.517  1.00 58.84           C
ATOM     86 1HB  GLU A  26      -7.871 -12.000  53.896  1.00 58.84           H
ATOM     87 2HB  GLU A  26      -7.423 -13.438  52.873  1.00 58.84           H
ATOM     88  CG  GLU A  26      -6.426 -13.305  54.732  1.00 58.84           C
ATOM     89 1HG  GLU A  26      -5.598 -13.935  54.408  1.00 58.84           H
ATOM     90 2HG  GLU A  26      -6.008 -12.545  55.393  1.00 58.84           H
ATOM     91  CD  GLU A  26      -7.448 -14.148  55.497  1.00 58.84           C
ATOM     92  OE1 GLU A  26      -6.999 -15.049  56.238  1.00 58.84           O
ATOM     93  OE2 GLU A  26      -8.655 -13.873  55.324  1.00 58.84           O
ATOM     94  HN  GLU A  26      -6.374 -10.368  54.259  1.00 58.84           H
ATOM     95  N   ASP A  27      -7.386 -10.494  51.218  1.00 66.04           N
ATOM     96  CA  ASP A  27      -7.972 -10.156  49.932  1.00 66.04           C
ATOM     97  C   ASP A  27      -6.856  -9.842  48.934  1.00 66.04           C
ATOM     98  O   ASP A  27      -6.941 -10.215  47.765  1.00 66.04           O
ATOM     99  HA  ASP A  27      -8.555 -11.031  49.645  1.00 66.04           H
ATOM    100  CB  ASP A  27      -8.868  -8.921  50.043  1.00 66.04           C
ATOM    101 1HB  ASP A  27      -8.360  -8.149  50.621  1.00 66.04           H
ATOM    102 2HB  ASP A  27      -9.050  -8.508  49.051  1.00 66.04           H
ATOM    103  CG  ASP A  27     -10.201  -9.268  50.709  1.00 66.04           C
ATOM    104  OD1 ASP A  27     -10.559 -10.466  50.671  1.00 66.04           O
ATOM    105  OD2 ASP A  27     -10.833  -8.329  51.240  1.00 66.04           O
ATOM    106  HN  ASP A  27      -7.681  -9.920  51.981  1.00 66.04           H
ATOM    107  N   TYR A  28      -5.835  -9.160  49.431  1.00 65.17           N
ATOM    108  CA  TYR A  28      -4.723  -8.756  48.588  1.00 65.17           C
ATOM    109  C   TYR A  28      -3.838  -9.953  48.238  1.00 65.17           C
ATOM    110  O   TYR A  28      -3.339 -10.054  47.118  1.00 65.17           O
ATOM    111  HA  TYR A  28      -5.133  -8.335  47.670  1.00 65.17           H
ATOM    112  CB  TYR A  28      -3.908  -7.758  49.414  1.00 65.17           C
ATOM    113 1HB  TYR A  28      -4.552  -6.926  49.698  1.00 65.17           H
ATOM    114 2HB  TYR A  28      -3.588  -8.242  50.337  1.00 65.17           H
ATOM    115  CG  TYR A  28      -2.678  -7.209  48.690  1.00 65.17           C
ATOM    116  CD1 TYR A  28      -1.437  -7.771  48.913  1.00 65.17           C
ATOM    117  HD1 TYR A  28      -1.334  -8.607  49.606  1.00 65.17           H
ATOM    118  CD2 TYR A  28      -2.808  -6.152  47.813  1.00 65.17           C
ATOM    119  HD2 TYR A  28      -3.788  -5.708  47.636  1.00 65.17           H
ATOM    120  CE1 TYR A  28      -0.279  -7.254  48.231  1.00 65.17           C
ATOM    121  HE1 TYR A  28       0.706  -7.689  48.398  1.00 65.17           H
ATOM    122  CE2 TYR A  28      -1.650  -5.635  47.131  1.00 65.17           C
ATOM    123  HE2 TYR A  28      -1.739  -4.800  46.436  1.00 65.17           H
ATOM    124  CZ  TYR A  28      -0.443  -6.212  47.373  1.00 65.17           C
ATOM    125  OH  TYR A  28       0.651  -5.723  46.729  1.00 65.17           O
ATOM    126  HH  TYR A  28       0.425  -4.860  46.278  1.00 65.17           H
ATOM    127  HN  TYR A  28      -5.761  -8.884  50.390  1.00 65.17           H
ATOM    128  N   VAL A  29      -3.669 -10.831  49.216  1.00 65.80           N
ATOM    129  CA  VAL A  29      -2.782 -11.970  49.056  1.00 65.80           C
ATOM    130  C   VAL A  29      -3.421 -12.978  48.098  1.00 65.80           C
ATOM    131  O   VAL A  29      -2.729 -13.608  47.301  1.00 65.80           O
ATOM    132  HA  VAL A  29      -1.855 -11.605  48.613  1.00 65.80           H
ATOM    133  CB  VAL A  29      -2.450 -12.571  50.423  1.00 65.80           C
ATOM    134  HB  VAL A  29      -3.389 -12.768  50.940  1.00 65.80           H
ATOM    135  CG1 VAL A  29      -1.709 -13.902  50.271  1.00 65.80           C
ATOM    136 1HG1 VAL A  29      -2.335 -14.605  49.722  1.00 65.80           H
ATOM    137 2HG1 VAL A  29      -0.780 -13.740  49.725  1.00 65.80           H
ATOM    138 3HG1 VAL A  29      -1.485 -14.307  51.257  1.00 65.80           H
ATOM    139  CG2 VAL A  29      -1.642 -11.588  51.272  1.00 65.80           C
ATOM    140 1HG2 VAL A  29      -0.710 -11.346  50.761  1.00 65.80           H
ATOM    141 2HG2 VAL A  29      -2.221 -10.677  51.423  1.00 65.80           H
ATOM    142 3HG2 VAL A  29      -1.419 -12.041  52.239  1.00 65.80           H
ATOM    143  HN  VAL A  29      -4.125 -10.772  50.104  1.00 65.80           H
ATOM    144  N   ASN A  30      -4.736 -13.099  48.210  1.00 61.33           N
ATOM    145  CA  ASN A  30      -5.460 -14.115  47.463  1.00 61.33           C
ATOM    146  C   ASN A  30      -5.826 -13.563  46.084  1.00 61.33           C
ATOM    147  O   ASN A  30      -6.364 -14.285  45.246  1.00 61.33           O
ATOM    148  HA  ASN A  30      -4.781 -14.966  47.405  1.00 61.33           H
ATOM    149  CB  ASN A  30      -6.756 -14.503  48.177  1.00 61.33           C
ATOM    150 1HB  ASN A  30      -7.325 -13.606  48.420  1.00 61.33           H
ATOM    151 2HB  ASN A  30      -7.376 -15.103  47.511  1.00 61.33           H
ATOM    152  CG  ASN A  30      -6.463 -15.290  49.456  1.00 61.33           C
ATOM    153  OD1 ASN A  30      -5.441 -15.940  49.596  1.00 61.33           O
ATOM    154  ND2 ASN A  30      -7.416 -15.194  50.380  1.00 61.33           N
ATOM    155 1HD2 ASN A  30      -8.231 -14.643  50.202  1.00 61.33           H
ATOM    156 2HD2 ASN A  30      -7.316 -15.673  51.252  1.00 61.33           H
ATOM    157  HN  ASN A  30      -5.304 -12.520  48.795  1.00 61.33           H
ATOM    158  N   PHE A  31      -5.520 -12.289  45.891  1.00 68.09           N
ATOM    159  CA  PHE A  31      -5.787 -11.639  44.619  1.00 68.09           C
ATOM    160  C   PHE A  31      -4.965 -12.275  43.496  1.00 68.09           C
ATOM    161  O   PHE A  31      -3.744 -12.378  43.597  1.00 68.09           O
ATOM    162  HA  PHE A  31      -6.849 -11.768  44.407  1.00 68.09           H
ATOM    163  CB  PHE A  31      -5.375 -10.174  44.770  1.00 68.09           C
ATOM    164 1HB  PHE A  31      -5.836  -9.768  45.670  1.00 68.09           H
ATOM    165 2HB  PHE A  31      -4.296 -10.123  44.913  1.00 68.09           H
ATOM    166  CG  PHE A  31      -5.758  -9.294  43.578  1.00 68.09           C
ATOM    167  CD1 PHE A  31      -4.832  -8.995  42.628  1.00 68.09           C
ATOM    168  HD1 PHE A  31      -3.817  -9.381  42.716  1.00 68.09           H
ATOM    169  CD2 PHE A  31      -7.025  -8.811  43.468  1.00 68.09           C
ATOM    170  HD2 PHE A  31      -7.768  -9.051  44.229  1.00 68.09           H
ATOM    171  CE1 PHE A  31      -5.188  -8.178  41.522  1.00 68.09           C
ATOM    172  HE1 PHE A  31      -4.445  -7.938  40.761  1.00 68.09           H
ATOM    173  CE2 PHE A  31      -7.381  -7.995  42.362  1.00 68.09           C
ATOM    174  HE2 PHE A  31      -8.396  -7.608  42.274  1.00 68.09           H
ATOM    175  CZ  PHE A  31      -6.454  -7.695  41.412  1.00 68.09           C
ATOM    176  HZ  PHE A  31      -6.727  -7.069  40.563  1.00 68.09           H
ATOM    177  HN  PHE A  31      -5.099 -11.704  46.584  1.00 68.09           H
ATOM    178  N   ASN A  32      -5.669 -12.685  42.450  1.00 60.53           N
ATOM    179  CA  ASN A  32      -5.019 -13.304  41.307  1.00 60.53           C
ATOM    180  C   ASN A  32      -4.444 -12.213  40.401  1.00 60.53           C
ATOM    181  O   ASN A  32      -5.162 -11.634  39.588  1.00 60.53           O
ATOM    182  HA  ASN A  32      -4.245 -13.945  41.730  1.00 60.53           H
ATOM    183  CB  ASN A  32      -6.014 -14.125  40.485  1.00 60.53           C
ATOM    184 1HB  ASN A  32      -6.597 -14.765  41.148  1.00 60.53           H
ATOM    185 2HB  ASN A  32      -6.717 -13.458  39.987  1.00 60.53           H
ATOM    186  CG  ASN A  32      -5.291 -14.982  39.445  1.00 60.53           C
ATOM    187  OD1 ASN A  32      -4.077 -14.960  39.319  1.00 60.53           O
ATOM    188  ND2 ASN A  32      -6.101 -15.738  38.709  1.00 60.53           N
ATOM    189 1HD2 ASN A  32      -7.088 -15.710  38.863  1.00 60.53           H
ATOM    190 2HD2 ASN A  32      -5.722 -16.334  38.001  1.00 60.53           H
ATOM    191  HN  ASN A  32      -6.662 -12.601  42.377  1.00 60.53           H
ATOM    192  N   PHE A  33      -3.153 -11.965  40.572  1.00 63.25           N
ATOM    193  CA  PHE A  33      -2.450 -11.030  39.711  1.00 63.25           C
ATOM    194  C   PHE A  33      -2.077 -11.684  38.380  1.00 63.25           C
ATOM    195  O   PHE A  33      -0.898 -11.877  38.088  1.00 63.25           O
ATOM    196  HA  PHE A  33      -3.123 -10.192  39.527  1.00 63.25           H
ATOM    197  CB  PHE A  33      -1.170 -10.624  40.443  1.00 63.25           C
ATOM    198 1HB  PHE A  33      -0.633 -11.524  40.742  1.00 63.25           H
ATOM    199 2HB  PHE A  33      -0.524 -10.083  39.752  1.00 63.25           H
ATOM    200  CG  PHE A  33      -1.408  -9.756  41.680  1.00 63.25           C
ATOM    201  CD1 PHE A  33      -1.568  -8.412  41.547  1.00 63.25           C
ATOM    202  HD1 PHE A  33      -1.526  -7.953  40.560  1.00 63.25           H
ATOM    203  CD2 PHE A  33      -1.461 -10.328  42.913  1.00 63.25           C
ATOM    204  HD2 PHE A  33      -1.333 -11.405  43.020  1.00 63.25           H
ATOM    205  CE1 PHE A  33      -1.790  -7.606  42.696  1.00 63.25           C
ATOM    206  HE1 PHE A  33      -1.917  -6.529  42.589  1.00 63.25           H
ATOM    207  CE2 PHE A  33      -1.683  -9.522  44.061  1.00 63.25           C
ATOM    208  HE2 PHE A  33      -1.725  -9.981  45.049  1.00 63.25           H
ATOM    209  CZ  PHE A  33      -1.842  -8.178  43.928  1.00 63.25           C
ATOM    210  HZ  PHE A  33      -2.012  -7.560  44.810  1.00 63.25           H
ATOM    211  HN  PHE A  33      -2.592 -12.391  41.282  1.00 63.25           H
ATOM    212  N   THR A  34      -3.104 -12.007  37.607  1.00 63.58           N
ATOM    213  CA  THR A  34      -2.910 -12.344  36.207  1.00 63.58           C
ATOM    214  C   THR A  34      -2.274 -11.171  35.459  1.00 63.58           C
ATOM    215  O   THR A  34      -2.765 -10.046  35.529  1.00 63.58           O
ATOM    216  HA  THR A  34      -2.210 -13.178  36.148  1.00 63.58           H
ATOM    217  CB  THR A  34      -4.262 -12.770  35.632  1.00 63.58           C
ATOM    218  HB  THR A  34      -4.868 -11.901  35.378  1.00 63.58           H
ATOM    219  OG1 THR A  34      -4.808 -13.631  36.628  1.00 63.58           O
ATOM    220  HG1 THR A  34      -4.155 -14.356  36.849  1.00 63.58           H
ATOM    221  CG2 THR A  34      -4.118 -13.669  34.402  1.00 63.58           C
ATOM    222 1HG2 THR A  34      -3.570 -14.571  34.673  1.00 63.58           H
ATOM    223 2HG2 THR A  34      -3.575 -13.134  33.623  1.00 63.58           H
ATOM    224 3HG2 THR A  34      -5.107 -13.942  34.034  1.00 63.58           H
ATOM    225  HN  THR A  34      -4.052 -12.040  37.922  1.00 63.58           H
ATOM    226  N   ASP A  35      -1.190 -11.475  34.759  1.00 68.19           N
ATOM    227  CA  ASP A  35      -0.487 -10.461  33.991  1.00 68.19           C
ATOM    228  C   ASP A  35      -1.239 -10.205  32.683  1.00 68.19           C
ATOM    229  O   ASP A  35      -0.903 -10.778  31.648  1.00 68.19           O
ATOM    230  HA  ASP A  35      -0.460  -9.582  34.635  1.00 68.19           H
ATOM    231  CB  ASP A  35       0.929 -10.920  33.640  1.00 68.19           C
ATOM    232 1HB  ASP A  35       0.936 -11.998  33.477  1.00 68.19           H
ATOM    233 2HB  ASP A  35       1.245 -10.455  32.706  1.00 68.19           H
ATOM    234  CG  ASP A  35       1.914 -10.561  34.755  1.00 68.19           C
ATOM    235  OD1 ASP A  35       1.622  -9.584  35.477  1.00 68.19           O
ATOM    236  OD2 ASP A  35       2.936 -11.273  34.859  1.00 68.19           O
ATOM    237  HN  ASP A  35      -0.794 -12.391  34.712  1.00 68.19           H
ATOM    238  N   PHE A  36      -2.243  -9.345  32.773  1.00 82.00           N
ATOM    239  CA  PHE A  36      -2.938  -8.879  31.585  1.00 82.00           C
ATOM    240  C   PHE A  36      -2.162  -7.751  30.903  1.00 82.00           C
ATOM    241  O   PHE A  36      -2.456  -7.392  29.763  1.00 82.00           O
ATOM    242  HA  PHE A  36      -3.018  -9.727  30.905  1.00 82.00           H
ATOM    243  CB  PHE A  36      -4.296  -8.343  32.043  1.00 82.00           C
ATOM    244 1HB  PHE A  36      -4.139  -7.621  32.844  1.00 82.00           H
ATOM    245 2HB  PHE A  36      -4.761  -7.806  31.217  1.00 82.00           H
ATOM    246  CG  PHE A  36      -5.259  -9.426  32.534  1.00 82.00           C
ATOM    247  CD1 PHE A  36      -5.383 -10.591  31.842  1.00 82.00           C
ATOM    248  HD1 PHE A  36      -4.796 -10.752  30.938  1.00 82.00           H
ATOM    249  CD2 PHE A  36      -5.991  -9.225  33.662  1.00 82.00           C
ATOM    250  HD2 PHE A  36      -5.892  -8.292  34.217  1.00 82.00           H
ATOM    251  CE1 PHE A  36      -6.276 -11.596  32.297  1.00 82.00           C
ATOM    252  HE1 PHE A  36      -6.376 -12.529  31.743  1.00 82.00           H
ATOM    253  CE2 PHE A  36      -6.885 -10.230  34.118  1.00 82.00           C
ATOM    254  HE2 PHE A  36      -7.472 -10.068  35.022  1.00 82.00           H
ATOM    255  CZ  PHE A  36      -7.009 -11.394  33.426  1.00 82.00           C
ATOM    256  HZ  PHE A  36      -7.695 -12.166  33.775  1.00 82.00           H
ATOM    257  HN  PHE A  36      -2.581  -8.968  33.636  1.00 82.00           H
ATOM    258  N   TYR A  37      -1.186  -7.224  31.628  1.00 86.67           N
ATOM    259  CA  TYR A  37      -0.289  -6.229  31.065  1.00 86.67           C
ATOM    260  C   TYR A  37       0.842  -6.894  30.277  1.00 86.67           C
ATOM    261  O   TYR A  37       1.674  -7.594  30.851  1.00 86.67           O
ATOM    262  HA  TYR A  37      -0.868  -5.597  30.391  1.00 86.67           H
ATOM    263  CB  TYR A  37       0.308  -5.478  32.256  1.00 86.67           C
ATOM    264 1HB  TYR A  37      -0.500  -5.167  32.918  1.00 86.67           H
ATOM    265 2HB  TYR A  37       0.940  -6.161  32.823  1.00 86.67           H
ATOM    266  CG  TYR A  37       1.131  -4.248  31.867  1.00 86.67           C
ATOM    267  CD1 TYR A  37       2.506  -4.335  31.787  1.00 86.67           C
ATOM    268  HD1 TYR A  37       3.006  -5.280  32.000  1.00 86.67           H
ATOM    269  CD2 TYR A  37       0.498  -3.052  31.596  1.00 86.67           C
ATOM    270  HD2 TYR A  37      -0.588  -2.983  31.660  1.00 86.67           H
ATOM    271  CE1 TYR A  37       3.281  -3.178  31.420  1.00 86.67           C
ATOM    272  HE1 TYR A  37       4.367  -3.233  31.353  1.00 86.67           H
ATOM    273  CE2 TYR A  37       1.273  -1.894  31.230  1.00 86.67           C
ATOM    274  HE2 TYR A  37       0.786  -0.944  31.014  1.00 86.67           H
ATOM    275  CZ  TYR A  37       2.626  -2.015  31.160  1.00 86.67           C
ATOM    276  OH  TYR A  37       3.357  -0.922  30.814  1.00 86.67           O
ATOM    277  HH  TYR A  37       2.750  -0.178  30.535  1.00 86.67           H
ATOM    278  HN  TYR A  37      -1.005  -7.466  32.581  1.00 86.67           H
ATOM    279  N   CYS A  38       0.836  -6.650  28.975  1.00 89.91           N
ATOM    280  CA  CYS A  38       1.782  -7.303  28.087  1.00 89.91           C
ATOM    281  C   CYS A  38       2.899  -6.309  27.761  1.00 89.91           C
ATOM    282  O   CYS A  38       2.660  -5.292  27.112  1.00 89.91           O
ATOM    283  HA  CYS A  38       2.176  -8.164  28.627  1.00 89.91           H
ATOM    284  CB  CYS A  38       1.101  -7.831  26.823  1.00 89.91           C
ATOM    285 1HB  CYS A  38       0.267  -8.479  27.093  1.00 89.91           H
ATOM    286 2HB  CYS A  38       0.687  -7.002  26.249  1.00 89.91           H
ATOM    287  SG  CYS A  38       2.306  -8.756  25.802  1.00 89.91           S
ATOM    288  HN  CYS A  38       0.200  -6.022  28.526  1.00 89.91           H
ATOM    289  N   GLU A  39       4.095  -6.639  28.225  1.00 81.97           N
ATOM    290  CA  GLU A  39       5.282  -5.900  27.829  1.00 81.97           C
ATOM    291  C   GLU A  39       5.827  -6.441  26.506  1.00 81.97           C
ATOM    292  O   GLU A  39       6.101  -7.634  26.385  1.00 81.97           O
ATOM    293  HA  GLU A  39       4.951  -4.869  27.699  1.00 81.97           H
ATOM    294  CB  GLU A  39       6.350  -5.949  28.924  1.00 81.97           C
ATOM    295 1HB  GLU A  39       6.596  -6.986  29.150  1.00 81.97           H
ATOM    296 2HB  GLU A  39       7.214  -5.358  28.621  1.00 81.97           H
ATOM    297  CG  GLU A  39       5.833  -5.325  30.222  1.00 81.97           C
ATOM    298 1HG  GLU A  39       5.395  -4.349  30.011  1.00 81.97           H
ATOM    299 2HG  GLU A  39       5.041  -5.947  30.639  1.00 81.97           H
ATOM    300  CD  GLU A  39       6.962  -5.173  31.244  1.00 81.97           C
ATOM    301  OE1 GLU A  39       6.731  -4.456  32.241  1.00 81.97           O
ATOM    302  OE2 GLU A  39       8.029  -5.777  31.004  1.00 81.97           O
ATOM    303  HN  GLU A  39       4.260  -7.394  28.860  1.00 81.97           H
ATOM    304  N   LYS A  40       5.969  -5.538  25.547  1.00 88.27           N
ATOM    305  CA  LYS A  40       6.303  -5.933  24.190  1.00 88.27           C
ATOM    306  C   LYS A  40       7.759  -5.563  23.899  1.00 88.27           C
ATOM    307  O   LYS A  40       8.104  -5.232  22.766  1.00 88.27           O
ATOM    308  HA  LYS A  40       6.204  -7.017  24.132  1.00 88.27           H
ATOM    309  CB  LYS A  40       5.306  -5.334  23.196  1.00 88.27           C
ATOM    310 1HB  LYS A  40       5.295  -4.248  23.296  1.00 88.27           H
ATOM    311 2HB  LYS A  40       5.623  -5.557  22.178  1.00 88.27           H
ATOM    312  CG  LYS A  40       3.899  -5.887  23.431  1.00 88.27           C
ATOM    313 1HG  LYS A  40       3.934  -6.976  23.466  1.00 88.27           H
ATOM    314 2HG  LYS A  40       3.527  -5.548  24.398  1.00 88.27           H
ATOM    315  CD  LYS A  40       2.942  -5.438  22.325  1.00 88.27           C
ATOM    316 1HD  LYS A  40       2.891  -4.349  22.303  1.00 88.27           H
ATOM    317 2HD  LYS A  40       3.324  -5.759  21.356  1.00 88.27           H
ATOM    318  CE  LYS A  40       1.542  -6.014  22.544  1.00 88.27           C
ATOM    319 1HE  LYS A  40       1.598  -7.099  22.632  1.00 88.27           H
ATOM    320 2HE  LYS A  40       1.130  -5.639  23.481  1.00 88.27           H
ATOM    321  NZ  LYS A  40       0.649  -5.648  21.421  1.00 88.27           N
ATOM    322 1HZ  LYS A  40      -0.258  -6.081  21.556  1.00 88.27           H
ATOM    323 2HZ  LYS A  40       0.542  -4.641  21.390  1.00 88.27           H
ATOM    324 3HZ  LYS A  40       1.052  -5.973  20.549  1.00 88.27           H
ATOM    325  HN  LYS A  40       5.860  -4.553  25.686  1.00 88.27           H
ATOM    326  N   ASN A  41       8.573  -5.632  24.941  1.00 83.53           N
ATOM    327  CA  ASN A  41       9.972  -5.254  24.825  1.00 83.53           C
ATOM    328  C   ASN A  41      10.640  -6.111  23.748  1.00 83.53           C
ATOM    329  O   ASN A  41      11.423  -5.607  22.946  1.00 83.53           O
ATOM    330  HA  ASN A  41       9.961  -4.195  24.568  1.00 83.53           H
ATOM    331  CB  ASN A  41      10.716  -5.485  26.142  1.00 83.53           C
ATOM    332 1HB  ASN A  41      10.510  -6.490  26.509  1.00 83.53           H
ATOM    333 2HB  ASN A  41      11.791  -5.421  25.972  1.00 83.53           H
ATOM    334  CG  ASN A  41      10.298  -4.456  27.195  1.00 83.53           C
ATOM    335  OD1 ASN A  41       9.961  -3.323  26.894  1.00 83.53           O
ATOM    336  ND2 ASN A  41      10.339  -4.914  28.444  1.00 83.53           N
ATOM    337 1HD2 ASN A  41      10.625  -5.855  28.622  1.00 83.53           H
ATOM    338 2HD2 ASN A  41      10.083  -4.316  29.203  1.00 83.53           H
ATOM    339  HN  ASN A  41       8.293  -5.939  25.851  1.00 83.53           H
ATOM    340  N   ASN A  42      10.305  -7.393  23.766  1.00 84.39           N
ATOM    341  CA  ASN A  42      10.907  -8.336  22.839  1.00 84.39           C
ATOM    342  C   ASN A  42      10.497  -7.973  21.410  1.00 84.39           C
ATOM    343  O   ASN A  42      11.288  -8.115  20.479  1.00 84.39           O
ATOM    344  HA  ASN A  42      11.982  -8.249  22.999  1.00 84.39           H
ATOM    345  CB  ASN A  42      10.432  -9.764  23.119  1.00 84.39           C
ATOM    346 1HB  ASN A  42       9.342  -9.798  23.100  1.00 84.39           H
ATOM    347 2HB  ASN A  42      10.785 -10.429  22.331  1.00 84.39           H
ATOM    348  CG  ASN A  42      10.940 -10.255  24.475  1.00 84.39           C
ATOM    349  OD1 ASN A  42      11.767  -9.631  25.120  1.00 84.39           O
ATOM    350  ND2 ASN A  42      10.401 -11.405  24.871  1.00 84.39           N
ATOM    351 1HD2 ASN A  42       9.727 -11.866  24.294  1.00 84.39           H
ATOM    352 2HD2 ASN A  42      10.670 -11.808  25.746  1.00 84.39           H
ATOM    353  HN  ASN A  42       9.638  -7.789  24.397  1.00 84.39           H
ATOM    354  N   VAL A  43       9.262  -7.512  21.283  1.00 91.76           N
ATOM    355  CA  VAL A  43       8.716  -7.184  19.976  1.00 91.76           C
ATOM    356  C   VAL A  43       9.457  -5.972  19.408  1.00 91.76           C
ATOM    357  O   VAL A  43       9.787  -5.941  18.224  1.00 91.76           O
ATOM    358  HA  VAL A  43       8.891  -8.039  19.323  1.00 91.76           H
ATOM    359  CB  VAL A  43       7.205  -6.968  20.079  1.00 91.76           C
ATOM    360  HB  VAL A  43       7.034  -6.100  20.716  1.00 91.76           H
ATOM    361  CG1 VAL A  43       6.599  -6.670  18.706  1.00 91.76           C
ATOM    362 1HG1 VAL A  43       7.055  -5.768  18.296  1.00 91.76           H
ATOM    363 2HG1 VAL A  43       6.787  -7.509  18.036  1.00 91.76           H
ATOM    364 3HG1 VAL A  43       5.525  -6.520  18.808  1.00 91.76           H
ATOM    365  CG2 VAL A  43       6.522  -8.172  20.731  1.00 91.76           C
ATOM    366 1HG2 VAL A  43       6.707  -9.063  20.131  1.00 91.76           H
ATOM    367 2HG2 VAL A  43       6.923  -8.319  21.733  1.00 91.76           H
ATOM    368 3HG2 VAL A  43       5.449  -7.991  20.791  1.00 91.76           H
ATOM    369  HN  VAL A  43       8.639  -7.361  22.050  1.00 91.76           H
ATOM    370  N   ARG A  44       9.696  -5.003  20.280  1.00 87.17           N
ATOM    371  CA  ARG A  44      10.381  -3.787  19.877  1.00 87.17           C
ATOM    372  C   ARG A  44      11.829  -4.096  19.492  1.00 87.17           C
ATOM    373  O   ARG A  44      12.369  -3.500  18.562  1.00 87.17           O
ATOM    374  HA  ARG A  44       9.817  -3.420  19.020  1.00 87.17           H
ATOM    375  CB  ARG A  44      10.370  -2.750  21.003  1.00 87.17           C
ATOM    376 1HB  ARG A  44      10.742  -3.203  21.922  1.00 87.17           H
ATOM    377 2HB  ARG A  44      11.046  -1.932  20.755  1.00 87.17           H
ATOM    378  CG  ARG A  44       8.960  -2.203  21.231  1.00 87.17           C
ATOM    379 1HG  ARG A  44       8.519  -1.915  20.276  1.00 87.17           H
ATOM    380 2HG  ARG A  44       8.326  -2.985  21.651  1.00 87.17           H
ATOM    381  CD  ARG A  44       8.984  -0.998  22.173  1.00 87.17           C
ATOM    382 1HD  ARG A  44       9.738  -0.283  21.842  1.00 87.17           H
ATOM    383 2HD  ARG A  44       8.024  -0.484  22.144  1.00 87.17           H
ATOM    384  NE  ARG A  44       9.280  -1.440  23.554  1.00 87.17           N
ATOM    385  HE  ARG A  44      10.235  -1.602  23.800  1.00 87.17           H
ATOM    386  CZ  ARG A  44       8.347  -1.639  24.495  1.00 87.17           C
ATOM    387  NH1 ARG A  44       7.051  -1.438  24.220  1.00 87.17           N
ATOM    388 1HH1 ARG A  44       6.773  -1.138  23.307  1.00 87.17           H
ATOM    389 2HH1 ARG A  44       6.360  -1.588  24.928  1.00 87.17           H
ATOM    390  NH2 ARG A  44       8.729  -2.041  25.714  1.00 87.17           N
ATOM    391 1HH2 ARG A  44       8.045  -2.193  26.428  1.00 87.17           H
ATOM    392 2HH2 ARG A  44       9.699  -2.188  25.911  1.00 87.17           H
ATOM    393  HN  ARG A  44       9.430  -5.039  21.243  1.00 87.17           H
ATOM    394  N   GLN A  45      12.417  -5.028  20.228  1.00 84.23           N
ATOM    395  CA  GLN A  45      13.800  -5.406  19.991  1.00 84.23           C
ATOM    396  C   GLN A  45      13.949  -6.030  18.602  1.00 84.23           C
ATOM    397  O   GLN A  45      14.889  -5.716  17.873  1.00 84.23           O
ATOM    398  HA  GLN A  45      14.368  -4.477  20.042  1.00 84.23           H
ATOM    399  CB  GLN A  45      14.301  -6.360  21.077  1.00 84.23           C
ATOM    400 1HB  GLN A  45      14.096  -5.938  22.060  1.00 84.23           H
ATOM    401 2HB  GLN A  45      13.759  -7.304  21.016  1.00 84.23           H
ATOM    402  CG  GLN A  45      15.802  -6.618  20.930  1.00 84.23           C
ATOM    403 1HG  GLN A  45      16.003  -7.082  19.965  1.00 84.23           H
ATOM    404 2HG  GLN A  45      16.341  -5.670  20.946  1.00 84.23           H
ATOM    405  CD  GLN A  45      16.316  -7.521  22.053  1.00 84.23           C
ATOM    406  OE1 GLN A  45      15.560  -8.079  22.831  1.00 84.23           O
ATOM    407  NE2 GLN A  45      17.641  -7.634  22.094  1.00 84.23           N
ATOM    408 1HE2 GLN A  45      18.204  -7.150  21.425  1.00 84.23           H
ATOM    409 2HE2 GLN A  45      18.073  -8.204  22.793  1.00 84.23           H
ATOM    410  HN  GLN A  45      11.967  -5.520  20.973  1.00 84.23           H
ATOM    411  N   PHE A  46      13.007  -6.904  18.276  1.00 93.38           N
ATOM    412  CA  PHE A  46      12.994  -7.538  16.969  1.00 93.38           C
ATOM    413  C   PHE A  46      12.859  -6.497  15.856  1.00 93.38           C
ATOM    414  O   PHE A  46      13.593  -6.540  14.870  1.00 93.38           O
ATOM    415  HA  PHE A  46      13.940  -8.067  16.857  1.00 93.38           H
ATOM    416  CB  PHE A  46      11.777  -8.465  16.934  1.00 93.38           C
ATOM    417 1HB  PHE A  46      11.884  -9.218  17.715  1.00 93.38           H
ATOM    418 2HB  PHE A  46      10.885  -7.886  17.170  1.00 93.38           H
ATOM    419  CG  PHE A  46      11.570  -9.170  15.592  1.00 93.38           C
ATOM    420  CD1 PHE A  46      10.668  -8.681  14.699  1.00 93.38           C
ATOM    421  HD1 PHE A  46      10.093  -7.787  14.940  1.00 93.38           H
ATOM    422  CD2 PHE A  46      12.288 -10.285  15.292  1.00 93.38           C
ATOM    423  HD2 PHE A  46      13.011 -10.677  16.007  1.00 93.38           H
ATOM    424  CE1 PHE A  46      10.476  -9.335  13.453  1.00 93.38           C
ATOM    425  HE1 PHE A  46       9.754  -8.943  12.738  1.00 93.38           H
ATOM    426  CE2 PHE A  46      12.096 -10.939  14.046  1.00 93.38           C
ATOM    427  HE2 PHE A  46      12.671 -11.833  13.805  1.00 93.38           H
ATOM    428  CZ  PHE A  46      11.194 -10.450  13.153  1.00 93.38           C
ATOM    429  HZ  PHE A  46      11.047 -10.952  12.197  1.00 93.38           H
ATOM    430  HN  PHE A  46      12.264  -7.178  18.887  1.00 93.38           H
ATOM    431  N   ALA A  47      11.917  -5.587  16.051  1.00 93.45           N
ATOM    432  CA  ALA A  47      11.632  -4.577  15.046  1.00 93.45           C
ATOM    433  C   ALA A  47      12.889  -3.740  14.801  1.00 93.45           C
ATOM    434  O   ALA A  47      13.185  -3.377  13.663  1.00 93.45           O
ATOM    435  HA  ALA A  47      11.363  -5.093  14.124  1.00 93.45           H
ATOM    436  CB  ALA A  47      10.444  -3.726  15.500  1.00 93.45           C
ATOM    437 1HB  ALA A  47       9.570  -4.364  15.632  1.00 93.45           H
ATOM    438 2HB  ALA A  47      10.685  -3.240  16.445  1.00 93.45           H
ATOM    439 3HB  ALA A  47      10.231  -2.969  14.746  1.00 93.45           H
ATOM    440  HN  ALA A  47      11.354  -5.533  16.876  1.00 93.45           H
ATOM    441  N   SER A  48      13.595  -3.458  15.886  1.00 91.49           N
ATOM    442  CA  SER A  48      14.716  -2.535  15.830  1.00 91.49           C
ATOM    443  C   SER A  48      15.834  -3.120  14.966  1.00 91.49           C
ATOM    444  O   SER A  48      16.665  -2.384  14.436  1.00 91.49           O
ATOM    445  HA  SER A  48      14.319  -1.626  15.378  1.00 91.49           H
ATOM    446  CB  SER A  48      15.239  -2.219  17.233  1.00 91.49           C
ATOM    447 1HB  SER A  48      15.933  -1.380  17.181  1.00 91.49           H
ATOM    448 2HB  SER A  48      14.410  -1.907  17.868  1.00 91.49           H
ATOM    449  OG  SER A  48      15.893  -3.339  17.823  1.00 91.49           O
ATOM    450  HG  SER A  48      15.410  -4.182  17.586  1.00 91.49           H
ATOM    451  HN  SER A  48      13.412  -3.847  16.789  1.00 91.49           H
ATOM    452  N   HIS A  49      15.819  -4.440  14.850  1.00 87.84           N
ATOM    453  CA  HIS A  49      16.859  -5.138  14.113  1.00 87.84           C
ATOM    454  C   HIS A  49      16.367  -5.446  12.698  1.00 87.84           C
ATOM    455  O   HIS A  49      17.126  -5.342  11.736  1.00 87.84           O
ATOM    456  HA  HIS A  49      17.709  -4.459  14.053  1.00 87.84           H
ATOM    457  CB  HIS A  49      17.313  -6.389  14.868  1.00 87.84           C
ATOM    458 1HB  HIS A  49      16.437  -6.986  15.122  1.00 87.84           H
ATOM    459 2HB  HIS A  49      17.931  -6.996  14.207  1.00 87.84           H
ATOM    460  CG  HIS A  49      18.088  -6.097  16.131  1.00 87.84           C
ATOM    461  ND1 HIS A  49      19.258  -5.358  16.138  1.00 87.84           N
ATOM    462  HD1 HIS A  49      19.699  -4.953  15.338  1.00 87.84           H
ATOM    463  CD2 HIS A  49      17.848  -6.451  17.426  1.00 87.84           C
ATOM    464  HD2 HIS A  49      17.002  -7.041  17.779  1.00 87.84           H
ATOM    465  CE1 HIS A  49      19.694  -5.278  17.387  1.00 87.84           C
ATOM    466  HE1 HIS A  49      20.594  -4.760  17.719  1.00 87.84           H
ATOM    467  NE2 HIS A  49      18.819  -5.956  18.184  1.00 87.84           N
ATOM    468  HN  HIS A  49      15.115  -5.029  15.247  1.00 87.84           H
ATOM    469  N   PHE A  50      15.098  -5.820  12.615  1.00 92.14           N
ATOM    470  CA  PHE A  50      14.569  -6.406  11.395  1.00 92.14           C
ATOM    471  C   PHE A  50      14.119  -5.320  10.416  1.00 92.14           C
ATOM    472  O   PHE A  50      14.422  -5.389   9.225  1.00 92.14           O
ATOM    473  HA  PHE A  50      15.369  -6.991  10.944  1.00 92.14           H
ATOM    474  CB  PHE A  50      13.356  -7.250  11.794  1.00 92.14           C
ATOM    475 1HB  PHE A  50      13.662  -7.972  12.551  1.00 92.14           H
ATOM    476 2HB  PHE A  50      12.611  -6.602  12.254  1.00 92.14           H
ATOM    477  CG  PHE A  50      12.709  -7.999  10.628  1.00 92.14           C
ATOM    478  CD1 PHE A  50      11.547  -7.544  10.088  1.00 92.14           C
ATOM    479  HD1 PHE A  50      11.076  -6.645  10.487  1.00 92.14           H
ATOM    480  CD2 PHE A  50      13.296  -9.121  10.131  1.00 92.14           C
ATOM    481  HD2 PHE A  50      14.228  -9.486  10.563  1.00 92.14           H
ATOM    482  CE1 PHE A  50      10.946  -8.240   9.006  1.00 92.14           C
ATOM    483  HE1 PHE A  50      10.014  -7.875   8.573  1.00 92.14           H
ATOM    484  CE2 PHE A  50      12.696  -9.817   9.048  1.00 92.14           C
ATOM    485  HE2 PHE A  50      13.166 -10.716   8.650  1.00 92.14           H
ATOM    486  CZ  PHE A  50      11.533  -9.362   8.509  1.00 92.14           C
ATOM    487  HZ  PHE A  50      11.072  -9.896   7.678  1.00 92.14           H
ATOM    488  HN  PHE A  50      14.438  -5.728  13.361  1.00 92.14           H
ATOM    489  N   LEU A  51      13.404  -4.343  10.953  1.00 93.51           N
ATOM    490  CA  LEU A  51      12.653  -3.420  10.119  1.00 93.51           C
ATOM    491  C   LEU A  51      13.622  -2.458   9.429  1.00 93.51           C
ATOM    492  O   LEU A  51      13.525  -2.230   8.224  1.00 93.51           O
ATOM    493  HA  LEU A  51      12.147  -4.008   9.353  1.00 93.51           H
ATOM    494  CB  LEU A  51      11.569  -2.717  10.939  1.00 93.51           C
ATOM    495 1HB  LEU A  51      12.047  -2.211  11.778  1.00 93.51           H
ATOM    496 2HB  LEU A  51      11.114  -1.945  10.318  1.00 93.51           H
ATOM    497  CG  LEU A  51      10.456  -3.613  11.487  1.00 93.51           C
ATOM    498  HG  LEU A  51      10.902  -4.324  12.182  1.00 93.51           H
ATOM    499  CD1 LEU A  51       9.431  -2.794  12.274  1.00 93.51           C
ATOM    500 1HD1 LEU A  51       9.925  -2.300  13.110  1.00 93.51           H
ATOM    501 2HD1 LEU A  51       8.986  -2.044  11.620  1.00 93.51           H
ATOM    502 3HD1 LEU A  51       8.651  -3.455  12.652  1.00 93.51           H
ATOM    503  CD2 LEU A  51       9.804  -4.424  10.366  1.00 93.51           C
ATOM    504 1HD2 LEU A  51       9.375  -3.745   9.629  1.00 93.51           H
ATOM    505 2HD2 LEU A  51      10.555  -5.053   9.888  1.00 93.51           H
ATOM    506 3HD2 LEU A  51       9.016  -5.052  10.783  1.00 93.51           H
ATOM    507  HN  LEU A  51      13.333  -4.177  11.936  1.00 93.51           H
ATOM    508  N   PRO A  52      14.572  -1.878  10.176  1.00 94.88           N
ATOM    509  CA  PRO A  52      15.367  -0.764   9.654  1.00 94.88           C
ATOM    510  C   PRO A  52      16.014  -1.092   8.319  1.00 94.88           C
ATOM    511  O   PRO A  52      15.903  -0.323   7.365  1.00 94.88           O
ATOM    512  HA  PRO A  52      14.724   0.094   9.456  1.00 94.88           H
ATOM    513  CB  PRO A  52      16.410  -0.520  10.747  1.00 94.88           C
ATOM    514 1HB  PRO A  52      17.324  -1.086  10.562  1.00 94.88           H
ATOM    515 2HB  PRO A  52      16.694   0.530  10.804  1.00 94.88           H
ATOM    516  CG  PRO A  52      15.707  -0.985  12.017  1.00 94.88           C
ATOM    517 1HG  PRO A  52      16.417  -1.207  12.814  1.00 94.88           H
ATOM    518 2HG  PRO A  52      15.035  -0.222  12.409  1.00 94.88           H
ATOM    519  CD  PRO A  52      14.958  -2.224  11.556  1.00 94.88           C
ATOM    520 1HD  PRO A  52      15.590  -3.112  11.584  1.00 94.88           H
ATOM    521 2HD  PRO A  52      14.093  -2.432  12.186  1.00 94.88           H
ATOM    522  N   PRO A  53      16.702  -2.238   8.218  1.00 95.68           N
ATOM    523  CA  PRO A  53      17.456  -2.561   7.004  1.00 95.68           C
ATOM    524  C   PRO A  53      16.546  -2.841   5.819  1.00 95.68           C
ATOM    525  O   PRO A  53      16.881  -2.508   4.683  1.00 95.68           O
ATOM    526  HA  PRO A  53      18.064  -1.709   6.701  1.00 95.68           H
ATOM    527  CB  PRO A  53      18.268  -3.796   7.400  1.00 95.68           C
ATOM    528 1HB  PRO A  53      18.418  -4.466   6.554  1.00 95.68           H
ATOM    529 2HB  PRO A  53      19.257  -3.524   7.769  1.00 95.68           H
ATOM    530  CG  PRO A  53      17.438  -4.439   8.474  1.00 95.68           C
ATOM    531 1HG  PRO A  53      16.672  -5.086   8.045  1.00 95.68           H
ATOM    532 2HG  PRO A  53      18.050  -5.060   9.127  1.00 95.68           H
ATOM    533  CD  PRO A  53      16.820  -3.301   9.233  1.00 95.68           C
ATOM    534 1HD  PRO A  53      15.848  -3.573   9.644  1.00 95.68           H
ATOM    535 2HD  PRO A  53      17.446  -2.990  10.069  1.00 95.68           H
ATOM    536  N   LEU A  54      15.409  -3.451   6.117  1.00 93.80           N
ATOM    537  CA  LEU A  54      14.487  -3.868   5.074  1.00 93.80           C
ATOM    538  C   LEU A  54      13.838  -2.631   4.450  1.00 93.80           C
ATOM    539  O   LEU A  54      13.674  -2.559   3.233  1.00 93.80           O
ATOM    540  HA  LEU A  54      15.070  -4.376   4.307  1.00 93.80           H
ATOM    541  CB  LEU A  54      13.479  -4.880   5.623  1.00 93.80           C
ATOM    542 1HB  LEU A  54      13.003  -4.449   6.503  1.00 93.80           H
ATOM    543 2HB  LEU A  54      12.698  -5.026   4.877  1.00 93.80           H
ATOM    544  CG  LEU A  54      14.044  -6.250   6.003  1.00 93.80           C
ATOM    545  HG  LEU A  54      14.791  -6.107   6.784  1.00 93.80           H
ATOM    546  CD1 LEU A  54      12.952  -7.152   6.582  1.00 93.80           C
ATOM    547 1HD1 LEU A  54      12.533  -6.687   7.474  1.00 93.80           H
ATOM    548 2HD1 LEU A  54      12.166  -7.292   5.841  1.00 93.80           H
ATOM    549 3HD1 LEU A  54      13.381  -8.119   6.844  1.00 93.80           H
ATOM    550  CD2 LEU A  54      14.753  -6.900   4.813  1.00 93.80           C
ATOM    551 1HD2 LEU A  54      14.046  -7.029   3.994  1.00 93.80           H
ATOM    552 2HD2 LEU A  54      15.574  -6.262   4.487  1.00 93.80           H
ATOM    553 3HD2 LEU A  54      15.146  -7.873   5.111  1.00 93.80           H
ATOM    554  HN  LEU A  54      15.115  -3.662   7.050  1.00 93.80           H
ATOM    555  N   TYR A  55      13.486  -1.688   5.312  1.00 94.10           N
ATOM    556  CA  TYR A  55      12.834  -0.469   4.863  1.00 94.10           C
ATOM    557  C   TYR A  55      13.781   0.375   4.007  1.00 94.10           C
ATOM    558  O   TYR A  55      13.360   0.982   3.024  1.00 94.10           O
ATOM    559  HA  TYR A  55      11.969  -0.752   4.263  1.00 94.10           H
ATOM    560  CB  TYR A  55      12.478   0.310   6.130  1.00 94.10           C
ATOM    561 1HB  TYR A  55      13.338   0.306   6.800  1.00 94.10           H
ATOM    562 2HB  TYR A  55      12.287   1.350   5.863  1.00 94.10           H
ATOM    563  CG  TYR A  55      11.263  -0.240   6.879  1.00 94.10           C
ATOM    564  CD1 TYR A  55      10.581  -1.331   6.379  1.00 94.10           C
ATOM    565  HD1 TYR A  55      10.907  -1.799   5.451  1.00 94.10           H
ATOM    566  CD2 TYR A  55      10.850   0.353   8.054  1.00 94.10           C
ATOM    567  HD2 TYR A  55      11.389   1.214   8.449  1.00 94.10           H
ATOM    568  CE1 TYR A  55       9.437  -1.849   7.084  1.00 94.10           C
ATOM    569  HE1 TYR A  55       8.889  -2.709   6.700  1.00 94.10           H
ATOM    570  CE2 TYR A  55       9.706  -0.165   8.759  1.00 94.10           C
ATOM    571  HE2 TYR A  55       9.369   0.294   9.688  1.00 94.10           H
ATOM    572  CZ  TYR A  55       9.056  -1.241   8.239  1.00 94.10           C
ATOM    573  OH  TYR A  55       7.976  -1.730   8.905  1.00 94.10           O
ATOM    574  HH  TYR A  55       7.534  -2.444   8.361  1.00 94.10           H
ATOM    575  HN  TYR A  55      13.638  -1.747   6.298  1.00 94.10           H
ATOM    576  N   TRP A  56      15.042   0.387   4.413  1.00 92.40           N
ATOM    577  CA  TRP A  56      16.062   1.105   3.667  1.00 92.40           C
ATOM    578  C   TRP A  56      16.185   0.454   2.288  1.00 92.40           C
ATOM    579  O   TRP A  56      16.289   1.147   1.278  1.00 92.40           O
ATOM    580  HA  TRP A  56      15.733   2.139   3.563  1.00 92.40           H
ATOM    581  CB  TRP A  56      17.385   1.134   4.435  1.00 92.40           C
ATOM    582 1HB  TRP A  56      17.531   0.170   4.923  1.00 92.40           H
ATOM    583 2HB  TRP A  56      18.202   1.259   3.725  1.00 92.40           H
ATOM    584  CG  TRP A  56      17.469   2.240   5.489  1.00 92.40           C
ATOM    585  CD1 TRP A  56      17.582   2.108   6.817  1.00 92.40           C
ATOM    586  HD1 TRP A  56      17.630   1.150   7.336  1.00 92.40           H
ATOM    587  CD2 TRP A  56      17.443   3.662   5.245  1.00 92.40           C
ATOM    588  NE1 TRP A  56      17.630   3.335   7.446  1.00 92.40           N
ATOM    589  HE1 TRP A  56      17.713   3.494   8.429  1.00 92.40           H
ATOM    590  CE2 TRP A  56      17.543   4.311   6.459  1.00 92.40           C
ATOM    591  CE3 TRP A  56      17.338   4.377   4.039  1.00 92.40           C
ATOM    592  HE3 TRP A  56      17.258   3.889   3.068  1.00 92.40           H
ATOM    593  CZ2 TRP A  56      17.547   5.705   6.586  1.00 92.40           C
ATOM    594  HZ2 TRP A  56      17.627   6.194   7.557  1.00 92.40           H
ATOM    595  CZ3 TRP A  56      17.344   5.770   4.182  1.00 92.40           C
ATOM    596  HZ3 TRP A  56      17.265   6.373   3.278  1.00 92.40           H
ATOM    597  CH2 TRP A  56      17.444   6.438   5.397  1.00 92.40           C
ATOM    598  HH2 TRP A  56      17.441   7.528   5.425  1.00 92.40           H
ATOM    599  HN  TRP A  56      15.370  -0.081   5.234  1.00 92.40           H
ATOM    600  N   LEU A  57      16.169  -0.871   2.291  1.00 93.71           N
ATOM    601  CA  LEU A  57      16.289  -1.624   1.054  1.00 93.71           C
ATOM    602  C   LEU A  57      15.109  -1.288   0.141  1.00 93.71           C
ATOM    603  O   LEU A  57      15.297  -0.972  -1.032  1.00 93.71           O
ATOM    604  HA  LEU A  57      17.208  -1.301   0.564  1.00 93.71           H
ATOM    605  CB  LEU A  57      16.434  -3.118   1.348  1.00 93.71           C
ATOM    606 1HB  LEU A  57      17.307  -3.261   1.985  1.00 93.71           H
ATOM    607 2HB  LEU A  57      15.565  -3.441   1.923  1.00 93.71           H
ATOM    608  CG  LEU A  57      16.572  -4.032   0.129  1.00 93.71           C
ATOM    609  HG  LEU A  57      15.732  -3.838  -0.539  1.00 93.71           H
ATOM    610  CD1 LEU A  57      17.851  -3.717  -0.650  1.00 93.71           C
ATOM    611 1HD1 LEU A  57      17.824  -2.682  -0.990  1.00 93.71           H
ATOM    612 2HD1 LEU A  57      18.716  -3.865  -0.003  1.00 93.71           H
ATOM    613 3HD1 LEU A  57      17.924  -4.381  -1.512  1.00 93.71           H
ATOM    614  CD2 LEU A  57      16.495  -5.505   0.535  1.00 93.71           C
ATOM    615 1HD2 LEU A  57      17.301  -5.731   1.234  1.00 93.71           H
ATOM    616 2HD2 LEU A  57      15.535  -5.701   1.012  1.00 93.71           H
ATOM    617 3HD2 LEU A  57      16.596  -6.132  -0.351  1.00 93.71           H
ATOM    618  HN  LEU A  57      16.077  -1.428   3.117  1.00 93.71           H
ATOM    619  N   VAL A  58      13.917  -1.367   0.715  1.00 95.21           N
ATOM    620  CA  VAL A  58      12.702  -1.129  -0.046  1.00 95.21           C
ATOM    621  C   VAL A  58      12.742   0.285  -0.631  1.00 95.21           C
ATOM    622  O   VAL A  58      12.422   0.485  -1.802  1.00 95.21           O
ATOM    623  HA  VAL A  58      12.681  -1.847  -0.866  1.00 95.21           H
ATOM    624  CB  VAL A  58      11.476  -1.378   0.834  1.00 95.21           C
ATOM    625  HB  VAL A  58      11.583  -0.775   1.736  1.00 95.21           H
ATOM    626  CG1 VAL A  58      10.194  -0.938   0.124  1.00 95.21           C
ATOM    627 1HG1 VAL A  58      10.251   0.127  -0.103  1.00 95.21           H
ATOM    628 2HG1 VAL A  58      10.079  -1.501  -0.802  1.00 95.21           H
ATOM    629 3HG1 VAL A  58       9.337  -1.126   0.772  1.00 95.21           H
ATOM    630  CG2 VAL A  58      11.393  -2.846   1.256  1.00 95.21           C
ATOM    631 1HG2 VAL A  58      11.320  -3.475   0.370  1.00 95.21           H
ATOM    632 2HG2 VAL A  58      12.287  -3.113   1.819  1.00 95.21           H
ATOM    633 3HG2 VAL A  58      10.512  -2.995   1.881  1.00 95.21           H
ATOM    634  HN  VAL A  58      13.774  -1.590   1.680  1.00 95.21           H
ATOM    635  N   PHE A  59      13.137   1.228   0.211  1.00 95.87           N
ATOM    636  CA  PHE A  59      13.173   2.624  -0.192  1.00 95.87           C
ATOM    637  C   PHE A  59      14.081   2.819  -1.408  1.00 95.87           C
ATOM    638  O   PHE A  59      13.674   3.423  -2.400  1.00 95.87           O
ATOM    639  HA  PHE A  59      12.155   2.912  -0.451  1.00 95.87           H
ATOM    640  CB  PHE A  59      13.743   3.415   0.987  1.00 95.87           C
ATOM    641 1HB  PHE A  59      13.045   3.356   1.822  1.00 95.87           H
ATOM    642 2HB  PHE A  59      14.671   2.945   1.312  1.00 95.87           H
ATOM    643  CG  PHE A  59      14.017   4.888   0.673  1.00 95.87           C
ATOM    644  CD1 PHE A  59      15.297   5.336   0.581  1.00 95.87           C
ATOM    645  HD1 PHE A  59      16.128   4.647   0.730  1.00 95.87           H
ATOM    646  CD2 PHE A  59      12.980   5.747   0.487  1.00 95.87           C
ATOM    647  HD2 PHE A  59      11.953   5.388   0.561  1.00 95.87           H
ATOM    648  CE1 PHE A  59      15.551   6.703   0.290  1.00 95.87           C
ATOM    649  HE1 PHE A  59      16.578   7.063   0.217  1.00 95.87           H
ATOM    650  CE2 PHE A  59      13.234   7.114   0.196  1.00 95.87           C
ATOM    651  HE2 PHE A  59      12.403   7.803   0.047  1.00 95.87           H
ATOM    652  CZ  PHE A  59      14.514   7.563   0.104  1.00 95.87           C
ATOM    653  HZ  PHE A  59      14.709   8.612  -0.120  1.00 95.87           H
ATOM    654  HN  PHE A  59      13.427   1.053   1.152  1.00 95.87           H
ATOM    655  N   ILE A  60      15.293   2.297  -1.292  1.00 94.19           N
ATOM    656  CA  ILE A  60      16.313   2.541  -2.298  1.00 94.19           C
ATOM    657  C   ILE A  60      15.843   1.979  -3.642  1.00 94.19           C
ATOM    658  O   ILE A  60      15.836   2.688  -4.647  1.00 94.19           O
ATOM    659  HA  ILE A  60      16.423   3.621  -2.396  1.00 94.19           H
ATOM    660  CB  ILE A  60      17.663   1.987  -1.838  1.00 94.19           C
ATOM    661  HB  ILE A  60      17.512   0.965  -1.493  1.00 94.19           H
ATOM    662  CG1 ILE A  60      18.209   2.789  -0.655  1.00 94.19           C
ATOM    663 1HG1 ILE A  60      18.548   3.766  -0.999  1.00 94.19           H
ATOM    664 2HG1 ILE A  60      17.414   2.963   0.069  1.00 94.19           H
ATOM    665  CG2 ILE A  60      18.657   1.930  -3.000  1.00 94.19           C
ATOM    666 1HG2 ILE A  60      18.262   1.284  -3.784  1.00 94.19           H
ATOM    667 2HG2 ILE A  60      18.808   2.934  -3.399  1.00 94.19           H
ATOM    668 3HG2 ILE A  60      19.608   1.533  -2.645  1.00 94.19           H
ATOM    669  CD1 ILE A  60      19.367   2.050   0.019  1.00 94.19           C
ATOM    670 1HD1 ILE A  60      19.019   1.083   0.383  1.00 94.19           H
ATOM    671 2HD1 ILE A  60      20.171   1.899  -0.702  1.00 94.19           H
ATOM    672 3HD1 ILE A  60      19.737   2.642   0.857  1.00 94.19           H
ATOM    673  HN  ILE A  60      15.582   1.717  -0.530  1.00 94.19           H
ATOM    674  N   VAL A  61      15.462   0.710  -3.615  1.00 94.51           N
ATOM    675  CA  VAL A  61      15.134   0.002  -4.841  1.00 94.51           C
ATOM    676  C   VAL A  61      13.876   0.615  -5.459  1.00 94.51           C
ATOM    677  O   VAL A  61      13.819   0.836  -6.667  1.00 94.51           O
ATOM    678  HA  VAL A  61      15.966   0.137  -5.531  1.00 94.51           H
ATOM    679  CB  VAL A  61      14.993  -1.495  -4.557  1.00 94.51           C
ATOM    680  HB  VAL A  61      14.229  -1.621  -3.790  1.00 94.51           H
ATOM    681  CG1 VAL A  61      14.532  -2.248  -5.807  1.00 94.51           C
ATOM    682 1HG1 VAL A  61      13.565  -1.861  -6.129  1.00 94.51           H
ATOM    683 2HG1 VAL A  61      15.262  -2.111  -6.604  1.00 94.51           H
ATOM    684 3HG1 VAL A  61      14.439  -3.310  -5.578  1.00 94.51           H
ATOM    685  CG2 VAL A  61      16.301  -2.077  -4.018  1.00 94.51           C
ATOM    686 1HG2 VAL A  61      17.093  -1.934  -4.753  1.00 94.51           H
ATOM    687 2HG2 VAL A  61      16.569  -1.570  -3.091  1.00 94.51           H
ATOM    688 3HG2 VAL A  61      16.172  -3.142  -3.825  1.00 94.51           H
ATOM    689  HN  VAL A  61      15.375   0.170  -2.778  1.00 94.51           H
ATOM    690  N   GLY A  62      12.899   0.872  -4.601  1.00 95.96           N
ATOM    691  CA  GLY A  62      11.611   1.363  -5.060  1.00 95.96           C
ATOM    692  C   GLY A  62      11.735   2.777  -5.632  1.00 95.96           C
ATOM    693  O   GLY A  62      11.139   3.088  -6.662  1.00 95.96           O
ATOM    694 1HA  GLY A  62      11.212   0.692  -5.822  1.00 95.96           H
ATOM    695 2HA  GLY A  62      10.902   1.362  -4.233  1.00 95.96           H
ATOM    696  HN  GLY A  62      12.977   0.751  -3.612  1.00 95.96           H
ATOM    697  N   ALA A  63      12.513   3.595  -4.939  1.00 95.59           N
ATOM    698  CA  ALA A  63      12.678   4.984  -5.333  1.00 95.59           C
ATOM    699  C   ALA A  63      13.322   5.042  -6.720  1.00 95.59           C
ATOM    700  O   ALA A  63      12.900   5.824  -7.571  1.00 95.59           O
ATOM    701  HA  ALA A  63      11.687   5.435  -5.382  1.00 95.59           H
ATOM    702  CB  ALA A  63      13.503   5.720  -4.276  1.00 95.59           C
ATOM    703 1HB  ALA A  63      12.988   5.674  -3.316  1.00 95.59           H
ATOM    704 2HB  ALA A  63      14.482   5.249  -4.186  1.00 95.59           H
ATOM    705 3HB  ALA A  63      13.627   6.762  -4.572  1.00 95.59           H
ATOM    706  HN  ALA A  63      13.024   3.324  -4.123  1.00 95.59           H
ATOM    707  N   LEU A  64      14.332   4.206  -6.904  1.00 89.95           N
ATOM    708  CA  LEU A  64      15.041   4.156  -8.171  1.00 89.95           C
ATOM    709  C   LEU A  64      14.071   3.736  -9.277  1.00 89.95           C
ATOM    710  O   LEU A  64      14.021   4.363 -10.335  1.00 89.95           O
ATOM    711  HA  LEU A  64      15.396   5.164  -8.387  1.00 89.95           H
ATOM    712  CB  LEU A  64      16.274   3.257  -8.061  1.00 89.95           C
ATOM    713 1HB  LEU A  64      15.972   2.313  -7.608  1.00 89.95           H
ATOM    714 2HB  LEU A  64      16.625   3.030  -9.067  1.00 89.95           H
ATOM    715  CG  LEU A  64      17.447   3.823  -7.258  1.00 89.95           C
ATOM    716  HG  LEU A  64      17.075   4.132  -6.281  1.00 89.95           H
ATOM    717  CD1 LEU A  64      18.514   2.753  -7.017  1.00 89.95           C
ATOM    718 1HD1 LEU A  64      18.077   1.923  -6.461  1.00 89.95           H
ATOM    719 2HD1 LEU A  64      18.888   2.391  -7.974  1.00 89.95           H
ATOM    720 3HD1 LEU A  64      19.336   3.181  -6.444  1.00 89.95           H
ATOM    721  CD2 LEU A  64      18.026   5.067  -7.935  1.00 89.95           C
ATOM    722 1HD2 LEU A  64      18.379   4.806  -8.933  1.00 89.95           H
ATOM    723 2HD2 LEU A  64      17.253   5.832  -8.011  1.00 89.95           H
ATOM    724 3HD2 LEU A  64      18.858   5.448  -7.343  1.00 89.95           H
ATOM    725  HN  LEU A  64      14.667   3.571  -6.207  1.00 89.95           H
ATOM    726  N   GLY A  65      13.325   2.678  -8.996  1.00 93.85           N
ATOM    727  CA  GLY A  65      12.462   2.083 -10.001  1.00 93.85           C
ATOM    728  C   GLY A  65      11.371   3.063 -10.438  1.00 93.85           C
ATOM    729  O   GLY A  65      11.187   3.301 -11.631  1.00 93.85           O
ATOM    730 1HA  GLY A  65      13.055   1.785 -10.865  1.00 93.85           H
ATOM    731 2HA  GLY A  65      12.003   1.178  -9.602  1.00 93.85           H
ATOM    732  HN  GLY A  65      13.304   2.231  -8.102  1.00 93.85           H
ATOM    733  N   ASN A  66      10.677   3.606  -9.449  1.00 92.25           N
ATOM    734  CA  ASN A  66       9.510   4.429  -9.717  1.00 92.25           C
ATOM    735  C   ASN A  66       9.959   5.766 -10.308  1.00 92.25           C
ATOM    736  O   ASN A  66       9.294   6.316 -11.185  1.00 92.25           O
ATOM    737  HA  ASN A  66       8.904   3.848 -10.413  1.00 92.25           H
ATOM    738  CB  ASN A  66       8.732   4.717  -8.432  1.00 92.25           C
ATOM    739 1HB  ASN A  66       9.427   4.972  -7.631  1.00 92.25           H
ATOM    740 2HB  ASN A  66       8.085   5.582  -8.580  1.00 92.25           H
ATOM    741  CG  ASN A  66       7.890   3.509  -8.018  1.00 92.25           C
ATOM    742  OD1 ASN A  66       6.935   3.130  -8.676  1.00 92.25           O
ATOM    743  ND2 ASN A  66       8.295   2.927  -6.892  1.00 92.25           N
ATOM    744 1HD2 ASN A  66       9.086   3.288  -6.400  1.00 92.25           H
ATOM    745 2HD2 ASN A  66       7.808   2.128  -6.539  1.00 92.25           H
ATOM    746  HN  ASN A  66      10.900   3.491  -8.481  1.00 92.25           H
ATOM    747  N   SER A  67      11.084   6.252  -9.804  1.00 91.85           N
ATOM    748  CA  SER A  67      11.649   7.496 -10.297  1.00 91.85           C
ATOM    749  C   SER A  67      11.962   7.374 -11.790  1.00 91.85           C
ATOM    750  O   SER A  67      11.768   8.323 -12.548  1.00 91.85           O
ATOM    751  HA  SER A  67      10.880   8.250 -10.127  1.00 91.85           H
ATOM    752  CB  SER A  67      12.912   7.874  -9.519  1.00 91.85           C
ATOM    753 1HB  SER A  67      13.650   7.077  -9.617  1.00 91.85           H
ATOM    754 2HB  SER A  67      13.352   8.771  -9.955  1.00 91.85           H
ATOM    755  OG  SER A  67      12.641   8.101  -8.139  1.00 91.85           O
ATOM    756  HG  SER A  67      13.037   7.368  -7.587  1.00 91.85           H
ATOM    757  HN  SER A  67      11.606   5.810  -9.074  1.00 91.85           H
ATOM    758  N   LEU A  68      12.441   6.198 -12.167  1.00 87.11           N
ATOM    759  CA  LEU A  68      12.792   5.943 -13.554  1.00 87.11           C
ATOM    760  C   LEU A  68      11.527   5.992 -14.413  1.00 87.11           C
ATOM    761  O   LEU A  68      11.542   6.537 -15.515  1.00 87.11           O
ATOM    762  HA  LEU A  68      13.459   6.743 -13.874  1.00 87.11           H
ATOM    763  CB  LEU A  68      13.569   4.630 -13.677  1.00 87.11           C
ATOM    764 1HB  LEU A  68      14.362   4.629 -12.929  1.00 87.11           H
ATOM    765 2HB  LEU A  68      12.896   3.809 -13.430  1.00 87.11           H
ATOM    766  CG  LEU A  68      14.194   4.347 -15.044  1.00 87.11           C
ATOM    767  HG  LEU A  68      13.429   4.492 -15.807  1.00 87.11           H
ATOM    768  CD1 LEU A  68      15.324   5.334 -15.345  1.00 87.11           C
ATOM    769 1HD1 LEU A  68      14.929   6.350 -15.345  1.00 87.11           H
ATOM    770 2HD1 LEU A  68      16.097   5.245 -14.582  1.00 87.11           H
ATOM    771 3HD1 LEU A  68      15.752   5.110 -16.322  1.00 87.11           H
ATOM    772  CD2 LEU A  68      14.661   2.893 -15.143  1.00 87.11           C
ATOM    773 1HD2 LEU A  68      15.405   2.697 -14.371  1.00 87.11           H
ATOM    774 2HD2 LEU A  68      13.809   2.228 -15.004  1.00 87.11           H
ATOM    775 3HD2 LEU A  68      15.102   2.719 -16.125  1.00 87.11           H
ATOM    776  HN  LEU A  68      12.590   5.429 -11.545  1.00 87.11           H
ATOM    777  N   VAL A  69      10.462   5.415 -13.875  1.00 90.56           N
ATOM    778  CA  VAL A  69       9.196   5.370 -14.587  1.00 90.56           C
ATOM    779  C   VAL A  69       8.743   6.797 -14.903  1.00 90.56           C
ATOM    780  O   VAL A  69       8.428   7.112 -16.049  1.00 90.56           O
ATOM    781  HA  VAL A  69       9.365   4.840 -15.524  1.00 90.56           H
ATOM    782  CB  VAL A  69       8.167   4.581 -13.775  1.00 90.56           C
ATOM    783  HB  VAL A  69       8.143   4.999 -12.768  1.00 90.56           H
ATOM    784  CG1 VAL A  69       6.768   4.724 -14.377  1.00 90.56           C
ATOM    785 1HG1 VAL A  69       6.479   5.775 -14.380  1.00 90.56           H
ATOM    786 2HG1 VAL A  69       6.772   4.345 -15.398  1.00 90.56           H
ATOM    787 3HG1 VAL A  69       6.056   4.154 -13.780  1.00 90.56           H
ATOM    788  CG2 VAL A  69       8.569   3.109 -13.663  1.00 90.56           C
ATOM    789 1HG2 VAL A  69       8.635   2.674 -14.660  1.00 90.56           H
ATOM    790 2HG2 VAL A  69       9.537   3.033 -13.168  1.00 90.56           H
ATOM    791 3HG2 VAL A  69       7.820   2.572 -13.080  1.00 90.56           H
ATOM    792  HN  VAL A  69      10.455   4.985 -12.972  1.00 90.56           H
ATOM    793  N   ILE A  70       8.723   7.621 -13.865  1.00 90.53           N
ATOM    794  CA  ILE A  70       8.217   8.977 -13.996  1.00 90.53           C
ATOM    795  C   ILE A  70       9.038   9.723 -15.050  1.00 90.53           C
ATOM    796  O   ILE A  70       8.483  10.434 -15.885  1.00 90.53           O
ATOM    797  HA  ILE A  70       7.187   8.909 -14.346  1.00 90.53           H
ATOM    798  CB  ILE A  70       8.189   9.671 -12.634  1.00 90.53           C
ATOM    799  HB  ILE A  70       9.177   9.581 -12.183  1.00 90.53           H
ATOM    800  CG1 ILE A  70       7.198   8.987 -11.690  1.00 90.53           C
ATOM    801 1HG1 ILE A  70       6.178   9.226 -11.992  1.00 90.53           H
ATOM    802 2HG1 ILE A  70       7.307   7.905 -11.764  1.00 90.53           H
ATOM    803  CG2 ILE A  70       7.896  11.166 -12.786  1.00 90.53           C
ATOM    804 1HG2 ILE A  70       8.672  11.627 -13.397  1.00 90.53           H
ATOM    805 2HG2 ILE A  70       6.927  11.299 -13.267  1.00 90.53           H
ATOM    806 3HG2 ILE A  70       7.882  11.635 -11.802  1.00 90.53           H
ATOM    807  CD1 ILE A  70       7.424   9.429 -10.243  1.00 90.53           C
ATOM    808 1HD1 ILE A  70       8.437   9.167  -9.937  1.00 90.53           H
ATOM    809 2HD1 ILE A  70       7.290  10.508 -10.167  1.00 90.53           H
ATOM    810 3HD1 ILE A  70       6.707   8.928  -9.593  1.00 90.53           H
ATOM    811  HN  ILE A  70       9.044   7.376 -12.951  1.00 90.53           H
ATOM    812  N   LEU A  71      10.348   9.535 -14.976  1.00 84.96           N
ATOM    813  CA  LEU A  71      11.260  10.283 -15.823  1.00 84.96           C
ATOM    814  C   LEU A  71      11.003   9.922 -17.288  1.00 84.96           C
ATOM    815  O   LEU A  71      11.008  10.793 -18.156  1.00 84.96           O
ATOM    816  HA  LEU A  71      11.040  11.342 -15.685  1.00 84.96           H
ATOM    817  CB  LEU A  71      12.708  10.061 -15.380  1.00 84.96           C
ATOM    818 1HB  LEU A  71      12.776  10.267 -14.312  1.00 84.96           H
ATOM    819 2HB  LEU A  71      12.951   9.007 -15.517  1.00 84.96           H
ATOM    820  CG  LEU A  71      13.766  10.897 -16.101  1.00 84.96           C
ATOM    821  HG  LEU A  71      13.261  11.705 -16.630  1.00 84.96           H
ATOM    822  CD1 LEU A  71      14.729  11.543 -15.103  1.00 84.96           C
ATOM    823 1HD1 LEU A  71      14.171  12.192 -14.428  1.00 84.96           H
ATOM    824 2HD1 LEU A  71      15.231  10.765 -14.527  1.00 84.96           H
ATOM    825 3HD1 LEU A  71      15.471  12.132 -15.642  1.00 84.96           H
ATOM    826  CD2 LEU A  71      14.504  10.062 -17.150  1.00 84.96           C
ATOM    827 1HD2 LEU A  71      14.996   9.220 -16.664  1.00 84.96           H
ATOM    828 2HD2 LEU A  71      13.790   9.691 -17.886  1.00 84.96           H
ATOM    829 3HD2 LEU A  71      15.250  10.681 -17.648  1.00 84.96           H
ATOM    830  HN  LEU A  71      10.785   8.886 -14.353  1.00 84.96           H
ATOM    831  N   VAL A  72      10.784   8.635 -17.516  1.00 85.19           N
ATOM    832  CA  VAL A  72      10.601   8.136 -18.869  1.00 85.19           C
ATOM    833  C   VAL A  72       9.328   8.743 -19.463  1.00 85.19           C
ATOM    834  O   VAL A  72       9.324   9.184 -20.612  1.00 85.19           O
ATOM    835  HA  VAL A  72      11.456   8.465 -19.460  1.00 85.19           H
ATOM    836  CB  VAL A  72      10.589   6.606 -18.865  1.00 85.19           C
ATOM    837  HB  VAL A  72       9.828   6.279 -18.156  1.00 85.19           H
ATOM    838  CG1 VAL A  72      10.215   6.057 -20.243  1.00 85.19           C
ATOM    839 1HG1 VAL A  72       9.222   6.414 -20.519  1.00 85.19           H
ATOM    840 2HG1 VAL A  72      10.942   6.399 -20.980  1.00 85.19           H
ATOM    841 3HG1 VAL A  72      10.213   4.968 -20.212  1.00 85.19           H
ATOM    842  CG2 VAL A  72      11.935   6.048 -18.400  1.00 85.19           C
ATOM    843 1HG2 VAL A  72      12.722   6.390 -19.072  1.00 85.19           H
ATOM    844 2HG2 VAL A  72      12.144   6.399 -17.389  1.00 85.19           H
ATOM    845 3HG2 VAL A  72      11.899   4.959 -18.406  1.00 85.19           H
ATOM    846  HN  VAL A  72      10.732   7.940 -16.799  1.00 85.19           H
ATOM    847  N   TYR A  73       8.279   8.745 -18.655  1.00 85.27           N
ATOM    848  CA  TYR A  73       6.996   9.268 -19.095  1.00 85.27           C
ATOM    849  C   TYR A  73       7.070  10.779 -19.326  1.00 85.27           C
ATOM    850  O   TYR A  73       6.407  11.307 -20.218  1.00 85.27           O
ATOM    851  HA  TYR A  73       6.737   8.776 -20.032  1.00 85.27           H
ATOM    852  CB  TYR A  73       6.013   8.986 -17.957  1.00 85.27           C
ATOM    853 1HB  TYR A  73       6.560   8.963 -17.015  1.00 85.27           H
ATOM    854 2HB  TYR A  73       5.302   9.809 -17.893  1.00 85.27           H
ATOM    855  CG  TYR A  73       5.240   7.674 -18.113  1.00 85.27           C
ATOM    856  CD1 TYR A  73       4.374   7.506 -19.174  1.00 85.27           C
ATOM    857  HD1 TYR A  73       4.240   8.308 -19.901  1.00 85.27           H
ATOM    858  CD2 TYR A  73       5.410   6.660 -17.194  1.00 85.27           C
ATOM    859  HD2 TYR A  73       6.095   6.792 -16.356  1.00 85.27           H
ATOM    860  CE1 TYR A  73       3.647   6.272 -19.321  1.00 85.27           C
ATOM    861  HE1 TYR A  73       2.959   6.126 -20.154  1.00 85.27           H
ATOM    862  CE2 TYR A  73       4.683   5.426 -17.341  1.00 85.27           C
ATOM    863  HE2 TYR A  73       4.808   4.616 -16.621  1.00 85.27           H
ATOM    864  CZ  TYR A  73       3.837   5.293 -18.397  1.00 85.27           C
ATOM    865  OH  TYR A  73       3.151   4.127 -18.536  1.00 85.27           O
ATOM    866  HH  TYR A  73       2.681   4.110 -19.419  1.00 85.27           H
ATOM    867  HN  TYR A  73       8.295   8.400 -17.716  1.00 85.27           H
ATOM    868  N   TRP A  74       7.882  11.431 -18.508  1.00 74.07           N
ATOM    869  CA  TRP A  74       7.983  12.880 -18.552  1.00 74.07           C
ATOM    870  C   TRP A  74       8.587  13.271 -19.903  1.00 74.07           C
ATOM    871  O   TRP A  74       8.039  14.114 -20.611  1.00 74.07           O
ATOM    872  HA  TRP A  74       6.976  13.287 -18.462  1.00 74.07           H
ATOM    873  CB  TRP A  74       8.786  13.411 -17.363  1.00 74.07           C
ATOM    874 1HB  TRP A  74       8.329  13.053 -16.440  1.00 74.07           H
ATOM    875 2HB  TRP A  74       9.793  12.994 -17.402  1.00 74.07           H
ATOM    876  CG  TRP A  74       8.883  14.937 -17.308  1.00 74.07           C
ATOM    877  CD1 TRP A  74       9.871  15.718 -17.765  1.00 74.07           C
ATOM    878  HD1 TRP A  74      10.770  15.345 -18.256  1.00 74.07           H
ATOM    879  CD2 TRP A  74       7.910  15.840 -16.743  1.00 74.07           C
ATOM    880  NE1 TRP A  74       9.607  17.053 -17.537  1.00 74.07           N
ATOM    881  HE1 TRP A  74      10.194  17.823 -17.788  1.00 74.07           H
ATOM    882  CE2 TRP A  74       8.377  17.130 -16.896  1.00 74.07           C
ATOM    883  CE3 TRP A  74       6.675  15.577 -16.124  1.00 74.07           C
ATOM    884  HE3 TRP A  74       6.285  14.568 -15.991  1.00 74.07           H
ATOM    885  CZ2 TRP A  74       7.673  18.257 -16.455  1.00 74.07           C
ATOM    886  HZ2 TRP A  74       8.064  19.266 -16.588  1.00 74.07           H
ATOM    887  CZ3 TRP A  74       5.985  16.714 -15.689  1.00 74.07           C
ATOM    888  HZ3 TRP A  74       5.021  16.566 -15.201  1.00 74.07           H
ATOM    889  CH2 TRP A  74       6.441  18.019 -15.835  1.00 74.07           C
ATOM    890  HH2 TRP A  74       5.842  18.853 -15.468  1.00 74.07           H
ATOM    891  HN  TRP A  74       8.463  10.988 -17.825  1.00 74.07           H
ATOM    892  N   TYR A  75       9.707  12.639 -20.219  1.00 70.92           N
ATOM    893  CA  TYR A  75      10.562  13.121 -21.291  1.00 70.92           C
ATOM    894  C   TYR A  75      10.151  12.514 -22.634  1.00 70.92           C
ATOM    895  O   TYR A  75      10.216  13.180 -23.666  1.00 70.92           O
ATOM    896  HA  TYR A  75      10.457  14.205 -21.343  1.00 70.92           H
ATOM    897  CB  TYR A  75      11.977  12.654 -20.945  1.00 70.92           C
ATOM    898 1HB  TYR A  75      11.920  11.672 -20.475  1.00 70.92           H
ATOM    899 2HB  TYR A  75      12.544  12.532 -21.868  1.00 70.92           H
ATOM    900  CG  TYR A  75      12.737  13.605 -20.018  1.00 70.92           C
ATOM    901  CD1 TYR A  75      13.336  14.737 -20.532  1.00 70.92           C
ATOM    902  HD1 TYR A  75      13.268  14.954 -21.598  1.00 70.92           H
ATOM    903  CD2 TYR A  75      12.823  13.330 -18.668  1.00 70.92           C
ATOM    904  HD2 TYR A  75      12.350  12.436 -18.263  1.00 70.92           H
ATOM    905  CE1 TYR A  75      14.051  15.632 -19.659  1.00 70.92           C
ATOM    906  HE1 TYR A  75      14.529  16.529 -20.051  1.00 70.92           H
ATOM    907  CE2 TYR A  75      13.538  14.225 -17.796  1.00 70.92           C
ATOM    908  HE2 TYR A  75      13.614  14.020 -16.728  1.00 70.92           H
ATOM    909  CZ  TYR A  75      14.117  15.331 -18.334  1.00 70.92           C
ATOM    910  OH  TYR A  75      14.792  16.177 -17.510  1.00 70.92           O
ATOM    911  HH  TYR A  75      15.142  16.955 -18.031  1.00 70.92           H
ATOM    912  HN  TYR A  75      10.033  11.813 -19.758  1.00 70.92           H
ATOM    913  N   CYS A  76       9.737  11.257 -22.578  1.00 70.80           N
ATOM    914  CA  CYS A  76       9.670  10.436 -23.775  1.00 70.80           C
ATOM    915  C   CYS A  76       8.210  10.040 -24.004  1.00 70.80           C
ATOM    916  O   CYS A  76       7.602  10.443 -24.994  1.00 70.80           O
ATOM    917  HA  CYS A  76      10.038  11.051 -24.597  1.00 70.80           H
ATOM    918  CB  CYS A  76      10.585   9.214 -23.675  1.00 70.80           C
ATOM    919 1HB  CYS A  76      10.602   8.845 -22.649  1.00 70.80           H
ATOM    920 2HB  CYS A  76      10.196   8.407 -24.297  1.00 70.80           H
ATOM    921  SG  CYS A  76      12.279   9.654 -24.209  1.00 70.80           S
ATOM    922  HG  CYS A  76      12.831   8.485 -23.896  1.00 70.80           H
ATOM    923  HN  CYS A  76       9.452  10.799 -21.735  1.00 70.80           H
ATOM    924  N   THR A  77       7.690   9.254 -23.073  1.00 64.27           N
ATOM    925  CA  THR A  77       6.495   8.471 -23.336  1.00 64.27           C
ATOM    926  C   THR A  77       5.286   9.390 -23.523  1.00 64.27           C
ATOM    927  O   THR A  77       4.465   9.168 -24.412  1.00 64.27           O
ATOM    928  HA  THR A  77       6.636   7.933 -24.273  1.00 64.27           H
ATOM    929  CB  THR A  77       6.325   7.469 -22.192  1.00 64.27           C
ATOM    930  HB  THR A  77       6.021   7.973 -21.275  1.00 64.27           H
ATOM    931  OG1 THR A  77       7.577   6.791 -22.136  1.00 64.27           O
ATOM    932  HG1 THR A  77       7.672   6.180 -22.922  1.00 64.27           H
ATOM    933  CG2 THR A  77       5.319   6.365 -22.526  1.00 64.27           C
ATOM    934 1HG2 THR A  77       5.659   5.817 -23.405  1.00 64.27           H
ATOM    935 2HG2 THR A  77       4.345   6.810 -22.729  1.00 64.27           H
ATOM    936 3HG2 THR A  77       5.237   5.681 -21.681  1.00 64.27           H
ATOM    937  HN  THR A  77       8.071   9.148 -22.154  1.00 64.27           H
ATOM    938  N   ARG A  78       5.215  10.402 -22.671  1.00 59.94           N
ATOM    939  CA  ARG A  78       3.996  11.180 -22.534  1.00 59.94           C
ATOM    940  C   ARG A  78       2.793  10.254 -22.348  1.00 59.94           C
ATOM    941  O   ARG A  78       2.773   9.143 -22.875  1.00 59.94           O
ATOM    942  HA  ARG A  78       4.157  11.797 -21.650  1.00 59.94           H
ATOM    943  CB  ARG A  78       3.765  12.064 -23.762  1.00 59.94           C
ATOM    944 1HB  ARG A  78       3.734  11.445 -24.659  1.00 59.94           H
ATOM    945 2HB  ARG A  78       2.797  12.558 -23.682  1.00 59.94           H
ATOM    946  CG  ARG A  78       4.870  13.113 -23.898  1.00 59.94           C
ATOM    947 1HG  ARG A  78       5.013  13.622 -22.944  1.00 59.94           H
ATOM    948 2HG  ARG A  78       5.813  12.624 -24.143  1.00 59.94           H
ATOM    949  CD  ARG A  78       4.524  14.137 -24.981  1.00 59.94           C
ATOM    950 1HD  ARG A  78       4.458  13.644 -25.951  1.00 59.94           H
ATOM    951 2HD  ARG A  78       3.547  14.575 -24.780  1.00 59.94           H
ATOM    952  NE  ARG A  78       5.555  15.198 -25.023  1.00 59.94           N
ATOM    953  HE  ARG A  78       6.412  15.038 -24.534  1.00 59.94           H
ATOM    954  CZ  ARG A  78       5.411  16.359 -25.675  1.00 59.94           C
ATOM    955  NH1 ARG A  78       4.283  16.627 -26.347  1.00 59.94           N
ATOM    956 1HH1 ARG A  78       3.540  15.958 -26.364  1.00 59.94           H
ATOM    957 2HH1 ARG A  78       4.184  17.497 -26.831  1.00 59.94           H
ATOM    958  NH2 ARG A  78       6.412  17.249 -25.645  1.00 59.94           N
ATOM    959 1HH2 ARG A  78       6.321  18.121 -26.126  1.00 59.94           H
ATOM    960 2HH2 ARG A  78       7.251  17.042 -25.141  1.00 59.94           H
ATOM    961  HN  ARG A  78       5.970  10.692 -22.083  1.00 59.94           H
ATOM    962  N   VAL A  79       1.819  10.745 -21.595  1.00 75.57           N
ATOM    963  CA  VAL A  79       0.605   9.984 -21.352  1.00 75.57           C
ATOM    964  C   VAL A  79      -0.308  10.084 -22.576  1.00 75.57           C
ATOM    965  O   VAL A  79      -0.908  11.129 -22.824  1.00 75.57           O
ATOM    966  HA  VAL A  79       0.892   8.942 -21.213  1.00 75.57           H
ATOM    967  CB  VAL A  79      -0.066  10.468 -20.065  1.00 75.57           C
ATOM    968  HB  VAL A  79      -0.367  11.505 -20.212  1.00 75.57           H
ATOM    969  CG1 VAL A  79      -1.325   9.652 -19.763  1.00 75.57           C
ATOM    970 1HG1 VAL A  79      -2.032   9.757 -20.587  1.00 75.57           H
ATOM    971 2HG1 VAL A  79      -1.058   8.602 -19.645  1.00 75.57           H
ATOM    972 3HG1 VAL A  79      -1.782  10.016 -18.843  1.00 75.57           H
ATOM    973  CG2 VAL A  79       0.910  10.424 -18.888  1.00 75.57           C
ATOM    974 1HG2 VAL A  79       1.255   9.401 -18.739  1.00 75.57           H
ATOM    975 2HG2 VAL A  79       1.764  11.068 -19.100  1.00 75.57           H
ATOM    976 3HG2 VAL A  79       0.407  10.773 -17.986  1.00 75.57           H
ATOM    977  HN  VAL A  79       1.850  11.643 -21.157  1.00 75.57           H
ATOM    978  N   LYS A  80      -0.384   8.983 -23.309  1.00 67.70           N
ATOM    979  CA  LYS A  80      -1.148   8.957 -24.544  1.00 67.70           C
ATOM    980  C   LYS A  80      -2.395   8.092 -24.350  1.00 67.70           C
ATOM    981  O   LYS A  80      -3.360   8.210 -25.103  1.00 67.70           O
ATOM    982  HA  LYS A  80      -1.466   9.979 -24.753  1.00 67.70           H
ATOM    983  CB  LYS A  80      -0.265   8.511 -25.711  1.00 67.70           C
ATOM    984 1HB  LYS A  80       0.184   7.544 -25.484  1.00 67.70           H
ATOM    985 2HB  LYS A  80      -0.877   8.375 -26.603  1.00 67.70           H
ATOM    986  CG  LYS A  80       0.834   9.537 -25.991  1.00 67.70           C
ATOM    987 1HG  LYS A  80       0.391  10.524 -26.120  1.00 67.70           H
ATOM    988 2HG  LYS A  80       1.506   9.598 -25.135  1.00 67.70           H
ATOM    989  CD  LYS A  80       1.628   9.161 -27.244  1.00 67.70           C
ATOM    990 1HD  LYS A  80       2.031   8.154 -27.136  1.00 67.70           H
ATOM    991 2HD  LYS A  80       0.965   9.148 -28.109  1.00 67.70           H
ATOM    992  CE  LYS A  80       2.771  10.150 -27.486  1.00 67.70           C
ATOM    993 1HE  LYS A  80       2.373  11.161 -27.570  1.00 67.70           H
ATOM    994 2HE  LYS A  80       3.450  10.145 -26.634  1.00 67.70           H
ATOM    995  NZ  LYS A  80       3.509   9.797 -28.719  1.00 67.70           N
ATOM    996 1HZ  LYS A  80       4.269  10.455 -28.857  1.00 67.70           H
ATOM    997 2HZ  LYS A  80       3.885   8.860 -28.631  1.00 67.70           H
ATOM    998 3HZ  LYS A  80       2.880   9.836 -29.513  1.00 67.70           H
ATOM    999  HN  LYS A  80       0.064   8.121 -23.071  1.00 67.70           H
ATOM   1000  N   THR A  81      -2.334   7.242 -23.336  1.00 79.51           N
ATOM   1001  CA  THR A  81      -3.380   6.256 -23.122  1.00 79.51           C
ATOM   1002  C   THR A  81      -3.887   6.320 -21.680  1.00 79.51           C
ATOM   1003  O   THR A  81      -3.240   6.911 -20.817  1.00 79.51           O
ATOM   1004  HA  THR A  81      -4.222   6.503 -23.768  1.00 79.51           H
ATOM   1005  CB  THR A  81      -2.823   4.884 -23.510  1.00 79.51           C
ATOM   1006  HB  THR A  81      -3.621   4.145 -23.577  1.00 79.51           H
ATOM   1007  OG1 THR A  81      -1.825   4.624 -22.527  1.00 79.51           O
ATOM   1008  HG1 THR A  81      -1.575   3.656 -22.541  1.00 79.51           H
ATOM   1009  CG2 THR A  81      -2.048   4.919 -24.828  1.00 79.51           C
ATOM   1010 1HG2 THR A  81      -1.208   5.608 -24.738  1.00 79.51           H
ATOM   1011 2HG2 THR A  81      -2.708   5.252 -25.629  1.00 79.51           H
ATOM   1012 3HG2 THR A  81      -1.675   3.920 -25.056  1.00 79.51           H
ATOM   1013  HN  THR A  81      -1.589   7.219 -22.669  1.00 79.51           H
ATOM   1014  N   MET A  82      -5.039   5.704 -21.463  1.00 80.41           N
ATOM   1015  CA  MET A  82      -5.593   5.601 -20.124  1.00 80.41           C
ATOM   1016  C   MET A  82      -4.658   4.813 -19.204  1.00 80.41           C
ATOM   1017  O   MET A  82      -4.492   5.161 -18.036  1.00 80.41           O
ATOM   1018  HA  MET A  82      -5.687   6.626 -19.766  1.00 80.41           H
ATOM   1019  CB  MET A  82      -6.954   4.905 -20.186  1.00 80.41           C
ATOM   1020 1HB  MET A  82      -7.587   5.401 -20.922  1.00 80.41           H
ATOM   1021 2HB  MET A  82      -6.826   3.875 -20.519  1.00 80.41           H
ATOM   1022  CG  MET A  82      -7.642   4.923 -18.819  1.00 80.41           C
ATOM   1023 1HG  MET A  82      -7.085   4.306 -18.115  1.00 80.41           H
ATOM   1024 2HG  MET A  82      -7.647   5.937 -18.419  1.00 80.41           H
ATOM   1025  SD  MET A  82      -9.315   4.319 -18.970  1.00 80.41           S
ATOM   1026  CE  MET A  82      -9.868   4.515 -17.284  1.00 80.41           C
ATOM   1027 1HE  MET A  82      -9.239   3.918 -16.623  1.00 80.41           H
ATOM   1028 2HE  MET A  82      -9.800   5.565 -16.999  1.00 80.41           H
ATOM   1029 3HE  MET A  82     -10.902   4.181 -17.200  1.00 80.41           H
ATOM   1030  HN  MET A  82      -5.591   5.280 -22.182  1.00 80.41           H
ATOM   1031  N   THR A  83      -4.072   3.765 -19.765  1.00 83.09           N
ATOM   1032  CA  THR A  83      -3.137   2.942 -19.018  1.00 83.09           C
ATOM   1033  C   THR A  83      -1.953   3.783 -18.535  1.00 83.09           C
ATOM   1034  O   THR A  83      -1.538   3.674 -17.383  1.00 83.09           O
ATOM   1035  HA  THR A  83      -3.644   2.565 -18.129  1.00 83.09           H
ATOM   1036  CB  THR A  83      -2.725   1.768 -19.908  1.00 83.09           C
ATOM   1037  HB  THR A  83      -1.939   2.063 -20.603  1.00 83.09           H
ATOM   1038  OG1 THR A  83      -3.946   1.340 -20.505  1.00 83.09           O
ATOM   1039  HG1 THR A  83      -4.396   0.667 -19.919  1.00 83.09           H
ATOM   1040  CG2 THR A  83      -2.261   0.555 -19.099  1.00 83.09           C
ATOM   1041 1HG2 THR A  83      -3.070   0.217 -18.452  1.00 83.09           H
ATOM   1042 2HG2 THR A  83      -1.400   0.832 -18.490  1.00 83.09           H
ATOM   1043 3HG2 THR A  83      -1.980  -0.250 -19.779  1.00 83.09           H
ATOM   1044  HN  THR A  83      -4.227   3.477 -20.710  1.00 83.09           H
ATOM   1045  N   ASP A  84      -1.443   4.604 -19.442  1.00 85.48           N
ATOM   1046  CA  ASP A  84      -0.289   5.431 -19.137  1.00 85.48           C
ATOM   1047  C   ASP A  84      -0.614   6.334 -17.946  1.00 85.48           C
ATOM   1048  O   ASP A  84       0.239   6.571 -17.091  1.00 85.48           O
ATOM   1049  HA  ASP A  84       0.517   4.730 -18.921  1.00 85.48           H
ATOM   1050  CB  ASP A  84       0.076   6.327 -20.323  1.00 85.48           C
ATOM   1051 1HB  ASP A  84      -0.775   6.956 -20.583  1.00 85.48           H
ATOM   1052 2HB  ASP A  84       0.892   6.993 -20.043  1.00 85.48           H
ATOM   1053  CG  ASP A  84       0.488   5.490 -21.536  1.00 85.48           C
ATOM   1054  OD1 ASP A  84       1.040   4.392 -21.307  1.00 85.48           O
ATOM   1055  OD2 ASP A  84       0.241   5.966 -22.665  1.00 85.48           O
ATOM   1056  HN  ASP A  84      -1.805   4.708 -20.368  1.00 85.48           H
ATOM   1057  N   MET A  85      -1.849   6.814 -17.927  1.00 87.80           N
ATOM   1058  CA  MET A  85      -2.278   7.736 -16.889  1.00 87.80           C
ATOM   1059  C   MET A  85      -2.211   7.078 -15.509  1.00 87.80           C
ATOM   1060  O   MET A  85      -1.674   7.658 -14.567  1.00 87.80           O
ATOM   1061  HA  MET A  85      -1.582   8.573 -16.934  1.00 87.80           H
ATOM   1062  CB  MET A  85      -3.712   8.189 -17.170  1.00 87.80           C
ATOM   1063 1HB  MET A  85      -3.792   8.540 -18.198  1.00 87.80           H
ATOM   1064 2HB  MET A  85      -4.391   7.342 -17.069  1.00 87.80           H
ATOM   1065  CG  MET A  85      -4.133   9.303 -16.210  1.00 87.80           C
ATOM   1066 1HG  MET A  85      -5.201   9.496 -16.309  1.00 87.80           H
ATOM   1067 2HG  MET A  85      -3.959   8.992 -15.180  1.00 87.80           H
ATOM   1068  SD  MET A  85      -3.211  10.791 -16.561  1.00 87.80           S
ATOM   1069  CE  MET A  85      -3.580  11.738 -15.093  1.00 87.80           C
ATOM   1070 1HE  MET A  85      -4.657  11.891 -15.021  1.00 87.80           H
ATOM   1071 2HE  MET A  85      -3.230  11.197 -14.214  1.00 87.80           H
ATOM   1072 3HE  MET A  85      -3.079  12.704 -15.148  1.00 87.80           H
ATOM   1073  HN  MET A  85      -2.549   6.583 -18.603  1.00 87.80           H
ATOM   1074  N   PHE A  86      -2.763   5.876 -15.434  1.00 91.79           N
ATOM   1075  CA  PHE A  86      -2.809   5.151 -14.176  1.00 91.79           C
ATOM   1076  C   PHE A  86      -1.407   4.722 -13.739  1.00 91.79           C
ATOM   1077  O   PHE A  86      -1.085   4.757 -12.553  1.00 91.79           O
ATOM   1078  HA  PHE A  86      -3.230   5.824 -13.430  1.00 91.79           H
ATOM   1079  CB  PHE A  86      -3.662   3.902 -14.410  1.00 91.79           C
ATOM   1080 1HB  PHE A  86      -3.293   3.384 -15.296  1.00 91.79           H
ATOM   1081 2HB  PHE A  86      -3.533   3.223 -13.567  1.00 91.79           H
ATOM   1082  CG  PHE A  86      -5.153   4.192 -14.590  1.00 91.79           C
ATOM   1083  CD1 PHE A  86      -5.773   5.094 -13.782  1.00 91.79           C
ATOM   1084  HD1 PHE A  86      -5.207   5.610 -13.007  1.00 91.79           H
ATOM   1085  CD2 PHE A  86      -5.859   3.547 -15.557  1.00 91.79           C
ATOM   1086  HD2 PHE A  86      -5.363   2.824 -16.204  1.00 91.79           H
ATOM   1087  CE1 PHE A  86      -7.157   5.362 -13.949  1.00 91.79           C
ATOM   1088  HE1 PHE A  86      -7.654   6.085 -13.302  1.00 91.79           H
ATOM   1089  CE2 PHE A  86      -7.244   3.816 -15.724  1.00 91.79           C
ATOM   1090  HE2 PHE A  86      -7.810   3.300 -16.499  1.00 91.79           H
ATOM   1091  CZ  PHE A  86      -7.863   4.718 -14.916  1.00 91.79           C
ATOM   1092  HZ  PHE A  86      -8.926   4.924 -15.044  1.00 91.79           H
ATOM   1093  HN  PHE A  86      -3.174   5.400 -16.212  1.00 91.79           H
ATOM   1094  N   LEU A  87      -0.611   4.327 -14.722  1.00 89.61           N
ATOM   1095  CA  LEU A  87       0.723   3.819 -14.446  1.00 89.61           C
ATOM   1096  C   LEU A  87       1.588   4.949 -13.884  1.00 89.61           C
ATOM   1097  O   LEU A  87       2.420   4.721 -13.008  1.00 89.61           O
ATOM   1098  HA  LEU A  87       0.627   3.046 -13.684  1.00 89.61           H
ATOM   1099  CB  LEU A  87       1.312   3.156 -15.693  1.00 89.61           C
ATOM   1100 1HB  LEU A  87       1.219   3.850 -16.528  1.00 89.61           H
ATOM   1101 2HB  LEU A  87       2.377   2.997 -15.526  1.00 89.61           H
ATOM   1102  CG  LEU A  87       0.684   1.822 -16.103  1.00 89.61           C
ATOM   1103  HG  LEU A  87      -0.381   1.984 -16.271  1.00 89.61           H
ATOM   1104  CD1 LEU A  87       1.279   1.318 -17.420  1.00 89.61           C
ATOM   1105 1HD1 LEU A  87       1.092   2.049 -18.206  1.00 89.61           H
ATOM   1106 2HD1 LEU A  87       2.353   1.177 -17.303  1.00 89.61           H
ATOM   1107 3HD1 LEU A  87       0.815   0.369 -17.688  1.00 89.61           H
ATOM   1108  CD2 LEU A  87       0.813   0.788 -14.983  1.00 89.61           C
ATOM   1109 1HD2 LEU A  87       1.867   0.624 -14.759  1.00 89.61           H
ATOM   1110 2HD2 LEU A  87       0.304   1.154 -14.091  1.00 89.61           H
ATOM   1111 3HD2 LEU A  87       0.358  -0.150 -15.301  1.00 89.61           H
ATOM   1112  HN  LEU A  87      -0.863   4.349 -15.689  1.00 89.61           H
ATOM   1113  N   LEU A  88       1.361   6.143 -14.411  1.00 91.73           N
ATOM   1114  CA  LEU A  88       2.103   7.311 -13.967  1.00 91.73           C
ATOM   1115  C   LEU A  88       1.725   7.630 -12.519  1.00 91.73           C
ATOM   1116  O   LEU A  88       2.598   7.825 -11.675  1.00 91.73           O
ATOM   1117  HA  LEU A  88       3.162   7.056 -14.000  1.00 91.73           H
ATOM   1118  CB  LEU A  88       1.889   8.480 -14.930  1.00 91.73           C
ATOM   1119 1HB  LEU A  88       2.259   8.188 -15.913  1.00 91.73           H
ATOM   1120 2HB  LEU A  88       0.817   8.650 -15.031  1.00 91.73           H
ATOM   1121  CG  LEU A  88       2.553   9.802 -14.539  1.00 91.73           C
ATOM   1122  HG  LEU A  88       2.204  10.077 -13.543  1.00 91.73           H
ATOM   1123  CD1 LEU A  88       4.073   9.650 -14.459  1.00 91.73           C
ATOM   1124 1HD1 LEU A  88       4.324   8.897 -13.711  1.00 91.73           H
ATOM   1125 2HD1 LEU A  88       4.458   9.339 -15.430  1.00 91.73           H
ATOM   1126 3HD1 LEU A  88       4.519  10.604 -14.179  1.00 91.73           H
ATOM   1127  CD2 LEU A  88       2.138  10.927 -15.490  1.00 91.73           C
ATOM   1128 1HD2 LEU A  88       2.439  10.672 -16.506  1.00 91.73           H
ATOM   1129 2HD2 LEU A  88       1.056  11.054 -15.452  1.00 91.73           H
ATOM   1130 3HD2 LEU A  88       2.624  11.855 -15.189  1.00 91.73           H
ATOM   1131  HN  LEU A  88       0.685   6.319 -15.127  1.00 91.73           H
ATOM   1132  N   ASN A  89       0.424   7.673 -12.277  1.00 92.60           N
ATOM   1133  CA  ASN A  89      -0.082   8.044 -10.966  1.00 92.60           C
ATOM   1134  C   ASN A  89       0.327   6.980  -9.946  1.00 92.60           C
ATOM   1135  O   ASN A  89       0.575   7.293  -8.782  1.00 92.60           O
ATOM   1136  HA  ASN A  89       0.362   9.017 -10.753  1.00 92.60           H
ATOM   1137  CB  ASN A  89      -1.609   8.134 -10.969  1.00 92.60           C
ATOM   1138 1HB  ASN A  89      -2.024   7.314 -11.555  1.00 92.60           H
ATOM   1139 2HB  ASN A  89      -1.986   8.023  -9.953  1.00 92.60           H
ATOM   1140  CG  ASN A  89      -2.078   9.470 -11.549  1.00 92.60           C
ATOM   1141  OD1 ASN A  89      -2.231  10.460 -10.851  1.00 92.60           O
ATOM   1142  ND2 ASN A  89      -2.297   9.444 -12.861  1.00 92.60           N
ATOM   1143 1HD2 ASN A  89      -2.152   8.599 -13.375  1.00 92.60           H
ATOM   1144 2HD2 ASN A  89      -2.607  10.269 -13.333  1.00 92.60           H
ATOM   1145  HN  ASN A  89      -0.279   7.459 -12.955  1.00 92.60           H
ATOM   1146  N   LEU A  90       0.384   5.744 -10.419  1.00 93.68           N
ATOM   1147  CA  LEU A  90       0.792   4.636  -9.572  1.00 93.68           C
ATOM   1148  C   LEU A  90       2.233   4.859  -9.107  1.00 93.68           C
ATOM   1149  O   LEU A  90       2.543   4.684  -7.929  1.00 93.68           O
ATOM   1150  HA  LEU A  90       0.143   4.638  -8.696  1.00 93.68           H
ATOM   1151  CB  LEU A  90       0.578   3.303 -10.292  1.00 93.68           C
ATOM   1152 1HB  LEU A  90      -0.476   3.221 -10.555  1.00 93.68           H
ATOM   1153 2HB  LEU A  90       1.139   3.323 -11.226  1.00 93.68           H
ATOM   1154  CG  LEU A  90       0.981   2.048  -9.514  1.00 93.68           C
ATOM   1155  HG  LEU A  90       2.027   2.148  -9.224  1.00 93.68           H
ATOM   1156  CD1 LEU A  90       0.165   1.916  -8.227  1.00 93.68           C
ATOM   1157 1HD1 LEU A  90       0.336   2.788  -7.596  1.00 93.68           H
ATOM   1158 2HD1 LEU A  90      -0.895   1.849  -8.474  1.00 93.68           H
ATOM   1159 3HD1 LEU A  90       0.471   1.015  -7.694  1.00 93.68           H
ATOM   1160  CD2 LEU A  90       0.873   0.801 -10.393  1.00 93.68           C
ATOM   1161 1HD2 LEU A  90      -0.156   0.685 -10.735  1.00 93.68           H
ATOM   1162 2HD2 LEU A  90       1.532   0.905 -11.255  1.00 93.68           H
ATOM   1163 3HD2 LEU A  90       1.165  -0.077  -9.816  1.00 93.68           H
ATOM   1164  HN  LEU A  90       0.158   5.494 -11.361  1.00 93.68           H
ATOM   1165  N   ALA A  91       3.074   5.242 -10.056  1.00 94.76           N
ATOM   1166  CA  ALA A  91       4.486   5.434  -9.771  1.00 94.76           C
ATOM   1167  C   ALA A  91       4.651   6.593  -8.786  1.00 94.76           C
ATOM   1168  O   ALA A  91       5.515   6.552  -7.912  1.00 94.76           O
ATOM   1169  HA  ALA A  91       4.859   4.520  -9.308  1.00 94.76           H
ATOM   1170  CB  ALA A  91       5.244   5.668 -11.079  1.00 94.76           C
ATOM   1171 1HB  ALA A  91       5.119   4.804 -11.731  1.00 94.76           H
ATOM   1172 2HB  ALA A  91       4.849   6.556 -11.574  1.00 94.76           H
ATOM   1173 3HB  ALA A  91       6.303   5.812 -10.865  1.00 94.76           H
ATOM   1174  HN  ALA A  91       2.806   5.420 -11.003  1.00 94.76           H
ATOM   1175  N   ILE A  92       3.808   7.600  -8.961  1.00 93.42           N
ATOM   1176  CA  ILE A  92       3.832   8.758  -8.083  1.00 93.42           C
ATOM   1177  C   ILE A  92       3.440   8.327  -6.668  1.00 93.42           C
ATOM   1178  O   ILE A  92       4.103   8.692  -5.698  1.00 93.42           O
ATOM   1179  HA  ILE A  92       4.856   9.129  -8.060  1.00 93.42           H
ATOM   1180  CB  ILE A  92       2.957   9.878  -8.649  1.00 93.42           C
ATOM   1181  HB  ILE A  92       1.984   9.456  -8.903  1.00 93.42           H
ATOM   1182  CG1 ILE A  92       3.555  10.442  -9.939  1.00 93.42           C
ATOM   1183 1HG1 ILE A  92       4.446  11.025  -9.706  1.00 93.42           H
ATOM   1184 2HG1 ILE A  92       3.869   9.624 -10.587  1.00 93.42           H
ATOM   1185  CG2 ILE A  92       2.717  10.968  -7.603  1.00 93.42           C
ATOM   1186 1HG2 ILE A  92       2.216  10.537  -6.736  1.00 93.42           H
ATOM   1187 2HG2 ILE A  92       3.673  11.393  -7.295  1.00 93.42           H
ATOM   1188 3HG2 ILE A  92       2.093  11.752  -8.031  1.00 93.42           H
ATOM   1189  CD1 ILE A  92       2.542  11.322 -10.674  1.00 93.42           C
ATOM   1190 1HD1 ILE A  92       1.662  10.730 -10.927  1.00 93.42           H
ATOM   1191 2HD1 ILE A  92       2.248  12.153 -10.032  1.00 93.42           H
ATOM   1192 3HD1 ILE A  92       2.993  11.710 -11.587  1.00 93.42           H
ATOM   1193  HN  ILE A  92       3.119   7.634  -9.685  1.00 93.42           H
ATOM   1194  N   ALA A  93       2.365   7.556  -6.595  1.00 95.40           N
ATOM   1195  CA  ALA A  93       1.828   7.141  -5.310  1.00 95.40           C
ATOM   1196  C   ALA A  93       2.874   6.304  -4.571  1.00 95.40           C
ATOM   1197  O   ALA A  93       3.105   6.503  -3.380  1.00 95.40           O
ATOM   1198  HA  ALA A  93       1.620   8.041  -4.731  1.00 95.40           H
ATOM   1199  CB  ALA A  93       0.518   6.379  -5.526  1.00 95.40           C
ATOM   1200 1HB  ALA A  93      -0.200   7.028  -6.027  1.00 95.40           H
ATOM   1201 2HB  ALA A  93       0.707   5.500  -6.142  1.00 95.40           H
ATOM   1202 3HB  ALA A  93       0.116   6.068  -4.562  1.00 95.40           H
ATOM   1203  HN  ALA A  93       1.864   7.218  -7.391  1.00 95.40           H
ATOM   1204  N   ASP A  94       3.480   5.385  -5.310  1.00 92.08           N
ATOM   1205  CA  ASP A  94       4.486   4.508  -4.736  1.00 92.08           C
ATOM   1206  C   ASP A  94       5.625   5.353  -4.162  1.00 92.08           C
ATOM   1207  O   ASP A  94       6.097   5.097  -3.056  1.00 92.08           O
ATOM   1208  HA  ASP A  94       3.964   3.936  -3.969  1.00 92.08           H
ATOM   1209  CB  ASP A  94       5.076   3.579  -5.799  1.00 92.08           C
ATOM   1210 1HB  ASP A  94       5.193   4.120  -6.737  1.00 92.08           H
ATOM   1211 2HB  ASP A  94       6.071   3.255  -5.492  1.00 92.08           H
ATOM   1212  CG  ASP A  94       4.181   2.357  -6.016  1.00 92.08           C
ATOM   1213  OD1 ASP A  94       3.514   1.961  -5.036  1.00 92.08           O
ATOM   1214  OD2 ASP A  94       4.184   1.847  -7.158  1.00 92.08           O
ATOM   1215  HN  ASP A  94       3.293   5.236  -6.281  1.00 92.08           H
ATOM   1216  N   LEU A  95       6.035   6.344  -4.941  1.00 91.94           N
ATOM   1217  CA  LEU A  95       7.180   7.160  -4.574  1.00 91.94           C
ATOM   1218  C   LEU A  95       6.873   7.907  -3.274  1.00 91.94           C
ATOM   1219  O   LEU A  95       7.717   7.981  -2.383  1.00 91.94           O
ATOM   1220  HA  LEU A  95       8.017   6.486  -4.395  1.00 91.94           H
ATOM   1221  CB  LEU A  95       7.577   8.078  -5.732  1.00 91.94           C
ATOM   1222 1HB  LEU A  95       7.661   7.474  -6.636  1.00 91.94           H
ATOM   1223 2HB  LEU A  95       6.768   8.790  -5.899  1.00 91.94           H
ATOM   1224  CG  LEU A  95       8.879   8.860  -5.551  1.00 91.94           C
ATOM   1225  HG  LEU A  95       8.830   9.390  -4.600  1.00 91.94           H
ATOM   1226  CD1 LEU A  95      10.081   7.916  -5.482  1.00 91.94           C
ATOM   1227 1HD1 LEU A  95       9.961   7.237  -4.637  1.00 91.94           H
ATOM   1228 2HD1 LEU A  95      10.144   7.340  -6.405  1.00 91.94           H
ATOM   1229 3HD1 LEU A  95      10.993   8.498  -5.353  1.00 91.94           H
ATOM   1230  CD2 LEU A  95       9.042   9.915  -6.648  1.00 91.94           C
ATOM   1231 1HD2 LEU A  95       9.060   9.426  -7.622  1.00 91.94           H
ATOM   1232 2HD2 LEU A  95       8.206  10.613  -6.607  1.00 91.94           H
ATOM   1233 3HD2 LEU A  95       9.975  10.456  -6.496  1.00 91.94           H
ATOM   1234  HN  LEU A  95       5.599   6.592  -5.806  1.00 91.94           H
ATOM   1235  N   LEU A  96       5.663   8.442  -3.208  1.00 91.01           N
ATOM   1236  CA  LEU A  96       5.254   9.227  -2.056  1.00 91.01           C
ATOM   1237  C   LEU A  96       5.258   8.338  -0.811  1.00 91.01           C
ATOM   1238  O   LEU A  96       5.634   8.782   0.272  1.00 91.01           O
ATOM   1239  HA  LEU A  96       5.993  10.016  -1.919  1.00 91.01           H
ATOM   1240  CB  LEU A  96       3.909   9.907  -2.321  1.00 91.01           C
ATOM   1241 1HB  LEU A  96       3.211   9.156  -2.690  1.00 91.01           H
ATOM   1242 2HB  LEU A  96       3.515  10.270  -1.372  1.00 91.01           H
ATOM   1243  CG  LEU A  96       3.931  11.073  -3.312  1.00 91.01           C
ATOM   1244  HG  LEU A  96       4.376  10.721  -4.243  1.00 91.01           H
ATOM   1245  CD1 LEU A  96       2.512  11.542  -3.638  1.00 91.01           C
ATOM   1246 1HD1 LEU A  96       1.949  10.719  -4.079  1.00 91.01           H
ATOM   1247 2HD1 LEU A  96       2.018  11.870  -2.723  1.00 91.01           H
ATOM   1248 3HD1 LEU A  96       2.556  12.371  -4.344  1.00 91.01           H
ATOM   1249  CD2 LEU A  96       4.808  12.215  -2.795  1.00 91.01           C
ATOM   1250 1HD2 LEU A  96       4.415  12.573  -1.844  1.00 91.01           H
ATOM   1251 2HD2 LEU A  96       5.827  11.856  -2.656  1.00 91.01           H
ATOM   1252 3HD2 LEU A  96       4.806  13.031  -3.519  1.00 91.01           H
ATOM   1253  HN  LEU A  96       4.970   8.347  -3.922  1.00 91.01           H
ATOM   1254  N   PHE A  97       4.836   7.097  -1.007  1.00 92.26           N
ATOM   1255  CA  PHE A  97       4.835   6.127   0.074  1.00 92.26           C
ATOM   1256  C   PHE A  97       6.256   5.865   0.577  1.00 92.26           C
ATOM   1257  O   PHE A  97       6.501   5.865   1.783  1.00 92.26           O
ATOM   1258  HA  PHE A  97       4.236   6.546   0.883  1.00 92.26           H
ATOM   1259  CB  PHE A  97       4.259   4.827  -0.491  1.00 92.26           C
ATOM   1260 1HB  PHE A  97       3.177   4.926  -0.573  1.00 92.26           H
ATOM   1261 2HB  PHE A  97       4.642   4.681  -1.501  1.00 92.26           H
ATOM   1262  CG  PHE A  97       4.582   3.588   0.345  1.00 92.26           C
ATOM   1263  CD1 PHE A  97       5.490   2.681  -0.104  1.00 92.26           C
ATOM   1264  HD1 PHE A  97       5.989   2.838  -1.061  1.00 92.26           H
ATOM   1265  CD2 PHE A  97       3.960   3.392   1.539  1.00 92.26           C
ATOM   1266  HD2 PHE A  97       3.232   4.119   1.900  1.00 92.26           H
ATOM   1267  CE1 PHE A  97       5.790   1.531   0.672  1.00 92.26           C
ATOM   1268  HE1 PHE A  97       6.518   0.804   0.312  1.00 92.26           H
ATOM   1269  CE2 PHE A  97       4.259   2.242   2.316  1.00 92.26           C
ATOM   1270  HE2 PHE A  97       3.761   2.085   3.272  1.00 92.26           H
ATOM   1271  CZ  PHE A  97       5.168   1.335   1.866  1.00 92.26           C
ATOM   1272  HZ  PHE A  97       5.398   0.452   2.462  1.00 92.26           H
ATOM   1273  HN  PHE A  97       4.500   6.753  -1.884  1.00 92.26           H
ATOM   1274  N   LEU A  98       7.155   5.648  -0.371  1.00 94.41           N
ATOM   1275  CA  LEU A  98       8.496   5.195  -0.043  1.00 94.41           C
ATOM   1276  C   LEU A  98       9.197   6.261   0.801  1.00 94.41           C
ATOM   1277  O   LEU A  98      10.001   5.937   1.675  1.00 94.41           O
ATOM   1278  HA  LEU A  98       8.396   4.290   0.557  1.00 94.41           H
ATOM   1279  CB  LEU A  98       9.259   4.815  -1.313  1.00 94.41           C
ATOM   1280 1HB  LEU A  98       9.192   5.646  -2.016  1.00 94.41           H
ATOM   1281 2HB  LEU A  98      10.313   4.698  -1.058  1.00 94.41           H
ATOM   1282  CG  LEU A  98       8.790   3.544  -2.023  1.00 94.41           C
ATOM   1283  HG  LEU A  98       7.701   3.558  -2.065  1.00 94.41           H
ATOM   1284  CD1 LEU A  98       9.298   3.502  -3.466  1.00 94.41           C
ATOM   1285 1HD1 LEU A  98       8.918   4.367  -4.010  1.00 94.41           H
ATOM   1286 2HD1 LEU A  98      10.388   3.522  -3.468  1.00 94.41           H
ATOM   1287 3HD1 LEU A  98       8.950   2.588  -3.947  1.00 94.41           H
ATOM   1288  CD2 LEU A  98       9.196   2.295  -1.236  1.00 94.41           C
ATOM   1289 1HD2 LEU A  98      10.281   2.263  -1.141  1.00 94.41           H
ATOM   1290 2HD2 LEU A  98       8.745   2.329  -0.245  1.00 94.41           H
ATOM   1291 3HD2 LEU A  98       8.850   1.406  -1.763  1.00 94.41           H
ATOM   1292  HN  LEU A  98       6.980   5.777  -1.348  1.00 94.41           H
ATOM   1293  N   VAL A  99       8.868   7.511   0.511  1.00 91.75           N
ATOM   1294  CA  VAL A  99       9.509   8.629   1.183  1.00 91.75           C
ATOM   1295  C   VAL A  99       9.231   8.544   2.685  1.00 91.75           C
ATOM   1296  O   VAL A  99       9.940   9.149   3.486  1.00 91.75           O
ATOM   1297  HA  VAL A  99      10.583   8.538   1.020  1.00 91.75           H
ATOM   1298  CB  VAL A  99       9.045   9.948   0.562  1.00 91.75           C
ATOM   1299  HB  VAL A  99       7.955   9.951   0.556  1.00 91.75           H
ATOM   1300  CG1 VAL A  99       9.513  11.141   1.397  1.00 91.75           C
ATOM   1301 1HG1 VAL A  99       9.102  11.064   2.404  1.00 91.75           H
ATOM   1302 2HG1 VAL A  99      10.602  11.143   1.449  1.00 91.75           H
ATOM   1303 3HG1 VAL A  99       9.170  12.066   0.934  1.00 91.75           H
ATOM   1304  CG2 VAL A  99       9.523  10.071  -0.886  1.00 91.75           C
ATOM   1305 1HG2 VAL A  99      10.612  10.036  -0.913  1.00 91.75           H
ATOM   1306 2HG2 VAL A  99       9.118   9.247  -1.474  1.00 91.75           H
ATOM   1307 3HG2 VAL A  99       9.179  11.017  -1.303  1.00 91.75           H
ATOM   1308  HN  VAL A  99       8.178   7.765  -0.167  1.00 91.75           H
ATOM   1309  N   THR A 100       8.196   7.788   3.020  1.00 91.28           N
ATOM   1310  CA  THR A 100       7.791   7.646   4.409  1.00 91.28           C
ATOM   1311  C   THR A 100       8.684   6.629   5.123  1.00 91.28           C
ATOM   1312  O   THR A 100       8.848   6.688   6.340  1.00 91.28           O
ATOM   1313  HA  THR A 100       7.936   8.604   4.908  1.00 91.28           H
ATOM   1314  CB  THR A 100       6.307   7.275   4.434  1.00 91.28           C
ATOM   1315  HB  THR A 100       5.890   7.405   5.433  1.00 91.28           H
ATOM   1316  OG1 THR A 100       6.273   5.946   3.921  1.00 91.28           O
ATOM   1317  HG1 THR A 100       7.000   5.821   3.247  1.00 91.28           H
ATOM   1318  CG2 THR A 100       5.485   8.084   3.429  1.00 91.28           C
ATOM   1319 1HG2 THR A 100       5.860   7.901   2.422  1.00 91.28           H
ATOM   1320 2HG2 THR A 100       5.570   9.146   3.660  1.00 91.28           H
ATOM   1321 3HG2 THR A 100       4.439   7.781   3.488  1.00 91.28           H
ATOM   1322  HN  THR A 100       7.638   7.279   2.364  1.00 91.28           H
ATOM   1323  N   LEU A 101       9.237   5.719   4.334  1.00 93.05           N
ATOM   1324  CA  LEU A 101       9.875   4.537   4.889  1.00 93.05           C
ATOM   1325  C   LEU A 101      11.088   4.960   5.720  1.00 93.05           C
ATOM   1326  O   LEU A 101      11.337   4.405   6.789  1.00 93.05           O
ATOM   1327  HA  LEU A 101       9.155   4.056   5.550  1.00 93.05           H
ATOM   1328  CB  LEU A 101      10.209   3.538   3.779  1.00 93.05           C
ATOM   1329 1HB  LEU A 101      10.789   4.054   3.015  1.00 93.05           H
ATOM   1330 2HB  LEU A 101      10.851   2.762   4.197  1.00 93.05           H
ATOM   1331  CG  LEU A 101       9.014   2.862   3.104  1.00 93.05           C
ATOM   1332  HG  LEU A 101       8.431   3.629   2.594  1.00 93.05           H
ATOM   1333  CD1 LEU A 101       9.477   1.865   2.040  1.00 93.05           C
ATOM   1334 1HD1 LEU A 101      10.058   2.387   1.280  1.00 93.05           H
ATOM   1335 2HD1 LEU A 101      10.095   1.097   2.506  1.00 93.05           H
ATOM   1336 3HD1 LEU A 101       8.608   1.399   1.576  1.00 93.05           H
ATOM   1337  CD2 LEU A 101       8.095   2.210   4.139  1.00 93.05           C
ATOM   1338 1HD2 LEU A 101       8.653   1.458   4.697  1.00 93.05           H
ATOM   1339 2HD2 LEU A 101       7.724   2.971   4.826  1.00 93.05           H
ATOM   1340 3HD2 LEU A 101       7.254   1.737   3.632  1.00 93.05           H
ATOM   1341  HN  LEU A 101       9.254   5.779   3.336  1.00 93.05           H
ATOM   1342  N   PRO A 102      11.862   5.947   5.247  1.00 94.44           N
ATOM   1343  CA  PRO A 102      13.056   6.384   5.974  1.00 94.44           C
ATOM   1344  C   PRO A 102      12.755   6.733   7.422  1.00 94.44           C
ATOM   1345  O   PRO A 102      13.507   6.366   8.323  1.00 94.44           O
ATOM   1346  HA  PRO A 102      13.783   5.573   6.022  1.00 94.44           H
ATOM   1347  CB  PRO A 102      13.536   7.603   5.184  1.00 94.44           C
ATOM   1348 1HB  PRO A 102      13.117   8.528   5.580  1.00 94.44           H
ATOM   1349 2HB  PRO A 102      14.620   7.704   5.220  1.00 94.44           H
ATOM   1350  CG  PRO A 102      13.044   7.323   3.769  1.00 94.44           C
ATOM   1351 1HG  PRO A 102      12.991   8.232   3.171  1.00 94.44           H
ATOM   1352 2HG  PRO A 102      13.709   6.643   3.236  1.00 94.44           H
ATOM   1353  CD  PRO A 102      11.671   6.712   4.001  1.00 94.44           C
ATOM   1354 1HD  PRO A 102      10.902   7.476   4.115  1.00 94.44           H
ATOM   1355 2HD  PRO A 102      11.365   6.077   3.170  1.00 94.44           H
ATOM   1356  N   PHE A 103      11.650   7.440   7.609  1.00 92.95           N
ATOM   1357  CA  PHE A 103      11.271   7.900   8.934  1.00 92.95           C
ATOM   1358  C   PHE A 103      10.920   6.721   9.844  1.00 92.95           C
ATOM   1359  O   PHE A 103      11.288   6.706  11.017  1.00 92.95           O
ATOM   1360  HA  PHE A 103      12.126   8.434   9.348  1.00 92.95           H
ATOM   1361  CB  PHE A 103      10.033   8.783   8.764  1.00 92.95           C
ATOM   1362 1HB  PHE A 103       9.264   8.217   8.239  1.00 92.95           H
ATOM   1363 2HB  PHE A 103       9.634   9.025   9.749  1.00 92.95           H
ATOM   1364  CG  PHE A 103      10.297  10.084   8.004  1.00 92.95           C
ATOM   1365  CD1 PHE A 103      10.720  11.190   8.674  1.00 92.95           C
ATOM   1366  HD1 PHE A 103      10.870  11.149   9.752  1.00 92.95           H
ATOM   1367  CD2 PHE A 103      10.109  10.135   6.658  1.00 92.95           C
ATOM   1368  HD2 PHE A 103       9.771   9.249   6.121  1.00 92.95           H
ATOM   1369  CE1 PHE A 103      10.965  12.398   7.968  1.00 92.95           C
ATOM   1370  HE1 PHE A 103      11.303  13.284   8.505  1.00 92.95           H
ATOM   1371  CE2 PHE A 103      10.355  11.343   5.952  1.00 92.95           C
ATOM   1372  HE2 PHE A 103      10.204  11.384   4.873  1.00 92.95           H
ATOM   1373  CZ  PHE A 103      10.777  12.449   6.622  1.00 92.95           C
ATOM   1374  HZ  PHE A 103      10.965  13.375   6.080  1.00 92.95           H
ATOM   1375  HN  PHE A 103      11.021   7.699   6.876  1.00 92.95           H
ATOM   1376  N   TRP A 104      10.212   5.760   9.268  1.00 87.83           N
ATOM   1377  CA  TRP A 104       9.757   4.608  10.027  1.00 87.83           C
ATOM   1378  C   TRP A 104      10.982   3.761  10.380  1.00 87.83           C
ATOM   1379  O   TRP A 104      11.007   3.104  11.419  1.00 87.83           O
ATOM   1380  HA  TRP A 104       9.282   4.974  10.937  1.00 87.83           H
ATOM   1381  CB  TRP A 104       8.694   3.826   9.252  1.00 87.83           C
ATOM   1382 1HB  TRP A 104       9.082   3.586   8.263  1.00 87.83           H
ATOM   1383 2HB  TRP A 104       8.511   2.880   9.761  1.00 87.83           H
ATOM   1384  CG  TRP A 104       7.366   4.569   9.097  1.00 87.83           C
ATOM   1385  CD1 TRP A 104       6.801   5.023   7.969  1.00 87.83           C
ATOM   1386  HD1 TRP A 104       7.239   4.913   6.977  1.00 87.83           H
ATOM   1387  CD2 TRP A 104       6.452   4.929  10.155  1.00 87.83           C
ATOM   1388  NE1 TRP A 104       5.596   5.646   8.222  1.00 87.83           N
ATOM   1389  HE1 TRP A 104       4.992   6.063   7.543  1.00 87.83           H
ATOM   1390  CE2 TRP A 104       5.377   5.587   9.593  1.00 87.83           C
ATOM   1391  CE3 TRP A 104       6.532   4.705  11.541  1.00 87.83           C
ATOM   1392  HE3 TRP A 104       7.370   4.188  12.008  1.00 87.83           H
ATOM   1393  CZ2 TRP A 104       4.301   6.076  10.343  1.00 87.83           C
ATOM   1394  HZ2 TRP A 104       3.463   6.593   9.876  1.00 87.83           H
ATOM   1395  CZ3 TRP A 104       5.448   5.200  12.276  1.00 87.83           C
ATOM   1396  HZ3 TRP A 104       5.460   5.053  13.356  1.00 87.83           H
ATOM   1397  CH2 TRP A 104       4.359   5.865  11.726  1.00 87.83           C
ATOM   1398  HH2 TRP A 104       3.553   6.220  12.368  1.00 87.83           H
ATOM   1399  HN  TRP A 104       9.949   5.761   8.303  1.00 87.83           H
ATOM   1400  N   ALA A 105      11.967   3.805   9.495  1.00 94.43           N
ATOM   1401  CA  ALA A 105      13.196   3.059   9.706  1.00 94.43           C
ATOM   1402  C   ALA A 105      13.902   3.588  10.956  1.00 94.43           C
ATOM   1403  O   ALA A 105      14.346   2.810  11.798  1.00 94.43           O
ATOM   1404  HA  ALA A 105      12.926   2.015   9.866  1.00 94.43           H
ATOM   1405  CB  ALA A 105      14.073   3.155   8.456  1.00 94.43           C
ATOM   1406 1HB  ALA A 105      13.537   2.740   7.603  1.00 94.43           H
ATOM   1407 2HB  ALA A 105      14.312   4.201   8.260  1.00 94.43           H
ATOM   1408 3HB  ALA A 105      14.994   2.595   8.614  1.00 94.43           H
ATOM   1409  HN  ALA A 105      11.936   4.337   8.649  1.00 94.43           H
ATOM   1410  N   ILE A 106      13.982   4.908  11.036  1.00 91.09           N
ATOM   1411  CA  ILE A 106      14.645   5.551  12.158  1.00 91.09           C
ATOM   1412  C   ILE A 106      13.855   5.273  13.439  1.00 91.09           C
ATOM   1413  O   ILE A 106      14.437   4.948  14.473  1.00 91.09           O
ATOM   1414  HA  ILE A 106      15.632   5.099  12.257  1.00 91.09           H
ATOM   1415  CB  ILE A 106      14.855   7.040  11.876  1.00 91.09           C
ATOM   1416  HB  ILE A 106      13.907   7.461  11.543  1.00 91.09           H
ATOM   1417  CG1 ILE A 106      15.864   7.246  10.745  1.00 91.09           C
ATOM   1418 1HG1 ILE A 106      16.872   7.048  11.110  1.00 91.09           H
ATOM   1419 2HG1 ILE A 106      15.670   6.532   9.944  1.00 91.09           H
ATOM   1420  CG2 ILE A 106      15.260   7.787  13.148  1.00 91.09           C
ATOM   1421 1HG2 ILE A 106      14.475   7.681  13.897  1.00 91.09           H
ATOM   1422 2HG2 ILE A 106      16.190   7.370  13.535  1.00 91.09           H
ATOM   1423 3HG2 ILE A 106      15.402   8.843  12.919  1.00 91.09           H
ATOM   1424  CD1 ILE A 106      15.786   8.672  10.194  1.00 91.09           C
ATOM   1425 1HD1 ILE A 106      14.784   8.858   9.807  1.00 91.09           H
ATOM   1426 2HD1 ILE A 106      16.005   9.382  10.992  1.00 91.09           H
ATOM   1427 3HD1 ILE A 106      16.514   8.791   9.391  1.00 91.09           H
ATOM   1428  HN  ILE A 106      13.606   5.534  10.353  1.00 91.09           H
ATOM   1429  N   ALA A 107      12.542   5.411  13.328  1.00 92.38           N
ATOM   1430  CA  ALA A 107      11.674   5.263  14.483  1.00 92.38           C
ATOM   1431  C   ALA A 107      11.805   3.842  15.036  1.00 92.38           C
ATOM   1432  O   ALA A 107      11.781   3.640  16.249  1.00 92.38           O
ATOM   1433  HA  ALA A 107      12.007   5.971  15.242  1.00 92.38           H
ATOM   1434  CB  ALA A 107      10.236   5.604  14.088  1.00 92.38           C
ATOM   1435 1HB  ALA A 107      10.191   6.632  13.730  1.00 92.38           H
ATOM   1436 2HB  ALA A 107       9.906   4.929  13.298  1.00 92.38           H
ATOM   1437 3HB  ALA A 107       9.585   5.493  14.955  1.00 92.38           H
ATOM   1438  HN  ALA A 107      12.073   5.619  12.470  1.00 92.38           H
ATOM   1439  N   ALA A 108      11.942   2.895  14.120  1.00 91.93           N
ATOM   1440  CA  ALA A 108      12.018   1.494  14.498  1.00 91.93           C
ATOM   1441  C   ALA A 108      13.389   1.210  15.114  1.00 91.93           C
ATOM   1442  O   ALA A 108      13.523   0.326  15.958  1.00 91.93           O
ATOM   1443  HA  ALA A 108      11.248   1.310  15.247  1.00 91.93           H
ATOM   1444  CB  ALA A 108      11.735   0.619  13.275  1.00 91.93           C
ATOM   1445 1HB  ALA A 108      10.738   0.839  12.893  1.00 91.93           H
ATOM   1446 2HB  ALA A 108      12.474   0.827  12.501  1.00 91.93           H
ATOM   1447 3HB  ALA A 108      11.792  -0.431  13.559  1.00 91.93           H
ATOM   1448  HN  ALA A 108      12.001   3.072  13.138  1.00 91.93           H
ATOM   1449  N   ALA A 109      14.374   1.976  14.667  1.00 90.49           N
ATOM   1450  CA  ALA A 109      15.747   1.746  15.080  1.00 90.49           C
ATOM   1451  C   ALA A 109      15.904   2.134  16.552  1.00 90.49           C
ATOM   1452  O   ALA A 109      16.674   1.513  17.283  1.00 90.49           O
ATOM   1453  HA  ALA A 109      15.954   0.682  14.970  1.00 90.49           H
ATOM   1454  CB  ALA A 109      16.693   2.529  14.167  1.00 90.49           C
ATOM   1455 1HB  ALA A 109      16.563   2.195  13.138  1.00 90.49           H
ATOM   1456 2HB  ALA A 109      16.466   3.593  14.235  1.00 90.49           H
ATOM   1457 3HB  ALA A 109      17.724   2.356  14.478  1.00 90.49           H
ATOM   1458  HN  ALA A 109      14.244   2.740  14.035  1.00 90.49           H
ATOM   1459  N   ASP A 110      15.162   3.160  16.943  1.00 81.65           N
ATOM   1460  CA  ASP A 110      15.322   3.738  18.266  1.00 81.65           C
ATOM   1461  C   ASP A 110      13.978   4.295  18.741  1.00 81.65           C
ATOM   1462  O   ASP A 110      13.199   3.588  19.377  1.00 81.65           O
ATOM   1463  HA  ASP A 110      15.680   2.922  18.894  1.00 81.65           H
ATOM   1464  CB  ASP A 110      16.330   4.889  18.246  1.00 81.65           C
ATOM   1465 1HB  ASP A 110      17.249   4.564  17.758  1.00 81.65           H
ATOM   1466 2HB  ASP A 110      15.932   5.715  17.658  1.00 81.65           H
ATOM   1467  CG  ASP A 110      16.642   5.369  19.665  1.00 81.65           C
ATOM   1468  OD1 ASP A 110      16.185   4.688  20.608  1.00 81.65           O
ATOM   1469  OD2 ASP A 110      17.330   6.407  19.774  1.00 81.65           O
ATOM   1470  HN  ASP A 110      14.463   3.593  16.374  1.00 81.65           H
ATOM   1471  N   GLN A 111      13.748   5.558  18.412  1.00 84.44           N
ATOM   1472  CA  GLN A 111      12.511   6.217  18.795  1.00 84.44           C
ATOM   1473  C   GLN A 111      12.155   7.307  17.782  1.00 84.44           C
ATOM   1474  O   GLN A 111      12.947   7.617  16.894  1.00 84.44           O
ATOM   1475  HA  GLN A 111      11.750   5.437  18.782  1.00 84.44           H
ATOM   1476  CB  GLN A 111      12.612   6.794  20.209  1.00 84.44           C
ATOM   1477 1HB  GLN A 111      11.679   7.293  20.469  1.00 84.44           H
ATOM   1478 2HB  GLN A 111      12.753   5.986  20.926  1.00 84.44           H
ATOM   1479  CG  GLN A 111      13.773   7.785  20.314  1.00 84.44           C
ATOM   1480 1HG  GLN A 111      14.710   7.280  20.079  1.00 84.44           H
ATOM   1481 2HG  GLN A 111      13.646   8.580  19.579  1.00 84.44           H
ATOM   1482  CD  GLN A 111      13.853   8.390  21.718  1.00 84.44           C
ATOM   1483  OE1 GLN A 111      12.887   8.423  22.462  1.00 84.44           O
ATOM   1484  NE2 GLN A 111      15.054   8.863  22.036  1.00 84.44           N
ATOM   1485 1HE2 GLN A 111      15.805   8.805  21.378  1.00 84.44           H
ATOM   1486 2HE2 GLN A 111      15.206   9.279  22.932  1.00 84.44           H
ATOM   1487  HN  GLN A 111      14.387   6.127  17.895  1.00 84.44           H
ATOM   1488  N   TRP A 112      10.961   7.858  17.949  1.00 89.62           N
ATOM   1489  CA  TRP A 112      10.518   8.954  17.104  1.00 89.62           C
ATOM   1490  C   TRP A 112      11.288  10.210  17.517  1.00 89.62           C
ATOM   1491  O   TRP A 112      11.108  10.717  18.623  1.00 89.62           O
ATOM   1492  HA  TRP A 112      10.754   8.695  16.072  1.00 89.62           H
ATOM   1493  CB  TRP A 112       9.001   9.129  17.184  1.00 89.62           C
ATOM   1494 1HB  TRP A 112       8.524   8.166  17.004  1.00 89.62           H
ATOM   1495 2HB  TRP A 112       8.733   9.432  18.197  1.00 89.62           H
ATOM   1496  CG  TRP A 112       8.439  10.153  16.196  1.00 89.62           C
ATOM   1497  CD1 TRP A 112       8.129  11.437  16.424  1.00 89.62           C
ATOM   1498  HD1 TRP A 112       8.244  11.933  17.388  1.00 89.62           H
ATOM   1499  CD2 TRP A 112       8.132   9.926  14.804  1.00 89.62           C
ATOM   1500  NE1 TRP A 112       7.647  12.051  15.287  1.00 89.62           N
ATOM   1501  HE1 TRP A 112       7.350  13.003  15.208  1.00 89.62           H
ATOM   1502  CE2 TRP A 112       7.648  11.103  14.270  1.00 89.62           C
ATOM   1503  CE3 TRP A 112       8.258   8.764  14.023  1.00 89.62           C
ATOM   1504  HE3 TRP A 112       8.638   7.823  14.421  1.00 89.62           H
ATOM   1505  CZ2 TRP A 112       7.252  11.232  12.934  1.00 89.62           C
ATOM   1506  HZ2 TRP A 112       6.873  12.174  12.536  1.00 89.62           H
ATOM   1507  CZ3 TRP A 112       7.858   8.910  12.689  1.00 89.62           C
ATOM   1508  HZ3 TRP A 112       7.936   8.039  12.038  1.00 89.62           H
ATOM   1509  CH2 TRP A 112       7.369  10.088  12.136  1.00 89.62           C
ATOM   1510  HH2 TRP A 112       7.078  10.120  11.086  1.00 89.62           H
ATOM   1511  HN  TRP A 112      10.304   7.568  18.645  1.00 89.62           H
ATOM   1512  N   LYS A 113      12.129  10.676  16.605  1.00 82.25           N
ATOM   1513  CA  LYS A 113      13.056  11.750  16.921  1.00 82.25           C
ATOM   1514  C   LYS A 113      12.549  13.054  16.302  1.00 82.25           C
ATOM   1515  O   LYS A 113      13.244  14.069  16.328  1.00 82.25           O
ATOM   1516  HA  LYS A 113      13.066  11.864  18.005  1.00 82.25           H
ATOM   1517  CB  LYS A 113      14.476  11.376  16.491  1.00 82.25           C
ATOM   1518 1HB  LYS A 113      14.502  11.209  15.415  1.00 82.25           H
ATOM   1519 2HB  LYS A 113      15.153  12.204  16.701  1.00 82.25           H
ATOM   1520  CG  LYS A 113      14.956  10.119  17.220  1.00 82.25           C
ATOM   1521 1HG  LYS A 113      14.831  10.248  18.295  1.00 82.25           H
ATOM   1522 2HG  LYS A 113      14.342   9.268  16.927  1.00 82.25           H
ATOM   1523  CD  LYS A 113      16.424   9.829  16.902  1.00 82.25           C
ATOM   1524 1HD  LYS A 113      16.543   9.665  15.831  1.00 82.25           H
ATOM   1525 2HD  LYS A 113      17.034  10.694  17.162  1.00 82.25           H
ATOM   1526  CE  LYS A 113      16.918   8.600  17.669  1.00 82.25           C
ATOM   1527 1HE  LYS A 113      16.766   8.746  18.738  1.00 82.25           H
ATOM   1528 2HE  LYS A 113      16.336   7.726  17.380  1.00 82.25           H
ATOM   1529  NZ  LYS A 113      18.353   8.360  17.394  1.00 82.25           N
ATOM   1530 1HZ  LYS A 113      18.672   7.564  17.935  1.00 82.25           H
ATOM   1531 2HZ  LYS A 113      18.481   8.171  16.406  1.00 82.25           H
ATOM   1532 3HZ  LYS A 113      18.888   9.182  17.652  1.00 82.25           H
ATOM   1533  HN  LYS A 113      12.183  10.334  15.667  1.00 82.25           H
ATOM   1534  N   PHE A 114      11.342  12.985  15.760  1.00 88.16           N
ATOM   1535  CA  PHE A 114      10.804  14.091  14.987  1.00 88.16           C
ATOM   1536  C   PHE A 114       9.656  14.774  15.733  1.00 88.16           C
ATOM   1537  O   PHE A 114       9.170  14.258  16.739  1.00 88.16           O
ATOM   1538  HA  PHE A 114      11.614  14.806  14.839  1.00 88.16           H
ATOM   1539  CB  PHE A 114      10.270  13.505  13.679  1.00 88.16           C
ATOM   1540 1HB  PHE A 114       9.408  12.875  13.900  1.00 88.16           H
ATOM   1541 2HB  PHE A 114       9.915  14.319  13.046  1.00 88.16           H
ATOM   1542  CG  PHE A 114      11.298  12.684  12.899  1.00 88.16           C
ATOM   1543  CD1 PHE A 114      12.256  13.312  12.167  1.00 88.16           C
ATOM   1544  HD1 PHE A 114      12.292  14.401  12.136  1.00 88.16           H
ATOM   1545  CD2 PHE A 114      11.254  11.325  12.938  1.00 88.16           C
ATOM   1546  HD2 PHE A 114      10.485  10.821  13.525  1.00 88.16           H
ATOM   1547  CE1 PHE A 114      13.211  12.549  11.443  1.00 88.16           C
ATOM   1548  HE1 PHE A 114      13.979  13.053  10.856  1.00 88.16           H
ATOM   1549  CE2 PHE A 114      12.208  10.562  12.214  1.00 88.16           C
ATOM   1550  HE2 PHE A 114      12.173   9.473  12.246  1.00 88.16           H
ATOM   1551  CZ  PHE A 114      13.167  11.191  11.482  1.00 88.16           C
ATOM   1552  HZ  PHE A 114      13.899  10.605  10.927  1.00 88.16           H
ATOM   1553  HN  PHE A 114      10.737  12.193  15.842  1.00 88.16           H
ATOM   1554  N   GLN A 115       9.255  15.924  15.212  1.00 80.79           N
ATOM   1555  CA  GLN A 115       8.200  16.703  15.839  1.00 80.79           C
ATOM   1556  C   GLN A 115       6.838  16.054  15.583  1.00 80.79           C
ATOM   1557  O   GLN A 115       6.711  15.191  14.716  1.00 80.79           O
ATOM   1558  HA  GLN A 115       8.423  16.686  16.906  1.00 80.79           H
ATOM   1559  CB  GLN A 115       8.220  18.151  15.345  1.00 80.79           C
ATOM   1560 1HB  GLN A 115       8.151  18.169  14.257  1.00 80.79           H
ATOM   1561 2HB  GLN A 115       7.348  18.681  15.729  1.00 80.79           H
ATOM   1562  CG  GLN A 115       9.497  18.865  15.793  1.00 80.79           C
ATOM   1563 1HG  GLN A 115       9.605  18.780  16.874  1.00 80.79           H
ATOM   1564 2HG  GLN A 115      10.365  18.381  15.346  1.00 80.79           H
ATOM   1565  CD  GLN A 115       9.468  20.342  15.392  1.00 80.79           C
ATOM   1566  OE1 GLN A 115       8.571  20.809  14.710  1.00 80.79           O
ATOM   1567  NE2 GLN A 115      10.497  21.047  15.853  1.00 80.79           N
ATOM   1568 1HE2 GLN A 115      11.200  20.603  16.408  1.00 80.79           H
ATOM   1569 2HE2 GLN A 115      10.567  22.023  15.644  1.00 80.79           H
ATOM   1570  HN  GLN A 115       9.637  16.324  14.379  1.00 80.79           H
ATOM   1571  N   THR A 116       5.854  16.496  16.352  1.00 87.19           N
ATOM   1572  CA  THR A 116       4.509  15.960  16.228  1.00 87.19           C
ATOM   1573  C   THR A 116       3.978  16.174  14.810  1.00 87.19           C
ATOM   1574  O   THR A 116       3.306  15.305  14.257  1.00 87.19           O
ATOM   1575  HA  THR A 116       4.552  14.884  16.395  1.00 87.19           H
ATOM   1576  CB  THR A 116       3.640  16.610  17.307  1.00 87.19           C
ATOM   1577  HB  THR A 116       3.422  17.648  17.057  1.00 87.19           H
ATOM   1578  OG1 THR A 116       4.374  16.408  18.512  1.00 87.19           O
ATOM   1579  HG1 THR A 116       4.042  17.029  19.222  1.00 87.19           H
ATOM   1580  CG2 THR A 116       2.330  15.854  17.537  1.00 87.19           C
ATOM   1581 1HG2 THR A 116       2.550  14.834  17.853  1.00 87.19           H
ATOM   1582 2HG2 THR A 116       1.756  15.832  16.611  1.00 87.19           H
ATOM   1583 3HG2 THR A 116       1.752  16.357  18.312  1.00 87.19           H
ATOM   1584  HN  THR A 116       5.964  17.205  17.049  1.00 87.19           H
ATOM   1585  N   PHE A 117       4.300  17.336  14.261  1.00 90.15           N
ATOM   1586  CA  PHE A 117       3.846  17.685  12.925  1.00 90.15           C
ATOM   1587  C   PHE A 117       4.260  16.618  11.910  1.00 90.15           C
ATOM   1588  O   PHE A 117       3.451  16.189  11.089  1.00 90.15           O
ATOM   1589  HA  PHE A 117       2.759  17.748  12.960  1.00 90.15           H
ATOM   1590  CB  PHE A 117       4.515  19.010  12.557  1.00 90.15           C
ATOM   1591 1HB  PHE A 117       4.211  19.771  13.275  1.00 90.15           H
ATOM   1592 2HB  PHE A 117       5.596  18.898  12.649  1.00 90.15           H
ATOM   1593  CG  PHE A 117       4.187  19.502  11.145  1.00 90.15           C
ATOM   1594  CD1 PHE A 117       5.117  19.402  10.157  1.00 90.15           C
ATOM   1595  HD1 PHE A 117       6.095  18.971  10.371  1.00 90.15           H
ATOM   1596  CD2 PHE A 117       2.967  20.038  10.879  1.00 90.15           C
ATOM   1597  HD2 PHE A 117       2.222  20.119  11.670  1.00 90.15           H
ATOM   1598  CE1 PHE A 117       4.812  19.858   8.847  1.00 90.15           C
ATOM   1599  HE1 PHE A 117       5.557  19.778   8.056  1.00 90.15           H
ATOM   1600  CE2 PHE A 117       2.662  20.494   9.569  1.00 90.15           C
ATOM   1601  HE2 PHE A 117       1.684  20.925   9.355  1.00 90.15           H
ATOM   1602  CZ  PHE A 117       3.592  20.395   8.581  1.00 90.15           C
ATOM   1603  HZ  PHE A 117       3.358  20.745   7.575  1.00 90.15           H
ATOM   1604  HN  PHE A 117       4.860  18.032  14.712  1.00 90.15           H
ATOM   1605  N   MET A 118       5.521  16.220  11.998  1.00 88.31           N
ATOM   1606  CA  MET A 118       6.058  15.225  11.085  1.00 88.31           C
ATOM   1607  C   MET A 118       5.363  13.876  11.275  1.00 88.31           C
ATOM   1608  O   MET A 118       5.201  13.117  10.321  1.00 88.31           O
ATOM   1609  HA  MET A 118       5.857  15.607  10.084  1.00 88.31           H
ATOM   1610  CB  MET A 118       7.560  15.065  11.329  1.00 88.31           C
ATOM   1611 1HB  MET A 118       7.744  14.908  12.392  1.00 88.31           H
ATOM   1612 2HB  MET A 118       7.924  14.180  10.808  1.00 88.31           H
ATOM   1613  CG  MET A 118       8.328  16.299  10.850  1.00 88.31           C
ATOM   1614 1HG  MET A 118       8.041  17.168  11.442  1.00 88.31           H
ATOM   1615 2HG  MET A 118       9.397  16.152  10.998  1.00 88.31           H
ATOM   1616  SD  MET A 118       7.986  16.598   9.124  1.00 88.31           S
ATOM   1617  CE  MET A 118       8.719  15.137   8.406  1.00 88.31           C
ATOM   1618 1HE  MET A 118       9.781  15.106   8.648  1.00 88.31           H
ATOM   1619 2HE  MET A 118       8.228  14.250   8.807  1.00 88.31           H
ATOM   1620 3HE  MET A 118       8.594  15.163   7.323  1.00 88.31           H
ATOM   1621  HN  MET A 118       6.170  16.566  12.676  1.00 88.31           H
ATOM   1622  N   CYS A 119       4.971  13.617  12.515  1.00 92.89           N
ATOM   1623  CA  CYS A 119       4.243  12.400  12.831  1.00 92.89           C
ATOM   1624  C   CYS A 119       2.930  12.408  12.046  1.00 92.89           C
ATOM   1625  O   CYS A 119       2.586  11.423  11.394  1.00 92.89           O
ATOM   1626  HA  CYS A 119       4.875  11.568  12.520  1.00 92.89           H
ATOM   1627  CB  CYS A 119       4.008  12.257  14.336  1.00 92.89           C
ATOM   1628 1HB  CYS A 119       4.961  12.159  14.854  1.00 92.89           H
ATOM   1629 2HB  CYS A 119       3.525  13.154  14.724  1.00 92.89           H
ATOM   1630  SG  CYS A 119       2.962  10.792  14.669  1.00 92.89           S
ATOM   1631  HN  CYS A 119       5.143  14.221  13.293  1.00 92.89           H
ATOM   1632  N   LYS A 120       2.232  13.530  12.134  1.00 91.16           N
ATOM   1633  CA  LYS A 120       0.954  13.672  11.456  1.00 91.16           C
ATOM   1634  C   LYS A 120       1.154  13.471   9.953  1.00 91.16           C
ATOM   1635  O   LYS A 120       0.414  12.721   9.319  1.00 91.16           O
ATOM   1636  HA  LYS A 120       0.299  12.883  11.826  1.00 91.16           H
ATOM   1637  CB  LYS A 120       0.301  15.008  11.817  1.00 91.16           C
ATOM   1638 1HB  LYS A 120       1.021  15.816  11.687  1.00 91.16           H
ATOM   1639 2HB  LYS A 120      -0.527  15.207  11.138  1.00 91.16           H
ATOM   1640  CG  LYS A 120      -0.207  14.998  13.260  1.00 91.16           C
ATOM   1641 1HG  LYS A 120      -0.954  14.213  13.381  1.00 91.16           H
ATOM   1642 2HG  LYS A 120       0.615  14.762  13.937  1.00 91.16           H
ATOM   1643  CD  LYS A 120      -0.814  16.350  13.638  1.00 91.16           C
ATOM   1644 1HD  LYS A 120      -0.047  17.124  13.589  1.00 91.16           H
ATOM   1645 2HD  LYS A 120      -1.585  16.621  12.916  1.00 91.16           H
ATOM   1646  CE  LYS A 120      -1.415  16.309  15.044  1.00 91.16           C
ATOM   1647 1HE  LYS A 120      -0.737  15.789  15.721  1.00 91.16           H
ATOM   1648 2HE  LYS A 120      -1.532  17.323  15.426  1.00 91.16           H
ATOM   1649  NZ  LYS A 120      -2.727  15.625  15.026  1.00 91.16           N
ATOM   1650 1HZ  LYS A 120      -3.240  15.854  15.871  1.00 91.16           H
ATOM   1651 2HZ  LYS A 120      -3.257  15.929  14.217  1.00 91.16           H
ATOM   1652 3HZ  LYS A 120      -2.585  14.622  14.979  1.00 91.16           H
ATOM   1653  HN  LYS A 120       2.525  14.332  12.655  1.00 91.16           H
ATOM   1654  N   VAL A 121       2.158  14.156   9.425  1.00 93.23           N
ATOM   1655  CA  VAL A 121       2.391  14.157   7.991  1.00 93.23           C
ATOM   1656  C   VAL A 121       2.704  12.732   7.529  1.00 93.23           C
ATOM   1657  O   VAL A 121       2.113  12.244   6.567  1.00 93.23           O
ATOM   1658  HA  VAL A 121       1.472  14.488   7.508  1.00 93.23           H
ATOM   1659  CB  VAL A 121       3.497  15.155   7.641  1.00 93.23           C
ATOM   1660  HB  VAL A 121       4.360  14.933   8.269  1.00 93.23           H
ATOM   1661  CG1 VAL A 121       3.927  15.007   6.180  1.00 93.23           C
ATOM   1662 1HG1 VAL A 121       4.302  13.997   6.013  1.00 93.23           H
ATOM   1663 2HG1 VAL A 121       3.072  15.190   5.529  1.00 93.23           H
ATOM   1664 3HG1 VAL A 121       4.714  15.728   5.958  1.00 93.23           H
ATOM   1665  CG2 VAL A 121       3.055  16.589   7.940  1.00 93.23           C
ATOM   1666 1HG2 VAL A 121       2.170  16.827   7.350  1.00 93.23           H
ATOM   1667 2HG2 VAL A 121       2.821  16.684   9.000  1.00 93.23           H
ATOM   1668 3HG2 VAL A 121       3.860  17.278   7.682  1.00 93.23           H
ATOM   1669  HN  VAL A 121       2.804  14.702   9.959  1.00 93.23           H
ATOM   1670  N   VAL A 122       3.633  12.106   8.236  1.00 92.45           N
ATOM   1671  CA  VAL A 122       4.168  10.827   7.801  1.00 92.45           C
ATOM   1672  C   VAL A 122       3.051   9.782   7.809  1.00 92.45           C
ATOM   1673  O   VAL A 122       2.903   9.019   6.856  1.00 92.45           O
ATOM   1674  HA  VAL A 122       4.526  10.950   6.779  1.00 92.45           H
ATOM   1675  CB  VAL A 122       5.360  10.433   8.677  1.00 92.45           C
ATOM   1676  HB  VAL A 122       5.048  10.504   9.719  1.00 92.45           H
ATOM   1677  CG1 VAL A 122       5.783   8.988   8.409  1.00 92.45           C
ATOM   1678 1HG1 VAL A 122       4.952   8.319   8.631  1.00 92.45           H
ATOM   1679 2HG1 VAL A 122       6.068   8.880   7.363  1.00 92.45           H
ATOM   1680 3HG1 VAL A 122       6.632   8.734   9.044  1.00 92.45           H
ATOM   1681  CG2 VAL A 122       6.532  11.395   8.471  1.00 92.45           C
ATOM   1682 1HG2 VAL A 122       6.843  11.371   7.426  1.00 92.45           H
ATOM   1683 2HG2 VAL A 122       6.224  12.406   8.735  1.00 92.45           H
ATOM   1684 3HG2 VAL A 122       7.366  11.092   9.105  1.00 92.45           H
ATOM   1685  HN  VAL A 122       4.019  12.457   9.089  1.00 92.45           H
ATOM   1686  N   ASN A 123       2.292   9.781   8.896  1.00 91.17           N
ATOM   1687  CA  ASN A 123       1.199   8.836   9.044  1.00 91.17           C
ATOM   1688  C   ASN A 123       0.165   9.081   7.943  1.00 91.17           C
ATOM   1689  O   ASN A 123      -0.339   8.136   7.339  1.00 91.17           O
ATOM   1690  HA  ASN A 123       1.660   7.851   8.972  1.00 91.17           H
ATOM   1691  CB  ASN A 123       0.501   9.009  10.395  1.00 91.17           C
ATOM   1692 1HB  ASN A 123       0.596  10.043  10.728  1.00 91.17           H
ATOM   1693 2HB  ASN A 123      -0.564   8.806  10.287  1.00 91.17           H
ATOM   1694  CG  ASN A 123       1.100   8.072  11.446  1.00 91.17           C
ATOM   1695  OD1 ASN A 123       1.829   7.142  11.142  1.00 91.17           O
ATOM   1696  ND2 ASN A 123       0.754   8.368  12.695  1.00 91.17           N
ATOM   1697 1HD2 ASN A 123       0.151   9.146  12.876  1.00 91.17           H
ATOM   1698 2HD2 ASN A 123       1.095   7.813  13.454  1.00 91.17           H
ATOM   1699  HN  ASN A 123       2.415  10.409   9.664  1.00 91.17           H
ATOM   1700  N   SER A 124      -0.120  10.355   7.717  1.00 92.38           N
ATOM   1701  CA  SER A 124      -1.146  10.734   6.760  1.00 92.38           C
ATOM   1702  C   SER A 124      -0.721  10.324   5.348  1.00 92.38           C
ATOM   1703  O   SER A 124      -1.515   9.760   4.597  1.00 92.38           O
ATOM   1704  HA  SER A 124      -2.039  10.189   7.064  1.00 92.38           H
ATOM   1705  CB  SER A 124      -1.422  12.238   6.815  1.00 92.38           C
ATOM   1706 1HB  SER A 124      -0.527  12.782   6.515  1.00 92.38           H
ATOM   1707 2HB  SER A 124      -2.204  12.489   6.098  1.00 92.38           H
ATOM   1708  OG  SER A 124      -1.819  12.660   8.117  1.00 92.38           O
ATOM   1709  HG  SER A 124      -1.105  13.228   8.525  1.00 92.38           H
ATOM   1710  HN  SER A 124       0.336  11.120   8.173  1.00 92.38           H
ATOM   1711  N   MET A 125       0.530  10.623   5.030  1.00 87.22           N
ATOM   1712  CA  MET A 125       1.066  10.301   3.719  1.00 87.22           C
ATOM   1713  C   MET A 125       1.000   8.795   3.455  1.00 87.22           C
ATOM   1714  O   MET A 125       0.570   8.368   2.385  1.00 87.22           O
ATOM   1715  HA  MET A 125       0.434  10.830   3.005  1.00 87.22           H
ATOM   1716  CB  MET A 125       2.519  10.772   3.632  1.00 87.22           C
ATOM   1717 1HB  MET A 125       3.044  10.517   4.553  1.00 87.22           H
ATOM   1718 2HB  MET A 125       3.027  10.250   2.821  1.00 87.22           H
ATOM   1719  CG  MET A 125       2.593  12.282   3.398  1.00 87.22           C
ATOM   1720 1HG  MET A 125       2.020  12.549   2.510  1.00 87.22           H
ATOM   1721 2HG  MET A 125       2.143  12.811   4.238  1.00 87.22           H
ATOM   1722  SD  MET A 125       4.294  12.787   3.201  1.00 87.22           S
ATOM   1723  CE  MET A 125       4.642  12.085   1.597  1.00 87.22           C
ATOM   1724 1HE  MET A 125       4.502  11.005   1.635  1.00 87.22           H
ATOM   1725 2HE  MET A 125       3.964  12.514   0.859  1.00 87.22           H
ATOM   1726 3HE  MET A 125       5.672  12.309   1.319  1.00 87.22           H
ATOM   1727  HN  MET A 125       1.171  11.077   5.649  1.00 87.22           H
ATOM   1728  N   TYR A 126       1.434   8.033   4.448  1.00 89.30           N
ATOM   1729  CA  TYR A 126       1.463   6.586   4.323  1.00 89.30           C
ATOM   1730  C   TYR A 126       0.083   6.040   3.952  1.00 89.30           C
ATOM   1731  O   TYR A 126      -0.046   5.247   3.021  1.00 89.30           O
ATOM   1732  HA  TYR A 126       2.170   6.330   3.534  1.00 89.30           H
ATOM   1733  CB  TYR A 126       1.856   6.051   5.701  1.00 89.30           C
ATOM   1734 1HB  TYR A 126       2.905   6.285   5.885  1.00 89.30           H
ATOM   1735 2HB  TYR A 126       1.275   6.573   6.462  1.00 89.30           H
ATOM   1736  CG  TYR A 126       1.649   4.544   5.867  1.00 89.30           C
ATOM   1737  CD1 TYR A 126       0.544   4.071   6.545  1.00 89.30           C
ATOM   1738  HD1 TYR A 126      -0.180   4.770   6.963  1.00 89.30           H
ATOM   1739  CD2 TYR A 126       2.566   3.659   5.338  1.00 89.30           C
ATOM   1740  HD2 TYR A 126       3.438   4.034   4.803  1.00 89.30           H
ATOM   1741  CE1 TYR A 126       0.349   2.652   6.701  1.00 89.30           C
ATOM   1742  HE1 TYR A 126      -0.519   2.265   7.234  1.00 89.30           H
ATOM   1743  CE2 TYR A 126       2.370   2.241   5.494  1.00 89.30           C
ATOM   1744  HE2 TYR A 126       3.087   1.531   5.081  1.00 89.30           H
ATOM   1745  CZ  TYR A 126       1.271   1.808   6.168  1.00 89.30           C
ATOM   1746  OH  TYR A 126       1.087   0.468   6.315  1.00 89.30           O
ATOM   1747  HH  TYR A 126       0.354   0.295   6.972  1.00 89.30           H
ATOM   1748  HN  TYR A 126       1.762   8.388   5.324  1.00 89.30           H
ATOM   1749  N   LYS A 127      -0.915   6.486   4.701  1.00 87.69           N
ATOM   1750  CA  LYS A 127      -2.250   5.923   4.583  1.00 87.69           C
ATOM   1751  C   LYS A 127      -2.864   6.354   3.250  1.00 87.69           C
ATOM   1752  O   LYS A 127      -3.489   5.548   2.561  1.00 87.69           O
ATOM   1753  HA  LYS A 127      -2.147   4.838   4.581  1.00 87.69           H
ATOM   1754  CB  LYS A 127      -3.098   6.295   5.800  1.00 87.69           C
ATOM   1755 1HB  LYS A 127      -2.533   6.107   6.713  1.00 87.69           H
ATOM   1756 2HB  LYS A 127      -3.323   7.361   5.779  1.00 87.69           H
ATOM   1757  CG  LYS A 127      -4.401   5.494   5.826  1.00 87.69           C
ATOM   1758 1HG  LYS A 127      -5.047   5.816   5.009  1.00 87.69           H
ATOM   1759 2HG  LYS A 127      -4.186   4.437   5.664  1.00 87.69           H
ATOM   1760  CD  LYS A 127      -5.129   5.673   7.160  1.00 87.69           C
ATOM   1761 1HD  LYS A 127      -4.512   5.285   7.970  1.00 87.69           H
ATOM   1762 2HD  LYS A 127      -5.280   6.735   7.356  1.00 87.69           H
ATOM   1763  CE  LYS A 127      -6.479   4.953   7.149  1.00 87.69           C
ATOM   1764 1HE  LYS A 127      -7.028   5.211   6.243  1.00 87.69           H
ATOM   1765 2HE  LYS A 127      -6.322   3.875   7.132  1.00 87.69           H
ATOM   1766  NZ  LYS A 127      -7.274   5.325   8.340  1.00 87.69           N
ATOM   1767 1HZ  LYS A 127      -8.201   4.919   8.269  1.00 87.69           H
ATOM   1768 2HZ  LYS A 127      -6.816   4.977   9.175  1.00 87.69           H
ATOM   1769 3HZ  LYS A 127      -7.351   6.335   8.394  1.00 87.69           H
ATOM   1770  HN  LYS A 127      -0.824   7.218   5.377  1.00 87.69           H
ATOM   1771  N   MET A 128      -2.666   7.623   2.926  1.00 88.09           N
ATOM   1772  CA  MET A 128      -3.212   8.176   1.698  1.00 88.09           C
ATOM   1773  C   MET A 128      -2.699   7.412   0.476  1.00 88.09           C
ATOM   1774  O   MET A 128      -3.473   7.070  -0.416  1.00 88.09           O
ATOM   1775  HA  MET A 128      -4.293   8.061   1.780  1.00 88.09           H
ATOM   1776  CB  MET A 128      -2.817   9.650   1.582  1.00 88.09           C
ATOM   1777 1HB  MET A 128      -3.138  10.188   2.474  1.00 88.09           H
ATOM   1778 2HB  MET A 128      -1.732   9.736   1.532  1.00 88.09           H
ATOM   1779  CG  MET A 128      -3.443  10.289   0.341  1.00 88.09           C
ATOM   1780 1HG  MET A 128      -3.120   9.758  -0.554  1.00 88.09           H
ATOM   1781 2HG  MET A 128      -4.529  10.206   0.387  1.00 88.09           H
ATOM   1782  SD  MET A 128      -2.968  12.007   0.234  1.00 88.09           S
ATOM   1783  CE  MET A 128      -1.252  11.826  -0.222  1.00 88.09           C
ATOM   1784 1HE  MET A 128      -0.727  11.269   0.553  1.00 88.09           H
ATOM   1785 2HE  MET A 128      -1.182  11.287  -1.167  1.00 88.09           H
ATOM   1786 3HE  MET A 128      -0.800  12.811  -0.332  1.00 88.09           H
ATOM   1787  HN  MET A 128      -2.144   8.268   3.484  1.00 88.09           H
ATOM   1788  N   ASN A 129      -1.397   7.167   0.475  1.00 86.07           N
ATOM   1789  CA  ASN A 129      -0.753   6.550  -0.672  1.00 86.07           C
ATOM   1790  C   ASN A 129      -1.076   5.055  -0.690  1.00 86.07           C
ATOM   1791  O   ASN A 129      -1.141   4.443  -1.756  1.00 86.07           O
ATOM   1792  HA  ASN A 129      -1.152   7.074  -1.540  1.00 86.07           H
ATOM   1793  CB  ASN A 129       0.768   6.704  -0.598  1.00 86.07           C
ATOM   1794 1HB  ASN A 129       1.125   6.361   0.373  1.00 86.07           H
ATOM   1795 2HB  ASN A 129       1.238   6.073  -1.352  1.00 86.07           H
ATOM   1796  CG  ASN A 129       1.182   8.161  -0.814  1.00 86.07           C
ATOM   1797  OD1 ASN A 129       0.814   8.801  -1.785  1.00 86.07           O
ATOM   1798  ND2 ASN A 129       1.967   8.648   0.143  1.00 86.07           N
ATOM   1799 1HD2 ASN A 129       2.233   8.069   0.914  1.00 86.07           H
ATOM   1800 2HD2 ASN A 129       2.292   9.592   0.091  1.00 86.07           H
ATOM   1801  HN  ASN A 129      -0.787   7.381   1.238  1.00 86.07           H
ATOM   1802  N   PHE A 130      -1.270   4.509   0.501  1.00 88.89           N
ATOM   1803  CA  PHE A 130      -1.677   3.120   0.631  1.00 88.89           C
ATOM   1804  C   PHE A 130      -2.934   2.838  -0.194  1.00 88.89           C
ATOM   1805  O   PHE A 130      -2.953   1.916  -1.008  1.00 88.89           O
ATOM   1806  HA  PHE A 130      -0.856   2.507   0.261  1.00 88.89           H
ATOM   1807  CB  PHE A 130      -1.988   2.882   2.110  1.00 88.89           C
ATOM   1808 1HB  PHE A 130      -1.069   2.988   2.686  1.00 88.89           H
ATOM   1809 2HB  PHE A 130      -2.673   3.656   2.456  1.00 88.89           H
ATOM   1810  CG  PHE A 130      -2.602   1.511   2.404  1.00 88.89           C
ATOM   1811  CD1 PHE A 130      -3.949   1.385   2.544  1.00 88.89           C
ATOM   1812  HD1 PHE A 130      -4.591   2.261   2.448  1.00 88.89           H
ATOM   1813  CD2 PHE A 130      -1.801   0.419   2.524  1.00 88.89           C
ATOM   1814  HD2 PHE A 130      -0.721   0.520   2.411  1.00 88.89           H
ATOM   1815  CE1 PHE A 130      -4.518   0.113   2.817  1.00 88.89           C
ATOM   1816  HE1 PHE A 130      -5.598   0.013   2.930  1.00 88.89           H
ATOM   1817  CE2 PHE A 130      -2.370  -0.853   2.796  1.00 88.89           C
ATOM   1818  HE2 PHE A 130      -1.728  -1.728   2.893  1.00 88.89           H
ATOM   1819  CZ  PHE A 130      -3.717  -0.979   2.937  1.00 88.89           C
ATOM   1820  HZ  PHE A 130      -4.154  -1.955   3.146  1.00 88.89           H
ATOM   1821  HN  PHE A 130      -1.155   4.998   1.366  1.00 88.89           H
ATOM   1822  N   TYR A 131      -3.955   3.649   0.045  1.00 93.31           N
ATOM   1823  CA  TYR A 131      -5.219   3.487  -0.654  1.00 93.31           C
ATOM   1824  C   TYR A 131      -5.070   3.816  -2.141  1.00 93.31           C
ATOM   1825  O   TYR A 131      -5.620   3.120  -2.992  1.00 93.31           O
ATOM   1826  HA  TYR A 131      -5.530   2.448  -0.549  1.00 93.31           H
ATOM   1827  CB  TYR A 131      -6.184   4.488  -0.016  1.00 93.31           C
ATOM   1828 1HB  TYR A 131      -5.669   5.439   0.118  1.00 93.31           H
ATOM   1829 2HB  TYR A 131      -7.011   4.668  -0.703  1.00 93.31           H
ATOM   1830  CG  TYR A 131      -6.749   4.036   1.332  1.00 93.31           C
ATOM   1831  CD1 TYR A 131      -7.435   2.843   1.427  1.00 93.31           C
ATOM   1832  HD1 TYR A 131      -7.575   2.222   0.542  1.00 93.31           H
ATOM   1833  CD2 TYR A 131      -6.572   4.822   2.452  1.00 93.31           C
ATOM   1834  HD2 TYR A 131      -6.030   5.764   2.377  1.00 93.31           H
ATOM   1835  CE1 TYR A 131      -7.967   2.417   2.696  1.00 93.31           C
ATOM   1836  HE1 TYR A 131      -8.511   1.477   2.785  1.00 93.31           H
ATOM   1837  CE2 TYR A 131      -7.103   4.396   3.721  1.00 93.31           C
ATOM   1838  HE2 TYR A 131      -6.971   5.007   4.614  1.00 93.31           H
ATOM   1839  CZ  TYR A 131      -7.775   3.215   3.780  1.00 93.31           C
ATOM   1840  OH  TYR A 131      -8.277   2.813   4.979  1.00 93.31           O
ATOM   1841  HH  TYR A 131      -8.438   3.607   5.565  1.00 93.31           H
ATOM   1842  HN  TYR A 131      -3.928   4.403   0.700  1.00 93.31           H
ATOM   1843  N   SER A 132      -4.322   4.877  -2.407  1.00 92.77           N
ATOM   1844  CA  SER A 132      -4.166   5.360  -3.768  1.00 92.77           C
ATOM   1845  C   SER A 132      -3.570   4.260  -4.649  1.00 92.77           C
ATOM   1846  O   SER A 132      -4.044   4.024  -5.760  1.00 92.77           O
ATOM   1847  HA  SER A 132      -5.173   5.613  -4.101  1.00 92.77           H
ATOM   1848  CB  SER A 132      -3.286   6.611  -3.812  1.00 92.77           C
ATOM   1849 1HB  SER A 132      -2.305   6.378  -3.398  1.00 92.77           H
ATOM   1850 2HB  SER A 132      -3.131   6.909  -4.849  1.00 92.77           H
ATOM   1851  OG  SER A 132      -3.862   7.694  -3.087  1.00 92.77           O
ATOM   1852  HG  SER A 132      -3.518   7.699  -2.148  1.00 92.77           H
ATOM   1853  HN  SER A 132      -3.829   5.402  -1.713  1.00 92.77           H
ATOM   1854  N   CYS A 133      -2.540   3.617  -4.121  1.00 92.41           N
ATOM   1855  CA  CYS A 133      -1.826   2.599  -4.874  1.00 92.41           C
ATOM   1856  C   CYS A 133      -2.815   1.490  -5.239  1.00 92.41           C
ATOM   1857  O   CYS A 133      -2.920   1.105  -6.402  1.00 92.41           O
ATOM   1858  HA  CYS A 133      -1.442   3.086  -5.771  1.00 92.41           H
ATOM   1859  CB  CYS A 133      -0.623   2.060  -4.098  1.00 92.41           C
ATOM   1860 1HB  CYS A 133      -0.928   1.778  -3.089  1.00 92.41           H
ATOM   1861 2HB  CYS A 133      -0.244   1.159  -4.579  1.00 92.41           H
ATOM   1862  SG  CYS A 133       0.693   3.329  -4.021  1.00 92.41           S
ATOM   1863  HG  CYS A 133       0.174   4.006  -3.001  1.00 92.41           H
ATOM   1864  HN  CYS A 133      -2.192   3.780  -3.197  1.00 92.41           H
ATOM   1865  N   VAL A 134      -3.514   1.007  -4.222  1.00 90.61           N
ATOM   1866  CA  VAL A 134      -4.324  -0.190  -4.373  1.00 90.61           C
ATOM   1867  C   VAL A 134      -5.501   0.110  -5.304  1.00 90.61           C
ATOM   1868  O   VAL A 134      -5.886  -0.732  -6.114  1.00 90.61           O
ATOM   1869  HA  VAL A 134      -3.699  -0.955  -4.833  1.00 90.61           H
ATOM   1870  CB  VAL A 134      -4.765  -0.700  -2.999  1.00 90.61           C
ATOM   1871  HB  VAL A 134      -5.371   0.076  -2.532  1.00 90.61           H
ATOM   1872  CG1 VAL A 134      -5.629  -1.955  -3.132  1.00 90.61           C
ATOM   1873 1HG1 VAL A 134      -6.518  -1.724  -3.720  1.00 90.61           H
ATOM   1874 2HG1 VAL A 134      -5.058  -2.739  -3.629  1.00 90.61           H
ATOM   1875 3HG1 VAL A 134      -5.928  -2.297  -2.141  1.00 90.61           H
ATOM   1876  CG2 VAL A 134      -3.556  -0.960  -2.098  1.00 90.61           C
ATOM   1877 1HG2 VAL A 134      -2.913  -1.709  -2.559  1.00 90.61           H
ATOM   1878 2HG2 VAL A 134      -2.997  -0.034  -1.964  1.00 90.61           H
ATOM   1879 3HG2 VAL A 134      -3.897  -1.321  -1.128  1.00 90.61           H
ATOM   1880  HN  VAL A 134      -3.533   1.418  -3.311  1.00 90.61           H
ATOM   1881  N   LEU A 135      -6.038   1.312  -5.159  1.00 93.99           N
ATOM   1882  CA  LEU A 135      -7.177   1.725  -5.961  1.00 93.99           C
ATOM   1883  C   LEU A 135      -6.738   1.883  -7.418  1.00 93.99           C
ATOM   1884  O   LEU A 135      -7.510   1.612  -8.336  1.00 93.99           O
ATOM   1885  HA  LEU A 135      -7.919   0.929  -5.909  1.00 93.99           H
ATOM   1886  CB  LEU A 135      -7.820   2.982  -5.373  1.00 93.99           C
ATOM   1887 1HB  LEU A 135      -7.043   3.736  -5.240  1.00 93.99           H
ATOM   1888 2HB  LEU A 135      -8.527   3.379  -6.100  1.00 93.99           H
ATOM   1889  CG  LEU A 135      -8.549   2.802  -4.040  1.00 93.99           C
ATOM   1890  HG  LEU A 135      -7.849   2.370  -3.324  1.00 93.99           H
ATOM   1891  CD1 LEU A 135      -8.999   4.150  -3.474  1.00 93.99           C
ATOM   1892 1HD1 LEU A 135      -8.128   4.786  -3.313  1.00 93.99           H
ATOM   1893 2HD1 LEU A 135      -9.675   4.633  -4.180  1.00 93.99           H
ATOM   1894 3HD1 LEU A 135      -9.514   3.993  -2.527  1.00 93.99           H
ATOM   1895  CD2 LEU A 135      -9.715   1.821  -4.181  1.00 93.99           C
ATOM   1896 1HD2 LEU A 135     -10.422   2.202  -4.917  1.00 93.99           H
ATOM   1897 2HD2 LEU A 135      -9.337   0.852  -4.507  1.00 93.99           H
ATOM   1898 3HD2 LEU A 135     -10.215   1.711  -3.219  1.00 93.99           H
ATOM   1899  HN  LEU A 135      -5.710   1.997  -4.508  1.00 93.99           H
ATOM   1900  N   LEU A 136      -5.498   2.322  -7.585  1.00 94.19           N
ATOM   1901  CA  LEU A 136      -4.943   2.507  -8.915  1.00 94.19           C
ATOM   1902  C   LEU A 136      -4.737   1.141  -9.572  1.00 94.19           C
ATOM   1903  O   LEU A 136      -5.039   0.964 -10.751  1.00 94.19           O
ATOM   1904  HA  LEU A 136      -5.674   3.065  -9.500  1.00 94.19           H
ATOM   1905  CB  LEU A 136      -3.671   3.356  -8.851  1.00 94.19           C
ATOM   1906 1HB  LEU A 136      -3.057   2.993  -8.027  1.00 94.19           H
ATOM   1907 2HB  LEU A 136      -3.104   3.194  -9.767  1.00 94.19           H
ATOM   1908  CG  LEU A 136      -3.879   4.861  -8.671  1.00 94.19           C
ATOM   1909  HG  LEU A 136      -4.582   5.014  -7.852  1.00 94.19           H
ATOM   1910  CD1 LEU A 136      -2.571   5.552  -8.279  1.00 94.19           C
ATOM   1911 1HD1 LEU A 136      -2.207   5.135  -7.340  1.00 94.19           H
ATOM   1912 2HD1 LEU A 136      -1.827   5.392  -9.059  1.00 94.19           H
ATOM   1913 3HD1 LEU A 136      -2.746   6.621  -8.158  1.00 94.19           H
ATOM   1914  CD2 LEU A 136      -4.501   5.482  -9.923  1.00 94.19           C
ATOM   1915 1HD2 LEU A 136      -3.842   5.319 -10.776  1.00 94.19           H
ATOM   1916 2HD2 LEU A 136      -5.468   5.017 -10.117  1.00 94.19           H
ATOM   1917 3HD2 LEU A 136      -4.638   6.553  -9.768  1.00 94.19           H
ATOM   1918  HN  LEU A 136      -4.879   2.548  -6.833  1.00 94.19           H
ATOM   1919  N   ILE A 137      -4.224   0.210  -8.781  1.00 91.58           N
ATOM   1920  CA  ILE A 137      -3.997  -1.141  -9.264  1.00 91.58           C
ATOM   1921  C   ILE A 137      -5.324  -1.739  -9.737  1.00 91.58           C
ATOM   1922  O   ILE A 137      -5.376  -2.402 -10.772  1.00 91.58           O
ATOM   1923  HA  ILE A 137      -3.324  -1.074 -10.119  1.00 91.58           H
ATOM   1924  CB  ILE A 137      -3.291  -1.980  -8.197  1.00 91.58           C
ATOM   1925  HB  ILE A 137      -3.795  -1.817  -7.245  1.00 91.58           H
ATOM   1926  CG1 ILE A 137      -1.838  -1.534  -8.021  1.00 91.58           C
ATOM   1927 1HG1 ILE A 137      -1.252  -1.843  -8.887  1.00 91.58           H
ATOM   1928 2HG1 ILE A 137      -1.791  -0.446  -7.977  1.00 91.58           H
ATOM   1929  CG2 ILE A 137      -3.398  -3.473  -8.514  1.00 91.58           C
ATOM   1930 1HG2 ILE A 137      -4.448  -3.763  -8.548  1.00 91.58           H
ATOM   1931 2HG2 ILE A 137      -2.934  -3.673  -9.480  1.00 91.58           H
ATOM   1932 3HG2 ILE A 137      -2.887  -4.046  -7.740  1.00 91.58           H
ATOM   1933  CD1 ILE A 137      -1.232  -2.128  -6.749  1.00 91.58           C
ATOM   1934 1HD1 ILE A 137      -1.806  -1.797  -5.884  1.00 91.58           H
ATOM   1935 2HD1 ILE A 137      -1.259  -3.216  -6.807  1.00 91.58           H
ATOM   1936 3HD1 ILE A 137      -0.199  -1.795  -6.648  1.00 91.58           H
ATOM   1937  HN  ILE A 137      -3.966   0.367  -7.827  1.00 91.58           H
ATOM   1938  N   MET A 138      -6.364  -1.482  -8.957  1.00 91.29           N
ATOM   1939  CA  MET A 138      -7.695  -1.945  -9.309  1.00 91.29           C
ATOM   1940  C   MET A 138      -8.142  -1.362 -10.651  1.00 91.29           C
ATOM   1941  O   MET A 138      -8.669  -2.080 -11.499  1.00 91.29           O
ATOM   1942  HA  MET A 138      -7.619  -3.029  -9.384  1.00 91.29           H
ATOM   1943  CB  MET A 138      -8.685  -1.531  -8.218  1.00 91.29           C
ATOM   1944 1HB  MET A 138      -8.350  -1.915  -7.254  1.00 91.29           H
ATOM   1945 2HB  MET A 138      -8.709  -0.444  -8.137  1.00 91.29           H
ATOM   1946  CG  MET A 138     -10.089  -2.056  -8.523  1.00 91.29           C
ATOM   1947 1HG  MET A 138     -10.406  -1.720  -9.510  1.00 91.29           H
ATOM   1948 2HG  MET A 138     -10.081  -3.146  -8.544  1.00 91.29           H
ATOM   1949  SD  MET A 138     -11.239  -1.480  -7.285  1.00 91.29           S
ATOM   1950  CE  MET A 138     -11.313   0.251  -7.713  1.00 91.29           C
ATOM   1951 1HE  MET A 138     -10.318   0.689  -7.632  1.00 91.29           H
ATOM   1952 2HE  MET A 138     -11.674   0.357  -8.736  1.00 91.29           H
ATOM   1953 3HE  MET A 138     -11.993   0.765  -7.033  1.00 91.29           H
ATOM   1954  HN  MET A 138      -6.307  -0.969  -8.101  1.00 91.29           H
ATOM   1955  N   CYS A 139      -7.915  -0.065 -10.802  1.00 93.95           N
ATOM   1956  CA  CYS A 139      -8.349   0.637 -11.997  1.00 93.95           C
ATOM   1957  C   CYS A 139      -7.576   0.076 -13.192  1.00 93.95           C
ATOM   1958  O   CYS A 139      -8.118  -0.037 -14.290  1.00 93.95           O
ATOM   1959  HA  CYS A 139      -9.417   0.444 -12.103  1.00 93.95           H
ATOM   1960  CB  CYS A 139      -8.170   2.150 -11.861  1.00 93.95           C
ATOM   1961 1HB  CYS A 139      -7.171   2.374 -11.486  1.00 93.95           H
ATOM   1962 2HB  CYS A 139      -8.257   2.624 -12.839  1.00 93.95           H
ATOM   1963  SG  CYS A 139      -9.431   2.830 -10.723  1.00 93.95           S
ATOM   1964  HG  CYS A 139      -8.850   2.409  -9.604  1.00 93.95           H
ATOM   1965  HN  CYS A 139      -7.444   0.502 -10.126  1.00 93.95           H
ATOM   1966  N   ILE A 140      -6.320  -0.262 -12.937  1.00 90.76           N
ATOM   1967  CA  ILE A 140      -5.472  -0.826 -13.973  1.00 90.76           C
ATOM   1968  C   ILE A 140      -6.094  -2.128 -14.483  1.00 90.76           C
ATOM   1969  O   ILE A 140      -6.108  -2.384 -15.686  1.00 90.76           O
ATOM   1970  HA  ILE A 140      -5.443  -0.112 -14.796  1.00 90.76           H
ATOM   1971  CB  ILE A 140      -4.038  -0.988 -13.463  1.00 90.76           C
ATOM   1972  HB  ILE A 140      -4.078  -1.439 -12.471  1.00 90.76           H
ATOM   1973  CG1 ILE A 140      -3.352   0.371 -13.315  1.00 90.76           C
ATOM   1974 1HG1 ILE A 140      -3.081   0.754 -14.299  1.00 90.76           H
ATOM   1975 2HG1 ILE A 140      -4.047   1.087 -12.875  1.00 90.76           H
ATOM   1976  CG2 ILE A 140      -3.241  -1.938 -14.359  1.00 90.76           C
ATOM   1977 1HG2 ILE A 140      -3.721  -2.917 -14.369  1.00 90.76           H
ATOM   1978 2HG2 ILE A 140      -3.209  -1.539 -15.373  1.00 90.76           H
ATOM   1979 3HG2 ILE A 140      -2.226  -2.035 -13.974  1.00 90.76           H
ATOM   1980  CD1 ILE A 140      -2.102   0.262 -12.441  1.00 90.76           C
ATOM   1981 1HD1 ILE A 140      -2.381  -0.098 -11.451  1.00 90.76           H
ATOM   1982 2HD1 ILE A 140      -1.399  -0.436 -12.897  1.00 90.76           H
ATOM   1983 3HD1 ILE A 140      -1.633   1.242 -12.352  1.00 90.76           H
ATOM   1984  HN  ILE A 140      -5.883  -0.156 -12.044  1.00 90.76           H
ATOM   1985  N   SER A 141      -6.593  -2.916 -13.542  1.00 89.46           N
ATOM   1986  CA  SER A 141      -7.168  -4.208 -13.875  1.00 89.46           C
ATOM   1987  C   SER A 141      -8.384  -4.021 -14.784  1.00 89.46           C
ATOM   1988  O   SER A 141      -8.571  -4.772 -15.740  1.00 89.46           O
ATOM   1989  HA  SER A 141      -6.379  -4.749 -14.399  1.00 89.46           H
ATOM   1990  CB  SER A 141      -7.562  -4.978 -12.613  1.00 89.46           C
ATOM   1991 1HB  SER A 141      -7.642  -6.040 -12.846  1.00 89.46           H
ATOM   1992 2HB  SER A 141      -6.776  -4.874 -11.865  1.00 89.46           H
ATOM   1993  OG  SER A 141      -8.796  -4.518 -12.071  1.00 89.46           O
ATOM   1994  HG  SER A 141      -8.642  -3.702 -11.513  1.00 89.46           H
ATOM   1995  HN  SER A 141      -6.609  -2.685 -12.569  1.00 89.46           H
ATOM   1996  N   VAL A 142      -9.181  -3.015 -14.454  1.00 90.75           N
ATOM   1997  CA  VAL A 142     -10.385  -2.733 -15.216  1.00 90.75           C
ATOM   1998  C   VAL A 142      -9.997  -2.257 -16.617  1.00 90.75           C
ATOM   1999  O   VAL A 142     -10.619  -2.647 -17.604  1.00 90.75           O
ATOM   2000  HA  VAL A 142     -10.945  -3.664 -15.304  1.00 90.75           H
ATOM   2001  CB  VAL A 142     -11.257  -1.725 -14.463  1.00 90.75           C
ATOM   2002  HB  VAL A 142     -10.670  -0.819 -14.315  1.00 90.75           H
ATOM   2003  CG1 VAL A 142     -12.496  -1.355 -15.280  1.00 90.75           C
ATOM   2004 1HG1 VAL A 142     -12.188  -0.911 -16.227  1.00 90.75           H
ATOM   2005 2HG1 VAL A 142     -13.086  -2.251 -15.473  1.00 90.75           H
ATOM   2006 3HG1 VAL A 142     -13.098  -0.637 -14.721  1.00 90.75           H
ATOM   2007  CG2 VAL A 142     -11.649  -2.262 -13.085  1.00 90.75           C
ATOM   2008 1HG2 VAL A 142     -12.209  -3.190 -13.202  1.00 90.75           H
ATOM   2009 2HG2 VAL A 142     -10.749  -2.452 -12.499  1.00 90.75           H
ATOM   2010 3HG2 VAL A 142     -12.268  -1.526 -12.571  1.00 90.75           H
ATOM   2011  HN  VAL A 142      -9.015  -2.401 -13.682  1.00 90.75           H
ATOM   2012  N   ASP A 143      -8.970  -1.421 -16.660  1.00 86.13           N
ATOM   2013  CA  ASP A 143      -8.522  -0.850 -17.919  1.00 86.13           C
ATOM   2014  C   ASP A 143      -8.072  -1.975 -18.853  1.00 86.13           C
ATOM   2015  O   ASP A 143      -8.373  -1.954 -20.046  1.00 86.13           O
ATOM   2016  HA  ASP A 143      -9.381  -0.304 -18.308  1.00 86.13           H
ATOM   2017  CB  ASP A 143      -7.334   0.090 -17.706  1.00 86.13           C
ATOM   2018 1HB  ASP A 143      -7.612   0.881 -17.009  1.00 86.13           H
ATOM   2019 2HB  ASP A 143      -6.508  -0.458 -17.252  1.00 86.13           H
ATOM   2020  CG  ASP A 143      -6.878   0.707 -19.029  1.00 86.13           C
ATOM   2021  OD1 ASP A 143      -7.720   1.382 -19.661  1.00 86.13           O
ATOM   2022  OD2 ASP A 143      -5.698   0.489 -19.380  1.00 86.13           O
ATOM   2023  HN  ASP A 143      -8.448  -1.135 -15.857  1.00 86.13           H
ATOM   2024  N   ARG A 144      -7.359  -2.931 -18.276  1.00 75.44           N
ATOM   2025  CA  ARG A 144      -6.847  -4.051 -19.047  1.00 75.44           C
ATOM   2026  C   ARG A 144      -8.003  -4.885 -19.604  1.00 75.44           C
ATOM   2027  O   ARG A 144      -7.960  -5.321 -20.753  1.00 75.44           O
ATOM   2028  HA  ARG A 144      -6.269  -3.596 -19.851  1.00 75.44           H
ATOM   2029  CB  ARG A 144      -5.950  -4.946 -18.189  1.00 75.44           C
ATOM   2030 1HB  ARG A 144      -6.434  -5.142 -17.232  1.00 75.44           H
ATOM   2031 2HB  ARG A 144      -5.813  -5.909 -18.681  1.00 75.44           H
ATOM   2032  CG  ARG A 144      -4.588  -4.289 -17.952  1.00 75.44           C
ATOM   2033 1HG  ARG A 144      -4.728  -3.301 -17.514  1.00 75.44           H
ATOM   2034 2HG  ARG A 144      -4.017  -4.878 -17.234  1.00 75.44           H
ATOM   2035  CD  ARG A 144      -3.803  -4.167 -19.259  1.00 75.44           C
ATOM   2036 1HD  ARG A 144      -3.674  -5.152 -19.709  1.00 75.44           H
ATOM   2037 2HD  ARG A 144      -4.362  -3.562 -19.973  1.00 75.44           H
ATOM   2038  NE  ARG A 144      -2.482  -3.553 -19.001  1.00 75.44           N
ATOM   2039  HE  ARG A 144      -2.258  -3.300 -18.060  1.00 75.44           H
ATOM   2040  CZ  ARG A 144      -1.566  -3.315 -19.950  1.00 75.44           C
ATOM   2041  NH1 ARG A 144      -1.811  -3.634 -21.228  1.00 75.44           N
ATOM   2042 1HH1 ARG A 144      -2.684  -4.053 -21.480  1.00 75.44           H
ATOM   2043 2HH1 ARG A 144      -1.122  -3.452 -21.930  1.00 75.44           H
ATOM   2044  NH2 ARG A 144      -0.400  -2.753 -19.601  1.00 75.44           N
ATOM   2045 1HH2 ARG A 144       0.294  -2.569 -20.296  1.00 75.44           H
ATOM   2046 2HH2 ARG A 144      -0.225  -2.518 -18.645  1.00 75.44           H
ATOM   2047  HN  ARG A 144      -7.131  -2.948 -17.303  1.00 75.44           H
ATOM   2048  N   TYR A 145      -9.008  -5.081 -18.763  1.00 87.26           N
ATOM   2049  CA  TYR A 145     -10.200  -5.802 -19.177  1.00 87.26           C
ATOM   2050  C   TYR A 145     -10.825  -5.163 -20.419  1.00 87.26           C
ATOM   2051  O   TYR A 145     -11.092  -5.847 -21.405  1.00 87.26           O
ATOM   2052  HA  TYR A 145      -9.908  -6.826 -19.412  1.00 87.26           H
ATOM   2053  CB  TYR A 145     -11.184  -5.694 -18.011  1.00 87.26           C
ATOM   2054 1HB  TYR A 145     -10.853  -6.350 -17.206  1.00 87.26           H
ATOM   2055 2HB  TYR A 145     -11.161  -4.675 -17.623  1.00 87.26           H
ATOM   2056  CG  TYR A 145     -12.626  -6.051 -18.379  1.00 87.26           C
ATOM   2057  CD1 TYR A 145     -13.573  -5.054 -18.506  1.00 87.26           C
ATOM   2058  HD1 TYR A 145     -13.293  -4.013 -18.344  1.00 87.26           H
ATOM   2059  CD2 TYR A 145     -12.979  -7.369 -18.584  1.00 87.26           C
ATOM   2060  HD2 TYR A 145     -12.232  -8.156 -18.484  1.00 87.26           H
ATOM   2061  CE1 TYR A 145     -14.929  -5.390 -18.852  1.00 87.26           C
ATOM   2062  HE1 TYR A 145     -15.687  -4.613 -18.955  1.00 87.26           H
ATOM   2063  CE2 TYR A 145     -14.336  -7.705 -18.931  1.00 87.26           C
ATOM   2064  HE2 TYR A 145     -14.629  -8.742 -19.095  1.00 87.26           H
ATOM   2065  CZ  TYR A 145     -15.244  -6.699 -19.047  1.00 87.26           C
ATOM   2066  OH  TYR A 145     -16.526  -7.016 -19.374  1.00 87.26           O
ATOM   2067  HH  TYR A 145     -16.614  -8.005 -19.492  1.00 87.26           H
ATOM   2068  HN  TYR A 145      -9.017  -4.757 -17.817  1.00 87.26           H
ATOM   2069  N   ILE A 146     -11.039  -3.858 -20.329  1.00 83.91           N
ATOM   2070  CA  ILE A 146     -11.696  -3.132 -21.402  1.00 83.91           C
ATOM   2071  C   ILE A 146     -10.847  -3.228 -22.671  1.00 83.91           C
ATOM   2072  O   ILE A 146     -11.378  -3.399 -23.767  1.00 83.91           O
ATOM   2073  HA  ILE A 146     -12.652  -3.621 -21.589  1.00 83.91           H
ATOM   2074  CB  ILE A 146     -11.997  -1.696 -20.971  1.00 83.91           C
ATOM   2075  HB  ILE A 146     -11.075  -1.250 -20.598  1.00 83.91           H
ATOM   2076  CG1 ILE A 146     -13.009  -1.668 -19.824  1.00 83.91           C
ATOM   2077 1HG1 ILE A 146     -13.999  -1.928 -20.201  1.00 83.91           H
ATOM   2078 2HG1 ILE A 146     -12.743  -2.421 -19.082  1.00 83.91           H
ATOM   2079  CG2 ILE A 146     -12.457  -0.851 -22.161  1.00 83.91           C
ATOM   2080 1HG2 ILE A 146     -11.673  -0.832 -22.918  1.00 83.91           H
ATOM   2081 2HG2 ILE A 146     -13.362  -1.286 -22.587  1.00 83.91           H
ATOM   2082 3HG2 ILE A 146     -12.665   0.165 -21.827  1.00 83.91           H
ATOM   2083  CD1 ILE A 146     -13.054  -0.288 -19.165  1.00 83.91           C
ATOM   2084 1HD1 ILE A 146     -12.069  -0.043 -18.768  1.00 83.91           H
ATOM   2085 2HD1 ILE A 146     -13.344   0.458 -19.905  1.00 83.91           H
ATOM   2086 3HD1 ILE A 146     -13.781  -0.297 -18.353  1.00 83.91           H
ATOM   2087  HN  ILE A 146     -10.772  -3.301 -19.543  1.00 83.91           H
ATOM   2088  N   ALA A 147      -9.540  -3.114 -22.481  1.00 82.52           N
ATOM   2089  CA  ALA A 147      -8.623  -3.044 -23.606  1.00 82.52           C
ATOM   2090  C   ALA A 147      -8.671  -4.363 -24.379  1.00 82.52           C
ATOM   2091  O   ALA A 147      -8.492  -4.380 -25.596  1.00 82.52           O
ATOM   2092  HA  ALA A 147      -8.959  -2.238 -24.258  1.00 82.52           H
ATOM   2093  CB  ALA A 147      -7.217  -2.716 -23.099  1.00 82.52           C
ATOM   2094 1HB  ALA A 147      -7.232  -1.756 -22.583  1.00 82.52           H
ATOM   2095 2HB  ALA A 147      -6.889  -3.494 -22.410  1.00 82.52           H
ATOM   2096 3HB  ALA A 147      -6.530  -2.664 -23.944  1.00 82.52           H
ATOM   2097  HN  ALA A 147      -9.108  -3.069 -21.580  1.00 82.52           H
ATOM   2098  N   ILE A 148      -8.913  -5.437 -23.642  1.00 78.84           N
ATOM   2099  CA  ILE A 148      -8.812  -6.772 -24.206  1.00 78.84           C
ATOM   2100  C   ILE A 148     -10.196  -7.231 -24.671  1.00 78.84           C
ATOM   2101  O   ILE A 148     -10.356  -7.686 -25.802  1.00 78.84           O
ATOM   2102  HA  ILE A 148      -8.159  -6.710 -25.077  1.00 78.84           H
ATOM   2103  CB  ILE A 148      -8.150  -7.726 -23.211  1.00 78.84           C
ATOM   2104  HB  ILE A 148      -8.662  -7.630 -22.253  1.00 78.84           H
ATOM   2105  CG1 ILE A 148      -6.686  -7.348 -22.980  1.00 78.84           C
ATOM   2106 1HG1 ILE A 148      -6.116  -7.511 -23.894  1.00 78.84           H
ATOM   2107 2HG1 ILE A 148      -6.613  -6.286 -22.744  1.00 78.84           H
ATOM   2108  CG2 ILE A 148      -8.302  -9.180 -23.661  1.00 78.84           C
ATOM   2109 1HG2 ILE A 148      -9.361  -9.430 -23.732  1.00 78.84           H
ATOM   2110 2HG2 ILE A 148      -7.832  -9.310 -24.635  1.00 78.84           H
ATOM   2111 3HG2 ILE A 148      -7.823  -9.837 -22.935  1.00 78.84           H
ATOM   2112  CD1 ILE A 148      -6.080  -8.171 -21.841  1.00 78.84           C
ATOM   2113 1HD1 ILE A 148      -6.637  -7.987 -20.923  1.00 78.84           H
ATOM   2114 2HD1 ILE A 148      -6.132  -9.231 -22.092  1.00 78.84           H
ATOM   2115 3HD1 ILE A 148      -5.038  -7.882 -21.698  1.00 78.84           H
ATOM   2116  HN  ILE A 148      -9.174  -5.405 -22.677  1.00 78.84           H
ATOM   2117  N   ALA A 149     -11.161  -7.094 -23.774  1.00 78.24           N
ATOM   2118  CA  ALA A 149     -12.479  -7.664 -24.000  1.00 78.24           C
ATOM   2119  C   ALA A 149     -13.249  -6.782 -24.985  1.00 78.24           C
ATOM   2120  O   ALA A 149     -14.067  -7.277 -25.758  1.00 78.24           O
ATOM   2121  HA  ALA A 149     -12.343  -8.652 -24.439  1.00 78.24           H
ATOM   2122  CB  ALA A 149     -13.206  -7.815 -22.662  1.00 78.24           C
ATOM   2123 1HB  ALA A 149     -12.633  -8.474 -22.010  1.00 78.24           H
ATOM   2124 2HB  ALA A 149     -13.309  -6.837 -22.192  1.00 78.24           H
ATOM   2125 3HB  ALA A 149     -14.194  -8.242 -22.832  1.00 78.24           H
ATOM   2126  HN  ALA A 149     -11.055  -6.607 -22.907  1.00 78.24           H
ATOM   2127  N   GLN A 150     -12.959  -5.490 -24.925  1.00 68.41           N
ATOM   2128  CA  GLN A 150     -13.693  -4.521 -25.721  1.00 68.41           C
ATOM   2129  C   GLN A 150     -12.735  -3.743 -26.625  1.00 68.41           C
ATOM   2130  O   GLN A 150     -12.890  -2.537 -26.809  1.00 68.41           O
ATOM   2131  HA  GLN A 150     -14.382  -5.108 -26.329  1.00 68.41           H
ATOM   2132  CB  GLN A 150     -14.495  -3.573 -24.828  1.00 68.41           C
ATOM   2133 1HB  GLN A 150     -13.815  -2.987 -24.209  1.00 68.41           H
ATOM   2134 2HB  GLN A 150     -15.050  -2.868 -25.446  1.00 68.41           H
ATOM   2135  CG  GLN A 150     -15.464  -4.350 -23.934  1.00 68.41           C
ATOM   2136 1HG  GLN A 150     -16.051  -5.039 -24.542  1.00 68.41           H
ATOM   2137 2HG  GLN A 150     -14.903  -4.952 -23.220  1.00 68.41           H
ATOM   2138  CD  GLN A 150     -16.400  -3.400 -23.185  1.00 68.41           C
ATOM   2139  OE1 GLN A 150     -16.351  -2.190 -23.336  1.00 68.41           O
ATOM   2140  NE2 GLN A 150     -17.253  -4.013 -22.369  1.00 68.41           N
ATOM   2141 1HE2 GLN A 150     -17.242  -5.010 -22.291  1.00 68.41           H
ATOM   2142 2HE2 GLN A 150     -17.907  -3.477 -21.834  1.00 68.41           H
ATOM   2143  HN  GLN A 150     -12.240  -5.105 -24.347  1.00 68.41           H
ATOM   2144  N   ALA A 151     -11.765  -4.466 -27.167  1.00 68.37           N
ATOM   2145  CA  ALA A 151     -10.650  -3.831 -27.848  1.00 68.37           C
ATOM   2146  C   ALA A 151     -11.187  -2.869 -28.909  1.00 68.37           C
ATOM   2147  O   ALA A 151     -10.703  -1.745 -29.036  1.00 68.37           O
ATOM   2148  HA  ALA A 151     -10.087  -3.263 -27.107  1.00 68.37           H
ATOM   2149  CB  ALA A 151      -9.736  -4.904 -28.443  1.00 68.37           C
ATOM   2150 1HB  ALA A 151      -9.358  -5.543 -27.645  1.00 68.37           H
ATOM   2151 2HB  ALA A 151     -10.300  -5.507 -29.154  1.00 68.37           H
ATOM   2152 3HB  ALA A 151      -8.900  -4.427 -28.954  1.00 68.37           H
ATOM   2153  HN  ALA A 151     -11.733  -5.465 -27.145  1.00 68.37           H
ATOM   2154  N   MET A 152     -12.181  -3.345 -29.645  1.00 59.15           N
ATOM   2155  CA  MET A 152     -12.732  -2.575 -30.747  1.00 59.15           C
ATOM   2156  C   MET A 152     -13.265  -1.226 -30.260  1.00 59.15           C
ATOM   2157  O   MET A 152     -12.913  -0.181 -30.806  1.00 59.15           O
ATOM   2158  HA  MET A 152     -11.904  -2.418 -31.438  1.00 59.15           H
ATOM   2159  CB  MET A 152     -13.866  -3.364 -31.405  1.00 59.15           C
ATOM   2160 1HB  MET A 152     -14.369  -3.977 -30.657  1.00 59.15           H
ATOM   2161 2HB  MET A 152     -14.609  -2.675 -31.805  1.00 59.15           H
ATOM   2162  CG  MET A 152     -13.332  -4.256 -32.528  1.00 59.15           C
ATOM   2163 1HG  MET A 152     -12.690  -3.676 -33.191  1.00 59.15           H
ATOM   2164 2HG  MET A 152     -12.720  -5.055 -32.110  1.00 59.15           H
ATOM   2165  SD  MET A 152     -14.691  -4.951 -33.453  1.00 59.15           S
ATOM   2166  CE  MET A 152     -13.853  -5.362 -34.974  1.00 59.15           C
ATOM   2167 1HE  MET A 152     -13.434  -4.457 -35.415  1.00 59.15           H
ATOM   2168 2HE  MET A 152     -13.050  -6.070 -34.767  1.00 59.15           H
ATOM   2169 3HE  MET A 152     -14.562  -5.811 -35.670  1.00 59.15           H
ATOM   2170  HN  MET A 152     -12.606  -4.238 -29.499  1.00 59.15           H
ATOM   2171  N   ARG A 153     -14.106  -1.292 -29.238  1.00 57.33           N
ATOM   2172  CA  ARG A 153     -14.755  -0.097 -28.724  1.00 57.33           C
ATOM   2173  C   ARG A 153     -13.728   0.820 -28.058  1.00 57.33           C
ATOM   2174  O   ARG A 153     -13.904   2.037 -28.028  1.00 57.33           O
ATOM   2175  HA  ARG A 153     -15.196   0.379 -29.600  1.00 57.33           H
ATOM   2176  CB  ARG A 153     -15.843  -0.455 -27.710  1.00 57.33           C
ATOM   2177 1HB  ARG A 153     -15.465  -1.203 -27.014  1.00 57.33           H
ATOM   2178 2HB  ARG A 153     -16.101   0.426 -27.122  1.00 57.33           H
ATOM   2179  CG  ARG A 153     -17.093  -0.989 -28.413  1.00 57.33           C
ATOM   2180 1HG  ARG A 153     -17.399  -0.295 -29.196  1.00 57.33           H
ATOM   2181 2HG  ARG A 153     -16.864  -1.937 -28.899  1.00 57.33           H
ATOM   2182  CD  ARG A 153     -18.240  -1.182 -27.419  1.00 57.33           C
ATOM   2183 1HD  ARG A 153     -17.967  -1.934 -26.678  1.00 57.33           H
ATOM   2184 2HD  ARG A 153     -18.425  -0.254 -26.879  1.00 57.33           H
ATOM   2185  NE  ARG A 153     -19.465  -1.602 -28.135  1.00 57.33           N
ATOM   2186  HE  ARG A 153     -19.422  -1.681 -29.131  1.00 57.33           H
ATOM   2187  CZ  ARG A 153     -20.629  -1.883 -27.533  1.00 57.33           C
ATOM   2188  NH1 ARG A 153     -20.744  -1.794 -26.201  1.00 57.33           N
ATOM   2189 1HH1 ARG A 153     -19.958  -1.516 -25.649  1.00 57.33           H
ATOM   2190 2HH1 ARG A 153     -21.616  -2.005 -25.759  1.00 57.33           H
ATOM   2191  NH2 ARG A 153     -21.676  -2.254 -28.283  1.00 57.33           N
ATOM   2192 1HH2 ARG A 153     -22.551  -2.467 -27.849  1.00 57.33           H
ATOM   2193 2HH2 ARG A 153     -21.581  -2.318 -29.276  1.00 57.33           H
ATOM   2194  HN  ARG A 153     -14.345  -2.139 -28.764  1.00 57.33           H
ATOM   2195  N   ALA A 154     -12.677   0.201 -27.539  1.00 62.39           N
ATOM   2196  CA  ALA A 154     -11.684   0.929 -26.768  1.00 62.39           C
ATOM   2197  C   ALA A 154     -10.924   1.881 -27.694  1.00 62.39           C
ATOM   2198  O   ALA A 154     -10.461   2.935 -27.263  1.00 62.39           O
ATOM   2199  HA  ALA A 154     -12.212   1.514 -26.015  1.00 62.39           H
ATOM   2200  CB  ALA A 154     -10.757  -0.062 -26.062  1.00 62.39           C
ATOM   2201 1HB  ALA A 154     -11.343  -0.695 -25.395  1.00 62.39           H
ATOM   2202 2HB  ALA A 154     -10.256  -0.683 -26.805  1.00 62.39           H
ATOM   2203 3HB  ALA A 154     -10.013   0.485 -25.484  1.00 62.39           H
ATOM   2204  HN  ALA A 154     -12.500  -0.779 -27.638  1.00 62.39           H
ATOM   2205  N   HIS A 155     -10.817   1.473 -28.951  1.00 56.83           N
ATOM   2206  CA  HIS A 155      -9.973   2.181 -29.898  1.00 56.83           C
ATOM   2207  C   HIS A 155     -10.662   3.476 -30.333  1.00 56.83           C
ATOM   2208  O   HIS A 155     -10.008   4.503 -30.507  1.00 56.83           O
ATOM   2209  HA  HIS A 155      -9.051   2.429 -29.371  1.00 56.83           H
ATOM   2210  CB  HIS A 155      -9.607   1.279 -31.078  1.00 56.83           C
ATOM   2211 1HB  HIS A 155      -9.757   0.239 -30.788  1.00 56.83           H
ATOM   2212 2HB  HIS A 155     -10.290   1.482 -31.903  1.00 56.83           H
ATOM   2213  CG  HIS A 155      -8.188   1.451 -31.565  1.00 56.83           C
ATOM   2214  ND1 HIS A 155      -7.728   2.624 -32.137  1.00 56.83           N
ATOM   2215  HD1 HIS A 155      -8.267   3.454 -32.284  1.00 56.83           H
ATOM   2216  CD2 HIS A 155      -7.132   0.586 -31.559  1.00 56.83           C
ATOM   2217  HD2 HIS A 155      -7.147  -0.434 -31.176  1.00 56.83           H
ATOM   2218  CE1 HIS A 155      -6.452   2.462 -32.457  1.00 56.83           C
ATOM   2219  HE1 HIS A 155      -5.810   3.207 -32.925  1.00 56.83           H
ATOM   2220  NE2 HIS A 155      -6.085   1.198 -32.099  1.00 56.83           N
ATOM   2221  HN  HIS A 155     -11.295   0.677 -29.323  1.00 56.83           H
ATOM   2222  N   THR A 156     -11.974   3.384 -30.495  1.00 64.12           N
ATOM   2223  CA  THR A 156     -12.739   4.492 -31.043  1.00 64.12           C
ATOM   2224  C   THR A 156     -12.824   5.634 -30.029  1.00 64.12           C
ATOM   2225  O   THR A 156     -12.864   6.804 -30.409  1.00 64.12           O
ATOM   2226  HA  THR A 156     -12.210   4.877 -31.915  1.00 64.12           H
ATOM   2227  CB  THR A 156     -14.106   3.955 -31.471  1.00 64.12           C
ATOM   2228  HB  THR A 156     -14.892   4.683 -31.265  1.00 64.12           H
ATOM   2229  OG1 THR A 156     -14.223   2.713 -30.784  1.00 64.12           O
ATOM   2230  HG1 THR A 156     -15.176   2.412 -30.780  1.00 64.12           H
ATOM   2231  CG2 THR A 156     -14.147   3.568 -32.951  1.00 64.12           C
ATOM   2232 1HG2 THR A 156     -13.406   2.791 -33.143  1.00 64.12           H
ATOM   2233 2HG2 THR A 156     -13.923   4.442 -33.562  1.00 64.12           H
ATOM   2234 3HG2 THR A 156     -15.139   3.194 -33.202  1.00 64.12           H
ATOM   2235  HN  THR A 156     -12.511   2.575 -30.261  1.00 64.12           H
ATOM   2236  N   TRP A 157     -12.851   5.256 -28.760  1.00 59.71           N
ATOM   2237  CA  TRP A 157     -13.162   6.203 -27.703  1.00 59.71           C
ATOM   2238  C   TRP A 157     -11.864   6.524 -26.960  1.00 59.71           C
ATOM   2239  O   TRP A 157     -11.882   6.798 -25.760  1.00 59.71           O
ATOM   2240  HA  TRP A 157     -13.557   7.105 -28.169  1.00 59.71           H
ATOM   2241  CB  TRP A 157     -14.258   5.659 -26.784  1.00 59.71           C
ATOM   2242 1HB  TRP A 157     -13.961   4.673 -26.426  1.00 59.71           H
ATOM   2243 2HB  TRP A 157     -14.338   6.305 -25.910  1.00 59.71           H
ATOM   2244  CG  TRP A 157     -15.631   5.552 -27.450  1.00 59.71           C
ATOM   2245  CD1 TRP A 157     -16.021   4.696 -28.405  1.00 59.71           C
ATOM   2246  HD1 TRP A 157     -15.377   3.935 -28.846  1.00 59.71           H
ATOM   2247  CD2 TRP A 157     -16.788   6.367 -27.169  1.00 59.71           C
ATOM   2248  NE1 TRP A 157     -17.339   4.900 -28.759  1.00 59.71           N
ATOM   2249  HE1 TRP A 157     -17.853   4.387 -29.447  1.00 59.71           H
ATOM   2250  CE2 TRP A 157     -17.820   5.948 -27.983  1.00 59.71           C
ATOM   2251  CE3 TRP A 157     -16.957   7.424 -26.257  1.00 59.71           C
ATOM   2252  HE3 TRP A 157     -16.158   7.773 -25.603  1.00 59.71           H
ATOM   2253  CZ2 TRP A 157     -19.094   6.530 -27.968  1.00 59.71           C
ATOM   2254  HZ2 TRP A 157     -19.893   6.181 -28.621  1.00 59.71           H
ATOM   2255  CZ3 TRP A 157     -18.235   7.995 -26.253  1.00 59.71           C
ATOM   2256  HZ3 TRP A 157     -18.421   8.819 -25.564  1.00 59.71           H
ATOM   2257  CH2 TRP A 157     -19.285   7.584 -27.067  1.00 59.71           C
ATOM   2258  HH2 TRP A 157     -20.253   8.082 -27.004  1.00 59.71           H
ATOM   2259  HN  TRP A 157     -12.665   4.323 -28.451  1.00 59.71           H
ATOM   2260  N   ARG A 158     -10.767   6.481 -27.703  1.00 61.59           N
ATOM   2261  CA  ARG A 158      -9.449   6.558 -27.097  1.00 61.59           C
ATOM   2262  C   ARG A 158      -9.305   7.858 -26.302  1.00 61.59           C
ATOM   2263  O   ARG A 158      -8.792   7.853 -25.185  1.00 61.59           O
ATOM   2264  HA  ARG A 158      -9.393   5.690 -26.441  1.00 61.59           H
ATOM   2265  CB  ARG A 158      -8.350   6.493 -28.159  1.00 61.59           C
ATOM   2266 1HB  ARG A 158      -8.511   5.628 -28.802  1.00 61.59           H
ATOM   2267 2HB  ARG A 158      -8.401   7.377 -28.795  1.00 61.59           H
ATOM   2268  CG  ARG A 158      -6.966   6.404 -27.512  1.00 61.59           C
ATOM   2269 1HG  ARG A 158      -6.767   7.313 -26.945  1.00 61.59           H
ATOM   2270 2HG  ARG A 158      -6.945   5.576 -26.803  1.00 61.59           H
ATOM   2271  CD  ARG A 158      -5.878   6.206 -28.569  1.00 61.59           C
ATOM   2272 1HD  ARG A 158      -6.041   5.268 -29.099  1.00 61.59           H
ATOM   2273 2HD  ARG A 158      -5.930   7.004 -29.309  1.00 61.59           H
ATOM   2274  NE  ARG A 158      -4.545   6.198 -27.927  1.00 61.59           N
ATOM   2275  HE  ARG A 158      -4.490   6.436 -26.957  1.00 61.59           H
ATOM   2276  CZ  ARG A 158      -3.406   5.892 -28.564  1.00 61.59           C
ATOM   2277  NH1 ARG A 158      -3.421   5.565 -29.864  1.00 61.59           N
ATOM   2278 1HH1 ARG A 158      -4.286   5.549 -30.365  1.00 61.59           H
ATOM   2279 2HH1 ARG A 158      -2.567   5.338 -30.332  1.00 61.59           H
ATOM   2280  NH2 ARG A 158      -2.253   5.917 -27.882  1.00 61.59           N
ATOM   2281 1HH2 ARG A 158      -1.395   5.691 -28.343  1.00 61.59           H
ATOM   2282 2HH2 ARG A 158      -2.251   6.161 -26.912  1.00 61.59           H
ATOM   2283  HN  ARG A 158     -10.770   6.395 -28.699  1.00 61.59           H
ATOM   2284  N   GLU A 159      -9.767   8.941 -26.911  1.00 66.90           N
ATOM   2285  CA  GLU A 159      -9.602  10.258 -26.322  1.00 66.90           C
ATOM   2286  C   GLU A 159     -10.470  10.392 -25.069  1.00 66.90           C
ATOM   2287  O   GLU A 159     -10.000  10.856 -24.031  1.00 66.90           O
ATOM   2288  HA  GLU A 159      -8.548  10.325 -26.052  1.00 66.90           H
ATOM   2289  CB  GLU A 159      -9.930  11.357 -27.336  1.00 66.90           C
ATOM   2290 1HB  GLU A 159     -10.879  11.135 -27.824  1.00 66.90           H
ATOM   2291 2HB  GLU A 159      -9.917  12.328 -26.842  1.00 66.90           H
ATOM   2292  CG  GLU A 159      -8.871  11.419 -28.438  1.00 66.90           C
ATOM   2293 1HG  GLU A 159      -7.877  11.422 -27.992  1.00 66.90           H
ATOM   2294 2HG  GLU A 159      -8.938  10.529 -29.063  1.00 66.90           H
ATOM   2295  CD  GLU A 159      -9.052  12.669 -29.302  1.00 66.90           C
ATOM   2296  OE1 GLU A 159      -8.072  13.032 -29.988  1.00 66.90           O
ATOM   2297  OE2 GLU A 159     -10.167  13.233 -29.257  1.00 66.90           O
ATOM   2298  HN  GLU A 159     -10.246   8.927 -27.789  1.00 66.90           H
ATOM   2299  N   LYS A 160     -11.720   9.977 -25.207  1.00 70.90           N
ATOM   2300  CA  LYS A 160     -12.666  10.074 -24.108  1.00 70.90           C
ATOM   2301  C   LYS A 160     -12.144   9.268 -22.918  1.00 70.90           C
ATOM   2302  O   LYS A 160     -12.261   9.700 -21.772  1.00 70.90           O
ATOM   2303  HA  LYS A 160     -12.722  11.123 -23.817  1.00 70.90           H
ATOM   2304  CB  LYS A 160     -14.065   9.657 -24.567  1.00 70.90           C
ATOM   2305 1HB  LYS A 160     -14.016   8.686 -25.060  1.00 70.90           H
ATOM   2306 2HB  LYS A 160     -14.717   9.541 -23.701  1.00 70.90           H
ATOM   2307  CG  LYS A 160     -14.659  10.691 -25.525  1.00 70.90           C
ATOM   2308 1HG  LYS A 160     -14.456  11.696 -25.153  1.00 70.90           H
ATOM   2309 2HG  LYS A 160     -14.178  10.609 -26.500  1.00 70.90           H
ATOM   2310  CD  LYS A 160     -16.169  10.494 -25.678  1.00 70.90           C
ATOM   2311 1HD  LYS A 160     -16.377   9.466 -25.975  1.00 70.90           H
ATOM   2312 2HD  LYS A 160     -16.659  10.653 -24.717  1.00 70.90           H
ATOM   2313  CE  LYS A 160     -16.746  11.459 -26.716  1.00 70.90           C
ATOM   2314 1HE  LYS A 160     -16.555  12.487 -26.411  1.00 70.90           H
ATOM   2315 2HE  LYS A 160     -16.247  11.312 -27.674  1.00 70.90           H
ATOM   2316  NZ  LYS A 160     -18.202  11.243 -26.870  1.00 70.90           N
ATOM   2317 1HZ  LYS A 160     -18.611  12.036 -27.353  1.00 70.90           H
ATOM   2318 2HZ  LYS A 160     -18.363  10.399 -27.409  1.00 70.90           H
ATOM   2319 3HZ  LYS A 160     -18.628  11.147 -25.956  1.00 70.90           H
ATOM   2320  HN  LYS A 160     -12.088   9.580 -26.048  1.00 70.90           H
ATOM   2321  N   ARG A 161     -11.579   8.111 -23.229  1.00 70.16           N
ATOM   2322  CA  ARG A 161     -11.041   7.239 -22.199  1.00 70.16           C
ATOM   2323  C   ARG A 161      -9.935   7.955 -21.422  1.00 70.16           C
ATOM   2324  O   ARG A 161      -9.792   7.760 -20.216  1.00 70.16           O
ATOM   2325  HA  ARG A 161     -11.890   7.013 -21.554  1.00 70.16           H
ATOM   2326  CB  ARG A 161     -10.478   5.952 -22.805  1.00 70.16           C
ATOM   2327 1HB  ARG A 161      -9.849   6.194 -23.661  1.00 70.16           H
ATOM   2328 2HB  ARG A 161      -9.844   5.449 -22.075  1.00 70.16           H
ATOM   2329  CG  ARG A 161     -11.605   5.014 -23.242  1.00 70.16           C
ATOM   2330 1HG  ARG A 161     -12.254   4.799 -22.394  1.00 70.16           H
ATOM   2331 2HG  ARG A 161     -12.219   5.504 -23.997  1.00 70.16           H
ATOM   2332  CD  ARG A 161     -11.043   3.707 -23.805  1.00 70.16           C
ATOM   2333 1HD  ARG A 161     -11.841   3.127 -24.269  1.00 70.16           H
ATOM   2334 2HD  ARG A 161     -10.311   3.922 -24.584  1.00 70.16           H
ATOM   2335  NE  ARG A 161     -10.411   2.920 -22.723  1.00 70.16           N
ATOM   2336  HE  ARG A 161     -10.606   3.182 -21.778  1.00 70.16           H
ATOM   2337  CZ  ARG A 161      -9.593   1.879 -22.930  1.00 70.16           C
ATOM   2338  NH1 ARG A 161      -9.297   1.484 -24.176  1.00 70.16           N
ATOM   2339 1HH1 ARG A 161      -9.687   1.967 -24.960  1.00 70.16           H
ATOM   2340 2HH1 ARG A 161      -8.686   0.706 -24.322  1.00 70.16           H
ATOM   2341  NH2 ARG A 161      -9.076   1.238 -21.873  1.00 70.16           N
ATOM   2342 1HH2 ARG A 161      -8.465   0.459 -22.010  1.00 70.16           H
ATOM   2343 2HH2 ARG A 161      -9.303   1.539 -20.946  1.00 70.16           H
ATOM   2344  HN  ARG A 161     -11.486   7.768 -24.164  1.00 70.16           H
ATOM   2345  N   LEU A 162      -9.180   8.769 -22.145  1.00 82.12           N
ATOM   2346  CA  LEU A 162      -8.079   9.501 -21.542  1.00 82.12           C
ATOM   2347  C   LEU A 162      -8.636  10.543 -20.569  1.00 82.12           C
ATOM   2348  O   LEU A 162      -8.091  10.738 -19.484  1.00 82.12           O
ATOM   2349  HA  LEU A 162      -7.481   8.786 -20.977  1.00 82.12           H
ATOM   2350  CB  LEU A 162      -7.172  10.093 -22.624  1.00 82.12           C
ATOM   2351 1HB  LEU A 162      -6.828   9.281 -23.265  1.00 82.12           H
ATOM   2352 2HB  LEU A 162      -7.770  10.758 -23.246  1.00 82.12           H
ATOM   2353  CG  LEU A 162      -5.950  10.866 -22.125  1.00 82.12           C
ATOM   2354  HG  LEU A 162      -6.291  11.634 -21.431  1.00 82.12           H
ATOM   2355  CD1 LEU A 162      -4.998   9.950 -21.354  1.00 82.12           C
ATOM   2356 1HD1 LEU A 162      -5.518   9.527 -20.495  1.00 82.12           H
ATOM   2357 2HD1 LEU A 162      -4.660   9.145 -22.007  1.00 82.12           H
ATOM   2358 3HD1 LEU A 162      -4.138  10.525 -21.011  1.00 82.12           H
ATOM   2359  CD2 LEU A 162      -5.246  11.582 -23.280  1.00 82.12           C
ATOM   2360 1HD2 LEU A 162      -4.919  10.849 -24.017  1.00 82.12           H
ATOM   2361 2HD2 LEU A 162      -5.937  12.284 -23.748  1.00 82.12           H
ATOM   2362 3HD2 LEU A 162      -4.381  12.124 -22.898  1.00 82.12           H
ATOM   2363  HN  LEU A 162      -9.310   8.932 -23.123  1.00 82.12           H
ATOM   2364  N   LEU A 163      -9.715  11.184 -20.994  1.00 83.41           N
ATOM   2365  CA  LEU A 163     -10.353  12.199 -20.173  1.00 83.41           C
ATOM   2366  C   LEU A 163     -10.861  11.558 -18.880  1.00 83.41           C
ATOM   2367  O   LEU A 163     -10.597  12.059 -17.789  1.00 83.41           O
ATOM   2368  HA  LEU A 163      -9.594  12.938 -19.917  1.00 83.41           H
ATOM   2369  CB  LEU A 163     -11.441  12.925 -20.968  1.00 83.41           C
ATOM   2370 1HB  LEU A 163     -10.999  13.299 -21.891  1.00 83.41           H
ATOM   2371 2HB  LEU A 163     -12.202  12.198 -21.250  1.00 83.41           H
ATOM   2372  CG  LEU A 163     -12.128  14.091 -20.254  1.00 83.41           C
ATOM   2373  HG  LEU A 163     -12.510  13.729 -19.299  1.00 83.41           H
ATOM   2374  CD1 LEU A 163     -11.130  15.210 -19.947  1.00 83.41           C
ATOM   2375 1HD1 LEU A 163     -10.338  14.825 -19.305  1.00 83.41           H
ATOM   2376 2HD1 LEU A 163     -10.697  15.576 -20.878  1.00 83.41           H
ATOM   2377 3HD1 LEU A 163     -11.645  16.026 -19.440  1.00 83.41           H
ATOM   2378  CD2 LEU A 163     -13.327  14.596 -21.059  1.00 83.41           C
ATOM   2379 1HD2 LEU A 163     -12.990  14.936 -22.038  1.00 83.41           H
ATOM   2380 2HD2 LEU A 163     -14.048  13.789 -21.182  1.00 83.41           H
ATOM   2381 3HD2 LEU A 163     -13.796  15.425 -20.529  1.00 83.41           H
ATOM   2382  HN  LEU A 163     -10.150  11.021 -21.879  1.00 83.41           H
ATOM   2383  N   TYR A 164     -11.581  10.457 -19.046  1.00 77.76           N
ATOM   2384  CA  TYR A 164     -12.136   9.748 -17.906  1.00 77.76           C
ATOM   2385  C   TYR A 164     -11.029   9.290 -16.953  1.00 77.76           C
ATOM   2386  O   TYR A 164     -11.210   9.298 -15.737  1.00 77.76           O
ATOM   2387  HA  TYR A 164     -12.801  10.429 -17.377  1.00 77.76           H
ATOM   2388  CB  TYR A 164     -12.841   8.516 -18.479  1.00 77.76           C
ATOM   2389 1HB  TYR A 164     -12.367   8.245 -19.422  1.00 77.76           H
ATOM   2390 2HB  TYR A 164     -12.698   7.678 -17.797  1.00 77.76           H
ATOM   2391  CG  TYR A 164     -14.340   8.712 -18.716  1.00 77.76           C
ATOM   2392  CD1 TYR A 164     -15.211   8.731 -17.646  1.00 77.76           C
ATOM   2393  HD1 TYR A 164     -14.831   8.606 -16.631  1.00 77.76           H
ATOM   2394  CD2 TYR A 164     -14.820   8.870 -20.000  1.00 77.76           C
ATOM   2395  HD2 TYR A 164     -14.132   8.855 -20.845  1.00 77.76           H
ATOM   2396  CE1 TYR A 164     -16.621   8.915 -17.869  1.00 77.76           C
ATOM   2397  HE1 TYR A 164     -17.320   8.932 -17.032  1.00 77.76           H
ATOM   2398  CE2 TYR A 164     -16.231   9.054 -20.223  1.00 77.76           C
ATOM   2399  HE2 TYR A 164     -16.624   9.179 -21.232  1.00 77.76           H
ATOM   2400  CZ  TYR A 164     -17.062   9.067 -19.146  1.00 77.76           C
ATOM   2401  OH  TYR A 164     -18.394   9.241 -19.357  1.00 77.76           O
ATOM   2402  HH  TYR A 164     -18.573   9.364 -20.333  1.00 77.76           H
ATOM   2403  HN  TYR A 164     -11.785  10.052 -19.937  1.00 77.76           H
ATOM   2404  N   SER A 165      -9.908   8.900 -17.543  1.00 88.50           N
ATOM   2405  CA  SER A 165      -8.788   8.401 -16.764  1.00 88.50           C
ATOM   2406  C   SER A 165      -8.275   9.495 -15.825  1.00 88.50           C
ATOM   2407  O   SER A 165      -7.832   9.206 -14.714  1.00 88.50           O
ATOM   2408  HA  SER A 165      -9.184   7.561 -16.194  1.00 88.50           H
ATOM   2409  CB  SER A 165      -7.659   7.912 -17.674  1.00 88.50           C
ATOM   2410 1HB  SER A 165      -6.946   7.333 -17.088  1.00 88.50           H
ATOM   2411 2HB  SER A 165      -8.068   7.241 -18.431  1.00 88.50           H
ATOM   2412  OG  SER A 165      -6.983   8.991 -18.314  1.00 88.50           O
ATOM   2413  HG  SER A 165      -7.642   9.686 -18.601  1.00 88.50           H
ATOM   2414  HN  SER A 165      -9.760   8.922 -18.532  1.00 88.50           H
ATOM   2415  N   LYS A 166      -8.353  10.727 -16.305  1.00 85.14           N
ATOM   2416  CA  LYS A 166      -7.926  11.868 -15.512  1.00 85.14           C
ATOM   2417  C   LYS A 166      -8.868  12.034 -14.318  1.00 85.14           C
ATOM   2418  O   LYS A 166      -8.418  12.199 -13.186  1.00 85.14           O
ATOM   2419  HA  LYS A 166      -6.927  11.648 -15.135  1.00 85.14           H
ATOM   2420  CB  LYS A 166      -7.816  13.118 -16.387  1.00 85.14           C
ATOM   2421 1HB  LYS A 166      -8.730  13.242 -16.968  1.00 85.14           H
ATOM   2422 2HB  LYS A 166      -7.717  14.001 -15.756  1.00 85.14           H
ATOM   2423  CG  LYS A 166      -6.615  13.022 -17.331  1.00 85.14           C
ATOM   2424 1HG  LYS A 166      -5.703  12.880 -16.751  1.00 85.14           H
ATOM   2425 2HG  LYS A 166      -6.722  12.149 -17.975  1.00 85.14           H
ATOM   2426  CD  LYS A 166      -6.490  14.283 -18.189  1.00 85.14           C
ATOM   2427 1HD  LYS A 166      -7.389  14.407 -18.793  1.00 85.14           H
ATOM   2428 2HD  LYS A 166      -6.415  15.159 -17.545  1.00 85.14           H
ATOM   2429  CE  LYS A 166      -5.263  14.207 -19.100  1.00 85.14           C
ATOM   2430 1HE  LYS A 166      -4.372  14.007 -18.504  1.00 85.14           H
ATOM   2431 2HE  LYS A 166      -5.372  13.377 -19.798  1.00 85.14           H
ATOM   2432  NZ  LYS A 166      -5.093  15.472 -19.848  1.00 85.14           N
ATOM   2433 1HZ  LYS A 166      -4.285  15.400 -20.456  1.00 85.14           H
ATOM   2434 2HZ  LYS A 166      -5.921  15.649 -20.406  1.00 85.14           H
ATOM   2435 3HZ  LYS A 166      -4.957  16.236 -19.194  1.00 85.14           H
ATOM   2436  HN  LYS A 166      -8.698  10.952 -17.216  1.00 85.14           H
ATOM   2437  N   MET A 167     -10.159  11.985 -14.613  1.00 86.18           N
ATOM   2438  CA  MET A 167     -11.169  12.174 -13.585  1.00 86.18           C
ATOM   2439  C   MET A 167     -11.060  11.096 -12.505  1.00 86.18           C
ATOM   2440  O   MET A 167     -11.116  11.398 -11.314  1.00 86.18           O
ATOM   2441  HA  MET A 167     -10.967  13.154 -13.152  1.00 86.18           H
ATOM   2442  CB  MET A 167     -12.560  12.122 -14.220  1.00 86.18           C
ATOM   2443 1HB  MET A 167     -12.673  11.194 -14.780  1.00 86.18           H
ATOM   2444 2HB  MET A 167     -13.320  12.117 -13.439  1.00 86.18           H
ATOM   2445  CG  MET A 167     -12.783  13.316 -15.150  1.00 86.18           C
ATOM   2446 1HG  MET A 167     -12.695  14.246 -14.588  1.00 86.18           H
ATOM   2447 2HG  MET A 167     -12.013  13.336 -15.921  1.00 86.18           H
ATOM   2448  SD  MET A 167     -14.398  13.209 -15.903  1.00 86.18           S
ATOM   2449  CE  MET A 167     -15.425  13.560 -14.486  1.00 86.18           C
ATOM   2450 1HE  MET A 167     -15.246  12.812 -13.714  1.00 86.18           H
ATOM   2451 2HE  MET A 167     -15.182  14.549 -14.097  1.00 86.18           H
ATOM   2452 3HE  MET A 167     -16.474  13.534 -14.782  1.00 86.18           H
ATOM   2453  HN  MET A 167     -10.517  11.821 -15.532  1.00 86.18           H
ATOM   2454  N   VAL A 168     -10.905   9.861 -12.960  1.00 93.73           N
ATOM   2455  CA  VAL A 168     -10.844   8.730 -12.049  1.00 93.73           C
ATOM   2456  C   VAL A 168      -9.647   8.899 -11.112  1.00 93.73           C
ATOM   2457  O   VAL A 168      -9.757   8.662  -9.910  1.00 93.73           O
ATOM   2458  HA  VAL A 168     -11.758   8.737 -11.455  1.00 93.73           H
ATOM   2459  CB  VAL A 168     -10.803   7.422 -12.842  1.00 93.73           C
ATOM   2460  HB  VAL A 168      -9.993   7.495 -13.567  1.00 93.73           H
ATOM   2461  CG1 VAL A 168     -10.508   6.234 -11.924  1.00 93.73           C
ATOM   2462 1HG1 VAL A 168      -9.542   6.380 -11.441  1.00 93.73           H
ATOM   2463 2HG1 VAL A 168     -11.286   6.159 -11.165  1.00 93.73           H
ATOM   2464 3HG1 VAL A 168     -10.484   5.317 -12.513  1.00 93.73           H
ATOM   2465  CG2 VAL A 168     -12.107   7.208 -13.613  1.00 93.73           C
ATOM   2466 1HG2 VAL A 168     -12.941   7.166 -12.913  1.00 93.73           H
ATOM   2467 2HG2 VAL A 168     -12.258   8.033 -14.309  1.00 93.73           H
ATOM   2468 3HG2 VAL A 168     -12.051   6.271 -14.168  1.00 93.73           H
ATOM   2469  HN  VAL A 168     -10.821   9.629 -13.929  1.00 93.73           H
ATOM   2470  N   CYS A 169      -8.530   9.307 -11.697  1.00 94.95           N
ATOM   2471  CA  CYS A 169      -7.312   9.504 -10.931  1.00 94.95           C
ATOM   2472  C   CYS A 169      -7.591  10.544  -9.844  1.00 94.95           C
ATOM   2473  O   CYS A 169      -7.246  10.340  -8.681  1.00 94.95           O
ATOM   2474  HA  CYS A 169      -7.062   8.540 -10.488  1.00 94.95           H
ATOM   2475  CB  CYS A 169      -6.140   9.913 -11.826  1.00 94.95           C
ATOM   2476 1HB  CYS A 169      -6.444  10.724 -12.488  1.00 94.95           H
ATOM   2477 2HB  CYS A 169      -5.320  10.290 -11.215  1.00 94.95           H
ATOM   2478  SG  CYS A 169      -5.576   8.479 -12.812  1.00 94.95           S
ATOM   2479  HG  CYS A 169      -6.550   8.539 -13.716  1.00 94.95           H
ATOM   2480  HN  CYS A 169      -8.451   9.502 -12.675  1.00 94.95           H
ATOM   2481  N   PHE A 170      -8.212  11.637 -10.262  1.00 93.89           N
ATOM   2482  CA  PHE A 170      -8.508  12.726  -9.346  1.00 93.89           C
ATOM   2483  C   PHE A 170      -9.397  12.248  -8.196  1.00 93.89           C
ATOM   2484  O   PHE A 170      -9.134  12.557  -7.034  1.00 93.89           O
ATOM   2485  HA  PHE A 170      -7.558  13.079  -8.946  1.00 93.89           H
ATOM   2486  CB  PHE A 170      -9.259  13.792 -10.146  1.00 93.89           C
ATOM   2487 1HB  PHE A 170      -8.650  14.086 -11.001  1.00 93.89           H
ATOM   2488 2HB  PHE A 170     -10.175  13.355 -10.543  1.00 93.89           H
ATOM   2489  CG  PHE A 170      -9.615  15.041  -9.338  1.00 93.89           C
ATOM   2490  CD1 PHE A 170     -10.885  15.220  -8.885  1.00 93.89           C
ATOM   2491  HD1 PHE A 170     -11.649  14.472  -9.098  1.00 93.89           H
ATOM   2492  CD2 PHE A 170      -8.661  15.974  -9.072  1.00 93.89           C
ATOM   2493  HD2 PHE A 170      -7.643  15.831  -9.435  1.00 93.89           H
ATOM   2494  CE1 PHE A 170     -11.215  16.379  -8.135  1.00 93.89           C
ATOM   2495  HE1 PHE A 170     -12.233  16.522  -7.772  1.00 93.89           H
ATOM   2496  CE2 PHE A 170      -8.991  17.133  -8.321  1.00 93.89           C
ATOM   2497  HE2 PHE A 170      -8.227  17.880  -8.108  1.00 93.89           H
ATOM   2498  CZ  PHE A 170     -10.261  17.311  -7.869  1.00 93.89           C
ATOM   2499  HZ  PHE A 170     -10.515  18.201  -7.293  1.00 93.89           H
ATOM   2500  HN  PHE A 170      -8.511  11.785 -11.205  1.00 93.89           H
ATOM   2501  N   THR A 171     -10.431  11.504  -8.559  1.00 93.48           N
ATOM   2502  CA  THR A 171     -11.376  11.005  -7.575  1.00 93.48           C
ATOM   2503  C   THR A 171     -10.661  10.131  -6.543  1.00 93.48           C
ATOM   2504  O   THR A 171     -10.981  10.177  -5.356  1.00 93.48           O
ATOM   2505  HA  THR A 171     -11.795  11.856  -7.038  1.00 93.48           H
ATOM   2506  CB  THR A 171     -12.493  10.272  -8.321  1.00 93.48           C
ATOM   2507  HB  THR A 171     -12.118   9.360  -8.785  1.00 93.48           H
ATOM   2508  OG1 THR A 171     -13.011  11.251  -9.219  1.00 93.48           O
ATOM   2509  HG1 THR A 171     -12.551  11.180 -10.104  1.00 93.48           H
ATOM   2510  CG2 THR A 171     -13.679   9.934  -7.415  1.00 93.48           C
ATOM   2511 1HG2 THR A 171     -14.096  10.853  -7.004  1.00 93.48           H
ATOM   2512 2HG2 THR A 171     -13.342   9.292  -6.601  1.00 93.48           H
ATOM   2513 3HG2 THR A 171     -14.442   9.415  -7.995  1.00 93.48           H
ATOM   2514  HN  THR A 171     -10.626  11.241  -9.504  1.00 93.48           H
ATOM   2515  N   ILE A 172      -9.705   9.355  -7.032  1.00 94.47           N
ATOM   2516  CA  ILE A 172      -8.968   8.443  -6.174  1.00 94.47           C
ATOM   2517  C   ILE A 172      -8.178   9.248  -5.141  1.00 94.47           C
ATOM   2518  O   ILE A 172      -8.182   8.919  -3.956  1.00 94.47           O
ATOM   2519  HA  ILE A 172      -9.698   7.829  -5.647  1.00 94.47           H
ATOM   2520  CB  ILE A 172      -8.103   7.500  -7.012  1.00 94.47           C
ATOM   2521  HB  ILE A 172      -7.608   8.087  -7.785  1.00 94.47           H
ATOM   2522  CG1 ILE A 172      -8.963   6.451  -7.720  1.00 94.47           C
ATOM   2523 1HG1 ILE A 172      -9.365   5.750  -6.988  1.00 94.47           H
ATOM   2524 2HG1 ILE A 172      -9.814   6.936  -8.198  1.00 94.47           H
ATOM   2525  CG2 ILE A 172      -7.005   6.860  -6.159  1.00 94.47           C
ATOM   2526 1HG2 ILE A 172      -6.369   7.640  -5.741  1.00 94.47           H
ATOM   2527 2HG2 ILE A 172      -7.460   6.290  -5.349  1.00 94.47           H
ATOM   2528 3HG2 ILE A 172      -6.405   6.194  -6.779  1.00 94.47           H
ATOM   2529  CD1 ILE A 172      -8.147   5.691  -8.768  1.00 94.47           C
ATOM   2530 1HD1 ILE A 172      -7.768   6.391  -9.511  1.00 94.47           H
ATOM   2531 2HD1 ILE A 172      -7.311   5.187  -8.283  1.00 94.47           H
ATOM   2532 3HD1 ILE A 172      -8.783   4.952  -9.256  1.00 94.47           H
ATOM   2533  HN  ILE A 172      -9.432   9.343  -7.994  1.00 94.47           H
ATOM   2534  N   TRP A 173      -7.517  10.289  -5.628  1.00 93.33           N
ATOM   2535  CA  TRP A 173      -6.647  11.086  -4.781  1.00 93.33           C
ATOM   2536  C   TRP A 173      -7.509  11.737  -3.697  1.00 93.33           C
ATOM   2537  O   TRP A 173      -7.138  11.745  -2.525  1.00 93.33           O
ATOM   2538  HA  TRP A 173      -5.919  10.415  -4.324  1.00 93.33           H
ATOM   2539  CB  TRP A 173      -5.858  12.103  -5.608  1.00 93.33           C
ATOM   2540 1HB  TRP A 173      -6.525  12.555  -6.342  1.00 93.33           H
ATOM   2541 2HB  TRP A 173      -5.517  12.904  -4.952  1.00 93.33           H
ATOM   2542  CG  TRP A 173      -4.649  11.510  -6.335  1.00 93.33           C
ATOM   2543  CD1 TRP A 173      -4.489  11.323  -7.652  1.00 93.33           C
ATOM   2544  HD1 TRP A 173      -5.235  11.583  -8.404  1.00 93.33           H
ATOM   2545  CD2 TRP A 173      -3.431  11.031  -5.728  1.00 93.33           C
ATOM   2546  NE1 TRP A 173      -3.262  10.761  -7.938  1.00 93.33           N
ATOM   2547  HE1 TRP A 173      -2.914  10.528  -8.846  1.00 93.33           H
ATOM   2548  CE2 TRP A 173      -2.598  10.577  -6.730  1.00 93.33           C
ATOM   2549  CE3 TRP A 173      -3.045  10.982  -4.377  1.00 93.33           C
ATOM   2550  HE3 TRP A 173      -3.685  11.334  -3.567  1.00 93.33           H
ATOM   2551  CZ2 TRP A 173      -1.327  10.043  -6.488  1.00 93.33           C
ATOM   2552  HZ2 TRP A 173      -0.687   9.691  -7.297  1.00 93.33           H
ATOM   2553  CZ3 TRP A 173      -1.772  10.445  -4.151  1.00 93.33           C
ATOM   2554  HZ3 TRP A 173      -1.424  10.384  -3.120  1.00 93.33           H
ATOM   2555  CH2 TRP A 173      -0.921   9.984  -5.149  1.00 93.33           C
ATOM   2556  HH2 TRP A 173       0.057   9.579  -4.890  1.00 93.33           H
ATOM   2557  HN  TRP A 173      -7.569  10.588  -6.581  1.00 93.33           H
ATOM   2558  N   VAL A 174      -8.644  12.268  -4.129  1.00 95.92           N
ATOM   2559  CA  VAL A 174      -9.543  12.954  -3.217  1.00 95.92           C
ATOM   2560  C   VAL A 174     -10.028  11.971  -2.149  1.00 95.92           C
ATOM   2561  O   VAL A 174     -10.063  12.303  -0.965  1.00 95.92           O
ATOM   2562  HA  VAL A 174      -8.977  13.748  -2.731  1.00 95.92           H
ATOM   2563  CB  VAL A 174     -10.689  13.600  -3.999  1.00 95.92           C
ATOM   2564  HB  VAL A 174     -11.148  12.829  -4.618  1.00 95.92           H
ATOM   2565  CG1 VAL A 174     -11.761  14.143  -3.052  1.00 95.92           C
ATOM   2566 1HG1 VAL A 174     -12.164  13.327  -2.453  1.00 95.92           H
ATOM   2567 2HG1 VAL A 174     -11.320  14.893  -2.396  1.00 95.92           H
ATOM   2568 3HG1 VAL A 174     -12.564  14.597  -3.634  1.00 95.92           H
ATOM   2569  CG2 VAL A 174     -10.168  14.700  -4.926  1.00 95.92           C
ATOM   2570 1HG2 VAL A 174      -9.672  15.469  -4.335  1.00 95.92           H
ATOM   2571 2HG2 VAL A 174      -9.459  14.272  -5.635  1.00 95.92           H
ATOM   2572 3HG2 VAL A 174     -11.003  15.142  -5.470  1.00 95.92           H
ATOM   2573  HN  VAL A 174      -8.951  12.235  -5.080  1.00 95.92           H
ATOM   2574  N   LEU A 175     -10.389  10.781  -2.606  1.00 91.25           N
ATOM   2575  CA  LEU A 175     -10.938   9.773  -1.716  1.00 91.25           C
ATOM   2576  C   LEU A 175      -9.887   9.394  -0.671  1.00 91.25           C
ATOM   2577  O   LEU A 175     -10.186   9.325   0.520  1.00 91.25           O
ATOM   2578  HA  LEU A 175     -11.790  10.219  -1.202  1.00 91.25           H
ATOM   2579  CB  LEU A 175     -11.467   8.581  -2.517  1.00 91.25           C
ATOM   2580 1HB  LEU A 175     -12.229   8.942  -3.208  1.00 91.25           H
ATOM   2581 2HB  LEU A 175     -10.651   8.185  -3.122  1.00 91.25           H
ATOM   2582  CG  LEU A 175     -12.062   7.434  -1.699  1.00 91.25           C
ATOM   2583  HG  LEU A 175     -11.318   7.113  -0.969  1.00 91.25           H
ATOM   2584  CD1 LEU A 175     -13.292   7.898  -0.917  1.00 91.25           C
ATOM   2585 1HD1 LEU A 175     -13.009   8.702  -0.237  1.00 91.25           H
ATOM   2586 2HD1 LEU A 175     -14.049   8.261  -1.613  1.00 91.25           H
ATOM   2587 3HD1 LEU A 175     -13.695   7.063  -0.344  1.00 91.25           H
ATOM   2588  CD2 LEU A 175     -12.370   6.228  -2.589  1.00 91.25           C
ATOM   2589 1HD2 LEU A 175     -13.086   6.517  -3.358  1.00 91.25           H
ATOM   2590 2HD2 LEU A 175     -11.451   5.881  -3.061  1.00 91.25           H
ATOM   2591 3HD2 LEU A 175     -12.792   5.427  -1.982  1.00 91.25           H
ATOM   2592  HN  LEU A 175     -10.312  10.503  -3.564  1.00 91.25           H
ATOM   2593  N   ALA A 176      -8.676   9.157  -1.156  1.00 95.79           N
ATOM   2594  CA  ALA A 176      -7.602   8.695  -0.293  1.00 95.79           C
ATOM   2595  C   ALA A 176      -7.283   9.777   0.741  1.00 95.79           C
ATOM   2596  O   ALA A 176      -6.978   9.469   1.892  1.00 95.79           O
ATOM   2597  HA  ALA A 176      -7.953   7.802   0.225  1.00 95.79           H
ATOM   2598  CB  ALA A 176      -6.386   8.325  -1.145  1.00 95.79           C
ATOM   2599 1HB  ALA A 176      -6.658   7.533  -1.842  1.00 95.79           H
ATOM   2600 2HB  ALA A 176      -6.053   9.201  -1.702  1.00 95.79           H
ATOM   2601 3HB  ALA A 176      -5.581   7.979  -0.497  1.00 95.79           H
ATOM   2602  HN  ALA A 176      -8.425   9.276  -2.116  1.00 95.79           H
ATOM   2603  N   ALA A 177      -7.364  11.021   0.293  1.00 95.55           N
ATOM   2604  CA  ALA A 177      -7.069  12.149   1.159  1.00 95.55           C
ATOM   2605  C   ALA A 177      -8.078  12.182   2.309  1.00 95.55           C
ATOM   2606  O   ALA A 177      -7.707  12.416   3.458  1.00 95.55           O
ATOM   2607  HA  ALA A 177      -6.069  12.001   1.568  1.00 95.55           H
ATOM   2608  CB  ALA A 177      -7.078  13.440   0.338  1.00 95.55           C
ATOM   2609 1HB  ALA A 177      -6.324  13.377  -0.447  1.00 95.55           H
ATOM   2610 2HB  ALA A 177      -8.061  13.576  -0.113  1.00 95.55           H
ATOM   2611 3HB  ALA A 177      -6.856  14.286   0.988  1.00 95.55           H
ATOM   2612  HN  ALA A 177      -7.626  11.263  -0.642  1.00 95.55           H
ATOM   2613  N   ALA A 178      -9.333  11.944   1.959  1.00 95.65           N
ATOM   2614  CA  ALA A 178     -10.402  11.968   2.943  1.00 95.65           C
ATOM   2615  C   ALA A 178     -10.198  10.823   3.938  1.00 95.65           C
ATOM   2616  O   ALA A 178     -10.467  10.976   5.129  1.00 95.65           O
ATOM   2617  HA  ALA A 178     -10.341  12.916   3.476  1.00 95.65           H
ATOM   2618  CB  ALA A 178     -11.754  11.887   2.232  1.00 95.65           C
ATOM   2619 1HB  ALA A 178     -11.861  12.738   1.559  1.00 95.65           H
ATOM   2620 2HB  ALA A 178     -11.808  10.962   1.659  1.00 95.65           H
ATOM   2621 3HB  ALA A 178     -12.555  11.905   2.971  1.00 95.65           H
ATOM   2622  HN  ALA A 178      -9.624  11.739   1.024  1.00 95.65           H
ATOM   2623  N   LEU A 179      -9.724   9.703   3.414  1.00 92.96           N
ATOM   2624  CA  LEU A 179      -9.620   8.490   4.207  1.00 92.96           C
ATOM   2625  C   LEU A 179      -8.444   8.620   5.177  1.00 92.96           C
ATOM   2626  O   LEU A 179      -8.297   7.810   6.092  1.00 92.96           O
ATOM   2627  HA  LEU A 179     -10.538   8.400   4.788  1.00 92.96           H
ATOM   2628  CB  LEU A 179      -9.535   7.261   3.300  1.00 92.96           C
ATOM   2629 1HB  LEU A 179      -8.756   7.435   2.557  1.00 92.96           H
ATOM   2630 2HB  LEU A 179      -9.217   6.411   3.902  1.00 92.96           H
ATOM   2631  CG  LEU A 179     -10.823   6.879   2.567  1.00 92.96           C
ATOM   2632  HG  LEU A 179     -11.208   7.767   2.067  1.00 92.96           H
ATOM   2633  CD1 LEU A 179     -10.547   5.834   1.484  1.00 92.96           C
ATOM   2634 1HD1 LEU A 179      -9.840   6.239   0.759  1.00 92.96           H
ATOM   2635 2HD1 LEU A 179     -10.126   4.939   1.941  1.00 92.96           H
ATOM   2636 3HD1 LEU A 179     -11.479   5.580   0.979  1.00 92.96           H
ATOM   2637  CD2 LEU A 179     -11.897   6.413   3.552  1.00 92.96           C
ATOM   2638 1HD2 LEU A 179     -11.534   5.543   4.100  1.00 92.96           H
ATOM   2639 2HD2 LEU A 179     -12.119   7.218   4.254  1.00 92.96           H
ATOM   2640 3HD2 LEU A 179     -12.801   6.147   3.005  1.00 92.96           H
ATOM   2641  HN  LEU A 179      -9.415   9.616   2.466  1.00 92.96           H
ATOM   2642  N   CYS A 180      -7.637   9.645   4.945  1.00 91.58           N
ATOM   2643  CA  CYS A 180      -6.456   9.867   5.762  1.00 91.58           C
ATOM   2644  C   CYS A 180      -6.780  10.951   6.791  1.00 91.58           C
ATOM   2645  O   CYS A 180      -5.913  11.362   7.560  1.00 91.58           O
ATOM   2646  HA  CYS A 180      -6.232   8.920   6.254  1.00 91.58           H
ATOM   2647  CB  CYS A 180      -5.240  10.236   4.909  1.00 91.58           C
ATOM   2648 1HB  CYS A 180      -4.323  10.030   5.461  1.00 91.58           H
ATOM   2649 2HB  CYS A 180      -5.216   9.620   4.010  1.00 91.58           H
ATOM   2650  SG  CYS A 180      -5.309  12.006   4.452  1.00 91.58           S
ATOM   2651  HG  CYS A 180      -4.041  12.099   4.062  1.00 91.58           H
ATOM   2652  HN  CYS A 180      -7.779  10.315   4.216  1.00 91.58           H
ATOM   2653  N   ILE A 181      -8.033  11.384   6.773  1.00 91.50           N
ATOM   2654  CA  ILE A 181      -8.483  12.410   7.697  1.00 91.50           C
ATOM   2655  C   ILE A 181      -8.217  11.952   9.132  1.00 91.50           C
ATOM   2656  O   ILE A 181      -7.672  12.705   9.938  1.00 91.50           O
ATOM   2657  HA  ILE A 181      -7.891  13.305   7.505  1.00 91.50           H
ATOM   2658  CB  ILE A 181      -9.946  12.769   7.427  1.00 91.50           C
ATOM   2659  HB  ILE A 181     -10.508  11.843   7.307  1.00 91.50           H
ATOM   2660  CG1 ILE A 181     -10.086  13.556   6.122  1.00 91.50           C
ATOM   2661 1HG1 ILE A 181      -9.605  14.528   6.226  1.00 91.50           H
ATOM   2662 2HG1 ILE A 181      -9.571  13.029   5.319  1.00 91.50           H
ATOM   2663  CG2 ILE A 181     -10.555  13.517   8.615  1.00 91.50           C
ATOM   2664 1HG2 ILE A 181     -10.508  12.887   9.504  1.00 91.50           H
ATOM   2665 2HG2 ILE A 181      -9.997  14.436   8.791  1.00 91.50           H
ATOM   2666 3HG2 ILE A 181     -11.595  13.760   8.397  1.00 91.50           H
ATOM   2667  CD1 ILE A 181     -11.558  13.746   5.752  1.00 91.50           C
ATOM   2668 1HD1 ILE A 181     -12.030  12.772   5.625  1.00 91.50           H
ATOM   2669 2HD1 ILE A 181     -12.065  14.294   6.547  1.00 91.50           H
ATOM   2670 3HD1 ILE A 181     -11.629  14.308   4.821  1.00 91.50           H
ATOM   2671  HN  ILE A 181      -8.732  11.045   6.143  1.00 91.50           H
ATOM   2672  N   PRO A 182      -8.595  10.713   9.477  1.00 92.65           N
ATOM   2673  CA  PRO A 182      -8.416  10.223  10.846  1.00 92.65           C
ATOM   2674  C   PRO A 182      -6.986  10.387  11.335  1.00 92.65           C
ATOM   2675  O   PRO A 182      -6.758  10.799  12.471  1.00 92.65           O
ATOM   2676  HA  PRO A 182      -9.022  10.810  11.536  1.00 92.65           H
ATOM   2677  CB  PRO A 182      -8.822   8.750  10.759  1.00 92.65           C
ATOM   2678 1HB  PRO A 182      -7.963   8.109  10.558  1.00 92.65           H
ATOM   2679 2HB  PRO A 182      -9.267   8.401  11.691  1.00 92.65           H
ATOM   2680  CG  PRO A 182      -9.824   8.727   9.612  1.00 92.65           C
ATOM   2681 1HG  PRO A 182      -9.940   7.726   9.196  1.00 92.65           H
ATOM   2682 2HG  PRO A 182     -10.817   9.041   9.935  1.00 92.65           H
ATOM   2683  CD  PRO A 182      -9.216   9.695   8.610  1.00 92.65           C
ATOM   2684 1HD  PRO A 182      -8.478   9.208   7.973  1.00 92.65           H
ATOM   2685 2HD  PRO A 182      -9.971  10.121   7.950  1.00 92.65           H
ATOM   2686  N   GLU A 183      -6.052  10.055  10.455  1.00 89.55           N
ATOM   2687  CA  GLU A 183      -4.643  10.103  10.806  1.00 89.55           C
ATOM   2688  C   GLU A 183      -4.234  11.531  11.170  1.00 89.55           C
ATOM   2689  O   GLU A 183      -3.457  11.741  12.100  1.00 89.55           O
ATOM   2690  HA  GLU A 183      -4.539   9.455  11.677  1.00 89.55           H
ATOM   2691  CB  GLU A 183      -3.776   9.557   9.669  1.00 89.55           C
ATOM   2692 1HB  GLU A 183      -4.195   9.860   8.710  1.00 89.55           H
ATOM   2693 2HB  GLU A 183      -2.744   9.877   9.809  1.00 89.55           H
ATOM   2694  CG  GLU A 183      -3.758   8.027   9.679  1.00 89.55           C
ATOM   2695 1HG  GLU A 183      -3.067   7.663   8.918  1.00 89.55           H
ATOM   2696 2HG  GLU A 183      -3.389   7.671  10.641  1.00 89.55           H
ATOM   2697  CD  GLU A 183      -5.155   7.461   9.421  1.00 89.55           C
ATOM   2698  OE1 GLU A 183      -5.388   6.308   9.845  1.00 89.55           O
ATOM   2699  OE2 GLU A 183      -5.960   8.193   8.805  1.00 89.55           O
ATOM   2700  HN  GLU A 183      -6.245   9.759   9.520  1.00 89.55           H
ATOM   2701  N   ILE A 184      -4.777  12.478  10.418  1.00 90.80           N
ATOM   2702  CA  ILE A 184      -4.431  13.876  10.609  1.00 90.80           C
ATOM   2703  C   ILE A 184      -4.817  14.304  12.026  1.00 90.80           C
ATOM   2704  O   ILE A 184      -4.075  15.034  12.682  1.00 90.80           O
ATOM   2705  HA  ILE A 184      -3.349  13.961  10.505  1.00 90.80           H
ATOM   2706  CB  ILE A 184      -5.060  14.738   9.513  1.00 90.80           C
ATOM   2707  HB  ILE A 184      -6.131  14.536   9.493  1.00 90.80           H
ATOM   2708  CG1 ILE A 184      -4.504  14.368   8.137  1.00 90.80           C
ATOM   2709 1HG1 ILE A 184      -3.452  14.649   8.078  1.00 90.80           H
ATOM   2710 2HG1 ILE A 184      -4.553  13.287   7.999  1.00 90.80           H
ATOM   2711  CG2 ILE A 184      -4.886  16.227   9.819  1.00 90.80           C
ATOM   2712 1HG2 ILE A 184      -5.369  16.461  10.769  1.00 90.80           H
ATOM   2713 2HG2 ILE A 184      -3.824  16.463   9.884  1.00 90.80           H
ATOM   2714 3HG2 ILE A 184      -5.343  16.817   9.025  1.00 90.80           H
ATOM   2715  CD1 ILE A 184      -5.287  15.065   7.023  1.00 90.80           C
ATOM   2716 1HD1 ILE A 184      -6.334  14.762   7.070  1.00 90.80           H
ATOM   2717 2HD1 ILE A 184      -5.216  16.145   7.150  1.00 90.80           H
ATOM   2718 3HD1 ILE A 184      -4.871  14.784   6.055  1.00 90.80           H
ATOM   2719  HN  ILE A 184      -5.442  12.302   9.692  1.00 90.80           H
ATOM   2720  N   LEU A 185      -5.977  13.832  12.457  1.00 90.76           N
ATOM   2721  CA  LEU A 185      -6.583  14.336  13.678  1.00 90.76           C
ATOM   2722  C   LEU A 185      -5.873  13.724  14.886  1.00 90.76           C
ATOM   2723  O   LEU A 185      -5.475  14.438  15.805  1.00 90.76           O
ATOM   2724  HA  LEU A 185      -6.430  15.415  13.697  1.00 90.76           H
ATOM   2725  CB  LEU A 185      -8.094  14.094  13.665  1.00 90.76           C
ATOM   2726 1HB  LEU A 185      -8.271  13.032  13.498  1.00 90.76           H
ATOM   2727 2HB  LEU A 185      -8.488  14.332  14.653  1.00 90.76           H
ATOM   2728  CG  LEU A 185      -8.891  14.885  12.625  1.00 90.76           C
ATOM   2729  HG  LEU A 185      -8.522  14.616  11.635  1.00 90.76           H
ATOM   2730  CD1 LEU A 185     -10.374  14.511  12.671  1.00 90.76           C
ATOM   2731 1HD1 LEU A 185     -10.487  13.447  12.464  1.00 90.76           H
ATOM   2732 2HD1 LEU A 185     -10.774  14.733  13.660  1.00 90.76           H
ATOM   2733 3HD1 LEU A 185     -10.917  15.087  11.922  1.00 90.76           H
ATOM   2734  CD2 LEU A 185      -8.673  16.389  12.795  1.00 90.76           C
ATOM   2735 1HD2 LEU A 185      -8.999  16.693  13.790  1.00 90.76           H
ATOM   2736 2HD2 LEU A 185      -7.615  16.619  12.673  1.00 90.76           H
ATOM   2737 3HD2 LEU A 185      -9.251  16.927  12.044  1.00 90.76           H
ATOM   2738  HN  LEU A 185      -6.499  13.119  11.989  1.00 90.76           H
ATOM   2739  N   TYR A 186      -5.735  12.406  14.846  1.00 90.98           N
ATOM   2740  CA  TYR A 186      -5.504  11.641  16.060  1.00 90.98           C
ATOM   2741  C   TYR A 186      -4.061  11.137  16.123  1.00 90.98           C
ATOM   2742  O   TYR A 186      -3.681  10.449  17.070  1.00 90.98           O
ATOM   2743  HA  TYR A 186      -5.690  12.296  16.911  1.00 90.98           H
ATOM   2744  CB  TYR A 186      -6.449  10.440  15.987  1.00 90.98           C
ATOM   2745 1HB  TYR A 186      -6.152   9.807  15.150  1.00 90.98           H
ATOM   2746 2HB  TYR A 186      -6.334   9.845  16.893  1.00 90.98           H
ATOM   2747  CG  TYR A 186      -7.923  10.816  15.825  1.00 90.98           C
ATOM   2748  CD1 TYR A 186      -8.501  11.728  16.684  1.00 90.98           C
ATOM   2749  HD1 TYR A 186      -7.907  12.180  17.479  1.00 90.98           H
ATOM   2750  CD2 TYR A 186      -8.674  10.244  14.818  1.00 90.98           C
ATOM   2751  HD2 TYR A 186      -8.218   9.524  14.139  1.00 90.98           H
ATOM   2752  CE1 TYR A 186      -9.888  12.082  16.532  1.00 90.98           C
ATOM   2753  HE1 TYR A 186     -10.357  12.801  17.204  1.00 90.98           H
ATOM   2754  CE2 TYR A 186     -10.061  10.599  14.666  1.00 90.98           C
ATOM   2755  HE2 TYR A 186     -10.666  10.154  13.875  1.00 90.98           H
ATOM   2756  CZ  TYR A 186     -10.600  11.500  15.530  1.00 90.98           C
ATOM   2757  OH  TYR A 186     -11.910  11.835  15.385  1.00 90.98           O
ATOM   2758  HH  TYR A 186     -12.313  11.319  14.630  1.00 90.98           H
ATOM   2759  HN  TYR A 186      -5.779  11.865  14.007  1.00 90.98           H
ATOM   2760  N   SER A 187      -3.296  11.498  15.103  1.00 91.85           N
ATOM   2761  CA  SER A 187      -1.859  11.283  15.133  1.00 91.85           C
ATOM   2762  C   SER A 187      -1.209  12.235  16.138  1.00 91.85           C
ATOM   2763  O   SER A 187      -1.366  13.451  16.039  1.00 91.85           O
ATOM   2764  HA  SER A 187      -1.728  10.248  15.447  1.00 91.85           H
ATOM   2765  CB  SER A 187      -1.245  11.477  13.745  1.00 91.85           C
ATOM   2766 1HB  SER A 187      -1.468  12.481  13.386  1.00 91.85           H
ATOM   2767 2HB  SER A 187      -0.160  11.397  13.814  1.00 91.85           H
ATOM   2768  OG  SER A 187      -1.731  10.520  12.808  1.00 91.85           O
ATOM   2769  HG  SER A 187      -2.205  10.984  12.059  1.00 91.85           H
ATOM   2770  HN  SER A 187      -3.642  11.928  14.270  1.00 91.85           H
ATOM   2771  N   GLN A 188      -0.491  11.647  17.084  1.00 85.44           N
ATOM   2772  CA  GLN A 188       0.294  12.428  18.024  1.00 85.44           C
ATOM   2773  C   GLN A 188       1.501  11.622  18.507  1.00 85.44           C
ATOM   2774  O   GLN A 188       1.585  10.419  18.266  1.00 85.44           O
ATOM   2775  HA  GLN A 188       0.632  13.300  17.464  1.00 85.44           H
ATOM   2776  CB  GLN A 188      -0.564  12.891  19.203  1.00 85.44           C
ATOM   2777 1HB  GLN A 188       0.026  13.537  19.855  1.00 85.44           H
ATOM   2778 2HB  GLN A 188      -1.401  13.486  18.837  1.00 85.44           H
ATOM   2779  CG  GLN A 188      -1.090  11.696  20.001  1.00 85.44           C
ATOM   2780 1HG  GLN A 188      -1.625  11.018  19.336  1.00 85.44           H
ATOM   2781 2HG  GLN A 188      -0.253  11.138  20.420  1.00 85.44           H
ATOM   2782  CD  GLN A 188      -2.020  12.155  21.126  1.00 85.44           C
ATOM   2783  OE1 GLN A 188      -2.405  13.309  21.216  1.00 85.44           O
ATOM   2784  NE2 GLN A 188      -2.357  11.189  21.976  1.00 85.44           N
ATOM   2785 1HE2 GLN A 188      -2.005  10.262  21.845  1.00 85.44           H
ATOM   2786 2HE2 GLN A 188      -2.962  11.390  22.746  1.00 85.44           H
ATOM   2787  HN  GLN A 188      -0.441  10.656  17.213  1.00 85.44           H
ATOM   2788  N   ILE A 189       2.406  12.317  19.180  1.00 89.11           N
ATOM   2789  CA  ILE A 189       3.533  11.658  19.818  1.00 89.11           C
ATOM   2790  C   ILE A 189       3.124  11.198  21.218  1.00 89.11           C
ATOM   2791  O   ILE A 189       2.577  11.977  21.997  1.00 89.11           O
ATOM   2792  HA  ILE A 189       3.777  10.778  19.223  1.00 89.11           H
ATOM   2793  CB  ILE A 189       4.763  12.568  19.805  1.00 89.11           C
ATOM   2794  HB  ILE A 189       4.505  13.499  20.310  1.00 89.11           H
ATOM   2795  CG1 ILE A 189       5.164  12.927  18.373  1.00 89.11           C
ATOM   2796 1HG1 ILE A 189       5.461  12.025  17.838  1.00 89.11           H
ATOM   2797 2HG1 ILE A 189       4.307  13.343  17.844  1.00 89.11           H
ATOM   2798  CG2 ILE A 189       5.920  11.938  20.583  1.00 89.11           C
ATOM   2799 1HG2 ILE A 189       5.616  11.776  21.618  1.00 89.11           H
ATOM   2800 2HG2 ILE A 189       6.186  10.984  20.129  1.00 89.11           H
ATOM   2801 3HG2 ILE A 189       6.781  12.606  20.558  1.00 89.11           H
ATOM   2802  CD1 ILE A 189       6.315  13.935  18.362  1.00 89.11           C
ATOM   2803 1HD1 ILE A 189       6.006  14.845  18.877  1.00 89.11           H
ATOM   2804 2HD1 ILE A 189       7.179  13.506  18.870  1.00 89.11           H
ATOM   2805 3HD1 ILE A 189       6.580  14.173  17.332  1.00 89.11           H
ATOM   2806  HN  ILE A 189       2.378  13.310  19.293  1.00 89.11           H
ATOM   2807  N   LYS A 190       3.405   9.933  21.497  1.00 84.42           N
ATOM   2808  CA  LYS A 190       3.161   9.386  22.820  1.00 84.42           C
ATOM   2809  C   LYS A 190       4.490   8.950  23.441  1.00 84.42           C
ATOM   2810  O   LYS A 190       5.286   8.269  22.796  1.00 84.42           O
ATOM   2811  HA  LYS A 190       2.740  10.184  23.431  1.00 84.42           H
ATOM   2812  CB  LYS A 190       2.118   8.269  22.754  1.00 84.42           C
ATOM   2813 1HB  LYS A 190       1.237   8.620  22.216  1.00 84.42           H
ATOM   2814 2HB  LYS A 190       2.518   7.425  22.192  1.00 84.42           H
ATOM   2815  CG  LYS A 190       1.716   7.810  24.157  1.00 84.42           C
ATOM   2816 1HG  LYS A 190       2.597   7.462  24.696  1.00 84.42           H
ATOM   2817 2HG  LYS A 190       1.312   8.653  24.718  1.00 84.42           H
ATOM   2818  CD  LYS A 190       0.677   6.689  24.091  1.00 84.42           C
ATOM   2819 1HD  LYS A 190      -0.232   7.058  23.616  1.00 84.42           H
ATOM   2820 2HD  LYS A 190       1.053   5.876  23.470  1.00 84.42           H
ATOM   2821  CE  LYS A 190       0.349   6.161  25.489  1.00 84.42           C
ATOM   2822 1HE  LYS A 190       1.271   6.008  26.051  1.00 84.42           H
ATOM   2823 2HE  LYS A 190      -0.238   6.899  26.035  1.00 84.42           H
ATOM   2824  NZ  LYS A 190      -0.401   4.889  25.400  1.00 84.42           N
ATOM   2825 1HZ  LYS A 190      -0.487   4.482  26.325  1.00 84.42           H
ATOM   2826 2HZ  LYS A 190      -1.325   5.067  25.022  1.00 84.42           H
ATOM   2827 3HZ  LYS A 190       0.094   4.246  24.793  1.00 84.42           H
ATOM   2828  HN  LYS A 190       3.792   9.288  20.838  1.00 84.42           H
ATOM   2829  N   GLU A 191       4.689   9.361  24.684  1.00 75.62           N
ATOM   2830  CA  GLU A 191       5.811   8.868  25.465  1.00 75.62           C
ATOM   2831  C   GLU A 191       5.381   7.671  26.314  1.00 75.62           C
ATOM   2832  O   GLU A 191       4.417   7.757  27.073  1.00 75.62           O
ATOM   2833  HA  GLU A 191       6.557   8.555  24.734  1.00 75.62           H
ATOM   2834  CB  GLU A 191       6.400   9.977  26.339  1.00 75.62           C
ATOM   2835 1HB  GLU A 191       5.595  10.590  26.746  1.00 75.62           H
ATOM   2836 2HB  GLU A 191       7.039   9.540  27.106  1.00 75.62           H
ATOM   2837  CG  GLU A 191       7.291  10.910  25.516  1.00 75.62           C
ATOM   2838 1HG  GLU A 191       7.974  10.320  24.905  1.00 75.62           H
ATOM   2839 2HG  GLU A 191       6.676  11.496  24.832  1.00 75.62           H
ATOM   2840  CD  GLU A 191       8.090  11.847  26.423  1.00 75.62           C
ATOM   2841  OE1 GLU A 191       9.040  12.469  25.901  1.00 75.62           O
ATOM   2842  OE2 GLU A 191       7.733  11.920  27.619  1.00 75.62           O
ATOM   2843  HN  GLU A 191       4.100  10.017  25.157  1.00 75.62           H
ATOM   2844  N   GLU A 192       6.118   6.580  26.158  1.00 72.14           N
ATOM   2845  CA  GLU A 192       5.865   5.387  26.947  1.00 72.14           C
ATOM   2846  C   GLU A 192       7.186   4.734  27.361  1.00 72.14           C
ATOM   2847  O   GLU A 192       8.025   4.432  26.513  1.00 72.14           O
ATOM   2848  HA  GLU A 192       5.331   5.733  27.832  1.00 72.14           H
ATOM   2849  CB  GLU A 192       4.982   4.400  26.181  1.00 72.14           C
ATOM   2850 1HB  GLU A 192       4.061   4.895  25.872  1.00 72.14           H
ATOM   2851 2HB  GLU A 192       5.543   3.974  25.349  1.00 72.14           H
ATOM   2852  CG  GLU A 192       4.573   3.225  27.071  1.00 72.14           C
ATOM   2853 1HG  GLU A 192       5.340   2.451  27.034  1.00 72.14           H
ATOM   2854 2HG  GLU A 192       4.504   3.555  28.108  1.00 72.14           H
ATOM   2855  CD  GLU A 192       3.231   2.641  26.627  1.00 72.14           C
ATOM   2856  OE1 GLU A 192       2.544   2.067  27.500  1.00 72.14           O
ATOM   2857  OE2 GLU A 192       2.922   2.781  25.424  1.00 72.14           O
ATOM   2858  HN  GLU A 192       6.874   6.505  25.508  1.00 72.14           H
ATOM   2859  N   SER A 193       7.329   4.536  28.663  1.00 73.26           N
ATOM   2860  CA  SER A 193       8.522   3.902  29.196  1.00 73.26           C
ATOM   2861  C   SER A 193       9.768   4.668  28.746  1.00 73.26           C
ATOM   2862  O   SER A 193      10.825   4.074  28.539  1.00 73.26           O
ATOM   2863  HA  SER A 193       8.415   3.949  30.280  1.00 73.26           H
ATOM   2864  CB  SER A 193       8.612   2.439  28.757  1.00 73.26           C
ATOM   2865 1HB  SER A 193       8.743   2.392  27.676  1.00 73.26           H
ATOM   2866 2HB  SER A 193       9.493   1.979  29.205  1.00 73.26           H
ATOM   2867  OG  SER A 193       7.451   1.699  29.126  1.00 73.26           O
ATOM   2868  HG  SER A 193       7.490   0.782  28.728  1.00 73.26           H
ATOM   2869  HN  SER A 193       6.649   4.800  29.347  1.00 73.26           H
ATOM   2870  N   GLY A 194       9.602   5.975  28.609  1.00 81.25           N
ATOM   2871  CA  GLY A 194      10.717   6.839  28.261  1.00 81.25           C
ATOM   2872  C   GLY A 194      11.033   6.752  26.767  1.00 81.25           C
ATOM   2873  O   GLY A 194      12.040   7.289  26.309  1.00 81.25           O
ATOM   2874 1HA  GLY A 194      10.481   7.869  28.527  1.00 81.25           H
ATOM   2875 2HA  GLY A 194      11.596   6.554  28.839  1.00 81.25           H
ATOM   2876  HN  GLY A 194       8.727   6.443  28.730  1.00 81.25           H
ATOM   2877  N   ILE A 195      10.153   6.071  26.047  1.00 79.50           N
ATOM   2878  CA  ILE A 195      10.289   5.964  24.604  1.00 79.50           C
ATOM   2879  C   ILE A 195       9.225   6.834  23.931  1.00 79.50           C
ATOM   2880  O   ILE A 195       8.040   6.724  24.242  1.00 79.50           O
ATOM   2881  HA  ILE A 195      11.272   6.353  24.339  1.00 79.50           H
ATOM   2882  CB  ILE A 195      10.250   4.498  24.170  1.00 79.50           C
ATOM   2883  HB  ILE A 195       9.297   4.073  24.486  1.00 79.50           H
ATOM   2884  CG1 ILE A 195      11.354   3.693  24.857  1.00 79.50           C
ATOM   2885 1HG1 ILE A 195      12.329   4.086  24.569  1.00 79.50           H
ATOM   2886 2HG1 ILE A 195      11.272   3.805  25.938  1.00 79.50           H
ATOM   2887  CG2 ILE A 195      10.315   4.375  22.646  1.00 79.50           C
ATOM   2888 1HG2 ILE A 195       9.464   4.894  22.203  1.00 79.50           H
ATOM   2889 2HG2 ILE A 195      11.241   4.823  22.285  1.00 79.50           H
ATOM   2890 3HG2 ILE A 195      10.285   3.323  22.364  1.00 79.50           H
ATOM   2891  CD1 ILE A 195      11.266   2.211  24.484  1.00 79.50           C
ATOM   2892 1HD1 ILE A 195      10.300   1.815  24.796  1.00 79.50           H
ATOM   2893 2HD1 ILE A 195      11.373   2.101  23.405  1.00 79.50           H
ATOM   2894 3HD1 ILE A 195      12.063   1.662  24.986  1.00 79.50           H
ATOM   2895  HN  ILE A 195       9.361   5.599  26.433  1.00 79.50           H
ATOM   2896  N   ALA A 196       9.687   7.679  23.020  1.00 90.20           N
ATOM   2897  CA  ALA A 196       8.783   8.509  22.243  1.00 90.20           C
ATOM   2898  C   ALA A 196       8.229   7.695  21.072  1.00 90.20           C
ATOM   2899  O   ALA A 196       8.987   7.064  20.336  1.00 90.20           O
ATOM   2900  HA  ALA A 196       7.958   8.801  22.894  1.00 90.20           H
ATOM   2901  CB  ALA A 196       9.517   9.769  21.781  1.00 90.20           C
ATOM   2902 1HB  ALA A 196       9.864  10.327  22.651  1.00 90.20           H
ATOM   2903 2HB  ALA A 196      10.371   9.487  21.165  1.00 90.20           H
ATOM   2904 3HB  ALA A 196       8.838  10.392  21.198  1.00 90.20           H
ATOM   2905  HN  ALA A 196      10.657   7.800  22.811  1.00 90.20           H
ATOM   2906  N   ILE A 197       6.912   7.734  20.936  1.00 85.63           N
ATOM   2907  CA  ILE A 197       6.236   6.905  19.953  1.00 85.63           C
ATOM   2908  C   ILE A 197       5.264   7.768  19.146  1.00 85.63           C
ATOM   2909  O   ILE A 197       4.461   8.504  19.717  1.00 85.63           O
ATOM   2910  HA  ILE A 197       6.996   6.516  19.275  1.00 85.63           H
ATOM   2911  CB  ILE A 197       5.575   5.703  20.630  1.00 85.63           C
ATOM   2912  HB  ILE A 197       4.906   6.073  21.406  1.00 85.63           H
ATOM   2913  CG1 ILE A 197       6.617   4.818  21.315  1.00 85.63           C
ATOM   2914 1HG1 ILE A 197       7.289   4.395  20.568  1.00 85.63           H
ATOM   2915 2HG1 ILE A 197       7.227   5.422  21.987  1.00 85.63           H
ATOM   2916  CG2 ILE A 197       4.719   4.915  19.635  1.00 85.63           C
ATOM   2917 1HG2 ILE A 197       3.940   5.563  19.234  1.00 85.63           H
ATOM   2918 2HG2 ILE A 197       5.348   4.556  18.820  1.00 85.63           H
ATOM   2919 3HG2 ILE A 197       4.261   4.066  20.142  1.00 85.63           H
ATOM   2920  CD1 ILE A 197       5.947   3.690  22.102  1.00 85.63           C
ATOM   2921 1HD1 ILE A 197       5.295   4.116  22.865  1.00 85.63           H
ATOM   2922 2HD1 ILE A 197       5.358   3.074  21.423  1.00 85.63           H
ATOM   2923 3HD1 ILE A 197       6.711   3.076  22.580  1.00 85.63           H
ATOM   2924  HN  ILE A 197       6.310   8.318  21.481  1.00 85.63           H
ATOM   2925  N   CYS A 198       5.368   7.649  17.830  1.00 91.63           N
ATOM   2926  CA  CYS A 198       4.391   8.257  16.944  1.00 91.63           C
ATOM   2927  C   CYS A 198       3.266   7.249  16.704  1.00 91.63           C
ATOM   2928  O   CYS A 198       3.455   6.258  16.000  1.00 91.63           O
ATOM   2929  HA  CYS A 198       4.014   9.144  17.455  1.00 91.63           H
ATOM   2930  CB  CYS A 198       5.029   8.723  15.633  1.00 91.63           C
ATOM   2931 1HB  CYS A 198       5.717   9.546  15.827  1.00 91.63           H
ATOM   2932 2HB  CYS A 198       5.615   7.914  15.197  1.00 91.63           H
ATOM   2933  SG  CYS A 198       3.730   9.257  14.460  1.00 91.63           S
ATOM   2934  HN  CYS A 198       6.102   7.148  17.371  1.00 91.63           H
ATOM   2935  N   THR A 199       2.119   7.536  17.302  1.00 89.67           N
ATOM   2936  CA  THR A 199       0.973   6.650  17.189  1.00 89.67           C
ATOM   2937  C   THR A 199      -0.315   7.461  17.036  1.00 89.67           C
ATOM   2938  O   THR A 199      -0.321   8.671  17.257  1.00 89.67           O
ATOM   2939  HA  THR A 199       1.086   6.056  16.282  1.00 89.67           H
ATOM   2940  CB  THR A 199       0.968   5.726  18.408  1.00 89.67           C
ATOM   2941  HB  THR A 199       1.968   5.341  18.609  1.00 89.67           H
ATOM   2942  OG1 THR A 199      -0.017   4.745  18.096  1.00 89.67           O
ATOM   2943  HG1 THR A 199       0.054   3.975  18.731  1.00 89.67           H
ATOM   2944  CG2 THR A 199       0.425   6.414  19.662  1.00 89.67           C
ATOM   2945 1HG2 THR A 199      -0.600   6.739  19.484  1.00 89.67           H
ATOM   2946 2HG2 THR A 199       1.045   7.279  19.899  1.00 89.67           H
ATOM   2947 3HG2 THR A 199       0.444   5.714  20.498  1.00 89.67           H
ATOM   2948  HN  THR A 199       1.967   8.356  17.855  1.00 89.67           H
ATOM   2949  N   MET A 200      -1.376   6.761  16.659  1.00 88.67           N
ATOM   2950  CA  MET A 200      -2.711   7.328  16.735  1.00 88.67           C
ATOM   2951  C   MET A 200      -3.313   7.131  18.127  1.00 88.67           C
ATOM   2952  O   MET A 200      -3.190   6.057  18.714  1.00 88.67           O
ATOM   2953  HA  MET A 200      -2.591   8.392  16.531  1.00 88.67           H
ATOM   2954  CB  MET A 200      -3.609   6.660  15.691  1.00 88.67           C
ATOM   2955 1HB  MET A 200      -3.572   5.578  15.814  1.00 88.67           H
ATOM   2956 2HB  MET A 200      -4.644   6.964  15.849  1.00 88.67           H
ATOM   2957  CG  MET A 200      -3.173   7.033  14.273  1.00 88.67           C
ATOM   2958 1HG  MET A 200      -3.126   8.118  14.172  1.00 88.67           H
ATOM   2959 2HG  MET A 200      -2.171   6.651  14.079  1.00 88.67           H
ATOM   2960  SD  MET A 200      -4.321   6.360  13.084  1.00 88.67           S
ATOM   2961  CE  MET A 200      -5.769   7.331  13.467  1.00 88.67           C
ATOM   2962 1HE  MET A 200      -6.056   7.162  14.505  1.00 88.67           H
ATOM   2963 2HE  MET A 200      -5.547   8.388  13.319  1.00 88.67           H
ATOM   2964 3HE  MET A 200      -6.588   7.037  12.811  1.00 88.67           H
ATOM   2965  HN  MET A 200      -1.333   5.826  16.308  1.00 88.67           H
ATOM   2966  N   VAL A 201      -3.951   8.184  18.616  1.00 91.06           N
ATOM   2967  CA  VAL A 201      -4.679   8.102  19.871  1.00 91.06           C
ATOM   2968  C   VAL A 201      -6.131   8.529  19.642  1.00 91.06           C
ATOM   2969  O   VAL A 201      -6.392   9.660  19.235  1.00 91.06           O
ATOM   2970  HA  VAL A 201      -4.667   7.060  20.191  1.00 91.06           H
ATOM   2971  CB  VAL A 201      -3.973   8.935  20.942  1.00 91.06           C
ATOM   2972  HB  VAL A 201      -3.992   9.977  20.622  1.00 91.06           H
ATOM   2973  CG1 VAL A 201      -4.706   8.841  22.282  1.00 91.06           C
ATOM   2974 1HG1 VAL A 201      -5.724   9.212  22.165  1.00 91.06           H
ATOM   2975 2HG1 VAL A 201      -4.733   7.802  22.609  1.00 91.06           H
ATOM   2976 3HG1 VAL A 201      -4.183   9.443  23.025  1.00 91.06           H
ATOM   2977  CG2 VAL A 201      -2.509   8.515  21.087  1.00 91.06           C
ATOM   2978 1HG2 VAL A 201      -2.459   7.464  21.373  1.00 91.06           H
ATOM   2979 2HG2 VAL A 201      -1.994   8.658  20.137  1.00 91.06           H
ATOM   2980 3HG2 VAL A 201      -2.031   9.123  21.854  1.00 91.06           H
ATOM   2981  HN  VAL A 201      -3.975   9.079  18.172  1.00 91.06           H
ATOM   2982  N   TYR A 202      -7.037   7.601  19.912  1.00 91.06           N
ATOM   2983  CA  TYR A 202      -8.447   7.834  19.654  1.00 91.06           C
ATOM   2984  C   TYR A 202      -9.142   8.414  20.888  1.00 91.06           C
ATOM   2985  O   TYR A 202      -8.787   8.082  22.018  1.00 91.06           O
ATOM   2986  HA  TYR A 202      -8.526   8.548  18.834  1.00 91.06           H
ATOM   2987  CB  TYR A 202      -9.051   6.464  19.340  1.00 91.06           C
ATOM   2988 1HB  TYR A 202      -8.865   5.795  20.180  1.00 91.06           H
ATOM   2989 2HB  TYR A 202     -10.133   6.567  19.249  1.00 91.06           H
ATOM   2990  CG  TYR A 202      -8.506   5.821  18.064  1.00 91.06           C
ATOM   2991  CD1 TYR A 202      -9.089   6.102  16.845  1.00 91.06           C
ATOM   2992  HD1 TYR A 202      -9.939   6.783  16.793  1.00 91.06           H
ATOM   2993  CD2 TYR A 202      -7.430   4.960  18.131  1.00 91.06           C
ATOM   2994  HD2 TYR A 202      -6.968   4.737  19.093  1.00 91.06           H
ATOM   2995  CE1 TYR A 202      -8.576   5.497  15.644  1.00 91.06           C
ATOM   2996  HE1 TYR A 202      -9.028   5.711  14.675  1.00 91.06           H
ATOM   2997  CE2 TYR A 202      -6.916   4.354  16.930  1.00 91.06           C
ATOM   2998  HE2 TYR A 202      -6.067   3.672  16.968  1.00 91.06           H
ATOM   2999  CZ  TYR A 202      -7.514   4.653  15.745  1.00 91.06           C
ATOM   3000  OH  TYR A 202      -7.029   4.082  14.611  1.00 91.06           O
ATOM   3001  HH  TYR A 202      -7.526   4.427  13.814  1.00 91.06           H
ATOM   3002  HN  TYR A 202      -6.821   6.705  20.300  1.00 91.06           H
ATOM   3003  N   PRO A 203     -10.140   9.287  20.696  1.00 86.10           N
ATOM   3004  CA  PRO A 203     -10.821   9.916  21.831  1.00 86.10           C
ATOM   3005  C   PRO A 203     -11.655   8.923  22.625  1.00 86.10           C
ATOM   3006  O   PRO A 203     -12.167   7.953  22.069  1.00 86.10           O
ATOM   3007  HA  PRO A 203     -10.091  10.304  22.540  1.00 86.10           H
ATOM   3008  CB  PRO A 203     -11.690  10.994  21.180  1.00 86.10           C
ATOM   3009 1HB  PRO A 203     -12.616  11.152  21.733  1.00 86.10           H
ATOM   3010 2HB  PRO A 203     -11.176  11.954  21.141  1.00 86.10           H
ATOM   3011  CG  PRO A 203     -11.955  10.455  19.803  1.00 86.10           C
ATOM   3012 1HG  PRO A 203     -12.807   9.775  19.803  1.00 86.10           H
ATOM   3013 2HG  PRO A 203     -12.187  11.257  19.103  1.00 86.10           H
ATOM   3014  CD  PRO A 203     -10.694   9.742  19.408  1.00 86.10           C
ATOM   3015 1HD  PRO A 203     -10.899   8.904  18.741  1.00 86.10           H
ATOM   3016 2HD  PRO A 203     -10.005  10.405  18.886  1.00 86.10           H
ATOM   3017  N   SER A 204     -11.771   9.196  23.916  1.00 77.97           N
ATOM   3018  CA  SER A 204     -12.165   8.169  24.865  1.00 77.97           C
ATOM   3019  C   SER A 204     -13.574   7.670  24.541  1.00 77.97           C
ATOM   3020  O   SER A 204     -13.860   6.480  24.669  1.00 77.97           O
ATOM   3021  HA  SER A 204     -11.437   7.367  24.742  1.00 77.97           H
ATOM   3022  CB  SER A 204     -12.106   8.694  26.301  1.00 77.97           C
ATOM   3023 1HB  SER A 204     -12.505   7.940  26.980  1.00 77.97           H
ATOM   3024 2HB  SER A 204     -11.066   8.859  26.584  1.00 77.97           H
ATOM   3025  OG  SER A 204     -12.837   9.907  26.457  1.00 77.97           O
ATOM   3026  HG  SER A 204     -13.815   9.710  26.533  1.00 77.97           H
ATOM   3027  HN  SER A 204     -11.600  10.097  24.315  1.00 77.97           H
ATOM   3028  N   ASP A 205     -14.418   8.604  24.127  1.00 70.78           N
ATOM   3029  CA  ASP A 205     -15.855   8.396  24.189  1.00 70.78           C
ATOM   3030  C   ASP A 205     -16.248   7.294  23.203  1.00 70.78           C
ATOM   3031  O   ASP A 205     -17.033   6.408  23.537  1.00 70.78           O
ATOM   3032  HA  ASP A 205     -16.060   8.122  25.223  1.00 70.78           H
ATOM   3033  CB  ASP A 205     -16.613   9.668  23.804  1.00 70.78           C
ATOM   3034 1HB  ASP A 205     -16.281  10.011  22.824  1.00 70.78           H
ATOM   3035 2HB  ASP A 205     -17.678   9.450  23.722  1.00 70.78           H
ATOM   3036  CG  ASP A 205     -16.390  10.772  24.839  1.00 70.78           C
ATOM   3037  OD1 ASP A 205     -15.816  10.448  25.900  1.00 70.78           O
ATOM   3038  OD2 ASP A 205     -16.800  11.916  24.545  1.00 70.78           O
ATOM   3039  HN  ASP A 205     -14.135   9.488  23.756  1.00 70.78           H
ATOM   3040  N   GLU A 206     -15.686   7.386  22.007  1.00 73.86           N
ATOM   3041  CA  GLU A 206     -16.024   6.451  20.947  1.00 73.86           C
ATOM   3042  C   GLU A 206     -14.758   5.789  20.399  1.00 73.86           C
ATOM   3043  O   GLU A 206     -14.724   5.367  19.244  1.00 73.86           O
ATOM   3044  HA  GLU A 206     -16.661   5.700  21.415  1.00 73.86           H
ATOM   3045  CB  GLU A 206     -16.806   7.147  19.831  1.00 73.86           C
ATOM   3046 1HB  GLU A 206     -16.244   8.008  19.470  1.00 73.86           H
ATOM   3047 2HB  GLU A 206     -17.044   6.428  19.046  1.00 73.86           H
ATOM   3048  CG  GLU A 206     -18.144   7.679  20.348  1.00 73.86           C
ATOM   3049 1HG  GLU A 206     -18.453   7.106  21.223  1.00 73.86           H
ATOM   3050 2HG  GLU A 206     -18.028   8.714  20.670  1.00 73.86           H
ATOM   3051  CD  GLU A 206     -19.223   7.593  19.268  1.00 73.86           C
ATOM   3052  OE1 GLU A 206     -20.304   7.051  19.587  1.00 73.86           O
ATOM   3053  OE2 GLU A 206     -18.943   8.070  18.147  1.00 73.86           O
ATOM   3054  HN  GLU A 206     -15.012   8.081  21.757  1.00 73.86           H
ATOM   3055  N   SER A 207     -13.748   5.720  21.253  1.00 86.45           N
ATOM   3056  CA  SER A 207     -12.433   5.276  20.823  1.00 86.45           C
ATOM   3057  C   SER A 207     -12.545   3.936  20.094  1.00 86.45           C
ATOM   3058  O   SER A 207     -11.974   3.760  19.019  1.00 86.45           O
ATOM   3059  HA  SER A 207     -12.074   6.051  20.146  1.00 86.45           H
ATOM   3060  CB  SER A 207     -11.476   5.155  22.011  1.00 86.45           C
ATOM   3061 1HB  SER A 207     -10.537   4.714  21.676  1.00 86.45           H
ATOM   3062 2HB  SER A 207     -11.244   6.149  22.392  1.00 86.45           H
ATOM   3063  OG  SER A 207     -12.025   4.361  23.059  1.00 86.45           O
ATOM   3064  HG  SER A 207     -11.486   4.477  23.894  1.00 86.45           H
ATOM   3065  HN  SER A 207     -13.817   5.960  22.222  1.00 86.45           H
ATOM   3066  N   THR A 208     -13.287   3.025  20.707  1.00 86.65           N
ATOM   3067  CA  THR A 208     -13.379   1.668  20.197  1.00 86.65           C
ATOM   3068  C   THR A 208     -14.031   1.662  18.813  1.00 86.65           C
ATOM   3069  O   THR A 208     -13.543   1.002  17.896  1.00 86.65           O
ATOM   3070  HA  THR A 208     -12.369   1.276  20.076  1.00 86.65           H
ATOM   3071  CB  THR A 208     -14.134   0.825  21.227  1.00 86.65           C
ATOM   3072  HB  THR A 208     -15.182   1.120  21.278  1.00 86.65           H
ATOM   3073  OG1 THR A 208     -13.388   0.996  22.429  1.00 86.65           O
ATOM   3074  HG1 THR A 208     -12.440   0.710  22.287  1.00 86.65           H
ATOM   3075  CG2 THR A 208     -14.039  -0.675  20.940  1.00 86.65           C
ATOM   3076 1HG2 THR A 208     -12.994  -0.982  20.956  1.00 86.65           H
ATOM   3077 2HG2 THR A 208     -14.465  -0.884  19.959  1.00 86.65           H
ATOM   3078 3HG2 THR A 208     -14.592  -1.226  21.701  1.00 86.65           H
ATOM   3079  HN  THR A 208     -13.817   3.201  21.537  1.00 86.65           H
ATOM   3080  N   LYS A 209     -15.123   2.404  18.705  1.00 82.47           N
ATOM   3081  CA  LYS A 209     -15.880   2.446  17.465  1.00 82.47           C
ATOM   3082  C   LYS A 209     -14.986   2.984  16.346  1.00 82.47           C
ATOM   3083  O   LYS A 209     -14.953   2.426  15.250  1.00 82.47           O
ATOM   3084  HA  LYS A 209     -16.162   1.423  17.219  1.00 82.47           H
ATOM   3085  CB  LYS A 209     -17.174   3.240  17.654  1.00 82.47           C
ATOM   3086 1HB  LYS A 209     -16.946   4.222  18.069  1.00 82.47           H
ATOM   3087 2HB  LYS A 209     -17.648   3.406  16.686  1.00 82.47           H
ATOM   3088  CG  LYS A 209     -18.141   2.500  18.581  1.00 82.47           C
ATOM   3089 1HG  LYS A 209     -18.306   1.489  18.208  1.00 82.47           H
ATOM   3090 2HG  LYS A 209     -17.698   2.405  19.573  1.00 82.47           H
ATOM   3091  CD  LYS A 209     -19.477   3.238  18.681  1.00 82.47           C
ATOM   3092 1HD  LYS A 209     -19.299   4.298  18.862  1.00 82.47           H
ATOM   3093 2HD  LYS A 209     -20.010   3.162  17.733  1.00 82.47           H
ATOM   3094  CE  LYS A 209     -20.340   2.660  19.805  1.00 82.47           C
ATOM   3095 1HE  LYS A 209     -20.735   1.689  19.505  1.00 82.47           H
ATOM   3096 2HE  LYS A 209     -19.728   2.495  20.692  1.00 82.47           H
ATOM   3097  NZ  LYS A 209     -21.454   3.579  20.127  1.00 82.47           N
ATOM   3098 1HZ  LYS A 209     -22.016   3.181  20.872  1.00 82.47           H
ATOM   3099 2HZ  LYS A 209     -21.080   4.472  20.427  1.00 82.47           H
ATOM   3100 3HZ  LYS A 209     -22.031   3.713  19.304  1.00 82.47           H
ATOM   3101  HN  LYS A 209     -15.492   2.967  19.444  1.00 82.47           H
ATOM   3102  N   LEU A 210     -14.283   4.063  16.660  1.00 88.36           N
ATOM   3103  CA  LEU A 210     -13.511   4.772  15.654  1.00 88.36           C
ATOM   3104  C   LEU A 210     -12.405   3.855  15.126  1.00 88.36           C
ATOM   3105  O   LEU A 210     -12.233   3.717  13.916  1.00 88.36           O
ATOM   3106  HA  LEU A 210     -14.185   5.008  14.831  1.00 88.36           H
ATOM   3107  CB  LEU A 210     -12.995   6.100  16.212  1.00 88.36           C
ATOM   3108 1HB  LEU A 210     -13.833   6.632  16.662  1.00 88.36           H
ATOM   3109 2HB  LEU A 210     -12.287   5.884  17.013  1.00 88.36           H
ATOM   3110  CG  LEU A 210     -12.316   7.032  15.207  1.00 88.36           C
ATOM   3111  HG  LEU A 210     -11.492   6.490  14.741  1.00 88.36           H
ATOM   3112  CD1 LEU A 210     -13.283   7.431  14.090  1.00 88.36           C
ATOM   3113 1HD1 LEU A 210     -13.621   6.537  13.565  1.00 88.36           H
ATOM   3114 2HD1 LEU A 210     -14.141   7.946  14.520  1.00 88.36           H
ATOM   3115 3HD1 LEU A 210     -12.775   8.093  13.389  1.00 88.36           H
ATOM   3116  CD2 LEU A 210     -11.716   8.251  15.908  1.00 88.36           C
ATOM   3117 1HD2 LEU A 210     -12.506   8.803  16.418  1.00 88.36           H
ATOM   3118 2HD2 LEU A 210     -10.974   7.923  16.636  1.00 88.36           H
ATOM   3119 3HD2 LEU A 210     -11.239   8.897  15.170  1.00 88.36           H
ATOM   3120  HN  LEU A 210     -14.236   4.451  17.580  1.00 88.36           H
ATOM   3121  N   LYS A 211     -11.684   3.253  16.060  1.00 93.12           N
ATOM   3122  CA  LYS A 211     -10.597   2.357  15.705  1.00 93.12           C
ATOM   3123  C   LYS A 211     -11.133   1.246  14.800  1.00 93.12           C
ATOM   3124  O   LYS A 211     -10.561   0.968  13.747  1.00 93.12           O
ATOM   3125  HA  LYS A 211      -9.865   2.937  15.142  1.00 93.12           H
ATOM   3126  CB  LYS A 211      -9.894   1.841  16.962  1.00 93.12           C
ATOM   3127 1HB  LYS A 211      -9.500   2.681  17.534  1.00 93.12           H
ATOM   3128 2HB  LYS A 211     -10.614   1.331  17.602  1.00 93.12           H
ATOM   3129  CG  LYS A 211      -8.757   0.884  16.601  1.00 93.12           C
ATOM   3130 1HG  LYS A 211      -9.169  -0.043  16.203  1.00 93.12           H
ATOM   3131 2HG  LYS A 211      -8.142   1.323  15.815  1.00 93.12           H
ATOM   3132  CD  LYS A 211      -7.889   0.578  17.823  1.00 93.12           C
ATOM   3133 1HD  LYS A 211      -7.501   1.507  18.240  1.00 93.12           H
ATOM   3134 2HD  LYS A 211      -8.497   0.110  18.598  1.00 93.12           H
ATOM   3135  CE  LYS A 211      -6.726  -0.346  17.453  1.00 93.12           C
ATOM   3136 1HE  LYS A 211      -7.112  -1.310  17.123  1.00 93.12           H
ATOM   3137 2HE  LYS A 211      -6.169   0.078  16.618  1.00 93.12           H
ATOM   3138  NZ  LYS A 211      -5.826  -0.535  18.612  1.00 93.12           N
ATOM   3139 1HZ  LYS A 211      -5.173  -1.286  18.414  1.00 93.12           H
ATOM   3140 2HZ  LYS A 211      -5.312   0.322  18.785  1.00 93.12           H
ATOM   3141 3HZ  LYS A 211      -6.374  -0.771  19.432  1.00 93.12           H
ATOM   3142  HN  LYS A 211     -11.832   3.369  17.043  1.00 93.12           H
ATOM   3143  N   SER A 212     -12.225   0.640  15.244  1.00 91.18           N
ATOM   3144  CA  SER A 212     -12.794  -0.492  14.533  1.00 91.18           C
ATOM   3145  C   SER A 212     -13.185  -0.076  13.114  1.00 91.18           C
ATOM   3146  O   SER A 212     -12.946  -0.813  12.159  1.00 91.18           O
ATOM   3147  HA  SER A 212     -12.005  -1.243  14.508  1.00 91.18           H
ATOM   3148  CB  SER A 212     -14.009  -1.053  15.275  1.00 91.18           C
ATOM   3149 1HB  SER A 212     -14.771  -0.279  15.361  1.00 91.18           H
ATOM   3150 2HB  SER A 212     -14.445  -1.866  14.693  1.00 91.18           H
ATOM   3151  OG  SER A 212     -13.668  -1.530  16.574  1.00 91.18           O
ATOM   3152  HG  SER A 212     -13.773  -0.796  17.245  1.00 91.18           H
ATOM   3153  HN  SER A 212     -12.717   0.911  16.071  1.00 91.18           H
ATOM   3154  N   ALA A 213     -13.779   1.105  13.020  1.00 94.55           N
ATOM   3155  CA  ALA A 213     -14.229   1.616  11.736  1.00 94.55           C
ATOM   3156  C   ALA A 213     -13.017   1.851  10.832  1.00 94.55           C
ATOM   3157  O   ALA A 213     -13.030   1.475   9.661  1.00 94.55           O
ATOM   3158  HA  ALA A 213     -14.869   0.859  11.283  1.00 94.55           H
ATOM   3159  CB  ALA A 213     -15.050   2.889  11.953  1.00 94.55           C
ATOM   3160 1HB  ALA A 213     -15.914   2.662  12.577  1.00 94.55           H
ATOM   3161 2HB  ALA A 213     -14.433   3.640  12.447  1.00 94.55           H
ATOM   3162 3HB  ALA A 213     -15.387   3.272  10.990  1.00 94.55           H
ATOM   3163  HN  ALA A 213     -13.954   1.707  13.799  1.00 94.55           H
ATOM   3164  N   VAL A 214     -11.999   2.471  11.410  1.00 92.84           N
ATOM   3165  CA  VAL A 214     -10.806   2.815  10.655  1.00 92.84           C
ATOM   3166  C   VAL A 214     -10.186   1.541  10.080  1.00 92.84           C
ATOM   3167  O   VAL A 214      -9.796   1.508   8.914  1.00 92.84           O
ATOM   3168  HA  VAL A 214     -11.113   3.459   9.831  1.00 92.84           H
ATOM   3169  CB  VAL A 214      -9.838   3.605  11.538  1.00 92.84           C
ATOM   3170  HB  VAL A 214      -9.745   3.079  12.488  1.00 92.84           H
ATOM   3171  CG1 VAL A 214      -8.449   3.675  10.902  1.00 92.84           C
ATOM   3172 1HG1 VAL A 214      -8.058   2.666  10.770  1.00 92.84           H
ATOM   3173 2HG1 VAL A 214      -8.518   4.167   9.931  1.00 92.84           H
ATOM   3174 3HG1 VAL A 214      -7.780   4.242  11.550  1.00 92.84           H
ATOM   3175  CG2 VAL A 214     -10.380   5.007  11.828  1.00 92.84           C
ATOM   3176 1HG2 VAL A 214     -10.516   5.545  10.891  1.00 92.84           H
ATOM   3177 2HG2 VAL A 214     -11.337   4.927  12.344  1.00 92.84           H
ATOM   3178 3HG2 VAL A 214      -9.672   5.546  12.458  1.00 92.84           H
ATOM   3179  HN  VAL A 214     -11.980   2.736  12.374  1.00 92.84           H
ATOM   3180  N   LEU A 215     -10.115   0.522  10.924  1.00 92.44           N
ATOM   3181  CA  LEU A 215      -9.469  -0.722  10.543  1.00 92.44           C
ATOM   3182  C   LEU A 215     -10.311  -1.423   9.475  1.00 92.44           C
ATOM   3183  O   LEU A 215      -9.773  -1.952   8.503  1.00 92.44           O
ATOM   3184  HA  LEU A 215      -8.502  -0.468  10.108  1.00 92.44           H
ATOM   3185  CB  LEU A 215      -9.198  -1.585  11.777  1.00 92.44           C
ATOM   3186 1HB  LEU A 215     -10.128  -1.689  12.334  1.00 92.44           H
ATOM   3187 2HB  LEU A 215      -8.913  -2.583  11.442  1.00 92.44           H
ATOM   3188  CG  LEU A 215      -8.118  -1.071  12.731  1.00 92.44           C
ATOM   3189  HG  LEU A 215      -8.429  -0.095  13.104  1.00 92.44           H
ATOM   3190  CD1 LEU A 215      -7.974  -1.993  13.944  1.00 92.44           C
ATOM   3191 1HD1 LEU A 215      -8.922  -2.039  14.480  1.00 92.44           H
ATOM   3192 2HD1 LEU A 215      -7.697  -2.993  13.609  1.00 92.44           H
ATOM   3193 3HD1 LEU A 215      -7.200  -1.604  14.606  1.00 92.44           H
ATOM   3194  CD2 LEU A 215      -6.789  -0.872  12.000  1.00 92.44           C
ATOM   3195 1HD2 LEU A 215      -6.460  -1.823  11.580  1.00 92.44           H
ATOM   3196 2HD2 LEU A 215      -6.921  -0.147  11.198  1.00 92.44           H
ATOM   3197 3HD2 LEU A 215      -6.040  -0.506  12.702  1.00 92.44           H
ATOM   3198  HN  LEU A 215     -10.488   0.538  11.852  1.00 92.44           H
ATOM   3199  N   THR A 216     -11.618  -1.404   9.691  1.00 92.06           N
ATOM   3200  CA  THR A 216     -12.536  -2.077   8.788  1.00 92.06           C
ATOM   3201  C   THR A 216     -12.417  -1.498   7.377  1.00 92.06           C
ATOM   3202  O   THR A 216     -12.341  -2.242   6.401  1.00 92.06           O
ATOM   3203  HA  THR A 216     -12.250  -3.127   8.728  1.00 92.06           H
ATOM   3204  CB  THR A 216     -13.945  -1.964   9.375  1.00 92.06           C
ATOM   3205  HB  THR A 216     -14.260  -0.922   9.432  1.00 92.06           H
ATOM   3206  OG1 THR A 216     -13.858  -2.649  10.621  1.00 92.06           O
ATOM   3207  HG1 THR A 216     -13.760  -1.991  11.368  1.00 92.06           H
ATOM   3208  CG2 THR A 216     -14.976  -2.767   8.580  1.00 92.06           C
ATOM   3209 1HG2 THR A 216     -14.696  -3.820   8.580  1.00 92.06           H
ATOM   3210 2HG2 THR A 216     -15.009  -2.400   7.554  1.00 92.06           H
ATOM   3211 3HG2 THR A 216     -15.958  -2.652   9.039  1.00 92.06           H
ATOM   3212  HN  THR A 216     -12.050  -0.941  10.465  1.00 92.06           H
ATOM   3213  N   LEU A 217     -12.405  -0.174   7.315  1.00 89.61           N
ATOM   3214  CA  LEU A 217     -12.288   0.514   6.040  1.00 89.61           C
ATOM   3215  C   LEU A 217     -10.989   0.089   5.354  1.00 89.61           C
ATOM   3216  O   LEU A 217     -10.958  -0.103   4.139  1.00 89.61           O
ATOM   3217  HA  LEU A 217     -13.126   0.196   5.420  1.00 89.61           H
ATOM   3218  CB  LEU A 217     -12.416   2.026   6.234  1.00 89.61           C
ATOM   3219 1HB  LEU A 217     -11.806   2.316   7.090  1.00 89.61           H
ATOM   3220 2HB  LEU A 217     -11.993   2.521   5.360  1.00 89.61           H
ATOM   3221  CG  LEU A 217     -13.834   2.557   6.450  1.00 89.61           C
ATOM   3222  HG  LEU A 217     -14.296   1.982   7.253  1.00 89.61           H
ATOM   3223  CD1 LEU A 217     -13.810   4.020   6.899  1.00 89.61           C
ATOM   3224 1HD1 LEU A 217     -13.258   4.103   7.836  1.00 89.61           H
ATOM   3225 2HD1 LEU A 217     -13.322   4.626   6.136  1.00 89.61           H
ATOM   3226 3HD1 LEU A 217     -14.831   4.372   7.046  1.00 89.61           H
ATOM   3227  CD2 LEU A 217     -14.692   2.356   5.199  1.00 89.61           C
ATOM   3228 1HD2 LEU A 217     -14.243   2.890   4.362  1.00 89.61           H
ATOM   3229 2HD2 LEU A 217     -14.749   1.293   4.965  1.00 89.61           H
ATOM   3230 3HD2 LEU A 217     -15.695   2.743   5.381  1.00 89.61           H
ATOM   3231  HN  LEU A 217     -12.473   0.424   8.113  1.00 89.61           H
ATOM   3232  N   LYS A 218      -9.947  -0.045   6.161  1.00 88.44           N
ATOM   3233  CA  LYS A 218      -8.632  -0.377   5.638  1.00 88.44           C
ATOM   3234  C   LYS A 218      -8.691  -1.745   4.955  1.00 88.44           C
ATOM   3235  O   LYS A 218      -8.150  -1.922   3.864  1.00 88.44           O
ATOM   3236  HA  LYS A 218      -8.380   0.373   4.889  1.00 88.44           H
ATOM   3237  CB  LYS A 218      -7.578  -0.287   6.743  1.00 88.44           C
ATOM   3238 1HB  LYS A 218      -7.691   0.653   7.284  1.00 88.44           H
ATOM   3239 2HB  LYS A 218      -7.731  -1.090   7.464  1.00 88.44           H
ATOM   3240  CG  LYS A 218      -6.165  -0.380   6.162  1.00 88.44           C
ATOM   3241 1HG  LYS A 218      -6.063  -1.303   5.592  1.00 88.44           H
ATOM   3242 2HG  LYS A 218      -6.000   0.443   5.466  1.00 88.44           H
ATOM   3243  CD  LYS A 218      -5.112  -0.338   7.270  1.00 88.44           C
ATOM   3244 1HD  LYS A 218      -5.179   0.610   7.805  1.00 88.44           H
ATOM   3245 2HD  LYS A 218      -5.310  -1.127   7.995  1.00 88.44           H
ATOM   3246  CE  LYS A 218      -3.704  -0.507   6.696  1.00 88.44           C
ATOM   3247 1HE  LYS A 218      -3.671  -1.384   6.050  1.00 88.44           H
ATOM   3248 2HE  LYS A 218      -3.452   0.354   6.076  1.00 88.44           H
ATOM   3249  NZ  LYS A 218      -2.713  -0.648   7.786  1.00 88.44           N
ATOM   3250 1HZ  LYS A 218      -1.831  -0.967   7.401  1.00 88.44           H
ATOM   3251 2HZ  LYS A 218      -2.579   0.249   8.239  1.00 88.44           H
ATOM   3252 3HZ  LYS A 218      -3.050  -1.322   8.464  1.00 88.44           H
ATOM   3253  HN  LYS A 218      -9.990   0.070   7.154  1.00 88.44           H
ATOM   3254  N   VAL A 219      -9.353  -2.677   5.624  1.00 92.20           N
ATOM   3255  CA  VAL A 219      -9.390  -4.052   5.155  1.00 92.20           C
ATOM   3256  C   VAL A 219     -10.246  -4.132   3.889  1.00 92.20           C
ATOM   3257  O   VAL A 219      -9.848  -4.752   2.904  1.00 92.20           O
ATOM   3258  HA  VAL A 219      -8.369  -4.342   4.906  1.00 92.20           H
ATOM   3259  CB  VAL A 219      -9.885  -4.973   6.271  1.00 92.20           C
ATOM   3260  HB  VAL A 219     -10.856  -4.605   6.604  1.00 92.20           H
ATOM   3261  CG1 VAL A 219     -10.075  -6.402   5.759  1.00 92.20           C
ATOM   3262 1HG1 VAL A 219     -10.809  -6.405   4.952  1.00 92.20           H
ATOM   3263 2HG1 VAL A 219      -9.125  -6.784   5.387  1.00 92.20           H
ATOM   3264 3HG1 VAL A 219     -10.428  -7.036   6.573  1.00 92.20           H
ATOM   3265  CG2 VAL A 219      -8.935  -4.942   7.470  1.00 92.20           C
ATOM   3266 1HG2 VAL A 219      -7.945  -5.274   7.157  1.00 92.20           H
ATOM   3267 2HG2 VAL A 219      -8.872  -3.926   7.858  1.00 92.20           H
ATOM   3268 3HG2 VAL A 219      -9.311  -5.606   8.249  1.00 92.20           H
ATOM   3269  HN  VAL A 219      -9.857  -2.507   6.471  1.00 92.20           H
ATOM   3270  N   ILE A 220     -11.406  -3.496   3.957  1.00 92.27           N
ATOM   3271  CA  ILE A 220     -12.381  -3.601   2.886  1.00 92.27           C
ATOM   3272  C   ILE A 220     -11.800  -2.987   1.611  1.00 92.27           C
ATOM   3273  O   ILE A 220     -11.687  -3.661   0.588  1.00 92.27           O
ATOM   3274  HA  ILE A 220     -12.558  -4.662   2.708  1.00 92.27           H
ATOM   3275  CB  ILE A 220     -13.715  -2.985   3.312  1.00 92.27           C
ATOM   3276  HB  ILE A 220     -13.517  -2.001   3.737  1.00 92.27           H
ATOM   3277  CG1 ILE A 220     -14.381  -3.823   4.406  1.00 92.27           C
ATOM   3278 1HG1 ILE A 220     -14.611  -4.816   4.019  1.00 92.27           H
ATOM   3279 2HG1 ILE A 220     -13.689  -3.957   5.238  1.00 92.27           H
ATOM   3280  CG2 ILE A 220     -14.636  -2.781   2.107  1.00 92.27           C
ATOM   3281 1HG2 ILE A 220     -14.155  -2.113   1.393  1.00 92.27           H
ATOM   3282 2HG2 ILE A 220     -14.831  -3.742   1.632  1.00 92.27           H
ATOM   3283 3HG2 ILE A 220     -15.577  -2.342   2.439  1.00 92.27           H
ATOM   3284  CD1 ILE A 220     -15.664  -3.154   4.905  1.00 92.27           C
ATOM   3285 1HD1 ILE A 220     -15.426  -2.172   5.313  1.00 92.27           H
ATOM   3286 2HD1 ILE A 220     -16.362  -3.044   4.075  1.00 92.27           H
ATOM   3287 3HD1 ILE A 220     -16.116  -3.771   5.682  1.00 92.27           H
ATOM   3288  HN  ILE A 220     -11.683  -2.918   4.725  1.00 92.27           H
ATOM   3289  N   LEU A 221     -11.448  -1.714   1.713  1.00 91.97           N
ATOM   3290  CA  LEU A 221     -11.041  -0.953   0.544  1.00 91.97           C
ATOM   3291  C   LEU A 221      -9.593  -1.302   0.192  1.00 91.97           C
ATOM   3292  O   LEU A 221      -9.173  -1.145  -0.953  1.00 91.97           O
ATOM   3293  HA  LEU A 221     -11.680  -1.260  -0.284  1.00 91.97           H
ATOM   3294  CB  LEU A 221     -11.276   0.542   0.768  1.00 91.97           C
ATOM   3295 1HB  LEU A 221     -10.661   0.864   1.608  1.00 91.97           H
ATOM   3296 2HB  LEU A 221     -10.923   1.081  -0.111  1.00 91.97           H
ATOM   3297  CG  LEU A 221     -12.722   0.960   1.041  1.00 91.97           C
ATOM   3298  HG  LEU A 221     -13.068   0.433   1.931  1.00 91.97           H
ATOM   3299  CD1 LEU A 221     -12.814   2.458   1.338  1.00 91.97           C
ATOM   3300 1HD1 LEU A 221     -12.211   2.692   2.216  1.00 91.97           H
ATOM   3301 2HD1 LEU A 221     -12.443   3.021   0.482  1.00 91.97           H
ATOM   3302 3HD1 LEU A 221     -13.852   2.728   1.529  1.00 91.97           H
ATOM   3303  CD2 LEU A 221     -13.639   0.547  -0.112  1.00 91.97           C
ATOM   3304 1HD2 LEU A 221     -13.305   1.027  -1.031  1.00 91.97           H
ATOM   3305 2HD2 LEU A 221     -13.605  -0.536  -0.233  1.00 91.97           H
ATOM   3306 3HD2 LEU A 221     -14.661   0.856   0.108  1.00 91.97           H
ATOM   3307  HN  LEU A 221     -11.437  -1.204   2.574  1.00 91.97           H
ATOM   3308  N   GLY A 222      -8.869  -1.769   1.199  1.00 91.33           N
ATOM   3309  CA  GLY A 222      -7.435  -1.958   1.065  1.00 91.33           C
ATOM   3310  C   GLY A 222      -7.120  -3.271   0.344  1.00 91.33           C
ATOM   3311  O   GLY A 222      -6.048  -3.421  -0.240  1.00 91.33           O
ATOM   3312 1HA  GLY A 222      -7.004  -1.123   0.512  1.00 91.33           H
ATOM   3313 2HA  GLY A 222      -6.971  -1.961   2.051  1.00 91.33           H
ATOM   3314  HN  GLY A 222      -9.247  -2.016   2.092  1.00 91.33           H
ATOM   3315  N   PHE A 223      -8.074  -4.188   0.409  1.00 90.50           N
ATOM   3316  CA  PHE A 223      -7.860  -5.528  -0.109  1.00 90.50           C
ATOM   3317  C   PHE A 223      -9.115  -6.052  -0.811  1.00 90.50           C
ATOM   3318  O   PHE A 223      -9.098  -6.302  -2.016  1.00 90.50           O
ATOM   3319  HA  PHE A 223      -7.042  -5.471  -0.827  1.00 90.50           H
ATOM   3320  CB  PHE A 223      -7.548  -6.427   1.089  1.00 90.50           C
ATOM   3321 1HB  PHE A 223      -6.728  -5.987   1.656  1.00 90.50           H
ATOM   3322 2HB  PHE A 223      -8.416  -6.449   1.749  1.00 90.50           H
ATOM   3323  CG  PHE A 223      -7.177  -7.862   0.711  1.00 90.50           C
ATOM   3324  CD1 PHE A 223      -8.051  -8.876   0.950  1.00 90.50           C
ATOM   3325  HD1 PHE A 223      -9.017  -8.666   1.410  1.00 90.50           H
ATOM   3326  CD2 PHE A 223      -5.973  -8.124   0.136  1.00 90.50           C
ATOM   3327  HD2 PHE A 223      -5.272  -7.311  -0.055  1.00 90.50           H
ATOM   3328  CE1 PHE A 223      -7.707 -10.208   0.599  1.00 90.50           C
ATOM   3329  HE1 PHE A 223      -8.407 -11.021   0.790  1.00 90.50           H
ATOM   3330  CE2 PHE A 223      -5.628  -9.456  -0.215  1.00 90.50           C
ATOM   3331  HE2 PHE A 223      -4.663  -9.666  -0.675  1.00 90.50           H
ATOM   3332  CZ  PHE A 223      -6.502 -10.470   0.024  1.00 90.50           C
ATOM   3333  HZ  PHE A 223      -6.238 -11.492  -0.245  1.00 90.50           H
ATOM   3334  HN  PHE A 223      -8.978  -4.028   0.805  1.00 90.50           H
ATOM   3335  N   PHE A 224     -10.173  -6.202  -0.028  1.00 85.94           N
ATOM   3336  CA  PHE A 224     -11.314  -6.995  -0.455  1.00 85.94           C
ATOM   3337  C   PHE A 224     -11.889  -6.463  -1.770  1.00 85.94           C
ATOM   3338  O   PHE A 224     -12.067  -7.219  -2.724  1.00 85.94           O
ATOM   3339  HA  PHE A 224     -10.962  -8.016  -0.601  1.00 85.94           H
ATOM   3340  CB  PHE A 224     -12.377  -6.874   0.638  1.00 85.94           C
ATOM   3341 1HB  PHE A 224     -12.348  -5.865   1.049  1.00 85.94           H
ATOM   3342 2HB  PHE A 224     -13.361  -7.008   0.190  1.00 85.94           H
ATOM   3343  CG  PHE A 224     -12.212  -7.879   1.780  1.00 85.94           C
ATOM   3344  CD1 PHE A 224     -12.483  -9.195   1.572  1.00 85.94           C
ATOM   3345  HD1 PHE A 224     -12.817  -9.534   0.591  1.00 85.94           H
ATOM   3346  CD2 PHE A 224     -11.794  -7.456   3.003  1.00 85.94           C
ATOM   3347  HD2 PHE A 224     -11.578  -6.401   3.170  1.00 85.94           H
ATOM   3348  CE1 PHE A 224     -12.329 -10.128   2.632  1.00 85.94           C
ATOM   3349  HE1 PHE A 224     -12.546 -11.183   2.465  1.00 85.94           H
ATOM   3350  CE2 PHE A 224     -11.641  -8.388   4.063  1.00 85.94           C
ATOM   3351  HE2 PHE A 224     -11.307  -8.049   5.043  1.00 85.94           H
ATOM   3352  CZ  PHE A 224     -11.912  -9.705   3.855  1.00 85.94           C
ATOM   3353  HZ  PHE A 224     -11.794 -10.420   4.668  1.00 85.94           H
ATOM   3354  HN  PHE A 224     -10.258  -5.795   0.881  1.00 85.94           H
ATOM   3355  N   LEU A 225     -12.163  -5.167  -1.778  1.00 93.04           N
ATOM   3356  CA  LEU A 225     -12.763  -4.536  -2.941  1.00 93.04           C
ATOM   3357  C   LEU A 225     -11.835  -4.709  -4.145  1.00 93.04           C
ATOM   3358  O   LEU A 225     -12.242  -5.244  -5.175  1.00 93.04           O
ATOM   3359  HA  LEU A 225     -13.698  -5.056  -3.149  1.00 93.04           H
ATOM   3360  CB  LEU A 225     -13.114  -3.078  -2.639  1.00 93.04           C
ATOM   3361 1HB  LEU A 225     -13.857  -3.061  -1.842  1.00 93.04           H
ATOM   3362 2HB  LEU A 225     -12.222  -2.583  -2.253  1.00 93.04           H
ATOM   3363  CG  LEU A 225     -13.649  -2.259  -3.815  1.00 93.04           C
ATOM   3364  HG  LEU A 225     -12.982  -2.404  -4.664  1.00 93.04           H
ATOM   3365  CD1 LEU A 225     -15.034  -2.751  -4.240  1.00 93.04           C
ATOM   3366 1HD1 LEU A 225     -14.972  -3.796  -4.542  1.00 93.04           H
ATOM   3367 2HD1 LEU A 225     -15.727  -2.655  -3.403  1.00 93.04           H
ATOM   3368 3HD1 LEU A 225     -15.391  -2.152  -5.077  1.00 93.04           H
ATOM   3369  CD2 LEU A 225     -13.647  -0.764  -3.488  1.00 93.04           C
ATOM   3370 1HD2 LEU A 225     -14.279  -0.581  -2.619  1.00 93.04           H
ATOM   3371 2HD2 LEU A 225     -12.629  -0.441  -3.272  1.00 93.04           H
ATOM   3372 3HD2 LEU A 225     -14.033  -0.205  -4.341  1.00 93.04           H
ATOM   3373  HN  LEU A 225     -11.983  -4.553  -1.010  1.00 93.04           H
ATOM   3374  N   PRO A 226     -10.577  -4.260  -4.039  1.00 93.75           N
ATOM   3375  CA  PRO A 226      -9.628  -4.406  -5.145  1.00 93.75           C
ATOM   3376  C   PRO A 226      -9.531  -5.841  -5.636  1.00 93.75           C
ATOM   3377  O   PRO A 226      -9.542  -6.091  -6.841  1.00 93.75           O
ATOM   3378  HA  PRO A 226      -9.967  -3.832  -6.008  1.00 93.75           H
ATOM   3379  CB  PRO A 226      -8.304  -3.918  -4.554  1.00 93.75           C
ATOM   3380 1HB  PRO A 226      -7.729  -4.739  -4.126  1.00 93.75           H
ATOM   3381 2HB  PRO A 226      -7.675  -3.450  -5.311  1.00 93.75           H
ATOM   3382  CG  PRO A 226      -8.740  -2.919  -3.489  1.00 93.75           C
ATOM   3383 1HG  PRO A 226      -7.957  -2.749  -2.749  1.00 93.75           H
ATOM   3384 2HG  PRO A 226      -8.974  -1.945  -3.918  1.00 93.75           H
ATOM   3385  CD  PRO A 226      -9.964  -3.585  -2.881  1.00 93.75           C
ATOM   3386 1HD  PRO A 226      -9.693  -4.296  -2.100  1.00 93.75           H
ATOM   3387 2HD  PRO A 226     -10.636  -2.857  -2.425  1.00 93.75           H
ATOM   3388  N   PHE A 227      -9.439  -6.755  -4.681  1.00 91.91           N
ATOM   3389  CA  PHE A 227      -9.205  -8.153  -5.002  1.00 91.91           C
ATOM   3390  C   PHE A 227     -10.348  -8.720  -5.847  1.00 91.91           C
ATOM   3391  O   PHE A 227     -10.110  -9.367  -6.866  1.00 91.91           O
ATOM   3392  HA  PHE A 227      -8.276  -8.203  -5.571  1.00 91.91           H
ATOM   3393  CB  PHE A 227      -9.142  -8.912  -3.676  1.00 91.91           C
ATOM   3394 1HB  PHE A 227      -8.308  -8.527  -3.088  1.00 91.91           H
ATOM   3395 2HB  PHE A 227     -10.051  -8.710  -3.109  1.00 91.91           H
ATOM   3396  CG  PHE A 227      -8.981 -10.426  -3.832  1.00 91.91           C
ATOM   3397  CD1 PHE A 227     -10.032 -11.251  -3.577  1.00 91.91           C
ATOM   3398  HD1 PHE A 227     -10.988 -10.833  -3.261  1.00 91.91           H
ATOM   3399  CD2 PHE A 227      -7.788 -10.946  -4.226  1.00 91.91           C
ATOM   3400  HD2 PHE A 227      -6.946 -10.285  -4.431  1.00 91.91           H
ATOM   3401  CE1 PHE A 227      -9.883 -12.655  -3.722  1.00 91.91           C
ATOM   3402  HE1 PHE A 227     -10.725 -13.316  -3.517  1.00 91.91           H
ATOM   3403  CE2 PHE A 227      -7.640 -12.351  -4.372  1.00 91.91           C
ATOM   3404  HE2 PHE A 227      -6.683 -12.768  -4.688  1.00 91.91           H
ATOM   3405  CZ  PHE A 227      -8.690 -13.176  -4.116  1.00 91.91           C
ATOM   3406  HZ  PHE A 227      -8.576 -14.254  -4.228  1.00 91.91           H
ATOM   3407  HN  PHE A 227      -9.521  -6.554  -3.705  1.00 91.91           H
ATOM   3408  N   VAL A 228     -11.564  -8.456  -5.392  1.00 94.54           N
ATOM   3409  CA  VAL A 228     -12.743  -8.981  -6.060  1.00 94.54           C
ATOM   3410  C   VAL A 228     -12.765  -8.489  -7.508  1.00 94.54           C
ATOM   3411  O   VAL A 228     -13.022  -9.264  -8.428  1.00 94.54           O
ATOM   3412  HA  VAL A 228     -12.664 -10.069  -6.061  1.00 94.54           H
ATOM   3413  CB  VAL A 228     -14.002  -8.598  -5.279  1.00 94.54           C
ATOM   3414  HB  VAL A 228     -13.974  -7.522  -5.107  1.00 94.54           H
ATOM   3415  CG1 VAL A 228     -15.264  -8.913  -6.084  1.00 94.54           C
ATOM   3416 1HG1 VAL A 228     -15.248  -8.352  -7.019  1.00 94.54           H
ATOM   3417 2HG1 VAL A 228     -15.299  -9.981  -6.301  1.00 94.54           H
ATOM   3418 3HG1 VAL A 228     -16.143  -8.631  -5.506  1.00 94.54           H
ATOM   3419  CG2 VAL A 228     -14.033  -9.292  -3.916  1.00 94.54           C
ATOM   3420 1HG2 VAL A 228     -14.026 -10.373  -4.058  1.00 94.54           H
ATOM   3421 2HG2 VAL A 228     -13.159  -8.995  -3.337  1.00 94.54           H
ATOM   3422 3HG2 VAL A 228     -14.938  -9.002  -3.381  1.00 94.54           H
ATOM   3423  HN  VAL A 228     -11.750  -7.897  -4.585  1.00 94.54           H
ATOM   3424  N   VAL A 229     -12.492  -7.202  -7.666  1.00 94.77           N
ATOM   3425  CA  VAL A 229     -12.549  -6.580  -8.979  1.00 94.77           C
ATOM   3426  C   VAL A 229     -11.471  -7.194  -9.875  1.00 94.77           C
ATOM   3427  O   VAL A 229     -11.737  -7.534 -11.027  1.00 94.77           O
ATOM   3428  HA  VAL A 229     -13.527  -6.801  -9.405  1.00 94.77           H
ATOM   3429  CB  VAL A 229     -12.421  -5.062  -8.844  1.00 94.77           C
ATOM   3430  HB  VAL A 229     -11.513  -4.850  -8.279  1.00 94.77           H
ATOM   3431  CG1 VAL A 229     -12.286  -4.399 -10.217  1.00 94.77           C
ATOM   3432 1HG1 VAL A 229     -11.397  -4.782 -10.718  1.00 94.77           H
ATOM   3433 2HG1 VAL A 229     -13.167  -4.624 -10.817  1.00 94.77           H
ATOM   3434 3HG1 VAL A 229     -12.197  -3.320 -10.092  1.00 94.77           H
ATOM   3435  CG2 VAL A 229     -13.604  -4.479  -8.068  1.00 94.77           C
ATOM   3436 1HG2 VAL A 229     -14.531  -4.706  -8.595  1.00 94.77           H
ATOM   3437 2HG2 VAL A 229     -13.635  -4.916  -7.071  1.00 94.77           H
ATOM   3438 3HG2 VAL A 229     -13.488  -3.398  -7.988  1.00 94.77           H
ATOM   3439  HN  VAL A 229     -12.237  -6.588  -6.919  1.00 94.77           H
ATOM   3440  N   MET A 230     -10.278  -7.316  -9.313  1.00 89.15           N
ATOM   3441  CA  MET A 230      -9.150  -7.848 -10.059  1.00 89.15           C
ATOM   3442  C   MET A 230      -9.421  -9.284 -10.513  1.00 89.15           C
ATOM   3443  O   MET A 230      -9.193  -9.625 -11.672  1.00 89.15           O
ATOM   3444  HA  MET A 230      -9.041  -7.199 -10.928  1.00 89.15           H
ATOM   3445  CB  MET A 230      -7.897  -7.817  -9.181  1.00 89.15           C
ATOM   3446 1HB  MET A 230      -8.141  -8.173  -8.180  1.00 89.15           H
ATOM   3447 2HB  MET A 230      -7.148  -8.497  -9.587  1.00 89.15           H
ATOM   3448  CG  MET A 230      -7.320  -6.403  -9.099  1.00 89.15           C
ATOM   3449 1HG  MET A 230      -7.093  -6.035 -10.100  1.00 89.15           H
ATOM   3450 2HG  MET A 230      -8.057  -5.725  -8.669  1.00 89.15           H
ATOM   3451  SD  MET A 230      -5.839  -6.405  -8.102  1.00 89.15           S
ATOM   3452  CE  MET A 230      -4.741  -7.310  -9.179  1.00 89.15           C
ATOM   3453 1HE  MET A 230      -5.151  -8.302  -9.366  1.00 89.15           H
ATOM   3454 2HE  MET A 230      -4.637  -6.776 -10.124  1.00 89.15           H
ATOM   3455 3HE  MET A 230      -3.763  -7.403  -8.706  1.00 89.15           H
ATOM   3456  HN  MET A 230     -10.076  -7.060  -8.367  1.00 89.15           H
ATOM   3457  N   ALA A 231      -9.903 -10.086  -9.575  1.00 93.88           N
ATOM   3458  CA  ALA A 231     -10.123 -11.498  -9.839  1.00 93.88           C
ATOM   3459  C   ALA A 231     -11.108 -11.648 -11.001  1.00 93.88           C
ATOM   3460  O   ALA A 231     -10.889 -12.452 -11.905  1.00 93.88           O
ATOM   3461  HA  ALA A 231      -9.167 -11.935 -10.125  1.00 93.88           H
ATOM   3462  CB  ALA A 231     -10.617 -12.184  -8.564  1.00 93.88           C
ATOM   3463 1HB  ALA A 231      -9.869 -12.074  -7.779  1.00 93.88           H
ATOM   3464 2HB  ALA A 231     -11.552 -11.725  -8.243  1.00 93.88           H
ATOM   3465 3HB  ALA A 231     -10.782 -13.243  -8.762  1.00 93.88           H
ATOM   3466  HN  ALA A 231     -10.141  -9.786  -8.651  1.00 93.88           H
ATOM   3467  N   CYS A 232     -12.171 -10.860 -10.939  1.00 92.90           N
ATOM   3468  CA  CYS A 232     -13.203 -10.913 -11.961  1.00 92.90           C
ATOM   3469  C   CYS A 232     -12.581 -10.489 -13.293  1.00 92.90           C
ATOM   3470  O   CYS A 232     -12.749 -11.169 -14.304  1.00 92.90           O
ATOM   3471  HA  CYS A 232     -13.546 -11.947 -12.005  1.00 92.90           H
ATOM   3472  CB  CYS A 232     -14.409 -10.047 -11.592  1.00 92.90           C
ATOM   3473 1HB  CYS A 232     -14.080  -9.041 -11.335  1.00 92.90           H
ATOM   3474 2HB  CYS A 232     -15.076  -9.955 -12.450  1.00 92.90           H
ATOM   3475  SG  CYS A 232     -15.306 -10.791 -10.181  1.00 92.90           S
ATOM   3476  HG  CYS A 232     -14.511 -10.296  -9.236  1.00 92.90           H
ATOM   3477  HN  CYS A 232     -12.333 -10.196 -10.209  1.00 92.90           H
ATOM   3478  N   CYS A 233     -11.877  -9.368 -13.250  1.00 92.60           N
ATOM   3479  CA  CYS A 233     -11.358  -8.763 -14.466  1.00 92.60           C
ATOM   3480  C   CYS A 233     -10.435  -9.774 -15.149  1.00 92.60           C
ATOM   3481  O   CYS A 233     -10.598 -10.067 -16.333  1.00 92.60           O
ATOM   3482  HA  CYS A 233     -12.219  -8.538 -15.095  1.00 92.60           H
ATOM   3483  CB  CYS A 233     -10.645  -7.440 -14.180  1.00 92.60           C
ATOM   3484 1HB  CYS A 233      -9.950  -7.565 -13.349  1.00 92.60           H
ATOM   3485 2HB  CYS A 233     -10.055  -7.141 -15.046  1.00 92.60           H
ATOM   3486  SG  CYS A 233     -11.870  -6.142 -13.779  1.00 92.60           S
ATOM   3487  HG  CYS A 233     -12.084  -6.534 -12.527  1.00 92.60           H
ATOM   3488  HN  CYS A 233     -11.659  -8.876 -12.408  1.00 92.60           H
ATOM   3489  N   TYR A 234      -9.486 -10.278 -14.375  1.00 86.82           N
ATOM   3490  CA  TYR A 234      -8.441 -11.124 -14.926  1.00 86.82           C
ATOM   3491  C   TYR A 234      -8.992 -12.501 -15.302  1.00 86.82           C
ATOM   3492  O   TYR A 234      -8.462 -13.163 -16.193  1.00 86.82           O
ATOM   3493  HA  TYR A 234      -8.053 -10.639 -15.822  1.00 86.82           H
ATOM   3494  CB  TYR A 234      -7.402 -11.289 -13.815  1.00 86.82           C
ATOM   3495 1HB  TYR A 234      -7.917 -11.507 -12.880  1.00 86.82           H
ATOM   3496 2HB  TYR A 234      -6.776 -12.152 -14.043  1.00 86.82           H
ATOM   3497  CG  TYR A 234      -6.506 -10.065 -13.614  1.00 86.82           C
ATOM   3498  CD1 TYR A 234      -5.951  -9.430 -14.706  1.00 86.82           C
ATOM   3499  HD1 TYR A 234      -6.151  -9.799 -15.712  1.00 86.82           H
ATOM   3500  CD2 TYR A 234      -6.253  -9.597 -12.341  1.00 86.82           C
ATOM   3501  HD2 TYR A 234      -6.691 -10.099 -11.478  1.00 86.82           H
ATOM   3502  CE1 TYR A 234      -5.108  -8.278 -14.517  1.00 86.82           C
ATOM   3503  HE1 TYR A 234      -4.663  -7.766 -15.371  1.00 86.82           H
ATOM   3504  CE2 TYR A 234      -5.410  -8.445 -12.152  1.00 86.82           C
ATOM   3505  HE2 TYR A 234      -5.201  -8.065 -11.152  1.00 86.82           H
ATOM   3506  CZ  TYR A 234      -4.879  -7.842 -13.249  1.00 86.82           C
ATOM   3507  OH  TYR A 234      -4.082  -6.754 -13.070  1.00 86.82           O
ATOM   3508  HH  TYR A 234      -4.054  -6.507 -12.102  1.00 86.82           H
ATOM   3509  HN  TYR A 234      -9.423 -10.117 -13.390  1.00 86.82           H
ATOM   3510  N   THR A 235     -10.048 -12.891 -14.603  1.00 89.53           N
ATOM   3511  CA  THR A 235     -10.743 -14.126 -14.925  1.00 89.53           C
ATOM   3512  C   THR A 235     -11.266 -14.084 -16.362  1.00 89.53           C
ATOM   3513  O   THR A 235     -11.078 -15.033 -17.122  1.00 89.53           O
ATOM   3514  HA  THR A 235     -10.029 -14.947 -14.868  1.00 89.53           H
ATOM   3515  CB  THR A 235     -11.845 -14.333 -13.883  1.00 89.53           C
ATOM   3516  HB  THR A 235     -12.579 -13.528 -13.928  1.00 89.53           H
ATOM   3517  OG1 THR A 235     -11.140 -14.455 -12.651  1.00 89.53           O
ATOM   3518  HG1 THR A 235     -11.344 -13.674 -12.061  1.00 89.53           H
ATOM   3519  CG2 THR A 235     -12.554 -15.679 -14.041  1.00 89.53           C
ATOM   3520 1HG2 THR A 235     -11.831 -16.487 -13.930  1.00 89.53           H
ATOM   3521 2HG2 THR A 235     -13.012 -15.735 -15.029  1.00 89.53           H
ATOM   3522 3HG2 THR A 235     -13.326 -15.775 -13.278  1.00 89.53           H
ATOM   3523  HN  THR A 235     -10.428 -12.381 -13.832  1.00 89.53           H
ATOM   3524  N   ILE A 236     -11.912 -12.975 -16.692  1.00 89.08           N
ATOM   3525  CA  ILE A 236     -12.482 -12.807 -18.017  1.00 89.08           C
ATOM   3526  C   ILE A 236     -11.352 -12.648 -19.037  1.00 89.08           C
ATOM   3527  O   ILE A 236     -11.434 -13.173 -20.146  1.00 89.08           O
ATOM   3528  HA  ILE A 236     -13.035 -13.716 -18.253  1.00 89.08           H
ATOM   3529  CB  ILE A 236     -13.485 -11.652 -18.026  1.00 89.08           C
ATOM   3530  HB  ILE A 236     -12.971 -10.750 -17.694  1.00 89.08           H
ATOM   3531  CG1 ILE A 236     -14.627 -11.910 -17.042  1.00 89.08           C
ATOM   3532 1HG1 ILE A 236     -15.288 -12.680 -17.440  1.00 89.08           H
ATOM   3533 2HG1 ILE A 236     -14.224 -12.290 -16.103  1.00 89.08           H
ATOM   3534  CG2 ILE A 236     -13.999 -11.383 -19.442  1.00 89.08           C
ATOM   3535 1HG2 ILE A 236     -13.161 -11.123 -20.090  1.00 89.08           H
ATOM   3536 2HG2 ILE A 236     -14.491 -12.277 -19.826  1.00 89.08           H
ATOM   3537 3HG2 ILE A 236     -14.710 -10.558 -19.420  1.00 89.08           H
ATOM   3538  CD1 ILE A 236     -15.425 -10.631 -16.780  1.00 89.08           C
ATOM   3539 1HD1 ILE A 236     -14.766  -9.872 -16.359  1.00 89.08           H
ATOM   3540 2HD1 ILE A 236     -15.847 -10.268 -17.717  1.00 89.08           H
ATOM   3541 3HD1 ILE A 236     -16.231 -10.843 -16.077  1.00 89.08           H
ATOM   3542  HN  ILE A 236     -12.048 -12.202 -16.072  1.00 89.08           H
ATOM   3543  N   ILE A 237     -10.324 -11.922 -18.625  1.00 87.60           N
ATOM   3544  CA  ILE A 237      -9.182 -11.682 -19.491  1.00 87.60           C
ATOM   3545  C   ILE A 237      -8.582 -13.023 -19.919  1.00 87.60           C
ATOM   3546  O   ILE A 237      -8.364 -13.259 -21.107  1.00 87.60           O
ATOM   3547  HA  ILE A 237      -9.548 -11.168 -20.380  1.00 87.60           H
ATOM   3548  CB  ILE A 237      -8.179 -10.750 -18.809  1.00 87.60           C
ATOM   3549  HB  ILE A 237      -8.070 -11.065 -17.772  1.00 87.60           H
ATOM   3550  CG1 ILE A 237      -8.694  -9.309 -18.792  1.00 87.60           C
ATOM   3551 1HG1 ILE A 237      -8.637  -8.887 -19.795  1.00 87.60           H
ATOM   3552 2HG1 ILE A 237      -9.744  -9.298 -18.500  1.00 87.60           H
ATOM   3553  CG2 ILE A 237      -6.799 -10.857 -19.462  1.00 87.60           C
ATOM   3554 1HG2 ILE A 237      -6.436 -11.882 -19.378  1.00 87.60           H
ATOM   3555 2HG2 ILE A 237      -6.873 -10.583 -20.514  1.00 87.60           H
ATOM   3556 3HG2 ILE A 237      -6.106 -10.184 -18.958  1.00 87.60           H
ATOM   3557  CD1 ILE A 237      -7.881  -8.448 -17.823  1.00 87.60           C
ATOM   3558 1HD1 ILE A 237      -7.960  -8.859 -16.817  1.00 87.60           H
ATOM   3559 2HD1 ILE A 237      -6.836  -8.441 -18.132  1.00 87.60           H
ATOM   3560 3HD1 ILE A 237      -8.268  -7.429 -17.830  1.00 87.60           H
ATOM   3561  HN  ILE A 237     -10.263 -11.502 -17.720  1.00 87.60           H
ATOM   3562  N   ILE A 238      -8.332 -13.867 -18.929  1.00 87.49           N
ATOM   3563  CA  ILE A 238      -7.694 -15.148 -19.180  1.00 87.49           C
ATOM   3564  C   ILE A 238      -8.537 -15.946 -20.176  1.00 87.49           C
ATOM   3565  O   ILE A 238      -8.003 -16.537 -21.113  1.00 87.49           O
ATOM   3566  HA  ILE A 238      -6.723 -14.946 -19.632  1.00 87.49           H
ATOM   3567  CB  ILE A 238      -7.436 -15.885 -17.864  1.00 87.49           C
ATOM   3568  HB  ILE A 238      -8.328 -15.800 -17.244  1.00 87.49           H
ATOM   3569  CG1 ILE A 238      -6.285 -15.238 -17.090  1.00 87.49           C
ATOM   3570 1HG1 ILE A 238      -5.335 -15.501 -17.557  1.00 87.49           H
ATOM   3571 2HG1 ILE A 238      -6.374 -14.153 -17.138  1.00 87.49           H
ATOM   3572  CG2 ILE A 238      -7.196 -17.376 -18.108  1.00 87.49           C
ATOM   3573 1HG2 ILE A 238      -8.073 -17.811 -18.586  1.00 87.49           H
ATOM   3574 2HG2 ILE A 238      -6.328 -17.503 -18.756  1.00 87.49           H
ATOM   3575 3HG2 ILE A 238      -7.015 -17.876 -17.157  1.00 87.49           H
ATOM   3576  CD1 ILE A 238      -6.284 -15.692 -15.629  1.00 87.49           C
ATOM   3577 1HD1 ILE A 238      -7.225 -15.406 -15.159  1.00 87.49           H
ATOM   3578 2HD1 ILE A 238      -6.170 -16.775 -15.585  1.00 87.49           H
ATOM   3579 3HD1 ILE A 238      -5.456 -15.218 -15.102  1.00 87.49           H
ATOM   3580  HN  ILE A 238      -8.557 -13.687 -17.971  1.00 87.49           H
ATOM   3581  N   HIS A 239      -9.841 -15.937 -19.940  1.00 81.82           N
ATOM   3582  CA  HIS A 239     -10.759 -16.687 -20.780  1.00 81.82           C
ATOM   3583  C   HIS A 239     -10.647 -16.199 -22.226  1.00 81.82           C
ATOM   3584  O   HIS A 239     -10.603 -17.004 -23.155  1.00 81.82           O
ATOM   3585  HA  HIS A 239     -10.445 -17.730 -20.732  1.00 81.82           H
ATOM   3586  CB  HIS A 239     -12.186 -16.604 -20.235  1.00 81.82           C
ATOM   3587 1HB  HIS A 239     -12.171 -16.833 -19.169  1.00 81.82           H
ATOM   3588 2HB  HIS A 239     -12.543 -15.579 -20.335  1.00 81.82           H
ATOM   3589  CG  HIS A 239     -13.160 -17.531 -20.921  1.00 81.82           C
ATOM   3590  ND1 HIS A 239     -13.159 -18.900 -20.722  1.00 81.82           N
ATOM   3591  HD1 HIS A 239     -12.535 -19.404 -20.125  1.00 81.82           H
ATOM   3592  CD2 HIS A 239     -14.167 -17.271 -21.804  1.00 81.82           C
ATOM   3593  HD2 HIS A 239     -14.446 -16.287 -22.180  1.00 81.82           H
ATOM   3594  CE1 HIS A 239     -14.125 -19.431 -21.458  1.00 81.82           C
ATOM   3595  HE1 HIS A 239     -14.377 -20.490 -21.518  1.00 81.82           H
ATOM   3596  NE2 HIS A 239     -14.748 -18.419 -22.128  1.00 81.82           N
ATOM   3597  HN  HIS A 239     -10.270 -15.430 -19.193  1.00 81.82           H
ATOM   3598  N   THR A 240     -10.604 -14.883 -22.371  1.00 84.55           N
ATOM   3599  CA  THR A 240     -10.546 -14.277 -23.690  1.00 84.55           C
ATOM   3600  C   THR A 240      -9.235 -14.644 -24.389  1.00 84.55           C
ATOM   3601  O   THR A 240      -9.223 -14.926 -25.586  1.00 84.55           O
ATOM   3602  HA  THR A 240     -11.356 -14.688 -24.293  1.00 84.55           H
ATOM   3603  CB  THR A 240     -10.746 -12.769 -23.527  1.00 84.55           C
ATOM   3604  HB  THR A 240      -9.882 -12.311 -23.046  1.00 84.55           H
ATOM   3605  OG1 THR A 240     -11.976 -12.656 -22.817  1.00 84.55           O
ATOM   3606  HG1 THR A 240     -11.798 -12.562 -21.837  1.00 84.55           H
ATOM   3607  CG2 THR A 240     -11.019 -12.067 -24.859  1.00 84.55           C
ATOM   3608 1HG2 THR A 240     -11.923 -12.478 -25.308  1.00 84.55           H
ATOM   3609 2HG2 THR A 240     -10.176 -12.223 -25.531  1.00 84.55           H
ATOM   3610 3HG2 THR A 240     -11.153 -10.999 -24.686  1.00 84.55           H
ATOM   3611  HN  THR A 240     -10.609 -14.236 -21.609  1.00 84.55           H
ATOM   3612  N   LEU A 241      -8.163 -14.628 -23.611  1.00 84.04           N
ATOM   3613  CA  LEU A 241      -6.837 -14.861 -24.158  1.00 84.04           C
ATOM   3614  C   LEU A 241      -6.741 -16.307 -24.649  1.00 84.04           C
ATOM   3615  O   LEU A 241      -6.122 -16.578 -25.677  1.00 84.04           O
ATOM   3616  HA  LEU A 241      -6.716 -14.198 -25.014  1.00 84.04           H
ATOM   3617  CB  LEU A 241      -5.762 -14.485 -23.138  1.00 84.04           C
ATOM   3618 1HB  LEU A 241      -6.035 -14.917 -22.175  1.00 84.04           H
ATOM   3619 2HB  LEU A 241      -4.823 -14.949 -23.440  1.00 84.04           H
ATOM   3620  CG  LEU A 241      -5.518 -12.987 -22.942  1.00 84.04           C
ATOM   3621  HG  LEU A 241      -6.465 -12.519 -22.675  1.00 84.04           H
ATOM   3622  CD1 LEU A 241      -4.548 -12.737 -21.785  1.00 84.04           C
ATOM   3623 1HD1 LEU A 241      -4.966 -13.146 -20.865  1.00 84.04           H
ATOM   3624 2HD1 LEU A 241      -3.595 -13.221 -21.998  1.00 84.04           H
ATOM   3625 3HD1 LEU A 241      -4.392 -11.664 -21.668  1.00 84.04           H
ATOM   3626  CD2 LEU A 241      -5.041 -12.335 -24.241  1.00 84.04           C
ATOM   3627 1HD2 LEU A 241      -4.110 -12.802 -24.561  1.00 84.04           H
ATOM   3628 2HD2 LEU A 241      -5.798 -12.468 -25.013  1.00 84.04           H
ATOM   3629 3HD2 LEU A 241      -4.875 -11.271 -24.073  1.00 84.04           H
ATOM   3630  HN  LEU A 241      -8.189 -14.460 -22.625  1.00 84.04           H
ATOM   3631  N   ILE A 242      -7.361 -17.199 -23.890  1.00 82.68           N
ATOM   3632  CA  ILE A 242      -7.330 -18.614 -24.220  1.00 82.68           C
ATOM   3633  C   ILE A 242      -7.987 -18.829 -25.584  1.00 82.68           C
ATOM   3634  O   ILE A 242      -7.506 -19.623 -26.391  1.00 82.68           O
ATOM   3635  HA  ILE A 242      -6.283 -18.910 -24.291  1.00 82.68           H
ATOM   3636  CB  ILE A 242      -7.959 -19.440 -23.096  1.00 82.68           C
ATOM   3637  HB  ILE A 242      -8.888 -18.956 -22.796  1.00 82.68           H
ATOM   3638  CG1 ILE A 242      -7.050 -19.474 -21.866  1.00 82.68           C
ATOM   3639 1HG1 ILE A 242      -6.172 -20.085 -22.076  1.00 82.68           H
ATOM   3640 2HG1 ILE A 242      -6.693 -18.468 -21.645  1.00 82.68           H
ATOM   3641  CG2 ILE A 242      -8.318 -20.845 -23.584  1.00 82.68           C
ATOM   3642 1HG2 ILE A 242      -9.030 -20.774 -24.406  1.00 82.68           H
ATOM   3643 2HG2 ILE A 242      -7.416 -21.352 -23.927  1.00 82.68           H
ATOM   3644 3HG2 ILE A 242      -8.763 -21.411 -22.765  1.00 82.68           H
ATOM   3645  CD1 ILE A 242      -7.792 -20.037 -20.652  1.00 82.68           C
ATOM   3646 1HD1 ILE A 242      -8.655 -19.410 -20.431  1.00 82.68           H
ATOM   3647 2HD1 ILE A 242      -8.125 -21.052 -20.869  1.00 82.68           H
ATOM   3648 3HD1 ILE A 242      -7.122 -20.051 -19.792  1.00 82.68           H
ATOM   3649  HN  ILE A 242      -7.877 -16.969 -23.065  1.00 82.68           H
ATOM   3650  N   GLN A 243      -9.078 -18.109 -25.800  1.00 77.26           N
ATOM   3651  CA  GLN A 243      -9.846 -18.262 -27.024  1.00 77.26           C
ATOM   3652  C   GLN A 243      -9.117 -17.602 -28.195  1.00 77.26           C
ATOM   3653  O   GLN A 243      -9.387 -17.912 -29.354  1.00 77.26           O
ATOM   3654  HA  GLN A 243      -9.915 -19.338 -27.190  1.00 77.26           H
ATOM   3655  CB  GLN A 243     -11.256 -17.689 -26.863  1.00 77.26           C
ATOM   3656 1HB  GLN A 243     -11.195 -16.660 -26.508  1.00 77.26           H
ATOM   3657 2HB  GLN A 243     -11.755 -17.664 -27.831  1.00 77.26           H
ATOM   3658  CG  GLN A 243     -12.078 -18.525 -25.880  1.00 77.26           C
ATOM   3659 1HG  GLN A 243     -12.105 -19.562 -26.213  1.00 77.26           H
ATOM   3660 2HG  GLN A 243     -11.599 -18.517 -24.901  1.00 77.26           H
ATOM   3661  CD  GLN A 243     -13.505 -17.984 -25.760  1.00 77.26           C
ATOM   3662  OE1 GLN A 243     -13.854 -16.954 -26.313  1.00 77.26           O
ATOM   3663  NE2 GLN A 243     -14.306 -18.735 -25.010  1.00 77.26           N
ATOM   3664 1HE2 GLN A 243     -13.956 -19.569 -24.584  1.00 77.26           H
ATOM   3665 2HE2 GLN A 243     -15.259 -18.464 -24.872  1.00 77.26           H
ATOM   3666  HN  GLN A 243      -9.437 -17.432 -25.158  1.00 77.26           H
ATOM   3667  N   ALA A 244      -8.206 -16.703 -27.852  1.00 78.61           N
ATOM   3668  CA  ALA A 244      -7.472 -15.957 -28.861  1.00 78.61           C
ATOM   3669  C   ALA A 244      -6.561 -16.913 -29.633  1.00 78.61           C
ATOM   3670  O   ALA A 244      -5.919 -17.779 -29.041  1.00 78.61           O
ATOM   3671  HA  ALA A 244      -8.200 -15.526 -29.549  1.00 78.61           H
ATOM   3672  CB  ALA A 244      -6.694 -14.822 -28.192  1.00 78.61           C
ATOM   3673 1HB  ALA A 244      -7.390 -14.156 -27.682  1.00 78.61           H
ATOM   3674 2HB  ALA A 244      -5.994 -15.239 -27.468  1.00 78.61           H
ATOM   3675 3HB  ALA A 244      -6.144 -14.263 -28.950  1.00 78.61           H
ATOM   3676  HN  ALA A 244      -7.967 -16.481 -26.906  1.00 78.61           H
ATOM   3677  N   LYS A 245      -6.534 -16.724 -30.944  1.00 67.46           N
ATOM   3678  CA  LYS A 245      -5.716 -17.562 -31.805  1.00 67.46           C
ATOM   3679  C   LYS A 245      -4.303 -16.980 -31.883  1.00 67.46           C
ATOM   3680  O   LYS A 245      -3.398 -17.609 -32.429  1.00 67.46           O
ATOM   3681  HA  LYS A 245      -5.658 -18.547 -31.341  1.00 67.46           H
ATOM   3682  CB  LYS A 245      -6.384 -17.742 -33.169  1.00 67.46           C
ATOM   3683 1HB  LYS A 245      -6.659 -16.769 -33.575  1.00 67.46           H
ATOM   3684 2HB  LYS A 245      -5.677 -18.189 -33.868  1.00 67.46           H
ATOM   3685  CG  LYS A 245      -7.628 -18.625 -33.059  1.00 67.46           C
ATOM   3686 1HG  LYS A 245      -7.388 -19.530 -32.501  1.00 67.46           H
ATOM   3687 2HG  LYS A 245      -8.402 -18.101 -32.498  1.00 67.46           H
ATOM   3688  CD  LYS A 245      -8.160 -18.999 -34.444  1.00 67.46           C
ATOM   3689 1HD  LYS A 245      -8.468 -18.099 -34.975  1.00 67.46           H
ATOM   3690 2HD  LYS A 245      -7.365 -19.459 -35.031  1.00 67.46           H
ATOM   3691  CE  LYS A 245      -9.343 -19.964 -34.335  1.00 67.46           C
ATOM   3692 1HE  LYS A 245      -9.061 -20.828 -33.734  1.00 67.46           H
ATOM   3693 2HE  LYS A 245     -10.172 -19.475 -33.822  1.00 67.46           H
ATOM   3694  NZ  LYS A 245      -9.776 -20.407 -35.679  1.00 67.46           N
ATOM   3695 1HZ  LYS A 245     -10.559 -21.044 -35.589  1.00 67.46           H
ATOM   3696 2HZ  LYS A 245     -10.056 -19.601 -36.227  1.00 67.46           H
ATOM   3697 3HZ  LYS A 245      -9.008 -20.879 -36.143  1.00 67.46           H
ATOM   3698  HN  LYS A 245      -7.056 -16.015 -31.418  1.00 67.46           H
ATOM   3699  N   LYS A 246      -4.159 -15.785 -31.330  1.00 61.48           N
ATOM   3700  CA  LYS A 246      -2.926 -15.032 -31.486  1.00 61.48           C
ATOM   3701  C   LYS A 246      -1.800 -15.743 -30.733  1.00 61.48           C
ATOM   3702  O   LYS A 246      -1.998 -16.216 -29.615  1.00 61.48           O
ATOM   3703  HA  LYS A 246      -2.680 -15.025 -32.548  1.00 61.48           H
ATOM   3704  CB  LYS A 246      -3.129 -13.577 -31.059  1.00 61.48           C
ATOM   3705 1HB  LYS A 246      -3.602 -13.545 -30.078  1.00 61.48           H
ATOM   3706 2HB  LYS A 246      -2.161 -13.085 -30.962  1.00 61.48           H
ATOM   3707  CG  LYS A 246      -3.992 -12.823 -32.073  1.00 61.48           C
ATOM   3708 1HG  LYS A 246      -3.633 -13.024 -33.082  1.00 61.48           H
ATOM   3709 2HG  LYS A 246      -5.019 -13.185 -32.022  1.00 61.48           H
ATOM   3710  CD  LYS A 246      -3.962 -11.317 -31.805  1.00 61.48           C
ATOM   3711 1HD  LYS A 246      -4.411 -11.107 -30.835  1.00 61.48           H
ATOM   3712 2HD  LYS A 246      -2.929 -10.973 -31.760  1.00 61.48           H
ATOM   3713  CE  LYS A 246      -4.712 -10.551 -32.897  1.00 61.48           C
ATOM   3714 1HE  LYS A 246      -4.366 -10.874 -33.879  1.00 61.48           H
ATOM   3715 2HE  LYS A 246      -5.777 -10.780 -32.843  1.00 61.48           H
ATOM   3716  NZ  LYS A 246      -4.504  -9.094 -32.745  1.00 61.48           N
ATOM   3717 1HZ  LYS A 246      -5.036  -8.601 -33.453  1.00 61.48           H
ATOM   3718 2HZ  LYS A 246      -4.815  -8.803 -31.825  1.00 61.48           H
ATOM   3719 3HZ  LYS A 246      -3.519  -8.881 -32.852  1.00 61.48           H
ATOM   3720  HN  LYS A 246      -4.864 -15.332 -30.784  1.00 61.48           H
ATOM   3721  N   SER A 247      -0.642 -15.796 -31.375  1.00 67.74           N
ATOM   3722  CA  SER A 247       0.499 -16.491 -30.805  1.00 67.74           C
ATOM   3723  C   SER A 247       1.012 -15.734 -29.578  1.00 67.74           C
ATOM   3724  O   SER A 247       1.534 -16.341 -28.644  1.00 67.74           O
ATOM   3725  HA  SER A 247       0.125 -17.474 -30.519  1.00 67.74           H
ATOM   3726  CB  SER A 247       1.618 -16.651 -31.836  1.00 67.74           C
ATOM   3727 1HB  SER A 247       2.388 -17.311 -31.436  1.00 67.74           H
ATOM   3728 2HB  SER A 247       1.221 -17.130 -32.731  1.00 67.74           H
ATOM   3729  OG  SER A 247       2.203 -15.400 -32.188  1.00 67.74           O
ATOM   3730  HG  SER A 247       2.919 -15.537 -32.871  1.00 67.74           H
ATOM   3731  HN  SER A 247      -0.479 -15.376 -32.268  1.00 67.74           H
ATOM   3732  N   SER A 248       0.845 -14.421 -29.620  1.00 70.08           N
ATOM   3733  CA  SER A 248       1.342 -13.569 -28.552  1.00 70.08           C
ATOM   3734  C   SER A 248       0.534 -13.805 -27.275  1.00 70.08           C
ATOM   3735  O   SER A 248       0.863 -13.266 -26.219  1.00 70.08           O
ATOM   3736  HA  SER A 248       2.381 -13.864 -28.408  1.00 70.08           H
ATOM   3737  CB  SER A 248       1.282 -12.093 -28.953  1.00 70.08           C
ATOM   3738 1HB  SER A 248       1.649 -11.479 -28.130  1.00 70.08           H
ATOM   3739 2HB  SER A 248       1.946 -11.920 -29.800  1.00 70.08           H
ATOM   3740  OG  SER A 248      -0.040 -11.686 -29.296  1.00 70.08           O
ATOM   3741  HG  SER A 248      -0.043 -10.721 -29.559  1.00 70.08           H
ATOM   3742  HN  SER A 248       0.381 -13.939 -30.364  1.00 70.08           H
ATOM   3743  N   LYS A 249      -0.509 -14.612 -27.413  1.00 67.67           N
ATOM   3744  CA  LYS A 249      -1.451 -14.809 -26.325  1.00 67.67           C
ATOM   3745  C   LYS A 249      -0.714 -15.388 -25.116  1.00 67.67           C
ATOM   3746  O   LYS A 249      -1.047 -15.076 -23.974  1.00 67.67           O
ATOM   3747  HA  LYS A 249      -1.846 -13.830 -26.053  1.00 67.67           H
ATOM   3748  CB  LYS A 249      -2.634 -15.661 -26.789  1.00 67.67           C
ATOM   3749 1HB  LYS A 249      -3.466 -15.545 -26.095  1.00 67.67           H
ATOM   3750 2HB  LYS A 249      -2.981 -15.310 -27.761  1.00 67.67           H
ATOM   3751  CG  LYS A 249      -2.243 -17.137 -26.883  1.00 67.67           C
ATOM   3752 1HG  LYS A 249      -1.370 -17.246 -27.527  1.00 67.67           H
ATOM   3753 2HG  LYS A 249      -1.960 -17.506 -25.898  1.00 67.67           H
ATOM   3754  CD  LYS A 249      -3.398 -17.976 -27.435  1.00 67.67           C
ATOM   3755 1HD  LYS A 249      -4.301 -17.784 -26.856  1.00 67.67           H
ATOM   3756 2HD  LYS A 249      -3.609 -17.680 -28.463  1.00 67.67           H
ATOM   3757  CE  LYS A 249      -3.063 -19.469 -27.387  1.00 67.67           C
ATOM   3758 1HE  LYS A 249      -2.266 -19.692 -28.096  1.00 67.67           H
ATOM   3759 2HE  LYS A 249      -2.691 -19.732 -26.397  1.00 67.67           H
ATOM   3760  NZ  LYS A 249      -4.260 -20.279 -27.706  1.00 67.67           N
ATOM   3761 1HZ  LYS A 249      -4.005 -21.260 -27.737  1.00 67.67           H
ATOM   3762 2HZ  LYS A 249      -4.965 -20.135 -26.991  1.00 67.67           H
ATOM   3763 3HZ  LYS A 249      -4.629 -19.996 -28.607  1.00 67.67           H
ATOM   3764  HN  LYS A 249      -0.713 -15.124 -28.247  1.00 67.67           H
ATOM   3765  N   HIS A 250       0.275 -16.220 -25.408  1.00 72.33           N
ATOM   3766  CA  HIS A 250       0.990 -16.929 -24.362  1.00 72.33           C
ATOM   3767  C   HIS A 250       1.752 -15.928 -23.491  1.00 72.33           C
ATOM   3768  O   HIS A 250       1.798 -16.070 -22.270  1.00 72.33           O
ATOM   3769  HA  HIS A 250       0.238 -17.429 -23.752  1.00 72.33           H
ATOM   3770  CB  HIS A 250       1.898 -18.007 -24.958  1.00 72.33           C
ATOM   3771 1HB  HIS A 250       2.510 -17.559 -25.741  1.00 72.33           H
ATOM   3772 2HB  HIS A 250       2.580 -18.362 -24.185  1.00 72.33           H
ATOM   3773  CG  HIS A 250       1.154 -19.187 -25.534  1.00 72.33           C
ATOM   3774  ND1 HIS A 250       0.541 -20.145 -24.744  1.00 72.33           N
ATOM   3775  HD1 HIS A 250       0.526 -20.157 -23.745  1.00 72.33           H
ATOM   3776  CD2 HIS A 250       0.929 -19.555 -26.828  1.00 72.33           C
ATOM   3777  HD2 HIS A 250       1.275 -19.018 -27.712  1.00 72.33           H
ATOM   3778  CE1 HIS A 250      -0.023 -21.043 -25.538  1.00 72.33           C
ATOM   3779  HE1 HIS A 250      -0.583 -21.922 -25.216  1.00 72.33           H
ATOM   3780  NE2 HIS A 250       0.219 -20.676 -26.830  1.00 72.33           N
ATOM   3781  HN  HIS A 250       0.588 -16.412 -26.339  1.00 72.33           H
ATOM   3782  N   LYS A 251       2.331 -14.937 -24.153  1.00 71.46           N
ATOM   3783  CA  LYS A 251       3.101 -13.921 -23.457  1.00 71.46           C
ATOM   3784  C   LYS A 251       2.173 -13.121 -22.541  1.00 71.46           C
ATOM   3785  O   LYS A 251       2.495 -12.884 -21.378  1.00 71.46           O
ATOM   3786  HA  LYS A 251       3.837 -14.435 -22.838  1.00 71.46           H
ATOM   3787  CB  LYS A 251       3.875 -13.057 -24.455  1.00 71.46           C
ATOM   3788 1HB  LYS A 251       4.432 -13.696 -25.140  1.00 71.46           H
ATOM   3789 2HB  LYS A 251       3.175 -12.477 -25.058  1.00 71.46           H
ATOM   3790  CG  LYS A 251       4.837 -12.112 -23.732  1.00 71.46           C
ATOM   3791 1HG  LYS A 251       4.278 -11.463 -23.059  1.00 71.46           H
ATOM   3792 2HG  LYS A 251       5.527 -12.691 -23.118  1.00 71.46           H
ATOM   3793  CD  LYS A 251       5.625 -11.262 -24.731  1.00 71.46           C
ATOM   3794 1HD  LYS A 251       6.234 -11.909 -25.364  1.00 71.46           H
ATOM   3795 2HD  LYS A 251       4.935 -10.733 -25.388  1.00 71.46           H
ATOM   3796  CE  LYS A 251       6.522 -10.256 -24.008  1.00 71.46           C
ATOM   3797 1HE  LYS A 251       5.928  -9.668 -23.308  1.00 71.46           H
ATOM   3798 2HE  LYS A 251       7.273 -10.786 -23.422  1.00 71.46           H
ATOM   3799  NZ  LYS A 251       7.185  -9.359 -24.981  1.00 71.46           N
ATOM   3800 1HZ  LYS A 251       7.774  -8.699 -24.485  1.00 71.46           H
ATOM   3801 2HZ  LYS A 251       7.754  -9.910 -25.614  1.00 71.46           H
ATOM   3802 3HZ  LYS A 251       6.482  -8.855 -25.509  1.00 71.46           H
ATOM   3803  HN  LYS A 251       2.280 -14.822 -25.146  1.00 71.46           H
ATOM   3804  N   ALA A 252       1.038 -12.727 -23.101  1.00 81.91           N
ATOM   3805  CA  ALA A 252       0.089 -11.904 -22.370  1.00 81.91           C
ATOM   3806  C   ALA A 252      -0.459 -12.699 -21.183  1.00 81.91           C
ATOM   3807  O   ALA A 252      -0.645 -12.151 -20.098  1.00 81.91           O
ATOM   3808  HA  ALA A 252       0.625 -11.032 -21.996  1.00 81.91           H
ATOM   3809  CB  ALA A 252      -1.016 -11.435 -23.318  1.00 81.91           C
ATOM   3810 1HB  ALA A 252      -0.577 -10.851 -24.127  1.00 81.91           H
ATOM   3811 2HB  ALA A 252      -1.531 -12.301 -23.733  1.00 81.91           H
ATOM   3812 3HB  ALA A 252      -1.728 -10.818 -22.769  1.00 81.91           H
ATOM   3813  HN  ALA A 252       0.764 -12.959 -24.034  1.00 81.91           H
ATOM   3814  N   LEU A 253      -0.703 -13.978 -21.430  1.00 79.96           N
ATOM   3815  CA  LEU A 253      -1.253 -14.846 -20.403  1.00 79.96           C
ATOM   3816  C   LEU A 253      -0.287 -14.904 -19.218  1.00 79.96           C
ATOM   3817  O   LEU A 253      -0.698 -14.747 -18.070  1.00 79.96           O
ATOM   3818  HA  LEU A 253      -2.188 -14.400 -20.065  1.00 79.96           H
ATOM   3819  CB  LEU A 253      -1.592 -16.219 -20.988  1.00 79.96           C
ATOM   3820 1HB  LEU A 253      -2.131 -16.070 -21.924  1.00 79.96           H
ATOM   3821 2HB  LEU A 253      -0.660 -16.727 -21.235  1.00 79.96           H
ATOM   3822  CG  LEU A 253      -2.423 -17.142 -20.095  1.00 79.96           C
ATOM   3823  HG  LEU A 253      -1.998 -17.120 -19.091  1.00 79.96           H
ATOM   3824  CD1 LEU A 253      -3.866 -16.645 -19.985  1.00 79.96           C
ATOM   3825 1HD1 LEU A 253      -3.874 -15.643 -19.556  1.00 79.96           H
ATOM   3826 2HD1 LEU A 253      -4.318 -16.619 -20.977  1.00 79.96           H
ATOM   3827 3HD1 LEU A 253      -4.435 -17.320 -19.344  1.00 79.96           H
ATOM   3828  CD2 LEU A 253      -2.351 -18.590 -20.584  1.00 79.96           C
ATOM   3829 1HD2 LEU A 253      -2.736 -18.649 -21.602  1.00 79.96           H
ATOM   3830 2HD2 LEU A 253      -1.315 -18.927 -20.568  1.00 79.96           H
ATOM   3831 3HD2 LEU A 253      -2.950 -19.224 -19.931  1.00 79.96           H
ATOM   3832  HN  LEU A 253      -0.530 -14.420 -22.310  1.00 79.96           H
ATOM   3833  N   LYS A 254       0.979 -15.131 -19.538  1.00 76.94           N
ATOM   3834  CA  LYS A 254       1.998 -15.263 -18.512  1.00 76.94           C
ATOM   3835  C   LYS A 254       2.003 -14.005 -17.640  1.00 76.94           C
ATOM   3836  O   LYS A 254       2.002 -14.096 -16.413  1.00 76.94           O
ATOM   3837  HA  LYS A 254       1.726 -16.114 -17.888  1.00 76.94           H
ATOM   3838  CB  LYS A 254       3.356 -15.579 -19.142  1.00 76.94           C
ATOM   3839 1HB  LYS A 254       3.257 -16.423 -19.824  1.00 76.94           H
ATOM   3840 2HB  LYS A 254       3.692 -14.729 -19.735  1.00 76.94           H
ATOM   3841  CG  LYS A 254       4.397 -15.903 -18.069  1.00 76.94           C
ATOM   3842 1HG  LYS A 254       4.571 -15.023 -17.449  1.00 76.94           H
ATOM   3843 2HG  LYS A 254       4.016 -16.685 -17.412  1.00 76.94           H
ATOM   3844  CD  LYS A 254       5.714 -16.356 -18.701  1.00 76.94           C
ATOM   3845 1HD  LYS A 254       5.537 -17.223 -19.338  1.00 76.94           H
ATOM   3846 2HD  LYS A 254       6.105 -15.566 -19.342  1.00 76.94           H
ATOM   3847  CE  LYS A 254       6.746 -16.707 -17.627  1.00 76.94           C
ATOM   3848 1HE  LYS A 254       6.981 -15.822 -17.037  1.00 76.94           H
ATOM   3849 2HE  LYS A 254       6.329 -17.446 -16.942  1.00 76.94           H
ATOM   3850  NZ  LYS A 254       7.980 -17.239 -18.248  1.00 76.94           N
ATOM   3851 1HZ  LYS A 254       8.658 -17.449 -17.525  1.00 76.94           H
ATOM   3852 2HZ  LYS A 254       7.761 -18.085 -18.763  1.00 76.94           H
ATOM   3853 3HZ  LYS A 254       8.364 -16.547 -18.882  1.00 76.94           H
ATOM   3854  HN  LYS A 254       1.310 -15.224 -20.477  1.00 76.94           H
ATOM   3855  N   VAL A 255       2.009 -12.861 -18.307  1.00 83.40           N
ATOM   3856  CA  VAL A 255       2.078 -11.588 -17.610  1.00 83.40           C
ATOM   3857  C   VAL A 255       0.878 -11.460 -16.669  1.00 83.40           C
ATOM   3858  O   VAL A 255       1.030 -11.072 -15.512  1.00 83.40           O
ATOM   3859  HA  VAL A 255       2.992 -11.588 -17.015  1.00 83.40           H
ATOM   3860  CB  VAL A 255       2.171 -10.442 -18.620  1.00 83.40           C
ATOM   3861  HB  VAL A 255       1.352 -10.555 -19.330  1.00 83.40           H
ATOM   3862  CG1 VAL A 255       2.011  -9.087 -17.928  1.00 83.40           C
ATOM   3863 1HG1 VAL A 255       1.039  -9.043 -17.437  1.00 83.40           H
ATOM   3864 2HG1 VAL A 255       2.799  -8.963 -17.185  1.00 83.40           H
ATOM   3865 3HG1 VAL A 255       2.081  -8.291 -18.668  1.00 83.40           H
ATOM   3866  CG2 VAL A 255       3.484 -10.507 -19.403  1.00 83.40           C
ATOM   3867 1HG2 VAL A 255       4.323 -10.432 -18.711  1.00 83.40           H
ATOM   3868 2HG2 VAL A 255       3.540 -11.453 -19.941  1.00 83.40           H
ATOM   3869 3HG2 VAL A 255       3.524  -9.681 -20.113  1.00 83.40           H
ATOM   3870  HN  VAL A 255       1.967 -12.795 -19.304  1.00 83.40           H
ATOM   3871  N   THR A 256      -0.288 -11.794 -17.202  1.00 82.34           N
ATOM   3872  CA  THR A 256      -1.526 -11.624 -16.459  1.00 82.34           C
ATOM   3873  C   THR A 256      -1.491 -12.446 -15.169  1.00 82.34           C
ATOM   3874  O   THR A 256      -1.832 -11.944 -14.100  1.00 82.34           O
ATOM   3875  HA  THR A 256      -1.611 -10.577 -16.169  1.00 82.34           H
ATOM   3876  CB  THR A 256      -2.687 -11.994 -17.384  1.00 82.34           C
ATOM   3877  HB  THR A 256      -2.655 -13.053 -17.644  1.00 82.34           H
ATOM   3878  OG1 THR A 256      -2.562 -11.089 -18.478  1.00 82.34           O
ATOM   3879  HG1 THR A 256      -2.079 -11.530 -19.234  1.00 82.34           H
ATOM   3880  CG2 THR A 256      -4.050 -11.659 -16.776  1.00 82.34           C
ATOM   3881 1HG2 THR A 256      -4.106 -10.588 -16.579  1.00 82.34           H
ATOM   3882 2HG2 THR A 256      -4.176 -12.207 -15.843  1.00 82.34           H
ATOM   3883 3HG2 THR A 256      -4.839 -11.942 -17.474  1.00 82.34           H
ATOM   3884  HN  THR A 256      -0.395 -12.174 -18.120  1.00 82.34           H
ATOM   3885  N   ILE A 257      -1.076 -13.696 -15.313  1.00 84.81           N
ATOM   3886  CA  ILE A 257      -1.025 -14.603 -14.178  1.00 84.81           C
ATOM   3887  C   ILE A 257      -0.038 -14.060 -13.142  1.00 84.81           C
ATOM   3888  O   ILE A 257      -0.343 -14.019 -11.951  1.00 84.81           O
ATOM   3889  HA  ILE A 257      -2.018 -14.623 -13.731  1.00 84.81           H
ATOM   3890  CB  ILE A 257      -0.708 -16.025 -14.643  1.00 84.81           C
ATOM   3891  HB  ILE A 257       0.167 -15.986 -15.291  1.00 84.81           H
ATOM   3892  CG1 ILE A 257      -1.859 -16.600 -15.471  1.00 84.81           C
ATOM   3893 1HG1 ILE A 257      -2.720 -16.782 -14.828  1.00 84.81           H
ATOM   3894 2HG1 ILE A 257      -2.169 -15.874 -16.222  1.00 84.81           H
ATOM   3895  CG2 ILE A 257      -0.352 -16.923 -13.456  1.00 84.81           C
ATOM   3896 1HG2 ILE A 257       0.523 -16.520 -12.945  1.00 84.81           H
ATOM   3897 2HG2 ILE A 257      -1.192 -16.961 -12.764  1.00 84.81           H
ATOM   3898 3HG2 ILE A 257      -0.131 -17.929 -13.815  1.00 84.81           H
ATOM   3899  CD1 ILE A 257      -1.443 -17.904 -16.157  1.00 84.81           C
ATOM   3900 1HD1 ILE A 257      -0.598 -17.713 -16.818  1.00 84.81           H
ATOM   3901 2HD1 ILE A 257      -1.156 -18.636 -15.401  1.00 84.81           H
ATOM   3902 3HD1 ILE A 257      -2.280 -18.291 -16.739  1.00 84.81           H
ATOM   3903  HN  ILE A 257      -0.778 -14.090 -16.182  1.00 84.81           H
ATOM   3904  N   THR A 258       1.125 -13.658 -13.633  1.00 86.48           N
ATOM   3905  CA  THR A 258       2.191 -13.206 -12.755  1.00 86.48           C
ATOM   3906  C   THR A 258       1.709 -12.044 -11.885  1.00 86.48           C
ATOM   3907  O   THR A 258       1.944 -12.029 -10.678  1.00 86.48           O
ATOM   3908  HA  THR A 258       2.452 -14.023 -12.082  1.00 86.48           H
ATOM   3909  CB  THR A 258       3.401 -12.854 -13.624  1.00 86.48           C
ATOM   3910  HB  THR A 258       3.169 -12.030 -14.299  1.00 86.48           H
ATOM   3911  OG1 THR A 258       3.747 -14.085 -14.253  1.00 86.48           O
ATOM   3912  HG1 THR A 258       3.238 -14.188 -15.107  1.00 86.48           H
ATOM   3913  CG2 THR A 258       4.636 -12.500 -12.792  1.00 86.48           C
ATOM   3914 1HG2 THR A 258       4.908 -13.350 -12.167  1.00 86.48           H
ATOM   3915 2HG2 THR A 258       4.414 -11.640 -12.161  1.00 86.48           H
ATOM   3916 3HG2 THR A 258       5.465 -12.259 -13.458  1.00 86.48           H
ATOM   3917  HN  THR A 258       1.344 -13.638 -14.608  1.00 86.48           H
ATOM   3918  N   VAL A 259       1.045 -11.098 -12.533  1.00 87.06           N
ATOM   3919  CA  VAL A 259       0.590  -9.900 -11.847  1.00 87.06           C
ATOM   3920  C   VAL A 259      -0.342 -10.297 -10.700  1.00 87.06           C
ATOM   3921  O   VAL A 259      -0.201  -9.804  -9.582  1.00 87.06           O
ATOM   3922  HA  VAL A 259       1.467  -9.406 -11.431  1.00 87.06           H
ATOM   3923  CB  VAL A 259      -0.065  -8.943 -12.845  1.00 87.06           C
ATOM   3924  HB  VAL A 259      -0.742  -9.523 -13.471  1.00 87.06           H
ATOM   3925  CG1 VAL A 259      -0.890  -7.877 -12.122  1.00 87.06           C
ATOM   3926 1HG1 VAL A 259      -1.672  -8.359 -11.535  1.00 87.06           H
ATOM   3927 2HG1 VAL A 259      -0.241  -7.302 -11.460  1.00 87.06           H
ATOM   3928 3HG1 VAL A 259      -1.344  -7.209 -12.855  1.00 87.06           H
ATOM   3929  CG2 VAL A 259       0.983  -8.300 -13.756  1.00 87.06           C
ATOM   3930 1HG2 VAL A 259       1.697  -7.741 -13.151  1.00 87.06           H
ATOM   3931 2HG2 VAL A 259       1.508  -9.078 -14.311  1.00 87.06           H
ATOM   3932 3HG2 VAL A 259       0.491  -7.624 -14.456  1.00 87.06           H
ATOM   3933  HN  VAL A 259       0.817 -11.140 -13.505  1.00 87.06           H
ATOM   3934  N   LEU A 260      -1.274 -11.184 -11.017  1.00 85.47           N
ATOM   3935  CA  LEU A 260      -2.282 -11.588 -10.052  1.00 85.47           C
ATOM   3936  C   LEU A 260      -1.604 -12.307  -8.884  1.00 85.47           C
ATOM   3937  O   LEU A 260      -1.898 -12.026  -7.723  1.00 85.47           O
ATOM   3938  HA  LEU A 260      -2.753 -10.681  -9.673  1.00 85.47           H
ATOM   3939  CB  LEU A 260      -3.375 -12.415 -10.733  1.00 85.47           C
ATOM   3940 1HB  LEU A 260      -3.767 -11.841 -11.573  1.00 85.47           H
ATOM   3941 2HB  LEU A 260      -2.918 -13.314 -11.146  1.00 85.47           H
ATOM   3942  CG  LEU A 260      -4.549 -12.835  -9.846  1.00 85.47           C
ATOM   3943  HG  LEU A 260      -4.150 -13.354  -8.974  1.00 85.47           H
ATOM   3944  CD1 LEU A 260      -5.313 -11.612  -9.333  1.00 85.47           C
ATOM   3945 1HD1 LEU A 260      -4.642 -10.983  -8.750  1.00 85.47           H
ATOM   3946 2HD1 LEU A 260      -5.700 -11.045 -10.180  1.00 85.47           H
ATOM   3947 3HD1 LEU A 260      -6.142 -11.939  -8.706  1.00 85.47           H
ATOM   3948  CD2 LEU A 260      -5.464 -13.818 -10.577  1.00 85.47           C
ATOM   3949 1HD2 LEU A 260      -5.858 -13.347 -11.478  1.00 85.47           H
ATOM   3950 2HD2 LEU A 260      -4.897 -14.708 -10.851  1.00 85.47           H
ATOM   3951 3HD2 LEU A 260      -6.290 -14.100  -9.924  1.00 85.47           H
ATOM   3952  HN  LEU A 260      -1.346 -11.623 -11.913  1.00 85.47           H
ATOM   3953  N   THR A 261      -0.711 -13.222  -9.232  1.00 88.51           N
ATOM   3954  CA  THR A 261      -0.069 -14.059  -8.232  1.00 88.51           C
ATOM   3955  C   THR A 261       0.745 -13.201  -7.261  1.00 88.51           C
ATOM   3956  O   THR A 261       0.694 -13.411  -6.050  1.00 88.51           O
ATOM   3957  HA  THR A 261      -0.845 -14.554  -7.649  1.00 88.51           H
ATOM   3958  CB  THR A 261       0.769 -15.110  -8.964  1.00 88.51           C
ATOM   3959  HB  THR A 261       1.576 -14.641  -9.527  1.00 88.51           H
ATOM   3960  OG1 THR A 261      -0.182 -15.834  -9.739  1.00 88.51           O
ATOM   3961  HG1 THR A 261      -0.296 -15.400 -10.633  1.00 88.51           H
ATOM   3962  CG2 THR A 261       1.351 -16.158  -8.014  1.00 88.51           C
ATOM   3963 1HG2 THR A 261       0.540 -16.674  -7.500  1.00 88.51           H
ATOM   3964 2HG2 THR A 261       1.992 -15.669  -7.281  1.00 88.51           H
ATOM   3965 3HG2 THR A 261       1.937 -16.880  -8.584  1.00 88.51           H
ATOM   3966  HN  THR A 261      -0.425 -13.394 -10.174  1.00 88.51           H
ATOM   3967  N   VAL A 262       1.476 -12.253  -7.829  1.00 91.17           N
ATOM   3968  CA  VAL A 262       2.364 -11.419  -7.038  1.00 91.17           C
ATOM   3969  C   VAL A 262       1.539 -10.606  -6.038  1.00 91.17           C
ATOM   3970  O   VAL A 262       1.923 -10.467  -4.878  1.00 91.17           O
ATOM   3971  HA  VAL A 262       3.032 -12.080  -6.485  1.00 91.17           H
ATOM   3972  CB  VAL A 262       3.218 -10.544  -7.958  1.00 91.17           C
ATOM   3973  HB  VAL A 262       2.548 -10.017  -8.636  1.00 91.17           H
ATOM   3974  CG1 VAL A 262       3.993  -9.498  -7.155  1.00 91.17           C
ATOM   3975 1HG1 VAL A 262       3.292  -8.859  -6.618  1.00 91.17           H
ATOM   3976 2HG1 VAL A 262       4.648  -9.998  -6.442  1.00 91.17           H
ATOM   3977 3HG1 VAL A 262       4.592  -8.890  -7.834  1.00 91.17           H
ATOM   3978  CG2 VAL A 262       4.165 -11.399  -8.803  1.00 91.17           C
ATOM   3979 1HG2 VAL A 262       4.826 -11.966  -8.147  1.00 91.17           H
ATOM   3980 2HG2 VAL A 262       3.584 -12.088  -9.416  1.00 91.17           H
ATOM   3981 3HG2 VAL A 262       4.760 -10.753  -9.448  1.00 91.17           H
ATOM   3982  HN  VAL A 262       1.467 -12.051  -8.808  1.00 91.17           H
ATOM   3983  N   PHE A 263       0.419 -10.091  -6.524  1.00 89.90           N
ATOM   3984  CA  PHE A 263      -0.463  -9.295  -5.688  1.00 89.90           C
ATOM   3985  C   PHE A 263      -0.965 -10.107  -4.492  1.00 89.90           C
ATOM   3986  O   PHE A 263      -0.863  -9.663  -3.349  1.00 89.90           O
ATOM   3987  HA  PHE A 263       0.113  -8.442  -5.330  1.00 89.90           H
ATOM   3988  CB  PHE A 263      -1.659  -8.894  -6.555  1.00 89.90           C
ATOM   3989 1HB  PHE A 263      -1.296  -8.352  -7.428  1.00 89.90           H
ATOM   3990 2HB  PHE A 263      -2.149  -9.797  -6.920  1.00 89.90           H
ATOM   3991  CG  PHE A 263      -2.691  -8.029  -5.828  1.00 89.90           C
ATOM   3992  CD1 PHE A 263      -3.794  -8.605  -5.279  1.00 89.90           C
ATOM   3993  HD1 PHE A 263      -3.943  -9.682  -5.355  1.00 89.90           H
ATOM   3994  CD2 PHE A 263      -2.506  -6.685  -5.733  1.00 89.90           C
ATOM   3995  HD2 PHE A 263      -1.622  -6.224  -6.174  1.00 89.90           H
ATOM   3996  CE1 PHE A 263      -4.752  -7.802  -4.605  1.00 89.90           C
ATOM   3997  HE1 PHE A 263      -5.636  -8.263  -4.164  1.00 89.90           H
ATOM   3998  CE2 PHE A 263      -3.464  -5.883  -5.059  1.00 89.90           C
ATOM   3999  HE2 PHE A 263      -3.316  -4.806  -4.983  1.00 89.90           H
ATOM   4000  CZ  PHE A 263      -4.567  -6.458  -4.509  1.00 89.90           C
ATOM   4001  HZ  PHE A 263      -5.302  -5.842  -3.992  1.00 89.90           H
ATOM   4002  HN  PHE A 263       0.113 -10.210  -7.469  1.00 89.90           H
ATOM   4003  N   VAL A 264      -1.496 -11.282  -4.796  1.00 90.74           N
ATOM   4004  CA  VAL A 264      -2.115 -12.110  -3.775  1.00 90.74           C
ATOM   4005  C   VAL A 264      -1.067 -12.488  -2.726  1.00 90.74           C
ATOM   4006  O   VAL A 264      -1.313 -12.370  -1.527  1.00 90.74           O
ATOM   4007  HA  VAL A 264      -2.892 -11.515  -3.295  1.00 90.74           H
ATOM   4008  CB  VAL A 264      -2.780 -13.328  -4.420  1.00 90.74           C
ATOM   4009  HB  VAL A 264      -2.032 -13.834  -5.031  1.00 90.74           H
ATOM   4010  CG1 VAL A 264      -3.266 -14.315  -3.357  1.00 90.74           C
ATOM   4011 1HG1 VAL A 264      -2.418 -14.654  -2.762  1.00 90.74           H
ATOM   4012 2HG1 VAL A 264      -3.991 -13.823  -2.709  1.00 90.74           H
ATOM   4013 3HG1 VAL A 264      -3.734 -15.171  -3.844  1.00 90.74           H
ATOM   4014  CG2 VAL A 264      -3.927 -12.903  -5.340  1.00 90.74           C
ATOM   4015 1HG2 VAL A 264      -4.675 -12.362  -4.760  1.00 90.74           H
ATOM   4016 2HG2 VAL A 264      -3.541 -12.256  -6.128  1.00 90.74           H
ATOM   4017 3HG2 VAL A 264      -4.382 -13.787  -5.785  1.00 90.74           H
ATOM   4018  HN  VAL A 264      -1.509 -11.668  -5.718  1.00 90.74           H
ATOM   4019  N   LEU A 265       0.081 -12.933  -3.217  1.00 89.72           N
ATOM   4020  CA  LEU A 265       1.104 -13.483  -2.344  1.00 89.72           C
ATOM   4021  C   LEU A 265       1.621 -12.384  -1.414  1.00 89.72           C
ATOM   4022  O   LEU A 265       2.035 -12.661  -0.290  1.00 89.72           O
ATOM   4023  HA  LEU A 265       0.634 -14.257  -1.736  1.00 89.72           H
ATOM   4024  CB  LEU A 265       2.203 -14.160  -3.167  1.00 89.72           C
ATOM   4025 1HB  LEU A 265       2.514 -13.473  -3.954  1.00 89.72           H
ATOM   4026 2HB  LEU A 265       3.067 -14.317  -2.522  1.00 89.72           H
ATOM   4027  CG  LEU A 265       1.831 -15.497  -3.811  1.00 89.72           C
ATOM   4028  HG  LEU A 265       0.974 -15.335  -4.464  1.00 89.72           H
ATOM   4029  CD1 LEU A 265       2.973 -16.020  -4.685  1.00 89.72           C
ATOM   4030 1HD1 LEU A 265       3.186 -15.299  -5.474  1.00 89.72           H
ATOM   4031 2HD1 LEU A 265       3.863 -16.162  -4.073  1.00 89.72           H
ATOM   4032 3HD1 LEU A 265       2.683 -16.971  -5.131  1.00 89.72           H
ATOM   4033  CD2 LEU A 265       1.407 -16.516  -2.752  1.00 89.72           C
ATOM   4034 1HD2 LEU A 265       2.229 -16.680  -2.056  1.00 89.72           H
ATOM   4035 2HD2 LEU A 265       0.541 -16.137  -2.210  1.00 89.72           H
ATOM   4036 3HD2 LEU A 265       1.148 -17.458  -3.238  1.00 89.72           H
ATOM   4037  HN  LEU A 265       0.315 -12.923  -4.189  1.00 89.72           H
ATOM   4038  N   SER A 266       1.579 -11.159  -1.918  1.00 91.49           N
ATOM   4039  CA  SER A 266       2.147 -10.033  -1.197  1.00 91.49           C
ATOM   4040  C   SER A 266       1.119  -9.468  -0.215  1.00 91.49           C
ATOM   4041  O   SER A 266       1.459  -9.125   0.917  1.00 91.49           O
ATOM   4042  HA  SER A 266       3.006 -10.437  -0.661  1.00 91.49           H
ATOM   4043  CB  SER A 266       2.616  -8.941  -2.161  1.00 91.49           C
ATOM   4044 1HB  SER A 266       3.003  -8.097  -1.591  1.00 91.49           H
ATOM   4045 2HB  SER A 266       3.439  -9.321  -2.766  1.00 91.49           H
ATOM   4046  OG  SER A 266       1.566  -8.495  -3.014  1.00 91.49           O
ATOM   4047  HG  SER A 266       1.664  -8.905  -3.921  1.00 91.49           H
ATOM   4048  HN  SER A 266       1.167 -10.931  -2.801  1.00 91.49           H
ATOM   4049  N   GLN A 267      -0.118  -9.389  -0.683  1.00 88.82           N
ATOM   4050  CA  GLN A 267      -1.127  -8.597  -0.000  1.00 88.82           C
ATOM   4051  C   GLN A 267      -1.924  -9.474   0.968  1.00 88.82           C
ATOM   4052  O   GLN A 267      -2.333  -9.015   2.034  1.00 88.82           O
ATOM   4053  HA  GLN A 267      -0.575  -7.840   0.555  1.00 88.82           H
ATOM   4054  CB  GLN A 267      -2.053  -7.907  -1.004  1.00 88.82           C
ATOM   4055 1HB  GLN A 267      -2.542  -8.655  -1.628  1.00 88.82           H
ATOM   4056 2HB  GLN A 267      -2.840  -7.373  -0.470  1.00 88.82           H
ATOM   4057  CG  GLN A 267      -1.274  -6.929  -1.886  1.00 88.82           C
ATOM   4058 1HG  GLN A 267      -0.507  -7.468  -2.442  1.00 88.82           H
ATOM   4059 2HG  GLN A 267      -1.945  -6.481  -2.619  1.00 88.82           H
ATOM   4060  CD  GLN A 267      -0.624  -5.830  -1.043  1.00 88.82           C
ATOM   4061  OE1 GLN A 267      -1.173  -5.356  -0.063  1.00 88.82           O
ATOM   4062  NE2 GLN A 267       0.575  -5.452  -1.479  1.00 88.82           N
ATOM   4063 1HE2 GLN A 267       0.970  -5.882  -2.291  1.00 88.82           H
ATOM   4064 2HE2 GLN A 267       1.081  -4.739  -0.995  1.00 88.82           H
ATOM   4065  HN  GLN A 267      -0.433  -9.853  -1.511  1.00 88.82           H
ATOM   4066  N   PHE A 268      -2.122 -10.720   0.562  1.00 92.23           N
ATOM   4067  CA  PHE A 268      -3.056 -11.592   1.253  1.00 92.23           C
ATOM   4068  C   PHE A 268      -2.611 -11.839   2.696  1.00 92.23           C
ATOM   4069  O   PHE A 268      -3.375 -11.609   3.633  1.00 92.23           O
ATOM   4070  HA  PHE A 268      -4.025 -11.093   1.254  1.00 92.23           H
ATOM   4071  CB  PHE A 268      -3.065 -12.924   0.500  1.00 92.23           C
ATOM   4072 1HB  PHE A 268      -3.320 -12.738  -0.543  1.00 92.23           H
ATOM   4073 2HB  PHE A 268      -2.059 -13.344   0.513  1.00 92.23           H
ATOM   4074  CG  PHE A 268      -4.039 -13.956   1.072  1.00 92.23           C
ATOM   4075  CD1 PHE A 268      -3.574 -14.975   1.843  1.00 92.23           C
ATOM   4076  HD1 PHE A 268      -2.508 -15.057   2.054  1.00 92.23           H
ATOM   4077  CD2 PHE A 268      -5.369 -13.854   0.809  1.00 92.23           C
ATOM   4078  HD2 PHE A 268      -5.742 -13.037   0.191  1.00 92.23           H
ATOM   4079  CE1 PHE A 268      -4.478 -15.933   2.374  1.00 92.23           C
ATOM   4080  HE1 PHE A 268      -4.106 -16.750   2.992  1.00 92.23           H
ATOM   4081  CE2 PHE A 268      -6.274 -14.812   1.340  1.00 92.23           C
ATOM   4082  HE2 PHE A 268      -7.340 -14.730   1.129  1.00 92.23           H
ATOM   4083  CZ  PHE A 268      -5.809 -15.831   2.111  1.00 92.23           C
ATOM   4084  HZ  PHE A 268      -6.503 -16.566   2.519  1.00 92.23           H
ATOM   4085  HN  PHE A 268      -1.658 -11.133  -0.221  1.00 92.23           H
ATOM   4086  N   PRO A 269      -1.373 -12.309   2.901  1.00 95.20           N
ATOM   4087  CA  PRO A 269      -0.895 -12.612   4.253  1.00 95.20           C
ATOM   4088  C   PRO A 269      -1.071 -11.439   5.203  1.00 95.20           C
ATOM   4089  O   PRO A 269      -1.505 -11.616   6.340  1.00 95.20           O
ATOM   4090  HA  PRO A 269      -1.485 -13.420   4.686  1.00 95.20           H
ATOM   4091  CB  PRO A 269       0.580 -12.959   4.046  1.00 95.20           C
ATOM   4092 1HB  PRO A 269       1.218 -12.083   4.159  1.00 95.20           H
ATOM   4093 2HB  PRO A 269       0.924 -13.698   4.770  1.00 95.20           H
ATOM   4094  CG  PRO A 269       0.619 -13.505   2.623  1.00 95.20           C
ATOM   4095 1HG  PRO A 269       1.623 -13.467   2.202  1.00 95.20           H
ATOM   4096 2HG  PRO A 269       0.307 -14.549   2.581  1.00 95.20           H
ATOM   4097  CD  PRO A 269      -0.345 -12.591   1.883  1.00 95.20           C
ATOM   4098 1HD  PRO A 269       0.143 -11.678   1.544  1.00 95.20           H
ATOM   4099 2HD  PRO A 269      -0.762 -13.074   0.999  1.00 95.20           H
ATOM   4100  N   TYR A 270      -0.724 -10.260   4.707  1.00 92.98           N
ATOM   4101  CA  TYR A 270      -0.777  -9.060   5.524  1.00 92.98           C
ATOM   4102  C   TYR A 270      -2.211  -8.759   5.964  1.00 92.98           C
ATOM   4103  O   TYR A 270      -2.457  -8.470   7.134  1.00 92.98           O
ATOM   4104  HA  TYR A 270      -0.161  -9.227   6.408  1.00 92.98           H
ATOM   4105  CB  TYR A 270      -0.281  -7.920   4.632  1.00 92.98           C
ATOM   4106 1HB  TYR A 270       0.764  -8.099   4.380  1.00 92.98           H
ATOM   4107 2HB  TYR A 270      -0.841  -7.934   3.697  1.00 92.98           H
ATOM   4108  CG  TYR A 270      -0.408  -6.533   5.265  1.00 92.98           C
ATOM   4109  CD1 TYR A 270      -1.118  -5.542   4.619  1.00 92.98           C
ATOM   4110  HD1 TYR A 270      -1.588  -5.747   3.657  1.00 92.98           H
ATOM   4111  CD2 TYR A 270       0.187  -6.274   6.483  1.00 92.98           C
ATOM   4112  HD2 TYR A 270       0.748  -7.057   6.994  1.00 92.98           H
ATOM   4113  CE1 TYR A 270      -1.237  -4.236   5.216  1.00 92.98           C
ATOM   4114  HE1 TYR A 270      -1.795  -3.444   4.716  1.00 92.98           H
ATOM   4115  CE2 TYR A 270       0.068  -4.969   7.080  1.00 92.98           C
ATOM   4116  HE2 TYR A 270       0.533  -4.750   8.041  1.00 92.98           H
ATOM   4117  CZ  TYR A 270      -0.638  -4.014   6.416  1.00 92.98           C
ATOM   4118  OH  TYR A 270      -0.751  -2.782   6.980  1.00 92.98           O
ATOM   4119  HH  TYR A 270      -0.520  -2.827   7.951  1.00 92.98           H
ATOM   4120  HN  TYR A 270      -0.413 -10.118   3.767  1.00 92.98           H
ATOM   4121  N   ASN A 271      -3.120  -8.837   5.004  1.00 91.64           N
ATOM   4122  CA  ASN A 271      -4.501  -8.455   5.247  1.00 91.64           C
ATOM   4123  C   ASN A 271      -5.173  -9.515   6.121  1.00 91.64           C
ATOM   4124  O   ASN A 271      -6.175  -9.238   6.779  1.00 91.64           O
ATOM   4125  HA  ASN A 271      -4.447  -7.483   5.737  1.00 91.64           H
ATOM   4126  CB  ASN A 271      -5.284  -8.357   3.936  1.00 91.64           C
ATOM   4127 1HB  ASN A 271      -5.031  -9.199   3.293  1.00 91.64           H
ATOM   4128 2HB  ASN A 271      -6.353  -8.422   4.141  1.00 91.64           H
ATOM   4129  CG  ASN A 271      -4.978  -7.045   3.211  1.00 91.64           C
ATOM   4130  OD1 ASN A 271      -5.527  -5.997   3.510  1.00 91.64           O
ATOM   4131  ND2 ASN A 271      -4.073  -7.160   2.243  1.00 91.64           N
ATOM   4132 1HD2 ASN A 271      -3.660  -8.050   2.048  1.00 91.64           H
ATOM   4133 2HD2 ASN A 271      -3.805  -6.357   1.711  1.00 91.64           H
ATOM   4134  HN  ASN A 271      -2.927  -9.154   4.075  1.00 91.64           H
ATOM   4135  N   CYS A 272      -4.595 -10.707   6.099  1.00 95.13           N
ATOM   4136  CA  CYS A 272      -5.026 -11.764   6.999  1.00 95.13           C
ATOM   4137  C   CYS A 272      -4.818 -11.285   8.437  1.00 95.13           C
ATOM   4138  O   CYS A 272      -5.715 -11.405   9.271  1.00 95.13           O
ATOM   4139  HA  CYS A 272      -6.083 -11.936   6.797  1.00 95.13           H
ATOM   4140  CB  CYS A 272      -4.289 -13.076   6.723  1.00 95.13           C
ATOM   4141 1HB  CYS A 272      -3.217 -12.894   6.656  1.00 95.13           H
ATOM   4142 2HB  CYS A 272      -4.443 -13.770   7.550  1.00 95.13           H
ATOM   4143  SG  CYS A 272      -4.896 -13.819   5.164  1.00 95.13           S
ATOM   4144  HG  CYS A 272      -4.275 -12.966   4.354  1.00 95.13           H
ATOM   4145  HN  CYS A 272      -3.848 -10.955   5.483  1.00 95.13           H
ATOM   4146  N   ILE A 273      -3.631 -10.751   8.684  1.00 93.86           N
ATOM   4147  CA  ILE A 273      -3.286 -10.276  10.013  1.00 93.86           C
ATOM   4148  C   ILE A 273      -4.133  -9.046  10.346  1.00 93.86           C
ATOM   4149  O   ILE A 273      -4.605  -8.900  11.473  1.00 93.86           O
ATOM   4150  HA  ILE A 273      -3.535 -11.068  10.718  1.00 93.86           H
ATOM   4151  CB  ILE A 273      -1.779 -10.031  10.120  1.00 93.86           C
ATOM   4152  HB  ILE A 273      -1.497  -9.302   9.360  1.00 93.86           H
ATOM   4153  CG1 ILE A 273      -0.994 -11.312   9.831  1.00 93.86           C
ATOM   4154 1HG1 ILE A 273      -1.204 -11.651   8.816  1.00 93.86           H
ATOM   4155 2HG1 ILE A 273       0.075 -11.107   9.883  1.00 93.86           H
ATOM   4156  CG2 ILE A 273      -1.416  -9.431  11.479  1.00 93.86           C
ATOM   4157 1HG2 ILE A 273      -1.934  -8.480  11.607  1.00 93.86           H
ATOM   4158 2HG2 ILE A 273      -1.716 -10.117  12.271  1.00 93.86           H
ATOM   4159 3HG2 ILE A 273      -0.340  -9.267  11.528  1.00 93.86           H
ATOM   4160  CD1 ILE A 273      -1.357 -12.415  10.827  1.00 93.86           C
ATOM   4161 1HD1 ILE A 273      -1.123 -12.082  11.839  1.00 93.86           H
ATOM   4162 2HD1 ILE A 273      -2.422 -12.634  10.755  1.00 93.86           H
ATOM   4163 3HD1 ILE A 273      -0.785 -13.314  10.599  1.00 93.86           H
ATOM   4164  HN  ILE A 273      -2.913 -10.641   7.996  1.00 93.86           H
ATOM   4165  N   LEU A 274      -4.301  -8.194   9.346  1.00 91.75           N
ATOM   4166  CA  LEU A 274      -5.087  -6.984   9.518  1.00 91.75           C
ATOM   4167  C   LEU A 274      -6.503  -7.359   9.962  1.00 91.75           C
ATOM   4168  O   LEU A 274      -7.096  -6.679  10.797  1.00 91.75           O
ATOM   4169  HA  LEU A 274      -4.620  -6.401  10.311  1.00 91.75           H
ATOM   4170  CB  LEU A 274      -5.047  -6.134   8.247  1.00 91.75           C
ATOM   4171 1HB  LEU A 274      -5.157  -6.795   7.387  1.00 91.75           H
ATOM   4172 2HB  LEU A 274      -5.912  -5.470   8.250  1.00 91.75           H
ATOM   4173  CG  LEU A 274      -3.789  -5.287   8.046  1.00 91.75           C
ATOM   4174  HG  LEU A 274      -2.931  -5.957   7.989  1.00 91.75           H
ATOM   4175  CD1 LEU A 274      -3.850  -4.519   6.724  1.00 91.75           C
ATOM   4176 1HD1 LEU A 274      -3.932  -5.225   5.897  1.00 91.75           H
ATOM   4177 2HD1 LEU A 274      -4.718  -3.860   6.726  1.00 91.75           H
ATOM   4178 3HD1 LEU A 274      -2.944  -3.925   6.606  1.00 91.75           H
ATOM   4179  CD2 LEU A 274      -3.558  -4.357   9.238  1.00 91.75           C
ATOM   4180 1HD2 LEU A 274      -4.413  -3.691   9.351  1.00 91.75           H
ATOM   4181 2HD2 LEU A 274      -3.438  -4.951  10.145  1.00 91.75           H
ATOM   4182 3HD2 LEU A 274      -2.657  -3.766   9.070  1.00 91.75           H
ATOM   4183  HN  LEU A 274      -3.912  -8.319   8.433  1.00 91.75           H
ATOM   4184  N   LEU A 275      -7.003  -8.442   9.383  1.00 93.07           N
ATOM   4185  CA  LEU A 275      -8.350  -8.896   9.684  1.00 93.07           C
ATOM   4186  C   LEU A 275      -8.435  -9.283  11.161  1.00 93.07           C
ATOM   4187  O   LEU A 275      -9.377  -8.900  11.854  1.00 93.07           O
ATOM   4188  HA  LEU A 275      -9.024  -8.058   9.506  1.00 93.07           H
ATOM   4189  CB  LEU A 275      -8.762 -10.019   8.729  1.00 93.07           C
ATOM   4190 1HB  LEU A 275      -8.636  -9.663   7.706  1.00 93.07           H
ATOM   4191 2HB  LEU A 275      -8.074 -10.853   8.863  1.00 93.07           H
ATOM   4192  CG  LEU A 275     -10.191 -10.542   8.886  1.00 93.07           C
ATOM   4193  HG  LEU A 275     -10.327 -10.857   9.920  1.00 93.07           H
ATOM   4194  CD1 LEU A 275     -11.212  -9.436   8.612  1.00 93.07           C
ATOM   4195 1HD1 LEU A 275     -11.060  -8.618   9.316  1.00 93.07           H
ATOM   4196 2HD1 LEU A 275     -11.085  -9.068   7.594  1.00 93.07           H
ATOM   4197 3HD1 LEU A 275     -12.220  -9.835   8.730  1.00 93.07           H
ATOM   4198  CD2 LEU A 275     -10.425 -11.770   8.004  1.00 93.07           C
ATOM   4199 1HD2 LEU A 275     -10.263 -11.504   6.960  1.00 93.07           H
ATOM   4200 2HD2 LEU A 275      -9.730 -12.560   8.290  1.00 93.07           H
ATOM   4201 3HD2 LEU A 275     -11.448 -12.121   8.135  1.00 93.07           H
ATOM   4202  HN  LEU A 275      -6.505  -9.002   8.722  1.00 93.07           H
ATOM   4203  N   VAL A 276      -7.439 -10.038  11.601  1.00 94.64           N
ATOM   4204  CA  VAL A 276      -7.388 -10.477  12.985  1.00 94.64           C
ATOM   4205  C   VAL A 276      -7.381  -9.253  13.904  1.00 94.64           C
ATOM   4206  O   VAL A 276      -8.132  -9.198  14.876  1.00 94.64           O
ATOM   4207  HA  VAL A 276      -8.289 -11.057  13.180  1.00 94.64           H
ATOM   4208  CB  VAL A 276      -6.180 -11.392  13.199  1.00 94.64           C
ATOM   4209  HB  VAL A 276      -5.291 -10.858  12.863  1.00 94.64           H
ATOM   4210  CG1 VAL A 276      -5.997 -11.720  14.683  1.00 94.64           C
ATOM   4211 1HG1 VAL A 276      -5.841 -10.798  15.242  1.00 94.64           H
ATOM   4212 2HG1 VAL A 276      -6.888 -12.225  15.056  1.00 94.64           H
ATOM   4213 3HG1 VAL A 276      -5.132 -12.372  14.806  1.00 94.64           H
ATOM   4214  CG2 VAL A 276      -6.305 -12.669  12.366  1.00 94.64           C
ATOM   4215 1HG2 VAL A 276      -7.207 -13.207  12.659  1.00 94.64           H
ATOM   4216 2HG2 VAL A 276      -6.364 -12.409  11.309  1.00 94.64           H
ATOM   4217 3HG2 VAL A 276      -5.434 -13.301  12.537  1.00 94.64           H
ATOM   4218  HN  VAL A 276      -6.679 -10.349  11.031  1.00 94.64           H
ATOM   4219  N   GLN A 277      -6.524  -8.302  13.563  1.00 91.30           N
ATOM   4220  CA  GLN A 277      -6.385  -7.098  14.364  1.00 91.30           C
ATOM   4221  C   GLN A 277      -7.707  -6.329  14.402  1.00 91.30           C
ATOM   4222  O   GLN A 277      -8.048  -5.724  15.417  1.00 91.30           O
ATOM   4223  HA  GLN A 277      -6.129  -7.445  15.366  1.00 91.30           H
ATOM   4224  CB  GLN A 277      -5.252  -6.215  13.836  1.00 91.30           C
ATOM   4225 1HB  GLN A 277      -5.350  -6.100  12.756  1.00 91.30           H
ATOM   4226 2HB  GLN A 277      -5.329  -5.219  14.271  1.00 91.30           H
ATOM   4227  CG  GLN A 277      -3.886  -6.819  14.167  1.00 91.30           C
ATOM   4228 1HG  GLN A 277      -3.797  -6.955  15.245  1.00 91.30           H
ATOM   4229 2HG  GLN A 277      -3.800  -7.806  13.713  1.00 91.30           H
ATOM   4230  CD  GLN A 277      -2.753  -5.920  13.667  1.00 91.30           C
ATOM   4231  OE1 GLN A 277      -2.924  -5.098  12.782  1.00 91.30           O
ATOM   4232  NE2 GLN A 277      -1.591  -6.122  14.280  1.00 91.30           N
ATOM   4233 1HE2 GLN A 277      -1.519  -6.813  14.999  1.00 91.30           H
ATOM   4234 2HE2 GLN A 277      -0.789  -5.583  14.023  1.00 91.30           H
ATOM   4235  HN  GLN A 277      -5.933  -8.344  12.757  1.00 91.30           H
ATOM   4236  N   THR A 278      -8.415  -6.379  13.284  1.00 92.07           N
ATOM   4237  CA  THR A 278      -9.672  -5.660  13.162  1.00 92.07           C
ATOM   4238  C   THR A 278     -10.720  -6.253  14.105  1.00 92.07           C
ATOM   4239  O   THR A 278     -11.429  -5.519  14.792  1.00 92.07           O
ATOM   4240  HA  THR A 278      -9.509  -4.628  13.473  1.00 92.07           H
ATOM   4241  CB  THR A 278     -10.093  -5.689  11.691  1.00 92.07           C
ATOM   4242  HB  THR A 278     -10.316  -6.707  11.370  1.00 92.07           H
ATOM   4243  OG1 THR A 278      -9.016  -5.052  11.009  1.00 92.07           O
ATOM   4244  HG1 THR A 278      -8.145  -5.440  11.307  1.00 92.07           H
ATOM   4245  CG2 THR A 278     -11.298  -4.790  11.408  1.00 92.07           C
ATOM   4246 1HG2 THR A 278     -11.051  -3.760  11.666  1.00 92.07           H
ATOM   4247 2HG2 THR A 278     -12.147  -5.121  12.007  1.00 92.07           H
ATOM   4248 3HG2 THR A 278     -11.555  -4.848  10.351  1.00 92.07           H
ATOM   4249  HN  THR A 278      -8.144  -6.896  12.472  1.00 92.07           H
ATOM   4250  N   ILE A 279     -10.784  -7.577  14.110  1.00 92.64           N
ATOM   4251  CA  ILE A 279     -11.743  -8.277  14.947  1.00 92.64           C
ATOM   4252  C   ILE A 279     -11.389  -8.050  16.419  1.00 92.64           C
ATOM   4253  O   ILE A 279     -12.269  -7.796  17.240  1.00 92.64           O
ATOM   4254  HA  ILE A 279     -12.723  -7.840  14.757  1.00 92.64           H
ATOM   4255  CB  ILE A 279     -11.821  -9.753  14.554  1.00 92.64           C
ATOM   4256  HB  ILE A 279     -10.813 -10.167  14.580  1.00 92.64           H
ATOM   4257  CG1 ILE A 279     -12.337  -9.912  13.122  1.00 92.64           C
ATOM   4258 1HG1 ILE A 279     -13.403  -9.689  13.089  1.00 92.64           H
ATOM   4259 2HG1 ILE A 279     -11.841  -9.193  12.471  1.00 92.64           H
ATOM   4260  CG2 ILE A 279     -12.662 -10.544  15.558  1.00 92.64           C
ATOM   4261 1HG2 ILE A 279     -12.211 -10.470  16.547  1.00 92.64           H
ATOM   4262 2HG2 ILE A 279     -13.672 -10.137  15.587  1.00 92.64           H
ATOM   4263 3HG2 ILE A 279     -12.701 -11.591  15.254  1.00 92.64           H
ATOM   4264  CD1 ILE A 279     -12.091 -11.331  12.605  1.00 92.64           C
ATOM   4265 1HD1 ILE A 279     -11.022 -11.542  12.617  1.00 92.64           H
ATOM   4266 2HD1 ILE A 279     -12.609 -12.046  13.245  1.00 92.64           H
ATOM   4267 3HD1 ILE A 279     -12.468 -11.417  11.586  1.00 92.64           H
ATOM   4268  HN  ILE A 279     -10.197  -8.167  13.556  1.00 92.64           H
ATOM   4269  N   ASP A 280     -10.100  -8.151  16.707  1.00 91.83           N
ATOM   4270  CA  ASP A 280      -9.626  -8.020  18.074  1.00 91.83           C
ATOM   4271  C   ASP A 280      -9.912  -6.602  18.574  1.00 91.83           C
ATOM   4272  O   ASP A 280     -10.204  -6.404  19.752  1.00 91.83           O
ATOM   4273  HA  ASP A 280     -10.167  -8.779  18.639  1.00 91.83           H
ATOM   4274  CB  ASP A 280      -8.117  -8.255  18.159  1.00 91.83           C
ATOM   4275 1HB  ASP A 280      -7.868  -9.213  17.701  1.00 91.83           H
ATOM   4276 2HB  ASP A 280      -7.593  -7.485  17.592  1.00 91.83           H
ATOM   4277  CG  ASP A 280      -7.640  -8.240  19.612  1.00 91.83           C
ATOM   4278  OD1 ASP A 280      -8.285  -8.934  20.428  1.00 91.83           O
ATOM   4279  OD2 ASP A 280      -6.643  -7.534  19.875  1.00 91.83           O
ATOM   4280  HN  ASP A 280      -9.387  -8.319  16.026  1.00 91.83           H
ATOM   4281  N   ALA A 281      -9.819  -5.654  17.654  1.00 91.00           N
ATOM   4282  CA  ALA A 281     -10.071  -4.262  17.986  1.00 91.00           C
ATOM   4283  C   ALA A 281     -11.499  -4.119  18.515  1.00 91.00           C
ATOM   4284  O   ALA A 281     -11.774  -3.251  19.343  1.00 91.00           O
ATOM   4285  HA  ALA A 281      -9.371  -3.976  18.770  1.00 91.00           H
ATOM   4286  CB  ALA A 281      -9.815  -3.389  16.755  1.00 91.00           C
ATOM   4287 1HB  ALA A 281      -8.779  -3.505  16.436  1.00 91.00           H
ATOM   4288 2HB  ALA A 281     -10.480  -3.697  15.947  1.00 91.00           H
ATOM   4289 3HB  ALA A 281     -10.004  -2.345  17.004  1.00 91.00           H
ATOM   4290  HN  ALA A 281      -9.576  -5.824  16.699  1.00 91.00           H
ATOM   4291  N   TYR A 282     -12.370  -4.983  18.016  1.00 79.47           N
ATOM   4292  CA  TYR A 282     -13.773  -4.932  18.391  1.00 79.47           C
ATOM   4293  C   TYR A 282     -14.064  -5.877  19.558  1.00 79.47           C
ATOM   4294  O   TYR A 282     -14.720  -5.493  20.525  1.00 79.47           O
ATOM   4295  HA  TYR A 282     -14.003  -3.911  18.694  1.00 79.47           H
ATOM   4296  CB  TYR A 282     -14.555  -5.401  17.163  1.00 79.47           C
ATOM   4297 1HB  TYR A 282     -14.243  -4.814  16.299  1.00 79.47           H
ATOM   4298 2HB  TYR A 282     -14.294  -6.439  16.953  1.00 79.47           H
ATOM   4299  CG  TYR A 282     -16.074  -5.293  17.313  1.00 79.47           C
ATOM   4300  CD1 TYR A 282     -16.822  -6.419  17.591  1.00 79.47           C
ATOM   4301  HD1 TYR A 282     -16.331  -7.385  17.704  1.00 79.47           H
ATOM   4302  CD2 TYR A 282     -16.696  -4.069  17.169  1.00 79.47           C
ATOM   4303  HD2 TYR A 282     -16.105  -3.180  16.949  1.00 79.47           H
ATOM   4304  CE1 TYR A 282     -18.251  -6.317  17.732  1.00 79.47           C
ATOM   4305  HE1 TYR A 282     -18.854  -7.198  17.952  1.00 79.47           H
ATOM   4306  CE2 TYR A 282     -18.125  -3.967  17.311  1.00 79.47           C
ATOM   4307  HE2 TYR A 282     -18.629  -3.007  17.200  1.00 79.47           H
ATOM   4308  CZ  TYR A 282     -18.832  -5.096  17.585  1.00 79.47           C
ATOM   4309  OH  TYR A 282     -20.182  -4.999  17.719  1.00 79.47           O
ATOM   4310  HH  TYR A 282     -20.568  -5.894  17.944  1.00 79.47           H
ATOM   4311  HN  TYR A 282     -12.132  -5.707  17.369  1.00 79.47           H
ATOM   4312  N   ALA A 283     -13.562  -7.097  19.429  1.00 89.15           N
ATOM   4313  CA  ALA A 283     -13.978  -8.174  20.311  1.00 89.15           C
ATOM   4314  C   ALA A 283     -13.008  -8.266  21.490  1.00 89.15           C
ATOM   4315  O   ALA A 283     -13.342  -8.828  22.532  1.00 89.15           O
ATOM   4316  HA  ALA A 283     -14.972  -7.931  20.687  1.00 89.15           H
ATOM   4317  CB  ALA A 283     -14.057  -9.481  19.518  1.00 89.15           C
ATOM   4318 1HB  ALA A 283     -14.781  -9.372  18.711  1.00 89.15           H
ATOM   4319 2HB  ALA A 283     -13.078  -9.712  19.100  1.00 89.15           H
ATOM   4320 3HB  ALA A 283     -14.369 -10.289  20.180  1.00 89.15           H
ATOM   4321  HN  ALA A 283     -12.884  -7.353  18.740  1.00 89.15           H
ATOM   4322  N   MET A 284     -11.825  -7.705  21.287  1.00 82.66           N
ATOM   4323  CA  MET A 284     -10.802  -7.719  22.319  1.00 82.66           C
ATOM   4324  C   MET A 284     -10.633  -9.123  22.904  1.00 82.66           C
ATOM   4325  O   MET A 284     -10.575  -9.290  24.121  1.00 82.66           O
ATOM   4326  HA  MET A 284      -9.882  -7.411  21.825  1.00 82.66           H
ATOM   4327  CB  MET A 284     -11.189  -6.745  23.434  1.00 82.66           C
ATOM   4328 1HB  MET A 284     -12.103  -7.087  23.920  1.00 82.66           H
ATOM   4329 2HB  MET A 284     -10.409  -6.731  24.196  1.00 82.66           H
ATOM   4330  CG  MET A 284     -11.395  -5.334  22.882  1.00 82.66           C
ATOM   4331 1HG  MET A 284     -10.468  -4.968  22.440  1.00 82.66           H
ATOM   4332 2HG  MET A 284     -12.142  -5.350  22.088  1.00 82.66           H
ATOM   4333  SD  MET A 284     -11.921  -4.237  24.189  1.00 82.66           S
ATOM   4334  CE  MET A 284     -12.236  -2.757  23.244  1.00 82.66           C
ATOM   4335 1HE  MET A 284     -11.320  -2.442  22.744  1.00 82.66           H
ATOM   4336 2HE  MET A 284     -13.006  -2.958  22.499  1.00 82.66           H
ATOM   4337 3HE  MET A 284     -12.576  -1.965  23.911  1.00 82.66           H
ATOM   4338  HN  MET A 284     -11.561  -7.247  20.438  1.00 82.66           H
ATOM   4339  N   PHE A 285     -10.558 -10.097  22.008  1.00 84.85           N
ATOM   4340  CA  PHE A 285     -10.587 -11.491  22.415  1.00 84.85           C
ATOM   4341  C   PHE A 285      -9.182 -11.991  22.759  1.00 84.85           C
ATOM   4342  O   PHE A 285      -9.028 -13.049  23.368  1.00 84.85           O
ATOM   4343  HA  PHE A 285     -11.221 -11.557  23.299  1.00 84.85           H
ATOM   4344  CB  PHE A 285     -11.124 -12.293  21.227  1.00 84.85           C
ATOM   4345 1HB  PHE A 285     -11.343 -13.309  21.557  1.00 84.85           H
ATOM   4346 2HB  PHE A 285     -12.066 -11.853  20.902  1.00 84.85           H
ATOM   4347  CG  PHE A 285     -10.167 -12.354  20.035  1.00 84.85           C
ATOM   4348  CD1 PHE A 285     -10.224 -11.399  19.068  1.00 84.85           C
ATOM   4349  HD1 PHE A 285     -10.950 -10.589  19.144  1.00 84.85           H
ATOM   4350  CD2 PHE A 285      -9.261 -13.364  19.941  1.00 84.85           C
ATOM   4351  HD2 PHE A 285      -9.216 -14.129  20.715  1.00 84.85           H
ATOM   4352  CE1 PHE A 285      -9.336 -11.455  17.961  1.00 84.85           C
ATOM   4353  HE1 PHE A 285      -9.382 -10.690  17.187  1.00 84.85           H
ATOM   4354  CE2 PHE A 285      -8.374 -13.420  18.834  1.00 84.85           C
ATOM   4355  HE2 PHE A 285      -7.647 -14.230  18.758  1.00 84.85           H
ATOM   4356  CZ  PHE A 285      -8.430 -12.465  17.867  1.00 84.85           C
ATOM   4357  HZ  PHE A 285      -7.749 -12.509  17.018  1.00 84.85           H
ATOM   4358  HN  PHE A 285     -10.479  -9.946  21.023  1.00 84.85           H
ATOM   4359  N   ILE A 286      -8.194 -11.207  22.355  1.00 86.81           N
ATOM   4360  CA  ILE A 286      -6.808 -11.545  22.633  1.00 86.81           C
ATOM   4361  C   ILE A 286      -6.427 -11.018  24.017  1.00 86.81           C
ATOM   4362  O   ILE A 286      -6.218  -9.819  24.192  1.00 86.81           O
ATOM   4363  HA  ILE A 286      -6.734 -12.633  22.645  1.00 86.81           H
ATOM   4364  CB  ILE A 286      -5.899 -11.042  21.510  1.00 86.81           C
ATOM   4365  HB  ILE A 286      -6.018  -9.961  21.433  1.00 86.81           H
ATOM   4366  CG1 ILE A 286      -6.308 -11.639  20.163  1.00 86.81           C
ATOM   4367 1HG1 ILE A 286      -6.175 -12.721  20.185  1.00 86.81           H
ATOM   4368 2HG1 ILE A 286      -7.367 -11.452  19.985  1.00 86.81           H
ATOM   4369  CG2 ILE A 286      -4.428 -11.312  21.834  1.00 86.81           C
ATOM   4370 1HG2 ILE A 286      -4.159 -10.800  22.758  1.00 86.81           H
ATOM   4371 2HG2 ILE A 286      -4.273 -12.384  21.955  1.00 86.81           H
ATOM   4372 3HG2 ILE A 286      -3.803 -10.944  21.020  1.00 86.81           H
ATOM   4373  CD1 ILE A 286      -5.480 -11.041  19.023  1.00 86.81           C
ATOM   4374 1HD1 ILE A 286      -5.635  -9.963  18.989  1.00 86.81           H
ATOM   4375 2HD1 ILE A 286      -4.424 -11.251  19.193  1.00 86.81           H
ATOM   4376 3HD1 ILE A 286      -5.791 -11.483  18.077  1.00 86.81           H
ATOM   4377  HN  ILE A 286      -8.327 -10.356  21.847  1.00 86.81           H
ATOM   4378  N   SER A 287      -6.348 -11.940  24.965  1.00 84.92           N
ATOM   4379  CA  SER A 287      -5.987 -11.584  26.327  1.00 84.92           C
ATOM   4380  C   SER A 287      -4.590 -12.117  26.654  1.00 84.92           C
ATOM   4381  O   SER A 287      -3.983 -11.709  27.643  1.00 84.92           O
ATOM   4382  HA  SER A 287      -5.996 -10.494  26.353  1.00 84.92           H
ATOM   4383  CB  SER A 287      -7.010 -12.126  27.328  1.00 84.92           C
ATOM   4384 1HB  SER A 287      -6.701 -11.864  28.340  1.00 84.92           H
ATOM   4385 2HB  SER A 287      -7.974 -11.648  27.155  1.00 84.92           H
ATOM   4386  OG  SER A 287      -7.157 -13.540  27.228  1.00 84.92           O
ATOM   4387  HG  SER A 287      -7.854 -13.857  27.870  1.00 84.92           H
ATOM   4388  HN  SER A 287      -6.525 -12.913  24.816  1.00 84.92           H
ATOM   4389  N   ASN A 288      -4.122 -13.020  25.806  1.00 85.79           N
ATOM   4390  CA  ASN A 288      -2.851 -13.683  26.044  1.00 85.79           C
ATOM   4391  C   ASN A 288      -1.726 -12.860  25.413  1.00 85.79           C
ATOM   4392  O   ASN A 288      -1.742 -12.599  24.211  1.00 85.79           O
ATOM   4393  HA  ASN A 288      -2.762 -13.749  27.128  1.00 85.79           H
ATOM   4394  CB  ASN A 288      -2.830 -15.076  25.412  1.00 85.79           C
ATOM   4395 1HB  ASN A 288      -3.721 -15.628  25.709  1.00 85.79           H
ATOM   4396 2HB  ASN A 288      -2.858 -14.987  24.326  1.00 85.79           H
ATOM   4397  CG  ASN A 288      -1.580 -15.850  25.833  1.00 85.79           C
ATOM   4398  OD1 ASN A 288      -0.499 -15.303  25.982  1.00 85.79           O
ATOM   4399  ND2 ASN A 288      -1.785 -17.151  26.018  1.00 85.79           N
ATOM   4400 1HD2 ASN A 288      -2.697 -17.538  25.879  1.00 85.79           H
ATOM   4401 2HD2 ASN A 288      -1.028 -17.743  26.295  1.00 85.79           H
ATOM   4402  HN  ASN A 288      -4.594 -13.299  24.970  1.00 85.79           H
ATOM   4403  N   CYS A 289      -0.776 -12.475  26.252  1.00 90.68           N
ATOM   4404  CA  CYS A 289       0.303 -11.606  25.814  1.00 90.68           C
ATOM   4405  C   CYS A 289       1.129 -12.356  24.766  1.00 90.68           C
ATOM   4406  O   CYS A 289       1.572 -11.767  23.782  1.00 90.68           O
ATOM   4407  HA  CYS A 289      -0.164 -10.723  25.378  1.00 90.68           H
ATOM   4408  CB  CYS A 289       1.163 -11.135  26.988  1.00 90.68           C
ATOM   4409 1HB  CYS A 289       0.536 -10.655  27.739  1.00 90.68           H
ATOM   4410 2HB  CYS A 289       1.637 -11.991  27.468  1.00 90.68           H
ATOM   4411  SG  CYS A 289       2.440  -9.964  26.399  1.00 90.68           S
ATOM   4412  HN  CYS A 289      -0.735 -12.747  27.214  1.00 90.68           H
ATOM   4413  N   ALA A 290       1.311 -13.645  25.014  1.00 92.90           N
ATOM   4414  CA  ALA A 290       2.143 -14.463  24.149  1.00 92.90           C
ATOM   4415  C   ALA A 290       1.557 -14.464  22.736  1.00 92.90           C
ATOM   4416  O   ALA A 290       2.292 -14.365  21.755  1.00 92.90           O
ATOM   4417  HA  ALA A 290       3.136 -14.013  24.121  1.00 92.90           H
ATOM   4418  CB  ALA A 290       2.257 -15.872  24.734  1.00 92.90           C
ATOM   4419 1HB  ALA A 290       2.707 -15.819  25.726  1.00 92.90           H
ATOM   4420 2HB  ALA A 290       1.265 -16.316  24.809  1.00 92.90           H
ATOM   4421 3HB  ALA A 290       2.882 -16.486  24.085  1.00 92.90           H
ATOM   4422  HN  ALA A 290       0.901 -14.129  25.788  1.00 92.90           H
ATOM   4423  N   VAL A 291       0.238 -14.578  22.677  1.00 93.08           N
ATOM   4424  CA  VAL A 291      -0.456 -14.593  21.401  1.00 93.08           C
ATOM   4425  C   VAL A 291      -0.303 -13.228  20.726  1.00 93.08           C
ATOM   4426  O   VAL A 291      -0.048 -13.151  19.525  1.00 93.08           O
ATOM   4427  HA  VAL A 291       0.021 -15.348  20.776  1.00 93.08           H
ATOM   4428  CB  VAL A 291      -1.917 -14.999  21.604  1.00 93.08           C
ATOM   4429  HB  VAL A 291      -2.368 -14.290  22.298  1.00 93.08           H
ATOM   4430  CG1 VAL A 291      -2.694 -14.927  20.288  1.00 93.08           C
ATOM   4431 1HG1 VAL A 291      -2.665 -13.908  19.904  1.00 93.08           H
ATOM   4432 2HG1 VAL A 291      -2.241 -15.602  19.562  1.00 93.08           H
ATOM   4433 3HG1 VAL A 291      -3.729 -15.221  20.461  1.00 93.08           H
ATOM   4434  CG2 VAL A 291      -2.017 -16.394  22.225  1.00 93.08           C
ATOM   4435 1HG2 VAL A 291      -1.541 -17.120  21.566  1.00 93.08           H
ATOM   4436 2HG2 VAL A 291      -1.515 -16.398  23.192  1.00 93.08           H
ATOM   4437 3HG2 VAL A 291      -3.066 -16.657  22.358  1.00 93.08           H
ATOM   4438  HN  VAL A 291      -0.353 -14.658  23.480  1.00 93.08           H
ATOM   4439  N   SER A 292      -0.465 -12.186  21.527  1.00 93.40           N
ATOM   4440  CA  SER A 292      -0.376 -10.828  21.017  1.00 93.40           C
ATOM   4441  C   SER A 292       1.013 -10.582  20.425  1.00 93.40           C
ATOM   4442  O   SER A 292       1.139  -9.988  19.355  1.00 93.40           O
ATOM   4443  HA  SER A 292      -1.140 -10.761  20.242  1.00 93.40           H
ATOM   4444  CB  SER A 292      -0.674  -9.806  22.115  1.00 93.40           C
ATOM   4445 1HB  SER A 292      -1.622 -10.053  22.593  1.00 93.40           H
ATOM   4446 2HB  SER A 292       0.096  -9.866  22.885  1.00 93.40           H
ATOM   4447  OG  SER A 292      -0.732  -8.476  21.606  1.00 93.40           O
ATOM   4448  HG  SER A 292      -1.542  -8.366  21.030  1.00 93.40           H
ATOM   4449  HN  SER A 292      -0.654 -12.257  22.507  1.00 93.40           H
ATOM   4450  N   THR A 293       2.020 -11.050  21.146  1.00 90.02           N
ATOM   4451  CA  THR A 293       3.398 -10.844  20.731  1.00 90.02           C
ATOM   4452  C   THR A 293       3.644 -11.484  19.363  1.00 90.02           C
ATOM   4453  O   THR A 293       4.225 -10.859  18.478  1.00 90.02           O
ATOM   4454  HA  THR A 293       3.566  -9.773  20.619  1.00 90.02           H
ATOM   4455  CB  THR A 293       4.310 -11.392  21.831  1.00 90.02           C
ATOM   4456  HB  THR A 293       4.127 -12.454  21.995  1.00 90.02           H
ATOM   4457  OG1 THR A 293       4.055 -10.544  22.948  1.00 90.02           O
ATOM   4458  HG1 THR A 293       3.315 -10.923  23.503  1.00 90.02           H
ATOM   4459  CG2 THR A 293       5.793 -11.170  21.526  1.00 90.02           C
ATOM   4460 1HG2 THR A 293       5.988 -10.102  21.429  1.00 90.02           H
ATOM   4461 2HG2 THR A 293       6.051 -11.673  20.594  1.00 90.02           H
ATOM   4462 3HG2 THR A 293       6.395 -11.577  22.338  1.00 90.02           H
ATOM   4463  HN  THR A 293       1.908 -11.561  21.999  1.00 90.02           H
ATOM   4464  N   ASN A 294       3.188 -12.721  19.234  1.00 91.71           N
ATOM   4465  CA  ASN A 294       3.417 -13.479  18.015  1.00 91.71           C
ATOM   4466  C   ASN A 294       2.695 -12.795  16.852  1.00 91.71           C
ATOM   4467  O   ASN A 294       3.214 -12.745  15.738  1.00 91.71           O
ATOM   4468  HA  ASN A 294       4.499 -13.492  17.884  1.00 91.71           H
ATOM   4469  CB  ASN A 294       2.869 -14.902  18.140  1.00 91.71           C
ATOM   4470 1HB  ASN A 294       1.862 -14.872  18.557  1.00 91.71           H
ATOM   4471 2HB  ASN A 294       2.791 -15.353  17.151  1.00 91.71           H
ATOM   4472  CG  ASN A 294       3.770 -15.760  19.029  1.00 91.71           C
ATOM   4473  OD1 ASN A 294       4.934 -15.464  19.248  1.00 91.71           O
ATOM   4474  ND2 ASN A 294       3.171 -16.838  19.528  1.00 91.71           N
ATOM   4475 1HD2 ASN A 294       2.213 -17.023  19.309  1.00 91.71           H
ATOM   4476 2HD2 ASN A 294       3.678 -17.462  20.122  1.00 91.71           H
ATOM   4477  HN  ASN A 294       2.673 -13.204  19.941  1.00 91.71           H
ATOM   4478  N   ILE A 295       1.509 -12.284  17.151  1.00 92.34           N
ATOM   4479  CA  ILE A 295       0.708 -11.612  16.142  1.00 92.34           C
ATOM   4480  C   ILE A 295       1.458 -10.375  15.643  1.00 92.34           C
ATOM   4481  O   ILE A 295       1.481 -10.101  14.444  1.00 92.34           O
ATOM   4482  HA  ILE A 295       0.587 -12.302  15.308  1.00 92.34           H
ATOM   4483  CB  ILE A 295      -0.689 -11.306  16.684  1.00 92.34           C
ATOM   4484  HB  ILE A 295      -0.584 -10.902  17.691  1.00 92.34           H
ATOM   4485  CG1 ILE A 295      -1.526 -12.582  16.795  1.00 92.34           C
ATOM   4486 1HG1 ILE A 295      -1.760 -12.955  15.798  1.00 92.34           H
ATOM   4487 2HG1 ILE A 295      -0.948 -13.357  17.298  1.00 92.34           H
ATOM   4488  CG2 ILE A 295      -1.384 -10.237  15.839  1.00 92.34           C
ATOM   4489 1HG2 ILE A 295      -0.794  -9.320  15.856  1.00 92.34           H
ATOM   4490 2HG2 ILE A 295      -1.477 -10.590  14.812  1.00 92.34           H
ATOM   4491 3HG2 ILE A 295      -2.375 -10.039  16.246  1.00 92.34           H
ATOM   4492  CD1 ILE A 295      -2.822 -12.323  17.566  1.00 92.34           C
ATOM   4493 1HD1 ILE A 295      -2.584 -11.973  18.570  1.00 92.34           H
ATOM   4494 2HD1 ILE A 295      -3.408 -11.565  17.046  1.00 92.34           H
ATOM   4495 3HD1 ILE A 295      -3.398 -13.247  17.629  1.00 92.34           H
ATOM   4496  HN  ILE A 295       1.096 -12.325  18.061  1.00 92.34           H
ATOM   4497  N   ASP A 296       2.054  -9.662  16.588  1.00 93.50           N
ATOM   4498  CA  ASP A 296       2.735  -8.419  16.269  1.00 93.50           C
ATOM   4499  C   ASP A 296       3.943  -8.718  15.378  1.00 93.50           C
ATOM   4500  O   ASP A 296       4.244  -7.958  14.459  1.00 93.50           O
ATOM   4501  HA  ASP A 296       1.989  -7.803  15.767  1.00 93.50           H
ATOM   4502  CB  ASP A 296       3.243  -7.729  17.537  1.00 93.50           C
ATOM   4503 1HB  ASP A 296       3.755  -8.453  18.170  1.00 93.50           H
ATOM   4504 2HB  ASP A 296       3.974  -6.965  17.271  1.00 93.50           H
ATOM   4505  CG  ASP A 296       2.089  -7.091  18.313  1.00 93.50           C
ATOM   4506  OD1 ASP A 296       1.033  -6.870  17.681  1.00 93.50           O
ATOM   4507  OD2 ASP A 296       2.289  -6.838  19.521  1.00 93.50           O
ATOM   4508  HN  ASP A 296       2.075  -9.920  17.553  1.00 93.50           H
ATOM   4509  N   ILE A 297       4.601  -9.827  15.681  1.00 92.43           N
ATOM   4510  CA  ILE A 297       5.753 -10.249  14.903  1.00 92.43           C
ATOM   4511  C   ILE A 297       5.301 -10.618  13.488  1.00 92.43           C
ATOM   4512  O   ILE A 297       5.924 -10.213  12.508  1.00 92.43           O
ATOM   4513  HA  ILE A 297       6.433  -9.399  14.837  1.00 92.43           H
ATOM   4514  CB  ILE A 297       6.502 -11.373  15.621  1.00 92.43           C
ATOM   4515  HB  ILE A 297       5.777 -12.131  15.919  1.00 92.43           H
ATOM   4516  CG1 ILE A 297       7.169 -10.859  16.899  1.00 92.43           C
ATOM   4517 1HG1 ILE A 297       7.971 -10.167  16.641  1.00 92.43           H
ATOM   4518 2HG1 ILE A 297       6.445 -10.301  17.492  1.00 92.43           H
ATOM   4519  CG2 ILE A 297       7.504 -12.051  14.685  1.00 92.43           C
ATOM   4520 1HG2 ILE A 297       6.975 -12.474  13.831  1.00 92.43           H
ATOM   4521 2HG2 ILE A 297       8.229 -11.316  14.335  1.00 92.43           H
ATOM   4522 3HG2 ILE A 297       8.023 -12.846  15.221  1.00 92.43           H
ATOM   4523  CD1 ILE A 297       7.733 -12.015  17.727  1.00 92.43           C
ATOM   4524 1HD1 ILE A 297       6.924 -12.692  18.003  1.00 92.43           H
ATOM   4525 2HD1 ILE A 297       8.474 -12.556  17.139  1.00 92.43           H
ATOM   4526 3HD1 ILE A 297       8.201 -11.621  18.629  1.00 92.43           H
ATOM   4527  HN  ILE A 297       4.360 -10.431  16.440  1.00 92.43           H
ATOM   4528  N   CYS A 298       4.220 -11.382  13.428  1.00 94.71           N
ATOM   4529  CA  CYS A 298       3.677 -11.810  12.150  1.00 94.71           C
ATOM   4530  C   CYS A 298       3.325 -10.564  11.336  1.00 94.71           C
ATOM   4531  O   CYS A 298       3.543 -10.526  10.126  1.00 94.71           O
ATOM   4532  HA  CYS A 298       4.459 -12.388  11.655  1.00 94.71           H
ATOM   4533  CB  CYS A 298       2.471 -12.735  12.329  1.00 94.71           C
ATOM   4534 1HB  CYS A 298       1.782 -12.310  13.059  1.00 94.71           H
ATOM   4535 2HB  CYS A 298       1.926 -12.821  11.389  1.00 94.71           H
ATOM   4536  SG  CYS A 298       3.027 -14.388  12.882  1.00 94.71           S
ATOM   4537  HG  CYS A 298       3.219 -14.051  14.154  1.00 94.71           H
ATOM   4538  HN  CYS A 298       3.719 -11.707  14.230  1.00 94.71           H
ATOM   4539  N   PHE A 299       2.786  -9.574  12.032  1.00 94.56           N
ATOM   4540  CA  PHE A 299       2.395  -8.332  11.388  1.00 94.56           C
ATOM   4541  C   PHE A 299       3.596  -7.660  10.719  1.00 94.56           C
ATOM   4542  O   PHE A 299       3.510  -7.229   9.570  1.00 94.56           O
ATOM   4543  HA  PHE A 299       1.652  -8.580  10.631  1.00 94.56           H
ATOM   4544  CB  PHE A 299       1.856  -7.410  12.483  1.00 94.56           C
ATOM   4545 1HB  PHE A 299       0.999  -7.889  12.957  1.00 94.56           H
ATOM   4546 2HB  PHE A 299       2.619  -7.290  13.252  1.00 94.56           H
ATOM   4547  CG  PHE A 299       1.437  -6.026  11.982  1.00 94.56           C
ATOM   4548  CD1 PHE A 299       2.277  -4.967  12.127  1.00 94.56           C
ATOM   4549  HD1 PHE A 299       3.249  -5.104  12.601  1.00 94.56           H
ATOM   4550  CD2 PHE A 299       0.223  -5.856  11.392  1.00 94.56           C
ATOM   4551  HD2 PHE A 299      -0.450  -6.705  11.275  1.00 94.56           H
ATOM   4552  CE1 PHE A 299       1.888  -3.683  11.662  1.00 94.56           C
ATOM   4553  HE1 PHE A 299       2.561  -2.834  11.778  1.00 94.56           H
ATOM   4554  CE2 PHE A 299      -0.166  -4.572  10.926  1.00 94.56           C
ATOM   4555  HE2 PHE A 299      -1.138  -4.435  10.453  1.00 94.56           H
ATOM   4556  CZ  PHE A 299       0.675  -3.513  11.071  1.00 94.56           C
ATOM   4557  HZ  PHE A 299       0.376  -2.527  10.714  1.00 94.56           H
ATOM   4558  HN  PHE A 299       2.616  -9.611  13.017  1.00 94.56           H
ATOM   4559  N   GLN A 300       4.688  -7.592  11.466  1.00 90.60           N
ATOM   4560  CA  GLN A 300       5.885  -6.925  10.983  1.00 90.60           C
ATOM   4561  C   GLN A 300       6.365  -7.573   9.682  1.00 90.60           C
ATOM   4562  O   GLN A 300       6.681  -6.877   8.718  1.00 90.60           O
ATOM   4563  HA  GLN A 300       5.587  -5.894  10.795  1.00 90.60           H
ATOM   4564  CB  GLN A 300       6.988  -6.942  12.043  1.00 90.60           C
ATOM   4565 1HB  GLN A 300       7.113  -7.955  12.427  1.00 90.60           H
ATOM   4566 2HB  GLN A 300       7.937  -6.654  11.591  1.00 90.60           H
ATOM   4567  CG  GLN A 300       6.656  -5.992  13.195  1.00 90.60           C
ATOM   4568 1HG  GLN A 300       6.525  -4.981  12.810  1.00 90.60           H
ATOM   4569 2HG  GLN A 300       5.711  -6.285  13.652  1.00 90.60           H
ATOM   4570  CD  GLN A 300       7.764  -6.002  14.251  1.00 90.60           C
ATOM   4571  OE1 GLN A 300       8.932  -5.800  13.964  1.00 90.60           O
ATOM   4572  NE2 GLN A 300       7.332  -6.249  15.485  1.00 90.60           N
ATOM   4573 1HE2 GLN A 300       6.359  -6.406  15.652  1.00 90.60           H
ATOM   4574 2HE2 GLN A 300       7.982  -6.276  16.245  1.00 90.60           H
ATOM   4575  HN  GLN A 300       4.763  -7.981  12.384  1.00 90.60           H
ATOM   4576  N   VAL A 301       6.404  -8.897   9.697  1.00 95.14           N
ATOM   4577  CA  VAL A 301       6.948  -9.642   8.574  1.00 95.14           C
ATOM   4578  C   VAL A 301       6.062  -9.423   7.346  1.00 95.14           C
ATOM   4579  O   VAL A 301       6.554  -9.054   6.280  1.00 95.14           O
ATOM   4580  HA  VAL A 301       7.941  -9.246   8.366  1.00 95.14           H
ATOM   4581  CB  VAL A 301       7.095 -11.119   8.949  1.00 95.14           C
ATOM   4582  HB  VAL A 301       6.115 -11.488   9.250  1.00 95.14           H
ATOM   4583  CG1 VAL A 301       7.560 -11.945   7.748  1.00 95.14           C
ATOM   4584 1HG1 VAL A 301       6.830 -11.860   6.943  1.00 95.14           H
ATOM   4585 2HG1 VAL A 301       8.525 -11.573   7.403  1.00 95.14           H
ATOM   4586 3HG1 VAL A 301       7.657 -12.990   8.042  1.00 95.14           H
ATOM   4587  CG2 VAL A 301       8.047 -11.291  10.134  1.00 95.14           C
ATOM   4588 1HG2 VAL A 301       9.029 -10.897   9.873  1.00 95.14           H
ATOM   4589 2HG2 VAL A 301       7.656 -10.749  10.996  1.00 95.14           H
ATOM   4590 3HG2 VAL A 301       8.134 -12.350  10.380  1.00 95.14           H
ATOM   4591  HN  VAL A 301       6.074  -9.458  10.456  1.00 95.14           H
ATOM   4592  N   THR A 302       4.772  -9.659   7.536  1.00 94.38           N
ATOM   4593  CA  THR A 302       3.839  -9.657   6.422  1.00 94.38           C
ATOM   4594  C   THR A 302       3.711  -8.249   5.837  1.00 94.38           C
ATOM   4595  O   THR A 302       3.540  -8.088   4.629  1.00 94.38           O
ATOM   4596  HA  THR A 302       4.242 -10.294   5.635  1.00 94.38           H
ATOM   4597  CB  THR A 302       2.511 -10.233   6.917  1.00 94.38           C
ATOM   4598  HB  THR A 302       1.764 -10.226   6.123  1.00 94.38           H
ATOM   4599  OG1 THR A 302       2.197  -9.447   8.063  1.00 94.38           O
ATOM   4600  HG1 THR A 302       2.447  -9.942   8.896  1.00 94.38           H
ATOM   4601  CG2 THR A 302       2.658 -11.653   7.467  1.00 94.38           C
ATOM   4602 1HG2 THR A 302       3.354 -11.648   8.305  1.00 94.38           H
ATOM   4603 2HG2 THR A 302       3.037 -12.309   6.683  1.00 94.38           H
ATOM   4604 3HG2 THR A 302       1.686 -12.014   7.804  1.00 94.38           H
ATOM   4605  HN  THR A 302       4.364  -9.849   8.429  1.00 94.38           H
ATOM   4606  N   GLN A 303       3.797  -7.265   6.720  1.00 91.59           N
ATOM   4607  CA  GLN A 303       3.723  -5.876   6.303  1.00 91.59           C
ATOM   4608  C   GLN A 303       4.896  -5.535   5.381  1.00 91.59           C
ATOM   4609  O   GLN A 303       4.718  -4.865   4.365  1.00 91.59           O
ATOM   4610  HA  GLN A 303       2.785  -5.787   5.755  1.00 91.59           H
ATOM   4611  CB  GLN A 303       3.687  -4.940   7.513  1.00 91.59           C
ATOM   4612 1HB  GLN A 303       2.815  -5.166   8.126  1.00 91.59           H
ATOM   4613 2HB  GLN A 303       4.566  -5.111   8.135  1.00 91.59           H
ATOM   4614  CG  GLN A 303       3.644  -3.476   7.073  1.00 91.59           C
ATOM   4615 1HG  GLN A 303       4.590  -3.205   6.604  1.00 91.59           H
ATOM   4616 2HG  GLN A 303       2.865  -3.341   6.322  1.00 91.59           H
ATOM   4617  CD  GLN A 303       3.375  -2.553   8.264  1.00 91.59           C
ATOM   4618  OE1 GLN A 303       4.195  -2.389   9.152  1.00 91.59           O
ATOM   4619  NE2 GLN A 303       2.184  -1.962   8.233  1.00 91.59           N
ATOM   4620 1HE2 GLN A 303       1.558  -2.140   7.474  1.00 91.59           H
ATOM   4621 2HE2 GLN A 303       1.916  -1.340   8.968  1.00 91.59           H
ATOM   4622  HN  GLN A 303       3.916  -7.405   7.703  1.00 91.59           H
ATOM   4623  N   THR A 304       6.070  -6.012   5.769  1.00 93.04           N
ATOM   4624  CA  THR A 304       7.281  -5.717   5.023  1.00 93.04           C
ATOM   4625  C   THR A 304       7.191  -6.295   3.609  1.00 93.04           C
ATOM   4626  O   THR A 304       7.547  -5.629   2.638  1.00 93.04           O
ATOM   4627  HA  THR A 304       7.367  -4.635   4.921  1.00 93.04           H
ATOM   4628  CB  THR A 304       8.471  -6.251   5.823  1.00 93.04           C
ATOM   4629  HB  THR A 304       8.444  -7.339   5.881  1.00 93.04           H
ATOM   4630  OG1 THR A 304       8.386  -5.566   7.070  1.00 93.04           O
ATOM   4631  HG1 THR A 304       7.982  -6.164   7.762  1.00 93.04           H
ATOM   4632  CG2 THR A 304       9.814  -5.803   5.243  1.00 93.04           C
ATOM   4633 1HG2 THR A 304       9.868  -4.715   5.248  1.00 93.04           H
ATOM   4634 2HG2 THR A 304       9.908  -6.167   4.220  1.00 93.04           H
ATOM   4635 3HG2 THR A 304      10.625  -6.210   5.848  1.00 93.04           H
ATOM   4636  HN  THR A 304       6.200  -6.590   6.575  1.00 93.04           H
ATOM   4637  N   ILE A 305       6.713  -7.528   3.538  1.00 93.21           N
ATOM   4638  CA  ILE A 305       6.550  -8.195   2.257  1.00 93.21           C
ATOM   4639  C   ILE A 305       5.620  -7.365   1.370  1.00 93.21           C
ATOM   4640  O   ILE A 305       5.849  -7.243   0.167  1.00 93.21           O
ATOM   4641  HA  ILE A 305       7.531  -8.238   1.784  1.00 93.21           H
ATOM   4642  CB  ILE A 305       6.081  -9.637   2.459  1.00 93.21           C
ATOM   4643  HB  ILE A 305       5.204  -9.623   3.108  1.00 93.21           H
ATOM   4644  CG1 ILE A 305       7.153 -10.468   3.167  1.00 93.21           C
ATOM   4645 1HG1 ILE A 305       7.969 -10.679   2.476  1.00 93.21           H
ATOM   4646 2HG1 ILE A 305       7.574  -9.897   3.994  1.00 93.21           H
ATOM   4647  CG2 ILE A 305       5.651 -10.265   1.132  1.00 93.21           C
ATOM   4648 1HG2 ILE A 305       4.831  -9.688   0.705  1.00 93.21           H
ATOM   4649 2HG2 ILE A 305       6.494 -10.266   0.441  1.00 93.21           H
ATOM   4650 3HG2 ILE A 305       5.322 -11.290   1.305  1.00 93.21           H
ATOM   4651  CD1 ILE A 305       6.570 -11.782   3.692  1.00 93.21           C
ATOM   4652 1HD1 ILE A 305       5.771 -11.568   4.400  1.00 93.21           H
ATOM   4653 2HD1 ILE A 305       6.172 -12.361   2.859  1.00 93.21           H
ATOM   4654 3HD1 ILE A 305       7.354 -12.354   4.190  1.00 93.21           H
ATOM   4655  HN  ILE A 305       6.440  -8.069   4.333  1.00 93.21           H
ATOM   4656  N   ALA A 306       4.591  -6.814   1.997  1.00 94.47           N
ATOM   4657  CA  ALA A 306       3.595  -6.045   1.270  1.00 94.47           C
ATOM   4658  C   ALA A 306       4.259  -4.811   0.657  1.00 94.47           C
ATOM   4659  O   ALA A 306       3.904  -4.394  -0.445  1.00 94.47           O
ATOM   4660  HA  ALA A 306       3.209  -6.676   0.469  1.00 94.47           H
ATOM   4661  CB  ALA A 306       2.444  -5.682   2.211  1.00 94.47           C
ATOM   4662 1HB  ALA A 306       1.988  -6.594   2.596  1.00 94.47           H
ATOM   4663 2HB  ALA A 306       2.827  -5.088   3.041  1.00 94.47           H
ATOM   4664 3HB  ALA A 306       1.697  -5.106   1.665  1.00 94.47           H
ATOM   4665  HN  ALA A 306       4.433  -6.887   2.982  1.00 94.47           H
ATOM   4666  N   PHE A 307       5.209  -4.260   1.397  1.00 92.85           N
ATOM   4667  CA  PHE A 307       5.869  -3.035   0.978  1.00 92.85           C
ATOM   4668  C   PHE A 307       6.766  -3.284  -0.237  1.00 92.85           C
ATOM   4669  O   PHE A 307       6.932  -2.404  -1.080  1.00 92.85           O
ATOM   4670  HA  PHE A 307       5.089  -2.322   0.711  1.00 92.85           H
ATOM   4671  CB  PHE A 307       6.736  -2.570   2.150  1.00 92.85           C
ATOM   4672 1HB  PHE A 307       7.347  -3.406   2.491  1.00 92.85           H
ATOM   4673 2HB  PHE A 307       7.421  -1.798   1.798  1.00 92.85           H
ATOM   4674  CG  PHE A 307       5.939  -2.023   3.335  1.00 92.85           C
ATOM   4675  CD1 PHE A 307       4.600  -1.813   3.215  1.00 92.85           C
ATOM   4676  HD1 PHE A 307       4.096  -2.036   2.275  1.00 92.85           H
ATOM   4677  CD2 PHE A 307       6.568  -1.745   4.508  1.00 92.85           C
ATOM   4678  HD2 PHE A 307       7.641  -1.912   4.604  1.00 92.85           H
ATOM   4679  CE1 PHE A 307       3.860  -1.305   4.315  1.00 92.85           C
ATOM   4680  HE1 PHE A 307       2.787  -1.137   4.219  1.00 92.85           H
ATOM   4681  CE2 PHE A 307       5.828  -1.236   5.608  1.00 92.85           C
ATOM   4682  HE2 PHE A 307       6.332  -1.014   6.548  1.00 92.85           H
ATOM   4683  CZ  PHE A 307       4.489  -1.027   5.488  1.00 92.85           C
ATOM   4684  HZ  PHE A 307       3.921  -0.637   6.333  1.00 92.85           H
ATOM   4685  HN  PHE A 307       5.529  -4.635   2.267  1.00 92.85           H
ATOM   4686  N   PHE A 308       7.319  -4.487  -0.288  1.00 88.24           N
ATOM   4687  CA  PHE A 308       8.168  -4.873  -1.402  1.00 88.24           C
ATOM   4688  C   PHE A 308       7.387  -4.857  -2.717  1.00 88.24           C
ATOM   4689  O   PHE A 308       7.980  -4.808  -3.794  1.00 88.24           O
ATOM   4690  HA  PHE A 308       8.982  -4.150  -1.455  1.00 88.24           H
ATOM   4691  CB  PHE A 308       8.648  -6.300  -1.124  1.00 88.24           C
ATOM   4692 1HB  PHE A 308       7.873  -6.832  -0.573  1.00 88.24           H
ATOM   4693 2HB  PHE A 308       8.778  -6.819  -2.074  1.00 88.24           H
ATOM   4694  CG  PHE A 308       9.957  -6.374  -0.335  1.00 88.24           C
ATOM   4695  CD1 PHE A 308      11.140  -6.118  -0.955  1.00 88.24           C
ATOM   4696  HD1 PHE A 308      11.156  -5.860  -2.014  1.00 88.24           H
ATOM   4697  CD2 PHE A 308       9.937  -6.695   0.986  1.00 88.24           C
ATOM   4698  HD2 PHE A 308       8.988  -6.900   1.483  1.00 88.24           H
ATOM   4699  CE1 PHE A 308      12.354  -6.187  -0.223  1.00 88.24           C
ATOM   4700  HE1 PHE A 308      13.303  -5.982  -0.719  1.00 88.24           H
ATOM   4701  CE2 PHE A 308      11.151  -6.764   1.719  1.00 88.24           C
ATOM   4702  HE2 PHE A 308      11.135  -7.021   2.777  1.00 88.24           H
ATOM   4703  CZ  PHE A 308      12.335  -6.508   1.099  1.00 88.24           C
ATOM   4704  HZ  PHE A 308      13.267  -6.561   1.661  1.00 88.24           H
ATOM   4705  HN  PHE A 308       7.196  -5.189   0.413  1.00 88.24           H
ATOM   4706  N   HIS A 309       6.070  -4.900  -2.587  1.00 83.48           N
ATOM   4707  CA  HIS A 309       5.202  -4.895  -3.752  1.00 83.48           C
ATOM   4708  C   HIS A 309       5.401  -3.596  -4.535  1.00 83.48           C
ATOM   4709  O   HIS A 309       5.325  -3.588  -5.763  1.00 83.48           O
ATOM   4710  HA  HIS A 309       5.510  -5.735  -4.375  1.00 83.48           H
ATOM   4711  CB  HIS A 309       3.745  -5.126  -3.346  1.00 83.48           C
ATOM   4712 1HB  HIS A 309       3.688  -6.023  -2.729  1.00 83.48           H
ATOM   4713 2HB  HIS A 309       3.415  -4.292  -2.726  1.00 83.48           H
ATOM   4714  CG  HIS A 309       2.798  -5.273  -4.512  1.00 83.48           C
ATOM   4715  ND1 HIS A 309       1.985  -4.243  -4.953  1.00 83.48           N
ATOM   4716  HD1 HIS A 309       1.939  -3.325  -4.560  1.00 83.48           H
ATOM   4717  CD2 HIS A 309       2.543  -6.339  -5.325  1.00 83.48           C
ATOM   4718  HD2 HIS A 309       3.014  -7.319  -5.256  1.00 83.48           H
ATOM   4719  CE1 HIS A 309       1.277  -4.681  -5.984  1.00 83.48           C
ATOM   4720  HE1 HIS A 309       0.545  -4.104  -6.550  1.00 83.48           H
ATOM   4721  NE2 HIS A 309       1.624  -5.980  -6.212  1.00 83.48           N
ATOM   4722  HN  HIS A 309       5.596  -4.937  -1.707  1.00 83.48           H
ATOM   4723  N   SER A 310       5.651  -2.528  -3.792  1.00 86.60           N
ATOM   4724  CA  SER A 310       5.821  -1.218  -4.398  1.00 86.60           C
ATOM   4725  C   SER A 310       7.078  -1.204  -5.270  1.00 86.60           C
ATOM   4726  O   SER A 310       7.169  -0.429  -6.221  1.00 86.60           O
ATOM   4727  HA  SER A 310       4.930  -1.064  -5.008  1.00 86.60           H
ATOM   4728  CB  SER A 310       5.903  -0.124  -3.332  1.00 86.60           C
ATOM   4729 1HB  SER A 310       5.841   0.854  -3.810  1.00 86.60           H
ATOM   4730 2HB  SER A 310       5.047  -0.206  -2.662  1.00 86.60           H
ATOM   4731  OG  SER A 310       7.107  -0.206  -2.574  1.00 86.60           O
ATOM   4732  HG  SER A 310       7.003  -0.873  -1.837  1.00 86.60           H
ATOM   4733  HN  SER A 310       5.738  -2.547  -2.796  1.00 86.60           H
ATOM   4734  N   CYS A 311       8.016  -2.070  -4.916  1.00 88.76           N
ATOM   4735  CA  CYS A 311       9.260  -2.172  -5.659  1.00 88.76           C
ATOM   4736  C   CYS A 311       8.978  -2.908  -6.970  1.00 88.76           C
ATOM   4737  O   CYS A 311       9.670  -2.698  -7.965  1.00 88.76           O
ATOM   4738  HA  CYS A 311       9.594  -1.152  -5.851  1.00 88.76           H
ATOM   4739  CB  CYS A 311      10.353  -2.863  -4.840  1.00 88.76           C
ATOM   4740 1HB  CYS A 311      10.042  -3.877  -4.587  1.00 88.76           H
ATOM   4741 2HB  CYS A 311      11.264  -2.947  -5.433  1.00 88.76           H
ATOM   4742  SG  CYS A 311      10.687  -1.912  -3.313  1.00 88.76           S
ATOM   4743  HG  CYS A 311      11.582  -2.760  -2.814  1.00 88.76           H
ATOM   4744  HN  CYS A 311       7.935  -2.693  -4.138  1.00 88.76           H
ATOM   4745  N   LEU A 312       7.959  -3.754  -6.929  1.00 86.87           N
ATOM   4746  CA  LEU A 312       7.709  -4.678  -8.023  1.00 86.87           C
ATOM   4747  C   LEU A 312       6.773  -4.018  -9.037  1.00 86.87           C
ATOM   4748  O   LEU A 312       6.768  -4.383 -10.212  1.00 86.87           O
ATOM   4749  HA  LEU A 312       8.664  -4.872  -8.511  1.00 86.87           H
ATOM   4750  CB  LEU A 312       7.193  -6.015  -7.488  1.00 86.87           C
ATOM   4751 1HB  LEU A 312       6.298  -5.825  -6.895  1.00 86.87           H
ATOM   4752 2HB  LEU A 312       6.890  -6.630  -8.335  1.00 86.87           H
ATOM   4753  CG  LEU A 312       8.175  -6.820  -6.635  1.00 86.87           C
ATOM   4754  HG  LEU A 312       8.469  -6.208  -5.782  1.00 86.87           H
ATOM   4755  CD1 LEU A 312       7.512  -8.081  -6.078  1.00 86.87           C
ATOM   4756 1HD1 LEU A 312       6.660  -7.801  -5.459  1.00 86.87           H
ATOM   4757 2HD1 LEU A 312       7.171  -8.707  -6.903  1.00 86.87           H
ATOM   4758 3HD1 LEU A 312       8.232  -8.635  -5.476  1.00 86.87           H
ATOM   4759  CD2 LEU A 312       9.449  -7.141  -7.420  1.00 86.87           C
ATOM   4760 1HD2 LEU A 312       9.193  -7.725  -8.304  1.00 86.87           H
ATOM   4761 2HD2 LEU A 312       9.931  -6.212  -7.725  1.00 86.87           H
ATOM   4762 3HD2 LEU A 312      10.129  -7.714  -6.790  1.00 86.87           H
ATOM   4763  HN  LEU A 312       7.313  -3.815  -6.168  1.00 86.87           H
ATOM   4764  N   ASN A 313       6.001  -3.059  -8.546  1.00 85.59           N
ATOM   4765  CA  ASN A 313       4.993  -2.415  -9.369  1.00 85.59           C
ATOM   4766  C   ASN A 313       5.637  -1.925 -10.668  1.00 85.59           C
ATOM   4767  O   ASN A 313       5.127  -2.188 -11.756  1.00 85.59           O
ATOM   4768  HA  ASN A 313       4.234  -3.178  -9.543  1.00 85.59           H
ATOM   4769  CB  ASN A 313       4.389  -1.204  -8.655  1.00 85.59           C
ATOM   4770 1HB  ASN A 313       5.178  -0.642  -8.155  1.00 85.59           H
ATOM   4771 2HB  ASN A 313       3.935  -0.535  -9.386  1.00 85.59           H
ATOM   4772  CG  ASN A 313       3.338  -1.638  -7.631  1.00 85.59           C
ATOM   4773  OD1 ASN A 313       2.830  -2.747  -7.658  1.00 85.59           O
ATOM   4774  ND2 ASN A 313       3.042  -0.706  -6.731  1.00 85.59           N
ATOM   4775 1HD2 ASN A 313       3.497   0.185  -6.765  1.00 85.59           H
ATOM   4776 2HD2 ASN A 313       2.366  -0.895  -6.019  1.00 85.59           H
ATOM   4777  HN  ASN A 313       6.058  -2.722  -7.606  1.00 85.59           H
ATOM   4778  N   PRO A 314       6.764  -1.206 -10.579  1.00 86.43           N
ATOM   4779  CA  PRO A 314       7.429  -0.694 -11.779  1.00 86.43           C
ATOM   4780  C   PRO A 314       7.698  -1.786 -12.801  1.00 86.43           C
ATOM   4781  O   PRO A 314       7.447  -1.603 -13.991  1.00 86.43           O
ATOM   4782  HA  PRO A 314       6.783   0.021 -12.289  1.00 86.43           H
ATOM   4783  CB  PRO A 314       8.727  -0.087 -11.243  1.00 86.43           C
ATOM   4784 1HB  PRO A 314       9.544  -0.808 -11.259  1.00 86.43           H
ATOM   4785 2HB  PRO A 314       9.047   0.768 -11.839  1.00 86.43           H
ATOM   4786  CG  PRO A 314       8.365   0.323  -9.821  1.00 86.43           C
ATOM   4787 1HG  PRO A 314       9.250   0.443  -9.196  1.00 86.43           H
ATOM   4788 2HG  PRO A 314       7.840   1.278  -9.796  1.00 86.43           H
ATOM   4789  CD  PRO A 314       7.485  -0.824  -9.351  1.00 86.43           C
ATOM   4790 1HD  PRO A 314       8.076  -1.653  -8.959  1.00 86.43           H
ATOM   4791 2HD  PRO A 314       6.808  -0.516  -8.555  1.00 86.43           H
ATOM   4792  N   VAL A 315       8.206  -2.905 -12.305  1.00 84.88           N
ATOM   4793  CA  VAL A 315       8.657  -3.974 -13.179  1.00 84.88           C
ATOM   4794  C   VAL A 315       7.443  -4.665 -13.801  1.00 84.88           C
ATOM   4795  O   VAL A 315       7.434  -4.954 -14.997  1.00 84.88           O
ATOM   4796  HA  VAL A 315       9.249  -3.521 -13.974  1.00 84.88           H
ATOM   4797  CB  VAL A 315       9.561  -4.936 -12.405  1.00 84.88           C
ATOM   4798  HB  VAL A 315       8.970  -5.380 -11.604  1.00 84.88           H
ATOM   4799  CG1 VAL A 315      10.056  -6.068 -13.307  1.00 84.88           C
ATOM   4800 1HG1 VAL A 315       9.203  -6.625 -13.692  1.00 84.88           H
ATOM   4801 2HG1 VAL A 315      10.623  -5.649 -14.138  1.00 84.88           H
ATOM   4802 3HG1 VAL A 315      10.697  -6.737 -12.731  1.00 84.88           H
ATOM   4803  CG2 VAL A 315      10.735  -4.191 -11.765  1.00 84.88           C
ATOM   4804 1HG2 VAL A 315      11.325  -3.707 -12.544  1.00 84.88           H
ATOM   4805 2HG2 VAL A 315      10.355  -3.437 -11.076  1.00 84.88           H
ATOM   4806 3HG2 VAL A 315      11.361  -4.898 -11.222  1.00 84.88           H
ATOM   4807  HN  VAL A 315       8.310  -3.086 -11.327  1.00 84.88           H
ATOM   4808  N   LEU A 316       6.447  -4.911 -12.962  1.00 84.43           N
ATOM   4809  CA  LEU A 316       5.350  -5.786 -13.339  1.00 84.43           C
ATOM   4810  C   LEU A 316       4.537  -5.126 -14.454  1.00 84.43           C
ATOM   4811  O   LEU A 316       4.145  -5.785 -15.415  1.00 84.43           O
ATOM   4812  HA  LEU A 316       5.784  -6.707 -13.727  1.00 84.43           H
ATOM   4813  CB  LEU A 316       4.518  -6.161 -12.111  1.00 84.43           C
ATOM   4814 1HB  LEU A 316       4.241  -5.244 -11.590  1.00 84.43           H
ATOM   4815 2HB  LEU A 316       3.592  -6.625 -12.451  1.00 84.43           H
ATOM   4816  CG  LEU A 316       5.189  -7.101 -11.108  1.00 84.43           C
ATOM   4817  HG  LEU A 316       6.145  -6.666 -10.819  1.00 84.43           H
ATOM   4818  CD1 LEU A 316       4.350  -7.234  -9.835  1.00 84.43           C
ATOM   4819 1HD1 LEU A 316       4.234  -6.254  -9.372  1.00 84.43           H
ATOM   4820 2HD1 LEU A 316       3.368  -7.635 -10.087  1.00 84.43           H
ATOM   4821 3HD1 LEU A 316       4.850  -7.908  -9.139  1.00 84.43           H
ATOM   4822  CD2 LEU A 316       5.484  -8.461 -11.744  1.00 84.43           C
ATOM   4823 1HD2 LEU A 316       4.552  -8.915 -12.080  1.00 84.43           H
ATOM   4824 2HD2 LEU A 316       6.151  -8.326 -12.596  1.00 84.43           H
ATOM   4825 3HD2 LEU A 316       5.961  -9.110 -11.009  1.00 84.43           H
ATOM   4826  HN  LEU A 316       6.383  -4.525 -12.042  1.00 84.43           H
ATOM   4827  N   TYR A 317       4.307  -3.831 -14.289  1.00 81.29           N
ATOM   4828  CA  TYR A 317       3.305  -3.141 -15.083  1.00 81.29           C
ATOM   4829  C   TYR A 317       3.957  -2.332 -16.206  1.00 81.29           C
ATOM   4830  O   TYR A 317       3.360  -2.141 -17.265  1.00 81.29           O
ATOM   4831  HA  TYR A 317       2.647  -3.892 -15.521  1.00 81.29           H
ATOM   4832  CB  TYR A 317       2.595  -2.182 -14.126  1.00 81.29           C
ATOM   4833 1HB  TYR A 317       3.344  -1.589 -13.600  1.00 81.29           H
ATOM   4834 2HB  TYR A 317       1.989  -1.487 -14.707  1.00 81.29           H
ATOM   4835  CG  TYR A 317       1.702  -2.877 -13.096  1.00 81.29           C
ATOM   4836  CD1 TYR A 317       0.473  -3.377 -13.474  1.00 81.29           C
ATOM   4837  HD1 TYR A 317       0.138  -3.276 -14.506  1.00 81.29           H
ATOM   4838  CD2 TYR A 317       2.127  -3.005 -11.789  1.00 81.29           C
ATOM   4839  HD2 TYR A 317       3.098  -2.611 -11.490  1.00 81.29           H
ATOM   4840  CE1 TYR A 317      -0.367  -4.032 -12.505  1.00 81.29           C
ATOM   4841  HE1 TYR A 317      -1.341  -4.431 -12.790  1.00 81.29           H
ATOM   4842  CE2 TYR A 317       1.287  -3.660 -10.820  1.00 81.29           C
ATOM   4843  HE2 TYR A 317       1.610  -3.768  -9.784  1.00 81.29           H
ATOM   4844  CZ  TYR A 317       0.081  -4.141 -11.226  1.00 81.29           C
ATOM   4845  OH  TYR A 317      -0.712  -4.759 -10.311  1.00 81.29           O
ATOM   4846  HH  TYR A 317      -0.237  -4.822  -9.433  1.00 81.29           H
ATOM   4847  HN  TYR A 317       4.791  -3.257 -13.628  1.00 81.29           H
ATOM   4848  N   VAL A 318       5.172  -1.880 -15.938  1.00 78.53           N
ATOM   4849  CA  VAL A 318       5.764  -0.811 -16.725  1.00 78.53           C
ATOM   4850  C   VAL A 318       6.812  -1.400 -17.671  1.00 78.53           C
ATOM   4851  O   VAL A 318       6.689  -1.284 -18.889  1.00 78.53           O
ATOM   4852  HA  VAL A 318       4.968  -0.361 -17.319  1.00 78.53           H
ATOM   4853  CB  VAL A 318       6.332   0.267 -15.799  1.00 78.53           C
ATOM   4854  HB  VAL A 318       7.231  -0.133 -15.331  1.00 78.53           H
ATOM   4855  CG1 VAL A 318       6.730   1.514 -16.591  1.00 78.53           C
ATOM   4856 1HG1 VAL A 318       7.489   1.251 -17.327  1.00 78.53           H
ATOM   4857 2HG1 VAL A 318       5.854   1.917 -17.100  1.00 78.53           H
ATOM   4858 3HG1 VAL A 318       7.131   2.265 -15.909  1.00 78.53           H
ATOM   4859  CG2 VAL A 318       5.339   0.616 -14.689  1.00 78.53           C
ATOM   4860 1HG2 VAL A 318       4.415   0.987 -15.132  1.00 78.53           H
ATOM   4861 2HG2 VAL A 318       5.126  -0.275 -14.098  1.00 78.53           H
ATOM   4862 3HG2 VAL A 318       5.768   1.384 -14.046  1.00 78.53           H
ATOM   4863  HN  VAL A 318       5.749  -2.230 -15.200  1.00 78.53           H
ATOM   4864  N   PHE A 319       7.820  -2.019 -17.074  1.00 76.88           N
ATOM   4865  CA  PHE A 319       8.986  -2.448 -17.827  1.00 76.88           C
ATOM   4866  C   PHE A 319       8.643  -3.619 -18.750  1.00 76.88           C
ATOM   4867  O   PHE A 319       9.391  -3.923 -19.677  1.00 76.88           O
ATOM   4868  HA  PHE A 319       9.314  -1.599 -18.427  1.00 76.88           H
ATOM   4869  CB  PHE A 319      10.033  -2.905 -16.809  1.00 76.88           C
ATOM   4870 1HB  PHE A 319       9.606  -3.700 -16.197  1.00 76.88           H
ATOM   4871 2HB  PHE A 319      10.881  -3.335 -17.343  1.00 76.88           H
ATOM   4872  CG  PHE A 319      10.538  -1.790 -15.892  1.00 76.88           C
ATOM   4873  CD1 PHE A 319      10.507  -0.497 -16.313  1.00 76.88           C
ATOM   4874  HD1 PHE A 319      10.121  -0.255 -17.304  1.00 76.88           H
ATOM   4875  CD2 PHE A 319      11.019  -2.091 -14.656  1.00 76.88           C
ATOM   4876  HD2 PHE A 319      11.044  -3.127 -14.319  1.00 76.88           H
ATOM   4877  CE1 PHE A 319      10.976   0.538 -15.462  1.00 76.88           C
ATOM   4878  HE1 PHE A 319      10.951   1.575 -15.799  1.00 76.88           H
ATOM   4879  CE2 PHE A 319      11.488  -1.056 -13.805  1.00 76.88           C
ATOM   4880  HE2 PHE A 319      11.873  -1.297 -12.814  1.00 76.88           H
ATOM   4881  CZ  PHE A 319      11.457   0.237 -14.226  1.00 76.88           C
ATOM   4882  HZ  PHE A 319      11.817   1.032 -13.572  1.00 76.88           H
ATOM   4883  HN  PHE A 319       7.848  -2.228 -16.096  1.00 76.88           H
ATOM   4884  N   VAL A 320       7.511  -4.245 -18.463  1.00 75.62           N
ATOM   4885  CA  VAL A 320       7.016  -5.320 -19.306  1.00 75.62           C
ATOM   4886  C   VAL A 320       6.621  -4.752 -20.670  1.00 75.62           C
ATOM   4887  O   VAL A 320       6.620  -5.470 -21.669  1.00 75.62           O
ATOM   4888  HA  VAL A 320       7.830  -6.031 -19.444  1.00 75.62           H
ATOM   4889  CB  VAL A 320       5.865  -6.046 -18.605  1.00 75.62           C
ATOM   4890  HB  VAL A 320       5.058  -5.329 -18.455  1.00 75.62           H
ATOM   4891  CG1 VAL A 320       5.327  -7.185 -19.473  1.00 75.62           C
ATOM   4892 1HG1 VAL A 320       4.962  -6.781 -20.417  1.00 75.62           H
ATOM   4893 2HG1 VAL A 320       6.125  -7.901 -19.669  1.00 75.62           H
ATOM   4894 3HG1 VAL A 320       4.510  -7.684 -18.952  1.00 75.62           H
ATOM   4895  CG2 VAL A 320       6.298  -6.561 -17.231  1.00 75.62           C
ATOM   4896 1HG2 VAL A 320       7.130  -7.256 -17.349  1.00 75.62           H
ATOM   4897 2HG2 VAL A 320       6.611  -5.722 -16.610  1.00 75.62           H
ATOM   4898 3HG2 VAL A 320       5.462  -7.073 -16.755  1.00 75.62           H
ATOM   4899  HN  VAL A 320       6.937  -4.028 -17.673  1.00 75.62           H
ATOM   4900  N   GLY A 321       6.296  -3.468 -20.670  1.00 76.69           N
ATOM   4901  CA  GLY A 321       5.844  -2.809 -21.884  1.00 76.69           C
ATOM   4902  C   GLY A 321       6.997  -2.632 -22.873  1.00 76.69           C
ATOM   4903  O   GLY A 321       8.052  -2.110 -22.515  1.00 76.69           O
ATOM   4904 1HA  GLY A 321       5.050  -3.397 -22.346  1.00 76.69           H
ATOM   4905 2HA  GLY A 321       5.418  -1.837 -21.638  1.00 76.69           H
ATOM   4906  HN  GLY A 321       6.337  -2.881 -19.861  1.00 76.69           H
ATOM   4907  N   GLU A 322       6.757  -3.075 -24.099  1.00 64.91           N
ATOM   4908  CA  GLU A 322       7.739  -2.917 -25.158  1.00 64.91           C
ATOM   4909  C   GLU A 322       7.929  -1.436 -25.489  1.00 64.91           C
ATOM   4910  O   GLU A 322       9.054  -0.978 -25.681  1.00 64.91           O
ATOM   4911  HA  GLU A 322       8.666  -3.328 -24.756  1.00 64.91           H
ATOM   4912  CB  GLU A 322       7.337  -3.711 -26.402  1.00 64.91           C
ATOM   4913 1HB  GLU A 322       6.302  -3.485 -26.663  1.00 64.91           H
ATOM   4914 2HB  GLU A 322       8.039  -3.507 -27.211  1.00 64.91           H
ATOM   4915  CG  GLU A 322       7.407  -5.216 -26.139  1.00 64.91           C
ATOM   4916 1HG  GLU A 322       8.420  -5.491 -25.847  1.00 64.91           H
ATOM   4917 2HG  GLU A 322       6.754  -5.474 -25.305  1.00 64.91           H
ATOM   4918  CD  GLU A 322       6.995  -6.010 -27.380  1.00 64.91           C
ATOM   4919  OE1 GLU A 322       7.068  -7.255 -27.308  1.00 64.91           O
ATOM   4920  OE2 GLU A 322       6.615  -5.353 -28.374  1.00 64.91           O
ATOM   4921  HN  GLU A 322       5.912  -3.534 -24.372  1.00 64.91           H
ATOM   4922  N   ARG A 323       6.810  -0.727 -25.547  1.00 63.39           N
ATOM   4923  CA  ARG A 323       6.836   0.686 -25.883  1.00 63.39           C
ATOM   4924  C   ARG A 323       7.692   1.456 -24.876  1.00 63.39           C
ATOM   4925  O   ARG A 323       8.516   2.284 -25.261  1.00 63.39           O
ATOM   4926  HA  ARG A 323       7.272   0.727 -26.881  1.00 63.39           H
ATOM   4927  CB  ARG A 323       5.424   1.275 -25.897  1.00 63.39           C
ATOM   4928 1HB  ARG A 323       4.809   0.738 -26.619  1.00 63.39           H
ATOM   4929 2HB  ARG A 323       4.960   1.138 -24.920  1.00 63.39           H
ATOM   4930  CG  ARG A 323       5.454   2.763 -26.249  1.00 63.39           C
ATOM   4931 1HG  ARG A 323       6.014   3.309 -25.490  1.00 63.39           H
ATOM   4932 2HG  ARG A 323       5.976   2.906 -27.195  1.00 63.39           H
ATOM   4933  CD  ARG A 323       4.037   3.331 -26.352  1.00 63.39           C
ATOM   4934 1HD  ARG A 323       3.523   2.896 -27.210  1.00 63.39           H
ATOM   4935 2HD  ARG A 323       3.462   3.060 -25.466  1.00 63.39           H
ATOM   4936  NE  ARG A 323       4.090   4.803 -26.490  1.00 63.39           N
ATOM   4937  HE  ARG A 323       4.919   5.208 -26.875  1.00 63.39           H
ATOM   4938  CZ  ARG A 323       3.097   5.628 -26.130  1.00 63.39           C
ATOM   4939  NH1 ARG A 323       1.963   5.140 -25.608  1.00 63.39           N
ATOM   4940 1HH1 ARG A 323       1.853   4.154 -25.485  1.00 63.39           H
ATOM   4941 2HH1 ARG A 323       1.227   5.762 -25.342  1.00 63.39           H
ATOM   4942  NH2 ARG A 323       3.254   6.948 -26.300  1.00 63.39           N
ATOM   4943 1HH2 ARG A 323       2.523   7.577 -26.037  1.00 63.39           H
ATOM   4944 2HH2 ARG A 323       4.104   7.304 -26.690  1.00 63.39           H
ATOM   4945  HN  ARG A 323       5.901  -1.103 -25.369  1.00 63.39           H
ATOM   4946  N   PHE A 324       7.469   1.155 -23.605  1.00 74.83           N
ATOM   4947  CA  PHE A 324       8.165   1.852 -22.537  1.00 74.83           C
ATOM   4948  C   PHE A 324       9.657   1.511 -22.541  1.00 74.83           C
ATOM   4949  O   PHE A 324      10.498   2.388 -22.352  1.00 74.83           O
ATOM   4950  HA  PHE A 324       8.038   2.920 -22.711  1.00 74.83           H
ATOM   4951  CB  PHE A 324       7.550   1.378 -21.219  1.00 74.83           C
ATOM   4952 1HB  PHE A 324       6.466   1.481 -21.278  1.00 74.83           H
ATOM   4953 2HB  PHE A 324       7.763   0.317 -21.090  1.00 74.83           H
ATOM   4954  CG  PHE A 324       8.053   2.137 -19.989  1.00 74.83           C
ATOM   4955  CD1 PHE A 324       9.166   1.709 -19.335  1.00 74.83           C
ATOM   4956  HD1 PHE A 324       9.699   0.826 -19.686  1.00 74.83           H
ATOM   4957  CD2 PHE A 324       7.388   3.240 -19.551  1.00 74.83           C
ATOM   4958  HD2 PHE A 324       6.497   3.583 -20.076  1.00 74.83           H
ATOM   4959  CE1 PHE A 324       9.634   2.414 -18.194  1.00 74.83           C
ATOM   4960  HE1 PHE A 324      10.525   2.071 -17.669  1.00 74.83           H
ATOM   4961  CE2 PHE A 324       7.856   3.944 -18.410  1.00 74.83           C
ATOM   4962  HE2 PHE A 324       7.323   4.828 -18.059  1.00 74.83           H
ATOM   4963  CZ  PHE A 324       8.969   3.516 -17.755  1.00 74.83           C
ATOM   4964  HZ  PHE A 324       9.327   4.057 -16.880  1.00 74.83           H
ATOM   4965  HN  PHE A 324       6.827   0.450 -23.302  1.00 74.83           H
ATOM   4966  N   ARG A 325       9.939   0.235 -22.759  1.00 72.14           N
ATOM   4967  CA  ARG A 325      11.314  -0.235 -22.777  1.00 72.14           C
ATOM   4968  C   ARG A 325      12.115   0.509 -23.848  1.00 72.14           C
ATOM   4969  O   ARG A 325      13.282   0.838 -23.639  1.00 72.14           O
ATOM   4970  HA  ARG A 325      11.696  -0.017 -21.780  1.00 72.14           H
ATOM   4971  CB  ARG A 325      11.379  -1.738 -23.054  1.00 72.14           C
ATOM   4972 1HB  ARG A 325      10.755  -1.980 -23.914  1.00 72.14           H
ATOM   4973 2HB  ARG A 325      12.400  -2.020 -23.311  1.00 72.14           H
ATOM   4974  CG  ARG A 325      10.913  -2.540 -21.837  1.00 72.14           C
ATOM   4975 1HG  ARG A 325      11.441  -2.197 -20.947  1.00 72.14           H
ATOM   4976 2HG  ARG A 325       9.851  -2.363 -21.666  1.00 72.14           H
ATOM   4977  CD  ARG A 325      11.161  -4.036 -22.039  1.00 72.14           C
ATOM   4978 1HD  ARG A 325      12.212  -4.212 -22.269  1.00 72.14           H
ATOM   4979 2HD  ARG A 325      10.941  -4.577 -21.118  1.00 72.14           H
ATOM   4980  NE  ARG A 325      10.311  -4.546 -23.139  1.00 72.14           N
ATOM   4981  HE  ARG A 325       9.521  -3.998 -23.413  1.00 72.14           H
ATOM   4982  CZ  ARG A 325      10.535  -5.696 -23.789  1.00 72.14           C
ATOM   4983  NH1 ARG A 325      11.579  -6.470 -23.463  1.00 72.14           N
ATOM   4984 1HH1 ARG A 325      12.198  -6.191 -22.729  1.00 72.14           H
ATOM   4985 2HH1 ARG A 325      11.739  -7.327 -23.954  1.00 72.14           H
ATOM   4986  NH2 ARG A 325       9.699  -6.060 -24.771  1.00 72.14           N
ATOM   4987 1HH2 ARG A 325       9.852  -6.915 -25.267  1.00 72.14           H
ATOM   4988 2HH2 ARG A 325       8.922  -5.477 -25.008  1.00 72.14           H
ATOM   4989  HN  ARG A 325       9.249  -0.471 -22.922  1.00 72.14           H
ATOM   4990  N   ARG A 326      11.457   0.752 -24.972  1.00 66.50           N
ATOM   4991  CA  ARG A 326      12.083   1.478 -26.064  1.00 66.50           C
ATOM   4992  C   ARG A 326      12.352   2.927 -25.653  1.00 66.50           C
ATOM   4993  O   ARG A 326      13.437   3.453 -25.893  1.00 66.50           O
ATOM   4994  HA  ARG A 326      13.015   0.945 -26.255  1.00 66.50           H
ATOM   4995  CB  ARG A 326      11.199   1.465 -27.312  1.00 66.50           C
ATOM   4996 1HB  ARG A 326      10.962   0.436 -27.584  1.00 66.50           H
ATOM   4997 2HB  ARG A 326      10.253   1.963 -27.098  1.00 66.50           H
ATOM   4998  CG  ARG A 326      11.894   2.161 -28.484  1.00 66.50           C
ATOM   4999 1HG  ARG A 326      12.115   3.195 -28.218  1.00 66.50           H
ATOM   5000 2HG  ARG A 326      12.847   1.673 -28.688  1.00 66.50           H
ATOM   5001  CD  ARG A 326      11.019   2.128 -29.739  1.00 66.50           C
ATOM   5002 1HD  ARG A 326      10.004   2.440 -29.493  1.00 66.50           H
ATOM   5003 2HD  ARG A 326      11.400   2.834 -30.476  1.00 66.50           H
ATOM   5004  NE  ARG A 326      11.004   0.762 -30.309  1.00 66.50           N
ATOM   5005  HE  ARG A 326      11.382   0.019 -29.757  1.00 66.50           H
ATOM   5006  CZ  ARG A 326      10.515   0.459 -31.519  1.00 66.50           C
ATOM   5007  NH1 ARG A 326       9.996   1.414 -32.302  1.00 66.50           N
ATOM   5008 1HH1 ARG A 326       9.972   2.362 -31.985  1.00 66.50           H
ATOM   5009 2HH1 ARG A 326       9.634   1.180 -33.204  1.00 66.50           H
ATOM   5010  NH2 ARG A 326      10.553  -0.815 -31.934  1.00 66.50           N
ATOM   5011 1HH2 ARG A 326      10.192  -1.058 -32.835  1.00 66.50           H
ATOM   5012 2HH2 ARG A 326      10.942  -1.522 -31.344  1.00 66.50           H
ATOM   5013  HN  ARG A 326      10.515   0.462 -25.142  1.00 66.50           H
ATOM   5014  N   ASP A 327      11.345   3.531 -25.039  1.00 76.61           N
ATOM   5015  CA  ASP A 327      11.430   4.931 -24.661  1.00 76.61           C
ATOM   5016  C   ASP A 327      12.434   5.086 -23.518  1.00 76.61           C
ATOM   5017  O   ASP A 327      13.096   6.117 -23.403  1.00 76.61           O
ATOM   5018  HA  ASP A 327      11.744   5.453 -25.566  1.00 76.61           H
ATOM   5019  CB  ASP A 327      10.076   5.454 -24.176  1.00 76.61           C
ATOM   5020 1HB  ASP A 327       9.676   4.786 -23.414  1.00 76.61           H
ATOM   5021 2HB  ASP A 327      10.206   6.430 -23.708  1.00 76.61           H
ATOM   5022  CG  ASP A 327       9.084   5.566 -25.336  1.00 76.61           C
ATOM   5023  OD1 ASP A 327       9.563   5.621 -26.489  1.00 76.61           O
ATOM   5024  OD2 ASP A 327       7.870   5.594 -25.042  1.00 76.61           O
ATOM   5025  HN  ASP A 327      10.484   3.080 -24.800  1.00 76.61           H
ATOM   5026  N   LEU A 328      12.517   4.047 -22.700  1.00 78.49           N
ATOM   5027  CA  LEU A 328      13.484   4.023 -21.616  1.00 78.49           C
ATOM   5028  C   LEU A 328      14.893   4.173 -22.191  1.00 78.49           C
ATOM   5029  O   LEU A 328      15.647   5.051 -21.775  1.00 78.49           O
ATOM   5030  HA  LEU A 328      13.279   4.882 -20.976  1.00 78.49           H
ATOM   5031  CB  LEU A 328      13.299   2.768 -20.761  1.00 78.49           C
ATOM   5032 1HB  LEU A 328      12.334   2.834 -20.258  1.00 78.49           H
ATOM   5033 2HB  LEU A 328      13.254   1.904 -21.424  1.00 78.49           H
ATOM   5034  CG  LEU A 328      14.376   2.510 -19.705  1.00 78.49           C
ATOM   5035  HG  LEU A 328      15.341   2.450 -20.210  1.00 78.49           H
ATOM   5036  CD1 LEU A 328      14.458   3.670 -18.711  1.00 78.49           C
ATOM   5037 1HD1 LEU A 328      14.703   4.589 -19.244  1.00 78.49           H
ATOM   5038 2HD1 LEU A 328      13.497   3.787 -18.209  1.00 78.49           H
ATOM   5039 3HD1 LEU A 328      15.231   3.461 -17.972  1.00 78.49           H
ATOM   5040  CD2 LEU A 328      14.148   1.170 -19.005  1.00 78.49           C
ATOM   5041 1HD2 LEU A 328      13.174   1.176 -18.515  1.00 78.49           H
ATOM   5042 2HD2 LEU A 328      14.180   0.365 -19.740  1.00 78.49           H
ATOM   5043 3HD2 LEU A 328      14.928   1.012 -18.260  1.00 78.49           H
ATOM   5044  HN  LEU A 328      11.939   3.234 -22.769  1.00 78.49           H
ATOM   5045  N   VAL A 329      15.206   3.302 -23.140  1.00 78.94           N
ATOM   5046  CA  VAL A 329      16.533   3.284 -23.731  1.00 78.94           C
ATOM   5047  C   VAL A 329      16.808   4.633 -24.398  1.00 78.94           C
ATOM   5048  O   VAL A 329      17.936   5.123 -24.374  1.00 78.94           O
ATOM   5049  HA  VAL A 329      17.251   3.139 -22.923  1.00 78.94           H
ATOM   5050  CB  VAL A 329      16.660   2.103 -24.695  1.00 78.94           C
ATOM   5051  HB  VAL A 329      15.861   2.184 -25.432  1.00 78.94           H
ATOM   5052  CG1 VAL A 329      17.995   2.147 -25.443  1.00 78.94           C
ATOM   5053 1HG1 VAL A 329      18.061   3.073 -26.014  1.00 78.94           H
ATOM   5054 2HG1 VAL A 329      18.814   2.103 -24.726  1.00 78.94           H
ATOM   5055 3HG1 VAL A 329      18.059   1.296 -26.121  1.00 78.94           H
ATOM   5056  CG2 VAL A 329      16.488   0.773 -23.959  1.00 78.94           C
ATOM   5057 1HG2 VAL A 329      17.256   0.681 -23.191  1.00 78.94           H
ATOM   5058 2HG2 VAL A 329      15.503   0.740 -23.494  1.00 78.94           H
ATOM   5059 3HG2 VAL A 329      16.583  -0.050 -24.668  1.00 78.94           H
ATOM   5060  HN  VAL A 329      14.572   2.620 -23.504  1.00 78.94           H
ATOM   5061  N   LYS A 330      15.758   5.195 -24.978  1.00 72.49           N
ATOM   5062  CA  LYS A 330      15.867   6.489 -25.630  1.00 72.49           C
ATOM   5063  C   LYS A 330      16.265   7.544 -24.597  1.00 72.49           C
[truncated: 117,162 more chars]
