# Supplementary material for: Noncanonical roles of chemokine regions in CCR9 activation revealed by structural modeling and mutational mapping
Source: Nat Commun. 2025 Aug 18;16:7695. doi: 10.1038/s41467-025-62321-9 (PMC12361432; doi:10.1038/s41467-025-62321-9)
Supplement: Supplementary file 5 — Supplementary Data 3 [file 41467_2025_62321_MOESM5_ESM.zip › CCR9_CCL25_12_rnk1.pdb]

ATOM      1  N   GLU A  20      -7.069  -3.653  58.955  1.00 49.70           N
ATOM      2  CA  GLU A  20      -7.042  -4.634  57.883  1.00 49.70           C
ATOM      3  C   GLU A  20      -7.547  -5.987  58.389  1.00 49.70           C
ATOM      4  O   GLU A  20      -6.774  -6.784  58.918  1.00 49.70           O
ATOM      5  HA  GLU A  20      -7.718  -4.248  57.121  1.00 49.70           H
ATOM      6  CB  GLU A  20      -5.637  -4.759  57.291  1.00 49.70           C
ATOM      7 1HB  GLU A  20      -4.894  -4.659  58.082  1.00 49.70           H
ATOM      8 2HB  GLU A  20      -5.554  -5.695  56.738  1.00 49.70           H
ATOM      9  CG  GLU A  20      -5.364  -3.639  56.285  1.00 49.70           C
ATOM     10 1HG  GLU A  20      -6.266  -3.437  55.707  1.00 49.70           H
ATOM     11 2HG  GLU A  20      -5.113  -2.721  56.817  1.00 49.70           H
ATOM     12  CD  GLU A  20      -4.221  -4.017  55.341  1.00 49.70           C
ATOM     13  OE1 GLU A  20      -4.229  -3.497  54.204  1.00 49.70           O
ATOM     14  OE2 GLU A  20      -3.365  -4.817  55.777  1.00 49.70           O
ATOM     15  HN  GLU A  20      -7.421  -3.991  59.828  1.00 49.70           H
ATOM     16  N   SER A  21      -8.842  -6.204  58.209  1.00 57.97           N
ATOM     17  CA  SER A  21      -9.434  -7.494  58.518  1.00 57.97           C
ATOM     18  C   SER A  21      -8.686  -8.605  57.778  1.00 57.97           C
ATOM     19  O   SER A  21      -8.302  -8.435  56.622  1.00 57.97           O
ATOM     20  HA  SER A  21      -9.323  -7.611  59.596  1.00 57.97           H
ATOM     21  CB  SER A  21     -10.920  -7.520  58.153  1.00 57.97           C
ATOM     22 1HB  SER A  21     -11.333  -8.501  58.387  1.00 57.97           H
ATOM     23 2HB  SER A  21     -11.456  -6.795  58.765  1.00 57.97           H
ATOM     24  OG  SER A  21     -11.136  -7.230  56.775  1.00 57.97           O
ATOM     25  HG  SER A  21     -11.387  -8.065  56.285  1.00 57.97           H
ATOM     26  HN  SER A  21      -9.480  -5.519  57.859  1.00 57.97           H
ATOM     27  N   THR A  22      -8.502  -9.717  58.474  1.00 58.87           N
ATOM     28  CA  THR A  22      -7.806 -10.855  57.897  1.00 58.87           C
ATOM     29  C   THR A  22      -8.388 -11.195  56.524  1.00 58.87           C
ATOM     30  O   THR A  22      -7.669 -11.654  55.638  1.00 58.87           O
ATOM     31  HA  THR A  22      -6.763 -10.577  57.743  1.00 58.87           H
ATOM     32  CB  THR A  22      -7.885 -12.012  58.895  1.00 58.87           C
ATOM     33  HB  THR A  22      -7.705 -12.966  58.399  1.00 58.87           H
ATOM     34  OG1 THR A  22      -9.168 -11.865  59.497  1.00 58.87           O
ATOM     35  HG1 THR A  22      -9.869 -12.277  58.914  1.00 58.87           H
ATOM     36  CG2 THR A  22      -6.906 -11.850  60.059  1.00 58.87           C
ATOM     37 1HG2 THR A  22      -7.130 -10.928  60.596  1.00 58.87           H
ATOM     38 2HG2 THR A  22      -5.887 -11.808  59.674  1.00 58.87           H
ATOM     39 3HG2 THR A  22      -7.003 -12.698  60.736  1.00 58.87           H
ATOM     40  HN  THR A  22      -8.819  -9.847  59.414  1.00 58.87           H
ATOM     41  N   SER A  23      -9.684 -10.957  56.390  1.00 62.63           N
ATOM     42  CA  SER A  23     -10.364 -11.203  55.129  1.00 62.63           C
ATOM     43  C   SER A  23      -9.730 -10.361  54.020  1.00 62.63           C
ATOM     44  O   SER A  23      -9.528 -10.845  52.907  1.00 62.63           O
ATOM     45  HA  SER A  23     -10.226 -12.265  54.930  1.00 62.63           H
ATOM     46  CB  SER A  23     -11.859 -10.895  55.241  1.00 62.63           C
ATOM     47 1HB  SER A  23     -12.355 -11.168  54.309  1.00 62.63           H
ATOM     48 2HB  SER A  23     -12.298 -11.509  56.027  1.00 62.63           H
ATOM     49  OG  SER A  23     -12.101  -9.520  55.522  1.00 62.63           O
ATOM     50  HG  SER A  23     -13.080  -9.326  55.461  1.00 62.63           H
ATOM     51  HN  SER A  23     -10.266 -10.603  57.122  1.00 62.63           H
ATOM     52  N   SER A  24      -9.434  -9.116  54.362  1.00 67.54           N
ATOM     53  CA  SER A  24      -8.919  -8.173  53.383  1.00 67.54           C
ATOM     54  C   SER A  24      -7.553  -8.638  52.877  1.00 67.54           C
ATOM     55  O   SER A  24      -7.205  -8.408  51.719  1.00 67.54           O
ATOM     56  HA  SER A  24      -9.648  -8.172  52.573  1.00 67.54           H
ATOM     57  CB  SER A  24      -8.815  -6.766  53.975  1.00 67.54           C
ATOM     58 1HB  SER A  24      -8.841  -6.031  53.171  1.00 67.54           H
ATOM     59 2HB  SER A  24      -9.681  -6.574  54.610  1.00 67.54           H
ATOM     60  OG  SER A  24      -7.623  -6.594  54.737  1.00 67.54           O
ATOM     61  HG  SER A  24      -7.642  -7.187  55.542  1.00 67.54           H
ATOM     62  HN  SER A  24      -9.539  -8.749  55.287  1.00 67.54           H
ATOM     63  N   MET A  25      -6.815  -9.283  53.768  1.00 64.73           N
ATOM     64  CA  MET A  25      -5.472  -9.734  53.443  1.00 64.73           C
ATOM     65  C   MET A  25      -5.510 -11.043  52.652  1.00 64.73           C
ATOM     66  O   MET A  25      -4.694 -11.254  51.756  1.00 64.73           O
ATOM     67  HA  MET A  25      -5.038  -8.944  52.831  1.00 64.73           H
ATOM     68  CB  MET A  25      -4.676  -9.940  54.733  1.00 64.73           C
ATOM     69 1HB  MET A  25      -5.001  -9.218  55.484  1.00 64.73           H
ATOM     70 2HB  MET A  25      -4.880 -10.932  55.136  1.00 64.73           H
ATOM     71  CG  MET A  25      -3.175  -9.783  54.482  1.00 64.73           C
ATOM     72 1HG  MET A  25      -2.782 -10.680  54.005  1.00 64.73           H
ATOM     73 2HG  MET A  25      -2.997  -8.954  53.797  1.00 64.73           H
ATOM     74  SD  MET A  25      -2.326  -9.491  56.025  1.00 64.73           S
ATOM     75  CE  MET A  25      -0.662  -9.252  55.422  1.00 64.73           C
ATOM     76 1HE  MET A  25      -0.333 -10.149  54.898  1.00 64.73           H
ATOM     77 2HE  MET A  25      -0.642  -8.403  54.738  1.00 64.73           H
ATOM     78 3HE  MET A  25       0.004  -9.057  56.262  1.00 64.73           H
ATOM     79  HN  MET A  25      -7.120  -9.499  54.696  1.00 64.73           H
ATOM     80  N   GLU A  26      -6.465 -11.888  53.011  1.00 59.47           N
ATOM     81  CA  GLU A  26      -6.686 -13.123  52.280  1.00 59.47           C
ATOM     82  C   GLU A  26      -7.127 -12.820  50.846  1.00 59.47           C
ATOM     83  O   GLU A  26      -6.687 -13.478  49.905  1.00 59.47           O
ATOM     84  HA  GLU A  26      -5.721 -13.631  52.270  1.00 59.47           H
ATOM     85  CB  GLU A  26      -7.711 -14.007  52.993  1.00 59.47           C
ATOM     86 1HB  GLU A  26      -8.544 -13.397  53.341  1.00 59.47           H
ATOM     87 2HB  GLU A  26      -8.017 -14.820  52.334  1.00 59.47           H
ATOM     88  CG  GLU A  26      -7.099 -14.665  54.232  1.00 59.47           C
ATOM     89 1HG  GLU A  26      -6.246 -15.277  53.939  1.00 59.47           H
ATOM     90 2HG  GLU A  26      -6.724 -13.897  54.908  1.00 59.47           H
ATOM     91  CD  GLU A  26      -8.130 -15.532  54.957  1.00 59.47           C
ATOM     92  OE1 GLU A  26      -7.691 -16.384  55.760  1.00 59.47           O
ATOM     93  OE2 GLU A  26      -9.334 -15.324  54.693  1.00 59.47           O
ATOM     94  HN  GLU A  26      -7.080 -11.739  53.786  1.00 59.47           H
ATOM     95  N   ASP A  27      -7.991 -11.822  50.726  1.00 66.27           N
ATOM     96  CA  ASP A  27      -8.533 -11.455  49.429  1.00 66.27           C
ATOM     97  C   ASP A  27      -7.385 -11.089  48.486  1.00 66.27           C
ATOM     98  O   ASP A  27      -7.415 -11.429  47.304  1.00 66.27           O
ATOM     99  HA  ASP A  27      -9.087 -12.330  49.091  1.00 66.27           H
ATOM    100  CB  ASP A  27      -9.457 -10.240  49.542  1.00 66.27           C
ATOM    101 1HB  ASP A  27      -8.989  -9.480  50.169  1.00 66.27           H
ATOM    102 2HB  ASP A  27      -9.601  -9.796  48.557  1.00 66.27           H
ATOM    103  CG  ASP A  27     -10.811 -10.635  50.134  1.00 66.27           C
ATOM    104  OD1 ASP A  27     -11.141 -11.837  50.043  1.00 66.27           O
ATOM    105  OD2 ASP A  27     -11.486  -9.725  50.663  1.00 66.27           O
ATOM    106  HN  ASP A  27      -8.320 -11.271  51.493  1.00 66.27           H
ATOM    107  N   TYR A  28      -6.400 -10.401  49.044  1.00 65.19           N
ATOM    108  CA  TYR A  28      -5.263  -9.950  48.259  1.00 65.19           C
ATOM    109  C   TYR A  28      -4.346 -11.121  47.899  1.00 65.19           C
ATOM    110  O   TYR A  28      -3.797 -11.169  46.800  1.00 65.19           O
ATOM    111  HA  TYR A  28      -5.644  -9.502  47.342  1.00 65.19           H
ATOM    112  CB  TYR A  28      -4.495  -8.972  49.151  1.00 65.19           C
ATOM    113 1HB  TYR A  28      -5.163  -8.162  49.444  1.00 65.19           H
ATOM    114 2HB  TYR A  28      -4.198  -9.487  50.065  1.00 65.19           H
ATOM    115  CG  TYR A  28      -3.251  -8.375  48.492  1.00 65.19           C
ATOM    116  CD1 TYR A  28      -2.011  -8.936  48.721  1.00 65.19           C
ATOM    117  HD1 TYR A  28      -1.919  -9.806  49.372  1.00 65.19           H
ATOM    118  CD2 TYR A  28      -3.368  -7.274  47.668  1.00 65.19           C
ATOM    119  HD2 TYR A  28      -4.347  -6.830  47.487  1.00 65.19           H
ATOM    120  CE1 TYR A  28      -0.840  -8.374  48.101  1.00 65.19           C
ATOM    121  HE1 TYR A  28       0.145  -8.808  48.273  1.00 65.19           H
ATOM    122  CE2 TYR A  28      -2.196  -6.711  47.048  1.00 65.19           C
ATOM    123  HE2 TYR A  28      -2.274  -5.842  46.395  1.00 65.19           H
ATOM    124  CZ  TYR A  28      -0.990  -7.289  47.295  1.00 65.19           C
ATOM    125  OH  TYR A  28       0.116  -6.758  46.709  1.00 65.19           O
ATOM    126  HH  TYR A  28      -0.122  -5.910  46.234  1.00 65.19           H
ATOM    127  HN  TYR A  28      -6.370 -10.151  50.012  1.00 65.19           H
ATOM    128  N   VAL A  29      -4.209 -12.037  48.847  1.00 65.72           N
ATOM    129  CA  VAL A  29      -3.305 -13.161  48.676  1.00 65.72           C
ATOM    130  C   VAL A  29      -3.899 -14.137  47.659  1.00 65.72           C
ATOM    131  O   VAL A  29      -3.172 -14.724  46.859  1.00 65.72           O
ATOM    132  HA  VAL A  29      -2.367 -12.772  48.282  1.00 65.72           H
ATOM    133  CB  VAL A  29      -3.017 -13.812  50.031  1.00 65.72           C
ATOM    134  HB  VAL A  29      -3.973 -14.030  50.508  1.00 65.72           H
ATOM    135  CG1 VAL A  29      -2.267 -15.133  49.856  1.00 65.72           C
ATOM    136 1HG1 VAL A  29      -2.871 -15.818  49.261  1.00 65.72           H
ATOM    137 2HG1 VAL A  29      -1.320 -14.949  49.348  1.00 65.72           H
ATOM    138 3HG1 VAL A  29      -2.075 -15.574  50.834  1.00 65.72           H
ATOM    139  CG2 VAL A  29      -2.243 -12.858  50.943  1.00 65.72           C
ATOM    140 1HG2 VAL A  29      -1.296 -12.595  50.474  1.00 65.72           H
ATOM    141 2HG2 VAL A  29      -2.831 -11.955  51.107  1.00 65.72           H
ATOM    142 3HG2 VAL A  29      -2.052 -13.345  51.899  1.00 65.72           H
ATOM    143  HN  VAL A  29      -4.702 -12.019  49.717  1.00 65.72           H
ATOM    144  N   ASN A  30      -5.215 -14.281  47.722  1.00 61.34           N
ATOM    145  CA  ASN A  30      -5.900 -15.265  46.902  1.00 61.34           C
ATOM    146  C   ASN A  30      -6.208 -14.656  45.532  1.00 61.34           C
ATOM    147  O   ASN A  30      -6.704 -15.343  44.641  1.00 61.34           O
ATOM    148  HA  ASN A  30      -5.217 -16.111  46.838  1.00 61.34           H
ATOM    149  CB  ASN A  30      -7.226 -15.686  47.540  1.00 61.34           C
ATOM    150 1HB  ASN A  30      -7.808 -14.801  47.796  1.00 61.34           H
ATOM    151 2HB  ASN A  30      -7.814 -16.258  46.822  1.00 61.34           H
ATOM    152  CG  ASN A  30      -6.987 -16.527  48.796  1.00 61.34           C
ATOM    153  OD1 ASN A  30      -5.969 -17.180  48.952  1.00 61.34           O
ATOM    154  ND2 ASN A  30      -7.979 -16.473  49.680  1.00 61.34           N
ATOM    155 1HD2 ASN A  30      -8.788 -15.916  49.490  1.00 61.34           H
ATOM    156 2HD2 ASN A  30      -7.917 -16.989  50.534  1.00 61.34           H
ATOM    157  HN  ASN A  30      -5.808 -13.740  48.318  1.00 61.34           H
ATOM    158  N   PHE A  31      -5.900 -13.373  45.407  1.00 69.03           N
ATOM    159  CA  PHE A  31      -6.127 -12.667  44.158  1.00 69.03           C
ATOM    160  C   PHE A  31      -5.255 -13.239  43.038  1.00 69.03           C
ATOM    161  O   PHE A  31      -4.040 -13.353  43.190  1.00 69.03           O
ATOM    162  HA  PHE A  31      -7.178 -12.797  43.900  1.00 69.03           H
ATOM    163  CB  PHE A  31      -5.740 -11.206  44.394  1.00 69.03           C
ATOM    164 1HB  PHE A  31      -6.243 -10.847  45.292  1.00 69.03           H
ATOM    165 2HB  PHE A  31      -4.668 -11.151  44.586  1.00 69.03           H
ATOM    166  CG  PHE A  31      -6.083 -10.276  43.228  1.00 69.03           C
ATOM    167  CD1 PHE A  31      -5.118  -9.911  42.342  1.00 69.03           C
ATOM    168  HD1 PHE A  31      -4.100 -10.282  42.462  1.00 69.03           H
ATOM    169  CD2 PHE A  31      -7.353  -9.813  43.079  1.00 69.03           C
ATOM    170  HD2 PHE A  31      -8.127 -10.105  43.789  1.00 69.03           H
ATOM    171  CE1 PHE A  31      -5.436  -9.048  41.261  1.00 69.03           C
ATOM    172  HE1 PHE A  31      -4.662  -8.756  40.550  1.00 69.03           H
ATOM    173  CE2 PHE A  31      -7.671  -8.950  41.997  1.00 69.03           C
ATOM    174  HE2 PHE A  31      -8.689  -8.579  41.877  1.00 69.03           H
ATOM    175  CZ  PHE A  31      -6.706  -8.586  41.111  1.00 69.03           C
ATOM    176  HZ  PHE A  31      -6.951  -7.923  40.281  1.00 69.03           H
ATOM    177  HN  PHE A  31      -5.503 -12.820  46.140  1.00 69.03           H
ATOM    178  N   ASN A  32      -5.910 -13.584  41.939  1.00 62.01           N
ATOM    179  CA  ASN A  32      -5.210 -14.144  40.796  1.00 62.01           C
ATOM    180  C   ASN A  32      -4.601 -13.009  39.970  1.00 62.01           C
ATOM    181  O   ASN A  32      -5.287 -12.393  39.155  1.00 62.01           O
ATOM    182  HA  ASN A  32      -4.454 -14.805  41.219  1.00 62.01           H
ATOM    183  CB  ASN A  32      -6.168 -14.925  39.893  1.00 62.01           C
ATOM    184 1HB  ASN A  32      -6.777 -15.597  40.498  1.00 62.01           H
ATOM    185 2HB  ASN A  32      -6.850 -14.235  39.397  1.00 62.01           H
ATOM    186  CG  ASN A  32      -5.398 -15.731  38.845  1.00 62.01           C
ATOM    187  OD1 ASN A  32      -4.179 -15.737  38.801  1.00 62.01           O
ATOM    188  ND2 ASN A  32      -6.175 -16.410  38.006  1.00 62.01           N
ATOM    189 1HD2 ASN A  32      -7.170 -16.362  38.097  1.00 62.01           H
ATOM    190 2HD2 ASN A  32      -5.765 -16.967  37.284  1.00 62.01           H
ATOM    191  HN  ASN A  32      -6.899 -13.486  41.824  1.00 62.01           H
ATOM    192  N   PHE A  33      -3.321 -12.768  40.209  1.00 63.93           N
ATOM    193  CA  PHE A  33      -2.589 -11.779  39.436  1.00 63.93           C
ATOM    194  C   PHE A  33      -2.122 -12.362  38.101  1.00 63.93           C
ATOM    195  O   PHE A  33      -0.927 -12.377  37.810  1.00 63.93           O
ATOM    196  HA  PHE A  33      -3.268 -10.947  39.249  1.00 63.93           H
ATOM    197  CB  PHE A  33      -1.364 -11.383  40.262  1.00 63.93           C
ATOM    198 1HB  PHE A  33      -0.817 -12.284  40.539  1.00 63.93           H
ATOM    199 2HB  PHE A  33      -0.697 -10.784  39.641  1.00 63.93           H
ATOM    200  CG  PHE A  33      -1.697 -10.596  41.531  1.00 63.93           C
ATOM    201  CD1 PHE A  33      -1.891  -9.252  41.467  1.00 63.93           C
ATOM    202  HD1 PHE A  33      -1.809  -8.734  40.511  1.00 63.93           H
ATOM    203  CD2 PHE A  33      -1.799 -11.241  42.724  1.00 63.93           C
ATOM    204  HD2 PHE A  33      -1.644 -12.319  42.776  1.00 63.93           H
ATOM    205  CE1 PHE A  33      -2.201  -8.522  42.645  1.00 63.93           C
ATOM    206  HE1 PHE A  33      -2.356  -7.444  42.593  1.00 63.93           H
ATOM    207  CE2 PHE A  33      -2.109 -10.511  43.902  1.00 63.93           C
ATOM    208  HE2 PHE A  33      -2.191 -11.029  44.858  1.00 63.93           H
ATOM    209  CZ  PHE A  33      -2.303  -9.167  43.838  1.00 63.93           C
ATOM    210  HZ  PHE A  33      -2.540  -8.607  44.742  1.00 63.93           H
ATOM    211  HN  PHE A  33      -2.786 -13.234  40.914  1.00 63.93           H
ATOM    212  N   THR A  34      -3.089 -12.828  37.324  1.00 64.41           N
ATOM    213  CA  THR A  34      -2.852 -13.103  35.917  1.00 64.41           C
ATOM    214  C   THR A  34      -2.291 -11.863  35.219  1.00 64.41           C
ATOM    215  O   THR A  34      -2.825 -10.766  35.370  1.00 64.41           O
ATOM    216  HA  THR A  34      -2.094 -13.883  35.842  1.00 64.41           H
ATOM    217  CB  THR A  34      -4.163 -13.604  35.306  1.00 64.41           C
ATOM    218  HB  THR A  34      -4.153 -13.494  34.222  1.00 64.41           H
ATOM    219  OG1 THR A  34      -5.170 -12.865  35.992  1.00 64.41           O
ATOM    220  HG1 THR A  34      -5.073 -11.890  35.793  1.00 64.41           H
ATOM    221  CG2 THR A  34      -4.458 -15.061  35.668  1.00 64.41           C
ATOM    222 1HG2 THR A  34      -4.534 -15.158  36.751  1.00 64.41           H
ATOM    223 2HG2 THR A  34      -3.652 -15.697  35.302  1.00 64.41           H
ATOM    224 3HG2 THR A  34      -5.399 -15.366  35.209  1.00 64.41           H
ATOM    225  HN  THR A  34      -4.019 -13.017  37.641  1.00 64.41           H
ATOM    226  N   ASP A  35      -1.221 -12.080  34.468  1.00 69.06           N
ATOM    227  CA  ASP A  35      -0.515 -10.978  33.835  1.00 69.06           C
ATOM    228  C   ASP A  35      -1.189 -10.645  32.503  1.00 69.06           C
ATOM    229  O   ASP A  35      -0.793 -11.158  31.458  1.00 69.06           O
ATOM    230  HA  ASP A  35      -0.571 -10.155  34.548  1.00 69.06           H
ATOM    231  CB  ASP A  35       0.941 -11.349  33.549  1.00 69.06           C
ATOM    232 1HB  ASP A  35       1.340 -11.938  34.375  1.00 69.06           H
ATOM    233 2HB  ASP A  35       0.992 -11.976  32.658  1.00 69.06           H
ATOM    234  CG  ASP A  35       1.797 -10.097  33.348  1.00 69.06           C
ATOM    235  OD1 ASP A  35       1.231  -8.993  33.502  1.00 69.06           O
ATOM    236  OD2 ASP A  35       2.997 -10.272  33.045  1.00 69.06           O
ATOM    237  HN  ASP A  35      -0.836 -12.986  34.290  1.00 69.06           H
ATOM    238  N   PHE A  36      -2.196  -9.787  32.584  1.00 82.73           N
ATOM    239  CA  PHE A  36      -2.880  -9.322  31.390  1.00 82.73           C
ATOM    240  C   PHE A  36      -2.136  -8.146  30.754  1.00 82.73           C
ATOM    241  O   PHE A  36      -2.474  -7.716  29.652  1.00 82.73           O
ATOM    242  HA  PHE A  36      -2.907 -10.155  30.687  1.00 82.73           H
ATOM    243  CB  PHE A  36      -4.271  -8.855  31.824  1.00 82.73           C
ATOM    244 1HB  PHE A  36      -4.165  -8.159  32.656  1.00 82.73           H
ATOM    245 2HB  PHE A  36      -4.731  -8.304  31.004  1.00 82.73           H
ATOM    246  CG  PHE A  36      -5.206  -9.991  32.244  1.00 82.73           C
ATOM    247  CD1 PHE A  36      -5.248 -11.141  31.519  1.00 82.73           C
ATOM    248  HD1 PHE A  36      -4.615 -11.253  30.638  1.00 82.73           H
ATOM    249  CD2 PHE A  36      -5.995  -9.851  33.343  1.00 82.73           C
ATOM    250  HD2 PHE A  36      -5.962  -8.930  33.924  1.00 82.73           H
ATOM    251  CE1 PHE A  36      -6.115 -12.195  31.909  1.00 82.73           C
ATOM    252  HE1 PHE A  36      -6.149 -13.116  31.327  1.00 82.73           H
ATOM    253  CE2 PHE A  36      -6.863 -10.905  33.733  1.00 82.73           C
ATOM    254  HE2 PHE A  36      -7.495 -10.793  34.613  1.00 82.73           H
ATOM    255  CZ  PHE A  36      -6.905 -12.055  33.007  1.00 82.73           C
ATOM    256  HZ  PHE A  36      -7.571 -12.864  33.307  1.00 82.73           H
ATOM    257  HN  PHE A  36      -2.543  -9.413  33.443  1.00 82.73           H
ATOM    258  N   TYR A  37      -1.136  -7.660  31.475  1.00 86.92           N
ATOM    259  CA  TYR A  37      -0.288  -6.599  30.960  1.00 86.92           C
ATOM    260  C   TYR A  37       0.875  -7.173  30.148  1.00 86.92           C
ATOM    261  O   TYR A  37       1.794  -7.769  30.708  1.00 86.92           O
ATOM    262  HA  TYR A  37      -0.896  -5.967  30.313  1.00 86.92           H
ATOM    263  CB  TYR A  37       0.270  -5.873  32.185  1.00 86.92           C
ATOM    264 1HB  TYR A  37      -0.556  -5.607  32.845  1.00 86.92           H
ATOM    265 2HB  TYR A  37       0.913  -6.557  32.739  1.00 86.92           H
ATOM    266  CG  TYR A  37       1.063  -4.608  31.851  1.00 86.92           C
ATOM    267  CD1 TYR A  37       2.441  -4.654  31.787  1.00 86.92           C
ATOM    268  HD1 TYR A  37       2.964  -5.592  31.975  1.00 86.92           H
ATOM    269  CD2 TYR A  37       0.401  -3.421  31.613  1.00 86.92           C
ATOM    270  HD2 TYR A  37      -0.687  -3.384  31.664  1.00 86.92           H
ATOM    271  CE1 TYR A  37       3.188  -3.464  31.472  1.00 86.92           C
ATOM    272  HE1 TYR A  37       4.276  -3.487  31.419  1.00 86.92           H
ATOM    273  CE2 TYR A  37       1.148  -2.230  31.298  1.00 86.92           C
ATOM    274  HE2 TYR A  37       0.637  -1.286  31.109  1.00 86.92           H
ATOM    275  CZ  TYR A  37       2.504  -2.311  31.244  1.00 86.92           C
ATOM    276  OH  TYR A  37       3.209  -1.186  30.946  1.00 86.92           O
ATOM    277  HH  TYR A  37       2.588  -0.464  30.643  1.00 86.92           H
ATOM    278  HN  TYR A  37      -0.903  -7.979  32.394  1.00 86.92           H
ATOM    279  N   CYS A  38       0.798  -6.972  28.840  1.00 90.17           N
ATOM    280  CA  CYS A  38       1.766  -7.566  27.934  1.00 90.17           C
ATOM    281  C   CYS A  38       2.861  -6.534  27.658  1.00 90.17           C
ATOM    282  O   CYS A  38       2.605  -5.502  27.039  1.00 90.17           O
ATOM    283  HA  CYS A  38       2.176  -8.439  28.442  1.00 90.17           H
ATOM    284  CB  CYS A  38       1.106  -8.057  26.644  1.00 90.17           C
ATOM    285 1HB  CYS A  38       0.261  -8.703  26.881  1.00 90.17           H
ATOM    286 2HB  CYS A  38       0.712  -7.210  26.082  1.00 90.17           H
ATOM    287  SG  CYS A  38       2.323  -8.969  25.626  1.00 90.17           S
ATOM    288  HN  CYS A  38       0.092  -6.417  28.400  1.00 90.17           H
ATOM    289  N   GLU A  39       4.059  -6.848  28.130  1.00 82.21           N
ATOM    290  CA  GLU A  39       5.233  -6.074  27.767  1.00 82.21           C
ATOM    291  C   GLU A  39       5.811  -6.575  26.441  1.00 82.21           C
ATOM    292  O   GLU A  39       6.152  -7.750  26.314  1.00 82.21           O
ATOM    293  HA  GLU A  39       4.880  -5.049  27.652  1.00 82.21           H
ATOM    294  CB  GLU A  39       6.286  -6.121  28.876  1.00 82.21           C
ATOM    295 1HB  GLU A  39       6.548  -7.157  29.090  1.00 82.21           H
ATOM    296 2HB  GLU A  39       7.143  -5.509  28.596  1.00 82.21           H
ATOM    297  CG  GLU A  39       5.739  -5.528  30.176  1.00 82.21           C
ATOM    298 1HG  GLU A  39       5.308  -4.546  29.979  1.00 82.21           H
ATOM    299 2HG  GLU A  39       4.936  -6.158  30.558  1.00 82.21           H
ATOM    300  CD  GLU A  39       6.843  -5.403  31.229  1.00 82.21           C
ATOM    301  OE1 GLU A  39       6.585  -4.719  32.242  1.00 82.21           O
ATOM    302  OE2 GLU A  39       7.918  -5.996  30.996  1.00 82.21           O
ATOM    303  HN  GLU A  39       4.232  -7.614  28.749  1.00 82.21           H
ATOM    304  N   LYS A  40       5.902  -5.659  25.488  1.00 88.54           N
ATOM    305  CA  LYS A  40       6.247  -6.029  24.126  1.00 88.54           C
ATOM    306  C   LYS A  40       7.694  -5.622  23.842  1.00 88.54           C
ATOM    307  O   LYS A  40       8.035  -5.274  22.713  1.00 88.54           O
ATOM    308  HA  LYS A  40       6.173  -7.114  24.053  1.00 88.54           H
ATOM    309  CB  LYS A  40       5.237  -5.439  23.139  1.00 88.54           C
ATOM    310 1HB  LYS A  40       5.185  -4.358  23.269  1.00 88.54           H
ATOM    311 2HB  LYS A  40       5.572  -5.622  22.118  1.00 88.54           H
ATOM    312  CG  LYS A  40       3.850  -6.051  23.343  1.00 88.54           C
ATOM    313 1HG  LYS A  40       3.919  -7.138  23.312  1.00 88.54           H
ATOM    314 2HG  LYS A  40       3.472  -5.784  24.330  1.00 88.54           H
ATOM    315  CD  LYS A  40       2.874  -5.566  22.270  1.00 88.54           C
ATOM    316 1HD  LYS A  40       2.754  -4.485  22.343  1.00 88.54           H
ATOM    317 2HD  LYS A  40       3.282  -5.775  21.281  1.00 88.54           H
ATOM    318  CE  LYS A  40       1.511  -6.246  22.419  1.00 88.54           C
ATOM    319 1HE  LYS A  40       1.639  -7.329  22.437  1.00 88.54           H
ATOM    320 2HE  LYS A  40       1.059  -5.963  23.370  1.00 88.54           H
ATOM    321  NZ  LYS A  40       0.616  -5.865  21.304  1.00 88.54           N
ATOM    322 1HZ  LYS A  40      -0.263  -6.362  21.392  1.00 88.54           H
ATOM    323 2HZ  LYS A  40       0.444  -4.866  21.336  1.00 88.54           H
ATOM    324 3HZ  LYS A  40       1.054  -6.105  20.422  1.00 88.54           H
ATOM    325  HN  LYS A  40       5.746  -4.683  25.635  1.00 88.54           H
ATOM    326  N   ASN A  41       8.507  -5.679  24.887  1.00 83.65           N
ATOM    327  CA  ASN A  41       9.898  -5.274  24.776  1.00 83.65           C
ATOM    328  C   ASN A  41      10.585  -6.115  23.698  1.00 83.65           C
ATOM    329  O   ASN A  41      11.362  -5.593  22.900  1.00 83.65           O
ATOM    330  HA  ASN A  41       9.869  -4.215  24.522  1.00 83.65           H
ATOM    331  CB  ASN A  41      10.643  -5.496  26.094  1.00 83.65           C
ATOM    332 1HB  ASN A  41      10.460  -6.508  26.453  1.00 83.65           H
ATOM    333 2HB  ASN A  41      11.717  -5.405  25.928  1.00 83.65           H
ATOM    334  CG  ASN A  41      10.198  -4.485  27.152  1.00 83.65           C
ATOM    335  OD1 ASN A  41       9.809  -3.367  26.855  1.00 83.65           O
ATOM    336  ND2 ASN A  41      10.275  -4.938  28.400  1.00 83.65           N
ATOM    337 1HD2 ASN A  41      10.603  -5.866  28.575  1.00 83.65           H
ATOM    338 2HD2 ASN A  41      10.006  -4.351  29.163  1.00 83.65           H
ATOM    339  HN  ASN A  41       8.230  -5.993  25.795  1.00 83.65           H
ATOM    340  N   ASN A  42      10.272  -7.403  23.708  1.00 84.59           N
ATOM    341  CA  ASN A  42      10.895  -8.332  22.781  1.00 84.59           C
ATOM    342  C   ASN A  42      10.481  -7.975  21.352  1.00 84.59           C
ATOM    343  O   ASN A  42      11.273  -8.105  20.421  1.00 84.59           O
ATOM    344  HA  ASN A  42      11.968  -8.223  22.943  1.00 84.59           H
ATOM    345  CB  ASN A  42      10.449  -9.769  23.058  1.00 84.59           C
ATOM    346 1HB  ASN A  42       9.361  -9.822  23.054  1.00 84.59           H
ATOM    347 2HB  ASN A  42      10.803 -10.423  22.261  1.00 84.59           H
ATOM    348  CG  ASN A  42      10.985 -10.260  24.404  1.00 84.59           C
ATOM    349  OD1 ASN A  42      11.826  -9.637  25.031  1.00 84.59           O
ATOM    350  ND2 ASN A  42      10.453 -11.409  24.812  1.00 84.59           N
ATOM    351 1HD2 ASN A  42       9.767 -11.869  24.249  1.00 84.59           H
ATOM    352 2HD2 ASN A  42      10.740 -11.812  25.681  1.00 84.59           H
ATOM    353  HN  ASN A  42       9.609  -7.812  24.335  1.00 84.59           H
ATOM    354  N   VAL A  43       9.238  -7.531  21.224  1.00 91.89           N
ATOM    355  CA  VAL A  43       8.689  -7.211  19.918  1.00 91.89           C
ATOM    356  C   VAL A  43       9.416  -5.991  19.349  1.00 91.89           C
ATOM    357  O   VAL A  43       9.755  -5.961  18.167  1.00 91.89           O
ATOM    358  HA  VAL A  43       8.873  -8.065  19.265  1.00 91.89           H
ATOM    359  CB  VAL A  43       7.176  -7.012  20.021  1.00 91.89           C
ATOM    360  HB  VAL A  43       6.994  -6.148  20.659  1.00 91.89           H
ATOM    361  CG1 VAL A  43       6.567  -6.718  18.648  1.00 91.89           C
ATOM    362 1HG1 VAL A  43       7.012  -5.811  18.240  1.00 91.89           H
ATOM    363 2HG1 VAL A  43       6.764  -7.554  17.977  1.00 91.89           H
ATOM    364 3HG1 VAL A  43       5.490  -6.581  18.751  1.00 91.89           H
ATOM    365  CG2 VAL A  43       6.506  -8.225  20.670  1.00 91.89           C
ATOM    366 1HG2 VAL A  43       6.701  -9.113  20.069  1.00 91.89           H
ATOM    367 2HG2 VAL A  43       6.909  -8.369  21.673  1.00 91.89           H
ATOM    368 3HG2 VAL A  43       5.431  -8.057  20.731  1.00 91.89           H
ATOM    369  HN  VAL A  43       8.613  -7.391  21.992  1.00 91.89           H
ATOM    370  N   ARG A  44       9.633  -5.014  20.217  1.00 87.33           N
ATOM    371  CA  ARG A  44      10.306  -3.791  19.814  1.00 87.33           C
ATOM    372  C   ARG A  44      11.761  -4.083  19.441  1.00 87.33           C
ATOM    373  O   ARG A  44      12.301  -3.479  18.516  1.00 87.33           O
ATOM    374  HA  ARG A  44       9.744  -3.435  18.950  1.00 87.33           H
ATOM    375  CB  ARG A  44      10.272  -2.749  20.934  1.00 87.33           C
ATOM    376 1HB  ARG A  44      10.654  -3.188  21.855  1.00 87.33           H
ATOM    377 2HB  ARG A  44      10.930  -1.917  20.681  1.00 87.33           H
ATOM    378  CG  ARG A  44       8.850  -2.232  21.159  1.00 87.33           C
ATOM    379 1HG  ARG A  44       8.406  -1.949  20.204  1.00 87.33           H
ATOM    380 2HG  ARG A  44       8.231  -3.027  21.574  1.00 87.33           H
ATOM    381  CD  ARG A  44       8.847  -1.029  22.105  1.00 87.33           C
ATOM    382 1HD  ARG A  44       9.597  -0.305  21.788  1.00 87.33           H
ATOM    383 2HD  ARG A  44       7.881  -0.527  22.066  1.00 87.33           H
ATOM    384  NE  ARG A  44       9.129  -1.474  23.489  1.00 87.33           N
ATOM    385  HE  ARG A  44      10.084  -1.615  23.751  1.00 87.33           H
ATOM    386  CZ  ARG A  44       8.185  -1.698  24.413  1.00 87.33           C
ATOM    387  NH1 ARG A  44       6.889  -1.525  24.117  1.00 87.33           N
ATOM    388 1HH1 ARG A  44       6.621  -1.226  23.201  1.00 87.33           H
ATOM    389 2HH1 ARG A  44       6.191  -1.695  24.812  1.00 87.33           H
ATOM    390  NH2 ARG A  44       8.555  -2.099  25.636  1.00 87.33           N
ATOM    391 1HH2 ARG A  44       7.863  -2.271  26.337  1.00 87.33           H
ATOM    392 2HH2 ARG A  44       9.524  -2.226  25.849  1.00 87.33           H
ATOM    393  HN  ARG A  44       9.359  -5.048  21.178  1.00 87.33           H
ATOM    394  N   GLN A  45      12.353  -5.009  20.182  1.00 84.29           N
ATOM    395  CA  GLN A  45      13.745  -5.363  19.964  1.00 84.29           C
ATOM    396  C   GLN A  45      13.919  -6.011  18.589  1.00 84.29           C
ATOM    397  O   GLN A  45      14.881  -5.722  17.880  1.00 84.29           O
ATOM    398  HA  GLN A  45      14.293  -4.421  20.001  1.00 84.29           H
ATOM    399  CB  GLN A  45      14.256  -6.284  21.074  1.00 84.29           C
ATOM    400 1HB  GLN A  45      14.003  -5.863  22.046  1.00 84.29           H
ATOM    401 2HB  GLN A  45      13.759  -7.252  21.006  1.00 84.29           H
ATOM    402  CG  GLN A  45      15.771  -6.475  20.974  1.00 84.29           C
ATOM    403 1HG  GLN A  45      16.020  -6.944  20.022  1.00 84.29           H
ATOM    404 2HG  GLN A  45      16.265  -5.503  20.989  1.00 84.29           H
ATOM    405  CD  GLN A  45      16.292  -7.336  22.125  1.00 84.29           C
ATOM    406  OE1 GLN A  45      15.541  -7.949  22.866  1.00 84.29           O
ATOM    407  NE2 GLN A  45      17.618  -7.349  22.234  1.00 84.29           N
ATOM    408 1HE2 GLN A  45      18.177  -6.823  21.593  1.00 84.29           H
ATOM    409 2HE2 GLN A  45      18.055  -7.884  22.958  1.00 84.29           H
ATOM    410  HN  GLN A  45      11.899  -5.511  20.917  1.00 84.29           H
ATOM    411  N   PHE A  46      12.973  -6.877  18.255  1.00 93.56           N
ATOM    412  CA  PHE A  46      12.975  -7.521  16.952  1.00 93.56           C
ATOM    413  C   PHE A  46      12.841  -6.489  15.830  1.00 93.56           C
ATOM    414  O   PHE A  46      13.579  -6.537  14.847  1.00 93.56           O
ATOM    415  HA  PHE A  46      13.926  -8.044  16.851  1.00 93.56           H
ATOM    416  CB  PHE A  46      11.765  -8.457  16.914  1.00 93.56           C
ATOM    417 1HB  PHE A  46      11.866  -9.197  17.709  1.00 93.56           H
ATOM    418 2HB  PHE A  46      10.866  -7.880  17.128  1.00 93.56           H
ATOM    419  CG  PHE A  46      11.583  -9.184  15.581  1.00 93.56           C
ATOM    420  CD1 PHE A  46      10.683  -8.721  14.672  1.00 93.56           C
ATOM    421  HD1 PHE A  46      10.093  -7.832  14.893  1.00 93.56           H
ATOM    422  CD2 PHE A  46      12.319 -10.293  15.304  1.00 93.56           C
ATOM    423  HD2 PHE A  46      13.040 -10.664  16.033  1.00 93.56           H
ATOM    424  CE1 PHE A  46      10.514  -9.396  13.434  1.00 93.56           C
ATOM    425  HE1 PHE A  46       9.793  -9.025  12.705  1.00 93.56           H
ATOM    426  CE2 PHE A  46      12.150 -10.968  14.066  1.00 93.56           C
ATOM    427  HE2 PHE A  46      12.740 -11.857  13.845  1.00 93.56           H
ATOM    428  CZ  PHE A  46      11.251 -10.505  13.157  1.00 93.56           C
ATOM    429  HZ  PHE A  46      11.121 -11.023  12.207  1.00 93.56           H
ATOM    430  HN  PHE A  46      12.218  -7.139  18.855  1.00 93.56           H
ATOM    431  N   ALA A  47      11.895  -5.580  16.015  1.00 93.60           N
ATOM    432  CA  ALA A  47      11.607  -4.582  14.999  1.00 93.60           C
ATOM    433  C   ALA A  47      12.862  -3.744  14.744  1.00 93.60           C
ATOM    434  O   ALA A  47      13.162  -3.401  13.602  1.00 93.60           O
ATOM    435  HA  ALA A  47      11.340  -5.108  14.083  1.00 93.60           H
ATOM    436  CB  ALA A  47      10.417  -3.729  15.444  1.00 93.60           C
ATOM    437 1HB  ALA A  47       9.545  -4.368  15.583  1.00 93.60           H
ATOM    438 2HB  ALA A  47      10.657  -3.232  16.384  1.00 93.60           H
ATOM    439 3HB  ALA A  47      10.202  -2.981  14.681  1.00 93.60           H
ATOM    440  HN  ALA A  47      11.331  -5.519  16.839  1.00 93.60           H
ATOM    441  N   SER A  48      13.561  -3.439  15.827  1.00 91.71           N
ATOM    442  CA  SER A  48      14.675  -2.508  15.761  1.00 91.71           C
ATOM    443  C   SER A  48      15.795  -3.093  14.899  1.00 91.71           C
ATOM    444  O   SER A  48      16.620  -2.355  14.362  1.00 91.71           O
ATOM    445  HA  SER A  48      14.271  -1.606  15.303  1.00 91.71           H
ATOM    446  CB  SER A  48      15.200  -2.177  17.160  1.00 91.71           C
ATOM    447 1HB  SER A  48      15.897  -1.341  17.097  1.00 91.71           H
ATOM    448 2HB  SER A  48      14.372  -1.856  17.791  1.00 91.71           H
ATOM    449  OG  SER A  48      15.851  -3.292  17.763  1.00 91.71           O
ATOM    450  HG  SER A  48      15.300  -4.118  17.641  1.00 91.71           H
ATOM    451  HN  SER A  48      13.378  -3.815  16.736  1.00 91.71           H
ATOM    452  N   HIS A  49      15.789  -4.414  14.792  1.00 87.94           N
ATOM    453  CA  HIS A  49      16.832  -5.111  14.059  1.00 87.94           C
ATOM    454  C   HIS A  49      16.341  -5.429  12.646  1.00 87.94           C
ATOM    455  O   HIS A  49      17.097  -5.316  11.682  1.00 87.94           O
ATOM    456  HA  HIS A  49      17.679  -4.428  13.995  1.00 87.94           H
ATOM    457  CB  HIS A  49      17.292  -6.355  14.821  1.00 87.94           C
ATOM    458 1HB  HIS A  49      16.421  -6.963  15.064  1.00 87.94           H
ATOM    459 2HB  HIS A  49      17.927  -6.954  14.168  1.00 87.94           H
ATOM    460  CG  HIS A  49      18.047  -6.052  16.093  1.00 87.94           C
ATOM    461  ND1 HIS A  49      17.416  -5.811  17.301  1.00 87.94           N
ATOM    462  HD1 HIS A  49      16.428  -5.812  17.454  1.00 87.94           H
ATOM    463  CD2 HIS A  49      19.387  -5.954  16.333  1.00 87.94           C
ATOM    464  HD2 HIS A  49      20.178  -6.087  15.595  1.00 87.94           H
ATOM    465  CE1 HIS A  49      18.342  -5.579  18.219  1.00 87.94           C
ATOM    466  HE1 HIS A  49      18.161  -5.357  19.270  1.00 87.94           H
ATOM    467  NE2 HIS A  49      19.563  -5.668  17.617  1.00 87.94           N
ATOM    468  HN  HIS A  49      15.089  -5.004  15.195  1.00 87.94           H
ATOM    469  N   PHE A  50      15.077  -5.821  12.567  1.00 92.26           N
ATOM    470  CA  PHE A  50      14.553  -6.417  11.350  1.00 92.26           C
ATOM    471  C   PHE A  50      14.096  -5.340  10.364  1.00 92.26           C
ATOM    472  O   PHE A  50      14.392  -5.417   9.173  1.00 92.26           O
ATOM    473  HA  PHE A  50      15.359  -6.998  10.902  1.00 92.26           H
ATOM    474  CB  PHE A  50      13.348  -7.268  11.752  1.00 92.26           C
ATOM    475 1HB  PHE A  50      13.657  -7.981  12.517  1.00 92.26           H
ATOM    476 2HB  PHE A  50      12.595  -6.623  12.204  1.00 92.26           H
ATOM    477  CG  PHE A  50      12.711  -8.034  10.590  1.00 92.26           C
ATOM    478  CD1 PHE A  50      11.544  -7.597  10.046  1.00 92.26           C
ATOM    479  HD1 PHE A  50      11.063  -6.701  10.436  1.00 92.26           H
ATOM    480  CD2 PHE A  50      13.312  -9.152  10.102  1.00 92.26           C
ATOM    481  HD2 PHE A  50      14.248  -9.503  10.539  1.00 92.26           H
ATOM    482  CE1 PHE A  50      10.954  -8.308   8.967  1.00 92.26           C
ATOM    483  HE1 PHE A  50      10.019  -7.957   8.531  1.00 92.26           H
ATOM    484  CE2 PHE A  50      12.722  -9.863   9.024  1.00 92.26           C
ATOM    485  HE2 PHE A  50      13.204 -10.759   8.633  1.00 92.26           H
ATOM    486  CZ  PHE A  50      11.555  -9.426   8.480  1.00 92.26           C
ATOM    487  HZ  PHE A  50      11.102  -9.971   7.652  1.00 92.26           H
ATOM    488  HN  PHE A  50      14.418  -5.736  13.314  1.00 92.26           H
ATOM    489  N   LEU A  51      13.382  -4.360  10.897  1.00 93.64           N
ATOM    490  CA  LEU A  51      12.623  -3.445  10.061  1.00 93.64           C
ATOM    491  C   LEU A  51      13.585  -2.478   9.367  1.00 93.64           C
ATOM    492  O   LEU A  51      13.488  -2.258   8.161  1.00 93.64           O
ATOM    493  HA  LEU A  51      12.122  -4.041   9.297  1.00 93.64           H
ATOM    494  CB  LEU A  51      11.534  -2.749  10.879  1.00 93.64           C
ATOM    495 1HB  LEU A  51      12.006  -2.248  11.724  1.00 93.64           H
ATOM    496 2HB  LEU A  51      11.083  -1.973  10.260  1.00 93.64           H
ATOM    497  CG  LEU A  51      10.418  -3.648  11.413  1.00 93.64           C
ATOM    498  HG  LEU A  51      10.861  -4.368  12.102  1.00 93.64           H
ATOM    499  CD1 LEU A  51       9.392  -2.837  12.206  1.00 93.64           C
ATOM    500 1HD1 LEU A  51       9.884  -2.352  13.049  1.00 93.64           H
ATOM    501 2HD1 LEU A  51       8.950  -2.079  11.559  1.00 93.64           H
ATOM    502 3HD1 LEU A  51       8.610  -3.500  12.575  1.00 93.64           H
ATOM    503  CD2 LEU A  51       9.768  -4.447  10.282  1.00 93.64           C
ATOM    504 1HD2 LEU A  51       9.342  -3.759   9.550  1.00 93.64           H
ATOM    505 2HD2 LEU A  51      10.519  -5.071   9.799  1.00 93.64           H
ATOM    506 3HD2 LEU A  51       8.978  -5.078  10.690  1.00 93.64           H
ATOM    507  HN  LEU A  51      13.316  -4.186  11.880  1.00 93.64           H
ATOM    508  N   PRO A  52      14.528  -1.886  10.113  1.00 95.00           N
ATOM    509  CA  PRO A  52      15.315  -0.768   9.587  1.00 95.00           C
ATOM    510  C   PRO A  52      15.968  -1.099   8.255  1.00 95.00           C
ATOM    511  O   PRO A  52      15.852  -0.338   7.296  1.00 95.00           O
ATOM    512  HA  PRO A  52      14.665   0.083   9.382  1.00 95.00           H
ATOM    513  CB  PRO A  52      16.353  -0.509  10.680  1.00 95.00           C
ATOM    514 1HB  PRO A  52      17.272  -1.068  10.501  1.00 95.00           H
ATOM    515 2HB  PRO A  52      16.628   0.544  10.732  1.00 95.00           H
ATOM    516  CG  PRO A  52      15.651  -0.972  11.951  1.00 95.00           C
ATOM    517 1HG  PRO A  52      16.360  -1.183  12.751  1.00 95.00           H
ATOM    518 2HG  PRO A  52      14.971  -0.212  12.337  1.00 95.00           H
ATOM    519  CD  PRO A  52      14.914  -2.221  11.496  1.00 95.00           C
ATOM    520 1HD  PRO A  52      15.553  -3.103  11.531  1.00 95.00           H
ATOM    521 2HD  PRO A  52      14.049  -2.432  12.125  1.00 95.00           H
ATOM    522  N   PRO A  53      16.668  -2.238   8.164  1.00 95.77           N
ATOM    523  CA  PRO A  53      17.423  -2.565   6.952  1.00 95.77           C
ATOM    524  C   PRO A  53      16.516  -2.864   5.769  1.00 95.77           C
ATOM    525  O   PRO A  53      16.848  -2.540   4.630  1.00 95.77           O
ATOM    526  HA  PRO A  53      18.023  -1.709   6.640  1.00 95.77           H
ATOM    527  CB  PRO A  53      18.249  -3.787   7.357  1.00 95.77           C
ATOM    528 1HB  PRO A  53      18.404  -4.463   6.517  1.00 95.77           H
ATOM    529 2HB  PRO A  53      19.235  -3.502   7.723  1.00 95.77           H
ATOM    530  CG  PRO A  53      17.425  -4.430   8.437  1.00 95.77           C
ATOM    531 1HG  PRO A  53      16.666  -5.089   8.014  1.00 95.77           H
ATOM    532 2HG  PRO A  53      18.045  -5.039   9.095  1.00 95.77           H
ATOM    533  CD  PRO A  53      16.797  -3.292   9.187  1.00 95.77           C
ATOM    534 1HD  PRO A  53      15.828  -3.570   9.601  1.00 95.77           H
ATOM    535 2HD  PRO A  53      17.420  -2.968  10.020  1.00 95.77           H
ATOM    536  N   LEU A  54      15.383  -3.480   6.074  1.00 93.85           N
ATOM    537  CA  LEU A  54      14.461  -3.908   5.036  1.00 93.85           C
ATOM    538  C   LEU A  54      13.790  -2.680   4.418  1.00 93.85           C
ATOM    539  O   LEU A  54      13.613  -2.611   3.203  1.00 93.85           O
ATOM    540  HA  LEU A  54      15.047  -4.407   4.264  1.00 93.85           H
ATOM    541  CB  LEU A  54      13.472  -4.937   5.589  1.00 93.85           C
ATOM    542 1HB  LEU A  54      12.998  -4.515   6.475  1.00 93.85           H
ATOM    543 2HB  LEU A  54      12.687  -5.090   4.849  1.00 93.85           H
ATOM    544  CG  LEU A  54      14.059  -6.301   5.959  1.00 93.85           C
ATOM    545  HG  LEU A  54      14.821  -6.149   6.723  1.00 93.85           H
ATOM    546  CD1 LEU A  54      12.989  -7.213   6.562  1.00 93.85           C
ATOM    547 1HD1 LEU A  54      12.584  -6.751   7.462  1.00 93.85           H
ATOM    548 2HD1 LEU A  54      12.188  -7.362   5.837  1.00 93.85           H
ATOM    549 3HD1 LEU A  54      13.433  -8.175   6.815  1.00 93.85           H
ATOM    550  CD2 LEU A  54      14.750  -6.945   4.755  1.00 93.85           C
ATOM    551 1HD2 LEU A  54      14.026  -7.082   3.951  1.00 93.85           H
ATOM    552 2HD2 LEU A  54      15.557  -6.298   4.410  1.00 93.85           H
ATOM    553 3HD2 LEU A  54      15.158  -7.913   5.045  1.00 93.85           H
ATOM    554  HN  LEU A  54      15.093  -3.687   7.009  1.00 93.85           H
ATOM    555  N   TYR A  55      13.434  -1.742   5.283  1.00 94.19           N
ATOM    556  CA  TYR A  55      12.768  -0.529   4.840  1.00 94.19           C
ATOM    557  C   TYR A  55      13.700   0.323   3.975  1.00 94.19           C
ATOM    558  O   TYR A  55      13.266   0.920   2.991  1.00 94.19           O
ATOM    559  HA  TYR A  55      11.900  -0.819   4.248  1.00 94.19           H
ATOM    560  CB  TYR A  55      12.418   0.248   6.110  1.00 94.19           C
ATOM    561 1HB  TYR A  55      13.273   0.226   6.785  1.00 94.19           H
ATOM    562 2HB  TYR A  55      12.246   1.293   5.849  1.00 94.19           H
ATOM    563  CG  TYR A  55      11.189  -0.287   6.848  1.00 94.19           C
ATOM    564  CD1 TYR A  55      10.540  -1.412   6.382  1.00 94.19           C
ATOM    565  HD1 TYR A  55      10.903  -1.919   5.488  1.00 94.19           H
ATOM    566  CD2 TYR A  55      10.730   0.356   7.980  1.00 94.19           C
ATOM    567  HD2 TYR A  55      11.242   1.244   8.348  1.00 94.19           H
ATOM    568  CE1 TYR A  55       9.384  -1.916   7.077  1.00 94.19           C
ATOM    569  HE1 TYR A  55       8.862  -2.803   6.719  1.00 94.19           H
ATOM    570  CE2 TYR A  55       9.573  -0.148   8.674  1.00 94.19           C
ATOM    571  HE2 TYR A  55       9.200   0.350   9.569  1.00 94.19           H
ATOM    572  CZ  TYR A  55       8.957  -1.259   8.189  1.00 94.19           C
ATOM    573  OH  TYR A  55       7.865  -1.735   8.845  1.00 94.19           O
ATOM    574  HH  TYR A  55       7.472  -2.504   8.341  1.00 94.19           H
ATOM    575  HN  TYR A  55      13.593  -1.800   6.269  1.00 94.19           H
ATOM    576  N   TRP A  56      14.963   0.353   4.375  1.00 92.39           N
ATOM    577  CA  TRP A  56      15.970   1.078   3.619  1.00 92.39           C
ATOM    578  C   TRP A  56      16.099   0.416   2.246  1.00 92.39           C
ATOM    579  O   TRP A  56      16.184   1.101   1.228  1.00 92.39           O
ATOM    580  HA  TRP A  56      15.625   2.106   3.506  1.00 92.39           H
ATOM    581  CB  TRP A  56      17.294   1.134   4.383  1.00 92.39           C
ATOM    582 1HB  TRP A  56      17.448   0.183   4.893  1.00 92.39           H
ATOM    583 2HB  TRP A  56      18.109   1.247   3.668  1.00 92.39           H
ATOM    584  CG  TRP A  56      17.374   2.266   5.409  1.00 92.39           C
ATOM    585  CD1 TRP A  56      17.462   2.165   6.742  1.00 92.39           C
ATOM    586  HD1 TRP A  56      17.489   1.221   7.286  1.00 92.39           H
ATOM    587  CD2 TRP A  56      17.369   3.681   5.130  1.00 92.39           C
ATOM    588  NE1 TRP A  56      17.514   3.408   7.341  1.00 92.39           N
ATOM    589  HE1 TRP A  56      17.581   3.591   8.322  1.00 92.39           H
ATOM    590  CE2 TRP A  56      17.455   4.359   6.329  1.00 92.39           C
ATOM    591  CE3 TRP A  56      17.294   4.367   3.905  1.00 92.39           C
ATOM    592  HE3 TRP A  56      17.225   3.855   2.945  1.00 92.39           H
ATOM    593  CZ2 TRP A  56      17.475   5.756   6.420  1.00 92.39           C
ATOM    594  HZ2 TRP A  56      17.544   6.268   7.380  1.00 92.39           H
ATOM    595  CZ3 TRP A  56      17.314   5.762   4.013  1.00 92.39           C
ATOM    596  HZ3 TRP A  56      17.258   6.343   3.092  1.00 92.39           H
ATOM    597  CH2 TRP A  56      17.401   6.460   5.212  1.00 92.39           C
ATOM    598  HH2 TRP A  56      17.411   7.550   5.212  1.00 92.39           H
ATOM    599  HN  TRP A  56      15.300  -0.106   5.196  1.00 92.39           H
ATOM    600  N   LEU A  57      16.108  -0.909   2.262  1.00 93.74           N
ATOM    601  CA  LEU A  57      16.232  -1.672   1.031  1.00 93.74           C
ATOM    602  C   LEU A  57      15.048  -1.352   0.117  1.00 93.74           C
ATOM    603  O   LEU A  57      15.232  -1.043  -1.059  1.00 93.74           O
ATOM    604  HA  LEU A  57      17.147  -1.347   0.537  1.00 93.74           H
ATOM    605  CB  LEU A  57      16.387  -3.162   1.338  1.00 93.74           C
ATOM    606 1HB  LEU A  57      17.262  -3.293   1.975  1.00 93.74           H
ATOM    607 2HB  LEU A  57      15.521  -3.486   1.916  1.00 93.74           H
ATOM    608  CG  LEU A  57      16.532  -4.085   0.126  1.00 93.74           C
ATOM    609  HG  LEU A  57      15.695  -3.898  -0.547  1.00 93.74           H
ATOM    610  CD1 LEU A  57      17.814  -3.775  -0.649  1.00 93.74           C
ATOM    611 1HD1 LEU A  57      17.787  -2.743  -0.997  1.00 93.74           H
ATOM    612 2HD1 LEU A  57      18.676  -3.917   0.003  1.00 93.74           H
ATOM    613 3HD1 LEU A  57      17.891  -4.445  -1.505  1.00 93.74           H
ATOM    614  CD2 LEU A  57      16.456  -5.555   0.544  1.00 93.74           C
ATOM    615 1HD2 LEU A  57      17.258  -5.775   1.248  1.00 93.74           H
ATOM    616 2HD2 LEU A  57      15.494  -5.749   1.018  1.00 93.74           H
ATOM    617 3HD2 LEU A  57      16.561  -6.189  -0.336  1.00 93.74           H
ATOM    618  HN  LEU A  57      16.034  -1.459   3.094  1.00 93.74           H
ATOM    619  N   VAL A  58      13.857  -1.437   0.693  1.00 95.23           N
ATOM    620  CA  VAL A  58      12.640  -1.205  -0.067  1.00 95.23           C
ATOM    621  C   VAL A  58      12.673   0.208  -0.654  1.00 95.23           C
ATOM    622  O   VAL A  58      12.354   0.404  -1.825  1.00 95.23           O
ATOM    623  HA  VAL A  58      12.621  -1.924  -0.885  1.00 95.23           H
ATOM    624  CB  VAL A  58      11.416  -1.457   0.816  1.00 95.23           C
ATOM    625  HB  VAL A  58      11.525  -0.857   1.719  1.00 95.23           H
ATOM    626  CG1 VAL A  58      10.132  -1.017   0.110  1.00 95.23           C
ATOM    627 1HG1 VAL A  58      10.187   0.048  -0.114  1.00 95.23           H
ATOM    628 2HG1 VAL A  58      10.016  -1.578  -0.817  1.00 95.23           H
ATOM    629 3HG1 VAL A  58       9.277  -1.208   0.760  1.00 95.23           H
ATOM    630  CG2 VAL A  58      11.336  -2.927   1.234  1.00 95.23           C
ATOM    631 1HG2 VAL A  58      11.262  -3.554   0.346  1.00 95.23           H
ATOM    632 2HG2 VAL A  58      12.232  -3.195   1.795  1.00 95.23           H
ATOM    633 3HG2 VAL A  58      10.457  -3.079   1.861  1.00 95.23           H
ATOM    634  HN  VAL A  58      13.717  -1.660   1.657  1.00 95.23           H
ATOM    635  N   PHE A  59      13.061   1.155   0.187  1.00 95.80           N
ATOM    636  CA  PHE A  59      13.090   2.550  -0.218  1.00 95.80           C
ATOM    637  C   PHE A  59      14.000   2.750  -1.431  1.00 95.80           C
ATOM    638  O   PHE A  59      13.591   3.341  -2.429  1.00 95.80           O
ATOM    639  HA  PHE A  59      12.070   2.831  -0.482  1.00 95.80           H
ATOM    640  CB  PHE A  59      13.649   3.347   0.962  1.00 95.80           C
ATOM    641 1HB  PHE A  59      12.948   3.284   1.794  1.00 95.80           H
ATOM    642 2HB  PHE A  59      14.579   2.884   1.292  1.00 95.80           H
ATOM    643  CG  PHE A  59      13.914   4.821   0.647  1.00 95.80           C
ATOM    644  CD1 PHE A  59      15.191   5.278   0.555  1.00 95.80           C
ATOM    645  HD1 PHE A  59      16.027   4.594   0.705  1.00 95.80           H
ATOM    646  CD2 PHE A  59      12.871   5.674   0.460  1.00 95.80           C
ATOM    647  HD2 PHE A  59      11.847   5.309   0.535  1.00 95.80           H
ATOM    648  CE1 PHE A  59      15.437   6.645   0.263  1.00 95.80           C
ATOM    649  HE1 PHE A  59      16.461   7.011   0.189  1.00 95.80           H
ATOM    650  CE2 PHE A  59      13.117   7.042   0.168  1.00 95.80           C
ATOM    651  HE2 PHE A  59      12.282   7.726   0.019  1.00 95.80           H
ATOM    652  CZ  PHE A  59      14.395   7.499   0.076  1.00 95.80           C
ATOM    653  HZ  PHE A  59      14.583   8.549  -0.148  1.00 95.80           H
ATOM    654  HN  PHE A  59      13.352   0.982   1.128  1.00 95.80           H
ATOM    655  N   ILE A  60      15.219   2.246  -1.305  1.00 94.16           N
ATOM    656  CA  ILE A  60      16.242   2.502  -2.305  1.00 94.16           C
ATOM    657  C   ILE A  60      15.785   1.938  -3.652  1.00 94.16           C
ATOM    658  O   ILE A  60      15.792   2.644  -4.659  1.00 94.16           O
ATOM    659  HA  ILE A  60      16.343   3.583  -2.400  1.00 94.16           H
ATOM    660  CB  ILE A  60      17.595   1.960  -1.839  1.00 94.16           C
ATOM    661  HB  ILE A  60      17.452   0.937  -1.491  1.00 94.16           H
ATOM    662  CG1 ILE A  60      18.131   2.769  -0.656  1.00 94.16           C
ATOM    663 1HG1 ILE A  60      18.454   3.752  -0.999  1.00 94.16           H
ATOM    664 2HG1 ILE A  60      17.334   2.931   0.070  1.00 94.16           H
ATOM    665  CG2 ILE A  60      18.593   1.908  -2.997  1.00 94.16           C
ATOM    666 1HG2 ILE A  60      18.207   1.256  -3.780  1.00 94.16           H
ATOM    667 2HG2 ILE A  60      18.738   2.911  -3.397  1.00 94.16           H
ATOM    668 3HG2 ILE A  60      19.546   1.520  -2.638  1.00 94.16           H
ATOM    669  CD1 ILE A  60      19.301   2.048   0.017  1.00 94.16           C
ATOM    670 1HD1 ILE A  60      18.967   1.076   0.380  1.00 94.16           H
ATOM    671 2HD1 ILE A  60      20.105   1.909  -0.705  1.00 94.16           H
ATOM    672 3HD1 ILE A  60      19.663   2.644   0.854  1.00 94.16           H
ATOM    673  HN  ILE A  60      15.511   1.674  -0.539  1.00 94.16           H
ATOM    674  N   VAL A  61      15.399   0.671  -3.626  1.00 94.49           N
ATOM    675  CA  VAL A  61      15.083  -0.041  -4.853  1.00 94.49           C
ATOM    676  C   VAL A  61      13.825   0.564  -5.479  1.00 94.49           C
ATOM    677  O   VAL A  61      13.773   0.781  -6.689  1.00 94.49           O
ATOM    678  HA  VAL A  61      15.919   0.100  -5.539  1.00 94.49           H
ATOM    679  CB  VAL A  61      14.950  -1.538  -4.570  1.00 94.49           C
ATOM    680  HB  VAL A  61      14.184  -1.668  -3.805  1.00 94.49           H
ATOM    681  CG1 VAL A  61      14.498  -2.294  -5.821  1.00 94.49           C
ATOM    682 1HG1 VAL A  61      13.530  -1.913  -6.147  1.00 94.49           H
ATOM    683 2HG1 VAL A  61      15.231  -2.153  -6.615  1.00 94.49           H
ATOM    684 3HG1 VAL A  61      14.411  -3.357  -5.592  1.00 94.49           H
ATOM    685  CG2 VAL A  61      16.259  -2.112  -4.025  1.00 94.49           C
ATOM    686 1HG2 VAL A  61      17.053  -1.965  -4.757  1.00 94.49           H
ATOM    687 2HG2 VAL A  61      16.521  -1.603  -3.098  1.00 94.49           H
ATOM    688 3HG2 VAL A  61      16.136  -3.178  -3.833  1.00 94.49           H
ATOM    689  HN  VAL A  61      15.300   0.133  -2.788  1.00 94.49           H
ATOM    690  N   GLY A  62      12.843   0.819  -4.628  1.00 95.89           N
ATOM    691  CA  GLY A  62      11.554   1.302  -5.094  1.00 95.89           C
ATOM    692  C   GLY A  62      11.670   2.723  -5.650  1.00 95.89           C
ATOM    693  O   GLY A  62      11.079   3.040  -6.681  1.00 95.89           O
ATOM    694 1HA  GLY A  62      11.170   0.636  -5.867  1.00 95.89           H
ATOM    695 2HA  GLY A  62      10.837   1.286  -4.274  1.00 95.89           H
ATOM    696  HN  GLY A  62      12.917   0.701  -3.637  1.00 95.89           H
ATOM    697  N   ALA A  63      12.435   3.541  -4.941  1.00 95.51           N
ATOM    698  CA  ALA A  63      12.596   4.933  -5.324  1.00 95.51           C
ATOM    699  C   ALA A  63      13.255   5.005  -6.703  1.00 95.51           C
ATOM    700  O   ALA A  63      12.835   5.786  -7.555  1.00 95.51           O
ATOM    701  HA  ALA A  63      11.603   5.379  -5.381  1.00 95.51           H
ATOM    702  CB  ALA A  63      13.405   5.666  -4.252  1.00 95.51           C
ATOM    703 1HB  ALA A  63      12.880   5.610  -3.299  1.00 95.51           H
ATOM    704 2HB  ALA A  63      14.386   5.200  -4.155  1.00 95.51           H
ATOM    705 3HB  ALA A  63      13.526   6.711  -4.540  1.00 95.51           H
ATOM    706  HN  ALA A  63      12.937   3.266  -4.121  1.00 95.51           H
ATOM    707  N   LEU A  64      14.277   4.180  -6.879  1.00 89.85           N
ATOM    708  CA  LEU A  64      15.000   4.143  -8.139  1.00 89.85           C
ATOM    709  C   LEU A  64      14.045   3.722  -9.258  1.00 89.85           C
ATOM    710  O   LEU A  64      14.002   4.354 -10.313  1.00 89.85           O
ATOM    711  HA  LEU A  64      15.349   5.155  -8.346  1.00 89.85           H
ATOM    712  CB  LEU A  64      16.238   3.252  -8.020  1.00 89.85           C
ATOM    713 1HB  LEU A  64      15.939   2.308  -7.566  1.00 89.85           H
ATOM    714 2HB  LEU A  64      16.595   3.024  -9.025  1.00 89.85           H
ATOM    715  CG  LEU A  64      17.403   3.828  -7.214  1.00 89.85           C
ATOM    716  HG  LEU A  64      17.023   4.145  -6.243  1.00 89.85           H
ATOM    717  CD1 LEU A  64      18.471   2.763  -6.955  1.00 89.85           C
ATOM    718 1HD1 LEU A  64      18.032   1.937  -6.395  1.00 89.85           H
ATOM    719 2HD1 LEU A  64      18.853   2.393  -7.906  1.00 89.85           H
ATOM    720 3HD1 LEU A  64      19.287   3.199  -6.380  1.00 89.85           H
ATOM    721  CD2 LEU A  64      17.985   5.067  -7.898  1.00 89.85           C
ATOM    722 1HD2 LEU A  64      18.346   4.798  -8.891  1.00 89.85           H
ATOM    723 2HD2 LEU A  64      17.211   5.830  -7.987  1.00 89.85           H
ATOM    724 3HD2 LEU A  64      18.811   5.456  -7.304  1.00 89.85           H
ATOM    725  HN  LEU A  64      14.611   3.547  -6.182  1.00 89.85           H
ATOM    726  N   GLY A  65      13.301   2.659  -8.990  1.00 93.78           N
ATOM    727  CA  GLY A  65      12.446   2.068 -10.005  1.00 93.78           C
ATOM    728  C   GLY A  65      11.357   3.049 -10.443  1.00 93.78           C
ATOM    729  O   GLY A  65      11.181   3.294 -11.636  1.00 93.78           O
ATOM    730 1HA  GLY A  65      13.046   1.776 -10.867  1.00 93.78           H
ATOM    731 2HA  GLY A  65      11.987   1.160  -9.615  1.00 93.78           H
ATOM    732  HN  GLY A  65      13.278   2.203  -8.100  1.00 93.78           H
ATOM    733  N   ASN A  66      10.655   3.585  -9.456  1.00 92.17           N
ATOM    734  CA  ASN A  66       9.489   4.407  -9.727  1.00 92.17           C
ATOM    735  C   ASN A  66       9.940   5.750 -10.306  1.00 92.17           C
ATOM    736  O   ASN A  66       9.276   6.308 -11.178  1.00 92.17           O
ATOM    737  HA  ASN A  66       8.889   3.830 -10.431  1.00 92.17           H
ATOM    738  CB  ASN A  66       8.701   4.686  -8.445  1.00 92.17           C
ATOM    739 1HB  ASN A  66       9.389   4.949  -7.641  1.00 92.17           H
ATOM    740 2HB  ASN A  66       8.045   5.543  -8.596  1.00 92.17           H
ATOM    741  CG  ASN A  66       7.871   3.468  -8.035  1.00 92.17           C
ATOM    742  OD1 ASN A  66       6.916   3.086  -8.691  1.00 92.17           O
ATOM    743  ND2 ASN A  66       8.289   2.880  -6.918  1.00 92.17           N
ATOM    744 1HD2 ASN A  66       9.081   3.244  -6.427  1.00 92.17           H
ATOM    745 2HD2 ASN A  66       7.810   2.075  -6.568  1.00 92.17           H
ATOM    746  HN  ASN A  66      10.872   3.465  -8.487  1.00 92.17           H
ATOM    747  N   SER A  67      11.065   6.229  -9.797  1.00 91.78           N
ATOM    748  CA  SER A  67      11.636   7.474 -10.284  1.00 91.78           C
ATOM    749  C   SER A  67      11.959   7.353 -11.775  1.00 91.78           C
ATOM    750  O   SER A  67      11.771   8.303 -12.533  1.00 91.78           O
ATOM    751  HA  SER A  67      10.867   8.228 -10.119  1.00 91.78           H
ATOM    752  CB  SER A  67      12.893   7.848  -9.497  1.00 91.78           C
ATOM    753 1HB  SER A  67      13.631   7.051  -9.592  1.00 91.78           H
ATOM    754 2HB  SER A  67      13.337   8.746  -9.927  1.00 91.78           H
ATOM    755  OG  SER A  67      12.613   8.072  -8.118  1.00 91.78           O
ATOM    756  HG  SER A  67      13.016   7.344  -7.564  1.00 91.78           H
ATOM    757  HN  SER A  67      11.583   5.784  -9.067  1.00 91.78           H
ATOM    758  N   LEU A  68      12.441   6.177 -12.150  1.00 87.07           N
ATOM    759  CA  LEU A  68      12.798   5.922 -13.535  1.00 87.07           C
ATOM    760  C   LEU A  68      11.538   5.984 -14.402  1.00 87.07           C
ATOM    761  O   LEU A  68      11.563   6.536 -15.501  1.00 87.07           O
ATOM    762  HA  LEU A  68      13.473   6.718 -13.850  1.00 87.07           H
ATOM    763  CB  LEU A  68      13.564   4.603 -13.657  1.00 87.07           C
ATOM    764 1HB  LEU A  68      14.242   4.520 -12.808  1.00 87.07           H
ATOM    765 2HB  LEU A  68      12.850   3.783 -13.577  1.00 87.07           H
ATOM    766  CG  LEU A  68      14.374   4.414 -14.941  1.00 87.07           C
ATOM    767  HG  LEU A  68      13.825   4.877 -15.762  1.00 87.07           H
ATOM    768  CD1 LEU A  68      15.726   5.123 -14.845  1.00 87.07           C
ATOM    769 1HD1 LEU A  68      15.567   6.189 -14.686  1.00 87.07           H
ATOM    770 2HD1 LEU A  68      16.294   4.711 -14.011  1.00 87.07           H
ATOM    771 3HD1 LEU A  68      16.282   4.972 -15.771  1.00 87.07           H
ATOM    772  CD2 LEU A  68      14.527   2.930 -15.279  1.00 87.07           C
ATOM    773 1HD2 LEU A  68      15.041   2.423 -14.464  1.00 87.07           H
ATOM    774 2HD2 LEU A  68      13.541   2.486 -15.419  1.00 87.07           H
ATOM    775 3HD2 LEU A  68      15.106   2.824 -16.196  1.00 87.07           H
ATOM    776  HN  LEU A  68      12.587   5.408 -11.527  1.00 87.07           H
ATOM    777  N   VAL A  69      10.467   5.411 -13.874  1.00 90.56           N
ATOM    778  CA  VAL A  69       9.206   5.374 -14.595  1.00 90.56           C
ATOM    779  C   VAL A  69       8.756   6.804 -14.900  1.00 90.56           C
ATOM    780  O   VAL A  69       8.449   7.132 -16.045  1.00 90.56           O
ATOM    781  HA  VAL A  69       9.380   4.854 -15.537  1.00 90.56           H
ATOM    782  CB  VAL A  69       8.170   4.578 -13.799  1.00 90.56           C
ATOM    783  HB  VAL A  69       8.140   4.985 -12.788  1.00 90.56           H
ATOM    784  CG1 VAL A  69       6.775   4.729 -14.408  1.00 90.56           C
ATOM    785 1HG1 VAL A  69       6.488   5.781 -14.402  1.00 90.56           H
ATOM    786 2HG1 VAL A  69       6.785   4.361 -15.434  1.00 90.56           H
ATOM    787 3HG1 VAL A  69       6.058   4.153 -13.823  1.00 90.56           H
ATOM    788  CG2 VAL A  69       8.569   3.104 -13.700  1.00 90.56           C
ATOM    789 1HG2 VAL A  69       8.641   2.680 -14.701  1.00 90.56           H
ATOM    790 2HG2 VAL A  69       9.534   3.022 -13.199  1.00 90.56           H
ATOM    791 3HG2 VAL A  69       7.816   2.562 -13.129  1.00 90.56           H
ATOM    792  HN  VAL A  69      10.451   4.977 -12.973  1.00 90.56           H
ATOM    793  N   ILE A  70       8.730   7.618 -13.854  1.00 90.47           N
ATOM    794  CA  ILE A  70       8.222   8.974 -13.973  1.00 90.47           C
ATOM    795  C   ILE A  70       9.045   9.733 -15.015  1.00 90.47           C
ATOM    796  O   ILE A  70       8.492  10.464 -15.836  1.00 90.47           O
ATOM    797  HA  ILE A  70       7.193   8.907 -14.328  1.00 90.47           H
ATOM    798  CB  ILE A  70       8.185   9.654 -12.603  1.00 90.47           C
ATOM    799  HB  ILE A  70       9.168   9.552 -12.145  1.00 90.47           H
ATOM    800  CG1 ILE A  70       7.180   8.968 -11.676  1.00 90.47           C
ATOM    801 1HG1 ILE A  70       6.165   9.217 -11.986  1.00 90.47           H
ATOM    802 2HG1 ILE A  70       7.283   7.886 -11.761  1.00 90.47           H
ATOM    803  CG2 ILE A  70       7.906  11.152 -12.743  1.00 90.47           C
ATOM    804 1HG2 ILE A  70       8.691  11.614 -13.342  1.00 90.47           H
ATOM    805 2HG2 ILE A  70       6.942  11.298 -13.231  1.00 90.47           H
ATOM    806 3HG2 ILE A  70       7.885  11.611 -11.754  1.00 90.47           H
ATOM    807  CD1 ILE A  70       7.394   9.394 -10.223  1.00 90.47           C
ATOM    808 1HD1 ILE A  70       8.402   9.122  -9.909  1.00 90.47           H
ATOM    809 2HD1 ILE A  70       7.267  10.474 -10.138  1.00 90.47           H
ATOM    810 3HD1 ILE A  70       6.667   8.891  -9.586  1.00 90.47           H
ATOM    811  HN  ILE A  70       9.048   7.365 -12.941  1.00 90.47           H
ATOM    812  N   LEU A  71      10.353   9.534 -14.949  1.00 84.88           N
ATOM    813  CA  LEU A  71      11.270  10.304 -15.772  1.00 84.88           C
ATOM    814  C   LEU A  71      11.046   9.951 -17.244  1.00 84.88           C
ATOM    815  O   LEU A  71      11.084  10.826 -18.108  1.00 84.88           O
ATOM    816  HA  LEU A  71      11.031  11.358 -15.629  1.00 84.88           H
ATOM    817  CB  LEU A  71      12.712  10.100 -15.303  1.00 84.88           C
ATOM    818 1HB  LEU A  71      12.745  10.238 -14.222  1.00 84.88           H
ATOM    819 2HB  LEU A  71      12.994   9.065 -15.501  1.00 84.88           H
ATOM    820  CG  LEU A  71      13.760  11.015 -15.938  1.00 84.88           C
ATOM    821  HG  LEU A  71      13.246  11.870 -16.377  1.00 84.88           H
ATOM    822  CD1 LEU A  71      14.724  11.560 -14.882  1.00 84.88           C
ATOM    823 1HD1 LEU A  71      14.165  12.131 -14.140  1.00 84.88           H
ATOM    824 2HD1 LEU A  71      15.235  10.731 -14.394  1.00 84.88           H
ATOM    825 3HD1 LEU A  71      15.459  12.208 -15.361  1.00 84.88           H
ATOM    826  CD2 LEU A  71      14.497  10.301 -17.073  1.00 84.88           C
ATOM    827 1HD2 LEU A  71      14.998   9.416 -16.680  1.00 84.88           H
ATOM    828 2HD2 LEU A  71      13.782  10.003 -17.840  1.00 84.88           H
ATOM    829 3HD2 LEU A  71      15.236  10.974 -17.507  1.00 84.88           H
ATOM    830  HN  LEU A  71      10.787   8.863 -14.347  1.00 84.88           H
ATOM    831  N   VAL A  72      10.819   8.668 -17.484  1.00 85.26           N
ATOM    832  CA  VAL A  72      10.631   8.182 -18.840  1.00 85.26           C
ATOM    833  C   VAL A  72       9.354   8.791 -19.423  1.00 85.26           C
ATOM    834  O   VAL A  72       9.345   9.249 -20.564  1.00 85.26           O
ATOM    835  HA  VAL A  72      11.482   8.520 -19.431  1.00 85.26           H
ATOM    836  CB  VAL A  72      10.623   6.652 -18.851  1.00 85.26           C
ATOM    837  HB  VAL A  72       9.878   6.316 -18.130  1.00 85.26           H
ATOM    838  CG1 VAL A  72      10.221   6.116 -20.227  1.00 85.26           C
ATOM    839 1HG1 VAL A  72       9.222   6.473 -20.478  1.00 85.26           H
ATOM    840 2HG1 VAL A  72      10.931   6.468 -20.975  1.00 85.26           H
ATOM    841 3HG1 VAL A  72      10.223   5.026 -20.207  1.00 85.26           H
ATOM    842  CG2 VAL A  72      11.980   6.094 -18.421  1.00 85.26           C
ATOM    843 1HG2 VAL A  72      12.752   6.444 -19.106  1.00 85.26           H
ATOM    844 2HG2 VAL A  72      12.210   6.434 -17.411  1.00 85.26           H
ATOM    845 3HG2 VAL A  72      11.947   5.004 -18.437  1.00 85.26           H
ATOM    846  HN  VAL A  72      10.762   7.968 -16.772  1.00 85.26           H
ATOM    847  N   TYR A  73       8.306   8.776 -18.612  1.00 85.40           N
ATOM    848  CA  TYR A  73       7.016   9.282 -19.048  1.00 85.40           C
ATOM    849  C   TYR A  73       7.071  10.793 -19.287  1.00 85.40           C
ATOM    850  O   TYR A  73       6.388  11.311 -20.168  1.00 85.40           O
ATOM    851  HA  TYR A  73       6.756   8.784 -19.982  1.00 85.40           H
ATOM    852  CB  TYR A  73       6.041   8.995 -17.904  1.00 85.40           C
ATOM    853 1HB  TYR A  73       6.594   8.981 -16.965  1.00 85.40           H
ATOM    854 2HB  TYR A  73       5.322   9.811 -17.839  1.00 85.40           H
ATOM    855  CG  TYR A  73       5.281   7.675 -18.051  1.00 85.40           C
ATOM    856  CD1 TYR A  73       4.436   7.482 -19.125  1.00 85.40           C
ATOM    857  HD1 TYR A  73       4.311   8.269 -19.869  1.00 85.40           H
ATOM    858  CD2 TYR A  73       5.440   6.679 -17.109  1.00 85.40           C
ATOM    859  HD2 TYR A  73       6.106   6.832 -16.261  1.00 85.40           H
ATOM    860  CE1 TYR A  73       3.721   6.240 -19.264  1.00 85.40           C
ATOM    861  HE1 TYR A  73       3.051   6.074 -20.107  1.00 85.40           H
ATOM    862  CE2 TYR A  73       4.724   5.437 -17.248  1.00 85.40           C
ATOM    863  HE2 TYR A  73       4.840   4.642 -16.511  1.00 85.40           H
ATOM    864  CZ  TYR A  73       3.900   5.279 -18.318  1.00 85.40           C
ATOM    865  OH  TYR A  73       3.224   4.106 -18.449  1.00 85.40           O
ATOM    866  HH  TYR A  73       2.735   4.088 -19.321  1.00 85.40           H
ATOM    867  HN  TYR A  73       8.328   8.427 -17.676  1.00 85.40           H
ATOM    868  N   TRP A  74       7.893  11.456 -18.487  1.00 74.08           N
ATOM    869  CA  TRP A  74       7.977  12.906 -18.536  1.00 74.08           C
ATOM    870  C   TRP A  74       8.615  13.297 -19.870  1.00 74.08           C
ATOM    871  O   TRP A  74       8.084  14.140 -20.592  1.00 74.08           O
ATOM    872  HA  TRP A  74       6.962  13.301 -18.478  1.00 74.08           H
ATOM    873  CB  TRP A  74       8.738  13.453 -17.326  1.00 74.08           C
ATOM    874 1HB  TRP A  74       8.372  12.958 -16.426  1.00 74.08           H
ATOM    875 2HB  TRP A  74       9.792  13.194 -17.426  1.00 74.08           H
ATOM    876  CG  TRP A  74       8.614  14.967 -17.146  1.00 74.08           C
ATOM    877  CD1 TRP A  74       8.592  15.912 -18.095  1.00 74.08           C
ATOM    878  HD1 TRP A  74       8.663  15.710 -19.164  1.00 74.08           H
ATOM    879  CD2 TRP A  74       8.495  15.676 -15.895  1.00 74.08           C
ATOM    880  NE1 TRP A  74       8.468  17.174 -17.550  1.00 74.08           N
ATOM    881  HE1 TRP A  74       8.430  18.036 -18.055  1.00 74.08           H
ATOM    882  CE2 TRP A  74       8.408  17.026 -16.169  1.00 74.08           C
ATOM    883  CE3 TRP A  74       8.463  15.194 -14.574  1.00 74.08           C
ATOM    884  HE3 TRP A  74       8.530  14.133 -14.331  1.00 74.08           H
ATOM    885  CZ2 TRP A  74       8.282  18.004 -15.175  1.00 74.08           C
ATOM    886  HZ2 TRP A  74       8.215  19.064 -15.418  1.00 74.08           H
ATOM    887  CZ3 TRP A  74       8.337  16.184 -13.593  1.00 74.08           C
ATOM    888  HZ3 TRP A  74       8.307  15.864 -12.551  1.00 74.08           H
ATOM    889  CH2 TRP A  74       8.248  17.546 -13.853  1.00 74.08           C
ATOM    890  HH2 TRP A  74       8.152  18.255 -13.031  1.00 74.08           H
ATOM    891  HN  TRP A  74       8.492  11.021 -17.815  1.00 74.08           H
ATOM    892  N   TYR A  75       9.744  12.667 -20.158  1.00 70.98           N
ATOM    893  CA  TYR A  75      10.617  13.140 -21.218  1.00 70.98           C
ATOM    894  C   TYR A  75      10.209  12.549 -22.569  1.00 70.98           C
ATOM    895  O   TYR A  75      10.240  13.238 -23.588  1.00 70.98           O
ATOM    896  HA  TYR A  75      10.531  14.226 -21.265  1.00 70.98           H
ATOM    897  CB  TYR A  75      12.020  12.647 -20.862  1.00 70.98           C
ATOM    898 1HB  TYR A  75      11.935  11.720 -20.293  1.00 70.98           H
ATOM    899 2HB  TYR A  75      12.555  12.408 -21.781  1.00 70.98           H
ATOM    900  CG  TYR A  75      12.846  13.650 -20.054  1.00 70.98           C
ATOM    901  CD1 TYR A  75      13.575  14.625 -20.704  1.00 70.98           C
ATOM    902  HD1 TYR A  75      13.563  14.680 -21.792  1.00 70.98           H
ATOM    903  CD2 TYR A  75      12.862  13.580 -18.676  1.00 70.98           C
ATOM    904  HD2 TYR A  75      12.286  12.810 -18.162  1.00 70.98           H
ATOM    905  CE1 TYR A  75      14.353  15.569 -19.943  1.00 70.98           C
ATOM    906  HE1 TYR A  75      14.933  16.344 -20.444  1.00 70.98           H
ATOM    907  CE2 TYR A  75      13.639  14.524 -17.915  1.00 70.98           C
ATOM    908  HE2 TYR A  75      13.660  14.480 -16.827  1.00 70.98           H
ATOM    909  CZ  TYR A  75      14.346  15.472 -18.587  1.00 70.98           C
ATOM    910  OH  TYR A  75      15.080  16.364 -17.869  1.00 70.98           O
ATOM    911  HH  TYR A  75      15.527  17.013 -18.484  1.00 70.98           H
ATOM    912  HN  TYR A  75      10.064  11.848 -19.681  1.00 70.98           H
ATOM    913  N   CYS A  76       9.836  11.278 -22.534  1.00 71.06           N
ATOM    914  CA  CYS A  76       9.771  10.483 -23.749  1.00 71.06           C
ATOM    915  C   CYS A  76       8.307  10.119 -24.006  1.00 71.06           C
ATOM    916  O   CYS A  76       7.731  10.522 -25.016  1.00 71.06           O
ATOM    917  HA  CYS A  76      10.161  11.108 -24.553  1.00 71.06           H
ATOM    918  CB  CYS A  76      10.661   9.242 -23.662  1.00 71.06           C
ATOM    919 1HB  CYS A  76      10.649   8.846 -22.647  1.00 71.06           H
ATOM    920 2HB  CYS A  76      10.273   8.460 -24.314  1.00 71.06           H
ATOM    921  SG  CYS A  76      12.374   9.666 -24.147  1.00 71.06           S
ATOM    922  HG  CYS A  76      12.952   9.189 -23.048  1.00 71.06           H
ATOM    923  HN  CYS A  76       9.582  10.792 -21.698  1.00 71.06           H
ATOM    924  N   THR A  77       7.747   9.359 -23.076  1.00 64.39           N
ATOM    925  CA  THR A  77       6.546   8.592 -23.359  1.00 64.39           C
ATOM    926  C   THR A  77       5.344   9.525 -23.524  1.00 64.39           C
ATOM    927  O   THR A  77       4.521   9.330 -24.416  1.00 64.39           O
ATOM    928  HA  THR A  77       6.683   8.077 -24.310  1.00 64.39           H
ATOM    929  CB  THR A  77       6.368   7.563 -22.241  1.00 64.39           C
ATOM    930  HB  THR A  77       6.035   8.043 -21.320  1.00 64.39           H
ATOM    931  OG1 THR A  77       7.630   6.905 -22.170  1.00 64.39           O
ATOM    932  HG1 THR A  77       7.735   6.283 -22.947  1.00 64.39           H
ATOM    933  CG2 THR A  77       5.388   6.451 -22.620  1.00 64.39           C
ATOM    934 1HG2 THR A  77       5.756   5.927 -23.502  1.00 64.39           H
ATOM    935 2HG2 THR A  77       4.411   6.885 -22.835  1.00 64.39           H
ATOM    936 3HG2 THR A  77       5.298   5.748 -21.791  1.00 64.39           H
ATOM    937  HN  THR A  77       8.100   9.263 -22.145  1.00 64.39           H
ATOM    938  N   ARG A  78       5.282  10.518 -22.649  1.00 60.33           N
ATOM    939  CA  ARG A  78       4.069  11.302 -22.492  1.00 60.33           C
ATOM    940  C   ARG A  78       2.858  10.381 -22.334  1.00 60.33           C
ATOM    941  O   ARG A  78       2.828   9.287 -22.896  1.00 60.33           O
ATOM    942  HA  ARG A  78       4.234  11.893 -21.591  1.00 60.33           H
ATOM    943  CB  ARG A  78       3.849  12.222 -23.695  1.00 60.33           C
ATOM    944 1HB  ARG A  78       3.785  11.626 -24.606  1.00 60.33           H
ATOM    945 2HB  ARG A  78       2.898  12.744 -23.589  1.00 60.33           H
ATOM    946  CG  ARG A  78       4.984  13.240 -23.823  1.00 60.33           C
ATOM    947 1HG  ARG A  78       5.142  13.735 -22.865  1.00 60.33           H
ATOM    948 2HG  ARG A  78       5.912  12.725 -24.074  1.00 60.33           H
ATOM    949  CD  ARG A  78       4.667  14.283 -24.897  1.00 60.33           C
ATOM    950 1HD  ARG A  78       4.565  13.798 -25.868  1.00 60.33           H
ATOM    951 2HD  ARG A  78       3.712  14.762 -24.679  1.00 60.33           H
ATOM    952  NE  ARG A  78       5.742  15.298 -24.949  1.00 60.33           N
ATOM    953  HE  ARG A  78       6.578  15.123 -24.429  1.00 60.33           H
ATOM    954  CZ  ARG A  78       5.665  16.438 -25.649  1.00 60.33           C
ATOM    955  NH1 ARG A  78       4.568  16.725 -26.363  1.00 60.33           N
ATOM    956 1HH1 ARG A  78       3.799  16.086 -26.377  1.00 60.33           H
ATOM    957 2HH1 ARG A  78       4.519  17.578 -26.883  1.00 60.33           H
ATOM    958  NH2 ARG A  78       6.701  17.287 -25.624  1.00 60.33           N
ATOM    959 1HH2 ARG A  78       6.660  18.142 -26.141  1.00 60.33           H
ATOM    960 2HH2 ARG A  78       7.516  17.066 -25.088  1.00 60.33           H
ATOM    961  HN  ARG A  78       6.040  10.789 -22.056  1.00 60.33           H
ATOM    962  N   VAL A  79       1.889  10.857 -21.566  1.00 75.92           N
ATOM    963  CA  VAL A  79       0.671  10.098 -21.342  1.00 75.92           C
ATOM    964  C   VAL A  79      -0.226  10.204 -22.577  1.00 75.92           C
ATOM    965  O   VAL A  79      -0.791  11.263 -22.848  1.00 75.92           O
ATOM    966  HA  VAL A  79       0.954   9.055 -21.203  1.00 75.92           H
ATOM    967  CB  VAL A  79      -0.016  10.577 -20.061  1.00 75.92           C
ATOM    968  HB  VAL A  79      -0.304  11.618 -20.204  1.00 75.92           H
ATOM    969  CG1 VAL A  79      -1.287   9.771 -19.786  1.00 75.92           C
ATOM    970 1HG1 VAL A  79      -1.980   9.889 -20.620  1.00 75.92           H
ATOM    971 2HG1 VAL A  79      -1.032   8.717 -19.673  1.00 75.92           H
ATOM    972 3HG1 VAL A  79      -1.755  10.131 -18.870  1.00 75.92           H
ATOM    973  CG2 VAL A  79       0.942  10.514 -18.869  1.00 75.92           C
ATOM    974 1HG2 VAL A  79       1.274   9.486 -18.724  1.00 75.92           H
ATOM    975 2HG2 VAL A  79       1.805  11.151 -19.063  1.00 75.92           H
ATOM    976 3HG2 VAL A  79       0.428  10.859 -17.972  1.00 75.92           H
ATOM    977  HN  VAL A  79       1.927  11.743 -21.103  1.00 75.92           H
ATOM    978  N   LYS A  80      -0.329   9.094 -23.292  1.00 67.88           N
ATOM    979  CA  LYS A  80      -1.091   9.068 -24.529  1.00 67.88           C
ATOM    980  C   LYS A  80      -2.352   8.225 -24.329  1.00 67.88           C
ATOM    981  O   LYS A  80      -3.341   8.404 -25.038  1.00 67.88           O
ATOM    982  HA  LYS A  80      -1.391  10.092 -24.749  1.00 67.88           H
ATOM    983  CB  LYS A  80      -0.213   8.594 -25.689  1.00 67.88           C
ATOM    984 1HB  LYS A  80       0.247   7.639 -25.436  1.00 67.88           H
ATOM    985 2HB  LYS A  80      -0.829   8.427 -26.572  1.00 67.88           H
ATOM    986  CG  LYS A  80       0.876   9.621 -26.008  1.00 67.88           C
ATOM    987 1HG  LYS A  80       0.420  10.594 -26.191  1.00 67.88           H
ATOM    988 2HG  LYS A  80       1.536   9.736 -25.148  1.00 67.88           H
ATOM    989  CD  LYS A  80       1.691   9.195 -27.230  1.00 67.88           C
ATOM    990 1HD  LYS A  80       2.116   8.206 -27.062  1.00 67.88           H
ATOM    991 2HD  LYS A  80       1.037   9.117 -28.099  1.00 67.88           H
ATOM    992  CE  LYS A  80       2.812  10.196 -27.518  1.00 67.88           C
ATOM    993 1HE  LYS A  80       2.391  11.190 -27.668  1.00 67.88           H
ATOM    994 2HE  LYS A  80       3.480  10.259 -26.659  1.00 67.88           H
ATOM    995  NZ  LYS A  80       3.576   9.787 -28.718  1.00 67.88           N
ATOM    996 1HZ  LYS A  80       4.315  10.459 -28.893  1.00 67.88           H
ATOM    997 2HZ  LYS A  80       3.982   8.871 -28.564  1.00 67.88           H
ATOM    998 3HZ  LYS A  80       2.955   9.752 -29.518  1.00 67.88           H
ATOM    999  HN  LYS A  80       0.096   8.225 -23.039  1.00 67.88           H
ATOM   1000  N   THR A  81      -2.276   7.326 -23.359  1.00 79.69           N
ATOM   1001  CA  THR A  81      -3.331   6.346 -23.163  1.00 79.69           C
ATOM   1002  C   THR A  81      -3.840   6.391 -21.721  1.00 79.69           C
ATOM   1003  O   THR A  81      -3.199   6.978 -20.851  1.00 79.69           O
ATOM   1004  HA  THR A  81      -4.170   6.611 -23.806  1.00 79.69           H
ATOM   1005  CB  THR A  81      -2.786   4.976 -23.573  1.00 79.69           C
ATOM   1006  HB  THR A  81      -3.593   4.251 -23.675  1.00 79.69           H
ATOM   1007  OG1 THR A  81      -1.813   4.677 -22.576  1.00 79.69           O
ATOM   1008  HG1 THR A  81      -1.606   3.699 -22.582  1.00 79.69           H
ATOM   1009  CG2 THR A  81      -1.982   5.031 -24.873  1.00 79.69           C
ATOM   1010 1HG2 THR A  81      -1.135   5.706 -24.749  1.00 79.69           H
ATOM   1011 2HG2 THR A  81      -2.620   5.393 -25.680  1.00 79.69           H
ATOM   1012 3HG2 THR A  81      -1.619   4.033 -25.118  1.00 79.69           H
ATOM   1013  HN  THR A  81      -1.514   7.260 -22.715  1.00 79.69           H
ATOM   1014  N   MET A  82      -4.988   5.764 -21.512  1.00 80.47           N
ATOM   1015  CA  MET A  82      -5.540   5.638 -20.174  1.00 80.47           C
ATOM   1016  C   MET A  82      -4.597   4.849 -19.264  1.00 80.47           C
ATOM   1017  O   MET A  82      -4.441   5.179 -18.089  1.00 80.47           O
ATOM   1018  HA  MET A  82      -5.645   6.657 -19.803  1.00 80.47           H
ATOM   1019  CB  MET A  82      -6.894   4.929 -20.244  1.00 80.47           C
ATOM   1020 1HB  MET A  82      -7.552   5.461 -20.932  1.00 80.47           H
ATOM   1021 2HB  MET A  82      -6.762   3.923 -20.643  1.00 80.47           H
ATOM   1022  CG  MET A  82      -7.546   4.854 -18.862  1.00 80.47           C
ATOM   1023 1HG  MET A  82      -6.971   4.192 -18.215  1.00 80.47           H
ATOM   1024 2HG  MET A  82      -7.542   5.839 -18.395  1.00 80.47           H
ATOM   1025  SD  MET A  82      -9.222   4.258 -19.010  1.00 80.47           S
ATOM   1026  CE  MET A  82      -9.706   4.265 -17.291  1.00 80.47           C
ATOM   1027 1HE  MET A  82      -9.049   3.605 -16.726  1.00 80.47           H
ATOM   1028 2HE  MET A  82      -9.629   5.279 -16.897  1.00 80.47           H
ATOM   1029 3HE  MET A  82     -10.735   3.918 -17.202  1.00 80.47           H
ATOM   1030  HN  MET A  82      -5.537   5.347 -22.237  1.00 80.47           H
ATOM   1031  N   THR A  83      -3.992   3.821 -19.841  1.00 83.26           N
ATOM   1032  CA  THR A  83      -3.052   2.995 -19.103  1.00 83.26           C
ATOM   1033  C   THR A  83      -1.874   3.838 -18.610  1.00 83.26           C
ATOM   1034  O   THR A  83      -1.461   3.720 -17.458  1.00 83.26           O
ATOM   1035  HA  THR A  83      -3.557   2.604 -18.219  1.00 83.26           H
ATOM   1036  CB  THR A  83      -2.631   1.834 -20.006  1.00 83.26           C
ATOM   1037  HB  THR A  83      -1.852   2.145 -20.702  1.00 83.26           H
ATOM   1038  OG1 THR A  83      -3.850   1.399 -20.603  1.00 83.26           O
ATOM   1039  HG1 THR A  83      -4.276   0.694 -20.035  1.00 83.26           H
ATOM   1040  CG2 THR A  83      -2.150   0.618 -19.212  1.00 83.26           C
ATOM   1041 1HG2 THR A  83      -2.954   0.266 -18.565  1.00 83.26           H
ATOM   1042 2HG2 THR A  83      -1.291   0.898 -18.603  1.00 83.26           H
ATOM   1043 3HG2 THR A  83      -1.864  -0.177 -19.901  1.00 83.26           H
ATOM   1044  HN  THR A  83      -4.136   3.550 -20.793  1.00 83.26           H
ATOM   1045  N   ASP A  84      -1.367   4.671 -19.507  1.00 85.51           N
ATOM   1046  CA  ASP A  84      -0.222   5.507 -19.190  1.00 85.51           C
ATOM   1047  C   ASP A  84      -0.562   6.399 -17.995  1.00 85.51           C
ATOM   1048  O   ASP A  84       0.283   6.641 -17.135  1.00 85.51           O
ATOM   1049  HA  ASP A  84       0.589   4.811 -18.973  1.00 85.51           H
ATOM   1050  CB  ASP A  84       0.142   6.413 -20.368  1.00 85.51           C
ATOM   1051 1HB  ASP A  84      -0.708   7.048 -20.619  1.00 85.51           H
ATOM   1052 2HB  ASP A  84       0.960   7.075 -20.083  1.00 85.51           H
ATOM   1053  CG  ASP A  84       0.548   5.587 -21.590  1.00 85.51           C
ATOM   1054  OD1 ASP A  84       1.106   4.490 -21.373  1.00 85.51           O
ATOM   1055  OD2 ASP A  84       0.292   6.072 -22.713  1.00 85.51           O
ATOM   1056  HN  ASP A  84      -1.726   4.780 -20.435  1.00 85.51           H
ATOM   1057  N   MET A  85      -1.803   6.864 -17.978  1.00 87.79           N
ATOM   1058  CA  MET A  85      -2.247   7.775 -16.937  1.00 87.79           C
ATOM   1059  C   MET A  85      -2.179   7.111 -15.561  1.00 87.79           C
ATOM   1060  O   MET A  85      -1.652   7.691 -14.613  1.00 87.79           O
ATOM   1061  HA  MET A  85      -1.560   8.621 -16.975  1.00 87.79           H
ATOM   1062  CB  MET A  85      -3.685   8.214 -17.222  1.00 87.79           C
ATOM   1063 1HB  MET A  85      -3.768   8.555 -18.254  1.00 87.79           H
ATOM   1064 2HB  MET A  85      -4.357   7.363 -17.112  1.00 87.79           H
ATOM   1065  CG  MET A  85      -4.114   9.335 -16.273  1.00 87.79           C
ATOM   1066 1HG  MET A  85      -5.186   9.513 -16.368  1.00 87.79           H
ATOM   1067 2HG  MET A  85      -3.931   9.038 -15.240  1.00 87.79           H
ATOM   1068  SD  MET A  85      -3.213  10.829 -16.646  1.00 87.79           S
ATOM   1069  CE  MET A  85      -3.604  11.797 -15.198  1.00 87.79           C
ATOM   1070 1HE  MET A  85      -4.684  11.935 -15.134  1.00 87.79           H
ATOM   1071 2HE  MET A  85      -3.251  11.278 -14.308  1.00 87.79           H
ATOM   1072 3HE  MET A  85      -3.118  12.770 -15.269  1.00 87.79           H
ATOM   1073  HN  MET A  85      -2.497   6.629 -18.658  1.00 87.79           H
ATOM   1074  N   PHE A  86      -2.719   5.903 -15.495  1.00 91.80           N
ATOM   1075  CA  PHE A  86      -2.766   5.171 -14.240  1.00 91.80           C
ATOM   1076  C   PHE A  86      -1.363   4.747 -13.800  1.00 91.80           C
ATOM   1077  O   PHE A  86      -1.044   4.784 -12.613  1.00 91.80           O
ATOM   1078  HA  PHE A  86      -3.193   5.839 -13.493  1.00 91.80           H
ATOM   1079  CB  PHE A  86      -3.611   3.919 -14.484  1.00 91.80           C
ATOM   1080 1HB  PHE A  86      -3.245   3.414 -15.378  1.00 91.80           H
ATOM   1081 2HB  PHE A  86      -3.472   3.232 -13.650  1.00 91.80           H
ATOM   1082  CG  PHE A  86      -5.106   4.201 -14.650  1.00 91.80           C
ATOM   1083  CD1 PHE A  86      -5.720   5.110 -13.846  1.00 91.80           C
ATOM   1084  HD1 PHE A  86      -5.148   5.638 -13.084  1.00 91.80           H
ATOM   1085  CD2 PHE A  86      -5.820   3.542 -15.601  1.00 91.80           C
ATOM   1086  HD2 PHE A  86      -5.328   2.813 -16.245  1.00 91.80           H
ATOM   1087  CE1 PHE A  86      -7.108   5.371 -14.001  1.00 91.80           C
ATOM   1088  HE1 PHE A  86      -7.600   6.099 -13.357  1.00 91.80           H
ATOM   1089  CE2 PHE A  86      -7.207   3.803 -15.756  1.00 91.80           C
ATOM   1090  HE2 PHE A  86      -7.780   3.274 -16.518  1.00 91.80           H
ATOM   1091  CZ  PHE A  86      -7.822   4.712 -14.952  1.00 91.80           C
ATOM   1092  HZ  PHE A  86      -8.887   4.912 -15.071  1.00 91.80           H
ATOM   1093  HN  PHE A  86      -3.119   5.425 -16.278  1.00 91.80           H
ATOM   1094  N   LEU A  87      -0.563   4.355 -14.781  1.00 89.47           N
ATOM   1095  CA  LEU A  87       0.772   3.855 -14.502  1.00 89.47           C
ATOM   1096  C   LEU A  87       1.627   4.987 -13.930  1.00 89.47           C
ATOM   1097  O   LEU A  87       2.450   4.762 -13.044  1.00 89.47           O
ATOM   1098  HA  LEU A  87       0.679   3.076 -13.745  1.00 89.47           H
ATOM   1099  CB  LEU A  87       1.372   3.203 -15.750  1.00 89.47           C
ATOM   1100 1HB  LEU A  87       1.282   3.903 -16.580  1.00 89.47           H
ATOM   1101 2HB  LEU A  87       2.436   3.046 -15.578  1.00 89.47           H
ATOM   1102  CG  LEU A  87       0.750   1.870 -16.175  1.00 89.47           C
ATOM   1103  HG  LEU A  87      -0.315   2.028 -16.342  1.00 89.47           H
ATOM   1104  CD1 LEU A  87       1.349   1.383 -17.496  1.00 89.47           C
ATOM   1105 1HD1 LEU A  87       1.159   2.121 -18.275  1.00 89.47           H
ATOM   1106 2HD1 LEU A  87       2.424   1.246 -17.379  1.00 89.47           H
ATOM   1107 3HD1 LEU A  87       0.890   0.434 -17.774  1.00 89.47           H
ATOM   1108  CD2 LEU A  87       0.883   0.825 -15.065  1.00 89.47           C
ATOM   1109 1HD2 LEU A  87       1.938   0.664 -14.842  1.00 89.47           H
ATOM   1110 2HD2 LEU A  87       0.373   1.180 -14.169  1.00 89.47           H
ATOM   1111 3HD2 LEU A  87       0.434  -0.112 -15.393  1.00 89.47           H
ATOM   1112  HN  LEU A  87      -0.814   4.374 -15.749  1.00 89.47           H
ATOM   1113  N   LEU A  88       1.402   6.181 -14.459  1.00 91.66           N
ATOM   1114  CA  LEU A  88       2.135   7.351 -14.006  1.00 91.66           C
ATOM   1115  C   LEU A  88       1.743   7.666 -12.561  1.00 91.66           C
ATOM   1116  O   LEU A  88       2.607   7.861 -11.708  1.00 91.66           O
ATOM   1117  HA  LEU A  88       3.196   7.100 -14.029  1.00 91.66           H
ATOM   1118  CB  LEU A  88       1.926   8.521 -14.969  1.00 91.66           C
ATOM   1119 1HB  LEU A  88       2.299   8.229 -15.951  1.00 91.66           H
ATOM   1120 2HB  LEU A  88       0.854   8.692 -15.073  1.00 91.66           H
ATOM   1121  CG  LEU A  88       2.589   9.842 -14.574  1.00 91.66           C
ATOM   1122  HG  LEU A  88       2.238  10.116 -13.579  1.00 91.66           H
ATOM   1123  CD1 LEU A  88       4.109   9.689 -14.492  1.00 91.66           C
ATOM   1124 1HD1 LEU A  88       4.358   8.935 -13.744  1.00 91.66           H
ATOM   1125 2HD1 LEU A  88       4.496   9.379 -15.462  1.00 91.66           H
ATOM   1126 3HD1 LEU A  88       4.555  10.642 -14.209  1.00 91.66           H
ATOM   1127  CD2 LEU A  88       2.177  10.968 -15.525  1.00 91.66           C
ATOM   1128 1HD2 LEU A  88       2.480  10.715 -16.541  1.00 91.66           H
ATOM   1129 2HD2 LEU A  88       1.095  11.096 -15.489  1.00 91.66           H
ATOM   1130 3HD2 LEU A  88       2.663  11.895 -15.221  1.00 91.66           H
ATOM   1131  HN  LEU A  88       0.734   6.355 -15.182  1.00 91.66           H
ATOM   1132  N   ASN A  89       0.439   7.706 -12.331  1.00 92.49           N
ATOM   1133  CA  ASN A  89      -0.079   8.069 -11.023  1.00 92.49           C
ATOM   1134  C   ASN A  89       0.329   7.004 -10.003  1.00 92.49           C
ATOM   1135  O   ASN A  89       0.573   7.315  -8.839  1.00 92.49           O
ATOM   1136  HA  ASN A  89       0.355   9.044 -10.803  1.00 92.49           H
ATOM   1137  CB  ASN A  89      -1.607   8.148 -11.038  1.00 92.49           C
ATOM   1138 1HB  ASN A  89      -2.011   7.332 -11.638  1.00 92.49           H
ATOM   1139 2HB  ASN A  89      -1.992   8.021 -10.027  1.00 92.49           H
ATOM   1140  CG  ASN A  89      -2.081   9.487 -11.606  1.00 92.49           C
ATOM   1141  OD1 ASN A  89      -2.221  10.474 -10.903  1.00 92.49           O
ATOM   1142  ND2 ASN A  89      -2.321   9.466 -12.914  1.00 92.49           N
ATOM   1143 1HD2 ASN A  89      -2.186   8.622 -13.433  1.00 92.49           H
ATOM   1144 2HD2 ASN A  89      -2.635  10.294 -13.378  1.00 92.49           H
ATOM   1145  HN  ASN A  89      -0.257   7.496 -13.018  1.00 92.49           H
ATOM   1146  N   LEU A  90       0.390   5.768 -10.478  1.00 93.64           N
ATOM   1147  CA  LEU A  90       0.802   4.661  -9.633  1.00 93.64           C
ATOM   1148  C   LEU A  90       2.240   4.891  -9.164  1.00 93.64           C
ATOM   1149  O   LEU A  90       2.546   4.725  -7.984  1.00 93.64           O
ATOM   1150  HA  LEU A  90       0.150   4.657  -8.759  1.00 93.64           H
ATOM   1151  CB  LEU A  90       0.597   3.329 -10.357  1.00 93.64           C
ATOM   1152 1HB  LEU A  90      -0.457   3.239 -10.620  1.00 93.64           H
ATOM   1153 2HB  LEU A  90       1.157   3.355 -11.291  1.00 93.64           H
ATOM   1154  CG  LEU A  90       1.009   2.075  -9.583  1.00 93.64           C
ATOM   1155  HG  LEU A  90       2.052   2.184  -9.286  1.00 93.64           H
ATOM   1156  CD1 LEU A  90       0.187   1.927  -8.301  1.00 93.64           C
ATOM   1157 1HD1 LEU A  90       0.346   2.797  -7.665  1.00 93.64           H
ATOM   1158 2HD1 LEU A  90      -0.871   1.850  -8.554  1.00 93.64           H
ATOM   1159 3HD1 LEU A  90       0.500   1.027  -7.771  1.00 93.64           H
ATOM   1160  CD2 LEU A  90       0.919   0.830 -10.468  1.00 93.64           C
ATOM   1161 1HD2 LEU A  90      -0.107   0.705 -10.816  1.00 93.64           H
ATOM   1162 2HD2 LEU A  90       1.582   0.945 -11.326  1.00 93.64           H
ATOM   1163 3HD2 LEU A  90       1.217  -0.047  -9.894  1.00 93.64           H
ATOM   1164  HN  LEU A  90       0.165   5.519 -11.420  1.00 93.64           H
ATOM   1165  N   ALA A  91       3.085   5.268 -10.112  1.00 94.70           N
ATOM   1166  CA  ALA A  91       4.496   5.462  -9.824  1.00 94.70           C
ATOM   1167  C   ALA A  91       4.655   6.617  -8.833  1.00 94.70           C
ATOM   1168  O   ALA A  91       5.511   6.569  -7.950  1.00 94.70           O
ATOM   1169  HA  ALA A  91       4.870   4.547  -9.365  1.00 94.70           H
ATOM   1170  CB  ALA A  91       5.255   5.705 -11.130  1.00 94.70           C
ATOM   1171 1HB  ALA A  91       5.134   4.844 -11.786  1.00 94.70           H
ATOM   1172 2HB  ALA A  91       4.859   6.594 -11.620  1.00 94.70           H
ATOM   1173 3HB  ALA A  91       6.313   5.851 -10.913  1.00 94.70           H
ATOM   1174  HN  ALA A  91       2.820   5.441 -11.061  1.00 94.70           H
ATOM   1175  N   ILE A  92       3.819   7.629  -9.013  1.00 93.35           N
ATOM   1176  CA  ILE A  92       3.836   8.781  -8.127  1.00 93.35           C
ATOM   1177  C   ILE A  92       3.432   8.342  -6.718  1.00 93.35           C
ATOM   1178  O   ILE A  92       4.087   8.700  -5.741  1.00 93.35           O
ATOM   1179  HA  ILE A  92       4.861   9.151  -8.093  1.00 93.35           H
ATOM   1180  CB  ILE A  92       2.967   9.905  -8.694  1.00 93.35           C
ATOM   1181  HB  ILE A  92       1.995   9.488  -8.954  1.00 93.35           H
ATOM   1182  CG1 ILE A  92       3.574  10.472  -9.979  1.00 93.35           C
ATOM   1183 1HG1 ILE A  92       4.465  11.053  -9.739  1.00 93.35           H
ATOM   1184 2HG1 ILE A  92       3.891   9.655 -10.627  1.00 93.35           H
ATOM   1185  CG2 ILE A  92       2.726  10.993  -7.645  1.00 93.35           C
ATOM   1186 1HG2 ILE A  92       2.218  10.560  -6.783  1.00 93.35           H
ATOM   1187 2HG2 ILE A  92       3.681  11.414  -7.332  1.00 93.35           H
ATOM   1188 3HG2 ILE A  92       2.106  11.780  -8.075  1.00 93.35           H
ATOM   1189  CD1 ILE A  92       2.566  11.356 -10.718  1.00 93.35           C
ATOM   1190 1HD1 ILE A  92       1.688  10.765 -10.977  1.00 93.35           H
ATOM   1191 2HD1 ILE A  92       2.271  12.185 -10.075  1.00 93.35           H
ATOM   1192 3HD1 ILE A  92       3.024  11.746 -11.627  1.00 93.35           H
ATOM   1193  HN  ILE A  92       3.139   7.669  -9.745  1.00 93.35           H
ATOM   1194  N   ALA A  93       2.354   7.572  -6.659  1.00 95.32           N
ATOM   1195  CA  ALA A  93       1.800   7.158  -5.382  1.00 95.32           C
ATOM   1196  C   ALA A  93       2.829   6.306  -4.636  1.00 95.32           C
ATOM   1197  O   ALA A  93       3.046   6.494  -3.440  1.00 95.32           O
ATOM   1198  HA  ALA A  93       1.596   8.058  -4.801  1.00 95.32           H
ATOM   1199  CB  ALA A  93       0.484   6.413  -5.613  1.00 95.32           C
ATOM   1200 1HB  ALA A  93      -0.222   7.071  -6.120  1.00 95.32           H
ATOM   1201 2HB  ALA A  93       0.669   5.534  -6.231  1.00 95.32           H
ATOM   1202 3HB  ALA A  93       0.069   6.102  -4.655  1.00 95.32           H
ATOM   1203  HN  ALA A  93       1.864   7.234  -7.462  1.00 95.32           H
ATOM   1204  N   ASP A  94       3.436   5.388  -5.374  1.00 91.96           N
ATOM   1205  CA  ASP A  94       4.429   4.499  -4.794  1.00 91.96           C
ATOM   1206  C   ASP A  94       5.576   5.330  -4.215  1.00 91.96           C
ATOM   1207  O   ASP A  94       6.046   5.061  -3.111  1.00 91.96           O
ATOM   1208  HA  ASP A  94       3.896   3.934  -4.030  1.00 91.96           H
ATOM   1209  CB  ASP A  94       5.013   3.561  -5.853  1.00 91.96           C
ATOM   1210 1HB  ASP A  94       5.126   4.096  -6.795  1.00 91.96           H
ATOM   1211 2HB  ASP A  94       6.008   3.238  -5.548  1.00 91.96           H
ATOM   1212  CG  ASP A  94       4.114   2.340  -6.058  1.00 91.96           C
ATOM   1213  OD1 ASP A  94       3.440   1.960  -5.077  1.00 91.96           O
ATOM   1214  OD2 ASP A  94       4.123   1.813  -7.192  1.00 91.96           O
ATOM   1215  HN  ASP A  94       3.260   5.247  -6.348  1.00 91.96           H
ATOM   1216  N   LEU A  95       5.993   6.324  -4.987  1.00 91.88           N
ATOM   1217  CA  LEU A  95       7.141   7.131  -4.612  1.00 91.88           C
ATOM   1218  C   LEU A  95       6.833   7.876  -3.312  1.00 91.88           C
ATOM   1219  O   LEU A  95       7.670   7.936  -2.412  1.00 91.88           O
ATOM   1220  HA  LEU A  95       7.973   6.451  -4.430  1.00 91.88           H
ATOM   1221  CB  LEU A  95       7.550   8.049  -5.765  1.00 91.88           C
ATOM   1222 1HB  LEU A  95       7.635   7.448  -6.670  1.00 91.88           H
ATOM   1223 2HB  LEU A  95       6.747   8.767  -5.934  1.00 91.88           H
ATOM   1224  CG  LEU A  95       8.856   8.824  -5.575  1.00 91.88           C
ATOM   1225  HG  LEU A  95       8.809   9.344  -4.619  1.00 91.88           H
ATOM   1226  CD1 LEU A  95      10.053   7.873  -5.515  1.00 91.88           C
ATOM   1227 1HD1 LEU A  95       9.929   7.186  -4.677  1.00 91.88           H
ATOM   1228 2HD1 LEU A  95      10.114   7.306  -6.443  1.00 91.88           H
ATOM   1229 3HD1 LEU A  95      10.968   8.449  -5.379  1.00 91.88           H
ATOM   1230  CD2 LEU A  95       9.024   9.888  -6.661  1.00 91.88           C
ATOM   1231 1HD2 LEU A  95       9.041   9.410  -7.640  1.00 91.88           H
ATOM   1232 2HD2 LEU A  95       8.192  10.591  -6.614  1.00 91.88           H
ATOM   1233 3HD2 LEU A  95       9.961  10.424  -6.503  1.00 91.88           H
ATOM   1234  HN  LEU A  95       5.561   6.579  -5.852  1.00 91.88           H
ATOM   1235  N   LEU A  96       5.628   8.426  -3.253  1.00 90.93           N
ATOM   1236  CA  LEU A  96       5.217   9.207  -2.099  1.00 90.93           C
ATOM   1237  C   LEU A  96       5.204   8.309  -0.860  1.00 90.93           C
ATOM   1238  O   LEU A  96       5.582   8.741   0.228  1.00 90.93           O
ATOM   1239  HA  LEU A  96       5.962   9.988  -1.951  1.00 90.93           H
ATOM   1240  CB  LEU A  96       3.881   9.901  -2.370  1.00 90.93           C
ATOM   1241 1HB  LEU A  96       3.178   9.158  -2.748  1.00 90.93           H
ATOM   1242 2HB  LEU A  96       3.483  10.263  -1.422  1.00 90.93           H
ATOM   1243  CG  LEU A  96       3.920  11.071  -3.355  1.00 90.93           C
ATOM   1244  HG  LEU A  96       4.374  10.722  -4.283  1.00 90.93           H
ATOM   1245  CD1 LEU A  96       2.507  11.549  -3.696  1.00 90.93           C
ATOM   1246 1HD1 LEU A  96       1.946  10.731  -4.147  1.00 90.93           H
ATOM   1247 2HD1 LEU A  96       2.005  11.875  -2.785  1.00 90.93           H
ATOM   1248 3HD1 LEU A  96       2.565  12.381  -4.397  1.00 90.93           H
ATOM   1249  CD2 LEU A  96       4.797  12.206  -2.823  1.00 90.93           C
ATOM   1250 1HD2 LEU A  96       4.395  12.561  -1.874  1.00 90.93           H
ATOM   1251 2HD2 LEU A  96       5.813  11.841  -2.673  1.00 90.93           H
ATOM   1252 3HD2 LEU A  96       4.808  13.025  -3.542  1.00 90.93           H
ATOM   1253  HN  LEU A  96       4.941   8.345  -3.975  1.00 90.93           H
ATOM   1254  N   PHE A  97       4.763   7.077  -1.066  1.00 92.09           N
ATOM   1255  CA  PHE A  97       4.745   6.099   0.008  1.00 92.09           C
ATOM   1256  C   PHE A  97       6.160   5.825   0.524  1.00 92.09           C
ATOM   1257  O   PHE A  97       6.394   5.820   1.731  1.00 92.09           O
ATOM   1258  HA  PHE A  97       4.141   6.515   0.814  1.00 92.09           H
ATOM   1259  CB  PHE A  97       4.168   4.807  -0.572  1.00 92.09           C
ATOM   1260 1HB  PHE A  97       3.092   4.926  -0.699  1.00 92.09           H
ATOM   1261 2HB  PHE A  97       4.589   4.646  -1.565  1.00 92.09           H
ATOM   1262  CG  PHE A  97       4.431   3.567   0.285  1.00 92.09           C
ATOM   1263  CD1 PHE A  97       5.388   2.675  -0.086  1.00 92.09           C
ATOM   1264  HD1 PHE A  97       5.968   2.843  -0.994  1.00 92.09           H
ATOM   1265  CD2 PHE A  97       3.709   3.357   1.417  1.00 92.09           C
ATOM   1266  HD2 PHE A  97       2.941   4.072   1.715  1.00 92.09           H
ATOM   1267  CE1 PHE A  97       5.633   1.524   0.709  1.00 92.09           C
ATOM   1268  HE1 PHE A  97       6.400   0.809   0.412  1.00 92.09           H
ATOM   1269  CE2 PHE A  97       3.953   2.206   2.213  1.00 92.09           C
ATOM   1270  HE2 PHE A  97       3.374   2.038   3.121  1.00 92.09           H
ATOM   1271  CZ  PHE A  97       4.910   1.314   1.842  1.00 92.09           C
ATOM   1272  HZ  PHE A  97       5.098   0.431   2.452  1.00 92.09           H
ATOM   1273  HN  PHE A  97       4.424   6.744  -1.946  1.00 92.09           H
ATOM   1274  N   LEU A  98       7.066   5.603  -0.417  1.00 94.29           N
ATOM   1275  CA  LEU A  98       8.400   5.139  -0.077  1.00 94.29           C
ATOM   1276  C   LEU A  98       9.108   6.206   0.760  1.00 94.29           C
ATOM   1277  O   LEU A  98       9.901   5.882   1.643  1.00 94.29           O
ATOM   1278  HA  LEU A  98       8.289   4.241   0.531  1.00 94.29           H
ATOM   1279  CB  LEU A  98       9.166   4.739  -1.339  1.00 94.29           C
ATOM   1280 1HB  LEU A  98       9.112   5.564  -2.050  1.00 94.29           H
ATOM   1281 2HB  LEU A  98      10.217   4.613  -1.078  1.00 94.29           H
ATOM   1282  CG  LEU A  98       8.687   3.467  -2.040  1.00 94.29           C
ATOM   1283  HG  LEU A  98       7.598   3.495  -2.093  1.00 94.29           H
ATOM   1284  CD1 LEU A  98       9.208   3.403  -3.478  1.00 94.29           C
ATOM   1285 1HD1 LEU A  98       8.844   4.267  -4.034  1.00 94.29           H
ATOM   1286 2HD1 LEU A  98      10.297   3.408  -3.470  1.00 94.29           H
ATOM   1287 3HD1 LEU A  98       8.852   2.489  -3.953  1.00 94.29           H
ATOM   1288  CD2 LEU A  98       9.068   2.222  -1.237  1.00 94.29           C
ATOM   1289 1HD2 LEU A  98      10.151   2.175  -1.131  1.00 94.29           H
ATOM   1290 2HD2 LEU A  98       8.608   2.271  -0.250  1.00 94.29           H
ATOM   1291 3HD2 LEU A  98       8.715   1.331  -1.758  1.00 94.29           H
ATOM   1292  HN  LEU A  98       6.900   5.735  -1.395  1.00 94.29           H
ATOM   1293  N   VAL A  99       8.796   7.457   0.454  1.00 91.66           N
ATOM   1294  CA  VAL A  99       9.444   8.574   1.119  1.00 91.66           C
ATOM   1295  C   VAL A  99       9.146   8.512   2.618  1.00 91.66           C
ATOM   1296  O   VAL A  99       9.848   9.127   3.420  1.00 91.66           O
ATOM   1297  HA  VAL A  99      10.518   8.468   0.970  1.00 91.66           H
ATOM   1298  CB  VAL A  99       9.004   9.892   0.477  1.00 91.66           C
ATOM   1299  HB  VAL A  99       7.915   9.899   0.438  1.00 91.66           H
ATOM   1300  CG1 VAL A  99       9.453  11.088   1.318  1.00 91.66           C
ATOM   1301 1HG1 VAL A  99       9.011  11.020   2.312  1.00 91.66           H
ATOM   1302 2HG1 VAL A  99      10.539  11.086   1.403  1.00 91.66           H
ATOM   1303 3HG1 VAL A  99       9.127  12.012   0.839  1.00 91.66           H
ATOM   1304  CG2 VAL A  99       9.526  10.004  -0.957  1.00 91.66           C
ATOM   1305 1HG2 VAL A  99      10.615   9.964  -0.952  1.00 91.66           H
ATOM   1306 2HG2 VAL A  99       9.135   9.178  -1.552  1.00 91.66           H
ATOM   1307 3HG2 VAL A  99       9.199  10.949  -1.390  1.00 91.66           H
ATOM   1308  HN  VAL A  99       8.115   7.711  -0.233  1.00 91.66           H
ATOM   1309  N   THR A 100       8.106   7.763   2.952  1.00 91.23           N
ATOM   1310  CA  THR A 100       7.687   7.638   4.338  1.00 91.23           C
ATOM   1311  C   THR A 100       8.559   6.615   5.069  1.00 91.23           C
ATOM   1312  O   THR A 100       8.707   6.678   6.288  1.00 91.23           O
ATOM   1313  HA  THR A 100       7.840   8.598   4.831  1.00 91.23           H
ATOM   1314  CB  THR A 100       6.198   7.289   4.352  1.00 91.23           C
ATOM   1315  HB  THR A 100       5.772   7.441   5.344  1.00 91.23           H
ATOM   1316  OG1 THR A 100       6.150   5.952   3.861  1.00 91.23           O
ATOM   1317  HG1 THR A 100       6.317   5.307   4.607  1.00 91.23           H
ATOM   1318  CG2 THR A 100       5.397   8.092   3.325  1.00 91.23           C
ATOM   1319 1HG2 THR A 100       5.781   7.887   2.325  1.00 91.23           H
ATOM   1320 2HG2 THR A 100       5.494   9.156   3.541  1.00 91.23           H
ATOM   1321 3HG2 THR A 100       4.347   7.805   3.377  1.00 91.23           H
ATOM   1322  HN  THR A 100       7.554   7.248   2.296  1.00 91.23           H
ATOM   1323  N   LEU A 101       9.112   5.695   4.292  1.00 93.06           N
ATOM   1324  CA  LEU A 101       9.747   4.519   4.861  1.00 93.06           C
ATOM   1325  C   LEU A 101      10.960   4.949   5.689  1.00 93.06           C
ATOM   1326  O   LEU A 101      11.203   4.408   6.767  1.00 93.06           O
ATOM   1327  HA  LEU A 101       9.024   4.047   5.527  1.00 93.06           H
ATOM   1328  CB  LEU A 101      10.080   3.506   3.764  1.00 93.06           C
ATOM   1329 1HB  LEU A 101      10.666   4.011   2.996  1.00 93.06           H
ATOM   1330 2HB  LEU A 101      10.717   2.732   4.193  1.00 93.06           H
ATOM   1331  CG  LEU A 101       8.884   2.829   3.091  1.00 93.06           C
ATOM   1332  HG  LEU A 101       8.303   3.595   2.577  1.00 93.06           H
ATOM   1333  CD1 LEU A 101       9.347   1.827   2.031  1.00 93.06           C
ATOM   1334 1HD1 LEU A 101       9.929   2.345   1.270  1.00 93.06           H
ATOM   1335 2HD1 LEU A 101       9.963   1.060   2.501  1.00 93.06           H
ATOM   1336 3HD1 LEU A 101       8.477   1.360   1.569  1.00 93.06           H
ATOM   1337  CD2 LEU A 101       7.964   2.183   4.128  1.00 93.06           C
ATOM   1338 1HD2 LEU A 101       8.520   1.432   4.690  1.00 93.06           H
ATOM   1339 2HD2 LEU A 101       7.594   2.947   4.812  1.00 93.06           H
ATOM   1340 3HD2 LEU A 101       7.123   1.709   3.623  1.00 93.06           H
ATOM   1341  HN  LEU A 101       9.132   5.744   3.293  1.00 93.06           H
ATOM   1342  N   PRO A 102      11.738   5.926   5.204  1.00 94.42           N
ATOM   1343  CA  PRO A 102      12.936   6.364   5.924  1.00 94.42           C
ATOM   1344  C   PRO A 102      12.639   6.731   7.369  1.00 94.42           C
ATOM   1345  O   PRO A 102      13.399   6.383   8.271  1.00 94.42           O
ATOM   1346  HA  PRO A 102      13.658   5.549   5.981  1.00 94.42           H
ATOM   1347  CB  PRO A 102      13.422   7.571   5.120  1.00 94.42           C
ATOM   1348 1HB  PRO A 102      13.009   8.503   5.506  1.00 94.42           H
ATOM   1349 2HB  PRO A 102      14.507   7.666   5.154  1.00 94.42           H
ATOM   1350  CG  PRO A 102      12.926   7.278   3.709  1.00 94.42           C
ATOM   1351 1HG  PRO A 102      12.878   8.181   3.101  1.00 94.42           H
ATOM   1352 2HG  PRO A 102      13.587   6.589   3.183  1.00 94.42           H
ATOM   1353  CD  PRO A 102      11.550   6.678   3.950  1.00 94.42           C
ATOM   1354 1HD  PRO A 102      10.786   7.448   4.056  1.00 94.42           H
ATOM   1355 2HD  PRO A 102      11.239   6.035   3.127  1.00 94.42           H
ATOM   1356  N   PHE A 103      11.529   7.432   7.551  1.00 93.01           N
ATOM   1357  CA  PHE A 103      11.152   7.906   8.872  1.00 93.01           C
ATOM   1358  C   PHE A 103      10.814   6.737   9.799  1.00 93.01           C
ATOM   1359  O   PHE A 103      11.187   6.742  10.971  1.00 93.01           O
ATOM   1360  HA  PHE A 103      12.005   8.453   9.275  1.00 93.01           H
ATOM   1361  CB  PHE A 103       9.907   8.778   8.695  1.00 93.01           C
ATOM   1362 1HB  PHE A 103       9.142   8.201   8.175  1.00 93.01           H
ATOM   1363 2HB  PHE A 103       9.506   9.025   9.678  1.00 93.01           H
ATOM   1364  CG  PHE A 103      10.160  10.075   7.923  1.00 93.01           C
ATOM   1365  CD1 PHE A 103      10.555  11.195   8.586  1.00 93.01           C
ATOM   1366  HD1 PHE A 103      10.693  11.169   9.667  1.00 93.01           H
ATOM   1367  CD2 PHE A 103       9.989  10.108   6.574  1.00 93.01           C
ATOM   1368  HD2 PHE A 103       9.672   9.210   6.043  1.00 93.01           H
ATOM   1369  CE1 PHE A 103      10.790  12.398   7.869  1.00 93.01           C
ATOM   1370  HE1 PHE A 103      11.107  13.296   8.400  1.00 93.01           H
ATOM   1371  CE2 PHE A 103      10.223  11.311   5.858  1.00 93.01           C
ATOM   1372  HE2 PHE A 103      10.086  11.337   4.777  1.00 93.01           H
ATOM   1373  CZ  PHE A 103      10.619  12.431   6.521  1.00 93.01           C
ATOM   1374  HZ  PHE A 103      10.799  13.354   5.970  1.00 93.01           H
ATOM   1375  HN  PHE A 103      10.894   7.675   6.818  1.00 93.01           H
ATOM   1376  N   TRP A 104      10.111   5.764   9.239  1.00 87.93           N
ATOM   1377  CA  TRP A 104       9.669   4.617  10.015  1.00 87.93           C
ATOM   1378  C   TRP A 104      10.897   3.762  10.335  1.00 87.93           C
ATOM   1379  O   TRP A 104      10.942   3.096  11.368  1.00 87.93           O
ATOM   1380  HA  TRP A 104       9.224   4.991  10.937  1.00 87.93           H
ATOM   1381  CB  TRP A 104       8.577   3.842   9.275  1.00 87.93           C
ATOM   1382 1HB  TRP A 104       8.935   3.596   8.275  1.00 87.93           H
ATOM   1383 2HB  TRP A 104       8.402   2.899   9.792  1.00 87.93           H
ATOM   1384  CG  TRP A 104       7.251   4.596   9.156  1.00 87.93           C
ATOM   1385  CD1 TRP A 104       6.671   5.075   8.047  1.00 87.93           C
ATOM   1386  HD1 TRP A 104       7.092   4.982   7.046  1.00 87.93           H
ATOM   1387  CD2 TRP A 104       6.358   4.940  10.236  1.00 87.93           C
ATOM   1388  NE1 TRP A 104       5.474   5.700   8.332  1.00 87.93           N
ATOM   1389  HE1 TRP A 104       4.861   6.134   7.671  1.00 87.93           H
ATOM   1390  CE2 TRP A 104       5.278   5.615   9.705  1.00 87.93           C
ATOM   1391  CE3 TRP A 104       6.459   4.689  11.615  1.00 87.93           C
ATOM   1392  HE3 TRP A 104       7.301   4.158  12.059  1.00 87.93           H
ATOM   1393  CZ2 TRP A 104       4.216   6.095  10.482  1.00 87.93           C
ATOM   1394  HZ2 TRP A 104       3.374   6.626  10.038  1.00 87.93           H
ATOM   1395  CZ3 TRP A 104       5.390   5.175  12.378  1.00 87.93           C
ATOM   1396  HZ3 TRP A 104       5.419   5.007  13.455  1.00 87.93           H
ATOM   1397  CH2 TRP A 104       4.296   5.857  11.859  1.00 87.93           C
ATOM   1398  HH2 TRP A 104       3.503   6.204  12.521  1.00 87.93           H
ATOM   1399  HN  TRP A 104       9.844   5.750   8.275  1.00 87.93           H
ATOM   1400  N   ALA A 105      11.863   3.808   9.430  1.00 94.50           N
ATOM   1401  CA  ALA A 105      13.100   3.068   9.617  1.00 94.50           C
ATOM   1402  C   ALA A 105      13.823   3.596  10.857  1.00 94.50           C
ATOM   1403  O   ALA A 105      14.285   2.818  11.690  1.00 94.50           O
ATOM   1404  HA  ALA A 105      12.839   2.022   9.776  1.00 94.50           H
ATOM   1405  CB  ALA A 105      13.955   3.176   8.353  1.00 94.50           C
ATOM   1406 1HB  ALA A 105      13.408   2.761   7.507  1.00 94.50           H
ATOM   1407 2HB  ALA A 105      14.185   4.224   8.158  1.00 94.50           H
ATOM   1408 3HB  ALA A 105      14.883   2.621   8.494  1.00 94.50           H
ATOM   1409  HN  ALA A 105      11.811   4.338   8.583  1.00 94.50           H
ATOM   1410  N   ILE A 106      13.898   4.917  10.942  1.00 91.24           N
ATOM   1411  CA  ILE A 106      14.571   5.558  12.059  1.00 91.24           C
ATOM   1412  C   ILE A 106      13.790   5.283  13.345  1.00 91.24           C
ATOM   1413  O   ILE A 106      14.379   4.970  14.378  1.00 91.24           O
ATOM   1414  HA  ILE A 106      15.558   5.103  12.150  1.00 91.24           H
ATOM   1415  CB  ILE A 106      14.783   7.046  11.774  1.00 91.24           C
ATOM   1416  HB  ILE A 106      13.832   7.471  11.454  1.00 91.24           H
ATOM   1417  CG1 ILE A 106      15.777   7.248  10.628  1.00 91.24           C
ATOM   1418 1HG1 ILE A 106      16.789   7.052  10.981  1.00 91.24           H
ATOM   1419 2HG1 ILE A 106      15.572   6.531   9.833  1.00 91.24           H
ATOM   1420  CG2 ILE A 106      15.209   7.792  13.040  1.00 91.24           C
ATOM   1421 1HG2 ILE A 106      14.434   7.688  13.800  1.00 91.24           H
ATOM   1422 2HG2 ILE A 106      16.143   7.371  13.413  1.00 91.24           H
ATOM   1423 3HG2 ILE A 106      15.353   8.847  12.809  1.00 91.24           H
ATOM   1424  CD1 ILE A 106      15.691   8.672  10.073  1.00 91.24           C
ATOM   1425 1HD1 ILE A 106      14.684   8.856   9.699  1.00 91.24           H
ATOM   1426 2HD1 ILE A 106      15.920   9.385  10.865  1.00 91.24           H
ATOM   1427 3HD1 ILE A 106      16.407   8.788   9.260  1.00 91.24           H
ATOM   1428  HN  ILE A 106      13.510   5.543  10.266  1.00 91.24           H
ATOM   1429  N   ALA A 107      12.475   5.411  13.240  1.00 92.58           N
ATOM   1430  CA  ALA A 107      11.614   5.261  14.400  1.00 92.58           C
ATOM   1431  C   ALA A 107      11.755   3.843  14.956  1.00 92.58           C
ATOM   1432  O   ALA A 107      11.753   3.645  16.170  1.00 92.58           O
ATOM   1433  HA  ALA A 107      11.947   5.973  15.155  1.00 92.58           H
ATOM   1434  CB  ALA A 107      10.172   5.594  14.012  1.00 92.58           C
ATOM   1435 1HB  ALA A 107      10.120   6.621  13.652  1.00 92.58           H
ATOM   1436 2HB  ALA A 107       9.842   4.916  13.225  1.00 92.58           H
ATOM   1437 3HB  ALA A 107       9.526   5.482  14.883  1.00 92.58           H
ATOM   1438  HN  ALA A 107      12.000   5.612  12.384  1.00 92.58           H
ATOM   1439  N   ALA A 108      11.875   2.892  14.041  1.00 92.19           N
ATOM   1440  CA  ALA A 108      11.960   1.493  14.422  1.00 92.19           C
ATOM   1441  C   ALA A 108      13.336   1.218  15.033  1.00 92.19           C
ATOM   1442  O   ALA A 108      13.478   0.337  15.880  1.00 92.19           O
ATOM   1443  HA  ALA A 108      11.194   1.307  15.174  1.00 92.19           H
ATOM   1444  CB  ALA A 108      11.678   0.613  13.202  1.00 92.19           C
ATOM   1445 1HB  ALA A 108      10.678   0.826  12.824  1.00 92.19           H
ATOM   1446 2HB  ALA A 108      12.413   0.823  12.425  1.00 92.19           H
ATOM   1447 3HB  ALA A 108      11.742  -0.437  13.489  1.00 92.19           H
ATOM   1448  HN  ALA A 108      11.915   3.065  13.057  1.00 92.19           H
ATOM   1449  N   ALA A 109      14.314   1.988  14.580  1.00 90.67           N
ATOM   1450  CA  ALA A 109      15.689   1.776  15.000  1.00 90.67           C
ATOM   1451  C   ALA A 109      15.835   2.169  16.471  1.00 90.67           C
ATOM   1452  O   ALA A 109      16.591   1.544  17.213  1.00 90.67           O
ATOM   1453  HA  ALA A 109      15.908   0.714  14.893  1.00 90.67           H
ATOM   1454  CB  ALA A 109      16.629   2.568  14.089  1.00 90.67           C
ATOM   1455 1HB  ALA A 109      16.507   2.230  13.060  1.00 90.67           H
ATOM   1456 2HB  ALA A 109      16.389   3.629  14.154  1.00 90.67           H
ATOM   1457 3HB  ALA A 109      17.660   2.408  14.404  1.00 90.67           H
ATOM   1458  HN  ALA A 109      14.180   2.744  13.939  1.00 90.67           H
ATOM   1459  N   ASP A 110      15.098   3.204  16.850  1.00 81.75           N
ATOM   1460  CA  ASP A 110      15.257   3.792  18.169  1.00 81.75           C
ATOM   1461  C   ASP A 110      13.905   4.322  18.652  1.00 81.75           C
ATOM   1462  O   ASP A 110      13.141   3.598  19.288  1.00 81.75           O
ATOM   1463  HA  ASP A 110      15.637   2.987  18.798  1.00 81.75           H
ATOM   1464  CB  ASP A 110      16.240   4.964  18.136  1.00 81.75           C
ATOM   1465 1HB  ASP A 110      17.165   4.653  17.651  1.00 81.75           H
ATOM   1466 2HB  ASP A 110      15.824   5.775  17.538  1.00 81.75           H
ATOM   1467  CG  ASP A 110      16.542   5.466  19.549  1.00 81.75           C
ATOM   1468  OD1 ASP A 110      16.132   4.767  20.500  1.00 81.75           O
ATOM   1469  OD2 ASP A 110      17.176   6.539  19.646  1.00 81.75           O
ATOM   1470  HN  ASP A 110      14.405   3.637  16.274  1.00 81.75           H
ATOM   1471  N   GLN A 111      13.651   5.583  18.331  1.00 84.58           N
ATOM   1472  CA  GLN A 111      12.401   6.216  18.716  1.00 84.58           C
ATOM   1473  C   GLN A 111      12.031   7.312  17.714  1.00 84.58           C
ATOM   1474  O   GLN A 111      12.828   7.656  16.843  1.00 84.58           O
ATOM   1475  HA  GLN A 111      11.655   5.422  18.689  1.00 84.58           H
ATOM   1476  CB  GLN A 111      12.485   6.777  20.137  1.00 84.58           C
ATOM   1477 1HB  GLN A 111      11.547   7.268  20.394  1.00 84.58           H
ATOM   1478 2HB  GLN A 111      12.623   5.961  20.846  1.00 84.58           H
ATOM   1479  CG  GLN A 111      13.640   7.772  20.266  1.00 84.58           C
ATOM   1480 1HG  GLN A 111      14.582   7.274  20.033  1.00 84.58           H
ATOM   1481 2HG  GLN A 111      13.516   8.575  19.539  1.00 84.58           H
ATOM   1482  CD  GLN A 111      13.704   8.359  21.677  1.00 84.58           C
ATOM   1483  OE1 GLN A 111      12.731   8.379  22.413  1.00 84.58           O
ATOM   1484  NE2 GLN A 111      14.900   8.834  22.013  1.00 84.58           N
ATOM   1485 1HE2 GLN A 111      15.657   8.786  21.362  1.00 84.58           H
ATOM   1486 2HE2 GLN A 111      15.042   9.238  22.916  1.00 84.58           H
ATOM   1487  HN  GLN A 111      14.281   6.167  17.819  1.00 84.58           H
ATOM   1488  N   TRP A 112      10.822   7.830  17.873  1.00 89.86           N
ATOM   1489  CA  TRP A 112      10.360   8.921  17.033  1.00 89.86           C
ATOM   1490  C   TRP A 112      11.100  10.191  17.458  1.00 89.86           C
ATOM   1491  O   TRP A 112      10.866  10.715  18.546  1.00 89.86           O
ATOM   1492  HA  TRP A 112      10.607   8.675  16.000  1.00 89.86           H
ATOM   1493  CB  TRP A 112       8.838   9.063  17.106  1.00 89.86           C
ATOM   1494 1HB  TRP A 112       8.384   8.092  16.912  1.00 89.86           H
ATOM   1495 2HB  TRP A 112       8.558   9.349  18.119  1.00 89.86           H
ATOM   1496  CG  TRP A 112       8.261  10.086  16.125  1.00 89.86           C
ATOM   1497  CD1 TRP A 112       7.928  11.362  16.364  1.00 89.86           C
ATOM   1498  HD1 TRP A 112       8.033  11.852  17.332  1.00 89.86           H
ATOM   1499  CD2 TRP A 112       7.959   9.865  14.731  1.00 89.86           C
ATOM   1500  NE1 TRP A 112       7.437  11.977  15.231  1.00 89.86           N
ATOM   1501  HE1 TRP A 112       7.124  12.924  15.160  1.00 89.86           H
ATOM   1502  CE2 TRP A 112       7.456  11.038  14.206  1.00 89.86           C
ATOM   1503  CE3 TRP A 112       8.107   8.712  13.940  1.00 89.86           C
ATOM   1504  HE3 TRP A 112       8.502   7.774  14.330  1.00 89.86           H
ATOM   1505  CZ2 TRP A 112       7.059  11.172  12.870  1.00 89.86           C
ATOM   1506  HZ2 TRP A 112       6.665  12.110  12.480  1.00 89.86           H
ATOM   1507  CZ3 TRP A 112       7.706   8.862  12.607  1.00 89.86           C
ATOM   1508  HZ3 TRP A 112       7.799   7.998  11.949  1.00 89.86           H
ATOM   1509  CH2 TRP A 112       7.197  10.036  12.063  1.00 89.86           C
ATOM   1510  HH2 TRP A 112       6.907  10.072  11.013  1.00 89.86           H
ATOM   1511  HN  TRP A 112      10.165   7.517  18.558  1.00 89.86           H
ATOM   1512  N   LYS A 113      11.978  10.650  16.577  1.00 82.45           N
ATOM   1513  CA  LYS A 113      12.877  11.739  16.915  1.00 82.45           C
ATOM   1514  C   LYS A 113      12.340  13.042  16.320  1.00 82.45           C
ATOM   1515  O   LYS A 113      12.987  14.084  16.412  1.00 82.45           O
ATOM   1516  HA  LYS A 113      12.884  11.833  18.001  1.00 82.45           H
ATOM   1517  CB  LYS A 113      14.306  11.408  16.481  1.00 82.45           C
ATOM   1518 1HB  LYS A 113      14.339  11.268  15.401  1.00 82.45           H
ATOM   1519 2HB  LYS A 113      14.964  12.246  16.713  1.00 82.45           H
ATOM   1520  CG  LYS A 113      14.814  10.146  17.181  1.00 82.45           C
ATOM   1521 1HG  LYS A 113      14.680  10.244  18.258  1.00 82.45           H
ATOM   1522 2HG  LYS A 113      14.222   9.287  16.863  1.00 82.45           H
ATOM   1523  CD  LYS A 113      16.290   9.899  16.864  1.00 82.45           C
ATOM   1524 1HD  LYS A 113      16.419   9.770  15.790  1.00 82.45           H
ATOM   1525 2HD  LYS A 113      16.878  10.771  17.153  1.00 82.45           H
ATOM   1526  CE  LYS A 113      16.809   8.661  17.598  1.00 82.45           C
ATOM   1527 1HE  LYS A 113      16.647   8.772  18.670  1.00 82.45           H
ATOM   1528 2HE  LYS A 113      16.249   7.782  17.280  1.00 82.45           H
ATOM   1529  NZ  LYS A 113      18.250   8.463  17.326  1.00 82.45           N
ATOM   1530 1HZ  LYS A 113      18.587   7.663  17.850  1.00 82.45           H
ATOM   1531 2HZ  LYS A 113      18.388   8.300  16.335  1.00 82.45           H
ATOM   1532 3HZ  LYS A 113      18.764   9.291  17.606  1.00 82.45           H
ATOM   1533  HN  LYS A 113      12.079  10.290  15.650  1.00 82.45           H
ATOM   1534  N   PHE A 114      11.161  12.941  15.723  1.00 88.19           N
ATOM   1535  CA  PHE A 114      10.612  14.047  14.958  1.00 88.19           C
ATOM   1536  C   PHE A 114       9.466  14.721  15.714  1.00 88.19           C
ATOM   1537  O   PHE A 114       8.969  14.184  16.703  1.00 88.19           O
ATOM   1538  HA  PHE A 114      11.418  14.766  14.806  1.00 88.19           H
ATOM   1539  CB  PHE A 114      10.072  13.463  13.651  1.00 88.19           C
ATOM   1540 1HB  PHE A 114       9.221  12.820  13.877  1.00 88.19           H
ATOM   1541 2HB  PHE A 114       9.701  14.276  13.027  1.00 88.19           H
ATOM   1542  CG  PHE A 114      11.102  12.659  12.856  1.00 88.19           C
ATOM   1543  CD1 PHE A 114      12.033  13.303  12.102  1.00 88.19           C
ATOM   1544  HD1 PHE A 114      12.045  14.393  12.065  1.00 88.19           H
ATOM   1545  CD2 PHE A 114      11.088  11.300  12.902  1.00 88.19           C
ATOM   1546  HD2 PHE A 114      10.342  10.783  13.506  1.00 88.19           H
ATOM   1547  CE1 PHE A 114      12.989  12.557  11.364  1.00 88.19           C
ATOM   1548  HE1 PHE A 114      13.735  13.074  10.760  1.00 88.19           H
ATOM   1549  CE2 PHE A 114      12.044  10.554  12.164  1.00 88.19           C
ATOM   1550  HE2 PHE A 114      12.032   9.464  12.201  1.00 88.19           H
ATOM   1551  CZ  PHE A 114      12.975  11.198  11.410  1.00 88.19           C
ATOM   1552  HZ  PHE A 114      13.709  10.625  10.844  1.00 88.19           H
ATOM   1553  HN  PHE A 114      10.586  12.123  15.756  1.00 88.19           H
ATOM   1554  N   GLN A 115       9.079  15.888  15.220  1.00 81.00           N
ATOM   1555  CA  GLN A 115       8.027  16.660  15.860  1.00 81.00           C
ATOM   1556  C   GLN A 115       6.665  16.008  15.614  1.00 81.00           C
ATOM   1557  O   GLN A 115       6.529  15.159  14.735  1.00 81.00           O
ATOM   1558  HA  GLN A 115       8.261  16.640  16.924  1.00 81.00           H
ATOM   1559  CB  GLN A 115       8.037  18.110  15.371  1.00 81.00           C
ATOM   1560 1HB  GLN A 115       7.963  18.132  14.284  1.00 81.00           H
ATOM   1561 2HB  GLN A 115       7.165  18.635  15.761  1.00 81.00           H
ATOM   1562  CG  GLN A 115       9.312  18.830  15.815  1.00 81.00           C
ATOM   1563 1HG  GLN A 115       9.419  18.754  16.897  1.00 81.00           H
ATOM   1564 2HG  GLN A 115      10.182  18.342  15.374  1.00 81.00           H
ATOM   1565  CD  GLN A 115       9.283  20.302  15.401  1.00 81.00           C
ATOM   1566  OE1 GLN A 115       8.398  20.758  14.696  1.00 81.00           O
ATOM   1567  NE2 GLN A 115      10.298  21.018  15.878  1.00 81.00           N
ATOM   1568 1HE2 GLN A 115      10.991  20.583  16.451  1.00 81.00           H
ATOM   1569 2HE2 GLN A 115      10.367  21.992  15.662  1.00 81.00           H
ATOM   1570  HN  GLN A 115       9.470  16.305  14.399  1.00 81.00           H
ATOM   1571  N   THR A 116       5.691  16.430  16.407  1.00 87.37           N
ATOM   1572  CA  THR A 116       4.347  15.891  16.293  1.00 87.37           C
ATOM   1573  C   THR A 116       3.797  16.122  14.884  1.00 87.37           C
ATOM   1574  O   THR A 116       3.127  15.256  14.325  1.00 87.37           O
ATOM   1575  HA  THR A 116       4.395  14.813  16.444  1.00 87.37           H
ATOM   1576  CB  THR A 116       3.489  16.523  17.391  1.00 87.37           C
ATOM   1577  HB  THR A 116       3.250  17.559  17.151  1.00 87.37           H
ATOM   1578  OG1 THR A 116       4.249  16.327  18.581  1.00 87.37           O
ATOM   1579  HG1 THR A 116       3.916  16.933  19.303  1.00 87.37           H
ATOM   1580  CG2 THR A 116       2.196  15.746  17.644  1.00 87.37           C
ATOM   1581 1HG2 THR A 116       2.437  14.728  17.950  1.00 87.37           H
ATOM   1582 2HG2 THR A 116       1.603  15.719  16.729  1.00 87.37           H
ATOM   1583 3HG2 THR A 116       1.625  16.237  18.432  1.00 87.37           H
ATOM   1584  HN  THR A 116       5.809  17.126  17.116  1.00 87.37           H
ATOM   1585  N   PHE A 117       4.102  17.296  14.350  1.00 90.32           N
ATOM   1586  CA  PHE A 117       3.635  17.658  13.022  1.00 90.32           C
ATOM   1587  C   PHE A 117       4.071  16.620  11.986  1.00 90.32           C
ATOM   1588  O   PHE A 117       3.269  16.189  11.159  1.00 90.32           O
ATOM   1589  HA  PHE A 117       2.547  17.696  13.061  1.00 90.32           H
ATOM   1590  CB  PHE A 117       4.273  19.005  12.676  1.00 90.32           C
ATOM   1591 1HB  PHE A 117       3.962  19.744  13.414  1.00 90.32           H
ATOM   1592 2HB  PHE A 117       5.357  18.913  12.754  1.00 90.32           H
ATOM   1593  CG  PHE A 117       3.919  19.520  11.279  1.00 90.32           C
ATOM   1594  CD1 PHE A 117       4.840  19.464  10.280  1.00 90.32           C
ATOM   1595  HD1 PHE A 117       5.830  19.051  10.474  1.00 90.32           H
ATOM   1596  CD2 PHE A 117       2.684  20.035  11.038  1.00 90.32           C
ATOM   1597  HD2 PHE A 117       1.946  20.081  11.839  1.00 90.32           H
ATOM   1598  CE1 PHE A 117       4.511  19.942   8.984  1.00 90.32           C
ATOM   1599  HE1 PHE A 117       5.249  19.897   8.183  1.00 90.32           H
ATOM   1600  CE2 PHE A 117       2.355  20.513   9.742  1.00 90.32           C
ATOM   1601  HE2 PHE A 117       1.365  20.926   9.548  1.00 90.32           H
ATOM   1602  CZ  PHE A 117       3.275  20.457   8.742  1.00 90.32           C
ATOM   1603  HZ  PHE A 117       3.023  20.824   7.748  1.00 90.32           H
ATOM   1604  HN  PHE A 117       4.655  17.992  14.808  1.00 90.32           H
ATOM   1605  N   MET A 118       5.340  16.248  12.065  1.00 88.39           N
ATOM   1606  CA  MET A 118       5.894  15.274  11.139  1.00 88.39           C
ATOM   1607  C   MET A 118       5.222  13.910  11.311  1.00 88.39           C
ATOM   1608  O   MET A 118       5.060  13.168  10.344  1.00 88.39           O
ATOM   1609  HA  MET A 118       5.686  15.666  10.144  1.00 88.39           H
ATOM   1610  CB  MET A 118       7.398  15.137  11.382  1.00 88.39           C
ATOM   1611 1HB  MET A 118       7.586  14.973  12.443  1.00 88.39           H
ATOM   1612 2HB  MET A 118       7.777  14.264  10.852  1.00 88.39           H
ATOM   1613  CG  MET A 118       8.145  16.388  10.914  1.00 88.39           C
ATOM   1614 1HG  MET A 118       7.835  17.249  11.506  1.00 88.39           H
ATOM   1615 2HG  MET A 118       9.216  16.262  11.071  1.00 88.39           H
ATOM   1616  SD  MET A 118       7.813  16.687   9.186  1.00 88.39           S
ATOM   1617  CE  MET A 118       8.592  15.249   8.468  1.00 88.39           C
ATOM   1618 1HE  MET A 118       9.652  15.245   8.722  1.00 88.39           H
ATOM   1619 2HE  MET A 118       8.121  14.348   8.860  1.00 88.39           H
ATOM   1620 3HE  MET A 118       8.477  15.277   7.384  1.00 88.39           H
ATOM   1621  HN  MET A 118       5.984  16.598  12.745  1.00 88.39           H
ATOM   1622  N   CYS A 119       4.850  13.621  12.550  1.00 92.91           N
ATOM   1623  CA  CYS A 119       4.144  12.388  12.850  1.00 92.91           C
ATOM   1624  C   CYS A 119       2.828  12.385  12.068  1.00 92.91           C
ATOM   1625  O   CYS A 119       2.495  11.400  11.411  1.00 92.91           O
ATOM   1626  HA  CYS A 119       4.788  11.571  12.526  1.00 92.91           H
ATOM   1627  CB  CYS A 119       3.915  12.219  14.353  1.00 92.91           C
ATOM   1628 1HB  CYS A 119       4.870  12.100  14.864  1.00 92.91           H
ATOM   1629 2HB  CYS A 119       3.445  13.114  14.761  1.00 92.91           H
ATOM   1630  SG  CYS A 119       2.854  10.760  14.665  1.00 92.91           S
ATOM   1631  HN  CYS A 119       5.024  14.212  13.338  1.00 92.91           H
ATOM   1632  N   LYS A 120       2.116  13.498  12.166  1.00 91.29           N
ATOM   1633  CA  LYS A 120       0.833  13.627  11.497  1.00 91.29           C
ATOM   1634  C   LYS A 120       1.031  13.463   9.989  1.00 91.29           C
ATOM   1635  O   LYS A 120       0.306  12.707   9.343  1.00 91.29           O
ATOM   1636  HA  LYS A 120       0.197  12.817  11.852  1.00 91.29           H
ATOM   1637  CB  LYS A 120       0.154  14.941  11.889  1.00 91.29           C
ATOM   1638 1HB  LYS A 120       0.836  15.773  11.716  1.00 91.29           H
ATOM   1639 2HB  LYS A 120      -0.717  15.107  11.256  1.00 91.29           H
ATOM   1640  CG  LYS A 120      -0.272  14.921  13.358  1.00 91.29           C
ATOM   1641 1HG  LYS A 120      -0.785  13.985  13.579  1.00 91.29           H
ATOM   1642 2HG  LYS A 120       0.610  14.959  13.997  1.00 91.29           H
ATOM   1643  CD  LYS A 120      -1.192  16.101  13.678  1.00 91.29           C
ATOM   1644 1HD  LYS A 120      -0.653  17.037  13.533  1.00 91.29           H
ATOM   1645 2HD  LYS A 120      -2.035  16.108  12.986  1.00 91.29           H
ATOM   1646  CE  LYS A 120      -1.707  16.020  15.117  1.00 91.29           C
ATOM   1647 1HE  LYS A 120      -1.603  15.001  15.490  1.00 91.29           H
ATOM   1648 2HE  LYS A 120      -1.103  16.659  15.761  1.00 91.29           H
ATOM   1649  NZ  LYS A 120      -3.125  16.437  15.184  1.00 91.29           N
ATOM   1650 1HZ  LYS A 120      -3.459  16.349  16.137  1.00 91.29           H
ATOM   1651 2HZ  LYS A 120      -3.209  17.402  14.884  1.00 91.29           H
ATOM   1652 3HZ  LYS A 120      -3.681  15.845  14.576  1.00 91.29           H
ATOM   1653  HN  LYS A 120       2.402  14.300  12.690  1.00 91.29           H
ATOM   1654  N   VAL A 121       2.016  14.183   9.471  1.00 93.23           N
ATOM   1655  CA  VAL A 121       2.246  14.214   8.037  1.00 93.23           C
ATOM   1656  C   VAL A 121       2.589  12.805   7.549  1.00 93.23           C
ATOM   1657  O   VAL A 121       2.013  12.324   6.575  1.00 93.23           O
ATOM   1658  HA  VAL A 121       1.319  14.534   7.562  1.00 93.23           H
ATOM   1659  CB  VAL A 121       3.328  15.243   7.703  1.00 93.23           C
ATOM   1660  HB  VAL A 121       4.198  15.029   8.325  1.00 93.23           H
ATOM   1661  CG1 VAL A 121       3.759  15.130   6.239  1.00 93.23           C
ATOM   1662 1HG1 VAL A 121       4.156  14.133   6.053  1.00 93.23           H
ATOM   1663 2HG1 VAL A 121       2.899  15.306   5.593  1.00 93.23           H
ATOM   1664 3HG1 VAL A 121       4.529  15.873   6.029  1.00 93.23           H
ATOM   1665  CG2 VAL A 121       2.856  16.661   8.029  1.00 93.23           C
ATOM   1666 1HG2 VAL A 121       1.964  16.890   7.445  1.00 93.23           H
ATOM   1667 2HG2 VAL A 121       2.622  16.732   9.091  1.00 93.23           H
ATOM   1668 3HG2 VAL A 121       3.644  17.372   7.782  1.00 93.23           H
ATOM   1669  HN  VAL A 121       2.648  14.736  10.013  1.00 93.23           H
ATOM   1670  N   VAL A 122       3.527  12.183   8.249  1.00 92.52           N
ATOM   1671  CA  VAL A 122       4.082  10.919   7.798  1.00 92.52           C
ATOM   1672  C   VAL A 122       2.984   9.853   7.805  1.00 92.52           C
ATOM   1673  O   VAL A 122       2.848   9.090   6.850  1.00 92.52           O
ATOM   1674  HA  VAL A 122       4.429  11.058   6.774  1.00 92.52           H
ATOM   1675  CB  VAL A 122       5.288  10.540   8.659  1.00 92.52           C
ATOM   1676  HB  VAL A 122       4.984  10.594   9.705  1.00 92.52           H
ATOM   1677  CG1 VAL A 122       5.736   9.105   8.375  1.00 92.52           C
ATOM   1678 1HG1 VAL A 122       4.919   8.418   8.597  1.00 92.52           H
ATOM   1679 2HG1 VAL A 122       6.014   9.012   7.325  1.00 92.52           H
ATOM   1680 3HG1 VAL A 122       6.595   8.861   9.000  1.00 92.52           H
ATOM   1681  CG2 VAL A 122       6.441  11.525   8.453  1.00 92.52           C
ATOM   1682 1HG2 VAL A 122       6.743  11.516   7.406  1.00 92.52           H
ATOM   1683 2HG2 VAL A 122       6.115  12.528   8.729  1.00 92.52           H
ATOM   1684 3HG2 VAL A 122       7.285  11.232   9.077  1.00 92.52           H
ATOM   1685  HN  VAL A 122       3.906  12.529   9.107  1.00 92.52           H
ATOM   1686  N   ASN A 123       2.228   9.835   8.893  1.00 91.15           N
ATOM   1687  CA  ASN A 123       1.142   8.881   9.034  1.00 91.15           C
ATOM   1688  C   ASN A 123       0.104   9.130   7.939  1.00 91.15           C
ATOM   1689  O   ASN A 123      -0.391   8.189   7.321  1.00 91.15           O
ATOM   1690  HA  ASN A 123       1.610   7.900   8.949  1.00 91.15           H
ATOM   1691  CB  ASN A 123       0.447   9.034  10.389  1.00 91.15           C
ATOM   1692 1HB  ASN A 123       0.601  10.043  10.769  1.00 91.15           H
ATOM   1693 2HB  ASN A 123      -0.628   8.900  10.267  1.00 91.15           H
ATOM   1694  CG  ASN A 123       0.981   8.015  11.398  1.00 91.15           C
ATOM   1695  OD1 ASN A 123       1.692   7.083  11.061  1.00 91.15           O
ATOM   1696  ND2 ASN A 123       0.601   8.245  12.651  1.00 91.15           N
ATOM   1697 1HD2 ASN A 123       0.016   9.029  12.861  1.00 91.15           H
ATOM   1698 2HD2 ASN A 123       0.900   7.634  13.385  1.00 91.15           H
ATOM   1699  HN  ASN A 123       2.349  10.456   9.668  1.00 91.15           H
ATOM   1700  N   SER A 124      -0.196  10.404   7.731  1.00 92.39           N
ATOM   1701  CA  SER A 124      -1.221  10.786   6.775  1.00 92.39           C
ATOM   1702  C   SER A 124      -0.786  10.402   5.360  1.00 92.39           C
ATOM   1703  O   SER A 124      -1.574   9.854   4.591  1.00 92.39           O
ATOM   1704  HA  SER A 124      -2.110  10.227   7.067  1.00 92.39           H
ATOM   1705  CB  SER A 124      -1.515  12.286   6.851  1.00 92.39           C
ATOM   1706 1HB  SER A 124      -0.625  12.844   6.561  1.00 92.39           H
ATOM   1707 2HB  SER A 124      -2.297  12.539   6.136  1.00 92.39           H
ATOM   1708  OG  SER A 124      -1.919  12.685   8.158  1.00 92.39           O
ATOM   1709  HG  SER A 124      -1.218  13.267   8.571  1.00 92.39           H
ATOM   1710  HN  SER A 124       0.248  11.167   8.203  1.00 92.39           H
ATOM   1711  N   MET A 125       0.469  10.704   5.058  1.00 87.31           N
ATOM   1712  CA  MET A 125       1.019  10.394   3.750  1.00 87.31           C
ATOM   1713  C   MET A 125       0.949   8.892   3.466  1.00 87.31           C
ATOM   1714  O   MET A 125       0.522   8.480   2.390  1.00 87.31           O
ATOM   1715  HA  MET A 125       0.399  10.935   3.035  1.00 87.31           H
ATOM   1716  CB  MET A 125       2.476  10.859   3.686  1.00 87.31           C
ATOM   1717 1HB  MET A 125       2.986  10.596   4.612  1.00 87.31           H
ATOM   1718 2HB  MET A 125       2.992  10.339   2.879  1.00 87.31           H
ATOM   1719  CG  MET A 125       2.560  12.370   3.462  1.00 87.31           C
ATOM   1720 1HG  MET A 125       1.987  12.647   2.577  1.00 87.31           H
ATOM   1721 2HG  MET A 125       2.116  12.896   4.307  1.00 87.31           H
ATOM   1722  SD  MET A 125       4.264  12.864   3.264  1.00 87.31           S
ATOM   1723  CE  MET A 125       4.601  12.173   1.653  1.00 87.31           C
ATOM   1724 1HE  MET A 125       4.454  11.094   1.682  1.00 87.31           H
ATOM   1725 2HE  MET A 125       3.925  12.613   0.920  1.00 87.31           H
ATOM   1726 3HE  MET A 125       5.632  12.391   1.372  1.00 87.31           H
ATOM   1727  HN  MET A 125       1.103  11.150   5.689  1.00 87.31           H
ATOM   1728  N   TYR A 126       1.376   8.116   4.452  1.00 89.30           N
ATOM   1729  CA  TYR A 126       1.369   6.669   4.321  1.00 89.30           C
ATOM   1730  C   TYR A 126      -0.035   6.154   3.998  1.00 89.30           C
ATOM   1731  O   TYR A 126      -0.211   5.357   3.078  1.00 89.30           O
ATOM   1732  HA  TYR A 126       2.042   6.402   3.507  1.00 89.30           H
ATOM   1733  CB  TYR A 126       1.799   6.120   5.683  1.00 89.30           C
ATOM   1734 1HB  TYR A 126       2.846   6.374   5.851  1.00 89.30           H
ATOM   1735 2HB  TYR A 126       1.222   6.618   6.463  1.00 89.30           H
ATOM   1736  CG  TYR A 126       1.626   4.607   5.827  1.00 89.30           C
ATOM   1737  CD1 TYR A 126       0.540   4.099   6.511  1.00 89.30           C
ATOM   1738  HD1 TYR A 126      -0.194   4.776   6.948  1.00 89.30           H
ATOM   1739  CD2 TYR A 126       2.555   3.750   5.274  1.00 89.30           C
ATOM   1740  HD2 TYR A 126       3.413   4.152   4.734  1.00 89.30           H
ATOM   1741  CE1 TYR A 126       0.377   2.675   6.647  1.00 89.30           C
ATOM   1742  HE1 TYR A 126      -0.476   2.261   7.185  1.00 89.30           H
ATOM   1743  CE2 TYR A 126       2.392   2.326   5.410  1.00 89.30           C
ATOM   1744  HE2 TYR A 126       3.119   1.638   4.977  1.00 89.30           H
ATOM   1745  CZ  TYR A 126       1.311   1.859   6.089  1.00 89.30           C
ATOM   1746  OH  TYR A 126       1.157   0.514   6.218  1.00 89.30           O
ATOM   1747  HH  TYR A 126       0.446   0.314   6.892  1.00 89.30           H
ATOM   1748  HN  TYR A 126       1.721   8.460   5.325  1.00 89.30           H
ATOM   1749  N   LYS A 127      -0.999   6.632   4.772  1.00 87.37           N
ATOM   1750  CA  LYS A 127      -2.358   6.130   4.670  1.00 87.37           C
ATOM   1751  C   LYS A 127      -2.937   6.509   3.305  1.00 87.37           C
ATOM   1752  O   LYS A 127      -3.551   5.680   2.635  1.00 87.37           O
ATOM   1753  HA  LYS A 127      -2.311   5.043   4.735  1.00 87.37           H
ATOM   1754  CB  LYS A 127      -3.200   6.618   5.851  1.00 87.37           C
ATOM   1755 1HB  LYS A 127      -2.668   6.428   6.784  1.00 87.37           H
ATOM   1756 2HB  LYS A 127      -3.342   7.696   5.780  1.00 87.37           H
ATOM   1757  CG  LYS A 127      -4.560   5.918   5.881  1.00 87.37           C
ATOM   1758 1HG  LYS A 127      -5.227   6.442   6.567  1.00 87.37           H
ATOM   1759 2HG  LYS A 127      -5.018   5.964   4.894  1.00 87.37           H
ATOM   1760  CD  LYS A 127      -4.417   4.459   6.316  1.00 87.37           C
ATOM   1761 1HD  LYS A 127      -3.950   3.882   5.518  1.00 87.37           H
ATOM   1762 2HD  LYS A 127      -3.757   4.396   7.182  1.00 87.37           H
ATOM   1763  CE  LYS A 127      -5.778   3.853   6.662  1.00 87.37           C
ATOM   1764 1HE  LYS A 127      -6.568   4.404   6.150  1.00 87.37           H
ATOM   1765 2HE  LYS A 127      -5.826   2.824   6.306  1.00 87.37           H
ATOM   1766  NZ  LYS A 127      -6.006   3.890   8.123  1.00 87.37           N
ATOM   1767 1HZ  LYS A 127      -6.866   3.398   8.344  1.00 87.37           H
ATOM   1768 2HZ  LYS A 127      -5.230   3.442   8.598  1.00 87.37           H
ATOM   1769 3HZ  LYS A 127      -6.080   4.853   8.430  1.00 87.37           H
ATOM   1770  HN  LYS A 127      -0.862   7.347   5.457  1.00 87.37           H
ATOM   1771  N   MET A 128      -2.720   7.762   2.934  1.00 88.13           N
ATOM   1772  CA  MET A 128      -3.266   8.280   1.691  1.00 88.13           C
ATOM   1773  C   MET A 128      -2.725   7.504   0.488  1.00 88.13           C
ATOM   1774  O   MET A 128      -3.485   7.112  -0.395  1.00 88.13           O
ATOM   1775  HA  MET A 128      -4.345   8.142   1.765  1.00 88.13           H
ATOM   1776  CB  MET A 128      -2.903   9.760   1.550  1.00 88.13           C
ATOM   1777 1HB  MET A 128      -3.299  10.317   2.399  1.00 88.13           H
ATOM   1778 2HB  MET A 128      -1.819   9.875   1.570  1.00 88.13           H
ATOM   1779  CG  MET A 128      -3.459  10.339   0.248  1.00 88.13           C
ATOM   1780 1HG  MET A 128      -3.081   9.773  -0.603  1.00 88.13           H
ATOM   1781 2HG  MET A 128      -4.546  10.248   0.235  1.00 88.13           H
ATOM   1782  SD  MET A 128      -2.991  12.055   0.094  1.00 88.13           S
ATOM   1783  CE  MET A 128      -3.621  12.403  -1.539  1.00 88.13           C
ATOM   1784 1HE  MET A 128      -3.139  11.746  -2.262  1.00 88.13           H
ATOM   1785 2HE  MET A 128      -4.698  12.235  -1.556  1.00 88.13           H
ATOM   1786 3HE  MET A 128      -3.412  13.442  -1.795  1.00 88.13           H
ATOM   1787  HN  MET A 128      -2.182   8.418   3.464  1.00 88.13           H
ATOM   1788  N   ASN A 129      -1.415   7.307   0.493  1.00 86.17           N
ATOM   1789  CA  ASN A 129      -0.744   6.708  -0.648  1.00 86.17           C
ATOM   1790  C   ASN A 129      -1.045   5.208  -0.682  1.00 86.17           C
ATOM   1791  O   ASN A 129      -1.092   4.605  -1.753  1.00 86.17           O
ATOM   1792  HA  ASN A 129      -1.138   7.232  -1.519  1.00 86.17           H
ATOM   1793  CB  ASN A 129       0.773   6.884  -0.550  1.00 86.17           C
ATOM   1794 1HB  ASN A 129       1.121   6.538   0.423  1.00 86.17           H
ATOM   1795 2HB  ASN A 129       1.263   6.267  -1.302  1.00 86.17           H
ATOM   1796  CG  ASN A 129       1.168   8.349  -0.748  1.00 86.17           C
ATOM   1797  OD1 ASN A 129       0.761   9.007  -1.691  1.00 86.17           O
ATOM   1798  ND2 ASN A 129       1.984   8.821   0.191  1.00 86.17           N
ATOM   1799 1HD2 ASN A 129       2.281   8.227   0.939  1.00 86.17           H
ATOM   1800 2HD2 ASN A 129       2.299   9.769   0.149  1.00 86.17           H
ATOM   1801  HN  ASN A 129      -0.816   7.547   1.257  1.00 86.17           H
ATOM   1802  N   PHE A 130      -1.239   4.649   0.503  1.00 88.80           N
ATOM   1803  CA  PHE A 130      -1.622   3.252   0.618  1.00 88.80           C
ATOM   1804  C   PHE A 130      -2.879   2.959  -0.203  1.00 88.80           C
ATOM   1805  O   PHE A 130      -2.891   2.040  -1.021  1.00 88.80           O
ATOM   1806  HA  PHE A 130      -0.793   2.658   0.235  1.00 88.80           H
ATOM   1807  CB  PHE A 130      -1.919   2.990   2.096  1.00 88.80           C
ATOM   1808 1HB  PHE A 130      -1.001   3.118   2.669  1.00 88.80           H
ATOM   1809 2HB  PHE A 130      -2.625   3.740   2.453  1.00 88.80           H
ATOM   1810  CG  PHE A 130      -2.489   1.598   2.378  1.00 88.80           C
ATOM   1811  CD1 PHE A 130      -3.828   1.433   2.545  1.00 88.80           C
ATOM   1812  HD1 PHE A 130      -4.496   2.292   2.477  1.00 88.80           H
ATOM   1813  CD2 PHE A 130      -1.656   0.527   2.463  1.00 88.80           C
ATOM   1814  HD2 PHE A 130      -0.582   0.659   2.329  1.00 88.80           H
ATOM   1815  CE1 PHE A 130      -4.357   0.142   2.807  1.00 88.80           C
ATOM   1816  HE1 PHE A 130      -5.431   0.009   2.941  1.00 88.80           H
ATOM   1817  CE2 PHE A 130      -2.185  -0.765   2.725  1.00 88.80           C
ATOM   1818  HE2 PHE A 130      -1.517  -1.624   2.793  1.00 88.80           H
ATOM   1819  CZ  PHE A 130      -3.524  -0.930   2.892  1.00 88.80           C
ATOM   1820  HZ  PHE A 130      -3.930  -1.922   3.093  1.00 88.80           H
ATOM   1821  HN  PHE A 130      -1.141   5.133   1.373  1.00 88.80           H
ATOM   1822  N   TYR A 131      -3.908   3.756   0.044  1.00 93.35           N
ATOM   1823  CA  TYR A 131      -5.171   3.586  -0.653  1.00 93.35           C
ATOM   1824  C   TYR A 131      -5.026   3.916  -2.140  1.00 93.35           C
ATOM   1825  O   TYR A 131      -5.580   3.221  -2.991  1.00 93.35           O
ATOM   1826  HA  TYR A 131      -5.476   2.545  -0.547  1.00 93.35           H
ATOM   1827  CB  TYR A 131      -6.143   4.582  -0.015  1.00 93.35           C
ATOM   1828 1HB  TYR A 131      -5.627   5.530   0.137  1.00 93.35           H
ATOM   1829 2HB  TYR A 131      -6.961   4.771  -0.710  1.00 93.35           H
ATOM   1830  CG  TYR A 131      -6.725   4.114   1.320  1.00 93.35           C
ATOM   1831  CD1 TYR A 131      -7.394   2.910   1.397  1.00 93.35           C
ATOM   1832  HD1 TYR A 131      -7.509   2.292   0.507  1.00 93.35           H
ATOM   1833  CD2 TYR A 131      -6.580   4.897   2.447  1.00 93.35           C
ATOM   1834  HD2 TYR A 131      -6.051   5.848   2.386  1.00 93.35           H
ATOM   1835  CE1 TYR A 131      -7.943   2.471   2.654  1.00 93.35           C
ATOM   1836  HE1 TYR A 131      -8.474   1.522   2.729  1.00 93.35           H
ATOM   1837  CE2 TYR A 131      -7.128   4.458   3.704  1.00 93.35           C
ATOM   1838  HE2 TYR A 131      -7.021   5.066   4.602  1.00 93.35           H
ATOM   1839  CZ  TYR A 131      -7.782   3.266   3.746  1.00 93.35           C
ATOM   1840  OH  TYR A 131      -8.300   2.850   4.933  1.00 93.35           O
ATOM   1841  HH  TYR A 131      -8.508   3.640   5.510  1.00 93.35           H
ATOM   1842  HN  TYR A 131      -3.888   4.506   0.706  1.00 93.35           H
ATOM   1843  N   SER A 132      -4.276   4.975  -2.408  1.00 92.70           N
ATOM   1844  CA  SER A 132      -4.113   5.451  -3.771  1.00 92.70           C
ATOM   1845  C   SER A 132      -3.514   4.345  -4.643  1.00 92.70           C
ATOM   1846  O   SER A 132      -3.989   4.097  -5.750  1.00 92.70           O
ATOM   1847  HA  SER A 132      -5.117   5.704  -4.111  1.00 92.70           H
ATOM   1848  CB  SER A 132      -3.230   6.699  -3.817  1.00 92.70           C
ATOM   1849 1HB  SER A 132      -2.246   6.463  -3.414  1.00 92.70           H
ATOM   1850 2HB  SER A 132      -3.085   7.003  -4.854  1.00 92.70           H
ATOM   1851  OG  SER A 132      -3.797   7.780  -3.081  1.00 92.70           O
ATOM   1852  HG  SER A 132      -3.460   7.767  -2.140  1.00 92.70           H
ATOM   1853  HN  SER A 132      -3.787   5.504  -1.715  1.00 92.70           H
ATOM   1854  N   CYS A 133      -2.480   3.711  -4.111  1.00 92.36           N
ATOM   1855  CA  CYS A 133      -1.771   2.681  -4.852  1.00 92.36           C
ATOM   1856  C   CYS A 133      -2.763   1.568  -5.196  1.00 92.36           C
ATOM   1857  O   CYS A 133      -2.875   1.168  -6.354  1.00 92.36           O
ATOM   1858  HA  CYS A 133      -1.390   3.153  -5.757  1.00 92.36           H
ATOM   1859  CB  CYS A 133      -0.567   2.151  -4.072  1.00 92.36           C
ATOM   1860 1HB  CYS A 133      -0.871   1.866  -3.065  1.00 92.36           H
ATOM   1861 2HB  CYS A 133      -0.178   1.253  -4.553  1.00 92.36           H
ATOM   1862  SG  CYS A 133       0.739   3.430  -3.991  1.00 92.36           S
ATOM   1863  HG  CYS A 133       0.214   4.100  -2.968  1.00 92.36           H
ATOM   1864  HN  CYS A 133      -2.126   3.890  -3.193  1.00 92.36           H
ATOM   1865  N   VAL A 134      -3.459   1.101  -4.170  1.00 90.52           N
ATOM   1866  CA  VAL A 134      -4.286  -0.086  -4.305  1.00 90.52           C
ATOM   1867  C   VAL A 134      -5.446   0.213  -5.258  1.00 90.52           C
ATOM   1868  O   VAL A 134      -5.821  -0.632  -6.069  1.00 90.52           O
ATOM   1869  HA  VAL A 134      -3.668  -0.871  -4.741  1.00 90.52           H
ATOM   1870  CB  VAL A 134      -4.752  -0.559  -2.927  1.00 90.52           C
ATOM   1871  HB  VAL A 134      -5.294   0.261  -2.456  1.00 90.52           H
ATOM   1872  CG1 VAL A 134      -5.709  -1.746  -3.049  1.00 90.52           C
ATOM   1873 1HG1 VAL A 134      -6.583  -1.450  -3.630  1.00 90.52           H
ATOM   1874 2HG1 VAL A 134      -5.202  -2.572  -3.549  1.00 90.52           H
ATOM   1875 3HG1 VAL A 134      -6.025  -2.062  -2.055  1.00 90.52           H
ATOM   1876  CG2 VAL A 134      -3.559  -0.906  -2.034  1.00 90.52           C
ATOM   1877 1HG2 VAL A 134      -2.977  -1.703  -2.499  1.00 90.52           H
ATOM   1878 2HG2 VAL A 134      -2.931  -0.025  -1.908  1.00 90.52           H
ATOM   1879 3HG2 VAL A 134      -3.918  -1.240  -1.061  1.00 90.52           H
ATOM   1880  HN  VAL A 134      -3.462   1.517  -3.261  1.00 90.52           H
ATOM   1881  N   LEU A 135      -5.982   1.418  -5.128  1.00 93.93           N
ATOM   1882  CA  LEU A 135      -7.113   1.825  -5.943  1.00 93.93           C
ATOM   1883  C   LEU A 135      -6.663   1.969  -7.398  1.00 93.93           C
ATOM   1884  O   LEU A 135      -7.429   1.690  -8.319  1.00 93.93           O
ATOM   1885  HA  LEU A 135      -7.858   1.031  -5.888  1.00 93.93           H
ATOM   1886  CB  LEU A 135      -7.757   3.090  -5.371  1.00 93.93           C
ATOM   1887 1HB  LEU A 135      -6.979   3.841  -5.237  1.00 93.93           H
ATOM   1888 2HB  LEU A 135      -8.457   3.483  -6.108  1.00 93.93           H
ATOM   1889  CG  LEU A 135      -8.500   2.923  -4.043  1.00 93.93           C
ATOM   1890  HG  LEU A 135      -7.811   2.487  -3.319  1.00 93.93           H
ATOM   1891  CD1 LEU A 135      -8.941   4.279  -3.487  1.00 93.93           C
ATOM   1892 1HD1 LEU A 135      -8.065   4.906  -3.322  1.00 93.93           H
ATOM   1893 2HD1 LEU A 135      -9.606   4.765  -4.201  1.00 93.93           H
ATOM   1894 3HD1 LEU A 135      -9.466   4.131  -2.544  1.00 93.93           H
ATOM   1895  CD2 LEU A 135      -9.675   1.954  -4.190  1.00 93.93           C
ATOM   1896 1HD2 LEU A 135     -10.372   2.338  -4.934  1.00 93.93           H
ATOM   1897 2HD2 LEU A 135      -9.304   0.979  -4.508  1.00 93.93           H
ATOM   1898 3HD2 LEU A 135     -10.185   1.854  -3.232  1.00 93.93           H
ATOM   1899  HN  LEU A 135      -5.656   2.108  -4.481  1.00 93.93           H
ATOM   1900  N   LEU A 136      -5.422   2.404  -7.560  1.00 94.17           N
ATOM   1901  CA  LEU A 136      -4.857   2.575  -8.887  1.00 94.17           C
ATOM   1902  C   LEU A 136      -4.645   1.202  -9.528  1.00 94.17           C
ATOM   1903  O   LEU A 136      -4.934   1.013 -10.708  1.00 94.17           O
ATOM   1904  HA  LEU A 136      -5.584   3.126  -9.484  1.00 94.17           H
ATOM   1905  CB  LEU A 136      -3.587   3.426  -8.823  1.00 94.17           C
ATOM   1906 1HB  LEU A 136      -2.976   3.070  -7.993  1.00 94.17           H
ATOM   1907 2HB  LEU A 136      -3.014   3.258  -9.735  1.00 94.17           H
ATOM   1908  CG  LEU A 136      -3.796   4.932  -8.655  1.00 94.17           C
ATOM   1909  HG  LEU A 136      -4.493   5.090  -7.832  1.00 94.17           H
ATOM   1910  CD1 LEU A 136      -2.487   5.630  -8.279  1.00 94.17           C
ATOM   1911 1HD1 LEU A 136      -2.115   5.222  -7.339  1.00 94.17           H
ATOM   1912 2HD1 LEU A 136      -1.749   5.465  -9.064  1.00 94.17           H
ATOM   1913 3HD1 LEU A 136      -2.665   6.699  -8.166  1.00 94.17           H
ATOM   1914  CD2 LEU A 136      -4.431   5.540  -9.907  1.00 94.17           C
ATOM   1915 1HD2 LEU A 136      -3.778   5.371 -10.764  1.00 94.17           H
ATOM   1916 2HD2 LEU A 136      -5.397   5.071 -10.090  1.00 94.17           H
ATOM   1917 3HD2 LEU A 136      -4.569   6.612  -9.761  1.00 94.17           H
ATOM   1918  HN  LEU A 136      -4.808   2.636  -6.806  1.00 94.17           H
ATOM   1919  N   ILE A 137      -4.142   0.279  -8.721  1.00 91.45           N
ATOM   1920  CA  ILE A 137      -3.913  -1.078  -9.187  1.00 91.45           C
ATOM   1921  C   ILE A 137      -5.237  -1.679  -9.664  1.00 91.45           C
ATOM   1922  O   ILE A 137      -5.282  -2.351 -10.694  1.00 91.45           O
ATOM   1923  HA  ILE A 137      -3.233  -1.021 -10.038  1.00 91.45           H
ATOM   1924  CB  ILE A 137      -3.216  -1.906  -8.105  1.00 91.45           C
ATOM   1925  HB  ILE A 137      -3.728  -1.731  -7.159  1.00 91.45           H
ATOM   1926  CG1 ILE A 137      -1.764  -1.459  -7.923  1.00 91.45           C
ATOM   1927 1HG1 ILE A 137      -1.168  -1.795  -8.771  1.00 91.45           H
ATOM   1928 2HG1 ILE A 137      -1.714  -0.370  -7.910  1.00 91.45           H
ATOM   1929  CG2 ILE A 137      -3.322  -3.402  -8.406  1.00 91.45           C
ATOM   1930 1HG2 ILE A 137      -4.372  -3.691  -8.446  1.00 91.45           H
ATOM   1931 2HG2 ILE A 137      -2.851  -3.614  -9.366  1.00 91.45           H
ATOM   1932 3HG2 ILE A 137      -2.819  -3.967  -7.622  1.00 91.45           H
ATOM   1933  CD1 ILE A 137      -1.177  -2.019  -6.626  1.00 91.45           C
ATOM   1934 1HD1 ILE A 137      -1.762  -1.661  -5.778  1.00 91.45           H
ATOM   1935 2HD1 ILE A 137      -1.207  -3.108  -6.654  1.00 91.45           H
ATOM   1936 3HD1 ILE A 137      -0.145  -1.686  -6.521  1.00 91.45           H
ATOM   1937  HN  ILE A 137      -3.893   0.446  -7.767  1.00 91.45           H
ATOM   1938  N   MET A 138      -6.281  -1.416  -8.893  1.00 91.22           N
ATOM   1939  CA  MET A 138      -7.611  -1.881  -9.249  1.00 91.22           C
ATOM   1940  C   MET A 138      -8.051  -1.303 -10.596  1.00 91.22           C
ATOM   1941  O   MET A 138      -8.577  -2.024 -11.443  1.00 91.22           O
ATOM   1942  HA  MET A 138      -7.533  -2.966  -9.320  1.00 91.22           H
ATOM   1943  CB  MET A 138      -8.606  -1.463  -8.165  1.00 91.22           C
ATOM   1944 1HB  MET A 138      -8.277  -1.844  -7.198  1.00 91.22           H
ATOM   1945 2HB  MET A 138      -8.631  -0.376  -8.088  1.00 91.22           H
ATOM   1946  CG  MET A 138     -10.009  -1.990  -8.476  1.00 91.22           C
ATOM   1947 1HG  MET A 138     -10.323  -1.652  -9.463  1.00 91.22           H
ATOM   1948 2HG  MET A 138     -10.000  -3.080  -8.499  1.00 91.22           H
ATOM   1949  SD  MET A 138     -11.163  -1.417  -7.241  1.00 91.22           S
ATOM   1950  CE  MET A 138     -11.245   0.313  -7.671  1.00 91.22           C
ATOM   1951 1HE  MET A 138     -10.252   0.755  -7.588  1.00 91.22           H
ATOM   1952 2HE  MET A 138     -11.604   0.416  -8.695  1.00 91.22           H
ATOM   1953 3HE  MET A 138     -11.928   0.825  -6.993  1.00 91.22           H
ATOM   1954  HN  MET A 138      -6.230  -0.896  -8.040  1.00 91.22           H
ATOM   1955  N   CYS A 139      -7.819  -0.008 -10.753  1.00 93.88           N
ATOM   1956  CA  CYS A 139      -8.244   0.688 -11.955  1.00 93.88           C
ATOM   1957  C   CYS A 139      -7.462   0.120 -13.141  1.00 93.88           C
ATOM   1958  O   CYS A 139      -7.998  -0.001 -14.242  1.00 93.88           O
ATOM   1959  HA  CYS A 139      -9.311   0.497 -12.067  1.00 93.88           H
ATOM   1960  CB  CYS A 139      -8.064   2.202 -11.826  1.00 93.88           C
ATOM   1961 1HB  CYS A 139      -7.071   2.426 -11.434  1.00 93.88           H
ATOM   1962 2HB  CYS A 139      -8.132   2.670 -12.808  1.00 93.88           H
ATOM   1963  SG  CYS A 139      -9.343   2.892 -10.714  1.00 93.88           S
ATOM   1964  HG  CYS A 139      -8.790   2.465  -9.583  1.00 93.88           H
ATOM   1965  HN  CYS A 139      -7.352   0.562 -10.077  1.00 93.88           H
ATOM   1966  N   ILE A 140      -6.208  -0.215 -12.876  1.00 90.75           N
ATOM   1967  CA  ILE A 140      -5.355  -0.790 -13.902  1.00 90.75           C
ATOM   1968  C   ILE A 140      -5.972  -2.099 -14.398  1.00 90.75           C
ATOM   1969  O   ILE A 140      -5.990  -2.366 -15.598  1.00 90.75           O
ATOM   1970  HA  ILE A 140      -5.323  -0.086 -14.734  1.00 90.75           H
ATOM   1971  CB  ILE A 140      -3.923  -0.943 -13.384  1.00 90.75           C
ATOM   1972  HB  ILE A 140      -3.966  -1.374 -12.383  1.00 90.75           H
ATOM   1973  CG1 ILE A 140      -3.236   0.419 -13.260  1.00 90.75           C
ATOM   1974 1HG1 ILE A 140      -2.963   0.783 -14.251  1.00 90.75           H
ATOM   1975 2HG1 ILE A 140      -3.931   1.143 -12.834  1.00 90.75           H
ATOM   1976  CG2 ILE A 140      -3.124  -1.911 -14.259  1.00 90.75           C
ATOM   1977 1HG2 ILE A 140      -3.605  -2.889 -14.251  1.00 90.75           H
ATOM   1978 2HG2 ILE A 140      -3.087  -1.532 -15.280  1.00 90.75           H
ATOM   1979 3HG2 ILE A 140      -2.110  -2.001 -13.868  1.00 90.75           H
ATOM   1980  CD1 ILE A 140      -1.986   0.325 -12.383  1.00 90.75           C
ATOM   1981 1HD1 ILE A 140      -2.267  -0.017 -11.387  1.00 90.75           H
ATOM   1982 2HD1 ILE A 140      -1.284  -0.382 -12.825  1.00 90.75           H
ATOM   1983 3HD1 ILE A 140      -1.518   1.306 -12.312  1.00 90.75           H
ATOM   1984  HN  ILE A 140      -5.775  -0.098 -11.982  1.00 90.75           H
ATOM   1985  N   SER A 141      -6.464  -2.881 -13.448  1.00 89.35           N
ATOM   1986  CA  SER A 141      -7.039  -4.177 -13.768  1.00 89.35           C
ATOM   1987  C   SER A 141      -8.261  -3.998 -14.671  1.00 89.35           C
ATOM   1988  O   SER A 141      -8.469  -4.775 -15.601  1.00 89.35           O
ATOM   1989  HA  SER A 141      -6.252  -4.720 -14.293  1.00 89.35           H
ATOM   1990  CB  SER A 141      -7.423  -4.938 -12.498  1.00 89.35           C
ATOM   1991 1HB  SER A 141      -7.506  -6.002 -12.724  1.00 89.35           H
ATOM   1992 2HB  SER A 141      -6.631  -4.831 -11.757  1.00 89.35           H
ATOM   1993  OG  SER A 141      -8.652  -4.474 -11.948  1.00 89.35           O
ATOM   1994  HG  SER A 141      -8.496  -3.641 -11.416  1.00 89.35           H
ATOM   1995  HN  SER A 141      -6.474  -2.643 -12.477  1.00 89.35           H
ATOM   1996  N   VAL A 142      -9.039  -2.970 -14.363  1.00 90.70           N
ATOM   1997  CA  VAL A 142     -10.238  -2.683 -15.132  1.00 90.70           C
ATOM   1998  C   VAL A 142      -9.841  -2.227 -16.537  1.00 90.70           C
ATOM   1999  O   VAL A 142     -10.462  -2.625 -17.521  1.00 90.70           O
ATOM   2000  HA  VAL A 142     -10.808  -3.608 -15.211  1.00 90.70           H
ATOM   2001  CB  VAL A 142     -11.100  -1.657 -14.392  1.00 90.70           C
ATOM   2002  HB  VAL A 142     -10.501  -0.757 -14.249  1.00 90.70           H
ATOM   2003  CG1 VAL A 142     -12.330  -1.277 -15.219  1.00 90.70           C
ATOM   2004 1HG1 VAL A 142     -12.011  -0.846 -16.168  1.00 90.70           H
ATOM   2005 2HG1 VAL A 142     -12.930  -2.167 -15.407  1.00 90.70           H
ATOM   2006 3HG1 VAL A 142     -12.924  -0.547 -14.670  1.00 90.70           H
ATOM   2007  CG2 VAL A 142     -11.506  -2.176 -13.011  1.00 90.70           C
ATOM   2008 1HG2 VAL A 142     -12.078  -3.097 -13.123  1.00 90.70           H
ATOM   2009 2HG2 VAL A 142     -10.612  -2.372 -12.420  1.00 90.70           H
ATOM   2010 3HG2 VAL A 142     -12.117  -1.427 -12.508  1.00 90.70           H
ATOM   2011  HN  VAL A 142      -8.861  -2.341 -13.606  1.00 90.70           H
ATOM   2012  N   ASP A 143      -8.807  -1.400 -16.587  1.00 86.04           N
ATOM   2013  CA  ASP A 143      -8.341  -0.859 -17.852  1.00 86.04           C
ATOM   2014  C   ASP A 143      -7.884  -2.007 -18.755  1.00 86.04           C
ATOM   2015  O   ASP A 143      -8.180  -2.019 -19.949  1.00 86.04           O
ATOM   2016  HA  ASP A 143      -9.194  -0.319 -18.265  1.00 86.04           H
ATOM   2017  CB  ASP A 143      -7.153   0.082 -17.645  1.00 86.04           C
ATOM   2018 1HB  ASP A 143      -7.438   0.890 -16.972  1.00 86.04           H
ATOM   2019 2HB  ASP A 143      -6.336  -0.458 -17.167  1.00 86.04           H
ATOM   2020  CG  ASP A 143      -6.676   0.664 -18.978  1.00 86.04           C
ATOM   2021  OD1 ASP A 143      -7.503   1.334 -19.632  1.00 86.04           O
ATOM   2022  OD2 ASP A 143      -5.495   0.425 -19.311  1.00 86.04           O
ATOM   2023  HN  ASP A 143      -8.293  -1.099 -15.784  1.00 86.04           H
ATOM   2024  N   ARG A 144      -7.169  -2.945 -18.150  1.00 75.40           N
ATOM   2025  CA  ARG A 144      -6.656  -4.087 -18.886  1.00 75.40           C
ATOM   2026  C   ARG A 144      -7.811  -4.918 -19.449  1.00 75.40           C
ATOM   2027  O   ARG A 144      -7.751  -5.380 -20.587  1.00 75.40           O
ATOM   2028  HA  ARG A 144      -6.057  -3.655 -19.688  1.00 75.40           H
ATOM   2029  CB  ARG A 144      -5.787  -4.974 -17.993  1.00 75.40           C
ATOM   2030 1HB  ARG A 144      -6.314  -5.186 -17.062  1.00 75.40           H
ATOM   2031 2HB  ARG A 144      -5.610  -5.930 -18.484  1.00 75.40           H
ATOM   2032  CG  ARG A 144      -4.449  -4.297 -17.684  1.00 75.40           C
ATOM   2033 1HG  ARG A 144      -4.626  -3.304 -17.272  1.00 75.40           H
ATOM   2034 2HG  ARG A 144      -3.916  -4.868 -16.924  1.00 75.40           H
ATOM   2035  CD  ARG A 144      -3.588  -4.187 -18.944  1.00 75.40           C
ATOM   2036 1HD  ARG A 144      -3.424  -5.177 -19.370  1.00 75.40           H
ATOM   2037 2HD  ARG A 144      -4.107  -3.597 -19.699  1.00 75.40           H
ATOM   2038  NE  ARG A 144      -2.290  -3.557 -18.616  1.00 75.40           N
ATOM   2039  HE  ARG A 144      -2.156  -3.216 -17.685  1.00 75.40           H
ATOM   2040  CZ  ARG A 144      -1.282  -3.414 -19.488  1.00 75.40           C
ATOM   2041  NH1 ARG A 144      -1.406  -3.851 -20.748  1.00 75.40           N
ATOM   2042 1HH1 ARG A 144      -2.255  -4.288 -21.044  1.00 75.40           H
ATOM   2043 2HH1 ARG A 144      -0.650  -3.740 -21.393  1.00 75.40           H
ATOM   2044  NH2 ARG A 144      -0.149  -2.826 -19.080  1.00 75.40           N
ATOM   2045 1HH2 ARG A 144       0.612  -2.712 -19.718  1.00 75.40           H
ATOM   2046 2HH2 ARG A 144      -0.064  -2.503 -18.138  1.00 75.40           H
ATOM   2047  HN  ARG A 144      -6.941  -2.932 -17.176  1.00 75.40           H
ATOM   2048  N   TYR A 145      -8.836  -5.083 -18.625  1.00 87.40           N
ATOM   2049  CA  TYR A 145     -10.028  -5.797 -19.047  1.00 87.40           C
ATOM   2050  C   TYR A 145     -10.634  -5.161 -20.299  1.00 87.40           C
ATOM   2051  O   TYR A 145     -10.904  -5.850 -21.282  1.00 87.40           O
ATOM   2052  HA  TYR A 145      -9.743  -6.825 -19.272  1.00 87.40           H
ATOM   2053  CB  TYR A 145     -11.025  -5.673 -17.893  1.00 87.40           C
ATOM   2054 1HB  TYR A 145     -10.708  -6.328 -17.080  1.00 87.40           H
ATOM   2055 2HB  TYR A 145     -10.996  -4.653 -17.509  1.00 87.40           H
ATOM   2056  CG  TYR A 145     -12.466  -6.019 -18.275  1.00 87.40           C
ATOM   2057  CD1 TYR A 145     -13.396  -5.013 -18.439  1.00 87.40           C
ATOM   2058  HD1 TYR A 145     -13.104  -3.972 -18.297  1.00 87.40           H
ATOM   2059  CD2 TYR A 145     -12.835  -7.336 -18.454  1.00 87.40           C
ATOM   2060  HD2 TYR A 145     -12.100  -8.131 -18.324  1.00 87.40           H
ATOM   2061  CE1 TYR A 145     -14.752  -5.338 -18.799  1.00 87.40           C
ATOM   2062  HE1 TYR A 145     -15.497  -4.553 -18.932  1.00 87.40           H
ATOM   2063  CE2 TYR A 145     -14.191  -7.662 -18.814  1.00 87.40           C
ATOM   2064  HE2 TYR A 145     -14.495  -8.698 -18.959  1.00 87.40           H
ATOM   2065  CZ  TYR A 145     -15.082  -6.646 -18.969  1.00 87.40           C
ATOM   2066  OH  TYR A 145     -16.363  -6.954 -19.308  1.00 87.40           O
ATOM   2067  HH  TYR A 145     -16.464  -7.944 -19.399  1.00 87.40           H
ATOM   2068  HN  TYR A 145      -8.859  -4.738 -17.686  1.00 87.40           H
ATOM   2069  N   ILE A 146     -10.832  -3.853 -20.223  1.00 84.01           N
ATOM   2070  CA  ILE A 146     -11.477  -3.129 -21.305  1.00 84.01           C
ATOM   2071  C   ILE A 146     -10.621  -3.240 -22.569  1.00 84.01           C
ATOM   2072  O   ILE A 146     -11.149  -3.402 -23.668  1.00 84.01           O
ATOM   2073  HA  ILE A 146     -12.436  -3.611 -21.495  1.00 84.01           H
ATOM   2074  CB  ILE A 146     -11.770  -1.687 -20.886  1.00 84.01           C
ATOM   2075  HB  ILE A 146     -10.844  -1.243 -20.520  1.00 84.01           H
ATOM   2076  CG1 ILE A 146     -12.777  -1.645 -19.735  1.00 84.01           C
ATOM   2077 1HG1 ILE A 146     -13.768  -1.911 -20.104  1.00 84.01           H
ATOM   2078 2HG1 ILE A 146     -12.507  -2.388 -18.983  1.00 84.01           H
ATOM   2079  CG2 ILE A 146     -12.231  -0.851 -22.081  1.00 84.01           C
ATOM   2080 1HG2 ILE A 146     -11.449  -0.842 -22.841  1.00 84.01           H
ATOM   2081 2HG2 ILE A 146     -13.139  -1.285 -22.500  1.00 84.01           H
ATOM   2082 3HG2 ILE A 146     -12.432   0.169 -21.755  1.00 84.01           H
ATOM   2083  CD1 ILE A 146     -12.820  -0.256 -19.095  1.00 84.01           C
ATOM   2084 1HD1 ILE A 146     -11.834  -0.005 -18.705  1.00 84.01           H
ATOM   2085 2HD1 ILE A 146     -13.114   0.480 -19.843  1.00 84.01           H
ATOM   2086 3HD1 ILE A 146     -13.544  -0.254 -18.279  1.00 84.01           H
ATOM   2087  HN  ILE A 146     -10.559  -3.291 -19.442  1.00 84.01           H
ATOM   2088  N   ALA A 147      -9.314  -3.149 -22.370  1.00 82.61           N
ATOM   2089  CA  ALA A 147      -8.388  -3.107 -23.488  1.00 82.61           C
ATOM   2090  C   ALA A 147      -8.446  -4.437 -24.243  1.00 82.61           C
ATOM   2091  O   ALA A 147      -8.275  -4.472 -25.460  1.00 82.61           O
ATOM   2092  HA  ALA A 147      -8.709  -2.307 -24.155  1.00 82.61           H
ATOM   2093  CB  ALA A 147      -6.982  -2.789 -22.976  1.00 82.61           C
ATOM   2094 1HB  ALA A 147      -6.989  -1.821 -22.474  1.00 82.61           H
ATOM   2095 2HB  ALA A 147      -6.668  -3.561 -22.273  1.00 82.61           H
ATOM   2096 3HB  ALA A 147      -6.288  -2.758 -23.815  1.00 82.61           H
ATOM   2097  HN  ALA A 147      -8.888  -3.104 -21.466  1.00 82.61           H
ATOM   2098  N   ILE A 148      -8.688  -5.499 -23.488  1.00 79.02           N
ATOM   2099  CA  ILE A 148      -8.578  -6.843 -24.030  1.00 79.02           C
ATOM   2100  C   ILE A 148      -9.962  -7.328 -24.464  1.00 79.02           C
ATOM   2101  O   ILE A 148     -10.135  -7.801 -25.586  1.00 79.02           O
ATOM   2102  HA  ILE A 148      -7.939  -6.789 -24.911  1.00 79.02           H
ATOM   2103  CB  ILE A 148      -7.888  -7.770 -23.027  1.00 79.02           C
ATOM   2104  HB  ILE A 148      -8.390  -7.667 -22.065  1.00 79.02           H
ATOM   2105  CG1 ILE A 148      -6.427  -7.363 -22.820  1.00 79.02           C
ATOM   2106 1HG1 ILE A 148      -5.864  -7.539 -23.736  1.00 79.02           H
ATOM   2107 2HG1 ILE A 148      -6.370  -6.295 -22.610  1.00 79.02           H
ATOM   2108  CG2 ILE A 148      -8.020  -9.233 -23.452  1.00 79.02           C
ATOM   2109 1HG2 ILE A 148      -9.075  -9.502 -23.506  1.00 79.02           H
ATOM   2110 2HG2 ILE A 148      -7.559  -9.371 -24.430  1.00 79.02           H
ATOM   2111 3HG2 ILE A 148      -7.521  -9.870 -22.722  1.00 79.02           H
ATOM   2112  CD1 ILE A 148      -5.797  -8.150 -21.668  1.00 79.02           C
ATOM   2113 1HD1 ILE A 148      -6.349  -7.952 -20.749  1.00 79.02           H
ATOM   2114 2HD1 ILE A 148      -5.835  -9.215 -21.893  1.00 79.02           H
ATOM   2115 3HD1 ILE A 148      -4.759  -7.841 -21.543  1.00 79.02           H
ATOM   2116  HN  ILE A 148      -8.955  -5.452 -22.525  1.00 79.02           H
ATOM   2117  N   ALA A 149     -10.914  -7.195 -23.551  1.00 78.74           N
ATOM   2118  CA  ALA A 149     -12.225  -7.792 -23.744  1.00 78.74           C
ATOM   2119  C   ALA A 149     -13.037  -6.926 -24.709  1.00 78.74           C
ATOM   2120  O   ALA A 149     -13.883  -7.435 -25.443  1.00 78.74           O
ATOM   2121  HA  ALA A 149     -12.079  -8.777 -24.188  1.00 78.74           H
ATOM   2122  CB  ALA A 149     -12.914  -7.959 -22.389  1.00 78.74           C
ATOM   2123 1HB  ALA A 149     -12.311  -8.605 -21.751  1.00 78.74           H
ATOM   2124 2HB  ALA A 149     -13.026  -6.983 -21.915  1.00 78.74           H
ATOM   2125 3HB  ALA A 149     -13.898  -8.406 -22.534  1.00 78.74           H
ATOM   2126  HN  ALA A 149     -10.801  -6.692 -22.695  1.00 78.74           H
ATOM   2127  N   GLN A 150     -12.751  -5.633 -24.678  1.00 69.77           N
ATOM   2128  CA  GLN A 150     -13.518  -4.678 -25.460  1.00 69.77           C
ATOM   2129  C   GLN A 150     -12.592  -3.886 -26.385  1.00 69.77           C
ATOM   2130  O   GLN A 150     -12.797  -2.692 -26.600  1.00 69.77           O
ATOM   2131  HA  GLN A 150     -14.209  -5.277 -26.052  1.00 69.77           H
ATOM   2132  CB  GLN A 150     -14.317  -3.741 -24.551  1.00 69.77           C
ATOM   2133 1HB  GLN A 150     -13.634  -3.155 -23.937  1.00 69.77           H
ATOM   2134 2HB  GLN A 150     -14.885  -3.037 -25.159  1.00 69.77           H
ATOM   2135  CG  GLN A 150     -15.270  -4.532 -23.652  1.00 69.77           C
ATOM   2136 1HG  GLN A 150     -15.846  -5.234 -24.255  1.00 69.77           H
ATOM   2137 2HG  GLN A 150     -14.697  -5.120 -22.937  1.00 69.77           H
ATOM   2138  CD  GLN A 150     -16.221  -3.595 -22.904  1.00 69.77           C
ATOM   2139  OE1 GLN A 150     -16.147  -2.382 -23.007  1.00 69.77           O
ATOM   2140  NE2 GLN A 150     -17.116  -4.224 -22.148  1.00 69.77           N
ATOM   2141 1HE2 GLN A 150     -17.123  -5.223 -22.108  1.00 69.77           H
ATOM   2142 2HE2 GLN A 150     -17.783  -3.698 -21.620  1.00 69.77           H
ATOM   2143  HN  GLN A 150     -12.013  -5.237 -24.132  1.00 69.77           H
ATOM   2144  N   ALA A 151     -11.594  -4.582 -26.909  1.00 70.33           N
ATOM   2145  CA  ALA A 151     -10.525  -3.924 -27.641  1.00 70.33           C
ATOM   2146  C   ALA A 151     -11.131  -3.024 -28.720  1.00 70.33           C
ATOM   2147  O   ALA A 151     -10.706  -1.882 -28.892  1.00 70.33           O
ATOM   2148  HA  ALA A 151      -9.970  -3.306 -26.934  1.00 70.33           H
ATOM   2149  CB  ALA A 151      -9.581  -4.977 -28.223  1.00 70.33           C
ATOM   2150 1HB  ALA A 151      -9.155  -5.570 -27.414  1.00 70.33           H
ATOM   2151 2HB  ALA A 151     -10.135  -5.629 -28.898  1.00 70.33           H
ATOM   2152 3HB  ALA A 151      -8.779  -4.483 -28.772  1.00 70.33           H
ATOM   2153  HN  ALA A 151     -11.509  -5.576 -26.840  1.00 70.33           H
ATOM   2154  N   MET A 152     -12.114  -3.572 -29.419  1.00 60.55           N
ATOM   2155  CA  MET A 152     -12.717  -2.870 -30.539  1.00 60.55           C
ATOM   2156  C   MET A 152     -13.293  -1.523 -30.097  1.00 60.55           C
ATOM   2157  O   MET A 152     -13.015  -0.494 -30.710  1.00 60.55           O
ATOM   2158  HA  MET A 152     -11.910  -2.711 -31.255  1.00 60.55           H
ATOM   2159  CB  MET A 152     -13.832  -3.729 -31.140  1.00 60.55           C
ATOM   2160 1HB  MET A 152     -14.445  -4.146 -30.341  1.00 60.55           H
ATOM   2161 2HB  MET A 152     -14.485  -3.107 -31.752  1.00 60.55           H
ATOM   2162  CG  MET A 152     -13.253  -4.862 -31.991  1.00 60.55           C
ATOM   2163 1HG  MET A 152     -12.265  -5.136 -31.622  1.00 60.55           H
ATOM   2164 2HG  MET A 152     -13.882  -5.748 -31.907  1.00 60.55           H
ATOM   2165  SD  MET A 152     -13.145  -4.349 -33.697  1.00 60.55           S
ATOM   2166  CE  MET A 152     -14.339  -5.456 -34.429  1.00 60.55           C
ATOM   2167 1HE  MET A 152     -14.033  -6.488 -34.256  1.00 60.55           H
ATOM   2168 2HE  MET A 152     -15.317  -5.287 -33.977  1.00 60.55           H
ATOM   2169 3HE  MET A 152     -14.398  -5.270 -35.501  1.00 60.55           H
ATOM   2170  HN  MET A 152     -12.497  -4.476 -29.232  1.00 60.55           H
ATOM   2171  N   ARG A 153     -14.084  -1.574 -29.035  1.00 57.94           N
ATOM   2172  CA  ARG A 153     -14.771  -0.387 -28.556  1.00 57.94           C
ATOM   2173  C   ARG A 153     -13.773   0.584 -27.922  1.00 57.94           C
ATOM   2174  O   ARG A 153     -13.993   1.794 -27.922  1.00 57.94           O
ATOM   2175  HA  ARG A 153     -15.229   0.048 -29.445  1.00 57.94           H
ATOM   2176  CB  ARG A 153     -15.844  -0.748 -27.528  1.00 57.94           C
ATOM   2177 1HB  ARG A 153     -15.426  -1.424 -26.782  1.00 57.94           H
ATOM   2178 2HB  ARG A 153     -16.165   0.150 -27.000  1.00 57.94           H
ATOM   2179  CG  ARG A 153     -17.049  -1.407 -28.202  1.00 57.94           C
ATOM   2180 1HG  ARG A 153     -17.401  -0.779 -29.020  1.00 57.94           H
ATOM   2181 2HG  ARG A 153     -16.750  -2.361 -28.638  1.00 57.94           H
ATOM   2182  CD  ARG A 153     -18.183  -1.632 -27.200  1.00 57.94           C
ATOM   2183 1HD  ARG A 153     -17.854  -2.307 -26.411  1.00 57.94           H
ATOM   2184 2HD  ARG A 153     -18.449  -0.689 -26.722  1.00 57.94           H
ATOM   2185  NE  ARG A 153     -19.364  -2.199 -27.890  1.00 57.94           N
ATOM   2186  HE  ARG A 153     -19.310  -2.329 -28.880  1.00 57.94           H
ATOM   2187  CZ  ARG A 153     -20.499  -2.549 -27.271  1.00 57.94           C
ATOM   2188  NH1 ARG A 153     -20.626  -2.397 -25.945  1.00 57.94           N
ATOM   2189 1HH1 ARG A 153     -19.870  -2.020 -25.411  1.00 57.94           H
ATOM   2190 2HH1 ARG A 153     -21.477  -2.661 -25.491  1.00 57.94           H
ATOM   2191  NH2 ARG A 153     -21.506  -3.054 -27.997  1.00 57.94           N
ATOM   2192 1HH2 ARG A 153     -22.360  -3.320 -27.550  1.00 57.94           H
ATOM   2193 2HH2 ARG A 153     -21.403  -3.164 -28.985  1.00 57.94           H
ATOM   2194  HN  ARG A 153     -14.258  -2.405 -28.507  1.00 57.94           H
ATOM   2195  N   ALA A 154     -12.697   0.017 -27.396  1.00 63.37           N
ATOM   2196  CA  ALA A 154     -11.726   0.801 -26.652  1.00 63.37           C
ATOM   2197  C   ALA A 154     -11.018   1.765 -27.606  1.00 63.37           C
ATOM   2198  O   ALA A 154     -10.627   2.862 -27.208  1.00 63.37           O
ATOM   2199  HA  ALA A 154     -12.268   1.377 -25.902  1.00 63.37           H
ATOM   2200  CB  ALA A 154     -10.749  -0.138 -25.941  1.00 63.37           C
ATOM   2201 1HB  ALA A 154     -11.298  -0.782 -25.254  1.00 63.37           H
ATOM   2202 2HB  ALA A 154     -10.232  -0.751 -26.679  1.00 63.37           H
ATOM   2203 3HB  ALA A 154     -10.020   0.451 -25.383  1.00 63.37           H
ATOM   2204  HN  ALA A 154     -12.485  -0.958 -27.471  1.00 63.37           H
ATOM   2205  N   HIS A 155     -10.875   1.322 -28.846  1.00 57.85           N
ATOM   2206  CA  HIS A 155     -10.096   2.067 -29.821  1.00 57.85           C
ATOM   2207  C   HIS A 155     -10.838   3.351 -30.198  1.00 57.85           C
ATOM   2208  O   HIS A 155     -10.224   4.407 -30.341  1.00 57.85           O
ATOM   2209  HA  HIS A 155      -9.156   2.329 -29.337  1.00 57.85           H
ATOM   2210  CB  HIS A 155      -9.768   1.194 -31.035  1.00 57.85           C
ATOM   2211 1HB  HIS A 155      -9.879   0.146 -30.756  1.00 57.85           H
ATOM   2212 2HB  HIS A 155     -10.496   1.394 -31.821  1.00 57.85           H
ATOM   2213  CG  HIS A 155      -8.380   1.409 -31.588  1.00 57.85           C
ATOM   2214  ND1 HIS A 155      -8.030   2.529 -32.321  1.00 57.85           N
ATOM   2215  HD1 HIS A 155      -8.637   3.289 -32.554  1.00 57.85           H
ATOM   2216  CD2 HIS A 155      -7.258   0.636 -31.507  1.00 57.85           C
ATOM   2217  HD2 HIS A 155      -7.182  -0.324 -30.996  1.00 57.85           H
ATOM   2218  CE1 HIS A 155      -6.754   2.424 -32.662  1.00 57.85           C
ATOM   2219  HE1 HIS A 155      -6.184   3.149 -33.243  1.00 57.85           H
ATOM   2220  NE2 HIS A 155      -6.278   1.250 -32.156  1.00 57.85           N
ATOM   2221  HN  HIS A 155     -11.279   0.473 -29.187  1.00 57.85           H
ATOM   2222  N   THR A 156     -12.148   3.218 -30.348  1.00 64.92           N
ATOM   2223  CA  THR A 156     -12.959   4.314 -30.850  1.00 64.92           C
ATOM   2224  C   THR A 156     -13.038   5.437 -29.814  1.00 64.92           C
ATOM   2225  O   THR A 156     -13.159   6.608 -30.171  1.00 64.92           O
ATOM   2226  HA  THR A 156     -12.469   4.727 -31.732  1.00 64.92           H
ATOM   2227  CB  THR A 156     -14.326   3.749 -31.241  1.00 64.92           C
ATOM   2228  HB  THR A 156     -15.109   4.143 -30.593  1.00 64.92           H
ATOM   2229  OG1 THR A 156     -14.144   2.337 -31.198  1.00 64.92           O
ATOM   2230  HG1 THR A 156     -15.031   1.879 -31.143  1.00 64.92           H
ATOM   2231  CG2 THR A 156     -14.681   4.035 -32.702  1.00 64.92           C
ATOM   2232 1HG2 THR A 156     -13.932   3.582 -33.353  1.00 64.92           H
ATOM   2233 2HG2 THR A 156     -14.702   5.112 -32.867  1.00 64.92           H
ATOM   2234 3HG2 THR A 156     -15.660   3.613 -32.927  1.00 64.92           H
ATOM   2235  HN  THR A 156     -12.653   2.382 -30.133  1.00 64.92           H
ATOM   2236  N   TRP A 157     -12.968   5.040 -28.552  1.00 60.50           N
ATOM   2237  CA  TRP A 157     -13.267   5.954 -27.462  1.00 60.50           C
ATOM   2238  C   TRP A 157     -11.947   6.340 -26.792  1.00 60.50           C
ATOM   2239  O   TRP A 157     -11.921   6.669 -25.608  1.00 60.50           O
ATOM   2240  HA  TRP A 157     -13.741   6.837 -27.889  1.00 60.50           H
ATOM   2241  CB  TRP A 157     -14.273   5.335 -26.489  1.00 60.50           C
ATOM   2242 1HB  TRP A 157     -13.949   4.325 -26.241  1.00 60.50           H
ATOM   2243 2HB  TRP A 157     -14.266   5.909 -25.562  1.00 60.50           H
ATOM   2244  CG  TRP A 157     -15.705   5.278 -27.026  1.00 60.50           C
ATOM   2245  CD1 TRP A 157     -16.110   4.949 -28.260  1.00 60.50           C
ATOM   2246  HD1 TRP A 157     -15.439   4.669 -29.072  1.00 60.50           H
ATOM   2247  CD2 TRP A 157     -16.911   5.573 -26.291  1.00 60.50           C
ATOM   2248  NE1 TRP A 157     -17.484   5.011 -28.374  1.00 60.50           N
ATOM   2249  HE1 TRP A 157     -18.020   4.811 -29.195  1.00 60.50           H
ATOM   2250  CE2 TRP A 157     -17.987   5.402 -27.139  1.00 60.50           C
ATOM   2251  CE3 TRP A 157     -17.088   5.972 -24.955  1.00 60.50           C
ATOM   2252  HE3 TRP A 157     -16.255   6.113 -24.266  1.00 60.50           H
ATOM   2253  CZ2 TRP A 157     -19.314   5.608 -26.744  1.00 60.50           C
ATOM   2254  HZ2 TRP A 157     -20.147   5.466 -27.433  1.00 60.50           H
ATOM   2255  CZ3 TRP A 157     -18.420   6.173 -24.575  1.00 60.50           C
ATOM   2256  HZ3 TRP A 157     -18.613   6.483 -23.549  1.00 60.50           H
ATOM   2257  CH2 TRP A 157     -19.514   6.005 -25.417  1.00 60.50           C
ATOM   2258  HH2 TRP A 157     -20.523   6.182 -25.044  1.00 60.50           H
ATOM   2259  HN  TRP A 157     -12.711   4.116 -28.270  1.00 60.50           H
ATOM   2260  N   ARG A 158     -10.883   6.286 -27.580  1.00 62.19           N
ATOM   2261  CA  ARG A 158      -9.542   6.412 -27.035  1.00 62.19           C
ATOM   2262  C   ARG A 158      -9.397   7.736 -26.282  1.00 62.19           C
ATOM   2263  O   ARG A 158      -8.856   7.771 -25.178  1.00 62.19           O
ATOM   2264  HA  ARG A 158      -9.434   5.563 -26.360  1.00 62.19           H
ATOM   2265  CB  ARG A 158      -8.489   6.346 -28.143  1.00 62.19           C
ATOM   2266 1HB  ARG A 158      -8.722   5.527 -28.823  1.00 62.19           H
ATOM   2267 2HB  ARG A 158      -8.515   7.265 -28.729  1.00 62.19           H
ATOM   2268  CG  ARG A 158      -7.089   6.147 -27.558  1.00 62.19           C
ATOM   2269 1HG  ARG A 158      -6.816   7.014 -26.955  1.00 62.19           H
ATOM   2270 2HG  ARG A 158      -7.088   5.284 -26.893  1.00 62.19           H
ATOM   2271  CD  ARG A 158      -6.055   5.945 -28.667  1.00 62.19           C
ATOM   2272 1HD  ARG A 158      -6.359   5.121 -29.313  1.00 62.19           H
ATOM   2273 2HD  ARG A 158      -6.000   6.836 -29.292  1.00 62.19           H
ATOM   2274  NE  ARG A 158      -4.728   5.660 -28.076  1.00 62.19           N
ATOM   2275  HE  ARG A 158      -4.626   5.755 -27.086  1.00 62.19           H
ATOM   2276  CZ  ARG A 158      -3.655   5.283 -28.785  1.00 62.19           C
ATOM   2277  NH1 ARG A 158      -3.735   5.140 -30.115  1.00 62.19           N
ATOM   2278 1HH1 ARG A 158      -4.600   5.314 -30.586  1.00 62.19           H
ATOM   2279 2HH1 ARG A 158      -2.930   4.858 -30.636  1.00 62.19           H
ATOM   2280  NH2 ARG A 158      -2.502   5.051 -28.144  1.00 62.19           N
ATOM   2281 1HH2 ARG A 158      -1.692   4.769 -28.658  1.00 62.19           H
ATOM   2282 2HH2 ARG A 158      -2.451   5.161 -27.151  1.00 62.19           H
ATOM   2283  HN  ARG A 158     -10.926   6.160 -28.571  1.00 62.19           H
ATOM   2284  N   GLU A 159      -9.891   8.794 -26.908  1.00 67.46           N
ATOM   2285  CA  GLU A 159      -9.751  10.128 -26.350  1.00 67.46           C
ATOM   2286  C   GLU A 159     -10.610  10.269 -25.091  1.00 67.46           C
ATOM   2287  O   GLU A 159     -10.142  10.769 -24.069  1.00 67.46           O
ATOM   2288  HA  GLU A 159      -8.697  10.225 -26.091  1.00 67.46           H
ATOM   2289  CB  GLU A 159     -10.114  11.196 -27.383  1.00 67.46           C
ATOM   2290 1HB  GLU A 159     -11.065  10.945 -27.853  1.00 67.46           H
ATOM   2291 2HB  GLU A 159     -10.114  12.179 -26.911  1.00 67.46           H
ATOM   2292  CG  GLU A 159      -9.071  11.254 -28.501  1.00 67.46           C
ATOM   2293 1HG  GLU A 159      -8.072  11.296 -28.069  1.00 67.46           H
ATOM   2294 2HG  GLU A 159      -9.123  10.345 -29.099  1.00 67.46           H
ATOM   2295  CD  GLU A 159      -9.296  12.474 -29.397  1.00 67.46           C
ATOM   2296  OE1 GLU A 159      -8.348  12.817 -30.136  1.00 67.46           O
ATOM   2297  OE2 GLU A 159     -10.411  13.035 -29.323  1.00 67.46           O
ATOM   2298  HN  GLU A 159     -10.378   8.750 -27.781  1.00 67.46           H
ATOM   2299  N   LYS A 160     -11.850   9.818 -25.206  1.00 71.61           N
ATOM   2300  CA  LYS A 160     -12.786   9.912 -24.098  1.00 71.61           C
ATOM   2301  C   LYS A 160     -12.228   9.146 -22.898  1.00 71.61           C
ATOM   2302  O   LYS A 160     -12.351   9.593 -21.759  1.00 71.61           O
ATOM   2303  HA  LYS A 160     -12.868  10.965 -23.828  1.00 71.61           H
ATOM   2304  CB  LYS A 160     -14.178   9.446 -24.532  1.00 71.61           C
ATOM   2305 1HB  LYS A 160     -14.106   8.469 -25.010  1.00 71.61           H
ATOM   2306 2HB  LYS A 160     -14.814   9.326 -23.655  1.00 71.61           H
ATOM   2307  CG  LYS A 160     -14.815  10.447 -25.498  1.00 71.61           C
ATOM   2308 1HG  LYS A 160     -14.765  11.450 -25.074  1.00 71.61           H
ATOM   2309 2HG  LYS A 160     -14.250  10.468 -26.430  1.00 71.61           H
ATOM   2310  CD  LYS A 160     -16.272  10.080 -25.786  1.00 71.61           C
ATOM   2311 1HD  LYS A 160     -16.320   9.085 -26.228  1.00 71.61           H
ATOM   2312 2HD  LYS A 160     -16.832  10.041 -24.851  1.00 71.61           H
ATOM   2313  CE  LYS A 160     -16.917  11.096 -26.731  1.00 71.61           C
ATOM   2314 1HE  LYS A 160     -16.890  12.089 -26.281  1.00 71.61           H
ATOM   2315 2HE  LYS A 160     -16.347  11.151 -27.659  1.00 71.61           H
ATOM   2316  NZ  LYS A 160     -18.317  10.716 -27.024  1.00 71.61           N
ATOM   2317 1HZ  LYS A 160     -18.730  11.402 -27.645  1.00 71.61           H
ATOM   2318 2HZ  LYS A 160     -18.334   9.804 -27.467  1.00 71.61           H
ATOM   2319 3HZ  LYS A 160     -18.845  10.681 -26.159  1.00 71.61           H
ATOM   2320  HN  LYS A 160     -12.218   9.396 -26.035  1.00 71.61           H
ATOM   2321  N   ARG A 161     -11.625   8.003 -23.194  1.00 70.51           N
ATOM   2322  CA  ARG A 161     -11.066   7.160 -22.151  1.00 70.51           C
ATOM   2323  C   ARG A 161      -9.953   7.902 -21.408  1.00 70.51           C
ATOM   2324  O   ARG A 161      -9.784   7.729 -20.202  1.00 70.51           O
ATOM   2325  HA  ARG A 161     -11.903   6.944 -21.488  1.00 70.51           H
ATOM   2326  CB  ARG A 161     -10.503   5.863 -22.735  1.00 70.51           C
ATOM   2327 1HB  ARG A 161      -9.900   6.087 -23.615  1.00 70.51           H
ATOM   2328 2HB  ARG A 161      -9.842   5.389 -22.008  1.00 70.51           H
ATOM   2329  CG  ARG A 161     -11.629   4.898 -23.113  1.00 70.51           C
ATOM   2330 1HG  ARG A 161     -12.244   4.690 -22.238  1.00 70.51           H
ATOM   2331 2HG  ARG A 161     -12.277   5.363 -23.855  1.00 70.51           H
ATOM   2332  CD  ARG A 161     -11.065   3.589 -23.670  1.00 70.51           C
ATOM   2333 1HD  ARG A 161     -11.871   2.984 -24.085  1.00 70.51           H
ATOM   2334 2HD  ARG A 161     -10.372   3.799 -24.484  1.00 70.51           H
ATOM   2335  NE  ARG A 161     -10.372   2.840 -22.598  1.00 70.51           N
ATOM   2336  HE  ARG A 161     -10.555   3.101 -21.650  1.00 70.51           H
ATOM   2337  CZ  ARG A 161      -9.515   1.834 -22.818  1.00 70.51           C
ATOM   2338  NH1 ARG A 161      -9.232   1.442 -24.067  1.00 70.51           N
ATOM   2339 1HH1 ARG A 161      -9.662   1.901 -24.845  1.00 70.51           H
ATOM   2340 2HH1 ARG A 161      -8.591   0.690 -24.223  1.00 70.51           H
ATOM   2341  NH2 ARG A 161      -8.944   1.225 -21.769  1.00 70.51           N
ATOM   2342 1HH2 ARG A 161      -8.302   0.473 -21.916  1.00 70.51           H
ATOM   2343 2HH2 ARG A 161      -9.160   1.524 -20.839  1.00 70.51           H
ATOM   2344  HN  ARG A 161     -11.516   7.653 -24.124  1.00 70.51           H
ATOM   2345  N   LEU A 162      -9.222   8.713 -22.159  1.00 82.42           N
ATOM   2346  CA  LEU A 162      -8.126   9.477 -21.588  1.00 82.42           C
ATOM   2347  C   LEU A 162      -8.688  10.524 -20.625  1.00 82.42           C
ATOM   2348  O   LEU A 162      -8.121  10.759 -19.558  1.00 82.42           O
ATOM   2349  HA  LEU A 162      -7.505   8.784 -21.021  1.00 82.42           H
ATOM   2350  CB  LEU A 162      -7.251  10.068 -22.696  1.00 82.42           C
ATOM   2351 1HB  LEU A 162      -6.909   9.254 -23.335  1.00 82.42           H
ATOM   2352 2HB  LEU A 162      -7.870  10.719 -23.313  1.00 82.42           H
ATOM   2353  CG  LEU A 162      -6.029  10.863 -22.232  1.00 82.42           C
ATOM   2354  HG  LEU A 162      -6.365  11.630 -21.535  1.00 82.42           H
ATOM   2355  CD1 LEU A 162      -5.045   9.966 -21.477  1.00 82.42           C
ATOM   2356 1HD1 LEU A 162      -5.538   9.542 -20.603  1.00 82.42           H
ATOM   2357 2HD1 LEU A 162      -4.711   9.161 -22.132  1.00 82.42           H
ATOM   2358 3HD1 LEU A 162      -4.186  10.556 -21.159  1.00 82.42           H
ATOM   2359  CD2 LEU A 162      -5.363  11.581 -23.408  1.00 82.42           C
ATOM   2360 1HD2 LEU A 162      -5.043  10.847 -24.148  1.00 82.42           H
ATOM   2361 2HD2 LEU A 162      -6.075  12.269 -23.864  1.00 82.42           H
ATOM   2362 3HD2 LEU A 162      -4.497  12.138 -23.051  1.00 82.42           H
ATOM   2363  HN  LEU A 162      -9.369   8.852 -23.139  1.00 82.42           H
ATOM   2364  N   LEU A 163      -9.795  11.126 -21.034  1.00 83.92           N
ATOM   2365  CA  LEU A 163     -10.447  12.133 -20.215  1.00 83.92           C
ATOM   2366  C   LEU A 163     -10.918  11.494 -18.907  1.00 83.92           C
ATOM   2367  O   LEU A 163     -10.639  12.007 -17.825  1.00 83.92           O
ATOM   2368  HA  LEU A 163      -9.703  12.894 -19.978  1.00 83.92           H
ATOM   2369  CB  LEU A 163     -11.564  12.822 -21.000  1.00 83.92           C
ATOM   2370 1HB  LEU A 163     -11.146  13.203 -21.932  1.00 83.92           H
ATOM   2371 2HB  LEU A 163     -12.309  12.073 -21.268  1.00 83.92           H
ATOM   2372  CG  LEU A 163     -12.275  13.974 -20.286  1.00 83.92           C
ATOM   2373  HG  LEU A 163     -12.631  13.609 -19.322  1.00 83.92           H
ATOM   2374  CD1 LEU A 163     -11.308  15.125 -20.004  1.00 83.92           C
ATOM   2375 1HD1 LEU A 163     -10.494  14.770 -19.372  1.00 83.92           H
ATOM   2376 2HD1 LEU A 163     -10.901  15.496 -20.945  1.00 83.92           H
ATOM   2377 3HD1 LEU A 163     -11.839  15.930 -19.496  1.00 83.92           H
ATOM   2378  CD2 LEU A 163     -13.502  14.435 -21.075  1.00 83.92           C
ATOM   2379 1HD2 LEU A 163     -13.191  14.776 -22.063  1.00 83.92           H
ATOM   2380 2HD2 LEU A 163     -14.200  13.605 -21.180  1.00 83.92           H
ATOM   2381 3HD2 LEU A 163     -13.988  15.254 -20.545  1.00 83.92           H
ATOM   2382  HN  LEU A 163     -10.245  10.935 -21.907  1.00 83.92           H
ATOM   2383  N   TYR A 164     -11.626  10.383 -19.050  1.00 77.71           N
ATOM   2384  CA  TYR A 164     -12.155   9.678 -17.895  1.00 77.71           C
ATOM   2385  C   TYR A 164     -11.028   9.232 -16.961  1.00 77.71           C
ATOM   2386  O   TYR A 164     -11.194   9.222 -15.743  1.00 77.71           O
ATOM   2387  HA  TYR A 164     -12.813  10.361 -17.357  1.00 77.71           H
ATOM   2388  CB  TYR A 164     -12.866   8.440 -18.445  1.00 77.71           C
ATOM   2389 1HB  TYR A 164     -12.210   7.945 -19.161  1.00 77.71           H
ATOM   2390 2HB  TYR A 164     -13.035   7.738 -17.629  1.00 77.71           H
ATOM   2391  CG  TYR A 164     -14.204   8.742 -19.125  1.00 77.71           C
ATOM   2392  CD1 TYR A 164     -15.137   9.535 -18.489  1.00 77.71           C
ATOM   2393  HD1 TYR A 164     -14.922   9.947 -17.503  1.00 77.71           H
ATOM   2394  CD2 TYR A 164     -14.476   8.220 -20.373  1.00 77.71           C
ATOM   2395  HD2 TYR A 164     -13.739   7.593 -20.875  1.00 77.71           H
ATOM   2396  CE1 TYR A 164     -16.396   9.818 -19.129  1.00 77.71           C
ATOM   2397  HE1 TYR A 164     -17.142  10.443 -18.638  1.00 77.71           H
ATOM   2398  CE2 TYR A 164     -15.735   8.503 -21.012  1.00 77.71           C
ATOM   2399  HE2 TYR A 164     -15.963   8.098 -21.998  1.00 77.71           H
ATOM   2400  CZ  TYR A 164     -16.633   9.289 -20.359  1.00 77.71           C
ATOM   2401  OH  TYR A 164     -17.821   9.556 -20.963  1.00 77.71           O
ATOM   2402  HH  TYR A 164     -18.382  10.136 -20.372  1.00 77.71           H
ATOM   2403  HN  TYR A 164     -11.838   9.965 -19.934  1.00 77.71           H
ATOM   2404  N   SER A 165      -9.907   8.872 -17.569  1.00 88.45           N
ATOM   2405  CA  SER A 165      -8.761   8.403 -16.809  1.00 88.45           C
ATOM   2406  C   SER A 165      -8.260   9.512 -15.881  1.00 88.45           C
ATOM   2407  O   SER A 165      -7.822   9.241 -14.764  1.00 88.45           O
ATOM   2408  HA  SER A 165      -9.126   7.555 -16.229  1.00 88.45           H
ATOM   2409  CB  SER A 165      -7.637   7.940 -17.737  1.00 88.45           C
ATOM   2410 1HB  SER A 165      -6.902   7.375 -17.162  1.00 88.45           H
ATOM   2411 2HB  SER A 165      -8.043   7.262 -18.488  1.00 88.45           H
ATOM   2412  OG  SER A 165      -6.993   9.034 -18.384  1.00 88.45           O
ATOM   2413  HG  SER A 165      -7.673   9.704 -18.681  1.00 88.45           H
ATOM   2414  HN  SER A 165      -9.775   8.897 -18.560  1.00 88.45           H
ATOM   2415  N   LYS A 166      -8.341  10.738 -16.378  1.00 85.27           N
ATOM   2416  CA  LYS A 166      -7.924  11.891 -15.598  1.00 85.27           C
ATOM   2417  C   LYS A 166      -8.866  12.062 -14.405  1.00 85.27           C
ATOM   2418  O   LYS A 166      -8.415  12.245 -13.275  1.00 85.27           O
ATOM   2419  HA  LYS A 166      -6.922  11.684 -15.221  1.00 85.27           H
ATOM   2420  CB  LYS A 166      -7.826  13.132 -16.488  1.00 85.27           C
ATOM   2421 1HB  LYS A 166      -8.744  13.245 -17.063  1.00 85.27           H
ATOM   2422 2HB  LYS A 166      -7.727  14.022 -15.867  1.00 85.27           H
ATOM   2423  CG  LYS A 166      -6.631  13.032 -17.438  1.00 85.27           C
ATOM   2424 1HG  LYS A 166      -5.712  12.918 -16.862  1.00 85.27           H
ATOM   2425 2HG  LYS A 166      -6.729  12.142 -18.060  1.00 85.27           H
ATOM   2426  CD  LYS A 166      -6.532  14.274 -18.327  1.00 85.27           C
ATOM   2427 1HD  LYS A 166      -7.442  14.375 -18.918  1.00 85.27           H
ATOM   2428 2HD  LYS A 166      -6.455  15.165 -17.705  1.00 85.27           H
ATOM   2429  CE  LYS A 166      -5.320  14.187 -19.256  1.00 85.27           C
ATOM   2430 1HE  LYS A 166      -4.414  14.034 -18.670  1.00 85.27           H
ATOM   2431 2HE  LYS A 166      -5.421  13.326 -19.917  1.00 85.27           H
ATOM   2432  NZ  LYS A 166      -5.193  15.424 -20.060  1.00 85.27           N
ATOM   2433 1HZ  LYS A 166      -4.391  15.347 -20.675  1.00 85.27           H
ATOM   2434 2HZ  LYS A 166      -6.033  15.554 -20.614  1.00 85.27           H
ATOM   2435 3HZ  LYS A 166      -5.071  16.218 -19.441  1.00 85.27           H
ATOM   2436  HN  LYS A 166      -8.684  10.948 -17.293  1.00 85.27           H
ATOM   2437  N   MET A 167     -10.157  11.998 -14.697  1.00 86.39           N
ATOM   2438  CA  MET A 167     -11.166  12.195 -13.671  1.00 86.39           C
ATOM   2439  C   MET A 167     -11.061  11.124 -12.584  1.00 86.39           C
ATOM   2440  O   MET A 167     -11.137  11.430 -11.396  1.00 86.39           O
ATOM   2441  HA  MET A 167     -10.962  13.177 -13.244  1.00 86.39           H
ATOM   2442  CB  MET A 167     -12.557  12.144 -14.307  1.00 86.39           C
ATOM   2443 1HB  MET A 167     -12.682  11.201 -14.840  1.00 86.39           H
ATOM   2444 2HB  MET A 167     -13.319  12.172 -13.527  1.00 86.39           H
ATOM   2445  CG  MET A 167     -12.763  13.313 -15.272  1.00 86.39           C
ATOM   2446 1HG  MET A 167     -12.659  14.258 -14.739  1.00 86.39           H
ATOM   2447 2HG  MET A 167     -11.994  13.297 -16.044  1.00 86.39           H
ATOM   2448  SD  MET A 167     -14.380  13.210 -16.020  1.00 86.39           S
ATOM   2449  CE  MET A 167     -15.388  13.776 -14.660  1.00 86.39           C
ATOM   2450 1HE  MET A 167     -15.251  13.112 -13.806  1.00 86.39           H
ATOM   2451 2HE  MET A 167     -15.091  14.788 -14.384  1.00 86.39           H
ATOM   2452 3HE  MET A 167     -16.436  13.774 -14.958  1.00 86.39           H
ATOM   2453  HN  MET A 167     -10.514  11.814 -15.612  1.00 86.39           H
ATOM   2454  N   VAL A 168     -10.889   9.888 -13.031  1.00 93.71           N
ATOM   2455  CA  VAL A 168     -10.818   8.764 -12.114  1.00 93.71           C
ATOM   2456  C   VAL A 168      -9.619   8.948 -11.181  1.00 93.71           C
ATOM   2457  O   VAL A 168      -9.724   8.720  -9.977  1.00 93.71           O
ATOM   2458  HA  VAL A 168     -11.730   8.767 -11.517  1.00 93.71           H
ATOM   2459  CB  VAL A 168     -10.769   7.451 -12.898  1.00 93.71           C
ATOM   2460  HB  VAL A 168      -9.972   7.531 -13.637  1.00 93.71           H
ATOM   2461  CG1 VAL A 168     -10.439   6.274 -11.977  1.00 93.71           C
ATOM   2462 1HG1 VAL A 168      -9.468   6.439 -11.511  1.00 93.71           H
ATOM   2463 2HG1 VAL A 168     -11.204   6.192 -11.205  1.00 93.71           H
ATOM   2464 3HG1 VAL A 168     -10.411   5.354 -12.560  1.00 93.71           H
ATOM   2465  CG2 VAL A 168     -12.081   7.210 -13.646  1.00 93.71           C
ATOM   2466 1HG2 VAL A 168     -12.903   7.160 -12.932  1.00 93.71           H
ATOM   2467 2HG2 VAL A 168     -12.256   8.028 -14.345  1.00 93.71           H
ATOM   2468 3HG2 VAL A 168     -12.019   6.271 -14.195  1.00 93.71           H
ATOM   2469  HN  VAL A 168     -10.799   9.651 -13.998  1.00 93.71           H
ATOM   2470  N   CYS A 169      -8.507   9.358 -11.772  1.00 94.95           N
ATOM   2471  CA  CYS A 169      -7.287   9.566 -11.011  1.00 94.95           C
ATOM   2472  C   CYS A 169      -7.566  10.614  -9.932  1.00 94.95           C
ATOM   2473  O   CYS A 169      -7.225  10.417  -8.766  1.00 94.95           O
ATOM   2474  HA  CYS A 169      -7.032   8.606 -10.561  1.00 94.95           H
ATOM   2475  CB  CYS A 169      -6.119   9.972 -11.912  1.00 94.95           C
ATOM   2476 1HB  CYS A 169      -6.427  10.777 -12.579  1.00 94.95           H
ATOM   2477 2HB  CYS A 169      -5.298  10.355 -11.307  1.00 94.95           H
ATOM   2478  SG  CYS A 169      -5.554   8.532 -12.891  1.00 94.95           S
ATOM   2479  HG  CYS A 169      -6.535   8.580 -13.787  1.00 94.95           H
ATOM   2480  HN  CYS A 169      -8.431   9.548 -12.751  1.00 94.95           H
ATOM   2481  N   PHE A 170      -8.184  11.705 -10.358  1.00 93.91           N
ATOM   2482  CA  PHE A 170      -8.483  12.799  -9.450  1.00 93.91           C
ATOM   2483  C   PHE A 170      -9.376  12.329  -8.300  1.00 93.91           C
ATOM   2484  O   PHE A 170      -9.123  12.652  -7.141  1.00 93.91           O
ATOM   2485  HA  PHE A 170      -7.534  13.155  -9.049  1.00 93.91           H
ATOM   2486  CB  PHE A 170      -9.231  13.861 -10.259  1.00 93.91           C
ATOM   2487 1HB  PHE A 170      -8.620  14.148 -11.115  1.00 93.91           H
ATOM   2488 2HB  PHE A 170     -10.148  13.423 -10.654  1.00 93.91           H
ATOM   2489  CG  PHE A 170      -9.586  15.117  -9.460  1.00 93.91           C
ATOM   2490  CD1 PHE A 170     -10.854  15.296  -9.004  1.00 93.91           C
ATOM   2491  HD1 PHE A 170     -11.618  14.545  -9.206  1.00 93.91           H
ATOM   2492  CD2 PHE A 170      -8.633  16.054  -9.207  1.00 93.91           C
ATOM   2493  HD2 PHE A 170      -7.617  15.910  -9.573  1.00 93.91           H
ATOM   2494  CE1 PHE A 170     -11.184  16.461  -8.262  1.00 93.91           C
ATOM   2495  HE1 PHE A 170     -12.201  16.605  -7.896  1.00 93.91           H
ATOM   2496  CE2 PHE A 170      -8.963  17.219  -8.466  1.00 93.91           C
ATOM   2497  HE2 PHE A 170      -8.199  17.970  -8.263  1.00 93.91           H
ATOM   2498  CZ  PHE A 170     -10.231  17.398  -8.009  1.00 93.91           C
ATOM   2499  HZ  PHE A 170     -10.484  18.293  -7.440  1.00 93.91           H
ATOM   2500  HN  PHE A 170      -8.478  11.848 -11.303  1.00 93.91           H
ATOM   2501  N   THR A 171     -10.403  11.573  -8.662  1.00 93.46           N
ATOM   2502  CA  THR A 171     -11.350  11.077  -7.678  1.00 93.46           C
ATOM   2503  C   THR A 171     -10.634  10.213  -6.637  1.00 93.46           C
ATOM   2504  O   THR A 171     -10.952  10.273  -5.450  1.00 93.46           O
ATOM   2505  HA  THR A 171     -11.774  11.930  -7.148  1.00 93.46           H
ATOM   2506  CB  THR A 171     -12.461  10.334  -8.423  1.00 93.46           C
ATOM   2507  HB  THR A 171     -12.085   9.409  -8.861  1.00 93.46           H
ATOM   2508  OG1 THR A 171     -12.959  11.295  -9.349  1.00 93.46           O
ATOM   2509  HG1 THR A 171     -12.477  11.212 -10.221  1.00 93.46           H
ATOM   2510  CG2 THR A 171     -13.661  10.023  -7.526  1.00 93.46           C
ATOM   2511 1HG2 THR A 171     -14.078  10.954  -7.142  1.00 93.46           H
ATOM   2512 2HG2 THR A 171     -13.340   9.398  -6.693  1.00 93.46           H
ATOM   2513 3HG2 THR A 171     -14.420   9.496  -8.105  1.00 93.46           H
ATOM   2514  HN  THR A 171     -10.592  11.300  -9.605  1.00 93.46           H
ATOM   2515  N   ILE A 172      -9.680   9.430  -7.120  1.00 94.42           N
ATOM   2516  CA  ILE A 172      -8.945   8.525  -6.253  1.00 94.42           C
ATOM   2517  C   ILE A 172      -8.159   9.339  -5.223  1.00 94.42           C
ATOM   2518  O   ILE A 172      -8.167   9.018  -4.035  1.00 94.42           O
ATOM   2519  HA  ILE A 172      -9.675   7.912  -5.724  1.00 94.42           H
ATOM   2520  CB  ILE A 172      -8.074   7.578  -7.081  1.00 94.42           C
ATOM   2521  HB  ILE A 172      -7.583   8.160  -7.861  1.00 94.42           H
ATOM   2522  CG1 ILE A 172      -8.928   6.518  -7.779  1.00 94.42           C
ATOM   2523 1HG1 ILE A 172      -9.320   5.818  -7.041  1.00 94.42           H
ATOM   2524 2HG1 ILE A 172      -9.786   6.992  -8.255  1.00 94.42           H
ATOM   2525  CG2 ILE A 172      -6.973   6.953  -6.223  1.00 94.42           C
ATOM   2526 1HG2 ILE A 172      -6.340   7.741  -5.813  1.00 94.42           H
ATOM   2527 2HG2 ILE A 172      -7.424   6.389  -5.407  1.00 94.42           H
ATOM   2528 3HG2 ILE A 172      -6.369   6.284  -6.836  1.00 94.42           H
ATOM   2529  CD1 ILE A 172      -8.112   5.758  -8.827  1.00 94.42           C
ATOM   2530 1HD1 ILE A 172      -7.742   6.458  -9.576  1.00 94.42           H
ATOM   2531 2HD1 ILE A 172      -7.269   5.265  -8.343  1.00 94.42           H
ATOM   2532 3HD1 ILE A 172      -8.743   5.011  -9.307  1.00 94.42           H
ATOM   2533  HN  ILE A 172      -9.409   9.406  -8.082  1.00 94.42           H
ATOM   2534  N   TRP A 173      -7.500  10.378  -5.715  1.00 93.33           N
ATOM   2535  CA  TRP A 173      -6.636  11.185  -4.869  1.00 93.33           C
ATOM   2536  C   TRP A 173      -7.505  11.836  -3.791  1.00 93.33           C
ATOM   2537  O   TRP A 173      -7.138  11.850  -2.617  1.00 93.33           O
ATOM   2538  HA  TRP A 173      -5.906  10.520  -4.408  1.00 93.33           H
ATOM   2539  CB  TRP A 173      -5.851  12.202  -5.700  1.00 93.33           C
ATOM   2540 1HB  TRP A 173      -6.524  12.660  -6.425  1.00 93.33           H
ATOM   2541 2HB  TRP A 173      -5.500  12.998  -5.043  1.00 93.33           H
ATOM   2542  CG  TRP A 173      -4.653  11.607  -6.442  1.00 93.33           C
ATOM   2543  CD1 TRP A 173      -4.501  11.438  -7.762  1.00 93.33           C
ATOM   2544  HD1 TRP A 173      -5.248  11.716  -8.506  1.00 93.33           H
ATOM   2545  CD2 TRP A 173      -3.436  11.107  -5.848  1.00 93.33           C
ATOM   2546  NE1 TRP A 173      -3.281  10.867  -8.063  1.00 93.33           N
ATOM   2547  HE1 TRP A 173      -2.941  10.644  -8.976  1.00 93.33           H
ATOM   2548  CE2 TRP A 173      -2.613  10.659  -6.862  1.00 93.33           C
ATOM   2549  CE3 TRP A 173      -3.044  11.034  -4.500  1.00 93.33           C
ATOM   2550  HE3 TRP A 173      -3.676  11.381  -3.682  1.00 93.33           H
ATOM   2551  CZ2 TRP A 173      -1.346  10.108  -6.633  1.00 93.33           C
ATOM   2552  HZ2 TRP A 173      -0.715   9.762  -7.451  1.00 93.33           H
ATOM   2553  CZ3 TRP A 173      -1.776  10.481  -4.289  1.00 93.33           C
ATOM   2554  HZ3 TRP A 173      -1.422  10.401  -3.261  1.00 93.33           H
ATOM   2555  CH2 TRP A 173      -0.935  10.026  -5.298  1.00 93.33           C
ATOM   2556  HH2 TRP A 173       0.041   9.607  -5.050  1.00 93.33           H
ATOM   2557  HN  TRP A 173      -7.548  10.669  -6.670  1.00 93.33           H
ATOM   2558  N   VAL A 174      -8.641  12.361  -4.228  1.00 95.92           N
ATOM   2559  CA  VAL A 174      -9.548  13.042  -3.321  1.00 95.92           C
ATOM   2560  C   VAL A 174     -10.037  12.056  -2.259  1.00 95.92           C
ATOM   2561  O   VAL A 174     -10.081  12.385  -1.075  1.00 95.92           O
ATOM   2562  HA  VAL A 174      -8.987  13.837  -2.830  1.00 95.92           H
ATOM   2563  CB  VAL A 174     -10.690  13.686  -4.110  1.00 95.92           C
ATOM   2564  HB  VAL A 174     -11.149  12.914  -4.727  1.00 95.92           H
ATOM   2565  CG1 VAL A 174     -11.765  14.235  -3.169  1.00 95.92           C
ATOM   2566 1HG1 VAL A 174     -12.171  13.421  -2.568  1.00 95.92           H
ATOM   2567 2HG1 VAL A 174     -11.325  14.987  -2.514  1.00 95.92           H
ATOM   2568 3HG1 VAL A 174     -12.565  14.687  -3.756  1.00 95.92           H
ATOM   2569  CG2 VAL A 174     -10.165  14.781  -5.040  1.00 95.92           C
ATOM   2570 1HG2 VAL A 174      -9.670  15.552  -4.451  1.00 95.92           H
ATOM   2571 2HG2 VAL A 174      -9.454  14.350  -5.745  1.00 95.92           H
ATOM   2572 3HG2 VAL A 174     -10.998  15.222  -5.589  1.00 95.92           H
ATOM   2573  HN  VAL A 174      -8.943  12.325  -5.181  1.00 95.92           H
ATOM   2574  N   LEU A 175     -10.392  10.866  -2.721  1.00 91.29           N
ATOM   2575  CA  LEU A 175     -10.941   9.853  -1.836  1.00 91.29           C
ATOM   2576  C   LEU A 175      -9.895   9.479  -0.784  1.00 91.29           C
ATOM   2577  O   LEU A 175     -10.198   9.425   0.407  1.00 91.29           O
ATOM   2578  HA  LEU A 175     -11.799  10.294  -1.327  1.00 91.29           H
ATOM   2579  CB  LEU A 175     -11.457   8.659  -2.642  1.00 91.29           C
ATOM   2580 1HB  LEU A 175     -12.193   9.022  -3.360  1.00 91.29           H
ATOM   2581 2HB  LEU A 175     -10.627   8.249  -3.217  1.00 91.29           H
ATOM   2582  CG  LEU A 175     -12.091   7.526  -1.832  1.00 91.29           C
ATOM   2583  HG  LEU A 175     -11.382   7.218  -1.064  1.00 91.29           H
ATOM   2584  CD1 LEU A 175     -13.355   8.005  -1.115  1.00 91.29           C
ATOM   2585 1HD1 LEU A 175     -13.101   8.820  -0.437  1.00 91.29           H
ATOM   2586 2HD1 LEU A 175     -14.079   8.356  -1.850  1.00 91.29           H
ATOM   2587 3HD1 LEU A 175     -13.785   7.180  -0.547  1.00 91.29           H
ATOM   2588  CD2 LEU A 175     -12.360   6.306  -2.715  1.00 91.29           C
ATOM   2589 1HD2 LEU A 175     -13.040   6.583  -3.520  1.00 91.29           H
ATOM   2590 2HD2 LEU A 175     -11.421   5.950  -3.138  1.00 91.29           H
ATOM   2591 3HD2 LEU A 175     -12.810   5.516  -2.114  1.00 91.29           H
ATOM   2592  HN  LEU A 175     -10.310  10.590  -3.679  1.00 91.29           H
ATOM   2593  N   ALA A 176      -8.685   9.229  -1.263  1.00 95.82           N
ATOM   2594  CA  ALA A 176      -7.616   8.768  -0.393  1.00 95.82           C
ATOM   2595  C   ALA A 176      -7.303   9.850   0.642  1.00 95.82           C
ATOM   2596  O   ALA A 176      -6.986   9.544   1.790  1.00 95.82           O
ATOM   2597  HA  ALA A 176      -7.971   7.876   0.123  1.00 95.82           H
ATOM   2598  CB  ALA A 176      -6.395   8.397  -1.236  1.00 95.82           C
ATOM   2599 1HB  ALA A 176      -6.663   7.604  -1.935  1.00 95.82           H
ATOM   2600 2HB  ALA A 176      -6.058   9.272  -1.792  1.00 95.82           H
ATOM   2601 3HB  ALA A 176      -5.594   8.051  -0.583  1.00 95.82           H
ATOM   2602  HN  ALA A 176      -8.430   9.338  -2.224  1.00 95.82           H
ATOM   2603  N   ALA A 177      -7.403  11.095   0.198  1.00 95.56           N
ATOM   2604  CA  ALA A 177      -7.119  12.224   1.067  1.00 95.56           C
ATOM   2605  C   ALA A 177      -8.124  12.240   2.221  1.00 95.56           C
ATOM   2606  O   ALA A 177      -7.753  12.488   3.367  1.00 95.56           O
ATOM   2607  HA  ALA A 177      -6.116  12.088   1.471  1.00 95.56           H
ATOM   2608  CB  ALA A 177      -7.149  13.518   0.250  1.00 95.56           C
ATOM   2609 1HB  ALA A 177      -6.397  13.467  -0.538  1.00 95.56           H
ATOM   2610 2HB  ALA A 177      -8.136  13.642  -0.197  1.00 95.56           H
ATOM   2611 3HB  ALA A 177      -6.936  14.365   0.902  1.00 95.56           H
ATOM   2612  HN  ALA A 177      -7.672  11.336  -0.734  1.00 95.56           H
ATOM   2613  N   ALA A 178      -9.375  11.973   1.877  1.00 95.72           N
ATOM   2614  CA  ALA A 178     -10.440  11.978   2.866  1.00 95.72           C
ATOM   2615  C   ALA A 178     -10.231  10.817   3.840  1.00 95.72           C
ATOM   2616  O   ALA A 178     -10.527  10.938   5.028  1.00 95.72           O
ATOM   2617  HA  ALA A 178     -10.378  12.918   3.415  1.00 95.72           H
ATOM   2618  CB  ALA A 178     -11.794  11.910   2.158  1.00 95.72           C
ATOM   2619 1HB  ALA A 178     -11.905  12.772   1.500  1.00 95.72           H
ATOM   2620 2HB  ALA A 178     -11.851  10.994   1.569  1.00 95.72           H
ATOM   2621 3HB  ALA A 178     -12.593  11.914   2.900  1.00 95.72           H
ATOM   2622  HN  ALA A 178      -9.665  11.756   0.945  1.00 95.72           H
ATOM   2623  N   LEU A 179      -9.725   9.718   3.300  1.00 93.04           N
ATOM   2624  CA  LEU A 179      -9.623   8.487   4.066  1.00 93.04           C
ATOM   2625  C   LEU A 179      -8.456   8.598   5.049  1.00 93.04           C
ATOM   2626  O   LEU A 179      -8.307   7.762   5.939  1.00 93.04           O
ATOM   2627  HA  LEU A 179     -10.546   8.380   4.636  1.00 93.04           H
ATOM   2628  CB  LEU A 179      -9.526   7.281   3.130  1.00 93.04           C
ATOM   2629 1HB  LEU A 179      -8.711   7.456   2.427  1.00 93.04           H
ATOM   2630 2HB  LEU A 179      -9.253   6.407   3.722  1.00 93.04           H
ATOM   2631  CG  LEU A 179     -10.788   6.947   2.332  1.00 93.04           C
ATOM   2632  HG  LEU A 179     -11.095   7.841   1.789  1.00 93.04           H
ATOM   2633  CD1 LEU A 179     -10.508   5.861   1.292  1.00 93.04           C
ATOM   2634 1HD1 LEU A 179      -9.740   6.208   0.601  1.00 93.04           H
ATOM   2635 2HD1 LEU A 179     -10.163   4.957   1.794  1.00 93.04           H
ATOM   2636 3HD1 LEU A 179     -11.422   5.643   0.739  1.00 93.04           H
ATOM   2637  CD2 LEU A 179     -11.940   6.566   3.263  1.00 93.04           C
ATOM   2638 1HD2 LEU A 179     -11.658   5.693   3.852  1.00 93.04           H
ATOM   2639 2HD2 LEU A 179     -12.159   7.399   3.931  1.00 93.04           H
ATOM   2640 3HD2 LEU A 179     -12.825   6.334   2.670  1.00 93.04           H
ATOM   2641  HN  LEU A 179      -9.388   9.660   2.361  1.00 93.04           H
ATOM   2642  N   CYS A 180      -7.657   9.638   4.856  1.00 91.70           N
ATOM   2643  CA  CYS A 180      -6.489   9.850   5.693  1.00 91.70           C
ATOM   2644  C   CYS A 180      -6.837  10.904   6.746  1.00 91.70           C
ATOM   2645  O   CYS A 180      -5.983  11.304   7.535  1.00 91.70           O
ATOM   2646  HA  CYS A 180      -6.263   8.893   6.163  1.00 91.70           H
ATOM   2647  CB  CYS A 180      -5.266  10.252   4.866  1.00 91.70           C
ATOM   2648 1HB  CYS A 180      -4.355  10.058   5.431  1.00 91.70           H
ATOM   2649 2HB  CYS A 180      -5.214   9.647   3.960  1.00 91.70           H
ATOM   2650  SG  CYS A 180      -5.363  12.026   4.427  1.00 91.70           S
ATOM   2651  HG  CYS A 180      -4.091  12.148   4.059  1.00 91.70           H
ATOM   2652  HN  CYS A 180      -7.798  10.326   4.144  1.00 91.70           H
ATOM   2653  N   ILE A 181      -8.094  11.323   6.724  1.00 91.61           N
ATOM   2654  CA  ILE A 181      -8.564  12.329   7.661  1.00 91.61           C
ATOM   2655  C   ILE A 181      -8.314  11.845   9.090  1.00 91.61           C
ATOM   2656  O   ILE A 181      -7.789  12.588   9.919  1.00 91.61           O
ATOM   2657  HA  ILE A 181      -7.974  13.231   7.494  1.00 91.61           H
ATOM   2658  CB  ILE A 181     -10.025  12.684   7.378  1.00 91.61           C
ATOM   2659  HB  ILE A 181     -10.581  11.757   7.240  1.00 91.61           H
ATOM   2660  CG1 ILE A 181     -10.153  13.486   6.081  1.00 91.61           C
ATOM   2661 1HG1 ILE A 181      -9.673  14.457   6.201  1.00 91.61           H
ATOM   2662 2HG1 ILE A 181      -9.630  12.969   5.277  1.00 91.61           H
ATOM   2663  CG2 ILE A 181     -10.652  13.414   8.568  1.00 91.61           C
ATOM   2664 1HG2 ILE A 181     -10.612  12.774   9.449  1.00 91.61           H
ATOM   2665 2HG2 ILE A 181     -10.100  14.334   8.762  1.00 91.61           H
ATOM   2666 3HG2 ILE A 181     -11.690  13.655   8.340  1.00 91.61           H
ATOM   2667  CD1 ILE A 181     -11.622  13.681   5.700  1.00 91.61           C
ATOM   2668 1HD1 ILE A 181     -12.093  12.708   5.558  1.00 91.61           H
ATOM   2669 2HD1 ILE A 181     -12.136  14.220   6.497  1.00 91.61           H
ATOM   2670 3HD1 ILE A 181     -11.685  14.254   4.775  1.00 91.61           H
ATOM   2671  HN  ILE A 181      -8.784  10.988   6.083  1.00 91.61           H
ATOM   2672  N   PRO A 182      -8.683  10.596   9.405  1.00 92.75           N
ATOM   2673  CA  PRO A 182      -8.511  10.078  10.765  1.00 92.75           C
ATOM   2674  C   PRO A 182      -7.087  10.244  11.269  1.00 92.75           C
ATOM   2675  O   PRO A 182      -6.872  10.641  12.413  1.00 92.75           O
ATOM   2676  HA  PRO A 182      -9.128  10.645  11.462  1.00 92.75           H
ATOM   2677  CB  PRO A 182      -8.902   8.604  10.643  1.00 92.75           C
ATOM   2678 1HB  PRO A 182      -8.037   7.975  10.435  1.00 92.75           H
ATOM   2679 2HB  PRO A 182      -9.352   8.231  11.563  1.00 92.75           H
ATOM   2680  CG  PRO A 182      -9.895   8.596   9.487  1.00 92.75           C
ATOM   2681 1HG  PRO A 182      -9.998   7.604   9.048  1.00 92.75           H
ATOM   2682 2HG  PRO A 182     -10.893   8.895   9.808  1.00 92.75           H
ATOM   2683  CD  PRO A 182      -9.288   9.591   8.512  1.00 92.75           C
ATOM   2684 1HD  PRO A 182      -8.540   9.125   7.870  1.00 92.75           H
ATOM   2685 2HD  PRO A 182     -10.041  10.025   7.854  1.00 92.75           H
ATOM   2686  N   GLU A 183      -6.143   9.933  10.393  1.00 89.64           N
ATOM   2687  CA  GLU A 183      -4.737   9.986  10.757  1.00 89.64           C
ATOM   2688  C   GLU A 183      -4.340  11.415  11.132  1.00 89.64           C
ATOM   2689  O   GLU A 183      -3.555  11.623  12.056  1.00 89.64           O
ATOM   2690  HA  GLU A 183      -4.638   9.335  11.626  1.00 89.64           H
ATOM   2691  CB  GLU A 183      -3.857   9.451   9.626  1.00 89.64           C
ATOM   2692 1HB  GLU A 183      -4.260   9.769   8.665  1.00 89.64           H
ATOM   2693 2HB  GLU A 183      -2.825   9.763   9.785  1.00 89.64           H
ATOM   2694  CG  GLU A 183      -3.847   7.921   9.616  1.00 89.64           C
ATOM   2695 1HG  GLU A 183      -3.072   7.563   8.938  1.00 89.64           H
ATOM   2696 2HG  GLU A 183      -3.598   7.548  10.610  1.00 89.64           H
ATOM   2697  CD  GLU A 183      -5.206   7.367   9.184  1.00 89.64           C
ATOM   2698  OE1 GLU A 183      -5.426   6.158   9.415  1.00 89.64           O
ATOM   2699  OE2 GLU A 183      -5.995   8.165   8.632  1.00 89.64           O
ATOM   2700  HN  GLU A 183      -6.325   9.648   9.452  1.00 89.64           H
ATOM   2701  N   ILE A 184      -4.899  12.363  10.395  1.00 90.83           N
ATOM   2702  CA  ILE A 184      -4.574  13.764  10.604  1.00 90.83           C
ATOM   2703  C   ILE A 184      -4.979  14.171  12.023  1.00 90.83           C
ATOM   2704  O   ILE A 184      -4.255  14.906  12.692  1.00 90.83           O
ATOM   2705  HA  ILE A 184      -3.493  13.866  10.512  1.00 90.83           H
ATOM   2706  CB  ILE A 184      -5.205  14.630   9.512  1.00 90.83           C
ATOM   2707  HB  ILE A 184      -6.273  14.412   9.478  1.00 90.83           H
ATOM   2708  CG1 ILE A 184      -4.629  14.284   8.137  1.00 90.83           C
ATOM   2709 1HG1 ILE A 184      -3.584  14.589   8.090  1.00 90.83           H
ATOM   2710 2HG1 ILE A 184      -4.654  13.205   7.990  1.00 90.83           H
ATOM   2711  CG2 ILE A 184      -5.058  16.117   9.838  1.00 90.83           C
ATOM   2712 1HG2 ILE A 184      -5.554  16.333  10.785  1.00 90.83           H
ATOM   2713 2HG2 ILE A 184      -4.001  16.369   9.916  1.00 90.83           H
ATOM   2714 3HG2 ILE A 184      -5.515  16.710   9.046  1.00 90.83           H
ATOM   2715  CD1 ILE A 184      -5.418  14.975   7.023  1.00 90.83           C
ATOM   2716 1HD1 ILE A 184      -6.458  14.650   7.058  1.00 90.83           H
ATOM   2717 2HD1 ILE A 184      -5.371  16.056   7.161  1.00 90.83           H
ATOM   2718 3HD1 ILE A 184      -4.988  14.713   6.057  1.00 90.83           H
ATOM   2719  HN  ILE A 184      -5.563  12.188   9.668  1.00 90.83           H
ATOM   2720  N   LEU A 185      -6.135  13.674  12.439  1.00 90.83           N
ATOM   2721  CA  LEU A 185      -6.758  14.153  13.661  1.00 90.83           C
ATOM   2722  C   LEU A 185      -6.055  13.525  14.866  1.00 90.83           C
ATOM   2723  O   LEU A 185      -5.668  14.228  15.799  1.00 90.83           O
ATOM   2724  HA  LEU A 185      -6.614  15.233  13.700  1.00 90.83           H
ATOM   2725  CB  LEU A 185      -8.267  13.899  13.628  1.00 90.83           C
ATOM   2726 1HB  LEU A 185      -8.433  12.840  13.431  1.00 90.83           H
ATOM   2727 2HB  LEU A 185      -8.672  14.106  14.619  1.00 90.83           H
ATOM   2728  CG  LEU A 185      -9.062  14.711  12.604  1.00 90.83           C
ATOM   2729  HG  LEU A 185      -8.679  14.476  11.610  1.00 90.83           H
ATOM   2730  CD1 LEU A 185     -10.541  14.321  12.622  1.00 90.83           C
ATOM   2731 1HD1 LEU A 185     -10.640  13.262  12.382  1.00 90.83           H
ATOM   2732 2HD1 LEU A 185     -10.954  14.509  13.614  1.00 90.83           H
ATOM   2733 3HD1 LEU A 185     -11.082  14.913  11.885  1.00 90.83           H
ATOM   2734  CD2 LEU A 185      -8.862  16.213  12.820  1.00 90.83           C
ATOM   2735 1HD2 LEU A 185      -9.202  16.484  13.820  1.00 90.83           H
ATOM   2736 2HD2 LEU A 185      -7.805  16.458  12.717  1.00 90.83           H
ATOM   2737 3HD2 LEU A 185      -9.438  16.767  12.079  1.00 90.83           H
ATOM   2738  HN  LEU A 185      -6.643  12.960  11.957  1.00 90.83           H
ATOM   2739  N   TYR A 186      -5.911  12.210  14.808  1.00 91.05           N
ATOM   2740  CA  TYR A 186      -5.674  11.429  16.010  1.00 91.05           C
ATOM   2741  C   TYR A 186      -4.220  10.960  16.081  1.00 91.05           C
ATOM   2742  O   TYR A 186      -3.828  10.282  17.030  1.00 91.05           O
ATOM   2743  HA  TYR A 186      -5.886  12.063  16.871  1.00 91.05           H
ATOM   2744  CB  TYR A 186      -6.587  10.206  15.906  1.00 91.05           C
ATOM   2745 1HB  TYR A 186      -6.288   9.614  15.040  1.00 91.05           H
ATOM   2746 2HB  TYR A 186      -6.441   9.579  16.786  1.00 91.05           H
ATOM   2747  CG  TYR A 186      -8.073  10.547  15.782  1.00 91.05           C
ATOM   2748  CD1 TYR A 186      -8.649  11.449  16.653  1.00 91.05           C
ATOM   2749  HD1 TYR A 186      -8.045  11.918  17.429  1.00 91.05           H
ATOM   2750  CD2 TYR A 186      -8.838   9.953  14.798  1.00 91.05           C
ATOM   2751  HD2 TYR A 186      -8.383   9.240  14.110  1.00 91.05           H
ATOM   2752  CE1 TYR A 186     -10.048  11.771  16.536  1.00 91.05           C
ATOM   2753  HE1 TYR A 186     -10.515  12.481  17.218  1.00 91.05           H
ATOM   2754  CE2 TYR A 186     -10.237  10.274  14.682  1.00 91.05           C
ATOM   2755  HE2 TYR A 186     -10.852   9.812  13.910  1.00 91.05           H
ATOM   2756  CZ  TYR A 186     -10.773  11.167  15.556  1.00 91.05           C
ATOM   2757  OH  TYR A 186     -12.094  11.471  15.446  1.00 91.05           O
ATOM   2758  HH  TYR A 186     -12.516  10.910  14.734  1.00 91.05           H
ATOM   2759  HN  TYR A 186      -5.955  11.679  13.961  1.00 91.05           H
ATOM   2760  N   SER A 187      -3.458  11.340  15.066  1.00 91.78           N
ATOM   2761  CA  SER A 187      -2.020  11.136  15.091  1.00 91.78           C
ATOM   2762  C   SER A 187      -1.376  12.074  16.114  1.00 91.78           C
ATOM   2763  O   SER A 187      -1.526  13.292  16.026  1.00 91.78           O
ATOM   2764  HA  SER A 187      -1.881  10.096  15.386  1.00 91.78           H
ATOM   2765  CB  SER A 187      -1.408  11.359  13.707  1.00 91.78           C
ATOM   2766 1HB  SER A 187      -1.638  12.369  13.367  1.00 91.78           H
ATOM   2767 2HB  SER A 187      -0.322  11.286  13.775  1.00 91.78           H
ATOM   2768  OG  SER A 187      -1.888  10.417  12.752  1.00 91.78           O
ATOM   2769  HG  SER A 187      -2.306  10.895  11.980  1.00 91.78           H
ATOM   2770  HN  SER A 187      -3.808  11.780  14.239  1.00 91.78           H
ATOM   2771  N   GLN A 188      -0.672  11.472  17.061  1.00 85.33           N
ATOM   2772  CA  GLN A 188       0.111  12.239  18.014  1.00 85.33           C
ATOM   2773  C   GLN A 188       1.322  11.429  18.480  1.00 85.33           C
ATOM   2774  O   GLN A 188       1.409  10.230  18.221  1.00 85.33           O
ATOM   2775  HA  GLN A 188       0.444  13.123  17.470  1.00 85.33           H
ATOM   2776  CB  GLN A 188      -0.747  12.676  19.204  1.00 85.33           C
ATOM   2777 1HB  GLN A 188      -0.173  13.345  19.844  1.00 85.33           H
ATOM   2778 2HB  GLN A 188      -1.610  13.238  18.847  1.00 85.33           H
ATOM   2779  CG  GLN A 188      -1.218  11.466  20.013  1.00 85.33           C
ATOM   2780 1HG  GLN A 188      -1.724  10.759  19.356  1.00 85.33           H
ATOM   2781 2HG  GLN A 188      -0.357  10.949  20.436  1.00 85.33           H
ATOM   2782  CD  GLN A 188      -2.166  11.894  21.136  1.00 85.33           C
ATOM   2783  OE1 GLN A 188      -2.780  12.947  21.098  1.00 85.33           O
ATOM   2784  NE2 GLN A 188      -2.249  11.020  22.135  1.00 85.33           N
ATOM   2785 1HE2 GLN A 188      -1.718  10.173  22.104  1.00 85.33           H
ATOM   2786 2HE2 GLN A 188      -2.843  11.209  22.917  1.00 85.33           H
ATOM   2787  HN  GLN A 188      -0.632  10.480  17.183  1.00 85.33           H
ATOM   2788  N   ILE A 189       2.228  12.116  19.161  1.00 89.09           N
ATOM   2789  CA  ILE A 189       3.356  11.451  19.789  1.00 89.09           C
ATOM   2790  C   ILE A 189       2.945  10.960  21.178  1.00 89.09           C
ATOM   2791  O   ILE A 189       2.485  11.744  22.007  1.00 89.09           O
ATOM   2792  HA  ILE A 189       3.607  10.584  19.177  1.00 89.09           H
ATOM   2793  CB  ILE A 189       4.581  12.367  19.798  1.00 89.09           C
ATOM   2794  HB  ILE A 189       4.315  13.288  20.317  1.00 89.09           H
ATOM   2795  CG1 ILE A 189       4.989  12.752  18.375  1.00 89.09           C
ATOM   2796 1HG1 ILE A 189       5.307  11.863  17.831  1.00 89.09           H
ATOM   2797 2HG1 ILE A 189       4.129  13.160  17.844  1.00 89.09           H
ATOM   2798  CG2 ILE A 189       5.737  11.731  20.573  1.00 89.09           C
ATOM   2799 1HG2 ILE A 189       5.428  11.550  21.603  1.00 89.09           H
ATOM   2800 2HG2 ILE A 189       6.011  10.785  20.105  1.00 89.09           H
ATOM   2801 3HG2 ILE A 189       6.595  12.403  20.564  1.00 89.09           H
ATOM   2802  CD1 ILE A 189       6.122  13.781  18.388  1.00 89.09           C
ATOM   2803 1HD1 ILE A 189       5.792  14.678  18.911  1.00 89.09           H
ATOM   2804 2HD1 ILE A 189       6.988  13.360  18.898  1.00 89.09           H
ATOM   2805 3HD1 ILE A 189       6.392  14.036  17.363  1.00 89.09           H
ATOM   2806  HN  ILE A 189       2.199  13.108  19.286  1.00 89.09           H
ATOM   2807  N   LYS A 190       3.126   9.665  21.391  1.00 84.45           N
ATOM   2808  CA  LYS A 190       2.904   9.083  22.704  1.00 84.45           C
ATOM   2809  C   LYS A 190       4.246   8.658  23.302  1.00 84.45           C
ATOM   2810  O   LYS A 190       5.052   8.014  22.633  1.00 84.45           O
ATOM   2811  HA  LYS A 190       2.474   9.860  23.336  1.00 84.45           H
ATOM   2812  CB  LYS A 190       1.880   7.949  22.621  1.00 84.45           C
ATOM   2813 1HB  LYS A 190       0.999   8.288  22.077  1.00 84.45           H
ATOM   2814 2HB  LYS A 190       2.300   7.115  22.059  1.00 84.45           H
ATOM   2815  CG  LYS A 190       1.473   7.476  24.018  1.00 84.45           C
ATOM   2816 1HG  LYS A 190       2.357   7.154  24.569  1.00 84.45           H
ATOM   2817 2HG  LYS A 190       1.035   8.305  24.574  1.00 84.45           H
ATOM   2818  CD  LYS A 190       0.469   6.323  23.935  1.00 84.45           C
ATOM   2819 1HD  LYS A 190      -0.418   6.647  23.391  1.00 84.45           H
ATOM   2820 2HD  LYS A 190       0.904   5.497  23.373  1.00 84.45           H
ATOM   2821  CE  LYS A 190       0.071   5.842  25.332  1.00 84.45           C
ATOM   2822 1HE  LYS A 190       0.962   5.707  25.945  1.00 84.45           H
ATOM   2823 2HE  LYS A 190      -0.541   6.599  25.823  1.00 84.45           H
ATOM   2824  NZ  LYS A 190      -0.678   4.569  25.247  1.00 84.45           N
ATOM   2825 1HZ  LYS A 190      -0.804   4.188  26.179  1.00 84.45           H
ATOM   2826 2HZ  LYS A 190      -1.585   4.737  24.825  1.00 84.45           H
ATOM   2827 3HZ  LYS A 190      -0.159   3.908  24.680  1.00 84.45           H
ATOM   2828  HN  LYS A 190       3.418   9.018  20.686  1.00 84.45           H
ATOM   2829  N   GLU A 191       4.444   9.036  24.557  1.00 75.73           N
ATOM   2830  CA  GLU A 191       5.620   8.603  25.292  1.00 75.73           C
ATOM   2831  C   GLU A 191       5.267   7.439  26.220  1.00 75.73           C
ATOM   2832  O   GLU A 191       4.420   7.578  27.101  1.00 75.73           O
ATOM   2833  HA  GLU A 191       6.329   8.269  24.534  1.00 75.73           H
ATOM   2834  CB  GLU A 191       6.235   9.763  26.077  1.00 75.73           C
ATOM   2835 1HB  GLU A 191       6.341  10.631  25.426  1.00 75.73           H
ATOM   2836 2HB  GLU A 191       5.637   9.962  26.966  1.00 75.73           H
ATOM   2837  CG  GLU A 191       7.638   9.408  26.572  1.00 75.73           C
ATOM   2838 1HG  GLU A 191       7.576   8.608  27.310  1.00 75.73           H
ATOM   2839 2HG  GLU A 191       8.236   9.030  25.742  1.00 75.73           H
ATOM   2840  CD  GLU A 191       8.327  10.627  27.189  1.00 75.73           C
ATOM   2841  OE1 GLU A 191       9.523  10.493  27.525  1.00 75.73           O
ATOM   2842  OE2 GLU A 191       7.641  11.665  27.311  1.00 75.73           O
ATOM   2843  HN  GLU A 191       3.820   9.626  25.069  1.00 75.73           H
ATOM   2844  N   GLU A 192       5.934   6.317  25.991  1.00 72.32           N
ATOM   2845  CA  GLU A 192       5.647   5.109  26.745  1.00 72.32           C
ATOM   2846  C   GLU A 192       6.941   4.345  27.036  1.00 72.32           C
ATOM   2847  O   GLU A 192       7.744   4.111  26.134  1.00 72.32           O
ATOM   2848  HA  GLU A 192       5.201   5.449  27.679  1.00 72.32           H
ATOM   2849  CB  GLU A 192       4.644   4.224  26.003  1.00 72.32           C
ATOM   2850 1HB  GLU A 192       3.893   4.848  25.517  1.00 72.32           H
ATOM   2851 2HB  GLU A 192       5.173   3.570  25.310  1.00 72.32           H
ATOM   2852  CG  GLU A 192       3.895   3.309  26.974  1.00 72.32           C
ATOM   2853 1HG  GLU A 192       4.556   2.508  27.307  1.00 72.32           H
ATOM   2854 2HG  GLU A 192       3.606   3.873  27.861  1.00 72.32           H
ATOM   2855  CD  GLU A 192       2.651   2.711  26.316  1.00 72.32           C
ATOM   2856  OE1 GLU A 192       1.587   2.750  26.972  1.00 72.32           O
ATOM   2857  OE2 GLU A 192       2.791   2.228  25.171  1.00 72.32           O
ATOM   2858  HN  GLU A 192       6.657   6.227  25.306  1.00 72.32           H
ATOM   2859  N   SER A 193       7.103   3.978  28.298  1.00 73.65           N
ATOM   2860  CA  SER A 193       8.291   3.256  28.722  1.00 73.65           C
ATOM   2861  C   SER A 193       9.544   4.063  28.376  1.00 73.65           C
ATOM   2862  O   SER A 193      10.602   3.493  28.116  1.00 73.65           O
ATOM   2863  HA  SER A 193       8.192   3.146  29.802  1.00 73.65           H
ATOM   2864  CB  SER A 193       8.355   1.872  28.072  1.00 73.65           C
ATOM   2865 1HB  SER A 193       8.539   1.982  27.004  1.00 73.65           H
ATOM   2866 2HB  SER A 193       9.197   1.317  28.485  1.00 73.65           H
ATOM   2867  OG  SER A 193       7.154   1.132  28.274  1.00 73.65           O
ATOM   2868  HG  SER A 193       7.219   0.245  27.817  1.00 73.65           H
ATOM   2869  HN  SER A 193       6.441   4.165  29.024  1.00 73.65           H
ATOM   2870  N   GLY A 194       9.383   5.378  28.386  1.00 81.53           N
ATOM   2871  CA  GLY A 194      10.499   6.271  28.119  1.00 81.53           C
ATOM   2872  C   GLY A 194      10.833   6.299  26.626  1.00 81.53           C
ATOM   2873  O   GLY A 194      11.865   6.837  26.228  1.00 81.53           O
ATOM   2874 1HA  GLY A 194      10.254   7.277  28.460  1.00 81.53           H
ATOM   2875 2HA  GLY A 194      11.372   5.946  28.685  1.00 81.53           H
ATOM   2876  HN  GLY A 194       8.512   5.834  28.571  1.00 81.53           H
ATOM   2877  N   ILE A 195       9.940   5.714  25.841  1.00 79.76           N
ATOM   2878  CA  ILE A 195      10.110   5.696  24.398  1.00 79.76           C
ATOM   2879  C   ILE A 195       9.039   6.577  23.751  1.00 79.76           C
ATOM   2880  O   ILE A 195       7.852   6.426  24.035  1.00 79.76           O
ATOM   2881  HA  ILE A 195      11.088   6.125  24.179  1.00 79.76           H
ATOM   2882  CB  ILE A 195      10.119   4.257  23.878  1.00 79.76           C
ATOM   2883  HB  ILE A 195       9.173   3.790  24.150  1.00 79.76           H
ATOM   2884  CG1 ILE A 195      11.233   3.443  24.539  1.00 79.76           C
ATOM   2885 1HG1 ILE A 195      12.202   3.876  24.290  1.00 79.76           H
ATOM   2886 2HG1 ILE A 195      11.131   3.492  25.623  1.00 79.76           H
ATOM   2887  CG2 ILE A 195      10.215   4.227  22.351  1.00 79.76           C
ATOM   2888 1HG2 ILE A 195       9.359   4.748  21.923  1.00 79.76           H
ATOM   2889 2HG2 ILE A 195      11.135   4.719  22.035  1.00 79.76           H
ATOM   2890 3HG2 ILE A 195      10.220   3.192  22.008  1.00 79.76           H
ATOM   2891  CD1 ILE A 195      11.188   1.983  24.083  1.00 79.76           C
ATOM   2892 1HD1 ILE A 195      10.228   1.546  24.355  1.00 79.76           H
ATOM   2893 2HD1 ILE A 195      11.315   1.936  23.001  1.00 79.76           H
ATOM   2894 3HD1 ILE A 195      11.991   1.426  24.568  1.00 79.76           H
ATOM   2895  HN  ILE A 195       9.114   5.260  26.175  1.00 79.76           H
ATOM   2896  N   ALA A 196       9.498   7.478  22.895  1.00 90.34           N
ATOM   2897  CA  ALA A 196       8.589   8.320  22.136  1.00 90.34           C
ATOM   2898  C   ALA A 196       8.064   7.539  20.930  1.00 90.34           C
ATOM   2899  O   ALA A 196       8.844   6.974  20.165  1.00 90.34           O
ATOM   2900  HA  ALA A 196       7.751   8.574  22.786  1.00 90.34           H
ATOM   2901  CB  ALA A 196       9.306   9.609  21.729  1.00 90.34           C
ATOM   2902 1HB  ALA A 196       9.632  10.141  22.623  1.00 90.34           H
ATOM   2903 2HB  ALA A 196      10.172   9.364  21.115  1.00 90.34           H
ATOM   2904 3HB  ALA A 196       8.623  10.240  21.160  1.00 90.34           H
ATOM   2905  HN  ALA A 196      10.469   7.637  22.717  1.00 90.34           H
ATOM   2906  N   ILE A 197       6.746   7.532  20.797  1.00 85.98           N
ATOM   2907  CA  ILE A 197       6.100   6.719  19.780  1.00 85.98           C
ATOM   2908  C   ILE A 197       5.110   7.583  18.996  1.00 85.98           C
ATOM   2909  O   ILE A 197       4.274   8.265  19.586  1.00 85.98           O
ATOM   2910  HA  ILE A 197       6.876   6.375  19.096  1.00 85.98           H
ATOM   2911  CB  ILE A 197       5.468   5.476  20.410  1.00 85.98           C
ATOM   2912  HB  ILE A 197       4.764   5.802  21.176  1.00 85.98           H
ATOM   2913  CG1 ILE A 197       6.525   4.615  21.104  1.00 85.98           C
ATOM   2914 1HG1 ILE A 197       7.231   4.234  20.366  1.00 85.98           H
ATOM   2915 2HG1 ILE A 197       7.095   5.227  21.803  1.00 85.98           H
ATOM   2916  CG2 ILE A 197       4.672   4.681  19.373  1.00 85.98           C
ATOM   2917 1HG2 ILE A 197       3.879   5.308  18.965  1.00 85.98           H
ATOM   2918 2HG2 ILE A 197       5.336   4.366  18.568  1.00 85.98           H
ATOM   2919 3HG2 ILE A 197       4.233   3.803  19.847  1.00 85.98           H
ATOM   2920  CD1 ILE A 197       5.877   3.447  21.849  1.00 85.98           C
ATOM   2921 1HD1 ILE A 197       5.191   3.832  22.603  1.00 85.98           H
ATOM   2922 2HD1 ILE A 197       5.328   2.824  21.143  1.00 85.98           H
ATOM   2923 3HD1 ILE A 197       6.651   2.851  22.334  1.00 85.98           H
ATOM   2924  HN  ILE A 197       6.124   8.067  21.368  1.00 85.98           H
ATOM   2925  N   CYS A 198       5.237   7.525  17.679  1.00 91.64           N
ATOM   2926  CA  CYS A 198       4.255   8.142  16.804  1.00 91.64           C
ATOM   2927  C   CYS A 198       3.128   7.136  16.563  1.00 91.64           C
ATOM   2928  O   CYS A 198       3.301   6.170  15.822  1.00 91.64           O
ATOM   2929  HA  CYS A 198       3.882   9.024  17.325  1.00 91.64           H
ATOM   2930  CB  CYS A 198       4.885   8.619  15.493  1.00 91.64           C
ATOM   2931 1HB  CYS A 198       5.596   9.420  15.693  1.00 91.64           H
ATOM   2932 2HB  CYS A 198       5.443   7.805  15.032  1.00 91.64           H
ATOM   2933  SG  CYS A 198       3.582   9.208  14.351  1.00 91.64           S
ATOM   2934  HN  CYS A 198       5.993   7.068  17.210  1.00 91.64           H
ATOM   2935  N   THR A 199       1.997   7.398  17.203  1.00 89.76           N
ATOM   2936  CA  THR A 199       0.853   6.509  17.094  1.00 89.76           C
ATOM   2937  C   THR A 199      -0.442   7.317  16.989  1.00 89.76           C
ATOM   2938  O   THR A 199      -0.444   8.525  17.220  1.00 89.76           O
ATOM   2939  HA  THR A 199       0.949   5.936  16.172  1.00 89.76           H
ATOM   2940  CB  THR A 199       0.879   5.556  18.292  1.00 89.76           C
ATOM   2941  HB  THR A 199       1.883   5.163  18.454  1.00 89.76           H
ATOM   2942  OG1 THR A 199      -0.120   4.587  17.986  1.00 89.76           O
ATOM   2943  HG1 THR A 199      -0.045   3.810  18.611  1.00 89.76           H
ATOM   2944  CG2 THR A 199       0.376   6.217  19.577  1.00 89.76           C
ATOM   2945 1HG2 THR A 199      -0.652   6.551  19.436  1.00 89.76           H
ATOM   2946 2HG2 THR A 199       1.007   7.074  19.815  1.00 89.76           H
ATOM   2947 3HG2 THR A 199       0.416   5.498  20.395  1.00 89.76           H
ATOM   2948  HN  THR A 199       1.857   8.198  17.785  1.00 89.76           H
ATOM   2949  N   MET A 200      -1.512   6.617  16.640  1.00 88.69           N
ATOM   2950  CA  MET A 200      -2.845   7.187  16.743  1.00 88.69           C
ATOM   2951  C   MET A 200      -3.427   6.970  18.142  1.00 88.69           C
ATOM   2952  O   MET A 200      -3.305   5.884  18.707  1.00 88.69           O
ATOM   2953  HA  MET A 200      -2.723   8.253  16.554  1.00 88.69           H
ATOM   2954  CB  MET A 200      -3.759   6.537  15.703  1.00 88.69           C
ATOM   2955 1HB  MET A 200      -3.740   5.454  15.822  1.00 88.69           H
ATOM   2956 2HB  MET A 200      -4.788   6.857  15.867  1.00 88.69           H
ATOM   2957  CG  MET A 200      -3.325   6.908  14.283  1.00 88.69           C
ATOM   2958 1HG  MET A 200      -3.263   7.991  14.184  1.00 88.69           H
ATOM   2959 2HG  MET A 200      -2.329   6.512  14.084  1.00 88.69           H
ATOM   2960  SD  MET A 200      -4.488   6.253  13.098  1.00 88.69           S
ATOM   2961  CE  MET A 200      -5.914   7.258  13.475  1.00 88.69           C
ATOM   2962 1HE  MET A 200      -6.204   7.102  14.514  1.00 88.69           H
ATOM   2963 2HE  MET A 200      -5.668   8.309  13.321  1.00 88.69           H
ATOM   2964 3HE  MET A 200      -6.739   6.978  12.821  1.00 88.69           H
ATOM   2965  HN  MET A 200      -1.478   5.680  16.293  1.00 88.69           H
ATOM   2966  N   VAL A 201      -4.047   8.020  18.659  1.00 91.06           N
ATOM   2967  CA  VAL A 201      -4.760   7.921  19.921  1.00 91.06           C
ATOM   2968  C   VAL A 201      -6.215   8.346  19.714  1.00 91.06           C
ATOM   2969  O   VAL A 201      -6.484   9.472  19.296  1.00 91.06           O
ATOM   2970  HA  VAL A 201      -4.740   6.876  20.229  1.00 91.06           H
ATOM   2971  CB  VAL A 201      -4.043   8.745  20.993  1.00 91.06           C
ATOM   2972  HB  VAL A 201      -4.066   9.790  20.684  1.00 91.06           H
ATOM   2973  CG1 VAL A 201      -4.763   8.637  22.339  1.00 91.06           C
ATOM   2974 1HG1 VAL A 201      -5.782   9.009  22.237  1.00 91.06           H
ATOM   2975 2HG1 VAL A 201      -4.785   7.595  22.657  1.00 91.06           H
ATOM   2976 3HG1 VAL A 201      -4.233   9.232  23.083  1.00 91.06           H
ATOM   2977  CG2 VAL A 201      -2.578   8.324  21.119  1.00 91.06           C
ATOM   2978 1HG2 VAL A 201      -2.525   7.271  21.394  1.00 91.06           H
ATOM   2979 2HG2 VAL A 201      -2.073   8.477  20.166  1.00 91.06           H
ATOM   2980 3HG2 VAL A 201      -2.092   8.925  21.888  1.00 91.06           H
ATOM   2981  HN  VAL A 201      -4.066   8.924  18.232  1.00 91.06           H
ATOM   2982  N   TYR A 202      -7.116   7.423  20.016  1.00 91.12           N
ATOM   2983  CA  TYR A 202      -8.532   7.654  19.782  1.00 91.12           C
ATOM   2984  C   TYR A 202      -9.214   8.197  21.040  1.00 91.12           C
ATOM   2985  O   TYR A 202      -8.869   7.808  22.154  1.00 91.12           O
ATOM   2986  HA  TYR A 202      -8.625   8.388  18.982  1.00 91.12           H
ATOM   2987  CB  TYR A 202      -9.131   6.289  19.441  1.00 91.12           C
ATOM   2988 1HB  TYR A 202      -8.933   5.600  20.262  1.00 91.12           H
ATOM   2989 2HB  TYR A 202     -10.214   6.388  19.362  1.00 91.12           H
ATOM   2990  CG  TYR A 202      -8.594   5.680  18.144  1.00 91.12           C
ATOM   2991  CD1 TYR A 202      -9.184   5.996  16.937  1.00 91.12           C
ATOM   2992  HD1 TYR A 202     -10.033   6.679  16.908  1.00 91.12           H
ATOM   2993  CD2 TYR A 202      -7.519   4.816  18.181  1.00 91.12           C
ATOM   2994  HD2 TYR A 202      -7.053   4.566  19.134  1.00 91.12           H
ATOM   2995  CE1 TYR A 202      -8.679   5.424  15.716  1.00 91.12           C
ATOM   2996  HE1 TYR A 202      -9.136   5.665  14.756  1.00 91.12           H
ATOM   2997  CE2 TYR A 202      -7.013   4.243  16.960  1.00 91.12           C
ATOM   2998  HE2 TYR A 202      -6.165   3.559  16.975  1.00 91.12           H
ATOM   2999  CZ  TYR A 202      -7.618   4.575  15.788  1.00 91.12           C
ATOM   3000  OH  TYR A 202      -7.140   4.035  14.635  1.00 91.12           O
ATOM   3001  HH  TYR A 202      -7.659   4.382  13.854  1.00 91.12           H
ATOM   3002  HN  TYR A 202      -6.893   6.533  20.413  1.00 91.12           H
ATOM   3003  N   PRO A 203     -10.190   9.102  20.885  1.00 85.96           N
ATOM   3004  CA  PRO A 203     -10.853   9.702  22.045  1.00 85.96           C
ATOM   3005  C   PRO A 203     -11.710   8.701  22.802  1.00 85.96           C
ATOM   3006  O   PRO A 203     -12.277   7.787  22.204  1.00 85.96           O
ATOM   3007  HA  PRO A 203     -10.111  10.044  22.768  1.00 85.96           H
ATOM   3008  CB  PRO A 203     -11.695  10.827  21.440  1.00 85.96           C
ATOM   3009 1HB  PRO A 203     -12.616  10.986  22.001  1.00 85.96           H
ATOM   3010 2HB  PRO A 203     -11.156  11.775  21.438  1.00 85.96           H
ATOM   3011  CG  PRO A 203     -11.975  10.350  20.044  1.00 85.96           C
ATOM   3012 1HG  PRO A 203     -12.845   9.692  20.019  1.00 85.96           H
ATOM   3013 2HG  PRO A 203     -12.189  11.185  19.377  1.00 85.96           H
ATOM   3014  CD  PRO A 203     -10.734   9.621  19.617  1.00 85.96           C
ATOM   3015 1HD  PRO A 203     -10.962   8.816  18.918  1.00 85.96           H
ATOM   3016 2HD  PRO A 203     -10.029  10.287  19.120  1.00 85.96           H
ATOM   3017  N   SER A 204     -11.783   8.901  24.110  1.00 77.37           N
ATOM   3018  CA  SER A 204     -12.130   7.818  25.014  1.00 77.37           C
ATOM   3019  C   SER A 204     -13.516   7.270  24.668  1.00 77.37           C
ATOM   3020  O   SER A 204     -13.723   6.058  24.659  1.00 77.37           O
ATOM   3021  HA  SER A 204     -11.367   7.055  24.858  1.00 77.37           H
ATOM   3022  CB  SER A 204     -12.092   8.284  26.471  1.00 77.37           C
ATOM   3023 1HB  SER A 204     -12.479   7.493  27.114  1.00 77.37           H
ATOM   3024 2HB  SER A 204     -11.059   8.460  26.769  1.00 77.37           H
ATOM   3025  OG  SER A 204     -12.852   9.472  26.671  1.00 77.37           O
ATOM   3026  HG  SER A 204     -13.814   9.243  26.820  1.00 77.37           H
ATOM   3027  HN  SER A 204     -11.610   9.781  24.551  1.00 77.37           H
ATOM   3028  N   ASP A 205     -14.428   8.190  24.390  1.00 70.11           N
ATOM   3029  CA  ASP A 205     -15.846   7.888  24.480  1.00 70.11           C
ATOM   3030  C   ASP A 205     -16.215   6.865  23.402  1.00 70.11           C
ATOM   3031  O   ASP A 205     -16.973   5.932  23.660  1.00 70.11           O
ATOM   3032  HA  ASP A 205     -15.994   7.502  25.488  1.00 70.11           H
ATOM   3033  CB  ASP A 205     -16.692   9.142  24.250  1.00 70.11           C
ATOM   3034 1HB  ASP A 205     -16.392   9.622  23.319  1.00 70.11           H
ATOM   3035 2HB  ASP A 205     -17.741   8.863  24.142  1.00 70.11           H
ATOM   3036  CG  ASP A 205     -16.539  10.127  25.411  1.00 70.11           C
ATOM   3037  OD1 ASP A 205     -15.985   9.700  26.448  1.00 70.11           O
ATOM   3038  OD2 ASP A 205     -16.978  11.284  25.235  1.00 70.11           O
ATOM   3039  HN  ASP A 205     -14.212   9.125  24.110  1.00 70.11           H
ATOM   3040  N   GLU A 206     -15.660   7.076  22.218  1.00 73.81           N
ATOM   3041  CA  GLU A 206     -15.976   6.227  21.082  1.00 73.81           C
ATOM   3042  C   GLU A 206     -14.700   5.604  20.513  1.00 73.81           C
ATOM   3043  O   GLU A 206     -14.662   5.214  19.347  1.00 73.81           O
ATOM   3044  HA  GLU A 206     -16.626   5.446  21.476  1.00 73.81           H
ATOM   3045  CB  GLU A 206     -16.731   7.011  20.006  1.00 73.81           C
ATOM   3046 1HB  GLU A 206     -16.165   7.902  19.735  1.00 73.81           H
ATOM   3047 2HB  GLU A 206     -16.942   6.360  19.157  1.00 73.81           H
ATOM   3048  CG  GLU A 206     -18.087   7.492  20.527  1.00 73.81           C
ATOM   3049 1HG  GLU A 206     -18.372   6.908  21.402  1.00 73.81           H
ATOM   3050 2HG  GLU A 206     -18.009   8.530  20.848  1.00 73.81           H
ATOM   3051  CD  GLU A 206     -19.165   7.365  19.449  1.00 73.81           C
ATOM   3052  OE1 GLU A 206     -20.230   6.797  19.775  1.00 73.81           O
ATOM   3053  OE2 GLU A 206     -18.900   7.839  18.323  1.00 73.81           O
ATOM   3054  HN  GLU A 206     -15.006   7.809  22.029  1.00 73.81           H
ATOM   3055  N   SER A 207     -13.686   5.530  21.362  1.00 86.55           N
ATOM   3056  CA  SER A 207     -12.370   5.100  20.921  1.00 86.55           C
ATOM   3057  C   SER A 207     -12.478   3.767  20.177  1.00 86.55           C
ATOM   3058  O   SER A 207     -11.906   3.606  19.100  1.00 86.55           O
ATOM   3059  HA  SER A 207     -12.019   5.885  20.252  1.00 86.55           H
ATOM   3060  CB  SER A 207     -11.408   4.971  22.104  1.00 86.55           C
ATOM   3061 1HB  SER A 207     -10.467   4.542  21.760  1.00 86.55           H
ATOM   3062 2HB  SER A 207     -11.182   5.962  22.497  1.00 86.55           H
ATOM   3063  OG  SER A 207     -11.947   4.160  23.145  1.00 86.55           O
ATOM   3064  HG  SER A 207     -12.341   4.738  23.859  1.00 86.55           H
ATOM   3065  HN  SER A 207     -13.753   5.757  22.334  1.00 86.55           H
ATOM   3066  N   THR A 208     -13.215   2.846  20.781  1.00 87.05           N
ATOM   3067  CA  THR A 208     -13.312   1.498  20.247  1.00 87.05           C
ATOM   3068  C   THR A 208     -13.976   1.517  18.869  1.00 87.05           C
ATOM   3069  O   THR A 208     -13.523   0.836  17.949  1.00 87.05           O
ATOM   3070  HA  THR A 208     -12.303   1.109  20.111  1.00 87.05           H
ATOM   3071  CB  THR A 208     -14.058   0.638  21.270  1.00 87.05           C
ATOM   3072  HB  THR A 208     -15.111   0.917  21.318  1.00 87.05           H
ATOM   3073  OG1 THR A 208     -13.319   0.813  22.476  1.00 87.05           O
ATOM   3074  HG1 THR A 208     -12.374   0.514  22.344  1.00 87.05           H
ATOM   3075  CG2 THR A 208     -13.940  -0.858  20.974  1.00 87.05           C
ATOM   3076 1HG2 THR A 208     -12.890  -1.150  20.992  1.00 87.05           H
ATOM   3077 2HG2 THR A 208     -14.358  -1.068  19.989  1.00 87.05           H
ATOM   3078 3HG2 THR A 208     -14.487  -1.422  21.729  1.00 87.05           H
ATOM   3079  HN  THR A 208     -13.738   3.009  21.617  1.00 87.05           H
ATOM   3080  N   LYS A 209     -15.038   2.303  18.769  1.00 82.70           N
ATOM   3081  CA  LYS A 209     -15.800   2.376  17.535  1.00 82.70           C
ATOM   3082  C   LYS A 209     -14.909   2.930  16.421  1.00 82.70           C
ATOM   3083  O   LYS A 209     -14.870   2.380  15.321  1.00 82.70           O
ATOM   3084  HA  LYS A 209     -16.093   1.360  17.270  1.00 82.70           H
ATOM   3085  CB  LYS A 209     -17.087   3.177  17.747  1.00 82.70           C
ATOM   3086 1HB  LYS A 209     -16.847   4.155  18.165  1.00 82.70           H
ATOM   3087 2HB  LYS A 209     -17.573   3.352  16.787  1.00 82.70           H
ATOM   3088  CG  LYS A 209     -18.045   2.437  18.683  1.00 82.70           C
ATOM   3089 1HG  LYS A 209     -18.219   1.429  18.308  1.00 82.70           H
ATOM   3090 2HG  LYS A 209     -17.590   2.336  19.669  1.00 82.70           H
ATOM   3091  CD  LYS A 209     -19.377   3.180  18.804  1.00 82.70           C
ATOM   3092 1HD  LYS A 209     -19.192   4.241  18.969  1.00 82.70           H
ATOM   3093 2HD  LYS A 209     -19.930   3.095  17.868  1.00 82.70           H
ATOM   3094  CE  LYS A 209     -20.216   2.618  19.952  1.00 82.70           C
ATOM   3095 1HE  LYS A 209     -20.617   1.643  19.674  1.00 82.70           H
ATOM   3096 2HE  LYS A 209     -19.588   2.465  20.829  1.00 82.70           H
ATOM   3097  NZ  LYS A 209     -21.325   3.540  20.284  1.00 82.70           N
ATOM   3098 1HZ  LYS A 209     -21.827   3.189  21.092  1.00 82.70           H
ATOM   3099 2HZ  LYS A 209     -20.950   4.459  20.492  1.00 82.70           H
ATOM   3100 3HZ  LYS A 209     -21.959   3.605  19.495  1.00 82.70           H
ATOM   3101  HN  LYS A 209     -15.377   2.881  19.511  1.00 82.70           H
ATOM   3102  N   LEU A 210     -14.214   4.010  16.745  1.00 88.51           N
ATOM   3103  CA  LEU A 210     -13.400   4.700  15.759  1.00 88.51           C
ATOM   3104  C   LEU A 210     -12.334   3.742  15.223  1.00 88.51           C
ATOM   3105  O   LEU A 210     -12.179   3.595  14.012  1.00 88.51           O
ATOM   3106  HA  LEU A 210     -14.055   4.983  14.935  1.00 88.51           H
ATOM   3107  CB  LEU A 210     -12.827   5.991  16.346  1.00 88.51           C
ATOM   3108 1HB  LEU A 210     -12.377   5.760  17.312  1.00 88.51           H
ATOM   3109 2HB  LEU A 210     -12.023   6.338  15.696  1.00 88.51           H
ATOM   3110  CG  LEU A 210     -13.820   7.139  16.539  1.00 88.51           C
ATOM   3111  HG  LEU A 210     -14.687   6.754  17.074  1.00 88.51           H
ATOM   3112  CD1 LEU A 210     -13.214   8.249  17.400  1.00 88.51           C
ATOM   3113 1HD1 LEU A 210     -12.950   7.847  18.378  1.00 88.51           H
ATOM   3114 2HD1 LEU A 210     -12.319   8.639  16.914  1.00 88.51           H
ATOM   3115 3HD1 LEU A 210     -13.941   9.053  17.521  1.00 88.51           H
ATOM   3116  CD2 LEU A 210     -14.317   7.666  15.191  1.00 88.51           C
ATOM   3117 1HD2 LEU A 210     -13.471   8.030  14.609  1.00 88.51           H
ATOM   3118 2HD2 LEU A 210     -14.813   6.862  14.648  1.00 88.51           H
ATOM   3119 3HD2 LEU A 210     -15.021   8.481  15.357  1.00 88.51           H
ATOM   3120  HN  LEU A 210     -14.200   4.413  17.661  1.00 88.51           H
ATOM   3121  N   LYS A 211     -11.627   3.115  16.152  1.00 93.26           N
ATOM   3122  CA  LYS A 211     -10.548   2.212  15.788  1.00 93.26           C
ATOM   3123  C   LYS A 211     -11.095   1.114  14.873  1.00 93.26           C
ATOM   3124  O   LYS A 211     -10.527   0.842  13.816  1.00 93.26           O
ATOM   3125  HA  LYS A 211      -9.811   2.790  15.231  1.00 93.26           H
ATOM   3126  CB  LYS A 211      -9.852   1.677  17.041  1.00 93.26           C
ATOM   3127 1HB  LYS A 211      -9.453   2.508  17.622  1.00 93.26           H
ATOM   3128 2HB  LYS A 211     -10.577   1.165  17.674  1.00 93.26           H
ATOM   3129  CG  LYS A 211      -8.720   0.716  16.671  1.00 93.26           C
ATOM   3130 1HG  LYS A 211      -9.138  -0.202  16.258  1.00 93.26           H
ATOM   3131 2HG  LYS A 211      -8.099   1.162  15.894  1.00 93.26           H
ATOM   3132  CD  LYS A 211      -7.860   0.387  17.893  1.00 93.26           C
ATOM   3133 1HD  LYS A 211      -7.477   1.308  18.332  1.00 93.26           H
ATOM   3134 2HD  LYS A 211      -8.472  -0.098  18.653  1.00 93.26           H
ATOM   3135  CE  LYS A 211      -6.692  -0.526  17.511  1.00 93.26           C
ATOM   3136 1HE  LYS A 211      -7.072  -1.491  17.176  1.00 93.26           H
ATOM   3137 2HE  LYS A 211      -6.142  -0.093  16.676  1.00 93.26           H
ATOM   3138  NZ  LYS A 211      -5.785  -0.717  18.665  1.00 93.26           N
ATOM   3139 1HZ  LYS A 211      -5.132  -1.466  18.461  1.00 93.26           H
ATOM   3140 2HZ  LYS A 211      -5.273   0.141  18.837  1.00 93.26           H
ATOM   3141 3HZ  LYS A 211      -6.329  -0.957  19.486  1.00 93.26           H
ATOM   3142  HN  LYS A 211     -11.780   3.216  17.135  1.00 93.26           H
ATOM   3143  N   SER A 212     -12.191   0.513  15.312  1.00 91.37           N
ATOM   3144  CA  SER A 212     -12.773  -0.604  14.589  1.00 91.37           C
ATOM   3145  C   SER A 212     -13.176  -0.163  13.180  1.00 91.37           C
ATOM   3146  O   SER A 212     -12.965  -0.893  12.213  1.00 91.37           O
ATOM   3147  HA  SER A 212     -11.988  -1.359  14.543  1.00 91.37           H
ATOM   3148  CB  SER A 212     -13.983  -1.173  15.333  1.00 91.37           C
ATOM   3149 1HB  SER A 212     -14.745  -0.400  15.429  1.00 91.37           H
ATOM   3150 2HB  SER A 212     -14.421  -1.982  14.749  1.00 91.37           H
ATOM   3151  OG  SER A 212     -13.634  -1.658  16.627  1.00 91.37           O
ATOM   3152  HG  SER A 212     -13.795  -0.948  17.313  1.00 91.37           H
ATOM   3153  HN  SER A 212     -12.679   0.778  16.144  1.00 91.37           H
ATOM   3154  N   ALA A 213     -13.750   1.029  13.109  1.00 94.74           N
ATOM   3155  CA  ALA A 213     -14.215   1.561  11.840  1.00 94.74           C
ATOM   3156  C   ALA A 213     -13.017   1.780  10.914  1.00 94.74           C
ATOM   3157  O   ALA A 213     -13.046   1.381   9.751  1.00 94.74           O
ATOM   3158  HA  ALA A 213     -14.879   0.822  11.393  1.00 94.74           H
ATOM   3159  CB  ALA A 213     -15.005   2.849  12.085  1.00 94.74           C
ATOM   3160 1HB  ALA A 213     -15.861   2.634  12.724  1.00 94.74           H
ATOM   3161 2HB  ALA A 213     -14.362   3.582  12.573  1.00 94.74           H
ATOM   3162 3HB  ALA A 213     -15.354   3.248  11.133  1.00 94.74           H
ATOM   3163  HN  ALA A 213     -13.897   1.626  13.898  1.00 94.74           H
ATOM   3164  N   VAL A 214     -11.991   2.413  11.464  1.00 93.05           N
ATOM   3165  CA  VAL A 214     -10.815   2.753  10.682  1.00 93.05           C
ATOM   3166  C   VAL A 214     -10.199   1.474  10.112  1.00 93.05           C
ATOM   3167  O   VAL A 214      -9.827   1.428   8.941  1.00 93.05           O
ATOM   3168  HA  VAL A 214     -11.141   3.384   9.855  1.00 93.05           H
ATOM   3169  CB  VAL A 214      -9.835   3.560  11.536  1.00 93.05           C
ATOM   3170  HB  VAL A 214      -9.683   3.022  12.471  1.00 93.05           H
ATOM   3171  CG1 VAL A 214      -8.478   3.686  10.841  1.00 93.05           C
ATOM   3172 1HG1 VAL A 214      -8.061   2.693  10.674  1.00 93.05           H
ATOM   3173 2HG1 VAL A 214      -8.605   4.192   9.883  1.00 93.05           H
ATOM   3174 3HG1 VAL A 214      -7.800   4.264  11.469  1.00 93.05           H
ATOM   3175  CG2 VAL A 214     -10.408   4.938  11.874  1.00 93.05           C
ATOM   3176 1HG2 VAL A 214     -10.603   5.487  10.953  1.00 93.05           H
ATOM   3177 2HG2 VAL A 214     -11.338   4.818  12.429  1.00 93.05           H
ATOM   3178 3HG2 VAL A 214      -9.691   5.490  12.482  1.00 93.05           H
ATOM   3179  HN  VAL A 214     -11.956   2.692  12.424  1.00 93.05           H
ATOM   3180  N   LEU A 215     -10.110   0.466  10.968  1.00 92.59           N
ATOM   3181  CA  LEU A 215      -9.467  -0.781  10.591  1.00 92.59           C
ATOM   3182  C   LEU A 215     -10.311  -1.484   9.527  1.00 92.59           C
ATOM   3183  O   LEU A 215      -9.779  -1.988   8.539  1.00 92.59           O
ATOM   3184  HA  LEU A 215      -8.500  -0.531  10.154  1.00 92.59           H
ATOM   3185  CB  LEU A 215      -9.196  -1.640  11.828  1.00 92.59           C
ATOM   3186 1HB  LEU A 215     -10.120  -1.717  12.402  1.00 92.59           H
ATOM   3187 2HB  LEU A 215      -8.941  -2.647  11.498  1.00 92.59           H
ATOM   3188  CG  LEU A 215      -8.090  -1.143  12.761  1.00 92.59           C
ATOM   3189  HG  LEU A 215      -8.363  -0.148  13.115  1.00 92.59           H
ATOM   3190  CD1 LEU A 215      -7.965  -2.042  13.992  1.00 92.59           C
ATOM   3191 1HD1 LEU A 215      -8.909  -2.044  14.538  1.00 92.59           H
ATOM   3192 2HD1 LEU A 215      -7.727  -3.058  13.677  1.00 92.59           H
ATOM   3193 3HD1 LEU A 215      -7.172  -1.667  14.638  1.00 92.59           H
ATOM   3194  CD2 LEU A 215      -6.762  -1.007  12.013  1.00 92.59           C
ATOM   3195 1HD2 LEU A 215      -6.471  -1.978  11.611  1.00 92.59           H
ATOM   3196 2HD2 LEU A 215      -6.876  -0.295  11.196  1.00 92.59           H
ATOM   3197 3HD2 LEU A 215      -5.993  -0.652  12.699  1.00 92.59           H
ATOM   3198  HN  LEU A 215     -10.468   0.492  11.902  1.00 92.59           H
ATOM   3199  N   THR A 216     -11.615  -1.497   9.765  1.00 92.11           N
ATOM   3200  CA  THR A 216     -12.535  -2.163   8.859  1.00 92.11           C
ATOM   3201  C   THR A 216     -12.439  -1.555   7.458  1.00 92.11           C
ATOM   3202  O   THR A 216     -12.379  -2.278   6.465  1.00 92.11           O
ATOM   3203  HA  THR A 216     -12.237  -3.208   8.774  1.00 92.11           H
ATOM   3204  CB  THR A 216     -13.938  -2.079   9.463  1.00 92.11           C
ATOM   3205  HB  THR A 216     -14.267  -1.043   9.539  1.00 92.11           H
ATOM   3206  OG1 THR A 216     -13.827  -2.782  10.698  1.00 92.11           O
ATOM   3207  HG1 THR A 216     -13.746  -2.133  11.454  1.00 92.11           H
ATOM   3208  CG2 THR A 216     -14.967  -2.885   8.667  1.00 92.11           C
ATOM   3209 1HG2 THR A 216     -14.672  -3.934   8.649  1.00 92.11           H
ATOM   3210 2HG2 THR A 216     -15.017  -2.503   7.647  1.00 92.11           H
ATOM   3211 3HG2 THR A 216     -15.945  -2.791   9.139  1.00 92.11           H
ATOM   3212  HN  THR A 216     -12.043  -1.063  10.558  1.00 92.11           H
ATOM   3213  N   LEU A 217     -12.426  -0.230   7.423  1.00 89.65           N
ATOM   3214  CA  LEU A 217     -12.353   0.484   6.160  1.00 89.65           C
ATOM   3215  C   LEU A 217     -11.062   0.099   5.435  1.00 89.65           C
ATOM   3216  O   LEU A 217     -11.058  -0.075   4.217  1.00 89.65           O
ATOM   3217  HA  LEU A 217     -13.199   0.162   5.553  1.00 89.65           H
ATOM   3218  CB  LEU A 217     -12.506   1.990   6.386  1.00 89.65           C
ATOM   3219 1HB  LEU A 217     -12.908   2.148   7.387  1.00 89.65           H
ATOM   3220 2HB  LEU A 217     -11.515   2.443   6.366  1.00 89.65           H
ATOM   3221  CG  LEU A 217     -13.396   2.732   5.387  1.00 89.65           C
ATOM   3222  HG  LEU A 217     -13.456   2.136   4.476  1.00 89.65           H
ATOM   3223  CD1 LEU A 217     -14.820   2.880   5.925  1.00 89.65           C
ATOM   3224 1HD1 LEU A 217     -15.245   1.892   6.106  1.00 89.65           H
ATOM   3225 2HD1 LEU A 217     -14.799   3.442   6.859  1.00 89.65           H
ATOM   3226 3HD1 LEU A 217     -15.431   3.410   5.195  1.00 89.65           H
ATOM   3227  CD2 LEU A 217     -12.784   4.081   5.004  1.00 89.65           C
ATOM   3228 1HD2 LEU A 217     -12.674   4.696   5.898  1.00 89.65           H
ATOM   3229 2HD2 LEU A 217     -11.806   3.921   4.550  1.00 89.65           H
ATOM   3230 3HD2 LEU A 217     -13.437   4.587   4.293  1.00 89.65           H
ATOM   3231  HN  LEU A 217     -12.464   0.351   8.236  1.00 89.65           H
ATOM   3232  N   LYS A 218      -9.997  -0.022   6.214  1.00 88.51           N
ATOM   3233  CA  LYS A 218      -8.691  -0.324   5.654  1.00 88.51           C
ATOM   3234  C   LYS A 218      -8.742  -1.686   4.958  1.00 88.51           C
ATOM   3235  O   LYS A 218      -8.226  -1.842   3.852  1.00 88.51           O
ATOM   3236  HA  LYS A 218      -8.472   0.438   4.906  1.00 88.51           H
ATOM   3237  CB  LYS A 218      -7.610  -0.225   6.732  1.00 88.51           C
ATOM   3238 1HB  LYS A 218      -7.718   0.714   7.276  1.00 88.51           H
ATOM   3239 2HB  LYS A 218      -7.739  -1.029   7.457  1.00 88.51           H
ATOM   3240  CG  LYS A 218      -6.212  -0.306   6.116  1.00 88.51           C
ATOM   3241 1HG  LYS A 218      -6.131  -1.206   5.506  1.00 88.51           H
ATOM   3242 2HG  LYS A 218      -6.053   0.544   5.452  1.00 88.51           H
ATOM   3243  CD  LYS A 218      -5.134  -0.320   7.201  1.00 88.51           C
ATOM   3244 1HD  LYS A 218      -5.176   0.607   7.773  1.00 88.51           H
ATOM   3245 2HD  LYS A 218      -5.327  -1.134   7.900  1.00 88.51           H
ATOM   3246  CE  LYS A 218      -3.741  -0.485   6.589  1.00 88.51           C
ATOM   3247 1HE  LYS A 218      -3.739  -1.328   5.898  1.00 88.51           H
ATOM   3248 2HE  LYS A 218      -3.485   0.402   6.011  1.00 88.51           H
ATOM   3249  NZ  LYS A 218      -2.732  -0.702   7.650  1.00 88.51           N
ATOM   3250 1HZ  LYS A 218      -1.885  -1.078   7.238  1.00 88.51           H
ATOM   3251 2HZ  LYS A 218      -2.524   0.180   8.104  1.00 88.51           H
ATOM   3252 3HZ  LYS A 218      -3.095  -1.357   8.333  1.00 88.51           H
ATOM   3253  HN  LYS A 218     -10.017   0.083   7.208  1.00 88.51           H
ATOM   3254  N   VAL A 219      -9.369  -2.637   5.634  1.00 92.30           N
ATOM   3255  CA  VAL A 219      -9.409  -4.004   5.142  1.00 92.30           C
ATOM   3256  C   VAL A 219     -10.274  -4.062   3.881  1.00 92.30           C
ATOM   3257  O   VAL A 219      -9.878  -4.656   2.879  1.00 92.30           O
ATOM   3258  HA  VAL A 219      -8.390  -4.289   4.882  1.00 92.30           H
ATOM   3259  CB  VAL A 219      -9.898  -4.944   6.246  1.00 92.30           C
ATOM   3260  HB  VAL A 219     -10.853  -4.565   6.610  1.00 92.30           H
ATOM   3261  CG1 VAL A 219     -10.129  -6.355   5.701  1.00 92.30           C
ATOM   3262 1HG1 VAL A 219     -10.881  -6.321   4.913  1.00 92.30           H
ATOM   3263 2HG1 VAL A 219      -9.195  -6.746   5.297  1.00 92.30           H
ATOM   3264 3HG1 VAL A 219     -10.476  -7.002   6.506  1.00 92.30           H
ATOM   3265  CG2 VAL A 219      -8.920  -4.963   7.422  1.00 92.30           C
ATOM   3266 1HG2 VAL A 219      -7.944  -5.306   7.078  1.00 92.30           H
ATOM   3267 2HG2 VAL A 219      -8.827  -3.958   7.834  1.00 92.30           H
ATOM   3268 3HG2 VAL A 219      -9.291  -5.639   8.192  1.00 92.30           H
ATOM   3269  HN  VAL A 219      -9.843  -2.487   6.502  1.00 92.30           H
ATOM   3270  N   ILE A 220     -11.439  -3.437   3.971  1.00 92.37           N
ATOM   3271  CA  ILE A 220     -12.422  -3.528   2.905  1.00 92.37           C
ATOM   3272  C   ILE A 220     -11.858  -2.877   1.641  1.00 92.37           C
ATOM   3273  O   ILE A 220     -11.766  -3.520   0.596  1.00 92.37           O
ATOM   3274  HA  ILE A 220     -12.589  -4.586   2.704  1.00 92.37           H
ATOM   3275  CB  ILE A 220     -13.759  -2.937   3.357  1.00 92.37           C
ATOM   3276  HB  ILE A 220     -13.568  -1.957   3.795  1.00 92.37           H
ATOM   3277  CG1 ILE A 220     -14.401  -3.801   4.445  1.00 92.37           C
ATOM   3278 1HG1 ILE A 220     -14.619  -4.791   4.045  1.00 92.37           H
ATOM   3279 2HG1 ILE A 220     -13.699  -3.937   5.267  1.00 92.37           H
ATOM   3280  CG2 ILE A 220     -14.695  -2.725   2.166  1.00 92.37           C
ATOM   3281 1HG2 ILE A 220     -14.232  -2.039   1.457  1.00 92.37           H
ATOM   3282 2HG2 ILE A 220     -14.883  -3.681   1.677  1.00 92.37           H
ATOM   3283 3HG2 ILE A 220     -15.638  -2.304   2.516  1.00 92.37           H
ATOM   3284  CD1 ILE A 220     -15.688  -3.159   4.966  1.00 92.37           C
ATOM   3285 1HD1 ILE A 220     -15.461  -2.179   5.386  1.00 92.37           H
ATOM   3286 2HD1 ILE A 220     -16.396  -3.047   4.145  1.00 92.37           H
ATOM   3287 3HD1 ILE A 220     -16.124  -3.794   5.738  1.00 92.37           H
ATOM   3288  HN  ILE A 220     -11.714  -2.877   4.753  1.00 92.37           H
ATOM   3289  N   LEU A 221     -11.495  -1.610   1.777  1.00 92.05           N
ATOM   3290  CA  LEU A 221     -11.092  -0.819   0.626  1.00 92.05           C
ATOM   3291  C   LEU A 221      -9.636  -1.136   0.279  1.00 92.05           C
ATOM   3292  O   LEU A 221      -9.214  -0.960  -0.863  1.00 92.05           O
ATOM   3293  HA  LEU A 221     -11.720  -1.120  -0.213  1.00 92.05           H
ATOM   3294  CB  LEU A 221     -11.356   0.666   0.879  1.00 92.05           C
ATOM   3295 1HB  LEU A 221     -10.785   0.972   1.756  1.00 92.05           H
ATOM   3296 2HB  LEU A 221     -10.967   1.233   0.033  1.00 92.05           H
ATOM   3297  CG  LEU A 221     -12.818   1.061   1.094  1.00 92.05           C
ATOM   3298  HG  LEU A 221     -13.190   0.531   1.971  1.00 92.05           H
ATOM   3299  CD1 LEU A 221     -12.945   2.559   1.383  1.00 92.05           C
ATOM   3300 1HD1 LEU A 221     -12.380   2.804   2.283  1.00 92.05           H
ATOM   3301 2HD1 LEU A 221     -12.549   3.126   0.541  1.00 92.05           H
ATOM   3302 3HD1 LEU A 221     -13.994   2.812   1.532  1.00 92.05           H
ATOM   3303  CD2 LEU A 221     -13.682   0.632  -0.093  1.00 92.05           C
ATOM   3304 1HD2 LEU A 221     -13.319   1.115  -1.001  1.00 92.05           H
ATOM   3305 2HD2 LEU A 221     -13.626  -0.450  -0.211  1.00 92.05           H
ATOM   3306 3HD2 LEU A 221     -14.717   0.925   0.085  1.00 92.05           H
ATOM   3307  HN  LEU A 221     -11.473  -1.126   2.651  1.00 92.05           H
ATOM   3308  N   GLY A 222      -8.908  -1.598   1.286  1.00 91.44           N
ATOM   3309  CA  GLY A 222      -7.470  -1.758   1.157  1.00 91.44           C
ATOM   3310  C   GLY A 222      -7.126  -3.060   0.431  1.00 91.44           C
ATOM   3311  O   GLY A 222      -6.053  -3.181  -0.158  1.00 91.44           O
ATOM   3312 1HA  GLY A 222      -7.054  -0.911   0.611  1.00 91.44           H
ATOM   3313 2HA  GLY A 222      -7.010  -1.756   2.145  1.00 91.44           H
ATOM   3314  HN  GLY A 222      -9.285  -1.859   2.174  1.00 91.44           H
ATOM   3315  N   PHE A 223      -8.057  -4.000   0.496  1.00 90.76           N
ATOM   3316  CA  PHE A 223      -7.819  -5.327  -0.046  1.00 90.76           C
ATOM   3317  C   PHE A 223      -9.073  -5.871  -0.734  1.00 90.76           C
ATOM   3318  O   PHE A 223      -9.056  -6.149  -1.932  1.00 90.76           O
ATOM   3319  HA  PHE A 223      -7.015  -5.239  -0.776  1.00 90.76           H
ATOM   3320  CB  PHE A 223      -7.466  -6.235   1.134  1.00 90.76           C
ATOM   3321 1HB  PHE A 223      -6.614  -5.810   1.664  1.00 90.76           H
ATOM   3322 2HB  PHE A 223      -8.302  -6.249   1.832  1.00 90.76           H
ATOM   3323  CG  PHE A 223      -7.131  -7.674   0.733  1.00 90.76           C
ATOM   3324  CD1 PHE A 223      -8.010  -8.676   1.002  1.00 90.76           C
ATOM   3325  HD1 PHE A 223      -8.953  -8.455   1.502  1.00 90.76           H
ATOM   3326  CD2 PHE A 223      -5.955  -7.950   0.109  1.00 90.76           C
ATOM   3327  HD2 PHE A 223      -5.251  -7.146  -0.107  1.00 90.76           H
ATOM   3328  CE1 PHE A 223      -7.699 -10.011   0.630  1.00 90.76           C
ATOM   3329  HE1 PHE A 223      -8.404 -10.815   0.846  1.00 90.76           H
ATOM   3330  CE2 PHE A 223      -5.644  -9.284  -0.263  1.00 90.76           C
ATOM   3331  HE2 PHE A 223      -4.702  -9.506  -0.764  1.00 90.76           H
ATOM   3332  CZ  PHE A 223      -6.523 -10.287   0.005  1.00 90.76           C
ATOM   3333  HZ  PHE A 223      -6.285 -11.312  -0.280  1.00 90.76           H
ATOM   3334  HN  PHE A 223      -8.958  -3.868   0.910  1.00 90.76           H
ATOM   3335  N   PHE A 224     -10.130  -6.006   0.053  1.00 86.00           N
ATOM   3336  CA  PHE A 224     -11.244  -6.857  -0.329  1.00 86.00           C
ATOM   3337  C   PHE A 224     -11.866  -6.389  -1.646  1.00 86.00           C
ATOM   3338  O   PHE A 224     -12.035  -7.180  -2.573  1.00 86.00           O
ATOM   3339  HA  PHE A 224     -10.851  -7.867  -0.454  1.00 86.00           H
ATOM   3340  CB  PHE A 224     -12.290  -6.751   0.782  1.00 86.00           C
ATOM   3341 1HB  PHE A 224     -11.791  -6.838   1.747  1.00 86.00           H
ATOM   3342 2HB  PHE A 224     -12.744  -5.760   0.746  1.00 86.00           H
ATOM   3343  CG  PHE A 224     -13.395  -7.806   0.699  1.00 86.00           C
ATOM   3344  CD1 PHE A 224     -14.605  -7.482   0.169  1.00 86.00           C
ATOM   3345  HD1 PHE A 224     -14.788  -6.472  -0.197  1.00 86.00           H
ATOM   3346  CD2 PHE A 224     -13.168  -9.066   1.156  1.00 86.00           C
ATOM   3347  HD2 PHE A 224     -12.198  -9.325   1.581  1.00 86.00           H
ATOM   3348  CE1 PHE A 224     -15.631  -8.461   0.092  1.00 86.00           C
ATOM   3349  HE1 PHE A 224     -16.601  -8.202  -0.332  1.00 86.00           H
ATOM   3350  CE2 PHE A 224     -14.194 -10.045   1.079  1.00 86.00           C
ATOM   3351  HE2 PHE A 224     -14.011 -11.056   1.445  1.00 86.00           H
ATOM   3352  CZ  PHE A 224     -15.404  -9.722   0.549  1.00 86.00           C
ATOM   3353  HZ  PHE A 224     -16.191 -10.474   0.490  1.00 86.00           H
ATOM   3354  HN  PHE A 224     -10.233  -5.546   0.935  1.00 86.00           H
ATOM   3355  N   LEU A 225     -12.190  -5.105  -1.687  1.00 92.90           N
ATOM   3356  CA  LEU A 225     -12.808  -4.526  -2.867  1.00 92.90           C
ATOM   3357  C   LEU A 225     -11.865  -4.686  -4.062  1.00 92.90           C
ATOM   3358  O   LEU A 225     -12.250  -5.238  -5.091  1.00 92.90           O
ATOM   3359  HA  LEU A 225     -13.719  -5.089  -3.069  1.00 92.90           H
ATOM   3360  CB  LEU A 225     -13.221  -3.077  -2.600  1.00 92.90           C
ATOM   3361 1HB  LEU A 225     -13.969  -3.073  -1.808  1.00 92.90           H
ATOM   3362 2HB  LEU A 225     -12.353  -2.537  -2.222  1.00 92.90           H
ATOM   3363  CG  LEU A 225     -13.783  -2.308  -3.798  1.00 92.90           C
ATOM   3364  HG  LEU A 225     -13.113  -2.458  -4.645  1.00 92.90           H
ATOM   3365  CD1 LEU A 225     -15.154  -2.852  -4.204  1.00 92.90           C
ATOM   3366 1HD1 LEU A 225     -15.061  -3.904  -4.476  1.00 92.90           H
ATOM   3367 2HD1 LEU A 225     -15.846  -2.753  -3.368  1.00 92.90           H
ATOM   3368 3HD1 LEU A 225     -15.530  -2.288  -5.057  1.00 92.90           H
ATOM   3369  CD2 LEU A 225     -13.823  -0.805  -3.514  1.00 92.90           C
ATOM   3370 1HD2 LEU A 225     -14.458  -0.616  -2.648  1.00 92.90           H
ATOM   3371 2HD2 LEU A 225     -12.815  -0.446  -3.311  1.00 92.90           H
ATOM   3372 3HD2 LEU A 225     -14.227  -0.283  -4.382  1.00 92.90           H
ATOM   3373  HN  LEU A 225     -12.037  -4.465  -0.933  1.00 92.90           H
ATOM   3374  N   PRO A 226     -10.618  -4.209  -3.947  1.00 93.67           N
ATOM   3375  CA  PRO A 226      -9.659  -4.334  -5.048  1.00 93.67           C
ATOM   3376  C   PRO A 226      -9.526  -5.766  -5.538  1.00 93.67           C
ATOM   3377  O   PRO A 226      -9.509  -6.015  -6.743  1.00 93.67           O
ATOM   3378  HA  PRO A 226     -10.005  -3.768  -5.912  1.00 93.67           H
ATOM   3379  CB  PRO A 226      -8.350  -3.816  -4.448  1.00 93.67           C
ATOM   3380 1HB  PRO A 226      -7.759  -4.623  -4.016  1.00 93.67           H
ATOM   3381 2HB  PRO A 226      -7.727  -3.334  -5.201  1.00 93.67           H
ATOM   3382  CG  PRO A 226      -8.815  -2.828  -3.385  1.00 93.67           C
ATOM   3383 1HG  PRO A 226      -8.042  -2.639  -2.641  1.00 93.67           H
ATOM   3384 2HG  PRO A 226      -9.069  -1.859  -3.816  1.00 93.67           H
ATOM   3385  CD  PRO A 226     -10.028  -3.521  -2.785  1.00 93.67           C
ATOM   3386 1HD  PRO A 226      -9.746  -4.225  -2.003  1.00 93.67           H
ATOM   3387 2HD  PRO A 226     -10.719  -2.809  -2.334  1.00 93.67           H
ATOM   3388  N   PHE A 227      -9.435  -6.679  -4.582  1.00 91.77           N
ATOM   3389  CA  PHE A 227      -9.187  -8.075  -4.901  1.00 91.77           C
ATOM   3390  C   PHE A 227     -10.332  -8.660  -5.729  1.00 91.77           C
ATOM   3391  O   PHE A 227     -10.098  -9.327  -6.736  1.00 91.77           O
ATOM   3392  HA  PHE A 227      -8.265  -8.115  -5.481  1.00 91.77           H
ATOM   3393  CB  PHE A 227      -9.097  -8.829  -3.573  1.00 91.77           C
ATOM   3394 1HB  PHE A 227      -8.257  -8.435  -3.000  1.00 91.77           H
ATOM   3395 2HB  PHE A 227      -9.999  -8.631  -2.993  1.00 91.77           H
ATOM   3396  CG  PHE A 227      -8.927 -10.341  -3.726  1.00 91.77           C
ATOM   3397  CD1 PHE A 227      -9.971 -11.173  -3.464  1.00 91.77           C
ATOM   3398  HD1 PHE A 227     -10.929 -10.761  -3.146  1.00 91.77           H
ATOM   3399  CD2 PHE A 227      -7.732 -10.855  -4.123  1.00 91.77           C
ATOM   3400  HD2 PHE A 227      -6.895 -10.188  -4.332  1.00 91.77           H
ATOM   3401  CE1 PHE A 227      -9.813 -12.577  -3.606  1.00 91.77           C
ATOM   3402  HE1 PHE A 227     -10.650 -13.243  -3.396  1.00 91.77           H
ATOM   3403  CE2 PHE A 227      -7.574 -12.259  -4.265  1.00 91.77           C
ATOM   3404  HE2 PHE A 227      -6.616 -12.670  -4.583  1.00 91.77           H
ATOM   3405  CZ  PHE A 227      -8.618 -13.090  -4.003  1.00 91.77           C
ATOM   3406  HZ  PHE A 227      -8.497 -14.168  -4.113  1.00 91.77           H
ATOM   3407  HN  PHE A 227      -9.528  -6.479  -3.607  1.00 91.77           H
ATOM   3408  N   VAL A 228     -11.547  -8.390  -5.275  1.00 94.53           N
ATOM   3409  CA  VAL A 228     -12.729  -8.914  -5.939  1.00 94.53           C
ATOM   3410  C   VAL A 228     -12.756  -8.419  -7.386  1.00 94.53           C
ATOM   3411  O   VAL A 228     -13.013  -9.194  -8.306  1.00 94.53           O
ATOM   3412  HA  VAL A 228     -12.650 -10.001  -5.941  1.00 94.53           H
ATOM   3413  CB  VAL A 228     -13.984  -8.531  -5.152  1.00 94.53           C
ATOM   3414  HB  VAL A 228     -13.954  -7.456  -4.974  1.00 94.53           H
ATOM   3415  CG1 VAL A 228     -15.249  -8.839  -5.955  1.00 94.53           C
ATOM   3416 1HG1 VAL A 228     -15.235  -8.273  -6.887  1.00 94.53           H
ATOM   3417 2HG1 VAL A 228     -15.288  -9.905  -6.178  1.00 94.53           H
ATOM   3418 3HG1 VAL A 228     -16.127  -8.558  -5.373  1.00 94.53           H
ATOM   3419  CG2 VAL A 228     -14.014  -9.232  -3.792  1.00 94.53           C
ATOM   3420 1HG2 VAL A 228     -14.009 -10.312  -3.940  1.00 94.53           H
ATOM   3421 2HG2 VAL A 228     -13.137  -8.941  -3.214  1.00 94.53           H
ATOM   3422 3HG2 VAL A 228     -14.916  -8.943  -3.254  1.00 94.53           H
ATOM   3423  HN  VAL A 228     -11.730  -7.826  -4.470  1.00 94.53           H
ATOM   3424  N   VAL A 229     -12.488  -7.131  -7.543  1.00 94.77           N
ATOM   3425  CA  VAL A 229     -12.547  -6.509  -8.855  1.00 94.77           C
ATOM   3426  C   VAL A 229     -11.474  -7.124  -9.755  1.00 94.77           C
ATOM   3427  O   VAL A 229     -11.746  -7.470 -10.904  1.00 94.77           O
ATOM   3428  HA  VAL A 229     -13.528  -6.727  -9.278  1.00 94.77           H
ATOM   3429  CB  VAL A 229     -12.416  -4.990  -8.720  1.00 94.77           C
ATOM   3430  HB  VAL A 229     -11.507  -4.781  -8.156  1.00 94.77           H
ATOM   3431  CG1 VAL A 229     -12.282  -4.328 -10.092  1.00 94.77           C
ATOM   3432 1HG1 VAL A 229     -11.394  -4.712 -10.595  1.00 94.77           H
ATOM   3433 2HG1 VAL A 229     -13.164  -4.550 -10.691  1.00 94.77           H
ATOM   3434 3HG1 VAL A 229     -12.190  -3.249  -9.967  1.00 94.77           H
ATOM   3435  CG2 VAL A 229     -13.597  -4.405  -7.942  1.00 94.77           C
ATOM   3436 1HG2 VAL A 229     -14.525  -4.630  -8.466  1.00 94.77           H
ATOM   3437 2HG2 VAL A 229     -13.627  -4.843  -6.944  1.00 94.77           H
ATOM   3438 3HG2 VAL A 229     -13.478  -3.325  -7.860  1.00 94.77           H
ATOM   3439  HN  VAL A 229     -12.235  -6.518  -6.795  1.00 94.77           H
ATOM   3440  N   MET A 230     -10.277  -7.241  -9.200  1.00 89.08           N
ATOM   3441  CA  MET A 230      -9.153  -7.777  -9.949  1.00 89.08           C
ATOM   3442  C   MET A 230      -9.427  -9.215 -10.393  1.00 89.08           C
ATOM   3443  O   MET A 230      -9.204  -9.564 -11.552  1.00 89.08           O
ATOM   3444  HA  MET A 230      -9.050  -7.133 -10.823  1.00 89.08           H
ATOM   3445  CB  MET A 230      -7.895  -7.741  -9.079  1.00 89.08           C
ATOM   3446 1HB  MET A 230      -8.129  -8.112  -8.081  1.00 89.08           H
ATOM   3447 2HB  MET A 230      -7.140  -8.406  -9.498  1.00 89.08           H
ATOM   3448  CG  MET A 230      -7.335  -6.321  -8.983  1.00 89.08           C
ATOM   3449 1HG  MET A 230      -7.099  -5.946  -9.979  1.00 89.08           H
ATOM   3450 2HG  MET A 230      -8.086  -5.653  -8.561  1.00 89.08           H
ATOM   3451  SD  MET A 230      -5.869  -6.310  -7.965  1.00 89.08           S
ATOM   3452  CE  MET A 230      -4.730  -7.151  -9.053  1.00 89.08           C
ATOM   3453 1HE  MET A 230      -5.109  -8.149  -9.274  1.00 89.08           H
ATOM   3454 2HE  MET A 230      -4.630  -6.587  -9.980  1.00 89.08           H
ATOM   3455 3HE  MET A 230      -3.757  -7.231  -8.569  1.00 89.08           H
ATOM   3456  HN  MET A 230     -10.069  -6.977  -8.258  1.00 89.08           H
ATOM   3457  N   ALA A 231      -9.905 -10.011  -9.449  1.00 93.80           N
ATOM   3458  CA  ALA A 231     -10.137 -11.423  -9.706  1.00 93.80           C
ATOM   3459  C   ALA A 231     -11.130 -11.570 -10.860  1.00 93.80           C
ATOM   3460  O   ALA A 231     -10.926 -12.385 -11.759  1.00 93.80           O
ATOM   3461  HA  ALA A 231      -9.185 -11.867  -9.997  1.00 93.80           H
ATOM   3462  CB  ALA A 231     -10.626 -12.102  -8.425  1.00 93.80           C
ATOM   3463 1HB  ALA A 231      -9.872 -11.993  -7.646  1.00 93.80           H
ATOM   3464 2HB  ALA A 231     -11.556 -11.635  -8.099  1.00 93.80           H
ATOM   3465 3HB  ALA A 231     -10.800 -13.160  -8.619  1.00 93.80           H
ATOM   3466  HN  ALA A 231     -10.133  -9.707  -8.524  1.00 93.80           H
ATOM   3467  N   CYS A 232     -12.183 -10.769 -10.798  1.00 92.89           N
ATOM   3468  CA  CYS A 232     -13.218 -10.813 -11.818  1.00 92.89           C
ATOM   3469  C   CYS A 232     -12.595 -10.401 -13.153  1.00 92.89           C
ATOM   3470  O   CYS A 232     -12.771 -11.084 -14.161  1.00 92.89           O
ATOM   3471  HA  CYS A 232     -13.574 -11.842 -11.858  1.00 92.89           H
ATOM   3472  CB  CYS A 232     -14.413  -9.930 -11.450  1.00 92.89           C
ATOM   3473 1HB  CYS A 232     -14.069  -8.928 -11.193  1.00 92.89           H
ATOM   3474 2HB  CYS A 232     -15.078  -9.829 -12.307  1.00 92.89           H
ATOM   3475  SG  CYS A 232     -15.319 -10.661 -10.038  1.00 92.89           S
ATOM   3476  HG  CYS A 232     -14.509 -10.191  -9.094  1.00 92.89           H
ATOM   3477  HN  CYS A 232     -12.335 -10.100 -10.071  1.00 92.89           H
ATOM   3478  N   CYS A 233     -11.879  -9.287 -13.117  1.00 92.56           N
ATOM   3479  CA  CYS A 233     -11.346  -8.700 -14.335  1.00 92.56           C
ATOM   3480  C   CYS A 233     -10.444  -9.734 -15.012  1.00 92.56           C
ATOM   3481  O   CYS A 233     -10.613 -10.031 -16.194  1.00 92.56           O
ATOM   3482  HA  CYS A 233     -12.202  -8.460 -14.967  1.00 92.56           H
ATOM   3483  CB  CYS A 233     -10.605  -7.391 -14.055  1.00 92.56           C
ATOM   3484 1HB  CYS A 233      -9.918  -7.525 -13.219  1.00 92.56           H
ATOM   3485 2HB  CYS A 233     -10.003  -7.113 -14.920  1.00 92.56           H
ATOM   3486  SG  CYS A 233     -11.803  -6.062 -13.674  1.00 92.56           S
ATOM   3487  HG  CYS A 233     -12.036  -6.440 -12.420  1.00 92.56           H
ATOM   3488  HN  CYS A 233     -11.662  -8.789 -12.278  1.00 92.56           H
ATOM   3489  N   TYR A 234      -9.506 -10.253 -14.234  1.00 86.71           N
ATOM   3490  CA  TYR A 234      -8.479 -11.125 -14.780  1.00 86.71           C
ATOM   3491  C   TYR A 234      -9.062 -12.488 -15.158  1.00 86.71           C
ATOM   3492  O   TYR A 234      -8.559 -13.152 -16.063  1.00 86.71           O
ATOM   3493  HA  TYR A 234      -8.075 -10.650 -15.674  1.00 86.71           H
ATOM   3494  CB  TYR A 234      -7.451 -11.315 -13.663  1.00 86.71           C
ATOM   3495 1HB  TYR A 234      -7.976 -11.516 -12.729  1.00 86.71           H
ATOM   3496 2HB  TYR A 234      -6.848 -12.195 -13.885  1.00 86.71           H
ATOM   3497  CG  TYR A 234      -6.522 -10.116 -13.462  1.00 86.71           C
ATOM   3498  CD1 TYR A 234      -5.881  -9.550 -14.545  1.00 86.71           C
ATOM   3499  HD1 TYR A 234      -6.036  -9.958 -15.544  1.00 86.71           H
ATOM   3500  CD2 TYR A 234      -6.326  -9.600 -12.197  1.00 86.71           C
ATOM   3501  HD2 TYR A 234      -6.833 -10.047 -11.341  1.00 86.71           H
ATOM   3502  CE1 TYR A 234      -5.007  -8.422 -14.355  1.00 86.71           C
ATOM   3503  HE1 TYR A 234      -4.494  -7.966 -15.202  1.00 86.71           H
ATOM   3504  CE2 TYR A 234      -5.452  -8.471 -12.007  1.00 86.71           C
ATOM   3505  HE2 TYR A 234      -5.288  -8.054 -11.014  1.00 86.71           H
ATOM   3506  CZ  TYR A 234      -4.835  -7.938 -13.096  1.00 86.71           C
ATOM   3507  OH  TYR A 234      -4.010  -6.872 -12.917  1.00 86.71           O
ATOM   3508  HH  TYR A 234      -4.038  -6.574 -11.963  1.00 86.71           H
ATOM   3509  HN  TYR A 234      -9.441 -10.088 -13.250  1.00 86.71           H
ATOM   3510  N   THR A 235     -10.113 -12.865 -14.446  1.00 89.51           N
ATOM   3511  CA  THR A 235     -10.834 -14.086 -14.764  1.00 89.51           C
ATOM   3512  C   THR A 235     -11.373 -14.030 -16.195  1.00 89.51           C
ATOM   3513  O   THR A 235     -11.230 -14.987 -16.954  1.00 89.51           O
ATOM   3514  HA  THR A 235     -10.134 -14.920 -14.718  1.00 89.51           H
ATOM   3515  CB  THR A 235     -11.927 -14.278 -13.710  1.00 89.51           C
ATOM   3516  HB  THR A 235     -12.647 -13.460 -13.742  1.00 89.51           H
ATOM   3517  OG1 THR A 235     -11.209 -14.419 -12.487  1.00 89.51           O
ATOM   3518  HG1 THR A 235     -11.394 -13.637 -11.891  1.00 89.51           H
ATOM   3519  CG2 THR A 235     -12.663 -15.611 -13.866  1.00 89.51           C
ATOM   3520 1HG2 THR A 235     -11.952 -16.431 -13.766  1.00 89.51           H
ATOM   3521 2HG2 THR A 235     -13.132 -15.654 -14.849  1.00 89.51           H
ATOM   3522 3HG2 THR A 235     -13.427 -15.696 -13.094  1.00 89.51           H
ATOM   3523  HN  THR A 235     -10.473 -12.353 -13.665  1.00 89.51           H
ATOM   3524  N   ILE A 236     -11.981 -12.898 -16.520  1.00 89.25           N
ATOM   3525  CA  ILE A 236     -12.559 -12.712 -17.840  1.00 89.25           C
ATOM   3526  C   ILE A 236     -11.435 -12.584 -18.870  1.00 89.25           C
ATOM   3527  O   ILE A 236     -11.538 -13.112 -19.977  1.00 89.25           O
ATOM   3528  HA  ILE A 236     -13.139 -13.605 -18.072  1.00 89.25           H
ATOM   3529  CB  ILE A 236     -13.529 -11.529 -17.839  1.00 89.25           C
ATOM   3530  HB  ILE A 236     -12.986 -10.643 -17.509  1.00 89.25           H
ATOM   3531  CG1 ILE A 236     -14.669 -11.756 -16.844  1.00 89.25           C
ATOM   3532 1HG1 ILE A 236     -15.356 -12.505 -17.239  1.00 89.25           H
ATOM   3533 2HG1 ILE A 236     -14.269 -12.151 -15.911  1.00 89.25           H
ATOM   3534  CG2 ILE A 236     -14.047 -11.242 -19.249  1.00 89.25           C
ATOM   3535 1HG2 ILE A 236     -13.207 -11.005 -19.903  1.00 89.25           H
ATOM   3536 2HG2 ILE A 236     -14.567 -12.120 -19.631  1.00 89.25           H
ATOM   3537 3HG2 ILE A 236     -14.734 -10.397 -19.219  1.00 89.25           H
ATOM   3538  CD1 ILE A 236     -15.426 -10.455 -16.571  1.00 89.25           C
ATOM   3539 1HD1 ILE A 236     -14.741  -9.717 -16.154  1.00 89.25           H
ATOM   3540 2HD1 ILE A 236     -15.845 -10.076 -17.504  1.00 89.25           H
ATOM   3541 3HD1 ILE A 236     -16.232 -10.645 -15.862  1.00 89.25           H
ATOM   3542  HN  ILE A 236     -12.082 -12.119 -15.901  1.00 89.25           H
ATOM   3543  N   ILE A 237     -10.386 -11.880 -18.470  1.00 87.60           N
ATOM   3544  CA  ILE A 237      -9.242 -11.679 -19.344  1.00 87.60           C
ATOM   3545  C   ILE A 237      -8.687 -13.040 -19.771  1.00 87.60           C
ATOM   3546  O   ILE A 237      -8.501 -13.293 -20.960  1.00 87.60           O
ATOM   3547  HA  ILE A 237      -9.596 -11.157 -20.232  1.00 87.60           H
ATOM   3548  CB  ILE A 237      -8.206 -10.776 -18.671  1.00 87.60           C
ATOM   3549  HB  ILE A 237      -8.091 -11.100 -17.636  1.00 87.60           H
ATOM   3550  CG1 ILE A 237      -8.683  -9.323 -18.639  1.00 87.60           C
ATOM   3551 1HG1 ILE A 237      -8.626  -8.896 -19.640  1.00 87.60           H
ATOM   3552 2HG1 ILE A 237      -9.730  -9.287 -18.337  1.00 87.60           H
ATOM   3553  CG2 ILE A 237      -6.838 -10.916 -19.342  1.00 87.60           C
ATOM   3554 1HG2 ILE A 237      -6.501 -11.950 -19.268  1.00 87.60           H
ATOM   3555 2HG2 ILE A 237      -6.918 -10.634 -20.392  1.00 87.60           H
ATOM   3556 3HG2 ILE A 237      -6.121 -10.264 -18.844  1.00 87.60           H
ATOM   3557  CD1 ILE A 237      -7.838  -8.489 -17.674  1.00 87.60           C
ATOM   3558 1HD1 ILE A 237      -7.918  -8.905 -16.669  1.00 87.60           H
ATOM   3559 2HD1 ILE A 237      -6.796  -8.508 -17.994  1.00 87.60           H
ATOM   3560 3HD1 ILE A 237      -8.199  -7.461 -17.671  1.00 87.60           H
ATOM   3561  HN  ILE A 237     -10.310 -11.451 -17.570  1.00 87.60           H
ATOM   3562  N   ILE A 238      -8.439 -13.880 -18.777  1.00 87.39           N
ATOM   3563  CA  ILE A 238      -7.840 -15.180 -19.028  1.00 87.39           C
ATOM   3564  C   ILE A 238      -8.725 -15.966 -19.998  1.00 87.39           C
ATOM   3565  O   ILE A 238      -8.227 -16.571 -20.946  1.00 87.39           O
ATOM   3566  HA  ILE A 238      -6.874 -15.009 -19.503  1.00 87.39           H
ATOM   3567  CB  ILE A 238      -7.572 -15.910 -17.710  1.00 87.39           C
ATOM   3568  HB  ILE A 238      -8.454 -15.807 -17.078  1.00 87.39           H
ATOM   3569  CG1 ILE A 238      -6.401 -15.275 -16.959  1.00 87.39           C
ATOM   3570 1HG1 ILE A 238      -5.462 -15.557 -17.437  1.00 87.39           H
ATOM   3571 2HG1 ILE A 238      -6.473 -14.189 -17.017  1.00 87.39           H
ATOM   3572  CG2 ILE A 238      -7.358 -17.407 -17.947  1.00 87.39           C
ATOM   3573 1HG2 ILE A 238      -8.249 -17.833 -18.408  1.00 87.39           H
ATOM   3574 2HG2 ILE A 238      -6.503 -17.552 -18.606  1.00 87.39           H
ATOM   3575 3HG2 ILE A 238      -7.170 -17.902 -16.994  1.00 87.39           H
ATOM   3576  CD1 ILE A 238      -6.386 -15.714 -15.494  1.00 87.39           C
ATOM   3577 1HD1 ILE A 238      -7.316 -15.409 -15.014  1.00 87.39           H
ATOM   3578 2HD1 ILE A 238      -6.289 -16.798 -15.440  1.00 87.39           H
ATOM   3579 3HD1 ILE A 238      -5.543 -15.248 -14.983  1.00 87.39           H
ATOM   3580  HN  ILE A 238      -8.639 -13.686 -17.817  1.00 87.39           H
ATOM   3581  N   HIS A 239     -10.021 -15.930 -19.727  1.00 81.89           N
ATOM   3582  CA  HIS A 239     -10.977 -16.658 -20.545  1.00 81.89           C
ATOM   3583  C   HIS A 239     -10.875 -16.185 -21.996  1.00 81.89           C
ATOM   3584  O   HIS A 239     -10.874 -16.998 -22.919  1.00 81.89           O
ATOM   3585  HA  HIS A 239     -10.695 -17.710 -20.494  1.00 81.89           H
ATOM   3586  CB  HIS A 239     -12.391 -16.526 -19.975  1.00 81.89           C
ATOM   3587 1HB  HIS A 239     -12.377 -16.813 -18.924  1.00 81.89           H
ATOM   3588 2HB  HIS A 239     -12.691 -15.479 -20.015  1.00 81.89           H
ATOM   3589  CG  HIS A 239     -13.423 -17.359 -20.696  1.00 81.89           C
ATOM   3590  ND1 HIS A 239     -14.271 -16.836 -21.657  1.00 81.89           N
ATOM   3591  HD1 HIS A 239     -14.289 -15.885 -21.966  1.00 81.89           H
ATOM   3592  CD2 HIS A 239     -13.735 -18.682 -20.587  1.00 81.89           C
ATOM   3593  HD2 HIS A 239     -13.257 -19.396 -19.917  1.00 81.89           H
ATOM   3594  CE1 HIS A 239     -15.054 -17.809 -22.099  1.00 81.89           C
ATOM   3595  HE1 HIS A 239     -15.828 -17.713 -22.861  1.00 81.89           H
ATOM   3596  NE2 HIS A 239     -14.721 -18.953 -21.435  1.00 81.89           N
ATOM   3597  HN  HIS A 239     -10.420 -15.418 -18.966  1.00 81.89           H
ATOM   3598  N   THR A 240     -10.792 -14.872 -22.152  1.00 84.69           N
ATOM   3599  CA  THR A 240     -10.735 -14.278 -23.477  1.00 84.69           C
ATOM   3600  C   THR A 240      -9.438 -14.676 -24.185  1.00 84.69           C
ATOM   3601  O   THR A 240      -9.444 -14.974 -25.378  1.00 84.69           O
ATOM   3602  HA  THR A 240     -11.558 -14.678 -24.069  1.00 84.69           H
ATOM   3603  CB  THR A 240     -10.904 -12.765 -23.325  1.00 84.69           C
ATOM   3604  HB  THR A 240     -10.024 -12.320 -22.862  1.00 84.69           H
ATOM   3605  OG1 THR A 240     -12.121 -12.623 -22.597  1.00 84.69           O
ATOM   3606  HG1 THR A 240     -11.925 -12.500 -21.624  1.00 84.69           H
ATOM   3607  CG2 THR A 240     -11.185 -12.070 -24.659  1.00 84.69           C
ATOM   3608 1HG2 THR A 240     -12.103 -12.468 -25.090  1.00 84.69           H
ATOM   3609 2HG2 THR A 240     -10.355 -12.248 -25.343  1.00 84.69           H
ATOM   3610 3HG2 THR A 240     -11.296 -10.998 -24.494  1.00 84.69           H
ATOM   3611  HN  THR A 240     -10.765 -14.219 -21.395  1.00 84.69           H
ATOM   3612  N   LEU A 241      -8.357 -14.669 -23.418  1.00 84.09           N
ATOM   3613  CA  LEU A 241      -7.043 -14.937 -23.976  1.00 84.09           C
ATOM   3614  C   LEU A 241      -6.981 -16.391 -24.450  1.00 84.09           C
ATOM   3615  O   LEU A 241      -6.379 -16.686 -25.481  1.00 84.09           O
ATOM   3616  HA  LEU A 241      -6.916 -14.286 -24.841  1.00 84.09           H
ATOM   3617  CB  LEU A 241      -5.949 -14.572 -22.970  1.00 84.09           C
ATOM   3618 1HB  LEU A 241      -6.220 -14.990 -22.001  1.00 84.09           H
ATOM   3619 2HB  LEU A 241      -5.023 -15.056 -23.279  1.00 84.09           H
ATOM   3620  CG  LEU A 241      -5.675 -13.077 -22.791  1.00 84.09           C
ATOM   3621  HG  LEU A 241      -6.611 -12.588 -22.521  1.00 84.09           H
ATOM   3622  CD1 LEU A 241      -4.691 -12.834 -21.646  1.00 84.09           C
ATOM   3623 1HD1 LEU A 241      -5.108 -13.226 -20.718  1.00 84.09           H
ATOM   3624 2HD1 LEU A 241      -3.749 -13.338 -21.862  1.00 84.09           H
ATOM   3625 3HD1 LEU A 241      -4.514 -11.763 -21.540  1.00 84.09           H
ATOM   3626  CD2 LEU A 241      -5.198 -12.446 -24.101  1.00 84.09           C
ATOM   3627 1HD2 LEU A 241      -4.279 -12.934 -24.425  1.00 84.09           H
ATOM   3628 2HD2 LEU A 241      -5.965 -12.572 -24.865  1.00 84.09           H
ATOM   3629 3HD2 LEU A 241      -5.011 -11.384 -23.945  1.00 84.09           H
ATOM   3630  HN  LEU A 241      -8.370 -14.485 -22.436  1.00 84.09           H
ATOM   3631  N   ILE A 242      -7.613 -17.260 -23.675  1.00 82.72           N
ATOM   3632  CA  ILE A 242      -7.615 -18.678 -23.988  1.00 82.72           C
ATOM   3633  C   ILE A 242      -8.300 -18.897 -25.339  1.00 82.72           C
ATOM   3634  O   ILE A 242      -7.857 -19.722 -26.137  1.00 82.72           O
ATOM   3635  HA  ILE A 242      -6.576 -18.996 -24.072  1.00 82.72           H
ATOM   3636  CB  ILE A 242      -8.243 -19.479 -22.844  1.00 82.72           C
ATOM   3637  HB  ILE A 242      -9.157 -18.972 -22.534  1.00 82.72           H
ATOM   3638  CG1 ILE A 242      -7.314 -19.519 -21.629  1.00 82.72           C
ATOM   3639 1HG1 ILE A 242      -6.452 -20.150 -21.846  1.00 82.72           H
ATOM   3640 2HG1 ILE A 242      -6.932 -18.518 -21.426  1.00 82.72           H
ATOM   3641  CG2 ILE A 242      -8.639 -20.881 -23.310  1.00 82.72           C
ATOM   3642 1HG2 ILE A 242      -9.363 -20.804 -24.121  1.00 82.72           H
ATOM   3643 2HG2 ILE A 242      -7.754 -21.411 -23.662  1.00 82.72           H
ATOM   3644 3HG2 ILE A 242      -9.082 -21.428 -22.478  1.00 82.72           H
ATOM   3645  CD1 ILE A 242      -8.047 -20.052 -20.397  1.00 82.72           C
ATOM   3646 1HD1 ILE A 242      -8.893 -19.404 -20.168  1.00 82.72           H
ATOM   3647 2HD1 ILE A 242      -8.405 -21.062 -20.596  1.00 82.72           H
ATOM   3648 3HD1 ILE A 242      -7.363 -20.070 -19.547  1.00 82.72           H
ATOM   3649  HN  ILE A 242      -8.115 -17.009 -22.847  1.00 82.72           H
ATOM   3650  N   GLN A 243      -9.368 -18.143 -25.554  1.00 77.33           N
ATOM   3651  CA  GLN A 243     -10.151 -18.284 -26.770  1.00 77.33           C
ATOM   3652  C   GLN A 243      -9.416 -17.649 -27.952  1.00 77.33           C
ATOM   3653  O   GLN A 243      -9.702 -17.963 -29.106  1.00 77.33           O
ATOM   3654  HA  GLN A 243     -10.248 -19.358 -26.928  1.00 77.33           H
ATOM   3655  CB  GLN A 243     -11.544 -17.675 -26.598  1.00 77.33           C
ATOM   3656 1HB  GLN A 243     -11.454 -16.651 -26.236  1.00 77.33           H
ATOM   3657 2HB  GLN A 243     -12.046 -17.628 -27.565  1.00 77.33           H
ATOM   3658  CG  GLN A 243     -12.386 -18.496 -25.620  1.00 77.33           C
ATOM   3659 1HG  GLN A 243     -12.405 -19.539 -25.938  1.00 77.33           H
ATOM   3660 2HG  GLN A 243     -11.927 -18.473 -24.632  1.00 77.33           H
ATOM   3661  CD  GLN A 243     -13.815 -17.956 -25.538  1.00 77.33           C
ATOM   3662  OE1 GLN A 243     -14.142 -16.910 -26.074  1.00 77.33           O
ATOM   3663  NE2 GLN A 243     -14.645 -18.725 -24.839  1.00 77.33           N
ATOM   3664 1HE2 GLN A 243     -14.312 -19.572 -24.425  1.00 77.33           H
ATOM   3665 2HE2 GLN A 243     -15.601 -18.456 -24.728  1.00 77.33           H
ATOM   3666  HN  GLN A 243      -9.699 -17.447 -24.917  1.00 77.33           H
ATOM   3667  N   ALA A 244      -8.483 -16.768 -27.623  1.00 78.71           N
ATOM   3668  CA  ALA A 244      -7.737 -16.052 -28.643  1.00 78.71           C
ATOM   3669  C   ALA A 244      -6.864 -17.041 -29.419  1.00 78.71           C
ATOM   3670  O   ALA A 244      -6.200 -17.887 -28.823  1.00 78.71           O
ATOM   3671  HA  ALA A 244      -8.457 -15.602 -29.327  1.00 78.71           H
ATOM   3672  CB  ALA A 244      -6.916 -14.938 -27.989  1.00 78.71           C
ATOM   3673 1HB  ALA A 244      -7.585 -14.247 -27.477  1.00 78.71           H
ATOM   3674 2HB  ALA A 244      -6.222 -15.373 -27.270  1.00 78.71           H
ATOM   3675 3HB  ALA A 244      -6.356 -14.402 -28.755  1.00 78.71           H
ATOM   3676  HN  ALA A 244      -8.236 -16.540 -26.681  1.00 78.71           H
ATOM   3677  N   LYS A 245      -6.894 -16.901 -30.736  1.00 67.35           N
ATOM   3678  CA  LYS A 245      -6.146 -17.796 -31.601  1.00 67.35           C
ATOM   3679  C   LYS A 245      -4.694 -17.320 -31.687  1.00 67.35           C
ATOM   3680  O   LYS A 245      -3.819 -18.062 -32.131  1.00 67.35           O
ATOM   3681  HA  LYS A 245      -6.158 -18.783 -31.139  1.00 67.35           H
ATOM   3682  CB  LYS A 245      -6.833 -17.925 -32.962  1.00 67.35           C
ATOM   3683 1HB  LYS A 245      -7.059 -16.934 -33.355  1.00 67.35           H
ATOM   3684 2HB  LYS A 245      -6.156 -18.401 -33.672  1.00 67.35           H
ATOM   3685  CG  LYS A 245      -8.121 -18.743 -32.851  1.00 67.35           C
ATOM   3686 1HG  LYS A 245      -7.923 -19.668 -32.311  1.00 67.35           H
ATOM   3687 2HG  LYS A 245      -8.859 -18.188 -32.272  1.00 67.35           H
ATOM   3688  CD  LYS A 245      -8.687 -19.064 -34.236  1.00 67.35           C
ATOM   3689 1HD  LYS A 245      -8.947 -18.139 -34.750  1.00 67.35           H
ATOM   3690 2HD  LYS A 245      -7.926 -19.561 -34.838  1.00 67.35           H
ATOM   3691  CE  LYS A 245      -9.923 -19.959 -34.128  1.00 67.35           C
ATOM   3692 1HE  LYS A 245      -9.680 -20.859 -33.562  1.00 67.35           H
ATOM   3693 2HE  LYS A 245     -10.709 -19.440 -33.579  1.00 67.35           H
ATOM   3694  NZ  LYS A 245     -10.413 -20.331 -35.474  1.00 67.35           N
ATOM   3695 1HZ  LYS A 245     -11.230 -20.925 -35.385  1.00 67.35           H
ATOM   3696 2HZ  LYS A 245     -10.660 -19.492 -35.988  1.00 67.35           H
ATOM   3697 3HZ  LYS A 245      -9.685 -20.830 -35.973  1.00 67.35           H
ATOM   3698  HN  LYS A 245      -7.417 -16.193 -31.211  1.00 67.35           H
ATOM   3699  N   LYS A 246      -4.483 -16.086 -31.255  1.00 61.60           N
ATOM   3700  CA  LYS A 246      -3.228 -15.404 -31.521  1.00 61.60           C
ATOM   3701  C   LYS A 246      -2.131 -16.004 -30.640  1.00 61.60           C
ATOM   3702  O   LYS A 246      -2.377 -16.351 -29.485  1.00 61.60           O
ATOM   3703  HA  LYS A 246      -2.971 -15.587 -32.564  1.00 61.60           H
ATOM   3704  CB  LYS A 246      -3.393 -13.892 -31.353  1.00 61.60           C
ATOM   3705 1HB  LYS A 246      -3.988 -13.684 -30.464  1.00 61.60           H
ATOM   3706 2HB  LYS A 246      -2.417 -13.431 -31.198  1.00 61.60           H
ATOM   3707  CG  LYS A 246      -4.065 -13.275 -32.581  1.00 61.60           C
ATOM   3708 1HG  LYS A 246      -3.676 -13.740 -33.486  1.00 61.60           H
ATOM   3709 2HG  LYS A 246      -5.136 -13.478 -32.554  1.00 61.60           H
ATOM   3710  CD  LYS A 246      -3.828 -11.764 -32.635  1.00 61.60           C
ATOM   3711 1HD  LYS A 246      -4.376 -11.278 -31.828  1.00 61.60           H
ATOM   3712 2HD  LYS A 246      -2.771 -11.553 -32.475  1.00 61.60           H
ATOM   3713  CE  LYS A 246      -4.271 -11.187 -33.980  1.00 61.60           C
ATOM   3714 1HE  LYS A 246      -3.924 -11.829 -34.790  1.00 61.60           H
ATOM   3715 2HE  LYS A 246      -5.360 -11.167 -34.033  1.00 61.60           H
ATOM   3716  NZ  LYS A 246      -3.735  -9.819 -34.159  1.00 61.60           N
ATOM   3717 1HZ  LYS A 246      -4.076  -9.435 -35.034  1.00 61.60           H
ATOM   3718 2HZ  LYS A 246      -4.041  -9.233 -33.391  1.00 61.60           H
ATOM   3719 3HZ  LYS A 246      -2.722  -9.853 -34.177  1.00 61.60           H
ATOM   3720  HN  LYS A 246      -5.151 -15.554 -30.734  1.00 61.60           H
ATOM   3721  N   SER A 247      -0.943 -16.109 -31.217  1.00 68.14           N
ATOM   3722  CA  SER A 247       0.182 -16.703 -30.514  1.00 68.14           C
ATOM   3723  C   SER A 247       0.568 -15.834 -29.316  1.00 68.14           C
ATOM   3724  O   SER A 247       0.981 -16.349 -28.278  1.00 68.14           O
ATOM   3725  HA  SER A 247      -0.169 -17.680 -30.181  1.00 68.14           H
ATOM   3726  CB  SER A 247       1.381 -16.884 -31.447  1.00 68.14           C
ATOM   3727 1HB  SER A 247       1.148 -17.644 -32.193  1.00 68.14           H
ATOM   3728 2HB  SER A 247       1.565 -15.955 -31.986  1.00 68.14           H
ATOM   3729  OG  SER A 247       2.557 -17.262 -30.737  1.00 68.14           O
ATOM   3730  HG  SER A 247       2.427 -18.157 -30.311  1.00 68.14           H
ATOM   3731  HN  SER A 247      -0.744 -15.798 -32.147  1.00 68.14           H
ATOM   3732  N   SER A 248       0.420 -14.530 -29.500  1.00 70.30           N
ATOM   3733  CA  SER A 248       0.841 -13.579 -28.485  1.00 70.30           C
ATOM   3734  C   SER A 248       0.066 -13.821 -27.188  1.00 70.30           C
ATOM   3735  O   SER A 248       0.409 -13.269 -26.143  1.00 70.30           O
ATOM   3736  HA  SER A 248       1.904 -13.767 -28.336  1.00 70.30           H
ATOM   3737  CB  SER A 248       0.640 -12.139 -28.962  1.00 70.30           C
ATOM   3738 1HB  SER A 248       0.951 -11.450 -28.177  1.00 70.30           H
ATOM   3739 2HB  SER A 248       1.281 -11.950 -29.823  1.00 70.30           H
ATOM   3740  OG  SER A 248      -0.716 -11.877 -29.314  1.00 70.30           O
ATOM   3741  HG  SER A 248      -0.826 -10.914 -29.559  1.00 70.30           H
ATOM   3742  HN  SER A 248       0.022 -14.122 -30.322  1.00 70.30           H
ATOM   3743  N   LYS A 249      -0.965 -14.646 -27.297  1.00 67.72           N
ATOM   3744  CA  LYS A 249      -1.860 -14.877 -26.176  1.00 67.72           C
ATOM   3745  C   LYS A 249      -1.062 -15.443 -25.000  1.00 67.72           C
ATOM   3746  O   LYS A 249      -1.361 -15.150 -23.844  1.00 67.72           O
ATOM   3747  HA  LYS A 249      -2.271 -13.912 -25.881  1.00 67.72           H
ATOM   3748  CB  LYS A 249      -3.036 -15.759 -26.602  1.00 67.72           C
ATOM   3749 1HB  LYS A 249      -3.834 -15.690 -25.863  1.00 67.72           H
ATOM   3750 2HB  LYS A 249      -3.444 -15.396 -27.546  1.00 67.72           H
ATOM   3751  CG  LYS A 249      -2.599 -17.218 -26.756  1.00 67.72           C
ATOM   3752 1HG  LYS A 249      -1.727 -17.273 -27.407  1.00 67.72           H
ATOM   3753 2HG  LYS A 249      -2.299 -17.615 -25.786  1.00 67.72           H
ATOM   3754  CD  LYS A 249      -3.730 -18.070 -27.335  1.00 67.72           C
ATOM   3755 1HD  LYS A 249      -4.642 -17.912 -26.758  1.00 67.72           H
ATOM   3756 2HD  LYS A 249      -3.941 -17.755 -28.357  1.00 67.72           H
ATOM   3757  CE  LYS A 249      -3.361 -19.555 -27.320  1.00 67.72           C
ATOM   3758 1HE  LYS A 249      -2.565 -19.745 -28.040  1.00 67.72           H
ATOM   3759 2HE  LYS A 249      -2.975 -19.829 -26.338  1.00 67.72           H
ATOM   3760  NZ  LYS A 249      -4.542 -20.386 -27.645  1.00 67.72           N
ATOM   3761 1HZ  LYS A 249      -4.260 -21.357 -27.724  1.00 67.72           H
ATOM   3762 2HZ  LYS A 249      -5.233 -20.293 -26.909  1.00 67.72           H
ATOM   3763 3HZ  LYS A 249      -4.940 -20.077 -28.525  1.00 67.72           H
ATOM   3764  HN  LYS A 249      -1.192 -15.150 -28.130  1.00 67.72           H
ATOM   3765  N   HIS A 250      -0.062 -16.245 -25.336  1.00 72.43           N
ATOM   3766  CA  HIS A 250       0.700 -16.956 -24.323  1.00 72.43           C
ATOM   3767  C   HIS A 250       1.496 -15.956 -23.483  1.00 72.43           C
ATOM   3768  O   HIS A 250       1.585 -16.097 -22.264  1.00 72.43           O
ATOM   3769  HA  HIS A 250      -0.025 -17.460 -23.684  1.00 72.43           H
ATOM   3770  CB  HIS A 250       1.583 -18.029 -24.962  1.00 72.43           C
ATOM   3771 1HB  HIS A 250       2.159 -17.578 -25.770  1.00 72.43           H
ATOM   3772 2HB  HIS A 250       2.299 -18.385 -24.221  1.00 72.43           H
ATOM   3773  CG  HIS A 250       0.817 -19.210 -25.509  1.00 72.43           C
ATOM   3774  ND1 HIS A 250       0.208 -20.150 -24.696  1.00 72.43           N
ATOM   3775  HD1 HIS A 250       0.210 -20.148 -23.696  1.00 72.43           H
ATOM   3776  CD2 HIS A 250       0.567 -19.593 -26.794  1.00 72.43           C
ATOM   3777  HD2 HIS A 250       0.904 -19.073 -27.691  1.00 72.43           H
ATOM   3778  CE1 HIS A 250      -0.379 -21.053 -25.467  1.00 72.43           C
ATOM   3779  HE1 HIS A 250      -0.941 -21.921 -25.124  1.00 72.43           H
ATOM   3780  NE2 HIS A 250      -0.154 -20.707 -26.768  1.00 72.43           N
ATOM   3781  HN  HIS A 250       0.230 -16.410 -26.278  1.00 72.43           H
ATOM   3782  N   LYS A 251       2.054 -14.968 -24.167  1.00 71.41           N
ATOM   3783  CA  LYS A 251       2.844 -13.948 -23.499  1.00 71.41           C
ATOM   3784  C   LYS A 251       1.948 -13.162 -22.540  1.00 71.41           C
ATOM   3785  O   LYS A 251       2.311 -12.943 -21.385  1.00 71.41           O
ATOM   3786  HA  LYS A 251       3.611 -14.458 -22.916  1.00 71.41           H
ATOM   3787  CB  LYS A 251       3.565 -13.072 -24.525  1.00 71.41           C
ATOM   3788 1HB  LYS A 251       4.100 -13.702 -25.236  1.00 71.41           H
ATOM   3789 2HB  LYS A 251       2.835 -12.498 -25.096  1.00 71.41           H
ATOM   3790  CG  LYS A 251       4.548 -12.120 -23.840  1.00 71.41           C
ATOM   3791 1HG  LYS A 251       4.010 -11.478 -23.142  1.00 71.41           H
ATOM   3792 2HG  LYS A 251       5.268 -12.693 -23.256  1.00 71.41           H
ATOM   3793  CD  LYS A 251       5.285 -11.259 -24.868  1.00 71.41           C
ATOM   3794 1HD  LYS A 251       5.884 -11.897 -25.518  1.00 71.41           H
ATOM   3795 2HD  LYS A 251       4.563 -10.745 -25.502  1.00 71.41           H
ATOM   3796  CE  LYS A 251       6.187 -10.234 -24.178  1.00 71.41           C
ATOM   3797 1HE  LYS A 251       5.606  -9.652 -23.463  1.00 71.41           H
ATOM   3798 2HE  LYS A 251       6.966 -10.747 -23.613  1.00 71.41           H
ATOM   3799  NZ  LYS A 251       6.804  -9.332 -25.176  1.00 71.41           N
ATOM   3800 1HZ  LYS A 251       7.401  -8.662 -24.703  1.00 71.41           H
ATOM   3801 2HZ  LYS A 251       7.358  -9.877 -25.827  1.00 71.41           H
ATOM   3802 3HZ  LYS A 251       6.076  -8.839 -25.682  1.00 71.41           H
ATOM   3803  HN  LYS A 251       1.974 -14.859 -25.158  1.00 71.41           H
ATOM   3804  N   ALA A 252       0.796 -12.759 -23.054  1.00 82.06           N
ATOM   3805  CA  ALA A 252      -0.126 -11.946 -22.279  1.00 82.06           C
ATOM   3806  C   ALA A 252      -0.622 -12.751 -21.076  1.00 82.06           C
ATOM   3807  O   ALA A 252      -0.737 -12.219 -19.973  1.00 82.06           O
ATOM   3808  HA  ALA A 252       0.421 -11.074 -21.921  1.00 82.06           H
ATOM   3809  CB  ALA A 252      -1.271 -11.475 -23.178  1.00 82.06           C
ATOM   3810 1HB  ALA A 252      -0.868 -10.883 -24.000  1.00 82.06           H
ATOM   3811 2HB  ALA A 252      -1.799 -12.340 -23.578  1.00 82.06           H
ATOM   3812 3HB  ALA A 252      -1.962 -10.865 -22.596  1.00 82.06           H
ATOM   3813  HN  ALA A 252       0.489 -12.978 -23.981  1.00 82.06           H
ATOM   3814  N   LEU A 253      -0.903 -14.021 -21.330  1.00 80.05           N
ATOM   3815  CA  LEU A 253      -1.425 -14.894 -20.293  1.00 80.05           C
ATOM   3816  C   LEU A 253      -0.429 -14.953 -19.133  1.00 80.05           C
ATOM   3817  O   LEU A 253      -0.812 -14.806 -17.973  1.00 80.05           O
ATOM   3818  HA  LEU A 253      -2.352 -14.450 -19.929  1.00 80.05           H
ATOM   3819  CB  LEU A 253      -1.776 -16.265 -20.873  1.00 80.05           C
ATOM   3820 1HB  LEU A 253      -2.297 -16.116 -21.818  1.00 80.05           H
ATOM   3821 2HB  LEU A 253      -0.848 -16.790 -21.099  1.00 80.05           H
ATOM   3822  CG  LEU A 253      -2.636 -17.168 -19.986  1.00 80.05           C
ATOM   3823  HG  LEU A 253      -2.307 -17.048 -18.954  1.00 80.05           H
ATOM   3824  CD1 LEU A 253      -4.107 -16.751 -20.043  1.00 80.05           C
ATOM   3825 1HD1 LEU A 253      -4.207 -15.723 -19.695  1.00 80.05           H
ATOM   3826 2HD1 LEU A 253      -4.467 -16.824 -21.069  1.00 80.05           H
ATOM   3827 3HD1 LEU A 253      -4.696 -17.409 -19.404  1.00 80.05           H
ATOM   3828  CD2 LEU A 253      -2.444 -18.641 -20.354  1.00 80.05           C
ATOM   3829 1HD2 LEU A 253      -2.730 -18.797 -21.394  1.00 80.05           H
ATOM   3830 2HD2 LEU A 253      -1.397 -18.915 -20.220  1.00 80.05           H
ATOM   3831 3HD2 LEU A 253      -3.067 -19.261 -19.708  1.00 80.05           H
ATOM   3832  HN  LEU A 253      -0.779 -14.453 -22.223  1.00 80.05           H
ATOM   3833  N   LYS A 254       0.829 -15.169 -19.486  1.00 76.81           N
ATOM   3834  CA  LYS A 254       1.874 -15.306 -18.486  1.00 76.81           C
ATOM   3835  C   LYS A 254       1.909 -14.048 -17.615  1.00 76.81           C
ATOM   3836  O   LYS A 254       1.944 -14.138 -16.389  1.00 76.81           O
ATOM   3837  HA  LYS A 254       1.613 -16.155 -17.855  1.00 76.81           H
ATOM   3838  CB  LYS A 254       3.213 -15.630 -19.151  1.00 76.81           C
ATOM   3839 1HB  LYS A 254       3.087 -16.460 -19.845  1.00 76.81           H
ATOM   3840 2HB  LYS A 254       3.550 -14.774 -19.736  1.00 76.81           H
ATOM   3841  CG  LYS A 254       4.272 -15.988 -18.106  1.00 76.81           C
ATOM   3842 1HG  LYS A 254       4.480 -15.119 -17.481  1.00 76.81           H
ATOM   3843 2HG  LYS A 254       3.890 -16.769 -17.448  1.00 76.81           H
ATOM   3844  CD  LYS A 254       5.563 -16.464 -18.774  1.00 76.81           C
ATOM   3845 1HD  LYS A 254       5.350 -17.316 -19.419  1.00 76.81           H
ATOM   3846 2HD  LYS A 254       5.960 -15.673 -19.411  1.00 76.81           H
ATOM   3847  CE  LYS A 254       6.609 -16.858 -17.729  1.00 76.81           C
ATOM   3848 1HE  LYS A 254       6.883 -15.987 -17.134  1.00 76.81           H
ATOM   3849 2HE  LYS A 254       6.188 -17.593 -17.043  1.00 76.81           H
ATOM   3850  NZ  LYS A 254       7.813 -17.416 -18.385  1.00 76.81           N
ATOM   3851 1HZ  LYS A 254       8.502 -17.653 -17.680  1.00 76.81           H
ATOM   3852 2HZ  LYS A 254       7.559 -18.249 -18.904  1.00 76.81           H
ATOM   3853 3HZ  LYS A 254       8.202 -16.727 -19.019  1.00 76.81           H
ATOM   3854  HN  LYS A 254       1.138 -15.250 -20.433  1.00 76.81           H
ATOM   3855  N   VAL A 255       1.897 -12.904 -18.283  1.00 83.32           N
ATOM   3856  CA  VAL A 255       1.978 -11.630 -17.588  1.00 83.32           C
ATOM   3857  C   VAL A 255       0.794 -11.502 -16.628  1.00 83.32           C
ATOM   3858  O   VAL A 255       0.968 -11.128 -15.469  1.00 83.32           O
ATOM   3859  HA  VAL A 255       2.901 -11.630 -17.009  1.00 83.32           H
ATOM   3860  CB  VAL A 255       2.053 -10.486 -18.600  1.00 83.32           C
ATOM   3861  HB  VAL A 255       1.219 -10.596 -19.294  1.00 83.32           H
ATOM   3862  CG1 VAL A 255       1.909  -9.130 -17.906  1.00 83.32           C
ATOM   3863 1HG1 VAL A 255       0.947  -9.083 -17.396  1.00 83.32           H
ATOM   3864 2HG1 VAL A 255       2.712  -9.007 -17.180  1.00 83.32           H
ATOM   3865 3HG1 VAL A 255       1.966  -8.334 -18.649  1.00 83.32           H
ATOM   3866  CG2 VAL A 255       3.349 -10.553 -19.409  1.00 83.32           C
ATOM   3867 1HG2 VAL A 255       4.203 -10.479 -18.735  1.00 83.32           H
ATOM   3868 2HG2 VAL A 255       3.393 -11.499 -19.948  1.00 83.32           H
ATOM   3869 3HG2 VAL A 255       3.377  -9.728 -20.121  1.00 83.32           H
ATOM   3870  HN  VAL A 255       1.834 -12.838 -19.279  1.00 83.32           H
ATOM   3871  N   THR A 256      -0.384 -11.820 -17.145  1.00 82.31           N
ATOM   3872  CA  THR A 256      -1.607 -11.658 -16.377  1.00 82.31           C
ATOM   3873  C   THR A 256      -1.540 -12.478 -15.087  1.00 82.31           C
ATOM   3874  O   THR A 256      -1.852 -11.974 -14.010  1.00 82.31           O
ATOM   3875  HA  THR A 256      -1.694 -10.611 -16.086  1.00 82.31           H
ATOM   3876  CB  THR A 256      -2.784 -12.038 -17.278  1.00 82.31           C
ATOM   3877  HB  THR A 256      -2.727 -13.085 -17.573  1.00 82.31           H
ATOM   3878  OG1 THR A 256      -2.724 -11.094 -18.344  1.00 82.31           O
ATOM   3879  HG1 THR A 256      -2.197 -11.472 -19.105  1.00 82.31           H
ATOM   3880  CG2 THR A 256      -4.137 -11.767 -16.617  1.00 82.31           C
ATOM   3881 1HG2 THR A 256      -4.222 -10.706 -16.384  1.00 82.31           H
ATOM   3882 2HG2 THR A 256      -4.216 -12.349 -15.699  1.00 82.31           H
ATOM   3883 3HG2 THR A 256      -4.938 -12.054 -17.299  1.00 82.31           H
ATOM   3884  HN  THR A 256      -0.510 -12.182 -18.069  1.00 82.31           H
ATOM   3885  N   ILE A 257      -1.130 -13.729 -15.240  1.00 84.77           N
ATOM   3886  CA  ILE A 257      -1.059 -14.636 -14.107  1.00 84.77           C
ATOM   3887  C   ILE A 257      -0.055 -14.095 -13.087  1.00 84.77           C
ATOM   3888  O   ILE A 257      -0.337 -14.062 -11.891  1.00 84.77           O
ATOM   3889  HA  ILE A 257      -2.045 -14.658 -13.643  1.00 84.77           H
ATOM   3890  CB  ILE A 257      -0.750 -16.059 -14.579  1.00 84.77           C
ATOM   3891  HB  ILE A 257       0.108 -16.017 -15.250  1.00 84.77           H
ATOM   3892  CG1 ILE A 257      -1.920 -16.639 -15.376  1.00 84.77           C
ATOM   3893 1HG1 ILE A 257      -2.760 -16.829 -14.709  1.00 84.77           H
ATOM   3894 2HG1 ILE A 257      -2.257 -15.911 -16.114  1.00 84.77           H
ATOM   3895  CG2 ILE A 257      -0.359 -16.954 -13.401  1.00 84.77           C
ATOM   3896 1HG2 ILE A 257       0.527 -16.547 -12.913  1.00 84.77           H
ATOM   3897 2HG2 ILE A 257      -1.181 -16.994 -12.686  1.00 84.77           H
ATOM   3898 3HG2 ILE A 257      -0.145 -17.959 -13.764  1.00 84.77           H
ATOM   3899  CD1 ILE A 257      -1.515 -17.936 -16.078  1.00 84.77           C
ATOM   3900 1HD1 ILE A 257      -0.690 -17.737 -16.763  1.00 84.77           H
ATOM   3901 2HD1 ILE A 257      -1.201 -18.669 -15.335  1.00 84.77           H
ATOM   3902 3HD1 ILE A 257      -2.365 -18.327 -16.638  1.00 84.77           H
ATOM   3903  HN  ILE A 257      -0.851 -14.123 -16.115  1.00 84.77           H
ATOM   3904  N   THR A 258       1.096 -13.684 -13.599  1.00 86.28           N
ATOM   3905  CA  THR A 258       2.175 -13.225 -12.741  1.00 86.28           C
ATOM   3906  C   THR A 258       1.703 -12.061 -11.867  1.00 86.28           C
ATOM   3907  O   THR A 258       1.939 -12.050 -10.660  1.00 86.28           O
ATOM   3908  HA  THR A 258       2.450 -14.038 -12.069  1.00 86.28           H
ATOM   3909  CB  THR A 258       3.369 -12.871 -13.630  1.00 86.28           C
ATOM   3910  HB  THR A 258       3.124 -12.048 -14.301  1.00 86.28           H
ATOM   3911  OG1 THR A 258       3.705 -14.102 -14.264  1.00 86.28           O
ATOM   3912  HG1 THR A 258       3.183 -14.204 -15.111  1.00 86.28           H
ATOM   3913  CG2 THR A 258       4.617 -12.516 -12.820  1.00 86.28           C
ATOM   3914 1HG2 THR A 258       4.901 -13.366 -12.199  1.00 86.28           H
ATOM   3915 2HG2 THR A 258       4.406 -11.656 -12.185  1.00 86.28           H
ATOM   3916 3HG2 THR A 258       5.435 -12.274 -13.499  1.00 86.28           H
ATOM   3917  HN  THR A 258       1.297 -13.661 -14.578  1.00 86.28           H
ATOM   3918  N   VAL A 259       1.044 -11.108 -12.511  1.00 87.10           N
ATOM   3919  CA  VAL A 259       0.596  -9.911 -11.821  1.00 87.10           C
ATOM   3920  C   VAL A 259      -0.329 -10.307 -10.668  1.00 87.10           C
ATOM   3921  O   VAL A 259      -0.178  -9.817  -9.550  1.00 87.10           O
ATOM   3922  HA  VAL A 259       1.477  -9.418 -11.410  1.00 87.10           H
ATOM   3923  CB  VAL A 259      -0.064  -8.951 -12.813  1.00 87.10           C
ATOM   3924  HB  VAL A 259      -0.764  -9.525 -13.420  1.00 87.10           H
ATOM   3925  CG1 VAL A 259      -0.857  -7.866 -12.082  1.00 87.10           C
ATOM   3926 1HG1 VAL A 259      -1.634  -8.330 -11.476  1.00 87.10           H
ATOM   3927 2HG1 VAL A 259      -0.185  -7.297 -11.439  1.00 87.10           H
ATOM   3928 3HG1 VAL A 259      -1.315  -7.197 -12.811  1.00 87.10           H
ATOM   3929  CG2 VAL A 259       0.975  -8.334 -13.752  1.00 87.10           C
ATOM   3930 1HG2 VAL A 259       1.710  -7.781 -13.167  1.00 87.10           H
ATOM   3931 2HG2 VAL A 259       1.476  -9.124 -14.310  1.00 87.10           H
ATOM   3932 3HG2 VAL A 259       0.479  -7.656 -14.447  1.00 87.10           H
ATOM   3933  HN  VAL A 259       0.816 -11.146 -13.484  1.00 87.10           H
ATOM   3934  N   LEU A 260      -1.266 -11.191 -10.980  1.00 85.38           N
ATOM   3935  CA  LEU A 260      -2.269 -11.593 -10.009  1.00 85.38           C
ATOM   3936  C   LEU A 260      -1.586 -12.313  -8.845  1.00 85.38           C
ATOM   3937  O   LEU A 260      -1.873 -12.033  -7.682  1.00 85.38           O
ATOM   3938  HA  LEU A 260      -2.736 -10.685  -9.627  1.00 85.38           H
ATOM   3939  CB  LEU A 260      -3.367 -12.418 -10.683  1.00 85.38           C
ATOM   3940 1HB  LEU A 260      -3.765 -11.842 -11.519  1.00 85.38           H
ATOM   3941 2HB  LEU A 260      -2.914 -13.316 -11.102  1.00 85.38           H
ATOM   3942  CG  LEU A 260      -4.534 -12.839  -9.788  1.00 85.38           C
ATOM   3943  HG  LEU A 260      -4.128 -13.350  -8.915  1.00 85.38           H
ATOM   3944  CD1 LEU A 260      -5.304 -11.618  -9.280  1.00 85.38           C
ATOM   3945 1HD1 LEU A 260      -4.634 -10.981  -8.703  1.00 85.38           H
ATOM   3946 2HD1 LEU A 260      -5.698 -11.058 -10.128  1.00 85.38           H
ATOM   3947 3HD1 LEU A 260      -6.128 -11.946  -8.646  1.00 85.38           H
ATOM   3948  CD2 LEU A 260      -5.447 -13.833 -10.509  1.00 85.38           C
ATOM   3949 1HD2 LEU A 260      -5.848 -13.370 -11.411  1.00 85.38           H
ATOM   3950 2HD2 LEU A 260      -4.876 -14.721 -10.780  1.00 85.38           H
ATOM   3951 3HD2 LEU A 260      -6.268 -14.116  -9.851  1.00 85.38           H
ATOM   3952  HN  LEU A 260      -1.345 -11.629 -11.876  1.00 85.38           H
ATOM   3953  N   THR A 261      -0.694 -13.228  -9.198  1.00 88.40           N
ATOM   3954  CA  THR A 261      -0.045 -14.064  -8.203  1.00 88.40           C
ATOM   3955  C   THR A 261       0.774 -13.205  -7.238  1.00 88.40           C
ATOM   3956  O   THR A 261       0.742 -13.423  -6.027  1.00 88.40           O
ATOM   3957  HA  THR A 261      -0.817 -14.559  -7.614  1.00 88.40           H
ATOM   3958  CB  THR A 261       0.788 -15.115  -8.939  1.00 88.40           C
ATOM   3959  HB  THR A 261       1.589 -14.646  -9.511  1.00 88.40           H
ATOM   3960  OG1 THR A 261      -0.168 -15.844  -9.703  1.00 88.40           O
ATOM   3961  HG1 THR A 261      -0.300 -15.408 -10.593  1.00 88.40           H
ATOM   3962  CG2 THR A 261       1.383 -16.159  -7.992  1.00 88.40           C
ATOM   3963 1HG2 THR A 261       0.579 -16.675  -7.468  1.00 88.40           H
ATOM   3964 2HG2 THR A 261       2.030 -15.665  -7.267  1.00 88.40           H
ATOM   3965 3HG2 THR A 261       1.965 -16.880  -8.565  1.00 88.40           H
ATOM   3966  HN  THR A 261      -0.415 -13.402 -10.143  1.00 88.40           H
ATOM   3967  N   VAL A 262       1.489 -12.247  -7.809  1.00 90.99           N
ATOM   3968  CA  VAL A 262       2.378 -11.408  -7.025  1.00 90.99           C
ATOM   3969  C   VAL A 262       1.554 -10.593  -6.026  1.00 90.99           C
ATOM   3970  O   VAL A 262       1.940 -10.451  -4.867  1.00 90.99           O
ATOM   3971  HA  VAL A 262       3.050 -12.065  -6.472  1.00 90.99           H
ATOM   3972  CB  VAL A 262       3.227 -10.535  -7.952  1.00 90.99           C
ATOM   3973  HB  VAL A 262       2.553 -10.015  -8.633  1.00 90.99           H
ATOM   3974  CG1 VAL A 262       3.997  -9.479  -7.157  1.00 90.99           C
ATOM   3975 1HG1 VAL A 262       3.293  -8.840  -6.623  1.00 90.99           H
ATOM   3976 2HG1 VAL A 262       4.656  -9.971  -6.441  1.00 90.99           H
ATOM   3977 3HG1 VAL A 262       4.592  -8.872  -7.840  1.00 90.99           H
ATOM   3978  CG2 VAL A 262       4.177 -11.390  -8.792  1.00 90.99           C
ATOM   3979 1HG2 VAL A 262       4.842 -11.949  -8.133  1.00 90.99           H
ATOM   3980 2HG2 VAL A 262       3.599 -12.085  -9.400  1.00 90.99           H
ATOM   3981 3HG2 VAL A 262       4.768 -10.744  -9.442  1.00 90.99           H
ATOM   3982  HN  VAL A 262       1.468 -12.042  -8.788  1.00 90.99           H
ATOM   3983  N   PHE A 263       0.433 -10.080  -6.511  1.00 89.68           N
ATOM   3984  CA  PHE A 263      -0.451  -9.286  -5.675  1.00 89.68           C
ATOM   3985  C   PHE A 263      -0.951 -10.100  -4.480  1.00 89.68           C
ATOM   3986  O   PHE A 263      -0.855  -9.656  -3.337  1.00 89.68           O
ATOM   3987  HA  PHE A 263       0.124  -8.433  -5.315  1.00 89.68           H
ATOM   3988  CB  PHE A 263      -1.646  -8.885  -6.541  1.00 89.68           C
ATOM   3989 1HB  PHE A 263      -1.284  -8.343  -7.414  1.00 89.68           H
ATOM   3990 2HB  PHE A 263      -2.135  -9.788  -6.907  1.00 89.68           H
ATOM   3991  CG  PHE A 263      -2.679  -8.022  -5.814  1.00 89.68           C
ATOM   3992  CD1 PHE A 263      -3.788  -8.597  -5.276  1.00 89.68           C
ATOM   3993  HD1 PHE A 263      -3.941  -9.672  -5.362  1.00 89.68           H
ATOM   3994  CD2 PHE A 263      -2.489  -6.680  -5.707  1.00 89.68           C
ATOM   3995  HD2 PHE A 263      -1.600  -6.219  -6.139  1.00 89.68           H
ATOM   3996  CE1 PHE A 263      -4.747  -7.795  -4.602  1.00 89.68           C
ATOM   3997  HE1 PHE A 263      -5.636  -8.256  -4.170  1.00 89.68           H
ATOM   3998  CE2 PHE A 263      -3.448  -5.878  -5.033  1.00 89.68           C
ATOM   3999  HE2 PHE A 263      -3.295  -4.802  -4.947  1.00 89.68           H
ATOM   4000  CZ  PHE A 263      -4.557  -6.453  -4.494  1.00 89.68           C
ATOM   4001  HZ  PHE A 263      -5.293  -5.838  -3.977  1.00 89.68           H
ATOM   4002  HN  PHE A 263       0.128 -10.198  -7.456  1.00 89.68           H
ATOM   4003  N   VAL A 264      -1.475 -11.278  -4.785  1.00 90.53           N
ATOM   4004  CA  VAL A 264      -2.089 -12.112  -3.765  1.00 90.53           C
ATOM   4005  C   VAL A 264      -1.037 -12.489  -2.720  1.00 90.53           C
ATOM   4006  O   VAL A 264      -1.279 -12.374  -1.520  1.00 90.53           O
ATOM   4007  HA  VAL A 264      -2.867 -11.521  -3.282  1.00 90.53           H
ATOM   4008  CB  VAL A 264      -2.752 -13.329  -4.413  1.00 90.53           C
ATOM   4009  HB  VAL A 264      -2.004 -13.830  -5.028  1.00 90.53           H
ATOM   4010  CG1 VAL A 264      -3.228 -14.323  -3.352  1.00 90.53           C
ATOM   4011 1HG1 VAL A 264      -2.377 -14.661  -2.762  1.00 90.53           H
ATOM   4012 2HG1 VAL A 264      -3.953 -13.837  -2.698  1.00 90.53           H
ATOM   4013 3HG1 VAL A 264      -3.696 -15.179  -3.839  1.00 90.53           H
ATOM   4014  CG2 VAL A 264      -3.905 -12.905  -5.325  1.00 90.53           C
ATOM   4015 1HG2 VAL A 264      -4.653 -12.370  -4.740  1.00 90.53           H
ATOM   4016 2HG2 VAL A 264      -3.525 -12.254  -6.112  1.00 90.53           H
ATOM   4017 3HG2 VAL A 264      -4.358 -13.790  -5.772  1.00 90.53           H
ATOM   4018  HN  VAL A 264      -1.485 -11.664  -5.708  1.00 90.53           H
ATOM   4019  N   LEU A 265       0.110 -12.932  -3.215  1.00 89.59           N
ATOM   4020  CA  LEU A 265       1.142 -13.470  -2.346  1.00 89.59           C
ATOM   4021  C   LEU A 265       1.653 -12.364  -1.421  1.00 89.59           C
ATOM   4022  O   LEU A 265       2.068 -12.634  -0.295  1.00 89.59           O
ATOM   4023  HA  LEU A 265       0.681 -14.246  -1.734  1.00 89.59           H
ATOM   4024  CB  LEU A 265       2.243 -14.139  -3.171  1.00 89.59           C
ATOM   4025 1HB  LEU A 265       2.541 -13.454  -3.965  1.00 89.59           H
ATOM   4026 2HB  LEU A 265       3.114 -14.282  -2.531  1.00 89.59           H
ATOM   4027  CG  LEU A 265       1.884 -15.484  -3.805  1.00 89.59           C
ATOM   4028  HG  LEU A 265       1.020 -15.336  -4.453  1.00 89.59           H
ATOM   4029  CD1 LEU A 265       3.026 -15.999  -4.683  1.00 89.59           C
ATOM   4030 1HD1 LEU A 265       3.225 -15.281  -5.478  1.00 89.59           H
ATOM   4031 2HD1 LEU A 265       3.922 -16.127  -4.075  1.00 89.59           H
ATOM   4032 3HD1 LEU A 265       2.744 -16.957  -5.121  1.00 89.59           H
ATOM   4033  CD2 LEU A 265       1.478 -16.502  -2.737  1.00 89.59           C
ATOM   4034 1HD2 LEU A 265       2.306 -16.652  -2.044  1.00 89.59           H
ATOM   4035 2HD2 LEU A 265       0.610 -16.130  -2.191  1.00 89.59           H
ATOM   4036 3HD2 LEU A 265       1.227 -17.449  -3.215  1.00 89.59           H
ATOM   4037  HN  LEU A 265       0.338 -12.926  -4.189  1.00 89.59           H
ATOM   4038  N   SER A 266       1.605 -11.142  -1.930  1.00 91.50           N
ATOM   4039  CA  SER A 266       2.159 -10.008  -1.209  1.00 91.50           C
ATOM   4040  C   SER A 266       1.125  -9.458  -0.225  1.00 91.50           C
ATOM   4041  O   SER A 266       1.457  -9.140   0.916  1.00 91.50           O
ATOM   4042  HA  SER A 266       3.024 -10.401  -0.675  1.00 91.50           H
ATOM   4043  CB  SER A 266       2.611  -8.910  -2.173  1.00 91.50           C
ATOM   4044 1HB  SER A 266       2.979  -8.056  -1.604  1.00 91.50           H
ATOM   4045 2HB  SER A 266       3.443  -9.275  -2.774  1.00 91.50           H
ATOM   4046  OG  SER A 266       1.555  -8.487  -3.033  1.00 91.50           O
ATOM   4047  HG  SER A 266       1.676  -8.882  -3.943  1.00 91.50           H
ATOM   4048  HN  SER A 266       1.198 -10.921  -2.816  1.00 91.50           H
ATOM   4049  N   GLN A 267      -0.108  -9.363  -0.702  1.00 88.81           N
ATOM   4050  CA  GLN A 267      -1.116  -8.572  -0.018  1.00 88.81           C
ATOM   4051  C   GLN A 267      -1.913  -9.449   0.950  1.00 88.81           C
ATOM   4052  O   GLN A 267      -2.315  -8.992   2.019  1.00 88.81           O
ATOM   4053  HA  GLN A 267      -0.562  -7.815   0.538  1.00 88.81           H
ATOM   4054  CB  GLN A 267      -2.042  -7.879  -1.020  1.00 88.81           C
ATOM   4055 1HB  GLN A 267      -2.527  -8.626  -1.649  1.00 88.81           H
ATOM   4056 2HB  GLN A 267      -2.832  -7.351  -0.486  1.00 88.81           H
ATOM   4057  CG  GLN A 267      -1.265  -6.895  -1.896  1.00 88.81           C
ATOM   4058 1HG  GLN A 267      -0.498  -7.429  -2.457  1.00 88.81           H
ATOM   4059 2HG  GLN A 267      -1.936  -6.442  -2.625  1.00 88.81           H
ATOM   4060  CD  GLN A 267      -0.613  -5.802  -1.046  1.00 88.81           C
ATOM   4061  OE1 GLN A 267      -1.147  -5.358  -0.043  1.00 88.81           O
ATOM   4062  NE2 GLN A 267       0.567  -5.393  -1.503  1.00 88.81           N
ATOM   4063 1HE2 GLN A 267       0.950  -5.799  -2.333  1.00 88.81           H
ATOM   4064 2HE2 GLN A 267       1.073  -4.681  -1.015  1.00 88.81           H
ATOM   4065  HN  GLN A 267      -0.420  -9.815  -1.538  1.00 88.81           H
ATOM   4066  N   PHE A 268      -2.117 -10.692   0.540  1.00 92.28           N
ATOM   4067  CA  PHE A 268      -3.050 -11.564   1.233  1.00 92.28           C
ATOM   4068  C   PHE A 268      -2.601 -11.815   2.673  1.00 92.28           C
ATOM   4069  O   PHE A 268      -3.362 -11.588   3.613  1.00 92.28           O
ATOM   4070  HA  PHE A 268      -4.018 -11.063   1.238  1.00 92.28           H
ATOM   4071  CB  PHE A 268      -3.065 -12.895   0.476  1.00 92.28           C
ATOM   4072 1HB  PHE A 268      -3.335 -12.707  -0.563  1.00 92.28           H
ATOM   4073 2HB  PHE A 268      -2.057 -13.310   0.473  1.00 92.28           H
ATOM   4074  CG  PHE A 268      -4.026 -13.932   1.060  1.00 92.28           C
ATOM   4075  CD1 PHE A 268      -3.548 -14.944   1.833  1.00 92.28           C
ATOM   4076  HD1 PHE A 268      -2.479 -15.015   2.036  1.00 92.28           H
ATOM   4077  CD2 PHE A 268      -5.359 -13.842   0.806  1.00 92.28           C
ATOM   4078  HD2 PHE A 268      -5.743 -13.031   0.186  1.00 92.28           H
ATOM   4079  CE1 PHE A 268      -4.440 -15.906   2.374  1.00 92.28           C
ATOM   4080  HE1 PHE A 268      -4.057 -16.717   2.993  1.00 92.28           H
ATOM   4081  CE2 PHE A 268      -6.251 -14.805   1.347  1.00 92.28           C
ATOM   4082  HE2 PHE A 268      -7.320 -14.733   1.144  1.00 92.28           H
ATOM   4083  CZ  PHE A 268      -5.773 -15.817   2.120  1.00 92.28           C
ATOM   4084  HZ  PHE A 268      -6.458 -16.555   2.536  1.00 92.28           H
ATOM   4085  HN  PHE A 268      -1.659 -11.104  -0.248  1.00 92.28           H
ATOM   4086  N   PRO A 269      -1.362 -12.286   2.873  1.00 95.21           N
ATOM   4087  CA  PRO A 269      -0.878 -12.588   4.222  1.00 95.21           C
ATOM   4088  C   PRO A 269      -1.049 -11.414   5.173  1.00 95.21           C
ATOM   4089  O   PRO A 269      -1.481 -11.591   6.311  1.00 95.21           O
ATOM   4090  HA  PRO A 269      -1.466 -13.396   4.659  1.00 95.21           H
ATOM   4091  CB  PRO A 269       0.596 -12.936   4.009  1.00 95.21           C
ATOM   4092 1HB  PRO A 269       1.235 -12.059   4.119  1.00 95.21           H
ATOM   4093 2HB  PRO A 269       0.943 -13.674   4.732  1.00 95.21           H
ATOM   4094  CG  PRO A 269       0.628 -13.482   2.587  1.00 95.21           C
ATOM   4095 1HG  PRO A 269       1.631 -13.444   2.161  1.00 95.21           H
ATOM   4096 2HG  PRO A 269       0.317 -14.525   2.547  1.00 95.21           H
ATOM   4097  CD  PRO A 269      -0.338 -12.568   1.851  1.00 95.21           C
ATOM   4098 1HD  PRO A 269       0.148 -11.655   1.509  1.00 95.21           H
ATOM   4099 2HD  PRO A 269      -0.759 -13.051   0.969  1.00 95.21           H
ATOM   4100  N   TYR A 270      -0.703 -10.236   4.676  1.00 93.03           N
ATOM   4101  CA  TYR A 270      -0.752  -9.035   5.493  1.00 93.03           C
ATOM   4102  C   TYR A 270      -2.184  -8.733   5.939  1.00 93.03           C
ATOM   4103  O   TYR A 270      -2.425  -8.446   7.111  1.00 93.03           O
ATOM   4104  HA  TYR A 270      -0.132  -9.203   6.374  1.00 93.03           H
ATOM   4105  CB  TYR A 270      -0.258  -7.896   4.599  1.00 93.03           C
ATOM   4106 1HB  TYR A 270       0.786  -8.076   4.342  1.00 93.03           H
ATOM   4107 2HB  TYR A 270      -0.822  -7.909   3.666  1.00 93.03           H
ATOM   4108  CG  TYR A 270      -0.380  -6.510   5.233  1.00 93.03           C
ATOM   4109  CD1 TYR A 270      -1.072  -5.510   4.580  1.00 93.03           C
ATOM   4110  HD1 TYR A 270      -1.532  -5.709   3.612  1.00 93.03           H
ATOM   4111  CD2 TYR A 270       0.202  -6.258   6.459  1.00 93.03           C
ATOM   4112  HD2 TYR A 270       0.749  -7.047   6.975  1.00 93.03           H
ATOM   4113  CE1 TYR A 270      -1.187  -4.205   5.177  1.00 93.03           C
ATOM   4114  HE1 TYR A 270      -1.731  -3.407   4.671  1.00 93.03           H
ATOM   4115  CE2 TYR A 270       0.088  -4.952   7.056  1.00 93.03           C
ATOM   4116  HE2 TYR A 270       0.543  -4.740   8.023  1.00 93.03           H
ATOM   4117  CZ  TYR A 270      -0.602  -3.991   6.385  1.00 93.03           C
ATOM   4118  OH  TYR A 270      -0.710  -2.758   6.949  1.00 93.03           O
ATOM   4119  HH  TYR A 270      -0.363  -2.779   7.887  1.00 93.03           H
ATOM   4120  HN  TYR A 270      -0.394 -10.095   3.735  1.00 93.03           H
ATOM   4121  N   ASN A 271      -3.096  -8.808   4.981  1.00 91.72           N
ATOM   4122  CA  ASN A 271      -4.476  -8.429   5.231  1.00 91.72           C
ATOM   4123  C   ASN A 271      -5.144  -9.494   6.103  1.00 91.72           C
ATOM   4124  O   ASN A 271      -6.138  -9.220   6.773  1.00 91.72           O
ATOM   4125  HA  ASN A 271      -4.422  -7.459   5.727  1.00 91.72           H
ATOM   4126  CB  ASN A 271      -5.265  -8.326   3.924  1.00 91.72           C
ATOM   4127 1HB  ASN A 271      -5.020  -9.171   3.280  1.00 91.72           H
ATOM   4128 2HB  ASN A 271      -6.333  -8.384   4.134  1.00 91.72           H
ATOM   4129  CG  ASN A 271      -4.952  -7.016   3.197  1.00 91.72           C
ATOM   4130  OD1 ASN A 271      -5.481  -5.962   3.509  1.00 91.72           O
ATOM   4131  ND2 ASN A 271      -4.066  -7.142   2.214  1.00 91.72           N
ATOM   4132 1HD2 ASN A 271      -3.669  -8.037   2.009  1.00 91.72           H
ATOM   4133 2HD2 ASN A 271      -3.796  -6.342   1.678  1.00 91.72           H
ATOM   4134  HN  ASN A 271      -2.906  -9.121   4.051  1.00 91.72           H
ATOM   4135  N   CYS A 272      -4.570 -10.688   6.067  1.00 95.22           N
ATOM   4136  CA  CYS A 272      -4.994 -11.750   6.963  1.00 95.22           C
ATOM   4137  C   CYS A 272      -4.775 -11.281   8.402  1.00 95.22           C
ATOM   4138  O   CYS A 272      -5.663 -11.410   9.243  1.00 95.22           O
ATOM   4139  HA  CYS A 272      -6.053 -11.920   6.768  1.00 95.22           H
ATOM   4140  CB  CYS A 272      -4.261 -13.062   6.672  1.00 95.22           C
ATOM   4141 1HB  CYS A 272      -3.191 -12.877   6.583  1.00 95.22           H
ATOM   4142 2HB  CYS A 272      -4.397 -13.755   7.502  1.00 95.22           H
ATOM   4143  SG  CYS A 272      -4.898 -13.805   5.126  1.00 95.22           S
ATOM   4144  HG  CYS A 272      -4.297 -12.951   4.303  1.00 95.22           H
ATOM   4145  HN  CYS A 272      -3.829 -10.933   5.441  1.00 95.22           H
ATOM   4146  N   ILE A 273      -3.587 -10.745   8.642  1.00 93.90           N
ATOM   4147  CA  ILE A 273      -3.231 -10.278   9.971  1.00 93.90           C
ATOM   4148  C   ILE A 273      -4.078  -9.053  10.320  1.00 93.90           C
ATOM   4149  O   ILE A 273      -4.541  -8.916  11.451  1.00 93.90           O
ATOM   4150  HA  ILE A 273      -3.473 -11.076  10.673  1.00 93.90           H
ATOM   4151  CB  ILE A 273      -1.724 -10.032  10.067  1.00 93.90           C
ATOM   4152  HB  ILE A 273      -1.448  -9.302   9.306  1.00 93.90           H
ATOM   4153  CG1 ILE A 273      -0.939 -11.312   9.770  1.00 93.90           C
ATOM   4154 1HG1 ILE A 273      -1.160 -11.651   8.758  1.00 93.90           H
ATOM   4155 2HG1 ILE A 273       0.130 -11.104   9.811  1.00 93.90           H
ATOM   4156  CG2 ILE A 273      -1.351  -9.432  11.424  1.00 93.90           C
ATOM   4157 1HG2 ILE A 273      -1.870  -8.483  11.556  1.00 93.90           H
ATOM   4158 2HG2 ILE A 273      -1.644 -10.120  12.217  1.00 93.90           H
ATOM   4159 3HG2 ILE A 273      -0.275  -9.267  11.465  1.00 93.90           H
ATOM   4160  CD1 ILE A 273      -1.289 -12.414  10.772  1.00 93.90           C
ATOM   4161 1HD1 ILE A 273      -1.045 -12.079  11.780  1.00 93.90           H
ATOM   4162 2HD1 ILE A 273      -2.355 -12.635  10.711  1.00 93.90           H
ATOM   4163 3HD1 ILE A 273      -0.718 -13.312  10.538  1.00 93.90           H
ATOM   4164  HN  ILE A 273      -2.876 -10.628   7.948  1.00 93.90           H
ATOM   4165  N   LEU A 274      -4.254  -8.193   9.328  1.00 91.89           N
ATOM   4166  CA  LEU A 274      -5.045  -6.988   9.513  1.00 91.89           C
ATOM   4167  C   LEU A 274      -6.459  -7.375   9.955  1.00 91.89           C
ATOM   4168  O   LEU A 274      -7.053  -6.708  10.801  1.00 91.89           O
ATOM   4169  HA  LEU A 274      -4.580  -6.411  10.312  1.00 91.89           H
ATOM   4170  CB  LEU A 274      -5.010  -6.124   8.251  1.00 91.89           C
ATOM   4171 1HB  LEU A 274      -5.152  -6.773   7.387  1.00 91.89           H
ATOM   4172 2HB  LEU A 274      -5.858  -5.440   8.279  1.00 91.89           H
ATOM   4173  CG  LEU A 274      -3.736  -5.305   8.034  1.00 91.89           C
ATOM   4174  HG  LEU A 274      -2.896  -5.995   7.952  1.00 91.89           H
ATOM   4175  CD1 LEU A 274      -3.806  -4.519   6.723  1.00 91.89           C
ATOM   4176 1HD1 LEU A 274      -3.922  -5.212   5.890  1.00 91.89           H
ATOM   4177 2HD1 LEU A 274      -4.658  -3.840   6.752  1.00 91.89           H
ATOM   4178 3HD1 LEU A 274      -2.888  -3.946   6.594  1.00 91.89           H
ATOM   4179  CD2 LEU A 274      -3.459  -4.396   9.233  1.00 91.89           C
ATOM   4180 1HD2 LEU A 274      -4.296  -3.711   9.372  1.00 91.89           H
ATOM   4181 2HD2 LEU A 274      -3.335  -5.004  10.129  1.00 91.89           H
ATOM   4182 3HD2 LEU A 274      -2.548  -3.825   9.053  1.00 91.89           H
ATOM   4183  HN  LEU A 274      -3.868  -8.308   8.413  1.00 91.89           H
ATOM   4184  N   LEU A 275      -6.956  -8.450   9.362  1.00 93.24           N
ATOM   4185  CA  LEU A 275      -8.300  -8.915   9.660  1.00 93.24           C
ATOM   4186  C   LEU A 275      -8.378  -9.325  11.132  1.00 93.24           C
ATOM   4187  O   LEU A 275      -9.319  -8.956  11.834  1.00 93.24           O
ATOM   4188  HA  LEU A 275      -8.978  -8.077   9.499  1.00 93.24           H
ATOM   4189  CB  LEU A 275      -8.711 -10.024   8.690  1.00 93.24           C
ATOM   4190 1HB  LEU A 275      -8.585  -9.654   7.672  1.00 93.24           H
ATOM   4191 2HB  LEU A 275      -8.023 -10.860   8.812  1.00 93.24           H
ATOM   4192  CG  LEU A 275     -10.140 -10.550   8.838  1.00 93.24           C
ATOM   4193  HG  LEU A 275     -10.280 -10.872   9.870  1.00 93.24           H
ATOM   4194  CD1 LEU A 275     -11.162  -9.444   8.568  1.00 93.24           C
ATOM   4195 1HD1 LEU A 275     -11.013  -8.630   9.278  1.00 93.24           H
ATOM   4196 2HD1 LEU A 275     -11.031  -9.068   7.553  1.00 93.24           H
ATOM   4197 3HD1 LEU A 275     -12.169  -9.844   8.680  1.00 93.24           H
ATOM   4198  CD2 LEU A 275     -10.370 -11.773   7.948  1.00 93.24           C
ATOM   4199 1HD2 LEU A 275     -10.204 -11.499   6.906  1.00 93.24           H
ATOM   4200 2HD2 LEU A 275      -9.675 -12.564   8.231  1.00 93.24           H
ATOM   4201 3HD2 LEU A 275     -11.393 -12.126   8.073  1.00 93.24           H
ATOM   4202  HN  LEU A 275      -6.458  -8.999   8.691  1.00 93.24           H
ATOM   4203  N   VAL A 276      -7.378 -10.084  11.556  1.00 94.78           N
ATOM   4204  CA  VAL A 276      -7.318 -10.541  12.934  1.00 94.78           C
ATOM   4205  C   VAL A 276      -7.312  -9.331  13.869  1.00 94.78           C
ATOM   4206  O   VAL A 276      -8.050  -9.299  14.853  1.00 94.78           O
ATOM   4207  HA  VAL A 276      -8.216 -11.128  13.125  1.00 94.78           H
ATOM   4208  CB  VAL A 276      -6.105 -11.453  13.129  1.00 94.78           C
ATOM   4209  HB  VAL A 276      -5.221 -10.913  12.790  1.00 94.78           H
ATOM   4210  CG1 VAL A 276      -5.908 -11.794  14.608  1.00 94.78           C
ATOM   4211 1HG1 VAL A 276      -5.751 -10.877  15.175  1.00 94.78           H
ATOM   4212 2HG1 VAL A 276      -6.794 -12.306  14.984  1.00 94.78           H
ATOM   4213 3HG1 VAL A 276      -5.040 -12.443  14.719  1.00 94.78           H
ATOM   4214  CG2 VAL A 276      -6.232 -12.723  12.286  1.00 94.78           C
ATOM   4215 1HG2 VAL A 276      -7.129 -13.267  12.581  1.00 94.78           H
ATOM   4216 2HG2 VAL A 276      -6.300 -12.454  11.232  1.00 94.78           H
ATOM   4217 3HG2 VAL A 276      -5.357 -13.354  12.444  1.00 94.78           H
ATOM   4218  HN  VAL A 276      -6.620 -10.384  10.977  1.00 94.78           H
ATOM   4219  N   GLN A 277      -6.472  -8.364  13.530  1.00 91.40           N
ATOM   4220  CA  GLN A 277      -6.340  -7.167  14.343  1.00 91.40           C
ATOM   4221  C   GLN A 277      -7.668  -6.408  14.389  1.00 91.40           C
ATOM   4222  O   GLN A 277      -8.012  -5.814  15.409  1.00 91.40           O
ATOM   4223  HA  GLN A 277      -6.082  -7.522  15.341  1.00 91.40           H
ATOM   4224  CB  GLN A 277      -5.214  -6.272  13.822  1.00 91.40           C
ATOM   4225 1HB  GLN A 277      -5.316  -6.143  12.744  1.00 91.40           H
ATOM   4226 2HB  GLN A 277      -5.295  -5.282  14.270  1.00 91.40           H
ATOM   4227  CG  GLN A 277      -3.844  -6.872  14.141  1.00 91.40           C
ATOM   4228 1HG  GLN A 277      -3.752  -7.027  15.216  1.00 91.40           H
ATOM   4229 2HG  GLN A 277      -3.753  -7.851  13.669  1.00 91.40           H
ATOM   4230  CD  GLN A 277      -2.718  -5.958  13.654  1.00 91.40           C
ATOM   4231  OE1 GLN A 277      -2.894  -5.124  12.782  1.00 91.40           O
ATOM   4232  NE2 GLN A 277      -1.553  -6.162  14.264  1.00 91.40           N
ATOM   4233 1HE2 GLN A 277      -1.476  -6.864  14.972  1.00 91.40           H
ATOM   4234 2HE2 GLN A 277      -0.755  -5.613  14.015  1.00 91.40           H
ATOM   4235  HN  GLN A 277      -5.889  -8.390  12.717  1.00 91.40           H
ATOM   4236  N   THR A 278      -8.377  -6.453  13.271  1.00 92.32           N
ATOM   4237  CA  THR A 278      -9.639  -5.741  13.157  1.00 92.32           C
ATOM   4238  C   THR A 278     -10.686  -6.359  14.086  1.00 92.32           C
ATOM   4239  O   THR A 278     -11.407  -5.642  14.778  1.00 92.32           O
ATOM   4240  HA  THR A 278      -9.485  -4.714  13.487  1.00 92.32           H
ATOM   4241  CB  THR A 278     -10.054  -5.747  11.684  1.00 92.32           C
ATOM   4242  HB  THR A 278     -10.268  -6.761  11.345  1.00 92.32           H
ATOM   4243  OG1 THR A 278      -8.979  -5.090  11.018  1.00 92.32           O
ATOM   4244  HG1 THR A 278      -8.381  -5.765  10.586  1.00 92.32           H
ATOM   4245  CG2 THR A 278     -11.264  -4.852  11.413  1.00 92.32           C
ATOM   4246 1HG2 THR A 278     -11.025  -3.825  11.690  1.00 92.32           H
ATOM   4247 2HG2 THR A 278     -12.113  -5.199  12.002  1.00 92.32           H
ATOM   4248 3HG2 THR A 278     -11.516  -4.893  10.353  1.00 92.32           H
ATOM   4249  HN  THR A 278      -8.104  -6.962  12.455  1.00 92.32           H
ATOM   4250  N   ILE A 279     -10.737  -7.683  14.070  1.00 92.86           N
ATOM   4251  CA  ILE A 279     -11.688  -8.405  14.898  1.00 92.86           C
ATOM   4252  C   ILE A 279     -11.340  -8.191  16.372  1.00 92.86           C
ATOM   4253  O   ILE A 279     -12.225  -7.959  17.195  1.00 92.86           O
ATOM   4254  HA  ILE A 279     -12.674  -7.980  14.710  1.00 92.86           H
ATOM   4255  CB  ILE A 279     -11.745  -9.878  14.487  1.00 92.86           C
ATOM   4256  HB  ILE A 279     -10.731 -10.279  14.510  1.00 92.86           H
ATOM   4257  CG1 ILE A 279     -12.258 -10.028  13.054  1.00 92.86           C
ATOM   4258 1HG1 ILE A 279     -13.328  -9.826  13.023  1.00 92.86           H
ATOM   4259 2HG1 ILE A 279     -11.775  -9.291  12.412  1.00 92.86           H
ATOM   4260  CG2 ILE A 279     -12.575 -10.692  15.481  1.00 92.86           C
ATOM   4261 1HG2 ILE A 279     -12.127 -10.623  16.472  1.00 92.86           H
ATOM   4262 2HG2 ILE A 279     -13.591 -10.299  15.514  1.00 92.86           H
ATOM   4263 3HG2 ILE A 279     -12.600 -11.735  15.166  1.00 92.86           H
ATOM   4264  CD1 ILE A 279     -11.984 -11.435  12.518  1.00 92.86           C
ATOM   4265 1HD1 ILE A 279     -10.911 -11.625  12.527  1.00 92.86           H
ATOM   4266 2HD1 ILE A 279     -12.488 -12.168  13.148  1.00 92.86           H
ATOM   4267 3HD1 ILE A 279     -12.358 -11.515  11.497  1.00 92.86           H
ATOM   4268  HN  ILE A 279     -10.144  -8.259  13.507  1.00 92.86           H
ATOM   4269  N   ASP A 280     -10.050  -8.275  16.661  1.00 92.03           N
ATOM   4270  CA  ASP A 280      -9.580  -8.148  18.030  1.00 92.03           C
ATOM   4271  C   ASP A 280      -9.882  -6.737  18.539  1.00 92.03           C
ATOM   4272  O   ASP A 280     -10.179  -6.549  19.718  1.00 92.03           O
ATOM   4273  HA  ASP A 280     -10.114  -8.916  18.589  1.00 92.03           H
ATOM   4274  CB  ASP A 280      -8.068  -8.368  18.116  1.00 92.03           C
ATOM   4275 1HB  ASP A 280      -7.810  -9.326  17.666  1.00 92.03           H
ATOM   4276 2HB  ASP A 280      -7.552  -7.597  17.544  1.00 92.03           H
ATOM   4277  CG  ASP A 280      -7.591  -8.336  19.570  1.00 92.03           C
ATOM   4278  OD1 ASP A 280      -8.210  -9.054  20.385  1.00 92.03           O
ATOM   4279  OD2 ASP A 280      -6.620  -7.595  19.832  1.00 92.03           O
ATOM   4280  HN  ASP A 280      -9.333  -8.428  15.981  1.00 92.03           H
ATOM   4281  N   ALA A 281      -9.795  -5.782  17.625  1.00 91.33           N
ATOM   4282  CA  ALA A 281     -10.062  -4.394  17.966  1.00 91.33           C
ATOM   4283  C   ALA A 281     -11.494  -4.268  18.488  1.00 91.33           C
ATOM   4284  O   ALA A 281     -11.782  -3.406  19.318  1.00 91.33           O
ATOM   4285  HA  ALA A 281      -9.369  -4.108  18.757  1.00 91.33           H
ATOM   4286  CB  ALA A 281      -9.807  -3.511  16.743  1.00 91.33           C
ATOM   4287 1HB  ALA A 281      -8.768  -3.615  16.430  1.00 91.33           H
ATOM   4288 2HB  ALA A 281     -10.465  -3.818  15.930  1.00 91.33           H
ATOM   4289 3HB  ALA A 281     -10.007  -2.470  16.999  1.00 91.33           H
ATOM   4290  HN  ALA A 281      -9.549  -5.942  16.670  1.00 91.33           H
ATOM   4291  N   TYR A 282     -12.354  -5.139  17.981  1.00 79.89           N
ATOM   4292  CA  TYR A 282     -13.759  -5.105  18.351  1.00 79.89           C
ATOM   4293  C   TYR A 282     -14.046  -6.069  19.504  1.00 79.89           C
ATOM   4294  O   TYR A 282     -14.713  -5.704  20.471  1.00 79.89           O
ATOM   4295  HA  TYR A 282     -14.000  -4.090  18.667  1.00 79.89           H
ATOM   4296  CB  TYR A 282     -14.532  -5.566  17.113  1.00 79.89           C
ATOM   4297 1HB  TYR A 282     -14.222  -4.963  16.259  1.00 79.89           H
ATOM   4298 2HB  TYR A 282     -14.260  -6.598  16.891  1.00 79.89           H
ATOM   4299  CG  TYR A 282     -16.052  -5.475  17.259  1.00 79.89           C
ATOM   4300  CD1 TYR A 282     -16.790  -6.612  17.517  1.00 79.89           C
ATOM   4301  HD1 TYR A 282     -16.289  -7.575  17.617  1.00 79.89           H
ATOM   4302  CD2 TYR A 282     -16.685  -4.255  17.132  1.00 79.89           C
ATOM   4303  HD2 TYR A 282     -16.102  -3.357  16.928  1.00 79.89           H
ATOM   4304  CE1 TYR A 282     -18.221  -6.526  17.655  1.00 79.89           C
ATOM   4305  HE1 TYR A 282     -18.815  -7.417  17.858  1.00 79.89           H
ATOM   4306  CE2 TYR A 282     -18.116  -4.169  17.270  1.00 79.89           C
ATOM   4307  HE2 TYR A 282     -18.629  -3.212  17.172  1.00 79.89           H
ATOM   4308  CZ  TYR A 282     -18.813  -5.309  17.524  1.00 79.89           C
ATOM   4309  OH  TYR A 282     -20.165  -5.228  17.654  1.00 79.89           O
ATOM   4310  HH  TYR A 282     -20.542  -6.128  17.870  1.00 79.89           H
ATOM   4311  HN  TYR A 282     -12.105  -5.857  17.331  1.00 79.89           H
ATOM   4312  N   ALA A 283     -13.528  -7.280  19.364  1.00 89.82           N
ATOM   4313  CA  ALA A 283     -13.937  -8.374  20.229  1.00 89.82           C
ATOM   4314  C   ALA A 283     -12.972  -8.471  21.412  1.00 89.82           C
ATOM   4315  O   ALA A 283     -13.308  -9.048  22.445  1.00 89.82           O
ATOM   4316  HA  ALA A 283     -14.935  -8.146  20.602  1.00 89.82           H
ATOM   4317  CB  ALA A 283     -13.997  -9.670  19.418  1.00 89.82           C
ATOM   4318 1HB  ALA A 283     -14.718  -9.559  18.608  1.00 89.82           H
ATOM   4319 2HB  ALA A 283     -13.013  -9.885  19.002  1.00 89.82           H
ATOM   4320 3HB  ALA A 283     -14.304 -10.491  20.067  1.00 89.82           H
ATOM   4321  HN  ALA A 283     -12.842  -7.519  18.676  1.00 89.82           H
ATOM   4322  N   MET A 284     -11.793  -7.897  21.222  1.00 83.43           N
ATOM   4323  CA  MET A 284     -10.778  -7.912  22.261  1.00 83.43           C
ATOM   4324  C   MET A 284     -10.590  -9.322  22.824  1.00 83.43           C
ATOM   4325  O   MET A 284     -10.536  -9.507  24.039  1.00 83.43           O
ATOM   4326  HA  MET A 284      -9.859  -7.580  21.778  1.00 83.43           H
ATOM   4327  CB  MET A 284     -11.187  -6.962  23.389  1.00 83.43           C
ATOM   4328 1HB  MET A 284     -12.103  -7.322  23.858  1.00 83.43           H
ATOM   4329 2HB  MET A 284     -10.416  -6.954  24.160  1.00 83.43           H
ATOM   4330  CG  MET A 284     -11.403  -5.543  22.860  1.00 83.43           C
ATOM   4331 1HG  MET A 284     -10.468  -5.149  22.460  1.00 83.43           H
ATOM   4332 2HG  MET A 284     -12.120  -5.557  22.039  1.00 83.43           H
ATOM   4333  SD  MET A 284     -11.997  -4.486  24.170  1.00 83.43           S
ATOM   4334  CE  MET A 284     -12.204  -2.960  23.268  1.00 83.43           C
ATOM   4335 1HE  MET A 284     -11.246  -2.652  22.850  1.00 83.43           H
ATOM   4336 2HE  MET A 284     -12.921  -3.110  22.460  1.00 83.43           H
ATOM   4337 3HE  MET A 284     -12.573  -2.187  23.942  1.00 83.43           H
ATOM   4338  HN  MET A 284     -11.529  -7.429  20.379  1.00 83.43           H
ATOM   4339  N   PHE A 285     -10.494 -10.280  21.914  1.00 85.87           N
ATOM   4340  CA  PHE A 285     -10.510 -11.681  22.298  1.00 85.87           C
ATOM   4341  C   PHE A 285      -9.099 -12.175  22.627  1.00 85.87           C
ATOM   4342  O   PHE A 285      -8.933 -13.238  23.223  1.00 85.87           O
ATOM   4343  HA  PHE A 285     -11.138 -11.767  23.184  1.00 85.87           H
ATOM   4344  CB  PHE A 285     -11.046 -12.467  21.100  1.00 85.87           C
ATOM   4345 1HB  PHE A 285     -11.266 -13.487  21.416  1.00 85.87           H
ATOM   4346 2HB  PHE A 285     -11.988 -12.023  20.779  1.00 85.87           H
ATOM   4347  CG  PHE A 285     -10.089 -12.515  19.907  1.00 85.87           C
ATOM   4348  CD1 PHE A 285     -10.142 -11.546  18.954  1.00 85.87           C
ATOM   4349  HD1 PHE A 285     -10.867 -10.737  19.039  1.00 85.87           H
ATOM   4350  CD2 PHE A 285      -9.184 -13.525  19.801  1.00 85.87           C
ATOM   4351  HD2 PHE A 285      -9.141 -14.300  20.565  1.00 85.87           H
ATOM   4352  CE1 PHE A 285      -9.254 -11.590  17.847  1.00 85.87           C
ATOM   4353  HE1 PHE A 285      -9.297 -10.814  17.082  1.00 85.87           H
ATOM   4354  CE2 PHE A 285      -8.296 -13.568  18.694  1.00 85.87           C
ATOM   4355  HE2 PHE A 285      -7.571 -14.378  18.609  1.00 85.87           H
ATOM   4356  CZ  PHE A 285      -8.349 -12.600  17.740  1.00 85.87           C
ATOM   4357  HZ  PHE A 285      -7.667 -12.634  16.891  1.00 85.87           H
ATOM   4358  HN  PHE A 285     -10.408 -10.112  20.932  1.00 85.87           H
ATOM   4359  N   ILE A 286      -8.119 -11.380  22.224  1.00 87.57           N
ATOM   4360  CA  ILE A 286      -6.730 -11.710  22.491  1.00 87.57           C
ATOM   4361  C   ILE A 286      -6.356 -11.225  23.893  1.00 87.57           C
ATOM   4362  O   ILE A 286      -6.156 -10.030  24.108  1.00 87.57           O
ATOM   4363  HA  ILE A 286      -6.641 -12.796  22.467  1.00 87.57           H
ATOM   4364  CB  ILE A 286      -5.826 -11.157  21.387  1.00 87.57           C
ATOM   4365  HB  ILE A 286      -5.949 -10.074  21.355  1.00 87.57           H
ATOM   4366  CG1 ILE A 286      -6.238 -11.700  20.018  1.00 87.57           C
ATOM   4367 1HG1 ILE A 286      -6.112 -12.782  19.998  1.00 87.57           H
ATOM   4368 2HG1 ILE A 286      -7.296 -11.499  19.847  1.00 87.57           H
ATOM   4369  CG2 ILE A 286      -4.353 -11.435  21.694  1.00 87.57           C
ATOM   4370 1HG2 ILE A 286      -4.082 -10.961  22.638  1.00 87.57           H
ATOM   4371 2HG2 ILE A 286      -4.194 -12.511  21.770  1.00 87.57           H
ATOM   4372 3HG2 ILE A 286      -3.732 -11.032  20.894  1.00 87.57           H
ATOM   4373  CD1 ILE A 286      -5.406 -11.063  18.903  1.00 87.57           C
ATOM   4374 1HD1 ILE A 286      -5.554  -9.984  18.910  1.00 87.57           H
ATOM   4375 2HD1 ILE A 286      -4.351 -11.286  19.064  1.00 87.57           H
ATOM   4376 3HD1 ILE A 286      -5.720 -11.467  17.940  1.00 87.57           H
ATOM   4377  HN  ILE A 286      -8.262 -10.525  21.724  1.00 87.57           H
ATOM   4378  N   SER A 287      -6.272 -12.176  24.811  1.00 85.65           N
ATOM   4379  CA  SER A 287      -5.938 -11.860  26.189  1.00 85.65           C
ATOM   4380  C   SER A 287      -4.538 -12.379  26.522  1.00 85.65           C
ATOM   4381  O   SER A 287      -3.946 -11.980  27.523  1.00 85.65           O
ATOM   4382  HA  SER A 287      -5.967 -10.772  26.250  1.00 85.65           H
ATOM   4383  CB  SER A 287      -6.967 -12.451  27.155  1.00 85.65           C
ATOM   4384 1HB  SER A 287      -6.675 -12.223  28.180  1.00 85.65           H
ATOM   4385 2HB  SER A 287      -7.935 -11.979  26.987  1.00 85.65           H
ATOM   4386  OG  SER A 287      -7.094 -13.862  27.001  1.00 85.65           O
ATOM   4387  HG  SER A 287      -7.804 -14.210  27.613  1.00 85.65           H
ATOM   4388  HN  SER A 287      -6.426 -13.147  24.626  1.00 85.65           H
ATOM   4389  N   ASN A 288      -4.050 -13.262  25.663  1.00 86.41           N
ATOM   4390  CA  ASN A 288      -2.772 -13.911  25.902  1.00 86.41           C
ATOM   4391  C   ASN A 288      -1.654 -13.071  25.283  1.00 86.41           C
ATOM   4392  O   ASN A 288      -1.669 -12.797  24.084  1.00 86.41           O
ATOM   4393  HA  ASN A 288      -2.687 -13.985  26.986  1.00 86.41           H
ATOM   4394  CB  ASN A 288      -2.731 -15.299  25.260  1.00 86.41           C
ATOM   4395 1HB  ASN A 288      -3.617 -15.864  25.549  1.00 86.41           H
ATOM   4396 2HB  ASN A 288      -2.755 -15.203  24.175  1.00 86.41           H
ATOM   4397  CG  ASN A 288      -1.473 -16.062  25.682  1.00 86.41           C
ATOM   4398  OD1 ASN A 288      -0.406 -15.499  25.860  1.00 86.41           O
ATOM   4399  ND2 ASN A 288      -1.658 -17.370  25.831  1.00 86.41           N
ATOM   4400 1HD2 ASN A 288      -2.561 -17.769  25.669  1.00 86.41           H
ATOM   4401 2HD2 ASN A 288      -0.895 -17.955  26.105  1.00 86.41           H
ATOM   4402  HN  ASN A 288      -4.510 -13.534  24.818  1.00 86.41           H
ATOM   4403  N   CYS A 289      -0.710 -12.684  26.129  1.00 90.97           N
ATOM   4404  CA  CYS A 289       0.360 -11.799  25.703  1.00 90.97           C
ATOM   4405  C   CYS A 289       1.195 -12.527  24.647  1.00 90.97           C
ATOM   4406  O   CYS A 289       1.632 -11.922  23.670  1.00 90.97           O
ATOM   4407  HA  CYS A 289      -0.115 -10.915  25.278  1.00 90.97           H
ATOM   4408  CB  CYS A 289       1.215 -11.334  26.884  1.00 90.97           C
ATOM   4409 1HB  CYS A 289       0.583 -10.861  27.636  1.00 90.97           H
ATOM   4410 2HB  CYS A 289       1.689 -12.192  27.360  1.00 90.97           H
ATOM   4411  SG  CYS A 289       2.490 -10.155  26.309  1.00 90.97           S
ATOM   4412  HN  CYS A 289      -0.670 -12.965  27.088  1.00 90.97           H
ATOM   4413  N   ALA A 290       1.390 -13.817  24.880  1.00 93.14           N
ATOM   4414  CA  ALA A 290       2.228 -14.617  24.003  1.00 93.14           C
ATOM   4415  C   ALA A 290       1.637 -14.607  22.592  1.00 93.14           C
ATOM   4416  O   ALA A 290       2.369 -14.499  21.609  1.00 93.14           O
ATOM   4417  HA  ALA A 290       3.216 -14.158  23.978  1.00 93.14           H
ATOM   4418  CB  ALA A 290       2.356 -16.032  24.571  1.00 93.14           C
ATOM   4419 1HB  ALA A 290       2.807 -15.987  25.562  1.00 93.14           H
ATOM   4420 2HB  ALA A 290       1.367 -16.486  24.642  1.00 93.14           H
ATOM   4421 3HB  ALA A 290       2.984 -16.632  23.912  1.00 93.14           H
ATOM   4422  HN  ALA A 290       0.989 -14.313  25.650  1.00 93.14           H
ATOM   4423  N   VAL A 291       0.318 -14.720  22.536  1.00 93.32           N
ATOM   4424  CA  VAL A 291      -0.380 -14.719  21.261  1.00 93.32           C
ATOM   4425  C   VAL A 291      -0.238 -13.343  20.608  1.00 93.32           C
ATOM   4426  O   VAL A 291       0.004 -13.244  19.406  1.00 93.32           O
ATOM   4427  HA  VAL A 291       0.100 -15.461  20.623  1.00 93.32           H
ATOM   4428  CB  VAL A 291      -1.837 -15.138  21.462  1.00 93.32           C
ATOM   4429  HB  VAL A 291      -2.292 -14.442  22.167  1.00 93.32           H
ATOM   4430  CG1 VAL A 291      -2.618 -15.054  20.149  1.00 93.32           C
ATOM   4431 1HG1 VAL A 291      -2.597 -14.028  19.779  1.00 93.32           H
ATOM   4432 2HG1 VAL A 291      -2.163 -15.715  19.413  1.00 93.32           H
ATOM   4433 3HG1 VAL A 291      -3.651 -15.357  20.321  1.00 93.32           H
ATOM   4434  CG2 VAL A 291      -1.926 -16.542  22.064  1.00 93.32           C
ATOM   4435 1HG2 VAL A 291      -1.447 -17.255  21.394  1.00 93.32           H
ATOM   4436 2HG2 VAL A 291      -1.422 -16.556  23.030  1.00 93.32           H
ATOM   4437 3HG2 VAL A 291      -2.973 -16.815  22.197  1.00 93.32           H
ATOM   4438  HN  VAL A 291      -0.270 -14.811  23.339  1.00 93.32           H
ATOM   4439  N   SER A 292      -0.395 -12.314  21.429  1.00 93.61           N
ATOM   4440  CA  SER A 292      -0.314 -10.948  20.941  1.00 93.61           C
ATOM   4441  C   SER A 292       1.072 -10.686  20.348  1.00 93.61           C
ATOM   4442  O   SER A 292       1.192 -10.074  19.288  1.00 93.61           O
ATOM   4443  HA  SER A 292      -1.081 -10.871  20.170  1.00 93.61           H
ATOM   4444  CB  SER A 292      -0.612  -9.946  22.058  1.00 93.61           C
ATOM   4445 1HB  SER A 292      -1.556 -10.207  22.537  1.00 93.61           H
ATOM   4446 2HB  SER A 292       0.162 -10.013  22.822  1.00 93.61           H
ATOM   4447  OG  SER A 292      -0.682  -8.609  21.570  1.00 93.61           O
ATOM   4448  HG  SER A 292      -1.497  -8.494  21.002  1.00 93.61           H
ATOM   4449  HN  SER A 292      -0.575 -12.403  22.409  1.00 93.61           H
ATOM   4450  N   THR A 293       2.084 -11.162  21.059  1.00 90.21           N
ATOM   4451  CA  THR A 293       3.459 -10.944  20.642  1.00 90.21           C
ATOM   4452  C   THR A 293       3.705 -11.571  19.268  1.00 90.21           C
ATOM   4453  O   THR A 293       4.288 -10.939  18.389  1.00 90.21           O
ATOM   4454  HA  THR A 293       3.620  -9.871  20.537  1.00 90.21           H
ATOM   4455  CB  THR A 293       4.377 -11.495  21.735  1.00 90.21           C
ATOM   4456  HB  THR A 293       4.213 -12.563  21.879  1.00 90.21           H
ATOM   4457  OG1 THR A 293       4.103 -10.672  22.865  1.00 90.21           O
ATOM   4458  HG1 THR A 293       3.371 -11.077  23.414  1.00 90.21           H
ATOM   4459  CG2 THR A 293       5.857 -11.241  21.439  1.00 90.21           C
ATOM   4460 1HG2 THR A 293       6.033 -10.168  21.361  1.00 90.21           H
ATOM   4461 2HG2 THR A 293       6.127 -11.723  20.499  1.00 90.21           H
ATOM   4462 3HG2 THR A 293       6.464 -11.652  22.245  1.00 90.21           H
ATOM   4463  HN  THR A 293       1.976 -11.687  21.903  1.00 90.21           H
ATOM   4464  N   ASN A 294       3.248 -12.806  19.126  1.00 91.85           N
ATOM   4465  CA  ASN A 294       3.473 -13.551  17.899  1.00 91.85           C
ATOM   4466  C   ASN A 294       2.749 -12.855  16.745  1.00 91.85           C
ATOM   4467  O   ASN A 294       3.260 -12.805  15.627  1.00 91.85           O
ATOM   4468  HA  ASN A 294       4.555 -13.564  17.766  1.00 91.85           H
ATOM   4469  CB  ASN A 294       2.925 -14.975  18.011  1.00 91.85           C
ATOM   4470 1HB  ASN A 294       1.920 -14.950  18.432  1.00 91.85           H
ATOM   4471 2HB  ASN A 294       2.843 -15.416  17.018  1.00 91.85           H
ATOM   4472  CG  ASN A 294       3.830 -15.844  18.888  1.00 91.85           C
ATOM   4473  OD1 ASN A 294       4.993 -15.550  19.106  1.00 91.85           O
ATOM   4474  ND2 ASN A 294       3.232 -16.927  19.375  1.00 91.85           N
ATOM   4475 1HD2 ASN A 294       2.273 -17.110  19.157  1.00 91.85           H
ATOM   4476 2HD2 ASN A 294       3.741 -17.559  19.960  1.00 91.85           H
ATOM   4477  HN  ASN A 294       2.734 -13.297  19.830  1.00 91.85           H
ATOM   4478  N   ILE A 295       1.571 -12.336  17.056  1.00 92.58           N
ATOM   4479  CA  ILE A 295       0.766 -11.655  16.055  1.00 92.58           C
ATOM   4480  C   ILE A 295       1.511 -10.411  15.567  1.00 92.58           C
ATOM   4481  O   ILE A 295       1.532 -10.126  14.371  1.00 92.58           O
ATOM   4482  HA  ILE A 295       0.645 -12.338  15.214  1.00 92.58           H
ATOM   4483  CB  ILE A 295      -0.632 -11.360  16.603  1.00 92.58           C
ATOM   4484  HB  ILE A 295      -0.527 -10.969  17.615  1.00 92.58           H
ATOM   4485  CG1 ILE A 295      -1.466 -12.639  16.697  1.00 92.58           C
ATOM   4486 1HG1 ILE A 295      -1.702 -12.998  15.695  1.00 92.58           H
ATOM   4487 2HG1 ILE A 295      -0.885 -13.421  17.187  1.00 92.58           H
ATOM   4488  CG2 ILE A 295      -1.330 -10.281  15.772  1.00 92.58           C
ATOM   4489 1HG2 ILE A 295      -0.742  -9.363  15.801  1.00 92.58           H
ATOM   4490 2HG2 ILE A 295      -1.423 -10.620  14.740  1.00 92.58           H
ATOM   4491 3HG2 ILE A 295      -2.321 -10.090  16.183  1.00 92.58           H
ATOM   4492  CD1 ILE A 295      -2.761 -12.394  17.474  1.00 92.58           C
ATOM   4493 1HD1 ILE A 295      -2.520 -12.059  18.483  1.00 92.58           H
ATOM   4494 2HD1 ILE A 295      -3.349 -11.630  16.968  1.00 92.58           H
ATOM   4495 3HD1 ILE A 295      -3.334 -13.320  17.526  1.00 92.58           H
ATOM   4496  HN  ILE A 295       1.166 -12.374  17.969  1.00 92.58           H
ATOM   4497  N   ASP A 296       2.103  -9.704  16.518  1.00 93.72           N
ATOM   4498  CA  ASP A 296       2.791  -8.463  16.209  1.00 93.72           C
ATOM   4499  C   ASP A 296       3.993  -8.761  15.310  1.00 93.72           C
ATOM   4500  O   ASP A 296       4.286  -8.001  14.388  1.00 93.72           O
ATOM   4501  HA  ASP A 296       2.047  -7.837  15.717  1.00 93.72           H
ATOM   4502  CB  ASP A 296       3.309  -7.788  17.481  1.00 93.72           C
ATOM   4503 1HB  ASP A 296       3.840  -8.517  18.094  1.00 93.72           H
ATOM   4504 2HB  ASP A 296       4.026  -7.010  17.219  1.00 93.72           H
ATOM   4505  CG  ASP A 296       2.159  -7.180  18.286  1.00 93.72           C
ATOM   4506  OD1 ASP A 296       1.083  -6.984  17.680  1.00 93.72           O
ATOM   4507  OD2 ASP A 296       2.381  -6.923  19.489  1.00 93.72           O
ATOM   4508  HN  ASP A 296       2.118  -9.967  17.483  1.00 93.72           H
ATOM   4509  N   ILE A 297       4.655  -9.868  15.609  1.00 92.61           N
ATOM   4510  CA  ILE A 297       5.800 -10.292  14.821  1.00 92.61           C
ATOM   4511  C   ILE A 297       5.336 -10.654  13.409  1.00 92.61           C
ATOM   4512  O   ILE A 297       5.953 -10.248  12.426  1.00 92.61           O
ATOM   4513  HA  ILE A 297       6.482  -9.444  14.754  1.00 92.61           H
ATOM   4514  CB  ILE A 297       6.551 -11.421  15.531  1.00 92.61           C
ATOM   4515  HB  ILE A 297       5.826 -12.178  15.830  1.00 92.61           H
ATOM   4516  CG1 ILE A 297       7.227 -10.913  16.806  1.00 92.61           C
ATOM   4517 1HG1 ILE A 297       8.033 -10.227  16.546  1.00 92.61           H
ATOM   4518 2HG1 ILE A 297       6.509 -10.350  17.403  1.00 92.61           H
ATOM   4519  CG2 ILE A 297       7.546 -12.097  14.585  1.00 92.61           C
ATOM   4520 1HG2 ILE A 297       7.010 -12.515  13.733  1.00 92.61           H
ATOM   4521 2HG2 ILE A 297       8.270 -11.362  14.234  1.00 92.61           H
ATOM   4522 3HG2 ILE A 297       8.065 -12.895  15.114  1.00 92.61           H
ATOM   4523  CD1 ILE A 297       7.784 -12.075  17.631  1.00 92.61           C
ATOM   4524 1HD1 ILE A 297       6.971 -12.745  17.909  1.00 92.61           H
ATOM   4525 2HD1 ILE A 297       8.519 -12.621  17.039  1.00 92.61           H
ATOM   4526 3HD1 ILE A 297       8.259 -11.686  18.532  1.00 92.61           H
ATOM   4527  HN  ILE A 297       4.422 -10.471  16.373  1.00 92.61           H
ATOM   4528  N   CYS A 298       4.253 -11.415  13.354  1.00 94.78           N
ATOM   4529  CA  CYS A 298       3.698 -11.836  12.079  1.00 94.78           C
ATOM   4530  C   CYS A 298       3.354 -10.584  11.268  1.00 94.78           C
ATOM   4531  O   CYS A 298       3.561 -10.549  10.057  1.00 94.78           O
ATOM   4532  HA  CYS A 298       4.470 -12.420  11.579  1.00 94.78           H
ATOM   4533  CB  CYS A 298       2.484 -12.748  12.263  1.00 94.78           C
ATOM   4534 1HB  CYS A 298       1.808 -12.322  13.005  1.00 94.78           H
ATOM   4535 2HB  CYS A 298       1.927 -12.820  11.329  1.00 94.78           H
ATOM   4536  SG  CYS A 298       3.027 -14.413  12.796  1.00 94.78           S
ATOM   4537  HG  CYS A 298       3.243 -14.088  14.067  1.00 94.78           H
ATOM   4538  HN  CYS A 298       3.758 -11.743  14.159  1.00 94.78           H
ATOM   4539  N   PHE A 299       2.833  -9.589  11.970  1.00 94.62           N
ATOM   4540  CA  PHE A 299       2.449  -8.342  11.330  1.00 94.62           C
ATOM   4541  C   PHE A 299       3.653  -7.678  10.658  1.00 94.62           C
ATOM   4542  O   PHE A 299       3.566  -7.242   9.511  1.00 94.62           O
ATOM   4543  HA  PHE A 299       1.701  -8.583  10.575  1.00 94.62           H
ATOM   4544  CB  PHE A 299       1.920  -7.419  12.429  1.00 94.62           C
ATOM   4545 1HB  PHE A 299       1.067  -7.896  12.911  1.00 94.62           H
ATOM   4546 2HB  PHE A 299       2.690  -7.299  13.191  1.00 94.62           H
ATOM   4547  CG  PHE A 299       1.498  -6.035  11.930  1.00 94.62           C
ATOM   4548  CD1 PHE A 299       2.349  -4.982  12.046  1.00 94.62           C
ATOM   4549  HD1 PHE A 299       3.333  -5.122  12.495  1.00 94.62           H
ATOM   4550  CD2 PHE A 299       0.271  -5.860  11.370  1.00 94.62           C
ATOM   4551  HD2 PHE A 299      -0.412  -6.704  11.277  1.00 94.62           H
ATOM   4552  CE1 PHE A 299       1.958  -3.698  11.583  1.00 94.62           C
ATOM   4553  HE1 PHE A 299       2.640  -2.853  11.677  1.00 94.62           H
ATOM   4554  CE2 PHE A 299      -0.121  -4.576  10.907  1.00 94.62           C
ATOM   4555  HE2 PHE A 299      -1.104  -4.435  10.459  1.00 94.62           H
ATOM   4556  CZ  PHE A 299       0.731  -3.522  11.023  1.00 94.62           C
ATOM   4557  HZ  PHE A 299       0.430  -2.536  10.668  1.00 94.62           H
ATOM   4558  HN  PHE A 299       2.673  -9.624  12.957  1.00 94.62           H
ATOM   4559  N   GLN A 300       4.748  -7.621  11.401  1.00 90.74           N
ATOM   4560  CA  GLN A 300       5.949  -6.963  10.915  1.00 90.74           C
ATOM   4561  C   GLN A 300       6.415  -7.607   9.608  1.00 90.74           C
ATOM   4562  O   GLN A 300       6.732  -6.908   8.646  1.00 90.74           O
ATOM   4563  HA  GLN A 300       5.659  -5.928  10.735  1.00 90.74           H
ATOM   4564  CB  GLN A 300       7.058  -6.997  11.969  1.00 90.74           C
ATOM   4565 1HB  GLN A 300       7.186  -8.016  12.334  1.00 90.74           H
ATOM   4566 2HB  GLN A 300       8.004  -6.700  11.516  1.00 90.74           H
ATOM   4567  CG  GLN A 300       6.732  -6.067  13.139  1.00 90.74           C
ATOM   4568 1HG  GLN A 300       6.611  -5.047  12.774  1.00 90.74           H
ATOM   4569 2HG  GLN A 300       5.782  -6.360  13.587  1.00 90.74           H
ATOM   4570  CD  GLN A 300       7.836  -6.109  14.197  1.00 90.74           C
ATOM   4571  OE1 GLN A 300       9.016  -6.014  13.903  1.00 90.74           O
ATOM   4572  NE2 GLN A 300       7.388  -6.255  15.441  1.00 90.74           N
ATOM   4573 1HE2 GLN A 300       6.406  -6.327  15.613  1.00 90.74           H
ATOM   4574 2HE2 GLN A 300       8.034  -6.294  16.203  1.00 90.74           H
ATOM   4575  HN  GLN A 300       4.823  -8.013  12.318  1.00 90.74           H
ATOM   4576  N   VAL A 301       6.441  -8.931   9.614  1.00 95.23           N
ATOM   4577  CA  VAL A 301       6.980  -9.675   8.488  1.00 95.23           C
ATOM   4578  C   VAL A 301       6.091  -9.453   7.263  1.00 95.23           C
ATOM   4579  O   VAL A 301       6.579  -9.090   6.194  1.00 95.23           O
ATOM   4580  HA  VAL A 301       7.973  -9.278   8.277  1.00 95.23           H
ATOM   4581  CB  VAL A 301       7.130 -11.151   8.859  1.00 95.23           C
ATOM   4582  HB  VAL A 301       6.151 -11.521   9.166  1.00 95.23           H
ATOM   4583  CG1 VAL A 301       7.587 -11.976   7.654  1.00 95.23           C
ATOM   4584 1HG1 VAL A 301       6.851 -11.889   6.855  1.00 95.23           H
ATOM   4585 2HG1 VAL A 301       8.550 -11.605   7.304  1.00 95.23           H
ATOM   4586 3HG1 VAL A 301       7.685 -13.022   7.946  1.00 95.23           H
ATOM   4587  CG2 VAL A 301       8.088 -11.326  10.039  1.00 95.23           C
ATOM   4588 1HG2 VAL A 301       9.069 -10.932   9.771  1.00 95.23           H
ATOM   4589 2HG2 VAL A 301       7.703 -10.786  10.903  1.00 95.23           H
ATOM   4590 3HG2 VAL A 301       8.176 -12.385  10.282  1.00 95.23           H
ATOM   4591  HN  VAL A 301       6.103  -9.494  10.369  1.00 95.23           H
ATOM   4592  N   THR A 302       4.800  -9.682   7.460  1.00 94.39           N
ATOM   4593  CA  THR A 302       3.862  -9.674   6.350  1.00 94.39           C
ATOM   4594  C   THR A 302       3.740  -8.266   5.765  1.00 94.39           C
ATOM   4595  O   THR A 302       3.556  -8.105   4.560  1.00 94.39           O
ATOM   4596  HA  THR A 302       4.256 -10.315   5.562  1.00 94.39           H
ATOM   4597  CB  THR A 302       2.532 -10.241   6.852  1.00 94.39           C
ATOM   4598  HB  THR A 302       1.781 -10.230   6.062  1.00 94.39           H
ATOM   4599  OG1 THR A 302       2.229  -9.451   8.000  1.00 94.39           O
ATOM   4600  HG1 THR A 302       1.284  -9.611   8.285  1.00 94.39           H
ATOM   4601  CG2 THR A 302       2.672 -11.661   7.404  1.00 94.39           C
ATOM   4602 1HG2 THR A 302       3.372 -11.659   8.239  1.00 94.39           H
ATOM   4603 2HG2 THR A 302       3.043 -12.320   6.619  1.00 94.39           H
ATOM   4604 3HG2 THR A 302       1.699 -12.015   7.746  1.00 94.39           H
ATOM   4605  HN  THR A 302       4.396  -9.869   8.355  1.00 94.39           H
ATOM   4606  N   GLN A 303       3.847  -7.282   6.646  1.00 91.53           N
ATOM   4607  CA  GLN A 303       3.784  -5.892   6.227  1.00 91.53           C
ATOM   4608  C   GLN A 303       4.952  -5.565   5.294  1.00 91.53           C
ATOM   4609  O   GLN A 303       4.771  -4.898   4.277  1.00 91.53           O
ATOM   4610  HA  GLN A 303       2.842  -5.794   5.688  1.00 91.53           H
ATOM   4611  CB  GLN A 303       3.769  -4.955   7.436  1.00 91.53           C
ATOM   4612 1HB  GLN A 303       2.887  -5.154   8.044  1.00 91.53           H
ATOM   4613 2HB  GLN A 303       4.639  -5.150   8.063  1.00 91.53           H
ATOM   4614  CG  GLN A 303       3.771  -3.490   6.995  1.00 91.53           C
ATOM   4615 1HG  GLN A 303       4.729  -3.246   6.536  1.00 91.53           H
ATOM   4616 2HG  GLN A 303       3.005  -3.334   6.235  1.00 91.53           H
ATOM   4617  CD  GLN A 303       3.516  -2.559   8.182  1.00 91.53           C
ATOM   4618  OE1 GLN A 303       4.310  -2.454   9.102  1.00 91.53           O
ATOM   4619  NE2 GLN A 303       2.368  -1.892   8.110  1.00 91.53           N
ATOM   4620 1HE2 GLN A 303       1.761  -2.025   7.326  1.00 91.53           H
ATOM   4621 2HE2 GLN A 303       2.111  -1.258   8.839  1.00 91.53           H
ATOM   4622  HN  GLN A 303       3.975  -7.422   7.628  1.00 91.53           H
ATOM   4623  N   THR A 304       6.125  -6.051   5.674  1.00 93.01           N
ATOM   4624  CA  THR A 304       7.333  -5.769   4.917  1.00 93.01           C
ATOM   4625  C   THR A 304       7.227  -6.352   3.507  1.00 93.01           C
ATOM   4626  O   THR A 304       7.593  -5.698   2.532  1.00 93.01           O
ATOM   4627  HA  THR A 304       7.426  -4.688   4.810  1.00 93.01           H
ATOM   4628  CB  THR A 304       8.525  -6.309   5.710  1.00 93.01           C
ATOM   4629  HB  THR A 304       8.495  -7.397   5.764  1.00 93.01           H
ATOM   4630  OG1 THR A 304       8.447  -5.628   6.960  1.00 93.01           O
ATOM   4631  HG1 THR A 304       8.028  -6.221   7.647  1.00 93.01           H
ATOM   4632  CG2 THR A 304       9.867  -5.863   5.126  1.00 93.01           C
ATOM   4633 1HG2 THR A 304       9.923  -4.775   5.134  1.00 93.01           H
ATOM   4634 2HG2 THR A 304       9.954  -6.224   4.101  1.00 93.01           H
ATOM   4635 3HG2 THR A 304      10.679  -6.274   5.726  1.00 93.01           H
ATOM   4636  HN  THR A 304       6.257  -6.627   6.481  1.00 93.01           H
ATOM   4637  N   ILE A 305       6.724  -7.576   3.443  1.00 93.21           N
ATOM   4638  CA  ILE A 305       6.541  -8.245   2.166  1.00 93.21           C
ATOM   4639  C   ILE A 305       5.615  -7.406   1.284  1.00 93.21           C
ATOM   4640  O   ILE A 305       5.827  -7.302   0.077  1.00 93.21           O
ATOM   4641  HA  ILE A 305       7.518  -8.302   1.685  1.00 93.21           H
ATOM   4642  CB  ILE A 305       6.056  -9.680   2.378  1.00 93.21           C
ATOM   4643  HB  ILE A 305       5.180  -9.652   3.026  1.00 93.21           H
ATOM   4644  CG1 ILE A 305       7.119 -10.520   3.089  1.00 93.21           C
ATOM   4645 1HG1 ILE A 305       7.935 -10.739   2.401  1.00 93.21           H
ATOM   4646 2HG1 ILE A 305       7.543  -9.950   3.916  1.00 93.21           H
ATOM   4647  CG2 ILE A 305       5.618 -10.311   1.055  1.00 93.21           C
ATOM   4648 1HG2 ILE A 305       4.804  -9.727   0.625  1.00 93.21           H
ATOM   4649 2HG2 ILE A 305       6.460 -10.326   0.363  1.00 93.21           H
ATOM   4650 3HG2 ILE A 305       5.277 -11.331   1.234  1.00 93.21           H
ATOM   4651  CD1 ILE A 305       6.523 -11.827   3.616  1.00 93.21           C
ATOM   4652 1HD1 ILE A 305       5.724 -11.603   4.323  1.00 93.21           H
ATOM   4653 2HD1 ILE A 305       6.121 -12.404   2.784  1.00 93.21           H
ATOM   4654 3HD1 ILE A 305       7.300 -12.404   4.118  1.00 93.21           H
ATOM   4655  HN  ILE A 305       6.445  -8.108   4.243  1.00 93.21           H
ATOM   4656  N   ALA A 306       4.607  -6.828   1.921  1.00 94.49           N
ATOM   4657  CA  ALA A 306       3.617  -6.046   1.201  1.00 94.49           C
ATOM   4658  C   ALA A 306       4.293  -4.821   0.581  1.00 94.49           C
ATOM   4659  O   ALA A 306       3.939  -4.402  -0.520  1.00 94.49           O
ATOM   4660  HA  ALA A 306       3.215  -6.671   0.403  1.00 94.49           H
ATOM   4661  CB  ALA A 306       2.478  -5.665   2.149  1.00 94.49           C
ATOM   4662 1HB  ALA A 306       2.012  -6.570   2.539  1.00 94.49           H
ATOM   4663 2HB  ALA A 306       2.875  -5.076   2.976  1.00 94.49           H
ATOM   4664 3HB  ALA A 306       1.736  -5.078   1.609  1.00 94.49           H
ATOM   4665  HN  ALA A 306       4.461  -6.888   2.908  1.00 94.49           H
ATOM   4666  N   PHE A 307       5.255  -4.281   1.315  1.00 92.88           N
ATOM   4667  CA  PHE A 307       5.934  -3.070   0.886  1.00 92.88           C
ATOM   4668  C   PHE A 307       6.819  -3.340  -0.332  1.00 92.88           C
ATOM   4669  O   PHE A 307       7.015  -2.460  -1.169  1.00 92.88           O
ATOM   4670  HA  PHE A 307       5.164  -2.345   0.620  1.00 92.88           H
ATOM   4671  CB  PHE A 307       6.815  -2.614   2.051  1.00 92.88           C
ATOM   4672 1HB  PHE A 307       7.419  -3.457   2.387  1.00 92.88           H
ATOM   4673 2HB  PHE A 307       7.504  -1.850   1.694  1.00 92.88           H
ATOM   4674  CG  PHE A 307       6.032  -2.059   3.242  1.00 92.88           C
ATOM   4675  CD1 PHE A 307       4.690  -1.865   3.143  1.00 92.88           C
ATOM   4676  HD1 PHE A 307       4.171  -2.105   2.215  1.00 92.88           H
ATOM   4677  CD2 PHE A 307       6.679  -1.758   4.400  1.00 92.88           C
ATOM   4678  HD2 PHE A 307       7.755  -1.914   4.480  1.00 92.88           H
ATOM   4679  CE1 PHE A 307       3.963  -1.349   4.249  1.00 92.88           C
ATOM   4680  HE1 PHE A 307       2.888  -1.193   4.170  1.00 92.88           H
ATOM   4681  CE2 PHE A 307       5.953  -1.242   5.506  1.00 92.88           C
ATOM   4682  HE2 PHE A 307       6.471  -1.002   6.434  1.00 92.88           H
ATOM   4683  CZ  PHE A 307       4.610  -1.048   5.407  1.00 92.88           C
ATOM   4684  HZ  PHE A 307       4.053  -0.653   6.256  1.00 92.88           H
ATOM   4685  HN  PHE A 307       5.571  -4.657   2.186  1.00 92.88           H
ATOM   4686  N   PHE A 308       7.330  -4.561  -0.394  1.00 87.92           N
ATOM   4687  CA  PHE A 308       8.150  -4.973  -1.520  1.00 87.92           C
ATOM   4688  C   PHE A 308       7.349  -4.939  -2.823  1.00 87.92           C
ATOM   4689  O   PHE A 308       7.925  -4.904  -3.909  1.00 87.92           O
ATOM   4690  HA  PHE A 308       8.982  -4.272  -1.588  1.00 87.92           H
ATOM   4691  CB  PHE A 308       8.595  -6.411  -1.246  1.00 87.92           C
ATOM   4692 1HB  PHE A 308       7.811  -6.924  -0.689  1.00 87.92           H
ATOM   4693 2HB  PHE A 308       8.705  -6.934  -2.197  1.00 87.92           H
ATOM   4694  CG  PHE A 308       9.908  -6.519  -0.468  1.00 87.92           C
ATOM   4695  CD1 PHE A 308      11.091  -6.271  -1.092  1.00 87.92           C
ATOM   4696  HD1 PHE A 308      11.104  -5.996  -2.146  1.00 87.92           H
ATOM   4697  CD2 PHE A 308       9.892  -6.863   0.848  1.00 87.92           C
ATOM   4698  HD2 PHE A 308       8.944  -7.062   1.348  1.00 87.92           H
ATOM   4699  CE1 PHE A 308      12.309  -6.371  -0.369  1.00 87.92           C
ATOM   4700  HE1 PHE A 308      13.257  -6.172  -0.869  1.00 87.92           H
ATOM   4701  CE2 PHE A 308      11.111  -6.963   1.570  1.00 87.92           C
ATOM   4702  HE2 PHE A 308      11.098  -7.238   2.625  1.00 87.92           H
ATOM   4703  CZ  PHE A 308      12.293  -6.715   0.947  1.00 87.92           C
ATOM   4704  HZ  PHE A 308      13.228  -6.791   1.501  1.00 87.92           H
ATOM   4705  HN  PHE A 308       7.192  -5.261   0.307  1.00 87.92           H
ATOM   4706  N   HIS A 309       6.033  -4.951  -2.672  1.00 83.51           N
ATOM   4707  CA  HIS A 309       5.147  -4.919  -3.823  1.00 83.51           C
ATOM   4708  C   HIS A 309       5.365  -3.620  -4.602  1.00 83.51           C
ATOM   4709  O   HIS A 309       5.311  -3.613  -5.831  1.00 83.51           O
ATOM   4710  HA  HIS A 309       5.424  -5.763  -4.455  1.00 83.51           H
ATOM   4711  CB  HIS A 309       3.692  -5.116  -3.394  1.00 83.51           C
ATOM   4712 1HB  HIS A 309       3.623  -6.014  -2.780  1.00 83.51           H
ATOM   4713 2HB  HIS A 309       3.391  -4.277  -2.766  1.00 83.51           H
ATOM   4714  CG  HIS A 309       2.723  -5.236  -4.546  1.00 83.51           C
ATOM   4715  ND1 HIS A 309       1.984  -4.166  -5.020  1.00 83.51           N
ATOM   4716  HD1 HIS A 309       2.013  -3.232  -4.662  1.00 83.51           H
ATOM   4717  CD2 HIS A 309       2.380  -6.310  -5.314  1.00 83.51           C
ATOM   4718  HD2 HIS A 309       2.777  -7.320  -5.211  1.00 83.51           H
ATOM   4719  CE1 HIS A 309       1.234  -4.588  -6.027  1.00 83.51           C
ATOM   4720  HE1 HIS A 309       0.541  -3.980  -6.609  1.00 83.51           H
ATOM   4721  NE2 HIS A 309       1.480  -5.917  -6.207  1.00 83.51           N
ATOM   4722  HN  HIS A 309       5.572  -4.982  -1.785  1.00 83.51           H
ATOM   4723  N   SER A 310       5.606  -2.553  -3.855  1.00 86.47           N
ATOM   4724  CA  SER A 310       5.800  -1.245  -4.459  1.00 86.47           C
ATOM   4725  C   SER A 310       7.095  -1.232  -5.273  1.00 86.47           C
ATOM   4726  O   SER A 310       7.253  -0.417  -6.181  1.00 86.47           O
ATOM   4727  HA  SER A 310       4.938  -1.097  -5.108  1.00 86.47           H
ATOM   4728  CB  SER A 310       5.831  -0.147  -3.394  1.00 86.47           C
ATOM   4729 1HB  SER A 310       6.586  -0.388  -2.646  1.00 86.47           H
ATOM   4730 2HB  SER A 310       6.129   0.796  -3.855  1.00 86.47           H
ATOM   4731  OG  SER A 310       4.567   0.015  -2.757  1.00 86.47           O
ATOM   4732  HG  SER A 310       3.949   0.532  -3.350  1.00 86.47           H
ATOM   4733  HN  SER A 310       5.670  -2.571  -2.857  1.00 86.47           H
ATOM   4734  N   CYS A 311       7.989  -2.144  -4.919  1.00 88.54           N
ATOM   4735  CA  CYS A 311       9.247  -2.276  -5.634  1.00 88.54           C
ATOM   4736  C   CYS A 311       8.974  -2.993  -6.958  1.00 88.54           C
ATOM   4737  O   CYS A 311       9.683  -2.780  -7.941  1.00 88.54           O
ATOM   4738  HA  CYS A 311       9.614  -1.265  -5.810  1.00 88.54           H
ATOM   4739  CB  CYS A 311      10.300  -3.005  -4.797  1.00 88.54           C
ATOM   4740 1HB  CYS A 311       9.941  -4.000  -4.532  1.00 88.54           H
ATOM   4741 2HB  CYS A 311      11.210  -3.140  -5.380  1.00 88.54           H
ATOM   4742  SG  CYS A 311      10.665  -2.049  -3.280  1.00 88.54           S
ATOM   4743  HG  CYS A 311      11.495  -2.942  -2.749  1.00 88.54           H
ATOM   4744  HN  CYS A 311       7.864  -2.784  -4.161  1.00 88.54           H
ATOM   4745  N   LEU A 312       7.945  -3.828  -6.941  1.00 86.82           N
ATOM   4746  CA  LEU A 312       7.706  -4.743  -8.044  1.00 86.82           C
ATOM   4747  C   LEU A 312       6.778  -4.076  -9.062  1.00 86.82           C
ATOM   4748  O   LEU A 312       6.775  -4.440 -10.237  1.00 86.82           O
ATOM   4749  HA  LEU A 312       8.665  -4.933  -8.525  1.00 86.82           H
ATOM   4750  CB  LEU A 312       7.186  -6.084  -7.525  1.00 86.82           C
ATOM   4751 1HB  LEU A 312       6.296  -5.898  -6.922  1.00 86.82           H
ATOM   4752 2HB  LEU A 312       6.873  -6.686  -8.378  1.00 86.82           H
ATOM   4753  CG  LEU A 312       8.170  -6.907  -6.690  1.00 86.82           C
ATOM   4754  HG  LEU A 312       8.491  -6.300  -5.844  1.00 86.82           H
ATOM   4755  CD1 LEU A 312       7.494  -8.156  -6.119  1.00 86.82           C
ATOM   4756 1HD1 LEU A 312       6.660  -7.859  -5.484  1.00 86.82           H
ATOM   4757 2HD1 LEU A 312       7.125  -8.775  -6.937  1.00 86.82           H
ATOM   4758 3HD1 LEU A 312       8.215  -8.722  -5.531  1.00 86.82           H
ATOM   4759  CD2 LEU A 312       9.421  -7.252  -7.500  1.00 86.82           C
ATOM   4760 1HD2 LEU A 312       9.137  -7.832  -8.378  1.00 86.82           H
ATOM   4761 2HD2 LEU A 312       9.914  -6.333  -7.816  1.00 86.82           H
ATOM   4762 3HD2 LEU A 312      10.103  -7.837  -6.884  1.00 86.82           H
ATOM   4763  HN  LEU A 312       7.284  -3.885  -6.194  1.00 86.82           H
ATOM   4764  N   ASN A 313       6.012  -3.112  -8.574  1.00 85.52           N
ATOM   4765  CA  ASN A 313       5.008  -2.463  -9.399  1.00 85.52           C
ATOM   4766  C   ASN A 313       5.658  -1.971 -10.694  1.00 85.52           C
ATOM   4767  O   ASN A 313       5.155  -2.234 -11.785  1.00 85.52           O
ATOM   4768  HA  ASN A 313       4.248  -3.224  -9.578  1.00 85.52           H
ATOM   4769  CB  ASN A 313       4.404  -1.253  -8.684  1.00 85.52           C
ATOM   4770 1HB  ASN A 313       5.190  -0.702  -8.166  1.00 85.52           H
ATOM   4771 2HB  ASN A 313       3.969  -0.573  -9.416  1.00 85.52           H
ATOM   4772  CG  ASN A 313       3.333  -1.686  -7.682  1.00 85.52           C
ATOM   4773  OD1 ASN A 313       2.811  -2.788  -7.729  1.00 85.52           O
ATOM   4774  ND2 ASN A 313       3.034  -0.760  -6.775  1.00 85.52           N
ATOM   4775 1HD2 ASN A 313       3.499   0.125  -6.792  1.00 85.52           H
ATOM   4776 2HD2 ASN A 313       2.344  -0.949  -6.076  1.00 85.52           H
ATOM   4777  HN  ASN A 313       6.069  -2.774  -7.634  1.00 85.52           H
ATOM   4778  N   PRO A 314       6.785  -1.251 -10.598  1.00 86.35           N
ATOM   4779  CA  PRO A 314       7.456  -0.737 -11.794  1.00 86.35           C
ATOM   4780  C   PRO A 314       7.731  -1.829 -12.815  1.00 86.35           C
ATOM   4781  O   PRO A 314       7.493  -1.643 -14.007  1.00 86.35           O
ATOM   4782  HA  PRO A 314       6.812  -0.023 -12.307  1.00 86.35           H
ATOM   4783  CB  PRO A 314       8.750  -0.129 -11.250  1.00 86.35           C
ATOM   4784 1HB  PRO A 314       9.568  -0.850 -11.262  1.00 86.35           H
ATOM   4785 2HB  PRO A 314       9.073   0.726 -11.844  1.00 86.35           H
ATOM   4786  CG  PRO A 314       8.379   0.279  -9.829  1.00 86.35           C
ATOM   4787 1HG  PRO A 314       9.261   0.399  -9.200  1.00 86.35           H
ATOM   4788 2HG  PRO A 314       7.854   1.233  -9.807  1.00 86.35           H
ATOM   4789  CD  PRO A 314       7.498  -0.870  -9.366  1.00 86.35           C
ATOM   4790 1HD  PRO A 314       8.087  -1.698  -8.971  1.00 86.35           H
ATOM   4791 2HD  PRO A 314       6.816  -0.562  -8.573  1.00 86.35           H
ATOM   4792  N   VAL A 315       8.230  -2.950 -12.316  1.00 84.85           N
ATOM   4793  CA  VAL A 315       8.677  -4.024 -13.187  1.00 84.85           C
ATOM   4794  C   VAL A 315       7.459  -4.708 -13.811  1.00 84.85           C
ATOM   4795  O   VAL A 315       7.452  -4.999 -15.006  1.00 84.85           O
ATOM   4796  HA  VAL A 315       9.273  -3.576 -13.981  1.00 84.85           H
ATOM   4797  CB  VAL A 315       9.572  -4.990 -12.409  1.00 84.85           C
ATOM   4798  HB  VAL A 315       8.978  -5.425 -11.605  1.00 84.85           H
ATOM   4799  CG1 VAL A 315      10.056  -6.132 -13.306  1.00 84.85           C
ATOM   4800 1HG1 VAL A 315       9.197  -6.682 -13.688  1.00 84.85           H
ATOM   4801 2HG1 VAL A 315      10.626  -5.722 -14.140  1.00 84.85           H
ATOM   4802 3HG1 VAL A 315      10.690  -6.804 -12.728  1.00 84.85           H
ATOM   4803  CG2 VAL A 315      10.753  -4.253 -11.774  1.00 84.85           C
ATOM   4804 1HG2 VAL A 315      11.347  -3.778 -12.555  1.00 84.85           H
ATOM   4805 2HG2 VAL A 315      10.381  -3.493 -11.088  1.00 84.85           H
ATOM   4806 3HG2 VAL A 315      11.374  -4.963 -11.228  1.00 84.85           H
ATOM   4807  HN  VAL A 315       8.330  -3.130 -11.337  1.00 84.85           H
ATOM   4808  N   LEU A 316       6.460  -4.946 -12.975  1.00 84.48           N
ATOM   4809  CA  LEU A 316       5.357  -5.813 -13.353  1.00 84.48           C
ATOM   4810  C   LEU A 316       4.553  -5.148 -14.472  1.00 84.48           C
ATOM   4811  O   LEU A 316       4.140  -5.811 -15.423  1.00 84.48           O
ATOM   4812  HA  LEU A 316       5.786  -6.738 -13.738  1.00 84.48           H
ATOM   4813  CB  LEU A 316       4.518  -6.179 -12.127  1.00 84.48           C
ATOM   4814 1HB  LEU A 316       4.251  -5.259 -11.606  1.00 84.48           H
ATOM   4815 2HB  LEU A 316       3.588  -6.632 -12.470  1.00 84.48           H
ATOM   4816  CG  LEU A 316       5.176  -7.128 -11.124  1.00 84.48           C
ATOM   4817  HG  LEU A 316       6.139  -6.706 -10.835  1.00 84.48           H
ATOM   4818  CD1 LEU A 316       4.336  -7.248  -9.851  1.00 84.48           C
ATOM   4819 1HD1 LEU A 316       4.234  -6.267  -9.388  1.00 84.48           H
ATOM   4820 2HD1 LEU A 316       3.348  -7.635 -10.102  1.00 84.48           H
ATOM   4821 3HD1 LEU A 316       4.826  -7.929  -9.155  1.00 84.48           H
ATOM   4822  CD2 LEU A 316       5.452  -8.492 -11.759  1.00 84.48           C
ATOM   4823 1HD2 LEU A 316       4.514  -8.933 -12.094  1.00 84.48           H
ATOM   4824 2HD2 LEU A 316       6.120  -8.367 -12.612  1.00 84.48           H
ATOM   4825 3HD2 LEU A 316       5.920  -9.147 -11.024  1.00 84.48           H
ATOM   4826  HN  LEU A 316       6.396  -4.558 -12.055  1.00 84.48           H
ATOM   4827  N   TYR A 317       4.354  -3.847 -14.323  1.00 81.39           N
ATOM   4828  CA  TYR A 317       3.374  -3.142 -15.131  1.00 81.39           C
ATOM   4829  C   TYR A 317       4.054  -2.342 -16.244  1.00 81.39           C
ATOM   4830  O   TYR A 317       3.478  -2.143 -17.312  1.00 81.39           O
ATOM   4831  HA  TYR A 317       2.711  -3.883 -15.579  1.00 81.39           H
ATOM   4832  CB  TYR A 317       2.664  -2.173 -14.183  1.00 81.39           C
ATOM   4833 1HB  TYR A 317       3.413  -1.599 -13.638  1.00 81.39           H
ATOM   4834 2HB  TYR A 317       2.085  -1.462 -14.773  1.00 81.39           H
ATOM   4835  CG  TYR A 317       1.734  -2.855 -13.178  1.00 81.39           C
ATOM   4836  CD1 TYR A 317       0.493  -3.305 -13.581  1.00 81.39           C
ATOM   4837  HD1 TYR A 317       0.175  -3.174 -14.615  1.00 81.39           H
ATOM   4838  CD2 TYR A 317       2.136  -3.020 -11.868  1.00 81.39           C
ATOM   4839  HD2 TYR A 317       3.116  -2.665 -11.550  1.00 81.39           H
ATOM   4840  CE1 TYR A 317      -0.383  -3.947 -12.635  1.00 81.39           C
ATOM   4841  HE1 TYR A 317      -1.365  -4.306 -12.940  1.00 81.39           H
ATOM   4842  CE2 TYR A 317       1.261  -3.662 -10.922  1.00 81.39           C
ATOM   4843  HE2 TYR A 317       1.566  -3.799  -9.884  1.00 81.39           H
ATOM   4844  CZ  TYR A 317       0.045  -4.094 -11.352  1.00 81.39           C
ATOM   4845  OH  TYR A 317      -0.782  -4.700 -10.458  1.00 81.39           O
ATOM   4846  HH  TYR A 317      -0.316  -4.808  -9.580  1.00 81.39           H
ATOM   4847  HN  TYR A 317       4.847  -3.278 -13.665  1.00 81.39           H
ATOM   4848  N   VAL A 318       5.271  -1.904 -15.955  1.00 78.50           N
ATOM   4849  CA  VAL A 318       5.894  -0.852 -16.740  1.00 78.50           C
ATOM   4850  C   VAL A 318       6.950  -1.467 -17.661  1.00 78.50           C
ATOM   4851  O   VAL A 318       6.862  -1.342 -18.882  1.00 78.50           O
ATOM   4852  HA  VAL A 318       5.117  -0.395 -17.353  1.00 78.50           H
ATOM   4853  CB  VAL A 318       6.462   0.225 -15.815  1.00 78.50           C
ATOM   4854  HB  VAL A 318       7.355  -0.180 -15.337  1.00 78.50           H
ATOM   4855  CG1 VAL A 318       6.876   1.467 -16.608  1.00 78.50           C
ATOM   4856 1HG1 VAL A 318       7.638   1.194 -17.337  1.00 78.50           H
ATOM   4857 2HG1 VAL A 318       6.007   1.873 -17.125  1.00 78.50           H
ATOM   4858 3HG1 VAL A 318       7.276   2.217 -15.926  1.00 78.50           H
ATOM   4859  CG2 VAL A 318       5.463   0.585 -14.714  1.00 78.50           C
ATOM   4860 1HG2 VAL A 318       4.545   0.961 -15.165  1.00 78.50           H
ATOM   4861 2HG2 VAL A 318       5.239  -0.302 -14.121  1.00 78.50           H
ATOM   4862 3HG2 VAL A 318       5.892   1.353 -14.070  1.00 78.50           H
ATOM   4863  HN  VAL A 318       5.827  -2.255 -15.201  1.00 78.50           H
ATOM   4864  N   PHE A 319       7.923  -2.118 -17.041  1.00 76.55           N
ATOM   4865  CA  PHE A 319       9.085  -2.598 -17.770  1.00 76.55           C
ATOM   4866  C   PHE A 319       8.716  -3.773 -18.677  1.00 76.55           C
ATOM   4867  O   PHE A 319       9.482  -4.138 -19.568  1.00 76.55           O
ATOM   4868  HA  PHE A 319       9.449  -1.771 -18.379  1.00 76.55           H
ATOM   4869  CB  PHE A 319      10.101  -3.072 -16.729  1.00 76.55           C
ATOM   4870 1HB  PHE A 319       9.646  -3.855 -16.122  1.00 76.55           H
ATOM   4871 2HB  PHE A 319      10.950  -3.521 -17.243  1.00 76.55           H
ATOM   4872  CG  PHE A 319      10.610  -1.964 -15.806  1.00 76.55           C
ATOM   4873  CD1 PHE A 319      10.509  -0.662 -16.186  1.00 76.55           C
ATOM   4874  HD1 PHE A 319      10.064  -0.409 -17.149  1.00 76.55           H
ATOM   4875  CD2 PHE A 319      11.165  -2.279 -14.605  1.00 76.55           C
ATOM   4876  HD2 PHE A 319      11.247  -3.323 -14.300  1.00 76.55           H
ATOM   4877  CE1 PHE A 319      10.981   0.367 -15.330  1.00 76.55           C
ATOM   4878  HE1 PHE A 319      10.900   1.411 -15.635  1.00 76.55           H
ATOM   4879  CE2 PHE A 319      11.638  -1.250 -13.748  1.00 76.55           C
ATOM   4880  HE2 PHE A 319      12.083  -1.504 -12.786  1.00 76.55           H
ATOM   4881  CZ  PHE A 319      11.536   0.051 -14.129  1.00 76.55           C
ATOM   4882  HZ  PHE A 319      11.899   0.841 -13.471  1.00 76.55           H
ATOM   4883  HN  PHE A 319       7.926  -2.318 -16.061  1.00 76.55           H
ATOM   4884  N   VAL A 320       7.543  -4.333 -18.420  1.00 75.48           N
ATOM   4885  CA  VAL A 320       7.020  -5.396 -19.261  1.00 75.48           C
ATOM   4886  C   VAL A 320       6.699  -4.833 -20.647  1.00 75.48           C
ATOM   4887  O   VAL A 320       6.792  -5.543 -21.647  1.00 75.48           O
ATOM   4888  HA  VAL A 320       7.801  -6.150 -19.362  1.00 75.48           H
ATOM   4889  CB  VAL A 320       5.813  -6.051 -18.587  1.00 75.48           C
ATOM   4890  HB  VAL A 320       5.059  -5.281 -18.428  1.00 75.48           H
ATOM   4891  CG1 VAL A 320       5.202  -7.129 -19.485  1.00 75.48           C
ATOM   4892 1HG1 VAL A 320       4.877  -6.679 -20.423  1.00 75.48           H
ATOM   4893 2HG1 VAL A 320       5.948  -7.897 -19.689  1.00 75.48           H
ATOM   4894 3HG1 VAL A 320       4.346  -7.578 -18.981  1.00 75.48           H
ATOM   4895  CG2 VAL A 320       6.193  -6.626 -17.221  1.00 75.48           C
ATOM   4896 1HG2 VAL A 320       6.973  -7.377 -17.347  1.00 75.48           H
ATOM   4897 2HG2 VAL A 320       6.560  -5.825 -16.579  1.00 75.48           H
ATOM   4898 3HG2 VAL A 320       5.317  -7.086 -16.764  1.00 75.48           H
ATOM   4899  HN  VAL A 320       6.955  -4.071 -17.655  1.00 75.48           H
ATOM   4900  N   GLY A 321       6.326  -3.562 -20.662  1.00 76.60           N
ATOM   4901  CA  GLY A 321       5.900  -2.921 -21.895  1.00 76.60           C
ATOM   4902  C   GLY A 321       7.083  -2.718 -22.844  1.00 76.60           C
ATOM   4903  O   GLY A 321       8.115  -2.177 -22.449  1.00 76.60           O
ATOM   4904 1HA  GLY A 321       5.139  -3.530 -22.382  1.00 76.60           H
ATOM   4905 2HA  GLY A 321       5.442  -1.958 -21.669  1.00 76.60           H
ATOM   4906  HN  GLY A 321       6.311  -2.973 -19.853  1.00 76.60           H
ATOM   4907  N   GLU A 322       6.894  -3.163 -24.077  1.00 64.89           N
ATOM   4908  CA  GLU A 322       7.910  -2.986 -25.101  1.00 64.89           C
ATOM   4909  C   GLU A 322       8.073  -1.503 -25.436  1.00 64.89           C
ATOM   4910  O   GLU A 322       9.191  -1.023 -25.619  1.00 64.89           O
ATOM   4911  HA  GLU A 322       8.832  -3.370 -24.663  1.00 64.89           H
ATOM   4912  CB  GLU A 322       7.574  -3.798 -26.353  1.00 64.89           C
ATOM   4913 1HB  GLU A 322       6.544  -3.603 -26.652  1.00 64.89           H
ATOM   4914 2HB  GLU A 322       8.298  -3.580 -27.138  1.00 64.89           H
ATOM   4915  CG  GLU A 322       7.676  -5.300 -26.078  1.00 64.89           C
ATOM   4916 1HG  GLU A 322       8.697  -5.551 -25.788  1.00 64.89           H
ATOM   4917 2HG  GLU A 322       7.032  -5.564 -25.239  1.00 64.89           H
ATOM   4918  CD  GLU A 322       7.276  -6.112 -27.311  1.00 64.89           C
ATOM   4919  OE1 GLU A 322       7.248  -7.355 -27.187  1.00 64.89           O
ATOM   4920  OE2 GLU A 322       7.008  -5.471 -28.350  1.00 64.89           O
ATOM   4921  HN  GLU A 322       6.067  -3.636 -24.380  1.00 64.89           H
ATOM   4922  N   ARG A 323       6.942  -0.817 -25.507  1.00 63.43           N
ATOM   4923  CA  ARG A 323       6.945   0.603 -25.813  1.00 63.43           C
ATOM   4924  C   ARG A 323       7.814   1.361 -24.807  1.00 63.43           C
ATOM   4925  O   ARG A 323       8.615   2.212 -25.191  1.00 63.43           O
ATOM   4926  HA  ARG A 323       7.360   0.671 -26.819  1.00 63.43           H
ATOM   4927  CB  ARG A 323       5.527   1.177 -25.785  1.00 63.43           C
ATOM   4928 1HB  ARG A 323       4.909   0.664 -26.522  1.00 63.43           H
ATOM   4929 2HB  ARG A 323       5.076   0.994 -24.809  1.00 63.43           H
ATOM   4930  CG  ARG A 323       5.536   2.679 -26.076  1.00 63.43           C
ATOM   4931 1HG  ARG A 323       6.132   3.195 -25.323  1.00 63.43           H
ATOM   4932 2HG  ARG A 323       6.012   2.863 -27.039  1.00 63.43           H
ATOM   4933  CD  ARG A 323       4.115   3.244 -26.086  1.00 63.43           C
ATOM   4934 1HD  ARG A 323       3.563   2.849 -26.938  1.00 63.43           H
ATOM   4935 2HD  ARG A 323       3.583   2.929 -25.188  1.00 63.43           H
ATOM   4936  NE  ARG A 323       4.159   4.722 -26.154  1.00 63.43           N
ATOM   4937  HE  ARG A 323       4.974   5.149 -26.546  1.00 63.43           H
ATOM   4938  CZ  ARG A 323       3.175   5.524 -25.724  1.00 63.43           C
ATOM   4939  NH1 ARG A 323       2.060   5.006 -25.191  1.00 63.43           N
ATOM   4940 1HH1 ARG A 323       1.958   4.014 -25.111  1.00 63.43           H
ATOM   4941 2HH1 ARG A 323       1.330   5.611 -24.872  1.00 63.43           H
ATOM   4942  NH2 ARG A 323       3.322   6.851 -25.836  1.00 63.43           N
ATOM   4943 1HH2 ARG A 323       2.597   7.463 -25.520  1.00 63.43           H
ATOM   4944 2HH2 ARG A 323       4.157   7.229 -26.235  1.00 63.43           H
ATOM   4945  HN  ARG A 323       6.036  -1.215 -25.359  1.00 63.43           H
ATOM   4946  N   PHE A 324       7.626   1.025 -23.539  1.00 74.77           N
ATOM   4947  CA  PHE A 324       8.327   1.716 -22.470  1.00 74.77           C
ATOM   4948  C   PHE A 324       9.824   1.406 -22.507  1.00 74.77           C
ATOM   4949  O   PHE A 324      10.649   2.282 -22.252  1.00 74.77           O
ATOM   4950  HA  PHE A 324       8.174   2.785 -22.621  1.00 74.77           H
ATOM   4951  CB  PHE A 324       7.744   1.205 -21.151  1.00 74.77           C
ATOM   4952 1HB  PHE A 324       6.661   1.320 -21.175  1.00 74.77           H
ATOM   4953 2HB  PHE A 324       7.950   0.138 -21.064  1.00 74.77           H
ATOM   4954  CG  PHE A 324       8.290   1.918 -19.912  1.00 74.77           C
ATOM   4955  CD1 PHE A 324       9.381   1.423 -19.268  1.00 74.77           C
ATOM   4956  HD1 PHE A 324       9.866   0.518 -19.634  1.00 74.77           H
ATOM   4957  CD2 PHE A 324       7.685   3.047 -19.455  1.00 74.77           C
ATOM   4958  HD2 PHE A 324       6.811   3.444 -19.971  1.00 74.77           H
ATOM   4959  CE1 PHE A 324       9.888   2.084 -18.118  1.00 74.77           C
ATOM   4960  HE1 PHE A 324      10.762   1.687 -17.602  1.00 74.77           H
ATOM   4961  CE2 PHE A 324       8.192   3.709 -18.306  1.00 74.77           C
ATOM   4962  HE2 PHE A 324       7.707   4.613 -17.939  1.00 74.77           H
ATOM   4963  CZ  PHE A 324       9.283   3.213 -17.661  1.00 74.77           C
ATOM   4964  HZ  PHE A 324       9.672   3.721 -16.779  1.00 74.77           H
ATOM   4965  HN  PHE A 324       7.009   0.297 -23.240  1.00 74.77           H
ATOM   4966  N   ARG A 325      10.130   0.157 -22.825  1.00 72.08           N
ATOM   4967  CA  ARG A 325      11.514  -0.281 -22.891  1.00 72.08           C
ATOM   4968  C   ARG A 325      12.292   0.569 -23.898  1.00 72.08           C
ATOM   4969  O   ARG A 325      13.425   0.969 -23.633  1.00 72.08           O
ATOM   4970  HA  ARG A 325      11.899  -0.143 -21.881  1.00 72.08           H
ATOM   4971  CB  ARG A 325      11.607  -1.753 -23.298  1.00 72.08           C
ATOM   4972 1HB  ARG A 325      11.010  -1.925 -24.194  1.00 72.08           H
ATOM   4973 2HB  ARG A 325      12.639  -2.000 -23.550  1.00 72.08           H
ATOM   4974  CG  ARG A 325      11.120  -2.665 -22.171  1.00 72.08           C
ATOM   4975 1HG  ARG A 325      11.629  -2.406 -21.242  1.00 72.08           H
ATOM   4976 2HG  ARG A 325      10.054  -2.507 -22.005  1.00 72.08           H
ATOM   4977  CD  ARG A 325      11.376  -4.136 -22.506  1.00 72.08           C
ATOM   4978 1HD  ARG A 325      11.303  -4.290 -23.582  1.00 72.08           H
ATOM   4979 2HD  ARG A 325      12.388  -4.413 -22.212  1.00 72.08           H
ATOM   4980  NE  ARG A 325      10.394  -4.993 -21.805  1.00 72.08           N
ATOM   4981  HE  ARG A 325       9.714  -4.547 -21.222  1.00 72.08           H
ATOM   4982  CZ  ARG A 325      10.358  -6.329 -21.902  1.00 72.08           C
ATOM   4983  NH1 ARG A 325      11.245  -6.979 -22.669  1.00 72.08           N
ATOM   4984 1HH1 ARG A 325      11.940  -6.467 -23.174  1.00 72.08           H
ATOM   4985 2HH1 ARG A 325      11.211  -7.976 -22.736  1.00 72.08           H
ATOM   4986  NH2 ARG A 325       9.423  -7.005 -21.222  1.00 72.08           N
ATOM   4987 1HH2 ARG A 325       9.383  -8.003 -21.284  1.00 72.08           H
ATOM   4988 2HH2 ARG A 325       8.765  -6.513 -20.652  1.00 72.08           H
ATOM   4989  HN  ARG A 325       9.453  -0.548 -23.035  1.00 72.08           H
ATOM   4990  N   ARG A 326      11.653   0.821 -25.031  1.00 66.82           N
ATOM   4991  CA  ARG A 326      12.259   1.643 -26.065  1.00 66.82           C
ATOM   4992  C   ARG A 326      12.495   3.062 -25.544  1.00 66.82           C
ATOM   4993  O   ARG A 326      13.584   3.612 -25.702  1.00 66.82           O
ATOM   4994  HA  ARG A 326      13.202   1.148 -26.297  1.00 66.82           H
ATOM   4995  CB  ARG A 326      11.371   1.704 -27.310  1.00 66.82           C
ATOM   4996 1HB  ARG A 326      10.330   1.824 -27.012  1.00 66.82           H
ATOM   4997 2HB  ARG A 326      11.635   2.578 -27.906  1.00 66.82           H
ATOM   4998  CG  ARG A 326      11.524   0.438 -28.155  1.00 66.82           C
ATOM   4999 1HG  ARG A 326      12.580   0.258 -28.359  1.00 66.82           H
ATOM   5000 2HG  ARG A 326      11.156  -0.423 -27.597  1.00 66.82           H
ATOM   5001  CD  ARG A 326      10.758   0.563 -29.473  1.00 66.82           C
ATOM   5002 1HD  ARG A 326       9.685   0.518 -29.285  1.00 66.82           H
ATOM   5003 2HD  ARG A 326      10.961   1.531 -29.931  1.00 66.82           H
ATOM   5004  NE  ARG A 326      11.155  -0.524 -30.395  1.00 66.82           N
ATOM   5005  HE  ARG A 326      12.064  -0.925 -30.282  1.00 66.82           H
ATOM   5006  CZ  ARG A 326      10.373  -1.005 -31.371  1.00 66.82           C
ATOM   5007  NH1 ARG A 326       9.146  -0.505 -31.567  1.00 66.82           N
ATOM   5008 1HH1 ARG A 326       8.807   0.232 -30.983  1.00 66.82           H
ATOM   5009 2HH1 ARG A 326       8.568  -0.870 -32.298  1.00 66.82           H
ATOM   5010  NH2 ARG A 326      10.837  -1.994 -32.148  1.00 66.82           N
ATOM   5011 1HH2 ARG A 326      10.267  -2.364 -32.880  1.00 66.82           H
ATOM   5012 2HH2 ARG A 326      11.755  -2.361 -31.994  1.00 66.82           H
ATOM   5013  HN  ARG A 326      10.740   0.475 -25.247  1.00 66.82           H
ATOM   5014  N   ASP A 327      11.456   3.615 -24.935  1.00 76.70           N
ATOM   5015  CA  ASP A 327      11.497   4.999 -24.493  1.00 76.70           C
ATOM   5016  C   ASP A 327      12.495   5.133 -23.342  1.00 76.70           C
ATOM   5017  O   ASP A 327      13.122   6.179 -23.178  1.00 76.70           O
ATOM   5018  HA  ASP A 327      11.794   5.571 -25.372  1.00 76.70           H
ATOM   5019  CB  ASP A 327      10.127   5.456 -23.987  1.00 76.70           C
ATOM   5020 1HB  ASP A 327       9.749   4.742 -23.255  1.00 76.70           H
ATOM   5021 2HB  ASP A 327      10.225   6.414 -23.477  1.00 76.70           H
ATOM   5022  CG  ASP A 327       9.131   5.586 -25.142  1.00 76.70           C
ATOM   5023  OD1 ASP A 327       9.608   5.695 -26.292  1.00 76.70           O
ATOM   5024  OD2 ASP A 327       7.917   5.573 -24.848  1.00 76.70           O
ATOM   5025  HN  ASP A 327      10.600   3.135 -24.742  1.00 76.70           H
ATOM   5026  N   LEU A 328      12.612   4.060 -22.574  1.00 78.63           N
ATOM   5027  CA  LEU A 328      13.581   4.016 -21.492  1.00 78.63           C
ATOM   5028  C   LEU A 328      14.990   4.174 -22.068  1.00 78.63           C
ATOM   5029  O   LEU A 328      15.734   5.064 -21.660  1.00 78.63           O
ATOM   5030  HA  LEU A 328      13.379   4.863 -20.837  1.00 78.63           H
ATOM   5031  CB  LEU A 328      13.397   2.745 -20.659  1.00 78.63           C
ATOM   5032 1HB  LEU A 328      12.426   2.795 -20.168  1.00 78.63           H
ATOM   5033 2HB  LEU A 328      13.368   1.892 -21.337  1.00 78.63           H
ATOM   5034  CG  LEU A 328      14.464   2.481 -19.595  1.00 78.63           C
ATOM   5035  HG  LEU A 328      15.433   2.426 -20.089  1.00 78.63           H
ATOM   5036  CD1 LEU A 328      14.533   3.633 -18.590  1.00 78.63           C
ATOM   5037 1HD1 LEU A 328      14.782   4.556 -19.113  1.00 78.63           H
ATOM   5038 2HD1 LEU A 328      13.567   3.744 -18.097  1.00 78.63           H
ATOM   5039 3HD1 LEU A 328      15.299   3.419 -17.845  1.00 78.63           H
ATOM   5040  CD2 LEU A 328      14.230   1.134 -18.907  1.00 78.63           C
ATOM   5041 1HD2 LEU A 328      13.251   1.136 -18.428  1.00 78.63           H
ATOM   5042 2HD2 LEU A 328      14.271   0.336 -19.649  1.00 78.63           H
ATOM   5043 3HD2 LEU A 328      15.002   0.971 -18.155  1.00 78.63           H
ATOM   5044  HN  LEU A 328      12.060   3.233 -22.681  1.00 78.63           H
ATOM   5045  N   VAL A 329      15.312   3.298 -23.008  1.00 79.06           N
ATOM   5046  CA  VAL A 329      16.646   3.275 -23.584  1.00 79.06           C
ATOM   5047  C   VAL A 329      16.922   4.612 -24.274  1.00 79.06           C
ATOM   5048  O   VAL A 329      18.047   5.108 -24.248  1.00 79.06           O
ATOM   5049  HA  VAL A 329      17.356   3.150 -22.766  1.00 79.06           H
ATOM   5050  CB  VAL A 329      16.790   2.076 -24.524  1.00 79.06           C
ATOM   5051  HB  VAL A 329      15.996   2.137 -25.268  1.00 79.06           H
ATOM   5052  CG1 VAL A 329      18.130   2.116 -25.262  1.00 79.06           C
ATOM   5053 1HG1 VAL A 329      18.194   3.031 -25.850  1.00 79.06           H
ATOM   5054 2HG1 VAL A 329      18.944   2.091 -24.537  1.00 79.06           H
ATOM   5055 3HG1 VAL A 329      18.206   1.252 -25.923  1.00 79.06           H
ATOM   5056  CG2 VAL A 329      16.621   0.760 -23.763  1.00 79.06           C
ATOM   5057 1HG2 VAL A 329      17.383   0.688 -22.987  1.00 79.06           H
ATOM   5058 2HG2 VAL A 329      15.632   0.728 -23.305  1.00 79.06           H
ATOM   5059 3HG2 VAL A 329      16.728  -0.076 -24.455  1.00 79.06           H
ATOM   5060  HN  VAL A 329      14.682   2.613 -23.375  1.00 79.06           H
ATOM   5061  N   LYS A 330      15.875   5.158 -24.876  1.00 72.67           N
ATOM   5062  CA  LYS A 330      15.984   6.443 -25.547  1.00 72.67           C
ATOM   5063  C   LYS A 330      16.357   7.518 -24.524  1.00 72.67           C
[truncated: 117,162 more chars]
