# Supplementary material for: Noncanonical roles of chemokine regions in CCR9 activation revealed by structural modeling and mutational mapping
Source: Nat Commun. 2025 Aug 18;16:7695. doi: 10.1038/s41467-025-62321-9 (PMC12361432; doi:10.1038/s41467-025-62321-9)
Supplement: Supplementary file 5 — Supplementary Data 3 [file 41467_2025_62321_MOESM5_ESM.zip › CCR9_CCL25_12_rnk2.pdb]

ATOM      1  N   GLU A  20      -5.472  -2.499  58.669  1.00 49.75           N
ATOM      2  CA  GLU A  20      -5.477  -3.486  57.603  1.00 49.75           C
ATOM      3  C   GLU A  20      -5.964  -4.836  58.133  1.00 49.75           C
ATOM      4  O   GLU A  20      -5.176  -5.623  58.655  1.00 49.75           O
ATOM      5  HA  GLU A  20      -6.178  -3.106  56.860  1.00 49.75           H
ATOM      6  CB  GLU A  20      -4.091  -3.614  56.967  1.00 49.75           C
ATOM      7 1HB  GLU A  20      -3.324  -3.430  57.719  1.00 49.75           H
ATOM      8 2HB  GLU A  20      -3.997  -4.586  56.483  1.00 49.75           H
ATOM      9  CG  GLU A  20      -3.893  -2.566  55.870  1.00 49.75           C
ATOM     10 1HG  GLU A  20      -4.835  -2.396  55.349  1.00 49.75           H
ATOM     11 2HG  GLU A  20      -3.601  -1.616  56.318  1.00 49.75           H
ATOM     12  CD  GLU A  20      -2.825  -3.014  54.870  1.00 49.75           C
ATOM     13  OE1 GLU A  20      -2.822  -2.453  53.753  1.00 49.75           O
ATOM     14  OE2 GLU A  20      -2.036  -3.908  55.245  1.00 49.75           O
ATOM     15  HN  GLU A  20      -5.802  -2.830  59.553  1.00 49.75           H
ATOM     16  N   SER A  21      -7.260  -5.064  57.979  1.00 58.06           N
ATOM     17  CA  SER A  21      -7.849  -6.333  58.370  1.00 58.06           C
ATOM     18  C   SER A  21      -7.123  -7.484  57.670  1.00 58.06           C
ATOM     19  O   SER A  21      -6.764  -7.376  56.499  1.00 58.06           O
ATOM     20  HA  SER A  21      -7.711  -6.395  59.450  1.00 58.06           H
ATOM     21  CB  SER A  21      -9.343  -6.372  58.044  1.00 58.06           C
ATOM     22 1HB  SER A  21      -9.770  -7.305  58.409  1.00 58.06           H
ATOM     23 2HB  SER A  21      -9.850  -5.562  58.569  1.00 58.06           H
ATOM     24  OG  SER A  21      -9.587  -6.255  56.644  1.00 58.06           O
ATOM     25  HG  SER A  21      -9.937  -7.120  56.285  1.00 58.06           H
ATOM     26  HN  SER A  21      -7.903  -4.400  57.596  1.00 58.06           H
ATOM     27  N   THR A  22      -6.928  -8.561  58.418  1.00 58.47           N
ATOM     28  CA  THR A  22      -6.266  -9.736  57.880  1.00 58.47           C
ATOM     29  C   THR A  22      -6.916 -10.158  56.560  1.00 58.47           C
ATOM     30  O   THR A  22      -6.245 -10.680  55.672  1.00 58.47           O
ATOM     31  HA  THR A  22      -5.231  -9.476  57.657  1.00 58.47           H
ATOM     32  CB  THR A  22      -6.299 -10.830  58.950  1.00 58.47           C
ATOM     33  HB  THR A  22      -6.240 -11.819  58.497  1.00 58.47           H
ATOM     34  OG1 THR A  22      -7.489 -10.560  59.685  1.00 58.47           O
ATOM     35  HG1 THR A  22      -8.285 -10.905  59.186  1.00 58.47           H
ATOM     36  CG2 THR A  22      -5.180 -10.673  59.982  1.00 58.47           C
ATOM     37 1HG2 THR A  22      -5.280  -9.710  60.482  1.00 58.47           H
ATOM     38 2HG2 THR A  22      -4.214 -10.723  59.480  1.00 58.47           H
ATOM     39 3HG2 THR A  22      -5.250 -11.474  60.717  1.00 58.47           H
ATOM     40  HN  THR A  22      -7.214  -8.637  59.374  1.00 58.47           H
ATOM     41  N   SER A  23      -8.216  -9.914  56.474  1.00 62.91           N
ATOM     42  CA  SER A  23      -8.956 -10.224  55.263  1.00 62.91           C
ATOM     43  C   SER A  23      -8.378  -9.443  54.081  1.00 62.91           C
ATOM     44  O   SER A  23      -8.243  -9.981  52.983  1.00 62.91           O
ATOM     45  HA  SER A  23      -8.828 -11.296  55.113  1.00 62.91           H
ATOM     46  CB  SER A  23     -10.444  -9.909  55.431  1.00 62.91           C
ATOM     47 1HB  SER A  23     -10.993 -10.276  54.564  1.00 62.91           H
ATOM     48 2HB  SER A  23     -10.831 -10.438  56.301  1.00 62.91           H
ATOM     49  OG  SER A  23     -10.679  -8.511  55.583  1.00 62.91           O
ATOM     50  HG  SER A  23     -11.659  -8.321  55.523  1.00 62.91           H
ATOM     51  HN  SER A  23      -8.760  -9.514  57.211  1.00 62.91           H
ATOM     52  N   SER A  24      -8.052  -8.187  54.346  1.00 67.19           N
ATOM     53  CA  SER A  24      -7.574  -7.301  53.299  1.00 67.19           C
ATOM     54  C   SER A  24      -6.237  -7.808  52.754  1.00 67.19           C
ATOM     55  O   SER A  24      -5.936  -7.630  51.574  1.00 67.19           O
ATOM     56  HA  SER A  24      -8.339  -7.331  52.524  1.00 67.19           H
ATOM     57  CB  SER A  24      -7.427  -5.868  53.814  1.00 67.19           C
ATOM     58 1HB  SER A  24      -7.467  -5.174  52.974  1.00 67.19           H
ATOM     59 2HB  SER A  24      -8.268  -5.628  54.465  1.00 67.19           H
ATOM     60  OG  SER A  24      -6.208  -5.679  54.527  1.00 67.19           O
ATOM     61  HG  SER A  24      -6.217  -6.218  55.369  1.00 67.19           H
ATOM     62  HN  SER A  24      -8.110  -7.774  55.255  1.00 67.19           H
ATOM     63  N   MET A  25      -5.471  -8.430  53.638  1.00 64.67           N
ATOM     64  CA  MET A  25      -4.151  -8.915  53.275  1.00 64.67           C
ATOM     65  C   MET A  25      -4.242 -10.252  52.537  1.00 64.67           C
ATOM     66  O   MET A  25      -3.472 -10.509  51.612  1.00 64.67           O
ATOM     67  HA  MET A  25      -3.731  -8.156  52.615  1.00 64.67           H
ATOM     68  CB  MET A  25      -3.304  -9.086  54.538  1.00 64.67           C
ATOM     69 1HB  MET A  25      -3.503  -8.265  55.227  1.00 64.67           H
ATOM     70 2HB  MET A  25      -3.588 -10.006  55.048  1.00 64.67           H
ATOM     71  CG  MET A  25      -1.813  -9.124  54.197  1.00 64.67           C
ATOM     72 1HG  MET A  25      -1.523 -10.134  53.910  1.00 64.67           H
ATOM     73 2HG  MET A  25      -1.610  -8.478  53.342  1.00 64.67           H
ATOM     74  SD  MET A  25      -0.852  -8.591  55.604  1.00 64.67           S
ATOM     75  CE  MET A  25       0.794  -8.924  54.999  1.00 64.67           C
ATOM     76 1HE  MET A  25       0.890  -9.986  54.773  1.00 64.67           H
ATOM     77 2HE  MET A  25       0.973  -8.343  54.094  1.00 64.67           H
ATOM     78 3HE  MET A  25       1.524  -8.646  55.759  1.00 64.67           H
ATOM     79  HN  MET A  25      -5.739  -8.603  54.586  1.00 64.67           H
ATOM     80  N   GLU A  26      -5.190 -11.069  52.972  1.00 59.39           N
ATOM     81  CA  GLU A  26      -5.464 -12.325  52.296  1.00 59.39           C
ATOM     82  C   GLU A  26      -5.972 -12.064  50.877  1.00 59.39           C
ATOM     83  O   GLU A  26      -5.572 -12.747  49.935  1.00 59.39           O
ATOM     84  HA  GLU A  26      -4.509 -12.848  52.257  1.00 59.39           H
ATOM     85  CB  GLU A  26      -6.465 -13.168  53.090  1.00 59.39           C
ATOM     86 1HB  GLU A  26      -7.214 -12.519  53.543  1.00 59.39           H
ATOM     87 2HB  GLU A  26      -6.893 -13.935  52.444  1.00 59.39           H
ATOM     88  CG  GLU A  26      -5.771 -13.908  54.235  1.00 59.39           C
ATOM     89 1HG  GLU A  26      -4.951 -14.508  53.842  1.00 59.39           H
ATOM     90 2HG  GLU A  26      -5.335 -13.187  54.927  1.00 59.39           H
ATOM     91  CD  GLU A  26      -6.757 -14.808  54.983  1.00 59.39           C
ATOM     92  OE1 GLU A  26      -6.287 -15.822  55.544  1.00 59.39           O
ATOM     93  OE2 GLU A  26      -7.958 -14.463  54.976  1.00 59.39           O
ATOM     94  HN  GLU A  26      -5.764 -10.885  53.770  1.00 59.39           H
ATOM     95  N   ASP A  27      -6.846 -11.074  50.768  1.00 65.96           N
ATOM     96  CA  ASP A  27      -7.455 -10.751  49.489  1.00 65.96           C
ATOM     97  C   ASP A  27      -6.358 -10.412  48.477  1.00 65.96           C
ATOM     98  O   ASP A  27      -6.448 -10.788  47.309  1.00 65.96           O
ATOM     99  HA  ASP A  27      -8.020 -11.640  49.208  1.00 65.96           H
ATOM    100  CB  ASP A  27      -8.379  -9.537  49.609  1.00 65.96           C
ATOM    101 1HB  ASP A  27      -7.888  -8.759  50.194  1.00 65.96           H
ATOM    102 2HB  ASP A  27      -8.568  -9.121  48.620  1.00 65.96           H
ATOM    103  CG  ASP A  27      -9.704  -9.921  50.270  1.00 65.96           C
ATOM    104  OD1 ASP A  27     -10.022 -11.129  50.246  1.00 65.96           O
ATOM    105  OD2 ASP A  27     -10.370  -8.996  50.785  1.00 65.96           O
ATOM    106  HN  ASP A  27      -7.138 -10.499  51.532  1.00 65.96           H
ATOM    107  N   TYR A  28      -5.348  -9.706  48.963  1.00 65.10           N
ATOM    108  CA  TYR A  28      -4.251  -9.283  48.108  1.00 65.10           C
ATOM    109  C   TYR A  28      -3.357 -10.468  47.737  1.00 65.10           C
ATOM    110  O   TYR A  28      -2.882 -10.561  46.607  1.00 65.10           O
ATOM    111  HA  TYR A  28      -4.678  -8.860  47.198  1.00 65.10           H
ATOM    112  CB  TYR A  28      -3.437  -8.282  48.931  1.00 65.10           C
ATOM    113 1HB  TYR A  28      -4.088  -7.463  49.236  1.00 65.10           H
ATOM    114 2HB  TYR A  28      -3.093  -8.772  49.842  1.00 65.10           H
ATOM    115  CG  TYR A  28      -2.229  -7.706  48.190  1.00 65.10           C
ATOM    116  CD1 TYR A  28      -0.984  -8.279  48.350  1.00 65.10           C
ATOM    117  HD1 TYR A  28      -0.861  -9.143  49.003  1.00 65.10           H
ATOM    118  CD2 TYR A  28      -2.384  -6.612  47.363  1.00 65.10           C
ATOM    119  HD2 TYR A  28      -3.367  -6.159  47.237  1.00 65.10           H
ATOM    120  CE1 TYR A  28       0.154  -7.737  47.653  1.00 65.10           C
ATOM    121  HE1 TYR A  28       1.143  -8.180  47.770  1.00 65.10           H
ATOM    122  CE2 TYR A  28      -1.246  -6.069  46.667  1.00 65.10           C
ATOM    123  HE2 TYR A  28      -1.355  -5.206  46.010  1.00 65.10           H
ATOM    124  CZ  TYR A  28      -0.034  -6.658  46.846  1.00 65.10           C
ATOM    125  OH  TYR A  28       1.040  -6.146  46.188  1.00 65.10           O
ATOM    126  HH  TYR A  28       0.815  -5.246  45.814  1.00 65.10           H
ATOM    127  HN  TYR A  28      -5.271  -9.423  49.919  1.00 65.10           H
ATOM    128  N   VAL A  29      -3.155 -11.343  48.711  1.00 65.74           N
ATOM    129  CA  VAL A  29      -2.260 -12.473  48.528  1.00 65.74           C
ATOM    130  C   VAL A  29      -2.909 -13.484  47.581  1.00 65.74           C
ATOM    131  O   VAL A  29      -2.228 -14.098  46.762  1.00 65.74           O
ATOM    132  HA  VAL A  29      -1.346 -12.097  48.067  1.00 65.74           H
ATOM    133  CB  VAL A  29      -1.893 -13.075  49.886  1.00 65.74           C
ATOM    134  HB  VAL A  29      -2.819 -13.273  50.426  1.00 65.74           H
ATOM    135  CG1 VAL A  29      -1.156 -14.405  49.714  1.00 65.74           C
ATOM    136 1HG1 VAL A  29      -1.795 -15.108  49.181  1.00 65.74           H
ATOM    137 2HG1 VAL A  29      -0.240 -14.242  49.146  1.00 65.74           H
ATOM    138 3HG1 VAL A  29      -0.907 -14.811  50.695  1.00 65.74           H
ATOM    139  CG2 VAL A  29      -1.065 -12.092  50.716  1.00 65.74           C
ATOM    140 1HG2 VAL A  29      -0.146 -11.849  50.182  1.00 65.74           H
ATOM    141 2HG2 VAL A  29      -1.641 -11.182  50.882  1.00 65.74           H
ATOM    142 3HG2 VAL A  29      -0.818 -12.546  51.676  1.00 65.74           H
ATOM    143  HN  VAL A  29      -3.589 -11.289  49.610  1.00 65.74           H
ATOM    144  N   ASN A  30      -4.218 -13.626  47.726  1.00 61.22           N
ATOM    145  CA  ASN A  30      -4.949 -14.636  46.979  1.00 61.22           C
ATOM    146  C   ASN A  30      -5.337 -14.071  45.611  1.00 61.22           C
ATOM    147  O   ASN A  30      -5.868 -14.790  44.767  1.00 61.22           O
ATOM    148  HA  ASN A  30      -4.268 -15.483  46.902  1.00 61.22           H
ATOM    149  CB  ASN A  30      -6.233 -15.038  47.707  1.00 61.22           C
ATOM    150 1HB  ASN A  30      -6.799 -14.145  47.973  1.00 61.22           H
ATOM    151 2HB  ASN A  30      -6.863 -15.628  47.041  1.00 61.22           H
ATOM    152  CG  ASN A  30      -5.919 -15.844  48.968  1.00 61.22           C
ATOM    153  OD1 ASN A  30      -4.892 -16.492  49.082  1.00 61.22           O
ATOM    154  ND2 ASN A  30      -6.859 -15.768  49.907  1.00 61.22           N
ATOM    155 1HD2 ASN A  30      -7.679 -15.218  49.750  1.00 61.22           H
ATOM    156 2HD2 ASN A  30      -6.745 -16.261  50.769  1.00 61.22           H
ATOM    157  HN  ASN A  30      -4.777 -13.067  48.338  1.00 61.22           H
ATOM    158  N   PHE A  31      -5.057 -12.788  45.435  1.00 67.96           N
ATOM    159  CA  PHE A  31      -5.352 -12.123  44.177  1.00 67.96           C
ATOM    160  C   PHE A  31      -4.536 -12.729  43.033  1.00 67.96           C
ATOM    161  O   PHE A  31      -3.310 -12.799  43.109  1.00 67.96           O
ATOM    162  HA  PHE A  31      -6.414 -12.264  43.978  1.00 67.96           H
ATOM    163  CB  PHE A  31      -4.959 -10.654  44.345  1.00 67.96           C
ATOM    164 1HB  PHE A  31      -5.423 -10.266  45.251  1.00 67.96           H
ATOM    165 2HB  PHE A  31      -3.880 -10.590  44.486  1.00 67.96           H
ATOM    166  CG  PHE A  31      -5.357  -9.765  43.165  1.00 67.96           C
ATOM    167  CD1 PHE A  31      -4.433  -9.424  42.228  1.00 67.96           C
ATOM    168  HD1 PHE A  31      -3.408  -9.784  42.317  1.00 67.96           H
ATOM    169  CD2 PHE A  31      -6.636  -9.316  43.053  1.00 67.96           C
ATOM    170  HD2 PHE A  31      -7.377  -9.589  43.804  1.00 67.96           H
ATOM    171  CE1 PHE A  31      -4.802  -8.599  41.133  1.00 67.96           C
ATOM    172  HE1 PHE A  31      -4.061  -8.326  40.382  1.00 67.96           H
ATOM    173  CE2 PHE A  31      -7.006  -8.491  41.958  1.00 67.96           C
ATOM    174  HE2 PHE A  31      -8.031  -8.131  41.868  1.00 67.96           H
ATOM    175  CZ  PHE A  31      -6.081  -8.150  41.021  1.00 67.96           C
ATOM    176  HZ  PHE A  31      -6.365  -7.517  40.180  1.00 67.96           H
ATOM    177  HN  PHE A  31      -4.638 -12.206  46.132  1.00 67.96           H
ATOM    178  N   ASN A  32      -5.249 -13.153  42.000  1.00 60.99           N
ATOM    179  CA  ASN A  32      -4.606 -13.740  40.837  1.00 60.99           C
ATOM    180  C   ASN A  32      -4.065 -12.624  39.941  1.00 60.99           C
ATOM    181  O   ASN A  32      -4.804 -12.051  39.142  1.00 60.99           O
ATOM    182  HA  ASN A  32      -3.815 -14.374  41.237  1.00 60.99           H
ATOM    183  CB  ASN A  32      -5.599 -14.566  40.016  1.00 60.99           C
ATOM    184 1HB  ASN A  32      -6.156 -15.231  40.676  1.00 60.99           H
ATOM    185 2HB  ASN A  32      -6.325 -13.904  39.544  1.00 60.99           H
ATOM    186  CG  ASN A  32      -4.877 -15.387  38.946  1.00 60.99           C
ATOM    187  OD1 ASN A  32      -3.666 -15.343  38.805  1.00 60.99           O
ATOM    188  ND2 ASN A  32      -5.686 -16.136  38.202  1.00 60.99           N
ATOM    189 1HD2 ASN A  32      -6.672 -16.126  38.370  1.00 60.99           H
ATOM    190 2HD2 ASN A  32      -5.308 -16.709  37.475  1.00 60.99           H
ATOM    191  HN  ASN A  32      -6.247 -13.099  41.949  1.00 60.99           H
ATOM    192  N   PHE A  33      -2.779 -12.349  40.103  1.00 63.16           N
ATOM    193  CA  PHE A  33      -2.102 -11.397  39.240  1.00 63.16           C
ATOM    194  C   PHE A  33      -1.751 -12.031  37.892  1.00 63.16           C
ATOM    195  O   PHE A  33      -0.577 -12.166  37.553  1.00 63.16           O
ATOM    196  HA  PHE A  33      -2.786 -10.563  39.080  1.00 63.16           H
ATOM    197  CB  PHE A  33      -0.810 -10.988  39.950  1.00 63.16           C
ATOM    198 1HB  PHE A  33      -0.259 -11.888  40.225  1.00 63.16           H
ATOM    199 2HB  PHE A  33      -0.185 -10.432  39.252  1.00 63.16           H
ATOM    200  CG  PHE A  33      -1.031 -10.140  41.204  1.00 63.16           C
ATOM    201  CD1 PHE A  33      -1.232  -8.799  41.091  1.00 63.16           C
ATOM    202  HD1 PHE A  33      -1.236  -8.330  40.107  1.00 63.16           H
ATOM    203  CD2 PHE A  33      -1.025 -10.726  42.431  1.00 63.16           C
ATOM    204  HD2 PHE A  33      -0.864 -11.800  42.521  1.00 63.16           H
ATOM    205  CE1 PHE A  33      -1.436  -8.012  42.254  1.00 63.16           C
ATOM    206  HE1 PHE A  33      -1.597  -6.937  42.164  1.00 63.16           H
ATOM    207  CE2 PHE A  33      -1.230  -9.938  43.595  1.00 63.16           C
ATOM    208  HE2 PHE A  33      -1.226 -10.407  44.578  1.00 63.16           H
ATOM    209  CZ  PHE A  33      -1.431  -8.598  43.482  1.00 63.16           C
ATOM    210  HZ  PHE A  33      -1.588  -7.993  44.375  1.00 63.16           H
ATOM    211  HN  PHE A  33      -2.203 -12.764  40.808  1.00 63.16           H
ATOM    212  N   THR A  34      -2.792 -12.403  37.161  1.00 63.63           N
ATOM    213  CA  THR A  34      -2.643 -12.705  35.747  1.00 63.63           C
ATOM    214  C   THR A  34      -2.023 -11.516  35.010  1.00 63.63           C
ATOM    215  O   THR A  34      -2.478 -10.383  35.159  1.00 63.63           O
ATOM    216  HA  THR A  34      -1.950 -13.541  35.645  1.00 63.63           H
ATOM    217  CB  THR A  34      -4.014 -13.109  35.203  1.00 63.63           C
ATOM    218  HB  THR A  34      -4.628 -12.231  35.003  1.00 63.63           H
ATOM    219  OG1 THR A  34      -4.527 -14.007  36.184  1.00 63.63           O
ATOM    220  HG1 THR A  34      -3.865 -14.735  36.360  1.00 63.63           H
ATOM    221  CG2 THR A  34      -3.914 -13.961  33.936  1.00 63.63           C
ATOM    222 1HG2 THR A  34      -3.357 -14.872  34.154  1.00 63.63           H
ATOM    223 2HG2 THR A  34      -3.397 -13.397  33.159  1.00 63.63           H
ATOM    224 3HG2 THR A  34      -4.915 -14.220  33.592  1.00 63.63           H
ATOM    225  HN  THR A  34      -3.721 -12.500  37.518  1.00 63.63           H
ATOM    226  N   ASP A  35      -0.993 -11.815  34.232  1.00 68.22           N
ATOM    227  CA  ASP A  35      -0.237 -10.773  33.559  1.00 68.22           C
ATOM    228  C   ASP A  35      -0.953 -10.383  32.265  1.00 68.22           C
ATOM    229  O   ASP A  35      -0.573 -10.826  31.182  1.00 68.22           O
ATOM    230  HA  ASP A  35      -0.186  -9.950  34.272  1.00 68.22           H
ATOM    231  CB  ASP A  35       1.167 -11.260  33.194  1.00 68.22           C
ATOM    232 1HB  ASP A  35       1.545 -11.913  33.980  1.00 68.22           H
ATOM    233 2HB  ASP A  35       1.124 -11.852  32.280  1.00 68.22           H
ATOM    234  CG  ASP A  35       2.123 -10.081  33.000  1.00 68.22           C
ATOM    235  OD1 ASP A  35       1.675  -8.940  33.246  1.00 68.22           O
ATOM    236  OD2 ASP A  35       3.280 -10.347  32.609  1.00 68.22           O
ATOM    237  HN  ASP A  35      -0.676 -12.747  34.058  1.00 68.22           H
ATOM    238  N   PHE A  36      -1.978  -9.557  32.419  1.00 81.86           N
ATOM    239  CA  PHE A  36      -2.717  -9.059  31.271  1.00 81.86           C
ATOM    240  C   PHE A  36      -1.990  -7.880  30.621  1.00 81.86           C
ATOM    241  O   PHE A  36      -2.339  -7.464  29.518  1.00 81.86           O
ATOM    242  HA  PHE A  36      -2.792  -9.877  30.555  1.00 81.86           H
ATOM    243  CB  PHE A  36      -4.077  -8.583  31.787  1.00 81.86           C
ATOM    244 1HB  PHE A  36      -3.919  -7.916  32.635  1.00 81.86           H
ATOM    245 2HB  PHE A  36      -4.565  -7.998  31.008  1.00 81.86           H
ATOM    246  CG  PHE A  36      -5.011  -9.716  32.215  1.00 81.86           C
ATOM    247  CD1 PHE A  36      -5.094 -10.849  31.466  1.00 81.86           C
ATOM    248  HD1 PHE A  36      -4.495 -10.949  30.561  1.00 81.86           H
ATOM    249  CD2 PHE A  36      -5.759  -9.592  33.344  1.00 81.86           C
ATOM    250  HD2 PHE A  36      -5.693  -8.684  33.944  1.00 81.86           H
ATOM    251  CE1 PHE A  36      -5.962 -11.900  31.863  1.00 81.86           C
ATOM    252  HE1 PHE A  36      -6.028 -12.808  31.263  1.00 81.86           H
ATOM    253  CE2 PHE A  36      -6.627 -10.643  33.741  1.00 81.86           C
ATOM    254  HE2 PHE A  36      -7.226 -10.543  34.646  1.00 81.86           H
ATOM    255  CZ  PHE A  36      -6.710 -11.776  32.992  1.00 81.86           C
ATOM    256  HZ  PHE A  36      -7.375 -12.583  33.297  1.00 81.86           H
ATOM    257  HN  PHE A  36      -2.304  -9.230  33.306  1.00 81.86           H
ATOM    258  N   TYR A  37      -0.994  -7.375  31.334  1.00 86.17           N
ATOM    259  CA  TYR A  37      -0.141  -6.330  30.792  1.00 86.17           C
ATOM    260  C   TYR A  37       1.025  -6.929  30.002  1.00 86.17           C
ATOM    261  O   TYR A  37       1.955  -7.482  30.586  1.00 86.17           O
ATOM    262  HA  TYR A  37      -0.745  -5.715  30.125  1.00 86.17           H
ATOM    263  CB  TYR A  37       0.413  -5.570  31.999  1.00 86.17           C
ATOM    264 1HB  TYR A  37      -0.414  -5.300  32.656  1.00 86.17           H
ATOM    265 2HB  TYR A  37       1.066  -6.234  32.565  1.00 86.17           H
ATOM    266  CG  TYR A  37       1.189  -4.303  31.634  1.00 86.17           C
ATOM    267  CD1 TYR A  37       2.561  -4.353  31.487  1.00 86.17           C
ATOM    268  HD1 TYR A  37       3.090  -5.294  31.631  1.00 86.17           H
ATOM    269  CD2 TYR A  37       0.518  -3.111  31.451  1.00 86.17           C
ATOM    270  HD2 TYR A  37      -0.565  -3.072  31.567  1.00 86.17           H
ATOM    271  CE1 TYR A  37       3.291  -3.161  31.143  1.00 86.17           C
ATOM    272  HE1 TYR A  37       4.375  -3.186  31.024  1.00 86.17           H
ATOM    273  CE2 TYR A  37       1.249  -1.919  31.107  1.00 86.17           C
ATOM    274  HE2 TYR A  37       0.731  -0.971  30.960  1.00 86.17           H
ATOM    275  CZ  TYR A  37       2.599  -2.003  30.970  1.00 86.17           C
ATOM    276  OH  TYR A  37       3.290  -0.877  30.645  1.00 86.17           O
ATOM    277  HH  TYR A  37       4.264  -1.085  30.563  1.00 86.17           H
ATOM    278  HN  TYR A  37      -0.766  -7.667  32.263  1.00 86.17           H
ATOM    279  N   CYS A  38       0.936  -6.797  28.687  1.00 89.43           N
ATOM    280  CA  CYS A  38       1.916  -7.408  27.806  1.00 89.43           C
ATOM    281  C   CYS A  38       3.013  -6.380  27.521  1.00 89.43           C
ATOM    282  O   CYS A  38       2.772  -5.381  26.845  1.00 89.43           O
ATOM    283  HA  CYS A  38       2.322  -8.269  28.338  1.00 89.43           H
ATOM    284  CB  CYS A  38       1.274  -7.929  26.518  1.00 89.43           C
ATOM    285 1HB  CYS A  38       0.419  -8.561  26.759  1.00 89.43           H
ATOM    286 2HB  CYS A  38       0.897  -7.094  25.927  1.00 89.43           H
ATOM    287  SG  CYS A  38       2.500  -8.879  25.547  1.00 89.43           S
ATOM    288  HN  CYS A  38       0.212  -6.286  28.224  1.00 89.43           H
ATOM    289  N   GLU A  39       4.195  -6.660  28.051  1.00 81.44           N
ATOM    290  CA  GLU A  39       5.377  -5.897  27.690  1.00 81.44           C
ATOM    291  C   GLU A  39       5.977  -6.433  26.389  1.00 81.44           C
ATOM    292  O   GLU A  39       6.330  -7.608  26.301  1.00 81.44           O
ATOM    293  HA  GLU A  39       5.028  -4.875  27.543  1.00 81.44           H
ATOM    294  CB  GLU A  39       6.409  -5.918  28.819  1.00 81.44           C
ATOM    295 1HB  GLU A  39       6.656  -6.949  29.072  1.00 81.44           H
ATOM    296 2HB  GLU A  39       7.278  -5.324  28.534  1.00 81.44           H
ATOM    297  CG  GLU A  39       5.847  -5.275  30.088  1.00 81.44           C
ATOM    298 1HG  GLU A  39       5.420  -4.301  29.849  1.00 81.44           H
ATOM    299 2HG  GLU A  39       5.037  -5.889  30.483  1.00 81.44           H
ATOM    300  CD  GLU A  39       6.936  -5.113  31.150  1.00 81.44           C
ATOM    301  OE1 GLU A  39       6.662  -4.401  32.141  1.00 81.44           O
ATOM    302  OE2 GLU A  39       8.018  -5.705  30.948  1.00 81.44           O
ATOM    303  HN  GLU A  39       4.350  -7.392  28.715  1.00 81.44           H
ATOM    304  N   LYS A  40       6.075  -5.545  25.410  1.00 87.79           N
ATOM    305  CA  LYS A  40       6.439  -5.952  24.063  1.00 87.79           C
ATOM    306  C   LYS A  40       7.889  -5.550  23.788  1.00 87.79           C
ATOM    307  O   LYS A  40       8.241  -5.218  22.657  1.00 87.79           O
ATOM    308  HA  LYS A  40       6.368  -7.039  24.020  1.00 87.79           H
ATOM    309  CB  LYS A  40       5.442  -5.393  23.047  1.00 87.79           C
ATOM    310 1HB  LYS A  40       5.407  -4.306  23.125  1.00 87.79           H
ATOM    311 2HB  LYS A  40       5.776  -5.628  22.036  1.00 87.79           H
ATOM    312  CG  LYS A  40       4.044  -5.971  23.274  1.00 87.79           C
ATOM    313 1HG  LYS A  40       4.098  -7.059  23.311  1.00 87.79           H
ATOM    314 2HG  LYS A  40       3.661  -5.638  24.239  1.00 87.79           H
ATOM    315  CD  LYS A  40       3.084  -5.539  22.163  1.00 87.79           C
ATOM    316 1HD  LYS A  40       2.997  -4.453  22.155  1.00 87.79           H
ATOM    317 2HD  LYS A  40       3.488  -5.833  21.194  1.00 87.79           H
ATOM    318  CE  LYS A  40       1.702  -6.166  22.358  1.00 87.79           C
ATOM    319 1HE  LYS A  40       1.795  -7.250  22.424  1.00 87.79           H
ATOM    320 2HE  LYS A  40       1.271  -5.825  23.299  1.00 87.79           H
ATOM    321  NZ  LYS A  40       0.807  -5.807  21.235  1.00 87.79           N
ATOM    322 1HZ  LYS A  40      -0.067  -6.312  21.325  1.00 87.79           H
ATOM    323 2HZ  LYS A  40       0.625  -4.809  21.255  1.00 87.79           H
ATOM    324 3HZ  LYS A  40       1.251  -6.052  20.357  1.00 87.79           H
ATOM    325  HN  LYS A  40       5.911  -4.565  25.525  1.00 87.79           H
ATOM    326  N   ASN A  41       8.692  -5.594  24.841  1.00 82.91           N
ATOM    327  CA  ASN A  41      10.083  -5.186  24.739  1.00 82.91           C
ATOM    328  C   ASN A  41      10.781  -6.032  23.673  1.00 82.91           C
ATOM    329  O   ASN A  41      11.555  -5.511  22.870  1.00 82.91           O
ATOM    330  HA  ASN A  41      10.052  -4.128  24.478  1.00 82.91           H
ATOM    331  CB  ASN A  41      10.817  -5.396  26.065  1.00 82.91           C
ATOM    332 1HB  ASN A  41      10.627  -6.404  26.434  1.00 82.91           H
ATOM    333 2HB  ASN A  41      11.892  -5.313  25.907  1.00 82.91           H
ATOM    334  CG  ASN A  41      10.368  -4.372  27.109  1.00 82.91           C
ATOM    335  OD1 ASN A  41       9.979  -3.258  26.796  1.00 82.91           O
ATOM    336  ND2 ASN A  41      10.444  -4.808  28.363  1.00 82.91           N
ATOM    337 1HD2 ASN A  41      10.773  -5.734  28.551  1.00 82.91           H
ATOM    338 2HD2 ASN A  41      10.173  -4.211  29.117  1.00 82.91           H
ATOM    339  HN  ASN A  41       8.407  -5.901  25.749  1.00 82.91           H
ATOM    340  N   ASN A  42      10.483  -7.323  23.698  1.00 83.71           N
ATOM    341  CA  ASN A  42      11.113  -8.254  22.778  1.00 83.71           C
ATOM    342  C   ASN A  42      10.686  -7.919  21.347  1.00 83.71           C
ATOM    343  O   ASN A  42      11.474  -8.051  20.413  1.00 83.71           O
ATOM    344  HA  ASN A  42      12.185  -8.130  22.933  1.00 83.71           H
ATOM    345  CB  ASN A  42      10.686  -9.694  23.073  1.00 83.71           C
ATOM    346 1HB  ASN A  42       9.598  -9.760  23.079  1.00 83.71           H
ATOM    347 2HB  ASN A  42      11.041 -10.352  22.280  1.00 83.71           H
ATOM    348  CG  ASN A  42      11.239 -10.164  24.420  1.00 83.71           C
ATOM    349  OD1 ASN A  42      12.063  -9.515  25.043  1.00 83.71           O
ATOM    350  ND2 ASN A  42      10.741 -11.326  24.833  1.00 83.71           N
ATOM    351 1HD2 ASN A  42      10.067 -11.809  24.273  1.00 83.71           H
ATOM    352 2HD2 ASN A  42      11.041 -11.718  25.703  1.00 83.71           H
ATOM    353  HN  ASN A  42       9.827  -7.733  24.331  1.00 83.71           H
ATOM    354  N   VAL A  43       9.438  -7.490  21.222  1.00 91.02           N
ATOM    355  CA  VAL A  43       8.880  -7.184  19.915  1.00 91.02           C
ATOM    356  C   VAL A  43       9.587  -5.955  19.340  1.00 91.02           C
ATOM    357  O   VAL A  43       9.916  -5.922  18.155  1.00 91.02           O
ATOM    358  HA  VAL A  43       9.075  -8.037  19.266  1.00 91.02           H
ATOM    359  CB  VAL A  43       7.364  -7.006  20.022  1.00 91.02           C
ATOM    360  HB  VAL A  43       7.172  -6.140  20.655  1.00 91.02           H
ATOM    361  CG1 VAL A  43       6.746  -6.732  18.650  1.00 91.02           C
ATOM    362 1HG1 VAL A  43       7.176  -5.822  18.233  1.00 91.02           H
ATOM    363 2HG1 VAL A  43       6.954  -7.570  17.984  1.00 91.02           H
ATOM    364 3HG1 VAL A  43       5.668  -6.610  18.755  1.00 91.02           H
ATOM    365  CG2 VAL A  43       6.715  -8.224  20.683  1.00 91.02           C
ATOM    366 1HG2 VAL A  43       6.921  -9.113  20.088  1.00 91.02           H
ATOM    367 2HG2 VAL A  43       7.123  -8.354  21.685  1.00 91.02           H
ATOM    368 3HG2 VAL A  43       5.638  -8.071  20.747  1.00 91.02           H
ATOM    369  HN  VAL A  43       8.814  -7.353  21.991  1.00 91.02           H
ATOM    370  N   ARG A  44       9.799  -4.974  20.205  1.00 86.54           N
ATOM    371  CA  ARG A  44      10.462  -3.747  19.798  1.00 86.54           C
ATOM    372  C   ARG A  44      11.915  -4.032  19.411  1.00 86.54           C
ATOM    373  O   ARG A  44      12.440  -3.434  18.473  1.00 86.54           O
ATOM    374  HA  ARG A  44       9.890  -3.392  18.941  1.00 86.54           H
ATOM    375  CB  ARG A  44      10.436  -2.708  20.921  1.00 86.54           C
ATOM    376 1HB  ARG A  44      10.815  -3.152  21.841  1.00 86.54           H
ATOM    377 2HB  ARG A  44      11.098  -1.880  20.670  1.00 86.54           H
ATOM    378  CG  ARG A  44       9.017  -2.183  21.149  1.00 86.54           C
ATOM    379 1HG  ARG A  44       8.569  -1.909  20.194  1.00 86.54           H
ATOM    380 2HG  ARG A  44       8.398  -2.972  21.576  1.00 86.54           H
ATOM    381  CD  ARG A  44       9.024  -0.971  22.082  1.00 86.54           C
ATOM    382 1HD  ARG A  44       9.777  -0.254  21.755  1.00 86.54           H
ATOM    383 2HD  ARG A  44       8.060  -0.463  22.040  1.00 86.54           H
ATOM    384  NE  ARG A  44       9.307  -1.402  23.470  1.00 86.54           N
ATOM    385  HE  ARG A  44      10.259  -1.569  23.724  1.00 86.54           H
ATOM    386  CZ  ARG A  44       8.366  -1.583  24.407  1.00 86.54           C
ATOM    387  NH1 ARG A  44       7.073  -1.374  24.122  1.00 86.54           N
ATOM    388 1HH1 ARG A  44       6.805  -1.081  23.204  1.00 86.54           H
ATOM    389 2HH1 ARG A  44       6.378  -1.511  24.827  1.00 86.54           H
ATOM    390  NH2 ARG A  44       8.737  -1.975  25.633  1.00 86.54           N
ATOM    391 1HH2 ARG A  44       8.048  -2.115  26.343  1.00 86.54           H
ATOM    392 2HH2 ARG A  44       9.704  -2.129  25.837  1.00 86.54           H
ATOM    393  HN  ARG A  44       9.527  -5.009  21.167  1.00 86.54           H
ATOM    394  N   GLN A  45      12.523  -4.946  20.153  1.00 83.60           N
ATOM    395  CA  GLN A  45      13.913  -5.299  19.915  1.00 83.60           C
ATOM    396  C   GLN A  45      14.069  -5.943  18.537  1.00 83.60           C
ATOM    397  O   GLN A  45      15.004  -5.627  17.802  1.00 83.60           O
ATOM    398  HA  GLN A  45      14.460  -4.357  19.948  1.00 83.60           H
ATOM    399  CB  GLN A  45      14.439  -6.223  21.015  1.00 83.60           C
ATOM    400 1HB  GLN A  45      14.211  -5.798  21.993  1.00 83.60           H
ATOM    401 2HB  GLN A  45      13.932  -7.186  20.960  1.00 83.60           H
ATOM    402  CG  GLN A  45      15.950  -6.427  20.883  1.00 83.60           C
ATOM    403 1HG  GLN A  45      16.173  -6.911  19.932  1.00 83.60           H
ATOM    404 2HG  GLN A  45      16.452  -5.460  20.874  1.00 83.60           H
ATOM    405  CD  GLN A  45      16.491  -7.278  22.033  1.00 83.60           C
ATOM    406  OE1 GLN A  45      15.752  -7.868  22.804  1.00 83.60           O
ATOM    407  NE2 GLN A  45      17.819  -7.310  22.105  1.00 83.60           N
ATOM    408 1HE2 GLN A  45      18.367  -6.803  21.440  1.00 83.60           H
ATOM    409 2HE2 GLN A  45      18.268  -7.840  22.824  1.00 83.60           H
ATOM    410  HN  GLN A  45      12.084  -5.440  20.903  1.00 83.60           H
ATOM    411  N   PHE A  46      13.139  -6.834  18.226  1.00 92.69           N
ATOM    412  CA  PHE A  46      13.127  -7.481  16.926  1.00 92.69           C
ATOM    413  C   PHE A  46      12.955  -6.455  15.804  1.00 92.69           C
ATOM    414  O   PHE A  46      13.673  -6.495  14.806  1.00 92.69           O
ATOM    415  HA  PHE A  46      14.084  -7.989  16.808  1.00 92.69           H
ATOM    416  CB  PHE A  46      11.932  -8.438  16.913  1.00 92.69           C
ATOM    417 1HB  PHE A  46      12.065  -9.179  17.701  1.00 92.69           H
ATOM    418 2HB  PHE A  46      11.029  -7.878  17.152  1.00 92.69           H
ATOM    419  CG  PHE A  46      11.729  -9.162  15.581  1.00 92.69           C
ATOM    420  CD1 PHE A  46      10.802  -8.708  14.695  1.00 92.69           C
ATOM    421  HD1 PHE A  46      10.204  -7.829  14.934  1.00 92.69           H
ATOM    422  CD2 PHE A  46      12.475 -10.259  15.282  1.00 92.69           C
ATOM    423  HD2 PHE A  46      13.218 -10.623  15.992  1.00 92.69           H
ATOM    424  CE1 PHE A  46      10.613  -9.380  13.458  1.00 92.69           C
ATOM    425  HE1 PHE A  46       9.870  -9.017  12.748  1.00 92.69           H
ATOM    426  CE2 PHE A  46      12.286 -10.931  14.045  1.00 92.69           C
ATOM    427  HE2 PHE A  46      12.884 -11.811  13.806  1.00 92.69           H
ATOM    428  CZ  PHE A  46      11.359 -10.477  13.160  1.00 92.69           C
ATOM    429  HZ  PHE A  46      11.215 -10.993  12.210  1.00 92.69           H
ATOM    430  HN  PHE A  46      12.404  -7.114  18.845  1.00 92.69           H
ATOM    431  N   ALA A  47      11.999  -5.560  16.006  1.00 92.87           N
ATOM    432  CA  ALA A  47      11.680  -4.565  14.996  1.00 92.87           C
ATOM    433  C   ALA A  47      12.915  -3.703  14.728  1.00 92.87           C
ATOM    434  O   ALA A  47      13.194  -3.350  13.583  1.00 92.87           O
ATOM    435  HA  ALA A  47      11.411  -5.094  14.082  1.00 92.87           H
ATOM    436  CB  ALA A  47      10.480  -3.736  15.457  1.00 92.87           C
ATOM    437 1HB  ALA A  47       9.621  -4.391  15.605  1.00 92.87           H
ATOM    438 2HB  ALA A  47      10.722  -3.237  16.395  1.00 92.87           H
ATOM    439 3HB  ALA A  47      10.241  -2.990  14.699  1.00 92.87           H
ATOM    440  HN  ALA A  47      11.448  -5.508  16.839  1.00 92.87           H
ATOM    441  N   SER A  48      13.623  -3.389  15.803  1.00 90.97           N
ATOM    442  CA  SER A  48      14.725  -2.445  15.724  1.00 90.97           C
ATOM    443  C   SER A  48      15.853  -3.027  14.872  1.00 90.97           C
ATOM    444  O   SER A  48      16.661  -2.286  14.314  1.00 90.97           O
ATOM    445  HA  SER A  48      14.309  -1.555  15.252  1.00 90.97           H
ATOM    446  CB  SER A  48      15.243  -2.086  17.118  1.00 90.97           C
ATOM    447 1HB  SER A  48      15.914  -1.230  17.046  1.00 90.97           H
ATOM    448 2HB  SER A  48      14.408  -1.784  17.750  1.00 90.97           H
ATOM    449  OG  SER A  48      15.930  -3.175  17.729  1.00 90.97           O
ATOM    450  HG  SER A  48      15.470  -4.036  17.510  1.00 90.97           H
ATOM    451  HN  SER A  48      13.455  -3.767  16.713  1.00 90.97           H
ATOM    452  N   HIS A  49      15.873  -4.350  14.797  1.00 87.44           N
ATOM    453  CA  HIS A  49      16.920  -5.043  14.065  1.00 87.44           C
ATOM    454  C   HIS A  49      16.421  -5.389  12.661  1.00 87.44           C
ATOM    455  O   HIS A  49      17.172  -5.299  11.691  1.00 87.44           O
ATOM    456  HA  HIS A  49      17.756  -4.348  13.983  1.00 87.44           H
ATOM    457  CB  HIS A  49      17.406  -6.268  14.841  1.00 87.44           C
ATOM    458 1HB  HIS A  49      16.545  -6.883  15.104  1.00 87.44           H
ATOM    459 2HB  HIS A  49      18.040  -6.870  14.189  1.00 87.44           H
ATOM    460  CG  HIS A  49      18.172  -5.935  16.098  1.00 87.44           C
ATOM    461  ND1 HIS A  49      19.288  -5.116  16.101  1.00 87.44           N
ATOM    462  HD1 HIS A  49      19.691  -4.673  15.300  1.00 87.44           H
ATOM    463  CD2 HIS A  49      17.973  -6.318  17.392  1.00 87.44           C
ATOM    464  HD2 HIS A  49      17.174  -6.969  17.747  1.00 87.44           H
ATOM    465  CE1 HIS A  49      19.732  -5.018  17.346  1.00 87.44           C
ATOM    466  HE1 HIS A  49      20.597  -4.442  17.674  1.00 87.44           H
ATOM    467  NE2 HIS A  49      18.915  -5.764  18.144  1.00 87.44           N
ATOM    468  HN  HIS A  49      15.192  -4.944  15.224  1.00 87.44           H
ATOM    469  N   PHE A  50      15.156  -5.778  12.596  1.00 91.54           N
ATOM    470  CA  PHE A  50      14.624  -6.399  11.395  1.00 91.54           C
ATOM    471  C   PHE A  50      14.155  -5.342  10.393  1.00 91.54           C
ATOM    472  O   PHE A  50      14.454  -5.433   9.203  1.00 91.54           O
ATOM    473  HA  PHE A  50      15.429  -6.986  10.951  1.00 91.54           H
ATOM    474  CB  PHE A  50      13.425  -7.247  11.823  1.00 91.54           C
ATOM    475 1HB  PHE A  50      13.756  -7.981  12.558  1.00 91.54           H
ATOM    476 2HB  PHE A  50      12.697  -6.605  12.319  1.00 91.54           H
ATOM    477  CG  PHE A  50      12.736  -7.978  10.669  1.00 91.54           C
ATOM    478  CD1 PHE A  50      11.556  -7.512  10.177  1.00 91.54           C
ATOM    479  HD1 PHE A  50      11.102  -6.619  10.605  1.00 91.54           H
ATOM    480  CD2 PHE A  50      13.303  -9.093  10.135  1.00 91.54           C
ATOM    481  HD2 PHE A  50      14.248  -9.465  10.529  1.00 91.54           H
ATOM    482  CE1 PHE A  50      10.917  -8.191   9.106  1.00 91.54           C
ATOM    483  HE1 PHE A  50       9.971  -7.818   8.712  1.00 91.54           H
ATOM    484  CE2 PHE A  50      12.663  -9.771   9.063  1.00 91.54           C
ATOM    485  HE2 PHE A  50      13.118 -10.664   8.635  1.00 91.54           H
ATOM    486  CZ  PHE A  50      11.484  -9.306   8.572  1.00 91.54           C
ATOM    487  HZ  PHE A  50      10.993  -9.826   7.749  1.00 91.54           H
ATOM    488  HN  PHE A  50      14.500  -5.675  13.344  1.00 91.54           H
ATOM    489  N   LEU A  51      13.426  -4.364  10.911  1.00 93.06           N
ATOM    490  CA  LEU A  51      12.648  -3.479  10.060  1.00 93.06           C
ATOM    491  C   LEU A  51      13.593  -2.538   9.311  1.00 93.06           C
ATOM    492  O   LEU A  51      13.514  -2.415   8.090  1.00 93.06           O
ATOM    493  HA  LEU A  51      12.130  -4.100   9.330  1.00 93.06           H
ATOM    494  CB  LEU A  51      11.579  -2.753  10.879  1.00 93.06           C
ATOM    495 1HB  LEU A  51      12.070  -2.230  11.699  1.00 93.06           H
ATOM    496 2HB  LEU A  51      11.119  -1.994  10.246  1.00 93.06           H
ATOM    497  CG  LEU A  51      10.470  -3.631  11.462  1.00 93.06           C
ATOM    498  HG  LEU A  51      10.923  -4.334  12.161  1.00 93.06           H
ATOM    499  CD1 LEU A  51       9.464  -2.792  12.253  1.00 93.06           C
ATOM    500 1HD1 LEU A  51       9.977  -2.287  13.072  1.00 93.06           H
ATOM    501 2HD1 LEU A  51       9.013  -2.050  11.595  1.00 93.06           H
ATOM    502 3HD1 LEU A  51       8.687  -3.441  12.657  1.00 93.06           H
ATOM    503  CD2 LEU A  51       9.791  -4.457  10.367  1.00 93.06           C
ATOM    504 1HD2 LEU A  51       9.354  -3.788   9.626  1.00 93.06           H
ATOM    505 2HD2 LEU A  51      10.529  -5.099   9.886  1.00 93.06           H
ATOM    506 3HD2 LEU A  51       9.007  -5.072  10.809  1.00 93.06           H
ATOM    507  HN  LEU A  51      13.363  -4.172  11.890  1.00 93.06           H
ATOM    508  N   PRO A  52      14.502  -1.859  10.025  1.00 94.54           N
ATOM    509  CA  PRO A  52      15.267  -0.763   9.426  1.00 94.54           C
ATOM    510  C   PRO A  52      15.959  -1.180   8.138  1.00 94.54           C
ATOM    511  O   PRO A  52      15.807  -0.526   7.108  1.00 94.54           O
ATOM    512  HA  PRO A  52      14.598   0.049   9.140  1.00 94.54           H
ATOM    513  CB  PRO A  52      16.273  -0.386  10.515  1.00 94.54           C
ATOM    514 1HB  PRO A  52      17.212  -0.929  10.400  1.00 94.54           H
ATOM    515 2HB  PRO A  52      16.516   0.677  10.486  1.00 94.54           H
ATOM    516  CG  PRO A  52      15.557  -0.766  11.805  1.00 94.54           C
ATOM    517 1HG  PRO A  52      16.254  -0.891  12.633  1.00 94.54           H
ATOM    518 2HG  PRO A  52      14.847   0.001  12.115  1.00 94.54           H
ATOM    519  CD  PRO A  52      14.866  -2.069  11.438  1.00 94.54           C
ATOM    520 1HD  PRO A  52      15.530  -2.926  11.556  1.00 94.54           H
ATOM    521 2HD  PRO A  52      13.995  -2.256  12.065  1.00 94.54           H
ATOM    522  N   PRO A  53      16.733  -2.274   8.165  1.00 95.46           N
ATOM    523  CA  PRO A  53      17.447  -2.723   6.968  1.00 95.46           C
ATOM    524  C   PRO A  53      16.523  -2.881   5.771  1.00 95.46           C
ATOM    525  O   PRO A  53      16.862  -2.469   4.662  1.00 95.46           O
ATOM    526  HA  PRO A  53      18.179  -1.974   6.665  1.00 95.46           H
ATOM    527  CB  PRO A  53      18.061  -4.059   7.391  1.00 95.46           C
ATOM    528 1HB  PRO A  53      17.404  -4.895   7.153  1.00 95.46           H
ATOM    529 2HB  PRO A  53      19.008  -4.244   6.885  1.00 95.46           H
ATOM    530  CG  PRO A  53      18.248  -3.900   8.896  1.00 95.46           C
ATOM    531 1HG  PRO A  53      18.341  -4.864   9.396  1.00 95.46           H
ATOM    532 2HG  PRO A  53      19.154  -3.342   9.134  1.00 95.46           H
ATOM    533  CD  PRO A  53      16.992  -3.156   9.318  1.00 95.46           C
ATOM    534 1HD  PRO A  53      16.159  -3.837   9.495  1.00 95.46           H
ATOM    535 2HD  PRO A  53      17.144  -2.595  10.240  1.00 95.46           H
ATOM    536  N   LEU A  54      15.370  -3.480   6.029  1.00 93.42           N
ATOM    537  CA  LEU A  54      14.458  -3.842   4.957  1.00 93.42           C
ATOM    538  C   LEU A  54      13.827  -2.574   4.379  1.00 93.42           C
ATOM    539  O   LEU A  54      13.672  -2.451   3.165  1.00 93.42           O
ATOM    540  HA  LEU A  54      15.048  -4.321   4.175  1.00 93.42           H
ATOM    541  CB  LEU A  54      13.436  -4.869   5.447  1.00 93.42           C
ATOM    542 1HB  LEU A  54      12.936  -4.464   6.326  1.00 93.42           H
ATOM    543 2HB  LEU A  54      12.676  -4.992   4.676  1.00 93.42           H
ATOM    544  CG  LEU A  54      13.990  -6.251   5.802  1.00 93.42           C
ATOM    545  HG  LEU A  54      14.751  -6.126   6.573  1.00 93.42           H
ATOM    546  CD1 LEU A  54      12.896  -7.146   6.387  1.00 93.42           C
ATOM    547 1HD1 LEU A  54      12.496  -6.688   7.291  1.00 93.42           H
ATOM    548 2HD1 LEU A  54      12.097  -7.268   5.656  1.00 93.42           H
ATOM    549 3HD1 LEU A  54      13.317  -8.122   6.630  1.00 93.42           H
ATOM    550  CD2 LEU A  54      14.673  -6.894   4.594  1.00 93.42           C
ATOM    551 1HD2 LEU A  54      13.951  -7.005   3.784  1.00 93.42           H
ATOM    552 2HD2 LEU A  54      15.497  -6.262   4.262  1.00 93.42           H
ATOM    553 3HD2 LEU A  54      15.058  -7.875   4.874  1.00 93.42           H
ATOM    554  HN  LEU A  54      15.056  -3.717   6.948  1.00 93.42           H
ATOM    555  N   TYR A  55      13.480  -1.663   5.276  1.00 93.72           N
ATOM    556  CA  TYR A  55      12.848  -0.418   4.873  1.00 93.72           C
ATOM    557  C   TYR A  55      13.795   0.427   4.019  1.00 93.72           C
ATOM    558  O   TYR A  55      13.367   1.071   3.063  1.00 93.72           O
ATOM    559  HA  TYR A  55      11.964  -0.665   4.286  1.00 93.72           H
ATOM    560  CB  TYR A  55      12.538   0.337   6.167  1.00 93.72           C
ATOM    561 1HB  TYR A  55      13.402   0.273   6.829  1.00 93.72           H
ATOM    562 2HB  TYR A  55      12.392   1.391   5.935  1.00 93.72           H
ATOM    563  CG  TYR A  55      11.305  -0.182   6.910  1.00 93.72           C
ATOM    564  CD1 TYR A  55      10.627  -1.286   6.435  1.00 93.72           C
ATOM    565  HD1 TYR A  55      10.969  -1.788   5.530  1.00 93.72           H
ATOM    566  CD2 TYR A  55      10.872   0.453   8.056  1.00 93.72           C
ATOM    567  HD2 TYR A  55      11.408   1.325   8.432  1.00 93.72           H
ATOM    568  CE1 TYR A  55       9.467  -1.775   7.134  1.00 93.72           C
ATOM    569  HE1 TYR A  55       8.922  -2.645   6.769  1.00 93.72           H
ATOM    570  CE2 TYR A  55       9.712  -0.035   8.756  1.00 93.72           C
ATOM    571  HE2 TYR A  55       9.359   0.457   9.662  1.00 93.72           H
ATOM    572  CZ  TYR A  55       9.067  -1.125   8.260  1.00 93.72           C
ATOM    573  OH  TYR A  55       7.971  -1.587   8.921  1.00 93.72           O
ATOM    574  HH  TYR A  55       7.543  -2.324   8.399  1.00 93.72           H
ATOM    575  HN  TYR A  55      13.624  -1.764   6.261  1.00 93.72           H
ATOM    576  N   TRP A  56      15.066   0.396   4.394  1.00 91.93           N
ATOM    577  CA  TRP A  56      16.088   1.095   3.635  1.00 91.93           C
ATOM    578  C   TRP A  56      16.208   0.418   2.268  1.00 91.93           C
ATOM    579  O   TRP A  56      16.329   1.091   1.246  1.00 91.93           O
ATOM    580  HA  TRP A  56      15.763   2.128   3.511  1.00 91.93           H
ATOM    581  CB  TRP A  56      17.411   1.134   4.402  1.00 91.93           C
ATOM    582 1HB  TRP A  56      17.547   0.184   4.918  1.00 91.93           H
ATOM    583 2HB  TRP A  56      18.230   1.229   3.689  1.00 91.93           H
ATOM    584  CG  TRP A  56      17.507   2.270   5.421  1.00 91.93           C
ATOM    585  CD1 TRP A  56      17.599   2.177   6.755  1.00 91.93           C
ATOM    586  HD1 TRP A  56      17.617   1.235   7.304  1.00 91.93           H
ATOM    587  CD2 TRP A  56      17.517   3.684   5.134  1.00 91.93           C
ATOM    588  NE1 TRP A  56      17.666   3.422   7.346  1.00 91.93           N
ATOM    589  HE1 TRP A  56      17.739   3.609   8.325  1.00 91.93           H
ATOM    590  CE2 TRP A  56      17.615   4.368   6.329  1.00 91.93           C
ATOM    591  CE3 TRP A  56      17.445   4.364   3.905  1.00 91.93           C
ATOM    592  HE3 TRP A  56      17.367   3.847   2.948  1.00 91.93           H
ATOM    593  CZ2 TRP A  56      17.650   5.765   6.412  1.00 91.93           C
ATOM    594  HZ2 TRP A  56      17.728   6.282   7.369  1.00 91.93           H
ATOM    595  CZ3 TRP A  56      17.481   5.760   4.005  1.00 91.93           C
ATOM    596  HZ3 TRP A  56      17.428   6.336   3.082  1.00 91.93           H
ATOM    597  CH2 TRP A  56      17.580   6.463   5.200  1.00 91.93           C
ATOM    598  HH2 TRP A  56      17.602   7.553   5.194  1.00 91.93           H
ATOM    599  HN  TRP A  56      15.399  -0.095   5.199  1.00 91.93           H
ATOM    600  N   LEU A  57      16.171  -0.906   2.294  1.00 93.40           N
ATOM    601  CA  LEU A  57      16.283  -1.683   1.071  1.00 93.40           C
ATOM    602  C   LEU A  57      15.102  -1.356   0.155  1.00 93.40           C
ATOM    603  O   LEU A  57      15.290  -1.061  -1.024  1.00 93.40           O
ATOM    604  HA  LEU A  57      17.202  -1.375   0.573  1.00 93.40           H
ATOM    605  CB  LEU A  57      16.418  -3.172   1.393  1.00 93.40           C
ATOM    606 1HB  LEU A  57      17.294  -3.309   2.027  1.00 93.40           H
ATOM    607 2HB  LEU A  57      15.551  -3.478   1.978  1.00 93.40           H
ATOM    608  CG  LEU A  57      16.543  -4.109   0.190  1.00 93.40           C
ATOM    609  HG  LEU A  57      15.704  -3.919  -0.480  1.00 93.40           H
ATOM    610  CD1 LEU A  57      17.824  -3.824  -0.597  1.00 93.40           C
ATOM    611 1HD1 LEU A  57      17.808  -2.795  -0.956  1.00 93.40           H
ATOM    612 2HD1 LEU A  57      18.688  -3.970   0.051  1.00 93.40           H
ATOM    613 3HD1 LEU A  57      17.887  -4.504  -1.446  1.00 93.40           H
ATOM    614  CD2 LEU A  57      16.451  -5.574   0.623  1.00 93.40           C
ATOM    615 1HD2 LEU A  57      17.255  -5.796   1.325  1.00 93.40           H
ATOM    616 2HD2 LEU A  57      15.489  -5.750   1.106  1.00 93.40           H
ATOM    617 3HD2 LEU A  57      16.543  -6.218  -0.251  1.00 93.40           H
ATOM    618  HN  LEU A  57      16.066  -1.446   3.130  1.00 93.40           H
ATOM    619  N   VAL A  58      13.911  -1.420   0.732  1.00 94.86           N
ATOM    620  CA  VAL A  58      12.697  -1.175  -0.028  1.00 94.86           C
ATOM    621  C   VAL A  58      12.745   0.236  -0.618  1.00 94.86           C
ATOM    622  O   VAL A  58      12.418   0.435  -1.787  1.00 94.86           O
ATOM    623  HA  VAL A  58      12.669  -1.896  -0.845  1.00 94.86           H
ATOM    624  CB  VAL A  58      11.470  -1.412   0.855  1.00 94.86           C
ATOM    625  HB  VAL A  58      11.589  -0.816   1.760  1.00 94.86           H
ATOM    626  CG1 VAL A  58      10.192  -0.950   0.153  1.00 94.86           C
ATOM    627 1HG1 VAL A  58      10.263   0.115  -0.068  1.00 94.86           H
ATOM    628 2HG1 VAL A  58      10.066  -1.506  -0.776  1.00 94.86           H
ATOM    629 3HG1 VAL A  58       9.335  -1.129   0.803  1.00 94.86           H
ATOM    630  CG2 VAL A  58      11.368  -2.881   1.270  1.00 94.86           C
ATOM    631 1HG2 VAL A  58      11.283  -3.504   0.379  1.00 94.86           H
ATOM    632 2HG2 VAL A  58      12.260  -3.164   1.828  1.00 94.86           H
ATOM    633 3HG2 VAL A  58      10.487  -3.021   1.896  1.00 94.86           H
ATOM    634  HN  VAL A  58      13.769  -1.633   1.699  1.00 94.86           H
ATOM    635  N   PHE A  59      13.157   1.178   0.217  1.00 95.51           N
ATOM    636  CA  PHE A  59      13.214   2.571  -0.195  1.00 95.51           C
ATOM    637  C   PHE A  59      14.123   2.745  -1.413  1.00 95.51           C
ATOM    638  O   PHE A  59      13.722   3.341  -2.411  1.00 95.51           O
ATOM    639  HA  PHE A  59      12.199   2.873  -0.455  1.00 95.51           H
ATOM    640  CB  PHE A  59      13.796   3.361   0.979  1.00 95.51           C
ATOM    641 1HB  PHE A  59      13.102   3.310   1.818  1.00 95.51           H
ATOM    642 2HB  PHE A  59      14.721   2.884   1.301  1.00 95.51           H
ATOM    643  CG  PHE A  59      14.080   4.830   0.659  1.00 95.51           C
ATOM    644  CD1 PHE A  59      15.364   5.268   0.558  1.00 95.51           C
ATOM    645  HD1 PHE A  59      16.190   4.572   0.705  1.00 95.51           H
ATOM    646  CD2 PHE A  59      13.049   5.698   0.476  1.00 95.51           C
ATOM    647  HD2 PHE A  59      12.021   5.347   0.557  1.00 95.51           H
ATOM    648  CE1 PHE A  59      15.628   6.631   0.262  1.00 95.51           C
ATOM    649  HE1 PHE A  59      16.657   6.982   0.181  1.00 95.51           H
ATOM    650  CE2 PHE A  59      13.313   7.062   0.180  1.00 95.51           C
ATOM    651  HE2 PHE A  59      12.487   7.757   0.034  1.00 95.51           H
ATOM    652  CZ  PHE A  59      14.597   7.499   0.079  1.00 95.51           C
ATOM    653  HZ  PHE A  59      14.799   8.546  -0.148  1.00 95.51           H
ATOM    654  HN  PHE A  59      13.448   1.004   1.158  1.00 95.51           H
ATOM    655  N   ILE A  60      15.331   2.215  -1.291  1.00 93.76           N
ATOM    656  CA  ILE A  60      16.353   2.440  -2.299  1.00 93.76           C
ATOM    657  C   ILE A  60      15.877   1.872  -3.637  1.00 93.76           C
ATOM    658  O   ILE A  60      15.888   2.570  -4.650  1.00 93.76           O
ATOM    659  HA  ILE A  60      16.475   3.518  -2.405  1.00 93.76           H
ATOM    660  CB  ILE A  60      17.697   1.875  -1.834  1.00 93.76           C
ATOM    661  HB  ILE A  60      17.536   0.857  -1.480  1.00 93.76           H
ATOM    662  CG1 ILE A  60      18.253   2.681  -0.658  1.00 93.76           C
ATOM    663 1HG1 ILE A  60      18.601   3.652  -1.010  1.00 93.76           H
ATOM    664 2HG1 ILE A  60      17.461   2.869   0.065  1.00 93.76           H
ATOM    665  CG2 ILE A  60      18.690   1.797  -2.996  1.00 93.76           C
ATOM    666 1HG2 ILE A  60      18.288   1.148  -3.774  1.00 93.76           H
ATOM    667 2HG2 ILE A  60      18.852   2.795  -3.403  1.00 93.76           H
ATOM    668 3HG2 ILE A  60      19.637   1.393  -2.638  1.00 93.76           H
ATOM    669  CD1 ILE A  60      19.405   1.936   0.020  1.00 93.76           C
ATOM    670 1HD1 ILE A  60      19.047   0.976   0.392  1.00 93.76           H
ATOM    671 2HD1 ILE A  60      20.206   1.771  -0.700  1.00 93.76           H
ATOM    672 3HD1 ILE A  60      19.781   2.530   0.853  1.00 93.76           H
ATOM    673  HN  ILE A  60      15.615   1.641  -0.522  1.00 93.76           H
ATOM    674  N   VAL A  61      15.470   0.612  -3.598  1.00 94.20           N
ATOM    675  CA  VAL A  61      15.132  -0.103  -4.817  1.00 94.20           C
ATOM    676  C   VAL A  61      13.884   0.524  -5.442  1.00 94.20           C
ATOM    677  O   VAL A  61      13.834   0.743  -6.651  1.00 94.20           O
ATOM    678  HA  VAL A  61      15.966   0.012  -5.508  1.00 94.20           H
ATOM    679  CB  VAL A  61      14.966  -1.595  -4.519  1.00 94.20           C
ATOM    680  HB  VAL A  61      14.203  -1.700  -3.748  1.00 94.20           H
ATOM    681  CG1 VAL A  61      14.487  -2.352  -5.759  1.00 94.20           C
ATOM    682 1HG1 VAL A  61      13.526  -1.950  -6.081  1.00 94.20           H
ATOM    683 2HG1 VAL A  61      15.216  -2.234  -6.561  1.00 94.20           H
ATOM    684 3HG1 VAL A  61      14.377  -3.409  -5.520  1.00 94.20           H
ATOM    685  CG2 VAL A  61      16.266  -2.194  -3.979  1.00 94.20           C
ATOM    686 1HG2 VAL A  61      17.057  -2.071  -4.718  1.00 94.20           H
ATOM    687 2HG2 VAL A  61      16.547  -1.683  -3.058  1.00 94.20           H
ATOM    688 3HG2 VAL A  61      16.120  -3.255  -3.776  1.00 94.20           H
ATOM    689  HN  VAL A  61      15.370   0.082  -2.756  1.00 94.20           H
ATOM    690  N   GLY A  62      12.907   0.795  -4.589  1.00 95.66           N
ATOM    691  CA  GLY A  62      11.625   1.296  -5.055  1.00 95.66           C
ATOM    692  C   GLY A  62      11.761   2.713  -5.615  1.00 95.66           C
ATOM    693  O   GLY A  62      11.168   3.038  -6.643  1.00 95.66           O
ATOM    694 1HA  GLY A  62      11.229   0.634  -5.824  1.00 95.66           H
ATOM    695 2HA  GLY A  62      10.909   1.294  -4.233  1.00 95.66           H
ATOM    696  HN  GLY A  62      12.980   0.678  -3.599  1.00 95.66           H
ATOM    697  N   ALA A  63      12.546   3.519  -4.915  1.00 95.33           N
ATOM    698  CA  ALA A  63      12.736   4.906  -5.308  1.00 95.33           C
ATOM    699  C   ALA A  63      13.387   4.955  -6.691  1.00 95.33           C
ATOM    700  O   ALA A  63      12.975   5.735  -7.548  1.00 95.33           O
ATOM    701  HA  ALA A  63      11.753   5.373  -5.361  1.00 95.33           H
ATOM    702  CB  ALA A  63      13.568   5.627  -4.246  1.00 95.33           C
ATOM    703 1HB  ALA A  63      13.048   5.589  -3.289  1.00 95.33           H
ATOM    704 2HB  ALA A  63      14.539   5.141  -4.152  1.00 95.33           H
ATOM    705 3HB  ALA A  63      13.710   6.667  -4.541  1.00 95.33           H
ATOM    706  HN  ALA A  63      13.047   3.240  -4.096  1.00 95.33           H
ATOM    707  N   LEU A  64      14.394   4.112  -6.867  1.00 89.65           N
ATOM    708  CA  LEU A  64      15.102   4.045  -8.134  1.00 89.65           C
ATOM    709  C   LEU A  64      14.124   3.643  -9.240  1.00 89.65           C
ATOM    710  O   LEU A  64      14.075   4.280 -10.291  1.00 89.65           O
ATOM    711  HA  LEU A  64      15.477   5.045  -8.351  1.00 89.65           H
ATOM    712  CB  LEU A  64      16.316   3.121  -8.021  1.00 89.65           C
ATOM    713 1HB  LEU A  64      15.997   2.190  -7.552  1.00 89.65           H
ATOM    714 2HB  LEU A  64      16.653   2.872  -9.028  1.00 89.65           H
ATOM    715  CG  LEU A  64      17.508   3.673  -7.236  1.00 89.65           C
ATOM    716  HG  LEU A  64      17.149   4.017  -6.267  1.00 89.65           H
ATOM    717  CD1 LEU A  64      18.544   2.578  -6.971  1.00 89.65           C
ATOM    718 1HD1 LEU A  64      18.085   1.776  -6.392  1.00 89.65           H
ATOM    719 2HD1 LEU A  64      18.904   2.181  -7.920  1.00 89.65           H
ATOM    720 3HD1 LEU A  64      19.380   2.997  -6.412  1.00 89.65           H
ATOM    721  CD2 LEU A  64      18.121   4.881  -7.947  1.00 89.65           C
ATOM    722 1HD2 LEU A  64      18.462   4.585  -8.939  1.00 89.65           H
ATOM    723 2HD2 LEU A  64      17.371   5.666  -8.041  1.00 89.65           H
ATOM    724 3HD2 LEU A  64      18.966   5.253  -7.368  1.00 89.65           H
ATOM    725  HN  LEU A  64      14.726   3.483  -6.164  1.00 89.65           H
ATOM    726  N   GLY A  65      13.370   2.590  -8.964  1.00 93.50           N
ATOM    727  CA  GLY A  65      12.496   2.011  -9.971  1.00 93.50           C
ATOM    728  C   GLY A  65      11.429   3.014 -10.413  1.00 93.50           C
ATOM    729  O   GLY A  65      11.260   3.261 -11.606  1.00 93.50           O
ATOM    730 1HA  GLY A  65      13.086   1.699 -10.833  1.00 93.50           H
ATOM    731 2HA  GLY A  65      12.017   1.117  -9.572  1.00 93.50           H
ATOM    732  HN  GLY A  65      13.349   2.134  -8.075  1.00 93.50           H
ATOM    733  N   ASN A  66      10.736   3.565  -9.427  1.00 91.84           N
ATOM    734  CA  ASN A  66       9.592   4.417  -9.702  1.00 91.84           C
ATOM    735  C   ASN A  66      10.080   5.749 -10.275  1.00 91.84           C
ATOM    736  O   ASN A  66       9.414   6.347 -11.120  1.00 91.84           O
ATOM    737  HA  ASN A  66       8.981   3.857 -10.410  1.00 91.84           H
ATOM    738  CB  ASN A  66       8.805   4.712  -8.423  1.00 91.84           C
ATOM    739 1HB  ASN A  66       9.495   4.961  -7.617  1.00 91.84           H
ATOM    740 2HB  ASN A  66       8.167   5.583  -8.577  1.00 91.84           H
ATOM    741  CG  ASN A  66       7.949   3.512  -8.017  1.00 91.84           C
ATOM    742  OD1 ASN A  66       6.995   3.143  -8.682  1.00 91.84           O
ATOM    743  ND2 ASN A  66       8.341   2.924  -6.890  1.00 91.84           N
ATOM    744 1HD2 ASN A  66       9.133   3.277  -6.392  1.00 91.84           H
ATOM    745 2HD2 ASN A  66       7.844   2.129  -6.541  1.00 91.84           H
ATOM    746  HN  ASN A  66      10.945   3.437  -8.458  1.00 91.84           H
ATOM    747  N   SER A  67      11.237   6.176  -9.792  1.00 91.62           N
ATOM    748  CA  SER A  67      11.838   7.411 -10.269  1.00 91.62           C
ATOM    749  C   SER A  67      12.155   7.296 -11.762  1.00 91.62           C
ATOM    750  O   SER A  67      11.990   8.257 -12.511  1.00 91.62           O
ATOM    751  HA  SER A  67      11.087   8.182 -10.096  1.00 91.62           H
ATOM    752  CB  SER A  67      13.105   7.747  -9.481  1.00 91.62           C
ATOM    753 1HB  SER A  67      13.824   6.934  -9.586  1.00 91.62           H
ATOM    754 2HB  SER A  67      13.569   8.639  -9.904  1.00 91.62           H
ATOM    755  OG  SER A  67      12.833   7.963  -8.099  1.00 91.62           O
ATOM    756  HG  SER A  67      13.235   7.229  -7.553  1.00 91.62           H
ATOM    757  HN  SER A  67      11.762   5.695  -9.090  1.00 91.62           H
ATOM    758  N   LEU A  68      12.605   6.111 -12.149  1.00 87.01           N
ATOM    759  CA  LEU A  68      12.915   5.847 -13.544  1.00 87.01           C
ATOM    760  C   LEU A  68      11.634   5.950 -14.374  1.00 87.01           C
ATOM    761  O   LEU A  68      11.646   6.498 -15.475  1.00 87.01           O
ATOM    762  HA  LEU A  68      13.605   6.622 -13.877  1.00 87.01           H
ATOM    763  CB  LEU A  68      13.636   4.506 -13.688  1.00 87.01           C
ATOM    764 1HB  LEU A  68      13.139   3.778 -13.046  1.00 87.01           H
ATOM    765 2HB  LEU A  68      13.515   4.159 -14.715  1.00 87.01           H
ATOM    766  CG  LEU A  68      15.128   4.506 -13.352  1.00 87.01           C
ATOM    767  HG  LEU A  68      15.261   4.995 -12.387  1.00 87.01           H
ATOM    768  CD1 LEU A  68      15.660   3.078 -13.213  1.00 87.01           C
ATOM    769 1HD1 LEU A  68      15.122   2.567 -12.414  1.00 87.01           H
ATOM    770 2HD1 LEU A  68      15.513   2.543 -14.151  1.00 87.01           H
ATOM    771 3HD1 LEU A  68      16.723   3.108 -12.974  1.00 87.01           H
ATOM    772  CD2 LEU A  68      15.921   5.315 -14.380  1.00 87.01           C
ATOM    773 1HD2 LEU A  68      15.786   4.878 -15.369  1.00 87.01           H
ATOM    774 2HD2 LEU A  68      15.564   6.345 -14.386  1.00 87.01           H
ATOM    775 3HD2 LEU A  68      16.979   5.300 -14.117  1.00 87.01           H
ATOM    776  HN  LEU A  68      12.758   5.341 -11.529  1.00 87.01           H
ATOM    777  N   VAL A  69      10.559   5.414 -13.814  1.00 90.43           N
ATOM    778  CA  VAL A  69       9.279   5.414 -14.501  1.00 90.43           C
ATOM    779  C   VAL A  69       8.874   6.855 -14.817  1.00 90.43           C
ATOM    780  O   VAL A  69       8.558   7.179 -15.960  1.00 90.43           O
ATOM    781  HA  VAL A  69       9.408   4.873 -15.438  1.00 90.43           H
ATOM    782  CB  VAL A  69       8.236   4.670 -13.664  1.00 90.43           C
ATOM    783  HB  VAL A  69       8.232   5.108 -12.667  1.00 90.43           H
ATOM    784  CG1 VAL A  69       6.836   4.837 -14.258  1.00 90.43           C
ATOM    785 1HG1 VAL A  69       6.575   5.896 -14.280  1.00 90.43           H
ATOM    786 2HG1 VAL A  69       6.820   4.438 -15.271  1.00 90.43           H
ATOM    787 3HG1 VAL A  69       6.114   4.299 -13.643  1.00 90.43           H
ATOM    788  CG2 VAL A  69       8.599   3.190 -13.526  1.00 90.43           C
ATOM    789 1HG2 VAL A  69       8.645   2.733 -14.514  1.00 90.43           H
ATOM    790 2HG2 VAL A  69       9.570   3.098 -13.038  1.00 90.43           H
ATOM    791 3HG2 VAL A  69       7.842   2.684 -12.927  1.00 90.43           H
ATOM    792  HN  VAL A  69      10.554   4.987 -12.910  1.00 90.43           H
ATOM    793  N   ILE A  70       8.897   7.683 -13.782  1.00 90.43           N
ATOM    794  CA  ILE A  70       8.446   9.058 -13.913  1.00 90.43           C
ATOM    795  C   ILE A  70       9.316   9.779 -14.944  1.00 90.43           C
ATOM    796  O   ILE A  70       8.806  10.525 -15.779  1.00 90.43           O
ATOM    797  HA  ILE A  70       7.421   9.032 -14.284  1.00 90.43           H
ATOM    798  CB  ILE A  70       8.415   9.744 -12.546  1.00 90.43           C
ATOM    799  HB  ILE A  70       9.392   9.620 -12.080  1.00 90.43           H
ATOM    800  CG1 ILE A  70       7.387   9.085 -11.625  1.00 90.43           C
ATOM    801 1HG1 ILE A  70       6.380   9.344 -11.953  1.00 90.43           H
ATOM    802 2HG1 ILE A  70       7.475   8.001 -11.692  1.00 90.43           H
ATOM    803  CG2 ILE A  70       8.173  11.248 -12.693  1.00 90.43           C
ATOM    804 1HG2 ILE A  70       8.974  11.688 -13.288  1.00 90.43           H
ATOM    805 2HG2 ILE A  70       7.217  11.415 -13.190  1.00 90.43           H
ATOM    806 3HG2 ILE A  70       8.156  11.711 -11.707  1.00 90.43           H
ATOM    807  CD1 ILE A  70       7.586   9.530 -10.174  1.00 90.43           C
ATOM    808 1HD1 ILE A  70       8.585   9.248  -9.842  1.00 90.43           H
ATOM    809 2HD1 ILE A  70       7.473  10.612 -10.108  1.00 90.43           H
ATOM    810 3HD1 ILE A  70       6.842   9.047  -9.541  1.00 90.43           H
ATOM    811  HN  ILE A  70       9.215   7.428 -12.869  1.00 90.43           H
ATOM    812  N   LEU A  71      10.615   9.531 -14.853  1.00 84.99           N
ATOM    813  CA  LEU A  71      11.570  10.221 -15.703  1.00 84.99           C
ATOM    814  C   LEU A  71      11.259   9.910 -17.169  1.00 84.99           C
ATOM    815  O   LEU A  71      11.255  10.807 -18.010  1.00 84.99           O
ATOM    816  HA  LEU A  71      11.438  11.291 -15.542  1.00 84.99           H
ATOM    817  CB  LEU A  71      13.002   9.874 -15.291  1.00 84.99           C
ATOM    818 1HB  LEU A  71      13.080   9.965 -14.208  1.00 84.99           H
ATOM    819 2HB  LEU A  71      13.186   8.828 -15.537  1.00 84.99           H
ATOM    820  CG  LEU A  71      14.106  10.720 -15.928  1.00 84.99           C
ATOM    821  HG  LEU A  71      13.678  11.262 -16.771  1.00 84.99           H
ATOM    822  CD1 LEU A  71      14.635  11.763 -14.941  1.00 84.99           C
ATOM    823 1HD1 LEU A  71      13.821  12.421 -14.637  1.00 84.99           H
ATOM    824 2HD1 LEU A  71      15.042  11.260 -14.064  1.00 84.99           H
ATOM    825 3HD1 LEU A  71      15.419  12.350 -15.419  1.00 84.99           H
ATOM    826  CD2 LEU A  71      15.225   9.835 -16.481  1.00 84.99           C
ATOM    827 1HD2 LEU A  71      15.658   9.247 -15.671  1.00 84.99           H
ATOM    828 2HD2 LEU A  71      14.818   9.165 -17.238  1.00 84.99           H
ATOM    829 3HD2 LEU A  71      15.997  10.462 -16.927  1.00 84.99           H
ATOM    830  HN  LEU A  71      11.015   8.875 -14.213  1.00 84.99           H
ATOM    831  N   VAL A  72      11.005   8.636 -17.429  1.00 85.51           N
ATOM    832  CA  VAL A  72      10.812   8.175 -18.793  1.00 85.51           C
ATOM    833  C   VAL A  72       9.558   8.831 -19.376  1.00 85.51           C
ATOM    834  O   VAL A  72       9.562   9.277 -20.522  1.00 85.51           O
ATOM    835  HA  VAL A  72      11.677   8.494 -19.374  1.00 85.51           H
ATOM    836  CB  VAL A  72      10.757   6.646 -18.826  1.00 85.51           C
ATOM    837  HB  VAL A  72       9.994   6.322 -18.118  1.00 85.51           H
ATOM    838  CG1 VAL A  72      10.354   6.142 -20.214  1.00 85.51           C
ATOM    839 1HG1 VAL A  72       9.369   6.532 -20.470  1.00 85.51           H
ATOM    840 2HG1 VAL A  72      11.083   6.481 -20.949  1.00 85.51           H
ATOM    841 3HG1 VAL A  72      10.323   5.052 -20.209  1.00 85.51           H
ATOM    842  CG2 VAL A  72      12.092   6.040 -18.389  1.00 85.51           C
ATOM    843 1HG2 VAL A  72      12.881   6.376 -19.061  1.00 85.51           H
ATOM    844 2HG2 VAL A  72      12.320   6.360 -17.372  1.00 85.51           H
ATOM    845 3HG2 VAL A  72      12.025   4.953 -18.422  1.00 85.51           H
ATOM    846  HN  VAL A  72      10.931   7.926 -16.729  1.00 85.51           H
ATOM    847  N   TYR A  73       8.515   8.868 -18.560  1.00 85.61           N
ATOM    848  CA  TYR A  73       7.252   9.448 -18.985  1.00 85.61           C
ATOM    849  C   TYR A  73       7.386  10.958 -19.195  1.00 85.61           C
ATOM    850  O   TYR A  73       6.720  11.529 -20.057  1.00 85.61           O
ATOM    851  HA  TYR A  73       6.969   8.982 -19.928  1.00 85.61           H
ATOM    852  CB  TYR A  73       6.264   9.189 -17.846  1.00 85.61           C
ATOM    853 1HB  TYR A  73       6.812   9.149 -16.905  1.00 85.61           H
ATOM    854 2HB  TYR A  73       5.575  10.030 -17.778  1.00 85.61           H
ATOM    855  CG  TYR A  73       5.458   7.898 -18.004  1.00 85.61           C
ATOM    856  CD1 TYR A  73       4.597   7.749 -19.072  1.00 85.61           C
ATOM    857  HD1 TYR A  73       4.491   8.551 -19.803  1.00 85.61           H
ATOM    858  CD2 TYR A  73       5.591   6.884 -17.078  1.00 85.61           C
ATOM    859  HD2 TYR A  73       6.271   7.001 -16.234  1.00 85.61           H
ATOM    860  CE1 TYR A  73       3.837   6.535 -19.221  1.00 85.61           C
ATOM    861  HE1 TYR A  73       3.154   6.404 -20.060  1.00 85.61           H
ATOM    862  CE2 TYR A  73       4.832   5.669 -17.227  1.00 85.61           C
ATOM    863  HE2 TYR A  73       4.928   4.860 -16.503  1.00 85.61           H
ATOM    864  CZ  TYR A  73       3.993   5.554 -18.291  1.00 85.61           C
ATOM    865  OH  TYR A  73       3.276   4.407 -18.431  1.00 85.61           O
ATOM    866  HH  TYR A  73       2.818   4.397 -19.320  1.00 85.61           H
ATOM    867  HN  TYR A  73       8.523   8.512 -17.625  1.00 85.61           H
ATOM    868  N   TRP A  74       8.250  11.561 -18.391  1.00 74.47           N
ATOM    869  CA  TRP A  74       8.437  13.001 -18.439  1.00 74.47           C
ATOM    870  C   TRP A  74       9.057  13.352 -19.794  1.00 74.47           C
ATOM    871  O   TRP A  74       8.547  14.212 -20.510  1.00 74.47           O
ATOM    872  HA  TRP A  74       7.457  13.468 -18.346  1.00 74.47           H
ATOM    873  CB  TRP A  74       9.276  13.485 -17.255  1.00 74.47           C
ATOM    874 1HB  TRP A  74       8.845  13.094 -16.333  1.00 74.47           H
ATOM    875 2HB  TRP A  74      10.280  13.067 -17.339  1.00 74.47           H
ATOM    876  CG  TRP A  74       9.381  15.007 -17.147  1.00 74.47           C
ATOM    877  CD1 TRP A  74       9.935  15.860 -18.019  1.00 74.47           C
ATOM    878  HD1 TRP A  74      10.402  15.561 -18.958  1.00 74.47           H
ATOM    879  CD2 TRP A  74       8.893  15.828 -16.065  1.00 74.47           C
ATOM    880  NE1 TRP A  74       9.841  17.165 -17.580  1.00 74.47           N
ATOM    881  HE1 TRP A  74      10.180  17.976 -18.057  1.00 74.47           H
ATOM    882  CE2 TRP A  74       9.187  17.145 -16.354  1.00 74.47           C
ATOM    883  CE3 TRP A  74       8.226  15.469 -14.880  1.00 74.47           C
ATOM    884  HE3 TRP A  74       7.982  14.437 -14.629  1.00 74.47           H
ATOM    885  CZ2 TRP A  74       8.851  18.209 -15.508  1.00 74.47           C
ATOM    886  HZ2 TRP A  74       9.095  19.241 -15.759  1.00 74.47           H
ATOM    887  CZ3 TRP A  74       7.897  16.544 -14.046  1.00 74.47           C
ATOM    888  HZ3 TRP A  74       7.378  16.321 -13.113  1.00 74.47           H
ATOM    889  CH2 TRP A  74       8.186  17.875 -14.322  1.00 74.47           C
ATOM    890  HH2 TRP A  74       7.896  18.656 -13.619  1.00 74.47           H
ATOM    891  HN  TRP A  74       8.814  11.083 -17.718  1.00 74.47           H
ATOM    892  N   TYR A  75      10.148  12.667 -20.104  1.00 71.55           N
ATOM    893  CA  TYR A  75      11.023  13.102 -21.180  1.00 71.55           C
ATOM    894  C   TYR A  75      10.580  12.511 -22.520  1.00 71.55           C
ATOM    895  O   TYR A  75      10.680  13.167 -23.555  1.00 71.55           O
ATOM    896  HA  TYR A  75      10.972  14.189 -21.237  1.00 71.55           H
ATOM    897  CB  TYR A  75      12.414  12.566 -20.835  1.00 71.55           C
ATOM    898 1HB  TYR A  75      12.309  11.591 -20.360  1.00 71.55           H
ATOM    899 2HB  TYR A  75      12.973  12.413 -21.758  1.00 71.55           H
ATOM    900  CG  TYR A  75      13.222  13.481 -19.912  1.00 71.55           C
ATOM    901  CD1 TYR A  75      13.909  14.557 -20.437  1.00 71.55           C
ATOM    902  HD1 TYR A  75      13.876  14.755 -21.508  1.00 71.55           H
ATOM    903  CD2 TYR A  75      13.263  13.231 -18.556  1.00 71.55           C
ATOM    904  HD2 TYR A  75      12.721  12.381 -18.142  1.00 71.55           H
ATOM    905  CE1 TYR A  75      14.669  15.419 -19.568  1.00 71.55           C
ATOM    906  HE1 TYR A  75      15.216  16.272 -19.969  1.00 71.55           H
ATOM    907  CE2 TYR A  75      14.024  14.092 -17.687  1.00 71.55           C
ATOM    908  HE2 TYR A  75      14.065  13.905 -16.614  1.00 71.55           H
ATOM    909  CZ  TYR A  75      14.689  15.143 -18.237  1.00 71.55           C
ATOM    910  OH  TYR A  75      15.407  15.957 -17.417  1.00 71.55           O
ATOM    911  HH  TYR A  75      15.311  15.656 -16.468  1.00 71.55           H
ATOM    912  HN  TYR A  75      10.437  11.832 -19.636  1.00 71.55           H
ATOM    913  N   CYS A  76      10.100  11.277 -22.456  1.00 72.09           N
ATOM    914  CA  CYS A  76       9.984  10.457 -23.650  1.00 72.09           C
ATOM    915  C   CYS A  76       8.505  10.132 -23.868  1.00 72.09           C
ATOM    916  O   CYS A  76       7.911  10.559 -24.857  1.00 72.09           O
ATOM    917  HA  CYS A  76      10.376  11.049 -24.476  1.00 72.09           H
ATOM    918  CB  CYS A  76      10.838   9.191 -23.551  1.00 72.09           C
ATOM    919 1HB  CYS A  76      10.808   8.801 -22.534  1.00 72.09           H
ATOM    920 2HB  CYS A  76      10.431   8.417 -24.202  1.00 72.09           H
ATOM    921  SG  CYS A  76      12.565   9.562 -24.027  1.00 72.09           S
ATOM    922  HG  CYS A  76      13.107   9.222 -22.861  1.00 72.09           H
ATOM    923  HN  CYS A  76       9.794  10.839 -21.611  1.00 72.09           H
ATOM    924  N   THR A  77       7.952   9.379 -22.928  1.00 65.66           N
ATOM    925  CA  THR A  77       6.744   8.617 -23.194  1.00 65.66           C
ATOM    926  C   THR A  77       5.539   9.553 -23.314  1.00 65.66           C
ATOM    927  O   THR A  77       4.693   9.372 -24.189  1.00 65.66           O
ATOM    928  HA  THR A  77       6.858   8.117 -24.155  1.00 65.66           H
ATOM    929  CB  THR A  77       6.592   7.571 -22.088  1.00 65.66           C
ATOM    930  HB  THR A  77       6.281   8.035 -21.152  1.00 65.66           H
ATOM    931  OG1 THR A  77       7.856   6.912 -22.058  1.00 65.66           O
ATOM    932  HG1 THR A  77       8.014   6.435 -22.922  1.00 65.66           H
ATOM    933  CG2 THR A  77       5.604   6.464 -22.461  1.00 65.66           C
ATOM    934 1HG2 THR A  77       5.952   5.955 -23.360  1.00 65.66           H
ATOM    935 2HG2 THR A  77       4.623   6.900 -22.647  1.00 65.66           H
ATOM    936 3HG2 THR A  77       5.534   5.748 -21.642  1.00 65.66           H
ATOM    937  HN  THR A  77       8.316   9.286 -22.001  1.00 65.66           H
ATOM    938  N   ARG A  78       5.500  10.533 -22.423  1.00 61.05           N
ATOM    939  CA  ARG A  78       4.303  11.337 -22.248  1.00 61.05           C
ATOM    940  C   ARG A  78       3.073  10.437 -22.112  1.00 61.05           C
ATOM    941  O   ARG A  78       3.033   9.345 -22.678  1.00 61.05           O
ATOM    942  HA  ARG A  78       4.478  11.903 -21.333  1.00 61.05           H
ATOM    943  CB  ARG A  78       4.101  12.289 -23.429  1.00 61.05           C
ATOM    944 1HB  ARG A  78       4.064  11.719 -24.357  1.00 61.05           H
ATOM    945 2HB  ARG A  78       3.143  12.799 -23.330  1.00 61.05           H
ATOM    946  CG  ARG A  78       5.229  13.320 -23.501  1.00 61.05           C
ATOM    947 1HG  ARG A  78       5.366  13.783 -22.524  1.00 61.05           H
ATOM    948 2HG  ARG A  78       6.166  12.822 -23.752  1.00 61.05           H
ATOM    949  CD  ARG A  78       4.922  14.397 -24.544  1.00 61.05           C
ATOM    950 1HD  ARG A  78       4.862  13.948 -25.535  1.00 61.05           H
ATOM    951 2HD  ARG A  78       3.951  14.847 -24.338  1.00 61.05           H
ATOM    952  NE  ARG A  78       5.975  15.436 -24.523  1.00 61.05           N
ATOM    953  HE  ARG A  78       6.792  15.265 -23.973  1.00 61.05           H
ATOM    954  CZ  ARG A  78       5.902  16.593 -25.195  1.00 61.05           C
ATOM    955  NH1 ARG A  78       4.830  16.876 -25.948  1.00 61.05           N
ATOM    956 1HH1 ARG A  78       4.076  16.221 -26.011  1.00 61.05           H
ATOM    957 2HH1 ARG A  78       4.783  17.742 -26.446  1.00 61.05           H
ATOM    958  NH2 ARG A  78       6.917  17.463 -25.103  1.00 61.05           N
ATOM    959 1HH2 ARG A  78       6.878  18.331 -25.599  1.00 61.05           H
ATOM    960 2HH2 ARG A  78       7.713  17.245 -24.539  1.00 61.05           H
ATOM    961  HN  ARG A  78       6.265  10.779 -21.829  1.00 61.05           H
ATOM    962  N   VAL A  79       2.101  10.927 -21.358  1.00 76.46           N
ATOM    963  CA  VAL A  79       0.865  10.190 -21.157  1.00 76.46           C
ATOM    964  C   VAL A  79      -0.022  10.342 -22.394  1.00 76.46           C
ATOM    965  O   VAL A  79      -0.533  11.427 -22.666  1.00 76.46           O
ATOM    966  HA  VAL A  79       1.125   9.138 -21.039  1.00 76.46           H
ATOM    967  CB  VAL A  79       0.181  10.655 -19.870  1.00 76.46           C
ATOM    968  HB  VAL A  79      -0.082  11.706 -19.992  1.00 76.46           H
ATOM    969  CG1 VAL A  79      -1.110   9.873 -19.622  1.00 76.46           C
ATOM    970 1HG1 VAL A  79      -1.794  10.026 -20.456  1.00 76.46           H
ATOM    971 2HG1 VAL A  79      -0.880   8.812 -19.531  1.00 76.46           H
ATOM    972 3HG1 VAL A  79      -1.576  10.224 -18.701  1.00 76.46           H
ATOM    973  CG2 VAL A  79       1.129  10.544 -18.674  1.00 76.46           C
ATOM    974 1HG2 VAL A  79       1.436   9.505 -18.550  1.00 76.46           H
ATOM    975 2HG2 VAL A  79       2.007  11.165 -18.847  1.00 76.46           H
ATOM    976 3HG2 VAL A  79       0.617  10.881 -17.772  1.00 76.46           H
ATOM    977  HN  VAL A  79       2.147  11.810 -20.890  1.00 76.46           H
ATOM    978  N   LYS A  80      -0.177   9.239 -23.111  1.00 68.65           N
ATOM    979  CA  LYS A  80      -0.930   9.254 -24.354  1.00 68.65           C
ATOM    980  C   LYS A  80      -2.174   8.377 -24.202  1.00 68.65           C
ATOM    981  O   LYS A  80      -3.145   8.537 -24.941  1.00 68.65           O
ATOM    982  HA  LYS A  80      -1.250  10.281 -24.530  1.00 68.65           H
ATOM    983  CB  LYS A  80      -0.034   8.852 -25.528  1.00 68.65           C
ATOM    984 1HB  LYS A  80       0.453   7.901 -25.310  1.00 68.65           H
ATOM    985 2HB  LYS A  80      -0.643   8.701 -26.419  1.00 68.65           H
ATOM    986  CG  LYS A  80       1.025   9.922 -25.801  1.00 68.65           C
ATOM    987 1HG  LYS A  80       0.543  10.893 -25.920  1.00 68.65           H
ATOM    988 2HG  LYS A  80       1.696  10.002 -24.946  1.00 68.65           H
ATOM    989  CD  LYS A  80       1.830   9.588 -27.059  1.00 68.65           C
ATOM    990 1HD  LYS A  80       2.302   8.612 -26.944  1.00 68.65           H
ATOM    991 2HD  LYS A  80       1.160   9.520 -27.916  1.00 68.65           H
ATOM    992  CE  LYS A  80       2.899  10.650 -27.323  1.00 68.65           C
ATOM    993 1HE  LYS A  80       2.437  11.635 -27.374  1.00 68.65           H
ATOM    994 2HE  LYS A  80       3.609  10.673 -26.496  1.00 68.65           H
ATOM    995  NZ  LYS A  80       3.612  10.364 -28.588  1.00 68.65           N
ATOM    996 1HZ  LYS A  80       4.323  11.070 -28.743  1.00 68.65           H
ATOM    997 2HZ  LYS A  80       4.050   9.451 -28.531  1.00 68.65           H
ATOM    998 3HZ  LYS A  80       2.952  10.374 -29.358  1.00 68.65           H
ATOM    999  HN  LYS A  80       0.200   8.349 -22.856  1.00 68.65           H
ATOM   1000  N   THR A  81      -2.106   7.470 -23.239  1.00 79.89           N
ATOM   1001  CA  THR A  81      -3.152   6.475 -23.073  1.00 79.89           C
ATOM   1002  C   THR A  81      -3.703   6.514 -21.646  1.00 79.89           C
ATOM   1003  O   THR A  81      -3.086   7.095 -20.754  1.00 79.89           O
ATOM   1004  HA  THR A  81      -3.976   6.728 -23.740  1.00 79.89           H
ATOM   1005  CB  THR A  81      -2.576   5.113 -23.465  1.00 79.89           C
ATOM   1006  HB  THR A  81      -3.370   4.377 -23.591  1.00 79.89           H
ATOM   1007  OG1 THR A  81      -1.629   4.828 -22.438  1.00 79.89           O
ATOM   1008  HG1 THR A  81      -1.382   3.859 -22.460  1.00 79.89           H
ATOM   1009  CG2 THR A  81      -1.734   5.179 -24.740  1.00 79.89           C
ATOM   1010 1HG2 THR A  81      -0.901   5.865 -24.591  1.00 79.89           H
ATOM   1011 2HG2 THR A  81      -2.352   5.532 -25.566  1.00 79.89           H
ATOM   1012 3HG2 THR A  81      -1.349   4.186 -24.973  1.00 79.89           H
ATOM   1013  HN  THR A  81      -1.355   7.408 -22.581  1.00 79.89           H
ATOM   1014  N   MET A  82      -4.858   5.888 -21.474  1.00 80.52           N
ATOM   1015  CA  MET A  82      -5.445   5.750 -20.152  1.00 80.52           C
ATOM   1016  C   MET A  82      -4.522   4.959 -19.223  1.00 80.52           C
ATOM   1017  O   MET A  82      -4.385   5.294 -18.047  1.00 80.52           O
ATOM   1018  HA  MET A  82      -5.566   6.766 -19.777  1.00 80.52           H
ATOM   1019  CB  MET A  82      -6.792   5.034 -20.264  1.00 80.52           C
ATOM   1020 1HB  MET A  82      -7.437   5.570 -20.960  1.00 80.52           H
ATOM   1021 2HB  MET A  82      -6.644   4.034 -20.673  1.00 80.52           H
ATOM   1022  CG  MET A  82      -7.476   4.936 -18.899  1.00 80.52           C
ATOM   1023 1HG  MET A  82      -6.905   4.278 -18.243  1.00 80.52           H
ATOM   1024 2HG  MET A  82      -7.501   5.916 -18.424  1.00 80.52           H
ATOM   1025  SD  MET A  82      -9.137   4.310 -19.092  1.00 80.52           S
ATOM   1026  CE  MET A  82      -9.670   4.316 -17.388  1.00 80.52           C
ATOM   1027 1HE  MET A  82      -9.018   3.668 -16.801  1.00 80.52           H
ATOM   1028 2HE  MET A  82      -9.622   5.332 -16.996  1.00 80.52           H
ATOM   1029 3HE  MET A  82     -10.695   3.951 -17.327  1.00 80.52           H
ATOM   1030  HN  MET A  82      -5.389   5.481 -22.217  1.00 80.52           H
ATOM   1031  N   THR A  83      -3.913   3.926 -19.785  1.00 83.16           N
ATOM   1032  CA  THR A  83      -2.994   3.095 -19.025  1.00 83.16           C
ATOM   1033  C   THR A  83      -1.811   3.927 -18.527  1.00 83.16           C
ATOM   1034  O   THR A  83      -1.398   3.798 -17.375  1.00 83.16           O
ATOM   1035  HA  THR A  83      -3.516   2.722 -18.144  1.00 83.16           H
ATOM   1036  CB  THR A  83      -2.579   1.918 -19.910  1.00 83.16           C
ATOM   1037  HB  THR A  83      -1.768   2.202 -20.581  1.00 83.16           H
ATOM   1038  OG1 THR A  83      -3.790   1.516 -20.544  1.00 83.16           O
ATOM   1039  HG1 THR A  83      -4.276   0.859 -19.968  1.00 83.16           H
ATOM   1040  CG2 THR A  83      -2.160   0.692 -19.096  1.00 83.16           C
ATOM   1041 1HG2 THR A  83      -2.994   0.367 -18.474  1.00 83.16           H
ATOM   1042 2HG2 THR A  83      -1.313   0.950 -18.461  1.00 83.16           H
ATOM   1043 3HG2 THR A  83      -1.876  -0.114 -19.772  1.00 83.16           H
ATOM   1044  HN  THR A  83      -4.038   3.654 -20.739  1.00 83.16           H
ATOM   1045  N   ASP A  84      -1.299   4.763 -19.418  1.00 85.56           N
ATOM   1046  CA  ASP A  84      -0.151   5.593 -19.093  1.00 85.56           C
ATOM   1047  C   ASP A  84      -0.494   6.483 -17.897  1.00 85.56           C
ATOM   1048  O   ASP A  84       0.350   6.723 -17.035  1.00 85.56           O
ATOM   1049  HA  ASP A  84       0.656   4.894 -18.874  1.00 85.56           H
ATOM   1050  CB  ASP A  84       0.222   6.501 -20.267  1.00 85.56           C
ATOM   1051 1HB  ASP A  84      -0.627   7.133 -20.526  1.00 85.56           H
ATOM   1052 2HB  ASP A  84       1.035   7.164 -19.973  1.00 85.56           H
ATOM   1053  CG  ASP A  84       0.643   5.677 -21.485  1.00 85.56           C
ATOM   1054  OD1 ASP A  84       1.216   4.588 -21.263  1.00 85.56           O
ATOM   1055  OD2 ASP A  84       0.381   6.153 -22.611  1.00 85.56           O
ATOM   1056  HN  ASP A  84      -1.654   4.877 -20.346  1.00 85.56           H
ATOM   1057  N   MET A  85      -1.735   6.949 -17.883  1.00 87.75           N
ATOM   1058  CA  MET A  85      -2.184   7.850 -16.835  1.00 87.75           C
ATOM   1059  C   MET A  85      -2.119   7.172 -15.465  1.00 87.75           C
ATOM   1060  O   MET A  85      -1.595   7.743 -14.510  1.00 87.75           O
ATOM   1061  HA  MET A  85      -1.498   8.696 -16.862  1.00 87.75           H
ATOM   1062  CB  MET A  85      -3.622   8.288 -17.120  1.00 87.75           C
ATOM   1063 1HB  MET A  85      -3.702   8.637 -18.150  1.00 87.75           H
ATOM   1064 2HB  MET A  85      -4.293   7.435 -17.020  1.00 87.75           H
ATOM   1065  CG  MET A  85      -4.056   9.401 -16.164  1.00 87.75           C
ATOM   1066 1HG  MET A  85      -5.128   9.572 -16.255  1.00 87.75           H
ATOM   1067 2HG  MET A  85      -3.867   9.100 -15.133  1.00 87.75           H
ATOM   1068  SD  MET A  85      -3.165  10.903 -16.532  1.00 87.75           S
ATOM   1069  CE  MET A  85      -3.595  11.877 -15.098  1.00 87.75           C
ATOM   1070 1HE  MET A  85      -4.677  12.002 -15.055  1.00 87.75           H
ATOM   1071 2HE  MET A  85      -3.252  11.368 -14.198  1.00 87.75           H
ATOM   1072 3HE  MET A  85      -3.118  12.855 -15.167  1.00 87.75           H
ATOM   1073  HN  MET A  85      -2.425   6.722 -18.570  1.00 87.75           H
ATOM   1074  N   PHE A  86      -2.660   5.963 -15.412  1.00 91.61           N
ATOM   1075  CA  PHE A  86      -2.708   5.219 -14.165  1.00 91.61           C
ATOM   1076  C   PHE A  86      -1.304   4.800 -13.722  1.00 91.61           C
ATOM   1077  O   PHE A  86      -0.989   4.833 -12.533  1.00 91.61           O
ATOM   1078  HA  PHE A  86      -3.144   5.876 -13.412  1.00 91.61           H
ATOM   1079  CB  PHE A  86      -3.543   3.963 -14.425  1.00 91.61           C
ATOM   1080 1HB  PHE A  86      -3.156   3.459 -15.311  1.00 91.61           H
ATOM   1081 2HB  PHE A  86      -3.419   3.277 -13.588  1.00 91.61           H
ATOM   1082  CG  PHE A  86      -5.035   4.239 -14.623  1.00 91.61           C
ATOM   1083  CD1 PHE A  86      -5.672   5.139 -13.827  1.00 91.61           C
ATOM   1084  HD1 PHE A  86      -5.120   5.664 -13.048  1.00 91.61           H
ATOM   1085  CD2 PHE A  86      -5.724   3.583 -15.595  1.00 91.61           C
ATOM   1086  HD2 PHE A  86      -5.213   2.862 -16.234  1.00 91.61           H
ATOM   1087  CE1 PHE A  86      -7.057   5.394 -14.011  1.00 91.61           C
ATOM   1088  HE1 PHE A  86      -7.567   6.115 -13.373  1.00 91.61           H
ATOM   1089  CE2 PHE A  86      -7.109   3.839 -15.779  1.00 91.61           C
ATOM   1090  HE2 PHE A  86      -7.661   3.314 -16.559  1.00 91.61           H
ATOM   1091  CZ  PHE A  86      -7.746   4.739 -14.983  1.00 91.61           C
ATOM   1092  HZ  PHE A  86      -8.809   4.935 -15.124  1.00 91.61           H
ATOM   1093  HN  PHE A  86      -3.059   5.494 -16.200  1.00 91.61           H
ATOM   1094  N   LEU A  87      -0.499   4.416 -14.701  1.00 89.35           N
ATOM   1095  CA  LEU A  87       0.836   3.917 -14.420  1.00 89.35           C
ATOM   1096  C   LEU A  87       1.685   5.046 -13.832  1.00 89.35           C
ATOM   1097  O   LEU A  87       2.502   4.814 -12.943  1.00 89.35           O
ATOM   1098  HA  LEU A  87       0.740   3.131 -13.671  1.00 89.35           H
ATOM   1099  CB  LEU A  87       1.444   3.279 -15.671  1.00 89.35           C
ATOM   1100 1HB  LEU A  87       1.353   3.985 -16.496  1.00 89.35           H
ATOM   1101 2HB  LEU A  87       2.509   3.128 -15.496  1.00 89.35           H
ATOM   1102  CG  LEU A  87       0.833   1.946 -16.108  1.00 89.35           C
ATOM   1103  HG  LEU A  87      -0.234   2.096 -16.269  1.00 89.35           H
ATOM   1104  CD1 LEU A  87       1.430   1.478 -17.437  1.00 89.35           C
ATOM   1105 1HD1 LEU A  87       1.230   2.224 -18.207  1.00 89.35           H
ATOM   1106 2HD1 LEU A  87       2.507   1.350 -17.326  1.00 89.35           H
ATOM   1107 3HD1 LEU A  87       0.979   0.529 -17.724  1.00 89.35           H
ATOM   1108  CD2 LEU A  87       0.980   0.890 -15.011  1.00 89.35           C
ATOM   1109 1HD2 LEU A  87       2.037   0.735 -14.794  1.00 89.35           H
ATOM   1110 2HD2 LEU A  87       0.470   1.229 -14.109  1.00 89.35           H
ATOM   1111 3HD2 LEU A  87       0.537  -0.048 -15.347  1.00 89.35           H
ATOM   1112  HN  LEU A  87      -0.745   4.442 -15.670  1.00 89.35           H
ATOM   1113  N   LEU A  88       1.461   6.244 -14.352  1.00 91.62           N
ATOM   1114  CA  LEU A  88       2.195   7.410 -13.889  1.00 91.62           C
ATOM   1115  C   LEU A  88       1.794   7.720 -12.446  1.00 91.62           C
ATOM   1116  O   LEU A  88       2.653   7.913 -11.587  1.00 91.62           O
ATOM   1117  HA  LEU A  88       3.255   7.156 -13.906  1.00 91.62           H
ATOM   1118  CB  LEU A  88       1.995   8.584 -14.849  1.00 91.62           C
ATOM   1119 1HB  LEU A  88       2.364   8.292 -15.832  1.00 91.62           H
ATOM   1120 2HB  LEU A  88       0.926   8.766 -14.951  1.00 91.62           H
ATOM   1121  CG  LEU A  88       2.672   9.898 -14.452  1.00 91.62           C
ATOM   1122  HG  LEU A  88       2.324  10.173 -13.456  1.00 91.62           H
ATOM   1123  CD1 LEU A  88       4.191   9.729 -14.370  1.00 91.62           C
ATOM   1124 1HD1 LEU A  88       4.432   8.972 -13.624  1.00 91.62           H
ATOM   1125 2HD1 LEU A  88       4.575   9.418 -15.341  1.00 91.62           H
ATOM   1126 3HD1 LEU A  88       4.646  10.678 -14.086  1.00 91.62           H
ATOM   1127  CD2 LEU A  88       2.271  11.030 -15.400  1.00 91.62           C
ATOM   1128 1HD2 LEU A  88       2.571  10.776 -16.416  1.00 91.62           H
ATOM   1129 2HD2 LEU A  88       1.191  11.168 -15.364  1.00 91.62           H
ATOM   1130 3HD2 LEU A  88       2.766  11.952 -15.094  1.00 91.62           H
ATOM   1131  HN  LEU A  88       0.794   6.424 -15.075  1.00 91.62           H
ATOM   1132  N   ASN A  89       0.488   7.758 -12.223  1.00 92.36           N
ATOM   1133  CA  ASN A  89      -0.038   8.111 -10.916  1.00 92.36           C
ATOM   1134  C   ASN A  89       0.376   7.045  -9.900  1.00 92.36           C
ATOM   1135  O   ASN A  89       0.625   7.356  -8.736  1.00 92.36           O
ATOM   1136  HA  ASN A  89       0.387   9.089 -10.691  1.00 92.36           H
ATOM   1137  CB  ASN A  89      -1.566   8.177 -10.937  1.00 92.36           C
ATOM   1138 1HB  ASN A  89      -1.961   7.360 -11.542  1.00 92.36           H
ATOM   1139 2HB  ASN A  89      -1.954   8.041  -9.927  1.00 92.36           H
ATOM   1140  CG  ASN A  89      -2.050   9.515 -11.499  1.00 92.36           C
ATOM   1141  OD1 ASN A  89      -2.228  10.489 -10.787  1.00 92.36           O
ATOM   1142  ND2 ASN A  89      -2.252   9.508 -12.814  1.00 92.36           N
ATOM   1143 1HD2 ASN A  89      -2.086   8.675 -13.341  1.00 92.36           H
ATOM   1144 2HD2 ASN A  89      -2.569  10.337 -13.275  1.00 92.36           H
ATOM   1145  HN  ASN A  89      -0.203   7.554 -12.916  1.00 92.36           H
ATOM   1146  N   LEU A  90       0.435   5.810 -10.376  1.00 93.36           N
ATOM   1147  CA  LEU A  90       0.848   4.702  -9.533  1.00 93.36           C
ATOM   1148  C   LEU A  90       2.289   4.928  -9.071  1.00 93.36           C
ATOM   1149  O   LEU A  90       2.601   4.759  -7.893  1.00 93.36           O
ATOM   1150  HA  LEU A  90       0.201   4.699  -8.656  1.00 93.36           H
ATOM   1151  CB  LEU A  90       0.636   3.370 -10.256  1.00 93.36           C
ATOM   1152 1HB  LEU A  90      -0.419   3.286 -10.517  1.00 93.36           H
ATOM   1153 2HB  LEU A  90       1.195   3.394 -11.191  1.00 93.36           H
ATOM   1154  CG  LEU A  90       1.043   2.114  -9.482  1.00 93.36           C
ATOM   1155  HG  LEU A  90       2.088   2.217  -9.190  1.00 93.36           H
ATOM   1156  CD1 LEU A  90       0.226   1.974  -8.196  1.00 93.36           C
ATOM   1157 1HD1 LEU A  90       0.393   2.844  -7.562  1.00 93.36           H
ATOM   1158 2HD1 LEU A  90      -0.833   1.903  -8.444  1.00 93.36           H
ATOM   1159 3HD1 LEU A  90       0.536   1.073  -7.666  1.00 93.36           H
ATOM   1160  CD2 LEU A  90       0.941   0.869 -10.365  1.00 93.36           C
ATOM   1161 1HD2 LEU A  90      -0.087   0.750 -10.708  1.00 93.36           H
ATOM   1162 2HD2 LEU A  90       1.601   0.979 -11.226  1.00 93.36           H
ATOM   1163 3HD2 LEU A  90       1.236  -0.009  -9.791  1.00 93.36           H
ATOM   1164  HN  LEU A  90       0.207   5.563 -11.318  1.00 93.36           H
ATOM   1165  N   ALA A  91       3.130   5.306 -10.023  1.00 94.50           N
ATOM   1166  CA  ALA A  91       4.542   5.499  -9.742  1.00 94.50           C
ATOM   1167  C   ALA A  91       4.707   6.651  -8.748  1.00 94.50           C
ATOM   1168  O   ALA A  91       5.560   6.596  -7.864  1.00 94.50           O
ATOM   1169  HA  ALA A  91       4.918   4.582  -9.288  1.00 94.50           H
ATOM   1170  CB  ALA A  91       5.295   5.746 -11.050  1.00 94.50           C
ATOM   1171 1HB  ALA A  91       5.170   4.887 -11.709  1.00 94.50           H
ATOM   1172 2HB  ALA A  91       4.896   6.637 -11.536  1.00 94.50           H
ATOM   1173 3HB  ALA A  91       6.354   5.891 -10.839  1.00 94.50           H
ATOM   1174  HN  ALA A  91       2.860   5.479 -10.970  1.00 94.50           H
ATOM   1175  N   ILE A  92       3.876   7.667  -8.926  1.00 93.20           N
ATOM   1176  CA  ILE A  92       3.902   8.820  -8.042  1.00 93.20           C
ATOM   1177  C   ILE A  92       3.505   8.383  -6.630  1.00 93.20           C
ATOM   1178  O   ILE A  92       4.165   8.743  -5.657  1.00 93.20           O
ATOM   1179  HA  ILE A  92       4.928   9.187  -8.014  1.00 93.20           H
ATOM   1180  CB  ILE A  92       3.034   9.947  -8.604  1.00 93.20           C
ATOM   1181  HB  ILE A  92       2.061   9.531  -8.865  1.00 93.20           H
ATOM   1182  CG1 ILE A  92       3.640  10.518  -9.888  1.00 93.20           C
ATOM   1183 1HG1 ILE A  92       4.530  11.099  -9.647  1.00 93.20           H
ATOM   1184 2HG1 ILE A  92       3.958   9.703 -10.538  1.00 93.20           H
ATOM   1185  CG2 ILE A  92       2.794  11.032  -7.552  1.00 93.20           C
ATOM   1186 1HG2 ILE A  92       2.287  10.597  -6.691  1.00 93.20           H
ATOM   1187 2HG2 ILE A  92       3.750  11.450  -7.238  1.00 93.20           H
ATOM   1188 3HG2 ILE A  92       2.174  11.821  -7.978  1.00 93.20           H
ATOM   1189  CD1 ILE A  92       2.632  11.402 -10.625  1.00 93.20           C
ATOM   1190 1HD1 ILE A  92       1.753  10.811 -10.885  1.00 93.20           H
ATOM   1191 2HD1 ILE A  92       2.335  12.229  -9.980  1.00 93.20           H
ATOM   1192 3HD1 ILE A  92       3.088  11.794 -11.533  1.00 93.20           H
ATOM   1193  HN  ILE A  92       3.195   7.711  -9.657  1.00 93.20           H
ATOM   1194  N   ALA A  93       2.428   7.615  -6.564  1.00 95.11           N
ATOM   1195  CA  ALA A  93       1.883   7.199  -5.283  1.00 95.11           C
ATOM   1196  C   ALA A  93       2.920   6.351  -4.544  1.00 95.11           C
ATOM   1197  O   ALA A  93       3.142   6.539  -3.349  1.00 95.11           O
ATOM   1198  HA  ALA A  93       1.679   8.097  -4.701  1.00 95.11           H
ATOM   1199  CB  ALA A  93       0.568   6.448  -5.507  1.00 95.11           C
ATOM   1200 1HB  ALA A  93      -0.143   7.103  -6.009  1.00 95.11           H
ATOM   1201 2HB  ALA A  93       0.752   5.570  -6.126  1.00 95.11           H
ATOM   1202 3HB  ALA A  93       0.160   6.136  -4.546  1.00 95.11           H
ATOM   1203  HN  ALA A  93       1.931   7.278  -7.364  1.00 95.11           H
ATOM   1204  N   ASP A  94       3.526   5.436  -5.285  1.00 91.75           N
ATOM   1205  CA  ASP A  94       4.526   4.550  -4.712  1.00 91.75           C
ATOM   1206  C   ASP A  94       5.672   5.386  -4.139  1.00 91.75           C
ATOM   1207  O   ASP A  94       6.143   5.125  -3.033  1.00 91.75           O
ATOM   1208  HA  ASP A  94       4.000   3.983  -3.944  1.00 91.75           H
ATOM   1209  CB  ASP A  94       5.107   3.615  -5.774  1.00 91.75           C
ATOM   1210 1HB  ASP A  94       5.245   4.160  -6.708  1.00 91.75           H
ATOM   1211 2HB  ASP A  94       6.092   3.269  -5.459  1.00 91.75           H
ATOM   1212  CG  ASP A  94       4.189   2.414  -6.009  1.00 91.75           C
ATOM   1213  OD1 ASP A  94       3.462   2.060  -5.055  1.00 91.75           O
ATOM   1214  OD2 ASP A  94       4.234   1.877  -7.137  1.00 91.75           O
ATOM   1215  HN  ASP A  94       3.345   5.294  -6.259  1.00 91.75           H
ATOM   1216  N   LEU A  95       6.089   6.373  -4.918  1.00 91.67           N
ATOM   1217  CA  LEU A  95       7.237   7.185  -4.549  1.00 91.67           C
ATOM   1218  C   LEU A  95       6.930   7.933  -3.250  1.00 91.67           C
ATOM   1219  O   LEU A  95       7.774   8.006  -2.358  1.00 91.67           O
ATOM   1220  HA  LEU A  95       8.071   6.507  -4.368  1.00 91.67           H
ATOM   1221  CB  LEU A  95       7.640   8.101  -5.706  1.00 91.67           C
ATOM   1222 1HB  LEU A  95       7.709   7.499  -6.613  1.00 91.67           H
ATOM   1223 2HB  LEU A  95       6.841   8.825  -5.865  1.00 91.67           H
ATOM   1224  CG  LEU A  95       8.955   8.863  -5.531  1.00 91.67           C
ATOM   1225  HG  LEU A  95       8.932   9.366  -4.565  1.00 91.67           H
ATOM   1226  CD1 LEU A  95      10.147   7.904  -5.513  1.00 91.67           C
ATOM   1227 1HD1 LEU A  95      10.036   7.203  -4.686  1.00 91.67           H
ATOM   1228 2HD1 LEU A  95      10.184   7.353  -6.453  1.00 91.67           H
ATOM   1229 3HD1 LEU A  95      11.068   8.471  -5.388  1.00 91.67           H
ATOM   1230  CD2 LEU A  95       9.107   9.946  -6.601  1.00 91.67           C
ATOM   1231 1HD2 LEU A  95       9.099   9.485  -7.589  1.00 91.67           H
ATOM   1232 2HD2 LEU A  95       8.281  10.653  -6.523  1.00 91.67           H
ATOM   1233 3HD2 LEU A  95      10.050  10.473  -6.454  1.00 91.67           H
ATOM   1234  HN  LEU A  95       5.658   6.622  -5.786  1.00 91.67           H
ATOM   1235  N   LEU A  96       5.721   8.469  -3.185  1.00 90.64           N
ATOM   1236  CA  LEU A  96       5.309   9.249  -2.030  1.00 90.64           C
ATOM   1237  C   LEU A  96       5.323   8.357  -0.787  1.00 90.64           C
ATOM   1238  O   LEU A  96       5.716   8.796   0.293  1.00 90.64           O
ATOM   1239  HA  LEU A  96       6.043  10.043  -1.893  1.00 90.64           H
ATOM   1240  CB  LEU A  96       3.959   9.919  -2.290  1.00 90.64           C
ATOM   1241 1HB  LEU A  96       3.266   9.164  -2.662  1.00 90.64           H
ATOM   1242 2HB  LEU A  96       3.562  10.274  -1.338  1.00 90.64           H
ATOM   1243  CG  LEU A  96       3.970  11.091  -3.274  1.00 90.64           C
ATOM   1244  HG  LEU A  96       4.420  10.749  -4.206  1.00 90.64           H
ATOM   1245  CD1 LEU A  96       2.546  11.547  -3.600  1.00 90.64           C
ATOM   1246 1HD1 LEU A  96       1.993  10.721  -4.046  1.00 90.64           H
ATOM   1247 2HD1 LEU A  96       2.049  11.865  -2.684  1.00 90.64           H
ATOM   1248 3HD1 LEU A  96       2.584  12.380  -4.301  1.00 90.64           H
ATOM   1249  CD2 LEU A  96       4.835  12.239  -2.750  1.00 90.64           C
ATOM   1250 1HD2 LEU A  96       4.437  12.587  -1.797  1.00 90.64           H
ATOM   1251 2HD2 LEU A  96       5.858  11.889  -2.611  1.00 90.64           H
ATOM   1252 3HD2 LEU A  96       4.825  13.058  -3.469  1.00 90.64           H
ATOM   1253  HN  LEU A  96       5.029   8.378  -3.902  1.00 90.64           H
ATOM   1254  N   PHE A  97       4.890   7.119  -0.980  1.00 91.90           N
ATOM   1255  CA  PHE A  97       4.903   6.145   0.098  1.00 91.90           C
ATOM   1256  C   PHE A  97       6.331   5.882   0.582  1.00 91.90           C
ATOM   1257  O   PHE A  97       6.592   5.879   1.784  1.00 91.90           O
ATOM   1258  HA  PHE A  97       4.315   6.559   0.916  1.00 91.90           H
ATOM   1259  CB  PHE A  97       4.322   4.847  -0.466  1.00 91.90           C
ATOM   1260 1HB  PHE A  97       3.236   4.936  -0.511  1.00 91.90           H
ATOM   1261 2HB  PHE A  97       4.673   4.718  -1.490  1.00 91.90           H
ATOM   1262  CG  PHE A  97       4.684   3.600   0.343  1.00 91.90           C
ATOM   1263  CD1 PHE A  97       5.529   2.672  -0.180  1.00 91.90           C
ATOM   1264  HD1 PHE A  97       5.949   2.816  -1.175  1.00 91.90           H
ATOM   1265  CD2 PHE A  97       4.160   3.419   1.585  1.00 91.90           C
ATOM   1266  HD2 PHE A  97       3.482   4.163   2.004  1.00 91.90           H
ATOM   1267  CE1 PHE A  97       5.865   1.514   0.571  1.00 91.90           C
ATOM   1268  HE1 PHE A  97       6.543   0.770   0.152  1.00 91.90           H
ATOM   1269  CE2 PHE A  97       4.496   2.262   2.336  1.00 91.90           C
ATOM   1270  HE2 PHE A  97       4.076   2.117   3.331  1.00 91.90           H
ATOM   1271  CZ  PHE A  97       5.341   1.334   1.813  1.00 91.90           C
ATOM   1272  HZ  PHE A  97       5.599   0.445   2.390  1.00 91.90           H
ATOM   1273  HN  PHE A  97       4.535   6.781  -1.852  1.00 91.90           H
ATOM   1274  N   LEU A  98       7.218   5.669  -0.379  1.00 94.03           N
ATOM   1275  CA  LEU A  98       8.562   5.212  -0.069  1.00 94.03           C
ATOM   1276  C   LEU A  98       9.277   6.276   0.765  1.00 94.03           C
ATOM   1277  O   LEU A  98      10.088   5.950   1.631  1.00 94.03           O
ATOM   1278  HA  LEU A  98       8.469   4.307   0.531  1.00 94.03           H
ATOM   1279  CB  LEU A  98       9.307   4.831  -1.350  1.00 94.03           C
ATOM   1280 1HB  LEU A  98       9.229   5.660  -2.053  1.00 94.03           H
ATOM   1281 2HB  LEU A  98      10.364   4.714  -1.111  1.00 94.03           H
ATOM   1282  CG  LEU A  98       8.828   3.558  -2.051  1.00 94.03           C
ATOM   1283  HG  LEU A  98       7.739   3.575  -2.082  1.00 94.03           H
ATOM   1284  CD1 LEU A  98       9.321   3.511  -3.499  1.00 94.03           C
ATOM   1285 1HD1 LEU A  98       8.937   4.375  -4.042  1.00 94.03           H
ATOM   1286 2HD1 LEU A  98      10.411   3.529  -3.513  1.00 94.03           H
ATOM   1287 3HD1 LEU A  98       8.966   2.596  -3.974  1.00 94.03           H
ATOM   1288  CD2 LEU A  98       9.239   2.311  -1.265  1.00 94.03           C
ATOM   1289 1HD2 LEU A  98      10.325   2.277  -1.181  1.00 94.03           H
ATOM   1290 2HD2 LEU A  98       8.798   2.349  -0.269  1.00 94.03           H
ATOM   1291 3HD2 LEU A  98       8.886   1.421  -1.786  1.00 94.03           H
ATOM   1292  HN  LEU A  98       7.031   5.802  -1.353  1.00 94.03           H
ATOM   1293  N   VAL A  99       8.952   7.527   0.475  1.00 91.40           N
ATOM   1294  CA  VAL A  99       9.600   8.643   1.143  1.00 91.40           C
ATOM   1295  C   VAL A  99       9.299   8.580   2.642  1.00 91.40           C
ATOM   1296  O   VAL A  99      10.000   9.193   3.445  1.00 91.40           O
ATOM   1297  HA  VAL A  99      10.675   8.535   0.996  1.00 91.40           H
ATOM   1298  CB  VAL A  99       9.165   9.962   0.501  1.00 91.40           C
ATOM   1299  HB  VAL A  99       8.075   9.976   0.470  1.00 91.40           H
ATOM   1300  CG1 VAL A  99       9.626  11.157   1.337  1.00 91.40           C
ATOM   1301 1HG1 VAL A  99       9.191  11.093   2.334  1.00 91.40           H
ATOM   1302 2HG1 VAL A  99      10.713  11.149   1.414  1.00 91.40           H
ATOM   1303 3HG1 VAL A  99       9.303  12.082   0.858  1.00 91.40           H
ATOM   1304  CG2 VAL A  99       9.677  10.068  -0.937  1.00 91.40           C
ATOM   1305 1HG2 VAL A  99      10.766  10.021  -0.939  1.00 91.40           H
ATOM   1306 2HG2 VAL A  99       9.277   9.243  -1.527  1.00 91.40           H
ATOM   1307 3HG2 VAL A  99       9.353  11.014  -1.369  1.00 91.40           H
ATOM   1308  HN  VAL A  99       8.261   7.783  -0.201  1.00 91.40           H
ATOM   1309  N   THR A 100       8.257   7.832   2.972  1.00 90.84           N
ATOM   1310  CA  THR A 100       7.841   7.699   4.358  1.00 90.84           C
ATOM   1311  C   THR A 100       8.717   6.675   5.082  1.00 90.84           C
ATOM   1312  O   THR A 100       8.871   6.735   6.301  1.00 90.84           O
ATOM   1313  HA  THR A 100       7.991   8.657   4.856  1.00 90.84           H
ATOM   1314  CB  THR A 100       6.352   7.344   4.373  1.00 90.84           C
ATOM   1315  HB  THR A 100       5.930   7.480   5.368  1.00 90.84           H
ATOM   1316  OG1 THR A 100       6.308   6.014   3.863  1.00 90.84           O
ATOM   1317  HG1 THR A 100       7.085   5.855   3.254  1.00 90.84           H
ATOM   1318  CG2 THR A 100       5.546   8.159   3.360  1.00 90.84           C
ATOM   1319 1HG2 THR A 100       5.926   7.970   2.356  1.00 90.84           H
ATOM   1320 2HG2 THR A 100       5.640   9.221   3.591  1.00 90.84           H
ATOM   1321 3HG2 THR A 100       4.497   7.868   3.413  1.00 90.84           H
ATOM   1322  HN  THR A 100       7.701   7.325   2.314  1.00 90.84           H
ATOM   1323  N   LEU A 101       9.268   5.758   4.300  1.00 92.62           N
ATOM   1324  CA  LEU A 101       9.904   4.579   4.863  1.00 92.62           C
ATOM   1325  C   LEU A 101      11.111   5.007   5.702  1.00 92.62           C
ATOM   1326  O   LEU A 101      11.349   4.459   6.777  1.00 92.62           O
ATOM   1327  HA  LEU A 101       9.179   4.099   5.521  1.00 92.62           H
ATOM   1328  CB  LEU A 101      10.247   3.576   3.759  1.00 92.62           C
ATOM   1329 1HB  LEU A 101      10.824   4.093   2.993  1.00 92.62           H
ATOM   1330 2HB  LEU A 101      10.894   2.808   4.182  1.00 92.62           H
ATOM   1331  CG  LEU A 101       9.058   2.888   3.086  1.00 92.62           C
ATOM   1332  HG  LEU A 101       8.466   3.649   2.577  1.00 92.62           H
ATOM   1333  CD1 LEU A 101       9.530   1.896   2.021  1.00 92.62           C
ATOM   1334 1HD1 LEU A 101      10.104   2.425   1.260  1.00 92.62           H
ATOM   1335 2HD1 LEU A 101      10.157   1.135   2.485  1.00 92.62           H
ATOM   1336 3HD1 LEU A 101       8.665   1.421   1.558  1.00 92.62           H
ATOM   1337  CD2 LEU A 101       8.148   2.226   4.122  1.00 92.62           C
ATOM   1338 1HD2 LEU A 101       8.714   1.480   4.679  1.00 92.62           H
ATOM   1339 2HD2 LEU A 101       7.770   2.983   4.810  1.00 92.62           H
ATOM   1340 3HD2 LEU A 101       7.311   1.745   3.617  1.00 92.62           H
ATOM   1341  HN  LEU A 101       9.285   5.811   3.302  1.00 92.62           H
ATOM   1342  N   PRO A 102      11.890   5.989   5.228  1.00 94.07           N
ATOM   1343  CA  PRO A 102      13.075   6.433   5.965  1.00 94.07           C
ATOM   1344  C   PRO A 102      12.756   6.797   7.406  1.00 94.07           C
ATOM   1345  O   PRO A 102      13.503   6.448   8.318  1.00 94.07           O
ATOM   1346  HA  PRO A 102      13.801   5.623   6.030  1.00 94.07           H
ATOM   1347  CB  PRO A 102      13.564   7.645   5.168  1.00 94.07           C
ATOM   1348 1HB  PRO A 102      13.140   8.574   5.550  1.00 94.07           H
ATOM   1349 2HB  PRO A 102      14.648   7.747   5.217  1.00 94.07           H
ATOM   1350  CG  PRO A 102      13.089   7.350   3.750  1.00 94.07           C
ATOM   1351 1HG  PRO A 102      13.043   8.254   3.143  1.00 94.07           H
ATOM   1352 2HG  PRO A 102      13.761   6.666   3.233  1.00 94.07           H
ATOM   1353  CD  PRO A 102      11.714   6.741   3.973  1.00 94.07           C
ATOM   1354 1HD  PRO A 102      10.943   7.506   4.069  1.00 94.07           H
ATOM   1355 2HD  PRO A 102      11.417   6.098   3.144  1.00 94.07           H
ATOM   1356  N   PHE A 103      11.643   7.497   7.573  1.00 92.44           N
ATOM   1357  CA  PHE A 103      11.241   7.960   8.890  1.00 92.44           C
ATOM   1358  C   PHE A 103      10.885   6.783   9.801  1.00 92.44           C
ATOM   1359  O   PHE A 103      11.243   6.774  10.977  1.00 92.44           O
ATOM   1360  HA  PHE A 103      12.087   8.502   9.314  1.00 92.44           H
ATOM   1361  CB  PHE A 103      10.000   8.834   8.698  1.00 92.44           C
ATOM   1362 1HB  PHE A 103       9.245   8.262   8.158  1.00 92.44           H
ATOM   1363 2HB  PHE A 103       9.581   9.073   9.675  1.00 92.44           H
ATOM   1364  CG  PHE A 103      10.268  10.137   7.942  1.00 92.44           C
ATOM   1365  CD1 PHE A 103      10.667  11.247   8.620  1.00 92.44           C
ATOM   1366  HD1 PHE A 103      10.796  11.208   9.702  1.00 92.44           H
ATOM   1367  CD2 PHE A 103      10.107  10.187   6.593  1.00 92.44           C
ATOM   1368  HD2 PHE A 103       9.788   9.297   6.049  1.00 92.44           H
ATOM   1369  CE1 PHE A 103      10.915  12.456   7.919  1.00 92.44           C
ATOM   1370  HE1 PHE A 103      11.235  13.346   8.463  1.00 92.44           H
ATOM   1371  CE2 PHE A 103      10.356  11.396   5.892  1.00 92.44           C
ATOM   1372  HE2 PHE A 103      10.227  11.435   4.810  1.00 92.44           H
ATOM   1373  CZ  PHE A 103      10.755  12.506   6.570  1.00 92.44           C
ATOM   1374  HZ  PHE A 103      10.946  13.434   6.031  1.00 92.44           H
ATOM   1375  HN  PHE A 103      11.022   7.746   6.830  1.00 92.44           H
ATOM   1376  N   TRP A 104      10.185   5.819   9.222  1.00 87.35           N
ATOM   1377  CA  TRP A 104       9.736   4.663   9.978  1.00 87.35           C
ATOM   1378  C   TRP A 104      10.965   3.825  10.336  1.00 87.35           C
ATOM   1379  O   TRP A 104      10.995   3.173  11.378  1.00 87.35           O
ATOM   1380  HA  TRP A 104       9.254   5.025  10.887  1.00 87.35           H
ATOM   1381  CB  TRP A 104       8.681   3.874   9.200  1.00 87.35           C
ATOM   1382 1HB  TRP A 104       9.077   3.633   8.213  1.00 87.35           H
ATOM   1383 2HB  TRP A 104       8.499   2.928   9.710  1.00 87.35           H
ATOM   1384  CG  TRP A 104       7.350   4.611   9.033  1.00 87.35           C
ATOM   1385  CD1 TRP A 104       6.789   5.054   7.900  1.00 87.35           C
ATOM   1386  HD1 TRP A 104       7.232   4.940   6.910  1.00 87.35           H
ATOM   1387  CD2 TRP A 104       6.431   4.973  10.085  1.00 87.35           C
ATOM   1388  NE1 TRP A 104       5.580   5.674   8.143  1.00 87.35           N
ATOM   1389  HE1 TRP A 104       4.977   6.084   7.459  1.00 87.35           H
ATOM   1390  CE2 TRP A 104       5.356   5.623   9.514  1.00 87.35           C
ATOM   1391  CE3 TRP A 104       6.505   4.760  11.472  1.00 87.35           C
ATOM   1392  HE3 TRP A 104       7.343   4.249  11.947  1.00 87.35           H
ATOM   1393  CZ2 TRP A 104       4.274   6.113  10.256  1.00 87.35           C
ATOM   1394  HZ2 TRP A 104       3.436   6.623   9.781  1.00 87.35           H
ATOM   1395  CZ3 TRP A 104       5.416   5.255  12.200  1.00 87.35           C
ATOM   1396  HZ3 TRP A 104       5.424   5.115  13.281  1.00 87.35           H
ATOM   1397  CH2 TRP A 104       4.326   5.911  11.640  1.00 87.35           C
ATOM   1398  HH2 TRP A 104       3.516   6.267  12.276  1.00 87.35           H
ATOM   1399  HN  TRP A 104       9.924   5.820   8.256  1.00 87.35           H
ATOM   1400  N   ALA A 105      11.950   3.871   9.451  1.00 94.06           N
ATOM   1401  CA  ALA A 105      13.184   3.134   9.666  1.00 94.06           C
ATOM   1402  C   ALA A 105      13.877   3.665  10.922  1.00 94.06           C
ATOM   1403  O   ALA A 105      14.305   2.888  11.775  1.00 94.06           O
ATOM   1404  HA  ALA A 105      12.923   2.087   9.820  1.00 94.06           H
ATOM   1405  CB  ALA A 105      14.068   3.244   8.422  1.00 94.06           C
ATOM   1406 1HB  ALA A 105      13.541   2.826   7.564  1.00 94.06           H
ATOM   1407 2HB  ALA A 105      14.299   4.292   8.231  1.00 94.06           H
ATOM   1408 3HB  ALA A 105      14.993   2.691   8.583  1.00 94.06           H
ATOM   1409  HN  ALA A 105      11.915   4.397   8.601  1.00 94.06           H
ATOM   1410  N   ILE A 106      13.968   4.984  10.997  1.00 90.54           N
ATOM   1411  CA  ILE A 106      14.625   5.627  12.122  1.00 90.54           C
ATOM   1412  C   ILE A 106      13.826   5.354  13.398  1.00 90.54           C
ATOM   1413  O   ILE A 106      14.401   5.040  14.439  1.00 90.54           O
ATOM   1414  HA  ILE A 106      15.610   5.173  12.228  1.00 90.54           H
ATOM   1415  CB  ILE A 106      14.841   7.115  11.838  1.00 90.54           C
ATOM   1416  HB  ILE A 106      13.895   7.539  11.500  1.00 90.54           H
ATOM   1417  CG1 ILE A 106      15.855   7.317  10.710  1.00 90.54           C
ATOM   1418 1HG1 ILE A 106      16.861   7.122  11.082  1.00 90.54           H
ATOM   1419 2HG1 ILE A 106      15.665   6.598   9.913  1.00 90.54           H
ATOM   1420  CG2 ILE A 106      15.242   7.864  13.110  1.00 90.54           C
ATOM   1421 1HG2 ILE A 106      14.453   7.761  13.856  1.00 90.54           H
ATOM   1422 2HG2 ILE A 106      16.169   7.445  13.502  1.00 90.54           H
ATOM   1423 3HG2 ILE A 106      15.389   8.919  12.880  1.00 90.54           H
ATOM   1424  CD1 ILE A 106      15.779   8.739  10.152  1.00 90.54           C
ATOM   1425 1HD1 ILE A 106      14.779   8.922   9.759  1.00 90.54           H
ATOM   1426 2HD1 ILE A 106      15.993   9.453  10.947  1.00 90.54           H
ATOM   1427 3HD1 ILE A 106      16.510   8.855   9.352  1.00 90.54           H
ATOM   1428  HN  ILE A 106      13.602   5.610  10.307  1.00 90.54           H
ATOM   1429  N   ALA A 107      12.513   5.483  13.275  1.00 92.05           N
ATOM   1430  CA  ALA A 107      11.636   5.334  14.423  1.00 92.05           C
ATOM   1431  C   ALA A 107      11.764   3.913  14.977  1.00 92.05           C
ATOM   1432  O   ALA A 107      11.730   3.711  16.189  1.00 92.05           O
ATOM   1433  HA  ALA A 107      11.962   6.042  15.184  1.00 92.05           H
ATOM   1434  CB  ALA A 107      10.200   5.674  14.017  1.00 92.05           C
ATOM   1435 1HB  ALA A 107      10.158   6.702  13.658  1.00 92.05           H
ATOM   1436 2HB  ALA A 107       9.878   4.999  13.223  1.00 92.05           H
ATOM   1437 3HB  ALA A 107       9.543   5.561  14.878  1.00 92.05           H
ATOM   1438  HN  ALA A 107      12.050   5.686  12.412  1.00 92.05           H
ATOM   1439  N   ALA A 108      11.910   2.967  14.061  1.00 91.58           N
ATOM   1440  CA  ALA A 108      11.996   1.567  14.440  1.00 91.58           C
ATOM   1441  C   ALA A 108      13.367   1.294  15.062  1.00 91.58           C
ATOM   1442  O   ALA A 108      13.503   0.420  15.916  1.00 91.58           O
ATOM   1443  HA  ALA A 108      11.224   1.376  15.185  1.00 91.58           H
ATOM   1444  CB  ALA A 108      11.726   0.689  13.216  1.00 91.58           C
ATOM   1445 1HB  ALA A 108      10.729   0.900  12.830  1.00 91.58           H
ATOM   1446 2HB  ALA A 108      12.467   0.903  12.445  1.00 91.58           H
ATOM   1447 3HB  ALA A 108      11.791  -0.361  13.500  1.00 91.58           H
ATOM   1448  HN  ALA A 108      11.968   3.143  13.079  1.00 91.58           H
ATOM   1449  N   ALA A 109      14.349   2.060  14.609  1.00 90.01           N
ATOM   1450  CA  ALA A 109      15.723   1.843  15.031  1.00 90.01           C
ATOM   1451  C   ALA A 109      15.870   2.240  16.501  1.00 90.01           C
ATOM   1452  O   ALA A 109      16.631   1.620  17.242  1.00 90.01           O
ATOM   1453  HA  ALA A 109      15.937   0.779  14.927  1.00 90.01           H
ATOM   1454  CB  ALA A 109      16.667   2.627  14.117  1.00 90.01           C
ATOM   1455 1HB  ALA A 109      16.545   2.286  13.089  1.00 90.01           H
ATOM   1456 2HB  ALA A 109      16.433   3.689  14.179  1.00 90.01           H
ATOM   1457 3HB  ALA A 109      17.697   2.463  14.434  1.00 90.01           H
ATOM   1458  HN  ALA A 109      14.219   2.816  13.968  1.00 90.01           H
ATOM   1459  N   ASP A 110      15.129   3.271  16.879  1.00 81.01           N
ATOM   1460  CA  ASP A 110      15.276   3.853  18.202  1.00 81.01           C
ATOM   1461  C   ASP A 110      13.922   4.388  18.673  1.00 81.01           C
ATOM   1462  O   ASP A 110      13.153   3.668  19.307  1.00 81.01           O
ATOM   1463  HA  ASP A 110      15.647   3.044  18.831  1.00 81.01           H
ATOM   1464  CB  ASP A 110      16.265   5.021  18.183  1.00 81.01           C
ATOM   1465 1HB  ASP A 110      17.189   4.712  17.693  1.00 81.01           H
ATOM   1466 2HB  ASP A 110      15.853   5.842  17.596  1.00 81.01           H
ATOM   1467  CG  ASP A 110      16.570   5.504  19.602  1.00 81.01           C
ATOM   1468  OD1 ASP A 110      16.129   4.812  20.544  1.00 81.01           O
ATOM   1469  OD2 ASP A 110      17.238   6.555  19.712  1.00 81.01           O
ATOM   1470  HN  ASP A 110      14.439   3.707  16.300  1.00 81.01           H
ATOM   1471  N   GLN A 111      13.672   5.647  18.344  1.00 83.75           N
ATOM   1472  CA  GLN A 111      12.430   6.291  18.736  1.00 83.75           C
ATOM   1473  C   GLN A 111      12.066   7.393  17.740  1.00 83.75           C
ATOM   1474  O   GLN A 111      12.868   7.745  16.877  1.00 83.75           O
ATOM   1475  HA  GLN A 111      11.676   5.504  18.710  1.00 83.75           H
ATOM   1476  CB  GLN A 111      12.526   6.847  20.158  1.00 83.75           C
ATOM   1477 1HB  GLN A 111      11.597   7.354  20.418  1.00 83.75           H
ATOM   1478 2HB  GLN A 111      12.650   6.027  20.866  1.00 83.75           H
ATOM   1479  CG  GLN A 111      13.698   7.822  20.288  1.00 83.75           C
ATOM   1480 1HG  GLN A 111      14.630   7.308  20.053  1.00 83.75           H
ATOM   1481 2HG  GLN A 111      13.587   8.628  19.563  1.00 83.75           H
ATOM   1482  CD  GLN A 111      13.773   8.405  21.701  1.00 83.75           C
ATOM   1483  OE1 GLN A 111      12.806   8.422  22.445  1.00 83.75           O
ATOM   1484  NE2 GLN A 111      14.972   8.879  22.027  1.00 83.75           N
ATOM   1485 1HE2 GLN A 111      15.723   8.834  21.369  1.00 83.75           H
ATOM   1486 2HE2 GLN A 111      15.121   9.281  22.931  1.00 83.75           H
ATOM   1487  HN  GLN A 111      14.300   6.224  17.820  1.00 83.75           H
ATOM   1488  N   TRP A 112      10.854   7.908  17.893  1.00 88.90           N
ATOM   1489  CA  TRP A 112      10.396   9.004  17.056  1.00 88.90           C
ATOM   1490  C   TRP A 112      11.116  10.276  17.508  1.00 88.90           C
ATOM   1491  O   TRP A 112      10.883  10.767  18.611  1.00 88.90           O
ATOM   1492  HA  TRP A 112      10.663   8.770  16.025  1.00 88.90           H
ATOM   1493  CB  TRP A 112       8.872   9.130  17.104  1.00 88.90           C
ATOM   1494 1HB  TRP A 112       8.430   8.154  16.906  1.00 88.90           H
ATOM   1495 2HB  TRP A 112       8.573   9.416  18.112  1.00 88.90           H
ATOM   1496  CG  TRP A 112       8.300  10.144  16.111  1.00 88.90           C
ATOM   1497  CD1 TRP A 112       7.981  11.426  16.332  1.00 88.90           C
ATOM   1498  HD1 TRP A 112       8.096  11.930  17.292  1.00 88.90           H
ATOM   1499  CD2 TRP A 112       7.990   9.905  14.722  1.00 88.90           C
ATOM   1500  NE1 TRP A 112       7.490  12.029  15.192  1.00 88.90           N
ATOM   1501  HE1 TRP A 112       7.187  12.978  15.108  1.00 88.90           H
ATOM   1502  CE2 TRP A 112       7.495  11.075  14.182  1.00 88.90           C
ATOM   1503  CE3 TRP A 112       8.122   8.739  13.947  1.00 88.90           C
ATOM   1504  HE3 TRP A 112       8.509   7.803  14.350  1.00 88.90           H
ATOM   1505  CZ2 TRP A 112       7.094  11.193  12.846  1.00 88.90           C
ATOM   1506  HZ2 TRP A 112       6.707  12.129  12.443  1.00 88.90           H
ATOM   1507  CZ3 TRP A 112       7.716   8.873  12.614  1.00 88.90           C
ATOM   1508  HZ3 TRP A 112       7.798   7.999  11.969  1.00 88.90           H
ATOM   1509  CH2 TRP A 112       7.217  10.044  12.055  1.00 88.90           C
ATOM   1510  HH2 TRP A 112       6.922  10.067  11.006  1.00 88.90           H
ATOM   1511  HN  TRP A 112      10.193   7.589  18.571  1.00 88.90           H
ATOM   1512  N   LYS A 113      11.976  10.774  16.631  1.00 81.07           N
ATOM   1513  CA  LYS A 113      12.848  11.881  16.985  1.00 81.07           C
ATOM   1514  C   LYS A 113      12.321  13.166  16.343  1.00 81.07           C
ATOM   1515  O   LYS A 113      12.975  14.205  16.398  1.00 81.07           O
ATOM   1516  HA  LYS A 113      12.809  11.995  18.068  1.00 81.07           H
ATOM   1517  CB  LYS A 113      14.298  11.560  16.615  1.00 81.07           C
ATOM   1518 1HB  LYS A 113      14.371  11.372  15.544  1.00 81.07           H
ATOM   1519 2HB  LYS A 113      14.931  12.420  16.832  1.00 81.07           H
ATOM   1520  CG  LYS A 113      14.803  10.340  17.388  1.00 81.07           C
ATOM   1521 1HG  LYS A 113      14.671  10.503  18.458  1.00 81.07           H
ATOM   1522 2HG  LYS A 113      14.209   9.465  17.124  1.00 81.07           H
ATOM   1523  CD  LYS A 113      16.279  10.071  17.086  1.00 81.07           C
ATOM   1524 1HD  LYS A 113      16.407   9.884  16.020  1.00 81.07           H
ATOM   1525 2HD  LYS A 113      16.870  10.955  17.327  1.00 81.07           H
ATOM   1526  CE  LYS A 113      16.793   8.873  17.885  1.00 81.07           C
ATOM   1527 1HE  LYS A 113      16.673   9.061  18.952  1.00 81.07           H
ATOM   1528 2HE  LYS A 113      16.200   7.989  17.649  1.00 81.07           H
ATOM   1529  NZ  LYS A 113      18.218   8.618  17.578  1.00 81.07           N
ATOM   1530 1HZ  LYS A 113      18.537   7.808  18.099  1.00 81.07           H
ATOM   1531 2HZ  LYS A 113      18.324   8.443  16.585  1.00 81.07           H
ATOM   1532 3HZ  LYS A 113      18.770   9.427  17.840  1.00 81.07           H
ATOM   1533  HN  LYS A 113      12.081  10.435  15.696  1.00 81.07           H
ATOM   1534  N   PHE A 114      11.141  13.052  15.750  1.00 86.96           N
ATOM   1535  CA  PHE A 114      10.598  14.137  14.951  1.00 86.96           C
ATOM   1536  C   PHE A 114       9.442  14.827  15.677  1.00 86.96           C
ATOM   1537  O   PHE A 114       8.946  14.322  16.683  1.00 86.96           O
ATOM   1538  HA  PHE A 114      11.403  14.854  14.789  1.00 86.96           H
ATOM   1539  CB  PHE A 114      10.072  13.518  13.654  1.00 86.96           C
ATOM   1540 1HB  PHE A 114       9.211  12.891  13.885  1.00 86.96           H
ATOM   1541 2HB  PHE A 114       9.720  14.315  13.000  1.00 86.96           H
ATOM   1542  CG  PHE A 114      11.107  12.680  12.901  1.00 86.96           C
ATOM   1543  CD1 PHE A 114      12.076  13.293  12.168  1.00 86.96           C
ATOM   1544  HD1 PHE A 114      12.115  14.381  12.119  1.00 86.96           H
ATOM   1545  CD2 PHE A 114      11.058  11.322  12.963  1.00 86.96           C
ATOM   1546  HD2 PHE A 114      10.282  10.831  13.549  1.00 86.96           H
ATOM   1547  CE1 PHE A 114      13.036  12.515  11.469  1.00 86.96           C
ATOM   1548  HE1 PHE A 114      13.812  13.006  10.882  1.00 86.96           H
ATOM   1549  CE2 PHE A 114      12.018  10.544  12.263  1.00 86.96           C
ATOM   1550  HE2 PHE A 114      11.979   9.456  12.313  1.00 86.96           H
ATOM   1551  CZ  PHE A 114      12.987  11.157  11.531  1.00 86.96           C
ATOM   1552  HZ  PHE A 114      13.724  10.560  10.995  1.00 86.96           H
ATOM   1553  HN  PHE A 114      10.562  12.239  15.808  1.00 86.96           H
ATOM   1554  N   GLN A 115       9.046  15.972  15.139  1.00 80.18           N
ATOM   1555  CA  GLN A 115       7.979  16.752  15.742  1.00 80.18           C
ATOM   1556  C   GLN A 115       6.627  16.078  15.500  1.00 80.18           C
ATOM   1557  O   GLN A 115       6.509  15.206  14.642  1.00 80.18           O
ATOM   1558  HA  GLN A 115       8.199  16.768  16.810  1.00 80.18           H
ATOM   1559  CB  GLN A 115       7.980  18.186  15.209  1.00 80.18           C
ATOM   1560 1HB  GLN A 115       7.924  18.173  14.120  1.00 80.18           H
ATOM   1561 2HB  GLN A 115       7.095  18.712  15.568  1.00 80.18           H
ATOM   1562  CG  GLN A 115       9.239  18.935  15.651  1.00 80.18           C
ATOM   1563 1HG  GLN A 115       9.329  18.893  16.736  1.00 80.18           H
ATOM   1564 2HG  GLN A 115      10.121  18.445  15.239  1.00 80.18           H
ATOM   1565  CD  GLN A 115       9.199  20.394  15.193  1.00 80.18           C
ATOM   1566  OE1 GLN A 115       8.320  20.818  14.460  1.00 80.18           O
ATOM   1567  NE2 GLN A 115      10.196  21.137  15.666  1.00 80.18           N
ATOM   1568 1HE2 GLN A 115      10.885  20.727  16.264  1.00 80.18           H
ATOM   1569 2HE2 GLN A 115      10.256  22.105  15.423  1.00 80.18           H
ATOM   1570  HN  GLN A 115       9.440  16.365  14.309  1.00 80.18           H
ATOM   1571  N   THR A 116       5.640  16.509  16.273  1.00 86.55           N
ATOM   1572  CA  THR A 116       4.303  15.952  16.160  1.00 86.55           C
ATOM   1573  C   THR A 116       3.761  16.150  14.743  1.00 86.55           C
ATOM   1574  O   THR A 116       3.105  15.265  14.196  1.00 86.55           O
ATOM   1575  HA  THR A 116       4.363  14.877  16.332  1.00 86.55           H
ATOM   1576  CB  THR A 116       3.430  16.595  17.240  1.00 86.55           C
ATOM   1577  HB  THR A 116       3.190  17.626  16.983  1.00 86.55           H
ATOM   1578  OG1 THR A 116       4.177  16.418  18.441  1.00 86.55           O
ATOM   1579  HG1 THR A 116       3.836  17.036  19.149  1.00 86.55           H
ATOM   1580  CG2 THR A 116       2.136  15.816  17.487  1.00 86.55           C
ATOM   1581 1HG2 THR A 116       2.378  14.803  17.810  1.00 86.55           H
ATOM   1582 2HG2 THR A 116       1.555  15.775  16.566  1.00 86.55           H
ATOM   1583 3HG2 THR A 116       1.555  16.315  18.262  1.00 86.55           H
ATOM   1584  HN  THR A 116       5.743  17.224  16.965  1.00 86.55           H
ATOM   1585  N   PHE A 117       4.055  17.317  14.189  1.00 89.52           N
ATOM   1586  CA  PHE A 117       3.595  17.647  12.851  1.00 89.52           C
ATOM   1587  C   PHE A 117       4.036  16.585  11.842  1.00 89.52           C
ATOM   1588  O   PHE A 117       3.240  16.139  11.017  1.00 89.52           O
ATOM   1589  HA  PHE A 117       2.506  17.685  12.883  1.00 89.52           H
ATOM   1590  CB  PHE A 117       4.234  18.986  12.476  1.00 89.52           C
ATOM   1591 1HB  PHE A 117       3.917  19.742  13.195  1.00 89.52           H
ATOM   1592 2HB  PHE A 117       5.317  18.897  12.562  1.00 89.52           H
ATOM   1593  CG  PHE A 117       3.887  19.468  11.066  1.00 89.52           C
ATOM   1594  CD1 PHE A 117       4.814  19.390  10.073  1.00 89.52           C
ATOM   1595  HD1 PHE A 117       5.803  18.984  10.283  1.00 89.52           H
ATOM   1596  CD2 PHE A 117       2.652  19.974  10.804  1.00 89.52           C
ATOM   1597  HD2 PHE A 117       1.909  20.037  11.600  1.00 89.52           H
ATOM   1598  CE1 PHE A 117       4.492  19.837   8.765  1.00 89.52           C
ATOM   1599  HE1 PHE A 117       5.235  19.774   7.969  1.00 89.52           H
ATOM   1600  CE2 PHE A 117       2.330  20.421   9.496  1.00 89.52           C
ATOM   1601  HE2 PHE A 117       1.341  20.827   9.286  1.00 89.52           H
ATOM   1602  CZ  PHE A 117       3.257  20.343   8.503  1.00 89.52           C
ATOM   1603  HZ  PHE A 117       3.010  20.686   7.499  1.00 89.52           H
ATOM   1604  HN  PHE A 117       4.595  18.029  14.638  1.00 89.52           H
ATOM   1605  N   MET A 118       5.303  16.211  11.941  1.00 87.69           N
ATOM   1606  CA  MET A 118       5.864  15.222  11.036  1.00 87.69           C
ATOM   1607  C   MET A 118       5.188  13.862  11.222  1.00 87.69           C
ATOM   1608  O   MET A 118       5.042  13.102  10.266  1.00 87.69           O
ATOM   1609  HA  MET A 118       5.669  15.598  10.032  1.00 87.69           H
ATOM   1610  CB  MET A 118       7.366  15.085  11.297  1.00 87.69           C
ATOM   1611 1HB  MET A 118       7.541  14.932  12.361  1.00 87.69           H
ATOM   1612 2HB  MET A 118       7.749  14.205  10.780  1.00 87.69           H
ATOM   1613  CG  MET A 118       8.120  16.330  10.824  1.00 87.69           C
ATOM   1614 1HG  MET A 118       7.790  17.201  11.390  1.00 87.69           H
ATOM   1615 2HG  MET A 118       9.187  16.212  11.013  1.00 87.69           H
ATOM   1616  SD  MET A 118       7.835  16.591   9.081  1.00 87.69           S
ATOM   1617  CE  MET A 118       8.705  15.184   8.411  1.00 87.69           C
ATOM   1618 1HE  MET A 118       9.755  15.235   8.700  1.00 87.69           H
ATOM   1619 2HE  MET A 118       8.265  14.266   8.799  1.00 87.69           H
ATOM   1620 3HE  MET A 118       8.628  15.194   7.323  1.00 87.69           H
ATOM   1621  HN  MET A 118       5.941  16.570  12.622  1.00 87.69           H
ATOM   1622  N   CYS A 119       4.792  13.598  12.459  1.00 92.24           N
ATOM   1623  CA  CYS A 119       4.079  12.371  12.770  1.00 92.24           C
ATOM   1624  C   CYS A 119       2.769  12.363  11.979  1.00 92.24           C
ATOM   1625  O   CYS A 119       2.439  11.373  11.329  1.00 92.24           O
ATOM   1626  HA  CYS A 119       4.723  11.547  12.461  1.00 92.24           H
ATOM   1627  CB  CYS A 119       3.839  12.222  14.274  1.00 92.24           C
ATOM   1628 1HB  CYS A 119       4.791  12.122  14.794  1.00 92.24           H
ATOM   1629 2HB  CYS A 119       3.355  13.118  14.663  1.00 92.24           H
ATOM   1630  SG  CYS A 119       2.792  10.757  14.598  1.00 92.24           S
ATOM   1631  HN  CYS A 119       4.952  14.203  13.238  1.00 92.24           H
ATOM   1632  N   LYS A 120       2.059  13.478  12.062  1.00 90.71           N
ATOM   1633  CA  LYS A 120       0.784  13.606  11.377  1.00 90.71           C
ATOM   1634  C   LYS A 120       0.994  13.407   9.874  1.00 90.71           C
ATOM   1635  O   LYS A 120       0.268  12.646   9.237  1.00 90.71           O
ATOM   1636  HA  LYS A 120       0.135  12.809  11.742  1.00 90.71           H
ATOM   1637  CB  LYS A 120       0.114  14.934  11.733  1.00 90.71           C
ATOM   1638 1HB  LYS A 120       0.829  15.749  11.618  1.00 90.71           H
ATOM   1639 2HB  LYS A 120      -0.705  15.130  11.041  1.00 90.71           H
ATOM   1640  CG  LYS A 120      -0.417  14.913  13.168  1.00 90.71           C
ATOM   1641 1HG  LYS A 120      -1.161  14.124  13.273  1.00 90.71           H
ATOM   1642 2HG  LYS A 120       0.395  14.679  13.856  1.00 90.71           H
ATOM   1643  CD  LYS A 120      -1.038  16.260  13.543  1.00 90.71           C
ATOM   1644 1HD  LYS A 120      -0.283  17.044  13.474  1.00 90.71           H
ATOM   1645 2HD  LYS A 120      -1.825  16.512  12.832  1.00 90.71           H
ATOM   1646  CE  LYS A 120      -1.614  16.223  14.959  1.00 90.71           C
ATOM   1647 1HE  LYS A 120      -0.977  15.616  15.602  1.00 90.71           H
ATOM   1648 2HE  LYS A 120      -1.626  17.229  15.380  1.00 90.71           H
ATOM   1649  NZ  LYS A 120      -2.986  15.669  14.946  1.00 90.71           N
ATOM   1650 1HZ  LYS A 120      -3.430  15.841  15.841  1.00 90.71           H
ATOM   1651 2HZ  LYS A 120      -3.524  16.115  14.211  1.00 90.71           H
ATOM   1652 3HZ  LYS A 120      -2.946  14.670  14.776  1.00 90.71           H
ATOM   1653  HN  LYS A 120       2.340  14.284  12.583  1.00 90.71           H
ATOM   1654  N   VAL A 121       1.992  14.105   9.352  1.00 92.71           N
ATOM   1655  CA  VAL A 121       2.234  14.107   7.919  1.00 92.71           C
ATOM   1656  C   VAL A 121       2.580  12.689   7.462  1.00 92.71           C
ATOM   1657  O   VAL A 121       2.006  12.186   6.497  1.00 92.71           O
ATOM   1658  HA  VAL A 121       1.311  14.418   7.430  1.00 92.71           H
ATOM   1659  CB  VAL A 121       3.320  15.128   7.573  1.00 92.71           C
ATOM   1660  HB  VAL A 121       4.185  14.924   8.204  1.00 92.71           H
ATOM   1661  CG1 VAL A 121       3.759  14.988   6.114  1.00 92.71           C
ATOM   1662 1HG1 VAL A 121       4.156  13.987   5.949  1.00 92.71           H
ATOM   1663 2HG1 VAL A 121       2.903  15.154   5.460  1.00 92.71           H
ATOM   1664 3HG1 VAL A 121       4.532  15.726   5.896  1.00 92.71           H
ATOM   1665  CG2 VAL A 121       2.848  16.553   7.870  1.00 92.71           C
ATOM   1666 1HG2 VAL A 121       1.961  16.772   7.276  1.00 92.71           H
ATOM   1667 2HG2 VAL A 121       2.608  16.643   8.929  1.00 92.71           H
ATOM   1668 3HG2 VAL A 121       3.639  17.258   7.615  1.00 92.71           H
ATOM   1669  HN  VAL A 121       2.627  14.660   9.888  1.00 92.71           H
ATOM   1670  N   VAL A 122       3.516  12.083   8.177  1.00 91.88           N
ATOM   1671  CA  VAL A 122       4.082  10.815   7.748  1.00 91.88           C
ATOM   1672  C   VAL A 122       2.989   9.744   7.760  1.00 91.88           C
ATOM   1673  O   VAL A 122       2.870   8.962   6.818  1.00 91.88           O
ATOM   1674  HA  VAL A 122       4.437  10.942   6.725  1.00 91.88           H
ATOM   1675  CB  VAL A 122       5.282  10.454   8.625  1.00 91.88           C
ATOM   1676  HB  VAL A 122       4.970  10.527   9.667  1.00 91.88           H
ATOM   1677  CG1 VAL A 122       5.734   9.014   8.371  1.00 91.88           C
ATOM   1678 1HG1 VAL A 122       4.916   8.331   8.599  1.00 91.88           H
ATOM   1679 2HG1 VAL A 122       6.019   8.903   7.325  1.00 91.88           H
ATOM   1680 3HG1 VAL A 122       6.588   8.784   9.007  1.00 91.88           H
ATOM   1681  CG2 VAL A 122       6.434  11.437   8.409  1.00 91.88           C
ATOM   1682 1HG2 VAL A 122       6.744  11.409   7.364  1.00 91.88           H
ATOM   1683 2HG2 VAL A 122       6.105  12.444   8.664  1.00 91.88           H
ATOM   1684 3HG2 VAL A 122       7.275  11.157   9.045  1.00 91.88           H
ATOM   1685  HN  VAL A 122       3.887  12.443   9.033  1.00 91.88           H
ATOM   1686  N   ASN A 123       2.218   9.742   8.838  1.00 90.66           N
ATOM   1687  CA  ASN A 123       1.134   8.786   8.982  1.00 90.66           C
ATOM   1688  C   ASN A 123       0.105   9.018   7.873  1.00 90.66           C
ATOM   1689  O   ASN A 123      -0.374   8.067   7.257  1.00 90.66           O
ATOM   1690  HA  ASN A 123       1.606   7.806   8.914  1.00 90.66           H
ATOM   1691  CB  ASN A 123       0.426   8.954  10.327  1.00 90.66           C
ATOM   1692 1HB  ASN A 123       0.536   9.981  10.675  1.00 90.66           H
ATOM   1693 2HB  ASN A 123      -0.642   8.772  10.205  1.00 90.66           H
ATOM   1694  CG  ASN A 123       0.997   7.992  11.371  1.00 90.66           C
ATOM   1695  OD1 ASN A 123       1.695   7.041  11.061  1.00 90.66           O
ATOM   1696  ND2 ASN A 123       0.661   8.291  12.623  1.00 90.66           N
ATOM   1697 1HD2 ASN A 123       0.084   9.086  12.810  1.00 90.66           H
ATOM   1698 2HD2 ASN A 123       0.986   7.721  13.378  1.00 90.66           H
ATOM   1699  HN  ASN A 123       2.325  10.378   9.603  1.00 90.66           H
ATOM   1700  N   SER A 124      -0.205  10.287   7.653  1.00 91.76           N
ATOM   1701  CA  SER A 124      -1.229  10.651   6.690  1.00 91.76           C
ATOM   1702  C   SER A 124      -0.785  10.257   5.279  1.00 91.76           C
ATOM   1703  O   SER A 124      -1.567   9.699   4.512  1.00 91.76           O
ATOM   1704  HA  SER A 124      -2.115  10.088   6.983  1.00 91.76           H
ATOM   1705  CB  SER A 124      -1.535  12.149   6.750  1.00 91.76           C
ATOM   1706 1HB  SER A 124      -0.650  12.712   6.453  1.00 91.76           H
ATOM   1707 2HB  SER A 124      -2.321  12.388   6.034  1.00 91.76           H
ATOM   1708  OG  SER A 124      -1.941  12.559   8.054  1.00 91.76           O
ATOM   1709  HG  SER A 124      -1.248  13.157   8.456  1.00 91.76           H
ATOM   1710  HN  SER A 124       0.230  11.058   8.119  1.00 91.76           H
ATOM   1711  N   MET A 125       0.470  10.563   4.982  1.00 86.68           N
ATOM   1712  CA  MET A 125       1.028  10.246   3.678  1.00 86.68           C
ATOM   1713  C   MET A 125       0.956   8.743   3.401  1.00 86.68           C
ATOM   1714  O   MET A 125       0.519   8.326   2.330  1.00 86.68           O
ATOM   1715  HA  MET A 125       0.413  10.785   2.957  1.00 86.68           H
ATOM   1716  CB  MET A 125       2.485  10.707   3.621  1.00 86.68           C
ATOM   1717 1HB  MET A 125       2.988  10.452   4.554  1.00 86.68           H
ATOM   1718 2HB  MET A 125       3.007  10.179   2.823  1.00 86.68           H
ATOM   1719  CG  MET A 125       2.574  12.216   3.384  1.00 86.68           C
ATOM   1720 1HG  MET A 125       2.016  12.486   2.488  1.00 86.68           H
ATOM   1721 2HG  MET A 125       2.117  12.751   4.217  1.00 86.68           H
ATOM   1722  SD  MET A 125       4.281  12.708   3.209  1.00 86.68           S
ATOM   1723  CE  MET A 125       4.654  11.973   1.626  1.00 86.68           C
ATOM   1724 1HE  MET A 125       4.507  10.894   1.682  1.00 86.68           H
ATOM   1725 2HE  MET A 125       3.993  12.390   0.866  1.00 86.68           H
ATOM   1726 3HE  MET A 125       5.690  12.185   1.362  1.00 86.68           H
ATOM   1727  HN  MET A 125       1.099  11.018   5.612  1.00 86.68           H
ATOM   1728  N   TYR A 126       1.393   7.971   4.386  1.00 88.44           N
ATOM   1729  CA  TYR A 126       1.398   6.524   4.256  1.00 88.44           C
ATOM   1730  C   TYR A 126       0.001   5.999   3.920  1.00 88.44           C
ATOM   1731  O   TYR A 126      -0.159   5.189   3.008  1.00 88.44           O
ATOM   1732  HA  TYR A 126       2.081   6.261   3.448  1.00 88.44           H
ATOM   1733  CB  TYR A 126       1.820   5.980   5.622  1.00 88.44           C
ATOM   1734 1HB  TYR A 126       2.869   6.222   5.791  1.00 88.44           H
ATOM   1735 2HB  TYR A 126       1.247   6.489   6.398  1.00 88.44           H
ATOM   1736  CG  TYR A 126       1.629   4.469   5.776  1.00 88.44           C
ATOM   1737  CD1 TYR A 126       0.566   3.979   6.506  1.00 88.44           C
ATOM   1738  HD1 TYR A 126      -0.138   4.668   6.973  1.00 88.44           H
ATOM   1739  CD2 TYR A 126       2.521   3.598   5.185  1.00 88.44           C
ATOM   1740  HD2 TYR A 126       3.361   3.985   4.608  1.00 88.44           H
ATOM   1741  CE1 TYR A 126       0.386   2.558   6.651  1.00 88.44           C
ATOM   1742  HE1 TYR A 126      -0.449   2.157   7.225  1.00 88.44           H
ATOM   1743  CE2 TYR A 126       2.341   2.176   5.330  1.00 88.44           C
ATOM   1744  HE2 TYR A 126       3.038   1.477   4.868  1.00 88.44           H
ATOM   1745  CZ  TYR A 126       1.283   1.726   6.056  1.00 88.44           C
ATOM   1746  OH  TYR A 126       1.114   0.384   6.193  1.00 88.44           O
ATOM   1747  HH  TYR A 126       0.470   0.194   6.934  1.00 88.44           H
ATOM   1748  HN  TYR A 126       1.738   8.319   5.258  1.00 88.44           H
ATOM   1749  N   LYS A 127      -0.975   6.481   4.675  1.00 87.13           N
ATOM   1750  CA  LYS A 127      -2.325   5.952   4.581  1.00 87.13           C
ATOM   1751  C   LYS A 127      -2.927   6.340   3.229  1.00 87.13           C
ATOM   1752  O   LYS A 127      -3.577   5.524   2.577  1.00 87.13           O
ATOM   1753  HA  LYS A 127      -2.254   4.866   4.628  1.00 87.13           H
ATOM   1754  CB  LYS A 127      -3.162   6.404   5.779  1.00 87.13           C
ATOM   1755 1HB  LYS A 127      -2.591   6.273   6.698  1.00 87.13           H
ATOM   1756 2HB  LYS A 127      -3.384   7.468   5.692  1.00 87.13           H
ATOM   1757  CG  LYS A 127      -4.468   5.611   5.866  1.00 87.13           C
ATOM   1758 1HG  LYS A 127      -5.118   6.056   6.620  1.00 87.13           H
ATOM   1759 2HG  LYS A 127      -4.997   5.670   4.915  1.00 87.13           H
ATOM   1760  CD  LYS A 127      -4.198   4.147   6.217  1.00 87.13           C
ATOM   1761 1HD  LYS A 127      -3.760   3.638   5.357  1.00 87.13           H
ATOM   1762 2HD  LYS A 127      -3.468   4.091   7.025  1.00 87.13           H
ATOM   1763  CE  LYS A 127      -5.486   3.436   6.635  1.00 87.13           C
ATOM   1764 1HE  LYS A 127      -6.315   3.780   6.017  1.00 87.13           H
ATOM   1765 2HE  LYS A 127      -5.388   2.364   6.469  1.00 87.13           H
ATOM   1766  NZ  LYS A 127      -5.783   3.698   8.062  1.00 87.13           N
ATOM   1767 1HZ  LYS A 127      -6.502   3.059   8.380  1.00 87.13           H
ATOM   1768 2HZ  LYS A 127      -4.942   3.562   8.612  1.00 87.13           H
ATOM   1769 3HZ  LYS A 127      -6.106   4.653   8.170  1.00 87.13           H
ATOM   1770  HN  LYS A 127      -0.855   7.218   5.340  1.00 87.13           H
ATOM   1771  N   MET A 128      -2.689   7.587   2.847  1.00 87.49           N
ATOM   1772  CA  MET A 128      -3.230   8.104   1.601  1.00 87.49           C
ATOM   1773  C   MET A 128      -2.683   7.326   0.402  1.00 87.49           C
ATOM   1774  O   MET A 128      -3.433   6.972  -0.507  1.00 87.49           O
ATOM   1775  HA  MET A 128      -4.309   7.967   1.670  1.00 87.49           H
ATOM   1776  CB  MET A 128      -2.864   9.583   1.460  1.00 87.49           C
ATOM   1777 1HB  MET A 128      -3.175  10.124   2.354  1.00 87.49           H
ATOM   1778 2HB  MET A 128      -1.782   9.688   1.385  1.00 87.49           H
ATOM   1779  CG  MET A 128      -3.529  10.197   0.227  1.00 87.49           C
ATOM   1780 1HG  MET A 128      -3.190   9.685  -0.673  1.00 87.49           H
ATOM   1781 2HG  MET A 128      -4.610  10.063   0.282  1.00 87.49           H
ATOM   1782  SD  MET A 128      -3.136  11.935   0.124  1.00 87.49           S
ATOM   1783  CE  MET A 128      -1.405  11.836  -0.301  1.00 87.49           C
ATOM   1784 1HE  MET A 128      -0.867  11.307   0.485  1.00 87.49           H
ATOM   1785 2HE  MET A 128      -1.292  11.300  -1.243  1.00 87.49           H
ATOM   1786 3HE  MET A 128      -0.999  12.842  -0.405  1.00 87.49           H
ATOM   1787  HN  MET A 128      -2.139   8.237   3.371  1.00 87.49           H
ATOM   1788  N   ASN A 129      -1.381   7.084   0.437  1.00 85.03           N
ATOM   1789  CA  ASN A 129      -0.707   6.449  -0.682  1.00 85.03           C
ATOM   1790  C   ASN A 129      -1.053   4.958  -0.700  1.00 85.03           C
ATOM   1791  O   ASN A 129      -1.091   4.339  -1.763  1.00 85.03           O
ATOM   1792  HA  ASN A 129      -1.069   6.971  -1.568  1.00 85.03           H
ATOM   1793  CB  ASN A 129       0.812   6.581  -0.557  1.00 85.03           C
ATOM   1794 1HB  ASN A 129       1.133   6.218   0.419  1.00 85.03           H
ATOM   1795 2HB  ASN A 129       1.298   5.954  -1.306  1.00 85.03           H
ATOM   1796  CG  ASN A 129       1.253   8.035  -0.738  1.00 85.03           C
ATOM   1797  OD1 ASN A 129       0.762   8.758  -1.589  1.00 85.03           O
ATOM   1798  ND2 ASN A 129       2.203   8.421   0.109  1.00 85.03           N
ATOM   1799 1HD2 ASN A 129       2.563   7.777   0.784  1.00 85.03           H
ATOM   1800 2HD2 ASN A 129       2.558   9.355   0.070  1.00 85.03           H
ATOM   1801  HN  ASN A 129      -0.791   7.313   1.211  1.00 85.03           H
ATOM   1802  N   PHE A 130      -1.295   4.425   0.488  1.00 87.97           N
ATOM   1803  CA  PHE A 130      -1.725   3.043   0.614  1.00 87.97           C
ATOM   1804  C   PHE A 130      -2.988   2.784  -0.210  1.00 87.97           C
ATOM   1805  O   PHE A 130      -3.027   1.856  -1.016  1.00 87.97           O
ATOM   1806  HA  PHE A 130      -0.915   2.417   0.241  1.00 87.97           H
ATOM   1807  CB  PHE A 130      -2.039   2.805   2.093  1.00 87.97           C
ATOM   1808 1HB  PHE A 130      -1.118   2.898   2.669  1.00 87.97           H
ATOM   1809 2HB  PHE A 130      -2.713   3.588   2.441  1.00 87.97           H
ATOM   1810  CG  PHE A 130      -2.670   1.442   2.384  1.00 87.97           C
ATOM   1811  CD1 PHE A 130      -4.017   1.335   2.536  1.00 87.97           C
ATOM   1812  HD1 PHE A 130      -4.647   2.220   2.451  1.00 87.97           H
ATOM   1813  CD2 PHE A 130      -1.883   0.338   2.491  1.00 87.97           C
ATOM   1814  HD2 PHE A 130      -0.804   0.424   2.369  1.00 87.97           H
ATOM   1815  CE1 PHE A 130      -4.603   0.070   2.807  1.00 87.97           C
ATOM   1816  HE1 PHE A 130      -5.682  -0.016   2.929  1.00 87.97           H
ATOM   1817  CE2 PHE A 130      -2.469  -0.927   2.761  1.00 87.97           C
ATOM   1818  HE2 PHE A 130      -1.839  -1.813   2.847  1.00 87.97           H
ATOM   1819  CZ  PHE A 130      -3.816  -1.034   2.913  1.00 87.97           C
ATOM   1820  HZ  PHE A 130      -4.266  -2.006   3.121  1.00 87.97           H
ATOM   1821  HN  PHE A 130      -1.202   4.919   1.352  1.00 87.97           H
ATOM   1822  N   TYR A 131      -3.988   3.621   0.020  1.00 92.89           N
ATOM   1823  CA  TYR A 131      -5.265   3.466  -0.658  1.00 92.89           C
ATOM   1824  C   TYR A 131      -5.136   3.784  -2.149  1.00 92.89           C
ATOM   1825  O   TYR A 131      -5.674   3.064  -2.989  1.00 92.89           O
ATOM   1826  HA  TYR A 131      -5.584   2.431  -0.540  1.00 92.89           H
ATOM   1827  CB  TYR A 131      -6.210   4.481  -0.012  1.00 92.89           C
ATOM   1828 1HB  TYR A 131      -5.671   5.414   0.150  1.00 92.89           H
ATOM   1829 2HB  TYR A 131      -7.022   4.698  -0.706  1.00 92.89           H
ATOM   1830  CG  TYR A 131      -6.807   4.017   1.318  1.00 92.89           C
ATOM   1831  CD1 TYR A 131      -7.523   2.838   1.380  1.00 92.89           C
ATOM   1832  HD1 TYR A 131      -7.663   2.238   0.481  1.00 92.89           H
ATOM   1833  CD2 TYR A 131      -6.630   4.777   2.456  1.00 92.89           C
ATOM   1834  HD2 TYR A 131      -6.064   5.707   2.408  1.00 92.89           H
ATOM   1835  CE1 TYR A 131      -8.084   2.401   2.632  1.00 92.89           C
ATOM   1836  HE1 TYR A 131      -8.652   1.473   2.694  1.00 92.89           H
ATOM   1837  CE2 TYR A 131      -7.191   4.340   3.708  1.00 92.89           C
ATOM   1838  HE2 TYR A 131      -7.058   4.930   4.615  1.00 92.89           H
ATOM   1839  CZ  TYR A 131      -7.891   3.174   3.734  1.00 92.89           C
ATOM   1840  OH  TYR A 131      -8.421   2.761   4.917  1.00 92.89           O
ATOM   1841  HH  TYR A 131      -8.512   3.538   5.540  1.00 92.89           H
ATOM   1842  HN  TYR A 131      -3.938   4.393   0.654  1.00 92.89           H
ATOM   1843  N   SER A 132      -4.420   4.862  -2.432  1.00 92.50           N
ATOM   1844  CA  SER A 132      -4.313   5.352  -3.796  1.00 92.50           C
ATOM   1845  C   SER A 132      -3.639   4.299  -4.679  1.00 92.50           C
ATOM   1846  O   SER A 132      -4.058   4.075  -5.813  1.00 92.50           O
ATOM   1847  HA  SER A 132      -5.338   5.525  -4.122  1.00 92.50           H
ATOM   1848  CB  SER A 132      -3.532   6.667  -3.849  1.00 92.50           C
ATOM   1849 1HB  SER A 132      -3.426   6.983  -4.886  1.00 92.50           H
ATOM   1850 2HB  SER A 132      -4.097   7.444  -3.335  1.00 92.50           H
ATOM   1851  OG  SER A 132      -2.243   6.547  -3.255  1.00 92.50           O
ATOM   1852  HG  SER A 132      -1.708   7.373  -3.428  1.00 92.50           H
ATOM   1853  HN  SER A 132      -3.920   5.396  -1.751  1.00 92.50           H
ATOM   1854  N   CYS A 133      -2.606   3.681  -4.125  1.00 91.99           N
ATOM   1855  CA  CYS A 133      -1.868   2.661  -4.849  1.00 91.99           C
ATOM   1856  C   CYS A 133      -2.838   1.538  -5.220  1.00 91.99           C
ATOM   1857  O   CYS A 133      -2.927   1.148  -6.383  1.00 91.99           O
ATOM   1858  HA  CYS A 133      -1.469   3.139  -5.744  1.00 91.99           H
ATOM   1859  CB  CYS A 133      -0.677   2.143  -4.040  1.00 91.99           C
ATOM   1860 1HB  CYS A 133      -0.995   1.893  -3.028  1.00 91.99           H
ATOM   1861 2HB  CYS A 133      -0.293   1.227  -4.489  1.00 91.99           H
ATOM   1862  SG  CYS A 133       0.642   3.411  -3.985  1.00 91.99           S
ATOM   1863  HG  CYS A 133       0.110   4.121  -2.995  1.00 91.99           H
ATOM   1864  HN  CYS A 133      -2.274   3.867  -3.200  1.00 91.99           H
ATOM   1865  N   VAL A 134      -3.540   1.048  -4.209  1.00 90.30           N
ATOM   1866  CA  VAL A 134      -4.356  -0.144  -4.372  1.00 90.30           C
ATOM   1867  C   VAL A 134      -5.514   0.162  -5.322  1.00 90.30           C
ATOM   1868  O   VAL A 134      -5.879  -0.671  -6.151  1.00 90.30           O
ATOM   1869  HA  VAL A 134      -3.728  -0.913  -4.820  1.00 90.30           H
ATOM   1870  CB  VAL A 134      -4.821  -0.650  -3.005  1.00 90.30           C
ATOM   1871  HB  VAL A 134      -5.376   0.154  -2.521  1.00 90.30           H
ATOM   1872  CG1 VAL A 134      -5.764  -1.846  -3.155  1.00 90.30           C
ATOM   1873 1HG1 VAL A 134      -6.638  -1.549  -3.734  1.00 90.30           H
ATOM   1874 2HG1 VAL A 134      -5.245  -2.655  -3.669  1.00 90.30           H
ATOM   1875 3HG1 VAL A 134      -6.080  -2.185  -2.169  1.00 90.30           H
ATOM   1876  CG2 VAL A 134      -3.628  -1.000  -2.114  1.00 90.30           C
ATOM   1877 1HG2 VAL A 134      -3.035  -1.780  -2.592  1.00 90.30           H
ATOM   1878 2HG2 VAL A 134      -3.011  -0.114  -1.967  1.00 90.30           H
ATOM   1879 3HG2 VAL A 134      -3.987  -1.357  -1.149  1.00 90.30           H
ATOM   1880  HN  VAL A 134      -3.558   1.451  -3.294  1.00 90.30           H
ATOM   1881  N   LEU A 135      -6.061   1.360  -5.172  1.00 93.67           N
ATOM   1882  CA  LEU A 135      -7.191   1.775  -5.986  1.00 93.67           C
ATOM   1883  C   LEU A 135      -6.737   1.927  -7.439  1.00 93.67           C
ATOM   1884  O   LEU A 135      -7.500   1.651  -8.364  1.00 93.67           O
ATOM   1885  HA  LEU A 135      -7.937   0.981  -5.939  1.00 93.67           H
ATOM   1886  CB  LEU A 135      -7.834   3.036  -5.407  1.00 93.67           C
ATOM   1887 1HB  LEU A 135      -7.054   3.783  -5.259  1.00 93.67           H
ATOM   1888 2HB  LEU A 135      -8.525   3.440  -6.147  1.00 93.67           H
ATOM   1889  CG  LEU A 135      -8.588   2.860  -4.088  1.00 93.67           C
ATOM   1890  HG  LEU A 135      -7.910   2.408  -3.364  1.00 93.67           H
ATOM   1891  CD1 LEU A 135      -9.021   4.212  -3.518  1.00 93.67           C
ATOM   1892 1HD1 LEU A 135      -8.141   4.829  -3.337  1.00 93.67           H
ATOM   1893 2HD1 LEU A 135      -9.676   4.714  -4.231  1.00 93.67           H
ATOM   1894 3HD1 LEU A 135      -9.555   4.057  -2.580  1.00 93.67           H
ATOM   1895  CD2 LEU A 135      -9.771   1.904  -4.256  1.00 93.67           C
ATOM   1896 1HD2 LEU A 135     -10.459   2.304  -5.001  1.00 93.67           H
ATOM   1897 2HD2 LEU A 135      -9.407   0.930  -4.584  1.00 93.67           H
ATOM   1898 3HD2 LEU A 135     -10.290   1.796  -3.304  1.00 93.67           H
ATOM   1899  HN  LEU A 135      -5.746   2.039  -4.509  1.00 93.67           H
ATOM   1900  N   LEU A 136      -5.497   2.367  -7.596  1.00 93.86           N
ATOM   1901  CA  LEU A 136      -4.928   2.544  -8.921  1.00 93.86           C
ATOM   1902  C   LEU A 136      -4.725   1.174  -9.571  1.00 93.86           C
ATOM   1903  O   LEU A 136      -5.026   0.991 -10.750  1.00 93.86           O
ATOM   1904  HA  LEU A 136      -5.650   3.104  -9.515  1.00 93.86           H
ATOM   1905  CB  LEU A 136      -3.652   3.385  -8.848  1.00 93.86           C
ATOM   1906 1HB  LEU A 136      -3.048   3.022  -8.015  1.00 93.86           H
ATOM   1907 2HB  LEU A 136      -3.075   3.215  -9.757  1.00 93.86           H
ATOM   1908  CG  LEU A 136      -3.851   4.892  -8.678  1.00 93.86           C
ATOM   1909  HG  LEU A 136      -4.565   5.054  -7.871  1.00 93.86           H
ATOM   1910  CD1 LEU A 136      -2.544   5.575  -8.268  1.00 93.86           C
ATOM   1911 1HD1 LEU A 136      -2.198   5.160  -7.322  1.00 93.86           H
ATOM   1912 2HD1 LEU A 136      -1.790   5.407  -9.037  1.00 93.86           H
ATOM   1913 3HD1 LEU A 136      -2.714   6.646  -8.155  1.00 93.86           H
ATOM   1914  CD2 LEU A 136      -4.450   5.512  -9.942  1.00 93.86           C
ATOM   1915 1HD2 LEU A 136      -3.779   5.340 -10.784  1.00 93.86           H
ATOM   1916 2HD2 LEU A 136      -5.416   5.053 -10.149  1.00 93.86           H
ATOM   1917 3HD2 LEU A 136      -4.581   6.584  -9.795  1.00 93.86           H
ATOM   1918  HN  LEU A 136      -4.887   2.600  -6.839  1.00 93.86           H
ATOM   1919  N   ILE A 137      -4.215   0.246  -8.774  1.00 91.16           N
ATOM   1920  CA  ILE A 137      -3.984  -1.107  -9.253  1.00 91.16           C
ATOM   1921  C   ILE A 137      -5.309  -1.710  -9.724  1.00 91.16           C
ATOM   1922  O   ILE A 137      -5.359  -2.378 -10.755  1.00 91.16           O
ATOM   1923  HA  ILE A 137      -3.312  -1.040 -10.108  1.00 91.16           H
ATOM   1924  CB  ILE A 137      -3.275  -1.940  -8.183  1.00 91.16           C
ATOM   1925  HB  ILE A 137      -3.780  -1.774  -7.231  1.00 91.16           H
ATOM   1926  CG1 ILE A 137      -1.824  -1.488  -8.010  1.00 91.16           C
ATOM   1927 1HG1 ILE A 137      -1.235  -1.804  -8.871  1.00 91.16           H
ATOM   1928 2HG1 ILE A 137      -1.779  -0.400  -7.975  1.00 91.16           H
ATOM   1929  CG2 ILE A 137      -3.377  -3.434  -8.495  1.00 91.16           C
ATOM   1930 1HG2 ILE A 137      -4.427  -3.728  -8.527  1.00 91.16           H
ATOM   1931 2HG2 ILE A 137      -2.913  -3.636  -9.460  1.00 91.16           H
ATOM   1932 3HG2 ILE A 137      -2.865  -4.003  -7.719  1.00 91.16           H
ATOM   1933  CD1 ILE A 137      -1.218  -2.070  -6.731  1.00 91.16           C
ATOM   1934 1HD1 ILE A 137      -1.794  -1.732  -5.869  1.00 91.16           H
ATOM   1935 2HD1 ILE A 137      -1.242  -3.158  -6.780  1.00 91.16           H
ATOM   1936 3HD1 ILE A 137      -0.186  -1.733  -6.632  1.00 91.16           H
ATOM   1937  HN  ILE A 137      -3.963   0.405  -7.820  1.00 91.16           H
ATOM   1938  N   MET A 138      -6.350  -1.452  -8.945  1.00 90.89           N
ATOM   1939  CA  MET A 138      -7.681  -1.915  -9.298  1.00 90.89           C
ATOM   1940  C   MET A 138      -8.128  -1.330 -10.639  1.00 90.89           C
ATOM   1941  O   MET A 138      -8.665  -2.044 -11.484  1.00 90.89           O
ATOM   1942  HA  MET A 138      -7.604  -2.999  -9.374  1.00 90.89           H
ATOM   1943  CB  MET A 138      -8.671  -1.503  -8.206  1.00 90.89           C
ATOM   1944 1HB  MET A 138      -8.330  -1.878  -7.241  1.00 90.89           H
ATOM   1945 2HB  MET A 138      -8.704  -0.416  -8.131  1.00 90.89           H
ATOM   1946  CG  MET A 138     -10.071  -2.043  -8.503  1.00 90.89           C
ATOM   1947 1HG  MET A 138     -10.402  -1.698  -9.483  1.00 90.89           H
ATOM   1948 2HG  MET A 138     -10.050  -3.132  -8.539  1.00 90.89           H
ATOM   1949  SD  MET A 138     -11.216  -1.497  -7.247  1.00 90.89           S
ATOM   1950  CE  MET A 138     -11.314   0.239  -7.651  1.00 90.89           C
ATOM   1951 1HE  MET A 138     -10.324   0.687  -7.573  1.00 90.89           H
ATOM   1952 2HE  MET A 138     -11.686   0.355  -8.670  1.00 90.89           H
ATOM   1953 3HE  MET A 138     -11.993   0.736  -6.958  1.00 90.89           H
ATOM   1954  HN  MET A 138      -6.294  -0.938  -8.089  1.00 90.89           H
ATOM   1955  N   CYS A 139      -7.889  -0.035 -10.792  1.00 93.69           N
ATOM   1956  CA  CYS A 139      -8.316   0.667 -11.991  1.00 93.69           C
ATOM   1957  C   CYS A 139      -7.533   0.108 -13.180  1.00 93.69           C
ATOM   1958  O   CYS A 139      -8.066   0.002 -14.284  1.00 93.69           O
ATOM   1959  HA  CYS A 139      -9.383   0.474 -12.104  1.00 93.69           H
ATOM   1960  CB  CYS A 139      -8.140   2.181 -11.852  1.00 93.69           C
ATOM   1961 1HB  CYS A 139      -7.147   2.405 -11.461  1.00 93.69           H
ATOM   1962 2HB  CYS A 139      -8.211   2.655 -12.831  1.00 93.69           H
ATOM   1963  SG  CYS A 139      -9.419   2.860 -10.734  1.00 93.69           S
ATOM   1964  HG  CYS A 139      -8.858   2.436  -9.606  1.00 93.69           H
ATOM   1965  HN  CYS A 139      -7.415   0.530 -10.118  1.00 93.69           H
ATOM   1966  N   ILE A 140      -6.281  -0.236 -12.915  1.00 90.51           N
ATOM   1967  CA  ILE A 140      -5.429  -0.810 -13.942  1.00 90.51           C
ATOM   1968  C   ILE A 140      -6.048  -2.119 -14.439  1.00 90.51           C
ATOM   1969  O   ILE A 140      -6.053  -2.391 -15.638  1.00 90.51           O
ATOM   1970  HA  ILE A 140      -5.399  -0.106 -14.773  1.00 90.51           H
ATOM   1971  CB  ILE A 140      -3.997  -0.964 -13.426  1.00 90.51           C
ATOM   1972  HB  ILE A 140      -4.039  -1.398 -12.427  1.00 90.51           H
ATOM   1973  CG1 ILE A 140      -3.312   0.398 -13.298  1.00 90.51           C
ATOM   1974 1HG1 ILE A 140      -3.043   0.768 -14.288  1.00 90.51           H
ATOM   1975 2HG1 ILE A 140      -4.005   1.119 -12.866  1.00 90.51           H
ATOM   1976  CG2 ILE A 140      -3.198  -1.927 -14.306  1.00 90.51           C
ATOM   1977 1HG2 ILE A 140      -3.678  -2.906 -14.301  1.00 90.51           H
ATOM   1978 2HG2 ILE A 140      -3.163  -1.545 -15.326  1.00 90.51           H
ATOM   1979 3HG2 ILE A 140      -2.184  -2.018 -13.916  1.00 90.51           H
ATOM   1980  CD1 ILE A 140      -2.058   0.301 -12.426  1.00 90.51           C
ATOM   1981 1HD1 ILE A 140      -2.334  -0.046 -11.431  1.00 90.51           H
ATOM   1982 2HD1 ILE A 140      -1.357  -0.402 -12.875  1.00 90.51           H
ATOM   1983 3HD1 ILE A 140      -1.591   1.283 -12.352  1.00 90.51           H
ATOM   1984  HN  ILE A 140      -5.850  -0.128 -12.019  1.00 90.51           H
ATOM   1985  N   SER A 141      -6.554  -2.894 -13.491  1.00 89.11           N
ATOM   1986  CA  SER A 141      -7.137  -4.186 -13.812  1.00 89.11           C
ATOM   1987  C   SER A 141      -8.356  -3.999 -14.717  1.00 89.11           C
ATOM   1988  O   SER A 141      -8.559  -4.765 -15.657  1.00 89.11           O
ATOM   1989  HA  SER A 141      -6.353  -4.733 -14.335  1.00 89.11           H
ATOM   1990  CB  SER A 141      -7.528  -4.944 -12.543  1.00 89.11           C
ATOM   1991 1HB  SER A 141      -7.616  -6.007 -12.768  1.00 89.11           H
ATOM   1992 2HB  SER A 141      -6.738  -4.840 -11.800  1.00 89.11           H
ATOM   1993  OG  SER A 141      -8.757  -4.473 -11.997  1.00 89.11           O
ATOM   1994  HG  SER A 141      -8.599  -3.639 -11.469  1.00 89.11           H
ATOM   1995  HN  SER A 141      -6.571  -2.652 -12.521  1.00 89.11           H
ATOM   1996  N   VAL A 142      -9.137  -2.976 -14.400  1.00 90.50           N
ATOM   1997  CA  VAL A 142     -10.339  -2.687 -15.164  1.00 90.50           C
ATOM   1998  C   VAL A 142      -9.945  -2.221 -16.567  1.00 90.50           C
ATOM   1999  O   VAL A 142     -10.571  -2.608 -17.553  1.00 90.50           O
ATOM   2000  HA  VAL A 142     -10.906  -3.614 -15.249  1.00 90.50           H
ATOM   2001  CB  VAL A 142     -11.203  -1.670 -14.416  1.00 90.50           C
ATOM   2002  HB  VAL A 142     -10.605  -0.771 -14.264  1.00 90.50           H
ATOM   2003  CG1 VAL A 142     -12.432  -1.283 -15.241  1.00 90.50           C
ATOM   2004 1HG1 VAL A 142     -12.112  -0.842 -16.186  1.00 90.50           H
ATOM   2005 2HG1 VAL A 142     -13.031  -2.172 -15.440  1.00 90.50           H
ATOM   2006 3HG1 VAL A 142     -13.028  -0.559 -14.686  1.00 90.50           H
ATOM   2007  CG2 VAL A 142     -11.611  -2.203 -13.041  1.00 90.50           C
ATOM   2008 1HG2 VAL A 142     -12.181  -3.123 -13.163  1.00 90.50           H
ATOM   2009 2HG2 VAL A 142     -10.717  -2.405 -12.450  1.00 90.50           H
ATOM   2010 3HG2 VAL A 142     -12.224  -1.460 -12.531  1.00 90.50           H
ATOM   2011  HN  VAL A 142      -8.961  -2.353 -13.638  1.00 90.50           H
ATOM   2012  N   ASP A 143      -8.910  -1.395 -16.613  1.00 86.06           N
ATOM   2013  CA  ASP A 143      -8.440  -0.853 -17.877  1.00 86.06           C
ATOM   2014  C   ASP A 143      -7.998  -2.002 -18.786  1.00 86.06           C
ATOM   2015  O   ASP A 143      -8.300  -2.006 -19.978  1.00 86.06           O
ATOM   2016  HA  ASP A 143      -9.287  -0.301 -18.285  1.00 86.06           H
ATOM   2017  CB  ASP A 143      -7.240   0.073 -17.667  1.00 86.06           C
ATOM   2018 1HB  ASP A 143      -7.510   0.873 -16.978  1.00 86.06           H
ATOM   2019 2HB  ASP A 143      -6.423  -0.483 -17.206  1.00 86.06           H
ATOM   2020  CG  ASP A 143      -6.771   0.672 -18.994  1.00 86.06           C
ATOM   2021  OD1 ASP A 143      -7.594   1.370 -19.624  1.00 86.06           O
ATOM   2022  OD2 ASP A 143      -5.600   0.417 -19.349  1.00 86.06           O
ATOM   2023  HN  ASP A 143      -8.397  -1.097 -15.808  1.00 86.06           H
ATOM   2024  N   ARG A 144      -7.289  -2.948 -18.188  1.00 75.22           N
ATOM   2025  CA  ARG A 144      -6.797  -4.096 -18.931  1.00 75.22           C
ATOM   2026  C   ARG A 144      -7.967  -4.900 -19.502  1.00 75.22           C
ATOM   2027  O   ARG A 144      -7.928  -5.324 -20.656  1.00 75.22           O
ATOM   2028  HA  ARG A 144      -6.186  -3.672 -19.727  1.00 75.22           H
ATOM   2029  CB  ARG A 144      -5.949  -5.006 -18.039  1.00 75.22           C
ATOM   2030 1HB  ARG A 144      -6.477  -5.201 -17.106  1.00 75.22           H
ATOM   2031 2HB  ARG A 144      -5.803  -5.968 -18.530  1.00 75.22           H
ATOM   2032  CG  ARG A 144      -4.591  -4.369 -17.740  1.00 75.22           C
ATOM   2033 1HG  ARG A 144      -4.729  -3.328 -17.450  1.00 75.22           H
ATOM   2034 2HG  ARG A 144      -4.126  -4.876 -16.894  1.00 75.22           H
ATOM   2035  CD  ARG A 144      -3.668  -4.447 -18.958  1.00 75.22           C
ATOM   2036 1HD  ARG A 144      -3.556  -5.484 -19.274  1.00 75.22           H
ATOM   2037 2HD  ARG A 144      -4.110  -3.905 -19.794  1.00 75.22           H
ATOM   2038  NE  ARG A 144      -2.344  -3.873 -18.628  1.00 75.22           N
ATOM   2039  HE  ARG A 144      -2.279  -3.272 -17.831  1.00 75.22           H
ATOM   2040  CZ  ARG A 144      -1.227  -4.109 -19.329  1.00 75.22           C
ATOM   2041  NH1 ARG A 144      -1.256  -4.907 -20.406  1.00 75.22           N
ATOM   2042 1HH1 ARG A 144      -2.115  -5.331 -20.691  1.00 75.22           H
ATOM   2043 2HH1 ARG A 144      -0.418  -5.078 -20.924  1.00 75.22           H
ATOM   2044  NH2 ARG A 144      -0.081  -3.536 -18.938  1.00 75.22           N
ATOM   2045 1HH2 ARG A 144       0.761  -3.701 -19.451  1.00 75.22           H
ATOM   2046 2HH2 ARG A 144      -0.068  -2.942 -18.134  1.00 75.22           H
ATOM   2047  HN  ARG A 144      -7.050  -2.939 -17.217  1.00 75.22           H
ATOM   2048  N   TYR A 145      -8.980  -5.084 -18.668  1.00 86.78           N
ATOM   2049  CA  TYR A 145     -10.174  -5.797 -19.088  1.00 86.78           C
ATOM   2050  C   TYR A 145     -10.797  -5.144 -20.323  1.00 86.78           C
ATOM   2051  O   TYR A 145     -11.059  -5.816 -21.320  1.00 86.78           O
ATOM   2052  HA  TYR A 145      -9.887  -6.820 -19.332  1.00 86.78           H
ATOM   2053  CB  TYR A 145     -11.158  -5.695 -17.921  1.00 86.78           C
ATOM   2054 1HB  TYR A 145     -10.825  -6.354 -17.119  1.00 86.78           H
ATOM   2055 2HB  TYR A 145     -11.136  -4.678 -17.528  1.00 86.78           H
ATOM   2056  CG  TYR A 145     -12.600  -6.052 -18.289  1.00 86.78           C
ATOM   2057  CD1 TYR A 145     -13.549  -5.057 -18.404  1.00 86.78           C
ATOM   2058  HD1 TYR A 145     -13.272  -4.017 -18.232  1.00 86.78           H
ATOM   2059  CD2 TYR A 145     -12.950  -7.369 -18.506  1.00 86.78           C
ATOM   2060  HD2 TYR A 145     -12.200  -8.155 -18.415  1.00 86.78           H
ATOM   2061  CE1 TYR A 145     -14.906  -5.394 -18.750  1.00 86.78           C
ATOM   2062  HE1 TYR A 145     -15.666  -4.618 -18.844  1.00 86.78           H
ATOM   2063  CE2 TYR A 145     -14.307  -7.705 -18.853  1.00 86.78           C
ATOM   2064  HE2 TYR A 145     -14.597  -8.742 -19.027  1.00 86.78           H
ATOM   2065  CZ  TYR A 145     -15.217  -6.701 -18.958  1.00 86.78           C
ATOM   2066  OH  TYR A 145     -16.499  -7.019 -19.285  1.00 86.78           O
ATOM   2067  HH  TYR A 145     -16.588  -8.009 -19.395  1.00 86.78           H
ATOM   2068  HN  TYR A 145      -8.993  -4.756 -17.724  1.00 86.78           H
ATOM   2069  N   ILE A 146     -11.017  -3.842 -20.217  1.00 83.66           N
ATOM   2070  CA  ILE A 146     -11.681  -3.106 -21.280  1.00 83.66           C
ATOM   2071  C   ILE A 146     -10.845  -3.199 -22.558  1.00 83.66           C
ATOM   2072  O   ILE A 146     -11.390  -3.346 -23.651  1.00 83.66           O
ATOM   2073  HA  ILE A 146     -12.642  -3.588 -21.460  1.00 83.66           H
ATOM   2074  CB  ILE A 146     -11.971  -1.670 -20.838  1.00 83.66           C
ATOM   2075  HB  ILE A 146     -11.047  -1.238 -20.454  1.00 83.66           H
ATOM   2076  CG1 ILE A 146     -12.990  -1.643 -19.697  1.00 83.66           C
ATOM   2077 1HG1 ILE A 146     -13.977  -1.902 -20.080  1.00 83.66           H
ATOM   2078 2HG1 ILE A 146     -12.729  -2.396 -18.953  1.00 83.66           H
ATOM   2079  CG2 ILE A 146     -12.414  -0.810 -22.023  1.00 83.66           C
ATOM   2080 1HG2 ILE A 146     -11.624  -0.792 -22.774  1.00 83.66           H
ATOM   2081 2HG2 ILE A 146     -13.320  -1.231 -22.459  1.00 83.66           H
ATOM   2082 3HG2 ILE A 146     -12.613   0.205 -21.681  1.00 83.66           H
ATOM   2083  CD1 ILE A 146     -13.039  -0.263 -19.038  1.00 83.66           C
ATOM   2084 1HD1 ILE A 146     -12.056  -0.018 -18.635  1.00 83.66           H
ATOM   2085 2HD1 ILE A 146     -13.324   0.484 -19.779  1.00 83.66           H
ATOM   2086 3HD1 ILE A 146     -13.771  -0.272 -18.231  1.00 83.66           H
ATOM   2087  HN  ILE A 146     -10.750  -3.292 -19.426  1.00 83.66           H
ATOM   2088  N   ALA A 147      -9.536  -3.109 -22.379  1.00 82.39           N
ATOM   2089  CA  ALA A 147      -8.626  -3.068 -23.511  1.00 82.39           C
ATOM   2090  C   ALA A 147      -8.715  -4.388 -24.279  1.00 82.39           C
ATOM   2091  O   ALA A 147      -8.526  -4.417 -25.494  1.00 82.39           O
ATOM   2092  HA  ALA A 147      -8.945  -2.255 -24.164  1.00 82.39           H
ATOM   2093  CB  ALA A 147      -7.208  -2.775 -23.017  1.00 82.39           C
ATOM   2094 1HB  ALA A 147      -7.193  -1.814 -22.504  1.00 82.39           H
ATOM   2095 2HB  ALA A 147      -6.895  -3.559 -22.328  1.00 82.39           H
ATOM   2096 3HB  ALA A 147      -6.526  -2.745 -23.867  1.00 82.39           H
ATOM   2097  HN  ALA A 147      -9.096  -3.064 -21.482  1.00 82.39           H
ATOM   2098  N   ILE A 148      -9.003  -5.448 -23.539  1.00 78.39           N
ATOM   2099  CA  ILE A 148      -8.958  -6.788 -24.100  1.00 78.39           C
ATOM   2100  C   ILE A 148     -10.360  -7.189 -24.563  1.00 78.39           C
ATOM   2101  O   ILE A 148     -10.538  -7.651 -25.689  1.00 78.39           O
ATOM   2102  HA  ILE A 148      -8.304  -6.755 -24.971  1.00 78.39           H
ATOM   2103  CB  ILE A 148      -8.336  -7.767 -23.102  1.00 78.39           C
ATOM   2104  HB  ILE A 148      -8.839  -7.642 -22.143  1.00 78.39           H
ATOM   2105  CG1 ILE A 148      -6.855  -7.456 -22.880  1.00 78.39           C
ATOM   2106 1HG1 ILE A 148      -6.295  -7.664 -23.792  1.00 78.39           H
ATOM   2107 2HG1 ILE A 148      -6.731  -6.394 -22.665  1.00 78.39           H
ATOM   2108  CG2 ILE A 148      -8.558  -9.215 -23.544  1.00 78.39           C
ATOM   2109 1HG2 ILE A 148      -9.627  -9.415 -23.609  1.00 78.39           H
ATOM   2110 2HG2 ILE A 148      -8.098  -9.371 -24.520  1.00 78.39           H
ATOM   2111 3HG2 ILE A 148      -8.106  -9.889 -22.817  1.00 78.39           H
ATOM   2112  CD1 ILE A 148      -6.288  -8.285 -21.726  1.00 78.39           C
ATOM   2113 1HD1 ILE A 148      -6.834  -8.056 -20.811  1.00 78.39           H
ATOM   2114 2HD1 ILE A 148      -6.392  -9.345 -21.956  1.00 78.39           H
ATOM   2115 3HD1 ILE A 148      -5.233  -8.044 -21.590  1.00 78.39           H
ATOM   2116  HN  ILE A 148      -9.263  -5.403 -22.574  1.00 78.39           H
ATOM   2117  N   ALA A 149     -11.321  -6.998 -23.670  1.00 77.38           N
ATOM   2118  CA  ALA A 149     -12.663  -7.507 -23.895  1.00 77.38           C
ATOM   2119  C   ALA A 149     -13.386  -6.602 -24.894  1.00 77.38           C
ATOM   2120  O   ALA A 149     -14.225  -7.067 -25.664  1.00 77.38           O
ATOM   2121  HA  ALA A 149     -12.572  -8.506 -24.322  1.00 77.38           H
ATOM   2122  CB  ALA A 149     -13.401  -7.607 -22.559  1.00 77.38           C
ATOM   2123 1HB  ALA A 149     -12.863  -8.284 -21.896  1.00 77.38           H
ATOM   2124 2HB  ALA A 149     -13.459  -6.620 -22.101  1.00 77.38           H
ATOM   2125 3HB  ALA A 149     -14.408  -7.989 -22.728  1.00 77.38           H
ATOM   2126  HN  ALA A 149     -11.194  -6.507 -22.809  1.00 77.38           H
ATOM   2127  N   GLN A 150     -13.035  -5.325 -24.850  1.00 67.72           N
ATOM   2128  CA  GLN A 150     -13.718  -4.332 -25.661  1.00 67.72           C
ATOM   2129  C   GLN A 150     -12.716  -3.592 -26.549  1.00 67.72           C
ATOM   2130  O   GLN A 150     -12.805  -2.376 -26.711  1.00 67.72           O
ATOM   2131  HA  GLN A 150     -14.417  -4.895 -26.280  1.00 67.72           H
ATOM   2132  CB  GLN A 150     -14.502  -3.353 -24.785  1.00 67.72           C
ATOM   2133 1HB  GLN A 150     -13.816  -2.821 -24.125  1.00 67.72           H
ATOM   2134 2HB  GLN A 150     -14.986  -2.605 -25.412  1.00 67.72           H
ATOM   2135  CG  GLN A 150     -15.555  -4.085 -23.951  1.00 67.72           C
ATOM   2136 1HG  GLN A 150     -16.128  -4.756 -24.591  1.00 67.72           H
ATOM   2137 2HG  GLN A 150     -15.064  -4.703 -23.199  1.00 67.72           H
ATOM   2138  CD  GLN A 150     -16.499  -3.094 -23.267  1.00 67.72           C
ATOM   2139  OE1 GLN A 150     -16.356  -1.887 -23.372  1.00 67.72           O
ATOM   2140  NE2 GLN A 150     -17.469  -3.670 -22.562  1.00 67.72           N
ATOM   2141 1HE2 GLN A 150     -17.530  -4.667 -22.517  1.00 67.72           H
ATOM   2142 2HE2 GLN A 150     -18.137  -3.105 -22.078  1.00 67.72           H
ATOM   2143  HN  GLN A 150     -12.300  -4.967 -24.274  1.00 67.72           H
ATOM   2144  N   ALA A 151     -11.786  -4.357 -27.102  1.00 68.26           N
ATOM   2145  CA  ALA A 151     -10.646  -3.772 -27.786  1.00 68.26           C
ATOM   2146  C   ALA A 151     -11.143  -2.791 -28.850  1.00 68.26           C
ATOM   2147  O   ALA A 151     -10.603  -1.695 -28.990  1.00 68.26           O
ATOM   2148  HA  ALA A 151     -10.059  -3.227 -27.047  1.00 68.26           H
ATOM   2149  CB  ALA A 151      -9.780  -4.885 -28.379  1.00 68.26           C
ATOM   2150 1HB  ALA A 151      -9.428  -5.537 -27.580  1.00 68.26           H
ATOM   2151 2HB  ALA A 151     -10.370  -5.466 -29.088  1.00 68.26           H
ATOM   2152 3HB  ALA A 151      -8.924  -4.446 -28.893  1.00 68.26           H
ATOM   2153  HN  ALA A 151     -11.803  -5.357 -27.087  1.00 68.26           H
ATOM   2154  N   MET A 152     -12.167  -3.221 -29.573  1.00 58.97           N
ATOM   2155  CA  MET A 152     -12.685  -2.434 -30.679  1.00 58.97           C
ATOM   2156  C   MET A 152     -13.177  -1.068 -30.197  1.00 58.97           C
ATOM   2157  O   MET A 152     -12.807  -0.037 -30.757  1.00 58.97           O
ATOM   2158  HA  MET A 152     -11.847  -2.304 -31.365  1.00 58.97           H
ATOM   2159  CB  MET A 152     -13.838  -3.186 -31.345  1.00 58.97           C
ATOM   2160 1HB  MET A 152     -14.473  -3.636 -30.582  1.00 58.97           H
ATOM   2161 2HB  MET A 152     -14.459  -2.486 -31.904  1.00 58.97           H
ATOM   2162  CG  MET A 152     -13.313  -4.273 -32.285  1.00 58.97           C
ATOM   2163 1HG  MET A 152     -12.519  -3.870 -32.913  1.00 58.97           H
ATOM   2164 2HG  MET A 152     -12.879  -5.088 -31.706  1.00 58.97           H
ATOM   2165  SD  MET A 152     -14.642  -4.892 -33.305  1.00 58.97           S
ATOM   2166  CE  MET A 152     -13.725  -5.985 -34.378  1.00 58.97           C
ATOM   2167 1HE  MET A 152     -12.976  -5.413 -34.925  1.00 58.97           H
ATOM   2168 2HE  MET A 152     -13.231  -6.752 -33.780  1.00 58.97           H
ATOM   2169 3HE  MET A 152     -14.408  -6.459 -35.083  1.00 58.97           H
ATOM   2170  HN  MET A 152     -12.639  -4.088 -29.414  1.00 58.97           H
ATOM   2171  N   ARG A 153     -14.003  -1.104 -29.161  1.00 57.00           N
ATOM   2172  CA  ARG A 153     -14.604   0.112 -28.641  1.00 57.00           C
ATOM   2173  C   ARG A 153     -13.543   0.982 -27.965  1.00 57.00           C
ATOM   2174  O   ARG A 153     -13.673   2.204 -27.920  1.00 57.00           O
ATOM   2175  HA  ARG A 153     -15.023   0.612 -29.514  1.00 57.00           H
ATOM   2176  CB  ARG A 153     -15.710  -0.208 -27.632  1.00 57.00           C
ATOM   2177 1HB  ARG A 153     -15.362  -0.972 -26.937  1.00 57.00           H
ATOM   2178 2HB  ARG A 153     -15.936   0.680 -27.042  1.00 57.00           H
ATOM   2179  CG  ARG A 153     -16.976  -0.693 -28.342  1.00 57.00           C
ATOM   2180 1HG  ARG A 153     -17.248   0.010 -29.129  1.00 57.00           H
ATOM   2181 2HG  ARG A 153     -16.782  -1.651 -28.823  1.00 57.00           H
ATOM   2182  CD  ARG A 153     -18.136  -0.836 -27.355  1.00 57.00           C
ATOM   2183 1HD  ARG A 153     -17.898  -1.594 -26.609  1.00 57.00           H
ATOM   2184 2HD  ARG A 153     -18.287   0.101 -26.820  1.00 57.00           H
ATOM   2185  NE  ARG A 153     -19.372  -1.209 -28.078  1.00 57.00           N
ATOM   2186  HE  ARG A 153     -19.324  -1.301 -29.073  1.00 57.00           H
ATOM   2187  CZ  ARG A 153     -20.552  -1.432 -27.484  1.00 57.00           C
ATOM   2188  NH1 ARG A 153     -20.675  -1.323 -26.154  1.00 57.00           N
ATOM   2189 1HH1 ARG A 153     -19.883  -1.074 -25.597  1.00 57.00           H
ATOM   2190 2HH1 ARG A 153     -21.559  -1.491 -25.718  1.00 57.00           H
ATOM   2191  NH2 ARG A 153     -21.608  -1.764 -28.239  1.00 57.00           N
ATOM   2192 1HH2 ARG A 153     -22.496  -1.934 -27.811  1.00 57.00           H
ATOM   2193 2HH2 ARG A 153     -21.508  -1.843 -29.231  1.00 57.00           H
ATOM   2194  HN  ARG A 153     -14.262  -1.942 -28.682  1.00 57.00           H
ATOM   2195  N   ALA A 154     -12.516   0.317 -27.455  1.00 62.50           N
ATOM   2196  CA  ALA A 154     -11.491   1.000 -26.683  1.00 62.50           C
ATOM   2197  C   ALA A 154     -10.701   1.932 -27.604  1.00 62.50           C
ATOM   2198  O   ALA A 154     -10.197   2.964 -27.164  1.00 62.50           O
ATOM   2199  HA  ALA A 154     -11.992   1.596 -25.921  1.00 62.50           H
ATOM   2200  CB  ALA A 154     -10.598  -0.033 -25.994  1.00 62.50           C
ATOM   2201 1HB  ALA A 154     -11.202  -0.650 -25.330  1.00 62.50           H
ATOM   2202 2HB  ALA A 154     -10.125  -0.664 -26.747  1.00 62.50           H
ATOM   2203 3HB  ALA A 154      -9.830   0.479 -25.415  1.00 62.50           H
ATOM   2204  HN  ALA A 154     -12.378  -0.667 -27.563  1.00 62.50           H
ATOM   2205  N   HIS A 155     -10.619   1.535 -28.866  1.00 57.18           N
ATOM   2206  CA  HIS A 155      -9.754   2.221 -29.811  1.00 57.18           C
ATOM   2207  C   HIS A 155     -10.408   3.535 -30.244  1.00 57.18           C
ATOM   2208  O   HIS A 155      -9.734   4.556 -30.369  1.00 57.18           O
ATOM   2209  HA  HIS A 155      -8.827   2.443 -29.283  1.00 57.18           H
ATOM   2210  CB  HIS A 155      -9.412   1.312 -30.993  1.00 57.18           C
ATOM   2211 1HB  HIS A 155      -9.414   0.276 -30.654  1.00 57.18           H
ATOM   2212 2HB  HIS A 155     -10.195   1.402 -31.746  1.00 57.18           H
ATOM   2213  CG  HIS A 155      -8.079   1.614 -31.635  1.00 57.18           C
ATOM   2214  ND1 HIS A 155      -7.777   2.845 -32.191  1.00 57.18           N
ATOM   2215  HD1 HIS A 155      -8.387   3.637 -32.226  1.00 57.18           H
ATOM   2216  CD2 HIS A 155      -6.973   0.835 -31.802  1.00 57.18           C
ATOM   2217  HD2 HIS A 155      -6.868  -0.201 -31.478  1.00 57.18           H
ATOM   2218  CE1 HIS A 155      -6.543   2.797 -32.669  1.00 57.18           C
ATOM   2219  HE1 HIS A 155      -6.016   3.610 -33.168  1.00 57.18           H
ATOM   2220  NE2 HIS A 155      -6.046   1.549 -32.428  1.00 57.18           N
ATOM   2221  HN  HIS A 155     -11.128   0.762 -29.243  1.00 57.18           H
ATOM   2222  N   THR A 156     -11.713   3.467 -30.460  1.00 64.67           N
ATOM   2223  CA  THR A 156     -12.440   4.597 -31.013  1.00 64.67           C
ATOM   2224  C   THR A 156     -12.570   5.709 -29.970  1.00 64.67           C
ATOM   2225  O   THR A 156     -12.602   6.889 -30.317  1.00 64.67           O
ATOM   2226  HA  THR A 156     -11.864   5.003 -31.844  1.00 64.67           H
ATOM   2227  CB  THR A 156     -13.788   4.086 -31.528  1.00 64.67           C
ATOM   2228  HB  THR A 156     -14.482   4.911 -31.686  1.00 64.67           H
ATOM   2229  OG1 THR A 156     -14.188   3.124 -30.556  1.00 64.67           O
ATOM   2230  HG1 THR A 156     -15.122   2.819 -30.741  1.00 64.67           H
ATOM   2231  CG2 THR A 156     -13.653   3.277 -32.819  1.00 64.67           C
ATOM   2232 1HG2 THR A 156     -13.012   2.414 -32.642  1.00 64.67           H
ATOM   2233 2HG2 THR A 156     -13.212   3.903 -33.595  1.00 64.67           H
ATOM   2234 3HG2 THR A 156     -14.638   2.939 -33.141  1.00 64.67           H
ATOM   2235  HN  THR A 156     -12.271   2.660 -30.264  1.00 64.67           H
ATOM   2236  N   TRP A 157     -12.642   5.294 -28.714  1.00 60.18           N
ATOM   2237  CA  TRP A 157     -12.979   6.212 -27.640  1.00 60.18           C
ATOM   2238  C   TRP A 157     -11.691   6.558 -26.892  1.00 60.18           C
ATOM   2239  O   TRP A 157     -11.719   6.830 -25.692  1.00 60.18           O
ATOM   2240  HA  TRP A 157     -13.402   7.111 -28.090  1.00 60.18           H
ATOM   2241  CB  TRP A 157     -14.058   5.620 -26.731  1.00 60.18           C
ATOM   2242 1HB  TRP A 157     -13.742   4.629 -26.407  1.00 60.18           H
ATOM   2243 2HB  TRP A 157     -14.143   6.236 -25.836  1.00 60.18           H
ATOM   2244  CG  TRP A 157     -15.435   5.511 -27.389  1.00 60.18           C
ATOM   2245  CD1 TRP A 157     -15.779   4.796 -28.469  1.00 60.18           C
ATOM   2246  HD1 TRP A 157     -15.089   4.175 -29.039  1.00 60.18           H
ATOM   2247  CD2 TRP A 157     -16.646   6.170 -26.962  1.00 60.18           C
ATOM   2248  NE1 TRP A 157     -17.118   4.945 -28.768  1.00 60.18           N
ATOM   2249  HE1 TRP A 157     -17.607   4.513 -29.526  1.00 60.18           H
ATOM   2250  CE2 TRP A 157     -17.662   5.807 -27.823  1.00 60.18           C
ATOM   2251  CE3 TRP A 157     -16.876   7.043 -25.884  1.00 60.18           C
ATOM   2252  HE3 TRP A 157     -16.091   7.344 -25.191  1.00 60.18           H
ATOM   2253  CZ2 TRP A 157     -18.977   6.270 -27.696  1.00 60.18           C
ATOM   2254  HZ2 TRP A 157     -19.762   5.969 -28.389  1.00 60.18           H
ATOM   2255  CZ3 TRP A 157     -18.196   7.497 -25.771  1.00 60.18           C
ATOM   2256  HZ3 TRP A 157     -18.429   8.177 -24.952  1.00 60.18           H
ATOM   2257  CH2 TRP A 157     -19.230   7.142 -26.629  1.00 60.18           C
ATOM   2258  HH2 TRP A 157     -20.232   7.539 -26.473  1.00 60.18           H
ATOM   2259  HN  TRP A 157     -12.474   4.351 -28.427  1.00 60.18           H
ATOM   2260  N   ARG A 158     -10.591   6.537 -27.630  1.00 61.88           N
ATOM   2261  CA  ARG A 158      -9.277   6.655 -27.021  1.00 61.88           C
ATOM   2262  C   ARG A 158      -9.174   7.960 -26.229  1.00 61.88           C
ATOM   2263  O   ARG A 158      -8.681   7.969 -25.102  1.00 61.88           O
ATOM   2264  HA  ARG A 158      -9.197   5.789 -26.363  1.00 61.88           H
ATOM   2265  CB  ARG A 158      -8.174   6.620 -28.080  1.00 61.88           C
ATOM   2266 1HB  ARG A 158      -8.319   5.760 -28.733  1.00 61.88           H
ATOM   2267 2HB  ARG A 158      -8.237   7.510 -28.706  1.00 61.88           H
ATOM   2268  CG  ARG A 158      -6.791   6.545 -27.428  1.00 61.88           C
ATOM   2269 1HG  ARG A 158      -6.611   7.448 -26.844  1.00 61.88           H
ATOM   2270 2HG  ARG A 158      -6.757   5.705 -26.735  1.00 61.88           H
ATOM   2271  CD  ARG A 158      -5.695   6.388 -28.484  1.00 61.88           C
ATOM   2272 1HD  ARG A 158      -5.846   5.464 -29.042  1.00 61.88           H
ATOM   2273 2HD  ARG A 158      -5.750   7.207 -29.202  1.00 61.88           H
ATOM   2274  NE  ARG A 158      -4.365   6.374 -27.835  1.00 61.88           N
ATOM   2275  HE  ARG A 158      -4.322   6.550 -26.852  1.00 61.88           H
ATOM   2276  CZ  ARG A 158      -3.216   6.142 -28.483  1.00 61.88           C
ATOM   2277  NH1 ARG A 158      -3.215   5.901 -29.801  1.00 61.88           N
ATOM   2278 1HH1 ARG A 158      -4.076   5.894 -30.309  1.00 61.88           H
ATOM   2279 2HH1 ARG A 158      -2.352   5.728 -30.277  1.00 61.88           H
ATOM   2280  NH2 ARG A 158      -2.067   6.153 -27.793  1.00 61.88           N
ATOM   2281 1HH2 ARG A 158      -1.200   5.982 -28.262  1.00 61.88           H
ATOM   2282 2HH2 ARG A 158      -2.077   6.334 -26.810  1.00 61.88           H
ATOM   2283  HN  ARG A 158     -10.588   6.443 -28.626  1.00 61.88           H
ATOM   2284  N   GLU A 159      -9.648   9.030 -26.850  1.00 67.29           N
ATOM   2285  CA  GLU A 159      -9.536  10.351 -26.255  1.00 67.29           C
ATOM   2286  C   GLU A 159     -10.427  10.453 -25.015  1.00 67.29           C
ATOM   2287  O   GLU A 159      -9.987  10.924 -23.968  1.00 67.29           O
ATOM   2288  HA  GLU A 159      -8.489  10.451 -25.968  1.00 67.29           H
ATOM   2289  CB  GLU A 159      -9.884  11.441 -27.271  1.00 67.29           C
ATOM   2290 1HB  GLU A 159     -10.806  11.179 -27.789  1.00 67.29           H
ATOM   2291 2HB  GLU A 159      -9.931  12.408 -26.770  1.00 67.29           H
ATOM   2292  CG  GLU A 159      -8.796  11.562 -28.340  1.00 67.29           C
ATOM   2293 1HG  GLU A 159      -7.816  11.592 -27.865  1.00 67.29           H
ATOM   2294 2HG  GLU A 159      -8.812  10.680 -28.981  1.00 67.29           H
ATOM   2295  CD  GLU A 159      -8.997  12.819 -29.188  1.00 67.29           C
ATOM   2296  OE1 GLU A 159      -8.000  13.254 -29.804  1.00 67.29           O
ATOM   2297  OE2 GLU A 159     -10.144  13.317 -29.201  1.00 67.29           O
ATOM   2298  HN  GLU A 159     -10.101   9.005 -27.741  1.00 67.29           H
ATOM   2299  N   LYS A 160     -11.663  10.003 -25.175  1.00 71.33           N
ATOM   2300  CA  LYS A 160     -12.627  10.064 -24.091  1.00 71.33           C
ATOM   2301  C   LYS A 160     -12.094   9.271 -22.895  1.00 71.33           C
ATOM   2302  O   LYS A 160     -12.237   9.698 -21.750  1.00 71.33           O
ATOM   2303  HA  LYS A 160     -12.724  11.109 -23.797  1.00 71.33           H
ATOM   2304  CB  LYS A 160     -14.004   9.600 -24.571  1.00 71.33           C
ATOM   2305 1HB  LYS A 160     -13.915   8.630 -25.061  1.00 71.33           H
ATOM   2306 2HB  LYS A 160     -14.665   9.464 -23.716  1.00 71.33           H
ATOM   2307  CG  LYS A 160     -14.616  10.613 -25.541  1.00 71.33           C
ATOM   2308 1HG  LYS A 160     -14.505  11.620 -25.138  1.00 71.33           H
ATOM   2309 2HG  LYS A 160     -14.077  10.587 -26.488  1.00 71.33           H
ATOM   2310  CD  LYS A 160     -16.097  10.315 -25.782  1.00 71.33           C
ATOM   2311 1HD  LYS A 160     -16.213   9.290 -26.134  1.00 71.33           H
ATOM   2312 2HD  LYS A 160     -16.645  10.394 -24.843  1.00 71.33           H
ATOM   2313  CE  LYS A 160     -16.691  11.282 -26.808  1.00 71.33           C
ATOM   2314 1HE  LYS A 160     -16.601  12.306 -26.446  1.00 71.33           H
ATOM   2315 2HE  LYS A 160     -16.128  11.224 -27.740  1.00 71.33           H
ATOM   2316  NZ  LYS A 160     -18.114  10.962 -27.060  1.00 71.33           N
ATOM   2317 1HZ  LYS A 160     -18.503  11.638 -27.707  1.00 71.33           H
ATOM   2318 2HZ  LYS A 160     -18.185  10.032 -27.459  1.00 71.33           H
ATOM   2319 3HZ  LYS A 160     -18.627  10.995 -26.186  1.00 71.33           H
ATOM   2320  HN  LYS A 160     -12.007   9.604 -26.025  1.00 71.33           H
ATOM   2321  N   ARG A 161     -11.492   8.132 -23.202  1.00 70.05           N
ATOM   2322  CA  ARG A 161     -10.956   7.266 -22.166  1.00 70.05           C
ATOM   2323  C   ARG A 161      -9.861   7.992 -21.381  1.00 70.05           C
ATOM   2324  O   ARG A 161      -9.716   7.788 -20.177  1.00 70.05           O
ATOM   2325  HA  ARG A 161     -11.808   7.035 -21.527  1.00 70.05           H
ATOM   2326  CB  ARG A 161     -10.378   5.982 -22.765  1.00 70.05           C
ATOM   2327 1HB  ARG A 161      -9.716   6.230 -23.595  1.00 70.05           H
ATOM   2328 2HB  ARG A 161      -9.774   5.468 -22.018  1.00 70.05           H
ATOM   2329  CG  ARG A 161     -11.493   5.055 -23.254  1.00 70.05           C
ATOM   2330 1HG  ARG A 161     -12.191   4.859 -22.440  1.00 70.05           H
ATOM   2331 2HG  ARG A 161     -12.058   5.546 -24.046  1.00 70.05           H
ATOM   2332  CD  ARG A 161     -10.920   3.735 -23.772  1.00 70.05           C
ATOM   2333 1HD  ARG A 161     -11.688   3.185 -24.318  1.00 70.05           H
ATOM   2334 2HD  ARG A 161     -10.109   3.931 -24.473  1.00 70.05           H
ATOM   2335  NE  ARG A 161     -10.424   2.920 -22.641  1.00 70.05           N
ATOM   2336  HE  ARG A 161     -10.732   3.159 -21.720  1.00 70.05           H
ATOM   2337  CZ  ARG A 161      -9.587   1.881 -22.773  1.00 70.05           C
ATOM   2338  NH1 ARG A 161      -9.142   1.516 -23.983  1.00 70.05           N
ATOM   2339 1HH1 ARG A 161      -9.435   2.020 -24.796  1.00 70.05           H
ATOM   2340 2HH1 ARG A 161      -8.518   0.740 -24.073  1.00 70.05           H
ATOM   2341  NH2 ARG A 161      -9.202   1.214 -21.677  1.00 70.05           N
ATOM   2342 1HH2 ARG A 161      -8.578   0.437 -21.758  1.00 70.05           H
ATOM   2343 2HH2 ARG A 161      -9.539   1.493 -20.778  1.00 70.05           H
ATOM   2344  HN  ARG A 161     -11.368   7.799 -24.137  1.00 70.05           H
ATOM   2345  N   LEU A 162      -9.118   8.824 -22.096  1.00 82.19           N
ATOM   2346  CA  LEU A 162      -8.040   9.580 -21.482  1.00 82.19           C
ATOM   2347  C   LEU A 162      -8.631  10.612 -20.519  1.00 82.19           C
ATOM   2348  O   LEU A 162      -8.098  10.828 -19.432  1.00 82.19           O
ATOM   2349  HA  LEU A 162      -7.435   8.879 -20.908  1.00 82.19           H
ATOM   2350  CB  LEU A 162      -7.133  10.188 -22.555  1.00 82.19           C
ATOM   2351 1HB  LEU A 162      -6.775   9.384 -23.198  1.00 82.19           H
ATOM   2352 2HB  LEU A 162      -7.734  10.851 -23.177  1.00 82.19           H
ATOM   2353  CG  LEU A 162      -5.923  10.972 -22.044  1.00 82.19           C
ATOM   2354  HG  LEU A 162      -6.277  11.727 -21.342  1.00 82.19           H
ATOM   2355  CD1 LEU A 162      -4.961  10.060 -21.280  1.00 82.19           C
ATOM   2356 1HD1 LEU A 162      -5.478   9.620 -20.427  1.00 82.19           H
ATOM   2357 2HD1 LEU A 162      -4.610   9.267 -21.941  1.00 82.19           H
ATOM   2358 3HD1 LEU A 162      -4.110  10.643 -20.928  1.00 82.19           H
ATOM   2359  CD2 LEU A 162      -5.226  11.711 -23.188  1.00 82.19           C
ATOM   2360 1HD2 LEU A 162      -4.887  10.990 -23.933  1.00 82.19           H
ATOM   2361 2HD2 LEU A 162      -5.925  12.408 -23.650  1.00 82.19           H
ATOM   2362 3HD2 LEU A 162      -4.369  12.260 -22.798  1.00 82.19           H
ATOM   2363  HN  LEU A 162      -9.243   8.985 -23.075  1.00 82.19           H
ATOM   2364  N   LEU A 163      -9.723  11.223 -20.954  1.00 83.64           N
ATOM   2365  CA  LEU A 163     -10.396  12.222 -20.142  1.00 83.64           C
ATOM   2366  C   LEU A 163     -10.903  11.569 -18.854  1.00 83.64           C
ATOM   2367  O   LEU A 163     -10.664  12.077 -17.760  1.00 83.64           O
ATOM   2368  HA  LEU A 163      -9.657  12.979 -19.877  1.00 83.64           H
ATOM   2369  CB  LEU A 163     -11.491  12.921 -20.949  1.00 83.64           C
ATOM   2370 1HB  LEU A 163     -11.053  13.287 -21.878  1.00 83.64           H
ATOM   2371 2HB  LEU A 163     -12.243  12.181 -21.221  1.00 83.64           H
ATOM   2372  CG  LEU A 163     -12.194  14.090 -20.256  1.00 83.64           C
ATOM   2373  HG  LEU A 163     -12.537  13.750 -19.278  1.00 83.64           H
ATOM   2374  CD1 LEU A 163     -11.224  15.249 -20.017  1.00 83.64           C
ATOM   2375 1HD1 LEU A 163     -10.402  14.911 -19.385  1.00 83.64           H
ATOM   2376 2HD1 LEU A 163     -10.830  15.596 -20.972  1.00 83.64           H
ATOM   2377 3HD1 LEU A 163     -11.750  16.066 -19.522  1.00 83.64           H
ATOM   2378  CD2 LEU A 163     -13.431  14.530 -21.041  1.00 83.64           C
ATOM   2379 1HD2 LEU A 163     -13.133  14.845 -22.041  1.00 83.64           H
ATOM   2380 2HD2 LEU A 163     -14.129  13.696 -21.116  1.00 83.64           H
ATOM   2381 3HD2 LEU A 163     -13.911  15.362 -20.526  1.00 83.64           H
ATOM   2382  HN  LEU A 163     -10.147  11.046 -21.842  1.00 83.64           H
ATOM   2383  N   TYR A 164     -11.594  10.452 -19.028  1.00 77.46           N
ATOM   2384  CA  TYR A 164     -12.140   9.725 -17.894  1.00 77.46           C
ATOM   2385  C   TYR A 164     -11.028   9.282 -16.941  1.00 77.46           C
ATOM   2386  O   TYR A 164     -11.211   9.286 -15.724  1.00 77.46           O
ATOM   2387  HA  TYR A 164     -12.820  10.391 -17.364  1.00 77.46           H
ATOM   2388  CB  TYR A 164     -12.820   8.484 -18.476  1.00 77.46           C
ATOM   2389 1HB  TYR A 164     -12.184   8.066 -19.256  1.00 77.46           H
ATOM   2390 2HB  TYR A 164     -12.905   7.729 -17.695  1.00 77.46           H
ATOM   2391  CG  TYR A 164     -14.208   8.752 -19.060  1.00 77.46           C
ATOM   2392  CD1 TYR A 164     -15.203   9.279 -18.261  1.00 77.46           C
ATOM   2393  HD1 TYR A 164     -14.999   9.504 -17.214  1.00 77.46           H
ATOM   2394  CD2 TYR A 164     -14.467   8.466 -20.385  1.00 77.46           C
ATOM   2395  HD2 TYR A 164     -13.681   8.050 -21.016  1.00 77.46           H
ATOM   2396  CE1 TYR A 164     -16.510   9.531 -18.810  1.00 77.46           C
ATOM   2397  HE1 TYR A 164     -17.304   9.946 -18.191  1.00 77.46           H
ATOM   2398  CE2 TYR A 164     -15.774   8.718 -20.935  1.00 77.46           C
ATOM   2399  HE2 TYR A 164     -15.991   8.497 -21.980  1.00 77.46           H
ATOM   2400  CZ  TYR A 164     -16.731   9.238 -20.120  1.00 77.46           C
ATOM   2401  OH  TYR A 164     -17.965   9.476 -20.639  1.00 77.46           O
ATOM   2402  HH  TYR A 164     -18.560   9.871 -19.939  1.00 77.46           H
ATOM   2403  HN  TYR A 164     -11.783  10.044 -19.922  1.00 77.46           H
ATOM   2404  N   SER A 165      -9.900   8.912 -17.529  1.00 88.19           N
ATOM   2405  CA  SER A 165      -8.771   8.435 -16.749  1.00 88.19           C
ATOM   2406  C   SER A 165      -8.274   9.542 -15.817  1.00 88.19           C
ATOM   2407  O   SER A 165      -7.839   9.269 -14.700  1.00 88.19           O
ATOM   2408  HA  SER A 165      -9.154   7.593 -16.172  1.00 88.19           H
ATOM   2409  CB  SER A 165      -7.637   7.956 -17.657  1.00 88.19           C
ATOM   2410 1HB  SER A 165      -6.915   7.390 -17.069  1.00 88.19           H
ATOM   2411 2HB  SER A 165      -8.037   7.277 -18.410  1.00 88.19           H
ATOM   2412  OG  SER A 165      -6.975   9.041 -18.302  1.00 88.19           O
ATOM   2413  HG  SER A 165      -7.639   9.746 -18.553  1.00 88.19           H
ATOM   2414  HN  SER A 165      -9.752   8.933 -18.518  1.00 88.19           H
ATOM   2415  N   LYS A 166      -8.354  10.768 -16.312  1.00 84.92           N
ATOM   2416  CA  LYS A 166      -7.947  11.921 -15.526  1.00 84.92           C
ATOM   2417  C   LYS A 166      -8.892  12.079 -14.333  1.00 84.92           C
ATOM   2418  O   LYS A 166      -8.444  12.252 -13.201  1.00 84.92           O
ATOM   2419  HA  LYS A 166      -6.944  11.721 -15.148  1.00 84.92           H
ATOM   2420  CB  LYS A 166      -7.857  13.167 -16.409  1.00 84.92           C
ATOM   2421 1HB  LYS A 166      -8.767  13.263 -17.003  1.00 84.92           H
ATOM   2422 2HB  LYS A 166      -7.790  14.057 -15.783  1.00 84.92           H
ATOM   2423  CG  LYS A 166      -6.642  13.096 -17.337  1.00 84.92           C
ATOM   2424 1HG  LYS A 166      -5.733  12.995 -16.743  1.00 84.92           H
ATOM   2425 2HG  LYS A 166      -6.712  12.209 -17.966  1.00 84.92           H
ATOM   2426  CD  LYS A 166      -6.549  14.345 -18.215  1.00 84.92           C
ATOM   2427 1HD  LYS A 166      -7.444  14.428 -18.831  1.00 84.92           H
ATOM   2428 2HD  LYS A 166      -6.512  15.234 -17.585  1.00 84.92           H
ATOM   2429  CE  LYS A 166      -5.309  14.295 -19.110  1.00 84.92           C
ATOM   2430 1HE  LYS A 166      -4.420  14.133 -18.500  1.00 84.92           H
ATOM   2431 2HE  LYS A 166      -5.383  13.452 -19.796  1.00 84.92           H
ATOM   2432  NZ  LYS A 166      -5.170  15.554 -19.874  1.00 84.92           N
ATOM   2433 1HZ  LYS A 166      -4.351  15.500 -20.470  1.00 84.92           H
ATOM   2434 2HZ  LYS A 166      -5.996  15.695 -20.447  1.00 84.92           H
ATOM   2435 3HZ  LYS A 166      -5.069  16.331 -19.231  1.00 84.92           H
ATOM   2436  HN  LYS A 166      -8.690  10.980 -17.230  1.00 84.92           H
ATOM   2437  N   MET A 167     -10.182  12.014 -14.628  1.00 86.04           N
ATOM   2438  CA  MET A 167     -11.194  12.191 -13.601  1.00 86.04           C
ATOM   2439  C   MET A 167     -11.092  11.096 -12.537  1.00 86.04           C
ATOM   2440  O   MET A 167     -11.180  11.377 -11.343  1.00 86.04           O
ATOM   2441  HA  MET A 167     -10.990  13.163 -13.152  1.00 86.04           H
ATOM   2442  CB  MET A 167     -12.583  12.153 -14.241  1.00 86.04           C
ATOM   2443 1HB  MET A 167     -12.680  11.258 -14.856  1.00 86.04           H
ATOM   2444 2HB  MET A 167     -13.344  12.089 -13.463  1.00 86.04           H
ATOM   2445  CG  MET A 167     -12.826  13.397 -15.098  1.00 86.04           C
ATOM   2446 1HG  MET A 167     -12.527  14.290 -14.551  1.00 86.04           H
ATOM   2447 2HG  MET A 167     -12.212  13.354 -15.998  1.00 86.04           H
ATOM   2448  SD  MET A 167     -14.551  13.505 -15.544  1.00 86.04           S
ATOM   2449  CE  MET A 167     -14.652  12.165 -16.719  1.00 86.04           C
ATOM   2450 1HE  MET A 167     -13.968  12.356 -17.547  1.00 86.04           H
ATOM   2451 2HE  MET A 167     -14.378  11.231 -16.230  1.00 86.04           H
ATOM   2452 3HE  MET A 167     -15.671  12.092 -17.100  1.00 86.04           H
ATOM   2453  HN  MET A 167     -10.537  11.845 -15.548  1.00 86.04           H
ATOM   2454  N   VAL A 168     -10.909   9.872 -13.009  1.00 93.40           N
ATOM   2455  CA  VAL A 168     -10.831   8.729 -12.115  1.00 93.40           C
ATOM   2456  C   VAL A 168      -9.641   8.905 -11.170  1.00 93.40           C
ATOM   2457  O   VAL A 168      -9.752   8.651  -9.972  1.00 93.40           O
ATOM   2458  HA  VAL A 168     -11.748   8.710 -11.525  1.00 93.40           H
ATOM   2459  CB  VAL A 168     -10.763   7.434 -12.927  1.00 93.40           C
ATOM   2460  HB  VAL A 168      -9.959   7.536 -13.655  1.00 93.40           H
ATOM   2461  CG1 VAL A 168     -10.434   6.240 -12.028  1.00 93.40           C
ATOM   2462 1HG1 VAL A 168      -9.469   6.403 -11.547  1.00 93.40           H
ATOM   2463 2HG1 VAL A 168     -11.206   6.135 -11.265  1.00 93.40           H
ATOM   2464 3HG1 VAL A 168     -10.392   5.333 -12.630  1.00 93.40           H
ATOM   2465  CG2 VAL A 168     -12.066   7.199 -13.694  1.00 93.40           C
ATOM   2466 1HG2 VAL A 168     -12.895   7.127 -12.990  1.00 93.40           H
ATOM   2467 2HG2 VAL A 168     -12.241   8.030 -14.377  1.00 93.40           H
ATOM   2468 3HG2 VAL A 168     -11.991   6.271 -14.262  1.00 93.40           H
ATOM   2469  HN  VAL A 168     -10.813   9.655 -13.981  1.00 93.40           H
ATOM   2470  N   CYS A 169      -8.529   9.340 -11.745  1.00 94.61           N
ATOM   2471  CA  CYS A 169      -7.317   9.546 -10.971  1.00 94.61           C
ATOM   2472  C   CYS A 169      -7.611  10.582  -9.884  1.00 94.61           C
ATOM   2473  O   CYS A 169      -7.270  10.379  -8.720  1.00 94.61           O
ATOM   2474  HA  CYS A 169      -7.061   8.583 -10.529  1.00 94.61           H
ATOM   2475  CB  CYS A 169      -6.144   9.966 -11.858  1.00 94.61           C
ATOM   2476 1HB  CYS A 169      -6.453  10.768 -12.528  1.00 94.61           H
ATOM   2477 2HB  CYS A 169      -5.335  10.360 -11.242  1.00 94.61           H
ATOM   2478  SG  CYS A 169      -5.549   8.534 -12.829  1.00 94.61           S
ATOM   2479  HG  CYS A 169      -6.521   8.568 -13.737  1.00 94.61           H
ATOM   2480  HN  CYS A 169      -8.449   9.551 -12.719  1.00 94.61           H
ATOM   2481  N   PHE A 170      -8.241  11.670 -10.303  1.00 93.59           N
ATOM   2482  CA  PHE A 170      -8.558  12.751  -9.386  1.00 93.59           C
ATOM   2483  C   PHE A 170      -9.449  12.257  -8.244  1.00 93.59           C
ATOM   2484  O   PHE A 170      -9.199  12.565  -7.079  1.00 93.59           O
ATOM   2485  HA  PHE A 170      -7.616  13.116  -8.977  1.00 93.59           H
ATOM   2486  CB  PHE A 170      -9.317  13.810 -10.188  1.00 93.59           C
ATOM   2487 1HB  PHE A 170      -8.707  14.113 -11.038  1.00 93.59           H
ATOM   2488 2HB  PHE A 170     -10.226  13.363 -10.591  1.00 93.59           H
ATOM   2489  CG  PHE A 170      -9.692  15.053  -9.378  1.00 93.59           C
ATOM   2490  CD1 PHE A 170     -10.967  15.214  -8.930  1.00 93.59           C
ATOM   2491  HD1 PHE A 170     -11.720  14.457  -9.148  1.00 93.59           H
ATOM   2492  CD2 PHE A 170      -8.752  15.997  -9.107  1.00 93.59           C
ATOM   2493  HD2 PHE A 170      -7.731  15.868  -9.466  1.00 93.59           H
ATOM   2494  CE1 PHE A 170     -11.315  16.367  -8.179  1.00 93.59           C
ATOM   2495  HE1 PHE A 170     -12.336  16.496  -7.820  1.00 93.59           H
ATOM   2496  CE2 PHE A 170      -9.100  17.151  -8.356  1.00 93.59           C
ATOM   2497  HE2 PHE A 170      -8.347  17.908  -8.139  1.00 93.59           H
ATOM   2498  CZ  PHE A 170     -10.374  17.312  -7.908  1.00 93.59           C
ATOM   2499  HZ  PHE A 170     -10.642  18.197  -7.331  1.00 93.59           H
ATOM   2500  HN  PHE A 170      -8.532  11.818 -11.248  1.00 93.59           H
ATOM   2501  N   THR A 171     -10.470  11.501  -8.617  1.00 93.16           N
ATOM   2502  CA  THR A 171     -11.412  10.979  -7.641  1.00 93.16           C
ATOM   2503  C   THR A 171     -10.687  10.109  -6.612  1.00 93.16           C
ATOM   2504  O   THR A 171     -11.005  10.150  -5.425  1.00 93.16           O
ATOM   2505  HA  THR A 171     -11.846  11.820  -7.100  1.00 93.16           H
ATOM   2506  CB  THR A 171     -12.514  10.235  -8.398  1.00 93.16           C
ATOM   2507  HB  THR A 171     -12.125   9.325  -8.855  1.00 93.16           H
ATOM   2508  OG1 THR A 171     -13.031  11.206  -9.303  1.00 93.16           O
ATOM   2509  HG1 THR A 171     -12.555  11.144 -10.180  1.00 93.16           H
ATOM   2510  CG2 THR A 171     -13.705   9.887  -7.504  1.00 93.16           C
ATOM   2511 1HG2 THR A 171     -14.136  10.803  -7.099  1.00 93.16           H
ATOM   2512 2HG2 THR A 171     -13.371   9.250  -6.684  1.00 93.16           H
ATOM   2513 3HG2 THR A 171     -14.458   9.360  -8.090  1.00 93.16           H
ATOM   2514  HN  THR A 171     -10.658  11.243  -9.565  1.00 93.16           H
ATOM   2515  N   ILE A 172      -9.725   9.343  -7.105  1.00 94.08           N
ATOM   2516  CA  ILE A 172      -8.978   8.436  -6.250  1.00 94.08           C
ATOM   2517  C   ILE A 172      -8.206   9.246  -5.207  1.00 94.08           C
ATOM   2518  O   ILE A 172      -8.221   8.915  -4.023  1.00 94.08           O
ATOM   2519  HA  ILE A 172      -9.701   7.806  -5.732  1.00 94.08           H
ATOM   2520  CB  ILE A 172      -8.094   7.513  -7.091  1.00 94.08           C
ATOM   2521  HB  ILE A 172      -7.609   8.113  -7.861  1.00 94.08           H
ATOM   2522  CG1 ILE A 172      -8.932   6.452  -7.805  1.00 94.08           C
ATOM   2523 1HG1 ILE A 172      -9.314   5.735  -7.079  1.00 94.08           H
ATOM   2524 2HG1 ILE A 172      -9.797   6.921  -8.274  1.00 94.08           H
ATOM   2525  CG2 ILE A 172      -6.986   6.891  -6.239  1.00 94.08           C
ATOM   2526 1HG2 ILE A 172      -6.364   7.681  -5.817  1.00 94.08           H
ATOM   2527 2HG2 ILE A 172      -7.431   6.309  -5.432  1.00 94.08           H
ATOM   2528 3HG2 ILE A 172      -6.372   6.239  -6.861  1.00 94.08           H
ATOM   2529  CD1 ILE A 172      -8.105   5.721  -8.865  1.00 94.08           C
ATOM   2530 1HD1 ILE A 172      -7.745   6.438  -9.603  1.00 94.08           H
ATOM   2531 2HD1 ILE A 172      -7.255   5.232  -8.388  1.00 94.08           H
ATOM   2532 3HD1 ILE A 172      -8.725   4.972  -9.357  1.00 94.08           H
ATOM   2533  HN  ILE A 172      -9.455   9.334  -8.068  1.00 94.08           H
ATOM   2534  N   TRP A 173      -7.548  10.292  -5.685  1.00 92.94           N
ATOM   2535  CA  TRP A 173      -6.695  11.097  -4.827  1.00 92.94           C
ATOM   2536  C   TRP A 173      -7.576  11.738  -3.753  1.00 92.94           C
ATOM   2537  O   TRP A 173      -7.214  11.756  -2.577  1.00 92.94           O
ATOM   2538  HA  TRP A 173      -5.967  10.432  -4.363  1.00 92.94           H
ATOM   2539  CB  TRP A 173      -5.906  12.122  -5.643  1.00 92.94           C
ATOM   2540 1HB  TRP A 173      -6.570  12.571  -6.382  1.00 92.94           H
ATOM   2541 2HB  TRP A 173      -5.577  12.923  -4.981  1.00 92.94           H
ATOM   2542  CG  TRP A 173      -4.687  11.540  -6.361  1.00 92.94           C
ATOM   2543  CD1 TRP A 173      -4.510  11.365  -7.678  1.00 92.94           C
ATOM   2544  HD1 TRP A 173      -5.248  11.628  -8.436  1.00 92.94           H
ATOM   2545  CD2 TRP A 173      -3.473  11.062  -5.744  1.00 92.94           C
ATOM   2546  NE1 TRP A 173      -3.277  10.811  -7.954  1.00 92.94           N
ATOM   2547  HE1 TRP A 173      -2.918  10.587  -8.860  1.00 92.94           H
ATOM   2548  CE2 TRP A 173      -2.626  10.620  -6.740  1.00 92.94           C
ATOM   2549  CE3 TRP A 173      -3.103  11.003  -4.389  1.00 92.94           C
ATOM   2550  HE3 TRP A 173      -3.754  11.346  -3.584  1.00 92.94           H
ATOM   2551  CZ2 TRP A 173      -1.356  10.089  -6.487  1.00 92.94           C
ATOM   2552  HZ2 TRP A 173      -0.705   9.747  -7.292  1.00 92.94           H
ATOM   2553  CZ3 TRP A 173      -1.830  10.470  -4.153  1.00 92.94           C
ATOM   2554  HZ3 TRP A 173      -1.494  10.402  -3.118  1.00 92.94           H
ATOM   2555  CH2 TRP A 173      -0.966  10.021  -5.144  1.00 92.94           C
ATOM   2556  HH2 TRP A 173       0.011   9.618  -4.878  1.00 92.94           H
ATOM   2557  HN  TRP A 173      -7.591  10.592  -6.639  1.00 92.94           H
ATOM   2558  N   VAL A 174      -8.716  12.249  -4.195  1.00 95.65           N
ATOM   2559  CA  VAL A 174      -9.639  12.913  -3.290  1.00 95.65           C
ATOM   2560  C   VAL A 174     -10.119  11.914  -2.235  1.00 95.65           C
ATOM   2561  O   VAL A 174     -10.147  12.228  -1.046  1.00 95.65           O
ATOM   2562  HA  VAL A 174      -9.093  13.714  -2.792  1.00 95.65           H
ATOM   2563  CB  VAL A 174     -10.786  13.543  -4.083  1.00 95.65           C
ATOM   2564  HB  VAL A 174     -11.227  12.767  -4.709  1.00 95.65           H
ATOM   2565  CG1 VAL A 174     -11.876  14.068  -3.147  1.00 95.65           C
ATOM   2566 1HG1 VAL A 174     -12.273  13.244  -2.553  1.00 95.65           H
ATOM   2567 2HG1 VAL A 174     -11.454  14.823  -2.484  1.00 95.65           H
ATOM   2568 3HG1 VAL A 174     -12.679  14.510  -3.736  1.00 95.65           H
ATOM   2569  CG2 VAL A 174     -10.273  14.652  -5.003  1.00 95.65           C
ATOM   2570 1HG2 VAL A 174      -9.794  15.428  -4.405  1.00 95.65           H
ATOM   2571 2HG2 VAL A 174      -9.549  14.237  -5.705  1.00 95.65           H
ATOM   2572 3HG2 VAL A 174     -11.108  15.083  -5.554  1.00 95.65           H
ATOM   2573  HN  VAL A 174      -9.011  12.214  -5.150  1.00 95.65           H
ATOM   2574  N   LEU A 175     -10.486  10.732  -2.708  1.00 90.99           N
ATOM   2575  CA  LEU A 175     -11.032   9.711  -1.830  1.00 90.99           C
ATOM   2576  C   LEU A 175      -9.976   9.318  -0.795  1.00 90.99           C
ATOM   2577  O   LEU A 175     -10.277   9.210   0.393  1.00 90.99           O
ATOM   2578  HA  LEU A 175     -11.882  10.150  -1.308  1.00 90.99           H
ATOM   2579  CB  LEU A 175     -11.562   8.531  -2.646  1.00 90.99           C
ATOM   2580 1HB  LEU A 175     -12.316   8.904  -3.341  1.00 90.99           H
ATOM   2581 2HB  LEU A 175     -10.745   8.133  -3.247  1.00 90.99           H
ATOM   2582  CG  LEU A 175     -12.174   7.381  -1.843  1.00 90.99           C
ATOM   2583  HG  LEU A 175     -11.446   7.060  -1.098  1.00 90.99           H
ATOM   2584  CD1 LEU A 175     -13.422   7.844  -1.087  1.00 90.99           C
ATOM   2585 1HD1 LEU A 175     -13.153   8.646  -0.400  1.00 90.99           H
ATOM   2586 2HD1 LEU A 175     -14.164   8.207  -1.798  1.00 90.99           H
ATOM   2587 3HD1 LEU A 175     -13.836   7.007  -0.525  1.00 90.99           H
ATOM   2588  CD2 LEU A 175     -12.462   6.177  -2.742  1.00 90.99           C
ATOM   2589 1HD2 LEU A 175     -13.162   6.467  -3.525  1.00 90.99           H
ATOM   2590 2HD2 LEU A 175     -11.533   5.831  -3.195  1.00 90.99           H
ATOM   2591 3HD2 LEU A 175     -12.896   5.374  -2.146  1.00 90.99           H
ATOM   2592  HN  LEU A 175     -10.416  10.469  -3.671  1.00 90.99           H
ATOM   2593  N   ALA A 176      -8.761   9.115  -1.283  1.00 95.51           N
ATOM   2594  CA  ALA A 176      -7.678   8.660  -0.429  1.00 95.51           C
ATOM   2595  C   ALA A 176      -7.400   9.717   0.642  1.00 95.51           C
ATOM   2596  O   ALA A 176      -7.142   9.383   1.797  1.00 95.51           O
ATOM   2597  HA  ALA A 176      -8.002   7.740   0.057  1.00 95.51           H
ATOM   2598  CB  ALA A 176      -6.445   8.359  -1.284  1.00 95.51           C
ATOM   2599 1HB  ALA A 176      -6.686   7.582  -2.009  1.00 95.51           H
ATOM   2600 2HB  ALA A 176      -6.138   9.263  -1.810  1.00 95.51           H
ATOM   2601 3HB  ALA A 176      -5.632   8.018  -0.642  1.00 95.51           H
ATOM   2602  HN  ALA A 176      -8.513   9.255  -2.242  1.00 95.51           H
ATOM   2603  N   ALA A 177      -7.464  10.972   0.220  1.00 95.26           N
ATOM   2604  CA  ALA A 177      -7.203  12.079   1.124  1.00 95.26           C
ATOM   2605  C   ALA A 177      -8.226  12.055   2.261  1.00 95.26           C
ATOM   2606  O   ALA A 177      -7.866  12.201   3.428  1.00 95.26           O
ATOM   2607  HA  ALA A 177      -6.206  11.940   1.541  1.00 95.26           H
ATOM   2608  CB  ALA A 177      -7.232  13.394   0.342  1.00 95.26           C
ATOM   2609 1HB  ALA A 177      -6.467  13.372  -0.435  1.00 95.26           H
ATOM   2610 2HB  ALA A 177      -8.212  13.523  -0.117  1.00 95.26           H
ATOM   2611 3HB  ALA A 177      -7.036  14.225   1.020  1.00 95.26           H
ATOM   2612  HN  ALA A 177      -7.688  11.236  -0.718  1.00 95.26           H
ATOM   2613  N   ALA A 178      -9.482  11.870   1.881  1.00 95.40           N
ATOM   2614  CA  ALA A 178     -10.567  11.887   2.848  1.00 95.40           C
ATOM   2615  C   ALA A 178     -10.375  10.740   3.843  1.00 95.40           C
ATOM   2616  O   ALA A 178     -10.665  10.888   5.029  1.00 95.40           O
ATOM   2617  HA  ALA A 178     -10.518  12.834   3.385  1.00 95.40           H
ATOM   2618  CB  ALA A 178     -11.907  11.804   2.114  1.00 95.40           C
ATOM   2619 1HB  ALA A 178     -12.006  12.656   1.442  1.00 95.40           H
ATOM   2620 2HB  ALA A 178     -11.948  10.879   1.537  1.00 95.40           H
ATOM   2621 3HB  ALA A 178     -12.720  11.816   2.839  1.00 95.40           H
ATOM   2622  HN  ALA A 178      -9.762  11.711   0.934  1.00 95.40           H
ATOM   2623  N   LEU A 179      -9.888   9.623   3.323  1.00 92.53           N
ATOM   2624  CA  LEU A 179      -9.726   8.428   4.134  1.00 92.53           C
ATOM   2625  C   LEU A 179      -8.545   8.621   5.087  1.00 92.53           C
ATOM   2626  O   LEU A 179      -8.308   7.790   5.963  1.00 92.53           O
ATOM   2627  HA  LEU A 179     -10.633   8.311   4.727  1.00 92.53           H
ATOM   2628  CB  LEU A 179      -9.603   7.189   3.245  1.00 92.53           C
ATOM   2629 1HB  LEU A 179      -8.818   7.370   2.511  1.00 92.53           H
ATOM   2630 2HB  LEU A 179      -9.276   6.354   3.863  1.00 92.53           H
ATOM   2631  CG  LEU A 179     -10.872   6.770   2.500  1.00 92.53           C
ATOM   2632  HG  LEU A 179     -11.272   7.644   1.987  1.00 92.53           H
ATOM   2633  CD1 LEU A 179     -10.558   5.722   1.430  1.00 92.53           C
ATOM   2634 1HD1 LEU A 179      -9.852   6.138   0.711  1.00 92.53           H
ATOM   2635 2HD1 LEU A 179     -10.122   4.841   1.900  1.00 92.53           H
ATOM   2636 3HD1 LEU A 179     -11.477   5.442   0.915  1.00 92.53           H
ATOM   2637  CD2 LEU A 179     -11.947   6.288   3.476  1.00 92.53           C
ATOM   2638 1HD2 LEU A 179     -11.571   5.431   4.036  1.00 92.53           H
ATOM   2639 2HD2 LEU A 179     -12.197   7.092   4.167  1.00 92.53           H
ATOM   2640 3HD2 LEU A 179     -12.838   5.996   2.920  1.00 92.53           H
ATOM   2641  HN  LEU A 179      -9.608   9.526   2.368  1.00 92.53           H
ATOM   2642  N   CYS A 180      -7.836   9.722   4.885  1.00 91.02           N
ATOM   2643  CA  CYS A 180      -6.643   9.998   5.667  1.00 91.02           C
ATOM   2644  C   CYS A 180      -7.019  10.966   6.791  1.00 91.02           C
ATOM   2645  O   CYS A 180      -6.180  11.319   7.618  1.00 91.02           O
ATOM   2646  HA  CYS A 180      -6.308   9.044   6.074  1.00 91.02           H
ATOM   2647  CB  CYS A 180      -5.510  10.546   4.798  1.00 91.02           C
ATOM   2648 1HB  CYS A 180      -5.820  11.480   4.328  1.00 91.02           H
ATOM   2649 2HB  CYS A 180      -4.642  10.773   5.417  1.00 91.02           H
ATOM   2650  SG  CYS A 180      -5.058   9.322   3.514  1.00 91.02           S
ATOM   2651  HG  CYS A 180      -6.276   9.211   2.993  1.00 91.02           H
ATOM   2652  HN  CYS A 180      -8.064  10.416   4.203  1.00 91.02           H
ATOM   2653  N   ILE A 181      -8.282  11.367   6.785  1.00 90.88           N
ATOM   2654  CA  ILE A 181      -8.762  12.342   7.750  1.00 90.88           C
ATOM   2655  C   ILE A 181      -8.487  11.831   9.165  1.00 90.88           C
ATOM   2656  O   ILE A 181      -7.964  12.564  10.003  1.00 90.88           O
ATOM   2657  HA  ILE A 181      -8.193  13.260   7.597  1.00 90.88           H
ATOM   2658  CB  ILE A 181     -10.233  12.673   7.490  1.00 90.88           C
ATOM   2659  HB  ILE A 181     -10.778  11.737   7.374  1.00 90.88           H
ATOM   2660  CG1 ILE A 181     -10.397  13.457   6.187  1.00 90.88           C
ATOM   2661 1HG1 ILE A 181      -9.934  14.439   6.288  1.00 90.88           H
ATOM   2662 2HG1 ILE A 181      -9.876  12.941   5.380  1.00 90.88           H
ATOM   2663  CG2 ILE A 181     -10.848  13.409   8.683  1.00 90.88           C
ATOM   2664 1HG2 ILE A 181     -10.782  12.780   9.571  1.00 90.88           H
ATOM   2665 2HG2 ILE A 181     -10.305  14.339   8.855  1.00 90.88           H
ATOM   2666 3HG2 ILE A 181     -11.894  13.632   8.472  1.00 90.88           H
ATOM   2667  CD1 ILE A 181     -11.875  13.618   5.826  1.00 90.88           C
ATOM   2668 1HD1 ILE A 181     -12.328  12.635   5.702  1.00 90.88           H
ATOM   2669 2HD1 ILE A 181     -12.387  14.156   6.624  1.00 90.88           H
ATOM   2670 3HD1 ILE A 181     -11.963  14.179   4.895  1.00 90.88           H
ATOM   2671  HN  ILE A 181      -8.970  11.039   6.138  1.00 90.88           H
ATOM   2672  N   PRO A 182      -8.831  10.569   9.456  1.00 92.24           N
ATOM   2673  CA  PRO A 182      -8.615  10.018  10.796  1.00 92.24           C
ATOM   2674  C   PRO A 182      -7.180  10.189  11.266  1.00 92.24           C
ATOM   2675  O   PRO A 182      -6.938  10.588  12.404  1.00 92.24           O
ATOM   2676  HA  PRO A 182      -9.219  10.558  11.525  1.00 92.24           H
ATOM   2677  CB  PRO A 182      -8.991   8.543  10.646  1.00 92.24           C
ATOM   2678 1HB  PRO A 182      -8.124   7.931  10.398  1.00 92.24           H
ATOM   2679 2HB  PRO A 182      -9.411   8.140  11.568  1.00 92.24           H
ATOM   2680  CG  PRO A 182     -10.016   8.552   9.518  1.00 92.24           C
ATOM   2681 1HG  PRO A 182     -10.118   7.570   9.056  1.00 92.24           H
ATOM   2682 2HG  PRO A 182     -11.008   8.829   9.874  1.00 92.24           H
ATOM   2683  CD  PRO A 182      -9.448   9.581   8.553  1.00 92.24           C
ATOM   2684 1HD  PRO A 182      -8.713   9.141   7.879  1.00 92.24           H
ATOM   2685 2HD  PRO A 182     -10.225  10.022   7.929  1.00 92.24           H
ATOM   2686  N   GLU A 183      -6.256   9.880  10.367  1.00 88.99           N
ATOM   2687  CA  GLU A 183      -4.843   9.926  10.701  1.00 88.99           C
ATOM   2688  C   GLU A 183      -4.426  11.356  11.049  1.00 88.99           C
ATOM   2689  O   GLU A 183      -3.631  11.570  11.963  1.00 88.99           O
ATOM   2690  HA  GLU A 183      -4.730   9.285  11.574  1.00 88.99           H
ATOM   2691  CB  GLU A 183      -3.991   9.370   9.557  1.00 88.99           C
ATOM   2692 1HB  GLU A 183      -4.391   9.711   8.602  1.00 88.99           H
ATOM   2693 2HB  GLU A 183      -2.947   9.644   9.710  1.00 88.99           H
ATOM   2694  CG  GLU A 183      -4.036   7.841   9.533  1.00 88.99           C
ATOM   2695 1HG  GLU A 183      -3.224   7.460   8.914  1.00 88.99           H
ATOM   2696 2HG  GLU A 183      -3.879   7.453  10.540  1.00 88.99           H
ATOM   2697  CD  GLU A 183      -5.376   7.341   8.991  1.00 88.99           C
ATOM   2698  OE1 GLU A 183      -5.612   6.118   9.101  1.00 88.99           O
ATOM   2699  OE2 GLU A 183      -6.135   8.192   8.479  1.00 88.99           O
ATOM   2700  HN  GLU A 183      -6.460   9.602   9.428  1.00 88.99           H
ATOM   2701  N   ILE A 184      -4.982  12.299  10.303  1.00 90.18           N
ATOM   2702  CA  ILE A 184      -4.631  13.698  10.480  1.00 90.18           C
ATOM   2703  C   ILE A 184      -5.013  14.141  11.893  1.00 90.18           C
ATOM   2704  O   ILE A 184      -4.264  14.867  12.544  1.00 90.18           O
ATOM   2705  HA  ILE A 184      -3.549  13.779  10.373  1.00 90.18           H
ATOM   2706  CB  ILE A 184      -5.259  14.552   9.377  1.00 90.18           C
ATOM   2707  HB  ILE A 184      -6.324  14.324   9.333  1.00 90.18           H
ATOM   2708  CG1 ILE A 184      -4.666  14.205   8.010  1.00 90.18           C
ATOM   2709 1HG1 ILE A 184      -3.639  14.565   7.953  1.00 90.18           H
ATOM   2710 2HG1 ILE A 184      -4.632  13.123   7.888  1.00 90.18           H
ATOM   2711  CG2 ILE A 184      -5.130  16.043   9.696  1.00 90.18           C
ATOM   2712 1HG2 ILE A 184      -5.637  16.258  10.637  1.00 90.18           H
ATOM   2713 2HG2 ILE A 184      -4.076  16.305   9.784  1.00 90.18           H
ATOM   2714 3HG2 ILE A 184      -5.585  16.627   8.896  1.00 90.18           H
ATOM   2715  CD1 ILE A 184      -5.492  14.825   6.880  1.00 90.18           C
ATOM   2716 1HD1 ILE A 184      -6.512  14.444   6.925  1.00 90.18           H
ATOM   2717 2HD1 ILE A 184      -5.504  15.909   6.992  1.00 90.18           H
ATOM   2718 3HD1 ILE A 184      -5.048  14.563   5.920  1.00 90.18           H
ATOM   2719  HN  ILE A 184      -5.660  12.121   9.590  1.00 90.18           H
ATOM   2720  N   LEU A 185      -6.179  13.685  12.327  1.00 90.30           N
ATOM   2721  CA  LEU A 185      -6.776  14.196  13.549  1.00 90.30           C
ATOM   2722  C   LEU A 185      -6.063  13.582  14.755  1.00 90.30           C
ATOM   2723  O   LEU A 185      -5.655  14.296  15.670  1.00 90.30           O
ATOM   2724  HA  LEU A 185      -6.614  15.274  13.565  1.00 90.30           H
ATOM   2725  CB  LEU A 185      -8.288  13.966  13.544  1.00 90.30           C
ATOM   2726 1HB  LEU A 185      -8.474  12.907  13.363  1.00 90.30           H
ATOM   2727 2HB  LEU A 185      -8.673  14.191  14.539  1.00 90.30           H
ATOM   2728  CG  LEU A 185      -9.088  14.777  12.523  1.00 90.30           C
ATOM   2729  HG  LEU A 185      -8.722  14.528  11.527  1.00 90.30           H
ATOM   2730  CD1 LEU A 185     -10.571  14.404  12.566  1.00 90.30           C
ATOM   2731 1HD1 LEU A 185     -10.686  13.345  12.338  1.00 90.30           H
ATOM   2732 2HD1 LEU A 185     -10.968  14.607  13.561  1.00 90.30           H
ATOM   2733 3HD1 LEU A 185     -11.116  14.996  11.831  1.00 90.30           H
ATOM   2734  CD2 LEU A 185      -8.868  16.278  12.722  1.00 90.30           C
ATOM   2735 1HD2 LEU A 185      -9.190  16.563  13.724  1.00 90.30           H
ATOM   2736 2HD2 LEU A 185      -7.810  16.509  12.601  1.00 90.30           H
ATOM   2737 3HD2 LEU A 185      -9.447  16.831  11.983  1.00 90.30           H
ATOM   2738  HN  LEU A 185      -6.713  12.980  11.859  1.00 90.30           H
ATOM   2739  N   TYR A 186      -5.936  12.263  14.719  1.00 90.53           N
ATOM   2740  CA  TYR A 186      -5.697  11.501  15.932  1.00 90.53           C
ATOM   2741  C   TYR A 186      -4.248  11.011  15.994  1.00 90.53           C
ATOM   2742  O   TYR A 186      -3.855  10.347  16.952  1.00 90.53           O
ATOM   2743  HA  TYR A 186      -5.888  12.154  16.783  1.00 90.53           H
ATOM   2744  CB  TYR A 186      -6.629  10.290  15.860  1.00 90.53           C
ATOM   2745 1HB  TYR A 186      -6.335   9.667  15.015  1.00 90.53           H
ATOM   2746 2HB  TYR A 186      -6.498   9.689  16.760  1.00 90.53           H
ATOM   2747  CG  TYR A 186      -8.109  10.652  15.718  1.00 90.53           C
ATOM   2748  CD1 TYR A 186      -8.682  11.565  16.580  1.00 90.53           C
ATOM   2749  HD1 TYR A 186      -8.081  12.027  17.362  1.00 90.53           H
ATOM   2750  CD2 TYR A 186      -8.870  10.066  14.727  1.00 90.53           C
ATOM   2751  HD2 TYR A 186      -8.418   9.345  14.046  1.00 90.53           H
ATOM   2752  CE1 TYR A 186     -10.075  11.906  16.446  1.00 90.53           C
ATOM   2753  HE1 TYR A 186     -10.540  12.625  17.120  1.00 90.53           H
ATOM   2754  CE2 TYR A 186     -10.263  10.407  14.593  1.00 90.53           C
ATOM   2755  HE2 TYR A 186     -10.876   9.952  13.815  1.00 90.53           H
ATOM   2756  CZ  TYR A 186     -10.796  11.310  15.459  1.00 90.53           C
ATOM   2757  OH  TYR A 186     -12.112  11.632  15.332  1.00 90.53           O
ATOM   2758  HH  TYR A 186     -12.528  11.088  14.604  1.00 90.53           H
ATOM   2759  HN  TYR A 186      -5.994  11.719  13.882  1.00 90.53           H
ATOM   2760  N   SER A 187      -3.495  11.357  14.961  1.00 91.27           N
ATOM   2761  CA  SER A 187      -2.057  11.149  14.980  1.00 91.27           C
ATOM   2762  C   SER A 187      -1.401  12.118  15.966  1.00 91.27           C
ATOM   2763  O   SER A 187      -1.557  13.332  15.845  1.00 91.27           O
ATOM   2764  HA  SER A 187      -1.919  10.119  15.307  1.00 91.27           H
ATOM   2765  CB  SER A 187      -1.456  11.325  13.584  1.00 91.27           C
ATOM   2766 1HB  SER A 187      -1.689  12.323  13.213  1.00 91.27           H
ATOM   2767 2HB  SER A 187      -0.370  11.254  13.645  1.00 91.27           H
ATOM   2768  OG  SER A 187      -1.945  10.352  12.666  1.00 91.27           O
ATOM   2769  HG  SER A 187      -2.404  10.803  11.901  1.00 91.27           H
ATOM   2770  HN  SER A 187      -3.851  11.772  14.124  1.00 91.27           H
ATOM   2771  N   GLN A 188      -0.682  11.545  16.920  1.00 84.92           N
ATOM   2772  CA  GLN A 188       0.101  12.343  17.848  1.00 84.92           C
ATOM   2773  C   GLN A 188       1.311  11.547  18.341  1.00 84.92           C
ATOM   2774  O   GLN A 188       1.394  10.339  18.126  1.00 84.92           O
ATOM   2775  HA  GLN A 188       0.435  13.208  17.276  1.00 84.92           H
ATOM   2776  CB  GLN A 188      -0.757  12.819  19.022  1.00 84.92           C
ATOM   2777 1HB  GLN A 188      -0.166  13.462  19.673  1.00 84.92           H
ATOM   2778 2HB  GLN A 188      -1.588  13.418  18.650  1.00 84.92           H
ATOM   2779  CG  GLN A 188      -1.297  11.632  19.823  1.00 84.92           C
ATOM   2780 1HG  GLN A 188      -1.818  10.945  19.157  1.00 84.92           H
ATOM   2781 2HG  GLN A 188      -0.467  11.080  20.266  1.00 84.92           H
ATOM   2782  CD  GLN A 188      -2.249  12.102  20.925  1.00 84.92           C
ATOM   2783  OE1 GLN A 188      -2.661  13.249  20.978  1.00 84.92           O
ATOM   2784  NE2 GLN A 188      -2.574  11.154  21.800  1.00 84.92           N
ATOM   2785 1HE2 GLN A 188      -2.200  10.232  21.699  1.00 84.92           H
ATOM   2786 2HE2 GLN A 188      -3.192  11.364  22.558  1.00 84.92           H
ATOM   2787  HN  GLN A 188      -0.630  10.557  17.064  1.00 84.92           H
ATOM   2788  N   ILE A 189       2.220  12.257  18.994  1.00 88.41           N
ATOM   2789  CA  ILE A 189       3.344  11.612  19.651  1.00 88.41           C
ATOM   2790  C   ILE A 189       2.919  11.159  21.050  1.00 88.41           C
ATOM   2791  O   ILE A 189       2.445  11.965  21.849  1.00 88.41           O
ATOM   2792  HA  ILE A 189       3.601  10.729  19.066  1.00 88.41           H
ATOM   2793  CB  ILE A 189       4.567  12.531  19.647  1.00 88.41           C
ATOM   2794  HB  ILE A 189       4.293  13.467  20.133  1.00 88.41           H
ATOM   2795  CG1 ILE A 189       4.992  12.872  18.217  1.00 88.41           C
ATOM   2796 1HG1 ILE A 189       5.330  11.969  17.709  1.00 88.41           H
ATOM   2797 2HG1 ILE A 189       4.134  13.249  17.660  1.00 88.41           H
ATOM   2798  CG2 ILE A 189       5.714  11.921  20.455  1.00 88.41           C
ATOM   2799 1HG2 ILE A 189       5.393  11.771  21.486  1.00 88.41           H
ATOM   2800 2HG2 ILE A 189       5.995  10.962  20.020  1.00 88.41           H
ATOM   2801 3HG2 ILE A 189       6.571  12.594  20.436  1.00 88.41           H
ATOM   2802  CD1 ILE A 189       6.110  13.915  18.212  1.00 88.41           C
ATOM   2803 1HD1 ILE A 189       5.761  14.826  18.699  1.00 88.41           H
ATOM   2804 2HD1 ILE A 189       6.974  13.525  18.749  1.00 88.41           H
ATOM   2805 3HD1 ILE A 189       6.393  14.140  17.183  1.00 88.41           H
ATOM   2806  HN  ILE A 189       2.198  13.254  19.076  1.00 88.41           H
ATOM   2807  N   LYS A 190       3.105   9.872  21.302  1.00 83.91           N
ATOM   2808  CA  LYS A 190       2.889   9.332  22.634  1.00 83.91           C
ATOM   2809  C   LYS A 190       4.239   8.973  23.259  1.00 83.91           C
ATOM   2810  O   LYS A 190       5.090   8.373  22.604  1.00 83.91           O
ATOM   2811  HA  LYS A 190       2.429  10.116  23.234  1.00 83.91           H
ATOM   2812  CB  LYS A 190       1.904   8.162  22.585  1.00 83.91           C
ATOM   2813 1HB  LYS A 190       0.987   8.475  22.086  1.00 83.91           H
ATOM   2814 2HB  LYS A 190       2.327   7.351  21.993  1.00 83.91           H
ATOM   2815  CG  LYS A 190       1.580   7.659  23.993  1.00 83.91           C
ATOM   2816 1HG  LYS A 190       2.500   7.362  24.497  1.00 83.91           H
ATOM   2817 2HG  LYS A 190       1.142   8.466  24.579  1.00 83.91           H
ATOM   2818  CD  LYS A 190       0.614   6.474  23.942  1.00 83.91           C
ATOM   2819 1HD  LYS A 190      -0.348   6.801  23.546  1.00 83.91           H
ATOM   2820 2HD  LYS A 190       0.998   5.715  23.261  1.00 83.91           H
ATOM   2821  CE  LYS A 190       0.419   5.866  25.333  1.00 83.91           C
ATOM   2822 1HE  LYS A 190       1.373   5.833  25.859  1.00 83.91           H
ATOM   2823 2HE  LYS A 190      -0.248   6.496  25.921  1.00 83.91           H
ATOM   2824  NZ  LYS A 190      -0.143   4.501  25.228  1.00 83.91           N
ATOM   2825 1HZ  LYS A 190      -0.371   4.157  26.154  1.00 83.91           H
ATOM   2826 2HZ  LYS A 190      -0.983   4.524  24.660  1.00 83.91           H
ATOM   2827 3HZ  LYS A 190       0.539   3.887  24.797  1.00 83.91           H
ATOM   2828  HN  LYS A 190       3.396   9.204  20.617  1.00 83.91           H
ATOM   2829  N   GLU A 191       4.393   9.357  24.517  1.00 74.94           N
ATOM   2830  CA  GLU A 191       5.582   8.994  25.270  1.00 74.94           C
ATOM   2831  C   GLU A 191       5.274   7.839  26.225  1.00 74.94           C
ATOM   2832  O   GLU A 191       4.402   7.954  27.084  1.00 74.94           O
ATOM   2833  HA  GLU A 191       6.310   8.674  24.525  1.00 74.94           H
ATOM   2834  CB  GLU A 191       6.139  10.200  26.030  1.00 74.94           C
ATOM   2835 1HB  GLU A 191       6.173  11.066  25.370  1.00 74.94           H
ATOM   2836 2HB  GLU A 191       5.550  10.369  26.932  1.00 74.94           H
ATOM   2837  CG  GLU A 191       7.574   9.941  26.494  1.00 74.94           C
ATOM   2838 1HG  GLU A 191       7.579   9.156  27.250  1.00 74.94           H
ATOM   2839 2HG  GLU A 191       8.171   9.581  25.656  1.00 74.94           H
ATOM   2840  CD  GLU A 191       8.203  11.213  27.066  1.00 74.94           C
ATOM   2841  OE1 GLU A 191       9.436  11.195  27.267  1.00 74.94           O
ATOM   2842  OE2 GLU A 191       7.436  12.174  27.289  1.00 74.94           O
ATOM   2843  HN  GLU A 191       3.725   9.904  25.021  1.00 74.94           H
ATOM   2844  N   GLU A 192       6.008   6.750  26.041  1.00 71.62           N
ATOM   2845  CA  GLU A 192       5.778   5.551  26.829  1.00 71.62           C
ATOM   2846  C   GLU A 192       7.110   4.930  27.252  1.00 71.62           C
ATOM   2847  O   GLU A 192       7.965   4.654  26.411  1.00 71.62           O
ATOM   2848  HA  GLU A 192       5.229   5.884  27.710  1.00 71.62           H
ATOM   2849  CB  GLU A 192       4.923   4.544  26.057  1.00 71.62           C
ATOM   2850 1HB  GLU A 192       3.971   5.000  25.788  1.00 71.62           H
ATOM   2851 2HB  GLU A 192       5.481   4.172  25.197  1.00 71.62           H
ATOM   2852  CG  GLU A 192       4.600   3.323  26.921  1.00 71.62           C
ATOM   2853 1HG  GLU A 192       5.421   2.608  26.868  1.00 71.62           H
ATOM   2854 2HG  GLU A 192       4.508   3.626  27.964  1.00 71.62           H
ATOM   2855  CD  GLU A 192       3.303   2.654  26.462  1.00 71.62           C
ATOM   2856  OE1 GLU A 192       2.638   2.049  27.330  1.00 71.62           O
ATOM   2857  OE2 GLU A 192       3.005   2.764  25.253  1.00 71.62           O
ATOM   2858  HN  GLU A 192       6.746   6.680  25.370  1.00 71.62           H
ATOM   2859  N   SER A 193       7.246   4.728  28.554  1.00 72.73           N
ATOM   2860  CA  SER A 193       8.444   4.109  29.095  1.00 72.73           C
ATOM   2861  C   SER A 193       9.683   4.886  28.645  1.00 72.73           C
ATOM   2862  O   SER A 193      10.741   4.299  28.424  1.00 72.73           O
ATOM   2863  HA  SER A 193       8.332   4.161  30.178  1.00 72.73           H
ATOM   2864  CB  SER A 193       8.550   2.645  28.663  1.00 72.73           C
ATOM   2865 1HB  SER A 193       8.696   2.595  27.584  1.00 72.73           H
ATOM   2866 2HB  SER A 193       9.429   2.194  29.125  1.00 72.73           H
ATOM   2867  OG  SER A 193       7.391   1.898  29.021  1.00 72.73           O
ATOM   2868  HG  SER A 193       7.434   0.984  28.616  1.00 72.73           H
ATOM   2869  HN  SER A 193       6.557   4.980  29.234  1.00 72.73           H
ATOM   2870  N   GLY A 194       9.510   6.194  28.524  1.00 80.65           N
ATOM   2871  CA  GLY A 194      10.615   7.064  28.155  1.00 80.65           C
ATOM   2872  C   GLY A 194      10.928   6.951  26.662  1.00 80.65           C
ATOM   2873  O   GLY A 194      11.928   7.489  26.191  1.00 80.65           O
ATOM   2874 1HA  GLY A 194      10.367   8.096  28.401  1.00 80.65           H
ATOM   2875 2HA  GLY A 194      11.499   6.801  28.737  1.00 80.65           H
ATOM   2876  HN  GLY A 194       8.638   6.659  28.672  1.00 80.65           H
ATOM   2877  N   ILE A 195      10.053   6.247  25.958  1.00 79.05           N
ATOM   2878  CA  ILE A 195      10.185   6.114  24.518  1.00 79.05           C
ATOM   2879  C   ILE A 195       9.086   6.928  23.832  1.00 79.05           C
ATOM   2880  O   ILE A 195       7.904   6.749  24.121  1.00 79.05           O
ATOM   2881  HA  ILE A 195      11.151   6.535  24.238  1.00 79.05           H
ATOM   2882  CB  ILE A 195      10.200   4.638  24.115  1.00 79.05           C
ATOM   2883  HB  ILE A 195       9.269   4.182  24.453  1.00 79.05           H
ATOM   2884  CG1 ILE A 195      11.344   3.893  24.804  1.00 79.05           C
ATOM   2885 1HG1 ILE A 195      12.299   4.320  24.496  1.00 79.05           H
ATOM   2886 2HG1 ILE A 195      11.271   4.025  25.884  1.00 79.05           H
ATOM   2887  CG2 ILE A 195      10.251   4.486  22.593  1.00 79.05           C
ATOM   2888 1HG2 ILE A 195       9.375   4.960  22.151  1.00 79.05           H
ATOM   2889 2HG2 ILE A 195      11.154   4.962  22.210  1.00 79.05           H
ATOM   2890 3HG2 ILE A 195      10.261   3.427  22.334  1.00 79.05           H
ATOM   2891  CD1 ILE A 195      11.312   2.402  24.464  1.00 79.05           C
ATOM   2892 1HD1 ILE A 195      10.366   1.974  24.796  1.00 79.05           H
ATOM   2893 2HD1 ILE A 195      11.410   2.273  23.386  1.00 79.05           H
ATOM   2894 3HD1 ILE A 195      12.136   1.896  24.967  1.00 79.05           H
ATOM   2895  HN  ILE A 195       9.266   5.774  26.356  1.00 79.05           H
ATOM   2896  N   ALA A 196       9.514   7.804  22.935  1.00 89.72           N
ATOM   2897  CA  ALA A 196       8.578   8.572  22.132  1.00 89.72           C
ATOM   2898  C   ALA A 196       8.134   7.732  20.933  1.00 89.72           C
ATOM   2899  O   ALA A 196       8.966   7.170  20.222  1.00 89.72           O
ATOM   2900  HA  ALA A 196       7.709   8.791  22.753  1.00 89.72           H
ATOM   2901  CB  ALA A 196       9.228   9.892  21.712  1.00 89.72           C
ATOM   2902 1HB  ALA A 196       9.498  10.463  22.600  1.00 89.72           H
ATOM   2903 2HB  ALA A 196      10.124   9.685  21.126  1.00 89.72           H
ATOM   2904 3HB  ALA A 196       8.525  10.467  21.109  1.00 89.72           H
ATOM   2905  HN  ALA A 196      10.479   7.993  22.755  1.00 89.72           H
ATOM   2906  N   ILE A 197       6.824   7.675  20.744  1.00 85.45           N
ATOM   2907  CA  ILE A 197       6.255   6.855  19.687  1.00 85.45           C
ATOM   2908  C   ILE A 197       5.186   7.659  18.943  1.00 85.45           C
ATOM   2909  O   ILE A 197       4.332   8.287  19.566  1.00 85.45           O
ATOM   2910  HA  ILE A 197       7.058   6.620  18.988  1.00 85.45           H
ATOM   2911  CB  ILE A 197       5.744   5.529  20.253  1.00 85.45           C
ATOM   2912  HB  ILE A 197       4.906   5.196  19.641  1.00 85.45           H
ATOM   2913  CG1 ILE A 197       5.219   5.708  21.679  1.00 85.45           C
ATOM   2914 1HG1 ILE A 197       6.039   5.990  22.340  1.00 85.45           H
ATOM   2915 2HG1 ILE A 197       4.495   6.522  21.705  1.00 85.45           H
ATOM   2916  CG2 ILE A 197       6.822   4.446  20.171  1.00 85.45           C
ATOM   2917 1HG2 ILE A 197       7.106   4.295  19.129  1.00 85.45           H
ATOM   2918 2HG2 ILE A 197       7.695   4.758  20.744  1.00 85.45           H
ATOM   2919 3HG2 ILE A 197       6.433   3.514  20.580  1.00 85.45           H
ATOM   2920  CD1 ILE A 197       4.567   4.421  22.189  1.00 85.45           C
ATOM   2921 1HD1 ILE A 197       3.732   4.155  21.540  1.00 85.45           H
ATOM   2922 2HD1 ILE A 197       5.301   3.615  22.185  1.00 85.45           H
ATOM   2923 3HD1 ILE A 197       4.202   4.576  23.204  1.00 85.45           H
ATOM   2924  HN  ILE A 197       6.156   8.174  21.297  1.00 85.45           H
ATOM   2925  N   CYS A 198       5.270   7.613  17.622  1.00 91.07           N
ATOM   2926  CA  CYS A 198       4.254   8.230  16.786  1.00 91.07           C
ATOM   2927  C   CYS A 198       3.139   7.210  16.551  1.00 91.07           C
ATOM   2928  O   CYS A 198       3.327   6.235  15.825  1.00 91.07           O
ATOM   2929  HA  CYS A 198       3.880   9.094  17.336  1.00 91.07           H
ATOM   2930  CB  CYS A 198       4.841   8.747  15.471  1.00 91.07           C
ATOM   2931 1HB  CYS A 198       5.508   9.587  15.666  1.00 91.07           H
ATOM   2932 2HB  CYS A 198       5.440   7.967  15.000  1.00 91.07           H
ATOM   2933  SG  CYS A 198       3.495   9.266  14.346  1.00 91.07           S
ATOM   2934  HN  CYS A 198       6.012   7.164  17.123  1.00 91.07           H
ATOM   2935  N   THR A 199       2.002   7.469  17.180  1.00 89.27           N
ATOM   2936  CA  THR A 199       0.865   6.571  17.071  1.00 89.27           C
ATOM   2937  C   THR A 199      -0.434   7.368  16.934  1.00 89.27           C
ATOM   2938  O   THR A 199      -0.455   8.574  17.178  1.00 89.27           O
ATOM   2939  HA  THR A 199       0.977   5.984  16.159  1.00 89.27           H
ATOM   2940  CB  THR A 199       0.880   5.638  18.284  1.00 89.27           C
ATOM   2941  HB  THR A 199       1.885   5.259  18.471  1.00 89.27           H
ATOM   2942  OG1 THR A 199      -0.102   4.652  17.976  1.00 89.27           O
ATOM   2943  HG1 THR A 199       0.030   3.847  18.554  1.00 89.27           H
ATOM   2944  CG2 THR A 199       0.346   6.314  19.548  1.00 89.27           C
ATOM   2945 1HG2 THR A 199      -0.683   6.632  19.383  1.00 89.27           H
ATOM   2946 2HG2 THR A 199       0.961   7.182  19.784  1.00 89.27           H
ATOM   2947 3HG2 THR A 199       0.379   5.608  20.378  1.00 89.27           H
ATOM   2948  HN  THR A 199       1.851   8.273  17.755  1.00 89.27           H
ATOM   2949  N   MET A 200      -1.485   6.663  16.543  1.00 88.26           N
ATOM   2950  CA  MET A 200      -2.828   7.214  16.626  1.00 88.26           C
ATOM   2951  C   MET A 200      -3.415   7.019  18.025  1.00 88.26           C
ATOM   2952  O   MET A 200      -3.294   5.943  18.609  1.00 88.26           O
ATOM   2953  HA  MET A 200      -2.722   8.278  16.413  1.00 88.26           H
ATOM   2954  CB  MET A 200      -3.726   6.527  15.595  1.00 88.26           C
ATOM   2955 1HB  MET A 200      -3.682   5.446  15.732  1.00 88.26           H
ATOM   2956 2HB  MET A 200      -4.762   6.827  15.752  1.00 88.26           H
ATOM   2957  CG  MET A 200      -3.296   6.883  14.170  1.00 88.26           C
ATOM   2958 1HG  MET A 200      -3.246   7.966  14.056  1.00 88.26           H
ATOM   2959 2HG  MET A 200      -2.296   6.495  13.975  1.00 88.26           H
ATOM   2960  SD  MET A 200      -4.454   6.200  12.995  1.00 88.26           S
ATOM   2961  CE  MET A 200      -5.891   7.194  13.363  1.00 88.26           C
ATOM   2962 1HE  MET A 200      -6.178   7.047  14.404  1.00 88.26           H
ATOM   2963 2HE  MET A 200      -5.658   8.246  13.195  1.00 88.26           H
ATOM   2964 3HE  MET A 200      -6.714   6.897  12.713  1.00 88.26           H
ATOM   2965  HN  MET A 200      -1.431   5.734  16.177  1.00 88.26           H
ATOM   2966  N   VAL A 201      -4.039   8.077  18.522  1.00 90.63           N
ATOM   2967  CA  VAL A 201      -4.759   7.997  19.782  1.00 90.63           C
ATOM   2968  C   VAL A 201      -6.215   8.413  19.560  1.00 90.63           C
ATOM   2969  O   VAL A 201      -6.486   9.538  19.144  1.00 90.63           O
ATOM   2970  HA  VAL A 201      -4.737   6.957  20.108  1.00 90.63           H
ATOM   2971  CB  VAL A 201      -4.052   8.842  20.843  1.00 90.63           C
ATOM   2972  HB  VAL A 201      -4.077   9.881  20.516  1.00 90.63           H
ATOM   2973  CG1 VAL A 201      -4.778   8.754  22.187  1.00 90.63           C
ATOM   2974 1HG1 VAL A 201      -5.798   9.120  22.073  1.00 90.63           H
ATOM   2975 2HG1 VAL A 201      -4.798   7.717  22.522  1.00 90.63           H
ATOM   2976 3HG1 VAL A 201      -4.254   9.364  22.923  1.00 90.63           H
ATOM   2977  CG2 VAL A 201      -2.585   8.429  20.984  1.00 90.63           C
ATOM   2978 1HG2 VAL A 201      -2.529   7.381  21.278  1.00 90.63           H
ATOM   2979 2HG2 VAL A 201      -2.075   8.567  20.031  1.00 90.63           H
ATOM   2980 3HG2 VAL A 201      -2.106   9.046  21.745  1.00 90.63           H
ATOM   2981  HN  VAL A 201      -4.058   8.974  18.081  1.00 90.63           H
ATOM   2982  N   TYR A 202      -7.113   7.482  19.847  1.00 90.64           N
ATOM   2983  CA  TYR A 202      -8.527   7.703  19.595  1.00 90.64           C
ATOM   2984  C   TYR A 202      -9.219   8.283  20.831  1.00 90.64           C
ATOM   2985  O   TYR A 202      -8.859   7.955  21.960  1.00 90.64           O
ATOM   2986  HA  TYR A 202      -8.615   8.413  18.772  1.00 90.64           H
ATOM   2987  CB  TYR A 202      -9.122   6.327  19.291  1.00 90.64           C
ATOM   2988 1HB  TYR A 202      -8.921   5.662  20.131  1.00 90.64           H
ATOM   2989 2HB  TYR A 202     -10.205   6.420  19.209  1.00 90.64           H
ATOM   2990  CG  TYR A 202      -8.582   5.686  18.011  1.00 90.64           C
ATOM   2991  CD1 TYR A 202      -9.176   5.963  16.796  1.00 90.64           C
ATOM   2992  HD1 TYR A 202     -10.030   6.638  16.749  1.00 90.64           H
ATOM   2993  CD2 TYR A 202      -7.501   4.830  18.071  1.00 90.64           C
ATOM   2994  HD2 TYR A 202      -7.031   4.611  19.030  1.00 90.64           H
ATOM   2995  CE1 TYR A 202      -8.668   5.359  15.592  1.00 90.64           C
ATOM   2996  HE1 TYR A 202      -9.129   5.569  14.626  1.00 90.64           H
ATOM   2997  CE2 TYR A 202      -6.993   4.226  16.866  1.00 90.64           C
ATOM   2998  HE2 TYR A 202      -6.140   3.549  16.899  1.00 90.64           H
ATOM   2999  CZ  TYR A 202      -7.602   4.521  15.686  1.00 90.64           C
ATOM   3000  OH  TYR A 202      -7.122   3.950  14.548  1.00 90.64           O
ATOM   3001  HH  TYR A 202      -7.659   4.253  13.761  1.00 90.64           H
ATOM   3002  HN  TYR A 202      -6.889   6.592  20.244  1.00 90.64           H
ATOM   3003  N   PRO A 203     -10.223   9.151  20.640  1.00 85.59           N
ATOM   3004  CA  PRO A 203     -10.904   9.777  21.776  1.00 85.59           C
ATOM   3005  C   PRO A 203     -11.731   8.782  22.573  1.00 85.59           C
ATOM   3006  O   PRO A 203     -12.224   7.798  22.024  1.00 85.59           O
ATOM   3007  HA  PRO A 203     -10.173  10.170  22.483  1.00 85.59           H
ATOM   3008  CB  PRO A 203     -11.779  10.851  21.126  1.00 85.59           C
ATOM   3009 1HB  PRO A 203     -12.704  11.004  21.681  1.00 85.59           H
ATOM   3010 2HB  PRO A 203     -11.270  11.813  21.085  1.00 85.59           H
ATOM   3011  CG  PRO A 203     -12.045  10.308  19.750  1.00 85.59           C
ATOM   3012 1HG  PRO A 203     -12.894   9.625  19.754  1.00 85.59           H
ATOM   3013 2HG  PRO A 203     -12.284  11.109  19.050  1.00 85.59           H
ATOM   3014  CD  PRO A 203     -10.782   9.601  19.353  1.00 85.59           C
ATOM   3015 1HD  PRO A 203     -10.985   8.762  18.687  1.00 85.59           H
ATOM   3016 2HD  PRO A 203     -10.097  10.267  18.828  1.00 85.59           H
ATOM   3017  N   SER A 204     -11.861   9.067  23.861  1.00 77.60           N
ATOM   3018  CA  SER A 204     -12.234   8.041  24.820  1.00 77.60           C
ATOM   3019  C   SER A 204     -13.633   7.509  24.500  1.00 77.60           C
ATOM   3020  O   SER A 204     -13.889   6.313  24.625  1.00 77.60           O
ATOM   3021  HA  SER A 204     -11.490   7.254  24.705  1.00 77.60           H
ATOM   3022  CB  SER A 204     -12.187   8.582  26.250  1.00 77.60           C
ATOM   3023 1HB  SER A 204     -12.595   7.836  26.933  1.00 77.60           H
ATOM   3024 2HB  SER A 204     -11.149   8.747  26.541  1.00 77.60           H
ATOM   3025  OG  SER A 204     -12.917   9.798  26.386  1.00 77.60           O
ATOM   3026  HG  SER A 204     -13.893   9.603  26.474  1.00 77.60           H
ATOM   3027  HN  SER A 204     -11.717   9.977  24.249  1.00 77.60           H
ATOM   3028  N   ASP A 205     -14.500   8.424  24.092  1.00 70.75           N
ATOM   3029  CA  ASP A 205     -15.932   8.196  24.193  1.00 70.75           C
ATOM   3030  C   ASP A 205     -16.324   7.030  23.283  1.00 70.75           C
ATOM   3031  O   ASP A 205     -17.060   6.136  23.696  1.00 70.75           O
ATOM   3032  HA  ASP A 205     -16.114   7.982  25.246  1.00 70.75           H
ATOM   3033  CB  ASP A 205     -16.719   9.430  23.747  1.00 70.75           C
ATOM   3034 1HB  ASP A 205     -16.394   9.732  22.752  1.00 70.75           H
ATOM   3035 2HB  ASP A 205     -17.778   9.183  23.676  1.00 70.75           H
ATOM   3036  CG  ASP A 205     -16.524  10.588  24.728  1.00 70.75           C
ATOM   3037  OD1 ASP A 205     -16.005  10.316  25.832  1.00 70.75           O
ATOM   3038  OD2 ASP A 205     -16.899  11.719  24.351  1.00 70.75           O
ATOM   3039  HN  ASP A 205     -14.240   9.306  23.699  1.00 70.75           H
ATOM   3040  N   GLU A 206     -15.814   7.078  22.061  1.00 73.89           N
ATOM   3041  CA  GLU A 206     -16.152   6.072  21.069  1.00 73.89           C
ATOM   3042  C   GLU A 206     -14.880   5.478  20.460  1.00 73.89           C
ATOM   3043  O   GLU A 206     -14.870   5.088  19.293  1.00 73.89           O
ATOM   3044  HA  GLU A 206     -16.696   5.300  21.613  1.00 73.89           H
ATOM   3045  CB  GLU A 206     -17.059   6.655  19.984  1.00 73.89           C
ATOM   3046 1HB  GLU A 206     -16.634   7.587  19.612  1.00 73.89           H
ATOM   3047 2HB  GLU A 206     -17.221   5.913  19.202  1.00 73.89           H
ATOM   3048  CG  GLU A 206     -18.440   6.995  20.548  1.00 73.89           C
ATOM   3049 1HG  GLU A 206     -18.457   6.799  21.620  1.00 73.89           H
ATOM   3050 2HG  GLU A 206     -18.640   8.058  20.415  1.00 73.89           H
ATOM   3051  CD  GLU A 206     -19.532   6.175  19.857  1.00 73.89           C
ATOM   3052  OE1 GLU A 206     -20.503   5.818  20.558  1.00 73.89           O
ATOM   3053  OE2 GLU A 206     -19.370   5.923  18.643  1.00 73.89           O
ATOM   3054  HN  GLU A 206     -15.181   7.786  21.746  1.00 73.89           H
ATOM   3055  N   SER A 207     -13.838   5.429  21.277  1.00 86.25           N
ATOM   3056  CA  SER A 207     -12.520   5.063  20.787  1.00 86.25           C
ATOM   3057  C   SER A 207     -12.584   3.712  20.071  1.00 86.25           C
ATOM   3058  O   SER A 207     -12.003   3.546  18.999  1.00 86.25           O
ATOM   3059  HA  SER A 207     -12.242   5.853  20.089  1.00 86.25           H
ATOM   3060  CB  SER A 207     -11.503   5.011  21.929  1.00 86.25           C
ATOM   3061 1HB  SER A 207     -10.550   4.642  21.549  1.00 86.25           H
ATOM   3062 2HB  SER A 207     -11.328   6.019  22.304  1.00 86.25           H
ATOM   3063  OG  SER A 207     -11.942   4.177  22.997  1.00 86.25           O
ATOM   3064  HG  SER A 207     -12.298   4.738  23.745  1.00 86.25           H
ATOM   3065  HN  SER A 207     -13.884   5.633  22.254  1.00 86.25           H
ATOM   3066  N   THR A 208     -13.295   2.783  20.692  1.00 86.63           N
ATOM   3067  CA  THR A 208     -13.349   1.421  20.188  1.00 86.63           C
ATOM   3068  C   THR A 208     -14.004   1.390  18.806  1.00 86.63           C
ATOM   3069  O   THR A 208     -13.494   0.751  17.887  1.00 86.63           O
ATOM   3070  HA  THR A 208     -12.328   1.059  20.066  1.00 86.63           H
ATOM   3071  CB  THR A 208     -14.076   0.562  21.224  1.00 86.63           C
ATOM   3072  HB  THR A 208     -15.129   0.836  21.288  1.00 86.63           H
ATOM   3073  OG1 THR A 208     -13.319   0.743  22.418  1.00 86.63           O
ATOM   3074  HG1 THR A 208     -12.370   0.469  22.267  1.00 86.63           H
ATOM   3075  CG2 THR A 208     -13.956  -0.935  20.932  1.00 86.63           C
ATOM   3076 1HG2 THR A 208     -12.905  -1.223  20.935  1.00 86.63           H
ATOM   3077 2HG2 THR A 208     -14.388  -1.150  19.954  1.00 86.63           H
ATOM   3078 3HG2 THR A 208     -14.489  -1.499  21.697  1.00 86.63           H
ATOM   3079  HN  THR A 208     -13.825   2.947  21.523  1.00 86.63           H
ATOM   3080  N   LYS A 209     -15.126   2.088  18.702  1.00 82.39           N
ATOM   3081  CA  LYS A 209     -15.884   2.106  17.463  1.00 82.39           C
ATOM   3082  C   LYS A 209     -15.023   2.709  16.351  1.00 82.39           C
ATOM   3083  O   LYS A 209     -14.984   2.185  15.238  1.00 82.39           O
ATOM   3084  HA  LYS A 209     -16.109   1.071  17.202  1.00 82.39           H
ATOM   3085  CB  LYS A 209     -17.221   2.823  17.663  1.00 82.39           C
ATOM   3086 1HB  LYS A 209     -17.048   3.811  18.088  1.00 82.39           H
ATOM   3087 2HB  LYS A 209     -17.705   2.972  16.698  1.00 82.39           H
ATOM   3088  CG  LYS A 209     -18.142   2.019  18.583  1.00 82.39           C
ATOM   3089 1HG  LYS A 209     -18.211   0.991  18.227  1.00 82.39           H
ATOM   3090 2HG  LYS A 209     -17.716   1.981  19.586  1.00 82.39           H
ATOM   3091  CD  LYS A 209     -19.539   2.640  18.639  1.00 82.39           C
ATOM   3092 1HD  LYS A 209     -19.456   3.725  18.708  1.00 82.39           H
ATOM   3093 2HD  LYS A 209     -20.076   2.420  17.716  1.00 82.39           H
ATOM   3094  CE  LYS A 209     -20.329   2.106  19.835  1.00 82.39           C
ATOM   3095 1HE  LYS A 209     -20.723   1.116  19.605  1.00 82.39           H
ATOM   3096 2HE  LYS A 209     -19.668   1.995  20.694  1.00 82.39           H
ATOM   3097  NZ  LYS A 209     -21.441   3.023  20.173  1.00 82.39           N
ATOM   3098 1HZ  LYS A 209     -22.124   2.532  20.738  1.00 82.39           H
ATOM   3099 2HZ  LYS A 209     -21.080   3.815  20.692  1.00 82.39           H
ATOM   3100 3HZ  LYS A 209     -21.880   3.351  19.319  1.00 82.39           H
ATOM   3101  HN  LYS A 209     -15.515   2.634  19.444  1.00 82.39           H
ATOM   3102  N   LEU A 210     -14.354   3.801  16.691  1.00 87.95           N
ATOM   3103  CA  LEU A 210     -13.605   4.557  15.702  1.00 87.95           C
ATOM   3104  C   LEU A 210     -12.475   3.686  15.149  1.00 87.95           C
ATOM   3105  O   LEU A 210     -12.302   3.584  13.935  1.00 87.95           O
ATOM   3106  HA  LEU A 210     -14.287   4.796  14.887  1.00 87.95           H
ATOM   3107  CB  LEU A 210     -13.124   5.884  16.294  1.00 87.95           C
ATOM   3108 1HB  LEU A 210     -13.968   6.364  16.790  1.00 87.95           H
ATOM   3109 2HB  LEU A 210     -12.382   5.668  17.063  1.00 87.95           H
ATOM   3110  CG  LEU A 210     -12.517   6.879  15.303  1.00 87.95           C
ATOM   3111  HG  LEU A 210     -11.718   6.376  14.759  1.00 87.95           H
ATOM   3112  CD1 LEU A 210     -13.554   7.327  14.271  1.00 87.95           C
ATOM   3113 1HD1 LEU A 210     -13.914   6.459  13.718  1.00 87.95           H
ATOM   3114 2HD1 LEU A 210     -14.390   7.806  14.779  1.00 87.95           H
ATOM   3115 3HD1 LEU A 210     -13.096   8.034  13.579  1.00 87.95           H
ATOM   3116  CD2 LEU A 210     -11.888   8.066  16.035  1.00 87.95           C
ATOM   3117 1HD2 LEU A 210     -12.651   8.578  16.621  1.00 87.95           H
ATOM   3118 2HD2 LEU A 210     -11.100   7.708  16.698  1.00 87.95           H
ATOM   3119 3HD2 LEU A 210     -11.464   8.758  15.307  1.00 87.95           H
ATOM   3120  HN  LEU A 210     -14.320   4.169  17.620  1.00 87.95           H
ATOM   3121  N   LYS A 211     -11.736   3.078  16.066  1.00 92.88           N
ATOM   3122  CA  LYS A 211     -10.632   2.214  15.685  1.00 92.88           C
ATOM   3123  C   LYS A 211     -11.151   1.102  14.773  1.00 92.88           C
ATOM   3124  O   LYS A 211     -10.587   0.852  13.709  1.00 92.88           O
ATOM   3125  HA  LYS A 211      -9.922   2.820  15.121  1.00 92.88           H
ATOM   3126  CB  LYS A 211      -9.900   1.700  16.927  1.00 92.88           C
ATOM   3127 1HB  LYS A 211      -9.505   2.542  17.496  1.00 92.88           H
ATOM   3128 2HB  LYS A 211     -10.603   1.179  17.577  1.00 92.88           H
ATOM   3129  CG  LYS A 211      -8.759   0.758  16.540  1.00 92.88           C
ATOM   3130 1HG  LYS A 211      -9.168  -0.168  16.138  1.00 92.88           H
ATOM   3131 2HG  LYS A 211      -8.160   1.212  15.750  1.00 92.88           H
ATOM   3132  CD  LYS A 211      -7.871   0.449  17.747  1.00 92.88           C
ATOM   3133 1HD  LYS A 211      -7.475   1.377  18.159  1.00 92.88           H
ATOM   3134 2HD  LYS A 211      -8.466  -0.020  18.531  1.00 92.88           H
ATOM   3135  CE  LYS A 211      -6.716  -0.476  17.355  1.00 92.88           C
ATOM   3136 1HE  LYS A 211      -7.108  -1.438  17.025  1.00 92.88           H
ATOM   3137 2HE  LYS A 211      -6.170  -0.049  16.514  1.00 92.88           H
ATOM   3138  NZ  LYS A 211      -5.799  -0.674  18.500  1.00 92.88           N
ATOM   3139 1HZ  LYS A 211      -5.128  -1.399  18.274  1.00 92.88           H
ATOM   3140 2HZ  LYS A 211      -5.309   0.192  18.694  1.00 92.88           H
ATOM   3141 3HZ  LYS A 211      -6.333  -0.950  19.317  1.00 92.88           H
ATOM   3142  HN  LYS A 211     -11.882   3.169  17.051  1.00 92.88           H
ATOM   3143  N   SER A 212     -12.222   0.463  15.222  1.00 90.95           N
ATOM   3144  CA  SER A 212     -12.779  -0.666  14.497  1.00 90.95           C
ATOM   3145  C   SER A 212     -13.179  -0.236  13.085  1.00 90.95           C
ATOM   3146  O   SER A 212     -12.924  -0.953  12.118  1.00 90.95           O
ATOM   3147  HA  SER A 212     -11.980  -1.407  14.460  1.00 90.95           H
ATOM   3148  CB  SER A 212     -13.984  -1.253  15.234  1.00 90.95           C
ATOM   3149 1HB  SER A 212     -13.701  -1.491  16.260  1.00 90.95           H
ATOM   3150 2HB  SER A 212     -14.776  -0.507  15.287  1.00 90.95           H
ATOM   3151  OG  SER A 212     -14.481  -2.427  14.596  1.00 90.95           O
ATOM   3152  HG  SER A 212     -13.751  -3.106  14.514  1.00 90.95           H
ATOM   3153  HN  SER A 212     -12.705   0.705  16.064  1.00 90.95           H
ATOM   3154  N   ALA A 213     -13.798   0.933  13.010  1.00 94.19           N
ATOM   3155  CA  ALA A 213     -14.270   1.450  11.737  1.00 94.19           C
ATOM   3156  C   ALA A 213     -13.073   1.702  10.818  1.00 94.19           C
ATOM   3157  O   ALA A 213     -13.094   1.324   9.647  1.00 94.19           O
ATOM   3158  HA  ALA A 213     -14.909   0.690  11.287  1.00 94.19           H
ATOM   3159  CB  ALA A 213     -15.099   2.714  11.974  1.00 94.19           C
ATOM   3160 1HB  ALA A 213     -15.953   2.475  12.608  1.00 94.19           H
ATOM   3161 2HB  ALA A 213     -14.482   3.466  12.465  1.00 94.19           H
ATOM   3162 3HB  ALA A 213     -15.453   3.101  11.019  1.00 94.19           H
ATOM   3163  HN  ALA A 213     -13.977   1.522  13.798  1.00 94.19           H
ATOM   3164  N   VAL A 214     -12.058   2.339  11.382  1.00 92.51           N
ATOM   3165  CA  VAL A 214     -10.881   2.703  10.612  1.00 92.51           C
ATOM   3166  C   VAL A 214     -10.244   1.437  10.034  1.00 92.51           C
ATOM   3167  O   VAL A 214      -9.875   1.404   8.861  1.00 92.51           O
ATOM   3168  HA  VAL A 214     -11.210   3.337   9.789  1.00 92.51           H
ATOM   3169  CB  VAL A 214      -9.918   3.514  11.480  1.00 92.51           C
ATOM   3170  HB  VAL A 214      -9.757   2.964  12.407  1.00 92.51           H
ATOM   3171  CG1 VAL A 214      -8.562   3.677  10.790  1.00 92.51           C
ATOM   3172 1HG1 VAL A 214      -8.126   2.694  10.609  1.00 92.51           H
ATOM   3173 2HG1 VAL A 214      -8.697   4.194   9.840  1.00 92.51           H
ATOM   3174 3HG1 VAL A 214      -7.896   4.257  11.428  1.00 92.51           H
ATOM   3175  CG2 VAL A 214     -10.517   4.876  11.838  1.00 92.51           C
ATOM   3176 1HG2 VAL A 214     -10.720   5.435  10.925  1.00 92.51           H
ATOM   3177 2HG2 VAL A 214     -11.446   4.730  12.389  1.00 92.51           H
ATOM   3178 3HG2 VAL A 214      -9.812   5.432  12.456  1.00 92.51           H
ATOM   3179  HN  VAL A 214     -12.031   2.605  12.346  1.00 92.51           H
ATOM   3180  N   LEU A 215     -10.133   0.427  10.885  1.00 92.08           N
ATOM   3181  CA  LEU A 215      -9.475  -0.809  10.498  1.00 92.08           C
ATOM   3182  C   LEU A 215     -10.316  -1.518   9.435  1.00 92.08           C
ATOM   3183  O   LEU A 215      -9.779  -2.028   8.452  1.00 92.08           O
ATOM   3184  HA  LEU A 215      -8.514  -0.543  10.057  1.00 92.08           H
ATOM   3185  CB  LEU A 215      -9.185  -1.670  11.729  1.00 92.08           C
ATOM   3186 1HB  LEU A 215     -10.109  -1.777  12.298  1.00 92.08           H
ATOM   3187 2HB  LEU A 215      -8.901  -2.666  11.391  1.00 92.08           H
ATOM   3188  CG  LEU A 215      -8.097  -1.150  12.670  1.00 92.08           C
ATOM   3189  HG  LEU A 215      -8.403  -0.172  13.039  1.00 92.08           H
ATOM   3190  CD1 LEU A 215      -7.942  -2.064  13.887  1.00 92.08           C
ATOM   3191 1HD1 LEU A 215      -8.884  -2.106  14.432  1.00 92.08           H
ATOM   3192 2HD1 LEU A 215      -7.668  -3.066  13.556  1.00 92.08           H
ATOM   3193 3HD1 LEU A 215      -7.162  -1.672  14.539  1.00 92.08           H
ATOM   3194  CD2 LEU A 215      -6.774  -0.958  11.925  1.00 92.08           C
ATOM   3195 1HD2 LEU A 215      -6.450  -1.911  11.508  1.00 92.08           H
ATOM   3196 2HD2 LEU A 215      -6.912  -0.237  11.119  1.00 92.08           H
ATOM   3197 3HD2 LEU A 215      -6.018  -0.588  12.617  1.00 92.08           H
ATOM   3198  HN  LEU A 215     -10.484   0.444  11.821  1.00 92.08           H
ATOM   3199  N   THR A 216     -11.620  -1.529   9.667  1.00 91.68           N
ATOM   3200  CA  THR A 216     -12.535  -2.212   8.769  1.00 91.68           C
ATOM   3201  C   THR A 216     -12.451  -1.612   7.364  1.00 91.68           C
ATOM   3202  O   THR A 216     -12.387  -2.342   6.376  1.00 91.68           O
ATOM   3203  HA  THR A 216     -12.225  -3.254   8.691  1.00 91.68           H
ATOM   3204  CB  THR A 216     -13.937  -2.140   9.378  1.00 91.68           C
ATOM   3205  HB  THR A 216     -14.279  -1.108   9.446  1.00 91.68           H
ATOM   3206  OG1 THR A 216     -13.813  -2.831  10.618  1.00 91.68           O
ATOM   3207  HG1 THR A 216     -13.742  -2.174  11.369  1.00 91.68           H
ATOM   3208  CG2 THR A 216     -14.959  -2.966   8.593  1.00 91.68           C
ATOM   3209 1HG2 THR A 216     -14.651  -4.011   8.583  1.00 91.68           H
ATOM   3210 2HG2 THR A 216     -15.018  -2.594   7.570  1.00 91.68           H
ATOM   3211 3HG2 THR A 216     -15.936  -2.880   9.068  1.00 91.68           H
ATOM   3212  HN  THR A 216     -12.052  -1.082  10.451  1.00 91.68           H
ATOM   3213  N   LEU A 217     -12.454  -0.288   7.320  1.00 89.24           N
ATOM   3214  CA  LEU A 217     -12.355   0.418   6.054  1.00 89.24           C
ATOM   3215  C   LEU A 217     -11.061   0.011   5.347  1.00 89.24           C
ATOM   3216  O   LEU A 217     -11.052  -0.204   4.136  1.00 89.24           O
ATOM   3217  HA  LEU A 217     -13.198   0.105   5.438  1.00 89.24           H
ATOM   3218  CB  LEU A 217     -12.488   1.927   6.271  1.00 89.24           C
ATOM   3219 1HB  LEU A 217     -11.937   2.195   7.172  1.00 89.24           H
ATOM   3220 2HB  LEU A 217     -12.005   2.438   5.438  1.00 89.24           H
ATOM   3221  CG  LEU A 217     -13.915   2.463   6.401  1.00 89.24           C
ATOM   3222  HG  LEU A 217     -14.460   1.819   7.092  1.00 89.24           H
ATOM   3223  CD1 LEU A 217     -13.920   3.872   6.997  1.00 89.24           C
ATOM   3224 1HD1 LEU A 217     -13.463   3.849   7.986  1.00 89.24           H
ATOM   3225 2HD1 LEU A 217     -13.353   4.542   6.350  1.00 89.24           H
ATOM   3226 3HD1 LEU A 217     -14.947   4.228   7.079  1.00 89.24           H
ATOM   3227  CD2 LEU A 217     -14.648   2.405   5.059  1.00 89.24           C
ATOM   3228 1HD2 LEU A 217     -14.113   3.011   4.327  1.00 89.24           H
ATOM   3229 2HD2 LEU A 217     -14.692   1.373   4.713  1.00 89.24           H
ATOM   3230 3HD2 LEU A 217     -15.660   2.792   5.180  1.00 89.24           H
ATOM   3231  HN  LEU A 217     -12.522   0.298   8.127  1.00 89.24           H
ATOM   3232  N   LYS A 218      -9.999  -0.084   6.134  1.00 87.91           N
ATOM   3233  CA  LYS A 218      -8.689  -0.398   5.589  1.00 87.91           C
ATOM   3234  C   LYS A 218      -8.740  -1.768   4.908  1.00 87.91           C
ATOM   3235  O   LYS A 218      -8.215  -1.938   3.809  1.00 87.91           O
ATOM   3236  HA  LYS A 218      -8.460   0.354   4.834  1.00 87.91           H
ATOM   3237  CB  LYS A 218      -7.617  -0.291   6.675  1.00 87.91           C
ATOM   3238 1HB  LYS A 218      -7.741   0.643   7.223  1.00 87.91           H
ATOM   3239 2HB  LYS A 218      -7.741  -1.101   7.395  1.00 87.91           H
ATOM   3240  CG  LYS A 218      -6.214  -0.351   6.069  1.00 87.91           C
ATOM   3241 1HG  LYS A 218      -6.116  -1.249   5.458  1.00 87.91           H
ATOM   3242 2HG  LYS A 218      -6.063   0.502   5.407  1.00 87.91           H
ATOM   3243  CD  LYS A 218      -5.143  -0.352   7.162  1.00 87.91           C
ATOM   3244 1HD  LYS A 218      -5.208   0.570   7.739  1.00 87.91           H
ATOM   3245 2HD  LYS A 218      -5.325  -1.174   7.853  1.00 87.91           H
ATOM   3246  CE  LYS A 218      -3.743  -0.484   6.558  1.00 87.91           C
ATOM   3247 1HE  LYS A 218      -3.723  -1.313   5.850  1.00 87.91           H
ATOM   3248 2HE  LYS A 218      -3.495   0.418   6.000  1.00 87.91           H
ATOM   3249  NZ  LYS A 218      -2.740  -0.709   7.622  1.00 87.91           N
ATOM   3250 1HZ  LYS A 218      -1.892  -1.087   7.213  1.00 87.91           H
ATOM   3251 2HZ  LYS A 218      -2.531   0.170   8.081  1.00 87.91           H
ATOM   3252 3HZ  LYS A 218      -3.108  -1.366   8.301  1.00 87.91           H
ATOM   3253  HN  LYS A 218     -10.023   0.050   7.125  1.00 87.91           H
ATOM   3254  N   VAL A 219      -9.377  -2.709   5.590  1.00 91.84           N
ATOM   3255  CA  VAL A 219      -9.391  -4.087   5.130  1.00 91.84           C
ATOM   3256  C   VAL A 219     -10.268  -4.194   3.881  1.00 91.84           C
ATOM   3257  O   VAL A 219      -9.879  -4.822   2.897  1.00 91.84           O
ATOM   3258  HA  VAL A 219      -8.368  -4.355   4.864  1.00 91.84           H
ATOM   3259  CB  VAL A 219      -9.845  -5.012   6.261  1.00 91.84           C
ATOM   3260  HB  VAL A 219     -10.815  -4.660   6.612  1.00 91.84           H
ATOM   3261  CG1 VAL A 219     -10.019  -6.447   5.759  1.00 91.84           C
ATOM   3262 1HG1 VAL A 219     -10.769  -6.467   4.968  1.00 91.84           H
ATOM   3263 2HG1 VAL A 219      -9.069  -6.812   5.368  1.00 91.84           H
ATOM   3264 3HG1 VAL A 219     -10.342  -7.083   6.583  1.00 91.84           H
ATOM   3265  CG2 VAL A 219      -8.870  -4.957   7.439  1.00 91.84           C
ATOM   3266 1HG2 VAL A 219      -7.881  -5.271   7.107  1.00 91.84           H
ATOM   3267 2HG2 VAL A 219      -8.819  -3.937   7.821  1.00 91.84           H
ATOM   3268 3HG2 VAL A 219      -9.217  -5.623   8.228  1.00 91.84           H
ATOM   3269  HN  VAL A 219      -9.877  -2.542   6.440  1.00 91.84           H
ATOM   3270  N   ILE A 220     -11.434  -3.572   3.960  1.00 92.04           N
ATOM   3271  CA  ILE A 220     -12.421  -3.692   2.900  1.00 92.04           C
ATOM   3272  C   ILE A 220     -11.871  -3.052   1.623  1.00 92.04           C
ATOM   3273  O   ILE A 220     -11.757  -3.714   0.593  1.00 92.04           O
ATOM   3274  HA  ILE A 220     -12.574  -4.755   2.715  1.00 92.04           H
ATOM   3275  CB  ILE A 220     -13.763  -3.112   3.349  1.00 92.04           C
ATOM   3276  HB  ILE A 220     -13.584  -2.126   3.778  1.00 92.04           H
ATOM   3277  CG1 ILE A 220     -14.394  -3.973   4.445  1.00 92.04           C
ATOM   3278 1HG1 ILE A 220     -14.589  -4.974   4.059  1.00 92.04           H
ATOM   3279 2HG1 ILE A 220     -13.694  -4.083   5.274  1.00 92.04           H
ATOM   3280  CG2 ILE A 220     -14.704  -2.921   2.158  1.00 92.04           C
ATOM   3281 1HG2 ILE A 220     -14.250  -2.236   1.442  1.00 92.04           H
ATOM   3282 2HG2 ILE A 220     -14.882  -3.884   1.678  1.00 92.04           H
ATOM   3283 3HG2 ILE A 220     -15.651  -2.508   2.505  1.00 92.04           H
ATOM   3284  CD1 ILE A 220     -15.698  -3.352   4.949  1.00 92.04           C
ATOM   3285 1HD1 ILE A 220     -15.494  -2.362   5.357  1.00 92.04           H
ATOM   3286 2HD1 ILE A 220     -16.403  -3.267   4.123  1.00 92.04           H
ATOM   3287 3HD1 ILE A 220     -16.124  -3.984   5.728  1.00 92.04           H
ATOM   3288  HN  ILE A 220     -11.709  -2.995   4.730  1.00 92.04           H
ATOM   3289  N   LEU A 221     -11.545  -1.773   1.733  1.00 91.56           N
ATOM   3290  CA  LEU A 221     -11.162  -0.995   0.567  1.00 91.56           C
ATOM   3291  C   LEU A 221      -9.713  -1.316   0.198  1.00 91.56           C
ATOM   3292  O   LEU A 221      -9.309  -1.147  -0.951  1.00 91.56           O
ATOM   3293  HA  LEU A 221     -11.805  -1.304  -0.257  1.00 91.56           H
ATOM   3294  CB  LEU A 221     -11.420   0.494   0.808  1.00 91.56           C
ATOM   3295 1HB  LEU A 221     -10.814   0.815   1.655  1.00 91.56           H
ATOM   3296 2HB  LEU A 221     -11.070   1.048  -0.063  1.00 91.56           H
ATOM   3297  CG  LEU A 221     -12.874   0.888   1.078  1.00 91.56           C
ATOM   3298  HG  LEU A 221     -13.219   0.339   1.955  1.00 91.56           H
ATOM   3299  CD1 LEU A 221     -12.987   2.378   1.404  1.00 91.56           C
ATOM   3300 1HD1 LEU A 221     -12.393   2.602   2.291  1.00 91.56           H
ATOM   3301 2HD1 LEU A 221     -12.617   2.963   0.562  1.00 91.56           H
ATOM   3302 3HD1 LEU A 221     -14.030   2.631   1.592  1.00 91.56           H
ATOM   3303  CD2 LEU A 221     -13.777   0.486  -0.090  1.00 91.56           C
ATOM   3304 1HD2 LEU A 221     -13.442   0.988  -0.997  1.00 91.56           H
ATOM   3305 2HD2 LEU A 221     -13.728  -0.593  -0.233  1.00 91.56           H
ATOM   3306 3HD2 LEU A 221     -14.804   0.778   0.128  1.00 91.56           H
ATOM   3307  HN  LEU A 221     -11.539  -1.270   2.598  1.00 91.56           H
ATOM   3308  N   GLY A 222      -8.969  -1.773   1.195  1.00 90.95           N
ATOM   3309  CA  GLY A 222      -7.533  -1.934   1.045  1.00 90.95           C
ATOM   3310  C   GLY A 222      -7.200  -3.241   0.324  1.00 90.95           C
ATOM   3311  O   GLY A 222      -6.133  -3.369  -0.275  1.00 90.95           O
ATOM   3312 1HA  GLY A 222      -7.126  -1.092   0.486  1.00 90.95           H
ATOM   3313 2HA  GLY A 222      -7.058  -1.924   2.026  1.00 90.95           H
ATOM   3314  HN  GLY A 222      -9.332  -2.032   2.091  1.00 90.95           H
ATOM   3315  N   PHE A 223      -8.132  -4.179   0.405  1.00 90.16           N
ATOM   3316  CA  PHE A 223      -7.898  -5.514  -0.118  1.00 90.16           C
ATOM   3317  C   PHE A 223      -9.148  -6.057  -0.814  1.00 90.16           C
ATOM   3318  O   PHE A 223      -9.139  -6.287  -2.022  1.00 90.16           O
ATOM   3319  HA  PHE A 223      -7.085  -5.441  -0.840  1.00 90.16           H
ATOM   3320  CB  PHE A 223      -7.564  -6.410   1.077  1.00 90.16           C
ATOM   3321 1HB  PHE A 223      -6.748  -5.958   1.641  1.00 90.16           H
ATOM   3322 2HB  PHE A 223      -8.427  -6.449   1.741  1.00 90.16           H
ATOM   3323  CG  PHE A 223      -7.170  -7.838   0.693  1.00 90.16           C
ATOM   3324  CD1 PHE A 223      -8.031  -8.866   0.920  1.00 90.16           C
ATOM   3325  HD1 PHE A 223      -9.002  -8.672   1.375  1.00 90.16           H
ATOM   3326  CD2 PHE A 223      -5.958  -8.079   0.125  1.00 90.16           C
ATOM   3327  HD2 PHE A 223      -5.267  -7.255  -0.057  1.00 90.16           H
ATOM   3328  CE1 PHE A 223      -7.665 -10.190   0.564  1.00 90.16           C
ATOM   3329  HE1 PHE A 223      -8.355 -11.014   0.746  1.00 90.16           H
ATOM   3330  CE2 PHE A 223      -5.592  -9.404  -0.232  1.00 90.16           C
ATOM   3331  HE2 PHE A 223      -4.620  -9.597  -0.687  1.00 90.16           H
ATOM   3332  CZ  PHE A 223      -6.453 -10.432  -0.004  1.00 90.16           C
ATOM   3333  HZ  PHE A 223      -6.172 -11.449  -0.278  1.00 90.16           H
ATOM   3334  HN  PHE A 223      -9.032  -4.039   0.818  1.00 90.16           H
ATOM   3335  N   PHE A 224     -10.192  -6.248  -0.021  1.00 85.60           N
ATOM   3336  CA  PHE A 224     -11.311  -7.074  -0.442  1.00 85.60           C
ATOM   3337  C   PHE A 224     -11.926  -6.543  -1.739  1.00 85.60           C
ATOM   3338  O   PHE A 224     -12.103  -7.292  -2.698  1.00 85.60           O
ATOM   3339  HA  PHE A 224     -10.925  -8.079  -0.610  1.00 85.60           H
ATOM   3340  CB  PHE A 224     -12.359  -7.008   0.670  1.00 85.60           C
ATOM   3341 1HB  PHE A 224     -12.364  -6.003   1.092  1.00 85.60           H
ATOM   3342 2HB  PHE A 224     -13.345  -7.177   0.237  1.00 85.60           H
ATOM   3343  CG  PHE A 224     -12.134  -8.018   1.797  1.00 85.60           C
ATOM   3344  CD1 PHE A 224     -12.364  -9.341   1.581  1.00 85.60           C
ATOM   3345  HD1 PHE A 224     -12.708  -9.682   0.605  1.00 85.60           H
ATOM   3346  CD2 PHE A 224     -11.704  -7.592   3.015  1.00 85.60           C
ATOM   3347  HD2 PHE A 224     -11.520  -6.532   3.189  1.00 85.60           H
ATOM   3348  CE1 PHE A 224     -12.155 -10.278   2.628  1.00 85.60           C
ATOM   3349  HE1 PHE A 224     -12.339 -11.338   2.454  1.00 85.60           H
ATOM   3350  CE2 PHE A 224     -11.495  -8.529   4.062  1.00 85.60           C
ATOM   3351  HE2 PHE A 224     -11.151  -8.189   5.038  1.00 85.60           H
ATOM   3352  CZ  PHE A 224     -11.725  -9.852   3.846  1.00 85.60           C
ATOM   3353  HZ  PHE A 224     -11.565 -10.572   4.649  1.00 85.60           H
ATOM   3354  HN  PHE A 224     -10.281  -5.850   0.892  1.00 85.60           H
ATOM   3355  N   LEU A 225     -12.236  -5.255  -1.725  1.00 92.54           N
ATOM   3356  CA  LEU A 225     -12.866  -4.625  -2.873  1.00 92.54           C
ATOM   3357  C   LEU A 225     -11.945  -4.751  -4.088  1.00 92.54           C
ATOM   3358  O   LEU A 225     -12.346  -5.279  -5.123  1.00 92.54           O
ATOM   3359  HA  LEU A 225     -13.787  -5.169  -3.080  1.00 92.54           H
ATOM   3360  CB  LEU A 225     -13.257  -3.182  -2.545  1.00 92.54           C
ATOM   3361 1HB  LEU A 225     -13.990  -3.200  -1.737  1.00 92.54           H
ATOM   3362 2HB  LEU A 225     -12.376  -2.666  -2.164  1.00 92.54           H
ATOM   3363  CG  LEU A 225     -13.834  -2.364  -3.701  1.00 92.54           C
ATOM   3364  HG  LEU A 225     -13.179  -2.483  -4.564  1.00 92.54           H
ATOM   3365  CD1 LEU A 225     -15.215  -2.885  -4.106  1.00 92.54           C
ATOM   3366 1HD1 LEU A 225     -15.133  -3.925  -4.421  1.00 92.54           H
ATOM   3367 2HD1 LEU A 225     -15.893  -2.815  -3.256  1.00 92.54           H
ATOM   3368 3HD1 LEU A 225     -15.602  -2.285  -4.930  1.00 92.54           H
ATOM   3369  CD2 LEU A 225     -13.862  -0.873  -3.358  1.00 92.54           C
ATOM   3370 1HD2 LEU A 225     -14.482  -0.715  -2.475  1.00 92.54           H
ATOM   3371 2HD2 LEU A 225     -12.848  -0.528  -3.157  1.00 92.54           H
ATOM   3372 3HD2 LEU A 225     -14.277  -0.315  -4.197  1.00 92.54           H
ATOM   3373  HN  LEU A 225     -12.065  -4.646  -0.950  1.00 92.54           H
ATOM   3374  N   PRO A 226     -10.699  -4.269  -3.985  1.00 93.32           N
ATOM   3375  CA  PRO A 226      -9.751  -4.385  -5.096  1.00 93.32           C
ATOM   3376  C   PRO A 226      -9.618  -5.814  -5.595  1.00 93.32           C
ATOM   3377  O   PRO A 226      -9.617  -6.057  -6.801  1.00 93.32           O
ATOM   3378  HA  PRO A 226     -10.109  -3.816  -5.954  1.00 93.32           H
ATOM   3379  CB  PRO A 226      -8.438  -3.864  -4.508  1.00 93.32           C
ATOM   3380 1HB  PRO A 226      -7.839  -4.672  -4.087  1.00 93.32           H
ATOM   3381 2HB  PRO A 226      -7.825  -3.376  -5.266  1.00 93.32           H
ATOM   3382  CG  PRO A 226      -8.896  -2.883  -3.436  1.00 93.32           C
ATOM   3383 1HG  PRO A 226      -8.114  -2.695  -2.699  1.00 93.32           H
ATOM   3384 2HG  PRO A 226      -9.157  -1.913  -3.859  1.00 93.32           H
ATOM   3385  CD  PRO A 226     -10.099  -3.584  -2.826  1.00 93.32           C
ATOM   3386 1HD  PRO A 226      -9.805  -4.291  -2.050  1.00 93.32           H
ATOM   3387 2HD  PRO A 226     -10.788  -2.877  -2.364  1.00 93.32           H
ATOM   3388  N   PHE A 227      -9.509  -6.731  -4.645  1.00 91.49           N
ATOM   3389  CA  PHE A 227      -9.251  -8.123  -4.973  1.00 91.49           C
ATOM   3390  C   PHE A 227     -10.396  -8.712  -5.801  1.00 91.49           C
ATOM   3391  O   PHE A 227     -10.160  -9.370  -6.812  1.00 91.49           O
ATOM   3392  HA  PHE A 227      -8.331  -8.152  -5.557  1.00 91.49           H
ATOM   3393  CB  PHE A 227      -9.151  -8.884  -3.650  1.00 91.49           C
ATOM   3394 1HB  PHE A 227      -8.314  -8.486  -3.076  1.00 91.49           H
ATOM   3395 2HB  PHE A 227     -10.053  -8.699  -3.067  1.00 91.49           H
ATOM   3396  CG  PHE A 227      -8.966 -10.394  -3.813  1.00 91.49           C
ATOM   3397  CD1 PHE A 227      -9.994 -11.239  -3.531  1.00 91.49           C
ATOM   3398  HD1 PHE A 227     -10.949 -10.840  -3.189  1.00 91.49           H
ATOM   3399  CD2 PHE A 227      -7.775 -10.891  -4.240  1.00 91.49           C
ATOM   3400  HD2 PHE A 227      -6.951 -10.214  -4.466  1.00 91.49           H
ATOM   3401  CE1 PHE A 227      -9.823 -12.640  -3.682  1.00 91.49           C
ATOM   3402  HE1 PHE A 227     -10.646 -13.317  -3.456  1.00 91.49           H
ATOM   3403  CE2 PHE A 227      -7.603 -12.293  -4.391  1.00 91.49           C
ATOM   3404  HE2 PHE A 227      -6.648 -12.691  -4.733  1.00 91.49           H
ATOM   3405  CZ  PHE A 227      -8.631 -13.138  -4.109  1.00 91.49           C
ATOM   3406  HZ  PHE A 227      -8.499 -14.213  -4.225  1.00 91.49           H
ATOM   3407  HN  PHE A 227      -9.593  -6.536  -3.667  1.00 91.49           H
ATOM   3408  N   VAL A 228     -11.611  -8.453  -5.340  1.00 94.30           N
ATOM   3409  CA  VAL A 228     -12.791  -8.981  -6.003  1.00 94.30           C
ATOM   3410  C   VAL A 228     -12.828  -8.477  -7.447  1.00 94.30           C
ATOM   3411  O   VAL A 228     -13.083  -9.247  -8.371  1.00 94.30           O
ATOM   3412  HA  VAL A 228     -12.703 -10.068  -6.013  1.00 94.30           H
ATOM   3413  CB  VAL A 228     -14.046  -8.615  -5.208  1.00 94.30           C
ATOM   3414  HB  VAL A 228     -14.023  -7.541  -5.022  1.00 94.30           H
ATOM   3415  CG1 VAL A 228     -15.312  -8.926  -6.009  1.00 94.30           C
ATOM   3416 1HG1 VAL A 228     -15.305  -8.353  -6.936  1.00 94.30           H
ATOM   3417 2HG1 VAL A 228     -15.343  -9.991  -6.240  1.00 94.30           H
ATOM   3418 3HG1 VAL A 228     -16.189  -8.656  -5.421  1.00 94.30           H
ATOM   3419  CG2 VAL A 228     -14.065  -9.326  -3.854  1.00 94.30           C
ATOM   3420 1HG2 VAL A 228     -14.053 -10.405  -4.010  1.00 94.30           H
ATOM   3421 2HG2 VAL A 228     -13.188  -9.033  -3.277  1.00 94.30           H
ATOM   3422 3HG2 VAL A 228     -14.967  -9.048  -3.310  1.00 94.30           H
ATOM   3423  HN  VAL A 228     -11.795  -7.895  -4.531  1.00 94.30           H
ATOM   3424  N   VAL A 229     -12.571  -7.185  -7.596  1.00 94.41           N
ATOM   3425  CA  VAL A 229     -12.629  -6.557  -8.904  1.00 94.41           C
ATOM   3426  C   VAL A 229     -11.548  -7.159  -9.803  1.00 94.41           C
ATOM   3427  O   VAL A 229     -11.811  -7.497 -10.956  1.00 94.41           O
ATOM   3428  HA  VAL A 229     -13.606  -6.779  -9.333  1.00 94.41           H
ATOM   3429  CB  VAL A 229     -12.509  -5.038  -8.761  1.00 94.41           C
ATOM   3430  HB  VAL A 229     -11.603  -4.825  -8.195  1.00 94.41           H
ATOM   3431  CG1 VAL A 229     -12.377  -4.367 -10.129  1.00 94.41           C
ATOM   3432 1HG1 VAL A 229     -11.486  -4.742 -10.633  1.00 94.41           H
ATOM   3433 2HG1 VAL A 229     -13.257  -4.593 -10.732  1.00 94.41           H
ATOM   3434 3HG1 VAL A 229     -12.294  -3.288  -9.998  1.00 94.41           H
ATOM   3435  CG2 VAL A 229     -13.695  -4.466  -7.982  1.00 94.41           C
ATOM   3436 1HG2 VAL A 229     -14.621  -4.695  -8.509  1.00 94.41           H
ATOM   3437 2HG2 VAL A 229     -13.725  -4.909  -6.987  1.00 94.41           H
ATOM   3438 3HG2 VAL A 229     -13.585  -3.385  -7.895  1.00 94.41           H
ATOM   3439  HN  VAL A 229     -12.328  -6.574  -6.843  1.00 94.41           H
ATOM   3440  N   MET A 230     -10.354  -7.277  -9.241  1.00 88.67           N
ATOM   3441  CA  MET A 230      -9.222  -7.798  -9.989  1.00 88.67           C
ATOM   3442  C   MET A 230      -9.477  -9.239 -10.436  1.00 88.67           C
ATOM   3443  O   MET A 230      -9.242  -9.585 -11.593  1.00 88.67           O
ATOM   3444  HA  MET A 230      -9.125  -7.152 -10.862  1.00 88.67           H
ATOM   3445  CB  MET A 230      -7.966  -7.748  -9.117  1.00 88.67           C
ATOM   3446 1HB  MET A 230      -8.198  -8.118  -8.118  1.00 88.67           H
ATOM   3447 2HB  MET A 230      -7.204  -8.407  -9.532  1.00 88.67           H
ATOM   3448  CG  MET A 230      -7.420  -6.322  -9.024  1.00 88.67           C
ATOM   3449 1HG  MET A 230      -7.169  -5.954 -10.019  1.00 88.67           H
ATOM   3450 2HG  MET A 230      -8.183  -5.656  -8.621  1.00 88.67           H
ATOM   3451  SD  MET A 230      -5.972  -6.290  -7.980  1.00 88.67           S
ATOM   3452  CE  MET A 230      -4.823  -7.179  -9.017  1.00 88.67           C
ATOM   3453 1HE  MET A 230      -5.207  -8.180  -9.211  1.00 88.67           H
ATOM   3454 2HE  MET A 230      -4.700  -6.648  -9.961  1.00 88.67           H
ATOM   3455 3HE  MET A 230      -3.859  -7.251  -8.513  1.00 88.67           H
ATOM   3456  HN  MET A 230     -10.154  -7.023  -8.295  1.00 88.67           H
ATOM   3457  N   ALA A 231      -9.955 -10.040  -9.495  1.00 93.61           N
ATOM   3458  CA  ALA A 231     -10.166 -11.454  -9.754  1.00 93.61           C
ATOM   3459  C   ALA A 231     -11.160 -11.615 -10.905  1.00 93.61           C
ATOM   3460  O   ALA A 231     -10.944 -12.421 -11.809  1.00 93.61           O
ATOM   3461  HA  ALA A 231      -9.209 -11.885 -10.048  1.00 93.61           H
ATOM   3462  CB  ALA A 231     -10.642 -12.142  -8.472  1.00 93.61           C
ATOM   3463 1HB  ALA A 231      -9.887 -12.024  -7.695  1.00 93.61           H
ATOM   3464 2HB  ALA A 231     -11.577 -11.690  -8.143  1.00 93.61           H
ATOM   3465 3HB  ALA A 231     -10.800 -13.203  -8.667  1.00 93.61           H
ATOM   3466  HN  ALA A 231     -10.195  -9.739  -8.573  1.00 93.61           H
ATOM   3467  N   CYS A 232     -12.229 -10.835 -10.836  1.00 92.55           N
ATOM   3468  CA  CYS A 232     -13.267 -10.896 -11.850  1.00 92.55           C
ATOM   3469  C   CYS A 232     -12.659 -10.469 -13.187  1.00 92.55           C
ATOM   3470  O   CYS A 232     -12.831 -11.149 -14.197  1.00 92.55           O
ATOM   3471  HA  CYS A 232     -13.604 -11.932 -11.891  1.00 92.55           H
ATOM   3472  CB  CYS A 232     -14.477 -10.038 -11.473  1.00 92.55           C
ATOM   3473 1HB  CYS A 232     -14.152  -9.029 -11.217  1.00 92.55           H
ATOM   3474 2HB  CYS A 232     -15.150  -9.949 -12.326  1.00 92.55           H
ATOM   3475  SG  CYS A 232     -15.360 -10.788 -10.057  1.00 92.55           S
ATOM   3476  HG  CYS A 232     -14.555 -10.300  -9.117  1.00 92.55           H
ATOM   3477  HN  CYS A 232     -12.390 -10.172 -10.105  1.00 92.55           H
ATOM   3478  N   CYS A 233     -11.959  -9.344 -13.150  1.00 92.07           N
ATOM   3479  CA  CYS A 233     -11.433  -8.749 -14.367  1.00 92.07           C
ATOM   3480  C   CYS A 233     -10.517  -9.771 -15.043  1.00 92.07           C
ATOM   3481  O   CYS A 233     -10.683 -10.074 -16.224  1.00 92.07           O
ATOM   3482  HA  CYS A 233     -12.291  -8.521 -15.000  1.00 92.07           H
ATOM   3483  CB  CYS A 233     -10.710  -7.431 -14.086  1.00 92.07           C
ATOM   3484 1HB  CYS A 233     -10.019  -7.557 -13.252  1.00 92.07           H
ATOM   3485 2HB  CYS A 233     -10.114  -7.142 -14.951  1.00 92.07           H
ATOM   3486  SG  CYS A 233     -11.926  -6.120 -13.698  1.00 92.07           S
ATOM   3487  HG  CYS A 233     -12.150  -6.504 -12.445  1.00 92.07           H
ATOM   3488  HN  CYS A 233     -11.752  -8.842 -12.310  1.00 92.07           H
ATOM   3489  N   TYR A 234      -9.569 -10.274 -14.266  1.00 86.01           N
ATOM   3490  CA  TYR A 234      -8.535 -11.138 -14.809  1.00 86.01           C
ATOM   3491  C   TYR A 234      -9.106 -12.508 -15.182  1.00 86.01           C
ATOM   3492  O   TYR A 234      -8.596 -13.172 -16.083  1.00 86.01           O
ATOM   3493  HA  TYR A 234      -8.136 -10.663 -15.705  1.00 86.01           H
ATOM   3494  CB  TYR A 234      -7.504 -11.315 -13.693  1.00 86.01           C
ATOM   3495 1HB  TYR A 234      -8.026 -11.519 -12.758  1.00 86.01           H
ATOM   3496 2HB  TYR A 234      -6.892 -12.190 -13.913  1.00 86.01           H
ATOM   3497  CG  TYR A 234      -6.587 -10.107 -13.495  1.00 86.01           C
ATOM   3498  CD1 TYR A 234      -5.971  -9.522 -14.583  1.00 86.01           C
ATOM   3499  HD1 TYR A 234      -6.138  -9.922 -15.583  1.00 86.01           H
ATOM   3500  CD2 TYR A 234      -6.376  -9.601 -12.229  1.00 86.01           C
ATOM   3501  HD2 TYR A 234      -6.863 -10.062 -11.369  1.00 86.01           H
ATOM   3502  CE1 TYR A 234      -5.108  -8.385 -14.397  1.00 86.01           C
ATOM   3503  HE1 TYR A 234      -4.615  -7.914 -15.248  1.00 86.01           H
ATOM   3504  CE2 TYR A 234      -5.513  -8.463 -12.043  1.00 86.01           C
ATOM   3505  HE2 TYR A 234      -5.338  -8.053 -11.048  1.00 86.01           H
ATOM   3506  CZ  TYR A 234      -4.922  -7.911 -13.136  1.00 86.01           C
ATOM   3507  OH  TYR A 234      -4.107  -6.837 -12.960  1.00 86.01           O
ATOM   3508  HH  TYR A 234      -4.102  -6.565 -11.998  1.00 86.01           H
ATOM   3509  HN  TYR A 234      -9.501 -10.100 -13.283  1.00 86.01           H
ATOM   3510  N   THR A 235     -10.157 -12.889 -14.471  1.00 89.11           N
ATOM   3511  CA  THR A 235     -10.867 -14.117 -14.785  1.00 89.11           C
ATOM   3512  C   THR A 235     -11.408 -14.069 -16.215  1.00 89.11           C
ATOM   3513  O   THR A 235     -11.244 -15.021 -16.977  1.00 89.11           O
ATOM   3514  HA  THR A 235     -10.160 -14.945 -14.738  1.00 89.11           H
ATOM   3515  CB  THR A 235     -11.957 -14.316 -13.730  1.00 89.11           C
ATOM   3516  HB  THR A 235     -12.684 -13.505 -13.763  1.00 89.11           H
ATOM   3517  OG1 THR A 235     -11.236 -14.446 -12.507  1.00 89.11           O
ATOM   3518  HG1 THR A 235     -11.414 -13.656 -11.920  1.00 89.11           H
ATOM   3519  CG2 THR A 235     -12.680 -15.656 -13.880  1.00 89.11           C
ATOM   3520 1HG2 THR A 235     -11.962 -16.470 -13.779  1.00 89.11           H
ATOM   3521 2HG2 THR A 235     -13.151 -15.707 -14.862  1.00 89.11           H
ATOM   3522 3HG2 THR A 235     -13.443 -15.746 -13.106  1.00 89.11           H
ATOM   3523  HN  THR A 235     -10.522 -12.376 -13.694  1.00 89.11           H
ATOM   3524  N   ILE A 236     -12.043 -12.951 -16.537  1.00 88.52           N
ATOM   3525  CA  ILE A 236     -12.619 -12.771 -17.859  1.00 88.52           C
ATOM   3526  C   ILE A 236     -11.493 -12.627 -18.885  1.00 88.52           C
ATOM   3527  O   ILE A 236     -11.586 -13.155 -19.992  1.00 88.52           O
ATOM   3528  HA  ILE A 236     -13.186 -13.672 -18.093  1.00 88.52           H
ATOM   3529  CB  ILE A 236     -13.605 -11.602 -17.859  1.00 88.52           C
ATOM   3530  HB  ILE A 236     -13.076 -10.708 -17.528  1.00 88.52           H
ATOM   3531  CG1 ILE A 236     -14.744 -11.845 -16.867  1.00 88.52           C
ATOM   3532 1HG1 ILE A 236     -15.421 -12.602 -17.264  1.00 88.52           H
ATOM   3533 2HG1 ILE A 236     -14.341 -12.237 -15.933  1.00 88.52           H
ATOM   3534  CG2 ILE A 236     -14.124 -11.322 -19.271  1.00 88.52           C
ATOM   3535 1HG2 ILE A 236     -13.287 -11.074 -19.923  1.00 88.52           H
ATOM   3536 2HG2 ILE A 236     -14.632 -12.208 -19.653  1.00 88.52           H
ATOM   3537 3HG2 ILE A 236     -14.823 -10.487 -19.242  1.00 88.52           H
ATOM   3538  CD1 ILE A 236     -15.518 -10.554 -16.593  1.00 88.52           C
ATOM   3539 1HD1 ILE A 236     -14.843  -9.808 -16.173  1.00 88.52           H
ATOM   3540 2HD1 ILE A 236     -15.940 -10.178 -17.525  1.00 88.52           H
ATOM   3541 3HD1 ILE A 236     -16.322 -10.755 -15.884  1.00 88.52           H
ATOM   3542  HN  ILE A 236     -12.166 -12.179 -15.913  1.00 88.52           H
ATOM   3543  N   ILE A 237     -10.456 -11.909 -18.481  1.00 87.07           N
ATOM   3544  CA  ILE A 237      -9.309 -11.697 -19.348  1.00 87.07           C
ATOM   3545  C   ILE A 237      -8.738 -13.051 -19.771  1.00 87.07           C
ATOM   3546  O   ILE A 237      -8.528 -13.297 -20.958  1.00 87.07           O
ATOM   3547  HA  ILE A 237      -9.665 -11.178 -20.238  1.00 87.07           H
ATOM   3548  CB  ILE A 237      -8.287 -10.782 -18.670  1.00 87.07           C
ATOM   3549  HB  ILE A 237      -8.182 -11.098 -17.632  1.00 87.07           H
ATOM   3550  CG1 ILE A 237      -8.774  -9.332 -18.654  1.00 87.07           C
ATOM   3551 1HG1 ILE A 237      -8.703  -8.910 -19.656  1.00 87.07           H
ATOM   3552 2HG1 ILE A 237      -9.825  -9.301 -18.369  1.00 87.07           H
ATOM   3553  CG2 ILE A 237      -6.911 -10.918 -19.325  1.00 87.07           C
ATOM   3554 1HG2 ILE A 237      -6.568 -11.949 -19.240  1.00 87.07           H
ATOM   3555 2HG2 ILE A 237      -6.981 -10.644 -20.377  1.00 87.07           H
ATOM   3556 3HG2 ILE A 237      -6.203 -10.258 -18.823  1.00 87.07           H
ATOM   3557  CD1 ILE A 237      -7.950  -8.488 -17.680  1.00 87.07           C
ATOM   3558 1HD1 ILE A 237      -8.042  -8.899 -16.674  1.00 87.07           H
ATOM   3559 2HD1 ILE A 237      -6.903  -8.502 -17.983  1.00 87.07           H
ATOM   3560 3HD1 ILE A 237      -8.317  -7.461 -17.688  1.00 87.07           H
ATOM   3561  HN  ILE A 237     -10.391 -11.478 -17.581  1.00 87.07           H
ATOM   3562  N   ILE A 238      -8.501 -13.895 -18.777  1.00 86.97           N
ATOM   3563  CA  ILE A 238      -7.890 -15.190 -19.024  1.00 86.97           C
ATOM   3564  C   ILE A 238      -8.758 -15.980 -20.006  1.00 86.97           C
ATOM   3565  O   ILE A 238      -8.244 -16.586 -20.945  1.00 86.97           O
ATOM   3566  HA  ILE A 238      -6.920 -15.010 -19.488  1.00 86.97           H
ATOM   3567  CB  ILE A 238      -7.633 -15.921 -17.705  1.00 86.97           C
ATOM   3568  HB  ILE A 238      -8.519 -15.816 -17.078  1.00 86.97           H
ATOM   3569  CG1 ILE A 238      -6.465 -15.289 -16.946  1.00 86.97           C
ATOM   3570 1HG1 ILE A 238      -5.524 -15.579 -17.413  1.00 86.97           H
ATOM   3571 2HG1 ILE A 238      -6.531 -14.203 -17.009  1.00 86.97           H
ATOM   3572  CG2 ILE A 238      -7.422 -17.418 -17.940  1.00 86.97           C
ATOM   3573 1HG2 ILE A 238      -8.311 -17.842 -18.407  1.00 86.97           H
ATOM   3574 2HG2 ILE A 238      -6.562 -17.565 -18.594  1.00 86.97           H
ATOM   3575 3HG2 ILE A 238      -7.241 -17.913 -16.986  1.00 86.97           H
ATOM   3576  CD1 ILE A 238      -6.466 -15.721 -15.478  1.00 86.97           C
ATOM   3577 1HD1 ILE A 238      -7.398 -15.407 -15.008  1.00 86.97           H
ATOM   3578 2HD1 ILE A 238      -6.376 -16.805 -15.419  1.00 86.97           H
ATOM   3579 3HD1 ILE A 238      -5.625 -15.257 -14.962  1.00 86.97           H
ATOM   3580  HN  ILE A 238      -8.720 -13.706 -17.820  1.00 86.97           H
ATOM   3581  N   HIS A 239     -10.059 -15.947 -19.755  1.00 81.40           N
ATOM   3582  CA  HIS A 239     -10.999 -16.687 -20.580  1.00 81.40           C
ATOM   3583  C   HIS A 239     -10.901 -16.206 -22.029  1.00 81.40           C
ATOM   3584  O   HIS A 239     -10.874 -17.014 -22.955  1.00 81.40           O
ATOM   3585  HA  HIS A 239     -10.698 -17.734 -20.533  1.00 81.40           H
ATOM   3586  CB  HIS A 239     -12.417 -16.583 -20.015  1.00 81.40           C
ATOM   3587 1HB  HIS A 239     -12.388 -16.800 -18.947  1.00 81.40           H
ATOM   3588 2HB  HIS A 239     -12.765 -15.556 -20.122  1.00 81.40           H
ATOM   3589  CG  HIS A 239     -13.410 -17.508 -20.675  1.00 81.40           C
ATOM   3590  ND1 HIS A 239     -13.441 -18.871 -20.434  1.00 81.40           N
ATOM   3591  HD1 HIS A 239     -12.830 -19.370 -19.820  1.00 81.40           H
ATOM   3592  CD2 HIS A 239     -14.409 -17.253 -21.569  1.00 81.40           C
ATOM   3593  HD2 HIS A 239     -14.664 -16.275 -21.976  1.00 81.40           H
ATOM   3594  CE1 HIS A 239     -14.417 -19.401 -21.157  1.00 81.40           C
ATOM   3595  HE1 HIS A 239     -14.693 -20.455 -21.184  1.00 81.40           H
ATOM   3596  NE2 HIS A 239     -15.015 -18.397 -21.860  1.00 81.40           N
ATOM   3597  HN  HIS A 239     -10.471 -15.427 -19.007  1.00 81.40           H
ATOM   3598  N   THR A 240     -10.850 -14.890 -22.179  1.00 84.07           N
ATOM   3599  CA  THR A 240     -10.792 -14.290 -23.501  1.00 84.07           C
ATOM   3600  C   THR A 240      -9.488 -14.673 -24.204  1.00 84.07           C
ATOM   3601  O   THR A 240      -9.483 -14.955 -25.401  1.00 84.07           O
ATOM   3602  HA  THR A 240     -11.608 -14.696 -24.099  1.00 84.07           H
ATOM   3603  CB  THR A 240     -10.976 -12.779 -23.343  1.00 84.07           C
ATOM   3604  HB  THR A 240     -10.099 -12.326 -22.882  1.00 84.07           H
ATOM   3605  OG1 THR A 240     -12.191 -12.653 -22.609  1.00 84.07           O
ATOM   3606  HG1 THR A 240     -11.993 -12.537 -21.636  1.00 84.07           H
ATOM   3607  CG2 THR A 240     -11.270 -12.083 -24.673  1.00 84.07           C
ATOM   3608 1HG2 THR A 240     -12.186 -12.490 -25.102  1.00 84.07           H
ATOM   3609 2HG2 THR A 240     -10.441 -12.250 -25.361  1.00 84.07           H
ATOM   3610 3HG2 THR A 240     -11.392 -11.013 -24.504  1.00 84.07           H
ATOM   3611  HN  THR A 240     -10.848 -14.240 -21.419  1.00 84.07           H
ATOM   3612  N   LEU A 241      -8.413 -14.670 -23.429  1.00 83.53           N
ATOM   3613  CA  LEU A 241      -7.093 -14.927 -23.980  1.00 83.53           C
ATOM   3614  C   LEU A 241      -7.016 -16.379 -24.454  1.00 83.53           C
ATOM   3615  O   LEU A 241      -6.399 -16.671 -25.477  1.00 83.53           O
ATOM   3616  HA  LEU A 241      -6.967 -14.275 -24.845  1.00 83.53           H
ATOM   3617  CB  LEU A 241      -6.008 -14.552 -22.969  1.00 83.53           C
ATOM   3618 1HB  LEU A 241      -6.284 -14.966 -21.999  1.00 83.53           H
ATOM   3619 2HB  LEU A 241      -5.078 -15.035 -23.268  1.00 83.53           H
ATOM   3620  CG  LEU A 241      -5.741 -13.055 -22.795  1.00 83.53           C
ATOM   3621  HG  LEU A 241      -6.681 -12.568 -22.539  1.00 83.53           H
ATOM   3622  CD1 LEU A 241      -4.770 -12.802 -21.640  1.00 83.53           C
ATOM   3623 1HD1 LEU A 241      -5.197 -13.191 -20.715  1.00 83.53           H
ATOM   3624 2HD1 LEU A 241      -3.825 -13.305 -21.843  1.00 83.53           H
ATOM   3625 3HD1 LEU A 241      -4.598 -11.731 -21.538  1.00 83.53           H
ATOM   3626  CD2 LEU A 241      -5.250 -12.431 -24.103  1.00 83.53           C
ATOM   3627 1HD2 LEU A 241      -4.326 -12.917 -24.414  1.00 83.53           H
ATOM   3628 2HD2 LEU A 241      -6.008 -12.563 -24.875  1.00 83.53           H
ATOM   3629 3HD2 LEU A 241      -5.068 -11.367 -23.952  1.00 83.53           H
ATOM   3630  HN  LEU A 241      -8.433 -14.497 -22.445  1.00 83.53           H
ATOM   3631  N   ILE A 242      -7.653 -17.253 -23.687  1.00 82.15           N
ATOM   3632  CA  ILE A 242      -7.649 -18.670 -24.006  1.00 82.15           C
ATOM   3633  C   ILE A 242      -8.339 -18.888 -25.354  1.00 82.15           C
ATOM   3634  O   ILE A 242      -7.881 -19.688 -26.168  1.00 82.15           O
ATOM   3635  HA  ILE A 242      -6.609 -18.982 -24.096  1.00 82.15           H
ATOM   3636  CB  ILE A 242      -8.266 -19.478 -22.862  1.00 82.15           C
ATOM   3637  HB  ILE A 242      -9.181 -18.977 -22.545  1.00 82.15           H
ATOM   3638  CG1 ILE A 242      -7.331 -19.518 -21.652  1.00 82.15           C
ATOM   3639 1HG1 ILE A 242      -6.468 -20.146 -21.877  1.00 82.15           H
ATOM   3640 2HG1 ILE A 242      -6.952 -18.517 -21.447  1.00 82.15           H
ATOM   3641  CG2 ILE A 242      -8.659 -20.881 -23.331  1.00 82.15           C
ATOM   3642 1HG2 ILE A 242      -9.388 -20.804 -24.137  1.00 82.15           H
ATOM   3643 2HG2 ILE A 242      -7.773 -21.404 -23.690  1.00 82.15           H
ATOM   3644 3HG2 ILE A 242      -9.095 -21.433 -22.498  1.00 82.15           H
ATOM   3645  CD1 ILE A 242      -8.054 -20.059 -20.417  1.00 82.15           C
ATOM   3646 1HD1 ILE A 242      -8.902 -19.416 -20.182  1.00 82.15           H
ATOM   3647 2HD1 ILE A 242      -8.410 -21.070 -20.618  1.00 82.15           H
ATOM   3648 3HD1 ILE A 242      -7.366 -20.077 -19.572  1.00 82.15           H
ATOM   3649  HN  ILE A 242      -8.163 -17.006 -22.864  1.00 82.15           H
ATOM   3650  N   GLN A 243      -9.430 -18.161 -25.548  1.00 76.71           N
ATOM   3651  CA  GLN A 243     -10.221 -18.307 -26.759  1.00 76.71           C
ATOM   3652  C   GLN A 243      -9.510 -17.644 -27.940  1.00 76.71           C
ATOM   3653  O   GLN A 243      -9.795 -17.957 -29.095  1.00 76.71           O
ATOM   3654  HA  GLN A 243     -10.296 -19.381 -26.927  1.00 76.71           H
ATOM   3655  CB  GLN A 243     -11.625 -17.730 -26.569  1.00 76.71           C
ATOM   3656 1HB  GLN A 243     -11.554 -16.706 -26.202  1.00 76.71           H
ATOM   3657 2HB  GLN A 243     -12.138 -17.689 -27.530  1.00 76.71           H
ATOM   3658  CG  GLN A 243     -12.437 -18.575 -25.586  1.00 76.71           C
ATOM   3659 1HG  GLN A 243     -12.450 -19.613 -25.917  1.00 76.71           H
ATOM   3660 2HG  GLN A 243     -11.960 -18.558 -24.606  1.00 76.71           H
ATOM   3661  CD  GLN A 243     -13.871 -18.054 -25.469  1.00 76.71           C
ATOM   3662  OE1 GLN A 243     -14.239 -17.040 -26.040  1.00 76.71           O
ATOM   3663  NE2 GLN A 243     -14.658 -18.801 -24.701  1.00 76.71           N
ATOM   3664 1HE2 GLN A 243     -14.293 -19.622 -24.261  1.00 76.71           H
ATOM   3665 2HE2 GLN A 243     -15.614 -18.543 -24.562  1.00 76.71           H
ATOM   3666  HN  GLN A 243      -9.774 -17.483 -24.898  1.00 76.71           H
ATOM   3667  N   ALA A 244      -8.599 -16.741 -27.611  1.00 77.99           N
ATOM   3668  CA  ALA A 244      -7.887 -15.990 -28.631  1.00 77.99           C
ATOM   3669  C   ALA A 244      -7.000 -16.943 -29.434  1.00 77.99           C
ATOM   3670  O   ALA A 244      -6.311 -17.786 -28.862  1.00 77.99           O
ATOM   3671  HA  ALA A 244      -8.628 -15.549 -29.297  1.00 77.99           H
ATOM   3672  CB  ALA A 244      -7.086 -14.865 -27.971  1.00 77.99           C
ATOM   3673 1HB  ALA A 244      -7.766 -14.200 -27.438  1.00 77.99           H
ATOM   3674 2HB  ALA A 244      -6.371 -15.292 -27.268  1.00 77.99           H
ATOM   3675 3HB  ALA A 244      -6.552 -14.302 -28.736  1.00 77.99           H
ATOM   3676  HN  ALA A 244      -8.346 -16.520 -26.669  1.00 77.99           H
ATOM   3677  N   LYS A 245      -7.045 -16.777 -30.748  1.00 66.72           N
ATOM   3678  CA  LYS A 245      -6.242 -17.601 -31.634  1.00 66.72           C
ATOM   3679  C   LYS A 245      -4.831 -17.016 -31.728  1.00 66.72           C
ATOM   3680  O   LYS A 245      -3.929 -17.646 -32.278  1.00 66.72           O
ATOM   3681  HA  LYS A 245      -6.175 -18.593 -31.187  1.00 66.72           H
ATOM   3682  CB  LYS A 245      -6.932 -17.761 -32.990  1.00 66.72           C
ATOM   3683 1HB  LYS A 245      -7.205 -16.781 -33.382  1.00 66.72           H
ATOM   3684 2HB  LYS A 245      -6.241 -18.208 -33.704  1.00 66.72           H
ATOM   3685  CG  LYS A 245      -8.183 -18.633 -32.869  1.00 66.72           C
ATOM   3686 1HG  LYS A 245      -7.941 -19.550 -32.331  1.00 66.72           H
ATOM   3687 2HG  LYS A 245      -8.940 -18.111 -32.283  1.00 66.72           H
ATOM   3688  CD  LYS A 245      -8.747 -18.978 -34.249  1.00 66.72           C
ATOM   3689 1HD  LYS A 245      -9.054 -18.065 -34.759  1.00 66.72           H
ATOM   3690 2HD  LYS A 245      -7.969 -19.438 -34.859  1.00 66.72           H
ATOM   3691  CE  LYS A 245      -9.940 -19.930 -34.131  1.00 66.72           C
ATOM   3692 1HE  LYS A 245      -9.656 -20.808 -33.552  1.00 66.72           H
ATOM   3693 2HE  LYS A 245     -10.751 -19.441 -33.592  1.00 66.72           H
ATOM   3694  NZ  LYS A 245     -10.407 -20.342 -35.474  1.00 66.72           N
ATOM   3695 1HZ  LYS A 245     -11.198 -20.971 -35.378  1.00 66.72           H
ATOM   3696 2HZ  LYS A 245     -10.689 -19.523 -36.000  1.00 66.72           H
ATOM   3697 3HZ  LYS A 245      -9.656 -20.816 -35.962  1.00 66.72           H
ATOM   3698  HN  LYS A 245      -7.617 -16.097 -31.206  1.00 66.72           H
ATOM   3699  N   LYS A 246      -4.684 -15.818 -31.182  1.00 61.20           N
ATOM   3700  CA  LYS A 246      -3.468 -15.049 -31.380  1.00 61.20           C
ATOM   3701  C   LYS A 246      -2.311 -15.735 -30.651  1.00 61.20           C
ATOM   3702  O   LYS A 246      -2.458 -16.156 -29.505  1.00 61.20           O
ATOM   3703  HA  LYS A 246      -3.251 -15.050 -32.449  1.00 61.20           H
ATOM   3704  CB  LYS A 246      -3.681 -13.592 -30.963  1.00 61.20           C
ATOM   3705 1HB  LYS A 246      -4.170 -13.557 -29.989  1.00 61.20           H
ATOM   3706 2HB  LYS A 246      -2.716 -13.097 -30.852  1.00 61.20           H
ATOM   3707  CG  LYS A 246      -4.529 -12.845 -31.993  1.00 61.20           C
ATOM   3708 1HG  LYS A 246      -4.142 -13.034 -32.994  1.00 61.20           H
ATOM   3709 2HG  LYS A 246      -5.551 -13.222 -31.970  1.00 61.20           H
ATOM   3710  CD  LYS A 246      -4.528 -11.340 -31.716  1.00 61.20           C
ATOM   3711 1HD  LYS A 246      -5.004 -11.143 -30.756  1.00 61.20           H
ATOM   3712 2HD  LYS A 246      -3.502 -10.981 -31.643  1.00 61.20           H
ATOM   3713  CE  LYS A 246      -5.263 -10.579 -32.822  1.00 61.20           C
ATOM   3714 1HE  LYS A 246      -4.843 -10.841 -33.793  1.00 61.20           H
ATOM   3715 2HE  LYS A 246      -6.312 -10.872 -32.838  1.00 61.20           H
ATOM   3716  NZ  LYS A 246      -5.154  -9.118 -32.606  1.00 61.20           N
ATOM   3717 1HZ  LYS A 246      -5.666  -8.630 -33.332  1.00 61.20           H
ATOM   3718 2HZ  LYS A 246      -5.542  -8.881 -31.700  1.00 61.20           H
ATOM   3719 3HZ  LYS A 246      -4.178  -8.844 -32.638  1.00 61.20           H
ATOM   3720  HN  LYS A 246      -5.377 -15.374 -30.614  1.00 61.20           H
ATOM   3721  N   SER A 247      -1.186 -15.825 -31.346  1.00 67.19           N
ATOM   3722  CA  SER A 247      -0.020 -16.495 -30.797  1.00 67.19           C
ATOM   3723  C   SER A 247       0.465 -15.761 -29.545  1.00 67.19           C
ATOM   3724  O   SER A 247       0.911 -16.390 -28.586  1.00 67.19           O
ATOM   3725  HA  SER A 247      -0.356 -17.501 -30.545  1.00 67.19           H
ATOM   3726  CB  SER A 247       1.105 -16.579 -31.831  1.00 67.19           C
ATOM   3727 1HB  SER A 247       0.810 -17.256 -32.633  1.00 67.19           H
ATOM   3728 2HB  SER A 247       1.256 -15.598 -32.282  1.00 67.19           H
ATOM   3729  OG  SER A 247       2.328 -17.030 -31.255  1.00 67.19           O
ATOM   3730  HG  SER A 247       3.046 -17.051 -31.950  1.00 67.19           H
ATOM   3731  HN  SER A 247      -1.065 -15.452 -32.265  1.00 67.19           H
ATOM   3732  N   SER A 248       0.360 -14.442 -29.594  1.00 69.58           N
ATOM   3733  CA  SER A 248       0.904 -13.608 -28.535  1.00 69.58           C
ATOM   3734  C   SER A 248       0.127 -13.837 -27.237  1.00 69.58           C
ATOM   3735  O   SER A 248       0.476 -13.285 -26.195  1.00 69.58           O
ATOM   3736  HA  SER A 248       1.940 -13.925 -28.422  1.00 69.58           H
ATOM   3737  CB  SER A 248       0.864 -12.129 -28.923  1.00 69.58           C
ATOM   3738 1HB  SER A 248       1.268 -11.529 -28.108  1.00 69.58           H
ATOM   3739 2HB  SER A 248       1.505 -11.963 -29.789  1.00 69.58           H
ATOM   3740  OG  SER A 248      -0.459 -11.691 -29.222  1.00 69.58           O
ATOM   3741  HG  SER A 248      -0.455 -10.716 -29.444  1.00 69.58           H
ATOM   3742  HN  SER A 248      -0.086 -13.943 -30.337  1.00 69.58           H
ATOM   3743  N   LYS A 249      -0.911 -14.653 -27.342  1.00 67.13           N
ATOM   3744  CA  LYS A 249      -1.826 -14.848 -26.230  1.00 67.13           C
ATOM   3745  C   LYS A 249      -1.055 -15.412 -25.035  1.00 67.13           C
ATOM   3746  O   LYS A 249      -1.360 -15.090 -23.888  1.00 67.13           O
ATOM   3747  HA  LYS A 249      -2.221 -13.870 -25.956  1.00 67.13           H
ATOM   3748  CB  LYS A 249      -3.014 -15.712 -26.659  1.00 67.13           C
ATOM   3749 1HB  LYS A 249      -3.822 -15.611 -25.934  1.00 67.13           H
ATOM   3750 2HB  LYS A 249      -3.399 -15.359 -27.615  1.00 67.13           H
ATOM   3751  CG  LYS A 249      -2.608 -17.182 -26.778  1.00 67.13           C
ATOM   3752 1HG  LYS A 249      -1.759 -17.275 -27.454  1.00 67.13           H
ATOM   3753 2HG  LYS A 249      -2.284 -17.554 -25.806  1.00 67.13           H
ATOM   3754  CD  LYS A 249      -3.772 -18.032 -27.292  1.00 67.13           C
ATOM   3755 1HD  LYS A 249      -4.654 -17.860 -26.674  1.00 67.13           H
ATOM   3756 2HD  LYS A 249      -4.030 -17.727 -28.307  1.00 67.13           H
ATOM   3757  CE  LYS A 249      -3.414 -19.520 -27.277  1.00 67.13           C
ATOM   3758 1HE  LYS A 249      -2.624 -19.717 -28.002  1.00 67.13           H
ATOM   3759 2HE  LYS A 249      -3.023 -19.795 -26.297  1.00 67.13           H
ATOM   3760  NZ  LYS A 249      -4.602 -20.343 -27.593  1.00 67.13           N
ATOM   3761 1HZ  LYS A 249      -4.333 -21.319 -27.646  1.00 67.13           H
ATOM   3762 2HZ  LYS A 249      -5.300 -20.222 -26.867  1.00 67.13           H
ATOM   3763 3HZ  LYS A 249      -4.988 -20.050 -28.484  1.00 67.13           H
ATOM   3764  HN  LYS A 249      -1.131 -15.175 -28.167  1.00 67.13           H
ATOM   3765  N   HIS A 250      -0.072 -16.245 -25.345  1.00 72.25           N
ATOM   3766  CA  HIS A 250       0.661 -16.955 -24.311  1.00 72.25           C
ATOM   3767  C   HIS A 250       1.443 -15.954 -23.457  1.00 72.25           C
ATOM   3768  O   HIS A 250       1.493 -16.082 -22.234  1.00 72.25           O
ATOM   3769  HA  HIS A 250      -0.081 -17.451 -23.685  1.00 72.25           H
ATOM   3770  CB  HIS A 250       1.554 -18.036 -24.923  1.00 72.25           C
ATOM   3771 1HB  HIS A 250       2.122 -17.602 -25.745  1.00 72.25           H
ATOM   3772 2HB  HIS A 250       2.275 -18.364 -24.174  1.00 72.25           H
ATOM   3773  CG  HIS A 250       0.798 -19.240 -25.433  1.00 72.25           C
ATOM   3774  ND1 HIS A 250       0.228 -20.179 -24.591  1.00 72.25           N
ATOM   3775  HD1 HIS A 250       0.255 -20.162 -23.592  1.00 72.25           H
ATOM   3776  CD2 HIS A 250       0.524 -19.647 -26.706  1.00 72.25           C
ATOM   3777  HD2 HIS A 250       0.828 -19.133 -27.618  1.00 72.25           H
ATOM   3778  CE1 HIS A 250      -0.359 -21.105 -25.335  1.00 72.25           C
ATOM   3779  HE1 HIS A 250      -0.896 -21.979 -24.965  1.00 72.25           H
ATOM   3780  NE2 HIS A 250      -0.174 -20.774 -26.645  1.00 72.25           N
ATOM   3781  HN  HIS A 250       0.224 -16.436 -26.280  1.00 72.25           H
ATOM   3782  N   LYS A 251       2.034 -14.981 -24.135  1.00 71.22           N
ATOM   3783  CA  LYS A 251       2.830 -13.973 -23.456  1.00 71.22           C
ATOM   3784  C   LYS A 251       1.932 -13.170 -22.512  1.00 71.22           C
ATOM   3785  O   LYS A 251       2.287 -12.943 -21.356  1.00 71.22           O
ATOM   3786  HA  LYS A 251       3.579 -14.495 -22.860  1.00 71.22           H
ATOM   3787  CB  LYS A 251       3.581 -13.110 -24.472  1.00 71.22           C
ATOM   3788 1HB  LYS A 251       4.091 -13.750 -25.192  1.00 71.22           H
ATOM   3789 2HB  LYS A 251       2.871 -12.502 -25.033  1.00 71.22           H
ATOM   3790  CG  LYS A 251       4.599 -12.204 -23.776  1.00 71.22           C
ATOM   3791 1HG  LYS A 251       4.086 -11.544 -23.077  1.00 71.22           H
ATOM   3792 2HG  LYS A 251       5.291 -12.811 -23.191  1.00 71.22           H
ATOM   3793  CD  LYS A 251       5.379 -11.371 -24.795  1.00 71.22           C
ATOM   3794 1HD  LYS A 251       5.929 -12.032 -25.465  1.00 71.22           H
ATOM   3795 2HD  LYS A 251       4.684 -10.800 -25.411  1.00 71.22           H
ATOM   3796  CE  LYS A 251       6.351 -10.419 -24.096  1.00 71.22           C
ATOM   3797 1HE  LYS A 251       5.811  -9.795 -23.384  1.00 71.22           H
ATOM   3798 2HE  LYS A 251       7.083 -10.992 -23.526  1.00 71.22           H
ATOM   3799  NZ  LYS A 251       7.044  -9.566 -25.087  1.00 71.22           N
ATOM   3800 1HZ  LYS A 251       7.683  -8.941 -24.607  1.00 71.22           H
ATOM   3801 2HZ  LYS A 251       7.563 -10.151 -25.732  1.00 71.22           H
ATOM   3802 3HZ  LYS A 251       6.360  -9.021 -25.600  1.00 71.22           H
ATOM   3803  HN  LYS A 251       1.975 -14.875 -25.127  1.00 71.22           H
ATOM   3804  N   ALA A 252       0.787 -12.763 -23.039  1.00 81.60           N
ATOM   3805  CA  ALA A 252      -0.133 -11.932 -22.281  1.00 81.60           C
ATOM   3806  C   ALA A 252      -0.654 -12.722 -21.079  1.00 81.60           C
ATOM   3807  O   ALA A 252      -0.783 -12.179 -19.983  1.00 81.60           O
ATOM   3808  HA  ALA A 252       0.422 -11.065 -21.922  1.00 81.60           H
ATOM   3809  CB  ALA A 252      -1.260 -11.452 -23.197  1.00 81.60           C
ATOM   3810 1HB  ALA A 252      -0.839 -10.871 -24.018  1.00 81.60           H
ATOM   3811 2HB  ALA A 252      -1.795 -12.313 -23.597  1.00 81.60           H
ATOM   3812 3HB  ALA A 252      -1.950 -10.828 -22.627  1.00 81.60           H
ATOM   3813  HN  ALA A 252       0.485 -12.991 -23.965  1.00 81.60           H
ATOM   3814  N   LEU A 253      -0.941 -13.992 -21.326  1.00 79.47           N
ATOM   3815  CA  LEU A 253      -1.475 -14.855 -20.285  1.00 79.47           C
ATOM   3816  C   LEU A 253      -0.480 -14.923 -19.125  1.00 79.47           C
ATOM   3817  O   LEU A 253      -0.862 -14.776 -17.965  1.00 79.47           O
ATOM   3818  HA  LEU A 253      -2.396 -14.398 -19.923  1.00 79.47           H
ATOM   3819  CB  LEU A 253      -1.844 -16.223 -20.861  1.00 79.47           C
ATOM   3820 1HB  LEU A 253      -2.411 -16.068 -21.779  1.00 79.47           H
ATOM   3821 2HB  LEU A 253      -0.925 -16.739 -21.137  1.00 79.47           H
ATOM   3822  CG  LEU A 253      -2.655 -17.140 -19.943  1.00 79.47           C
ATOM   3823  HG  LEU A 253      -2.192 -17.132 -18.956  1.00 79.47           H
ATOM   3824  CD1 LEU A 253      -4.085 -16.623 -19.775  1.00 79.47           C
ATOM   3825 1HD1 LEU A 253      -4.061 -15.624 -19.339  1.00 79.47           H
ATOM   3826 2HD1 LEU A 253      -4.573 -16.582 -20.749  1.00 79.47           H
ATOM   3827 3HD1 LEU A 253      -4.639 -17.293 -19.118  1.00 79.47           H
ATOM   3828  CD2 LEU A 253      -2.624 -18.585 -20.444  1.00 79.47           C
ATOM   3829 1HD2 LEU A 253      -3.048 -18.631 -21.447  1.00 79.47           H
ATOM   3830 2HD2 LEU A 253      -1.593 -18.939 -20.470  1.00 79.47           H
ATOM   3831 3HD2 LEU A 253      -3.208 -19.216 -19.774  1.00 79.47           H
ATOM   3832  HN  LEU A 253      -0.814 -14.432 -22.215  1.00 79.47           H
ATOM   3833  N   LYS A 254       0.777 -15.147 -19.478  1.00 76.69           N
ATOM   3834  CA  LYS A 254       1.818 -15.314 -18.478  1.00 76.69           C
ATOM   3835  C   LYS A 254       1.883 -14.061 -17.602  1.00 76.69           C
ATOM   3836  O   LYS A 254       1.928 -14.157 -16.377  1.00 76.69           O
ATOM   3837  HA  LYS A 254       1.535 -16.159 -17.850  1.00 76.69           H
ATOM   3838  CB  LYS A 254       3.149 -15.670 -19.143  1.00 76.69           C
ATOM   3839 1HB  LYS A 254       2.963 -16.147 -20.105  1.00 76.69           H
ATOM   3840 2HB  LYS A 254       3.714 -14.759 -19.343  1.00 76.69           H
ATOM   3841  CG  LYS A 254       3.974 -16.603 -18.254  1.00 76.69           C
ATOM   3842 1HG  LYS A 254       4.239 -16.090 -17.330  1.00 76.69           H
ATOM   3843 2HG  LYS A 254       3.375 -17.470 -17.977  1.00 76.69           H
ATOM   3844  CD  LYS A 254       5.244 -17.062 -18.972  1.00 76.69           C
ATOM   3845 1HD  LYS A 254       4.989 -17.447 -19.959  1.00 76.69           H
ATOM   3846 2HD  LYS A 254       5.909 -16.211 -19.124  1.00 76.69           H
ATOM   3847  CE  LYS A 254       5.968 -18.144 -18.168  1.00 76.69           C
ATOM   3848 1HE  LYS A 254       6.244 -17.754 -17.188  1.00 76.69           H
ATOM   3849 2HE  LYS A 254       5.299 -18.987 -17.997  1.00 76.69           H
ATOM   3850  NZ  LYS A 254       7.178 -18.602 -18.886  1.00 76.69           N
ATOM   3851 1HZ  LYS A 254       7.653 -19.307 -18.333  1.00 76.69           H
ATOM   3852 2HZ  LYS A 254       6.911 -18.996 -19.781  1.00 76.69           H
ATOM   3853 3HZ  LYS A 254       7.800 -17.815 -19.036  1.00 76.69           H
ATOM   3854  HN  LYS A 254       1.088 -15.215 -20.426  1.00 76.69           H
ATOM   3855  N   VAL A 255       1.885 -12.914 -18.266  1.00 83.11           N
ATOM   3856  CA  VAL A 255       1.979 -11.644 -17.565  1.00 83.11           C
ATOM   3857  C   VAL A 255       0.790 -11.504 -16.613  1.00 83.11           C
ATOM   3858  O   VAL A 255       0.957 -11.118 -15.457  1.00 83.11           O
ATOM   3859  HA  VAL A 255       2.898 -11.659 -16.979  1.00 83.11           H
ATOM   3860  CB  VAL A 255       2.077 -10.497 -18.572  1.00 83.11           C
ATOM   3861  HB  VAL A 255       1.250 -10.595 -19.275  1.00 83.11           H
ATOM   3862  CG1 VAL A 255       1.943  -9.142 -17.874  1.00 83.11           C
ATOM   3863 1HG1 VAL A 255       0.976  -9.086 -17.374  1.00 83.11           H
ATOM   3864 2HG1 VAL A 255       2.740  -9.031 -17.139  1.00 83.11           H
ATOM   3865 3HG1 VAL A 255       2.017  -8.344 -18.613  1.00 83.11           H
ATOM   3866  CG2 VAL A 255       3.381 -10.577 -19.368  1.00 83.11           C
ATOM   3867 1HG2 VAL A 255       4.229 -10.516 -18.685  1.00 83.11           H
ATOM   3868 2HG2 VAL A 255       3.419 -11.522 -19.910  1.00 83.11           H
ATOM   3869 3HG2 VAL A 255       3.426  -9.750 -20.077  1.00 83.11           H
ATOM   3870  HN  VAL A 255       1.826 -12.844 -19.261  1.00 83.11           H
ATOM   3871  N   THR A 256      -0.386 -11.824 -17.134  1.00 81.97           N
ATOM   3872  CA  THR A 256      -1.614 -11.642 -16.379  1.00 81.97           C
ATOM   3873  C   THR A 256      -1.573 -12.463 -15.088  1.00 81.97           C
ATOM   3874  O   THR A 256      -1.893 -11.955 -14.015  1.00 81.97           O
ATOM   3875  HA  THR A 256      -1.687 -10.594 -16.089  1.00 81.97           H
ATOM   3876  CB  THR A 256      -2.788 -12.002 -17.291  1.00 81.97           C
ATOM   3877  HB  THR A 256      -2.759 -13.057 -17.564  1.00 81.97           H
ATOM   3878  OG1 THR A 256      -2.680 -11.083 -18.375  1.00 81.97           O
ATOM   3879  HG1 THR A 256      -2.210 -11.516 -19.145  1.00 81.97           H
ATOM   3880  CG2 THR A 256      -4.142 -11.675 -16.659  1.00 81.97           C
ATOM   3881 1HG2 THR A 256      -4.197 -10.607 -16.448  1.00 81.97           H
ATOM   3882 2HG2 THR A 256      -4.255 -12.235 -15.731  1.00 81.97           H
ATOM   3883 3HG2 THR A 256      -4.941 -11.950 -17.349  1.00 81.97           H
ATOM   3884  HN  THR A 256      -0.507 -12.200 -18.053  1.00 81.97           H
ATOM   3885  N   ILE A 257      -1.177 -13.719 -15.236  1.00 84.51           N
ATOM   3886  CA  ILE A 257      -1.119 -14.624 -14.101  1.00 84.51           C
ATOM   3887  C   ILE A 257      -0.114 -14.089 -13.079  1.00 84.51           C
ATOM   3888  O   ILE A 257      -0.399 -14.052 -11.883  1.00 84.51           O
ATOM   3889  HA  ILE A 257      -2.107 -14.634 -13.641  1.00 84.51           H
ATOM   3890  CB  ILE A 257      -0.821 -16.050 -14.567  1.00 84.51           C
ATOM   3891  HB  ILE A 257       0.044 -16.019 -15.230  1.00 84.51           H
ATOM   3892  CG1 ILE A 257      -1.990 -16.618 -15.376  1.00 84.51           C
ATOM   3893 1HG1 ILE A 257      -2.841 -16.793 -14.717  1.00 84.51           H
ATOM   3894 2HG1 ILE A 257      -2.309 -15.889 -16.121  1.00 84.51           H
ATOM   3895  CG2 ILE A 257      -0.453 -16.948 -13.385  1.00 84.51           C
ATOM   3896 1HG2 ILE A 257       0.433 -16.551 -12.889  1.00 84.51           H
ATOM   3897 2HG2 ILE A 257      -1.282 -16.977 -12.678  1.00 84.51           H
ATOM   3898 3HG2 ILE A 257      -0.246 -17.956 -13.744  1.00 84.51           H
ATOM   3899  CD1 ILE A 257      -1.595 -17.924 -16.068  1.00 84.51           C
ATOM   3900 1HD1 ILE A 257      -0.760 -17.739 -16.743  1.00 84.51           H
ATOM   3901 2HD1 ILE A 257      -1.300 -18.657 -15.317  1.00 84.51           H
ATOM   3902 3HD1 ILE A 257      -2.444 -18.305 -16.635  1.00 84.51           H
ATOM   3903  HN  ILE A 257      -0.899 -14.118 -16.110  1.00 84.51           H
ATOM   3904  N   THR A 258       1.042 -13.688 -13.587  1.00 86.24           N
ATOM   3905  CA  THR A 258       2.120 -13.231 -12.726  1.00 86.24           C
ATOM   3906  C   THR A 258       1.651 -12.061 -11.859  1.00 86.24           C
ATOM   3907  O   THR A 258       1.887 -12.044 -10.652  1.00 86.24           O
ATOM   3908  HA  THR A 258       2.387 -14.043 -12.050  1.00 86.24           H
ATOM   3909  CB  THR A 258       3.320 -12.889 -13.612  1.00 86.24           C
ATOM   3910  HB  THR A 258       3.085 -12.062 -14.282  1.00 86.24           H
ATOM   3911  OG1 THR A 258       3.646 -14.122 -14.246  1.00 86.24           O
ATOM   3912  HG1 THR A 258       3.125 -14.219 -15.094  1.00 86.24           H
ATOM   3913  CG2 THR A 258       4.569 -12.546 -12.798  1.00 86.24           C
ATOM   3914 1HG2 THR A 258       4.843 -13.399 -12.176  1.00 86.24           H
ATOM   3915 2HG2 THR A 258       4.364 -11.684 -12.163  1.00 86.24           H
ATOM   3916 3HG2 THR A 258       5.391 -12.311 -13.475  1.00 86.24           H
ATOM   3917  HN  THR A 258       1.247 -13.671 -14.566  1.00 86.24           H
ATOM   3918  N   VAL A 259       0.995 -11.110 -12.509  1.00 86.71           N
ATOM   3919  CA  VAL A 259       0.547  -9.909 -11.825  1.00 86.71           C
ATOM   3920  C   VAL A 259      -0.382 -10.298 -10.675  1.00 86.71           C
ATOM   3921  O   VAL A 259      -0.233  -9.806  -9.557  1.00 86.71           O
ATOM   3922  HA  VAL A 259       1.429  -9.417 -11.413  1.00 86.71           H
ATOM   3923  CB  VAL A 259      -0.106  -8.951 -12.824  1.00 86.71           C
ATOM   3924  HB  VAL A 259      -0.794  -9.529 -13.441  1.00 86.71           H
ATOM   3925  CG1 VAL A 259      -0.916  -7.873 -12.101  1.00 86.71           C
ATOM   3926 1HG1 VAL A 259      -1.698  -8.345 -11.505  1.00 86.71           H
ATOM   3927 2HG1 VAL A 259      -0.257  -7.301 -11.448  1.00 86.71           H
ATOM   3928 3HG1 VAL A 259      -1.369  -7.207 -12.834  1.00 86.71           H
ATOM   3929  CG2 VAL A 259       0.940  -8.324 -13.747  1.00 86.71           C
ATOM   3930 1HG2 VAL A 259       1.664  -7.767 -13.151  1.00 86.71           H
ATOM   3931 2HG2 VAL A 259       1.454  -9.110 -14.301  1.00 86.71           H
ATOM   3932 3HG2 VAL A 259       0.449  -7.648 -14.447  1.00 86.71           H
ATOM   3933  HN  VAL A 259       0.770 -11.152 -13.482  1.00 86.71           H
ATOM   3934  N   LEU A 260      -1.322 -11.179 -10.987  1.00 85.26           N
ATOM   3935  CA  LEU A 260      -2.328 -11.576 -10.017  1.00 85.26           C
ATOM   3936  C   LEU A 260      -1.648 -12.296  -8.850  1.00 85.26           C
ATOM   3937  O   LEU A 260      -1.938 -12.014  -7.689  1.00 85.26           O
ATOM   3938  HA  LEU A 260      -2.793 -10.667  -9.637  1.00 85.26           H
ATOM   3939  CB  LEU A 260      -3.427 -12.400 -10.691  1.00 85.26           C
ATOM   3940 1HB  LEU A 260      -3.825 -11.823 -11.526  1.00 85.26           H
ATOM   3941 2HB  LEU A 260      -2.974 -13.298 -11.111  1.00 85.26           H
ATOM   3942  CG  LEU A 260      -4.594 -12.822  -9.796  1.00 85.26           C
ATOM   3943  HG  LEU A 260      -4.187 -13.329  -8.921  1.00 85.26           H
ATOM   3944  CD1 LEU A 260      -5.366 -11.601  -9.291  1.00 85.26           C
ATOM   3945 1HD1 LEU A 260      -4.698 -10.960  -8.716  1.00 85.26           H
ATOM   3946 2HD1 LEU A 260      -5.761 -11.044 -10.141  1.00 85.26           H
ATOM   3947 3HD1 LEU A 260      -6.190 -11.929  -8.658  1.00 85.26           H
ATOM   3948  CD2 LEU A 260      -5.504 -13.819 -10.515  1.00 85.26           C
ATOM   3949 1HD2 LEU A 260      -5.905 -13.360 -11.418  1.00 85.26           H
ATOM   3950 2HD2 LEU A 260      -4.930 -14.707 -10.783  1.00 85.26           H
ATOM   3951 3HD2 LEU A 260      -6.325 -14.102  -9.856  1.00 85.26           H
ATOM   3952  HN  LEU A 260      -1.403 -11.616 -11.883  1.00 85.26           H
ATOM   3953  N   THR A 261      -0.756 -13.211  -9.200  1.00 88.23           N
ATOM   3954  CA  THR A 261      -0.111 -14.047  -8.202  1.00 88.23           C
ATOM   3955  C   THR A 261       0.712 -13.188  -7.239  1.00 88.23           C
ATOM   3956  O   THR A 261       0.672 -13.397  -6.027  1.00 88.23           O
ATOM   3957  HA  THR A 261      -0.885 -14.537  -7.612  1.00 88.23           H
ATOM   3958  CB  THR A 261       0.719 -15.103  -8.934  1.00 88.23           C
ATOM   3959  HB  THR A 261       1.528 -14.639  -9.499  1.00 88.23           H
ATOM   3960  OG1 THR A 261      -0.238 -15.821  -9.708  1.00 88.23           O
ATOM   3961  HG1 THR A 261      -0.346 -15.390 -10.604  1.00 88.23           H
ATOM   3962  CG2 THR A 261       1.296 -16.155  -7.986  1.00 88.23           C
ATOM   3963 1HG2 THR A 261       0.483 -16.666  -7.471  1.00 88.23           H
ATOM   3964 2HG2 THR A 261       1.942 -15.670  -7.254  1.00 88.23           H
ATOM   3965 3HG2 THR A 261       1.876 -16.880  -8.557  1.00 88.23           H
ATOM   3966  HN  THR A 261      -0.474 -13.385 -10.143  1.00 88.23           H
ATOM   3967  N   VAL A 262       1.438 -12.241  -7.814  1.00 90.80           N
ATOM   3968  CA  VAL A 262       2.333 -11.406  -7.031  1.00 90.80           C
ATOM   3969  C   VAL A 262       1.514 -10.579  -6.038  1.00 90.80           C
ATOM   3970  O   VAL A 262       1.903 -10.428  -4.881  1.00 90.80           O
ATOM   3971  HA  VAL A 262       2.997 -12.066  -6.474  1.00 90.80           H
ATOM   3972  CB  VAL A 262       3.192 -10.545  -7.960  1.00 90.80           C
ATOM   3973  HB  VAL A 262       2.524 -10.021  -8.644  1.00 90.80           H
ATOM   3974  CG1 VAL A 262       3.971  -9.493  -7.168  1.00 90.80           C
ATOM   3975 1HG1 VAL A 262       3.273  -8.846  -6.638  1.00 90.80           H
ATOM   3976 2HG1 VAL A 262       4.624  -9.989  -6.450  1.00 90.80           H
ATOM   3977 3HG1 VAL A 262       4.573  -8.895  -7.853  1.00 90.80           H
ATOM   3978  CG2 VAL A 262       4.135 -11.413  -8.796  1.00 90.80           C
ATOM   3979 1HG2 VAL A 262       4.793 -11.976  -8.134  1.00 90.80           H
ATOM   3980 2HG2 VAL A 262       3.550 -12.105  -9.402  1.00 90.80           H
ATOM   3981 3HG2 VAL A 262       4.733 -10.776  -9.447  1.00 90.80           H
ATOM   3982  HN  VAL A 262       1.422 -12.041  -8.793  1.00 90.80           H
ATOM   3983  N   PHE A 263       0.395 -10.065  -6.526  1.00 89.45           N
ATOM   3984  CA  PHE A 263      -0.484  -9.261  -5.694  1.00 89.45           C
ATOM   3985  C   PHE A 263      -0.992 -10.064  -4.495  1.00 89.45           C
ATOM   3986  O   PHE A 263      -0.895  -9.613  -3.355  1.00 89.45           O
ATOM   3987  HA  PHE A 263       0.096  -8.409  -5.339  1.00 89.45           H
ATOM   3988  CB  PHE A 263      -1.677  -8.857  -6.564  1.00 89.45           C
ATOM   3989 1HB  PHE A 263      -1.311  -8.315  -7.436  1.00 89.45           H
ATOM   3990 2HB  PHE A 263      -2.167  -9.758  -6.931  1.00 89.45           H
ATOM   3991  CG  PHE A 263      -2.709  -7.990  -5.840  1.00 89.45           C
ATOM   3992  CD1 PHE A 263      -3.817  -8.563  -5.297  1.00 89.45           C
ATOM   3993  HD1 PHE A 263      -3.968  -9.640  -5.376  1.00 89.45           H
ATOM   3994  CD2 PHE A 263      -2.520  -6.647  -5.741  1.00 89.45           C
ATOM   3995  HD2 PHE A 263      -1.633  -6.188  -6.177  1.00 89.45           H
ATOM   3996  CE1 PHE A 263      -4.775  -7.759  -4.625  1.00 89.45           C
ATOM   3997  HE1 PHE A 263      -5.663  -8.218  -4.189  1.00 89.45           H
ATOM   3998  CE2 PHE A 263      -3.479  -5.843  -5.069  1.00 89.45           C
ATOM   3999  HE2 PHE A 263      -3.327  -4.767  -4.989  1.00 89.45           H
ATOM   4000  CZ  PHE A 263      -4.586  -6.416  -4.526  1.00 89.45           C
ATOM   4001  HZ  PHE A 263      -5.322  -5.799  -4.010  1.00 89.45           H
ATOM   4002  HN  PHE A 263       0.086 -10.191  -7.469  1.00 89.45           H
ATOM   4003  N   VAL A 264      -1.522 -11.241  -4.794  1.00 90.36           N
ATOM   4004  CA  VAL A 264      -2.134 -12.068  -3.768  1.00 90.36           C
ATOM   4005  C   VAL A 264      -1.078 -12.445  -2.726  1.00 90.36           C
ATOM   4006  O   VAL A 264      -1.318 -12.332  -1.525  1.00 90.36           O
ATOM   4007  HA  VAL A 264      -2.908 -11.473  -3.283  1.00 90.36           H
ATOM   4008  CB  VAL A 264      -2.804 -13.286  -4.407  1.00 90.36           C
ATOM   4009  HB  VAL A 264      -2.060 -13.793  -5.022  1.00 90.36           H
ATOM   4010  CG1 VAL A 264      -3.283 -14.272  -3.340  1.00 90.36           C
ATOM   4011 1HG1 VAL A 264      -2.431 -14.611  -2.750  1.00 90.36           H
ATOM   4012 2HG1 VAL A 264      -4.004 -13.779  -2.688  1.00 90.36           H
ATOM   4013 3HG1 VAL A 264      -3.755 -15.128  -3.822  1.00 90.36           H
ATOM   4014  CG2 VAL A 264      -3.957 -12.861  -5.319  1.00 90.36           C
ATOM   4015 1HG2 VAL A 264      -4.701 -12.320  -4.735  1.00 90.36           H
ATOM   4016 2HG2 VAL A 264      -3.576 -12.216  -6.111  1.00 90.36           H
ATOM   4017 3HG2 VAL A 264      -4.415 -13.746  -5.761  1.00 90.36           H
ATOM   4018  HN  VAL A 264      -1.539 -11.630  -5.715  1.00 90.36           H
ATOM   4019  N   LEU A 265       0.068 -12.886  -3.225  1.00 89.31           N
ATOM   4020  CA  LEU A 265       1.099 -13.433  -2.360  1.00 89.31           C
ATOM   4021  C   LEU A 265       1.629 -12.329  -1.443  1.00 89.31           C
ATOM   4022  O   LEU A 265       2.067 -12.600  -0.326  1.00 89.31           O
ATOM   4023  HA  LEU A 265       0.633 -14.201  -1.741  1.00 89.31           H
ATOM   4024  CB  LEU A 265       2.186 -14.118  -3.189  1.00 89.31           C
ATOM   4025 1HB  LEU A 265       2.486 -13.442  -3.990  1.00 89.31           H
ATOM   4026 2HB  LEU A 265       3.060 -14.267  -2.555  1.00 89.31           H
ATOM   4027  CG  LEU A 265       1.807 -15.464  -3.812  1.00 89.31           C
ATOM   4028  HG  LEU A 265       0.941 -15.310  -4.456  1.00 89.31           H
ATOM   4029  CD1 LEU A 265       2.938 -15.997  -4.694  1.00 89.31           C
ATOM   4030 1HD1 LEU A 265       3.140 -15.286  -5.495  1.00 89.31           H
ATOM   4031 2HD1 LEU A 265       3.836 -16.132  -4.092  1.00 89.31           H
ATOM   4032 3HD1 LEU A 265       2.642 -16.954  -5.124  1.00 89.31           H
ATOM   4033  CD2 LEU A 265       1.397 -16.470  -2.735  1.00 89.31           C
ATOM   4034 1HD2 LEU A 265       2.228 -16.625  -2.047  1.00 89.31           H
ATOM   4035 2HD2 LEU A 265       0.538 -16.084  -2.186  1.00 89.31           H
ATOM   4036 3HD2 LEU A 265       1.133 -17.417  -3.204  1.00 89.31           H
ATOM   4037  HN  LEU A 265       0.296 -12.873  -4.198  1.00 89.31           H
ATOM   4038  N   SER A 266       1.572 -11.105  -1.950  1.00 91.11           N
ATOM   4039  CA  SER A 266       2.142  -9.974  -1.239  1.00 91.11           C
ATOM   4040  C   SER A 266       1.116  -9.400  -0.260  1.00 91.11           C
ATOM   4041  O   SER A 266       1.456  -9.060   0.873  1.00 91.11           O
ATOM   4042  HA  SER A 266       3.002 -10.374  -0.701  1.00 91.11           H
ATOM   4043  CB  SER A 266       2.611  -8.891  -2.213  1.00 91.11           C
ATOM   4044 1HB  SER A 266       2.981  -8.033  -1.651  1.00 91.11           H
ATOM   4045 2HB  SER A 266       3.445  -9.270  -2.803  1.00 91.11           H
ATOM   4046  OG  SER A 266       1.566  -8.470  -3.085  1.00 91.11           O
ATOM   4047  HG  SER A 266       1.684  -8.887  -3.986  1.00 91.11           H
ATOM   4048  HN  SER A 266       1.147 -10.883  -2.827  1.00 91.11           H
ATOM   4049  N   GLN A 267      -0.118  -9.309  -0.732  1.00 88.31           N
ATOM   4050  CA  GLN A 267      -1.125  -8.517  -0.047  1.00 88.31           C
ATOM   4051  C   GLN A 267      -1.919  -9.392   0.925  1.00 88.31           C
ATOM   4052  O   GLN A 267      -2.308  -8.937   2.000  1.00 88.31           O
ATOM   4053  HA  GLN A 267      -0.570  -7.759   0.506  1.00 88.31           H
ATOM   4054  CB  GLN A 267      -2.055  -7.827  -1.048  1.00 88.31           C
ATOM   4055 1HB  GLN A 267      -2.538  -8.575  -1.676  1.00 88.31           H
ATOM   4056 2HB  GLN A 267      -2.845  -7.301  -0.513  1.00 88.31           H
ATOM   4057  CG  GLN A 267      -1.281  -6.840  -1.924  1.00 88.31           C
ATOM   4058 1HG  GLN A 267      -0.502  -7.369  -2.473  1.00 88.31           H
ATOM   4059 2HG  GLN A 267      -1.951  -6.402  -2.664  1.00 88.31           H
ATOM   4060  CD  GLN A 267      -0.653  -5.731  -1.078  1.00 88.31           C
ATOM   4061  OE1 GLN A 267      -1.194  -5.299  -0.073  1.00 88.31           O
ATOM   4062  NE2 GLN A 267       0.517  -5.296  -1.538  1.00 88.31           N
ATOM   4063 1HE2 GLN A 267       0.906  -5.693  -2.369  1.00 88.31           H
ATOM   4064 2HE2 GLN A 267       1.006  -4.571  -1.053  1.00 88.31           H
ATOM   4065  HN  GLN A 267      -0.433  -9.765  -1.564  1.00 88.31           H
ATOM   4066  N   PHE A 268      -2.136 -10.632   0.513  1.00 91.97           N
ATOM   4067  CA  PHE A 268      -3.071 -11.500   1.209  1.00 91.97           C
ATOM   4068  C   PHE A 268      -2.612 -11.760   2.645  1.00 91.97           C
ATOM   4069  O   PHE A 268      -3.368 -11.544   3.591  1.00 91.97           O
ATOM   4070  HA  PHE A 268      -4.034 -10.990   1.224  1.00 91.97           H
ATOM   4071  CB  PHE A 268      -3.102 -12.826   0.448  1.00 91.97           C
ATOM   4072 1HB  PHE A 268      -3.367 -12.631  -0.591  1.00 91.97           H
ATOM   4073 2HB  PHE A 268      -2.100 -13.256   0.446  1.00 91.97           H
ATOM   4074  CG  PHE A 268      -4.080 -13.852   1.025  1.00 91.97           C
ATOM   4075  CD1 PHE A 268      -3.616 -14.883   1.781  1.00 91.97           C
ATOM   4076  HD1 PHE A 268      -2.548 -14.979   1.976  1.00 91.97           H
ATOM   4077  CD2 PHE A 268      -5.412 -13.733   0.781  1.00 91.97           C
ATOM   4078  HD2 PHE A 268      -5.784 -12.906   0.175  1.00 91.97           H
ATOM   4079  CE1 PHE A 268      -4.524 -15.835   2.316  1.00 91.97           C
ATOM   4080  HE1 PHE A 268      -4.153 -16.661   2.922  1.00 91.97           H
ATOM   4081  CE2 PHE A 268      -6.320 -14.684   1.316  1.00 91.97           C
ATOM   4082  HE2 PHE A 268      -7.388 -14.589   1.121  1.00 91.97           H
ATOM   4083  CZ  PHE A 268      -5.857 -15.715   2.073  1.00 91.97           C
ATOM   4084  HZ  PHE A 268      -6.553 -16.446   2.484  1.00 91.97           H
ATOM   4085  HN  PHE A 268      -1.686 -11.045  -0.279  1.00 91.97           H
ATOM   4086  N   PRO A 269      -1.370 -12.226   2.834  1.00 94.91           N
ATOM   4087  CA  PRO A 269      -0.875 -12.532   4.179  1.00 94.91           C
ATOM   4088  C   PRO A 269      -1.045 -11.363   5.136  1.00 94.91           C
ATOM   4089  O   PRO A 269      -1.468 -11.547   6.276  1.00 94.91           O
ATOM   4090  HA  PRO A 269      -1.456 -13.344   4.616  1.00 94.91           H
ATOM   4091  CB  PRO A 269       0.599 -12.872   3.954  1.00 94.91           C
ATOM   4092 1HB  PRO A 269       1.235 -11.994   4.063  1.00 94.91           H
ATOM   4093 2HB  PRO A 269       0.954 -13.612   4.671  1.00 94.91           H
ATOM   4094  CG  PRO A 269       0.624 -13.412   2.529  1.00 94.91           C
ATOM   4095 1HG  PRO A 269       1.624 -13.368   2.097  1.00 94.91           H
ATOM   4096 2HG  PRO A 269       0.316 -14.456   2.486  1.00 94.91           H
ATOM   4097  CD  PRO A 269      -0.352 -12.499   1.804  1.00 94.91           C
ATOM   4098 1HD  PRO A 269       0.129 -11.582   1.463  1.00 94.91           H
ATOM   4099 2HD  PRO A 269      -0.777 -12.979   0.922  1.00 94.91           H
ATOM   4100  N   TYR A 270      -0.707 -10.181   4.642  1.00 92.50           N
ATOM   4101  CA  TYR A 270      -0.758  -8.984   5.464  1.00 92.50           C
ATOM   4102  C   TYR A 270      -2.191  -8.685   5.909  1.00 92.50           C
ATOM   4103  O   TYR A 270      -2.434  -8.405   7.081  1.00 92.50           O
ATOM   4104  HA  TYR A 270      -0.140  -9.155   6.346  1.00 92.50           H
ATOM   4105  CB  TYR A 270      -0.263  -7.841   4.576  1.00 92.50           C
ATOM   4106 1HB  TYR A 270       0.776  -8.029   4.303  1.00 92.50           H
ATOM   4107 2HB  TYR A 270      -0.839  -7.838   3.650  1.00 92.50           H
ATOM   4108  CG  TYR A 270      -0.362  -6.460   5.226  1.00 92.50           C
ATOM   4109  CD1 TYR A 270      -1.065  -5.451   4.599  1.00 92.50           C
ATOM   4110  HD1 TYR A 270      -1.549  -5.638   3.641  1.00 92.50           H
ATOM   4111  CD2 TYR A 270       0.251  -6.223   6.439  1.00 92.50           C
ATOM   4112  HD2 TYR A 270       0.806  -7.020   6.934  1.00 92.50           H
ATOM   4113  CE1 TYR A 270      -1.158  -4.151   5.211  1.00 92.50           C
ATOM   4114  HE1 TYR A 270      -1.710  -3.345   4.727  1.00 92.50           H
ATOM   4115  CE2 TYR A 270       0.158  -4.923   7.051  1.00 92.50           C
ATOM   4116  HE2 TYR A 270       0.638  -4.722   8.009  1.00 92.50           H
ATOM   4117  CZ  TYR A 270      -0.542  -3.951   6.407  1.00 92.50           C
ATOM   4118  OH  TYR A 270      -0.630  -2.723   6.985  1.00 92.50           O
ATOM   4119  HH  TYR A 270      -0.396  -2.785   7.956  1.00 92.50           H
ATOM   4120  HN  TYR A 270      -0.403 -10.035   3.700  1.00 92.50           H
ATOM   4121  N   ASN A 271      -3.101  -8.755   4.949  1.00 91.30           N
ATOM   4122  CA  ASN A 271      -4.483  -8.384   5.200  1.00 91.30           C
ATOM   4123  C   ASN A 271      -5.144  -9.455   6.070  1.00 91.30           C
ATOM   4124  O   ASN A 271      -6.142  -9.189   6.739  1.00 91.30           O
ATOM   4125  HA  ASN A 271      -4.434  -7.415   5.697  1.00 91.30           H
ATOM   4126  CB  ASN A 271      -5.272  -8.282   3.893  1.00 91.30           C
ATOM   4127 1HB  ASN A 271      -5.025  -9.126   3.248  1.00 91.30           H
ATOM   4128 2HB  ASN A 271      -6.340  -8.345   4.103  1.00 91.30           H
ATOM   4129  CG  ASN A 271      -4.965  -6.971   3.168  1.00 91.30           C
ATOM   4130  OD1 ASN A 271      -5.492  -5.917   3.486  1.00 91.30           O
ATOM   4131  ND2 ASN A 271      -4.086  -7.094   2.177  1.00 91.30           N
ATOM   4132 1HD2 ASN A 271      -3.691  -7.988   1.968  1.00 91.30           H
ATOM   4133 2HD2 ASN A 271      -3.820  -6.292   1.643  1.00 91.30           H
ATOM   4134  HN  ASN A 271      -2.908  -9.058   4.016  1.00 91.30           H
ATOM   4135  N   CYS A 272      -4.562 -10.645   6.032  1.00 94.85           N
ATOM   4136  CA  CYS A 272      -4.980 -11.711   6.926  1.00 94.85           C
ATOM   4137  C   CYS A 272      -4.754 -11.247   8.366  1.00 94.85           C
ATOM   4138  O   CYS A 272      -5.636 -11.385   9.212  1.00 94.85           O
ATOM   4139  HA  CYS A 272      -6.040 -11.882   6.736  1.00 94.85           H
ATOM   4140  CB  CYS A 272      -4.247 -13.020   6.627  1.00 94.85           C
ATOM   4141 1HB  CYS A 272      -3.177 -12.833   6.530  1.00 94.85           H
ATOM   4142 2HB  CYS A 272      -4.374 -13.716   7.456  1.00 94.85           H
ATOM   4143  SG  CYS A 272      -4.894 -13.762   5.084  1.00 94.85           S
ATOM   4144  HG  CYS A 272      -4.317 -12.893   4.259  1.00 94.85           H
ATOM   4145  HN  CYS A 272      -3.820 -10.885   5.406  1.00 94.85           H
ATOM   4146  N   ILE A 273      -3.568 -10.705   8.600  1.00 93.45           N
ATOM   4147  CA  ILE A 273      -3.208 -10.235   9.927  1.00 93.45           C
ATOM   4148  C   ILE A 273      -4.063  -9.017  10.281  1.00 93.45           C
ATOM   4149  O   ILE A 273      -4.529  -8.889  11.413  1.00 93.45           O
ATOM   4150  HA  ILE A 273      -3.439 -11.035  10.631  1.00 93.45           H
ATOM   4151  CB  ILE A 273      -1.703  -9.977  10.014  1.00 93.45           C
ATOM   4152  HB  ILE A 273      -1.437  -9.246   9.250  1.00 93.45           H
ATOM   4153  CG1 ILE A 273      -0.909 -11.250   9.716  1.00 93.45           C
ATOM   4154 1HG1 ILE A 273      -1.120 -11.585   8.701  1.00 93.45           H
ATOM   4155 2HG1 ILE A 273       0.159 -11.038   9.767  1.00 93.45           H
ATOM   4156  CG2 ILE A 273      -1.328  -9.371  11.369  1.00 93.45           C
ATOM   4157 1HG2 ILE A 273      -1.853  -8.426  11.502  1.00 93.45           H
ATOM   4158 2HG2 ILE A 273      -1.611 -10.060  12.165  1.00 93.45           H
ATOM   4159 3HG2 ILE A 273      -0.252  -9.197  11.404  1.00 93.45           H
ATOM   4160  CD1 ILE A 273      -1.261 -12.360  10.709  1.00 93.45           C
ATOM   4161 1HD1 ILE A 273      -1.026 -12.031  11.721  1.00 93.45           H
ATOM   4162 2HD1 ILE A 273      -2.325 -12.587  10.638  1.00 93.45           H
ATOM   4163 3HD1 ILE A 273      -0.683 -13.254  10.474  1.00 93.45           H
ATOM   4164  HN  ILE A 273      -2.860 -10.586   7.904  1.00 93.45           H
ATOM   4165  N   LEU A 274      -4.243  -8.153   9.293  1.00 91.33           N
ATOM   4166  CA  LEU A 274      -5.043  -6.955   9.483  1.00 91.33           C
ATOM   4167  C   LEU A 274      -6.453  -7.353   9.924  1.00 91.33           C
ATOM   4168  O   LEU A 274      -7.050  -6.695  10.775  1.00 91.33           O
ATOM   4169  HA  LEU A 274      -4.581  -6.377  10.284  1.00 91.33           H
ATOM   4170  CB  LEU A 274      -5.014  -6.087   8.224  1.00 91.33           C
ATOM   4171 1HB  LEU A 274      -5.179  -6.730   7.359  1.00 91.33           H
ATOM   4172 2HB  LEU A 274      -5.852  -5.391   8.267  1.00 91.33           H
ATOM   4173  CG  LEU A 274      -3.733  -5.284   7.991  1.00 91.33           C
ATOM   4174  HG  LEU A 274      -2.905  -5.985   7.888  1.00 91.33           H
ATOM   4175  CD1 LEU A 274      -3.815  -4.486   6.688  1.00 91.33           C
ATOM   4176 1HD1 LEU A 274      -3.955  -5.170   5.852  1.00 91.33           H
ATOM   4177 2HD1 LEU A 274      -4.656  -3.794   6.738  1.00 91.33           H
ATOM   4178 3HD1 LEU A 274      -2.891  -3.924   6.548  1.00 91.33           H
ATOM   4179  CD2 LEU A 274      -3.420  -4.390   9.193  1.00 91.33           C
ATOM   4180 1HD2 LEU A 274      -4.244  -3.694   9.352  1.00 91.33           H
ATOM   4181 2HD2 LEU A 274      -3.289  -5.007  10.081  1.00 91.33           H
ATOM   4182 3HD2 LEU A 274      -2.505  -3.830   9.001  1.00 91.33           H
ATOM   4183  HN  LEU A 274      -3.855  -8.261   8.378  1.00 91.33           H
ATOM   4184  N   LEU A 275      -6.944  -8.428   9.326  1.00 92.78           N
ATOM   4185  CA  LEU A 275      -8.285  -8.903   9.623  1.00 92.78           C
ATOM   4186  C   LEU A 275      -8.361  -9.314  11.095  1.00 92.78           C
ATOM   4187  O   LEU A 275      -9.303  -8.951  11.797  1.00 92.78           O
ATOM   4188  HA  LEU A 275      -8.970  -8.070   9.462  1.00 92.78           H
ATOM   4189  CB  LEU A 275      -8.687 -10.015   8.652  1.00 92.78           C
ATOM   4190 1HB  LEU A 275      -8.580  -9.638   7.635  1.00 92.78           H
ATOM   4191 2HB  LEU A 275      -7.983 -10.839   8.763  1.00 92.78           H
ATOM   4192  CG  LEU A 275     -10.105 -10.567   8.815  1.00 92.78           C
ATOM   4193  HG  LEU A 275     -10.222 -10.910   9.843  1.00 92.78           H
ATOM   4194  CD1 LEU A 275     -11.149  -9.473   8.582  1.00 92.78           C
ATOM   4195 1HD1 LEU A 275     -11.002  -8.670   9.304  1.00 92.78           H
ATOM   4196 2HD1 LEU A 275     -11.042  -9.078   7.571  1.00 92.78           H
ATOM   4197 3HD1 LEU A 275     -12.148  -9.893   8.704  1.00 92.78           H
ATOM   4198  CD2 LEU A 275     -10.329 -11.777   7.907  1.00 92.78           C
ATOM   4199 1HD2 LEU A 275     -10.186 -11.483   6.867  1.00 92.78           H
ATOM   4200 2HD2 LEU A 275      -9.617 -12.562   8.164  1.00 92.78           H
ATOM   4201 3HD2 LEU A 275     -11.345 -12.150   8.043  1.00 92.78           H
ATOM   4202  HN  LEU A 275      -6.445  -8.969   8.650  1.00 92.78           H
ATOM   4203  N   VAL A 276      -7.355 -10.066  11.519  1.00 94.37           N
ATOM   4204  CA  VAL A 276      -7.291 -10.523  12.896  1.00 94.37           C
ATOM   4205  C   VAL A 276      -7.282  -9.312  13.831  1.00 94.37           C
ATOM   4206  O   VAL A 276      -8.012  -9.282  14.821  1.00 94.37           O
ATOM   4207  HA  VAL A 276      -8.189 -11.109  13.091  1.00 94.37           H
ATOM   4208  CB  VAL A 276      -6.079 -11.436  13.089  1.00 94.37           C
ATOM   4209  HB  VAL A 276      -5.194 -10.894  12.754  1.00 94.37           H
ATOM   4210  CG1 VAL A 276      -5.885 -11.785  14.566  1.00 94.37           C
ATOM   4211 1HG1 VAL A 276      -5.728 -10.871  15.138  1.00 94.37           H
ATOM   4212 2HG1 VAL A 276      -6.771 -12.299  14.937  1.00 94.37           H
ATOM   4213 3HG1 VAL A 276      -5.016 -12.435  14.675  1.00 94.37           H
ATOM   4214  CG2 VAL A 276      -6.204 -12.701  12.238  1.00 94.37           C
ATOM   4215 1HG2 VAL A 276      -7.102 -13.247  12.529  1.00 94.37           H
ATOM   4216 2HG2 VAL A 276      -6.271 -12.426  11.186  1.00 94.37           H
ATOM   4217 3HG2 VAL A 276      -5.329 -13.332  12.394  1.00 94.37           H
ATOM   4218  HN  VAL A 276      -6.595 -10.362  10.940  1.00 94.37           H
ATOM   4219  N   GLN A 277      -6.448  -8.343  13.484  1.00 90.95           N
ATOM   4220  CA  GLN A 277      -6.315  -7.144  14.294  1.00 90.95           C
ATOM   4221  C   GLN A 277      -7.644  -6.388  14.346  1.00 90.95           C
ATOM   4222  O   GLN A 277      -7.982  -5.790  15.366  1.00 90.95           O
ATOM   4223  HA  GLN A 277      -6.050  -7.496  15.291  1.00 90.95           H
ATOM   4224  CB  GLN A 277      -5.194  -6.247  13.766  1.00 90.95           C
ATOM   4225 1HB  GLN A 277      -5.298  -6.125  12.688  1.00 90.95           H
ATOM   4226 2HB  GLN A 277      -5.278  -5.254  14.208  1.00 90.95           H
ATOM   4227  CG  GLN A 277      -3.820  -6.839  14.087  1.00 90.95           C
ATOM   4228 1HG  GLN A 277      -3.723  -6.977  15.164  1.00 90.95           H
ATOM   4229 2HG  GLN A 277      -3.728  -7.824  13.630  1.00 90.95           H
ATOM   4230  CD  GLN A 277      -2.699  -5.929  13.581  1.00 90.95           C
ATOM   4231  OE1 GLN A 277      -2.886  -5.097  12.709  1.00 90.95           O
ATOM   4232  NE2 GLN A 277      -1.527  -6.133  14.175  1.00 90.95           N
ATOM   4233 1HE2 GLN A 277      -1.441  -6.833  14.885  1.00 90.95           H
ATOM   4234 2HE2 GLN A 277      -0.731  -5.587  13.913  1.00 90.95           H
ATOM   4235  HN  GLN A 277      -5.871  -8.367  12.668  1.00 90.95           H
ATOM   4236  N   THR A 278      -8.361  -6.439  13.234  1.00 91.79           N
ATOM   4237  CA  THR A 278      -9.627  -5.734  13.126  1.00 91.79           C
ATOM   4238  C   THR A 278     -10.667  -6.360  14.058  1.00 91.79           C
ATOM   4239  O   THR A 278     -11.387  -5.648  14.756  1.00 91.79           O
ATOM   4240  HA  THR A 278      -9.477  -4.707  13.458  1.00 91.79           H
ATOM   4241  CB  THR A 278     -10.048  -5.740  11.655  1.00 91.79           C
ATOM   4242  HB  THR A 278     -10.255  -6.754  11.314  1.00 91.79           H
ATOM   4243  OG1 THR A 278      -8.982  -5.071  10.986  1.00 91.79           O
ATOM   4244  HG1 THR A 278      -8.103  -5.434  11.295  1.00 91.79           H
ATOM   4245  CG2 THR A 278     -11.268  -4.855  11.392  1.00 91.79           C
ATOM   4246 1HG2 THR A 278     -11.037  -3.827  11.671  1.00 91.79           H
ATOM   4247 2HG2 THR A 278     -12.111  -5.212  11.983  1.00 91.79           H
ATOM   4248 3HG2 THR A 278     -11.524  -4.895  10.333  1.00 91.79           H
ATOM   4249  HN  THR A 278      -8.091  -6.950  12.417  1.00 91.79           H
ATOM   4250  N   ILE A 279     -10.711  -7.684  14.039  1.00 92.33           N
ATOM   4251  CA  ILE A 279     -11.653  -8.413  14.871  1.00 92.33           C
ATOM   4252  C   ILE A 279     -11.296  -8.202  16.344  1.00 92.33           C
ATOM   4253  O   ILE A 279     -12.174  -7.972  17.173  1.00 92.33           O
ATOM   4254  HA  ILE A 279     -12.642  -7.991  14.692  1.00 92.33           H
ATOM   4255  CB  ILE A 279     -11.708  -9.884  14.456  1.00 92.33           C
ATOM   4256  HB  ILE A 279     -10.693 -10.282  14.472  1.00 92.33           H
ATOM   4257  CG1 ILE A 279     -12.228 -10.031  13.024  1.00 92.33           C
ATOM   4258 1HG1 ILE A 279     -13.299  -9.829  13.000  1.00 92.33           H
ATOM   4259 2HG1 ILE A 279     -11.750  -9.292  12.382  1.00 92.33           H
ATOM   4260  CG2 ILE A 279     -12.530 -10.705  15.452  1.00 92.33           C
ATOM   4261 1HG2 ILE A 279     -12.076 -10.638  16.440  1.00 92.33           H
ATOM   4262 2HG2 ILE A 279     -13.547 -10.315  15.491  1.00 92.33           H
ATOM   4263 3HG2 ILE A 279     -12.552 -11.747  15.132  1.00 92.33           H
ATOM   4264  CD1 ILE A 279     -11.956 -11.436  12.484  1.00 92.33           C
ATOM   4265 1HD1 ILE A 279     -10.883 -11.625  12.487  1.00 92.33           H
ATOM   4266 2HD1 ILE A 279     -12.456 -12.172  13.115  1.00 92.33           H
ATOM   4267 3HD1 ILE A 279     -12.336 -11.514  11.465  1.00 92.33           H
ATOM   4268  HN  ILE A 279     -10.120  -8.255  13.470  1.00 92.33           H
ATOM   4269  N   ASP A 280     -10.004  -8.289  16.624  1.00 91.47           N
ATOM   4270  CA  ASP A 280      -9.523  -8.153  17.989  1.00 91.47           C
ATOM   4271  C   ASP A 280      -9.830  -6.743  18.495  1.00 91.47           C
ATOM   4272  O   ASP A 280     -10.124  -6.553  19.674  1.00 91.47           O
ATOM   4273  HA  ASP A 280     -10.048  -8.923  18.555  1.00 91.47           H
ATOM   4274  CB  ASP A 280      -8.009  -8.364  18.063  1.00 91.47           C
ATOM   4275 1HB  ASP A 280      -7.750  -9.323  17.616  1.00 91.47           H
ATOM   4276 2HB  ASP A 280      -7.503  -7.594  17.481  1.00 91.47           H
ATOM   4277  CG  ASP A 280      -7.520  -8.321  19.512  1.00 91.47           C
ATOM   4278  OD1 ASP A 280      -8.121  -9.045  20.335  1.00 91.47           O
ATOM   4279  OD2 ASP A 280      -6.557  -7.565  19.764  1.00 91.47           O
ATOM   4280  HN  ASP A 280      -9.292  -8.448  15.939  1.00 91.47           H
ATOM   4281  N   ALA A 281      -9.750  -5.789  17.578  1.00 90.74           N
ATOM   4282  CA  ALA A 281     -10.020  -4.402  17.916  1.00 90.74           C
ATOM   4283  C   ALA A 281     -11.456  -4.277  18.429  1.00 90.74           C
ATOM   4284  O   ALA A 281     -11.753  -3.411  19.250  1.00 90.74           O
ATOM   4285  HA  ALA A 281      -9.333  -4.114  18.711  1.00 90.74           H
ATOM   4286  CB  ALA A 281      -9.759  -3.519  16.694  1.00 90.74           C
ATOM   4287 1HB  ALA A 281      -8.718  -3.621  16.388  1.00 90.74           H
ATOM   4288 2HB  ALA A 281     -10.410  -3.827  15.877  1.00 90.74           H
ATOM   4289 3HB  ALA A 281      -9.962  -2.478  16.948  1.00 90.74           H
ATOM   4290  HN  ALA A 281      -9.506  -5.951  16.622  1.00 90.74           H
ATOM   4291  N   TYR A 282     -12.310  -5.156  17.924  1.00 79.36           N
ATOM   4292  CA  TYR A 282     -13.716  -5.130  18.291  1.00 79.36           C
ATOM   4293  C   TYR A 282     -13.994  -6.074  19.462  1.00 79.36           C
ATOM   4294  O   TYR A 282     -14.659  -5.695  20.425  1.00 79.36           O
ATOM   4295  HA  TYR A 282     -13.967  -4.111  18.587  1.00 79.36           H
ATOM   4296  CB  TYR A 282     -14.482  -5.622  17.061  1.00 79.36           C
ATOM   4297 1HB  TYR A 282     -14.197  -5.015  16.201  1.00 79.36           H
ATOM   4298 2HB  TYR A 282     -14.178  -6.646  16.843  1.00 79.36           H
ATOM   4299  CG  TYR A 282     -16.003  -5.578  17.217  1.00 79.36           C
ATOM   4300  CD1 TYR A 282     -16.705  -6.740  17.465  1.00 79.36           C
ATOM   4301  HD1 TYR A 282     -16.175  -7.689  17.549  1.00 79.36           H
ATOM   4302  CD2 TYR A 282     -16.673  -4.376  17.110  1.00 79.36           C
ATOM   4303  HD2 TYR A 282     -16.119  -3.459  16.914  1.00 79.36           H
ATOM   4304  CE1 TYR A 282     -18.137  -6.699  17.612  1.00 79.36           C
ATOM   4305  HE1 TYR A 282     -18.703  -7.609  17.807  1.00 79.36           H
ATOM   4306  CE2 TYR A 282     -18.105  -4.335  17.257  1.00 79.36           C
ATOM   4307  HE2 TYR A 282     -18.647  -3.393  17.175  1.00 79.36           H
ATOM   4308  CZ  TYR A 282     -18.766  -5.498  17.500  1.00 79.36           C
ATOM   4309  OH  TYR A 282     -20.118  -5.459  17.639  1.00 79.36           O
ATOM   4310  HH  TYR A 282     -20.468  -6.373  17.846  1.00 79.36           H
ATOM   4311  HN  TYR A 282     -12.055  -5.874  17.276  1.00 79.36           H
ATOM   4312  N   ALA A 283     -13.471  -7.285  19.341  1.00 89.20           N
ATOM   4313  CA  ALA A 283     -13.870  -8.364  20.229  1.00 89.20           C
ATOM   4314  C   ALA A 283     -12.890  -8.443  21.401  1.00 89.20           C
ATOM   4315  O   ALA A 283     -13.210  -9.010  22.445  1.00 89.20           O
ATOM   4316  HA  ALA A 283     -14.863  -8.130  20.611  1.00 89.20           H
ATOM   4317  CB  ALA A 283     -13.941  -9.674  19.441  1.00 89.20           C
ATOM   4318 1HB  ALA A 283     -14.672  -9.575  18.638  1.00 89.20           H
ATOM   4319 2HB  ALA A 283     -12.962  -9.896  19.016  1.00 89.20           H
ATOM   4320 3HB  ALA A 283     -14.240 -10.483  20.107  1.00 89.20           H
ATOM   4321  HN  ALA A 283     -12.788  -7.534  18.654  1.00 89.20           H
ATOM   4322  N   MET A 284     -11.717  -7.864  21.191  1.00 82.85           N
ATOM   4323  CA  MET A 284     -10.687  -7.866  22.215  1.00 82.85           C
ATOM   4324  C   MET A 284     -10.495  -9.268  22.797  1.00 82.85           C
ATOM   4325  O   MET A 284     -10.412  -9.434  24.013  1.00 82.85           O
ATOM   4326  HA  MET A 284      -9.773  -7.546  21.714  1.00 82.85           H
ATOM   4327  CB  MET A 284     -11.077  -6.898  23.334  1.00 82.85           C
ATOM   4328 1HB  MET A 284     -11.993  -7.242  23.814  1.00 82.85           H
ATOM   4329 2HB  MET A 284     -10.300  -6.888  24.098  1.00 82.85           H
ATOM   4330  CG  MET A 284     -11.281  -5.484  22.788  1.00 82.85           C
ATOM   4331 1HG  MET A 284     -10.345  -5.104  22.378  1.00 82.85           H
ATOM   4332 2HG  MET A 284     -12.003  -5.501  21.971  1.00 82.85           H
ATOM   4333  SD  MET A 284     -11.858  -4.405  24.088  1.00 82.85           S
ATOM   4334  CE  MET A 284     -12.038  -2.884  23.171  1.00 82.85           C
ATOM   4335 1HE  MET A 284     -11.074  -2.596  22.752  1.00 82.85           H
ATOM   4336 2HE  MET A 284     -12.757  -3.029  22.364  1.00 82.85           H
ATOM   4337 3HE  MET A 284     -12.394  -2.098  23.838  1.00 82.85           H
ATOM   4338  HN  MET A 284     -11.466  -7.402  20.340  1.00 82.85           H
ATOM   4339  N   PHE A 285     -10.430 -10.243  21.901  1.00 85.07           N
ATOM   4340  CA  PHE A 285     -10.439 -11.637  22.310  1.00 85.07           C
ATOM   4341  C   PHE A 285      -9.025 -12.122  22.635  1.00 85.07           C
ATOM   4342  O   PHE A 285      -8.852 -13.178  23.243  1.00 85.07           O
ATOM   4343  HA  PHE A 285     -11.060 -11.708  23.203  1.00 85.07           H
ATOM   4344  CB  PHE A 285     -10.985 -12.445  21.131  1.00 85.07           C
ATOM   4345 1HB  PHE A 285     -11.197 -13.460  21.466  1.00 85.07           H
ATOM   4346 2HB  PHE A 285     -11.932 -12.010  20.813  1.00 85.07           H
ATOM   4347  CG  PHE A 285     -10.040 -12.507  19.929  1.00 85.07           C
ATOM   4348  CD1 PHE A 285     -10.112 -11.558  18.957  1.00 85.07           C
ATOM   4349  HD1 PHE A 285     -10.843 -10.753  19.035  1.00 85.07           H
ATOM   4350  CD2 PHE A 285      -9.128 -13.511  19.832  1.00 85.07           C
ATOM   4351  HD2 PHE A 285      -9.070 -14.272  20.610  1.00 85.07           H
ATOM   4352  CE1 PHE A 285      -9.236 -11.615  17.842  1.00 85.07           C
ATOM   4353  HE1 PHE A 285      -9.294 -10.855  17.063  1.00 85.07           H
ATOM   4354  CE2 PHE A 285      -8.252 -13.569  18.716  1.00 85.07           C
ATOM   4355  HE2 PHE A 285      -7.521 -14.374  18.638  1.00 85.07           H
ATOM   4356  CZ  PHE A 285      -8.324 -12.620  17.745  1.00 85.07           C
ATOM   4357  HZ  PHE A 285      -7.651 -12.664  16.889  1.00 85.07           H
ATOM   4358  HN  PHE A 285     -10.372 -10.092  20.914  1.00 85.07           H
ATOM   4359  N   ILE A 286      -8.051 -11.329  22.215  1.00 86.87           N
ATOM   4360  CA  ILE A 286      -6.658 -11.652  22.476  1.00 86.87           C
ATOM   4361  C   ILE A 286      -6.275 -11.150  23.870  1.00 86.87           C
ATOM   4362  O   ILE A 286      -6.059  -9.955  24.066  1.00 86.87           O
ATOM   4363  HA  ILE A 286      -6.567 -12.738  22.463  1.00 86.87           H
ATOM   4364  CB  ILE A 286      -5.764 -11.109  21.360  1.00 86.87           C
ATOM   4365  HB  ILE A 286      -5.892 -10.027  21.315  1.00 86.87           H
ATOM   4366  CG1 ILE A 286      -6.183 -11.670  19.999  1.00 86.87           C
ATOM   4367 1HG1 ILE A 286      -6.047 -12.751  19.990  1.00 86.87           H
ATOM   4368 2HG1 ILE A 286      -7.244 -11.481  19.836  1.00 86.87           H
ATOM   4369  CG2 ILE A 286      -4.288 -11.377  21.660  1.00 86.87           C
ATOM   4370 1HG2 ILE A 286      -4.013 -10.890  22.596  1.00 86.87           H
ATOM   4371 2HG2 ILE A 286      -4.124 -12.451  21.747  1.00 86.87           H
ATOM   4372 3HG2 ILE A 286      -3.675 -10.981  20.851  1.00 86.87           H
ATOM   4373  CD1 ILE A 286      -5.367 -11.037  18.870  1.00 86.87           C
ATOM   4374 1HD1 ILE A 286      -5.526  -9.959  18.868  1.00 86.87           H
ATOM   4375 2HD1 ILE A 286      -4.309 -11.248  19.024  1.00 86.87           H
ATOM   4376 3HD1 ILE A 286      -5.686 -11.454  17.915  1.00 86.87           H
ATOM   4377  HN  ILE A 286      -8.200 -10.481  21.707  1.00 86.87           H
ATOM   4378  N   SER A 287      -6.202 -12.089  24.802  1.00 85.01           N
ATOM   4379  CA  SER A 287      -5.857 -11.756  26.174  1.00 85.01           C
ATOM   4380  C   SER A 287      -4.457 -12.277  26.503  1.00 85.01           C
ATOM   4381  O   SER A 287      -3.863 -11.881  27.505  1.00 85.01           O
ATOM   4382  HA  SER A 287      -5.881 -10.667  26.221  1.00 85.01           H
ATOM   4383  CB  SER A 287      -6.882 -12.331  27.154  1.00 85.01           C
ATOM   4384 1HB  SER A 287      -6.584 -12.087  28.174  1.00 85.01           H
ATOM   4385 2HB  SER A 287      -7.850 -11.860  26.984  1.00 85.01           H
ATOM   4386  OG  SER A 287      -7.011 -13.744  27.023  1.00 85.01           O
ATOM   4387  HG  SER A 287      -7.719 -14.081  27.644  1.00 85.01           H
ATOM   4388  HN  SER A 287      -6.373 -13.059  24.633  1.00 85.01           H
ATOM   4389  N   ASN A 288      -3.970 -13.156  25.640  1.00 85.82           N
ATOM   4390  CA  ASN A 288      -2.693 -13.809  25.877  1.00 85.82           C
ATOM   4391  C   ASN A 288      -1.575 -12.976  25.247  1.00 85.82           C
ATOM   4392  O   ASN A 288      -1.593 -12.713  24.045  1.00 85.82           O
ATOM   4393  HA  ASN A 288      -2.603 -13.876  26.961  1.00 85.82           H
ATOM   4394  CB  ASN A 288      -2.660 -15.201  25.244  1.00 85.82           C
ATOM   4395 1HB  ASN A 288      -3.551 -15.757  25.534  1.00 85.82           H
ATOM   4396 2HB  ASN A 288      -2.680 -15.111  24.158  1.00 85.82           H
ATOM   4397  CG  ASN A 288      -1.409 -15.970  25.674  1.00 85.82           C
ATOM   4398  OD1 ASN A 288      -0.325 -15.424  25.797  1.00 85.82           O
ATOM   4399  ND2 ASN A 288      -1.620 -17.264  25.896  1.00 85.82           N
ATOM   4400 1HD2 ASN A 288      -2.535 -17.650  25.776  1.00 85.82           H
ATOM   4401 2HD2 ASN A 288      -0.863 -17.852  26.181  1.00 85.82           H
ATOM   4402  HN  ASN A 288      -4.430 -13.424  24.794  1.00 85.82           H
ATOM   4403  N   CYS A 289      -0.628 -12.583  26.086  1.00 90.28           N
ATOM   4404  CA  CYS A 289       0.441 -11.702  25.649  1.00 90.28           C
ATOM   4405  C   CYS A 289       1.273 -12.441  24.599  1.00 90.28           C
ATOM   4406  O   CYS A 289       1.719 -11.842  23.621  1.00 90.28           O
ATOM   4407  HA  CYS A 289      -0.035 -10.822  25.217  1.00 90.28           H
ATOM   4408  CB  CYS A 289       1.298 -11.226  26.824  1.00 90.28           C
ATOM   4409 1HB  CYS A 289       0.670 -10.734  27.567  1.00 90.28           H
ATOM   4410 2HB  CYS A 289       1.763 -12.080  27.316  1.00 90.28           H
ATOM   4411  SG  CYS A 289       2.586 -10.069  26.231  1.00 90.28           S
ATOM   4412  HN  CYS A 289      -0.584 -12.857  27.047  1.00 90.28           H
ATOM   4413  N   ALA A 290       1.458 -13.731  24.836  1.00 92.55           N
ATOM   4414  CA  ALA A 290       2.287 -14.542  23.962  1.00 92.55           C
ATOM   4415  C   ALA A 290       1.696 -14.532  22.551  1.00 92.55           C
ATOM   4416  O   ALA A 290       2.427 -14.421  21.568  1.00 92.55           O
ATOM   4417  HA  ALA A 290       3.279 -14.092  23.934  1.00 92.55           H
ATOM   4418  CB  ALA A 290       2.403 -15.956  24.534  1.00 92.55           C
ATOM   4419 1HB  ALA A 290       2.856 -15.911  25.525  1.00 92.55           H
ATOM   4420 2HB  ALA A 290       1.411 -16.401  24.608  1.00 92.55           H
ATOM   4421 3HB  ALA A 290       3.026 -16.564  23.878  1.00 92.55           H
ATOM   4422  HN  ALA A 290       1.052 -14.221  25.608  1.00 92.55           H
ATOM   4423  N   VAL A 291       0.377 -14.648  22.495  1.00 92.75           N
ATOM   4424  CA  VAL A 291      -0.322 -14.649  21.221  1.00 92.75           C
ATOM   4425  C   VAL A 291      -0.176 -13.275  20.564  1.00 92.75           C
ATOM   4426  O   VAL A 291       0.074 -13.181  19.363  1.00 92.75           O
ATOM   4427  HA  VAL A 291       0.155 -15.394  20.585  1.00 92.75           H
ATOM   4428  CB  VAL A 291      -1.781 -15.062  21.425  1.00 92.75           C
ATOM   4429  HB  VAL A 291      -2.232 -14.364  22.129  1.00 92.75           H
ATOM   4430  CG1 VAL A 291      -2.562 -14.978  20.112  1.00 92.75           C
ATOM   4431 1HG1 VAL A 291      -2.538 -13.954  19.740  1.00 92.75           H
ATOM   4432 2HG1 VAL A 291      -2.110 -15.643  19.377  1.00 92.75           H
ATOM   4433 3HG1 VAL A 291      -3.596 -15.278  20.285  1.00 92.75           H
ATOM   4434  CG2 VAL A 291      -1.873 -16.465  22.029  1.00 92.75           C
ATOM   4435 1HG2 VAL A 291      -1.397 -17.181  21.360  1.00 92.75           H
ATOM   4436 2HG2 VAL A 291      -1.368 -16.478  22.995  1.00 92.75           H
ATOM   4437 3HG2 VAL A 291      -2.921 -16.734  22.163  1.00 92.75           H
ATOM   4438  HN  VAL A 291      -0.211 -14.740  23.300  1.00 92.75           H
ATOM   4439  N   SER A 292      -0.339 -12.243  21.379  1.00 92.97           N
ATOM   4440  CA  SER A 292      -0.250 -10.879  20.888  1.00 92.97           C
ATOM   4441  C   SER A 292       1.138 -10.626  20.294  1.00 92.97           C
ATOM   4442  O   SER A 292       1.261 -10.016  19.233  1.00 92.97           O
ATOM   4443  HA  SER A 292      -1.016 -10.800  20.117  1.00 92.97           H
ATOM   4444  CB  SER A 292      -0.541  -9.872  22.002  1.00 92.97           C
ATOM   4445 1HB  SER A 292      -1.494 -10.117  22.471  1.00 92.97           H
ATOM   4446 2HB  SER A 292       0.224  -9.953  22.774  1.00 92.97           H
ATOM   4447  OG  SER A 292      -0.583  -8.534  21.514  1.00 92.97           O
ATOM   4448  HG  SER A 292      -1.390  -8.405  20.937  1.00 92.97           H
ATOM   4449  HN  SER A 292      -0.528 -12.329  22.358  1.00 92.97           H
ATOM   4450  N   THR A 293       2.147 -11.109  21.004  1.00 89.60           N
ATOM   4451  CA  THR A 293       3.523 -10.898  20.588  1.00 89.60           C
ATOM   4452  C   THR A 293       3.769 -11.532  19.217  1.00 89.60           C
ATOM   4453  O   THR A 293       4.362 -10.908  18.338  1.00 89.60           O
ATOM   4454  HA  THR A 293       3.689  -9.826  20.478  1.00 89.60           H
ATOM   4455  CB  THR A 293       4.438 -11.447  21.684  1.00 89.60           C
ATOM   4456  HB  THR A 293       4.277 -12.515  21.826  1.00 89.60           H
ATOM   4457  OG1 THR A 293       4.156 -10.626  22.815  1.00 89.60           O
ATOM   4458  HG1 THR A 293       3.433 -11.041  23.366  1.00 89.60           H
ATOM   4459  CG2 THR A 293       5.918 -11.188  21.395  1.00 89.60           C
ATOM   4460 1HG2 THR A 293       6.091 -10.114  21.320  1.00 89.60           H
ATOM   4461 2HG2 THR A 293       6.195 -11.667  20.456  1.00 89.60           H
ATOM   4462 3HG2 THR A 293       6.523 -11.598  22.204  1.00 89.60           H
ATOM   4463  HN  THR A 293       2.037 -11.634  21.848  1.00 89.60           H
ATOM   4464  N   ASN A 294       3.300 -12.763  19.078  1.00 91.25           N
ATOM   4465  CA  ASN A 294       3.518 -13.512  17.852  1.00 91.25           C
ATOM   4466  C   ASN A 294       2.794 -12.815  16.698  1.00 91.25           C
ATOM   4467  O   ASN A 294       3.304 -12.766  15.580  1.00 91.25           O
ATOM   4468  HA  ASN A 294       4.599 -13.531  17.715  1.00 91.25           H
ATOM   4469  CB  ASN A 294       2.962 -14.933  17.968  1.00 91.25           C
ATOM   4470 1HB  ASN A 294       1.963 -14.902  18.404  1.00 91.25           H
ATOM   4471 2HB  ASN A 294       2.863 -15.371  16.975  1.00 91.25           H
ATOM   4472  CG  ASN A 294       3.873 -15.809  18.830  1.00 91.25           C
ATOM   4473  OD1 ASN A 294       5.043 -15.525  19.030  1.00 91.25           O
ATOM   4474  ND2 ASN A 294       3.274 -16.887  19.328  1.00 91.25           N
ATOM   4475 1HD2 ASN A 294       2.310 -17.062  19.125  1.00 91.25           H
ATOM   4476 2HD2 ASN A 294       3.787 -17.523  19.904  1.00 91.25           H
ATOM   4477  HN  ASN A 294       2.782 -13.247  19.783  1.00 91.25           H
ATOM   4478  N   ILE A 295       1.617 -12.293  17.009  1.00 92.04           N
ATOM   4479  CA  ILE A 295       0.815 -11.605  16.011  1.00 92.04           C
ATOM   4480  C   ILE A 295       1.571 -10.369  15.520  1.00 92.04           C
ATOM   4481  O   ILE A 295       1.587 -10.081  14.324  1.00 92.04           O
ATOM   4482  HA  ILE A 295       0.685 -12.287  15.171  1.00 92.04           H
ATOM   4483  CB  ILE A 295      -0.578 -11.295  16.563  1.00 92.04           C
ATOM   4484  HB  ILE A 295      -0.465 -10.903  17.574  1.00 92.04           H
ATOM   4485  CG1 ILE A 295      -1.423 -12.567  16.663  1.00 92.04           C
ATOM   4486 1HG1 ILE A 295      -1.672 -12.922  15.663  1.00 92.04           H
ATOM   4487 2HG1 ILE A 295      -0.845 -13.355  17.146  1.00 92.04           H
ATOM   4488  CG2 ILE A 295      -1.268 -10.212  15.732  1.00 92.04           C
ATOM   4489 1HG2 ILE A 295      -0.672  -9.300  15.757  1.00 92.04           H
ATOM   4490 2HG2 ILE A 295      -1.368 -10.553  14.702  1.00 92.04           H
ATOM   4491 3HG2 ILE A 295      -2.256 -10.011  16.146  1.00 92.04           H
ATOM   4492  CD1 ILE A 295      -2.707 -12.310  17.454  1.00 92.04           C
ATOM   4493 1HD1 ILE A 295      -2.453 -11.979  18.461  1.00 92.04           H
ATOM   4494 2HD1 ILE A 295      -3.294 -11.539  16.955  1.00 92.04           H
ATOM   4495 3HD1 ILE A 295      -3.289 -13.230  17.510  1.00 92.04           H
ATOM   4496  HN  ILE A 295       1.211 -12.333  17.922  1.00 92.04           H
ATOM   4497  N   ASP A 296       2.179  -9.671  16.468  1.00 93.07           N
ATOM   4498  CA  ASP A 296       2.882  -8.438  16.155  1.00 93.07           C
ATOM   4499  C   ASP A 296       4.075  -8.751  15.250  1.00 93.07           C
ATOM   4500  O   ASP A 296       4.370  -7.997  14.324  1.00 93.07           O
ATOM   4501  HA  ASP A 296       2.143  -7.803  15.667  1.00 93.07           H
ATOM   4502  CB  ASP A 296       3.415  -7.771  17.425  1.00 93.07           C
ATOM   4503 1HB  ASP A 296       3.920  -8.511  18.045  1.00 93.07           H
ATOM   4504 2HB  ASP A 296       4.157  -7.017  17.160  1.00 93.07           H
ATOM   4505  CG  ASP A 296       2.281  -7.120  18.220  1.00 93.07           C
ATOM   4506  OD1 ASP A 296       1.224  -6.870  17.600  1.00 93.07           O
ATOM   4507  OD2 ASP A 296       2.495  -6.888  19.429  1.00 93.07           O
ATOM   4508  HN  ASP A 296       2.197  -9.935  17.432  1.00 93.07           H
ATOM   4509  N   ILE A 297       4.727  -9.865  15.548  1.00 91.81           N
ATOM   4510  CA  ILE A 297       5.865 -10.301  14.756  1.00 91.81           C
ATOM   4511  C   ILE A 297       5.393 -10.653  13.344  1.00 91.81           C
ATOM   4512  O   ILE A 297       6.017 -10.258  12.361  1.00 91.81           O
ATOM   4513  HA  ILE A 297       6.557  -9.461  14.689  1.00 91.81           H
ATOM   4514  CB  ILE A 297       6.603 -11.441  15.461  1.00 91.81           C
ATOM   4515  HB  ILE A 297       5.869 -12.190  15.758  1.00 91.81           H
ATOM   4516  CG1 ILE A 297       7.286 -10.946  16.737  1.00 91.81           C
ATOM   4517 1HG1 ILE A 297       8.102 -10.271  16.479  1.00 91.81           H
ATOM   4518 2HG1 ILE A 297       6.577 -10.373  17.335  1.00 91.81           H
ATOM   4519  CG2 ILE A 297       7.588 -12.125  14.512  1.00 91.81           C
ATOM   4520 1HG2 ILE A 297       7.047 -12.534  13.659  1.00 91.81           H
ATOM   4521 2HG2 ILE A 297       8.321 -11.398  14.162  1.00 91.81           H
ATOM   4522 3HG2 ILE A 297       8.099 -12.932  15.038  1.00 91.81           H
ATOM   4523  CD1 ILE A 297       7.826 -12.117  17.560  1.00 91.81           C
ATOM   4524 1HD1 ILE A 297       7.004 -12.777  17.837  1.00 91.81           H
ATOM   4525 2HD1 ILE A 297       8.553 -12.673  16.967  1.00 91.81           H
ATOM   4526 3HD1 ILE A 297       8.307 -11.737  18.461  1.00 91.81           H
ATOM   4527  HN  ILE A 297       4.491 -10.463  16.313  1.00 91.81           H
ATOM   4528  N   CYS A 298       4.295 -11.393  13.289  1.00 94.23           N
ATOM   4529  CA  CYS A 298       3.729 -11.798  12.014  1.00 94.23           C
ATOM   4530  C   CYS A 298       3.389 -10.536  11.217  1.00 94.23           C
ATOM   4531  O   CYS A 298       3.588 -10.491  10.005  1.00 94.23           O
ATOM   4532  HA  CYS A 298       4.494 -12.383  11.503  1.00 94.23           H
ATOM   4533  CB  CYS A 298       2.509 -12.703  12.198  1.00 94.23           C
ATOM   4534 1HB  CYS A 298       1.837 -12.274  12.942  1.00 94.23           H
ATOM   4535 2HB  CYS A 298       1.950 -12.768  11.265  1.00 94.23           H
ATOM   4536  SG  CYS A 298       3.042 -14.372  12.726  1.00 94.23           S
ATOM   4537  HG  CYS A 298       3.265 -14.051  13.997  1.00 94.23           H
ATOM   4538  HN  CYS A 298       3.797 -11.714  14.094  1.00 94.23           H
ATOM   4539  N   PHE A 299       2.881  -9.543  11.932  1.00 94.10           N
ATOM   4540  CA  PHE A 299       2.511  -8.285  11.307  1.00 94.10           C
ATOM   4541  C   PHE A 299       3.719  -7.630  10.635  1.00 94.10           C
ATOM   4542  O   PHE A 299       3.629  -7.176   9.495  1.00 94.10           O
ATOM   4543  HA  PHE A 299       1.755  -8.508  10.554  1.00 94.10           H
ATOM   4544  CB  PHE A 299       2.000  -7.366  12.419  1.00 94.10           C
ATOM   4545 1HB  PHE A 299       1.138  -7.833  12.895  1.00 94.10           H
ATOM   4546 2HB  PHE A 299       2.773  -7.272  13.182  1.00 94.10           H
ATOM   4547  CG  PHE A 299       1.605  -5.968  11.939  1.00 94.10           C
ATOM   4548  CD1 PHE A 299       2.466  -4.927  12.093  1.00 94.10           C
ATOM   4549  HD1 PHE A 299       3.439  -5.089  12.559  1.00 94.10           H
ATOM   4550  CD2 PHE A 299       0.392  -5.766  11.358  1.00 94.10           C
ATOM   4551  HD2 PHE A 299      -0.299  -6.601  11.235  1.00 94.10           H
ATOM   4552  CE1 PHE A 299       2.099  -3.630  11.648  1.00 94.10           C
ATOM   4553  HE1 PHE A 299       2.790  -2.795  11.772  1.00 94.10           H
ATOM   4554  CE2 PHE A 299       0.025  -4.469  10.913  1.00 94.10           C
ATOM   4555  HE2 PHE A 299      -0.948  -4.308  10.447  1.00 94.10           H
ATOM   4556  CZ  PHE A 299       0.886  -3.428  11.067  1.00 94.10           C
ATOM   4557  HZ  PHE A 299       0.604  -2.432  10.725  1.00 94.10           H
ATOM   4558  HN  PHE A 299       2.723  -9.588  12.919  1.00 94.10           H
ATOM   4559  N   GLN A 300       4.821  -7.601  11.370  1.00 89.96           N
ATOM   4560  CA  GLN A 300       6.030  -6.961  10.880  1.00 89.96           C
ATOM   4561  C   GLN A 300       6.475  -7.604   9.564  1.00 89.96           C
ATOM   4562  O   GLN A 300       6.793  -6.904   8.604  1.00 89.96           O
ATOM   4563  HA  GLN A 300       5.759  -5.920  10.710  1.00 89.96           H
ATOM   4564  CB  GLN A 300       7.146  -7.025  11.925  1.00 89.96           C
ATOM   4565 1HB  GLN A 300       7.256  -8.049  12.283  1.00 89.96           H
ATOM   4566 2HB  GLN A 300       8.094  -6.743  11.467  1.00 89.96           H
ATOM   4567  CG  GLN A 300       6.847  -6.097  13.104  1.00 89.96           C
ATOM   4568 1HG  GLN A 300       6.728  -5.074  12.745  1.00 89.96           H
ATOM   4569 2HG  GLN A 300       5.902  -6.384  13.567  1.00 89.96           H
ATOM   4570  CD  GLN A 300       7.968  -6.151  14.143  1.00 89.96           C
ATOM   4571  OE1 GLN A 300       9.146  -6.131  13.825  1.00 89.96           O
ATOM   4572  NE2 GLN A 300       7.538  -6.221  15.400  1.00 89.96           N
ATOM   4573 1HE2 GLN A 300       6.556  -6.234  15.592  1.00 89.96           H
ATOM   4574 2HE2 GLN A 300       8.195  -6.261  16.152  1.00 89.96           H
ATOM   4575  HN  GLN A 300       4.896  -8.003  12.282  1.00 89.96           H
ATOM   4576  N   VAL A 301       6.482  -8.929   9.562  1.00 94.51           N
ATOM   4577  CA  VAL A 301       6.995  -9.672   8.424  1.00 94.51           C
ATOM   4578  C   VAL A 301       6.095  -9.426   7.212  1.00 94.51           C
ATOM   4579  O   VAL A 301       6.576  -9.051   6.143  1.00 94.51           O
ATOM   4580  HA  VAL A 301       7.992  -9.290   8.204  1.00 94.51           H
ATOM   4581  CB  VAL A 301       7.124 -11.154   8.783  1.00 94.51           C
ATOM   4582  HB  VAL A 301       6.142 -11.509   9.097  1.00 94.51           H
ATOM   4583  CG1 VAL A 301       7.554 -11.977   7.567  1.00 94.51           C
ATOM   4584 1HG1 VAL A 301       6.812 -11.872   6.776  1.00 94.51           H
ATOM   4585 2HG1 VAL A 301       8.519 -11.619   7.209  1.00 94.51           H
ATOM   4586 3HG1 VAL A 301       7.638 -13.026   7.849  1.00 94.51           H
ATOM   4587  CG2 VAL A 301       8.092 -11.354   9.950  1.00 94.51           C
ATOM   4588 1HG2 VAL A 301       9.076 -10.974   9.675  1.00 94.51           H
ATOM   4589 2HG2 VAL A 301       7.725 -10.814  10.823  1.00 94.51           H
ATOM   4590 3HG2 VAL A 301       8.165 -12.416  10.184  1.00 94.51           H
ATOM   4591  HN  VAL A 301       6.146  -9.491  10.318  1.00 94.51           H
ATOM   4592  N   THR A 302       4.805  -9.648   7.417  1.00 93.87           N
ATOM   4593  CA  THR A 302       3.857  -9.624   6.317  1.00 93.87           C
ATOM   4594  C   THR A 302       3.739  -8.210   5.746  1.00 93.87           C
ATOM   4595  O   THR A 302       3.549  -8.036   4.543  1.00 93.87           O
ATOM   4596  HA  THR A 302       4.240 -10.260   5.519  1.00 93.87           H
ATOM   4597  CB  THR A 302       2.528 -10.187   6.825  1.00 93.87           C
ATOM   4598  HB  THR A 302       1.775 -10.180   6.037  1.00 93.87           H
ATOM   4599  OG1 THR A 302       2.229  -9.392   7.969  1.00 93.87           O
ATOM   4600  HG1 THR A 302       1.282  -9.542   8.252  1.00 93.87           H
ATOM   4601  CG2 THR A 302       2.668 -11.605   7.383  1.00 93.87           C
ATOM   4602 1HG2 THR A 302       3.372 -11.600   8.216  1.00 93.87           H
ATOM   4603 2HG2 THR A 302       3.037 -12.269   6.600  1.00 93.87           H
ATOM   4604 3HG2 THR A 302       1.697 -11.957   7.730  1.00 93.87           H
ATOM   4605  HN  THR A 302       4.407  -9.841   8.314  1.00 93.87           H
ATOM   4606  N   GLN A 303       3.855  -7.235   6.635  1.00 91.04           N
ATOM   4607  CA  GLN A 303       3.802  -5.841   6.229  1.00 91.04           C
ATOM   4608  C   GLN A 303       4.966  -5.517   5.291  1.00 91.04           C
ATOM   4609  O   GLN A 303       4.785  -4.834   4.284  1.00 91.04           O
ATOM   4610  HA  GLN A 303       2.857  -5.729   5.698  1.00 91.04           H
ATOM   4611  CB  GLN A 303       3.805  -4.915   7.447  1.00 91.04           C
ATOM   4612 1HB  GLN A 303       2.909  -5.089   8.043  1.00 91.04           H
ATOM   4613 2HB  GLN A 303       4.660  -5.145   8.082  1.00 91.04           H
ATOM   4614  CG  GLN A 303       3.861  -3.447   7.020  1.00 91.04           C
ATOM   4615 1HG  GLN A 303       4.851  -3.217   6.625  1.00 91.04           H
ATOM   4616 2HG  GLN A 303       3.149  -3.271   6.214  1.00 91.04           H
ATOM   4617  CD  GLN A 303       3.547  -2.520   8.196  1.00 91.04           C
ATOM   4618  OE1 GLN A 303       4.359  -2.299   9.079  1.00 91.04           O
ATOM   4619  NE2 GLN A 303       2.327  -1.993   8.158  1.00 91.04           N
ATOM   4620 1HE2 GLN A 303       1.709  -2.216   7.404  1.00 91.04           H
ATOM   4621 2HE2 GLN A 303       2.027  -1.373   8.884  1.00 91.04           H
ATOM   4622  HN  GLN A 303       3.983  -7.385   7.616  1.00 91.04           H
ATOM   4623  N   THR A 304       6.136  -6.021   5.656  1.00 92.41           N
ATOM   4624  CA  THR A 304       7.341  -5.745   4.892  1.00 92.41           C
ATOM   4625  C   THR A 304       7.221  -6.320   3.480  1.00 92.41           C
ATOM   4626  O   THR A 304       7.585  -5.664   2.505  1.00 92.41           O
ATOM   4627  HA  THR A 304       7.443  -4.664   4.790  1.00 92.41           H
ATOM   4628  CB  THR A 304       8.534  -6.298   5.674  1.00 92.41           C
ATOM   4629  HB  THR A 304       8.492  -7.386   5.730  1.00 92.41           H
ATOM   4630  OG1 THR A 304       8.477  -5.615   6.924  1.00 92.41           O
ATOM   4631  HG1 THR A 304       8.057  -6.203   7.616  1.00 92.41           H
ATOM   4632  CG2 THR A 304       9.876  -5.869   5.077  1.00 92.41           C
ATOM   4633 1HG2 THR A 304       9.945  -4.782   5.083  1.00 92.41           H
ATOM   4634 2HG2 THR A 304       9.949  -6.232   4.052  1.00 92.41           H
ATOM   4635 3HG2 THR A 304      10.688  -6.289   5.670  1.00 92.41           H
ATOM   4636  HN  THR A 304       6.268  -6.608   6.455  1.00 92.41           H
ATOM   4637  N   ILE A 305       6.709  -7.540   3.414  1.00 92.76           N
ATOM   4638  CA  ILE A 305       6.509  -8.200   2.135  1.00 92.76           C
ATOM   4639  C   ILE A 305       5.577  -7.350   1.268  1.00 92.76           C
ATOM   4640  O   ILE A 305       5.776  -7.239   0.060  1.00 92.76           O
ATOM   4641  HA  ILE A 305       7.479  -8.259   1.642  1.00 92.76           H
ATOM   4642  CB  ILE A 305       6.017  -9.634   2.342  1.00 92.76           C
ATOM   4643  HB  ILE A 305       5.152  -9.606   3.004  1.00 92.76           H
ATOM   4644  CG1 ILE A 305       7.086 -10.485   3.031  1.00 92.76           C
ATOM   4645 1HG1 ILE A 305       7.892 -10.701   2.329  1.00 92.76           H
ATOM   4646 2HG1 ILE A 305       7.524  -9.926   3.857  1.00 92.76           H
ATOM   4647  CG2 ILE A 305       5.556 -10.252   1.021  1.00 92.76           C
ATOM   4648 1HG2 ILE A 305       4.740  -9.659   0.608  1.00 92.76           H
ATOM   4649 2HG2 ILE A 305       6.387 -10.266   0.316  1.00 92.76           H
ATOM   4650 3HG2 ILE A 305       5.212 -11.271   1.197  1.00 92.76           H
ATOM   4651  CD1 ILE A 305       6.491 -11.795   3.553  1.00 92.76           C
ATOM   4652 1HD1 ILE A 305       5.702 -11.574   4.272  1.00 92.76           H
ATOM   4653 2HD1 ILE A 305       6.075 -12.362   2.720  1.00 92.76           H
ATOM   4654 3HD1 ILE A 305       7.272 -12.380   4.037  1.00 92.76           H
ATOM   4655  HN  ILE A 305       6.435  -8.076   4.213  1.00 92.76           H
ATOM   4656  N   ALA A 306       4.579  -6.771   1.921  1.00 94.08           N
ATOM   4657  CA  ALA A 306       3.590  -5.971   1.218  1.00 94.08           C
ATOM   4658  C   ALA A 306       4.273  -4.750   0.599  1.00 94.08           C
ATOM   4659  O   ALA A 306       3.920  -4.328  -0.500  1.00 94.08           O
ATOM   4660  HA  ALA A 306       3.172  -6.586   0.421  1.00 94.08           H
ATOM   4661  CB  ALA A 306       2.467  -5.585   2.183  1.00 94.08           C
ATOM   4662 1HB  ALA A 306       1.995  -6.487   2.572  1.00 94.08           H
ATOM   4663 2HB  ALA A 306       2.881  -5.007   3.009  1.00 94.08           H
ATOM   4664 3HB  ALA A 306       1.725  -4.985   1.656  1.00 94.08           H
ATOM   4665  HN  ALA A 306       4.442  -6.841   2.909  1.00 94.08           H
ATOM   4666  N   PHE A 307       5.240  -4.218   1.333  1.00 92.33           N
ATOM   4667  CA  PHE A 307       5.928  -3.013   0.903  1.00 92.33           C
ATOM   4668  C   PHE A 307       6.800  -3.287  -0.324  1.00 92.33           C
ATOM   4669  O   PHE A 307       6.973  -2.416  -1.175  1.00 92.33           O
ATOM   4670  HA  PHE A 307       5.165  -2.278   0.647  1.00 92.33           H
ATOM   4671  CB  PHE A 307       6.824  -2.571   2.062  1.00 92.33           C
ATOM   4672 1HB  PHE A 307       7.415  -3.424   2.396  1.00 92.33           H
ATOM   4673 2HB  PHE A 307       7.525  -1.819   1.701  1.00 92.33           H
ATOM   4674  CG  PHE A 307       6.058  -2.001   3.258  1.00 92.33           C
ATOM   4675  CD1 PHE A 307       4.720  -1.775   3.164  1.00 92.33           C
ATOM   4676  HD1 PHE A 307       4.193  -2.002   2.237  1.00 92.33           H
ATOM   4677  CD2 PHE A 307       6.716  -1.719   4.415  1.00 92.33           C
ATOM   4678  HD2 PHE A 307       7.788  -1.899   4.490  1.00 92.33           H
ATOM   4679  CE1 PHE A 307       4.010  -1.246   4.273  1.00 92.33           C
ATOM   4680  HE1 PHE A 307       2.937  -1.065   4.198  1.00 92.33           H
ATOM   4681  CE2 PHE A 307       6.005  -1.189   5.524  1.00 92.33           C
ATOM   4682  HE2 PHE A 307       6.532  -0.963   6.451  1.00 92.33           H
ATOM   4683  CZ  PHE A 307       4.667  -0.964   5.430  1.00 92.33           C
ATOM   4684  HZ  PHE A 307       4.122  -0.558   6.282  1.00 92.33           H
ATOM   4685  HN  PHE A 307       5.552  -4.595   2.205  1.00 92.33           H
ATOM   4686  N   PHE A 308       7.327  -4.502  -0.375  1.00 87.52           N
ATOM   4687  CA  PHE A 308       8.147  -4.915  -1.502  1.00 87.52           C
ATOM   4688  C   PHE A 308       7.342  -4.893  -2.803  1.00 87.52           C
ATOM   4689  O   PHE A 308       7.915  -4.848  -3.890  1.00 87.52           O
ATOM   4690  HA  PHE A 308       8.974  -4.209  -1.576  1.00 87.52           H
ATOM   4691  CB  PHE A 308       8.603  -6.348  -1.221  1.00 87.52           C
ATOM   4692 1HB  PHE A 308       7.827  -6.861  -0.651  1.00 87.52           H
ATOM   4693 2HB  PHE A 308       8.704  -6.878  -2.169  1.00 87.52           H
ATOM   4694  CG  PHE A 308       9.924  -6.443  -0.457  1.00 87.52           C
ATOM   4695  CD1 PHE A 308      11.097  -6.166  -1.088  1.00 87.52           C
ATOM   4696  HD1 PHE A 308      11.094  -5.876  -2.139  1.00 87.52           H
ATOM   4697  CD2 PHE A 308       9.927  -6.805   0.854  1.00 87.52           C
ATOM   4698  HD2 PHE A 308       8.988  -7.027   1.360  1.00 87.52           H
ATOM   4699  CE1 PHE A 308      12.323  -6.253  -0.379  1.00 87.52           C
ATOM   4700  HE1 PHE A 308      13.263  -6.031  -0.885  1.00 87.52           H
ATOM   4701  CE2 PHE A 308      11.154  -6.892   1.564  1.00 87.52           C
ATOM   4702  HE2 PHE A 308      11.156  -7.182   2.615  1.00 87.52           H
ATOM   4703  CZ  PHE A 308      12.326  -6.615   0.932  1.00 87.52           C
ATOM   4704  HZ  PHE A 308      13.268  -6.682   1.477  1.00 87.52           H
ATOM   4705  HN  PHE A 308       7.202  -5.197   0.333  1.00 87.52           H
ATOM   4706  N   HIS A 309       6.027  -4.926  -2.648  1.00 82.95           N
ATOM   4707  CA  HIS A 309       5.137  -4.895  -3.796  1.00 82.95           C
ATOM   4708  C   HIS A 309       5.341  -3.589  -4.567  1.00 82.95           C
ATOM   4709  O   HIS A 309       5.269  -3.571  -5.795  1.00 82.95           O
ATOM   4710  HA  HIS A 309       5.420  -5.732  -4.434  1.00 82.95           H
ATOM   4711  CB  HIS A 309       3.685  -5.107  -3.364  1.00 82.95           C
ATOM   4712 1HB  HIS A 309       3.627  -6.005  -2.749  1.00 82.95           H
ATOM   4713 2HB  HIS A 309       3.377  -4.271  -2.737  1.00 82.95           H
ATOM   4714  CG  HIS A 309       2.715  -5.239  -4.514  1.00 82.95           C
ATOM   4715  ND1 HIS A 309       1.982  -4.171  -5.003  1.00 82.95           N
ATOM   4716  HD1 HIS A 309       2.015  -3.233  -4.658  1.00 82.95           H
ATOM   4717  CD2 HIS A 309       2.366  -6.321  -5.267  1.00 82.95           C
ATOM   4718  HD2 HIS A 309       2.759  -7.332  -5.150  1.00 82.95           H
ATOM   4719  CE1 HIS A 309       1.229  -4.604  -6.003  1.00 82.95           C
ATOM   4720  HE1 HIS A 309       0.539  -4.000  -6.594  1.00 82.95           H
ATOM   4721  NE2 HIS A 309       1.468  -5.937  -6.165  1.00 82.95           N
ATOM   4722  HN  HIS A 309       5.569  -4.974  -1.760  1.00 82.95           H
ATOM   4723  N   SER A 310       5.592  -2.528  -3.815  1.00 85.69           N
ATOM   4724  CA  SER A 310       5.773  -1.214  -4.410  1.00 85.69           C
ATOM   4725  C   SER A 310       7.052  -1.193  -5.249  1.00 85.69           C
ATOM   4726  O   SER A 310       7.175  -0.397  -6.180  1.00 85.69           O
ATOM   4727  HA  SER A 310       4.898  -1.061  -5.042  1.00 85.69           H
ATOM   4728  CB  SER A 310       5.824  -0.125  -3.337  1.00 85.69           C
ATOM   4729 1HB  SER A 310       6.698  -0.281  -2.704  1.00 85.69           H
ATOM   4730 2HB  SER A 310       5.944   0.848  -3.813  1.00 85.69           H
ATOM   4731  OG  SER A 310       4.650  -0.116  -2.529  1.00 85.69           O
ATOM   4732  HG  SER A 310       3.893   0.303  -3.031  1.00 85.69           H
ATOM   4733  HN  SER A 310       5.671  -2.554  -2.819  1.00 85.69           H
ATOM   4734  N   CYS A 311       7.973  -2.076  -4.890  1.00 88.19           N
ATOM   4735  CA  CYS A 311       9.222  -2.195  -5.623  1.00 88.19           C
ATOM   4736  C   CYS A 311       8.941  -2.931  -6.935  1.00 88.19           C
ATOM   4737  O   CYS A 311       9.627  -2.714  -7.932  1.00 88.19           O
ATOM   4738  HA  CYS A 311       9.569  -1.180  -5.816  1.00 88.19           H
ATOM   4739  CB  CYS A 311      10.299  -2.896  -4.794  1.00 88.19           C
ATOM   4740 1HB  CYS A 311       9.975  -3.905  -4.540  1.00 88.19           H
ATOM   4741 2HB  CYS A 311      11.214  -2.994  -5.379  1.00 88.19           H
ATOM   4742  SG  CYS A 311      10.633  -1.944  -3.268  1.00 88.19           S
ATOM   4743  HG  CYS A 311      11.477  -2.824  -2.737  1.00 88.19           H
ATOM   4744  HN  CYS A 311       7.876  -2.701  -4.116  1.00 88.19           H
ATOM   4745  N   LEU A 312       7.930  -3.787  -6.891  1.00 86.35           N
ATOM   4746  CA  LEU A 312       7.682  -4.708  -7.987  1.00 86.35           C
ATOM   4747  C   LEU A 312       6.749  -4.046  -9.003  1.00 86.35           C
ATOM   4748  O   LEU A 312       6.750  -4.406 -10.179  1.00 86.35           O
ATOM   4749  HA  LEU A 312       8.638  -4.904  -8.472  1.00 86.35           H
ATOM   4750  CB  LEU A 312       7.162  -6.045  -7.455  1.00 86.35           C
ATOM   4751 1HB  LEU A 312       6.282  -5.852  -6.841  1.00 86.35           H
ATOM   4752 2HB  LEU A 312       6.833  -6.647  -8.303  1.00 86.35           H
ATOM   4753  CG  LEU A 312       8.153  -6.871  -6.632  1.00 86.35           C
ATOM   4754  HG  LEU A 312       8.492  -6.262  -5.795  1.00 86.35           H
ATOM   4755  CD1 LEU A 312       7.477  -8.112  -6.045  1.00 86.35           C
ATOM   4756 1HD1 LEU A 312       6.655  -7.806  -5.398  1.00 86.35           H
ATOM   4757 2HD1 LEU A 312       7.091  -8.733  -6.853  1.00 86.35           H
ATOM   4758 3HD1 LEU A 312       8.204  -8.680  -5.465  1.00 86.35           H
ATOM   4759  CD2 LEU A 312       9.388  -7.229  -7.460  1.00 86.35           C
ATOM   4760 1HD2 LEU A 312       9.086  -7.811  -8.331  1.00 86.35           H
ATOM   4761 2HD2 LEU A 312       9.883  -6.315  -7.789  1.00 86.35           H
ATOM   4762 3HD2 LEU A 312      10.076  -7.816  -6.851  1.00 86.35           H
ATOM   4763  HN  LEU A 312       7.289  -3.856  -6.127  1.00 86.35           H
ATOM   4764  N   ASN A 313       5.976  -3.088  -8.512  1.00 85.10           N
ATOM   4765  CA  ASN A 313       4.975  -2.437  -9.340  1.00 85.10           C
ATOM   4766  C   ASN A 313       5.627  -1.958 -10.639  1.00 85.10           C
ATOM   4767  O   ASN A 313       5.137  -2.251 -11.728  1.00 85.10           O
ATOM   4768  HA  ASN A 313       4.209  -3.193  -9.512  1.00 85.10           H
ATOM   4769  CB  ASN A 313       4.382  -1.218  -8.631  1.00 85.10           C
ATOM   4770 1HB  ASN A 313       5.172  -0.676  -8.110  1.00 85.10           H
ATOM   4771 2HB  ASN A 313       3.959  -0.534  -9.367  1.00 85.10           H
ATOM   4772  CG  ASN A 313       3.300  -1.636  -7.634  1.00 85.10           C
ATOM   4773  OD1 ASN A 313       2.753  -2.725  -7.692  1.00 85.10           O
ATOM   4774  ND2 ASN A 313       3.021  -0.713  -6.718  1.00 85.10           N
ATOM   4775 1HD2 ASN A 313       3.507   0.162  -6.726  1.00 85.10           H
ATOM   4776 2HD2 ASN A 313       2.327  -0.892  -6.022  1.00 85.10           H
ATOM   4777  HN  ASN A 313       6.025  -2.758  -7.570  1.00 85.10           H
ATOM   4778  N   PRO A 314       6.738  -1.215 -10.548  1.00 86.02           N
ATOM   4779  CA  PRO A 314       7.402  -0.700 -11.749  1.00 86.02           C
ATOM   4780  C   PRO A 314       7.701  -1.797 -12.758  1.00 86.02           C
ATOM   4781  O   PRO A 314       7.465  -1.627 -13.953  1.00 86.02           O
ATOM   4782  HA  PRO A 314       6.745  -0.004 -12.271  1.00 86.02           H
ATOM   4783  CB  PRO A 314       8.683  -0.061 -11.209  1.00 86.02           C
ATOM   4784 1HB  PRO A 314       9.514  -0.766 -11.211  1.00 86.02           H
ATOM   4785 2HB  PRO A 314       8.989   0.794 -11.811  1.00 86.02           H
ATOM   4786  CG  PRO A 314       8.301   0.355  -9.793  1.00 86.02           C
ATOM   4787 1HG  PRO A 314       9.178   0.499  -9.163  1.00 86.02           H
ATOM   4788 2HG  PRO A 314       7.756   1.299  -9.782  1.00 86.02           H
ATOM   4789  CD  PRO A 314       7.442  -0.806  -9.319  1.00 86.02           C
ATOM   4790 1HD  PRO A 314       8.046  -1.618  -8.915  1.00 86.02           H
ATOM   4791 2HD  PRO A 314       6.752  -0.504  -8.531  1.00 86.02           H
ATOM   4792  N   VAL A 315       8.217  -2.904 -12.245  1.00 84.60           N
ATOM   4793  CA  VAL A 315       8.682  -3.981 -13.103  1.00 84.60           C
ATOM   4794  C   VAL A 315       7.477  -4.672 -13.744  1.00 84.60           C
ATOM   4795  O   VAL A 315       7.491  -4.971 -14.938  1.00 84.60           O
ATOM   4796  HA  VAL A 315       9.290  -3.535 -13.890  1.00 84.60           H
ATOM   4797  CB  VAL A 315       9.567  -4.940 -12.305  1.00 84.60           C
ATOM   4798  HB  VAL A 315       8.959  -5.378 -11.514  1.00 84.60           H
ATOM   4799  CG1 VAL A 315      10.077  -6.079 -13.191  1.00 84.60           C
ATOM   4800 1HG1 VAL A 315       9.230  -6.636 -13.590  1.00 84.60           H
ATOM   4801 2HG1 VAL A 315      10.661  -5.667 -14.013  1.00 84.60           H
ATOM   4802 3HG1 VAL A 315      10.704  -6.747 -12.599  1.00 84.60           H
ATOM   4803  CG2 VAL A 315      10.730  -4.195 -11.647  1.00 84.60           C
ATOM   4804 1HG2 VAL A 315      11.337  -3.717 -12.417  1.00 84.60           H
ATOM   4805 2HG2 VAL A 315      10.338  -3.436 -10.970  1.00 84.60           H
ATOM   4806 3HG2 VAL A 315      11.344  -4.900 -11.087  1.00 84.60           H
ATOM   4807  HN  VAL A 315       8.319  -3.072 -11.264  1.00 84.60           H
ATOM   4808  N   LEU A 316       6.464  -4.907 -12.924  1.00 84.17           N
ATOM   4809  CA  LEU A 316       5.365  -5.772 -13.320  1.00 84.17           C
ATOM   4810  C   LEU A 316       4.580  -5.106 -14.451  1.00 84.17           C
ATOM   4811  O   LEU A 316       4.189  -5.767 -15.413  1.00 84.17           O
ATOM   4812  HA  LEU A 316       5.799  -6.698 -13.698  1.00 84.17           H
ATOM   4813  CB  LEU A 316       4.507  -6.137 -12.107  1.00 84.17           C
ATOM   4814 1HB  LEU A 316       4.236  -5.217 -11.588  1.00 84.17           H
ATOM   4815 2HB  LEU A 316       3.580  -6.585 -12.464  1.00 84.17           H
ATOM   4816  CG  LEU A 316       5.146  -7.090 -11.095  1.00 84.17           C
ATOM   4817  HG  LEU A 316       6.104  -6.671 -10.788  1.00 84.17           H
ATOM   4818  CD1 LEU A 316       4.283  -7.215  -9.838  1.00 84.17           C
ATOM   4819 1HD1 LEU A 316       4.174  -6.234  -9.374  1.00 84.17           H
ATOM   4820 2HD1 LEU A 316       3.300  -7.600 -10.109  1.00 84.17           H
ATOM   4821 3HD1 LEU A 316       4.760  -7.898  -9.136  1.00 84.17           H
ATOM   4822  CD2 LEU A 316       5.432  -8.452 -11.731  1.00 84.17           C
ATOM   4823 1HD2 LEU A 316       4.499  -8.892 -12.085  1.00 84.17           H
ATOM   4824 2HD2 LEU A 316       6.115  -8.325 -12.571  1.00 84.17           H
ATOM   4825 3HD2 LEU A 316       5.886  -9.111 -10.990  1.00 84.17           H
ATOM   4826  HN  LEU A 316       6.386  -4.518 -12.006  1.00 84.17           H
ATOM   4827  N   TYR A 317       4.372  -3.806 -14.299  1.00 81.18           N
ATOM   4828  CA  TYR A 317       3.401  -3.103 -15.120  1.00 81.18           C
ATOM   4829  C   TYR A 317       4.094  -2.303 -16.225  1.00 81.18           C
ATOM   4830  O   TYR A 317       3.540  -2.124 -17.308  1.00 81.18           O
ATOM   4831  HA  TYR A 317       2.745  -3.845 -15.576  1.00 81.18           H
ATOM   4832  CB  TYR A 317       2.678  -2.135 -14.182  1.00 81.18           C
ATOM   4833 1HB  TYR A 317       3.420  -1.559 -13.629  1.00 81.18           H
ATOM   4834 2HB  TYR A 317       2.105  -1.425 -14.779  1.00 81.18           H
ATOM   4835  CG  TYR A 317       1.738  -2.818 -13.187  1.00 81.18           C
ATOM   4836  CD1 TYR A 317       0.509  -3.285 -13.607  1.00 81.18           C
ATOM   4837  HD1 TYR A 317       0.209  -3.167 -14.648  1.00 81.18           H
ATOM   4838  CD2 TYR A 317       2.118  -2.966 -11.868  1.00 81.18           C
ATOM   4839  HD2 TYR A 317       3.089  -2.597 -11.536  1.00 81.18           H
ATOM   4840  CE1 TYR A 317      -0.376  -3.927 -12.671  1.00 81.18           C
ATOM   4841  HE1 TYR A 317      -1.349  -4.301 -12.989  1.00 81.18           H
ATOM   4842  CE2 TYR A 317       1.233  -3.609 -10.932  1.00 81.18           C
ATOM   4843  HE2 TYR A 317       1.521  -3.733  -9.888  1.00 81.18           H
ATOM   4844  CZ  TYR A 317       0.030  -4.058 -11.379  1.00 81.18           C
ATOM   4845  OH  TYR A 317      -0.806  -4.665 -10.494  1.00 81.18           O
ATOM   4846  HH  TYR A 317      -0.348  -4.775  -9.612  1.00 81.18           H
ATOM   4847  HN  TYR A 317       4.852  -3.238 -13.632  1.00 81.18           H
ATOM   4848  N   VAL A 318       5.296  -1.841 -15.912  1.00 78.42           N
ATOM   4849  CA  VAL A 318       5.921  -0.790 -16.696  1.00 78.42           C
ATOM   4850  C   VAL A 318       6.997  -1.402 -17.595  1.00 78.42           C
ATOM   4851  O   VAL A 318       6.925  -1.292 -18.818  1.00 78.42           O
ATOM   4852  HA  VAL A 318       5.150  -0.345 -17.324  1.00 78.42           H
ATOM   4853  CB  VAL A 318       6.465   0.300 -15.770  1.00 78.42           C
ATOM   4854  HB  VAL A 318       7.339  -0.101 -15.257  1.00 78.42           H
ATOM   4855  CG1 VAL A 318       6.911   1.526 -16.569  1.00 78.42           C
ATOM   4856 1HG1 VAL A 318       7.696   1.238 -17.268  1.00 78.42           H
ATOM   4857 2HG1 VAL A 318       6.061   1.928 -17.121  1.00 78.42           H
ATOM   4858 3HG1 VAL A 318       7.293   2.285 -15.886  1.00 78.42           H
ATOM   4859  CG2 VAL A 318       5.432   0.683 -14.708  1.00 78.42           C
ATOM   4860 1HG2 VAL A 318       4.531   1.056 -15.195  1.00 78.42           H
ATOM   4861 2HG2 VAL A 318       5.185  -0.193 -14.109  1.00 78.42           H
ATOM   4862 3HG2 VAL A 318       5.844   1.459 -14.063  1.00 78.42           H
ATOM   4863  HN  VAL A 318       5.839  -2.173 -15.140  1.00 78.42           H
ATOM   4864  N   PHE A 319       7.970  -2.033 -16.954  1.00 76.78           N
ATOM   4865  CA  PHE A 319       9.147  -2.509 -17.662  1.00 76.78           C
ATOM   4866  C   PHE A 319       8.804  -3.700 -18.559  1.00 76.78           C
ATOM   4867  O   PHE A 319       9.579  -4.059 -19.443  1.00 76.78           O
ATOM   4868  HA  PHE A 319       9.509  -1.685 -18.277  1.00 76.78           H
ATOM   4869  CB  PHE A 319      10.155  -2.957 -16.602  1.00 76.78           C
ATOM   4870 1HB  PHE A 319       9.701  -3.735 -15.989  1.00 76.78           H
ATOM   4871 2HB  PHE A 319      11.015  -3.405 -17.100  1.00 76.78           H
ATOM   4872  CG  PHE A 319      10.643  -1.830 -15.690  1.00 76.78           C
ATOM   4873  CD1 PHE A 319      10.683  -0.551 -16.152  1.00 76.78           C
ATOM   4874  HD1 PHE A 319      10.367  -0.329 -17.171  1.00 76.78           H
ATOM   4875  CD2 PHE A 319      11.037  -2.106 -14.418  1.00 76.78           C
ATOM   4876  HD2 PHE A 319      11.005  -3.131 -14.048  1.00 76.78           H
ATOM   4877  CE1 PHE A 319      11.135   0.496 -15.306  1.00 76.78           C
ATOM   4878  HE1 PHE A 319      11.167   1.520 -15.676  1.00 76.78           H
ATOM   4879  CE2 PHE A 319      11.489  -1.059 -13.572  1.00 76.78           C
ATOM   4880  HE2 PHE A 319      11.805  -1.281 -12.552  1.00 76.78           H
ATOM   4881  CZ  PHE A 319      11.529   0.219 -14.033  1.00 76.78           C
ATOM   4882  HZ  PHE A 319      11.876   1.023 -13.384  1.00 76.78           H
ATOM   4883  HN  PHE A 319       7.963  -2.221 -15.972  1.00 76.78           H
ATOM   4884  N   VAL A 320       7.641  -4.279 -18.300  1.00 75.62           N
ATOM   4885  CA  VAL A 320       7.131  -5.346 -19.145  1.00 75.62           C
ATOM   4886  C   VAL A 320       6.847  -4.792 -20.542  1.00 75.62           C
ATOM   4887  O   VAL A 320       6.935  -5.518 -21.531  1.00 75.62           O
ATOM   4888  HA  VAL A 320       7.910  -6.105 -19.220  1.00 75.62           H
ATOM   4889  CB  VAL A 320       5.904  -5.988 -18.494  1.00 75.62           C
ATOM   4890  HB  VAL A 320       5.159  -5.207 -18.341  1.00 75.62           H
ATOM   4891  CG1 VAL A 320       5.291  -7.049 -19.410  1.00 75.62           C
ATOM   4892 1HG1 VAL A 320       4.987  -6.587 -20.349  1.00 75.62           H
ATOM   4893 2HG1 VAL A 320       6.028  -7.827 -19.609  1.00 75.62           H
ATOM   4894 3HG1 VAL A 320       4.420  -7.489 -18.923  1.00 75.62           H
ATOM   4895  CG2 VAL A 320       6.254  -6.579 -17.127  1.00 75.62           C
ATOM   4896 1HG2 VAL A 320       7.025  -7.340 -17.247  1.00 75.62           H
ATOM   4897 2HG2 VAL A 320       6.623  -5.789 -16.473  1.00 75.62           H
ATOM   4898 3HG2 VAL A 320       5.364  -7.029 -16.687  1.00 75.62           H
ATOM   4899  HN  VAL A 320       7.051  -4.031 -17.531  1.00 75.62           H
ATOM   4900  N   GLY A 321       6.510  -3.511 -20.579  1.00 76.64           N
ATOM   4901  CA  GLY A 321       6.158  -2.865 -21.832  1.00 76.64           C
ATOM   4902  C   GLY A 321       7.386  -2.708 -22.731  1.00 76.64           C
ATOM   4903  O   GLY A 321       8.412  -2.182 -22.301  1.00 76.64           O
ATOM   4904 1HA  GLY A 321       5.399  -3.453 -22.348  1.00 76.64           H
ATOM   4905 2HA  GLY A 321       5.722  -1.887 -21.632  1.00 76.64           H
ATOM   4906  HN  GLY A 321       6.475  -2.919 -19.774  1.00 76.64           H
ATOM   4907  N   GLU A 322       7.242  -3.174 -23.963  1.00 64.98           N
ATOM   4908  CA  GLU A 322       8.299  -3.025 -24.949  1.00 64.98           C
ATOM   4909  C   GLU A 322       8.505  -1.547 -25.287  1.00 64.98           C
ATOM   4910  O   GLU A 322       9.639  -1.086 -25.405  1.00 64.98           O
ATOM   4911  HA  GLU A 322       9.196  -3.424 -24.474  1.00 64.98           H
ATOM   4912  CB  GLU A 322       7.994  -3.839 -26.208  1.00 64.98           C
ATOM   4913 1HB  GLU A 322       6.967  -3.655 -26.523  1.00 64.98           H
ATOM   4914 2HB  GLU A 322       8.729  -3.610 -26.980  1.00 64.98           H
ATOM   4915  CG  GLU A 322       8.110  -5.339 -25.933  1.00 64.98           C
ATOM   4916 1HG  GLU A 322       9.138  -5.586 -25.668  1.00 64.98           H
ATOM   4917 2HG  GLU A 322       7.488  -5.605 -25.078  1.00 64.98           H
ATOM   4918  CD  GLU A 322       7.682  -6.155 -27.154  1.00 64.98           C
ATOM   4919  OE1 GLU A 322       7.593  -7.393 -27.007  1.00 64.98           O
ATOM   4920  OE2 GLU A 322       7.453  -5.522 -28.208  1.00 64.98           O
ATOM   4921  HN  GLU A 322       6.423  -3.646 -24.290  1.00 64.98           H
ATOM   4922  N   ARG A 323       7.390  -0.846 -25.433  1.00 63.56           N
ATOM   4923  CA  ARG A 323       7.433   0.567 -25.771  1.00 63.56           C
ATOM   4924  C   ARG A 323       8.247   1.337 -24.729  1.00 63.56           C
ATOM   4925  O   ARG A 323       9.097   2.154 -25.080  1.00 63.56           O
ATOM   4926  HA  ARG A 323       7.912   0.605 -26.749  1.00 63.56           H
ATOM   4927  CB  ARG A 323       6.024   1.158 -25.846  1.00 63.56           C
ATOM   4928 1HB  ARG A 323       5.446   0.633 -26.606  1.00 63.56           H
ATOM   4929 2HB  ARG A 323       5.512   1.010 -24.896  1.00 63.56           H
ATOM   4930  CG  ARG A 323       6.074   2.651 -26.177  1.00 63.56           C
ATOM   4931 1HG  ARG A 323       6.608   3.184 -25.391  1.00 63.56           H
ATOM   4932 2HG  ARG A 323       6.631   2.804 -27.101  1.00 63.56           H
ATOM   4933  CD  ARG A 323       4.664   3.227 -26.324  1.00 63.56           C
ATOM   4934 1HD  ARG A 323       4.189   2.825 -27.219  1.00 63.56           H
ATOM   4935 2HD  ARG A 323       4.049   2.928 -25.475  1.00 63.56           H
ATOM   4936  NE  ARG A 323       4.726   4.704 -26.406  1.00 63.56           N
ATOM   4937  HE  ARG A 323       5.586   5.121 -26.701  1.00 63.56           H
ATOM   4938  CZ  ARG A 323       3.703   5.516 -26.111  1.00 63.56           C
ATOM   4939  NH1 ARG A 323       2.527   5.012 -25.711  1.00 63.56           N
ATOM   4940 1HH1 ARG A 323       2.409   4.022 -25.632  1.00 63.56           H
ATOM   4941 2HH1 ARG A 323       1.768   5.626 -25.493  1.00 63.56           H
ATOM   4942  NH2 ARG A 323       3.872   6.841 -26.221  1.00 63.56           N
ATOM   4943 1HH2 ARG A 323       3.118   7.461 -26.005  1.00 63.56           H
ATOM   4944 2HH2 ARG A 323       4.753   7.209 -26.520  1.00 63.56           H
ATOM   4945  HN  ARG A 323       6.472  -1.227 -25.325  1.00 63.56           H
ATOM   4946  N   PHE A 324       7.958   1.049 -23.468  1.00 75.02           N
ATOM   4947  CA  PHE A 324       8.604   1.752 -22.373  1.00 75.02           C
ATOM   4948  C   PHE A 324      10.096   1.421 -22.313  1.00 75.02           C
ATOM   4949  O   PHE A 324      10.924   2.307 -22.103  1.00 75.02           O
ATOM   4950  HA  PHE A 324       8.477   2.819 -22.555  1.00 75.02           H
ATOM   4951  CB  PHE A 324       7.936   1.277 -21.081  1.00 75.02           C
ATOM   4952 1HB  PHE A 324       6.857   1.393 -21.178  1.00 75.02           H
ATOM   4953 2HB  PHE A 324       8.132   0.213 -20.953  1.00 75.02           H
ATOM   4954  CG  PHE A 324       8.404   2.022 -19.829  1.00 75.02           C
ATOM   4955  CD1 PHE A 324       9.481   1.569 -19.132  1.00 75.02           C
ATOM   4956  HD1 PHE A 324      10.010   0.677 -19.465  1.00 75.02           H
ATOM   4957  CD2 PHE A 324       7.743   3.135 -19.413  1.00 75.02           C
ATOM   4958  HD2 PHE A 324       6.880   3.497 -19.971  1.00 75.02           H
ATOM   4959  CE1 PHE A 324       9.915   2.260 -17.969  1.00 75.02           C
ATOM   4960  HE1 PHE A 324      10.778   1.898 -17.411  1.00 75.02           H
ATOM   4961  CE2 PHE A 324       8.178   3.826 -18.250  1.00 75.02           C
ATOM   4962  HE2 PHE A 324       7.648   4.718 -17.917  1.00 75.02           H
ATOM   4963  CZ  PHE A 324       9.255   3.374 -17.553  1.00 75.02           C
ATOM   4964  HZ  PHE A 324       9.588   3.904 -16.661  1.00 75.02           H
ATOM   4965  HN  PHE A 324       7.298   0.351 -23.191  1.00 75.02           H
ATOM   4966  N   ARG A 325      10.395   0.144 -22.502  1.00 72.30           N
ATOM   4967  CA  ARG A 325      11.774  -0.313 -22.477  1.00 72.30           C
ATOM   4968  C   ARG A 325      12.600   0.433 -23.526  1.00 72.30           C
ATOM   4969  O   ARG A 325      13.751   0.787 -23.278  1.00 72.30           O
ATOM   4970  HA  ARG A 325      12.124  -0.088 -21.469  1.00 72.30           H
ATOM   4971  CB  ARG A 325      11.860  -1.817 -22.745  1.00 72.30           C
ATOM   4972 1HB  ARG A 325      11.184  -2.085 -23.557  1.00 72.30           H
ATOM   4973 2HB  ARG A 325      12.868  -2.075 -23.070  1.00 72.30           H
ATOM   4974  CG  ARG A 325      11.501  -2.619 -21.492  1.00 72.30           C
ATOM   4975 1HG  ARG A 325      12.067  -2.241 -20.640  1.00 72.30           H
ATOM   4976 2HG  ARG A 325      10.445  -2.483 -21.259  1.00 72.30           H
ATOM   4977  CD  ARG A 325      11.798  -4.107 -21.689  1.00 72.30           C
ATOM   4978 1HD  ARG A 325      12.319  -4.260 -22.634  1.00 72.30           H
ATOM   4979 2HD  ARG A 325      12.459  -4.462 -20.899  1.00 72.30           H
ATOM   4980  NE  ARG A 325      10.536  -4.880 -21.677  1.00 72.30           N
ATOM   4981  HE  ARG A 325       9.686  -4.388 -21.491  1.00 72.30           H
ATOM   4982  CZ  ARG A 325      10.462  -6.200 -21.900  1.00 72.30           C
ATOM   4983  NH1 ARG A 325      11.569  -6.910 -22.154  1.00 72.30           N
ATOM   4984 1HH1 ARG A 325      12.460  -6.456 -22.178  1.00 72.30           H
ATOM   4985 2HH1 ARG A 325      11.505  -7.894 -22.319  1.00 72.30           H
ATOM   4986  NH2 ARG A 325       9.263  -6.798 -21.865  1.00 72.30           N
ATOM   4987 1HH2 ARG A 325       9.190  -7.782 -22.029  1.00 72.30           H
ATOM   4988 2HH2 ARG A 325       8.441  -6.260 -21.674  1.00 72.30           H
ATOM   4989  HN  ARG A 325       9.715  -0.570 -22.669  1.00 72.30           H
ATOM   4990  N   ARG A 326      11.980   0.649 -24.677  1.00 66.95           N
ATOM   4991  CA  ARG A 326      12.640   1.353 -25.763  1.00 66.95           C
ATOM   4992  C   ARG A 326      12.884   2.814 -25.378  1.00 66.95           C
ATOM   4993  O   ARG A 326      13.963   3.352 -25.620  1.00 66.95           O
ATOM   4994  HA  ARG A 326      13.582   0.823 -25.906  1.00 66.95           H
ATOM   4995  CB  ARG A 326      11.803   1.303 -27.042  1.00 66.95           C
ATOM   4996 1HB  ARG A 326      11.487   0.278 -27.234  1.00 66.95           H
ATOM   4997 2HB  ARG A 326      10.898   1.897 -26.912  1.00 66.95           H
ATOM   4998  CG  ARG A 326      12.598   1.830 -28.239  1.00 66.95           C
ATOM   4999 1HG  ARG A 326      12.828   2.885 -28.090  1.00 66.95           H
ATOM   5000 2HG  ARG A 326      13.549   1.303 -28.309  1.00 66.95           H
ATOM   5001  CD  ARG A 326      11.813   1.652 -29.540  1.00 66.95           C
ATOM   5002 1HD  ARG A 326      11.619   0.594 -29.715  1.00 66.95           H
ATOM   5003 2HD  ARG A 326      10.844   2.145 -29.460  1.00 66.95           H
ATOM   5004  NE  ARG A 326      12.576   2.219 -30.673  1.00 66.95           N
ATOM   5005  HE  ARG A 326      13.443   2.676 -30.473  1.00 66.95           H
ATOM   5006  CZ  ARG A 326      12.179   2.160 -31.952  1.00 66.95           C
ATOM   5007  NH1 ARG A 326      11.026   1.560 -32.278  1.00 66.95           N
ATOM   5008 1HH1 ARG A 326      10.455   1.152 -31.566  1.00 66.95           H
ATOM   5009 2HH1 ARG A 326      10.737   1.520 -33.235  1.00 66.95           H
ATOM   5010  NH2 ARG A 326      12.952   2.709 -32.899  1.00 66.95           N
ATOM   5011 1HH2 ARG A 326      12.669   2.673 -33.857  1.00 66.95           H
ATOM   5012 2HH2 ARG A 326      13.811   3.155 -32.647  1.00 66.95           H
ATOM   5013  HN  ARG A 326      11.045   0.353 -24.873  1.00 66.95           H
ATOM   5014  N   ASP A 327      11.863   3.414 -24.783  1.00 76.98           N
ATOM   5015  CA  ASP A 327      11.932   4.817 -24.411  1.00 76.98           C
ATOM   5016  C   ASP A 327      12.914   4.983 -23.249  1.00 76.98           C
ATOM   5017  O   ASP A 327      13.598   6.000 -23.151  1.00 76.98           O
ATOM   5018  HA  ASP A 327      12.261   5.336 -25.311  1.00 76.98           H
ATOM   5019  CB  ASP A 327      10.567   5.334 -23.954  1.00 76.98           C
ATOM   5020 1HB  ASP A 327      10.145   4.654 -23.215  1.00 76.98           H
ATOM   5021 2HB  ASP A 327      10.685   6.302 -23.467  1.00 76.98           H
ATOM   5022  CG  ASP A 327       9.607   5.467 -25.139  1.00 76.98           C
ATOM   5023  OD1 ASP A 327      10.115   5.494 -26.280  1.00 76.98           O
ATOM   5024  OD2 ASP A 327       8.387   5.539 -24.875  1.00 76.98           O
ATOM   5025  HN  ASP A 327      11.001   2.959 -24.557  1.00 76.98           H
ATOM   5026  N   LEU A 328      12.951   3.969 -22.398  1.00 78.98           N
ATOM   5027  CA  LEU A 328      13.873   3.967 -21.275  1.00 78.98           C
ATOM   5028  C   LEU A 328      15.307   4.079 -21.798  1.00 78.98           C
ATOM   5029  O   LEU A 328      16.054   4.966 -21.386  1.00 78.98           O
ATOM   5030  HA  LEU A 328      13.656   4.849 -20.672  1.00 78.98           H
ATOM   5031  CB  LEU A 328      13.636   2.743 -20.388  1.00 78.98           C
ATOM   5032 1HB  LEU A 328      12.637   2.818 -19.959  1.00 78.98           H
ATOM   5033 2HB  LEU A 328      13.646   1.855 -21.020  1.00 78.98           H
ATOM   5034  CG  LEU A 328      14.636   2.536 -19.249  1.00 78.98           C
ATOM   5035  HG  LEU A 328      15.640   2.519 -19.675  1.00 78.98           H
ATOM   5036  CD1 LEU A 328      14.586   3.699 -18.257  1.00 78.98           C
ATOM   5037 1HD1 LEU A 328      14.831   4.628 -18.773  1.00 78.98           H
ATOM   5038 2HD1 LEU A 328      13.585   3.773 -17.833  1.00 78.98           H
ATOM   5039 3HD1 LEU A 328      15.307   3.527 -17.458  1.00 78.98           H
ATOM   5040  CD2 LEU A 328      14.414   1.187 -18.563  1.00 78.98           C
ATOM   5041 1HD2 LEU A 328      13.405   1.150 -18.152  1.00 78.98           H
ATOM   5042 2HD2 LEU A 328      14.540   0.384 -19.289  1.00 78.98           H
ATOM   5043 3HD2 LEU A 328      15.138   1.065 -17.757  1.00 78.98           H
ATOM   5044  HN  LEU A 328      12.367   3.160 -22.466  1.00 78.98           H
ATOM   5045  N   VAL A 329      15.648   3.168 -22.697  1.00 79.15           N
ATOM   5046  CA  VAL A 329      16.998   3.112 -23.232  1.00 79.15           C
ATOM   5047  C   VAL A 329      17.314   4.428 -23.946  1.00 79.15           C
ATOM   5048  O   VAL A 329      18.446   4.906 -23.902  1.00 79.15           O
ATOM   5049  HA  VAL A 329      17.680   2.998 -22.390  1.00 79.15           H
ATOM   5050  CB  VAL A 329      17.152   1.889 -24.137  1.00 79.15           C
ATOM   5051  HB  VAL A 329      16.380   1.940 -24.905  1.00 79.15           H
ATOM   5052  CG1 VAL A 329      18.512   1.893 -24.837  1.00 79.15           C
ATOM   5053 1HG1 VAL A 329      18.604   2.792 -25.446  1.00 79.15           H
ATOM   5054 2HG1 VAL A 329      19.306   1.877 -24.090  1.00 79.15           H
ATOM   5055 3HG1 VAL A 329      18.595   1.012 -25.475  1.00 79.15           H
ATOM   5056  CG2 VAL A 329      16.945   0.594 -23.349  1.00 79.15           C
ATOM   5057 1HG2 VAL A 329      17.684   0.533 -22.550  1.00 79.15           H
ATOM   5058 2HG2 VAL A 329      15.944   0.586 -22.918  1.00 79.15           H
ATOM   5059 3HG2 VAL A 329      17.060  -0.260 -24.016  1.00 79.15           H
ATOM   5060  HN  VAL A 329      15.021   2.478 -23.059  1.00 79.15           H
ATOM   5061  N   LYS A 330      16.292   4.976 -24.587  1.00 72.77           N
ATOM   5062  CA  LYS A 330      16.442   6.236 -25.295  1.00 72.77           C
ATOM   5063  C   LYS A 330      16.807   7.337 -24.296  1.00 72.77           C
[truncated: 117,162 more chars]
