# Supplementary material for: Noncanonical roles of chemokine regions in CCR9 activation revealed by structural modeling and mutational mapping
Source: Nat Commun. 2025 Aug 18;16:7695. doi: 10.1038/s41467-025-62321-9 (PMC12361432; doi:10.1038/s41467-025-62321-9)
Supplement: Supplementary file 5 — Supplementary Data 3 [file 41467_2025_62321_MOESM5_ESM.zip › CCR9_CCL25_12_rnk3.pdb]

ATOM      1  N   GLU A  20      -6.384  -1.638  59.300  1.00 50.15           N
ATOM      2  CA  GLU A  20      -6.367  -2.661  58.269  1.00 50.15           C
ATOM      3  C   GLU A  20      -6.790  -4.011  58.853  1.00 50.15           C
ATOM      4  O   GLU A  20      -5.965  -4.740  59.401  1.00 50.15           O
ATOM      5  HA  GLU A  20      -7.095  -2.335  57.526  1.00 50.15           H
ATOM      6  CB  GLU A  20      -4.988  -2.756  57.613  1.00 50.15           C
ATOM      7 1HB  GLU A  20      -4.213  -2.576  58.358  1.00 50.15           H
ATOM      8 2HB  GLU A  20      -4.886  -3.717  57.109  1.00 50.15           H
ATOM      9  CG  GLU A  20      -4.819  -1.684  56.534  1.00 50.15           C
ATOM     10 1HG  GLU A  20      -5.760  -1.548  56.001  1.00 50.15           H
ATOM     11 2HG  GLU A  20      -4.577  -0.729  57.000  1.00 50.15           H
ATOM     12  CD  GLU A  20      -3.717  -2.070  55.545  1.00 50.15           C
ATOM     13  OE1 GLU A  20      -3.609  -1.370  54.515  1.00 50.15           O
ATOM     14  OE2 GLU A  20      -3.009  -3.056  55.842  1.00 50.15           O
ATOM     15  HN  GLU A  20      -6.682  -1.952  60.202  1.00 50.15           H
ATOM     16  N   SER A  21      -8.075  -4.302  58.716  1.00 58.92           N
ATOM     17  CA  SER A  21      -8.605  -5.579  59.163  1.00 58.92           C
ATOM     18  C   SER A  21      -7.868  -6.724  58.465  1.00 58.92           C
ATOM     19  O   SER A  21      -7.512  -6.615  57.293  1.00 58.92           O
ATOM     20  HA  SER A  21      -8.425  -5.606  60.237  1.00 58.92           H
ATOM     21  CB  SER A  21     -10.109  -5.675  58.896  1.00 58.92           C
ATOM     22 1HB  SER A  21     -10.477  -6.641  59.241  1.00 58.92           H
ATOM     23 2HB  SER A  21     -10.629  -4.911  59.473  1.00 58.92           H
ATOM     24  OG  SER A  21     -10.417  -5.517  57.514  1.00 58.92           O
ATOM     25  HG  SER A  21     -10.642  -6.404  57.110  1.00 58.92           H
ATOM     26  HN  SER A  21      -8.748  -3.684  58.309  1.00 58.92           H
ATOM     27  N   THR A  22      -7.661  -7.796  59.216  1.00 59.86           N
ATOM     28  CA  THR A  22      -6.982  -8.964  58.681  1.00 59.86           C
ATOM     29  C   THR A  22      -7.627  -9.399  57.363  1.00 59.86           C
ATOM     30  O   THR A  22      -6.949  -9.922  56.480  1.00 59.86           O
ATOM     31  HA  THR A  22      -5.951  -8.691  58.458  1.00 59.86           H
ATOM     32  CB  THR A  22      -7.000 -10.054  59.755  1.00 59.86           C
ATOM     33  HB  THR A  22      -6.859 -11.040  59.311  1.00 59.86           H
ATOM     34  OG1 THR A  22      -8.239  -9.856  60.430  1.00 59.86           O
ATOM     35  HG1 THR A  22      -8.987 -10.250  59.896  1.00 59.86           H
ATOM     36  CG2 THR A  22      -5.945  -9.826  60.839  1.00 59.86           C
ATOM     37 1HG2 THR A  22      -6.127  -8.870  61.328  1.00 59.86           H
ATOM     38 2HG2 THR A  22      -4.954  -9.819  60.384  1.00 59.86           H
ATOM     39 3HG2 THR A  22      -6.001 -10.628  61.575  1.00 59.86           H
ATOM     40  HN  THR A  22      -7.948  -7.874  60.171  1.00 59.86           H
ATOM     41  N   SER A  23      -8.928  -9.166  57.273  1.00 63.57           N
ATOM     42  CA  SER A  23      -9.669  -9.519  56.074  1.00 63.57           C
ATOM     43  C   SER A  23      -9.083  -8.791  54.863  1.00 63.57           C
ATOM     44  O   SER A  23      -8.971  -9.367  53.782  1.00 63.57           O
ATOM     45  HA  SER A  23      -9.550 -10.597  55.967  1.00 63.57           H
ATOM     46  CB  SER A  23     -11.154  -9.184  56.227  1.00 63.57           C
ATOM     47 1HB  SER A  23     -11.699  -9.543  55.353  1.00 63.57           H
ATOM     48 2HB  SER A  23     -11.558  -9.711  57.091  1.00 63.57           H
ATOM     49  OG  SER A  23     -11.373  -7.784  56.379  1.00 63.57           O
ATOM     50  HG  SER A  23     -12.353  -7.585  56.346  1.00 63.57           H
ATOM     51  HN  SER A  23      -9.473  -8.746  57.998  1.00 63.57           H
ATOM     52  N   SER A  24      -8.723  -7.535  55.084  1.00 68.36           N
ATOM     53  CA  SER A  24      -8.247  -6.690  54.002  1.00 68.36           C
ATOM     54  C   SER A  24      -6.931  -7.241  53.449  1.00 68.36           C
ATOM     55  O   SER A  24      -6.645  -7.100  52.261  1.00 68.36           O
ATOM     56  HA  SER A  24      -9.027  -6.728  53.242  1.00 68.36           H
ATOM     57  CB  SER A  24      -8.062  -5.246  54.471  1.00 68.36           C
ATOM     58 1HB  SER A  24      -8.115  -4.577  53.612  1.00 68.36           H
ATOM     59 2HB  SER A  24      -8.881  -4.973  55.137  1.00 68.36           H
ATOM     60  OG  SER A  24      -6.820  -5.058  55.143  1.00 68.36           O
ATOM     61  HG  SER A  24      -6.831  -5.536  56.022  1.00 68.36           H
ATOM     62  HN  SER A  24      -8.754  -7.094  55.982  1.00 68.36           H
ATOM     63  N   MET A  25      -6.165  -7.858  54.337  1.00 66.07           N
ATOM     64  CA  MET A  25      -4.862  -8.382  53.965  1.00 66.07           C
ATOM     65  C   MET A  25      -4.996  -9.728  53.249  1.00 66.07           C
ATOM     66  O   MET A  25      -4.235 -10.023  52.329  1.00 66.07           O
ATOM     67  HA  MET A  25      -4.431  -7.644  53.289  1.00 66.07           H
ATOM     68  CB  MET A  25      -4.004  -8.555  55.220  1.00 66.07           C
ATOM     69 1HB  MET A  25      -4.190  -7.731  55.909  1.00 66.07           H
ATOM     70 2HB  MET A  25      -4.289  -9.472  55.736  1.00 66.07           H
ATOM     71  CG  MET A  25      -2.517  -8.604  54.865  1.00 66.07           C
ATOM     72 1HG  MET A  25      -2.219  -9.631  54.652  1.00 66.07           H
ATOM     73 2HG  MET A  25      -2.331  -8.024  53.961  1.00 66.07           H
ATOM     74  SD  MET A  25      -1.545  -7.956  56.215  1.00 66.07           S
ATOM     75  CE  MET A  25       0.097  -8.201  55.561  1.00 66.07           C
ATOM     76 1HE  MET A  25       0.257  -9.262  55.369  1.00 66.07           H
ATOM     77 2HE  MET A  25       0.205  -7.644  54.630  1.00 66.07           H
ATOM     78 3HE  MET A  25       0.833  -7.848  56.283  1.00 66.07           H
ATOM     79  HN  MET A  25      -6.422  -8.002  55.293  1.00 66.07           H
ATOM     80  N   GLU A  26      -5.969 -10.507  53.698  1.00 60.38           N
ATOM     81  CA  GLU A  26      -6.263 -11.779  53.061  1.00 60.38           C
ATOM     82  C   GLU A  26      -6.753 -11.555  51.629  1.00 60.38           C
ATOM     83  O   GLU A  26      -6.377 -12.291  50.718  1.00 60.38           O
ATOM     84  HA  GLU A  26      -5.317 -12.322  53.048  1.00 60.38           H
ATOM     85  CB  GLU A  26      -7.287 -12.575  53.872  1.00 60.38           C
ATOM     86 1HB  GLU A  26      -8.095 -11.917  54.190  1.00 60.38           H
ATOM     87 2HB  GLU A  26      -7.631 -13.431  53.291  1.00 60.38           H
ATOM     88  CG  GLU A  26      -6.656 -13.144  55.144  1.00 60.38           C
ATOM     89 1HG  GLU A  26      -5.819 -13.792  54.881  1.00 60.38           H
ATOM     90 2HG  GLU A  26      -6.252 -12.332  55.749  1.00 60.38           H
ATOM     91  CD  GLU A  26      -7.682 -13.933  55.960  1.00 60.38           C
ATOM     92  OE1 GLU A  26      -7.236 -14.727  56.816  1.00 60.38           O
ATOM     93  OE2 GLU A  26      -8.888 -13.724  55.709  1.00 60.38           O
ATOM     94  HN  GLU A  26      -6.549 -10.282  54.480  1.00 60.38           H
ATOM     95  N   ASP A  27      -7.584 -10.535  51.474  1.00 67.57           N
ATOM     96  CA  ASP A  27      -8.171 -10.237  50.179  1.00 67.57           C
ATOM     97  C   ASP A  27      -7.056  -9.961  49.169  1.00 67.57           C
ATOM     98  O   ASP A  27      -7.145 -10.370  48.013  1.00 67.57           O
ATOM     99  HA  ASP A  27      -8.758 -11.119  49.921  1.00 67.57           H
ATOM    100  CB  ASP A  27      -9.062  -8.996  50.251  1.00 67.57           C
ATOM    101 1HB  ASP A  27      -8.556  -8.212  50.815  1.00 67.57           H
ATOM    102 2HB  ASP A  27      -9.231  -8.607  49.246  1.00 67.57           H
ATOM    103  CG  ASP A  27     -10.404  -9.321  50.910  1.00 67.57           C
ATOM    104  OD1 ASP A  27     -10.760 -10.519  50.912  1.00 67.57           O
ATOM    105  OD2 ASP A  27     -11.043  -8.363  51.397  1.00 67.57           O
ATOM    106  HN  ASP A  27      -7.856  -9.919  52.214  1.00 67.57           H
ATOM    107  N   TYR A  28      -6.030  -9.270  49.643  1.00 66.64           N
ATOM    108  CA  TYR A  28      -4.915  -8.902  48.787  1.00 66.64           C
ATOM    109  C   TYR A  28      -4.073 -10.127  48.426  1.00 66.64           C
ATOM    110  O   TYR A  28      -3.580 -10.237  47.304  1.00 66.64           O
ATOM    111  HA  TYR A  28      -5.322  -8.468  47.873  1.00 66.64           H
ATOM    112  CB  TYR A  28      -4.059  -7.931  49.602  1.00 66.64           C
ATOM    113 1HB  TYR A  28      -4.671  -7.077  49.891  1.00 66.64           H
ATOM    114 2HB  TYR A  28      -3.746  -8.425  50.523  1.00 66.64           H
ATOM    115  CG  TYR A  28      -2.818  -7.425  48.864  1.00 66.64           C
ATOM    116  CD1 TYR A  28      -1.599  -8.043  49.060  1.00 66.64           C
ATOM    117  HD1 TYR A  28      -1.521  -8.891  49.740  1.00 66.64           H
ATOM    118  CD2 TYR A  28      -2.917  -6.351  48.003  1.00 66.64           C
ATOM    119  HD2 TYR A  28      -3.879  -5.864  47.849  1.00 66.64           H
ATOM    120  CE1 TYR A  28      -0.431  -7.567  48.365  1.00 66.64           C
ATOM    121  HE1 TYR A  28       0.538  -8.045  48.511  1.00 66.64           H
ATOM    122  CE2 TYR A  28      -1.749  -5.875  47.309  1.00 66.64           C
ATOM    123  HE2 TYR A  28      -1.813  -5.028  46.626  1.00 66.64           H
ATOM    124  CZ  TYR A  28      -0.564  -6.506  47.524  1.00 66.64           C
ATOM    125  OH  TYR A  28       0.540  -6.057  46.868  1.00 66.64           O
ATOM    126  HH  TYR A  28       0.317  -5.231  46.350  1.00 66.64           H
ATOM    127  HN  TYR A  28      -5.953  -8.963  50.592  1.00 66.64           H
ATOM    128  N   VAL A  29      -3.934 -11.017  49.397  1.00 67.24           N
ATOM    129  CA  VAL A  29      -3.088 -12.186  49.226  1.00 67.24           C
ATOM    130  C   VAL A  29      -3.768 -13.166  48.268  1.00 67.24           C
ATOM    131  O   VAL A  29      -3.102 -13.815  47.463  1.00 67.24           O
ATOM    132  HA  VAL A  29      -2.152 -11.852  48.779  1.00 67.24           H
ATOM    133  CB  VAL A  29      -2.769 -12.805  50.588  1.00 67.24           C
ATOM    134  HB  VAL A  29      -3.711 -12.970  51.110  1.00 67.24           H
ATOM    135  CG1 VAL A  29      -2.077 -14.160  50.426  1.00 67.24           C
ATOM    136 1HG1 VAL A  29      -2.731 -14.838  49.879  1.00 67.24           H
ATOM    137 2HG1 VAL A  29      -1.146 -14.029  49.875  1.00 67.24           H
ATOM    138 3HG1 VAL A  29      -1.862 -14.577  51.410  1.00 67.24           H
ATOM    139  CG2 VAL A  29      -1.922 -11.855  51.437  1.00 67.24           C
ATOM    140 1HG2 VAL A  29      -0.985 -11.643  50.922  1.00 67.24           H
ATOM    141 2HG2 VAL A  29      -2.468 -10.924  51.595  1.00 67.24           H
ATOM    142 3HG2 VAL A  29      -1.710 -12.319  52.400  1.00 67.24           H
ATOM    143  HN  VAL A  29      -4.386 -10.949  50.287  1.00 67.24           H
ATOM    144  N   ASN A  30      -5.085 -13.243  48.388  1.00 63.01           N
ATOM    145  CA  ASN A  30      -5.848 -14.231  47.643  1.00 63.01           C
ATOM    146  C   ASN A  30      -6.149 -13.688  46.245  1.00 63.01           C
ATOM    147  O   ASN A  30      -6.689 -14.402  45.401  1.00 63.01           O
ATOM    148  HA  ASN A  30      -5.218 -15.120  47.619  1.00 63.01           H
ATOM    149  CB  ASN A  30      -7.181 -14.531  48.331  1.00 63.01           C
ATOM    150 1HB  ASN A  30      -7.695 -13.597  48.559  1.00 63.01           H
ATOM    151 2HB  ASN A  30      -7.826 -15.092  47.654  1.00 63.01           H
ATOM    152  CG  ASN A  30      -6.967 -15.329  49.619  1.00 63.01           C
ATOM    153  OD1 ASN A  30      -6.000 -16.055  49.776  1.00 63.01           O
ATOM    154  ND2 ASN A  30      -7.921 -15.153  50.529  1.00 63.01           N
ATOM    155 1HD2 ASN A  30      -8.689 -14.542  50.337  1.00 63.01           H
ATOM    156 2HD2 ASN A  30      -7.870 -15.633  51.405  1.00 63.01           H
ATOM    157  HN  ASN A  30      -5.629 -12.648  48.979  1.00 63.01           H
ATOM    158  N   PHE A  31      -5.785 -12.430  46.042  1.00 69.71           N
ATOM    159  CA  PHE A  31      -6.000 -11.787  44.757  1.00 69.71           C
ATOM    160  C   PHE A  31      -5.157 -12.449  43.665  1.00 69.71           C
ATOM    161  O   PHE A  31      -3.947 -12.605  43.819  1.00 69.71           O
ATOM    162  HA  PHE A  31      -7.057 -11.895  44.514  1.00 69.71           H
ATOM    163  CB  PHE A  31      -5.562 -10.329  44.908  1.00 69.71           C
ATOM    164 1HB  PHE A  31      -6.044  -9.905  45.789  1.00 69.71           H
ATOM    165 2HB  PHE A  31      -4.487 -10.299  45.088  1.00 69.71           H
ATOM    166  CG  PHE A  31      -5.886  -9.453  43.696  1.00 69.71           C
ATOM    167  CD1 PHE A  31      -4.916  -9.164  42.788  1.00 69.71           C
ATOM    168  HD1 PHE A  31      -3.908  -9.556  42.924  1.00 69.71           H
ATOM    169  CD2 PHE A  31      -7.143  -8.964  43.527  1.00 69.71           C
ATOM    170  HD2 PHE A  31      -7.921  -9.196  44.255  1.00 69.71           H
ATOM    171  CE1 PHE A  31      -5.216  -8.351  41.663  1.00 69.71           C
ATOM    172  HE1 PHE A  31      -4.439  -8.119  40.935  1.00 69.71           H
ATOM    173  CE2 PHE A  31      -7.444  -8.151  42.402  1.00 69.71           C
ATOM    174  HE2 PHE A  31      -8.452  -7.759  42.266  1.00 69.71           H
ATOM    175  CZ  PHE A  31      -6.474  -7.862  41.494  1.00 69.71           C
ATOM    176  HZ  PHE A  31      -6.704  -7.238  40.630  1.00 69.71           H
ATOM    177  HN  PHE A  31      -5.353 -11.854  46.736  1.00 69.71           H
ATOM    178  N   ASN A  32      -5.831 -12.822  42.587  1.00 62.17           N
ATOM    179  CA  ASN A  32      -5.156 -13.449  41.463  1.00 62.17           C
ATOM    180  C   ASN A  32      -4.529 -12.366  40.582  1.00 62.17           C
ATOM    181  O   ASN A  32      -5.210 -11.760  39.757  1.00 62.17           O
ATOM    182  HA  ASN A  32      -4.411 -14.108  41.907  1.00 62.17           H
ATOM    183  CB  ASN A  32      -6.141 -14.245  40.604  1.00 62.17           C
ATOM    184 1HB  ASN A  32      -6.764 -14.870  41.244  1.00 62.17           H
ATOM    185 2HB  ASN A  32      -6.809 -13.560  40.081  1.00 62.17           H
ATOM    186  CG  ASN A  32      -5.401 -15.120  39.590  1.00 62.17           C
ATOM    187  OD1 ASN A  32      -4.184 -15.127  39.509  1.00 62.17           O
ATOM    188  ND2 ASN A  32      -6.202 -15.855  38.824  1.00 62.17           N
ATOM    189 1HD2 ASN A  32      -7.194 -15.802  38.942  1.00 62.17           H
ATOM    190 2HD2 ASN A  32      -5.813 -16.460  38.130  1.00 62.17           H
ATOM    191  HN  ASN A  32      -6.817 -12.702  42.474  1.00 62.17           H
ATOM    192  N   PHE A  33      -3.236 -12.158  40.787  1.00 64.67           N
ATOM    193  CA  PHE A  33      -2.495 -11.204  39.979  1.00 64.67           C
ATOM    194  C   PHE A  33      -2.084 -11.821  38.641  1.00 64.67           C
ATOM    195  O   PHE A  33      -0.897 -11.890  38.324  1.00 64.67           O
ATOM    196  HA  PHE A  33      -3.153 -10.354  39.797  1.00 64.67           H
ATOM    197  CB  PHE A  33      -1.236 -10.835  40.766  1.00 64.67           C
ATOM    198 1HB  PHE A  33      -0.715 -11.749  41.048  1.00 64.67           H
ATOM    199 2HB  PHE A  33      -0.565 -10.273  40.115  1.00 64.67           H
ATOM    200  CG  PHE A  33      -1.509 -10.010  42.025  1.00 64.67           C
ATOM    201  CD1 PHE A  33      -1.645  -8.660  41.939  1.00 64.67           C
ATOM    202  HD1 PHE A  33      -1.560  -8.165  40.971  1.00 64.67           H
ATOM    203  CD2 PHE A  33      -1.615 -10.628  43.232  1.00 64.67           C
ATOM    204  HD2 PHE A  33      -1.506 -11.711  43.302  1.00 64.67           H
ATOM    205  CE1 PHE A  33      -1.898  -7.895  43.108  1.00 64.67           C
ATOM    206  HE1 PHE A  33      -2.007  -6.813  43.038  1.00 64.67           H
ATOM    207  CE2 PHE A  33      -1.868  -9.864  44.402  1.00 64.67           C
ATOM    208  HE2 PHE A  33      -1.953 -10.359  45.369  1.00 64.67           H
ATOM    209  CZ  PHE A  33      -2.004  -8.513  44.315  1.00 64.67           C
ATOM    210  HZ  PHE A  33      -2.199  -7.926  45.212  1.00 64.67           H
ATOM    211  HN  PHE A  33      -2.698 -12.626  41.488  1.00 64.67           H
ATOM    212  N   THR A  34      -3.087 -12.256  37.892  1.00 64.87           N
ATOM    213  CA  THR A  34      -2.890 -12.574  36.488  1.00 64.87           C
ATOM    214  C   THR A  34      -2.311 -11.369  35.744  1.00 64.87           C
ATOM    215  O   THR A  34      -2.837 -10.261  35.846  1.00 64.87           O
ATOM    216  HA  THR A  34      -2.155 -13.376  36.418  1.00 64.87           H
ATOM    217  CB  THR A  34      -4.227 -13.054  35.920  1.00 64.87           C
ATOM    218  HB  THR A  34      -4.706 -12.268  35.336  1.00 64.87           H
ATOM    219  OG1 THR A  34      -4.951 -13.499  37.064  1.00 64.87           O
ATOM    220  HG1 THR A  34      -5.924 -13.571  36.846  1.00 64.87           H
ATOM    221  CG2 THR A  34      -4.080 -14.311  35.060  1.00 64.87           C
ATOM    222 1HG2 THR A  34      -3.663 -15.117  35.663  1.00 64.87           H
ATOM    223 2HG2 THR A  34      -3.415 -14.102  34.222  1.00 64.87           H
ATOM    224 3HG2 THR A  34      -5.058 -14.609  34.682  1.00 64.87           H
ATOM    225  HN  THR A  34      -4.019 -12.390  38.229  1.00 64.87           H
ATOM    226  N   ASP A  35      -1.237 -11.625  35.013  1.00 68.96           N
ATOM    227  CA  ASP A  35      -0.532 -10.561  34.320  1.00 68.96           C
ATOM    228  C   ASP A  35      -1.186 -10.325  32.957  1.00 68.96           C
ATOM    229  O   ASP A  35      -0.822 -10.964  31.971  1.00 68.96           O
ATOM    230  HA  ASP A  35      -0.608  -9.693  34.974  1.00 68.96           H
ATOM    231  CB  ASP A  35       0.933 -10.933  34.083  1.00 68.96           C
ATOM    232 1HB  ASP A  35       1.321 -11.469  34.949  1.00 68.96           H
ATOM    233 2HB  ASP A  35       1.007 -11.609  33.231  1.00 68.96           H
ATOM    234  CG  ASP A  35       1.782  -9.686  33.826  1.00 68.96           C
ATOM    235  OD1 ASP A  35       1.191  -8.585  33.842  1.00 68.96           O
ATOM    236  OD2 ASP A  35       3.002  -9.862  33.620  1.00 68.96           O
ATOM    237  HN  ASP A  35      -0.848 -12.539  34.891  1.00 68.96           H
ATOM    238  N   PHE A  36      -2.140  -9.406  32.945  1.00 82.12           N
ATOM    239  CA  PHE A  36      -2.797  -9.024  31.706  1.00 82.12           C
ATOM    240  C   PHE A  36      -2.030  -7.903  31.002  1.00 82.12           C
ATOM    241  O   PHE A  36      -2.366  -7.526  29.881  1.00 82.12           O
ATOM    242  HA  PHE A  36      -2.817  -9.906  31.066  1.00 82.12           H
ATOM    243  CB  PHE A  36      -4.192  -8.517  32.077  1.00 82.12           C
ATOM    244 1HB  PHE A  36      -4.097  -7.763  32.858  1.00 82.12           H
ATOM    245 2HB  PHE A  36      -4.631  -8.025  31.209  1.00 82.12           H
ATOM    246  CG  PHE A  36      -5.144  -9.613  32.559  1.00 82.12           C
ATOM    247  CD1 PHE A  36      -5.225 -10.790  31.882  1.00 82.12           C
ATOM    248  HD1 PHE A  36      -4.611 -10.953  30.996  1.00 82.12           H
ATOM    249  CD2 PHE A  36      -5.911  -9.411  33.664  1.00 82.12           C
ATOM    250  HD2 PHE A  36      -5.846  -8.467  34.207  1.00 82.12           H
ATOM    251  CE1 PHE A  36      -6.109 -11.807  32.329  1.00 82.12           C
ATOM    252  HE1 PHE A  36      -6.174 -12.751  31.787  1.00 82.12           H
ATOM    253  CE2 PHE A  36      -6.795 -10.428  34.112  1.00 82.12           C
ATOM    254  HE2 PHE A  36      -7.409 -10.265  34.997  1.00 82.12           H
ATOM    255  CZ  PHE A  36      -6.875 -11.605  33.435  1.00 82.12           C
ATOM    256  HZ  PHE A  36      -7.554 -12.385  33.778  1.00 82.12           H
ATOM    257  HN  PHE A  36      -2.465  -8.926  33.760  1.00 82.12           H
ATOM    258  N   TYR A  37      -1.014  -7.402  31.689  1.00 86.74           N
ATOM    259  CA  TYR A  37      -0.164  -6.369  31.122  1.00 86.74           C
ATOM    260  C   TYR A  37       0.979  -6.984  30.311  1.00 86.74           C
ATOM    261  O   TYR A  37       1.898  -7.575  30.876  1.00 86.74           O
ATOM    262  HA  TYR A  37      -0.776  -5.753  30.464  1.00 86.74           H
ATOM    263  CB  TYR A  37       0.424  -5.607  32.311  1.00 86.74           C
ATOM    264 1HB  TYR A  37      -0.386  -5.319  32.981  1.00 86.74           H
ATOM    265 2HB  TYR A  37       1.078  -6.275  32.871  1.00 86.74           H
ATOM    266  CG  TYR A  37       1.212  -4.355  31.920  1.00 86.74           C
ATOM    267  CD1 TYR A  37       2.586  -4.413  31.805  1.00 86.74           C
ATOM    268  HD1 TYR A  37       3.110  -5.350  31.992  1.00 86.74           H
ATOM    269  CD2 TYR A  37       0.549  -3.168  31.682  1.00 86.74           C
ATOM    270  HD2 TYR A  37      -0.537  -3.123  31.773  1.00 86.74           H
ATOM    271  CE1 TYR A  37       3.328  -3.235  31.436  1.00 86.74           C
ATOM    272  HE1 TYR A  37       4.413  -3.267  31.342  1.00 86.74           H
ATOM    273  CE2 TYR A  37       1.290  -1.991  31.314  1.00 86.74           C
ATOM    274  HE2 TYR A  37       0.779  -1.047  31.123  1.00 86.74           H
ATOM    275  CZ  TYR A  37       2.643  -2.082  31.209  1.00 86.74           C
ATOM    276  OH  TYR A  37       3.344  -0.969  30.861  1.00 86.74           O
ATOM    277  HH  TYR A  37       4.319  -1.184  30.800  1.00 86.74           H
ATOM    278  HN  TYR A  37      -0.769  -7.690  32.615  1.00 86.74           H
ATOM    279  N   CYS A  38       0.883  -6.824  28.999  1.00 89.97           N
ATOM    280  CA  CYS A  38       1.839  -7.445  28.098  1.00 89.97           C
ATOM    281  C   CYS A  38       2.944  -6.431  27.796  1.00 89.97           C
ATOM    282  O   CYS A  38       2.696  -5.406  27.163  1.00 89.97           O
ATOM    283  HA  CYS A  38       2.242  -8.313  28.619  1.00 89.97           H
ATOM    284  CB  CYS A  38       1.165  -7.952  26.821  1.00 89.97           C
ATOM    285 1HB  CYS A  38       0.324  -8.597  27.075  1.00 89.97           H
ATOM    286 2HB  CYS A  38       0.763  -7.112  26.254  1.00 89.97           H
ATOM    287  SG  CYS A  38       2.373  -8.872  25.799  1.00 89.97           S
ATOM    288  HN  CYS A  38       0.171  -6.282  28.552  1.00 89.97           H
ATOM    289  N   GLU A  39       4.142  -6.752  28.264  1.00 82.04           N
ATOM    290  CA  GLU A  39       5.322  -5.994  27.883  1.00 82.04           C
ATOM    291  C   GLU A  39       5.873  -6.505  26.551  1.00 82.04           C
ATOM    292  O   GLU A  39       6.194  -7.685  26.420  1.00 82.04           O
ATOM    293  HA  GLU A  39       4.981  -4.965  27.773  1.00 82.04           H
ATOM    294  CB  GLU A  39       6.389  -6.055  28.978  1.00 82.04           C
ATOM    295 1HB  GLU A  39       6.649  -7.094  29.180  1.00 82.04           H
ATOM    296 2HB  GLU A  39       7.245  -5.444  28.691  1.00 82.04           H
ATOM    297  CG  GLU A  39       5.862  -5.469  30.290  1.00 82.04           C
ATOM    298 1HG  GLU A  39       5.418  -4.492  30.104  1.00 82.04           H
ATOM    299 2HG  GLU A  39       5.073  -6.108  30.686  1.00 82.04           H
ATOM    300  CD  GLU A  39       6.985  -5.337  31.321  1.00 82.04           C
ATOM    301  OE1 GLU A  39       6.743  -4.655  32.340  1.00 82.04           O
ATOM    302  OE2 GLU A  39       8.060  -5.922  31.067  1.00 82.04           O
ATOM    303  HN  GLU A  39       4.312  -7.512  28.891  1.00 82.04           H
ATOM    304  N   LYS A  40       5.966  -5.592  25.596  1.00 88.23           N
ATOM    305  CA  LYS A  40       6.298  -5.966  24.232  1.00 88.23           C
ATOM    306  C   LYS A  40       7.753  -5.590  23.944  1.00 88.23           C
ATOM    307  O   LYS A  40       8.099  -5.255  22.812  1.00 88.23           O
ATOM    308  HA  LYS A  40       6.200  -7.049  24.157  1.00 88.23           H
ATOM    309  CB  LYS A  40       5.299  -5.352  23.250  1.00 88.23           C
ATOM    310 1HB  LYS A  40       5.278  -4.269  23.375  1.00 88.23           H
ATOM    311 2HB  LYS A  40       5.621  -5.547  22.227  1.00 88.23           H
ATOM    312  CG  LYS A  40       3.896  -5.923  23.466  1.00 88.23           C
ATOM    313 1HG  LYS A  40       3.939  -7.012  23.461  1.00 88.23           H
ATOM    314 2HG  LYS A  40       3.524  -5.623  24.445  1.00 88.23           H
ATOM    315  CD  LYS A  40       2.934  -5.441  22.378  1.00 88.23           C
ATOM    316 1HD  LYS A  40       2.846  -4.355  22.420  1.00 88.23           H
ATOM    317 2HD  LYS A  40       3.335  -5.690  21.396  1.00 88.23           H
ATOM    318  CE  LYS A  40       1.553  -6.076  22.547  1.00 88.23           C
ATOM    319 1HE  LYS A  40       1.650  -7.160  22.615  1.00 88.23           H
ATOM    320 2HE  LYS A  40       1.101  -5.737  23.479  1.00 88.23           H
ATOM    321  NZ  LYS A  40       0.677  -5.723  21.407  1.00 88.23           N
ATOM    322 1HZ  LYS A  40      -0.218  -6.189  21.511  1.00 88.23           H
ATOM    323 2HZ  LYS A  40       0.534  -4.719  21.390  1.00 88.23           H
ATOM    324 3HZ  LYS A  40       1.113  -6.017  20.541  1.00 88.23           H
ATOM    325  HN  LYS A  40       5.820  -4.613  25.742  1.00 88.23           H
ATOM    326  N   ASN A  41       8.566  -5.660  24.988  1.00 83.39           N
ATOM    327  CA  ASN A  41       9.964  -5.279  24.874  1.00 83.39           C
ATOM    328  C   ASN A  41      10.634  -6.129  23.793  1.00 83.39           C
ATOM    329  O   ASN A  41      11.415  -5.619  22.992  1.00 83.39           O
ATOM    330  HA  ASN A  41       9.952  -4.219  24.623  1.00 83.39           H
ATOM    331  CB  ASN A  41      10.708  -5.516  26.190  1.00 83.39           C
ATOM    332 1HB  ASN A  41      10.467  -6.506  26.575  1.00 83.39           H
ATOM    333 2HB  ASN A  41      11.783  -5.496  26.012  1.00 83.39           H
ATOM    334  CG  ASN A  41      10.338  -4.455  27.228  1.00 83.39           C
ATOM    335  OD1 ASN A  41      10.045  -3.314  26.910  1.00 83.39           O
ATOM    336  ND2 ASN A  41      10.366  -4.893  28.483  1.00 83.39           N
ATOM    337 1HD2 ASN A  41      10.615  -5.842  28.676  1.00 83.39           H
ATOM    338 2HD2 ASN A  41      10.139  -4.273  29.235  1.00 83.39           H
ATOM    339  HN  ASN A  41       8.285  -5.969  25.896  1.00 83.39           H
ATOM    340  N   ASN A  42      10.303  -7.412  23.805  1.00 84.31           N
ATOM    341  CA  ASN A  42      10.906  -8.349  22.872  1.00 84.31           C
ATOM    342  C   ASN A  42      10.498  -7.977  21.446  1.00 84.31           C
ATOM    343  O   ASN A  42      11.289  -8.113  20.514  1.00 84.31           O
ATOM    344  HA  ASN A  42      11.981  -8.263  23.034  1.00 84.31           H
ATOM    345  CB  ASN A  42      10.431  -9.778  23.142  1.00 84.31           C
ATOM    346 1HB  ASN A  42       9.341  -9.811  23.133  1.00 84.31           H
ATOM    347 2HB  ASN A  42      10.776 -10.437  22.345  1.00 84.31           H
ATOM    348  CG  ASN A  42      10.950 -10.284  24.490  1.00 84.31           C
ATOM    349  OD1 ASN A  42      11.807  -9.685  25.118  1.00 84.31           O
ATOM    350  ND2 ASN A  42      10.383 -11.416  24.897  1.00 84.31           N
ATOM    351 1HD2 ASN A  42       9.685 -11.857  24.334  1.00 84.31           H
ATOM    352 2HD2 ASN A  42      10.656 -11.827  25.767  1.00 84.31           H
ATOM    353  HN  ASN A  42       9.638  -7.813  24.435  1.00 84.31           H
ATOM    354  N   VAL A  43       9.263  -7.513  21.320  1.00 91.68           N
ATOM    355  CA  VAL A  43       8.720  -7.176  20.015  1.00 91.68           C
ATOM    356  C   VAL A  43       9.462  -5.959  19.458  1.00 91.68           C
ATOM    357  O   VAL A  43       9.799  -5.921  18.275  1.00 91.68           O
ATOM    358  HA  VAL A  43       8.896  -8.026  19.355  1.00 91.68           H
ATOM    359  CB  VAL A  43       7.209  -6.959  20.117  1.00 91.68           C
ATOM    360  HB  VAL A  43       7.036  -6.108  20.776  1.00 91.68           H
ATOM    361  CG1 VAL A  43       6.609  -6.625  18.750  1.00 91.68           C
ATOM    362 1HG1 VAL A  43       7.068  -5.714  18.365  1.00 91.68           H
ATOM    363 2HG1 VAL A  43       6.799  -7.447  18.059  1.00 91.68           H
ATOM    364 3HG1 VAL A  43       5.534  -6.476  18.851  1.00 91.68           H
ATOM    365  CG2 VAL A  43       6.521  -8.179  20.734  1.00 91.68           C
ATOM    366 1HG2 VAL A  43       6.707  -9.054  20.113  1.00 91.68           H
ATOM    367 2HG2 VAL A  43       6.918  -8.352  21.735  1.00 91.68           H
ATOM    368 3HG2 VAL A  43       5.448  -7.998  20.795  1.00 91.68           H
ATOM    369  HN  VAL A  43       8.639  -7.368  22.087  1.00 91.68           H
ATOM    370  N   ARG A  44       9.694  -4.994  20.335  1.00 86.94           N
ATOM    371  CA  ARG A  44      10.380  -3.775  19.943  1.00 86.94           C
ATOM    372  C   ARG A  44      11.828  -4.082  19.556  1.00 86.94           C
ATOM    373  O   ARG A  44      12.366  -3.484  18.626  1.00 86.94           O
ATOM    374  HA  ARG A  44       9.817  -3.400  19.089  1.00 86.94           H
ATOM    375  CB  ARG A  44      10.369  -2.748  21.077  1.00 86.94           C
ATOM    376 1HB  ARG A  44      10.737  -3.209  21.994  1.00 86.94           H
ATOM    377 2HB  ARG A  44      11.048  -1.929  20.838  1.00 86.94           H
ATOM    378  CG  ARG A  44       8.960  -2.199  21.307  1.00 86.94           C
ATOM    379 1HG  ARG A  44       8.519  -1.909  20.353  1.00 86.94           H
ATOM    380 2HG  ARG A  44       8.325  -2.980  21.727  1.00 86.94           H
ATOM    381  CD  ARG A  44       8.987  -0.994  22.249  1.00 86.94           C
ATOM    382 1HD  ARG A  44       9.756  -0.291  21.932  1.00 86.94           H
ATOM    383 2HD  ARG A  44       8.034  -0.466  22.205  1.00 86.94           H
ATOM    384  NE  ARG A  44       9.252  -1.442  23.635  1.00 86.94           N
ATOM    385  HE  ARG A  44      10.204  -1.573  23.911  1.00 86.94           H
ATOM    386  CZ  ARG A  44       8.297  -1.682  24.543  1.00 86.94           C
ATOM    387  NH1 ARG A  44       7.004  -1.522  24.228  1.00 86.94           N
ATOM    388 1HH1 ARG A  44       6.746  -1.222  23.310  1.00 86.94           H
ATOM    389 2HH1 ARG A  44       6.297  -1.704  24.912  1.00 86.94           H
ATOM    390  NH2 ARG A  44       8.653  -2.084  25.771  1.00 86.94           N
ATOM    391 1HH2 ARG A  44       7.952  -2.267  26.460  1.00 86.94           H
ATOM    392 2HH2 ARG A  44       9.620  -2.201  25.997  1.00 86.94           H
ATOM    393  HN  ARG A  44       9.422  -5.036  21.297  1.00 86.94           H
ATOM    394  N   GLN A  45      12.418  -5.014  20.291  1.00 84.11           N
ATOM    395  CA  GLN A  45      13.804  -5.384  20.058  1.00 84.11           C
ATOM    396  C   GLN A  45      13.958  -6.021  18.675  1.00 84.11           C
ATOM    397  O   GLN A  45      14.917  -5.735  17.960  1.00 84.11           O
ATOM    398  HA  GLN A  45      14.364  -4.449  20.099  1.00 84.11           H
ATOM    399  CB  GLN A  45      14.313  -6.322  21.154  1.00 84.11           C
ATOM    400 1HB  GLN A  45      14.087  -5.899  22.133  1.00 84.11           H
ATOM    401 2HB  GLN A  45      13.791  -7.277  21.092  1.00 84.11           H
ATOM    402  CG  GLN A  45      15.820  -6.549  21.025  1.00 84.11           C
ATOM    403 1HG  GLN A  45      16.041  -7.018  20.067  1.00 84.11           H
ATOM    404 2HG  GLN A  45      16.339  -5.590  21.038  1.00 84.11           H
ATOM    405  CD  GLN A  45      16.341  -7.430  22.162  1.00 84.11           C
ATOM    406  OE1 GLN A  45      15.588  -8.013  22.925  1.00 84.11           O
ATOM    407  NE2 GLN A  45      17.668  -7.495  22.232  1.00 84.11           N
ATOM    408 1HE2 GLN A  45      18.228  -6.992  21.575  1.00 84.11           H
ATOM    409 2HE2 GLN A  45      18.104  -8.047  22.943  1.00 84.11           H
ATOM    410  HN  GLN A  45      11.967  -5.511  21.031  1.00 84.11           H
ATOM    411  N   PHE A  46      13.000  -6.873  18.341  1.00 93.37           N
ATOM    412  CA  PHE A  46      12.989  -7.513  17.037  1.00 93.37           C
ATOM    413  C   PHE A  46      12.861  -6.477  15.919  1.00 93.37           C
ATOM    414  O   PHE A  46      13.600  -6.524  14.937  1.00 93.37           O
ATOM    415  HA  PHE A  46      13.934  -8.045  16.930  1.00 93.37           H
ATOM    416  CB  PHE A  46      11.770  -8.437  17.003  1.00 93.37           C
ATOM    417 1HB  PHE A  46      11.869  -9.182  17.792  1.00 93.37           H
ATOM    418 2HB  PHE A  46      10.877  -7.852  17.227  1.00 93.37           H
ATOM    419  CG  PHE A  46      11.569  -9.153  15.666  1.00 93.37           C
ATOM    420  CD1 PHE A  46      10.662  -8.680  14.770  1.00 93.37           C
ATOM    421  HD1 PHE A  46      10.077  -7.791  15.005  1.00 93.37           H
ATOM    422  CD2 PHE A  46      12.299 -10.263  15.373  1.00 93.37           C
ATOM    423  HD2 PHE A  46      13.026 -10.642  16.091  1.00 93.37           H
ATOM    424  CE1 PHE A  46      10.476  -9.345  13.529  1.00 93.37           C
ATOM    425  HE1 PHE A  46       9.748  -8.966  12.812  1.00 93.37           H
ATOM    426  CE2 PHE A  46      12.113 -10.928  14.132  1.00 93.37           C
ATOM    427  HE2 PHE A  46      12.698 -11.817  13.898  1.00 93.37           H
ATOM    428  CZ  PHE A  46      11.205 -10.455  13.237  1.00 93.37           C
ATOM    429  HZ  PHE A  46      11.063 -10.965  12.284  1.00 93.37           H
ATOM    430  HN  PHE A  46      12.242  -7.126  18.943  1.00 93.37           H
ATOM    431  N   ALA A  47      11.917  -5.566  16.105  1.00 93.45           N
ATOM    432  CA  ALA A  47      11.626  -4.571  15.086  1.00 93.45           C
ATOM    433  C   ALA A  47      12.878  -3.730  14.829  1.00 93.45           C
ATOM    434  O   ALA A  47      13.171  -3.379  13.687  1.00 93.45           O
ATOM    435  HA  ALA A  47      11.360  -5.100  14.171  1.00 93.45           H
ATOM    436  CB  ALA A  47      10.433  -3.721  15.529  1.00 93.45           C
ATOM    437 1HB  ALA A  47       9.563  -4.362  15.669  1.00 93.45           H
ATOM    438 2HB  ALA A  47      10.671  -3.221  16.468  1.00 93.45           H
ATOM    439 3HB  ALA A  47      10.215  -2.975  14.765  1.00 93.45           H
ATOM    440  HN  ALA A  47      11.357  -5.501  16.931  1.00 93.45           H
ATOM    441  N   SER A  48      13.583  -3.430  15.911  1.00 91.51           N
ATOM    442  CA  SER A  48      14.695  -2.498  15.844  1.00 91.51           C
ATOM    443  C   SER A  48      15.812  -3.078  14.974  1.00 91.51           C
ATOM    444  O   SER A  48      16.637  -2.336  14.441  1.00 91.51           O
ATOM    445  HA  SER A  48      14.288  -1.594  15.391  1.00 91.51           H
ATOM    446  CB  SER A  48      15.226  -2.172  17.242  1.00 91.51           C
ATOM    447 1HB  SER A  48      15.920  -1.334  17.180  1.00 91.51           H
ATOM    448 2HB  SER A  48      14.400  -1.855  17.878  1.00 91.51           H
ATOM    449  OG  SER A  48      15.882  -3.288  17.837  1.00 91.51           O
ATOM    450  HG  SER A  48      15.345  -4.119  17.690  1.00 91.51           H
ATOM    451  HN  SER A  48      13.405  -3.812  16.818  1.00 91.51           H
ATOM    452  N   HIS A  49      15.804  -4.397  14.857  1.00 87.89           N
ATOM    453  CA  HIS A  49      16.843  -5.090  14.115  1.00 87.89           C
ATOM    454  C   HIS A  49      16.337  -5.419  12.709  1.00 87.89           C
ATOM    455  O   HIS A  49      17.088  -5.328  11.739  1.00 87.89           O
ATOM    456  HA  HIS A  49      17.684  -4.401  14.038  1.00 87.89           H
ATOM    457  CB  HIS A  49      17.323  -6.327  14.877  1.00 87.89           C
ATOM    458 1HB  HIS A  49      16.460  -6.946  15.123  1.00 87.89           H
ATOM    459 2HB  HIS A  49      17.963  -6.919  14.223  1.00 87.89           H
ATOM    460  CG  HIS A  49      18.077  -6.012  16.147  1.00 87.89           C
ATOM    461  ND1 HIS A  49      17.451  -5.849  17.370  1.00 87.89           N
ATOM    462  HD1 HIS A  49      16.467  -5.920  17.538  1.00 87.89           H
ATOM    463  CD2 HIS A  49      19.411  -5.833  16.370  1.00 87.89           C
ATOM    464  HD2 HIS A  49      20.196  -5.892  15.617  1.00 87.89           H
ATOM    465  CE1 HIS A  49      18.375  -5.584  18.281  1.00 87.89           C
ATOM    466  HE1 HIS A  49      18.197  -5.405  19.342  1.00 87.89           H
ATOM    467  NE2 HIS A  49      19.589  -5.574  17.659  1.00 87.89           N
ATOM    468  HN  HIS A  49      15.105  -4.990  15.258  1.00 87.89           H
ATOM    469  N   PHE A  50      15.068  -5.794  12.644  1.00 92.22           N
ATOM    470  CA  PHE A  50      14.525  -6.390  11.435  1.00 92.22           C
ATOM    471  C   PHE A  50      14.081  -5.313  10.444  1.00 92.22           C
ATOM    472  O   PHE A  50      14.385  -5.396   9.255  1.00 92.22           O
ATOM    473  HA  PHE A  50      15.317  -6.990  10.987  1.00 92.22           H
ATOM    474  CB  PHE A  50      13.307  -7.216  11.853  1.00 92.22           C
ATOM    475 1HB  PHE A  50      13.614  -7.943  12.605  1.00 92.22           H
ATOM    476 2HB  PHE A  50      12.579  -6.557  12.325  1.00 92.22           H
ATOM    477  CG  PHE A  50      12.630  -7.955  10.696  1.00 92.22           C
ATOM    478  CD1 PHE A  50      11.468  -7.480  10.174  1.00 92.22           C
ATOM    479  HD1 PHE A  50      11.019  -6.573  10.578  1.00 92.22           H
ATOM    480  CD2 PHE A  50      13.191  -9.086  10.191  1.00 92.22           C
ATOM    481  HD2 PHE A  50      14.122  -9.467  10.610  1.00 92.22           H
ATOM    482  CE1 PHE A  50      10.840  -8.166   9.100  1.00 92.22           C
ATOM    483  HE1 PHE A  50       9.908  -7.785   8.682  1.00 92.22           H
ATOM    484  CE2 PHE A  50      12.562  -9.772   9.118  1.00 92.22           C
ATOM    485  HE2 PHE A  50      13.012 -10.679   8.713  1.00 92.22           H
ATOM    486  CZ  PHE A  50      11.400  -9.297   8.595  1.00 92.22           C
ATOM    487  HZ  PHE A  50      10.918  -9.823   7.771  1.00 92.22           H
ATOM    488  HN  PHE A  50      14.417  -5.696  13.396  1.00 92.22           H
ATOM    489  N   LEU A  51      13.369  -4.327  10.970  1.00 93.48           N
ATOM    490  CA  LEU A  51      12.616  -3.415  10.126  1.00 93.48           C
ATOM    491  C   LEU A  51      13.583  -2.459   9.425  1.00 93.48           C
ATOM    492  O   LEU A  51      13.488  -2.251   8.217  1.00 93.48           O
ATOM    493  HA  LEU A  51      12.111  -4.013   9.368  1.00 93.48           H
ATOM    494  CB  LEU A  51      11.531  -2.705  10.939  1.00 93.48           C
ATOM    495 1HB  LEU A  51      12.007  -2.200  11.780  1.00 93.48           H
ATOM    496 2HB  LEU A  51      11.084  -1.932  10.314  1.00 93.48           H
ATOM    497  CG  LEU A  51      10.411  -3.594  11.483  1.00 93.48           C
ATOM    498  HG  LEU A  51      10.851  -4.316  12.170  1.00 93.48           H
ATOM    499  CD1 LEU A  51       9.397  -2.771  12.280  1.00 93.48           C
ATOM    500 1HD1 LEU A  51       9.899  -2.289  13.119  1.00 93.48           H
ATOM    501 2HD1 LEU A  51       8.957  -2.011  11.634  1.00 93.48           H
ATOM    502 3HD1 LEU A  51       8.611  -3.427  12.655  1.00 93.48           H
ATOM    503  CD2 LEU A  51       9.746  -4.388  10.357  1.00 93.48           C
ATOM    504 1HD2 LEU A  51       9.322  -3.699   9.627  1.00 93.48           H
ATOM    505 2HD2 LEU A  51      10.489  -5.021   9.871  1.00 93.48           H
ATOM    506 3HD2 LEU A  51       8.954  -5.012  10.771  1.00 93.48           H
ATOM    507  HN  LEU A  51      13.302  -4.148  11.952  1.00 93.48           H
ATOM    508  N   PRO A  52      14.528  -1.865  10.166  1.00 94.87           N
ATOM    509  CA  PRO A  52      15.320  -0.754   9.631  1.00 94.87           C
ATOM    510  C   PRO A  52      15.972  -1.100   8.302  1.00 94.87           C
ATOM    511  O   PRO A  52      15.859  -0.347   7.336  1.00 94.87           O
ATOM    512  HA  PRO A  52      14.674   0.098   9.418  1.00 94.87           H
ATOM    513  CB  PRO A  52      16.359  -0.491  10.722  1.00 94.87           C
ATOM    514 1HB  PRO A  52      17.275  -1.055  10.548  1.00 94.87           H
ATOM    515 2HB  PRO A  52      16.638   0.562  10.765  1.00 94.87           H
ATOM    516  CG  PRO A  52      15.654  -0.939  11.997  1.00 94.87           C
ATOM    517 1HG  PRO A  52      16.362  -1.147  12.799  1.00 94.87           H
ATOM    518 2HG  PRO A  52      14.977  -0.174  12.376  1.00 94.87           H
ATOM    519  CD  PRO A  52      14.912  -2.189  11.552  1.00 94.87           C
ATOM    520 1HD  PRO A  52      15.547  -3.074  11.595  1.00 94.87           H
ATOM    521 2HD  PRO A  52      14.046  -2.391  12.183  1.00 94.87           H
ATOM    522  N   PRO A  53      16.668  -2.242   8.221  1.00 95.70           N
ATOM    523  CA  PRO A  53      17.427  -2.580   7.015  1.00 95.70           C
ATOM    524  C   PRO A  53      16.524  -2.883   5.831  1.00 95.70           C
ATOM    525  O   PRO A  53      16.863  -2.572   4.690  1.00 95.70           O
ATOM    526  HA  PRO A  53      18.031  -1.729   6.700  1.00 95.70           H
ATOM    527  CB  PRO A  53      18.247  -3.802   7.432  1.00 95.70           C
ATOM    528 1HB  PRO A  53      18.403  -4.485   6.596  1.00 95.70           H
ATOM    529 2HB  PRO A  53      19.233  -3.518   7.799  1.00 95.70           H
ATOM    530  CG  PRO A  53      17.417  -4.435   8.512  1.00 95.70           C
ATOM    531 1HG  PRO A  53      16.657  -5.093   8.091  1.00 95.70           H
ATOM    532 2HG  PRO A  53      18.031  -5.042   9.177  1.00 95.70           H
ATOM    533  CD  PRO A  53      16.790  -3.289   9.252  1.00 95.70           C
ATOM    534 1HD  PRO A  53      15.818  -3.562   9.664  1.00 95.70           H
ATOM    535 2HD  PRO A  53      17.411  -2.962  10.086  1.00 95.70           H
ATOM    536  N   LEU A  54      15.386  -3.489   6.136  1.00 93.78           N
ATOM    537  CA  LEU A  54      14.465  -3.918   5.097  1.00 93.78           C
ATOM    538  C   LEU A  54      13.803  -2.690   4.469  1.00 93.78           C
ATOM    539  O   LEU A  54      13.627  -2.629   3.253  1.00 93.78           O
ATOM    540  HA  LEU A  54      15.050  -4.425   4.330  1.00 93.78           H
ATOM    541  CB  LEU A  54      13.467  -4.937   5.653  1.00 93.78           C
ATOM    542 1HB  LEU A  54      12.986  -4.503   6.529  1.00 93.78           H
ATOM    543 2HB  LEU A  54      12.688  -5.097   4.907  1.00 93.78           H
ATOM    544  CG  LEU A  54      14.047  -6.298   6.045  1.00 93.78           C
ATOM    545  HG  LEU A  54      14.788  -6.140   6.828  1.00 93.78           H
ATOM    546  CD1 LEU A  54      12.963  -7.209   6.625  1.00 93.78           C
ATOM    547 1HD1 LEU A  54      12.534  -6.743   7.512  1.00 93.78           H
ATOM    548 2HD1 LEU A  54      12.181  -7.363   5.881  1.00 93.78           H
ATOM    549 3HD1 LEU A  54      13.402  -8.169   6.895  1.00 93.78           H
ATOM    550  CD2 LEU A  54      14.769  -6.947   4.862  1.00 93.78           C
ATOM    551 1HD2 LEU A  54      14.066  -7.090   4.042  1.00 93.78           H
ATOM    552 2HD2 LEU A  54      15.584  -6.302   4.535  1.00 93.78           H
ATOM    553 3HD2 LEU A  54      15.171  -7.913   5.169  1.00 93.78           H
ATOM    554  HN  LEU A  54      15.091  -3.688   7.070  1.00 93.78           H
ATOM    555  N   TYR A  55      13.455  -1.741   5.326  1.00 93.98           N
ATOM    556  CA  TYR A  55      12.799  -0.527   4.873  1.00 93.98           C
ATOM    557  C   TYR A  55      13.737   0.310   4.001  1.00 93.98           C
ATOM    558  O   TYR A  55      13.307   0.906   3.015  1.00 93.98           O
ATOM    559  HA  TYR A  55      11.928  -0.815   4.285  1.00 93.98           H
ATOM    560  CB  TYR A  55      12.456   0.264   6.137  1.00 93.98           C
ATOM    561 1HB  TYR A  55      13.315   0.247   6.808  1.00 93.98           H
ATOM    562 2HB  TYR A  55      12.285   1.306   5.866  1.00 93.98           H
ATOM    563  CG  TYR A  55      11.230  -0.261   6.886  1.00 93.98           C
ATOM    564  CD1 TYR A  55      10.574  -1.387   6.432  1.00 93.98           C
ATOM    565  HD1 TYR A  55      10.929  -1.902   5.539  1.00 93.98           H
ATOM    566  CD2 TYR A  55      10.781   0.391   8.017  1.00 93.98           C
ATOM    567  HD2 TYR A  55      11.299   1.280   8.376  1.00 93.98           H
ATOM    568  CE1 TYR A  55       9.420  -1.882   7.137  1.00 93.98           C
ATOM    569  HE1 TYR A  55       8.892  -2.770   6.789  1.00 93.98           H
ATOM    570  CE2 TYR A  55       9.627  -0.104   8.722  1.00 93.98           C
ATOM    571  HE2 TYR A  55       9.261   0.401   9.616  1.00 93.98           H
ATOM    572  CZ  TYR A  55       9.004  -1.216   8.248  1.00 93.98           C
ATOM    573  OH  TYR A  55       7.914  -1.683   8.914  1.00 93.98           O
ATOM    574  HH  TYR A  55       7.499  -2.437   8.405  1.00 93.98           H
ATOM    575  HN  TYR A  55      13.614  -1.793   6.312  1.00 93.98           H
ATOM    576  N   TRP A  56      15.002   0.328   4.396  1.00 92.09           N
ATOM    577  CA  TRP A  56      16.014   1.038   3.632  1.00 92.09           C
ATOM    578  C   TRP A  56      16.131   0.365   2.263  1.00 92.09           C
ATOM    579  O   TRP A  56      16.223   1.043   1.241  1.00 92.09           O
ATOM    580  HA  TRP A  56      15.681   2.069   3.514  1.00 92.09           H
ATOM    581  CB  TRP A  56      17.342   1.083   4.392  1.00 92.09           C
ATOM    582 1HB  TRP A  56      17.494   0.128   4.895  1.00 92.09           H
ATOM    583 2HB  TRP A  56      18.155   1.198   3.675  1.00 92.09           H
ATOM    584  CG  TRP A  56      17.429   2.207   5.426  1.00 92.09           C
ATOM    585  CD1 TRP A  56      17.540   2.097   6.756  1.00 92.09           C
ATOM    586  HD1 TRP A  56      17.584   1.149   7.292  1.00 92.09           H
ATOM    587  CD2 TRP A  56      17.409   3.625   5.158  1.00 92.09           C
ATOM    588  NE1 TRP A  56      17.592   3.336   7.364  1.00 92.09           N
ATOM    589  HE1 TRP A  56      17.674   3.511   8.345  1.00 92.09           H
ATOM    590  CE2 TRP A  56      17.510   4.294   6.360  1.00 92.09           C
ATOM    591  CE3 TRP A  56      17.308   4.320   3.939  1.00 92.09           C
ATOM    592  HE3 TRP A  56      17.228   3.815   2.977  1.00 92.09           H
ATOM    593  CZ2 TRP A  56      17.520   5.690   6.463  1.00 92.09           C
ATOM    594  HZ2 TRP A  56      17.601   6.195   7.425  1.00 92.09           H
ATOM    595  CZ3 TRP A  56      17.320   5.714   4.058  1.00 92.09           C
ATOM    596  HZ3 TRP A  56      17.244   6.302   3.143  1.00 92.09           H
ATOM    597  CH2 TRP A  56      17.421   6.403   5.262  1.00 92.09           C
ATOM    598  HH2 TRP A  56      17.423   7.493   5.270  1.00 92.09           H
ATOM    599  HN  TRP A  56      15.337  -0.130   5.219  1.00 92.09           H
ATOM    600  N   LEU A  57      16.124  -0.959   2.287  1.00 93.68           N
ATOM    601  CA  LEU A  57      16.235  -1.731   1.061  1.00 93.68           C
ATOM    602  C   LEU A  57      15.051  -1.403   0.148  1.00 93.68           C
ATOM    603  O   LEU A  57      15.235  -1.103  -1.030  1.00 93.68           O
ATOM    604  HA  LEU A  57      17.152  -1.420   0.561  1.00 93.68           H
ATOM    605  CB  LEU A  57      16.374  -3.221   1.376  1.00 93.68           C
ATOM    606 1HB  LEU A  57      17.245  -3.357   2.017  1.00 93.68           H
ATOM    607 2HB  LEU A  57      15.503  -3.533   1.952  1.00 93.68           H
ATOM    608  CG  LEU A  57      16.512  -4.152   0.169  1.00 93.68           C
ATOM    609  HG  LEU A  57      15.673  -3.969  -0.501  1.00 93.68           H
ATOM    610  CD1 LEU A  57      17.791  -3.847  -0.614  1.00 93.68           C
ATOM    611 1HD1 LEU A  57      17.763  -2.817  -0.969  1.00 93.68           H
ATOM    612 2HD1 LEU A  57      18.656  -3.984   0.034  1.00 93.68           H
ATOM    613 3HD1 LEU A  57      17.865  -4.523  -1.466  1.00 93.68           H
ATOM    614  CD2 LEU A  57      16.439  -5.619   0.597  1.00 93.68           C
ATOM    615 1HD2 LEU A  57      17.245  -5.834   1.299  1.00 93.68           H
ATOM    616 2HD2 LEU A  57      15.479  -5.810   1.077  1.00 93.68           H
ATOM    617 3HD2 LEU A  57      16.540  -6.259  -0.280  1.00 93.68           H
ATOM    618  HN  LEU A  57      16.045  -1.503   3.122  1.00 93.68           H
ATOM    619  N   VAL A  58      13.862  -1.470   0.728  1.00 95.23           N
ATOM    620  CA  VAL A  58      12.645  -1.234  -0.030  1.00 95.23           C
ATOM    621  C   VAL A  58      12.686   0.174  -0.626  1.00 95.23           C
ATOM    622  O   VAL A  58      12.368   0.366  -1.798  1.00 95.23           O
ATOM    623  HA  VAL A  58      12.618  -1.959  -0.843  1.00 95.23           H
ATOM    624  CB  VAL A  58      11.421  -1.472   0.857  1.00 95.23           C
ATOM    625  HB  VAL A  58      11.541  -0.876   1.762  1.00 95.23           H
ATOM    626  CG1 VAL A  58      10.140  -1.013   0.159  1.00 95.23           C
ATOM    627 1HG1 VAL A  58      10.209   0.052  -0.063  1.00 95.23           H
ATOM    628 2HG1 VAL A  58      10.013  -1.570  -0.770  1.00 95.23           H
ATOM    629 3HG1 VAL A  58       9.286  -1.194   0.811  1.00 95.23           H
ATOM    630  CG2 VAL A  58      11.323  -2.942   1.273  1.00 95.23           C
ATOM    631 1HG2 VAL A  58      11.237  -3.566   0.383  1.00 95.23           H
ATOM    632 2HG2 VAL A  58      12.217  -3.223   1.828  1.00 95.23           H
ATOM    633 3HG2 VAL A  58      10.445  -3.083   1.902  1.00 95.23           H
ATOM    634  HN  VAL A  58      13.723  -1.682   1.696  1.00 95.23           H
ATOM    635  N   PHE A  59      13.080   1.125   0.209  1.00 95.82           N
ATOM    636  CA  PHE A  59      13.118   2.517  -0.205  1.00 95.82           C
ATOM    637  C   PHE A  59      14.021   2.701  -1.426  1.00 95.82           C
ATOM    638  O   PHE A  59      13.613   3.301  -2.420  1.00 95.82           O
ATOM    639  HA  PHE A  59      12.099   2.805  -0.462  1.00 95.82           H
ATOM    640  CB  PHE A  59      13.693   3.317   0.965  1.00 95.82           C
ATOM    641 1HB  PHE A  59      13.001   3.261   1.805  1.00 95.82           H
ATOM    642 2HB  PHE A  59      14.624   2.850   1.288  1.00 95.82           H
ATOM    643  CG  PHE A  59      13.963   4.787   0.641  1.00 95.82           C
ATOM    644  CD1 PHE A  59      15.242   5.236   0.535  1.00 95.82           C
ATOM    645  HD1 PHE A  59      16.075   4.549   0.680  1.00 95.82           H
ATOM    646  CD2 PHE A  59      12.924   5.645   0.459  1.00 95.82           C
ATOM    647  HD2 PHE A  59      11.899   5.285   0.545  1.00 95.82           H
ATOM    648  CE1 PHE A  59      15.493   6.601   0.234  1.00 95.82           C
ATOM    649  HE1 PHE A  59      16.518   6.961   0.149  1.00 95.82           H
ATOM    650  CE2 PHE A  59      13.174   7.010   0.159  1.00 95.82           C
ATOM    651  HE2 PHE A  59      12.341   7.698   0.013  1.00 95.82           H
ATOM    652  CZ  PHE A  59      14.454   7.460   0.052  1.00 95.82           C
ATOM    653  HZ  PHE A  59      14.646   8.507  -0.179  1.00 95.82           H
ATOM    654  HN  PHE A  59      13.370   0.956   1.152  1.00 95.82           H
ATOM    655  N   ILE A  60      15.231   2.174  -1.312  1.00 94.04           N
ATOM    656  CA  ILE A  60      16.248   2.410  -2.323  1.00 94.04           C
ATOM    657  C   ILE A  60      15.772   1.843  -3.662  1.00 94.04           C
ATOM    658  O   ILE A  60      15.773   2.545  -4.672  1.00 94.04           O
ATOM    659  HA  ILE A  60      16.363   3.489  -2.426  1.00 94.04           H
ATOM    660  CB  ILE A  60      17.598   1.853  -1.865  1.00 94.04           C
ATOM    661  HB  ILE A  60      17.443   0.836  -1.504  1.00 94.04           H
ATOM    662  CG1 ILE A  60      18.159   2.666  -0.696  1.00 94.04           C
ATOM    663 1HG1 ILE A  60      18.498   3.638  -1.055  1.00 94.04           H
ATOM    664 2HG1 ILE A  60      17.370   2.852   0.033  1.00 94.04           H
ATOM    665  CG2 ILE A  60      18.583   1.773  -3.033  1.00 94.04           C
ATOM    666 1HG2 ILE A  60      18.179   1.119  -3.805  1.00 94.04           H
ATOM    667 2HG2 ILE A  60      18.738   2.770  -3.446  1.00 94.04           H
ATOM    668 3HG2 ILE A  60      19.534   1.374  -2.680  1.00 94.04           H
ATOM    669  CD1 ILE A  60      19.320   1.930  -0.024  1.00 94.04           C
ATOM    670 1HD1 ILE A  60      18.971   0.969   0.354  1.00 94.04           H
ATOM    671 2HD1 ILE A  60      20.116   1.767  -0.750  1.00 94.04           H
ATOM    672 3HD1 ILE A  60      19.700   2.530   0.803  1.00 94.04           H
ATOM    673  HN  ILE A  60      15.520   1.597  -0.548  1.00 94.04           H
ATOM    674  N   VAL A  61      15.376   0.580  -3.626  1.00 94.52           N
ATOM    675  CA  VAL A  61      15.042  -0.135  -4.846  1.00 94.52           C
ATOM    676  C   VAL A  61      13.793   0.489  -5.472  1.00 94.52           C
ATOM    677  O   VAL A  61      13.742   0.706  -6.681  1.00 94.52           O
ATOM    678  HA  VAL A  61      15.877  -0.015  -5.537  1.00 94.52           H
ATOM    679  CB  VAL A  61      14.881  -1.628  -4.552  1.00 94.52           C
ATOM    680  HB  VAL A  61      14.118  -1.737  -3.781  1.00 94.52           H
ATOM    681  CG1 VAL A  61      14.406  -2.384  -5.794  1.00 94.52           C
ATOM    682 1HG1 VAL A  61      13.444  -1.985  -6.116  1.00 94.52           H
ATOM    683 2HG1 VAL A  61      15.136  -2.262  -6.594  1.00 94.52           H
ATOM    684 3HG1 VAL A  61      14.300  -3.442  -5.557  1.00 94.52           H
ATOM    685  CG2 VAL A  61      16.183  -2.223  -4.011  1.00 94.52           C
ATOM    686 1HG2 VAL A  61      16.974  -2.096  -4.750  1.00 94.52           H
ATOM    687 2HG2 VAL A  61      16.461  -1.713  -3.089  1.00 94.52           H
ATOM    688 3HG2 VAL A  61      16.041  -3.285  -3.810  1.00 94.52           H
ATOM    689  HN  VAL A  61      15.282   0.046  -2.785  1.00 94.52           H
ATOM    690  N   GLY A  62      12.815   0.760  -4.619  1.00 95.96           N
ATOM    691  CA  GLY A  62      11.533   1.259  -5.085  1.00 95.96           C
ATOM    692  C   GLY A  62      11.671   2.668  -5.666  1.00 95.96           C
ATOM    693  O   GLY A  62      11.081   2.977  -6.700  1.00 95.96           O
ATOM    694 1HA  GLY A  62      11.130   0.587  -5.843  1.00 95.96           H
ATOM    695 2HA  GLY A  62      10.821   1.271  -4.259  1.00 95.96           H
ATOM    696  HN  GLY A  62      12.889   0.644  -3.629  1.00 95.96           H
ATOM    697  N   ALA A  63      12.455   3.484  -4.977  1.00 95.63           N
ATOM    698  CA  ALA A  63      12.635   4.868  -5.381  1.00 95.63           C
ATOM    699  C   ALA A  63      13.278   4.911  -6.768  1.00 95.63           C
ATOM    700  O   ALA A  63      12.864   5.690  -7.624  1.00 95.63           O
ATOM    701  HA  ALA A  63      11.648   5.329  -5.432  1.00 95.63           H
ATOM    702  CB  ALA A  63      13.468   5.603  -4.329  1.00 95.63           C
ATOM    703 1HB  ALA A  63      12.953   5.569  -3.368  1.00 95.63           H
ATOM    704 2HB  ALA A  63      14.442   5.122  -4.236  1.00 95.63           H
ATOM    705 3HB  ALA A  63      13.602   6.641  -4.632  1.00 95.63           H
ATOM    706  HN  ALA A  63      12.961   3.214  -4.157  1.00 95.63           H
ATOM    707  N   LEU A  64      14.280   4.062  -6.947  1.00 89.87           N
ATOM    708  CA  LEU A  64      14.989   3.998  -8.213  1.00 89.87           C
ATOM    709  C   LEU A  64      14.015   3.583  -9.318  1.00 89.87           C
ATOM    710  O   LEU A  64      13.962   4.214 -10.372  1.00 89.87           O
ATOM    711  HA  LEU A  64      15.355   5.001  -8.434  1.00 89.87           H
ATOM    712  CB  LEU A  64      16.212   3.086  -8.097  1.00 89.87           C
ATOM    713 1HB  LEU A  64      15.900   2.150  -7.634  1.00 89.87           H
ATOM    714 2HB  LEU A  64      16.557   2.845  -9.102  1.00 89.87           H
ATOM    715  CG  LEU A  64      17.394   3.646  -7.303  1.00 89.87           C
ATOM    716  HG  LEU A  64      17.026   3.974  -6.330  1.00 89.87           H
ATOM    717  CD1 LEU A  64      18.445   2.564  -7.047  1.00 89.87           C
ATOM    718 1HD1 LEU A  64      17.996   1.749  -6.479  1.00 89.87           H
ATOM    719 2HD1 LEU A  64      18.813   2.183  -7.999  1.00 89.87           H
ATOM    720 3HD1 LEU A  64      19.273   2.989  -6.481  1.00 89.87           H
ATOM    721  CD2 LEU A  64      17.990   4.871  -7.998  1.00 89.87           C
ATOM    722 1HD2 LEU A  64      18.339   4.591  -8.992  1.00 89.87           H
ATOM    723 2HD2 LEU A  64      17.229   5.646  -8.085  1.00 89.87           H
ATOM    724 3HD2 LEU A  64      18.828   5.249  -7.412  1.00 89.87           H
ATOM    725  HN  LEU A  64      14.607   3.428  -6.247  1.00 89.87           H
ATOM    726  N   GLY A  65      13.270   2.524  -9.038  1.00 93.81           N
ATOM    727  CA  GLY A  65      12.401   1.934 -10.043  1.00 93.81           C
ATOM    728  C   GLY A  65      11.333   2.930 -10.498  1.00 93.81           C
ATOM    729  O   GLY A  65      11.171   3.170 -11.693  1.00 93.81           O
ATOM    730 1HA  GLY A  65      12.995   1.615 -10.900  1.00 93.81           H
ATOM    731 2HA  GLY A  65      11.923   1.043  -9.637  1.00 93.81           H
ATOM    732  HN  GLY A  65      13.252   2.072  -8.147  1.00 93.81           H
ATOM    733  N   ASN A  66      10.631   3.484  -9.520  1.00 92.15           N
ATOM    734  CA  ASN A  66       9.483   4.327  -9.807  1.00 92.15           C
ATOM    735  C   ASN A  66       9.963   5.648 -10.411  1.00 92.15           C
ATOM    736  O   ASN A  66       9.294   6.223 -11.268  1.00 92.15           O
ATOM    737  HA  ASN A  66       8.871   3.750 -10.501  1.00 92.15           H
ATOM    738  CB  ASN A  66       8.701   4.646  -8.531  1.00 92.15           C
ATOM    739 1HB  ASN A  66       9.394   4.912  -7.733  1.00 92.15           H
ATOM    740 2HB  ASN A  66       8.062   5.513  -8.700  1.00 92.15           H
ATOM    741  CG  ASN A  66       7.847   3.453  -8.098  1.00 92.15           C
ATOM    742  OD1 ASN A  66       6.875   3.087  -8.738  1.00 92.15           O
ATOM    743  ND2 ASN A  66       8.263   2.869  -6.978  1.00 92.15           N
ATOM    744 1HD2 ASN A  66       9.069   3.219  -6.501  1.00 92.15           H
ATOM    745 2HD2 ASN A  66       7.770   2.079  -6.613  1.00 92.15           H
ATOM    746  HN  ASN A  66      10.835   3.365  -8.548  1.00 92.15           H
ATOM    747  N   SER A  67      11.120   6.091  -9.939  1.00 91.78           N
ATOM    748  CA  SER A  67      11.707   7.324 -10.436  1.00 91.78           C
ATOM    749  C   SER A  67      12.020   7.191 -11.927  1.00 91.78           C
ATOM    750  O   SER A  67      11.868   8.148 -12.685  1.00 91.78           O
ATOM    751  HA  SER A  67      10.951   8.091 -10.270  1.00 91.78           H
ATOM    752  CB  SER A  67      12.975   7.682  -9.657  1.00 91.78           C
ATOM    753 1HB  SER A  67      13.696   6.869  -9.744  1.00 91.78           H
ATOM    754 2HB  SER A  67      13.435   8.565 -10.101  1.00 91.78           H
ATOM    755  OG  SER A  67      12.704   7.930  -8.280  1.00 91.78           O
ATOM    756  HG  SER A  67      13.098   7.203  -7.718  1.00 91.78           H
ATOM    757  HN  SER A  67      11.652   5.624  -9.233  1.00 91.78           H
ATOM    758  N   LEU A  68      12.452   5.996 -12.305  1.00 87.02           N
ATOM    759  CA  LEU A  68      12.759   5.717 -13.697  1.00 87.02           C
ATOM    760  C   LEU A  68      11.475   5.804 -14.525  1.00 87.02           C
ATOM    761  O   LEU A  68      11.482   6.335 -15.634  1.00 87.02           O
ATOM    762  HA  LEU A  68      13.445   6.491 -14.042  1.00 87.02           H
ATOM    763  CB  LEU A  68      13.485   4.377 -13.828  1.00 87.02           C
ATOM    764 1HB  LEU A  68      12.992   3.654 -13.178  1.00 87.02           H
ATOM    765 2HB  LEU A  68      13.365   4.019 -14.850  1.00 87.02           H
ATOM    766  CG  LEU A  68      14.978   4.387 -13.492  1.00 87.02           C
ATOM    767  HG  LEU A  68      15.108   4.883 -12.531  1.00 87.02           H
ATOM    768  CD1 LEU A  68      15.516   2.963 -13.343  1.00 87.02           C
ATOM    769 1HD1 LEU A  68      14.981   2.454 -12.541  1.00 87.02           H
ATOM    770 2HD1 LEU A  68      15.372   2.420 -14.277  1.00 87.02           H
ATOM    771 3HD1 LEU A  68      16.579   2.999 -13.105  1.00 87.02           H
ATOM    772  CD2 LEU A  68      15.766   5.193 -14.527  1.00 87.02           C
ATOM    773 1HD2 LEU A  68      15.633   4.748 -15.513  1.00 87.02           H
ATOM    774 2HD2 LEU A  68      15.404   6.221 -14.540  1.00 87.02           H
ATOM    775 3HD2 LEU A  68      16.824   5.184 -14.264  1.00 87.02           H
ATOM    776  HN  LEU A  68      12.593   5.229 -11.679  1.00 87.02           H
ATOM    777  N   VAL A  69      10.403   5.274 -13.954  1.00 90.44           N
ATOM    778  CA  VAL A  69       9.122   5.255 -14.639  1.00 90.44           C
ATOM    779  C   VAL A  69       8.706   6.689 -14.973  1.00 90.44           C
ATOM    780  O   VAL A  69       8.365   6.990 -16.116  1.00 90.44           O
ATOM    781  HA  VAL A  69       9.255   4.702 -15.569  1.00 90.44           H
ATOM    782  CB  VAL A  69       8.086   4.514 -13.791  1.00 90.44           C
ATOM    783  HB  VAL A  69       8.076   4.970 -12.801  1.00 90.44           H
ATOM    784  CG1 VAL A  69       6.685   4.657 -14.388  1.00 90.44           C
ATOM    785 1HG1 VAL A  69       6.413   5.712 -14.429  1.00 90.44           H
ATOM    786 2HG1 VAL A  69       6.675   4.240 -15.395  1.00 90.44           H
ATOM    787 3HG1 VAL A  69       5.968   4.121 -13.766  1.00 90.44           H
ATOM    788  CG2 VAL A  69       8.465   3.041 -13.627  1.00 90.44           C
ATOM    789 1HG2 VAL A  69       8.516   2.568 -14.607  1.00 90.44           H
ATOM    790 2HG2 VAL A  69       9.435   2.967 -13.136  1.00 90.44           H
ATOM    791 3HG2 VAL A  69       7.712   2.538 -13.020  1.00 90.44           H
ATOM    792  HN  VAL A  69      10.401   4.864 -13.042  1.00 90.44           H
ATOM    793  N   ILE A  70       8.747   7.536 -13.955  1.00 90.51           N
ATOM    794  CA  ILE A  70       8.293   8.908 -14.104  1.00 90.51           C
ATOM    795  C   ILE A  70       9.146   9.611 -15.161  1.00 90.51           C
ATOM    796  O   ILE A  70       8.623  10.343 -16.000  1.00 90.51           O
ATOM    797  HA  ILE A  70       7.263   8.874 -14.459  1.00 90.51           H
ATOM    798  CB  ILE A  70       8.282   9.619 -12.749  1.00 90.51           C
ATOM    799  HB  ILE A  70       9.266   9.502 -12.295  1.00 90.51           H
ATOM    800  CG1 ILE A  70       7.267   8.977 -11.801  1.00 90.51           C
ATOM    801 1HG1 ILE A  70       6.256   9.236 -12.116  1.00 90.51           H
ATOM    802 2HG1 ILE A  70       7.349   7.892 -11.856  1.00 90.51           H
ATOM    803  CG2 ILE A  70       8.038  11.120 -12.920  1.00 90.51           C
ATOM    804 1HG2 ILE A  70       8.830  11.549 -13.534  1.00 90.51           H
ATOM    805 2HG2 ILE A  70       7.075  11.278 -13.405  1.00 90.51           H
ATOM    806 3HG2 ILE A  70       8.035  11.601 -11.942  1.00 90.51           H
ATOM    807  CD1 ILE A  70       7.494   9.440 -10.361  1.00 90.51           C
ATOM    808 1HD1 ILE A  70       8.497   9.158 -10.042  1.00 90.51           H
ATOM    809 2HD1 ILE A  70       7.387  10.523 -10.306  1.00 90.51           H
ATOM    810 3HD1 ILE A  70       6.759   8.969  -9.708  1.00 90.51           H
ATOM    811  HN  ILE A  70       9.083   7.299 -13.044  1.00 90.51           H
ATOM    812  N   LEU A  71      10.446   9.365 -15.086  1.00 84.88           N
ATOM    813  CA  LEU A  71      11.387  10.042 -15.962  1.00 84.88           C
ATOM    814  C   LEU A  71      11.054   9.709 -17.417  1.00 84.88           C
ATOM    815  O   LEU A  71      11.037  10.593 -18.272  1.00 84.88           O
ATOM    816  HA  LEU A  71      11.257  11.114 -15.815  1.00 84.88           H
ATOM    817  CB  LEU A  71      12.826   9.702 -15.567  1.00 84.88           C
ATOM    818 1HB  LEU A  71      12.934   9.859 -14.493  1.00 84.88           H
ATOM    819 2HB  LEU A  71      12.991   8.641 -15.752  1.00 84.88           H
ATOM    820  CG  LEU A  71      13.923  10.494 -16.282  1.00 84.88           C
ATOM    821  HG  LEU A  71      13.618  10.639 -17.318  1.00 84.88           H
ATOM    822  CD1 LEU A  71      14.091  11.882 -15.661  1.00 84.88           C
ATOM    823 1HD1 LEU A  71      13.154  12.432 -15.742  1.00 84.88           H
ATOM    824 2HD1 LEU A  71      14.363  11.779 -14.610  1.00 84.88           H
ATOM    825 3HD1 LEU A  71      14.877  12.423 -16.188  1.00 84.88           H
ATOM    826  CD2 LEU A  71      15.238   9.712 -16.303  1.00 84.88           C
ATOM    827 1HD2 LEU A  71      15.560   9.514 -15.281  1.00 84.88           H
ATOM    828 2HD2 LEU A  71      15.090   8.767 -16.827  1.00 84.88           H
ATOM    829 3HD2 LEU A  71      16.000  10.297 -16.817  1.00 84.88           H
ATOM    830  HN  LEU A  71      10.856   8.718 -14.444  1.00 84.88           H
ATOM    831  N   VAL A  72      10.798   8.431 -17.655  1.00 85.07           N
ATOM    832  CA  VAL A  72      10.603   7.946 -19.010  1.00 85.07           C
ATOM    833  C   VAL A  72       9.340   8.578 -19.597  1.00 85.07           C
ATOM    834  O   VAL A  72       9.335   9.011 -20.748  1.00 85.07           O
ATOM    835  HA  VAL A  72      11.462   8.265 -19.601  1.00 85.07           H
ATOM    836  CB  VAL A  72      10.565   6.416 -19.018  1.00 85.07           C
ATOM    837  HB  VAL A  72       9.800   6.096 -18.311  1.00 85.07           H
ATOM    838  CG1 VAL A  72      10.179   5.885 -20.400  1.00 85.07           C
ATOM    839 1HG1 VAL A  72       9.192   6.261 -20.672  1.00 85.07           H
ATOM    840 2HG1 VAL A  72      10.910   6.220 -21.136  1.00 85.07           H
ATOM    841 3HG1 VAL A  72      10.159   4.795 -20.378  1.00 85.07           H
ATOM    842  CG2 VAL A  72      11.902   5.832 -18.560  1.00 85.07           C
ATOM    843 1HG2 VAL A  72      12.694   6.165 -19.231  1.00 85.07           H
ATOM    844 2HG2 VAL A  72      12.119   6.171 -17.547  1.00 85.07           H
ATOM    845 3HG2 VAL A  72      11.847   4.743 -18.575  1.00 85.07           H
ATOM    846  HN  VAL A  72      10.723   7.734 -16.941  1.00 85.07           H
ATOM    847  N   TYR A  73       8.298   8.612 -18.778  1.00 85.35           N
ATOM    848  CA  TYR A  73       7.028   9.173 -19.206  1.00 85.35           C
ATOM    849  C   TYR A  73       7.146  10.681 -19.441  1.00 85.35           C
ATOM    850  O   TYR A  73       6.486  11.229 -20.322  1.00 85.35           O
ATOM    851  HA  TYR A  73       6.744   8.689 -20.140  1.00 85.35           H
ATOM    852  CB  TYR A  73       6.048   8.923 -18.058  1.00 85.35           C
ATOM    853 1HB  TYR A  73       6.601   8.909 -17.118  1.00 85.35           H
ATOM    854 2HB  TYR A  73       5.348   9.757 -18.003  1.00 85.35           H
ATOM    855  CG  TYR A  73       5.258   7.620 -18.187  1.00 85.35           C
ATOM    856  CD1 TYR A  73       4.400   7.436 -19.252  1.00 85.35           C
ATOM    857  HD1 TYR A  73       4.286   8.219 -20.002  1.00 85.35           H
ATOM    858  CD2 TYR A  73       5.402   6.628 -17.238  1.00 85.35           C
ATOM    859  HD2 TYR A  73       6.080   6.773 -16.397  1.00 85.35           H
ATOM    860  CE1 TYR A  73       3.656   6.209 -19.374  1.00 85.35           C
ATOM    861  HE1 TYR A  73       2.975   6.051 -20.211  1.00 85.35           H
ATOM    862  CE2 TYR A  73       4.658   5.401 -17.360  1.00 85.35           C
ATOM    863  HE2 TYR A  73       4.763   4.610 -16.618  1.00 85.35           H
ATOM    864  CZ  TYR A  73       3.822   5.252 -18.422  1.00 85.35           C
ATOM    865  OH  TYR A  73       3.119   4.093 -18.537  1.00 85.35           O
ATOM    866  HH  TYR A  73       2.637   4.072 -19.413  1.00 85.35           H
ATOM    867  HN  TYR A  73       8.313   8.265 -17.841  1.00 85.35           H
ATOM    868  N   TRP A  74       7.991  11.308 -18.636  1.00 74.20           N
ATOM    869  CA  TRP A  74       8.136  12.753 -18.682  1.00 74.20           C
ATOM    870  C   TRP A  74       8.746  13.124 -20.036  1.00 74.20           C
ATOM    871  O   TRP A  74       8.216  13.978 -20.746  1.00 74.20           O
ATOM    872  HA  TRP A  74       7.142  13.190 -18.589  1.00 74.20           H
ATOM    873  CB  TRP A  74       8.958  13.260 -17.496  1.00 74.20           C
ATOM    874 1HB  TRP A  74       8.503  12.904 -16.573  1.00 74.20           H
ATOM    875 2HB  TRP A  74       9.957  12.826 -17.548  1.00 74.20           H
ATOM    876  CG  TRP A  74       9.084  14.784 -17.432  1.00 74.20           C
ATOM    877  CD1 TRP A  74      10.067  15.552 -17.919  1.00 74.20           C
ATOM    878  HD1 TRP A  74      10.941  15.169 -18.446  1.00 74.20           H
ATOM    879  CD2 TRP A  74       8.148  15.698 -16.823  1.00 74.20           C
ATOM    880  NE1 TRP A  74       9.835  16.890 -17.669  1.00 74.20           N
ATOM    881  HE1 TRP A  74      10.425  17.652 -17.935  1.00 74.20           H
ATOM    882  CE2 TRP A  74       8.631  16.981 -16.981  1.00 74.20           C
ATOM    883  CE3 TRP A  74       6.933  15.450 -16.159  1.00 74.20           C
ATOM    884  HE3 TRP A  74       6.531  14.446 -16.021  1.00 74.20           H
ATOM    885  CZ2 TRP A  74       7.964  18.116 -16.504  1.00 74.20           C
ATOM    886  HZ2 TRP A  74       8.367  19.119 -16.642  1.00 74.20           H
ATOM    887  CZ3 TRP A  74       6.279  16.594 -15.688  1.00 74.20           C
ATOM    888  HZ3 TRP A  74       5.332  16.458 -15.166  1.00 74.20           H
ATOM    889  CH2 TRP A  74       6.752  17.892 -15.840  1.00 74.20           C
ATOM    890  HH2 TRP A  74       6.182  18.733 -15.443  1.00 74.20           H
ATOM    891  HN  TRP A  74       8.570  10.847 -17.963  1.00 74.20           H
ATOM    892  N   TYR A  75       9.851  12.465 -20.351  1.00 70.69           N
ATOM    893  CA  TYR A  75      10.717  12.926 -21.423  1.00 70.69           C
ATOM    894  C   TYR A  75      10.352  12.257 -22.749  1.00 70.69           C
ATOM    895  O   TYR A  75      10.526  12.846 -23.815  1.00 70.69           O
ATOM    896  HA  TYR A  75      10.587  14.004 -21.521  1.00 70.69           H
ATOM    897  CB  TYR A  75      12.135  12.509 -21.028  1.00 70.69           C
ATOM    898 1HB  TYR A  75      12.098  11.521 -20.569  1.00 70.69           H
ATOM    899 2HB  TYR A  75      12.741  12.419 -21.930  1.00 70.69           H
ATOM    900  CG  TYR A  75      12.823  13.478 -20.064  1.00 70.69           C
ATOM    901  CD1 TYR A  75      13.344  14.666 -20.535  1.00 70.69           C
ATOM    902  HD1 TYR A  75      13.265  14.914 -21.594  1.00 70.69           H
ATOM    903  CD2 TYR A  75      12.923  13.164 -18.724  1.00 70.69           C
ATOM    904  HD2 TYR A  75      12.511  12.225 -18.352  1.00 70.69           H
ATOM    905  CE1 TYR A  75      13.991  15.578 -19.628  1.00 70.69           C
ATOM    906  HE1 TYR A  75      14.407  16.520 -19.987  1.00 70.69           H
ATOM    907  CE2 TYR A  75      13.570  14.076 -17.817  1.00 70.69           C
ATOM    908  HE2 TYR A  75      13.656  13.840 -16.756  1.00 70.69           H
ATOM    909  CZ  TYR A  75      14.072  15.238 -18.314  1.00 70.69           C
ATOM    910  OH  TYR A  75      14.684  16.099 -17.457  1.00 70.69           O
ATOM    911  HH  TYR A  75      14.972  16.922 -17.947  1.00 70.69           H
ATOM    912  HN  TYR A  75      10.156  11.632 -19.890  1.00 70.69           H
ATOM    913  N   CYS A  76       9.853  11.034 -22.641  1.00 71.01           N
ATOM    914  CA  CYS A  76       9.819  10.136 -23.782  1.00 71.01           C
ATOM    915  C   CYS A  76       8.360   9.767 -24.060  1.00 71.01           C
ATOM    916  O   CYS A  76       7.795  10.176 -25.073  1.00 71.01           O
ATOM    917  HA  CYS A  76      10.247  10.682 -24.623  1.00 71.01           H
ATOM    918  CB  CYS A  76      10.687   8.897 -23.553  1.00 71.01           C
ATOM    919 1HB  CYS A  76      11.583   9.169 -22.996  1.00 71.01           H
ATOM    920 2HB  CYS A  76      10.145   8.169 -22.950  1.00 71.01           H
ATOM    921  SG  CYS A  76      11.152   8.153 -25.159  1.00 71.01           S
ATOM    922  HG  CYS A  76      11.957   7.223 -24.654  1.00 71.01           H
ATOM    923  HN  CYS A  76       9.478  10.656 -21.795  1.00 71.01           H
ATOM    924  N   THR A  77       7.792   8.999 -23.142  1.00 64.53           N
ATOM    925  CA  THR A  77       6.554   8.291 -23.420  1.00 64.53           C
ATOM    926  C   THR A  77       5.397   9.281 -23.573  1.00 64.53           C
ATOM    927  O   THR A  77       4.567   9.137 -24.469  1.00 64.53           O
ATOM    928  HA  THR A  77       6.660   7.774 -24.374  1.00 64.53           H
ATOM    929  CB  THR A  77       6.334   7.267 -22.305  1.00 64.53           C
ATOM    930  HB  THR A  77       6.065   7.760 -21.371  1.00 64.53           H
ATOM    931  OG1 THR A  77       7.545   6.517 -22.278  1.00 64.53           O
ATOM    932  HG1 THR A  77       7.664   6.028 -23.142  1.00 64.53           H
ATOM    933  CG2 THR A  77       5.264   6.233 -22.662  1.00 64.53           C
ATOM    934 1HG2 THR A  77       5.566   5.693 -23.559  1.00 64.53           H
ATOM    935 2HG2 THR A  77       4.316   6.740 -22.845  1.00 64.53           H
ATOM    936 3HG2 THR A  77       5.147   5.531 -21.837  1.00 64.53           H
ATOM    937  HN  THR A  77       8.163   8.856 -22.225  1.00 64.53           H
ATOM    938  N   ARG A  78       5.380  10.264 -22.685  1.00 60.68           N
ATOM    939  CA  ARG A  78       4.218  11.125 -22.544  1.00 60.68           C
ATOM    940  C   ARG A  78       2.951  10.284 -22.378  1.00 60.68           C
ATOM    941  O   ARG A  78       2.851   9.190 -22.930  1.00 60.68           O
ATOM    942  HA  ARG A  78       4.417  11.717 -21.650  1.00 60.68           H
ATOM    943  CB  ARG A  78       4.060  12.039 -23.761  1.00 60.68           C
ATOM    944 1HB  ARG A  78       3.940  11.435 -24.661  1.00 60.68           H
ATOM    945 2HB  ARG A  78       3.155  12.637 -23.656  1.00 60.68           H
ATOM    946  CG  ARG A  78       5.272  12.960 -23.917  1.00 60.68           C
ATOM    947 1HG  ARG A  78       5.475  13.462 -22.971  1.00 60.68           H
ATOM    948 2HG  ARG A  78       6.154  12.368 -24.160  1.00 60.68           H
ATOM    949  CD  ARG A  78       5.032  14.001 -25.012  1.00 60.68           C
ATOM    950 1HD  ARG A  78       4.857  13.504 -25.966  1.00 60.68           H
ATOM    951 2HD  ARG A  78       4.137  14.580 -24.785  1.00 60.68           H
ATOM    952  NE  ARG A  78       6.202  14.902 -25.119  1.00 60.68           N
ATOM    953  HE  ARG A  78       7.024  14.666 -24.601  1.00 60.68           H
ATOM    954  CZ  ARG A  78       6.228  16.014 -25.866  1.00 60.68           C
ATOM    955  NH1 ARG A  78       5.154  16.378 -26.580  1.00 60.68           N
ATOM    956 1HH1 ARG A  78       4.326  15.819 -26.558  1.00 60.68           H
ATOM    957 2HH1 ARG A  78       5.182  17.210 -27.135  1.00 60.68           H
ATOM    958  NH2 ARG A  78       7.344  16.756 -25.888  1.00 60.68           N
ATOM    959 1HH2 ARG A  78       7.379  17.588 -26.440  1.00 60.68           H
ATOM    960 2HH2 ARG A  78       8.140  16.476 -25.352  1.00 60.68           H
ATOM    961  HN  ARG A  78       6.139  10.475 -22.069  1.00 60.68           H
ATOM    962  N   VAL A  79       2.015  10.828 -21.614  1.00 75.68           N
ATOM    963  CA  VAL A  79       0.755  10.144 -21.373  1.00 75.68           C
ATOM    964  C   VAL A  79      -0.156  10.319 -22.589  1.00 75.68           C
ATOM    965  O   VAL A  79      -0.679  11.407 -22.826  1.00 75.68           O
ATOM    966  HA  VAL A  79       0.975   9.084 -21.250  1.00 75.68           H
ATOM    967  CB  VAL A  79       0.125  10.651 -20.075  1.00 75.68           C
ATOM    968  HB  VAL A  79      -0.099  11.711 -20.203  1.00 75.68           H
ATOM    969  CG1 VAL A  79      -1.190   9.925 -19.784  1.00 75.68           C
ATOM    970 1HG1 VAL A  79      -1.889  10.097 -20.602  1.00 75.68           H
ATOM    971 2HG1 VAL A  79      -1.001   8.856 -19.686  1.00 75.68           H
ATOM    972 3HG1 VAL A  79      -1.617  10.305 -18.856  1.00 75.68           H
ATOM    973  CG2 VAL A  79       1.098  10.515 -18.902  1.00 75.68           C
ATOM    974 1HG2 VAL A  79       1.367   9.466 -18.774  1.00 75.68           H
ATOM    975 2HG2 VAL A  79       1.996  11.098 -19.106  1.00 75.68           H
ATOM    976 3HG2 VAL A  79       0.624  10.883 -17.992  1.00 75.68           H
ATOM    977  HN  VAL A  79       2.105  11.717 -21.165  1.00 75.68           H
ATOM    978  N   LYS A  80      -0.319   9.232 -23.329  1.00 67.76           N
ATOM    979  CA  LYS A  80      -1.096   9.271 -24.556  1.00 67.76           C
ATOM    980  C   LYS A  80      -2.362   8.429 -24.380  1.00 67.76           C
ATOM    981  O   LYS A  80      -3.341   8.617 -25.099  1.00 67.76           O
ATOM    982  HA  LYS A  80      -1.391  10.307 -24.723  1.00 67.76           H
ATOM    983  CB  LYS A  80      -0.237   8.847 -25.748  1.00 67.76           C
ATOM    984 1HB  LYS A  80       0.219   7.877 -25.547  1.00 67.76           H
ATOM    985 2HB  LYS A  80      -0.866   8.726 -26.630  1.00 67.76           H
ATOM    986  CG  LYS A  80       0.856   9.880 -26.032  1.00 67.76           C
ATOM    987 1HG  LYS A  80       0.405  10.863 -26.166  1.00 67.76           H
ATOM    988 2HG  LYS A  80       1.526   9.950 -25.175  1.00 67.76           H
ATOM    989  CD  LYS A  80       1.655   9.504 -27.281  1.00 67.76           C
ATOM    990 1HD  LYS A  80       2.092   8.514 -27.154  1.00 67.76           H
ATOM    991 2HD  LYS A  80       0.987   9.450 -28.141  1.00 67.76           H
ATOM    992  CE  LYS A  80       2.761  10.525 -27.552  1.00 67.76           C
ATOM    993 1HE  LYS A  80       2.328  11.518 -27.668  1.00 67.76           H
ATOM    994 2HE  LYS A  80       3.439  10.570 -26.699  1.00 67.76           H
ATOM    995  NZ  LYS A  80       3.515  10.161 -28.773  1.00 67.76           N
ATOM    996 1HZ  LYS A  80       4.245  10.846 -28.936  1.00 67.76           H
ATOM    997 2HZ  LYS A  80       3.932   9.245 -28.652  1.00 67.76           H
ATOM    998 3HZ  LYS A  80       2.884  10.143 -29.566  1.00 67.76           H
ATOM    999  HN  LYS A  80       0.068   8.338 -23.102  1.00 67.76           H
ATOM   1000  N   THR A  81      -2.300   7.520 -23.418  1.00 79.39           N
ATOM   1001  CA  THR A  81      -3.358   6.539 -23.247  1.00 79.39           C
ATOM   1002  C   THR A  81      -3.884   6.567 -21.810  1.00 79.39           C
ATOM   1003  O   THR A  81      -3.266   7.165 -20.931  1.00 79.39           O
ATOM   1004  HA  THR A  81      -4.190   6.813 -23.896  1.00 79.39           H
ATOM   1005  CB  THR A  81      -2.811   5.174 -23.667  1.00 79.39           C
ATOM   1006  HB  THR A  81      -3.617   4.450 -23.785  1.00 79.39           H
ATOM   1007  OG1 THR A  81      -1.847   4.862 -22.664  1.00 79.39           O
ATOM   1008  HG1 THR A  81      -1.595   3.896 -22.720  1.00 79.39           H
ATOM   1009  CG2 THR A  81      -1.994   5.243 -24.959  1.00 79.39           C
ATOM   1010 1HG2 THR A  81      -1.148   5.915 -24.819  1.00 79.39           H
ATOM   1011 2HG2 THR A  81      -2.624   5.615 -25.767  1.00 79.39           H
ATOM   1012 3HG2 THR A  81      -1.629   4.247 -25.212  1.00 79.39           H
ATOM   1013  HN  THR A  81      -1.546   7.447 -22.765  1.00 79.39           H
ATOM   1014  N   MET A  82      -5.019   5.912 -21.616  1.00 80.32           N
ATOM   1015  CA  MET A  82      -5.590   5.781 -20.286  1.00 80.32           C
ATOM   1016  C   MET A  82      -4.661   4.985 -19.367  1.00 80.32           C
ATOM   1017  O   MET A  82      -4.501   5.325 -18.196  1.00 80.32           O
ATOM   1018  HA  MET A  82      -5.698   6.799 -19.912  1.00 80.32           H
ATOM   1019  CB  MET A  82      -6.944   5.075 -20.379  1.00 80.32           C
ATOM   1020 1HB  MET A  82      -7.583   5.598 -21.091  1.00 80.32           H
ATOM   1021 2HB  MET A  82      -6.806   4.063 -20.759  1.00 80.32           H
ATOM   1022  CG  MET A  82      -7.630   5.023 -19.012  1.00 80.32           C
ATOM   1023 1HG  MET A  82      -7.092   4.344 -18.352  1.00 80.32           H
ATOM   1024 2HG  MET A  82      -7.604   6.008 -18.546  1.00 80.32           H
ATOM   1025  SD  MET A  82      -9.321   4.482 -19.198  1.00 80.32           S
ATOM   1026  CE  MET A  82      -9.832   4.469 -17.488  1.00 80.32           C
ATOM   1027 1HE  MET A  82      -9.204   3.777 -16.926  1.00 80.32           H
ATOM   1028 2HE  MET A  82      -9.731   5.471 -17.071  1.00 80.32           H
ATOM   1029 3HE  MET A  82     -10.872   4.151 -17.422  1.00 80.32           H
ATOM   1030  HN  MET A  82      -5.545   5.476 -22.346  1.00 80.32           H
ATOM   1031  N   THR A  83      -4.074   3.940 -19.932  1.00 83.00           N
ATOM   1032  CA  THR A  83      -3.142   3.112 -19.187  1.00 83.00           C
ATOM   1033  C   THR A  83      -1.963   3.950 -18.688  1.00 83.00           C
ATOM   1034  O   THR A  83      -1.559   3.833 -17.532  1.00 83.00           O
ATOM   1035  HA  THR A  83      -3.654   2.725 -18.306  1.00 83.00           H
ATOM   1036  CB  THR A  83      -2.721   1.947 -20.086  1.00 83.00           C
ATOM   1037  HB  THR A  83      -1.926   2.249 -20.768  1.00 83.00           H
ATOM   1038  OG1 THR A  83      -3.936   1.529 -20.703  1.00 83.00           O
ATOM   1039  HG1 THR A  83      -4.454   0.946 -20.078  1.00 83.00           H
ATOM   1040  CG2 THR A  83      -2.270   0.723 -19.286  1.00 83.00           C
ATOM   1041 1HG2 THR A  83      -3.089   0.380 -18.653  1.00 83.00           H
ATOM   1042 2HG2 THR A  83      -1.417   0.991 -18.663  1.00 83.00           H
ATOM   1043 3HG2 THR A  83      -1.983  -0.073 -19.972  1.00 83.00           H
ATOM   1044  HN  THR A  83      -4.225   3.659 -20.880  1.00 83.00           H
ATOM   1045  N   ASP A  84      -1.445   4.777 -19.584  1.00 85.33           N
ATOM   1046  CA  ASP A  84      -0.293   5.603 -19.264  1.00 85.33           C
ATOM   1047  C   ASP A  84      -0.623   6.483 -18.056  1.00 85.33           C
ATOM   1048  O   ASP A  84       0.231   6.714 -17.201  1.00 85.33           O
ATOM   1049  HA  ASP A  84       0.514   4.900 -19.059  1.00 85.33           H
ATOM   1050  CB  ASP A  84       0.069   6.520 -20.433  1.00 85.33           C
ATOM   1051 1HB  ASP A  84      -0.789   7.140 -20.693  1.00 85.33           H
ATOM   1052 2HB  ASP A  84       0.871   7.196 -20.134  1.00 85.33           H
ATOM   1053  CG  ASP A  84       0.507   5.707 -21.653  1.00 85.33           C
ATOM   1054  OD1 ASP A  84       1.118   4.639 -21.433  1.00 85.33           O
ATOM   1055  OD2 ASP A  84       0.220   6.172 -22.777  1.00 85.33           O
ATOM   1056  HN  ASP A  84      -1.799   4.888 -20.513  1.00 85.33           H
ATOM   1057  N   MET A  85      -1.862   6.950 -18.024  1.00 87.88           N
ATOM   1058  CA  MET A  85      -2.293   7.860 -16.977  1.00 87.88           C
ATOM   1059  C   MET A  85      -2.232   7.185 -15.605  1.00 87.88           C
ATOM   1060  O   MET A  85      -1.705   7.756 -14.651  1.00 87.88           O
ATOM   1061  HA  MET A  85      -1.594   8.696 -17.009  1.00 87.88           H
ATOM   1062  CB  MET A  85      -3.725   8.320 -17.257  1.00 87.88           C
ATOM   1063 1HB  MET A  85      -3.806   8.662 -18.289  1.00 87.88           H
ATOM   1064 2HB  MET A  85      -4.409   7.479 -17.145  1.00 87.88           H
ATOM   1065  CG  MET A  85      -4.134   9.447 -16.306  1.00 87.88           C
ATOM   1066 1HG  MET A  85      -5.204   9.637 -16.394  1.00 87.88           H
ATOM   1067 2HG  MET A  85      -3.947   9.150 -15.275  1.00 87.88           H
ATOM   1068  SD  MET A  85      -3.219  10.931 -16.689  1.00 87.88           S
ATOM   1069  CE  MET A  85      -3.588  11.905 -15.239  1.00 87.88           C
ATOM   1070 1HE  MET A  85      -4.665  12.055 -15.167  1.00 87.88           H
ATOM   1071 2HE  MET A  85      -3.233  11.382 -14.351  1.00 87.88           H
ATOM   1072 3HE  MET A  85      -3.090  12.872 -15.315  1.00 87.88           H
ATOM   1073  HN  MET A  85      -2.565   6.716 -18.697  1.00 87.88           H
ATOM   1074  N   PHE A  86      -2.778   5.979 -15.549  1.00 91.86           N
ATOM   1075  CA  PHE A  86      -2.835   5.240 -14.300  1.00 91.86           C
ATOM   1076  C   PHE A  86      -1.436   4.806 -13.856  1.00 91.86           C
ATOM   1077  O   PHE A  86      -1.119   4.840 -12.668  1.00 91.86           O
ATOM   1078  HA  PHE A  86      -3.262   5.905 -13.549  1.00 91.86           H
ATOM   1079  CB  PHE A  86      -3.685   3.994 -14.555  1.00 91.86           C
ATOM   1080 1HB  PHE A  86      -3.314   3.489 -15.447  1.00 91.86           H
ATOM   1081 2HB  PHE A  86      -3.558   3.303 -13.721  1.00 91.86           H
ATOM   1082  CG  PHE A  86      -5.177   4.285 -14.735  1.00 91.86           C
ATOM   1083  CD1 PHE A  86      -5.800   5.174 -13.915  1.00 91.86           C
ATOM   1084  HD1 PHE A  86      -5.237   5.679 -13.130  1.00 91.86           H
ATOM   1085  CD2 PHE A  86      -5.879   3.655 -15.714  1.00 91.86           C
ATOM   1086  HD2 PHE A  86      -5.380   2.943 -16.371  1.00 91.86           H
ATOM   1087  CE1 PHE A  86      -7.184   5.444 -14.082  1.00 91.86           C
ATOM   1088  HE1 PHE A  86      -7.683   6.156 -13.425  1.00 91.86           H
ATOM   1089  CE2 PHE A  86      -7.263   3.925 -15.881  1.00 91.86           C
ATOM   1090  HE2 PHE A  86      -7.826   3.420 -16.666  1.00 91.86           H
ATOM   1091  CZ  PHE A  86      -7.886   4.814 -15.061  1.00 91.86           C
ATOM   1092  HZ  PHE A  86      -8.949   5.021 -15.190  1.00 91.86           H
ATOM   1093  HN  PHE A  86      -3.177   5.509 -16.337  1.00 91.86           H
ATOM   1094  N   LEU A  87      -0.637   4.408 -14.835  1.00 89.42           N
ATOM   1095  CA  LEU A  87       0.691   3.888 -14.552  1.00 89.42           C
ATOM   1096  C   LEU A  87       1.557   5.006 -13.968  1.00 89.42           C
ATOM   1097  O   LEU A  87       2.375   4.763 -13.082  1.00 89.42           O
ATOM   1098  HA  LEU A  87       0.583   3.106 -13.801  1.00 89.42           H
ATOM   1099  CB  LEU A  87       1.288   3.237 -15.801  1.00 89.42           C
ATOM   1100 1HB  LEU A  87       1.208   3.942 -16.629  1.00 89.42           H
ATOM   1101 2HB  LEU A  87       2.351   3.070 -15.627  1.00 89.42           H
ATOM   1102  CG  LEU A  87       0.656   1.912 -16.234  1.00 89.42           C
ATOM   1103  HG  LEU A  87      -0.408   2.079 -16.401  1.00 89.42           H
ATOM   1104  CD1 LEU A  87       1.251   1.427 -17.557  1.00 89.42           C
ATOM   1105 1HD1 LEU A  87       1.067   2.171 -18.332  1.00 89.42           H
ATOM   1106 2HD1 LEU A  87       2.325   1.281 -17.441  1.00 89.42           H
ATOM   1107 3HD1 LEU A  87       0.785   0.484 -17.841  1.00 89.42           H
ATOM   1108  CD2 LEU A  87       0.780   0.859 -15.130  1.00 89.42           C
ATOM   1109 1HD2 LEU A  87       1.834   0.688 -14.908  1.00 89.42           H
ATOM   1110 2HD2 LEU A  87       0.272   1.212 -14.233  1.00 89.42           H
ATOM   1111 3HD2 LEU A  87       0.324  -0.072 -15.463  1.00 89.42           H
ATOM   1112  HN  LEU A  87      -0.882   4.436 -15.804  1.00 89.42           H
ATOM   1113  N   LEU A  88       1.348   6.207 -14.488  1.00 91.69           N
ATOM   1114  CA  LEU A  88       2.101   7.362 -14.030  1.00 91.69           C
ATOM   1115  C   LEU A  88       1.711   7.679 -12.584  1.00 91.69           C
ATOM   1116  O   LEU A  88       2.577   7.871 -11.732  1.00 91.69           O
ATOM   1117  HA  LEU A  88       3.157   7.093 -14.051  1.00 91.69           H
ATOM   1118  CB  LEU A  88       1.913   8.538 -14.989  1.00 91.69           C
ATOM   1119 1HB  LEU A  88       2.279   8.242 -15.972  1.00 91.69           H
ATOM   1120 2HB  LEU A  88       0.846   8.732 -15.091  1.00 91.69           H
ATOM   1121  CG  LEU A  88       2.604   9.845 -14.592  1.00 91.69           C
ATOM   1122  HG  LEU A  88       2.264  10.121 -13.594  1.00 91.69           H
ATOM   1123  CD1 LEU A  88       4.122   9.662 -14.518  1.00 91.69           C
ATOM   1124 1HD1 LEU A  88       4.360   8.900 -13.776  1.00 91.69           H
ATOM   1125 2HD1 LEU A  88       4.498   9.350 -15.492  1.00 91.69           H
ATOM   1126 3HD1 LEU A  88       4.588  10.605 -14.234  1.00 91.69           H
ATOM   1127  CD2 LEU A  88       2.209  10.983 -15.535  1.00 91.69           C
ATOM   1128 1HD2 LEU A  88       2.502  10.728 -16.554  1.00 91.69           H
ATOM   1129 2HD2 LEU A  88       1.130  11.131 -15.494  1.00 91.69           H
ATOM   1130 3HD2 LEU A  88       2.714  11.899 -15.231  1.00 91.69           H
ATOM   1131  HN  LEU A  88       0.680   6.396 -15.207  1.00 91.69           H
ATOM   1132  N   ASN A  89       0.407   7.724 -12.353  1.00 92.53           N
ATOM   1133  CA  ASN A  89      -0.108   8.089 -11.045  1.00 92.53           C
ATOM   1134  C   ASN A  89       0.300   7.025 -10.024  1.00 92.53           C
ATOM   1135  O   ASN A  89       0.548   7.338  -8.861  1.00 92.53           O
ATOM   1136  HA  ASN A  89       0.328   9.064 -10.827  1.00 92.53           H
ATOM   1137  CB  ASN A  89      -1.636   8.171 -11.058  1.00 92.53           C
ATOM   1138 1HB  ASN A  89      -2.042   7.357 -11.659  1.00 92.53           H
ATOM   1139 2HB  ASN A  89      -2.020   8.040 -10.046  1.00 92.53           H
ATOM   1140  CG  ASN A  89      -2.109   9.513 -11.620  1.00 92.53           C
ATOM   1141  OD1 ASN A  89      -2.264  10.492 -10.909  1.00 92.53           O
ATOM   1142  ND2 ASN A  89      -2.329   9.503 -12.931  1.00 92.53           N
ATOM   1143 1HD2 ASN A  89      -2.182   8.665 -13.457  1.00 92.53           H
ATOM   1144 2HD2 ASN A  89      -2.641  10.334 -13.392  1.00 92.53           H
ATOM   1145  HN  ASN A  89      -0.290   7.516 -13.039  1.00 92.53           H
ATOM   1146  N   LEU A  90       0.357   5.788 -10.498  1.00 93.67           N
ATOM   1147  CA  LEU A  90       0.760   4.680  -9.649  1.00 93.67           C
ATOM   1148  C   LEU A  90       2.202   4.898  -9.184  1.00 93.67           C
ATOM   1149  O   LEU A  90       2.509   4.734  -8.005  1.00 93.67           O
ATOM   1150  HA  LEU A  90       0.111   4.686  -8.774  1.00 93.67           H
ATOM   1151  CB  LEU A  90       0.541   3.347 -10.368  1.00 93.67           C
ATOM   1152 1HB  LEU A  90      -0.515   3.267 -10.628  1.00 93.67           H
ATOM   1153 2HB  LEU A  90       1.100   3.365 -11.303  1.00 93.67           H
ATOM   1154  CG  LEU A  90       0.942   2.092  -9.590  1.00 93.67           C
ATOM   1155  HG  LEU A  90       1.987   2.192  -9.296  1.00 93.67           H
ATOM   1156  CD1 LEU A  90       0.122   1.958  -8.305  1.00 93.67           C
ATOM   1157 1HD1 LEU A  90       0.291   2.829  -7.673  1.00 93.67           H
ATOM   1158 2HD1 LEU A  90      -0.937   1.890  -8.556  1.00 93.67           H
ATOM   1159 3HD1 LEU A  90       0.427   1.057  -7.772  1.00 93.67           H
ATOM   1160  CD2 LEU A  90       0.837   0.845 -10.470  1.00 93.67           C
ATOM   1161 1HD2 LEU A  90      -0.190   0.729 -10.815  1.00 93.67           H
ATOM   1162 2HD2 LEU A  90       1.499   0.950 -11.330  1.00 93.67           H
ATOM   1163 3HD2 LEU A  90       1.128  -0.033  -9.893  1.00 93.67           H
ATOM   1164  HN  LEU A  90       0.133   5.539 -11.440  1.00 93.67           H
ATOM   1165  N   ALA A  91       3.047   5.265 -10.136  1.00 94.76           N
ATOM   1166  CA  ALA A  91       4.461   5.448  -9.851  1.00 94.76           C
ATOM   1167  C   ALA A  91       4.632   6.603  -8.863  1.00 94.76           C
ATOM   1168  O   ALA A  91       5.498   6.556  -7.991  1.00 94.76           O
ATOM   1169  HA  ALA A  91       4.828   4.531  -9.392  1.00 94.76           H
ATOM   1170  CB  ALA A  91       5.219   5.683 -11.160  1.00 94.76           C
ATOM   1171 1HB  ALA A  91       5.089   4.821 -11.814  1.00 94.76           H
ATOM   1172 2HB  ALA A  91       4.829   6.574 -11.651  1.00 94.76           H
ATOM   1173 3HB  ALA A  91       6.279   5.820 -10.946  1.00 94.76           H
ATOM   1174  HN  ALA A  91       2.782   5.436 -11.085  1.00 94.76           H
ATOM   1175  N   ILE A  92       3.792   7.614  -9.032  1.00 93.41           N
ATOM   1176  CA  ILE A  92       3.825   8.770  -8.152  1.00 93.41           C
ATOM   1177  C   ILE A  92       3.429   8.340  -6.738  1.00 93.41           C
ATOM   1178  O   ILE A  92       4.088   8.708  -5.767  1.00 93.41           O
ATOM   1179  HA  ILE A  92       4.853   9.133  -8.128  1.00 93.41           H
ATOM   1180  CB  ILE A  92       2.960   9.898  -8.717  1.00 93.41           C
ATOM   1181  HB  ILE A  92       1.985   9.484  -8.976  1.00 93.41           H
ATOM   1182  CG1 ILE A  92       3.567  10.464 -10.002  1.00 93.41           C
ATOM   1183 1HG1 ILE A  92       4.464  11.035  -9.764  1.00 93.41           H
ATOM   1184 2HG1 ILE A  92       3.873   9.646 -10.654  1.00 93.41           H
ATOM   1185  CG2 ILE A  92       2.724  10.986  -7.667  1.00 93.41           C
ATOM   1186 1HG2 ILE A  92       2.217  10.555  -6.804  1.00 93.41           H
ATOM   1187 2HG2 ILE A  92       3.682  11.403  -7.354  1.00 93.41           H
ATOM   1188 3HG2 ILE A  92       2.106  11.776  -8.095  1.00 93.41           H
ATOM   1189  CD1 ILE A  92       2.565  11.359 -10.734  1.00 93.41           C
ATOM   1190 1HD1 ILE A  92       1.679  10.778 -10.992  1.00 93.41           H
ATOM   1191 2HD1 ILE A  92       2.279  12.189 -10.088  1.00 93.41           H
ATOM   1192 3HD1 ILE A  92       3.022  11.748 -11.644  1.00 93.41           H
ATOM   1193  HN  ILE A  92       3.100   7.652  -9.753  1.00 93.41           H
ATOM   1194  N   ALA A  93       2.355   7.568  -6.668  1.00 95.34           N
ATOM   1195  CA  ALA A  93       1.806   7.165  -5.384  1.00 95.34           C
ATOM   1196  C   ALA A  93       2.834   6.313  -4.638  1.00 95.34           C
ATOM   1197  O   ALA A  93       3.054   6.503  -3.443  1.00 95.34           O
ATOM   1198  HA  ALA A  93       1.610   8.070  -4.809  1.00 95.34           H
ATOM   1199  CB  ALA A  93       0.485   6.425  -5.604  1.00 95.34           C
ATOM   1200 1HB  ALA A  93      -0.221   7.084  -6.110  1.00 95.34           H
ATOM   1201 2HB  ALA A  93       0.661   5.541  -6.216  1.00 95.34           H
ATOM   1202 3HB  ALA A  93       0.073   6.123  -4.641  1.00 95.34           H
ATOM   1203  HN  ALA A  93       1.864   7.219  -7.466  1.00 95.34           H
ATOM   1204  N   ASP A  94       3.438   5.391  -5.375  1.00 91.99           N
ATOM   1205  CA  ASP A  94       4.433   4.505  -4.797  1.00 91.99           C
ATOM   1206  C   ASP A  94       5.579   5.339  -4.221  1.00 91.99           C
ATOM   1207  O   ASP A  94       6.046   5.078  -3.113  1.00 91.99           O
ATOM   1208  HA  ASP A  94       3.903   3.940  -4.031  1.00 91.99           H
ATOM   1209  CB  ASP A  94       5.017   3.567  -5.855  1.00 91.99           C
ATOM   1210 1HB  ASP A  94       5.140   4.105  -6.795  1.00 91.99           H
ATOM   1211 2HB  ASP A  94       6.008   3.236  -5.546  1.00 91.99           H
ATOM   1212  CG  ASP A  94       4.111   2.353  -6.072  1.00 91.99           C
ATOM   1213  OD1 ASP A  94       3.442   1.963  -5.091  1.00 91.99           O
ATOM   1214  OD2 ASP A  94       4.109   1.843  -7.213  1.00 91.99           O
ATOM   1215  HN  ASP A  94       3.256   5.246  -6.348  1.00 91.99           H
ATOM   1216  N   LEU A  95       6.000   6.326  -4.999  1.00 91.86           N
ATOM   1217  CA  LEU A  95       7.150   7.133  -4.628  1.00 91.86           C
ATOM   1218  C   LEU A  95       6.846   7.879  -3.327  1.00 91.86           C
ATOM   1219  O   LEU A  95       7.689   7.945  -2.434  1.00 91.86           O
ATOM   1220  HA  LEU A  95       7.983   6.453  -4.449  1.00 91.86           H
ATOM   1221  CB  LEU A  95       7.555   8.051  -5.783  1.00 91.86           C
ATOM   1222 1HB  LEU A  95       7.627   7.450  -6.690  1.00 91.86           H
ATOM   1223 2HB  LEU A  95       6.756   8.775  -5.943  1.00 91.86           H
ATOM   1224  CG  LEU A  95       8.869   8.814  -5.604  1.00 91.86           C
ATOM   1225  HG  LEU A  95       8.834   9.336  -4.648  1.00 91.86           H
ATOM   1226  CD1 LEU A  95      10.059   7.853  -5.551  1.00 91.86           C
ATOM   1227 1HD1 LEU A  95       9.935   7.168  -4.711  1.00 91.86           H
ATOM   1228 2HD1 LEU A  95      10.108   7.284  -6.479  1.00 91.86           H
ATOM   1229 3HD1 LEU A  95      10.980   8.421  -5.423  1.00 91.86           H
ATOM   1230  CD2 LEU A  95       9.039   9.876  -6.692  1.00 91.86           C
ATOM   1231 1HD2 LEU A  95       9.044   9.396  -7.671  1.00 91.86           H
ATOM   1232 2HD2 LEU A  95       8.213  10.585  -6.640  1.00 91.86           H
ATOM   1233 3HD2 LEU A  95       9.981  10.403  -6.542  1.00 91.86           H
ATOM   1234  HN  LEU A  95       5.571   6.575  -5.867  1.00 91.86           H
ATOM   1235  N   LEU A  96       5.639   8.421  -3.262  1.00 90.95           N
ATOM   1236  CA  LEU A  96       5.233   9.207  -2.109  1.00 90.95           C
ATOM   1237  C   LEU A  96       5.221   8.314  -0.867  1.00 90.95           C
ATOM   1238  O   LEU A  96       5.580   8.756   0.223  1.00 90.95           O
ATOM   1239  HA  LEU A  96       5.981   9.987  -1.966  1.00 90.95           H
ATOM   1240  CB  LEU A  96       3.898   9.904  -2.379  1.00 90.95           C
ATOM   1241 1HB  LEU A  96       3.193   9.162  -2.756  1.00 90.95           H
ATOM   1242 2HB  LEU A  96       3.502  10.266  -1.430  1.00 90.95           H
ATOM   1243  CG  LEU A  96       3.939  11.074  -3.363  1.00 90.95           C
ATOM   1244  HG  LEU A  96       4.386  10.723  -4.293  1.00 90.95           H
ATOM   1245  CD1 LEU A  96       2.526  11.560  -3.697  1.00 90.95           C
ATOM   1246 1HD1 LEU A  96       1.958  10.745  -4.146  1.00 90.95           H
ATOM   1247 2HD1 LEU A  96       2.030  11.889  -2.783  1.00 90.95           H
ATOM   1248 3HD1 LEU A  96       2.585  12.392  -4.398  1.00 90.95           H
ATOM   1249  CD2 LEU A  96       4.824  12.205  -2.835  1.00 90.95           C
ATOM   1250 1HD2 LEU A  96       4.428  12.561  -1.884  1.00 90.95           H
ATOM   1251 2HD2 LEU A  96       5.839  11.834  -2.690  1.00 90.95           H
ATOM   1252 3HD2 LEU A  96       4.835  13.024  -3.554  1.00 90.95           H
ATOM   1253  HN  LEU A  96       4.946   8.331  -3.977  1.00 90.95           H
ATOM   1254  N   PHE A  97       4.804   7.073  -1.074  1.00 92.31           N
ATOM   1255  CA  PHE A  97       4.789   6.099   0.005  1.00 92.31           C
ATOM   1256  C   PHE A  97       6.205   5.832   0.521  1.00 92.31           C
ATOM   1257  O   PHE A  97       6.438   5.831   1.729  1.00 92.31           O
ATOM   1258  HA  PHE A  97       4.184   6.517   0.809  1.00 92.31           H
ATOM   1259  CB  PHE A  97       4.216   4.803  -0.571  1.00 92.31           C
ATOM   1260 1HB  PHE A  97       3.138   4.913  -0.684  1.00 92.31           H
ATOM   1261 2HB  PHE A  97       4.627   4.648  -1.569  1.00 92.31           H
ATOM   1262  CG  PHE A  97       4.501   3.564   0.280  1.00 92.31           C
ATOM   1263  CD1 PHE A  97       5.449   2.672  -0.114  1.00 92.31           C
ATOM   1264  HD1 PHE A  97       6.006   2.839  -1.036  1.00 92.31           H
ATOM   1265  CD2 PHE A  97       3.807   3.356   1.431  1.00 92.31           C
ATOM   1266  HD2 PHE A  97       3.047   4.071   1.746  1.00 92.31           H
ATOM   1267  CE1 PHE A  97       5.714   1.522   0.677  1.00 92.31           C
ATOM   1268  HE1 PHE A  97       6.473   0.807   0.361  1.00 92.31           H
ATOM   1269  CE2 PHE A  97       4.072   2.206   2.221  1.00 92.31           C
ATOM   1270  HE2 PHE A  97       3.515   2.039   3.143  1.00 92.31           H
ATOM   1271  CZ  PHE A  97       5.019   1.314   1.827  1.00 92.31           C
ATOM   1272  HZ  PHE A  97       5.223   0.431   2.434  1.00 92.31           H
ATOM   1273  HN  PHE A  97       4.481   6.732  -1.956  1.00 92.31           H
ATOM   1274  N   LEU A  98       7.112   5.613  -0.420  1.00 94.36           N
ATOM   1275  CA  LEU A  98       8.449   5.157  -0.078  1.00 94.36           C
ATOM   1276  C   LEU A  98       9.152   6.232   0.754  1.00 94.36           C
ATOM   1277  O   LEU A  98       9.952   5.916   1.633  1.00 94.36           O
ATOM   1278  HA  LEU A  98       8.342   4.262   0.534  1.00 94.36           H
ATOM   1279  CB  LEU A  98       9.216   4.756  -1.339  1.00 94.36           C
ATOM   1280 1HB  LEU A  98       9.169   5.582  -2.048  1.00 94.36           H
ATOM   1281 2HB  LEU A  98      10.265   4.622  -1.075  1.00 94.36           H
ATOM   1282  CG  LEU A  98       8.731   3.487  -2.044  1.00 94.36           C
ATOM   1283  HG  LEU A  98       7.643   3.521  -2.097  1.00 94.36           H
ATOM   1284  CD1 LEU A  98       9.251   3.426  -3.482  1.00 94.36           C
ATOM   1285 1HD1 LEU A  98       8.892   4.293  -4.036  1.00 94.36           H
ATOM   1286 2HD1 LEU A  98      10.341   3.426  -3.474  1.00 94.36           H
ATOM   1287 3HD1 LEU A  98       8.892   2.515  -3.960  1.00 94.36           H
ATOM   1288  CD2 LEU A  98       9.106   2.238  -1.245  1.00 94.36           C
ATOM   1289 1HD2 LEU A  98      10.190   2.186  -1.139  1.00 94.36           H
ATOM   1290 2HD2 LEU A  98       8.647   2.287  -0.258  1.00 94.36           H
ATOM   1291 3HD2 LEU A  98       8.749   1.351  -1.768  1.00 94.36           H
ATOM   1292  HN  LEU A  98       6.946   5.741  -1.397  1.00 94.36           H
ATOM   1293  N   VAL A  99       8.828   7.479   0.447  1.00 91.65           N
ATOM   1294  CA  VAL A  99       9.467   8.603   1.109  1.00 91.65           C
ATOM   1295  C   VAL A  99       9.178   8.536   2.610  1.00 91.65           C
ATOM   1296  O   VAL A  99       9.887   9.146   3.410  1.00 91.65           O
ATOM   1297  HA  VAL A  99      10.542   8.509   0.954  1.00 91.65           H
ATOM   1298  CB  VAL A  99       9.009   9.916   0.471  1.00 91.65           C
ATOM   1299  HB  VAL A  99       7.920   9.911   0.437  1.00 91.65           H
ATOM   1300  CG1 VAL A  99       9.447  11.117   1.312  1.00 91.65           C
ATOM   1301 1HG1 VAL A  99       9.010  11.041   2.308  1.00 91.65           H
ATOM   1302 2HG1 VAL A  99      10.534  11.127   1.392  1.00 91.65           H
ATOM   1303 3HG1 VAL A  99       9.109  12.037   0.836  1.00 91.65           H
ATOM   1304  CG2 VAL A  99       9.523  10.036  -0.965  1.00 91.65           C
ATOM   1305 1HG2 VAL A  99      10.613  10.009  -0.964  1.00 91.65           H
ATOM   1306 2HG2 VAL A  99       9.140   9.206  -1.559  1.00 91.65           H
ATOM   1307 3HG2 VAL A  99       9.183  10.978  -1.395  1.00 91.65           H
ATOM   1308  HN  VAL A  99       8.144   7.726  -0.240  1.00 91.65           H
ATOM   1309  N   THR A 100       8.137   7.789   2.948  1.00 91.00           N
ATOM   1310  CA  THR A 100       7.720   7.669   4.334  1.00 91.00           C
ATOM   1311  C   THR A 100       8.598   6.653   5.069  1.00 91.00           C
ATOM   1312  O   THR A 100       8.748   6.724   6.288  1.00 91.00           O
ATOM   1313  HA  THR A 100       7.869   8.632   4.823  1.00 91.00           H
ATOM   1314  CB  THR A 100       6.233   7.312   4.351  1.00 91.00           C
ATOM   1315  HB  THR A 100       5.806   7.467   5.343  1.00 91.00           H
ATOM   1316  OG1 THR A 100       6.192   5.972   3.867  1.00 91.00           O
ATOM   1317  HG1 THR A 100       6.363   5.332   4.616  1.00 91.00           H
ATOM   1318  CG2 THR A 100       5.428   8.105   3.320  1.00 91.00           C
ATOM   1319 1HG2 THR A 100       5.811   7.897   2.321  1.00 91.00           H
ATOM   1320 2HG2 THR A 100       5.519   9.171   3.530  1.00 91.00           H
ATOM   1321 3HG2 THR A 100       4.379   7.813   3.375  1.00 91.00           H
ATOM   1322  HN  THR A 100       7.584   7.273   2.294  1.00 91.00           H
ATOM   1323  N   LEU A 101       9.154   5.732   4.296  1.00 92.98           N
ATOM   1324  CA  LEU A 101       9.786   4.556   4.871  1.00 92.98           C
ATOM   1325  C   LEU A 101      10.998   4.986   5.698  1.00 92.98           C
ATOM   1326  O   LEU A 101      11.243   4.445   6.775  1.00 92.98           O
ATOM   1327  HA  LEU A 101       9.061   4.089   5.537  1.00 92.98           H
ATOM   1328  CB  LEU A 101      10.117   3.538   3.777  1.00 92.98           C
ATOM   1329 1HB  LEU A 101      10.703   4.040   3.007  1.00 92.98           H
ATOM   1330 2HB  LEU A 101      10.753   2.765   4.209  1.00 92.98           H
ATOM   1331  CG  LEU A 101       8.921   2.860   3.108  1.00 92.98           C
ATOM   1332  HG  LEU A 101       8.336   3.625   2.597  1.00 92.98           H
ATOM   1333  CD1 LEU A 101       9.381   1.859   2.046  1.00 92.98           C
ATOM   1334 1HD1 LEU A 101       9.960   2.380   1.283  1.00 92.98           H
ATOM   1335 2HD1 LEU A 101      10.001   1.094   2.512  1.00 92.98           H
ATOM   1336 3HD1 LEU A 101       8.511   1.391   1.585  1.00 92.98           H
ATOM   1337  CD2 LEU A 101       8.006   2.210   4.148  1.00 92.98           C
ATOM   1338 1HD2 LEU A 101       8.565   1.460   4.706  1.00 92.98           H
ATOM   1339 2HD2 LEU A 101       7.636   2.973   4.833  1.00 92.98           H
ATOM   1340 3HD2 LEU A 101       7.163   1.735   3.645  1.00 92.98           H
ATOM   1341  HN  LEU A 101       9.178   5.779   3.298  1.00 92.98           H
ATOM   1342  N   PRO A 102      11.776   5.964   5.213  1.00 94.28           N
ATOM   1343  CA  PRO A 102      12.975   6.401   5.932  1.00 94.28           C
ATOM   1344  C   PRO A 102      12.680   6.766   7.378  1.00 94.28           C
ATOM   1345  O   PRO A 102      13.437   6.408   8.279  1.00 94.28           O
ATOM   1346  HA  PRO A 102      13.698   5.586   5.986  1.00 94.28           H
ATOM   1347  CB  PRO A 102      13.459   7.610   5.129  1.00 94.28           C
ATOM   1348 1HB  PRO A 102      13.047   8.541   5.518  1.00 94.28           H
ATOM   1349 2HB  PRO A 102      14.544   7.705   5.162  1.00 94.28           H
ATOM   1350  CG  PRO A 102      12.961   7.319   3.719  1.00 94.28           C
ATOM   1351 1HG  PRO A 102      12.912   8.223   3.112  1.00 94.28           H
ATOM   1352 2HG  PRO A 102      13.621   6.631   3.190  1.00 94.28           H
ATOM   1353  CD  PRO A 102      11.586   6.719   3.961  1.00 94.28           C
ATOM   1354 1HD  PRO A 102      10.822   7.488   4.070  1.00 94.28           H
ATOM   1355 2HD  PRO A 102      11.273   6.077   3.137  1.00 94.28           H
ATOM   1356  N   PHE A 103      11.576   7.475   7.562  1.00 92.74           N
ATOM   1357  CA  PHE A 103      11.206   7.954   8.883  1.00 92.74           C
ATOM   1358  C   PHE A 103      10.866   6.788   9.814  1.00 92.74           C
ATOM   1359  O   PHE A 103      11.253   6.787  10.981  1.00 92.74           O
ATOM   1360  HA  PHE A 103      12.063   8.497   9.282  1.00 92.74           H
ATOM   1361  CB  PHE A 103       9.965   8.832   8.709  1.00 92.74           C
ATOM   1362 1HB  PHE A 103       9.195   8.257   8.194  1.00 92.74           H
ATOM   1363 2HB  PHE A 103       9.569   9.083   9.694  1.00 92.74           H
ATOM   1364  CG  PHE A 103      10.221  10.125   7.934  1.00 92.74           C
ATOM   1365  CD1 PHE A 103      10.638  11.241   8.590  1.00 92.74           C
ATOM   1366  HD1 PHE A 103      10.790  11.213   9.669  1.00 92.74           H
ATOM   1367  CD2 PHE A 103      10.031  10.159   6.587  1.00 92.74           C
ATOM   1368  HD2 PHE A 103       9.697   9.265   6.061  1.00 92.74           H
ATOM   1369  CE1 PHE A 103      10.875  12.441   7.870  1.00 92.74           C
ATOM   1370  HE1 PHE A 103      11.210  13.335   8.396  1.00 92.74           H
ATOM   1371  CE2 PHE A 103      10.269  11.360   5.867  1.00 92.74           C
ATOM   1372  HE2 PHE A 103      10.117  11.387   4.788  1.00 92.74           H
ATOM   1373  CZ  PHE A 103      10.686  12.475   6.524  1.00 92.74           C
ATOM   1374  HZ  PHE A 103      10.868  13.397   5.971  1.00 92.74           H
ATOM   1375  HN  PHE A 103      10.942   7.723   6.830  1.00 92.74           H
ATOM   1376  N   TRP A 104      10.144   5.823   9.262  1.00 87.65           N
ATOM   1377  CA  TRP A 104       9.702   4.680  10.042  1.00 87.65           C
ATOM   1378  C   TRP A 104      10.932   3.837  10.384  1.00 87.65           C
ATOM   1379  O   TRP A 104      10.978   3.198  11.434  1.00 87.65           O
ATOM   1380  HA  TRP A 104       9.243   5.058  10.955  1.00 87.65           H
ATOM   1381  CB  TRP A 104       8.625   3.891   9.295  1.00 87.65           C
ATOM   1382 1HB  TRP A 104       8.992   3.648   8.298  1.00 87.65           H
ATOM   1383 2HB  TRP A 104       8.458   2.946   9.812  1.00 87.65           H
ATOM   1384  CG  TRP A 104       7.290   4.628   9.165  1.00 87.65           C
ATOM   1385  CD1 TRP A 104       6.703   5.081   8.050  1.00 87.65           C
ATOM   1386  HD1 TRP A 104       7.123   4.975   7.049  1.00 87.65           H
ATOM   1387  CD2 TRP A 104       6.395   4.980  10.241  1.00 87.65           C
ATOM   1388  NE1 TRP A 104       5.500   5.697   8.326  1.00 87.65           N
ATOM   1389  HE1 TRP A 104       4.881   6.113   7.660  1.00 87.65           H
ATOM   1390  CE2 TRP A 104       5.307   5.635   9.701  1.00 87.65           C
ATOM   1391  CE3 TRP A 104       6.502   4.754  11.625  1.00 87.65           C
ATOM   1392  HE3 TRP A 104       7.351   4.241  12.075  1.00 87.65           H
ATOM   1393  CZ2 TRP A 104       4.242   6.116  10.472  1.00 87.65           C
ATOM   1394  HZ2 TRP A 104       3.393   6.630  10.021  1.00 87.65           H
ATOM   1395  CZ3 TRP A 104       5.430   5.242  12.381  1.00 87.65           C
ATOM   1396  HZ3 TRP A 104       5.462   5.093  13.461  1.00 87.65           H
ATOM   1397  CH2 TRP A 104       4.327   5.903  11.853  1.00 87.65           C
ATOM   1398  HH2 TRP A 104       3.531   6.253  12.511  1.00 87.65           H
ATOM   1399  HN  TRP A 104       9.863   5.815   8.302  1.00 87.65           H
ATOM   1400  N   ALA A 105      11.898   3.862   9.478  1.00 94.24           N
ATOM   1401  CA  ALA A 105      13.129   3.116   9.675  1.00 94.24           C
ATOM   1402  C   ALA A 105      13.847   3.645  10.919  1.00 94.24           C
ATOM   1403  O   ALA A 105      14.293   2.867  11.760  1.00 94.24           O
ATOM   1404  HA  ALA A 105      12.862   2.072   9.837  1.00 94.24           H
ATOM   1405  CB  ALA A 105      13.994   3.215   8.417  1.00 94.24           C
ATOM   1406 1HB  ALA A 105      13.450   2.799   7.569  1.00 94.24           H
ATOM   1407 2HB  ALA A 105      14.230   4.260   8.220  1.00 94.24           H
ATOM   1408 3HB  ALA A 105      14.917   2.655   8.566  1.00 94.24           H
ATOM   1409  HN  ALA A 105      11.849   4.378   8.623  1.00 94.24           H
ATOM   1410  N   ILE A 106      13.935   4.965  10.995  1.00 90.83           N
ATOM   1411  CA  ILE A 106      14.617   5.607  12.106  1.00 90.83           C
ATOM   1412  C   ILE A 106      13.841   5.339  13.398  1.00 90.83           C
ATOM   1413  O   ILE A 106      14.433   5.017  14.426  1.00 90.83           O
ATOM   1414  HA  ILE A 106      15.602   5.148  12.194  1.00 90.83           H
ATOM   1415  CB  ILE A 106      14.834   7.093  11.816  1.00 90.83           C
ATOM   1416  HB  ILE A 106      13.885   7.520  11.492  1.00 90.83           H
ATOM   1417  CG1 ILE A 106      15.831   7.288  10.672  1.00 90.83           C
ATOM   1418 1HG1 ILE A 106      16.842   7.089  11.028  1.00 90.83           H
ATOM   1419 2HG1 ILE A 106      15.625   6.569   9.879  1.00 90.83           H
ATOM   1420  CG2 ILE A 106      15.259   7.842  13.080  1.00 90.83           C
ATOM   1421 1HG2 ILE A 106      14.483   7.744  13.839  1.00 90.83           H
ATOM   1422 2HG2 ILE A 106      16.191   7.420  13.457  1.00 90.83           H
ATOM   1423 3HG2 ILE A 106      15.407   8.896  12.846  1.00 90.83           H
ATOM   1424  CD1 ILE A 106      15.751   8.710  10.112  1.00 90.83           C
ATOM   1425 1HD1 ILE A 106      14.746   8.896   9.735  1.00 90.83           H
ATOM   1426 2HD1 ILE A 106      15.982   9.425  10.902  1.00 90.83           H
ATOM   1427 3HD1 ILE A 106      16.470   8.821   9.300  1.00 90.83           H
ATOM   1428  HN  ILE A 106      13.552   5.591  10.316  1.00 90.83           H
ATOM   1429  N   ALA A 107      12.527   5.483  13.301  1.00 92.16           N
ATOM   1430  CA  ALA A 107      11.673   5.355  14.469  1.00 92.16           C
ATOM   1431  C   ALA A 107      11.800   3.940  15.036  1.00 92.16           C
ATOM   1432  O   ALA A 107      11.781   3.750  16.251  1.00 92.16           O
ATOM   1433  HA  ALA A 107      12.021   6.069  15.216  1.00 92.16           H
ATOM   1434  CB  ALA A 107      10.232   5.704  14.089  1.00 92.16           C
ATOM   1435 1HB  ALA A 107      10.192   6.729  13.720  1.00 92.16           H
ATOM   1436 2HB  ALA A 107       9.887   5.024  13.311  1.00 92.16           H
ATOM   1437 3HB  ALA A 107       9.592   5.608  14.966  1.00 92.16           H
ATOM   1438  HN  ALA A 107      12.048   5.684  12.447  1.00 92.16           H
ATOM   1439  N   ALA A 108      11.926   2.983  14.129  1.00 91.71           N
ATOM   1440  CA  ALA A 108      11.999   1.585  14.520  1.00 91.71           C
ATOM   1441  C   ALA A 108      13.373   1.303  15.132  1.00 91.71           C
ATOM   1442  O   ALA A 108      13.509   0.427  15.984  1.00 91.71           O
ATOM   1443  HA  ALA A 108      11.233   1.411  15.276  1.00 91.71           H
ATOM   1444  CB  ALA A 108      11.707   0.699  13.308  1.00 91.71           C
ATOM   1445 1HB  ALA A 108      10.709   0.918  12.930  1.00 91.71           H
ATOM   1446 2HB  ALA A 108      12.443   0.897  12.528  1.00 91.71           H
ATOM   1447 3HB  ALA A 108      11.763  -0.349  13.602  1.00 91.71           H
ATOM   1448  HN  ALA A 108      11.978   3.149  13.144  1.00 91.71           H
ATOM   1449  N   ALA A 109      14.357   2.062  14.672  1.00 90.33           N
ATOM   1450  CA  ALA A 109      15.733   1.831  15.079  1.00 90.33           C
ATOM   1451  C   ALA A 109      15.905   2.254  16.539  1.00 90.33           C
ATOM   1452  O   ALA A 109      16.663   1.634  17.284  1.00 90.33           O
ATOM   1453  HA  ALA A 109      15.930   0.763  14.993  1.00 90.33           H
ATOM   1454  CB  ALA A 109      16.677   2.584  14.139  1.00 90.33           C
ATOM   1455 1HB  ALA A 109      16.536   2.227  13.119  1.00 90.33           H
ATOM   1456 2HB  ALA A 109      16.459   3.651  14.184  1.00 90.33           H
ATOM   1457 3HB  ALA A 109      17.709   2.411  14.445  1.00 90.33           H
ATOM   1458  HN  ALA A 109      14.227   2.820  14.033  1.00 90.33           H
ATOM   1459  N   ASP A 110      15.189   3.307  16.906  1.00 81.59           N
ATOM   1460  CA  ASP A 110      15.370   3.917  18.212  1.00 81.59           C
ATOM   1461  C   ASP A 110      14.028   4.458  18.708  1.00 81.59           C
ATOM   1462  O   ASP A 110      13.261   3.737  19.345  1.00 81.59           O
ATOM   1463  HA  ASP A 110      15.760   3.122  18.848  1.00 81.59           H
ATOM   1464  CB  ASP A 110      16.355   5.086  18.142  1.00 81.59           C
ATOM   1465 1HB  ASP A 110      17.271   4.766  17.647  1.00 81.59           H
ATOM   1466 2HB  ASP A 110      15.930   5.888  17.539  1.00 81.59           H
ATOM   1467  CG  ASP A 110      16.682   5.612  19.541  1.00 81.59           C
ATOM   1468  OD1 ASP A 110      16.264   4.943  20.511  1.00 81.59           O
ATOM   1469  OD2 ASP A 110      17.343   6.671  19.609  1.00 81.59           O
ATOM   1470  HN  ASP A 110      14.497   3.740  16.329  1.00 81.59           H
ATOM   1471  N   GLN A 111      13.785   5.723  18.398  1.00 84.28           N
ATOM   1472  CA  GLN A 111      12.543   6.365  18.793  1.00 84.28           C
ATOM   1473  C   GLN A 111      12.175   7.468  17.798  1.00 84.28           C
ATOM   1474  O   GLN A 111      12.966   7.804  16.919  1.00 84.28           O
ATOM   1475  HA  GLN A 111      11.789   5.578  18.770  1.00 84.28           H
ATOM   1476  CB  GLN A 111      12.643   6.921  20.215  1.00 84.28           C
ATOM   1477 1HB  GLN A 111      11.710   7.419  20.481  1.00 84.28           H
ATOM   1478 2HB  GLN A 111      12.779   6.102  20.921  1.00 84.28           H
ATOM   1479  CG  GLN A 111      13.806   7.907  20.338  1.00 84.28           C
ATOM   1480 1HG  GLN A 111      14.741   7.405  20.090  1.00 84.28           H
ATOM   1481 2HG  GLN A 111      13.678   8.717  19.620  1.00 84.28           H
ATOM   1482  CD  GLN A 111      13.890   8.482  21.754  1.00 84.28           C
ATOM   1483  OE1 GLN A 111      12.949   8.434  22.528  1.00 84.28           O
ATOM   1484  NE2 GLN A 111      15.068   9.027  22.047  1.00 84.28           N
ATOM   1485 1HE2 GLN A 111      15.799   9.033  21.366  1.00 84.28           H
ATOM   1486 2HE2 GLN A 111      15.221   9.430  22.950  1.00 84.28           H
ATOM   1487  HN  GLN A 111      14.417   6.305  17.886  1.00 84.28           H
ATOM   1488  N   TRP A 112      10.974   7.999  17.970  1.00 89.52           N
ATOM   1489  CA  TRP A 112      10.509   9.087  17.127  1.00 89.52           C
ATOM   1490  C   TRP A 112      11.260  10.356  17.535  1.00 89.52           C
ATOM   1491  O   TRP A 112      11.075  10.863  18.641  1.00 89.52           O
ATOM   1492  HA  TRP A 112      10.743   8.832  16.094  1.00 89.52           H
ATOM   1493  CB  TRP A 112       8.989   9.238  17.215  1.00 89.52           C
ATOM   1494 1HB  TRP A 112       8.527   8.268  17.033  1.00 89.52           H
ATOM   1495 2HB  TRP A 112       8.721   9.534  18.229  1.00 89.52           H
ATOM   1496  CG  TRP A 112       8.407  10.256  16.232  1.00 89.52           C
ATOM   1497  CD1 TRP A 112       8.080  11.535  16.466  1.00 89.52           C
ATOM   1498  HD1 TRP A 112       8.194  12.031  17.429  1.00 89.52           H
ATOM   1499  CD2 TRP A 112       8.094  10.028  14.842  1.00 89.52           C
ATOM   1500  NE1 TRP A 112       7.582  12.145  15.332  1.00 89.52           N
ATOM   1501  HE1 TRP A 112       7.271  13.092  15.258  1.00 89.52           H
ATOM   1502  CE2 TRP A 112       7.590  11.199  14.314  1.00 89.52           C
ATOM   1503  CE3 TRP A 112       8.232   8.870  14.057  1.00 89.52           C
ATOM   1504  HE3 TRP A 112       8.627   7.933  14.450  1.00 89.52           H
ATOM   1505  CZ2 TRP A 112       7.184  11.326  12.980  1.00 89.52           C
ATOM   1506  HZ2 TRP A 112       6.789  12.263  12.586  1.00 89.52           H
ATOM   1507  CZ3 TRP A 112       7.822   9.013  12.726  1.00 89.52           C
ATOM   1508  HZ3 TRP A 112       7.907   8.145  12.073  1.00 89.52           H
ATOM   1509  CH2 TRP A 112       7.312  10.185  12.179  1.00 89.52           C
ATOM   1510  HH2 TRP A 112       7.014  10.216  11.131  1.00 89.52           H
ATOM   1511  HN  TRP A 112      10.324   7.699  18.669  1.00 89.52           H
ATOM   1512  N   LYS A 113      12.093  10.833  16.621  1.00 82.18           N
ATOM   1513  CA  LYS A 113      12.999  11.925  16.931  1.00 82.18           C
ATOM   1514  C   LYS A 113      12.455  13.221  16.328  1.00 82.18           C
ATOM   1515  O   LYS A 113      13.107  14.262  16.393  1.00 82.18           O
ATOM   1516  HA  LYS A 113      13.023  12.032  18.016  1.00 82.18           H
ATOM   1517  CB  LYS A 113      14.421  11.585  16.479  1.00 82.18           C
ATOM   1518 1HB  LYS A 113      14.435  11.418  15.402  1.00 82.18           H
ATOM   1519 2HB  LYS A 113      15.081  12.430  16.679  1.00 82.18           H
ATOM   1520  CG  LYS A 113      14.943  10.341  17.201  1.00 82.18           C
ATOM   1521 1HG  LYS A 113      14.839  10.470  18.278  1.00 82.18           H
ATOM   1522 2HG  LYS A 113      14.341   9.476  16.924  1.00 82.18           H
ATOM   1523  CD  LYS A 113      16.410  10.081  16.853  1.00 82.18           C
ATOM   1524 1HD  LYS A 113      16.509   9.912  15.780  1.00 82.18           H
ATOM   1525 2HD  LYS A 113      17.007  10.962  17.092  1.00 82.18           H
ATOM   1526  CE  LYS A 113      16.949   8.870  17.617  1.00 82.18           C
ATOM   1527 1HE  LYS A 113      16.832   9.028  18.689  1.00 82.18           H
ATOM   1528 2HE  LYS A 113      16.369   7.983  17.360  1.00 82.18           H
ATOM   1529  NZ  LYS A 113      18.376   8.647  17.295  1.00 82.18           N
ATOM   1530 1HZ  LYS A 113      18.719   7.847  17.816  1.00 82.18           H
ATOM   1531 2HZ  LYS A 113      18.475   8.471  16.302  1.00 82.18           H
ATOM   1532 3HZ  LYS A 113      18.912   9.470  17.548  1.00 82.18           H
ATOM   1533  HN  LYS A 113      12.153  10.486  15.685  1.00 82.18           H
ATOM   1534  N   PHE A 114      11.265  13.115  15.754  1.00 87.82           N
ATOM   1535  CA  PHE A 114      10.704  14.214  14.987  1.00 87.82           C
ATOM   1536  C   PHE A 114       9.557  14.884  15.747  1.00 87.82           C
ATOM   1537  O   PHE A 114       9.078  14.354  16.748  1.00 87.82           O
ATOM   1538  HA  PHE A 114      11.503  14.938  14.827  1.00 87.82           H
ATOM   1539  CB  PHE A 114      10.160  13.620  13.687  1.00 87.82           C
ATOM   1540 1HB  PHE A 114       9.312  12.975  13.920  1.00 87.82           H
ATOM   1541 2HB  PHE A 114       9.782  14.428  13.060  1.00 87.82           H
ATOM   1542  CG  PHE A 114      11.190  12.816  12.891  1.00 87.82           C
ATOM   1543  CD1 PHE A 114      12.125  13.460  12.143  1.00 87.82           C
ATOM   1544  HD1 PHE A 114      12.141  14.550  12.111  1.00 87.82           H
ATOM   1545  CD2 PHE A 114      11.170  11.457  12.931  1.00 87.82           C
ATOM   1546  HD2 PHE A 114      10.420  10.940  13.530  1.00 87.82           H
ATOM   1547  CE1 PHE A 114      13.081  12.714  11.405  1.00 87.82           C
ATOM   1548  HE1 PHE A 114      13.831  13.231  10.806  1.00 87.82           H
ATOM   1549  CE2 PHE A 114      12.126  10.710  12.193  1.00 87.82           C
ATOM   1550  HE2 PHE A 114      12.110   9.621  12.225  1.00 87.82           H
ATOM   1551  CZ  PHE A 114      13.061  11.355  11.445  1.00 87.82           C
ATOM   1552  HZ  PHE A 114      13.795  10.782  10.878  1.00 87.82           H
ATOM   1553  HN  PHE A 114      10.689  12.300  15.807  1.00 87.82           H
ATOM   1554  N   GLN A 115       9.151  16.040  15.242  1.00 80.93           N
ATOM   1555  CA  GLN A 115       8.096  16.807  15.884  1.00 80.93           C
ATOM   1556  C   GLN A 115       6.735  16.158  15.624  1.00 80.93           C
ATOM   1557  O   GLN A 115       6.608  15.301  14.751  1.00 80.93           O
ATOM   1558  HA  GLN A 115       8.324  16.777  16.949  1.00 80.93           H
ATOM   1559  CB  GLN A 115       8.110  18.261  15.409  1.00 80.93           C
ATOM   1560 1HB  GLN A 115       8.037  18.293  14.322  1.00 80.93           H
ATOM   1561 2HB  GLN A 115       7.239  18.784  15.802  1.00 80.93           H
ATOM   1562  CG  GLN A 115       9.387  18.974  15.860  1.00 80.93           C
ATOM   1563 1HG  GLN A 115       9.503  18.870  16.939  1.00 80.93           H
ATOM   1564 2HG  GLN A 115      10.254  18.501  15.399  1.00 80.93           H
ATOM   1565  CD  GLN A 115       9.348  20.457  15.487  1.00 80.93           C
ATOM   1566  OE1 GLN A 115       8.445  20.932  14.819  1.00 80.93           O
ATOM   1567  NE2 GLN A 115      10.377  21.159  15.954  1.00 80.93           N
ATOM   1568 1HE2 GLN A 115      11.086  20.707  16.496  1.00 80.93           H
ATOM   1569 2HE2 GLN A 115      10.442  22.138  15.762  1.00 80.93           H
ATOM   1570  HN  GLN A 115       9.528  16.451  14.413  1.00 80.93           H
ATOM   1571  N   THR A 116       5.752  16.592  16.399  1.00 87.29           N
ATOM   1572  CA  THR A 116       4.408  16.054  16.273  1.00 87.29           C
ATOM   1573  C   THR A 116       3.880  16.263  14.853  1.00 87.29           C
ATOM   1574  O   THR A 116       3.214  15.389  14.299  1.00 87.29           O
ATOM   1575  HA  THR A 116       4.451  14.978  16.444  1.00 87.29           H
ATOM   1576  CB  THR A 116       3.535  16.706  17.348  1.00 87.29           C
ATOM   1577  HB  THR A 116       3.310  17.741  17.090  1.00 87.29           H
ATOM   1578  OG1 THR A 116       4.271  16.519  18.554  1.00 87.29           O
ATOM   1579  HG1 THR A 116       3.931  17.138  19.261  1.00 87.29           H
ATOM   1580  CG2 THR A 116       2.230  15.944  17.585  1.00 87.29           C
ATOM   1581 1HG2 THR A 116       2.456  14.928  17.908  1.00 87.29           H
ATOM   1582 2HG2 THR A 116       1.655  15.912  16.659  1.00 87.29           H
ATOM   1583 3HG2 THR A 116       1.649  16.449  18.356  1.00 87.29           H
ATOM   1584  HN  THR A 116       5.861  17.296  17.100  1.00 87.29           H
ATOM   1585  N   PHE A 117       4.197  17.425  14.302  1.00 90.39           N
ATOM   1586  CA  PHE A 117       3.744  17.769  12.965  1.00 90.39           C
ATOM   1587  C   PHE A 117       4.159  16.699  11.954  1.00 90.39           C
ATOM   1588  O   PHE A 117       3.349  16.264  11.137  1.00 90.39           O
ATOM   1589  HA  PHE A 117       2.657  17.833  12.999  1.00 90.39           H
ATOM   1590  CB  PHE A 117       4.415  19.093  12.593  1.00 90.39           C
ATOM   1591 1HB  PHE A 117       4.107  19.858  13.306  1.00 90.39           H
ATOM   1592 2HB  PHE A 117       5.494  18.982  12.690  1.00 90.39           H
ATOM   1593  CG  PHE A 117       4.091  19.578  11.178  1.00 90.39           C
ATOM   1594  CD1 PHE A 117       5.029  19.486  10.197  1.00 90.39           C
ATOM   1595  HD1 PHE A 117       6.011  19.067  10.419  1.00 90.39           H
ATOM   1596  CD2 PHE A 117       2.867  20.100  10.901  1.00 90.39           C
ATOM   1597  HD2 PHE A 117       2.115  20.173  11.687  1.00 90.39           H
ATOM   1598  CE1 PHE A 117       4.729  19.935   8.884  1.00 90.39           C
ATOM   1599  HE1 PHE A 117       5.481  19.862   8.098  1.00 90.39           H
ATOM   1600  CE2 PHE A 117       2.567  20.549   9.588  1.00 90.39           C
ATOM   1601  HE2 PHE A 117       1.585  20.968   9.366  1.00 90.39           H
ATOM   1602  CZ  PHE A 117       3.505  20.458   8.607  1.00 90.39           C
ATOM   1603  HZ  PHE A 117       3.274  20.803   7.599  1.00 90.39           H
ATOM   1604  HN  PHE A 117       4.752  18.125  14.753  1.00 90.39           H
ATOM   1605  N   MET A 118       5.421  16.305  12.041  1.00 88.27           N
ATOM   1606  CA  MET A 118       5.960  15.311  11.128  1.00 88.27           C
ATOM   1607  C   MET A 118       5.271  13.959  11.321  1.00 88.27           C
ATOM   1608  O   MET A 118       5.107  13.200  10.367  1.00 88.27           O
ATOM   1609  HA  MET A 118       5.756  15.691  10.127  1.00 88.27           H
ATOM   1610  CB  MET A 118       7.463  15.157  11.370  1.00 88.27           C
ATOM   1611 1HB  MET A 118       7.651  15.017  12.434  1.00 88.27           H
ATOM   1612 2HB  MET A 118       7.827  14.265  10.861  1.00 88.27           H
ATOM   1613  CG  MET A 118       8.227  16.384  10.868  1.00 88.27           C
ATOM   1614 1HG  MET A 118       7.945  17.262  11.450  1.00 88.27           H
ATOM   1615 2HG  MET A 118       9.298  16.239  11.010  1.00 88.27           H
ATOM   1616  SD  MET A 118       7.873  16.660   9.140  1.00 88.27           S
ATOM   1617  CE  MET A 118       8.569  15.172   8.440  1.00 88.27           C
ATOM   1618 1HE  MET A 118       9.633  15.125   8.673  1.00 88.27           H
ATOM   1619 2HE  MET A 118       8.066  14.302   8.863  1.00 88.27           H
ATOM   1620 3HE  MET A 118       8.433  15.181   7.359  1.00 88.27           H
ATOM   1621  HN  MET A 118       6.070  16.652  12.719  1.00 88.27           H
ATOM   1622  N   CYS A 119       4.885  13.698  12.561  1.00 92.88           N
ATOM   1623  CA  CYS A 119       4.166  12.477  12.881  1.00 92.88           C
ATOM   1624  C   CYS A 119       2.851  12.475  12.098  1.00 92.88           C
ATOM   1625  O   CYS A 119       2.508  11.483  11.457  1.00 92.88           O
ATOM   1626  HA  CYS A 119       4.803  11.649  12.570  1.00 92.88           H
ATOM   1627  CB  CYS A 119       3.934  12.334  14.386  1.00 92.88           C
ATOM   1628 1HB  CYS A 119       4.890  12.245  14.903  1.00 92.88           H
ATOM   1629 2HB  CYS A 119       3.445  13.228  14.773  1.00 92.88           H
ATOM   1630  SG  CYS A 119       2.902  10.862  14.724  1.00 92.88           S
ATOM   1631  HN  CYS A 119       5.056  14.304  13.339  1.00 92.88           H
ATOM   1632  N   LYS A 120       2.151  13.597  12.176  1.00 91.23           N
ATOM   1633  CA  LYS A 120       0.870  13.729  11.503  1.00 91.23           C
ATOM   1634  C   LYS A 120       1.067  13.532   9.999  1.00 91.23           C
ATOM   1635  O   LYS A 120       0.327  12.781   9.365  1.00 91.23           O
ATOM   1636  HA  LYS A 120       0.223  12.934  11.874  1.00 91.23           H
ATOM   1637  CB  LYS A 120       0.207  15.059  11.868  1.00 91.23           C
ATOM   1638 1HB  LYS A 120       0.923  15.872  11.745  1.00 91.23           H
ATOM   1639 2HB  LYS A 120      -0.619  15.256  11.186  1.00 91.23           H
ATOM   1640  CG  LYS A 120      -0.307  15.038  13.309  1.00 91.23           C
ATOM   1641 1HG  LYS A 120      -1.052  14.251  13.422  1.00 91.23           H
ATOM   1642 2HG  LYS A 120       0.512  14.800  13.988  1.00 91.23           H
ATOM   1643  CD  LYS A 120      -0.919  16.386  13.692  1.00 91.23           C
ATOM   1644 1HD  LYS A 120      -0.159  17.165  13.633  1.00 91.23           H
ATOM   1645 2HD  LYS A 120      -1.702  16.650  12.981  1.00 91.23           H
ATOM   1646  CE  LYS A 120      -1.502  16.342  15.106  1.00 91.23           C
ATOM   1647 1HE  LYS A 120      -0.833  15.787  15.764  1.00 91.23           H
ATOM   1648 2HE  LYS A 120      -1.577  17.353  15.507  1.00 91.23           H
ATOM   1649  NZ  LYS A 120      -2.838  15.706  15.096  1.00 91.23           N
ATOM   1650 1HZ  LYS A 120      -3.327  15.933  15.955  1.00 91.23           H
ATOM   1651 2HZ  LYS A 120      -3.370  16.048  14.304  1.00 91.23           H
ATOM   1652 3HZ  LYS A 120      -2.733  14.700  15.023  1.00 91.23           H
ATOM   1653  HN  LYS A 120       2.445  14.405  12.687  1.00 91.23           H
ATOM   1654  N   VAL A 121       2.069  14.220   9.470  1.00 93.16           N
ATOM   1655  CA  VAL A 121       2.299  14.225   8.036  1.00 93.16           C
ATOM   1656  C   VAL A 121       2.625  12.803   7.572  1.00 93.16           C
ATOM   1657  O   VAL A 121       2.032  12.308   6.615  1.00 93.16           O
ATOM   1658  HA  VAL A 121       1.375  14.547   7.555  1.00 93.16           H
ATOM   1659  CB  VAL A 121       3.394  15.234   7.685  1.00 93.16           C
ATOM   1660  HB  VAL A 121       4.260  15.020   8.311  1.00 93.16           H
ATOM   1661  CG1 VAL A 121       3.824  15.090   6.223  1.00 93.16           C
ATOM   1662 1HG1 VAL A 121       4.209  14.084   6.055  1.00 93.16           H
ATOM   1663 2HG1 VAL A 121       2.966  15.264   5.573  1.00 93.16           H
ATOM   1664 3HG1 VAL A 121       4.603  15.819   6.000  1.00 93.16           H
ATOM   1665  CG2 VAL A 121       2.938  16.663   7.984  1.00 93.16           C
ATOM   1666 1HG2 VAL A 121       2.050  16.892   7.395  1.00 93.16           H
ATOM   1667 2HG2 VAL A 121       2.705  16.756   9.044  1.00 93.16           H
ATOM   1668 3HG2 VAL A 121       3.735  17.360   7.725  1.00 93.16           H
ATOM   1669  HN  VAL A 121       2.714  14.767  10.004  1.00 93.16           H
ATOM   1670  N   VAL A 122       3.566  12.188   8.272  1.00 92.34           N
ATOM   1671  CA  VAL A 122       4.110  10.913   7.836  1.00 92.34           C
ATOM   1672  C   VAL A 122       3.001   9.859   7.846  1.00 92.34           C
ATOM   1673  O   VAL A 122       2.862   9.090   6.897  1.00 92.34           O
ATOM   1674  HA  VAL A 122       4.464  11.040   6.813  1.00 92.34           H
ATOM   1675  CB  VAL A 122       5.307  10.529   8.708  1.00 92.34           C
ATOM   1676  HB  VAL A 122       4.996  10.590   9.750  1.00 92.34           H
ATOM   1677  CG1 VAL A 122       5.748   9.090   8.432  1.00 92.34           C
ATOM   1678 1HG1 VAL A 122       4.924   8.410   8.650  1.00 92.34           H
ATOM   1679 2HG1 VAL A 122       6.032   8.992   7.384  1.00 92.34           H
ATOM   1680 3HG1 VAL A 122       6.600   8.843   9.065  1.00 92.34           H
ATOM   1681  CG2 VAL A 122       6.468  11.506   8.507  1.00 92.34           C
ATOM   1682 1HG2 VAL A 122       6.778  11.492   7.462  1.00 92.34           H
ATOM   1683 2HG2 VAL A 122       6.147  12.512   8.777  1.00 92.34           H
ATOM   1684 3HG2 VAL A 122       7.305  11.210   9.138  1.00 92.34           H
ATOM   1685  HN  VAL A 122       3.955  12.545   9.122  1.00 92.34           H
ATOM   1686  N   ASN A 123       2.239   9.858   8.930  1.00 91.16           N
ATOM   1687  CA  ASN A 123       1.144   8.914   9.075  1.00 91.16           C
ATOM   1688  C   ASN A 123       0.112   9.164   7.973  1.00 91.16           C
ATOM   1689  O   ASN A 123      -0.384   8.222   7.358  1.00 91.16           O
ATOM   1690  HA  ASN A 123       1.604   7.929   9.000  1.00 91.16           H
ATOM   1691  CB  ASN A 123       0.445   9.085  10.425  1.00 91.16           C
ATOM   1692 1HB  ASN A 123       0.545  10.116  10.763  1.00 91.16           H
ATOM   1693 2HB  ASN A 123      -0.621   8.888  10.314  1.00 91.16           H
ATOM   1694  CG  ASN A 123       1.037   8.139  11.472  1.00 91.16           C
ATOM   1695  OD1 ASN A 123       1.723   7.179  11.162  1.00 91.16           O
ATOM   1696  ND2 ASN A 123       0.735   8.463  12.726  1.00 91.16           N
ATOM   1697 1HD2 ASN A 123       0.167   9.265  12.912  1.00 91.16           H
ATOM   1698 2HD2 ASN A 123       1.076   7.905  13.483  1.00 91.16           H
ATOM   1699  HN  ASN A 123       2.361  10.486   9.699  1.00 91.16           H
ATOM   1700  N   SER A 124      -0.180  10.439   7.758  1.00 92.40           N
ATOM   1701  CA  SER A 124      -1.203  10.821   6.800  1.00 92.40           C
ATOM   1702  C   SER A 124      -0.777  10.413   5.389  1.00 92.40           C
ATOM   1703  O   SER A 124      -1.572   9.858   4.632  1.00 92.40           O
ATOM   1704  HA  SER A 124      -2.098  10.276   7.102  1.00 92.40           H
ATOM   1705  CB  SER A 124      -1.479  12.325   6.859  1.00 92.40           C
ATOM   1706 1HB  SER A 124      -0.583  12.869   6.560  1.00 92.40           H
ATOM   1707 2HB  SER A 124      -2.260  12.578   6.142  1.00 92.40           H
ATOM   1708  OG  SER A 124      -1.876  12.745   8.161  1.00 92.40           O
ATOM   1709  HG  SER A 124      -1.158  13.305   8.574  1.00 92.40           H
ATOM   1710  HN  SER A 124       0.269  11.202   8.224  1.00 92.40           H
ATOM   1711  N   MET A 125       0.477  10.705   5.076  1.00 87.31           N
ATOM   1712  CA  MET A 125       1.015  10.387   3.765  1.00 87.31           C
ATOM   1713  C   MET A 125       0.933   8.884   3.489  1.00 87.31           C
ATOM   1714  O   MET A 125       0.490   8.469   2.419  1.00 87.31           O
ATOM   1715  HA  MET A 125       0.393  10.929   3.053  1.00 87.31           H
ATOM   1716  CB  MET A 125       2.474  10.841   3.687  1.00 87.31           C
ATOM   1717 1HB  MET A 125       2.995  10.563   4.604  1.00 87.31           H
ATOM   1718 2HB  MET A 125       2.976  10.327   2.868  1.00 87.31           H
ATOM   1719  CG  MET A 125       2.567  12.354   3.481  1.00 87.31           C
ATOM   1720 1HG  MET A 125       1.985  12.647   2.607  1.00 87.31           H
ATOM   1721 2HG  MET A 125       2.139  12.874   4.338  1.00 87.31           H
ATOM   1722  SD  MET A 125       4.272  12.837   3.266  1.00 87.31           S
ATOM   1723  CE  MET A 125       4.580  12.171   1.638  1.00 87.31           C
ATOM   1724 1HE  MET A 125       4.424  11.092   1.652  1.00 87.31           H
ATOM   1725 2HE  MET A 125       3.896  12.628   0.923  1.00 87.31           H
ATOM   1726 3HE  MET A 125       5.608  12.386   1.347  1.00 87.31           H
ATOM   1727  HN  MET A 125       1.120  11.151   5.700  1.00 87.31           H
ATOM   1728  N   TYR A 126       1.366   8.109   4.472  1.00 89.39           N
ATOM   1729  CA  TYR A 126       1.361   6.662   4.343  1.00 89.39           C
ATOM   1730  C   TYR A 126      -0.044   6.145   4.025  1.00 89.39           C
ATOM   1731  O   TYR A 126      -0.219   5.330   3.121  1.00 89.39           O
ATOM   1732  HA  TYR A 126       2.032   6.395   3.526  1.00 89.39           H
ATOM   1733  CB  TYR A 126       1.797   6.115   5.704  1.00 89.39           C
ATOM   1734 1HB  TYR A 126       2.832   6.407   5.886  1.00 89.39           H
ATOM   1735 2HB  TYR A 126       1.193   6.581   6.482  1.00 89.39           H
ATOM   1736  CG  TYR A 126       1.682   4.595   5.829  1.00 89.39           C
ATOM   1737  CD1 TYR A 126       0.586   4.036   6.455  1.00 89.39           C
ATOM   1738  HD1 TYR A 126      -0.197   4.678   6.860  1.00 89.39           H
ATOM   1739  CD2 TYR A 126       2.673   3.783   5.317  1.00 89.39           C
ATOM   1740  HD2 TYR A 126       3.538   4.225   4.823  1.00 89.39           H
ATOM   1741  CE1 TYR A 126       0.477   2.605   6.574  1.00 89.39           C
ATOM   1742  HE1 TYR A 126      -0.383   2.150   7.066  1.00 89.39           H
ATOM   1743  CE2 TYR A 126       2.564   2.352   5.436  1.00 89.39           C
ATOM   1744  HE2 TYR A 126       3.340   1.699   5.036  1.00 89.39           H
ATOM   1745  CZ  TYR A 126       1.471   1.834   6.058  1.00 89.39           C
ATOM   1746  OH  TYR A 126       1.368   0.482   6.170  1.00 89.39           O
ATOM   1747  HH  TYR A 126       0.614   0.246   6.782  1.00 89.39           H
ATOM   1748  HN  TYR A 126       1.715   8.454   5.344  1.00 89.39           H
ATOM   1749  N   LYS A 127      -1.008   6.640   4.788  1.00 87.66           N
ATOM   1750  CA  LYS A 127      -2.367   6.133   4.699  1.00 87.66           C
ATOM   1751  C   LYS A 127      -2.954   6.496   3.333  1.00 87.66           C
ATOM   1752  O   LYS A 127      -3.573   5.660   2.677  1.00 87.66           O
ATOM   1753  HA  LYS A 127      -2.316   5.046   4.774  1.00 87.66           H
ATOM   1754  CB  LYS A 127      -3.203   6.630   5.880  1.00 87.66           C
ATOM   1755 1HB  LYS A 127      -2.666   6.451   6.811  1.00 87.66           H
ATOM   1756 2HB  LYS A 127      -3.349   7.707   5.798  1.00 87.66           H
ATOM   1757  CG  LYS A 127      -4.561   5.926   5.925  1.00 87.66           C
ATOM   1758 1HG  LYS A 127      -5.190   6.391   6.684  1.00 87.66           H
ATOM   1759 2HG  LYS A 127      -5.070   6.050   4.969  1.00 87.66           H
ATOM   1760  CD  LYS A 127      -4.397   4.437   6.232  1.00 87.66           C
ATOM   1761 1HD  LYS A 127      -3.999   3.923   5.357  1.00 87.66           H
ATOM   1762 2HD  LYS A 127      -3.672   4.305   7.036  1.00 87.66           H
ATOM   1763  CE  LYS A 127      -5.733   3.810   6.635  1.00 87.66           C
ATOM   1764 1HE  LYS A 127      -6.549   4.311   6.114  1.00 87.66           H
ATOM   1765 2HE  LYS A 127      -5.757   2.763   6.331  1.00 87.66           H
ATOM   1766  NZ  LYS A 127      -5.933   3.912   8.098  1.00 87.66           N
ATOM   1767 1HZ  LYS A 127      -6.766   3.396   8.362  1.00 87.66           H
ATOM   1768 2HZ  LYS A 127      -5.129   3.523   8.577  1.00 87.66           H
ATOM   1769 3HZ  LYS A 127      -6.042   4.886   8.357  1.00 87.66           H
ATOM   1770  HN  LYS A 127      -0.873   7.372   5.455  1.00 87.66           H
ATOM   1771  N   MET A 128      -2.739   7.745   2.946  1.00 88.31           N
ATOM   1772  CA  MET A 128      -3.283   8.245   1.695  1.00 88.31           C
ATOM   1773  C   MET A 128      -2.738   7.453   0.504  1.00 88.31           C
ATOM   1774  O   MET A 128      -3.494   7.060  -0.383  1.00 88.31           O
ATOM   1775  HA  MET A 128      -4.362   8.106   1.768  1.00 88.31           H
ATOM   1776  CB  MET A 128      -2.921   9.722   1.535  1.00 88.31           C
ATOM   1777 1HB  MET A 128      -3.273  10.283   2.401  1.00 88.31           H
ATOM   1778 2HB  MET A 128      -1.838   9.834   1.502  1.00 88.31           H
ATOM   1779  CG  MET A 128      -3.538  10.303   0.260  1.00 88.31           C
ATOM   1780 1HG  MET A 128      -3.180   9.753  -0.610  1.00 88.31           H
ATOM   1781 2HG  MET A 128      -4.622  10.188   0.286  1.00 88.31           H
ATOM   1782  SD  MET A 128      -3.111  12.029   0.107  1.00 88.31           S
ATOM   1783  CE  MET A 128      -1.373  11.887  -0.273  1.00 88.31           C
ATOM   1784 1HE  MET A 128      -0.863  11.375   0.544  1.00 88.31           H
ATOM   1785 2HE  MET A 128      -1.248  11.316  -1.193  1.00 88.31           H
ATOM   1786 3HE  MET A 128      -0.946  12.881  -0.401  1.00 88.31           H
ATOM   1787  HN  MET A 128      -2.204   8.409   3.469  1.00 88.31           H
ATOM   1788  N   ASN A 129      -1.430   7.243   0.523  1.00 86.27           N
ATOM   1789  CA  ASN A 129      -0.755   6.625  -0.605  1.00 86.27           C
ATOM   1790  C   ASN A 129      -1.085   5.131  -0.634  1.00 86.27           C
ATOM   1791  O   ASN A 129      -1.149   4.527  -1.704  1.00 86.27           O
ATOM   1792  HA  ASN A 129      -1.125   7.151  -1.484  1.00 86.27           H
ATOM   1793  CB  ASN A 129       0.764   6.771  -0.486  1.00 86.27           C
ATOM   1794 1HB  ASN A 129       1.094   6.395   0.482  1.00 86.27           H
ATOM   1795 2HB  ASN A 129       1.252   6.163  -1.248  1.00 86.27           H
ATOM   1796  CG  ASN A 129       1.188   8.233  -0.643  1.00 86.27           C
ATOM   1797  OD1 ASN A 129       0.679   8.968  -1.473  1.00 86.27           O
ATOM   1798  ND2 ASN A 129       2.145   8.611   0.199  1.00 86.27           N
ATOM   1799 1HD2 ASN A 129       2.520   7.958   0.857  1.00 86.27           H
ATOM   1800 2HD2 ASN A 129       2.490   9.550   0.175  1.00 86.27           H
ATOM   1801  HN  ASN A 129      -0.835   7.488   1.289  1.00 86.27           H
ATOM   1802  N   PHE A 130      -1.286   4.578   0.553  1.00 89.32           N
ATOM   1803  CA  PHE A 130      -1.683   3.186   0.672  1.00 89.32           C
ATOM   1804  C   PHE A 130      -2.938   2.901  -0.156  1.00 89.32           C
ATOM   1805  O   PHE A 130      -2.953   1.977  -0.967  1.00 89.32           O
ATOM   1806  HA  PHE A 130      -0.858   2.581   0.298  1.00 89.32           H
ATOM   1807  CB  PHE A 130      -1.994   2.935   2.149  1.00 89.32           C
ATOM   1808 1HB  PHE A 130      -1.077   3.050   2.728  1.00 89.32           H
ATOM   1809 2HB  PHE A 130      -2.690   3.698   2.499  1.00 89.32           H
ATOM   1810  CG  PHE A 130      -2.589   1.554   2.434  1.00 89.32           C
ATOM   1811  CD1 PHE A 130      -3.933   1.411   2.584  1.00 89.32           C
ATOM   1812  HD1 PHE A 130      -4.586   2.279   2.501  1.00 89.32           H
ATOM   1813  CD2 PHE A 130      -1.774   0.470   2.537  1.00 89.32           C
ATOM   1814  HD2 PHE A 130      -0.696   0.585   2.417  1.00 89.32           H
ATOM   1815  CE1 PHE A 130      -4.485   0.129   2.848  1.00 89.32           C
ATOM   1816  HE1 PHE A 130      -5.562   0.014   2.968  1.00 89.32           H
ATOM   1817  CE2 PHE A 130      -2.326  -0.811   2.801  1.00 89.32           C
ATOM   1818  HE2 PHE A 130      -1.672  -1.679   2.884  1.00 89.32           H
ATOM   1819  CZ  PHE A 130      -3.670  -0.954   2.951  1.00 89.32           C
ATOM   1820  HZ  PHE A 130      -4.093  -1.938   3.154  1.00 89.32           H
ATOM   1821  HN  PHE A 130      -1.182   5.064   1.421  1.00 89.32           H
ATOM   1822  N   TYR A 131      -3.959   3.712   0.077  1.00 93.41           N
ATOM   1823  CA  TYR A 131      -5.222   3.545  -0.622  1.00 93.41           C
ATOM   1824  C   TYR A 131      -5.072   3.873  -2.109  1.00 93.41           C
ATOM   1825  O   TYR A 131      -5.619   3.173  -2.961  1.00 93.41           O
ATOM   1826  HA  TYR A 131      -5.531   2.505  -0.516  1.00 93.41           H
ATOM   1827  CB  TYR A 131      -6.191   4.544   0.013  1.00 93.41           C
ATOM   1828 1HB  TYR A 131      -5.675   5.493   0.159  1.00 93.41           H
ATOM   1829 2HB  TYR A 131      -7.011   4.731  -0.680  1.00 93.41           H
ATOM   1830  CG  TYR A 131      -6.769   4.085   1.353  1.00 93.41           C
ATOM   1831  CD1 TYR A 131      -7.438   2.880   1.439  1.00 93.41           C
ATOM   1832  HD1 TYR A 131      -7.554   2.257   0.552  1.00 93.41           H
ATOM   1833  CD2 TYR A 131      -6.623   4.874   2.475  1.00 93.41           C
ATOM   1834  HD2 TYR A 131      -6.095   5.826   2.407  1.00 93.41           H
ATOM   1835  CE1 TYR A 131      -7.982   2.448   2.700  1.00 93.41           C
ATOM   1836  HE1 TYR A 131      -8.512   1.499   2.782  1.00 93.41           H
ATOM   1837  CE2 TYR A 131      -7.167   4.441   3.736  1.00 93.41           C
ATOM   1838  HE2 TYR A 131      -7.059   5.055   4.630  1.00 93.41           H
ATOM   1839  CZ  TYR A 131      -7.820   3.249   3.786  1.00 93.41           C
ATOM   1840  OH  TYR A 131      -8.334   2.841   4.977  1.00 93.41           O
ATOM   1841  HH  TYR A 131      -8.528   3.633   5.556  1.00 93.41           H
ATOM   1842  HN  TYR A 131      -3.934   4.469   0.729  1.00 93.41           H
ATOM   1843  N   SER A 132      -4.329   4.937  -2.376  1.00 92.81           N
ATOM   1844  CA  SER A 132      -4.178   5.421  -3.737  1.00 92.81           C
ATOM   1845  C   SER A 132      -3.581   4.324  -4.620  1.00 92.81           C
ATOM   1846  O   SER A 132      -4.056   4.088  -5.730  1.00 92.81           O
ATOM   1847  HA  SER A 132      -5.185   5.673  -4.068  1.00 92.81           H
ATOM   1848  CB  SER A 132      -3.300   6.674  -3.782  1.00 92.81           C
ATOM   1849 1HB  SER A 132      -2.317   6.442  -3.372  1.00 92.81           H
ATOM   1850 2HB  SER A 132      -3.150   6.975  -4.818  1.00 92.81           H
ATOM   1851  OG  SER A 132      -3.875   7.755  -3.052  1.00 92.81           O
ATOM   1852  HG  SER A 132      -3.551   7.739  -2.106  1.00 92.81           H
ATOM   1853  HN  SER A 132      -3.837   5.463  -1.683  1.00 92.81           H
ATOM   1854  N   CYS A 133      -2.548   3.682  -4.094  1.00 92.44           N
ATOM   1855  CA  CYS A 133      -1.835   2.665  -4.849  1.00 92.44           C
ATOM   1856  C   CYS A 133      -2.823   1.553  -5.208  1.00 92.44           C
ATOM   1857  O   CYS A 133      -2.930   1.164  -6.370  1.00 92.44           O
ATOM   1858  HA  CYS A 133      -1.456   3.151  -5.748  1.00 92.44           H
ATOM   1859  CB  CYS A 133      -0.629   2.129  -4.076  1.00 92.44           C
ATOM   1860 1HB  CYS A 133      -0.931   1.835  -3.071  1.00 92.44           H
ATOM   1861 2HB  CYS A 133      -0.241   1.235  -4.566  1.00 92.44           H
ATOM   1862  SG  CYS A 133       0.677   3.408  -3.988  1.00 92.44           S
ATOM   1863  HG  CYS A 133       0.152   4.071  -2.960  1.00 92.44           H
ATOM   1864  HN  CYS A 133      -2.198   3.846  -3.172  1.00 92.44           H
ATOM   1865  N   VAL A 134      -3.520   1.072  -4.188  1.00 90.51           N
ATOM   1866  CA  VAL A 134      -4.339  -0.119  -4.337  1.00 90.51           C
ATOM   1867  C   VAL A 134      -5.506   0.185  -5.279  1.00 90.51           C
ATOM   1868  O   VAL A 134      -5.886  -0.655  -6.093  1.00 90.51           O
ATOM   1869  HA  VAL A 134      -3.717  -0.892  -4.788  1.00 90.51           H
ATOM   1870  CB  VAL A 134      -4.793  -0.617  -2.964  1.00 90.51           C
ATOM   1871  HB  VAL A 134      -5.373   0.178  -2.494  1.00 90.51           H
ATOM   1872  CG1 VAL A 134      -5.698  -1.843  -3.097  1.00 90.51           C
ATOM   1873 1HG1 VAL A 134      -6.579  -1.583  -3.683  1.00 90.51           H
ATOM   1874 2HG1 VAL A 134      -5.153  -2.644  -3.596  1.00 90.51           H
ATOM   1875 3HG1 VAL A 134      -6.006  -2.176  -2.106  1.00 90.51           H
ATOM   1876  CG2 VAL A 134      -3.592  -0.916  -2.064  1.00 90.51           C
ATOM   1877 1HG2 VAL A 134      -2.974  -1.685  -2.528  1.00 90.51           H
ATOM   1878 2HG2 VAL A 134      -3.003  -0.008  -1.930  1.00 90.51           H
ATOM   1879 3HG2 VAL A 134      -3.943  -1.268  -1.095  1.00 90.51           H
ATOM   1880  HN  VAL A 134      -3.530   1.481  -3.276  1.00 90.51           H
ATOM   1881  N   LEU A 135      -6.042   1.388  -5.136  1.00 93.97           N
ATOM   1882  CA  LEU A 135      -7.178   1.802  -5.943  1.00 93.97           C
ATOM   1883  C   LEU A 135      -6.735   1.953  -7.399  1.00 93.97           C
ATOM   1884  O   LEU A 135      -7.506   1.676  -8.318  1.00 93.97           O
ATOM   1885  HA  LEU A 135      -7.923   1.009  -5.888  1.00 93.97           H
ATOM   1886  CB  LEU A 135      -7.817   3.064  -5.360  1.00 93.97           C
ATOM   1887 1HB  LEU A 135      -7.036   3.812  -5.222  1.00 93.97           H
ATOM   1888 2HB  LEU A 135      -8.516   3.465  -6.094  1.00 93.97           H
ATOM   1889  CG  LEU A 135      -8.558   2.890  -4.033  1.00 93.97           C
ATOM   1890  HG  LEU A 135      -7.867   2.454  -3.311  1.00 93.97           H
ATOM   1891  CD1 LEU A 135      -9.004   4.242  -3.473  1.00 93.97           C
ATOM   1892 1HD1 LEU A 135      -8.131   4.872  -3.305  1.00 93.97           H
ATOM   1893 2HD1 LEU A 135      -9.672   4.728  -4.185  1.00 93.97           H
ATOM   1894 3HD1 LEU A 135      -9.529   4.089  -2.529  1.00 93.97           H
ATOM   1895  CD2 LEU A 135      -9.729   1.917  -4.183  1.00 93.97           C
ATOM   1896 1HD2 LEU A 135     -10.428   2.301  -4.926  1.00 93.97           H
ATOM   1897 2HD2 LEU A 135      -9.355   0.945  -4.504  1.00 93.97           H
ATOM   1898 3HD2 LEU A 135     -10.238   1.811  -3.225  1.00 93.97           H
ATOM   1899  HN  LEU A 135      -5.714   2.073  -4.485  1.00 93.97           H
ATOM   1900  N   LEU A 136      -5.496   2.391  -7.566  1.00 94.17           N
ATOM   1901  CA  LEU A 136      -4.939   2.574  -8.895  1.00 94.17           C
ATOM   1902  C   LEU A 136      -4.732   1.206  -9.549  1.00 94.17           C
ATOM   1903  O   LEU A 136      -5.036   1.025 -10.727  1.00 94.17           O
ATOM   1904  HA  LEU A 136      -5.670   3.130  -9.482  1.00 94.17           H
ATOM   1905  CB  LEU A 136      -3.669   3.424  -8.832  1.00 94.17           C
ATOM   1906 1HB  LEU A 136      -3.058   3.067  -8.003  1.00 94.17           H
ATOM   1907 2HB  LEU A 136      -3.097   3.256  -9.745  1.00 94.17           H
ATOM   1908  CG  LEU A 136      -3.877   4.930  -8.664  1.00 94.17           C
ATOM   1909  HG  LEU A 136      -4.580   5.088  -7.846  1.00 94.17           H
ATOM   1910  CD1 LEU A 136      -2.570   5.625  -8.276  1.00 94.17           C
ATOM   1911 1HD1 LEU A 136      -2.206   5.215  -7.334  1.00 94.17           H
ATOM   1912 2HD1 LEU A 136      -1.826   5.460  -9.056  1.00 94.17           H
ATOM   1913 3HD1 LEU A 136      -2.747   6.694  -8.163  1.00 94.17           H
ATOM   1914  CD2 LEU A 136      -4.501   5.541  -9.920  1.00 94.17           C
ATOM   1915 1HD2 LEU A 136      -3.841   5.373 -10.772  1.00 94.17           H
ATOM   1916 2HD2 LEU A 136      -5.467   5.074 -10.111  1.00 94.17           H
ATOM   1917 3HD2 LEU A 136      -4.638   6.613  -9.773  1.00 94.17           H
ATOM   1918  HN  LEU A 136      -4.878   2.620  -6.814  1.00 94.17           H
ATOM   1919  N   ILE A 137      -4.216   0.279  -8.756  1.00 91.45           N
ATOM   1920  CA  ILE A 137      -3.985  -1.073  -9.237  1.00 91.45           C
ATOM   1921  C   ILE A 137      -5.308  -1.672  -9.718  1.00 91.45           C
ATOM   1922  O   ILE A 137      -5.353  -2.335 -10.752  1.00 91.45           O
ATOM   1923  HA  ILE A 137      -3.307  -1.005 -10.088  1.00 91.45           H
ATOM   1924  CB  ILE A 137      -3.284  -1.910  -8.165  1.00 91.45           C
ATOM   1925  HB  ILE A 137      -3.787  -1.738  -7.214  1.00 91.45           H
ATOM   1926  CG1 ILE A 137      -1.828  -1.472  -7.992  1.00 91.45           C
ATOM   1927 1HG1 ILE A 137      -1.244  -1.789  -8.857  1.00 91.45           H
ATOM   1928 2HG1 ILE A 137      -1.774  -0.384  -7.953  1.00 91.45           H
ATOM   1929  CG2 ILE A 137      -3.400  -3.404  -8.474  1.00 91.45           C
ATOM   1930 1HG2 ILE A 137      -4.452  -3.688  -8.506  1.00 91.45           H
ATOM   1931 2HG2 ILE A 137      -2.938  -3.613  -9.439  1.00 91.45           H
ATOM   1932 3HG2 ILE A 137      -2.894  -3.976  -7.697  1.00 91.45           H
ATOM   1933  CD1 ILE A 137      -1.225  -2.065  -6.717  1.00 91.45           C
ATOM   1934 1HD1 ILE A 137      -1.797  -1.726  -5.853  1.00 91.45           H
ATOM   1935 2HD1 ILE A 137      -1.259  -3.153  -6.772  1.00 91.45           H
ATOM   1936 3HD1 ILE A 137      -0.190  -1.738  -6.619  1.00 91.45           H
ATOM   1937  HN  ILE A 137      -3.958   0.438  -7.803  1.00 91.45           H
ATOM   1938  N   MET A 138      -6.353  -1.416  -8.944  1.00 91.27           N
ATOM   1939  CA  MET A 138      -7.681  -1.886  -9.300  1.00 91.27           C
ATOM   1940  C   MET A 138      -8.126  -1.306 -10.643  1.00 91.27           C
ATOM   1941  O   MET A 138      -8.652  -2.025 -11.491  1.00 91.27           O
ATOM   1942  HA  MET A 138      -7.598  -2.970  -9.374  1.00 91.27           H
ATOM   1943  CB  MET A 138      -8.676  -1.477  -8.212  1.00 91.27           C
ATOM   1944 1HB  MET A 138      -8.335  -1.847  -7.245  1.00 91.27           H
ATOM   1945 2HB  MET A 138      -8.716  -0.390  -8.141  1.00 91.27           H
ATOM   1946  CG  MET A 138     -10.072  -2.026  -8.511  1.00 91.27           C
ATOM   1947 1HG  MET A 138     -10.397  -1.697  -9.498  1.00 91.27           H
ATOM   1948 2HG  MET A 138     -10.047  -3.116  -8.531  1.00 91.27           H
ATOM   1949  SD  MET A 138     -11.227  -1.465  -7.272  1.00 91.27           S
ATOM   1950  CE  MET A 138     -11.329   0.264  -7.702  1.00 91.27           C
ATOM   1951 1HE  MET A 138     -10.340   0.717  -7.623  1.00 91.27           H
ATOM   1952 2HE  MET A 138     -11.693   0.363  -8.724  1.00 91.27           H
ATOM   1953 3HE  MET A 138     -12.014   0.769  -7.021  1.00 91.27           H
ATOM   1954  HN  MET A 138      -6.302  -0.899  -8.089  1.00 91.27           H
ATOM   1955  N   CYS A 139      -7.899  -0.009 -10.796  1.00 93.94           N
ATOM   1956  CA  CYS A 139      -8.328   0.689 -11.996  1.00 93.94           C
ATOM   1957  C   CYS A 139      -7.551   0.122 -13.186  1.00 93.94           C
ATOM   1958  O   CYS A 139      -8.094  -0.006 -14.282  1.00 93.94           O
ATOM   1959  HA  CYS A 139      -9.396   0.499 -12.105  1.00 93.94           H
ATOM   1960  CB  CYS A 139      -8.146   2.203 -11.865  1.00 93.94           C
ATOM   1961 1HB  CYS A 139      -7.152   2.426 -11.479  1.00 93.94           H
ATOM   1962 2HB  CYS A 139      -8.219   2.672 -12.846  1.00 93.94           H
ATOM   1963  SG  CYS A 139      -9.420   2.892 -10.746  1.00 93.94           S
ATOM   1964  HG  CYS A 139      -8.855   2.471  -9.617  1.00 93.94           H
ATOM   1965  HN  CYS A 139      -7.433   0.561 -10.119  1.00 93.94           H
ATOM   1966  N   ILE A 140      -6.293  -0.203 -12.929  1.00 90.71           N
ATOM   1967  CA  ILE A 140      -5.439  -0.764 -13.962  1.00 90.71           C
ATOM   1968  C   ILE A 140      -6.046  -2.076 -14.463  1.00 90.71           C
ATOM   1969  O   ILE A 140      -6.035  -2.351 -15.662  1.00 90.71           O
ATOM   1970  HA  ILE A 140      -5.418  -0.055 -14.789  1.00 90.71           H
ATOM   1971  CB  ILE A 140      -4.003  -0.906 -13.452  1.00 90.71           C
ATOM   1972  HB  ILE A 140      -4.037  -1.350 -12.457  1.00 90.71           H
ATOM   1973  CG1 ILE A 140      -3.332   0.462 -13.314  1.00 90.71           C
ATOM   1974 1HG1 ILE A 140      -3.070   0.843 -14.301  1.00 90.71           H
ATOM   1975 2HG1 ILE A 140      -4.033   1.171 -12.873  1.00 90.71           H
ATOM   1976  CG2 ILE A 140      -3.196  -1.853 -14.342  1.00 90.71           C
ATOM   1977 1HG2 ILE A 140      -3.665  -2.837 -14.345  1.00 90.71           H
ATOM   1978 2HG2 ILE A 140      -3.169  -1.461 -15.359  1.00 90.71           H
ATOM   1979 3HG2 ILE A 140      -2.180  -1.936 -13.957  1.00 90.71           H
ATOM   1980  CD1 ILE A 140      -2.076   0.371 -12.446  1.00 90.71           C
ATOM   1981 1HD1 ILE A 140      -2.345   0.012 -11.453  1.00 90.71           H
ATOM   1982 2HD1 ILE A 140      -1.368  -0.321 -12.903  1.00 90.71           H
ATOM   1983 3HD1 ILE A 140      -1.618   1.357 -12.365  1.00 90.71           H
ATOM   1984  HN  ILE A 140      -5.857  -0.090 -12.036  1.00 90.71           H
ATOM   1985  N   SER A 141      -6.561  -2.851 -13.520  1.00 89.40           N
ATOM   1986  CA  SER A 141      -7.130  -4.148 -13.845  1.00 89.40           C
ATOM   1987  C   SER A 141      -8.346  -3.972 -14.757  1.00 89.40           C
ATOM   1988  O   SER A 141      -8.529  -4.731 -15.707  1.00 89.40           O
ATOM   1989  HA  SER A 141      -6.338  -4.689 -14.363  1.00 89.40           H
ATOM   1990  CB  SER A 141      -7.523  -4.910 -12.578  1.00 89.40           C
ATOM   1991 1HB  SER A 141      -7.617  -5.972 -12.808  1.00 89.40           H
ATOM   1992 2HB  SER A 141      -6.730  -4.814 -11.836  1.00 89.40           H
ATOM   1993  OG  SER A 141      -8.748  -4.435 -12.027  1.00 89.40           O
ATOM   1994  HG  SER A 141      -8.584  -3.604 -11.495  1.00 89.40           H
ATOM   1995  HN  SER A 141      -6.593  -2.606 -12.551  1.00 89.40           H
ATOM   1996  N   VAL A 142      -9.146  -2.966 -14.435  1.00 90.63           N
ATOM   1997  CA  VAL A 142     -10.349  -2.691 -15.204  1.00 90.63           C
ATOM   1998  C   VAL A 142      -9.956  -2.201 -16.599  1.00 90.63           C
ATOM   1999  O   VAL A 142     -10.565  -2.593 -17.593  1.00 90.63           O
ATOM   2000  HA  VAL A 142     -10.897  -3.628 -15.303  1.00 90.63           H
ATOM   2001  CB  VAL A 142     -11.236  -1.699 -14.449  1.00 90.63           C
ATOM   2002  HB  VAL A 142     -10.660  -0.788 -14.288  1.00 90.63           H
ATOM   2003  CG1 VAL A 142     -12.473  -1.334 -15.273  1.00 90.63           C
ATOM   2004 1HG1 VAL A 142     -12.161  -0.879 -16.213  1.00 90.63           H
ATOM   2005 2HG1 VAL A 142     -13.051  -2.234 -15.479  1.00 90.63           H
ATOM   2006 3HG1 VAL A 142     -13.086  -0.628 -14.713  1.00 90.63           H
ATOM   2007  CG2 VAL A 142     -11.634  -2.252 -13.079  1.00 90.63           C
ATOM   2008 1HG2 VAL A 142     -12.184  -3.184 -13.209  1.00 90.63           H
ATOM   2009 2HG2 VAL A 142     -10.737  -2.438 -12.488  1.00 90.63           H
ATOM   2010 3HG2 VAL A 142     -12.265  -1.527 -12.564  1.00 90.63           H
ATOM   2011  HN  VAL A 142      -8.985  -2.346 -13.667  1.00 90.63           H
ATOM   2012  N   ASP A 143      -8.941  -1.350 -16.628  1.00 85.97           N
ATOM   2013  CA  ASP A 143      -8.500  -0.753 -17.878  1.00 85.97           C
ATOM   2014  C   ASP A 143      -8.032  -1.858 -18.827  1.00 85.97           C
ATOM   2015  O   ASP A 143      -8.360  -1.843 -20.013  1.00 85.97           O
ATOM   2016  HA  ASP A 143      -9.367  -0.215 -18.260  1.00 85.97           H
ATOM   2017  CB  ASP A 143      -7.327   0.202 -17.648  1.00 85.97           C
ATOM   2018 1HB  ASP A 143      -7.629   0.999 -16.969  1.00 85.97           H
ATOM   2019 2HB  ASP A 143      -6.507  -0.332 -17.168  1.00 85.97           H
ATOM   2020  CG  ASP A 143      -6.845   0.806 -18.969  1.00 85.97           C
ATOM   2021  OD1 ASP A 143      -7.686   1.440 -19.642  1.00 85.97           O
ATOM   2022  OD2 ASP A 143      -5.648   0.619 -19.276  1.00 85.97           O
ATOM   2023  HN  ASP A 143      -8.424  -1.067 -15.820  1.00 85.97           H
ATOM   2024  N   ARG A 144      -7.272  -2.790 -18.271  1.00 75.35           N
ATOM   2025  CA  ARG A 144      -6.733  -3.885 -19.059  1.00 75.35           C
ATOM   2026  C   ARG A 144      -7.867  -4.755 -19.605  1.00 75.35           C
ATOM   2027  O   ARG A 144      -7.810  -5.210 -20.747  1.00 75.35           O
ATOM   2028  HA  ARG A 144      -6.184  -3.402 -19.868  1.00 75.35           H
ATOM   2029  CB  ARG A 144      -5.790  -4.753 -18.224  1.00 75.35           C
ATOM   2030 1HB  ARG A 144      -6.230  -4.934 -17.243  1.00 75.35           H
ATOM   2031 2HB  ARG A 144      -5.666  -5.725 -18.701  1.00 75.35           H
ATOM   2032  CG  ARG A 144      -4.425  -4.081 -18.061  1.00 75.35           C
ATOM   2033 1HG  ARG A 144      -4.071  -3.730 -19.030  1.00 75.35           H
ATOM   2034 2HG  ARG A 144      -4.522  -3.205 -17.420  1.00 75.35           H
ATOM   2035  CD  ARG A 144      -3.405  -5.050 -17.460  1.00 75.35           C
ATOM   2036 1HD  ARG A 144      -3.683  -5.293 -16.434  1.00 75.35           H
ATOM   2037 2HD  ARG A 144      -3.406  -5.986 -18.020  1.00 75.35           H
ATOM   2038  NE  ARG A 144      -2.055  -4.446 -17.488  1.00 75.35           N
ATOM   2039  HE  ARG A 144      -1.987  -3.457 -17.619  1.00 75.35           H
ATOM   2040  CZ  ARG A 144      -0.918  -5.141 -17.350  1.00 75.35           C
ATOM   2041  NH1 ARG A 144      -0.949  -6.468 -17.172  1.00 75.35           N
ATOM   2042 1HH1 ARG A 144      -1.826  -6.948 -17.142  1.00 75.35           H
ATOM   2043 2HH1 ARG A 144      -0.096  -6.980 -17.070  1.00 75.35           H
ATOM   2044  NH2 ARG A 144       0.252  -4.488 -17.391  1.00 75.35           N
ATOM   2045 1HH2 ARG A 144       1.110  -4.991 -17.290  1.00 75.35           H
ATOM   2046 2HH2 ARG A 144       0.267  -3.497 -17.524  1.00 75.35           H
ATOM   2047  HN  ARG A 144      -7.025  -2.805 -17.302  1.00 75.35           H
ATOM   2048  N   TYR A 145      -8.870  -4.959 -18.765  1.00 86.90           N
ATOM   2049  CA  TYR A 145     -10.045  -5.713 -19.170  1.00 86.90           C
ATOM   2050  C   TYR A 145     -10.693  -5.094 -20.410  1.00 86.90           C
ATOM   2051  O   TYR A 145     -10.964  -5.791 -21.386  1.00 86.90           O
ATOM   2052  HA  TYR A 145      -9.727  -6.729 -19.404  1.00 86.90           H
ATOM   2053  CB  TYR A 145     -11.026  -5.627 -17.999  1.00 86.90           C
ATOM   2054 1HB  TYR A 145     -10.688  -6.292 -17.205  1.00 86.90           H
ATOM   2055 2HB  TYR A 145     -11.007  -4.614 -17.596  1.00 86.90           H
ATOM   2056  CG  TYR A 145     -12.467  -5.986 -18.367  1.00 86.90           C
ATOM   2057  CD1 TYR A 145     -13.419  -4.994 -18.477  1.00 86.90           C
ATOM   2058  HD1 TYR A 145     -13.144  -3.953 -18.302  1.00 86.90           H
ATOM   2059  CD2 TYR A 145     -12.814  -7.304 -18.589  1.00 86.90           C
ATOM   2060  HD2 TYR A 145     -12.062  -8.088 -18.502  1.00 86.90           H
ATOM   2061  CE1 TYR A 145     -14.775  -5.332 -18.824  1.00 86.90           C
ATOM   2062  HE1 TYR A 145     -15.537  -4.558 -18.914  1.00 86.90           H
ATOM   2063  CE2 TYR A 145     -14.170  -7.642 -18.935  1.00 86.90           C
ATOM   2064  HE2 TYR A 145     -14.458  -8.678 -19.113  1.00 86.90           H
ATOM   2065  CZ  TYR A 145     -15.084  -6.640 -19.036  1.00 86.90           C
ATOM   2066  OH  TYR A 145     -16.364  -6.959 -19.363  1.00 86.90           O
ATOM   2067  HH  TYR A 145     -16.449  -7.948 -19.485  1.00 86.90           H
ATOM   2068  HN  TYR A 145      -8.890  -4.620 -17.824  1.00 86.90           H
ATOM   2069  N   ILE A 146     -10.922  -3.791 -20.330  1.00 83.49           N
ATOM   2070  CA  ILE A 146     -11.619  -3.088 -21.394  1.00 83.49           C
ATOM   2071  C   ILE A 146     -10.777  -3.138 -22.670  1.00 83.49           C
ATOM   2072  O   ILE A 146     -11.314  -3.276 -23.768  1.00 83.49           O
ATOM   2073  HA  ILE A 146     -12.555  -3.616 -21.577  1.00 83.49           H
ATOM   2074  CB  ILE A 146     -11.980  -1.668 -20.951  1.00 83.49           C
ATOM   2075  HB  ILE A 146     -11.070  -1.176 -20.609  1.00 83.49           H
ATOM   2076  CG1 ILE A 146     -12.951  -1.693 -19.769  1.00 83.49           C
ATOM   2077 1HG1 ILE A 146     -13.936  -2.015 -20.110  1.00 83.49           H
ATOM   2078 2HG1 ILE A 146     -12.615  -2.423 -19.032  1.00 83.49           H
ATOM   2079  CG2 ILE A 146     -12.524  -0.850 -22.123  1.00 83.49           C
ATOM   2080 1HG2 ILE A 146     -11.768  -0.790 -22.906  1.00 83.49           H
ATOM   2081 2HG2 ILE A 146     -13.419  -1.331 -22.518  1.00 83.49           H
ATOM   2082 3HG2 ILE A 146     -12.773   0.155 -21.780  1.00 83.49           H
ATOM   2083  CD1 ILE A 146     -13.057  -0.313 -19.117  1.00 83.49           C
ATOM   2084 1HD1 ILE A 146     -12.076  -0.006 -18.756  1.00 83.49           H
ATOM   2085 2HD1 ILE A 146     -13.417   0.408 -19.850  1.00 83.49           H
ATOM   2086 3HD1 ILE A 146     -13.754  -0.359 -18.280  1.00 83.49           H
ATOM   2087  HN  ILE A 146     -10.641  -3.220 -19.559  1.00 83.49           H
ATOM   2088  N   ALA A 147      -9.470  -3.023 -22.483  1.00 82.28           N
ATOM   2089  CA  ALA A 147      -8.557  -2.946 -23.611  1.00 82.28           C
ATOM   2090  C   ALA A 147      -8.602  -4.263 -24.389  1.00 82.28           C
ATOM   2091  O   ALA A 147      -8.443  -4.273 -25.608  1.00 82.28           O
ATOM   2092  HA  ALA A 147      -8.898  -2.139 -24.260  1.00 82.28           H
ATOM   2093  CB  ALA A 147      -7.151  -2.614 -23.108  1.00 82.28           C
ATOM   2094 1HB  ALA A 147      -7.168  -1.656 -22.588  1.00 82.28           H
ATOM   2095 2HB  ALA A 147      -6.817  -3.393 -22.422  1.00 82.28           H
ATOM   2096 3HB  ALA A 147      -6.466  -2.556 -23.954  1.00 82.28           H
ATOM   2097  HN  ALA A 147      -9.035  -2.982 -21.584  1.00 82.28           H
ATOM   2098  N   ILE A 148      -8.819  -5.342 -23.651  1.00 78.61           N
ATOM   2099  CA  ILE A 148      -8.727  -6.673 -24.227  1.00 78.61           C
ATOM   2100  C   ILE A 148     -10.108  -7.105 -24.725  1.00 78.61           C
ATOM   2101  O   ILE A 148     -10.251  -7.541 -25.866  1.00 78.61           O
ATOM   2102  HA  ILE A 148      -8.054  -6.613 -25.082  1.00 78.61           H
ATOM   2103  CB  ILE A 148      -8.102  -7.647 -23.226  1.00 78.61           C
ATOM   2104  HB  ILE A 148      -8.639  -7.557 -22.281  1.00 78.61           H
ATOM   2105  CG1 ILE A 148      -6.640  -7.289 -22.952  1.00 78.61           C
ATOM   2106 1HG1 ILE A 148      -6.041  -7.488 -23.840  1.00 78.61           H
ATOM   2107 2HG1 ILE A 148      -6.557  -6.222 -22.743  1.00 78.61           H
ATOM   2108  CG2 ILE A 148      -8.259  -9.094 -23.698  1.00 78.61           C
ATOM   2109 1HG2 ILE A 148      -9.318  -9.330 -23.801  1.00 78.61           H
ATOM   2110 2HG2 ILE A 148      -7.764  -9.217 -24.662  1.00 78.61           H
ATOM   2111 3HG2 ILE A 148      -7.806  -9.765 -22.969  1.00 78.61           H
ATOM   2112  CD1 ILE A 148      -6.092  -8.090 -21.769  1.00 78.61           C
ATOM   2113 1HD1 ILE A 148      -6.679  -7.869 -20.877  1.00 78.61           H
ATOM   2114 2HD1 ILE A 148      -6.155  -9.155 -21.991  1.00 78.61           H
ATOM   2115 3HD1 ILE A 148      -5.051  -7.816 -21.596  1.00 78.61           H
ATOM   2116  HN  ILE A 148      -9.055  -5.317 -22.679  1.00 78.61           H
ATOM   2117  N   ALA A 149     -11.089  -6.968 -23.845  1.00 77.43           N
ATOM   2118  CA  ALA A 149     -12.403  -7.536 -24.096  1.00 77.43           C
ATOM   2119  C   ALA A 149     -13.140  -6.672 -25.120  1.00 77.43           C
ATOM   2120  O   ALA A 149     -13.932  -7.182 -25.912  1.00 77.43           O
ATOM   2121  HA  ALA A 149     -12.259  -8.534 -24.510  1.00 77.43           H
ATOM   2122  CB  ALA A 149     -13.167  -7.656 -22.776  1.00 77.43           C
ATOM   2123 1HB  ALA A 149     -12.616  -8.303 -22.094  1.00 77.43           H
ATOM   2124 2HB  ALA A 149     -13.278  -6.668 -22.329  1.00 77.43           H
ATOM   2125 3HB  ALA A 149     -14.153  -8.082 -22.964  1.00 77.43           H
ATOM   2126  HN  ALA A 149     -10.997  -6.482 -22.977  1.00 77.43           H
ATOM   2127  N   GLN A 150     -12.854  -5.380 -25.073  1.00 67.31           N
ATOM   2128  CA  GLN A 150     -13.573  -4.423 -25.897  1.00 67.31           C
ATOM   2129  C   GLN A 150     -12.599  -3.667 -26.804  1.00 67.31           C
ATOM   2130  O   GLN A 150     -12.790  -2.482 -27.074  1.00 67.31           O
ATOM   2131  HA  GLN A 150     -14.256  -5.018 -26.503  1.00 67.31           H
ATOM   2132  CB  GLN A 150     -14.382  -3.454 -25.033  1.00 67.31           C
ATOM   2133 1HB  GLN A 150     -13.708  -2.869 -24.407  1.00 67.31           H
ATOM   2134 2HB  GLN A 150     -14.915  -2.750 -25.672  1.00 67.31           H
ATOM   2135  CG  GLN A 150     -15.380  -4.208 -24.152  1.00 67.31           C
ATOM   2136 1HG  GLN A 150     -15.941  -4.919 -24.758  1.00 67.31           H
ATOM   2137 2HG  GLN A 150     -14.843  -4.784 -23.399  1.00 67.31           H
ATOM   2138  CD  GLN A 150     -16.347  -3.240 -23.467  1.00 67.31           C
ATOM   2139  OE1 GLN A 150     -16.284  -2.034 -23.638  1.00 67.31           O
ATOM   2140  NE2 GLN A 150     -17.244  -3.834 -22.684  1.00 67.31           N
ATOM   2141 1HE2 GLN A 150     -17.241  -4.829 -22.588  1.00 67.31           H
ATOM   2142 2HE2 GLN A 150     -17.920  -3.285 -22.193  1.00 67.31           H
ATOM   2143  HN  GLN A 150     -12.147  -4.985 -24.486  1.00 67.31           H
ATOM   2144  N   ALA A 151     -11.578  -4.383 -27.249  1.00 67.62           N
ATOM   2145  CA  ALA A 151     -10.455  -3.750 -27.920  1.00 67.62           C
ATOM   2146  C   ALA A 151     -10.977  -2.876 -29.063  1.00 67.62           C
ATOM   2147  O   ALA A 151     -10.522  -1.748 -29.244  1.00 67.62           O
ATOM   2148  HA  ALA A 151      -9.948  -3.116 -27.192  1.00 67.62           H
ATOM   2149  CB  ALA A 151      -9.479  -4.823 -28.406  1.00 67.62           C
ATOM   2150 1HB  ALA A 151      -9.115  -5.396 -27.553  1.00 67.62           H
ATOM   2151 2HB  ALA A 151      -9.988  -5.490 -29.101  1.00 67.62           H
ATOM   2152 3HB  ALA A 151      -8.637  -4.347 -28.909  1.00 67.62           H
ATOM   2153  HN  ALA A 151     -11.509  -5.377 -27.158  1.00 67.62           H
ATOM   2154  N   MET A 152     -11.925  -3.431 -29.804  1.00 58.23           N
ATOM   2155  CA  MET A 152     -12.439  -2.761 -30.986  1.00 58.23           C
ATOM   2156  C   MET A 152     -13.087  -1.424 -30.621  1.00 58.23           C
ATOM   2157  O   MET A 152     -12.815  -0.404 -31.253  1.00 58.23           O
ATOM   2158  HA  MET A 152     -11.573  -2.590 -31.626  1.00 58.23           H
ATOM   2159  CB  MET A 152     -13.470  -3.657 -31.674  1.00 58.23           C
ATOM   2160 1HB  MET A 152     -14.081  -4.157 -30.922  1.00 58.23           H
ATOM   2161 2HB  MET A 152     -14.143  -3.048 -32.277  1.00 58.23           H
ATOM   2162  CG  MET A 152     -12.786  -4.701 -32.559  1.00 58.23           C
ATOM   2163 1HG  MET A 152     -11.991  -4.233 -33.139  1.00 58.23           H
ATOM   2164 2HG  MET A 152     -12.320  -5.467 -31.939  1.00 58.23           H
ATOM   2165  SD  MET A 152     -13.980  -5.449 -33.656  1.00 58.23           S
ATOM   2166  CE  MET A 152     -12.889  -6.402 -34.699  1.00 58.23           C
ATOM   2167 1HE  MET A 152     -12.188  -5.733 -35.197  1.00 58.23           H
ATOM   2168 2HE  MET A 152     -12.338  -7.118 -34.089  1.00 58.23           H
ATOM   2169 3HE  MET A 152     -13.476  -6.936 -35.446  1.00 58.23           H
ATOM   2170  HN  MET A 152     -12.340  -4.319 -29.608  1.00 58.23           H
ATOM   2171  N   ARG A 153     -13.933  -1.472 -29.602  1.00 56.38           N
ATOM   2172  CA  ARG A 153     -14.674  -0.292 -29.189  1.00 56.38           C
ATOM   2173  C   ARG A 153     -13.755   0.676 -28.441  1.00 56.38           C
ATOM   2174  O   ARG A 153     -14.079   1.853 -28.289  1.00 56.38           O
ATOM   2175  HA  ARG A 153     -15.036   0.149 -30.117  1.00 56.38           H
ATOM   2176  CB  ARG A 153     -15.850  -0.669 -28.285  1.00 56.38           C
ATOM   2177 1HB  ARG A 153     -15.509  -1.346 -27.502  1.00 56.38           H
ATOM   2178 2HB  ARG A 153     -16.234   0.223 -27.791  1.00 56.38           H
ATOM   2179  CG  ARG A 153     -16.968  -1.334 -29.090  1.00 56.38           C
ATOM   2180 1HG  ARG A 153     -17.226  -0.709 -29.946  1.00 56.38           H
ATOM   2181 2HG  ARG A 153     -16.619  -2.288 -29.486  1.00 56.38           H
ATOM   2182  CD  ARG A 153     -18.209  -1.558 -28.223  1.00 56.38           C
ATOM   2183 1HD  ARG A 153     -17.969  -2.228 -27.397  1.00 56.38           H
ATOM   2184 2HD  ARG A 153     -18.532  -0.614 -27.785  1.00 56.38           H
ATOM   2185  NE  ARG A 153     -19.299  -2.136 -29.040  1.00 56.38           N
ATOM   2186  HE  ARG A 153     -19.129  -2.280 -30.015  1.00 56.38           H
ATOM   2187  CZ  ARG A 153     -20.501  -2.478 -28.556  1.00 56.38           C
ATOM   2188  NH1 ARG A 153     -20.784  -2.307 -27.257  1.00 56.38           N
ATOM   2189 1HH1 ARG A 153     -20.097  -1.921 -26.642  1.00 56.38           H
ATOM   2190 2HH1 ARG A 153     -21.683  -2.564 -26.903  1.00 56.38           H
ATOM   2191  NH2 ARG A 153     -21.415  -2.993 -29.389  1.00 56.38           N
ATOM   2192 1HH2 ARG A 153     -22.317  -3.253 -29.043  1.00 56.38           H
ATOM   2193 2HH2 ARG A 153     -21.196  -3.117 -30.357  1.00 56.38           H
ATOM   2194  HN  ARG A 153     -14.115  -2.295 -29.064  1.00 56.38           H
ATOM   2195  N   ALA A 154     -12.627   0.145 -27.993  1.00 60.83           N
ATOM   2196  CA  ALA A 154     -11.723   0.909 -27.149  1.00 60.83           C
ATOM   2197  C   ALA A 154     -11.064   2.010 -27.982  1.00 60.83           C
ATOM   2198  O   ALA A 154     -10.786   3.095 -27.474  1.00 60.83           O
ATOM   2199  HA  ALA A 154     -12.316   1.369 -26.359  1.00 60.83           H
ATOM   2200  CB  ALA A 154     -10.699  -0.033 -26.513  1.00 60.83           C
ATOM   2201 1HB  ALA A 154     -11.217  -0.778 -25.909  1.00 60.83           H
ATOM   2202 2HB  ALA A 154     -10.130  -0.533 -27.297  1.00 60.83           H
ATOM   2203 3HB  ALA A 154     -10.022   0.540 -25.881  1.00 60.83           H
ATOM   2204  HN  ALA A 154     -12.328  -0.787 -28.196  1.00 60.83           H
ATOM   2205  N   HIS A 155     -10.832   1.693 -29.248  1.00 56.18           N
ATOM   2206  CA  HIS A 155      -9.947   2.498 -30.072  1.00 56.18           C
ATOM   2207  C   HIS A 155     -10.652   3.798 -30.463  1.00 56.18           C
ATOM   2208  O   HIS A 155     -10.014   4.843 -30.583  1.00 56.18           O
ATOM   2209  HA  HIS A 155      -9.079   2.736 -29.457  1.00 56.18           H
ATOM   2210  CB  HIS A 155      -9.458   1.702 -31.283  1.00 56.18           C
ATOM   2211 1HB  HIS A 155      -9.621   0.640 -31.097  1.00 56.18           H
ATOM   2212 2HB  HIS A 155     -10.062   1.970 -32.149  1.00 56.18           H
ATOM   2213  CG  HIS A 155      -8.001   1.922 -31.614  1.00 56.18           C
ATOM   2214  ND1 HIS A 155      -7.491   3.160 -31.964  1.00 56.18           N
ATOM   2215  HD1 HIS A 155      -8.013   4.010 -32.032  1.00 56.18           H
ATOM   2216  CD2 HIS A 155      -6.952   1.050 -31.645  1.00 56.18           C
ATOM   2217  HD2 HIS A 155      -7.003  -0.015 -31.421  1.00 56.18           H
ATOM   2218  CE1 HIS A 155      -6.192   3.027 -32.194  1.00 56.18           C
ATOM   2219  HE1 HIS A 155      -5.509   3.823 -32.488  1.00 56.18           H
ATOM   2220  NE2 HIS A 155      -5.861   1.719 -31.996  1.00 56.18           N
ATOM   2221  HN  HIS A 155     -11.237   0.903 -29.709  1.00 56.18           H
ATOM   2222  N   THR A 156     -11.960   3.692 -30.650  1.00 63.63           N
ATOM   2223  CA  THR A 156     -12.732   4.801 -31.185  1.00 63.63           C
ATOM   2224  C   THR A 156     -12.900   5.893 -30.127  1.00 63.63           C
ATOM   2225  O   THR A 156     -13.085   7.062 -30.461  1.00 63.63           O
ATOM   2226  HA  THR A 156     -12.174   5.240 -32.012  1.00 63.63           H
ATOM   2227  CB  THR A 156     -14.060   4.245 -31.703  1.00 63.63           C
ATOM   2228  HB  THR A 156     -14.769   5.050 -31.898  1.00 63.63           H
ATOM   2229  OG1 THR A 156     -14.456   3.307 -30.706  1.00 63.63           O
ATOM   2230  HG1 THR A 156     -15.381   2.978 -30.894  1.00 63.63           H
ATOM   2231  CG2 THR A 156     -13.889   3.399 -32.965  1.00 63.63           C
ATOM   2232 1HG2 THR A 156     -13.234   2.555 -32.751  1.00 63.63           H
ATOM   2233 2HG2 THR A 156     -13.450   4.008 -33.755  1.00 63.63           H
ATOM   2234 3HG2 THR A 156     -14.862   3.030 -33.290  1.00 63.63           H
ATOM   2235  HN  THR A 156     -12.489   2.869 -30.444  1.00 63.63           H
ATOM   2236  N   TRP A 157     -12.831   5.472 -28.873  1.00 59.78           N
ATOM   2237  CA  TRP A 157     -13.185   6.349 -27.769  1.00 59.78           C
ATOM   2238  C   TRP A 157     -11.899   6.722 -27.030  1.00 59.78           C
ATOM   2239  O   TRP A 157     -11.922   6.979 -25.827  1.00 59.78           O
ATOM   2240  HA  TRP A 157     -13.647   7.243 -28.188  1.00 59.78           H
ATOM   2241  CB  TRP A 157     -14.228   5.693 -26.861  1.00 59.78           C
ATOM   2242 1HB  TRP A 157     -13.856   4.719 -26.543  1.00 59.78           H
ATOM   2243 2HB  TRP A 157     -14.344   6.299 -25.962  1.00 59.78           H
ATOM   2244  CG  TRP A 157     -15.598   5.511 -27.516  1.00 59.78           C
ATOM   2245  CD1 TRP A 157     -15.920   4.720 -28.549  1.00 59.78           C
ATOM   2246  HD1 TRP A 157     -15.212   4.079 -29.075  1.00 59.78           H
ATOM   2247  CD2 TRP A 157     -16.826   6.169 -27.139  1.00 59.78           C
ATOM   2248  NE1 TRP A 157     -17.260   4.820 -28.864  1.00 59.78           N
ATOM   2249  HE1 TRP A 157     -17.735   4.329 -29.595  1.00 59.78           H
ATOM   2250  CE2 TRP A 157     -17.828   5.729 -27.979  1.00 59.78           C
ATOM   2251  CE3 TRP A 157     -17.081   7.104 -26.121  1.00 59.78           C
ATOM   2252  HE3 TRP A 157     -16.307   7.467 -25.445  1.00 59.78           H
ATOM   2253  CZ2 TRP A 157     -19.154   6.170 -27.888  1.00 59.78           C
ATOM   2254  HZ2 TRP A 157     -19.928   5.807 -28.564  1.00 59.78           H
ATOM   2255  CZ3 TRP A 157     -18.411   7.536 -26.043  1.00 59.78           C
ATOM   2256  HZ3 TRP A 157     -18.663   8.262 -25.270  1.00 59.78           H
ATOM   2257  CH2 TRP A 157     -19.431   7.103 -26.881  1.00 59.78           C
ATOM   2258  HH2 TRP A 157     -20.443   7.487 -26.755  1.00 59.78           H
ATOM   2259  HN  TRP A 157     -12.540   4.554 -28.606  1.00 59.78           H
ATOM   2260  N   ARG A 158     -10.807   6.740 -27.781  1.00 61.86           N
ATOM   2261  CA  ARG A 158      -9.489   6.863 -27.182  1.00 61.86           C
ATOM   2262  C   ARG A 158      -9.400   8.145 -26.351  1.00 61.86           C
ATOM   2263  O   ARG A 158      -8.908   8.125 -25.224  1.00 61.86           O
ATOM   2264  HA  ARG A 158      -9.386   5.979 -26.551  1.00 61.86           H
ATOM   2265  CB  ARG A 158      -8.397   6.880 -28.253  1.00 61.86           C
ATOM   2266 1HB  ARG A 158      -8.515   6.020 -28.912  1.00 61.86           H
ATOM   2267 2HB  ARG A 158      -8.502   7.772 -28.870  1.00 61.86           H
ATOM   2268  CG  ARG A 158      -7.005   6.854 -27.617  1.00 61.86           C
ATOM   2269 1HG  ARG A 158      -6.857   7.754 -27.021  1.00 61.86           H
ATOM   2270 2HG  ARG A 158      -6.927   6.005 -26.938  1.00 61.86           H
ATOM   2271  CD  ARG A 158      -5.915   6.759 -28.687  1.00 61.86           C
ATOM   2272 1HD  ARG A 158      -6.024   5.831 -29.248  1.00 61.86           H
ATOM   2273 2HD  ARG A 158      -6.022   7.577 -29.400  1.00 61.86           H
ATOM   2274  NE  ARG A 158      -4.579   6.813 -28.054  1.00 61.86           N
ATOM   2275  HE  ARG A 158      -4.532   6.998 -27.073  1.00 61.86           H
ATOM   2276  CZ  ARG A 158      -3.427   6.629 -28.714  1.00 61.86           C
ATOM   2277  NH1 ARG A 158      -3.430   6.377 -30.030  1.00 61.86           N
ATOM   2278 1HH1 ARG A 158      -4.296   6.326 -30.527  1.00 61.86           H
ATOM   2279 2HH1 ARG A 158      -2.566   6.241 -30.515  1.00 61.86           H
ATOM   2280  NH2 ARG A 158      -2.272   6.700 -28.038  1.00 61.86           N
ATOM   2281 1HH2 ARG A 158      -1.404   6.565 -28.515  1.00 61.86           H
ATOM   2282 2HH2 ARG A 158      -2.279   6.888 -27.056  1.00 61.86           H
ATOM   2283  HN  ARG A 158     -10.813   6.674 -28.778  1.00 61.86           H
ATOM   2284  N   GLU A 159      -9.883   9.228 -26.941  1.00 67.33           N
ATOM   2285  CA  GLU A 159      -9.762  10.536 -26.319  1.00 67.33           C
ATOM   2286  C   GLU A 159     -10.633  10.610 -25.063  1.00 67.33           C
ATOM   2287  O   GLU A 159     -10.180  11.066 -24.015  1.00 67.33           O
ATOM   2288  HA  GLU A 159      -8.711  10.630 -26.046  1.00 67.33           H
ATOM   2289  CB  GLU A 159     -10.126  11.648 -27.305  1.00 67.33           C
ATOM   2290 1HB  GLU A 159     -11.064  11.404 -27.804  1.00 67.33           H
ATOM   2291 2HB  GLU A 159     -10.150  12.606 -26.786  1.00 67.33           H
ATOM   2292  CG  GLU A 159      -9.065  11.778 -28.400  1.00 67.33           C
ATOM   2293 1HG  GLU A 159      -8.072  11.786 -27.950  1.00 67.33           H
ATOM   2294 2HG  GLU A 159      -9.110  10.912 -29.060  1.00 67.33           H
ATOM   2295  CD  GLU A 159      -9.272  13.057 -29.214  1.00 67.33           C
ATOM   2296  OE1 GLU A 159      -8.294  13.476 -29.871  1.00 67.33           O
ATOM   2297  OE2 GLU A 159     -10.403  13.586 -29.161  1.00 67.33           O
ATOM   2298  HN  GLU A 159     -10.350   9.223 -27.825  1.00 67.33           H
ATOM   2299  N   LYS A 160     -11.868  10.154 -25.212  1.00 71.63           N
ATOM   2300  CA  LYS A 160     -12.817  10.193 -24.112  1.00 71.63           C
ATOM   2301  C   LYS A 160     -12.253   9.403 -22.929  1.00 71.63           C
ATOM   2302  O   LYS A 160     -12.415   9.802 -21.777  1.00 71.63           O
ATOM   2303  HA  LYS A 160     -12.926  11.234 -23.811  1.00 71.63           H
ATOM   2304  CB  LYS A 160     -14.193   9.709 -24.574  1.00 71.63           C
ATOM   2305 1HB  LYS A 160     -14.093   8.755 -25.092  1.00 71.63           H
ATOM   2306 2HB  LYS A 160     -14.831   9.534 -23.707  1.00 71.63           H
ATOM   2307  CG  LYS A 160     -14.852  10.732 -25.501  1.00 71.63           C
ATOM   2308 1HG  LYS A 160     -14.770  11.728 -25.064  1.00 71.63           H
ATOM   2309 2HG  LYS A 160     -14.324  10.758 -26.454  1.00 71.63           H
ATOM   2310  CD  LYS A 160     -16.324  10.391 -25.736  1.00 71.63           C
ATOM   2311 1HD  LYS A 160     -16.406   9.391 -26.162  1.00 71.63           H
ATOM   2312 2HD  LYS A 160     -16.855  10.376 -24.784  1.00 71.63           H
ATOM   2313  CE  LYS A 160     -16.979  11.407 -26.675  1.00 71.63           C
ATOM   2314 1HE  LYS A 160     -16.894  12.408 -26.253  1.00 71.63           H
ATOM   2315 2HE  LYS A 160     -16.455  11.417 -27.631  1.00 71.63           H
ATOM   2316  NZ  LYS A 160     -18.405  11.071 -26.888  1.00 71.63           N
ATOM   2317 1HZ  LYS A 160     -18.840  11.791 -27.454  1.00 71.63           H
ATOM   2318 2HZ  LYS A 160     -18.475  10.179 -27.364  1.00 71.63           H
ATOM   2319 3HZ  LYS A 160     -18.876  11.015 -25.992  1.00 71.63           H
ATOM   2320  HN  LYS A 160     -12.223   9.765 -26.062  1.00 71.63           H
ATOM   2321  N   ARG A 161     -11.601   8.296 -23.255  1.00 70.53           N
ATOM   2322  CA  ARG A 161     -11.026   7.438 -22.233  1.00 70.53           C
ATOM   2323  C   ARG A 161      -9.950   8.194 -21.449  1.00 70.53           C
ATOM   2324  O   ARG A 161      -9.824   8.022 -20.238  1.00 70.53           O
ATOM   2325  HA  ARG A 161     -11.864   7.170 -21.589  1.00 70.53           H
ATOM   2326  CB  ARG A 161     -10.409   6.182 -22.851  1.00 70.53           C
ATOM   2327 1HB  ARG A 161      -9.834   6.453 -23.736  1.00 70.53           H
ATOM   2328 2HB  ARG A 161      -9.713   5.729 -22.145  1.00 70.53           H
ATOM   2329  CG  ARG A 161     -11.491   5.169 -23.230  1.00 70.53           C
ATOM   2330 1HG  ARG A 161     -12.048   4.877 -22.340  1.00 70.53           H
ATOM   2331 2HG  ARG A 161     -12.204   5.631 -23.914  1.00 70.53           H
ATOM   2332  CD  ARG A 161     -10.878   3.930 -23.885  1.00 70.53           C
ATOM   2333 1HD  ARG A 161     -10.458   4.192 -24.856  1.00 70.53           H
ATOM   2334 2HD  ARG A 161     -10.057   3.554 -23.274  1.00 70.53           H
ATOM   2335  NE  ARG A 161     -11.909   2.881 -24.047  1.00 70.53           N
ATOM   2336  HE  ARG A 161     -12.864   3.168 -24.112  1.00 70.53           H
ATOM   2337  CZ  ARG A 161     -11.641   1.569 -24.112  1.00 70.53           C
ATOM   2338  NH1 ARG A 161     -10.379   1.127 -24.030  1.00 70.53           N
ATOM   2339 1HH1 ARG A 161      -9.628   1.778 -23.919  1.00 70.53           H
ATOM   2340 2HH1 ARG A 161     -10.188   0.147 -24.079  1.00 70.53           H
ATOM   2341  NH2 ARG A 161     -12.656   0.706 -24.260  1.00 70.53           N
ATOM   2342 1HH2 ARG A 161     -12.473  -0.276 -24.310  1.00 70.53           H
ATOM   2343 2HH2 ARG A 161     -13.595   1.044 -24.320  1.00 70.53           H
ATOM   2344  HN  ARG A 161     -11.464   7.984 -24.195  1.00 70.53           H
ATOM   2345  N   LEU A 162      -9.203   9.014 -22.173  1.00 82.48           N
ATOM   2346  CA  LEU A 162      -8.126   9.778 -21.566  1.00 82.48           C
ATOM   2347  C   LEU A 162      -8.717  10.795 -20.588  1.00 82.48           C
ATOM   2348  O   LEU A 162      -8.139  11.057 -19.534  1.00 82.48           O
ATOM   2349  HA  LEU A 162      -7.506   9.079 -21.005  1.00 82.48           H
ATOM   2350  CB  LEU A 162      -7.240  10.405 -22.644  1.00 82.48           C
ATOM   2351 1HB  LEU A 162      -6.899   9.614 -23.312  1.00 82.48           H
ATOM   2352 2HB  LEU A 162      -7.851  11.084 -23.239  1.00 82.48           H
ATOM   2353  CG  LEU A 162      -6.015  11.173 -22.142  1.00 82.48           C
ATOM   2354  HG  LEU A 162      -6.351  11.912 -21.415  1.00 82.48           H
ATOM   2355  CD1 LEU A 162      -5.040  10.240 -21.422  1.00 82.48           C
ATOM   2356 1HD1 LEU A 162      -5.539   9.782 -20.569  1.00 82.48           H
ATOM   2357 2HD1 LEU A 162      -4.707   9.462 -22.109  1.00 82.48           H
ATOM   2358 3HD1 LEU A 162      -4.179  10.812 -21.076  1.00 82.48           H
ATOM   2359  CD2 LEU A 162      -5.341  11.937 -23.284  1.00 82.48           C
ATOM   2360 1HD2 LEU A 162      -5.022  11.233 -24.053  1.00 82.48           H
ATOM   2361 2HD2 LEU A 162      -6.048  12.647 -23.713  1.00 82.48           H
ATOM   2362 3HD2 LEU A 162      -4.474  12.474 -22.900  1.00 82.48           H
ATOM   2363  HN  LEU A 162      -9.323   9.160 -23.155  1.00 82.48           H
ATOM   2364  N   LEU A 163      -9.863  11.340 -20.971  1.00 83.90           N
ATOM   2365  CA  LEU A 163     -10.543  12.315 -20.136  1.00 83.90           C
ATOM   2366  C   LEU A 163     -11.017  11.637 -18.849  1.00 83.90           C
ATOM   2367  O   LEU A 163     -10.765  12.133 -17.752  1.00 83.90           O
ATOM   2368  HA  LEU A 163      -9.817  13.084 -19.873  1.00 83.90           H
ATOM   2369  CB  LEU A 163     -11.665  13.000 -20.919  1.00 83.90           C
ATOM   2370 1HB  LEU A 163     -11.247  13.397 -21.844  1.00 83.90           H
ATOM   2371 2HB  LEU A 163     -12.399  12.245 -21.199  1.00 83.90           H
ATOM   2372  CG  LEU A 163     -12.393  14.134 -20.194  1.00 83.90           C
ATOM   2373  HG  LEU A 163     -12.743  13.756 -19.233  1.00 83.90           H
ATOM   2374  CD1 LEU A 163     -11.443  15.298 -19.903  1.00 83.90           C
ATOM   2375 1HD1 LEU A 163     -10.624  14.950 -19.274  1.00 83.90           H
ATOM   2376 2HD1 LEU A 163     -11.043  15.683 -20.841  1.00 83.90           H
ATOM   2377 3HD1 LEU A 163     -11.987  16.090 -19.388  1.00 83.90           H
ATOM   2378  CD2 LEU A 163     -13.627  14.584 -20.979  1.00 83.90           C
ATOM   2379 1HD2 LEU A 163     -13.322  14.937 -21.964  1.00 83.90           H
ATOM   2380 2HD2 LEU A 163     -14.313  13.744 -21.091  1.00 83.90           H
ATOM   2381 3HD2 LEU A 163     -14.126  15.390 -20.441  1.00 83.90           H
ATOM   2382  HN  LEU A 163     -10.324  11.126 -21.832  1.00 83.90           H
ATOM   2383  N   TYR A 164     -11.695  10.512 -19.026  1.00 77.95           N
ATOM   2384  CA  TYR A 164     -12.231   9.775 -17.894  1.00 77.95           C
ATOM   2385  C   TYR A 164     -11.110   9.315 -16.959  1.00 77.95           C
ATOM   2386  O   TYR A 164     -11.284   9.290 -15.741  1.00 77.95           O
ATOM   2387  HA  TYR A 164     -12.900  10.439 -17.347  1.00 77.95           H
ATOM   2388  CB  TYR A 164     -12.925   8.545 -18.481  1.00 77.95           C
ATOM   2389 1HB  TYR A 164     -12.273   8.095 -19.229  1.00 77.95           H
ATOM   2390 2HB  TYR A 164     -13.063   7.806 -17.692  1.00 77.95           H
ATOM   2391  CG  TYR A 164     -14.282   8.844 -19.123  1.00 77.95           C
ATOM   2392  CD1 TYR A 164     -15.246   9.527 -18.410  1.00 77.95           C
ATOM   2393  HD1 TYR A 164     -15.041   9.854 -17.391  1.00 77.95           H
ATOM   2394  CD2 TYR A 164     -14.541   8.430 -20.413  1.00 77.95           C
ATOM   2395  HD2 TYR A 164     -13.779   7.890 -20.976  1.00 77.95           H
ATOM   2396  CE1 TYR A 164     -16.523   9.808 -19.014  1.00 77.95           C
ATOM   2397  HE1 TYR A 164     -17.294  10.347 -18.462  1.00 77.95           H
ATOM   2398  CE2 TYR A 164     -15.818   8.711 -21.017  1.00 77.95           C
ATOM   2399  HE2 TYR A 164     -16.036   8.390 -22.035  1.00 77.95           H
ATOM   2400  CZ  TYR A 164     -16.746   9.386 -20.287  1.00 77.95           C
ATOM   2401  OH  TYR A 164     -17.952   9.652 -20.857  1.00 77.95           O
ATOM   2402  HH  TYR A 164     -18.530  10.156 -20.215  1.00 77.95           H
ATOM   2403  HN  TYR A 164     -11.879  10.105 -19.920  1.00 77.95           H
ATOM   2404  N   SER A 165      -9.985   8.963 -17.564  1.00 88.59           N
ATOM   2405  CA  SER A 165      -8.845   8.480 -16.803  1.00 88.59           C
ATOM   2406  C   SER A 165      -8.341   9.578 -15.864  1.00 88.59           C
ATOM   2407  O   SER A 165      -7.902   9.294 -14.750  1.00 88.59           O
ATOM   2408  HA  SER A 165      -9.219   7.630 -16.232  1.00 88.59           H
ATOM   2409  CB  SER A 165      -7.720   8.017 -17.730  1.00 88.59           C
ATOM   2410 1HB  SER A 165      -6.986   7.452 -17.155  1.00 88.59           H
ATOM   2411 2HB  SER A 165      -8.126   7.339 -18.481  1.00 88.59           H
ATOM   2412  OG  SER A 165      -7.076   9.111 -18.377  1.00 88.59           O
ATOM   2413  HG  SER A 165      -7.754   9.794 -18.649  1.00 88.59           H
ATOM   2414  HN  SER A 165      -9.846   9.003 -18.553  1.00 88.59           H
ATOM   2415  N   LYS A 166      -8.421  10.809 -16.347  1.00 85.40           N
ATOM   2416  CA  LYS A 166      -8.008  11.953 -15.552  1.00 85.40           C
ATOM   2417  C   LYS A 166      -8.950  12.104 -14.356  1.00 85.40           C
ATOM   2418  O   LYS A 166      -8.500  12.273 -13.224  1.00 85.40           O
ATOM   2419  HA  LYS A 166      -7.005  11.747 -15.178  1.00 85.40           H
ATOM   2420  CB  LYS A 166      -7.917  13.207 -16.425  1.00 85.40           C
ATOM   2421 1HB  LYS A 166      -8.823  13.306 -17.022  1.00 85.40           H
ATOM   2422 2HB  LYS A 166      -7.855  14.092 -15.792  1.00 85.40           H
ATOM   2423  CG  LYS A 166      -6.696  13.146 -17.346  1.00 85.40           C
ATOM   2424 1HG  LYS A 166      -5.789  13.054 -16.748  1.00 85.40           H
ATOM   2425 2HG  LYS A 166      -6.755  12.257 -17.975  1.00 85.40           H
ATOM   2426  CD  LYS A 166      -6.610  14.395 -18.225  1.00 85.40           C
ATOM   2427 1HD  LYS A 166      -7.508  14.476 -18.837  1.00 85.40           H
ATOM   2428 2HD  LYS A 166      -6.571  15.284 -17.597  1.00 85.40           H
ATOM   2429  CE  LYS A 166      -5.375  14.346 -19.127  1.00 85.40           C
ATOM   2430 1HE  LYS A 166      -4.480  14.203 -18.521  1.00 85.40           H
ATOM   2431 2HE  LYS A 166      -5.443  13.492 -19.802  1.00 85.40           H
ATOM   2432  NZ  LYS A 166      -5.256  15.596 -19.911  1.00 85.40           N
ATOM   2433 1HZ  LYS A 166      -4.436  15.545 -20.506  1.00 85.40           H
ATOM   2434 2HZ  LYS A 166      -6.083  15.715 -20.485  1.00 85.40           H
ATOM   2435 3HZ  LYS A 166      -5.166  16.384 -19.279  1.00 85.40           H
ATOM   2436  HN  LYS A 166      -8.759  11.030 -17.262  1.00 85.40           H
ATOM   2437  N   MET A 167     -10.241  12.038 -14.648  1.00 86.40           N
ATOM   2438  CA  MET A 167     -11.251  12.218 -13.619  1.00 86.40           C
ATOM   2439  C   MET A 167     -11.130  11.142 -12.538  1.00 86.40           C
ATOM   2440  O   MET A 167     -11.191  11.444 -11.347  1.00 86.40           O
ATOM   2441  HA  MET A 167     -11.058  13.200 -13.188  1.00 86.40           H
ATOM   2442  CB  MET A 167     -12.642  12.151 -14.253  1.00 86.40           C
ATOM   2443 1HB  MET A 167     -12.744  11.225 -14.818  1.00 86.40           H
ATOM   2444 2HB  MET A 167     -13.401  12.132 -13.470  1.00 86.40           H
ATOM   2445  CG  MET A 167     -12.883  13.348 -15.175  1.00 86.40           C
ATOM   2446 1HG  MET A 167     -12.791  14.276 -14.611  1.00 86.40           H
ATOM   2447 2HG  MET A 167     -12.123  13.374 -15.956  1.00 86.40           H
ATOM   2448  SD  MET A 167     -14.507  13.238 -15.907  1.00 86.40           S
ATOM   2449  CE  MET A 167     -15.514  13.636 -14.489  1.00 86.40           C
ATOM   2450 1HE  MET A 167     -15.334  12.907 -13.699  1.00 86.40           H
ATOM   2451 2HE  MET A 167     -15.258  14.632 -14.129  1.00 86.40           H
ATOM   2452 3HE  MET A 167     -16.567  13.612 -14.772  1.00 86.40           H
ATOM   2453  HN  MET A 167     -10.599  11.865 -15.566  1.00 86.40           H
ATOM   2454  N   VAL A 168     -10.961   9.909 -12.992  1.00 93.86           N
ATOM   2455  CA  VAL A 168     -10.893   8.779 -12.080  1.00 93.86           C
ATOM   2456  C   VAL A 168      -9.696   8.955 -11.144  1.00 93.86           C
ATOM   2457  O   VAL A 168      -9.804   8.719  -9.942  1.00 93.86           O
ATOM   2458  HA  VAL A 168     -11.807   8.781 -11.486  1.00 93.86           H
ATOM   2459  CB  VAL A 168     -10.845   7.470 -12.872  1.00 93.86           C
ATOM   2460  HB  VAL A 168     -10.047   7.553 -13.609  1.00 93.86           H
ATOM   2461  CG1 VAL A 168     -10.520   6.288 -11.957  1.00 93.86           C
ATOM   2462 1HG1 VAL A 168      -9.549   6.448 -11.488  1.00 93.86           H
ATOM   2463 2HG1 VAL A 168     -11.286   6.203 -11.187  1.00 93.86           H
ATOM   2464 3HG1 VAL A 168     -10.492   5.371 -12.545  1.00 93.86           H
ATOM   2465  CG2 VAL A 168     -12.157   7.237 -13.624  1.00 93.86           C
ATOM   2466 1HG2 VAL A 168     -12.980   7.184 -12.912  1.00 93.86           H
ATOM   2467 2HG2 VAL A 168     -12.329   8.059 -14.319  1.00 93.86           H
ATOM   2468 3HG2 VAL A 168     -12.096   6.300 -14.178  1.00 93.86           H
ATOM   2469  HN  VAL A 168     -10.871   9.676 -13.960  1.00 93.86           H
ATOM   2470  N   CYS A 169      -8.582   9.369 -11.731  1.00 95.02           N
ATOM   2471  CA  CYS A 169      -7.365   9.577 -10.965  1.00 95.02           C
ATOM   2472  C   CYS A 169      -7.654  10.613  -9.876  1.00 95.02           C
ATOM   2473  O   CYS A 169      -7.311  10.408  -8.713  1.00 95.02           O
ATOM   2474  HA  CYS A 169      -7.105   8.614 -10.524  1.00 95.02           H
ATOM   2475  CB  CYS A 169      -6.198   9.999 -11.860  1.00 95.02           C
ATOM   2476 1HB  CYS A 169      -6.508  10.813 -12.515  1.00 95.02           H
ATOM   2477 2HB  CYS A 169      -5.379  10.376 -11.248  1.00 95.02           H
ATOM   2478  SG  CYS A 169      -5.629   8.575 -12.858  1.00 95.02           S
ATOM   2479  HG  CYS A 169      -6.605   8.637 -13.759  1.00 95.02           H
ATOM   2480  HN  CYS A 169      -8.504   9.561 -12.709  1.00 95.02           H
ATOM   2481  N   PHE A 170      -8.281  11.703 -10.293  1.00 93.97           N
ATOM   2482  CA  PHE A 170      -8.580  12.790  -9.377  1.00 93.97           C
ATOM   2483  C   PHE A 170      -9.465  12.309  -8.225  1.00 93.97           C
ATOM   2484  O   PHE A 170      -9.206  12.624  -7.065  1.00 93.97           O
ATOM   2485  HA  PHE A 170      -7.631  13.148  -8.978  1.00 93.97           H
ATOM   2486  CB  PHE A 170      -9.337  13.853 -10.176  1.00 93.97           C
ATOM   2487 1HB  PHE A 170      -8.732  14.147 -11.033  1.00 93.97           H
ATOM   2488 2HB  PHE A 170     -10.254  13.413 -10.569  1.00 93.97           H
ATOM   2489  CG  PHE A 170      -9.694  15.102  -9.368  1.00 93.97           C
ATOM   2490  CD1 PHE A 170     -10.962  15.276  -8.909  1.00 93.97           C
ATOM   2491  HD1 PHE A 170     -11.725  14.525  -9.117  1.00 93.97           H
ATOM   2492  CD2 PHE A 170      -8.743  16.039  -9.109  1.00 93.97           C
ATOM   2493  HD2 PHE A 170      -7.726  15.900  -9.477  1.00 93.97           H
ATOM   2494  CE1 PHE A 170     -11.293  16.436  -8.159  1.00 93.97           C
ATOM   2495  HE1 PHE A 170     -12.310  16.575  -7.792  1.00 93.97           H
ATOM   2496  CE2 PHE A 170      -9.074  17.199  -8.359  1.00 93.97           C
ATOM   2497  HE2 PHE A 170      -8.311  17.949  -8.152  1.00 93.97           H
ATOM   2498  CZ  PHE A 170     -10.342  17.372  -7.900  1.00 93.97           C
ATOM   2499  HZ  PHE A 170     -10.596  18.263  -7.325  1.00 93.97           H
ATOM   2500  HN  PHE A 170      -8.582  11.849 -11.235  1.00 93.97           H
ATOM   2501  N   THR A 171     -10.492  11.552  -8.586  1.00 93.61           N
ATOM   2502  CA  THR A 171     -11.434  11.050  -7.601  1.00 93.61           C
ATOM   2503  C   THR A 171     -10.714  10.184  -6.566  1.00 93.61           C
ATOM   2504  O   THR A 171     -11.033  10.235  -5.379  1.00 93.61           O
ATOM   2505  HA  THR A 171     -11.859  11.901  -7.067  1.00 93.61           H
ATOM   2506  CB  THR A 171     -12.546  10.309  -8.345  1.00 93.61           C
ATOM   2507  HB  THR A 171     -12.165   9.398  -8.808  1.00 93.61           H
ATOM   2508  OG1 THR A 171     -13.072  11.282  -9.244  1.00 93.61           O
ATOM   2509  HG1 THR A 171     -12.599  11.226 -10.124  1.00 93.61           H
ATOM   2510  CG2 THR A 171     -13.729   9.963  -7.438  1.00 93.61           C
ATOM   2511 1HG2 THR A 171     -14.153  10.879  -7.029  1.00 93.61           H
ATOM   2512 2HG2 THR A 171     -13.387   9.325  -6.623  1.00 93.61           H
ATOM   2513 3HG2 THR A 171     -14.489   9.437  -8.017  1.00 93.61           H
ATOM   2514  HN  THR A 171     -10.683  11.282  -9.530  1.00 93.61           H
ATOM   2515  N   ILE A 172      -9.756   9.410  -7.053  1.00 94.56           N
ATOM   2516  CA  ILE A 172      -9.015   8.504  -6.192  1.00 94.56           C
ATOM   2517  C   ILE A 172      -8.234   9.315  -5.156  1.00 94.56           C
ATOM   2518  O   ILE A 172      -8.252   8.994  -3.969  1.00 94.56           O
ATOM   2519  HA  ILE A 172      -9.743   7.884  -5.667  1.00 94.56           H
ATOM   2520  CB  ILE A 172      -8.140   7.567  -7.026  1.00 94.56           C
ATOM   2521  HB  ILE A 172      -7.644   8.158  -7.796  1.00 94.56           H
ATOM   2522  CG1 ILE A 172      -8.989   6.514  -7.741  1.00 94.56           C
ATOM   2523 1HG1 ILE A 172      -9.382   5.804  -7.014  1.00 94.56           H
ATOM   2524 2HG1 ILE A 172      -9.846   6.994  -8.214  1.00 94.56           H
ATOM   2525  CG2 ILE A 172      -7.043   6.932  -6.168  1.00 94.56           C
ATOM   2526 1HG2 ILE A 172      -6.413   7.715  -5.746  1.00 94.56           H
ATOM   2527 2HG2 ILE A 172      -7.499   6.358  -5.361  1.00 94.56           H
ATOM   2528 3HG2 ILE A 172      -6.435   6.271  -6.786  1.00 94.56           H
ATOM   2529  CD1 ILE A 172      -8.167   5.770  -8.796  1.00 94.56           C
ATOM   2530 1HD1 ILE A 172      -7.796   6.481  -9.534  1.00 94.56           H
ATOM   2531 2HD1 ILE A 172      -7.325   5.272  -8.315  1.00 94.56           H
ATOM   2532 3HD1 ILE A 172      -8.795   5.028  -9.289  1.00 94.56           H
ATOM   2533  HN  ILE A 172      -9.484   9.395  -8.015  1.00 94.56           H
ATOM   2534  N   TRP A 173      -7.568  10.351  -5.643  1.00 93.39           N
ATOM   2535  CA  TRP A 173      -6.703  11.152  -4.793  1.00 93.39           C
ATOM   2536  C   TRP A 173      -7.571  11.802  -3.714  1.00 93.39           C
ATOM   2537  O   TRP A 173      -7.202  11.816  -2.541  1.00 93.39           O
ATOM   2538  HA  TRP A 173      -5.975  10.482  -4.333  1.00 93.39           H
ATOM   2539  CB  TRP A 173      -5.912  12.169  -5.618  1.00 93.39           C
ATOM   2540 1HB  TRP A 173      -6.582  12.636  -6.340  1.00 93.39           H
ATOM   2541 2HB  TRP A 173      -5.556  12.959  -4.957  1.00 93.39           H
ATOM   2542  CG  TRP A 173      -4.718  11.571  -6.365  1.00 93.39           C
ATOM   2543  CD1 TRP A 173      -4.575  11.396  -7.686  1.00 93.39           C
ATOM   2544  HD1 TRP A 173      -5.326  11.671  -8.426  1.00 93.39           H
ATOM   2545  CD2 TRP A 173      -3.497  11.074  -5.777  1.00 93.39           C
ATOM   2546  NE1 TRP A 173      -3.356  10.825  -7.991  1.00 93.39           N
ATOM   2547  HE1 TRP A 173      -3.021  10.598  -8.906  1.00 93.39           H
ATOM   2548  CE2 TRP A 173      -2.680  10.623  -6.794  1.00 93.39           C
ATOM   2549  CE3 TRP A 173      -3.097  11.008  -4.431  1.00 93.39           C
ATOM   2550  HE3 TRP A 173      -3.724  11.358  -3.611  1.00 93.39           H
ATOM   2551  CZ2 TRP A 173      -1.412  10.073  -6.571  1.00 93.39           C
ATOM   2552  HZ2 TRP A 173      -0.785   9.724  -7.391  1.00 93.39           H
ATOM   2553  CZ3 TRP A 173      -1.827  10.457  -4.225  1.00 93.39           C
ATOM   2554  HZ3 TRP A 173      -1.467  10.382  -3.199  1.00 93.39           H
ATOM   2555  CH2 TRP A 173      -0.992   9.997  -5.237  1.00 93.39           C
ATOM   2556  HH2 TRP A 173      -0.015   9.580  -4.994  1.00 93.39           H
ATOM   2557  HN  TRP A 173      -7.611  10.646  -6.598  1.00 93.39           H
ATOM   2558  N   VAL A 174      -8.707  12.326  -4.150  1.00 95.94           N
ATOM   2559  CA  VAL A 174      -9.613  13.009  -3.242  1.00 95.94           C
ATOM   2560  C   VAL A 174     -10.092  12.027  -2.172  1.00 95.94           C
ATOM   2561  O   VAL A 174     -10.132  12.363  -0.989  1.00 95.94           O
ATOM   2562  HA  VAL A 174      -9.052  13.809  -2.758  1.00 95.94           H
ATOM   2563  CB  VAL A 174     -10.761  13.644  -4.029  1.00 95.94           C
ATOM   2564  HB  VAL A 174     -11.217  12.867  -4.643  1.00 95.94           H
ATOM   2565  CG1 VAL A 174     -11.836  14.188  -3.086  1.00 95.94           C
ATOM   2566 1HG1 VAL A 174     -12.235  13.374  -2.481  1.00 95.94           H
ATOM   2567 2HG1 VAL A 174     -11.399  14.945  -2.434  1.00 95.94           H
ATOM   2568 3HG1 VAL A 174     -12.641  14.634  -3.671  1.00 95.94           H
ATOM   2569  CG2 VAL A 174     -10.245  14.740  -4.963  1.00 95.94           C
ATOM   2570 1HG2 VAL A 174      -9.753  15.516  -4.377  1.00 95.94           H
ATOM   2571 2HG2 VAL A 174      -9.534  14.311  -5.669  1.00 95.94           H
ATOM   2572 3HG2 VAL A 174     -11.082  15.175  -5.510  1.00 95.94           H
ATOM   2573  HN  VAL A 174      -9.011  12.289  -5.102  1.00 95.94           H
ATOM   2574  N   LEU A 175     -10.445  10.833  -2.625  1.00 91.43           N
ATOM   2575  CA  LEU A 175     -10.992   9.825  -1.733  1.00 91.43           C
ATOM   2576  C   LEU A 175      -9.940   9.454  -0.685  1.00 91.43           C
ATOM   2577  O   LEU A 175     -10.241   9.389   0.506  1.00 91.43           O
ATOM   2578  HA  LEU A 175     -11.846  10.270  -1.222  1.00 91.43           H
ATOM   2579  CB  LEU A 175     -11.514   8.629  -2.531  1.00 91.43           C
ATOM   2580 1HB  LEU A 175     -12.272   8.985  -3.228  1.00 91.43           H
ATOM   2581 2HB  LEU A 175     -10.694   8.231  -3.129  1.00 91.43           H
ATOM   2582  CG  LEU A 175     -12.112   7.484  -1.710  1.00 91.43           C
ATOM   2583  HG  LEU A 175     -11.370   7.165  -0.978  1.00 91.43           H
ATOM   2584  CD1 LEU A 175     -13.343   7.953  -0.932  1.00 91.43           C
ATOM   2585 1HD1 LEU A 175     -13.060   8.758  -0.254  1.00 91.43           H
ATOM   2586 2HD1 LEU A 175     -14.098   8.315  -1.630  1.00 91.43           H
ATOM   2587 3HD1 LEU A 175     -13.748   7.120  -0.357  1.00 91.43           H
ATOM   2588  CD2 LEU A 175     -12.420   6.276  -2.597  1.00 91.43           C
ATOM   2589 1HD2 LEU A 175     -13.135   6.564  -3.368  1.00 91.43           H
ATOM   2590 2HD2 LEU A 175     -11.501   5.926  -3.067  1.00 91.43           H
ATOM   2591 3HD2 LEU A 175     -12.844   5.478  -1.989  1.00 91.43           H
ATOM   2592  HN  LEU A 175     -10.363  10.551  -3.581  1.00 91.43           H
ATOM   2593  N   ALA A 176      -8.728   9.220  -1.167  1.00 95.92           N
ATOM   2594  CA  ALA A 176      -7.655   8.762  -0.301  1.00 95.92           C
ATOM   2595  C   ALA A 176      -7.338   9.848   0.729  1.00 95.92           C
ATOM   2596  O   ALA A 176      -7.029   9.545   1.881  1.00 95.92           O
ATOM   2597  HA  ALA A 176      -8.005   7.871   0.219  1.00 95.92           H
ATOM   2598  CB  ALA A 176      -6.437   8.391  -1.150  1.00 95.92           C
ATOM   2599 1HB  ALA A 176      -6.708   7.596  -1.845  1.00 95.92           H
ATOM   2600 2HB  ALA A 176      -6.105   9.265  -1.710  1.00 95.92           H
ATOM   2601 3HB  ALA A 176      -5.632   8.048  -0.501  1.00 95.92           H
ATOM   2602  HN  ALA A 176      -8.476   9.338  -2.127  1.00 95.92           H
ATOM   2603  N   ALA A 177      -7.425  11.091   0.278  1.00 95.66           N
ATOM   2604  CA  ALA A 177      -7.130  12.222   1.140  1.00 95.66           C
ATOM   2605  C   ALA A 177      -8.135  12.256   2.293  1.00 95.66           C
ATOM   2606  O   ALA A 177      -7.765  12.522   3.436  1.00 95.66           O
ATOM   2607  HA  ALA A 177      -6.129  12.078   1.546  1.00 95.66           H
ATOM   2608  CB  ALA A 177      -7.147  13.511   0.315  1.00 95.66           C
ATOM   2609 1HB  ALA A 177      -6.395  13.448  -0.472  1.00 95.66           H
ATOM   2610 2HB  ALA A 177      -8.132  13.643  -0.133  1.00 95.66           H
ATOM   2611 3HB  ALA A 177      -6.925  14.359   0.962  1.00 95.66           H
ATOM   2612  HN  ALA A 177      -7.692  11.329  -0.656  1.00 95.66           H
ATOM   2613  N   ALA A 178      -9.386  11.982   1.954  1.00 95.74           N
ATOM   2614  CA  ALA A 178     -10.450  11.998   2.943  1.00 95.74           C
ATOM   2615  C   ALA A 178     -10.233  10.856   3.938  1.00 95.74           C
ATOM   2616  O   ALA A 178     -10.505  11.005   5.128  1.00 95.74           O
ATOM   2617  HA  ALA A 178     -10.395  12.947   3.475  1.00 95.74           H
ATOM   2618  CB  ALA A 178     -11.805  11.906   2.238  1.00 95.74           C
ATOM   2619 1HB  ALA A 178     -11.922  12.756   1.565  1.00 95.74           H
ATOM   2620 2HB  ALA A 178     -11.854  10.980   1.665  1.00 95.74           H
ATOM   2621 3HB  ALA A 178     -12.603  11.918   2.980  1.00 95.74           H
ATOM   2622  HN  ALA A 178      -9.676  11.752   1.025  1.00 95.74           H
ATOM   2623  N   LEU A 179      -9.745   9.741   3.414  1.00 93.17           N
ATOM   2624  CA  LEU A 179      -9.631   8.529   4.206  1.00 93.17           C
ATOM   2625  C   LEU A 179      -8.449   8.662   5.168  1.00 93.17           C
ATOM   2626  O   LEU A 179      -8.281   7.841   6.069  1.00 93.17           O
ATOM   2627  HA  LEU A 179     -10.545   8.434   4.792  1.00 93.17           H
ATOM   2628  CB  LEU A 179      -9.548   7.301   3.297  1.00 93.17           C
ATOM   2629 1HB  LEU A 179      -8.772   7.476   2.552  1.00 93.17           H
ATOM   2630 2HB  LEU A 179      -9.226   6.450   3.898  1.00 93.17           H
ATOM   2631  CG  LEU A 179     -10.837   6.917   2.569  1.00 93.17           C
ATOM   2632  HG  LEU A 179     -11.227   7.805   2.072  1.00 93.17           H
ATOM   2633  CD1 LEU A 179     -10.564   5.874   1.483  1.00 93.17           C
ATOM   2634 1HD1 LEU A 179      -9.861   6.282   0.757  1.00 93.17           H
ATOM   2635 2HD1 LEU A 179     -10.139   4.979   1.937  1.00 93.17           H
ATOM   2636 3HD1 LEU A 179     -11.498   5.619   0.981  1.00 93.17           H
ATOM   2637  CD2 LEU A 179     -11.907   6.447   3.558  1.00 93.17           C
ATOM   2638 1HD2 LEU A 179     -11.541   5.577   4.103  1.00 93.17           H
ATOM   2639 2HD2 LEU A 179     -12.128   7.250   4.261  1.00 93.17           H
ATOM   2640 3HD2 LEU A 179     -12.813   6.181   3.014  1.00 93.17           H
ATOM   2641  HN  LEU A 179      -9.431   9.659   2.468  1.00 93.17           H
ATOM   2642  N   CYS A 180      -7.661   9.703   4.945  1.00 91.81           N
ATOM   2643  CA  CYS A 180      -6.479   9.935   5.759  1.00 91.81           C
ATOM   2644  C   CYS A 180      -6.814  11.003   6.801  1.00 91.81           C
ATOM   2645  O   CYS A 180      -5.946  11.428   7.561  1.00 91.81           O
ATOM   2646  HA  CYS A 180      -6.239   8.986   6.239  1.00 91.81           H
ATOM   2647  CB  CYS A 180      -5.273  10.330   4.904  1.00 91.81           C
ATOM   2648 1HB  CYS A 180      -4.351  10.154   5.458  1.00 91.81           H
ATOM   2649 2HB  CYS A 180      -5.231   9.709   4.009  1.00 91.81           H
ATOM   2650  SG  CYS A 180      -5.391  12.095   4.434  1.00 91.81           S
ATOM   2651  HG  CYS A 180      -4.135  12.210   4.012  1.00 91.81           H
ATOM   2652  HN  CYS A 180      -7.818  10.380   4.226  1.00 91.81           H
ATOM   2653  N   ILE A 181      -8.077  11.407   6.803  1.00 91.71           N
ATOM   2654  CA  ILE A 181      -8.536  12.422   7.735  1.00 91.71           C
ATOM   2655  C   ILE A 181      -8.269  11.952   9.167  1.00 91.71           C
ATOM   2656  O   ILE A 181      -7.735  12.704   9.981  1.00 91.71           O
ATOM   2657  HA  ILE A 181      -7.950  13.323   7.553  1.00 91.71           H
ATOM   2658  CB  ILE A 181     -10.001  12.772   7.467  1.00 91.71           C
ATOM   2659  HB  ILE A 181     -10.558  11.843   7.348  1.00 91.71           H
ATOM   2660  CG1 ILE A 181     -10.147  13.556   6.160  1.00 91.71           C
ATOM   2661 1HG1 ILE A 181      -9.668  14.530   6.261  1.00 91.71           H
ATOM   2662 2HG1 ILE A 181      -9.632  13.029   5.357  1.00 91.71           H
ATOM   2663  CG2 ILE A 181     -10.613  13.518   8.654  1.00 91.71           C
ATOM   2664 1HG2 ILE A 181     -10.562  12.890   9.543  1.00 91.71           H
ATOM   2665 2HG2 ILE A 181     -10.059  14.441   8.828  1.00 91.71           H
ATOM   2666 3HG2 ILE A 181     -11.655  13.755   8.436  1.00 91.71           H
ATOM   2667  CD1 ILE A 181     -11.620  13.742   5.794  1.00 91.71           C
ATOM   2668 1HD1 ILE A 181     -12.090  12.766   5.670  1.00 91.71           H
ATOM   2669 2HD1 ILE A 181     -12.126  14.290   6.589  1.00 91.71           H
ATOM   2670 3HD1 ILE A 181     -11.695  14.301   4.862  1.00 91.71           H
ATOM   2671  HN  ILE A 181      -8.778  11.053   6.184  1.00 91.71           H
ATOM   2672  N   PRO A 182      -8.633  10.706   9.498  1.00 92.89           N
ATOM   2673  CA  PRO A 182      -8.445  10.202  10.861  1.00 92.89           C
ATOM   2674  C   PRO A 182      -7.015  10.374  11.347  1.00 92.89           C
ATOM   2675  O   PRO A 182      -6.787  10.779  12.485  1.00 92.89           O
ATOM   2676  HA  PRO A 182      -9.054  10.775  11.560  1.00 92.89           H
ATOM   2677  CB  PRO A 182      -8.837   8.727  10.759  1.00 92.89           C
ATOM   2678 1HB  PRO A 182      -7.973   8.096  10.548  1.00 92.89           H
ATOM   2679 2HB  PRO A 182      -9.276   8.363  11.688  1.00 92.89           H
ATOM   2680  CG  PRO A 182      -9.843   8.707   9.615  1.00 92.89           C
ATOM   2681 1HG  PRO A 182      -9.951   7.710   9.188  1.00 92.89           H
ATOM   2682 2HG  PRO A 182     -10.837   9.008   9.945  1.00 92.89           H
ATOM   2683  CD  PRO A 182      -9.248   9.692   8.622  1.00 92.89           C
ATOM   2684 1HD  PRO A 182      -8.508   9.219   7.977  1.00 92.89           H
ATOM   2685 2HD  PRO A 182     -10.010  10.119   7.970  1.00 92.89           H
ATOM   2686  N   GLU A 183      -6.081  10.057  10.462  1.00 89.90           N
ATOM   2687  CA  GLU A 183      -4.672  10.102  10.812  1.00 89.90           C
ATOM   2688  C   GLU A 183      -4.259  11.532  11.168  1.00 89.90           C
ATOM   2689  O   GLU A 183      -3.447  11.742  12.068  1.00 89.90           O
ATOM   2690  HA  GLU A 183      -4.570   9.459  11.687  1.00 89.90           H
ATOM   2691  CB  GLU A 183      -3.807   9.548   9.679  1.00 89.90           C
ATOM   2692 1HB  GLU A 183      -4.200   9.883   8.719  1.00 89.90           H
ATOM   2693 2HB  GLU A 183      -2.766   9.828   9.840  1.00 89.90           H
ATOM   2694  CG  GLU A 183      -3.843   8.018   9.659  1.00 89.90           C
ATOM   2695 1HG  GLU A 183      -3.037   7.640   9.030  1.00 89.90           H
ATOM   2696 2HG  GLU A 183      -3.669   7.634  10.664  1.00 89.90           H
ATOM   2697  CD  GLU A 183      -5.188   7.508   9.138  1.00 89.90           C
ATOM   2698  OE1 GLU A 183      -5.409   6.282   9.243  1.00 89.90           O
ATOM   2699  OE2 GLU A 183      -5.964   8.355   8.647  1.00 89.90           O
ATOM   2700  HN  GLU A 183      -6.274   9.774   9.522  1.00 89.90           H
ATOM   2701  N   ILE A 184      -4.837  12.479  10.443  1.00 90.98           N
ATOM   2702  CA  ILE A 184      -4.503  13.879  10.638  1.00 90.98           C
ATOM   2703  C   ILE A 184      -4.887  14.297  12.059  1.00 90.98           C
ATOM   2704  O   ILE A 184      -4.151  15.035  12.713  1.00 90.98           O
ATOM   2705  HA  ILE A 184      -3.423  13.976  10.529  1.00 90.98           H
ATOM   2706  CB  ILE A 184      -5.147  14.740   9.549  1.00 90.98           C
ATOM   2707  HB  ILE A 184      -6.213  14.515   9.521  1.00 90.98           H
ATOM   2708  CG1 ILE A 184      -4.576  14.398   8.171  1.00 90.98           C
ATOM   2709 1HG1 ILE A 184      -3.536  14.719   8.115  1.00 90.98           H
ATOM   2710 2HG1 ILE A 184      -4.585  13.318   8.028  1.00 90.98           H
ATOM   2711  CG2 ILE A 184      -5.008  16.229   9.874  1.00 90.98           C
ATOM   2712 1HG2 ILE A 184      -5.500  16.441  10.823  1.00 90.98           H
ATOM   2713 2HG2 ILE A 184      -3.952  16.488   9.946  1.00 90.98           H
ATOM   2714 3HG2 ILE A 184      -5.474  16.818   9.084  1.00 90.98           H
ATOM   2715  CD1 ILE A 184      -5.385  15.072   7.061  1.00 90.98           C
ATOM   2716 1HD1 ILE A 184      -6.419  14.730   7.106  1.00 90.98           H
ATOM   2717 2HD1 ILE A 184      -5.354  16.153   7.193  1.00 90.98           H
ATOM   2718 3HD1 ILE A 184      -4.958  14.812   6.092  1.00 90.98           H
ATOM   2719  HN  ILE A 184      -5.519  12.302   9.734  1.00 90.98           H
ATOM   2720  N   LEU A 185      -6.038  13.807  12.495  1.00 90.95           N
ATOM   2721  CA  LEU A 185      -6.648  14.305  13.717  1.00 90.95           C
ATOM   2722  C   LEU A 185      -5.932  13.696  14.924  1.00 90.95           C
ATOM   2723  O   LEU A 185      -5.543  14.412  15.845  1.00 90.95           O
ATOM   2724  HA  LEU A 185      -6.503  15.385  13.738  1.00 90.95           H
ATOM   2725  CB  LEU A 185      -8.157  14.051  13.703  1.00 90.95           C
ATOM   2726 1HB  LEU A 185      -8.325  12.988  13.527  1.00 90.95           H
ATOM   2727 2HB  LEU A 185      -8.552  14.276  14.694  1.00 90.95           H
ATOM   2728  CG  LEU A 185      -8.961  14.844  12.672  1.00 90.95           C
ATOM   2729  HG  LEU A 185      -8.589  14.589  11.679  1.00 90.95           H
ATOM   2730  CD1 LEU A 185     -10.441  14.455  12.713  1.00 90.95           C
ATOM   2731 1HD1 LEU A 185     -10.543  13.392  12.495  1.00 90.95           H
ATOM   2732 2HD1 LEU A 185     -10.843  14.663  13.705  1.00 90.95           H
ATOM   2733 3HD1 LEU A 185     -10.989  15.034  11.970  1.00 90.95           H
ATOM   2734  CD2 LEU A 185      -8.759  16.349  12.858  1.00 90.95           C
ATOM   2735 1HD2 LEU A 185      -9.088  16.639  13.856  1.00 90.95           H
ATOM   2736 2HD2 LEU A 185      -7.703  16.591  12.738  1.00 90.95           H
ATOM   2737 3HD2 LEU A 185      -9.342  16.889  12.112  1.00 90.95           H
ATOM   2738  HN  LEU A 185      -6.550  13.085  12.031  1.00 90.95           H
ATOM   2739  N   TYR A 186      -5.781  12.380  14.880  1.00 91.15           N
ATOM   2740  CA  TYR A 186      -5.548  11.613  16.092  1.00 91.15           C
ATOM   2741  C   TYR A 186      -4.100  11.123  16.161  1.00 91.15           C
ATOM   2742  O   TYR A 186      -3.717  10.438  17.108  1.00 91.15           O
ATOM   2743  HA  TYR A 186      -5.745  12.263  16.945  1.00 91.15           H
ATOM   2744  CB  TYR A 186      -6.480  10.402  16.011  1.00 91.15           C
ATOM   2745 1HB  TYR A 186      -6.170   9.773  15.177  1.00 91.15           H
ATOM   2746 2HB  TYR A 186      -6.368   9.808  16.918  1.00 91.15           H
ATOM   2747  CG  TYR A 186      -7.956  10.764  15.836  1.00 91.15           C
ATOM   2748  CD1 TYR A 186      -8.540  11.701  16.664  1.00 91.15           C
ATOM   2749  HD1 TYR A 186      -7.949  12.184  17.443  1.00 91.15           H
ATOM   2750  CD2 TYR A 186      -8.704  10.154  14.849  1.00 91.15           C
ATOM   2751  HD2 TYR A 186      -8.243   9.414  14.195  1.00 91.15           H
ATOM   2752  CE1 TYR A 186      -9.929  12.042  16.499  1.00 91.15           C
ATOM   2753  HE1 TYR A 186     -10.403  12.780  17.146  1.00 91.15           H
ATOM   2754  CE2 TYR A 186     -10.093  10.494  14.684  1.00 91.15           C
ATOM   2755  HE2 TYR A 186     -10.695  10.020  13.910  1.00 91.15           H
ATOM   2756  CZ  TYR A 186     -10.638  11.422  15.517  1.00 91.15           C
ATOM   2757  OH  TYR A 186     -11.950  11.743  15.361  1.00 91.15           O
ATOM   2758  HH  TYR A 186     -12.351  11.196  14.627  1.00 91.15           H
ATOM   2759  HN  TYR A 186      -5.816  11.841  14.039  1.00 91.15           H
ATOM   2760  N   SER A 187      -3.335  11.494  15.145  1.00 91.92           N
ATOM   2761  CA  SER A 187      -1.897  11.286  15.176  1.00 91.92           C
ATOM   2762  C   SER A 187      -1.251  12.248  16.176  1.00 91.92           C
ATOM   2763  O   SER A 187      -1.412  13.462  16.067  1.00 91.92           O
ATOM   2764  HA  SER A 187      -1.762  10.253  15.497  1.00 91.92           H
ATOM   2765  CB  SER A 187      -1.283  11.473  13.788  1.00 91.92           C
ATOM   2766 1HB  SER A 187      -1.513  12.474  13.421  1.00 91.92           H
ATOM   2767 2HB  SER A 187      -0.198  11.401  13.858  1.00 91.92           H
ATOM   2768  OG  SER A 187      -1.763  10.506  12.857  1.00 91.92           O
ATOM   2769  HG  SER A 187      -2.222  10.963  12.095  1.00 91.92           H
ATOM   2770  HN  SER A 187      -3.681  11.928  14.313  1.00 91.92           H
ATOM   2771  N   GLN A 188      -0.534  11.668  17.127  1.00 85.44           N
ATOM   2772  CA  GLN A 188       0.234  12.460  18.073  1.00 85.44           C
ATOM   2773  C   GLN A 188       1.452  11.671  18.560  1.00 85.44           C
ATOM   2774  O   GLN A 188       1.554  10.470  18.320  1.00 85.44           O
ATOM   2775  HA  GLN A 188       0.560  13.339  17.518  1.00 85.44           H
ATOM   2776  CB  GLN A 188      -0.637  12.905  19.250  1.00 85.44           C
ATOM   2777 1HB  GLN A 188      -0.068  13.572  19.897  1.00 85.44           H
ATOM   2778 2HB  GLN A 188      -1.492  13.472  18.880  1.00 85.44           H
ATOM   2779  CG  GLN A 188      -1.128  11.700  20.056  1.00 85.44           C
ATOM   2780 1HG  GLN A 188      -1.642  11.002  19.395  1.00 85.44           H
ATOM   2781 2HG  GLN A 188      -0.275  11.170  20.479  1.00 85.44           H
ATOM   2782  CD  GLN A 188      -2.071  12.139  21.178  1.00 85.44           C
ATOM   2783  OE1 GLN A 188      -2.512  13.274  21.245  1.00 85.44           O
ATOM   2784  NE2 GLN A 188      -2.355  11.177  22.052  1.00 85.44           N
ATOM   2785 1HE2 GLN A 188      -1.959  10.266  21.939  1.00 85.44           H
ATOM   2786 2HE2 GLN A 188      -2.964  11.366  22.822  1.00 85.44           H
ATOM   2787  HN  GLN A 188      -0.473  10.678  17.257  1.00 85.44           H
ATOM   2788  N   ILE A 189       2.344  12.381  19.235  1.00 88.99           N
ATOM   2789  CA  ILE A 189       3.475  11.738  19.883  1.00 88.99           C
ATOM   2790  C   ILE A 189       3.069  11.300  21.292  1.00 88.99           C
ATOM   2791  O   ILE A 189       2.531  12.094  22.062  1.00 88.99           O
ATOM   2792  HA  ILE A 189       3.723  10.849  19.303  1.00 88.99           H
ATOM   2793  CB  ILE A 189       4.700  12.654  19.854  1.00 88.99           C
ATOM   2794  HB  ILE A 189       4.438  13.592  20.343  1.00 88.99           H
ATOM   2795  CG1 ILE A 189       5.099  12.991  18.415  1.00 88.99           C
ATOM   2796 1HG1 ILE A 189       5.412  12.083  17.899  1.00 88.99           H
ATOM   2797 2HG1 ILE A 189       4.235  13.382  17.877  1.00 88.99           H
ATOM   2798  CG2 ILE A 189       5.861  12.043  20.642  1.00 88.99           C
ATOM   2799 1HG2 ILE A 189       5.559  11.896  21.679  1.00 88.99           H
ATOM   2800 2HG2 ILE A 189       6.132  11.082  20.203  1.00 88.99           H
ATOM   2801 3HG2 ILE A 189       6.719  12.714  20.604  1.00 88.99           H
ATOM   2802  CD1 ILE A 189       6.232  14.018  18.386  1.00 88.99           C
ATOM   2803 1HD1 ILE A 189       5.907  14.932  18.882  1.00 88.99           H
ATOM   2804 2HD1 ILE A 189       7.102  13.614  18.904  1.00 88.99           H
ATOM   2805 3HD1 ILE A 189       6.496  14.239  17.352  1.00 88.99           H
ATOM   2806  HN  ILE A 189       2.304  13.374  19.343  1.00 88.99           H
ATOM   2807  N   LYS A 190       3.342  10.037  21.586  1.00 84.36           N
ATOM   2808  CA  LYS A 190       3.106   9.511  22.919  1.00 84.36           C
ATOM   2809  C   LYS A 190       4.438   9.082  23.537  1.00 84.36           C
ATOM   2810  O   LYS A 190       5.237   8.407  22.891  1.00 84.36           O
ATOM   2811  HA  LYS A 190       2.691  10.320  23.521  1.00 84.36           H
ATOM   2812  CB  LYS A 190       2.060   8.395  22.878  1.00 84.36           C
ATOM   2813 1HB  LYS A 190       1.158   8.754  22.382  1.00 84.36           H
ATOM   2814 2HB  LYS A 190       2.437   7.560  22.287  1.00 84.36           H
ATOM   2815  CG  LYS A 190       1.715   7.914  24.289  1.00 84.36           C
ATOM   2816 1HG  LYS A 190       2.621   7.583  24.796  1.00 84.36           H
ATOM   2817 2HG  LYS A 190       1.309   8.742  24.870  1.00 84.36           H
ATOM   2818  CD  LYS A 190       0.701   6.769  24.245  1.00 84.36           C
ATOM   2819 1HD  LYS A 190      -0.238   7.126  23.822  1.00 84.36           H
ATOM   2820 2HD  LYS A 190       1.067   5.979  23.589  1.00 84.36           H
ATOM   2821  CE  LYS A 190       0.454   6.202  25.645  1.00 84.36           C
ATOM   2822 1HE  LYS A 190       1.400   6.108  26.178  1.00 84.36           H
ATOM   2823 2HE  LYS A 190      -0.168   6.891  26.217  1.00 84.36           H
ATOM   2824  NZ  LYS A 190      -0.209   4.882  25.559  1.00 84.36           N
ATOM   2825 1HZ  LYS A 190      -0.218   4.448  26.476  1.00 84.36           H
ATOM   2826 2HZ  LYS A 190      -1.161   5.002  25.232  1.00 84.36           H
ATOM   2827 3HZ  LYS A 190       0.299   4.290  24.911  1.00 84.36           H
ATOM   2828  HN  LYS A 190       3.717   9.379  20.932  1.00 84.36           H
ATOM   2829  N   GLU A 191       4.636   9.493  24.781  1.00 75.61           N
ATOM   2830  CA  GLU A 191       5.770   9.016  25.555  1.00 75.61           C
ATOM   2831  C   GLU A 191       5.363   7.810  26.404  1.00 75.61           C
ATOM   2832  O   GLU A 191       4.436   7.896  27.208  1.00 75.61           O
ATOM   2833  HA  GLU A 191       6.517   8.716  24.820  1.00 75.61           H
ATOM   2834  CB  GLU A 191       6.346  10.132  26.429  1.00 75.61           C
ATOM   2835 1HB  GLU A 191       5.535  10.672  26.917  1.00 75.61           H
ATOM   2836 2HB  GLU A 191       7.069   9.714  27.130  1.00 75.61           H
ATOM   2837  CG  GLU A 191       7.108  11.153  25.582  1.00 75.61           C
ATOM   2838 1HG  GLU A 191       7.828  10.638  24.946  1.00 75.61           H
ATOM   2839 2HG  GLU A 191       6.414  11.673  24.921  1.00 75.61           H
ATOM   2840  CD  GLU A 191       7.835  12.167  26.467  1.00 75.61           C
ATOM   2841  OE1 GLU A 191       8.513  13.043  25.888  1.00 75.61           O
ATOM   2842  OE2 GLU A 191       7.695  12.044  27.704  1.00 75.61           O
ATOM   2843  HN  GLU A 191       4.040  10.138  25.259  1.00 75.61           H
ATOM   2844  N   GLU A 192       6.077   6.713  26.197  1.00 71.96           N
ATOM   2845  CA  GLU A 192       5.830   5.503  26.964  1.00 71.96           C
ATOM   2846  C   GLU A 192       7.154   4.845  27.358  1.00 71.96           C
ATOM   2847  O   GLU A 192       8.000   4.584  26.504  1.00 71.96           O
ATOM   2848  HA  GLU A 192       5.299   5.830  27.857  1.00 71.96           H
ATOM   2849  CB  GLU A 192       4.945   4.530  26.182  1.00 71.96           C
ATOM   2850 1HB  GLU A 192       4.028   5.033  25.875  1.00 71.96           H
ATOM   2851 2HB  GLU A 192       5.507   4.112  25.347  1.00 71.96           H
ATOM   2852  CG  GLU A 192       4.527   3.346  27.056  1.00 71.96           C
ATOM   2853 1HG  GLU A 192       5.306   2.584  27.039  1.00 71.96           H
ATOM   2854 2HG  GLU A 192       4.423   3.672  28.091  1.00 71.96           H
ATOM   2855  CD  GLU A 192       3.207   2.745  26.570  1.00 71.96           C
ATOM   2856  OE1 GLU A 192       2.376   2.419  27.445  1.00 71.96           O
ATOM   2857  OE2 GLU A 192       3.059   2.624  25.334  1.00 71.96           O
ATOM   2858  HN  GLU A 192       6.811   6.643  25.522  1.00 71.96           H
ATOM   2859  N   SER A 193       7.292   4.596  28.652  1.00 73.13           N
ATOM   2860  CA  SER A 193       8.489   3.954  29.167  1.00 73.13           C
ATOM   2861  C   SER A 193       9.728   4.752  28.757  1.00 73.13           C
ATOM   2862  O   SER A 193      10.795   4.180  28.535  1.00 73.13           O
ATOM   2863  HA  SER A 193       8.374   3.956  30.251  1.00 73.13           H
ATOM   2864  CB  SER A 193       8.599   2.511  28.669  1.00 73.13           C
ATOM   2865 1HB  SER A 193       8.746   2.511  27.589  1.00 73.13           H
ATOM   2866 2HB  SER A 193       9.477   2.041  29.110  1.00 73.13           H
ATOM   2867  OG  SER A 193       7.440   1.746  28.990  1.00 73.13           O
ATOM   2868  HG  SER A 193       7.496   0.845  28.561  1.00 73.13           H
ATOM   2869  HN  SER A 193       6.605   4.824  29.342  1.00 73.13           H
ATOM   2870  N   GLY A 194       9.547   6.062  28.668  1.00 81.14           N
ATOM   2871  CA  GLY A 194      10.654   6.952  28.362  1.00 81.14           C
ATOM   2872  C   GLY A 194      10.991   6.914  26.870  1.00 81.14           C
ATOM   2873  O   GLY A 194      11.998   7.477  26.443  1.00 81.14           O
ATOM   2874 1HA  GLY A 194      10.398   7.970  28.654  1.00 81.14           H
ATOM   2875 2HA  GLY A 194      11.529   6.663  28.944  1.00 81.14           H
ATOM   2876  HN  GLY A 194       8.665   6.514  28.801  1.00 81.14           H
ATOM   2877  N   ILE A 195      10.130   6.245  26.118  1.00 79.28           N
ATOM   2878  CA  ILE A 195      10.295   6.171  24.676  1.00 79.28           C
ATOM   2879  C   ILE A 195       9.218   7.021  24.000  1.00 79.28           C
ATOM   2880  O   ILE A 195       8.036   6.903  24.320  1.00 79.28           O
ATOM   2881  HA  ILE A 195      11.270   6.595  24.437  1.00 79.28           H
ATOM   2882  CB  ILE A 195      10.308   4.713  24.212  1.00 79.28           C
ATOM   2883  HB  ILE A 195       9.365   4.253  24.504  1.00 79.28           H
ATOM   2884  CG1 ILE A 195      11.426   3.929  24.902  1.00 79.28           C
ATOM   2885 1HG1 ILE A 195      12.393   4.351  24.629  1.00 79.28           H
ATOM   2886 2HG1 ILE A 195      11.330   4.026  25.983  1.00 79.28           H
ATOM   2887  CG2 ILE A 195      10.402   4.624  22.687  1.00 79.28           C
ATOM   2888 1HG2 ILE A 195       9.543   5.124  22.241  1.00 79.28           H
ATOM   2889 2HG2 ILE A 195      11.319   5.106  22.351  1.00 79.28           H
ATOM   2890 3HG2 ILE A 195      10.410   3.576  22.385  1.00 79.28           H
ATOM   2891  CD1 ILE A 195      11.381   2.450  24.511  1.00 79.28           C
ATOM   2892 1HD1 ILE A 195      10.421   2.025  24.807  1.00 79.28           H
ATOM   2893 2HD1 ILE A 195      11.502   2.356  23.432  1.00 79.28           H
ATOM   2894 3HD1 ILE A 195      12.186   1.916  25.015  1.00 79.28           H
ATOM   2895  HN  ILE A 195       9.333   5.759  26.477  1.00 79.28           H
ATOM   2896  N   ALA A 196       9.664   7.860  23.076  1.00 89.87           N
ATOM   2897  CA  ALA A 196       8.746   8.673  22.296  1.00 89.87           C
ATOM   2898  C   ALA A 196       8.187   7.838  21.142  1.00 89.87           C
ATOM   2899  O   ALA A 196       8.945   7.231  20.387  1.00 89.87           O
ATOM   2900  HA  ALA A 196       7.926   8.967  22.951  1.00 89.87           H
ATOM   2901  CB  ALA A 196       9.466   9.932  21.810  1.00 89.87           C
ATOM   2902 1HB  ALA A 196       9.817  10.504  22.669  1.00 89.87           H
ATOM   2903 2HB  ALA A 196      10.316   9.648  21.190  1.00 89.87           H
ATOM   2904 3HB  ALA A 196       8.776  10.541  21.225  1.00 89.87           H
ATOM   2905  HN  ALA A 196      10.632   7.989  22.859  1.00 89.87           H
ATOM   2906  N   ILE A 197       6.866   7.835  21.042  1.00 85.08           N
ATOM   2907  CA  ILE A 197       6.192   7.001  20.061  1.00 85.08           C
ATOM   2908  C   ILE A 197       5.224   7.860  19.246  1.00 85.08           C
ATOM   2909  O   ILE A 197       4.414   8.594  19.810  1.00 85.08           O
ATOM   2910  HA  ILE A 197       6.954   6.606  19.389  1.00 85.08           H
ATOM   2911  CB  ILE A 197       5.527   5.804  20.743  1.00 85.08           C
ATOM   2912  HB  ILE A 197       4.836   6.181  21.497  1.00 85.08           H
ATOM   2913  CG1 ILE A 197       6.561   4.941  21.469  1.00 85.08           C
ATOM   2914 1HG1 ILE A 197       7.262   4.523  20.746  1.00 85.08           H
ATOM   2915 2HG1 ILE A 197       7.141   5.561  22.153  1.00 85.08           H
ATOM   2916  CG2 ILE A 197       4.703   4.991  19.742  1.00 85.08           C
ATOM   2917 1HG2 ILE A 197       3.927   5.623  19.312  1.00 85.08           H
ATOM   2918 2HG2 ILE A 197       5.355   4.624  18.949  1.00 85.08           H
ATOM   2919 3HG2 ILE A 197       4.241   4.146  20.253  1.00 85.08           H
ATOM   2920  CD1 ILE A 197       5.884   3.809  22.245  1.00 85.08           C
ATOM   2921 1HD1 ILE A 197       5.203   4.232  22.983  1.00 85.08           H
ATOM   2922 2HD1 ILE A 197       5.326   3.178  21.553  1.00 85.08           H
ATOM   2923 3HD1 ILE A 197       6.643   3.212  22.751  1.00 85.08           H
ATOM   2924  HN  ILE A 197       6.260   8.388  21.614  1.00 85.08           H
ATOM   2925  N   CYS A 198       5.341   7.741  17.931  1.00 91.44           N
ATOM   2926  CA  CYS A 198       4.354   8.324  17.037  1.00 91.44           C
ATOM   2927  C   CYS A 198       3.249   7.292  16.804  1.00 91.44           C
ATOM   2928  O   CYS A 198       3.459   6.298  16.110  1.00 91.44           O
ATOM   2929  HA  CYS A 198       3.960   9.207  17.539  1.00 91.44           H
ATOM   2930  CB  CYS A 198       4.987   8.789  15.724  1.00 91.44           C
ATOM   2931 1HB  CYS A 198       5.655   9.630  15.911  1.00 91.44           H
ATOM   2932 2HB  CYS A 198       5.593   7.989  15.299  1.00 91.44           H
ATOM   2933  SG  CYS A 198       3.681   9.281  14.540  1.00 91.44           S
ATOM   2934  HN  CYS A 198       6.090   7.259  17.478  1.00 91.44           H
ATOM   2935  N   THR A 199       2.095   7.563  17.396  1.00 89.57           N
ATOM   2936  CA  THR A 199       0.961   6.664  17.274  1.00 89.57           C
ATOM   2937  C   THR A 199      -0.339   7.460  17.141  1.00 89.57           C
ATOM   2938  O   THR A 199      -0.363   8.663  17.394  1.00 89.57           O
ATOM   2939  HA  THR A 199       1.078   6.086  16.357  1.00 89.57           H
ATOM   2940  CB  THR A 199       0.975   5.719  18.478  1.00 89.57           C
ATOM   2941  HB  THR A 199       1.981   5.346  18.668  1.00 89.57           H
ATOM   2942  OG1 THR A 199       0.002   4.729  18.153  1.00 89.57           O
ATOM   2943  HG1 THR A 199       0.076   3.957  18.784  1.00 89.57           H
ATOM   2944  CG2 THR A 199       0.427   6.378  19.745  1.00 89.57           C
ATOM   2945 1HG2 THR A 199      -0.603   6.691  19.576  1.00 89.57           H
ATOM   2946 2HG2 THR A 199       1.035   7.248  19.994  1.00 89.57           H
ATOM   2947 3HG2 THR A 199       0.459   5.665  20.568  1.00 89.57           H
ATOM   2948  HN  THR A 199       1.930   8.379  17.951  1.00 89.57           H
ATOM   2949  N   MET A 200      -1.388   6.755  16.743  1.00 88.71           N
ATOM   2950  CA  MET A 200      -2.730   7.308  16.814  1.00 88.71           C
ATOM   2951  C   MET A 200      -3.348   7.076  18.194  1.00 88.71           C
ATOM   2952  O   MET A 200      -3.264   5.976  18.739  1.00 88.71           O
ATOM   2953  HA  MET A 200      -2.617   8.377  16.634  1.00 88.71           H
ATOM   2954  CB  MET A 200      -3.609   6.653  15.745  1.00 88.71           C
ATOM   2955 1HB  MET A 200      -3.578   5.570  15.858  1.00 88.71           H
ATOM   2956 2HB  MET A 200      -4.646   6.959  15.884  1.00 88.71           H
ATOM   2957  CG  MET A 200      -3.141   7.039  14.340  1.00 88.71           C
ATOM   2958 1HG  MET A 200      -3.120   8.124  14.240  1.00 88.71           H
ATOM   2959 2HG  MET A 200      -2.124   6.683  14.176  1.00 88.71           H
ATOM   2960  SD  MET A 200      -4.237   6.336  13.118  1.00 88.71           S
ATOM   2961  CE  MET A 200      -5.722   7.264  13.463  1.00 88.71           C
ATOM   2962 1HE  MET A 200      -6.033   7.084  14.492  1.00 88.71           H
ATOM   2963 2HE  MET A 200      -5.527   8.327  13.323  1.00 88.71           H
ATOM   2964 3HE  MET A 200      -6.514   6.948  12.784  1.00 88.71           H
ATOM   2965  HN  MET A 200      -1.333   5.825  16.380  1.00 88.71           H
ATOM   2966  N   VAL A 201      -3.954   8.130  18.721  1.00 91.12           N
ATOM   2967  CA  VAL A 201      -4.690   8.023  19.969  1.00 91.12           C
ATOM   2968  C   VAL A 201      -6.126   8.504  19.751  1.00 91.12           C
ATOM   2969  O   VAL A 201      -6.348   9.650  19.362  1.00 91.12           O
ATOM   2970  HA  VAL A 201      -4.712   6.970  20.249  1.00 91.12           H
ATOM   2971  CB  VAL A 201      -3.963   8.792  21.073  1.00 91.12           C
ATOM   2972  HB  VAL A 201      -3.957   9.847  20.799  1.00 91.12           H
ATOM   2973  CG1 VAL A 201      -4.697   8.659  22.409  1.00 91.12           C
ATOM   2974 1HG1 VAL A 201      -5.706   9.059  22.311  1.00 91.12           H
ATOM   2975 2HG1 VAL A 201      -4.749   7.607  22.692  1.00 91.12           H
ATOM   2976 3HG1 VAL A 201      -4.158   9.215  23.177  1.00 91.12           H
ATOM   2977  CG2 VAL A 201      -2.510   8.330  21.197  1.00 91.12           C
ATOM   2978 1HG2 VAL A 201      -2.486   7.267  21.438  1.00 91.12           H
ATOM   2979 2HG2 VAL A 201      -1.992   8.501  20.253  1.00 91.12           H
ATOM   2980 3HG2 VAL A 201      -2.016   8.893  21.990  1.00 91.12           H
ATOM   2981  HN  VAL A 201      -3.947   9.042  18.311  1.00 91.12           H
ATOM   2982  N   TYR A 202      -7.064   7.605  20.012  1.00 91.19           N
ATOM   2983  CA  TYR A 202      -8.459   7.869  19.704  1.00 91.19           C
ATOM   2984  C   TYR A 202      -9.183   8.471  20.910  1.00 91.19           C
ATOM   2985  O   TYR A 202      -8.890   8.121  22.052  1.00 91.19           O
ATOM   2986  HA  TYR A 202      -8.493   8.578  18.878  1.00 91.19           H
ATOM   2987  CB  TYR A 202      -9.082   6.510  19.377  1.00 91.19           C
ATOM   2988 1HB  TYR A 202      -8.926   5.837  20.220  1.00 91.19           H
ATOM   2989 2HB  TYR A 202     -10.160   6.634  19.264  1.00 91.19           H
ATOM   2990  CG  TYR A 202      -8.523   5.857  18.111  1.00 91.19           C
ATOM   2991  CD1 TYR A 202      -9.067   6.161  16.880  1.00 91.19           C
ATOM   2992  HD1 TYR A 202      -9.896   6.865  16.809  1.00 91.19           H
ATOM   2993  CD2 TYR A 202      -7.474   4.965  18.201  1.00 91.19           C
ATOM   2994  HD2 TYR A 202      -7.044   4.726  19.174  1.00 91.19           H
ATOM   2995  CE1 TYR A 202      -8.540   5.546  15.689  1.00 91.19           C
ATOM   2996  HE1 TYR A 202      -8.961   5.777  14.710  1.00 91.19           H
ATOM   2997  CE2 TYR A 202      -6.947   4.351  17.010  1.00 91.19           C
ATOM   2998  HE2 TYR A 202      -6.119   3.644  17.067  1.00 91.19           H
ATOM   2999  CZ  TYR A 202      -7.506   4.672  15.813  1.00 91.19           C
ATOM   3000  OH  TYR A 202      -7.009   4.091  14.688  1.00 91.19           O
ATOM   3001  HH  TYR A 202      -7.530   4.391  13.889  1.00 91.19           H
ATOM   3002  HN  TYR A 202      -6.883   6.713  20.424  1.00 91.19           H
ATOM   3003  N   PRO A 203     -10.136   9.384  20.680  1.00 86.25           N
ATOM   3004  CA  PRO A 203     -10.928   9.941  21.780  1.00 86.25           C
ATOM   3005  C   PRO A 203     -11.567   8.859  22.636  1.00 86.25           C
ATOM   3006  O   PRO A 203     -11.962   7.812  22.126  1.00 86.25           O
ATOM   3007  HA  PRO A 203     -10.284  10.499  22.460  1.00 86.25           H
ATOM   3008  CB  PRO A 203     -11.978  10.799  21.072  1.00 86.25           C
ATOM   3009 1HB  PRO A 203     -12.890  10.236  20.875  1.00 86.25           H
ATOM   3010 2HB  PRO A 203     -12.262  11.663  21.673  1.00 86.25           H
ATOM   3011  CG  PRO A 203     -11.283  11.214  19.781  1.00 86.25           C
ATOM   3012 1HG  PRO A 203     -11.997  11.525  19.018  1.00 86.25           H
ATOM   3013 2HG  PRO A 203     -10.612  12.060  19.936  1.00 86.25           H
ATOM   3014  CD  PRO A 203     -10.531   9.955  19.380  1.00 86.25           C
ATOM   3015 1HD  PRO A 203     -11.163   9.269  18.817  1.00 86.25           H
ATOM   3016 2HD  PRO A 203      -9.670  10.181  18.751  1.00 86.25           H
ATOM   3017  N   SER A 204     -11.653   9.145  23.927  1.00 77.94           N
ATOM   3018  CA  SER A 204     -11.959   8.113  24.903  1.00 77.94           C
ATOM   3019  C   SER A 204     -13.357   7.547  24.646  1.00 77.94           C
ATOM   3020  O   SER A 204     -13.573   6.342  24.759  1.00 77.94           O
ATOM   3021  HA  SER A 204     -11.202   7.343  24.756  1.00 77.94           H
ATOM   3022  CB  SER A 204     -11.861   8.658  26.329  1.00 77.94           C
ATOM   3023 1HB  SER A 204     -12.207   7.899  27.032  1.00 77.94           H
ATOM   3024 2HB  SER A 204     -10.817   8.861  26.569  1.00 77.94           H
ATOM   3025  OG  SER A 204     -12.627   9.847  26.501  1.00 77.94           O
ATOM   3026  HG  SER A 204     -13.587   9.615  26.660  1.00 77.94           H
ATOM   3027  HN  SER A 204     -11.519  10.060  24.307  1.00 77.94           H
ATOM   3028  N   ASP A 205     -14.270   8.444  24.304  1.00 70.77           N
ATOM   3029  CA  ASP A 205     -15.689   8.147  24.411  1.00 70.77           C
ATOM   3030  C   ASP A 205     -16.061   7.084  23.376  1.00 70.77           C
ATOM   3031  O   ASP A 205     -16.749   6.115  23.696  1.00 70.77           O
ATOM   3032  HA  ASP A 205     -15.833   7.801  25.435  1.00 70.77           H
ATOM   3033  CB  ASP A 205     -16.535   9.391  24.136  1.00 70.77           C
ATOM   3034 1HB  ASP A 205     -16.259   9.817  23.172  1.00 70.77           H
ATOM   3035 2HB  ASP A 205     -17.587   9.113  24.073  1.00 70.77           H
ATOM   3036  CG  ASP A 205     -16.344  10.438  25.236  1.00 70.77           C
ATOM   3037  OD1 ASP A 205     -15.828  10.049  26.306  1.00 70.77           O
ATOM   3038  OD2 ASP A 205     -16.717  11.603  24.981  1.00 70.77           O
ATOM   3039  HN  ASP A 205     -14.055   9.359  23.961  1.00 70.77           H
ATOM   3040  N   GLU A 206     -15.591   7.300  22.156  1.00 74.12           N
ATOM   3041  CA  GLU A 206     -15.969   6.444  21.045  1.00 74.12           C
ATOM   3042  C   GLU A 206     -14.737   5.734  20.479  1.00 74.12           C
ATOM   3043  O   GLU A 206     -14.733   5.319  19.321  1.00 74.12           O
ATOM   3044  HA  GLU A 206     -16.657   5.710  21.466  1.00 74.12           H
ATOM   3045  CB  GLU A 206     -16.690   7.242  19.958  1.00 74.12           C
ATOM   3046 1HB  GLU A 206     -16.144   8.163  19.755  1.00 74.12           H
ATOM   3047 2HB  GLU A 206     -16.826   6.619  19.074  1.00 74.12           H
ATOM   3048  CG  GLU A 206     -18.091   7.652  20.416  1.00 74.12           C
ATOM   3049 1HG  GLU A 206     -18.062   7.950  21.464  1.00 74.12           H
ATOM   3050 2HG  GLU A 206     -18.425   8.519  19.847  1.00 74.12           H
ATOM   3051  CD  GLU A 206     -19.085   6.503  20.234  1.00 74.12           C
ATOM   3052  OE1 GLU A 206     -20.034   6.439  21.045  1.00 74.12           O
ATOM   3053  OE2 GLU A 206     -18.874   5.714  19.288  1.00 74.12           O
ATOM   3054  HN  GLU A 206     -14.965   8.044  21.922  1.00 74.12           H
ATOM   3055  N   SER A 207     -13.722   5.617  21.322  1.00 86.69           N
ATOM   3056  CA  SER A 207     -12.411   5.193  20.861  1.00 86.69           C
ATOM   3057  C   SER A 207     -12.520   3.849  20.138  1.00 86.69           C
ATOM   3058  O   SER A 207     -11.956   3.672  19.060  1.00 86.69           O
ATOM   3059  HA  SER A 207     -12.082   5.972  20.172  1.00 86.69           H
ATOM   3060  CB  SER A 207     -11.423   5.092  22.025  1.00 86.69           C
ATOM   3061 1HB  SER A 207     -10.487   4.662  21.669  1.00 86.69           H
ATOM   3062 2HB  SER A 207     -11.195   6.091  22.395  1.00 86.69           H
ATOM   3063  OG  SER A 207     -11.935   4.297  23.091  1.00 86.69           O
ATOM   3064  HG  SER A 207     -11.373   4.420  23.909  1.00 86.69           H
ATOM   3065  HN  SER A 207     -13.784   5.805  22.302  1.00 86.69           H
ATOM   3066  N   THR A 208     -13.249   2.936  20.762  1.00 87.00           N
ATOM   3067  CA  THR A 208     -13.331   1.574  20.262  1.00 87.00           C
ATOM   3068  C   THR A 208     -13.980   1.552  18.877  1.00 87.00           C
ATOM   3069  O   THR A 208     -13.480   0.898  17.963  1.00 87.00           O
ATOM   3070  HA  THR A 208     -12.318   1.189  20.146  1.00 87.00           H
ATOM   3071  CB  THR A 208     -14.081   0.734  21.298  1.00 87.00           C
ATOM   3072  HB  THR A 208     -15.130   1.025  21.349  1.00 87.00           H
ATOM   3073  OG1 THR A 208     -13.333   0.914  22.498  1.00 87.00           O
ATOM   3074  HG1 THR A 208     -12.387   0.622  22.358  1.00 87.00           H
ATOM   3075  CG2 THR A 208     -13.981  -0.767  21.018  1.00 87.00           C
ATOM   3076 1HG2 THR A 208     -12.934  -1.071  21.034  1.00 87.00           H
ATOM   3077 2HG2 THR A 208     -14.407  -0.983  20.039  1.00 87.00           H
ATOM   3078 3HG2 THR A 208     -14.530  -1.316  21.783  1.00 87.00           H
ATOM   3079  HN  THR A 208     -13.777   3.113  21.592  1.00 87.00           H
ATOM   3080  N   LYS A 209     -15.085   2.275  18.765  1.00 82.81           N
ATOM   3081  CA  LYS A 209     -15.840   2.301  17.524  1.00 82.81           C
ATOM   3082  C   LYS A 209     -14.968   2.893  16.414  1.00 82.81           C
ATOM   3083  O   LYS A 209     -14.929   2.367  15.303  1.00 82.81           O
ATOM   3084  HA  LYS A 209     -16.077   1.269  17.263  1.00 82.81           H
ATOM   3085  CB  LYS A 209     -17.168   3.035  17.719  1.00 82.81           C
ATOM   3086 1HB  LYS A 209     -16.981   4.035  18.112  1.00 82.81           H
ATOM   3087 2HB  LYS A 209     -17.664   3.159  16.757  1.00 82.81           H
ATOM   3088  CG  LYS A 209     -18.082   2.268  18.677  1.00 82.81           C
ATOM   3089 1HG  LYS A 209     -18.155   1.227  18.361  1.00 82.81           H
ATOM   3090 2HG  LYS A 209     -17.649   2.268  19.677  1.00 82.81           H
ATOM   3091  CD  LYS A 209     -19.479   2.892  18.719  1.00 82.81           C
ATOM   3092 1HD  LYS A 209     -19.396   3.978  18.686  1.00 82.81           H
ATOM   3093 2HD  LYS A 209     -20.044   2.588  17.839  1.00 82.81           H
ATOM   3094  CE  LYS A 209     -20.229   2.471  19.984  1.00 82.81           C
ATOM   3095 1HE  LYS A 209     -20.740   1.524  19.813  1.00 82.81           H
ATOM   3096 2HE  LYS A 209     -19.521   2.308  20.797  1.00 82.81           H
ATOM   3097  NZ  LYS A 209     -21.211   3.508  20.374  1.00 82.81           N
ATOM   3098 1HZ  LYS A 209     -21.793   3.156  21.126  1.00 82.81           H
ATOM   3099 2HZ  LYS A 209     -20.719   4.338  20.687  1.00 82.81           H
ATOM   3100 3HZ  LYS A 209     -21.792   3.740  19.576  1.00 82.81           H
ATOM   3101  HN  LYS A 209     -15.464   2.834  19.502  1.00 82.81           H
ATOM   3102  N   LEU A 210     -14.289   3.979  16.755  1.00 88.59           N
ATOM   3103  CA  LEU A 210     -13.521   4.721  15.769  1.00 88.59           C
ATOM   3104  C   LEU A 210     -12.406   3.828  15.220  1.00 88.59           C
ATOM   3105  O   LEU A 210     -12.236   3.717  14.007  1.00 88.59           O
ATOM   3106  HA  LEU A 210     -14.196   4.972  14.951  1.00 88.59           H
ATOM   3107  CB  LEU A 210     -13.018   6.038  16.363  1.00 88.59           C
ATOM   3108 1HB  LEU A 210     -13.859   6.546  16.835  1.00 88.59           H
ATOM   3109 2HB  LEU A 210     -12.302   5.808  17.152  1.00 88.59           H
ATOM   3110  CG  LEU A 210     -12.359   7.008  15.381  1.00 88.59           C
ATOM   3111  HG  LEU A 210     -11.550   6.483  14.873  1.00 88.59           H
ATOM   3112  CD1 LEU A 210     -13.350   7.458  14.306  1.00 88.59           C
ATOM   3113 1HD1 LEU A 210     -13.706   6.588  13.753  1.00 88.59           H
ATOM   3114 2HD1 LEU A 210     -14.196   7.959  14.777  1.00 88.59           H
ATOM   3115 3HD1 LEU A 210     -12.856   8.147  13.621  1.00 88.59           H
ATOM   3116  CD2 LEU A 210     -11.735   8.195  16.117  1.00 88.59           C
ATOM   3117 1HD2 LEU A 210     -12.509   8.728  16.669  1.00 88.59           H
ATOM   3118 2HD2 LEU A 210     -10.977   7.833  16.813  1.00 88.59           H
ATOM   3119 3HD2 LEU A 210     -11.273   8.869  15.396  1.00 88.59           H
ATOM   3120  HN  LEU A 210     -14.259   4.351  17.682  1.00 88.59           H
ATOM   3121  N   LYS A 211     -11.676   3.215  16.140  1.00 93.23           N
ATOM   3122  CA  LYS A 211     -10.581   2.338  15.764  1.00 93.23           C
ATOM   3123  C   LYS A 211     -11.109   1.233  14.847  1.00 93.23           C
ATOM   3124  O   LYS A 211     -10.537   0.971  13.790  1.00 93.23           O
ATOM   3125  HA  LYS A 211      -9.861   2.935  15.204  1.00 93.23           H
ATOM   3126  CB  LYS A 211      -9.863   1.812  17.008  1.00 93.23           C
ATOM   3127 1HB  LYS A 211      -9.470   2.648  17.587  1.00 93.23           H
ATOM   3128 2HB  LYS A 211     -10.573   1.288  17.648  1.00 93.23           H
ATOM   3129  CG  LYS A 211      -8.720   0.869  16.626  1.00 93.23           C
ATOM   3130 1HG  LYS A 211      -9.128  -0.046  16.197  1.00 93.23           H
ATOM   3131 2HG  LYS A 211      -8.103   1.334  15.856  1.00 93.23           H
ATOM   3132  CD  LYS A 211      -7.858   0.530  17.843  1.00 93.23           C
ATOM   3133 1HD  LYS A 211      -7.479   1.448  18.292  1.00 93.23           H
ATOM   3134 2HD  LYS A 211      -8.468   0.034  18.598  1.00 93.23           H
ATOM   3135  CE  LYS A 211      -6.687  -0.374  17.451  1.00 93.23           C
ATOM   3136 1HE  LYS A 211      -7.064  -1.334  17.098  1.00 93.23           H
ATOM   3137 2HE  LYS A 211      -6.134   0.075  16.626  1.00 93.23           H
ATOM   3138  NZ  LYS A 211      -5.785  -0.583  18.605  1.00 93.23           N
ATOM   3139 1HZ  LYS A 211      -5.107  -1.302  18.378  1.00 93.23           H
ATOM   3140 2HZ  LYS A 211      -5.301   0.283  18.817  1.00 93.23           H
ATOM   3141 3HZ  LYS A 211      -6.328  -0.872  19.411  1.00 93.23           H
ATOM   3142  HN  LYS A 211     -11.823   3.309  17.125  1.00 93.23           H
ATOM   3143  N   SER A 212     -12.196   0.614  15.284  1.00 91.34           N
ATOM   3144  CA  SER A 212     -12.754  -0.518  14.565  1.00 91.34           C
ATOM   3145  C   SER A 212     -13.160  -0.092  13.152  1.00 91.34           C
ATOM   3146  O   SER A 212     -12.949  -0.832  12.192  1.00 91.34           O
ATOM   3147  HA  SER A 212     -11.954  -1.258  14.526  1.00 91.34           H
ATOM   3148  CB  SER A 212     -13.956  -1.105  15.308  1.00 91.34           C
ATOM   3149 1HB  SER A 212     -14.737  -0.350  15.388  1.00 91.34           H
ATOM   3150 2HB  SER A 212     -14.370  -1.932  14.731  1.00 91.34           H
ATOM   3151  OG  SER A 212     -13.605  -1.565  16.610  1.00 91.34           O
ATOM   3152  HG  SER A 212     -13.813  -0.860  17.289  1.00 91.34           H
ATOM   3153  HN  SER A 212     -12.693   0.875  16.112  1.00 91.34           H
ATOM   3154  N   ALA A 213     -13.734   1.099  13.070  1.00 94.69           N
ATOM   3155  CA  ALA A 213     -14.198   1.620  11.795  1.00 94.69           C
ATOM   3156  C   ALA A 213     -12.997   1.846  10.874  1.00 94.69           C
ATOM   3157  O   ALA A 213     -13.027   1.467   9.705  1.00 94.69           O
ATOM   3158  HA  ALA A 213     -14.851   0.870  11.348  1.00 94.69           H
ATOM   3159  CB  ALA A 213     -15.003   2.900  12.028  1.00 94.69           C
ATOM   3160 1HB  ALA A 213     -15.860   2.679  12.664  1.00 94.69           H
ATOM   3161 2HB  ALA A 213     -14.371   3.642  12.516  1.00 94.69           H
ATOM   3162 3HB  ALA A 213     -15.350   3.290  11.072  1.00 94.69           H
ATOM   3163  HN  ALA A 213     -13.884   1.703  13.853  1.00 94.69           H
ATOM   3164  N   VAL A 214     -11.968   2.463  11.437  1.00 92.94           N
ATOM   3165  CA  VAL A 214     -10.784   2.799  10.666  1.00 92.94           C
ATOM   3166  C   VAL A 214     -10.170   1.518  10.097  1.00 92.94           C
ATOM   3167  O   VAL A 214      -9.789   1.473   8.929  1.00 92.94           O
ATOM   3168  HA  VAL A 214     -11.099   3.434   9.838  1.00 92.94           H
ATOM   3169  CB  VAL A 214      -9.806   3.598  11.530  1.00 92.94           C
ATOM   3170  HB  VAL A 214      -9.659   3.052  12.462  1.00 92.94           H
ATOM   3171  CG1 VAL A 214      -8.446   3.728  10.841  1.00 92.94           C
ATOM   3172 1HG1 VAL A 214      -8.029   2.735  10.669  1.00 92.94           H
ATOM   3173 2HG1 VAL A 214      -8.569   4.240   9.887  1.00 92.94           H
ATOM   3174 3HG1 VAL A 214      -7.770   4.300  11.477  1.00 92.94           H
ATOM   3175  CG2 VAL A 214     -10.378   4.974  11.876  1.00 92.94           C
ATOM   3176 1HG2 VAL A 214     -10.568   5.530  10.958  1.00 92.94           H
ATOM   3177 2HG2 VAL A 214     -11.311   4.851  12.426  1.00 92.94           H
ATOM   3178 3HG2 VAL A 214      -9.663   5.521  12.490  1.00 92.94           H
ATOM   3179  HN  VAL A 214     -11.936   2.732  12.400  1.00 92.94           H
ATOM   3180  N   LEU A 215     -10.093   0.507  10.951  1.00 92.57           N
ATOM   3181  CA  LEU A 215      -9.456  -0.743  10.575  1.00 92.57           C
ATOM   3182  C   LEU A 215     -10.302  -1.440   9.507  1.00 92.57           C
ATOM   3183  O   LEU A 215      -9.767  -1.964   8.531  1.00 92.57           O
ATOM   3184  HA  LEU A 215      -8.486  -0.499  10.142  1.00 92.57           H
ATOM   3185  CB  LEU A 215      -9.196  -1.605  11.812  1.00 92.57           C
ATOM   3186 1HB  LEU A 215     -10.124  -1.684  12.377  1.00 92.57           H
ATOM   3187 2HB  LEU A 215      -8.937  -2.611  11.481  1.00 92.57           H
ATOM   3188  CG  LEU A 215      -8.097  -1.110  12.755  1.00 92.57           C
ATOM   3189  HG  LEU A 215      -8.375  -0.119  13.112  1.00 92.57           H
ATOM   3190  CD1 LEU A 215      -7.979  -2.016  13.982  1.00 92.57           C
ATOM   3191 1HD1 LEU A 215      -8.926  -2.023  14.521  1.00 92.57           H
ATOM   3192 2HD1 LEU A 215      -7.736  -3.030  13.663  1.00 92.57           H
ATOM   3193 3HD1 LEU A 215      -7.191  -1.642  14.636  1.00 92.57           H
ATOM   3194  CD2 LEU A 215      -6.765  -0.968  12.017  1.00 92.57           C
ATOM   3195 1HD2 LEU A 215      -6.468  -1.935  11.612  1.00 92.57           H
ATOM   3196 2HD2 LEU A 215      -6.875  -0.252  11.203  1.00 92.57           H
ATOM   3197 3HD2 LEU A 215      -6.001  -0.615  12.711  1.00 92.57           H
ATOM   3198  HN  LEU A 215     -10.456   0.533  11.882  1.00 92.57           H
ATOM   3199  N   THR A 216     -11.608  -1.424   9.728  1.00 92.20           N
ATOM   3200  CA  THR A 216     -12.528  -2.092   8.824  1.00 92.20           C
ATOM   3201  C   THR A 216     -12.420  -1.500   7.418  1.00 92.20           C
ATOM   3202  O   THR A 216     -12.358  -2.235   6.433  1.00 92.20           O
ATOM   3203  HA  THR A 216     -12.239  -3.141   8.752  1.00 92.20           H
ATOM   3204  CB  THR A 216     -13.934  -1.990   9.420  1.00 92.20           C
ATOM   3205  HB  THR A 216     -14.254  -0.950   9.486  1.00 92.20           H
ATOM   3206  OG1 THR A 216     -13.836  -2.684  10.661  1.00 92.20           O
ATOM   3207  HG1 THR A 216     -13.738  -2.030  11.411  1.00 92.20           H
ATOM   3208  CG2 THR A 216     -14.966  -2.792   8.625  1.00 92.20           C
ATOM   3209 1HG2 THR A 216     -14.681  -3.844   8.616  1.00 92.20           H
ATOM   3210 2HG2 THR A 216     -15.008  -2.419   7.602  1.00 92.20           H
ATOM   3211 3HG2 THR A 216     -15.946  -2.685   9.090  1.00 92.20           H
ATOM   3212  HN  THR A 216     -12.038  -0.965  10.506  1.00 92.20           H
ATOM   3213  N   LEU A 217     -12.400  -0.176   7.368  1.00 89.83           N
ATOM   3214  CA  LEU A 217     -12.283   0.524   6.100  1.00 89.83           C
ATOM   3215  C   LEU A 217     -10.991   0.093   5.402  1.00 89.83           C
ATOM   3216  O   LEU A 217     -10.973  -0.106   4.189  1.00 89.83           O
ATOM   3217  HA  LEU A 217     -13.127   0.221   5.480  1.00 89.83           H
ATOM   3218  CB  LEU A 217     -12.393   2.035   6.310  1.00 89.83           C
ATOM   3219 1HB  LEU A 217     -11.823   2.302   7.199  1.00 89.83           H
ATOM   3220 2HB  LEU A 217     -11.919   2.535   5.465  1.00 89.83           H
ATOM   3221  CG  LEU A 217     -13.811   2.589   6.463  1.00 89.83           C
ATOM   3222  HG  LEU A 217     -14.341   1.975   7.191  1.00 89.83           H
ATOM   3223  CD1 LEU A 217     -13.786   4.018   7.010  1.00 89.83           C
ATOM   3224 1HD1 LEU A 217     -13.301   4.024   7.986  1.00 89.83           H
ATOM   3225 2HD1 LEU A 217     -13.232   4.660   6.325  1.00 89.83           H
ATOM   3226 3HD1 LEU A 217     -14.807   4.387   7.109  1.00 89.83           H
ATOM   3227  CD2 LEU A 217     -14.583   2.494   5.145  1.00 89.83           C
ATOM   3228 1HD2 LEU A 217     -14.064   3.069   4.378  1.00 89.83           H
ATOM   3229 2HD2 LEU A 217     -14.646   1.450   4.836  1.00 89.83           H
ATOM   3230 3HD2 LEU A 217     -15.587   2.894   5.282  1.00 89.83           H
ATOM   3231  HN  LEU A 217     -12.463   0.415   8.172  1.00 89.83           H
ATOM   3232  N   LYS A 218      -9.941  -0.039   6.200  1.00 88.57           N
ATOM   3233  CA  LYS A 218      -8.632  -0.371   5.665  1.00 88.57           C
ATOM   3234  C   LYS A 218      -8.698  -1.736   4.977  1.00 88.57           C
ATOM   3235  O   LYS A 218      -8.161  -1.912   3.884  1.00 88.57           O
ATOM   3236  HA  LYS A 218      -8.384   0.381   4.916  1.00 88.57           H
ATOM   3237  CB  LYS A 218      -7.567  -0.285   6.761  1.00 88.57           C
ATOM   3238 1HB  LYS A 218      -7.670   0.656   7.300  1.00 88.57           H
ATOM   3239 2HB  LYS A 218      -7.721  -1.085   7.485  1.00 88.57           H
ATOM   3240  CG  LYS A 218      -6.161  -0.390   6.168  1.00 88.57           C
ATOM   3241 1HG  LYS A 218      -6.082  -1.295   5.566  1.00 88.57           H
ATOM   3242 2HG  LYS A 218      -5.979   0.453   5.502  1.00 88.57           H
ATOM   3243  CD  LYS A 218      -5.101  -0.413   7.272  1.00 88.57           C
ATOM   3244 1HD  LYS A 218      -5.133   0.522   7.831  1.00 88.57           H
ATOM   3245 2HD  LYS A 218      -5.323  -1.214   7.978  1.00 88.57           H
ATOM   3246  CE  LYS A 218      -3.703  -0.616   6.685  1.00 88.57           C
ATOM   3247 1HE  LYS A 218      -3.713  -1.453   5.987  1.00 88.57           H
ATOM   3248 2HE  LYS A 218      -3.408   0.268   6.120  1.00 88.57           H
ATOM   3249  NZ  LYS A 218      -2.721  -0.873   7.763  1.00 88.57           N
ATOM   3250 1HZ  LYS A 218      -1.852  -1.200   7.357  1.00 88.57           H
ATOM   3251 2HZ  LYS A 218      -2.552  -0.016   8.278  1.00 88.57           H
ATOM   3252 3HZ  LYS A 218      -3.087  -1.578   8.392  1.00 88.57           H
ATOM   3253  HN  LYS A 218      -9.975   0.077   7.193  1.00 88.57           H
ATOM   3254  N   VAL A 219      -9.360  -2.669   5.646  1.00 92.33           N
ATOM   3255  CA  VAL A 219      -9.396  -4.043   5.177  1.00 92.33           C
ATOM   3256  C   VAL A 219     -10.262  -4.126   3.918  1.00 92.33           C
ATOM   3257  O   VAL A 219      -9.874  -4.754   2.934  1.00 92.33           O
ATOM   3258  HA  VAL A 219      -8.376  -4.330   4.921  1.00 92.33           H
ATOM   3259  CB  VAL A 219      -9.880  -4.966   6.297  1.00 92.33           C
ATOM   3260  HB  VAL A 219     -10.852  -4.604   6.633  1.00 92.33           H
ATOM   3261  CG1 VAL A 219     -10.063  -6.397   5.788  1.00 92.33           C
ATOM   3262 1HG1 VAL A 219     -10.800  -6.406   4.985  1.00 92.33           H
ATOM   3263 2HG1 VAL A 219      -9.111  -6.774   5.413  1.00 92.33           H
ATOM   3264 3HG1 VAL A 219     -10.408  -7.032   6.605  1.00 92.33           H
ATOM   3265  CG2 VAL A 219      -8.925  -4.926   7.492  1.00 92.33           C
ATOM   3266 1HG2 VAL A 219      -7.934  -5.252   7.176  1.00 92.33           H
ATOM   3267 2HG2 VAL A 219      -8.868  -3.909   7.878  1.00 92.33           H
ATOM   3268 3HG2 VAL A 219      -9.293  -5.591   8.274  1.00 92.33           H
ATOM   3269  HN  VAL A 219      -9.866  -2.497   6.492  1.00 92.33           H
ATOM   3270  N   ILE A 220     -11.418  -3.483   3.991  1.00 92.34           N
ATOM   3271  CA  ILE A 220     -12.399  -3.587   2.924  1.00 92.34           C
ATOM   3272  C   ILE A 220     -11.831  -2.958   1.651  1.00 92.34           C
ATOM   3273  O   ILE A 220     -11.726  -3.621   0.620  1.00 92.34           O
ATOM   3274  HA  ILE A 220     -12.570  -4.647   2.739  1.00 92.34           H
ATOM   3275  CB  ILE A 220     -13.735  -2.983   3.365  1.00 92.34           C
ATOM   3276  HB  ILE A 220     -13.541  -1.998   3.789  1.00 92.34           H
ATOM   3277  CG1 ILE A 220     -14.383  -3.828   4.463  1.00 92.34           C
ATOM   3278 1HG1 ILE A 220     -14.596  -4.826   4.080  1.00 92.34           H
ATOM   3279 2HG1 ILE A 220     -13.687  -3.948   5.293  1.00 92.34           H
ATOM   3280  CG2 ILE A 220     -14.668  -2.785   2.169  1.00 92.34           C
ATOM   3281 1HG2 ILE A 220     -14.200  -2.111   1.451  1.00 92.34           H
ATOM   3282 2HG2 ILE A 220     -14.859  -3.747   1.693  1.00 92.34           H
ATOM   3283 3HG2 ILE A 220     -15.609  -2.354   2.510  1.00 92.34           H
ATOM   3284  CD1 ILE A 220     -15.675  -3.180   4.963  1.00 92.34           C
ATOM   3285 1HD1 ILE A 220     -15.454  -2.193   5.367  1.00 92.34           H
ATOM   3286 2HD1 ILE A 220     -16.378  -3.085   4.135  1.00 92.34           H
ATOM   3287 3HD1 ILE A 220     -16.115  -3.802   5.743  1.00 92.34           H
ATOM   3288  HN  ILE A 220     -11.687  -2.902   4.758  1.00 92.34           H
ATOM   3289  N   LEU A 221     -11.478  -1.685   1.764  1.00 92.09           N
ATOM   3290  CA  LEU A 221     -11.083  -0.912   0.599  1.00 92.09           C
ATOM   3291  C   LEU A 221      -9.635  -1.247   0.237  1.00 92.09           C
ATOM   3292  O   LEU A 221      -9.221  -1.072  -0.908  1.00 92.09           O
ATOM   3293  HA  LEU A 221     -11.725  -1.216  -0.228  1.00 92.09           H
ATOM   3294  CB  LEU A 221     -11.328   0.579   0.837  1.00 92.09           C
ATOM   3295 1HB  LEU A 221     -10.727   0.894   1.690  1.00 92.09           H
ATOM   3296 2HB  LEU A 221     -10.964   1.130  -0.030  1.00 92.09           H
ATOM   3297  CG  LEU A 221     -12.780   0.988   1.093  1.00 92.09           C
ATOM   3298  HG  LEU A 221     -13.139   0.443   1.966  1.00 92.09           H
ATOM   3299  CD1 LEU A 221     -12.880   2.480   1.420  1.00 92.09           C
ATOM   3300 1HD1 LEU A 221     -12.293   2.696   2.312  1.00 92.09           H
ATOM   3301 2HD1 LEU A 221     -12.496   3.061   0.582  1.00 92.09           H
ATOM   3302 3HD1 LEU A 221     -13.923   2.743   1.597  1.00 92.09           H
ATOM   3303  CD2 LEU A 221     -13.675   0.598  -0.084  1.00 92.09           C
ATOM   3304 1HD2 LEU A 221     -13.326   1.097  -0.988  1.00 92.09           H
ATOM   3305 2HD2 LEU A 221     -13.636  -0.482  -0.227  1.00 92.09           H
ATOM   3306 3HD2 LEU A 221     -14.702   0.900   0.124  1.00 92.09           H
ATOM   3307  HN  LEU A 221     -11.460  -1.185   2.629  1.00 92.09           H
ATOM   3308  N   GLY A 222      -8.904  -1.723   1.235  1.00 91.49           N
ATOM   3309  CA  GLY A 222      -7.471  -1.913   1.088  1.00 91.49           C
ATOM   3310  C   GLY A 222      -7.163  -3.220   0.356  1.00 91.49           C
ATOM   3311  O   GLY A 222      -6.110  -3.353  -0.267  1.00 91.49           O
ATOM   3312 1HA  GLY A 222      -7.044  -1.074   0.539  1.00 91.49           H
ATOM   3313 2HA  GLY A 222      -7.000  -1.922   2.071  1.00 91.49           H
ATOM   3314  HN  GLY A 222      -9.275  -1.977   2.128  1.00 91.49           H
ATOM   3315  N   PHE A 223      -8.099  -4.152   0.455  1.00 90.84           N
ATOM   3316  CA  PHE A 223      -7.877  -5.493  -0.057  1.00 90.84           C
ATOM   3317  C   PHE A 223      -9.125  -6.024  -0.765  1.00 90.84           C
ATOM   3318  O   PHE A 223      -9.106  -6.261  -1.971  1.00 90.84           O
ATOM   3319  HA  PHE A 223      -7.054  -5.436  -0.769  1.00 90.84           H
ATOM   3320  CB  PHE A 223      -7.570  -6.386   1.148  1.00 90.84           C
ATOM   3321 1HB  PHE A 223      -6.749  -5.946   1.713  1.00 90.84           H
ATOM   3322 2HB  PHE A 223      -8.438  -6.401   1.806  1.00 90.84           H
ATOM   3323  CG  PHE A 223      -7.203  -7.825   0.778  1.00 90.84           C
ATOM   3324  CD1 PHE A 223      -8.079  -8.835   1.026  1.00 90.84           C
ATOM   3325  HD1 PHE A 223      -9.043  -8.620   1.488  1.00 90.84           H
ATOM   3326  CD2 PHE A 223      -6.001  -8.093   0.202  1.00 90.84           C
ATOM   3327  HD2 PHE A 223      -5.299  -7.284   0.003  1.00 90.84           H
ATOM   3328  CE1 PHE A 223      -7.739 -10.170   0.684  1.00 90.84           C
ATOM   3329  HE1 PHE A 223      -8.441 -10.980   0.883  1.00 90.84           H
ATOM   3330  CE2 PHE A 223      -5.660  -9.429  -0.141  1.00 90.84           C
ATOM   3331  HE2 PHE A 223      -4.697  -9.644  -0.602  1.00 90.84           H
ATOM   3332  CZ  PHE A 223      -6.536 -10.439   0.107  1.00 90.84           C
ATOM   3333  HZ  PHE A 223      -6.275 -11.464  -0.156  1.00 90.84           H
ATOM   3334  HN  PHE A 223      -8.995  -4.002   0.874  1.00 90.84           H
ATOM   3335  N   PHE A 224     -10.182  -6.195   0.016  1.00 86.02           N
ATOM   3336  CA  PHE A 224     -11.307  -7.008  -0.414  1.00 86.02           C
ATOM   3337  C   PHE A 224     -11.892  -6.482  -1.727  1.00 86.02           C
ATOM   3338  O   PHE A 224     -12.059  -7.239  -2.683  1.00 86.02           O
ATOM   3339  HA  PHE A 224     -10.936  -8.021  -0.564  1.00 86.02           H
ATOM   3340  CB  PHE A 224     -12.373  -6.911   0.679  1.00 86.02           C
ATOM   3341 1HB  PHE A 224     -12.358  -5.906   1.100  1.00 86.02           H
ATOM   3342 2HB  PHE A 224     -13.355  -7.054   0.229  1.00 86.02           H
ATOM   3343  CG  PHE A 224     -12.196  -7.925   1.812  1.00 86.02           C
ATOM   3344  CD1 PHE A 224     -12.574  -9.219   1.631  1.00 86.02           C
ATOM   3345  HD1 PHE A 224     -13.002  -9.534   0.680  1.00 86.02           H
ATOM   3346  CD2 PHE A 224     -11.660  -7.532   2.999  1.00 86.02           C
ATOM   3347  HD2 PHE A 224     -11.358  -6.495   3.143  1.00 86.02           H
ATOM   3348  CE1 PHE A 224     -12.409 -10.160   2.682  1.00 86.02           C
ATOM   3349  HE1 PHE A 224     -12.712 -11.197   2.538  1.00 86.02           H
ATOM   3350  CE2 PHE A 224     -11.496  -8.473   4.050  1.00 86.02           C
ATOM   3351  HE2 PHE A 224     -11.067  -8.158   5.001  1.00 86.02           H
ATOM   3352  CZ  PHE A 224     -11.874  -9.767   3.869  1.00 86.02           C
ATOM   3353  HZ  PHE A 224     -11.748 -10.489   4.676  1.00 86.02           H
ATOM   3354  HN  PHE A 224     -10.276  -5.792   0.926  1.00 86.02           H
ATOM   3355  N   LEU A 225     -12.187  -5.191  -1.732  1.00 93.03           N
ATOM   3356  CA  LEU A 225     -12.801  -4.567  -2.892  1.00 93.03           C
ATOM   3357  C   LEU A 225     -11.870  -4.715  -4.097  1.00 93.03           C
ATOM   3358  O   LEU A 225     -12.268  -5.249  -5.131  1.00 93.03           O
ATOM   3359  HA  LEU A 225     -13.725  -5.106  -3.101  1.00 93.03           H
ATOM   3360  CB  LEU A 225     -13.182  -3.118  -2.582  1.00 93.03           C
ATOM   3361 1HB  LEU A 225     -13.928  -3.121  -1.788  1.00 93.03           H
ATOM   3362 2HB  LEU A 225     -12.301  -2.608  -2.191  1.00 93.03           H
ATOM   3363  CG  LEU A 225     -13.730  -2.304  -3.756  1.00 93.03           C
ATOM   3364  HG  LEU A 225     -13.056  -2.429  -4.603  1.00 93.03           H
ATOM   3365  CD1 LEU A 225     -15.102  -2.822  -4.190  1.00 93.03           C
ATOM   3366 1HD1 LEU A 225     -15.016  -3.864  -4.497  1.00 93.03           H
ATOM   3367 2HD1 LEU A 225     -15.800  -2.746  -3.355  1.00 93.03           H
ATOM   3368 3HD1 LEU A 225     -15.469  -2.226  -5.025  1.00 93.03           H
ATOM   3369  CD2 LEU A 225     -13.761  -0.811  -3.420  1.00 93.03           C
ATOM   3370 1HD2 LEU A 225     -14.399  -0.647  -2.552  1.00 93.03           H
ATOM   3371 2HD2 LEU A 225     -12.750  -0.468  -3.198  1.00 93.03           H
ATOM   3372 3HD2 LEU A 225     -14.155  -0.256  -4.271  1.00 93.03           H
ATOM   3373  HN  LEU A 225     -12.013  -4.575  -0.963  1.00 93.03           H
ATOM   3374  N   PRO A 226     -10.619  -4.246  -3.987  1.00 93.78           N
ATOM   3375  CA  PRO A 226      -9.668  -4.370  -5.094  1.00 93.78           C
ATOM   3376  C   PRO A 226      -9.547  -5.800  -5.594  1.00 93.78           C
ATOM   3377  O   PRO A 226      -9.547  -6.042  -6.800  1.00 93.78           O
ATOM   3378  HA  PRO A 226     -10.015  -3.796  -5.953  1.00 93.78           H
ATOM   3379  CB  PRO A 226      -8.352  -3.864  -4.499  1.00 93.78           C
ATOM   3380 1HB  PRO A 226      -7.764  -4.678  -4.075  1.00 93.78           H
ATOM   3381 2HB  PRO A 226      -7.730  -3.381  -5.252  1.00 93.78           H
ATOM   3382  CG  PRO A 226      -8.805  -2.880  -3.427  1.00 93.78           C
ATOM   3383 1HG  PRO A 226      -8.025  -2.701  -2.686  1.00 93.78           H
ATOM   3384 2HG  PRO A 226      -9.055  -1.907  -3.850  1.00 93.78           H
ATOM   3385  CD  PRO A 226     -10.018  -3.569  -2.824  1.00 93.78           C
ATOM   3386 1HD  PRO A 226      -9.736  -4.280  -2.048  1.00 93.78           H
ATOM   3387 2HD  PRO A 226     -10.702  -2.855  -2.364  1.00 93.78           H
ATOM   3388  N   PHE A 227      -9.447  -6.719  -4.645  1.00 91.86           N
ATOM   3389  CA  PHE A 227      -9.188  -8.110  -4.974  1.00 91.86           C
ATOM   3390  C   PHE A 227     -10.321  -8.693  -5.821  1.00 91.86           C
ATOM   3391  O   PHE A 227     -10.071  -9.345  -6.834  1.00 91.86           O
ATOM   3392  HA  PHE A 227      -8.259  -8.141  -5.542  1.00 91.86           H
ATOM   3393  CB  PHE A 227      -9.111  -8.876  -3.651  1.00 91.86           C
ATOM   3394 1HB  PHE A 227      -8.283  -8.482  -3.063  1.00 91.86           H
ATOM   3395 2HB  PHE A 227     -10.022  -8.691  -3.083  1.00 91.86           H
ATOM   3396  CG  PHE A 227      -8.928 -10.386  -3.816  1.00 91.86           C
ATOM   3397  CD1 PHE A 227      -9.966 -11.228  -3.567  1.00 91.86           C
ATOM   3398  HD1 PHE A 227     -10.929 -10.827  -3.250  1.00 91.86           H
ATOM   3399  CD2 PHE A 227      -7.727 -10.886  -4.212  1.00 91.86           C
ATOM   3400  HD2 PHE A 227      -6.895 -10.211  -4.412  1.00 91.86           H
ATOM   3401  CE1 PHE A 227      -9.796 -12.630  -3.720  1.00 91.86           C
ATOM   3402  HE1 PHE A 227     -10.629 -13.305  -3.520  1.00 91.86           H
ATOM   3403  CE2 PHE A 227      -7.557 -12.288  -4.366  1.00 91.86           C
ATOM   3404  HE2 PHE A 227      -6.594 -12.688  -4.683  1.00 91.86           H
ATOM   3405  CZ  PHE A 227      -8.595 -13.130  -4.116  1.00 91.86           C
ATOM   3406  HZ  PHE A 227      -8.465 -14.205  -4.234  1.00 91.86           H
ATOM   3407  HN  PHE A 227      -9.539  -6.526  -3.668  1.00 91.86           H
ATOM   3408  N   VAL A 228     -11.542  -8.436  -5.376  1.00 94.59           N
ATOM   3409  CA  VAL A 228     -12.713  -8.972  -6.051  1.00 94.59           C
ATOM   3410  C   VAL A 228     -12.738  -8.470  -7.496  1.00 94.59           C
ATOM   3411  O   VAL A 228     -12.983  -9.243  -8.421  1.00 94.59           O
ATOM   3412  HA  VAL A 228     -12.619 -10.058  -6.058  1.00 94.59           H
ATOM   3413  CB  VAL A 228     -13.978  -8.610  -5.270  1.00 94.59           C
ATOM   3414  HB  VAL A 228     -13.965  -7.535  -5.091  1.00 94.59           H
ATOM   3415  CG1 VAL A 228     -15.234  -8.937  -6.080  1.00 94.59           C
ATOM   3416 1HG1 VAL A 228     -15.224  -8.371  -7.011  1.00 94.59           H
ATOM   3417 2HG1 VAL A 228     -15.254 -10.004  -6.304  1.00 94.59           H
ATOM   3418 3HG1 VAL A 228     -16.119  -8.670  -5.502  1.00 94.59           H
ATOM   3419  CG2 VAL A 228     -14.003  -9.312  -3.911  1.00 94.59           C
ATOM   3420 1HG2 VAL A 228     -13.981 -10.392  -4.060  1.00 94.59           H
ATOM   3421 2HG2 VAL A 228     -13.134  -9.008  -3.328  1.00 94.59           H
ATOM   3422 3HG2 VAL A 228     -14.913  -9.038  -3.377  1.00 94.59           H
ATOM   3423  HN  VAL A 228     -11.738  -7.874  -4.573  1.00 94.59           H
ATOM   3424  N   VAL A 229     -12.481  -7.179  -7.645  1.00 94.81           N
ATOM   3425  CA  VAL A 229     -12.542  -6.549  -8.953  1.00 94.81           C
ATOM   3426  C   VAL A 229     -11.454  -7.143  -9.850  1.00 94.81           C
ATOM   3427  O   VAL A 229     -11.712  -7.483 -11.003  1.00 94.81           O
ATOM   3428  HA  VAL A 229     -13.516  -6.780  -9.384  1.00 94.81           H
ATOM   3429  CB  VAL A 229     -12.435  -5.030  -8.808  1.00 94.81           C
ATOM   3430  HB  VAL A 229     -11.531  -4.810  -8.240  1.00 94.81           H
ATOM   3431  CG1 VAL A 229     -12.306  -4.357 -10.176  1.00 94.81           C
ATOM   3432 1HG1 VAL A 229     -11.411  -4.724 -10.679  1.00 94.81           H
ATOM   3433 2HG1 VAL A 229     -13.183  -4.590 -10.780  1.00 94.81           H
ATOM   3434 3HG1 VAL A 229     -12.231  -3.277 -10.044  1.00 94.81           H
ATOM   3435  CG2 VAL A 229     -13.627  -4.468  -8.031  1.00 94.81           C
ATOM   3436 1HG2 VAL A 229     -14.550  -4.705  -8.561  1.00 94.81           H
ATOM   3437 2HG2 VAL A 229     -13.655  -4.913  -7.036  1.00 94.81           H
ATOM   3438 3HG2 VAL A 229     -13.526  -3.386  -7.943  1.00 94.81           H
ATOM   3439  HN  VAL A 229     -12.237  -6.567  -6.892  1.00 94.81           H
ATOM   3440  N   MET A 230     -10.259  -7.248  -9.286  1.00 89.15           N
ATOM   3441  CA  MET A 230      -9.122  -7.759 -10.033  1.00 89.15           C
ATOM   3442  C   MET A 230      -9.371  -9.195 -10.498  1.00 89.15           C
ATOM   3443  O   MET A 230      -9.140  -9.523 -11.661  1.00 89.15           O
ATOM   3444  HA  MET A 230      -9.020  -7.102 -10.897  1.00 89.15           H
ATOM   3445  CB  MET A 230      -7.872  -7.717  -9.151  1.00 89.15           C
ATOM   3446 1HB  MET A 230      -8.106  -8.115  -8.164  1.00 89.15           H
ATOM   3447 2HB  MET A 230      -7.100  -8.358  -9.578  1.00 89.15           H
ATOM   3448  CG  MET A 230      -7.342  -6.288  -9.019  1.00 89.15           C
ATOM   3449 1HG  MET A 230      -7.073  -5.899 -10.001  1.00 89.15           H
ATOM   3450 2HG  MET A 230      -8.121  -5.638  -8.620  1.00 89.15           H
ATOM   3451  SD  MET A 230      -5.918  -6.263  -7.943  1.00 89.15           S
ATOM   3452  CE  MET A 230      -4.736  -7.116  -8.973  1.00 89.15           C
ATOM   3453 1HE  MET A 230      -5.104  -8.117  -9.197  1.00 89.15           H
ATOM   3454 2HE  MET A 230      -4.598  -6.563  -9.903  1.00 89.15           H
ATOM   3455 3HE  MET A 230      -3.782  -7.188  -8.449  1.00 89.15           H
ATOM   3456  HN  MET A 230     -10.063  -6.993  -8.340  1.00 89.15           H
ATOM   3457  N   ALA A 231      -9.840 -10.012  -9.566  1.00 93.92           N
ATOM   3458  CA  ALA A 231     -10.031 -11.426  -9.839  1.00 93.92           C
ATOM   3459  C   ALA A 231     -11.011 -11.589 -11.003  1.00 93.92           C
ATOM   3460  O   ALA A 231     -10.780 -12.394 -11.904  1.00 93.92           O
ATOM   3461  HA  ALA A 231      -9.066 -11.842 -10.126  1.00 93.92           H
ATOM   3462  CB  ALA A 231     -10.514 -12.130  -8.569  1.00 93.92           C
ATOM   3463 1HB  ALA A 231      -9.769 -12.009  -7.781  1.00 93.92           H
ATOM   3464 2HB  ALA A 231     -11.458 -11.692  -8.246  1.00 93.92           H
ATOM   3465 3HB  ALA A 231     -10.657 -13.191  -8.773  1.00 93.92           H
ATOM   3466  HN  ALA A 231     -10.088  -9.722  -8.642  1.00 93.92           H
ATOM   3467  N   CYS A 232     -12.083 -10.813 -10.946  1.00 92.94           N
ATOM   3468  CA  CYS A 232     -13.110 -10.880 -11.971  1.00 92.94           C
ATOM   3469  C   CYS A 232     -12.493 -10.439 -13.300  1.00 92.94           C
ATOM   3470  O   CYS A 232     -12.652 -11.112 -14.317  1.00 92.94           O
ATOM   3471  HA  CYS A 232     -13.435 -11.919 -12.021  1.00 92.94           H
ATOM   3472  CB  CYS A 232     -14.333 -10.037 -11.602  1.00 92.94           C
ATOM   3473 1HB  CYS A 232     -14.022  -9.026 -11.339  1.00 92.94           H
ATOM   3474 2HB  CYS A 232     -14.999  -9.952 -12.461  1.00 92.94           H
ATOM   3475  SG  CYS A 232     -15.220 -10.803 -10.198  1.00 92.94           S
ATOM   3476  HG  CYS A 232     -14.431 -10.309  -9.248  1.00 92.94           H
ATOM   3477  HN  CYS A 232     -12.254 -10.148 -10.219  1.00 92.94           H
ATOM   3478  N   CYS A 233     -11.801  -9.310 -13.249  1.00 92.53           N
ATOM   3479  CA  CYS A 233     -11.278  -8.697 -14.458  1.00 92.53           C
ATOM   3480  C   CYS A 233     -10.346  -9.700 -15.141  1.00 92.53           C
ATOM   3481  O   CYS A 233     -10.499  -9.987 -16.327  1.00 92.53           O
ATOM   3482  HA  CYS A 233     -12.136  -8.473 -15.091  1.00 92.53           H
ATOM   3483  CB  CYS A 233     -10.572  -7.373 -14.161  1.00 92.53           C
ATOM   3484 1HB  CYS A 233      -9.880  -7.499 -13.328  1.00 92.53           H
ATOM   3485 2HB  CYS A 233      -9.980  -7.065 -15.023  1.00 92.53           H
ATOM   3486  SG  CYS A 233     -11.805  -6.082 -13.757  1.00 92.53           S
ATOM   3487  HG  CYS A 233     -12.016  -6.478 -12.505  1.00 92.53           H
ATOM   3488  HN  CYS A 233     -11.596  -8.817 -12.403  1.00 92.53           H
ATOM   3489  N   TYR A 234      -9.401 -10.206 -14.362  1.00 86.82           N
ATOM   3490  CA  TYR A 234      -8.352 -11.049 -14.910  1.00 86.82           C
ATOM   3491  C   TYR A 234      -8.903 -12.418 -15.313  1.00 86.82           C
ATOM   3492  O   TYR A 234      -8.377 -13.061 -16.221  1.00 86.82           O
ATOM   3493  HA  TYR A 234      -7.949 -10.554 -15.794  1.00 86.82           H
ATOM   3494  CB  TYR A 234      -7.330 -11.235 -13.787  1.00 86.82           C
ATOM   3495 1HB  TYR A 234      -7.860 -11.447 -12.859  1.00 86.82           H
ATOM   3496 2HB  TYR A 234      -6.715 -12.107 -14.009  1.00 86.82           H
ATOM   3497  CG  TYR A 234      -6.417 -10.026 -13.571  1.00 86.82           C
ATOM   3498  CD1 TYR A 234      -5.760  -9.457 -14.643  1.00 86.82           C
ATOM   3499  HD1 TYR A 234      -5.892  -9.868 -15.643  1.00 86.82           H
ATOM   3500  CD2 TYR A 234      -6.250  -9.506 -12.304  1.00 86.82           C
ATOM   3501  HD2 TYR A 234      -6.769  -9.955 -11.457  1.00 86.82           H
ATOM   3502  CE1 TYR A 234      -4.901  -8.320 -14.439  1.00 86.82           C
ATOM   3503  HE1 TYR A 234      -4.376  -7.860 -15.277  1.00 86.82           H
ATOM   3504  CE2 TYR A 234      -5.390  -8.368 -12.100  1.00 86.82           C
ATOM   3505  HE2 TYR A 234      -5.250  -7.947 -11.105  1.00 86.82           H
ATOM   3506  CZ  TYR A 234      -4.758  -7.831 -13.178  1.00 86.82           C
ATOM   3507  OH  TYR A 234      -3.947  -6.757 -12.986  1.00 86.82           O
ATOM   3508  HH  TYR A 234      -3.968  -6.480 -12.025  1.00 86.82           H
ATOM   3509  HN  TYR A 234      -9.345 -10.049 -13.376  1.00 86.82           H
ATOM   3510  N   THR A 235      -9.956 -12.824 -14.619  1.00 89.59           N
ATOM   3511  CA  THR A 235     -10.644 -14.059 -14.957  1.00 89.59           C
ATOM   3512  C   THR A 235     -11.164 -14.004 -16.394  1.00 89.59           C
ATOM   3513  O   THR A 235     -10.982 -14.948 -17.161  1.00 89.59           O
ATOM   3514  HA  THR A 235      -9.926 -14.877 -14.907  1.00 89.59           H
ATOM   3515  CB  THR A 235     -11.747 -14.284 -13.920  1.00 89.59           C
ATOM   3516  HB  THR A 235     -12.485 -13.483 -13.957  1.00 89.59           H
ATOM   3517  OG1 THR A 235     -11.044 -14.416 -12.688  1.00 89.59           O
ATOM   3518  HG1 THR A 235     -11.236 -13.632 -12.098  1.00 89.59           H
ATOM   3519  CG2 THR A 235     -12.449 -15.632 -14.095  1.00 89.59           C
ATOM   3520 1HG2 THR A 235     -11.721 -16.437 -13.991  1.00 89.59           H
ATOM   3521 2HG2 THR A 235     -12.903 -15.679 -15.085  1.00 89.59           H
ATOM   3522 3HG2 THR A 235     -13.222 -15.741 -13.334  1.00 89.59           H
ATOM   3523  HN  THR A 235     -10.338 -12.327 -13.840  1.00 89.59           H
ATOM   3524  N   ILE A 236     -11.801 -12.888 -16.717  1.00 88.93           N
ATOM   3525  CA  ILE A 236     -12.374 -12.709 -18.041  1.00 88.93           C
ATOM   3526  C   ILE A 236     -11.246 -12.542 -19.061  1.00 88.93           C
ATOM   3527  O   ILE A 236     -11.332 -13.054 -20.176  1.00 88.93           O
ATOM   3528  HA  ILE A 236     -12.927 -13.616 -18.283  1.00 88.93           H
ATOM   3529  CB  ILE A 236     -13.377 -11.554 -18.038  1.00 88.93           C
ATOM   3530  HB  ILE A 236     -12.862 -10.654 -17.703  1.00 88.93           H
ATOM   3531  CG1 ILE A 236     -14.515 -11.818 -17.050  1.00 88.93           C
ATOM   3532 1HG1 ILE A 236     -15.177 -12.586 -17.449  1.00 88.93           H
ATOM   3533 2HG1 ILE A 236     -14.107 -12.202 -16.115  1.00 88.93           H
ATOM   3534  CG2 ILE A 236     -13.898 -11.277 -19.450  1.00 88.93           C
ATOM   3535 1HG2 ILE A 236     -13.063 -11.013 -20.100  1.00 88.93           H
ATOM   3536 2HG2 ILE A 236     -14.392 -12.168 -19.837  1.00 88.93           H
ATOM   3537 3HG2 ILE A 236     -14.609 -10.452 -19.420  1.00 88.93           H
ATOM   3538  CD1 ILE A 236     -15.312 -10.540 -16.778  1.00 88.93           C
ATOM   3539 1HD1 ILE A 236     -14.652  -9.782 -16.356  1.00 88.93           H
ATOM   3540 2HD1 ILE A 236     -15.739 -10.173 -17.711  1.00 88.93           H
ATOM   3541 3HD1 ILE A 236     -16.114 -10.756 -16.072  1.00 88.93           H
ATOM   3542  HN  ILE A 236     -11.928 -12.116 -16.094  1.00 88.93           H
ATOM   3543  N   ILE A 237     -10.215 -11.823 -18.643  1.00 87.41           N
ATOM   3544  CA  ILE A 237      -9.070 -11.584 -19.506  1.00 87.41           C
ATOM   3545  C   ILE A 237      -8.482 -12.926 -19.948  1.00 87.41           C
ATOM   3546  O   ILE A 237      -8.276 -13.155 -21.139  1.00 87.41           O
ATOM   3547  HA  ILE A 237      -9.431 -11.058 -20.390  1.00 87.41           H
ATOM   3548  CB  ILE A 237      -8.059 -10.668 -18.814  1.00 87.41           C
ATOM   3549  HB  ILE A 237      -7.949 -10.998 -17.782  1.00 87.41           H
ATOM   3550  CG1 ILE A 237      -8.566  -9.224 -18.775  1.00 87.41           C
ATOM   3551 1HG1 ILE A 237      -8.505  -8.787 -19.771  1.00 87.41           H
ATOM   3552 2HG1 ILE A 237      -9.616  -9.211 -18.484  1.00 87.41           H
ATOM   3553  CG2 ILE A 237      -6.682 -10.774 -19.472  1.00 87.41           C
ATOM   3554 1HG2 ILE A 237      -6.326 -11.802 -19.404  1.00 87.41           H
ATOM   3555 2HG2 ILE A 237      -6.757 -10.484 -20.521  1.00 87.41           H
ATOM   3556 3HG2 ILE A 237      -5.983 -10.112 -18.961  1.00 87.41           H
ATOM   3557  CD1 ILE A 237      -7.749  -8.383 -17.792  1.00 87.41           C
ATOM   3558 1HD1 ILE A 237      -7.832  -8.810 -16.792  1.00 87.41           H
ATOM   3559 2HD1 ILE A 237      -6.703  -8.379 -18.099  1.00 87.41           H
ATOM   3560 3HD1 ILE A 237      -8.130  -7.362 -17.783  1.00 87.41           H
ATOM   3561  HN  ILE A 237     -10.153 -11.408 -17.736  1.00 87.41           H
ATOM   3562  N   ILE A 238      -8.228 -13.777 -18.965  1.00 87.39           N
ATOM   3563  CA  ILE A 238      -7.605 -15.063 -19.230  1.00 87.39           C
ATOM   3564  C   ILE A 238      -8.455 -15.838 -20.239  1.00 87.39           C
ATOM   3565  O   ILE A 238      -7.926 -16.414 -21.188  1.00 87.39           O
ATOM   3566  HA  ILE A 238      -6.630 -14.867 -19.677  1.00 87.39           H
ATOM   3567  CB  ILE A 238      -7.360 -15.819 -17.923  1.00 87.39           C
ATOM   3568  HB  ILE A 238      -8.256 -15.738 -17.308  1.00 87.39           H
ATOM   3569  CG1 ILE A 238      -6.211 -15.189 -17.132  1.00 87.39           C
ATOM   3570 1HG1 ILE A 238      -5.260 -15.456 -17.591  1.00 87.39           H
ATOM   3571 2HG1 ILE A 238      -6.291 -14.103 -17.171  1.00 87.39           H
ATOM   3572  CG2 ILE A 238      -7.125 -17.308 -18.186  1.00 87.39           C
ATOM   3573 1HG2 ILE A 238      -8.001 -17.732 -18.677  1.00 87.39           H
ATOM   3574 2HG2 ILE A 238      -6.254 -17.430 -18.830  1.00 87.39           H
ATOM   3575 3HG2 ILE A 238      -6.954 -17.822 -17.240  1.00 87.39           H
ATOM   3576  CD1 ILE A 238      -6.229 -15.655 -15.675  1.00 87.39           C
ATOM   3577 1HD1 ILE A 238      -7.172 -15.365 -15.212  1.00 87.39           H
ATOM   3578 2HD1 ILE A 238      -6.125 -16.739 -15.638  1.00 87.39           H
ATOM   3579 3HD1 ILE A 238      -5.402 -15.192 -15.135  1.00 87.39           H
ATOM   3580  HN  ILE A 238      -8.440 -13.600 -18.003  1.00 87.39           H
ATOM   3581  N   HIS A 239      -9.758 -15.828 -19.998  1.00 81.94           N
ATOM   3582  CA  HIS A 239     -10.681 -16.567 -20.843  1.00 81.94           C
ATOM   3583  C   HIS A 239     -10.572 -16.064 -22.284  1.00 81.94           C
ATOM   3584  O   HIS A 239     -10.531 -16.859 -23.221  1.00 81.94           O
ATOM   3585  HA  HIS A 239     -10.370 -17.611 -20.807  1.00 81.94           H
ATOM   3586  CB  HIS A 239     -12.106 -16.485 -20.293  1.00 81.94           C
ATOM   3587 1HB  HIS A 239     -12.089 -16.734 -19.232  1.00 81.94           H
ATOM   3588 2HB  HIS A 239     -12.457 -15.456 -20.372  1.00 81.94           H
ATOM   3589  CG  HIS A 239     -13.088 -17.392 -20.994  1.00 81.94           C
ATOM   3590  ND1 HIS A 239     -13.089 -18.766 -20.829  1.00 81.94           N
ATOM   3591  HD1 HIS A 239     -12.462 -19.286 -20.248  1.00 81.94           H
ATOM   3592  CD2 HIS A 239     -14.101 -17.109 -21.862  1.00 81.94           C
ATOM   3593  HD2 HIS A 239     -14.380 -16.115 -22.212  1.00 81.94           H
ATOM   3594  CE1 HIS A 239     -14.061 -19.276 -21.570  1.00 81.94           C
ATOM   3595  HE1 HIS A 239     -14.317 -20.333 -21.653  1.00 81.94           H
ATOM   3596  NE2 HIS A 239     -14.687 -18.247 -22.210  1.00 81.94           N
ATOM   3597  HN  HIS A 239     -10.183 -15.328 -19.244  1.00 81.94           H
ATOM   3598  N   THR A 240     -10.527 -14.746 -22.416  1.00 84.51           N
ATOM   3599  CA  THR A 240     -10.473 -14.127 -23.729  1.00 84.51           C
ATOM   3600  C   THR A 240      -9.169 -14.494 -24.439  1.00 84.51           C
ATOM   3601  O   THR A 240      -9.164 -14.760 -25.640  1.00 84.51           O
ATOM   3602  HA  THR A 240     -11.289 -14.527 -24.332  1.00 84.51           H
ATOM   3603  CB  THR A 240     -10.663 -12.619 -23.549  1.00 84.51           C
ATOM   3604  HB  THR A 240      -9.790 -12.171 -23.076  1.00 84.51           H
ATOM   3605  OG1 THR A 240     -11.883 -12.508 -22.820  1.00 84.51           O
ATOM   3606  HG1 THR A 240     -11.690 -12.411 -21.843  1.00 84.51           H
ATOM   3607  CG2 THR A 240     -10.952 -11.903 -24.870  1.00 84.51           C
ATOM   3608 1HG2 THR A 240     -11.864 -12.306 -25.310  1.00 84.51           H
ATOM   3609 2HG2 THR A 240     -10.119 -12.057 -25.556  1.00 84.51           H
ATOM   3610 3HG2 THR A 240     -11.078 -10.837 -24.685  1.00 84.51           H
ATOM   3611  HN  THR A 240     -10.528 -14.107 -21.647  1.00 84.51           H
ATOM   3612  N   LEU A 241      -8.092 -14.498 -23.665  1.00 83.98           N
ATOM   3613  CA  LEU A 241      -6.772 -14.737 -24.222  1.00 83.98           C
ATOM   3614  C   LEU A 241      -6.691 -16.178 -24.731  1.00 83.98           C
ATOM   3615  O   LEU A 241      -6.081 -16.441 -25.766  1.00 83.98           O
ATOM   3616  HA  LEU A 241      -6.648 -14.064 -25.071  1.00 83.98           H
ATOM   3617  CB  LEU A 241      -5.688 -14.384 -23.202  1.00 83.98           C
ATOM   3618 1HB  LEU A 241      -5.961 -14.825 -22.243  1.00 83.98           H
ATOM   3619 2HB  LEU A 241      -4.755 -14.853 -23.515  1.00 83.98           H
ATOM   3620  CG  LEU A 241      -5.429 -12.891 -22.989  1.00 83.98           C
ATOM   3621  HG  LEU A 241      -6.371 -12.416 -22.716  1.00 83.98           H
ATOM   3622  CD1 LEU A 241      -4.456 -12.663 -21.830  1.00 83.98           C
ATOM   3623 1HD1 LEU A 241      -4.877 -13.079 -20.915  1.00 83.98           H
ATOM   3624 2HD1 LEU A 241      -3.508 -13.155 -22.050  1.00 83.98           H
ATOM   3625 3HD1 LEU A 241      -4.289 -11.594 -21.701  1.00 83.98           H
ATOM   3626  CD2 LEU A 241      -4.947 -12.228 -24.281  1.00 83.98           C
ATOM   3627 1HD2 LEU A 241      -4.020 -12.701 -24.608  1.00 83.98           H
ATOM   3628 2HD2 LEU A 241      -5.706 -12.344 -25.054  1.00 83.98           H
ATOM   3629 3HD2 LEU A 241      -4.770 -11.168 -24.102  1.00 83.98           H
ATOM   3630  HN  LEU A 241      -8.113 -14.342 -22.678  1.00 83.98           H
ATOM   3631  N   ILE A 242      -7.315 -17.073 -23.979  1.00 82.84           N
ATOM   3632  CA  ILE A 242      -7.299 -18.484 -24.327  1.00 82.84           C
ATOM   3633  C   ILE A 242      -7.981 -18.678 -25.683  1.00 82.84           C
ATOM   3634  O   ILE A 242      -7.520 -19.468 -26.505  1.00 82.84           O
ATOM   3635  HA  ILE A 242      -6.256 -18.786 -24.418  1.00 82.84           H
ATOM   3636  CB  ILE A 242      -7.915 -19.319 -23.203  1.00 82.84           C
ATOM   3637  HB  ILE A 242      -8.838 -18.835 -22.884  1.00 82.84           H
ATOM   3638  CG1 ILE A 242      -6.988 -19.372 -21.987  1.00 82.84           C
ATOM   3639 1HG1 ILE A 242      -6.115 -19.981 -22.217  1.00 82.84           H
ATOM   3640 2HG1 ILE A 242      -6.626 -18.369 -21.758  1.00 82.84           H
ATOM   3641  CG2 ILE A 242      -8.287 -20.718 -23.700  1.00 82.84           C
ATOM   3642 1HG2 ILE A 242      -9.011 -20.634 -24.511  1.00 82.84           H
ATOM   3643 2HG2 ILE A 242      -7.393 -21.224 -24.063  1.00 82.84           H
ATOM   3644 3HG2 ILE A 242      -8.723 -21.290 -22.882  1.00 82.84           H
ATOM   3645  CD1 ILE A 242      -7.713 -19.948 -20.769  1.00 82.84           C
ATOM   3646 1HD1 ILE A 242      -8.572 -19.322 -20.528  1.00 82.84           H
ATOM   3647 2HD1 ILE A 242      -8.053 -20.959 -20.994  1.00 82.84           H
ATOM   3648 3HD1 ILE A 242      -7.032 -19.974 -19.919  1.00 82.84           H
ATOM   3649  HN  ILE A 242      -7.823 -16.848 -23.148  1.00 82.84           H
ATOM   3650  N   GLN A 243      -9.067 -17.944 -25.873  1.00 77.47           N
ATOM   3651  CA  GLN A 243      -9.853 -18.073 -27.089  1.00 77.47           C
ATOM   3652  C   GLN A 243      -9.135 -17.398 -28.259  1.00 77.47           C
ATOM   3653  O   GLN A 243      -9.422 -17.688 -29.419  1.00 77.47           O
ATOM   3654  HA  GLN A 243      -9.932 -19.144 -27.271  1.00 77.47           H
ATOM   3655  CB  GLN A 243     -11.256 -17.492 -26.898  1.00 77.47           C
ATOM   3656 1HB  GLN A 243     -11.184 -16.476 -26.512  1.00 77.47           H
ATOM   3657 2HB  GLN A 243     -11.762 -17.432 -27.862  1.00 77.47           H
ATOM   3658  CG  GLN A 243     -12.079 -18.352 -25.937  1.00 77.47           C
ATOM   3659 1HG  GLN A 243     -12.082 -19.386 -26.279  1.00 77.47           H
ATOM   3660 2HG  GLN A 243     -11.616 -18.344 -24.950  1.00 77.47           H
ATOM   3661  CD  GLN A 243     -13.517 -17.838 -25.836  1.00 77.47           C
ATOM   3662  OE1 GLN A 243     -13.881 -16.822 -26.404  1.00 77.47           O
ATOM   3663  NE2 GLN A 243     -14.310 -18.594 -25.082  1.00 77.47           N
ATOM   3664 1HE2 GLN A 243     -13.947 -19.416 -24.643  1.00 77.47           H
ATOM   3665 2HE2 GLN A 243     -15.269 -18.341 -24.955  1.00 77.47           H
ATOM   3666  HN  GLN A 243      -9.411 -17.273 -25.216  1.00 77.47           H
ATOM   3667  N   ALA A 244      -8.214 -16.510 -27.914  1.00 78.96           N
ATOM   3668  CA  ALA A 244      -7.503 -15.739 -28.920  1.00 78.96           C
ATOM   3669  C   ALA A 244      -6.614 -16.676 -29.740  1.00 78.96           C
ATOM   3670  O   ALA A 244      -5.906 -17.512 -29.181  1.00 78.96           O
ATOM   3671  HA  ALA A 244      -8.245 -15.288 -29.578  1.00 78.96           H
ATOM   3672  CB  ALA A 244      -6.705 -14.625 -28.240  1.00 78.96           C
ATOM   3673 1HB  ALA A 244      -7.385 -13.971 -27.695  1.00 78.96           H
ATOM   3674 2HB  ALA A 244      -5.988 -15.064 -27.545  1.00 78.96           H
ATOM   3675 3HB  ALA A 244      -6.172 -14.047 -28.995  1.00 78.96           H
ATOM   3676  HN  ALA A 244      -7.953 -16.314 -26.969  1.00 78.96           H
ATOM   3677  N   LYS A 245      -6.681 -16.506 -31.052  1.00 67.49           N
ATOM   3678  CA  LYS A 245      -5.869 -17.306 -31.953  1.00 67.49           C
ATOM   3679  C   LYS A 245      -4.469 -16.697 -32.048  1.00 67.49           C
ATOM   3680  O   LYS A 245      -3.601 -17.232 -32.737  1.00 67.49           O
ATOM   3681  HA  LYS A 245      -5.784 -18.302 -31.519  1.00 67.49           H
ATOM   3682  CB  LYS A 245      -6.566 -17.461 -33.307  1.00 67.49           C
ATOM   3683 1HB  LYS A 245      -6.864 -16.481 -33.681  1.00 67.49           H
ATOM   3684 2HB  LYS A 245      -5.868 -17.879 -34.033  1.00 67.49           H
ATOM   3685  CG  LYS A 245      -7.794 -18.365 -33.191  1.00 67.49           C
ATOM   3686 1HG  LYS A 245      -7.525 -19.285 -32.672  1.00 67.49           H
ATOM   3687 2HG  LYS A 245      -8.558 -17.872 -32.591  1.00 67.49           H
ATOM   3688  CD  LYS A 245      -8.360 -18.700 -34.573  1.00 67.49           C
ATOM   3689 1HD  LYS A 245      -8.684 -17.785 -35.069  1.00 67.49           H
ATOM   3690 2HD  LYS A 245      -7.579 -19.139 -35.193  1.00 67.49           H
ATOM   3691  CE  LYS A 245      -9.537 -19.672 -34.462  1.00 67.49           C
ATOM   3692 1HE  LYS A 245      -9.229 -20.565 -33.918  1.00 67.49           H
ATOM   3693 2HE  LYS A 245     -10.343 -19.212 -33.890  1.00 67.49           H
ATOM   3694  NZ  LYS A 245     -10.027 -20.047 -35.807  1.00 67.49           N
ATOM   3695 1HZ  LYS A 245     -10.803 -20.693 -35.716  1.00 67.49           H
ATOM   3696 2HZ  LYS A 245     -10.335 -19.216 -36.299  1.00 67.49           H
ATOM   3697 3HZ  LYS A 245      -9.278 -20.490 -36.328  1.00 67.49           H
ATOM   3698  HN  LYS A 245      -7.274 -15.836 -31.499  1.00 67.49           H
ATOM   3699  N   LYS A 246      -4.292 -15.587 -31.346  1.00 61.45           N
ATOM   3700  CA  LYS A 246      -3.070 -14.811 -31.469  1.00 61.45           C
ATOM   3701  C   LYS A 246      -1.919 -15.572 -30.809  1.00 61.45           C
ATOM   3702  O   LYS A 246      -2.093 -16.170 -29.748  1.00 61.45           O
ATOM   3703  HA  LYS A 246      -2.852 -14.710 -32.532  1.00 61.45           H
ATOM   3704  CB  LYS A 246      -3.273 -13.400 -30.913  1.00 61.45           C
ATOM   3705 1HB  LYS A 246      -3.652 -13.458 -29.893  1.00 61.45           H
ATOM   3706 2HB  LYS A 246      -2.316 -12.882 -30.868  1.00 61.45           H
ATOM   3707  CG  LYS A 246      -4.250 -12.604 -31.781  1.00 61.45           C
ATOM   3708 1HG  LYS A 246      -3.929 -12.640 -32.822  1.00 61.45           H
ATOM   3709 2HG  LYS A 246      -5.238 -13.062 -31.736  1.00 61.45           H
ATOM   3710  CD  LYS A 246      -4.335 -11.149 -31.317  1.00 61.45           C
ATOM   3711 1HD  LYS A 246      -4.709 -11.111 -30.294  1.00 61.45           H
ATOM   3712 2HD  LYS A 246      -3.338 -10.707 -31.309  1.00 61.45           H
ATOM   3713  CE  LYS A 246      -5.252 -10.334 -32.232  1.00 61.45           C
ATOM   3714 1HE  LYS A 246      -4.956 -10.474 -33.271  1.00 61.45           H
ATOM   3715 2HE  LYS A 246      -6.277 -10.694 -32.142  1.00 61.45           H
ATOM   3716  NZ  LYS A 246      -5.191  -8.898 -31.880  1.00 61.45           N
ATOM   3717 1HZ  LYS A 246      -5.829  -8.378 -32.474  1.00 61.45           H
ATOM   3718 2HZ  LYS A 246      -5.457  -8.776 -30.910  1.00 61.45           H
ATOM   3719 3HZ  LYS A 246      -4.247  -8.556 -32.018  1.00 61.45           H
ATOM   3720  HN  LYS A 246      -4.964 -15.218 -30.704  1.00 61.45           H
ATOM   3721  N   SER A 247      -0.768 -15.526 -31.464  1.00 68.31           N
ATOM   3722  CA  SER A 247       0.401 -16.237 -30.975  1.00 68.31           C
ATOM   3723  C   SER A 247       0.918 -15.575 -29.696  1.00 68.31           C
ATOM   3724  O   SER A 247       1.417 -16.254 -28.800  1.00 68.31           O
ATOM   3725  HA  SER A 247       0.057 -17.251 -30.769  1.00 68.31           H
ATOM   3726  CB  SER A 247       1.504 -16.278 -32.035  1.00 68.31           C
ATOM   3727 1HB  SER A 247       2.322 -16.906 -31.682  1.00 68.31           H
ATOM   3728 2HB  SER A 247       1.117 -16.740 -32.943  1.00 68.31           H
ATOM   3729  OG  SER A 247       2.001 -14.978 -32.339  1.00 68.31           O
ATOM   3730  HG  SER A 247       2.715 -15.039 -33.037  1.00 68.31           H
ATOM   3731  HN  SER A 247      -0.628 -15.016 -32.313  1.00 68.31           H
ATOM   3732  N   SER A 248       0.782 -14.258 -29.652  1.00 70.72           N
ATOM   3733  CA  SER A 248       1.304 -13.488 -28.536  1.00 70.72           C
ATOM   3734  C   SER A 248       0.504 -13.795 -27.269  1.00 70.72           C
ATOM   3735  O   SER A 248       0.840 -13.315 -26.187  1.00 70.72           O
ATOM   3736  HA  SER A 248       2.339 -13.811 -28.423  1.00 70.72           H
ATOM   3737  CB  SER A 248       1.268 -11.989 -28.837  1.00 70.72           C
ATOM   3738 1HB  SER A 248       1.599 -11.435 -27.958  1.00 70.72           H
ATOM   3739 2HB  SER A 248       1.971 -11.763 -29.639  1.00 70.72           H
ATOM   3740  OG  SER A 248      -0.035 -11.550 -29.211  1.00 70.72           O
ATOM   3741  HG  SER A 248      -0.022 -10.570 -29.410  1.00 70.72           H
ATOM   3742  HN  SER A 248       0.325 -13.719 -30.360  1.00 70.72           H
ATOM   3743  N   LYS A 249      -0.539 -14.593 -27.444  1.00 68.52           N
ATOM   3744  CA  LYS A 249      -1.473 -14.853 -26.362  1.00 68.52           C
ATOM   3745  C   LYS A 249      -0.715 -15.446 -25.172  1.00 68.52           C
ATOM   3746  O   LYS A 249      -1.037 -15.157 -24.020  1.00 68.52           O
ATOM   3747  HA  LYS A 249      -1.897 -13.896 -26.059  1.00 68.52           H
ATOM   3748  CB  LYS A 249      -2.630 -15.726 -26.851  1.00 68.52           C
ATOM   3749 1HB  LYS A 249      -3.443 -15.699 -26.125  1.00 68.52           H
ATOM   3750 2HB  LYS A 249      -3.023 -15.326 -27.785  1.00 68.52           H
ATOM   3751  CG  LYS A 249      -2.175 -17.172 -27.060  1.00 68.52           C
ATOM   3752 1HG  LYS A 249      -1.309 -17.192 -27.722  1.00 68.52           H
ATOM   3753 2HG  LYS A 249      -1.859 -17.600 -26.109  1.00 68.52           H
ATOM   3754  CD  LYS A 249      -3.300 -18.020 -27.658  1.00 68.52           C
ATOM   3755 1HD  LYS A 249      -4.198 -17.920 -27.048  1.00 68.52           H
ATOM   3756 2HD  LYS A 249      -3.548 -17.651 -28.653  1.00 68.52           H
ATOM   3757  CE  LYS A 249      -2.893 -19.492 -27.740  1.00 68.52           C
ATOM   3758 1HE  LYS A 249      -2.090 -19.613 -28.467  1.00 68.52           H
ATOM   3759 2HE  LYS A 249      -2.503 -19.822 -26.777  1.00 68.52           H
ATOM   3760  NZ  LYS A 249      -4.050 -20.329 -28.127  1.00 68.52           N
ATOM   3761 1HZ  LYS A 249      -3.752 -21.293 -28.227  1.00 68.52           H
ATOM   3762 2HZ  LYS A 249      -4.765 -20.269 -27.410  1.00 68.52           H
ATOM   3763 3HZ  LYS A 249      -4.427 -19.999 -29.008  1.00 68.52           H
ATOM   3764  HN  LYS A 249      -0.750 -15.056 -28.305  1.00 68.52           H
ATOM   3765  N   HIS A 250       0.278 -16.263 -25.491  1.00 72.76           N
ATOM   3766  CA  HIS A 250       1.009 -16.988 -24.466  1.00 72.76           C
ATOM   3767  C   HIS A 250       1.778 -15.999 -23.588  1.00 72.76           C
ATOM   3768  O   HIS A 250       1.838 -16.162 -22.370  1.00 72.76           O
ATOM   3769  HA  HIS A 250       0.266 -17.502 -23.856  1.00 72.76           H
ATOM   3770  CB  HIS A 250       1.913 -18.052 -25.094  1.00 72.76           C
ATOM   3771 1HB  HIS A 250       2.505 -17.590 -25.884  1.00 72.76           H
ATOM   3772 2HB  HIS A 250       2.614 -18.409 -24.339  1.00 72.76           H
ATOM   3773  CG  HIS A 250       1.167 -19.232 -25.667  1.00 72.76           C
ATOM   3774  ND1 HIS A 250       0.543 -20.181 -24.875  1.00 72.76           N
ATOM   3775  HD1 HIS A 250       0.521 -20.185 -23.875  1.00 72.76           H
ATOM   3776  CD2 HIS A 250       0.949 -19.607 -26.960  1.00 72.76           C
ATOM   3777  HD2 HIS A 250       1.305 -19.079 -27.845  1.00 72.76           H
ATOM   3778  CE1 HIS A 250      -0.020 -21.082 -25.667  1.00 72.76           C
ATOM   3779  HE1 HIS A 250      -0.587 -21.955 -25.343  1.00 72.76           H
ATOM   3780  NE2 HIS A 250       0.233 -20.725 -26.959  1.00 72.76           N
ATOM   3781  HN  HIS A 250       0.583 -16.433 -26.428  1.00 72.76           H
ATOM   3782  N   LYS A 251       2.348 -14.997 -24.240  1.00 71.82           N
ATOM   3783  CA  LYS A 251       3.128 -13.993 -23.537  1.00 71.82           C
ATOM   3784  C   LYS A 251       2.207 -13.194 -22.612  1.00 71.82           C
ATOM   3785  O   LYS A 251       2.520 -12.993 -21.440  1.00 71.82           O
ATOM   3786  HA  LYS A 251       3.860 -14.519 -22.924  1.00 71.82           H
ATOM   3787  CB  LYS A 251       3.906 -13.126 -24.529  1.00 71.82           C
ATOM   3788 1HB  LYS A 251       4.464 -13.763 -25.215  1.00 71.82           H
ATOM   3789 2HB  LYS A 251       3.210 -12.543 -25.131  1.00 71.82           H
ATOM   3790  CG  LYS A 251       4.868 -12.187 -23.799  1.00 71.82           C
ATOM   3791 1HG  LYS A 251       4.307 -11.532 -23.132  1.00 71.82           H
ATOM   3792 2HG  LYS A 251       5.548 -12.769 -23.176  1.00 71.82           H
ATOM   3793  CD  LYS A 251       5.672 -11.346 -24.792  1.00 71.82           C
ATOM   3794 1HD  LYS A 251       6.286 -11.998 -25.413  1.00 71.82           H
ATOM   3795 2HD  LYS A 251       4.992 -10.817 -25.460  1.00 71.82           H
ATOM   3796  CE  LYS A 251       6.564 -10.339 -24.062  1.00 71.82           C
ATOM   3797 1HE  LYS A 251       5.958  -9.719 -23.402  1.00 71.82           H
ATOM   3798 2HE  LYS A 251       7.281 -10.868 -23.434  1.00 71.82           H
ATOM   3799  NZ  LYS A 251       7.282  -9.484 -25.033  1.00 71.82           N
ATOM   3800 1HZ  LYS A 251       7.859  -8.816 -24.534  1.00 71.82           H
ATOM   3801 2HZ  LYS A 251       7.870 -10.063 -25.623  1.00 71.82           H
ATOM   3802 3HZ  LYS A 251       6.611  -8.988 -25.609  1.00 71.82           H
ATOM   3803  HN  LYS A 251       2.283 -14.864 -25.230  1.00 71.82           H
ATOM   3804  N   ALA A 252       1.089 -12.758 -23.175  1.00 82.52           N
ATOM   3805  CA  ALA A 252       0.149 -11.936 -22.433  1.00 82.52           C
ATOM   3806  C   ALA A 252      -0.407 -12.740 -21.256  1.00 82.52           C
ATOM   3807  O   ALA A 252      -0.588 -12.204 -20.164  1.00 82.52           O
ATOM   3808  HA  ALA A 252       0.693 -11.074 -22.048  1.00 82.52           H
ATOM   3809  CB  ALA A 252      -0.952 -11.443 -23.374  1.00 82.52           C
ATOM   3810 1HB  ALA A 252      -0.508 -10.854 -24.176  1.00 82.52           H
ATOM   3811 2HB  ALA A 252      -1.476 -12.299 -23.800  1.00 82.52           H
ATOM   3812 3HB  ALA A 252      -1.658 -10.827 -22.817  1.00 82.52           H
ATOM   3813  HN  ALA A 252       0.823 -12.958 -24.118  1.00 82.52           H
ATOM   3814  N   LEU A 253      -0.662 -14.013 -21.518  1.00 80.23           N
ATOM   3815  CA  LEU A 253      -1.223 -14.889 -20.503  1.00 80.23           C
ATOM   3816  C   LEU A 253      -0.260 -14.970 -19.317  1.00 80.23           C
ATOM   3817  O   LEU A 253      -0.672 -14.824 -18.168  1.00 80.23           O
ATOM   3818  HA  LEU A 253      -2.155 -14.437 -20.161  1.00 80.23           H
ATOM   3819  CB  LEU A 253      -1.574 -16.251 -21.105  1.00 80.23           C
ATOM   3820 1HB  LEU A 253      -2.129 -16.086 -22.029  1.00 80.23           H
ATOM   3821 2HB  LEU A 253      -0.647 -16.756 -21.376  1.00 80.23           H
ATOM   3822  CG  LEU A 253      -2.391 -17.188 -20.213  1.00 80.23           C
ATOM   3823  HG  LEU A 253      -1.935 -17.201 -19.224  1.00 80.23           H
ATOM   3824  CD1 LEU A 253      -3.822 -16.674 -20.044  1.00 80.23           C
ATOM   3825 1HD1 LEU A 253      -3.802 -15.685 -19.586  1.00 80.23           H
ATOM   3826 2HD1 LEU A 253      -4.304 -16.612 -21.020  1.00 80.23           H
ATOM   3827 3HD1 LEU A 253      -4.381 -17.359 -19.405  1.00 80.23           H
ATOM   3828  CD2 LEU A 253      -2.356 -18.621 -20.746  1.00 80.23           C
ATOM   3829 1HD2 LEU A 253      -2.773 -18.645 -21.753  1.00 80.23           H
ATOM   3830 2HD2 LEU A 253      -1.325 -18.974 -20.772  1.00 80.23           H
ATOM   3831 3HD2 LEU A 253      -2.944 -19.266 -20.094  1.00 80.23           H
ATOM   3832  HN  LEU A 253      -0.493 -14.447 -22.404  1.00 80.23           H
ATOM   3833  N   LYS A 254       1.004 -15.203 -19.638  1.00 77.05           N
ATOM   3834  CA  LYS A 254       2.019 -15.366 -18.610  1.00 77.05           C
ATOM   3835  C   LYS A 254       2.050 -14.117 -17.727  1.00 77.05           C
ATOM   3836  O   LYS A 254       2.058 -14.219 -16.502  1.00 77.05           O
ATOM   3837  HA  LYS A 254       1.726 -16.217 -17.995  1.00 77.05           H
ATOM   3838  CB  LYS A 254       3.370 -15.707 -19.241  1.00 77.05           C
ATOM   3839 1HB  LYS A 254       3.256 -16.551 -19.921  1.00 77.05           H
ATOM   3840 2HB  LYS A 254       3.721 -14.864 -19.837  1.00 77.05           H
ATOM   3841  CG  LYS A 254       4.406 -16.047 -18.168  1.00 77.05           C
ATOM   3842 1HG  LYS A 254       4.586 -15.173 -17.542  1.00 77.05           H
ATOM   3843 2HG  LYS A 254       4.018 -16.831 -17.518  1.00 77.05           H
ATOM   3844  CD  LYS A 254       5.721 -16.506 -18.801  1.00 77.05           C
ATOM   3845 1HD  LYS A 254       5.539 -17.371 -19.439  1.00 77.05           H
ATOM   3846 2HD  LYS A 254       6.116 -15.717 -19.440  1.00 77.05           H
ATOM   3847  CE  LYS A 254       6.751 -16.864 -17.728  1.00 77.05           C
ATOM   3848 1HE  LYS A 254       6.991 -15.981 -17.136  1.00 77.05           H
ATOM   3849 2HE  LYS A 254       6.330 -17.601 -17.043  1.00 77.05           H
ATOM   3850  NZ  LYS A 254       7.982 -17.402 -18.349  1.00 77.05           N
ATOM   3851 1HZ  LYS A 254       8.659 -17.616 -17.626  1.00 77.05           H
ATOM   3852 2HZ  LYS A 254       7.759 -18.246 -18.864  1.00 77.05           H
ATOM   3853 3HZ  LYS A 254       8.370 -16.712 -18.982  1.00 77.05           H
ATOM   3854  HN  LYS A 254       1.338 -15.279 -20.577  1.00 77.05           H
ATOM   3855  N   VAL A 255       2.067 -12.967 -18.385  1.00 83.60           N
ATOM   3856  CA  VAL A 255       2.150 -11.701 -17.676  1.00 83.60           C
ATOM   3857  C   VAL A 255       0.951 -11.570 -16.735  1.00 83.60           C
ATOM   3858  O   VAL A 255       1.108 -11.204 -15.571  1.00 83.60           O
ATOM   3859  HA  VAL A 255       3.063 -11.716 -17.081  1.00 83.60           H
ATOM   3860  CB  VAL A 255       2.254 -10.548 -18.675  1.00 83.60           C
ATOM   3861  HB  VAL A 255       1.448 -10.658 -19.400  1.00 83.60           H
ATOM   3862  CG1 VAL A 255       2.077  -9.198 -17.976  1.00 83.60           C
ATOM   3863 1HG1 VAL A 255       1.096  -9.162 -17.501  1.00 83.60           H
ATOM   3864 2HG1 VAL A 255       2.852  -9.077 -17.219  1.00 83.60           H
ATOM   3865 3HG1 VAL A 255       2.156  -8.396 -18.710  1.00 83.60           H
ATOM   3866  CG2 VAL A 255       3.581 -10.600 -19.437  1.00 83.60           C
ATOM   3867 1HG2 VAL A 255       4.408 -10.527 -18.730  1.00 83.60           H
ATOM   3868 2HG2 VAL A 255       3.650 -11.542 -19.981  1.00 83.60           H
ATOM   3869 3HG2 VAL A 255       3.629  -9.769 -20.140  1.00 83.60           H
ATOM   3870  HN  VAL A 255       2.026 -12.892 -19.381  1.00 83.60           H
ATOM   3871  N   THR A 256      -0.221 -11.875 -17.274  1.00 82.68           N
ATOM   3872  CA  THR A 256      -1.457 -11.688 -16.533  1.00 82.68           C
ATOM   3873  C   THR A 256      -1.441 -12.522 -15.250  1.00 82.68           C
ATOM   3874  O   THR A 256      -1.782 -12.025 -14.178  1.00 82.68           O
ATOM   3875  HA  THR A 256      -1.523 -10.642 -16.233  1.00 82.68           H
ATOM   3876  CB  THR A 256      -2.622 -12.028 -17.465  1.00 82.68           C
ATOM   3877  HB  THR A 256      -2.609 -13.083 -17.736  1.00 82.68           H
ATOM   3878  OG1 THR A 256      -2.479 -11.113 -18.547  1.00 82.68           O
ATOM   3879  HG1 THR A 256      -2.028 -11.563 -19.318  1.00 82.68           H
ATOM   3880  CG2 THR A 256      -3.980 -11.674 -16.856  1.00 82.68           C
ATOM   3881 1HG2 THR A 256      -4.018 -10.605 -16.647  1.00 82.68           H
ATOM   3882 2HG2 THR A 256      -4.119 -12.231 -15.929  1.00 82.68           H
ATOM   3883 3HG2 THR A 256      -4.772 -11.936 -17.558  1.00 82.68           H
ATOM   3884  HN  THR A 256      -0.332 -12.243 -18.197  1.00 82.68           H
ATOM   3885  N   ILE A 257      -1.042 -13.776 -15.403  1.00 84.98           N
ATOM   3886  CA  ILE A 257      -1.006 -14.693 -14.276  1.00 84.98           C
ATOM   3887  C   ILE A 257      -0.020 -14.169 -13.230  1.00 84.98           C
ATOM   3888  O   ILE A 257      -0.327 -14.146 -12.039  1.00 84.98           O
ATOM   3889  HA  ILE A 257      -2.002 -14.707 -13.834  1.00 84.98           H
ATOM   3890  CB  ILE A 257      -0.701 -16.115 -14.751  1.00 84.98           C
ATOM   3891  HB  ILE A 257       0.174 -16.077 -15.400  1.00 84.98           H
ATOM   3892  CG1 ILE A 257      -1.857 -16.675 -15.581  1.00 84.98           C
ATOM   3893 1HG1 ILE A 257      -2.716 -16.860 -14.936  1.00 84.98           H
ATOM   3894 2HG1 ILE A 257      -2.167 -15.939 -16.323  1.00 84.98           H
ATOM   3895  CG2 ILE A 257      -0.349 -17.023 -13.571  1.00 84.98           C
ATOM   3896 1HG2 ILE A 257       0.529 -16.630 -13.059  1.00 84.98           H
ATOM   3897 2HG2 ILE A 257      -1.189 -17.059 -12.877  1.00 84.98           H
ATOM   3898 3HG2 ILE A 257      -0.137 -18.028 -13.937  1.00 84.98           H
ATOM   3899  CD1 ILE A 257      -1.450 -17.973 -16.282  1.00 84.98           C
ATOM   3900 1HD1 ILE A 257      -0.606 -17.780 -16.944  1.00 84.98           H
ATOM   3901 2HD1 ILE A 257      -1.164 -18.714 -15.535  1.00 84.98           H
ATOM   3902 3HD1 ILE A 257      -2.290 -18.350 -16.865  1.00 84.98           H
ATOM   3903  HN  ILE A 257      -0.747 -14.167 -16.275  1.00 84.98           H
ATOM   3904  N   THR A 258       1.145 -13.761 -13.712  1.00 86.56           N
ATOM   3905  CA  THR A 258       2.210 -13.324 -12.826  1.00 86.56           C
ATOM   3906  C   THR A 258       1.732 -12.166 -11.948  1.00 86.56           C
ATOM   3907  O   THR A 258       1.955 -12.167 -10.738  1.00 86.56           O
ATOM   3908  HA  THR A 258       2.463 -14.149 -12.160  1.00 86.56           H
ATOM   3909  CB  THR A 258       3.426 -12.972 -13.687  1.00 86.56           C
ATOM   3910  HB  THR A 258       3.199 -12.148 -14.363  1.00 86.56           H
ATOM   3911  OG1 THR A 258       3.776 -14.203 -14.313  1.00 86.56           O
ATOM   3912  HG1 THR A 258       3.260 -14.313 -15.163  1.00 86.56           H
ATOM   3913  CG2 THR A 258       4.655 -12.619 -12.847  1.00 86.56           C
ATOM   3914 1HG2 THR A 258       4.923 -13.469 -12.219  1.00 86.56           H
ATOM   3915 2HG2 THR A 258       4.429 -11.759 -12.216  1.00 86.56           H
ATOM   3916 3HG2 THR A 258       5.488 -12.378 -13.506  1.00 86.56           H
ATOM   3917  HN  THR A 258       1.365 -13.727 -14.687  1.00 86.56           H
ATOM   3918  N   VAL A 259       1.083 -11.207 -12.590  1.00 87.07           N
ATOM   3919  CA  VAL A 259       0.634 -10.012 -11.896  1.00 87.07           C
ATOM   3920  C   VAL A 259      -0.301 -10.413 -10.753  1.00 87.07           C
ATOM   3921  O   VAL A 259      -0.163  -9.924  -9.633  1.00 87.07           O
ATOM   3922  HA  VAL A 259       1.514  -9.526 -11.475  1.00 87.07           H
ATOM   3923  CB  VAL A 259      -0.014  -9.043 -12.886  1.00 87.07           C
ATOM   3924  HB  VAL A 259      -0.712  -9.610 -13.502  1.00 87.07           H
ATOM   3925  CG1 VAL A 259      -0.809  -7.960 -12.154  1.00 87.07           C
ATOM   3926 1HG1 VAL A 259      -1.592  -8.425 -11.556  1.00 87.07           H
ATOM   3927 2HG1 VAL A 259      -0.140  -7.398 -11.502  1.00 87.07           H
ATOM   3928 3HG1 VAL A 259      -1.259  -7.285 -12.881  1.00 87.07           H
ATOM   3929  CG2 VAL A 259       1.034  -8.423 -13.812  1.00 87.07           C
ATOM   3930 1HG2 VAL A 259       1.766  -7.877 -13.218  1.00 87.07           H
ATOM   3931 2HG2 VAL A 259       1.536  -9.212 -14.373  1.00 87.07           H
ATOM   3932 3HG2 VAL A 259       0.546  -7.738 -14.506  1.00 87.07           H
ATOM   3933  HN  VAL A 259       0.864 -11.236 -13.566  1.00 87.07           H
ATOM   3934  N   LEU A 260      -1.231 -11.300 -11.075  1.00 85.49           N
ATOM   3935  CA  LEU A 260      -2.243 -11.705 -10.115  1.00 85.49           C
ATOM   3936  C   LEU A 260      -1.572 -12.438  -8.952  1.00 85.49           C
ATOM   3937  O   LEU A 260      -1.862 -12.162  -7.789  1.00 85.49           O
ATOM   3938  HA  LEU A 260      -2.709 -10.799  -9.729  1.00 85.49           H
ATOM   3939  CB  LEU A 260      -3.340 -12.519 -10.804  1.00 85.49           C
ATOM   3940 1HB  LEU A 260      -3.728 -11.936 -11.639  1.00 85.49           H
ATOM   3941 2HB  LEU A 260      -2.888 -13.418 -11.225  1.00 85.49           H
ATOM   3942  CG  LEU A 260      -4.518 -12.940  -9.922  1.00 85.49           C
ATOM   3943  HG  LEU A 260      -4.122 -13.467  -9.054  1.00 85.49           H
ATOM   3944  CD1 LEU A 260      -5.278 -11.718  -9.403  1.00 85.49           C
ATOM   3945 1HD1 LEU A 260      -4.605 -11.095  -8.814  1.00 85.49           H
ATOM   3946 2HD1 LEU A 260      -5.660 -11.143 -10.246  1.00 85.49           H
ATOM   3947 3HD1 LEU A 260      -6.109 -12.046  -8.779  1.00 85.49           H
ATOM   3948  CD2 LEU A 260      -5.436 -13.915 -10.662  1.00 85.49           C
ATOM   3949 1HD2 LEU A 260      -5.826 -13.436 -11.561  1.00 85.49           H
ATOM   3950 2HD2 LEU A 260      -4.872 -14.805 -10.941  1.00 85.49           H
ATOM   3951 3HD2 LEU A 260      -6.264 -14.198 -10.013  1.00 85.49           H
ATOM   3952  HN  LEU A 260      -1.300 -11.737 -11.972  1.00 85.49           H
ATOM   3953  N   THR A 261      -0.687 -13.358  -9.306  1.00 88.52           N
ATOM   3954  CA  THR A 261      -0.052 -14.207  -8.313  1.00 88.52           C
ATOM   3955  C   THR A 261       0.764 -13.362  -7.332  1.00 88.52           C
ATOM   3956  O   THR A 261       0.712 -13.585  -6.123  1.00 88.52           O
ATOM   3957  HA  THR A 261      -0.832 -14.704  -7.735  1.00 88.52           H
ATOM   3958  CB  THR A 261       0.783 -15.256  -9.051  1.00 88.52           C
ATOM   3959  HB  THR A 261       1.593 -14.786  -9.610  1.00 88.52           H
ATOM   3960  OG1 THR A 261      -0.170 -15.970  -9.833  1.00 88.52           O
ATOM   3961  HG1 THR A 261      -0.276 -15.533 -10.727  1.00 88.52           H
ATOM   3962  CG2 THR A 261       1.360 -16.314  -8.109  1.00 88.52           C
ATOM   3963 1HG2 THR A 261       0.546 -16.831  -7.600  1.00 88.52           H
ATOM   3964 2HG2 THR A 261       2.002 -15.833  -7.372  1.00 88.52           H
ATOM   3965 3HG2 THR A 261       1.943 -17.034  -8.684  1.00 88.52           H
ATOM   3966  HN  THR A 261      -0.403 -13.527 -10.250  1.00 88.52           H
ATOM   3967  N   VAL A 262       1.498 -12.411  -7.889  1.00 91.04           N
ATOM   3968  CA  VAL A 262       2.392 -11.590  -7.089  1.00 91.04           C
ATOM   3969  C   VAL A 262       1.570 -10.778  -6.086  1.00 91.04           C
ATOM   3970  O   VAL A 262       1.956 -10.645  -4.926  1.00 91.04           O
ATOM   3971  HA  VAL A 262       3.052 -12.261  -6.540  1.00 91.04           H
ATOM   3972  CB  VAL A 262       3.256 -10.716  -8.001  1.00 91.04           C
ATOM   3973  HB  VAL A 262       2.592 -10.178  -8.677  1.00 91.04           H
ATOM   3974  CG1 VAL A 262       4.037  -9.682  -7.188  1.00 91.04           C
ATOM   3975 1HG1 VAL A 262       3.340  -9.041  -6.648  1.00 91.04           H
ATOM   3976 2HG1 VAL A 262       4.686 -10.193  -6.477  1.00 91.04           H
ATOM   3977 3HG1 VAL A 262       4.643  -9.074  -7.860  1.00 91.04           H
ATOM   3978  CG2 VAL A 262       4.198 -11.572  -8.849  1.00 91.04           C
ATOM   3979 1HG2 VAL A 262       4.852 -12.149  -8.196  1.00 91.04           H
ATOM   3980 2HG2 VAL A 262       3.612 -12.251  -9.469  1.00 91.04           H
ATOM   3981 3HG2 VAL A 262       4.800 -10.926  -9.488  1.00 91.04           H
ATOM   3982  HN  VAL A 262       1.490 -12.197  -8.866  1.00 91.04           H
ATOM   3983  N   PHE A 263       0.452 -10.257  -6.569  1.00 89.52           N
ATOM   3984  CA  PHE A 263      -0.427  -9.461  -5.730  1.00 89.52           C
ATOM   3985  C   PHE A 263      -0.928 -10.274  -4.535  1.00 89.52           C
ATOM   3986  O   PHE A 263      -0.831  -9.829  -3.392  1.00 89.52           O
ATOM   3987  HA  PHE A 263       0.153  -8.610  -5.371  1.00 89.52           H
ATOM   3988  CB  PHE A 263      -1.623  -9.054  -6.593  1.00 89.52           C
ATOM   3989 1HB  PHE A 263      -1.260  -8.510  -7.465  1.00 89.52           H
ATOM   3990 2HB  PHE A 263      -2.115  -9.954  -6.961  1.00 89.52           H
ATOM   3991  CG  PHE A 263      -2.653  -8.191  -5.862  1.00 89.52           C
ATOM   3992  CD1 PHE A 263      -3.763  -8.764  -5.326  1.00 89.52           C
ATOM   3993  HD1 PHE A 263      -3.920  -9.839  -5.417  1.00 89.52           H
ATOM   3994  CD2 PHE A 263      -2.458  -6.849  -5.748  1.00 89.52           C
ATOM   3995  HD2 PHE A 263      -1.568  -6.390  -6.177  1.00 89.52           H
ATOM   3996  CE1 PHE A 263      -4.719  -7.963  -4.648  1.00 89.52           C
ATOM   3997  HE1 PHE A 263      -5.610  -8.422  -4.218  1.00 89.52           H
ATOM   3998  CE2 PHE A 263      -3.414  -6.048  -5.069  1.00 89.52           C
ATOM   3999  HE2 PHE A 263      -3.257  -4.973  -4.978  1.00 89.52           H
ATOM   4000  CZ  PHE A 263      -4.524  -6.621  -4.534  1.00 89.52           C
ATOM   4001  HZ  PHE A 263      -5.258  -6.006  -4.013  1.00 89.52           H
ATOM   4002  HN  PHE A 263       0.145 -10.371  -7.514  1.00 89.52           H
ATOM   4003  N   VAL A 264      -1.453 -11.451  -4.839  1.00 90.46           N
ATOM   4004  CA  VAL A 264      -2.071 -12.282  -3.819  1.00 90.46           C
ATOM   4005  C   VAL A 264      -1.022 -12.662  -2.772  1.00 90.46           C
ATOM   4006  O   VAL A 264      -1.269 -12.550  -1.573  1.00 90.46           O
ATOM   4007  HA  VAL A 264      -2.848 -11.687  -3.338  1.00 90.46           H
ATOM   4008  CB  VAL A 264      -2.737 -13.497  -4.467  1.00 90.46           C
ATOM   4009  HB  VAL A 264      -1.990 -14.002  -5.080  1.00 90.46           H
ATOM   4010  CG1 VAL A 264      -3.221 -14.487  -3.406  1.00 90.46           C
ATOM   4011 1HG1 VAL A 264      -2.372 -14.829  -2.813  1.00 90.46           H
ATOM   4012 2HG1 VAL A 264      -3.945 -13.998  -2.755  1.00 90.46           H
ATOM   4013 3HG1 VAL A 264      -3.690 -15.342  -3.894  1.00 90.46           H
ATOM   4014  CG2 VAL A 264      -3.886 -13.070  -5.383  1.00 90.46           C
ATOM   4015 1HG2 VAL A 264      -4.633 -12.531  -4.801  1.00 90.46           H
ATOM   4016 2HG2 VAL A 264      -3.501 -12.421  -6.170  1.00 90.46           H
ATOM   4017 3HG2 VAL A 264      -4.342 -13.953  -5.830  1.00 90.46           H
ATOM   4018  HN  VAL A 264      -1.460 -11.839  -5.761  1.00 90.46           H
ATOM   4019  N   LEU A 265       0.126 -13.103  -3.265  1.00 89.65           N
ATOM   4020  CA  LEU A 265       1.149 -13.658  -2.395  1.00 89.65           C
ATOM   4021  C   LEU A 265       1.666 -12.564  -1.459  1.00 89.65           C
ATOM   4022  O   LEU A 265       2.072 -12.846  -0.333  1.00 89.65           O
ATOM   4023  HA  LEU A 265       0.679 -14.435  -1.792  1.00 89.65           H
ATOM   4024  CB  LEU A 265       2.248 -14.330  -3.222  1.00 89.65           C
ATOM   4025 1HB  LEU A 265       2.560 -13.639  -4.005  1.00 89.65           H
ATOM   4026 2HB  LEU A 265       3.112 -14.491  -2.577  1.00 89.65           H
ATOM   4027  CG  LEU A 265       1.877 -15.663  -3.874  1.00 89.65           C
ATOM   4028  HG  LEU A 265       1.015 -15.499  -4.520  1.00 89.65           H
ATOM   4029  CD1 LEU A 265       3.014 -16.176  -4.760  1.00 89.65           C
ATOM   4030 1HD1 LEU A 265       3.220 -15.448  -5.544  1.00 89.65           H
ATOM   4031 2HD1 LEU A 265       3.909 -16.320  -4.154  1.00 89.65           H
ATOM   4032 3HD1 LEU A 265       2.724 -17.124  -5.211  1.00 89.65           H
ATOM   4033  CD2 LEU A 265       1.462 -16.692  -2.820  1.00 89.65           C
ATOM   4034 1HD2 LEU A 265       2.289 -16.859  -2.130  1.00 89.65           H
ATOM   4035 2HD2 LEU A 265       0.598 -16.320  -2.269  1.00 89.65           H
ATOM   4036 3HD2 LEU A 265       1.203 -17.630  -3.311  1.00 89.65           H
ATOM   4037  HN  LEU A 265       0.362 -13.085  -4.237  1.00 89.65           H
ATOM   4038  N   SER A 266       1.634 -11.338  -1.960  1.00 91.42           N
ATOM   4039  CA  SER A 266       2.213 -10.218  -1.236  1.00 91.42           C
ATOM   4040  C   SER A 266       1.190  -9.646  -0.252  1.00 91.42           C
ATOM   4041  O   SER A 266       1.535  -9.305   0.878  1.00 91.42           O
ATOM   4042  HA  SER A 266       3.068 -10.632  -0.702  1.00 91.42           H
ATOM   4043  CB  SER A 266       2.691  -9.129  -2.198  1.00 91.42           C
ATOM   4044 1HB  SER A 266       3.079  -8.286  -1.626  1.00 91.42           H
ATOM   4045 2HB  SER A 266       3.516  -9.513  -2.799  1.00 91.42           H
ATOM   4046  OG  SER A 266       1.647  -8.679  -3.057  1.00 91.42           O
ATOM   4047  HG  SER A 266       1.738  -9.105  -3.958  1.00 91.42           H
ATOM   4048  HN  SER A 266       1.222 -11.104  -2.841  1.00 91.42           H
ATOM   4049  N   GLN A 267      -0.047  -9.559  -0.718  1.00 88.88           N
ATOM   4050  CA  GLN A 267      -1.051  -8.763  -0.032  1.00 88.88           C
ATOM   4051  C   GLN A 267      -1.840  -9.634   0.948  1.00 88.88           C
ATOM   4052  O   GLN A 267      -2.239  -9.169   2.014  1.00 88.88           O
ATOM   4053  HA  GLN A 267      -0.493  -8.003   0.515  1.00 88.88           H
ATOM   4054  CB  GLN A 267      -1.985  -8.078  -1.032  1.00 88.88           C
ATOM   4055 1HB  GLN A 267      -2.475  -8.830  -1.651  1.00 88.88           H
ATOM   4056 2HB  GLN A 267      -2.771  -7.546  -0.495  1.00 88.88           H
ATOM   4057  CG  GLN A 267      -1.215  -7.100  -1.921  1.00 88.88           C
ATOM   4058 1HG  GLN A 267      -0.453  -7.638  -2.484  1.00 88.88           H
ATOM   4059 2HG  GLN A 267      -1.892  -6.653  -2.648  1.00 88.88           H
ATOM   4060  CD  GLN A 267      -0.557  -6.001  -1.085  1.00 88.88           C
ATOM   4061  OE1 GLN A 267      -1.101  -5.522  -0.103  1.00 88.88           O
ATOM   4062  NE2 GLN A 267       0.641  -5.628  -1.527  1.00 88.88           N
ATOM   4063 1HE2 GLN A 267       1.031  -6.061  -2.340  1.00 88.88           H
ATOM   4064 2HE2 GLN A 267       1.152  -4.915  -1.047  1.00 88.88           H
ATOM   4065  HN  GLN A 267      -0.366 -10.019  -1.547  1.00 88.88           H
ATOM   4066  N   PHE A 268      -2.041 -10.882   0.551  1.00 92.29           N
ATOM   4067  CA  PHE A 268      -2.973 -11.749   1.251  1.00 92.29           C
ATOM   4068  C   PHE A 268      -2.528 -11.979   2.697  1.00 92.29           C
ATOM   4069  O   PHE A 268      -3.295 -11.748   3.630  1.00 92.29           O
ATOM   4070  HA  PHE A 268      -3.943 -11.252   1.246  1.00 92.29           H
ATOM   4071  CB  PHE A 268      -2.979 -13.089   0.513  1.00 92.29           C
ATOM   4072 1HB  PHE A 268      -3.249 -12.917  -0.529  1.00 92.29           H
ATOM   4073 2HB  PHE A 268      -1.968 -13.499   0.517  1.00 92.29           H
ATOM   4074  CG  PHE A 268      -3.935 -14.124   1.109  1.00 92.29           C
ATOM   4075  CD1 PHE A 268      -3.450 -15.132   1.883  1.00 92.29           C
ATOM   4076  HD1 PHE A 268      -2.380 -15.202   2.079  1.00 92.29           H
ATOM   4077  CD2 PHE A 268      -5.270 -14.037   0.864  1.00 92.29           C
ATOM   4078  HD2 PHE A 268      -5.658 -13.229   0.244  1.00 92.29           H
ATOM   4079  CE1 PHE A 268      -4.338 -16.092   2.436  1.00 92.29           C
ATOM   4080  HE1 PHE A 268      -3.949 -16.900   3.057  1.00 92.29           H
ATOM   4081  CE2 PHE A 268      -6.157 -14.997   1.418  1.00 92.29           C
ATOM   4082  HE2 PHE A 268      -7.227 -14.927   1.221  1.00 92.29           H
ATOM   4083  CZ  PHE A 268      -5.673 -16.005   2.192  1.00 92.29           C
ATOM   4084  HZ  PHE A 268      -6.354 -16.742   2.617  1.00 92.29           H
ATOM   4085  HN  PHE A 268      -1.581 -11.301  -0.232  1.00 92.29           H
ATOM   4086  N   PRO A 269      -1.286 -12.435   2.908  1.00 95.27           N
ATOM   4087  CA  PRO A 269      -0.807 -12.720   4.263  1.00 95.27           C
ATOM   4088  C   PRO A 269      -0.994 -11.539   5.201  1.00 95.27           C
ATOM   4089  O   PRO A 269      -1.431 -11.708   6.339  1.00 95.27           O
ATOM   4090  HA  PRO A 269      -1.389 -13.529   4.704  1.00 95.27           H
ATOM   4091  CB  PRO A 269       0.672 -13.056   4.061  1.00 95.27           C
ATOM   4092 1HB  PRO A 269       1.302 -12.173   4.166  1.00 95.27           H
ATOM   4093 2HB  PRO A 269       1.021 -13.784   4.793  1.00 95.27           H
ATOM   4094  CG  PRO A 269       0.717 -13.615   2.644  1.00 95.27           C
ATOM   4095 1HG  PRO A 269       1.722 -13.573   2.224  1.00 95.27           H
ATOM   4096 2HG  PRO A 269       0.415 -14.662   2.612  1.00 95.27           H
ATOM   4097  CD  PRO A 269      -0.254 -12.718   1.894  1.00 95.27           C
ATOM   4098 1HD  PRO A 269       0.226 -11.804   1.546  1.00 95.27           H
ATOM   4099 2HD  PRO A 269      -0.666 -13.213   1.015  1.00 95.27           H
ATOM   4100  N   TYR A 270      -0.656 -10.362   4.694  1.00 93.15           N
ATOM   4101  CA  TYR A 270      -0.709  -9.156   5.503  1.00 93.15           C
ATOM   4102  C   TYR A 270      -2.142  -8.853   5.943  1.00 93.15           C
ATOM   4103  O   TYR A 270      -2.388  -8.558   7.112  1.00 93.15           O
ATOM   4104  HA  TYR A 270      -0.092  -9.317   6.387  1.00 93.15           H
ATOM   4105  CB  TYR A 270      -0.213  -8.023   4.603  1.00 93.15           C
ATOM   4106 1HB  TYR A 270       0.829  -8.208   4.343  1.00 93.15           H
ATOM   4107 2HB  TYR A 270      -0.781  -8.037   3.672  1.00 93.15           H
ATOM   4108  CG  TYR A 270      -0.328  -6.633   5.232  1.00 93.15           C
ATOM   4109  CD1 TYR A 270      -1.006  -5.630   4.569  1.00 93.15           C
ATOM   4110  HD1 TYR A 270      -1.458  -5.828   3.597  1.00 93.15           H
ATOM   4111  CD2 TYR A 270       0.245  -6.383   6.462  1.00 93.15           C
ATOM   4112  HD2 TYR A 270       0.780  -7.175   6.986  1.00 93.15           H
ATOM   4113  CE1 TYR A 270      -1.114  -4.321   5.161  1.00 93.15           C
ATOM   4114  HE1 TYR A 270      -1.646  -3.520   4.648  1.00 93.15           H
ATOM   4115  CE2 TYR A 270       0.136  -5.074   7.054  1.00 93.15           C
ATOM   4116  HE2 TYR A 270       0.584  -4.863   8.025  1.00 93.15           H
ATOM   4117  CZ  TYR A 270      -0.538  -4.108   6.374  1.00 93.15           C
ATOM   4118  OH  TYR A 270      -0.640  -2.873   6.933  1.00 93.15           O
ATOM   4119  HH  TYR A 270      -0.489  -2.931   7.920  1.00 93.15           H
ATOM   4120  HN  TYR A 270      -0.351 -10.226   3.752  1.00 93.15           H
ATOM   4121  N   ASN A 271      -3.052  -8.936   4.983  1.00 91.81           N
ATOM   4122  CA  ASN A 271      -4.433  -8.554   5.226  1.00 91.81           C
ATOM   4123  C   ASN A 271      -5.102  -9.611   6.107  1.00 91.81           C
ATOM   4124  O   ASN A 271      -6.105  -9.332   6.763  1.00 91.81           O
ATOM   4125  HA  ASN A 271      -4.379  -7.580   5.711  1.00 91.81           H
ATOM   4126  CB  ASN A 271      -5.217  -8.465   3.915  1.00 91.81           C
ATOM   4127 1HB  ASN A 271      -4.978  -9.321   3.285  1.00 91.81           H
ATOM   4128 2HB  ASN A 271      -6.286  -8.511   4.124  1.00 91.81           H
ATOM   4129  CG  ASN A 271      -4.894  -7.168   3.170  1.00 91.81           C
ATOM   4130  OD1 ASN A 271      -5.405  -6.103   3.473  1.00 91.81           O
ATOM   4131  ND2 ASN A 271      -4.018  -7.318   2.180  1.00 91.81           N
ATOM   4132 1HD2 ASN A 271      -3.635  -8.221   1.983  1.00 91.81           H
ATOM   4133 2HD2 ASN A 271      -3.741  -6.528   1.633  1.00 91.81           H
ATOM   4134  HN  ASN A 271      -2.859  -9.257   4.056  1.00 91.81           H
ATOM   4135  N   CYS A 272      -4.522 -10.802   6.092  1.00 95.29           N
ATOM   4136  CA  CYS A 272      -4.951 -11.854   6.997  1.00 95.29           C
ATOM   4137  C   CYS A 272      -4.745 -11.367   8.433  1.00 95.29           C
ATOM   4138  O   CYS A 272      -5.643 -11.481   9.266  1.00 95.29           O
ATOM   4139  HA  CYS A 272      -6.008 -12.029   6.796  1.00 95.29           H
ATOM   4140  CB  CYS A 272      -4.213 -13.167   6.728  1.00 95.29           C
ATOM   4141 1HB  CYS A 272      -3.142 -12.981   6.641  1.00 95.29           H
ATOM   4142 2HB  CYS A 272      -4.350 -13.850   7.567  1.00 95.29           H
ATOM   4143  SG  CYS A 272      -4.840 -13.934   5.190  1.00 95.29           S
ATOM   4144  HG  CYS A 272      -4.236 -13.091   4.358  1.00 95.29           H
ATOM   4145  HN  CYS A 272      -3.772 -11.051   5.479  1.00 95.29           H
ATOM   4146  N   ILE A 273      -3.556 -10.835   8.679  1.00 93.93           N
ATOM   4147  CA  ILE A 273      -3.211 -10.357  10.006  1.00 93.93           C
ATOM   4148  C   ILE A 273      -4.056  -9.125  10.336  1.00 93.93           C
ATOM   4149  O   ILE A 273      -4.527  -8.974  11.462  1.00 93.93           O
ATOM   4150  HA  ILE A 273      -3.461 -11.147  10.714  1.00 93.93           H
ATOM   4151  CB  ILE A 273      -1.704 -10.115  10.113  1.00 93.93           C
ATOM   4152  HB  ILE A 273      -1.419  -9.389   9.351  1.00 93.93           H
ATOM   4153  CG1 ILE A 273      -0.921 -11.398   9.829  1.00 93.93           C
ATOM   4154 1HG1 ILE A 273      -1.133 -11.741   8.816  1.00 93.93           H
ATOM   4155 2HG1 ILE A 273       0.149 -11.195   9.880  1.00 93.93           H
ATOM   4156  CG2 ILE A 273      -1.340  -9.510  11.471  1.00 93.93           C
ATOM   4157 1HG2 ILE A 273      -1.856  -8.558  11.594  1.00 93.93           H
ATOM   4158 2HG2 ILE A 273      -1.642 -10.193  12.265  1.00 93.93           H
ATOM   4159 3HG2 ILE A 273      -0.263  -9.348  11.520  1.00 93.93           H
ATOM   4160  CD1 ILE A 273      -1.285 -12.496  10.831  1.00 93.93           C
ATOM   4161 1HD1 ILE A 273      -1.049 -12.158  11.841  1.00 93.93           H
ATOM   4162 2HD1 ILE A 273      -2.350 -12.713  10.761  1.00 93.93           H
ATOM   4163 3HD1 ILE A 273      -0.714 -13.397  10.607  1.00 93.93           H
ATOM   4164  HN  ILE A 273      -2.838 -10.729   7.991  1.00 93.93           H
ATOM   4165  N   LEU A 274      -4.222  -8.275   9.333  1.00 92.03           N
ATOM   4166  CA  LEU A 274      -5.010  -7.066   9.500  1.00 92.03           C
ATOM   4167  C   LEU A 274      -6.424  -7.441   9.948  1.00 92.03           C
ATOM   4168  O   LEU A 274      -7.015  -6.761  10.786  1.00 92.03           O
ATOM   4169  HA  LEU A 274      -4.543  -6.477  10.289  1.00 92.03           H
ATOM   4170  CB  LEU A 274      -4.974  -6.222   8.224  1.00 92.03           C
ATOM   4171 1HB  LEU A 274      -5.120  -6.884   7.370  1.00 92.03           H
ATOM   4172 2HB  LEU A 274      -5.819  -5.535   8.242  1.00 92.03           H
ATOM   4173  CG  LEU A 274      -3.697  -5.411   7.993  1.00 92.03           C
ATOM   4174  HG  LEU A 274      -2.862  -6.106   7.908  1.00 92.03           H
ATOM   4175  CD1 LEU A 274      -3.773  -4.633   6.677  1.00 92.03           C
ATOM   4176 1HD1 LEU A 274      -3.899  -5.331   5.849  1.00 92.03           H
ATOM   4177 2HD1 LEU A 274      -4.621  -3.949   6.708  1.00 92.03           H
ATOM   4178 3HD1 LEU A 274      -2.853  -4.065   6.538  1.00 92.03           H
ATOM   4179  CD2 LEU A 274      -3.406  -4.496   9.184  1.00 92.03           C
ATOM   4180 1HD2 LEU A 274      -4.238  -3.806   9.324  1.00 92.03           H
ATOM   4181 2HD2 LEU A 274      -3.278  -5.099  10.083  1.00 92.03           H
ATOM   4182 3HD2 LEU A 274      -2.493  -3.931   8.993  1.00 92.03           H
ATOM   4183  HN  LEU A 274      -3.830  -8.402   8.422  1.00 92.03           H
ATOM   4184  N   LEU A 275      -6.926  -8.523   9.371  1.00 93.27           N
ATOM   4185  CA  LEU A 275      -8.273  -8.976   9.673  1.00 93.27           C
ATOM   4186  C   LEU A 275      -8.358  -9.359  11.152  1.00 93.27           C
ATOM   4187  O   LEU A 275      -9.294  -8.965  11.846  1.00 93.27           O
ATOM   4188  HA  LEU A 275      -8.947  -8.139   9.494  1.00 93.27           H
ATOM   4189  CB  LEU A 275      -8.686 -10.102   8.722  1.00 93.27           C
ATOM   4190 1HB  LEU A 275      -8.554  -9.751   7.698  1.00 93.27           H
ATOM   4191 2HB  LEU A 275      -8.002 -10.939   8.863  1.00 93.27           H
ATOM   4192  CG  LEU A 275     -10.118 -10.618   8.875  1.00 93.27           C
ATOM   4193  HG  LEU A 275     -10.260 -10.928   9.910  1.00 93.27           H
ATOM   4194  CD1 LEU A 275     -11.133  -9.509   8.591  1.00 93.27           C
ATOM   4195 1HD1 LEU A 275     -10.981  -8.688   9.292  1.00 93.27           H
ATOM   4196 2HD1 LEU A 275     -11.000  -9.146   7.572  1.00 93.27           H
ATOM   4197 3HD1 LEU A 275     -12.143  -9.903   8.707  1.00 93.27           H
ATOM   4198  CD2 LEU A 275     -10.354 -11.849   7.998  1.00 93.27           C
ATOM   4199 1HD2 LEU A 275     -10.186 -11.588   6.953  1.00 93.27           H
ATOM   4200 2HD2 LEU A 275      -9.664 -12.641   8.290  1.00 93.27           H
ATOM   4201 3HD2 LEU A 275     -11.379 -12.195   8.126  1.00 93.27           H
ATOM   4202  HN  LEU A 275      -6.429  -9.085   8.709  1.00 93.27           H
ATOM   4203  N   VAL A 276      -7.369 -10.123  11.590  1.00 94.85           N
ATOM   4204  CA  VAL A 276      -7.320 -10.565  12.974  1.00 94.85           C
ATOM   4205  C   VAL A 276      -7.307  -9.342  13.894  1.00 94.85           C
ATOM   4206  O   VAL A 276      -8.054  -9.287  14.870  1.00 94.85           O
ATOM   4207  HA  VAL A 276      -8.226 -11.140  13.168  1.00 94.85           H
ATOM   4208  CB  VAL A 276      -6.118 -11.487  13.188  1.00 94.85           C
ATOM   4209  HB  VAL A 276      -5.226 -10.958  12.853  1.00 94.85           H
ATOM   4210  CG1 VAL A 276      -5.940 -11.820  14.670  1.00 94.85           C
ATOM   4211 1HG1 VAL A 276      -5.778 -10.900  15.232  1.00 94.85           H
ATOM   4212 2HG1 VAL A 276      -6.834 -12.320  15.041  1.00 94.85           H
ATOM   4213 3HG1 VAL A 276      -5.078 -12.477  14.794  1.00 94.85           H
ATOM   4214  CG2 VAL A 276      -6.250 -12.761  12.351  1.00 94.85           C
ATOM   4215 1HG2 VAL A 276      -7.155 -13.294  12.641  1.00 94.85           H
ATOM   4216 2HG2 VAL A 276      -6.305 -12.498  11.295  1.00 94.85           H
ATOM   4217 3HG2 VAL A 276      -5.382 -13.399  12.522  1.00 94.85           H
ATOM   4218  HN  VAL A 276      -6.611 -10.440  11.019  1.00 94.85           H
ATOM   4219  N   GLN A 277      -6.450  -8.392  13.551  1.00 91.44           N
ATOM   4220  CA  GLN A 277      -6.305  -7.189  14.353  1.00 91.44           C
ATOM   4221  C   GLN A 277      -7.626  -6.419  14.398  1.00 91.44           C
ATOM   4222  O   GLN A 277      -7.965  -5.819  15.417  1.00 91.44           O
ATOM   4223  HA  GLN A 277      -6.045  -7.537  15.353  1.00 91.44           H
ATOM   4224  CB  GLN A 277      -5.174  -6.307  13.819  1.00 91.44           C
ATOM   4225 1HB  GLN A 277      -5.276  -6.192  12.740  1.00 91.44           H
ATOM   4226 2HB  GLN A 277      -5.249  -5.311  14.254  1.00 91.44           H
ATOM   4227  CG  GLN A 277      -3.807  -6.911  14.146  1.00 91.44           C
ATOM   4228 1HG  GLN A 277      -3.715  -7.049  15.224  1.00 91.44           H
ATOM   4229 2HG  GLN A 277      -3.722  -7.897  13.690  1.00 91.44           H
ATOM   4230  CD  GLN A 277      -2.676  -6.011  13.644  1.00 91.44           C
ATOM   4231  OE1 GLN A 277      -2.852  -5.180  12.769  1.00 91.44           O
ATOM   4232  NE2 GLN A 277      -1.509  -6.222  14.246  1.00 91.44           N
ATOM   4233 1HE2 GLN A 277      -1.433  -6.920  14.958  1.00 91.44           H
ATOM   4234 2HE2 GLN A 277      -0.708  -5.682  13.987  1.00 91.44           H
ATOM   4235  HN  GLN A 277      -5.862  -8.435  12.743  1.00 91.44           H
ATOM   4236  N   THR A 278      -8.337  -6.462  13.281  1.00 92.42           N
ATOM   4237  CA  THR A 278      -9.591  -5.736  13.164  1.00 92.42           C
ATOM   4238  C   THR A 278     -10.643  -6.333  14.100  1.00 92.42           C
ATOM   4239  O   THR A 278     -11.363  -5.602  14.777  1.00 92.42           O
ATOM   4240  HA  THR A 278      -9.424  -4.708  13.485  1.00 92.42           H
ATOM   4241  CB  THR A 278     -10.009  -5.749  11.692  1.00 92.42           C
ATOM   4242  HB  THR A 278     -10.243  -6.762  11.363  1.00 92.42           H
ATOM   4243  OG1 THR A 278      -8.925  -5.118  11.017  1.00 92.42           O
ATOM   4244  HG1 THR A 278      -8.341  -5.807  10.587  1.00 92.42           H
ATOM   4245  CG2 THR A 278     -11.204  -4.835  11.415  1.00 92.42           C
ATOM   4246 1HG2 THR A 278     -10.947  -3.810  11.681  1.00 92.42           H
ATOM   4247 2HG2 THR A 278     -12.057  -5.162  12.009  1.00 92.42           H
ATOM   4248 3HG2 THR A 278     -11.460  -4.882  10.356  1.00 92.42           H
ATOM   4249  HN  THR A 278      -8.071  -6.979  12.467  1.00 92.42           H
ATOM   4250  N   ILE A 279     -10.698  -7.657  14.109  1.00 92.92           N
ATOM   4251  CA  ILE A 279     -11.657  -8.361  14.942  1.00 92.92           C
ATOM   4252  C   ILE A 279     -11.303  -8.145  16.415  1.00 92.92           C
ATOM   4253  O   ILE A 279     -12.181  -7.889  17.238  1.00 92.92           O
ATOM   4254  HA  ILE A 279     -12.637  -7.921  14.755  1.00 92.92           H
ATOM   4255  CB  ILE A 279     -11.738  -9.835  14.539  1.00 92.92           C
ATOM   4256  HB  ILE A 279     -10.731 -10.252  14.567  1.00 92.92           H
ATOM   4257  CG1 ILE A 279     -12.249  -9.984  13.105  1.00 92.92           C
ATOM   4258 1HG1 ILE A 279     -13.316  -9.760  13.071  1.00 92.92           H
ATOM   4259 2HG1 ILE A 279     -11.751  -9.260  12.460  1.00 92.92           H
ATOM   4260  CG2 ILE A 279     -12.584 -10.630  15.535  1.00 92.92           C
ATOM   4261 1HG2 ILE A 279     -12.136 -10.563  16.527  1.00 92.92           H
ATOM   4262 2HG2 ILE A 279     -13.593 -10.220  15.564  1.00 92.92           H
ATOM   4263 3HG2 ILE A 279     -12.624 -11.674  15.225  1.00 92.92           H
ATOM   4264  CD1 ILE A 279     -12.003 -11.399  12.579  1.00 92.92           C
ATOM   4265 1HD1 ILE A 279     -10.934 -11.610  12.593  1.00 92.92           H
ATOM   4266 2HD1 ILE A 279     -12.523 -12.118  13.213  1.00 92.92           H
ATOM   4267 3HD1 ILE A 279     -12.376 -11.478  11.558  1.00 92.92           H
ATOM   4268  HN  ILE A 279     -10.102  -8.245  13.561  1.00 92.92           H
ATOM   4269  N   ASP A 280     -10.014  -8.255  16.703  1.00 91.98           N
ATOM   4270  CA  ASP A 280      -9.539  -8.129  18.070  1.00 91.98           C
ATOM   4271  C   ASP A 280      -9.819  -6.711  18.574  1.00 91.98           C
ATOM   4272  O   ASP A 280     -10.102  -6.513  19.754  1.00 91.98           O
ATOM   4273  HA  ASP A 280     -10.083  -8.886  18.634  1.00 91.98           H
ATOM   4274  CB  ASP A 280      -8.030  -8.371  18.154  1.00 91.98           C
ATOM   4275 1HB  ASP A 280      -7.788  -9.335  17.707  1.00 91.98           H
ATOM   4276 2HB  ASP A 280      -7.504  -7.611  17.576  1.00 91.98           H
ATOM   4277  CG  ASP A 280      -7.550  -8.340  19.606  1.00 91.98           C
ATOM   4278  OD1 ASP A 280      -8.166  -9.058  20.423  1.00 91.98           O
ATOM   4279  OD2 ASP A 280      -6.577  -7.599  19.866  1.00 91.98           O
ATOM   4280  HN  ASP A 280      -9.302  -8.427  16.022  1.00 91.98           H
ATOM   4281  N   ALA A 281      -9.729  -5.762  17.654  1.00 91.20           N
ATOM   4282  CA  ALA A 281      -9.977  -4.370  17.988  1.00 91.20           C
ATOM   4283  C   ALA A 281     -11.404  -4.224  18.519  1.00 91.20           C
ATOM   4284  O   ALA A 281     -11.677  -3.354  19.345  1.00 91.20           O
ATOM   4285  HA  ALA A 281      -9.275  -4.087  18.773  1.00 91.20           H
ATOM   4286  CB  ALA A 281      -9.719  -3.496  16.759  1.00 91.20           C
ATOM   4287 1HB  ALA A 281      -8.684  -3.614  16.439  1.00 91.20           H
ATOM   4288 2HB  ALA A 281     -10.385  -3.799  15.951  1.00 91.20           H
ATOM   4289 3HB  ALA A 281      -9.905  -2.452  17.010  1.00 91.20           H
ATOM   4290  HN  ALA A 281      -9.493  -5.931  16.697  1.00 91.20           H
ATOM   4291  N   TYR A 282     -12.278  -5.088  18.023  1.00 79.71           N
ATOM   4292  CA  TYR A 282     -13.680  -5.033  18.398  1.00 79.71           C
ATOM   4293  C   TYR A 282     -13.972  -5.980  19.564  1.00 79.71           C
ATOM   4294  O   TYR A 282     -14.629  -5.596  20.531  1.00 79.71           O
ATOM   4295  HA  TYR A 282     -13.907  -4.012  18.704  1.00 79.71           H
ATOM   4296  CB  TYR A 282     -14.464  -5.499  17.170  1.00 79.71           C
ATOM   4297 1HB  TYR A 282     -14.163  -4.900  16.311  1.00 79.71           H
ATOM   4298 2HB  TYR A 282     -14.193  -6.532  16.949  1.00 79.71           H
ATOM   4299  CG  TYR A 282     -15.983  -5.409  17.330  1.00 79.71           C
ATOM   4300  CD1 TYR A 282     -16.719  -6.547  17.588  1.00 79.71           C
ATOM   4301  HD1 TYR A 282     -16.218  -7.511  17.678  1.00 79.71           H
ATOM   4302  CD2 TYR A 282     -16.617  -4.188  17.216  1.00 79.71           C
ATOM   4303  HD2 TYR A 282     -16.036  -3.289  17.012  1.00 79.71           H
ATOM   4304  CE1 TYR A 282     -18.148  -6.462  17.739  1.00 79.71           C
ATOM   4305  HE1 TYR A 282     -18.741  -7.353  17.943  1.00 79.71           H
ATOM   4306  CE2 TYR A 282     -18.047  -4.103  17.367  1.00 79.71           C
ATOM   4307  HE2 TYR A 282     -18.560  -3.145  17.279  1.00 79.71           H
ATOM   4308  CZ  TYR A 282     -18.742  -5.244  17.621  1.00 79.71           C
ATOM   4309  OH  TYR A 282     -20.092  -5.163  17.763  1.00 79.71           O
ATOM   4310  HH  TYR A 282     -20.469  -6.066  17.968  1.00 79.71           H
ATOM   4311  HN  TYR A 282     -12.041  -5.813  17.377  1.00 79.71           H
ATOM   4312  N   ALA A 283     -13.470  -7.199  19.435  1.00 89.47           N
ATOM   4313  CA  ALA A 283     -13.887  -8.277  20.316  1.00 89.47           C
ATOM   4314  C   ALA A 283     -12.911  -8.377  21.490  1.00 89.47           C
ATOM   4315  O   ALA A 283     -13.242  -8.942  22.531  1.00 89.47           O
ATOM   4316  HA  ALA A 283     -14.877  -8.030  20.697  1.00 89.47           H
ATOM   4317  CB  ALA A 283     -13.976  -9.581  19.520  1.00 89.47           C
ATOM   4318 1HB  ALA A 283     -14.704  -9.467  18.716  1.00 89.47           H
ATOM   4319 2HB  ALA A 283     -13.000  -9.816  19.096  1.00 89.47           H
ATOM   4320 3HB  ALA A 283     -14.289 -10.390  20.181  1.00 89.47           H
ATOM   4321  HN  ALA A 283     -12.793  -7.455  18.746  1.00 89.47           H
ATOM   4322  N   MET A 284     -11.727  -7.819  21.283  1.00 82.89           N
ATOM   4323  CA  MET A 284     -10.701  -7.837  22.312  1.00 82.89           C
ATOM   4324  C   MET A 284     -10.541  -9.240  22.902  1.00 82.89           C
ATOM   4325  O   MET A 284     -10.473  -9.400  24.119  1.00 82.89           O
ATOM   4326  HA  MET A 284      -9.780  -7.539  21.812  1.00 82.89           H
ATOM   4327  CB  MET A 284     -11.075  -6.855  23.423  1.00 82.89           C
ATOM   4328 1HB  MET A 284     -11.984  -7.192  23.921  1.00 82.89           H
ATOM   4329 2HB  MET A 284     -10.287  -6.835  24.176  1.00 82.89           H
ATOM   4330  CG  MET A 284     -11.287  -5.447  22.863  1.00 82.89           C
ATOM   4331 1HG  MET A 284     -10.364  -5.084  22.409  1.00 82.89           H
ATOM   4332 2HG  MET A 284     -12.041  -5.469  22.076  1.00 82.89           H
ATOM   4333  SD  MET A 284     -11.800  -4.341  24.167  1.00 82.89           S
ATOM   4334  CE  MET A 284     -12.103  -2.861  23.216  1.00 82.89           C
ATOM   4335 1HE  MET A 284     -11.185  -2.557  22.714  1.00 82.89           H
ATOM   4336 2HE  MET A 284     -12.876  -3.058  22.473  1.00 82.89           H
ATOM   4337 3HE  MET A 284     -12.434  -2.063  23.882  1.00 82.89           H
ATOM   4338  HN  MET A 284     -11.466  -7.361  20.433  1.00 82.89           H
ATOM   4339  N   PHE A 285     -10.486 -10.219  22.011  1.00 85.40           N
ATOM   4340  CA  PHE A 285     -10.524 -11.611  22.426  1.00 85.40           C
ATOM   4341  C   PHE A 285      -9.120 -12.122  22.757  1.00 85.40           C
ATOM   4342  O   PHE A 285      -8.969 -13.185  23.358  1.00 85.40           O
ATOM   4343  HA  PHE A 285     -11.148 -11.666  23.318  1.00 85.40           H
ATOM   4344  CB  PHE A 285     -11.082 -12.414  21.249  1.00 85.40           C
ATOM   4345 1HB  PHE A 285     -11.309 -13.425  21.587  1.00 85.40           H
ATOM   4346 2HB  PHE A 285     -12.023 -11.965  20.931  1.00 85.40           H
ATOM   4347  CG  PHE A 285     -10.139 -12.493  20.047  1.00 85.40           C
ATOM   4348  CD1 PHE A 285     -10.202 -11.549  19.070  1.00 85.40           C
ATOM   4349  HD1 PHE A 285     -10.924 -10.737  19.143  1.00 85.40           H
ATOM   4350  CD2 PHE A 285      -9.237 -13.507  19.956  1.00 85.40           C
ATOM   4351  HD2 PHE A 285      -9.187 -14.263  20.739  1.00 85.40           H
ATOM   4352  CE1 PHE A 285      -9.326 -11.623  17.954  1.00 85.40           C
ATOM   4353  HE1 PHE A 285      -9.377 -10.867  17.171  1.00 85.40           H
ATOM   4354  CE2 PHE A 285      -8.362 -13.581  18.840  1.00 85.40           C
ATOM   4355  HE2 PHE A 285      -7.639 -14.394  18.767  1.00 85.40           H
ATOM   4356  CZ  PHE A 285      -8.425 -12.637  17.863  1.00 85.40           C
ATOM   4357  HZ  PHE A 285      -7.753 -12.694  17.007  1.00 85.40           H
ATOM   4358  HN  PHE A 285     -10.417 -10.074  21.024  1.00 85.40           H
ATOM   4359  N   ILE A 286      -8.130 -11.342  22.350  1.00 87.08           N
ATOM   4360  CA  ILE A 286      -6.744 -11.693  22.613  1.00 87.08           C
ATOM   4361  C   ILE A 286      -6.349 -11.186  24.001  1.00 87.08           C
ATOM   4362  O   ILE A 286      -6.121  -9.991  24.188  1.00 87.08           O
ATOM   4363  HA  ILE A 286      -6.677 -12.781  22.612  1.00 87.08           H
ATOM   4364  CB  ILE A 286      -5.840 -11.182  21.491  1.00 87.08           C
ATOM   4365  HB  ILE A 286      -5.946 -10.099  21.433  1.00 87.08           H
ATOM   4366  CG1 ILE A 286      -6.270 -11.752  20.137  1.00 87.08           C
ATOM   4367 1HG1 ILE A 286      -6.156 -12.836  20.142  1.00 87.08           H
ATOM   4368 2HG1 ILE A 286      -7.327 -11.543  19.971  1.00 87.08           H
ATOM   4369  CG2 ILE A 286      -4.369 -11.476  21.794  1.00 87.08           C
ATOM   4370 1HG2 ILE A 286      -4.085 -10.983  22.724  1.00 87.08           H
ATOM   4371 2HG2 ILE A 286      -4.227 -12.552  21.895  1.00 87.08           H
ATOM   4372 3HG2 ILE A 286      -3.748 -11.102  20.980  1.00 87.08           H
ATOM   4373  CD1 ILE A 286      -5.441 -11.151  19.001  1.00 87.08           C
ATOM   4374 1HD1 ILE A 286      -5.576 -10.069  18.984  1.00 87.08           H
ATOM   4375 2HD1 ILE A 286      -4.387 -11.382  19.158  1.00 87.08           H
ATOM   4376 3HD1 ILE A 286      -5.767 -11.573  18.050  1.00 87.08           H
ATOM   4377  HN  ILE A 286      -8.261 -10.486  21.851  1.00 87.08           H
ATOM   4378  N   SER A 287      -6.280 -12.118  24.940  1.00 85.11           N
ATOM   4379  CA  SER A 287      -5.925 -11.779  26.308  1.00 85.11           C
ATOM   4380  C   SER A 287      -4.524 -12.304  26.631  1.00 85.11           C
ATOM   4381  O   SER A 287      -3.914 -11.890  27.614  1.00 85.11           O
ATOM   4382  HA  SER A 287      -5.943 -10.690  26.349  1.00 85.11           H
ATOM   4383  CB  SER A 287      -6.945 -12.343  27.298  1.00 85.11           C
ATOM   4384 1HB  SER A 287      -6.642 -12.091  28.314  1.00 85.11           H
ATOM   4385 2HB  SER A 287      -7.914 -11.873  27.128  1.00 85.11           H
ATOM   4386  OG  SER A 287      -7.077 -13.757  27.180  1.00 85.11           O
ATOM   4387  HG  SER A 287      -7.774 -14.090  27.816  1.00 85.11           H
ATOM   4388  HN  SER A 287      -6.461 -13.088  24.779  1.00 85.11           H
ATOM   4389  N   ASN A 288      -4.057 -13.209  25.783  1.00 86.11           N
ATOM   4390  CA  ASN A 288      -2.782 -13.866  26.018  1.00 86.11           C
ATOM   4391  C   ASN A 288      -1.661 -13.031  25.398  1.00 86.11           C
ATOM   4392  O   ASN A 288      -1.670 -12.766  24.197  1.00 86.11           O
ATOM   4393  HA  ASN A 288      -2.695 -13.943  27.102  1.00 86.11           H
ATOM   4394  CB  ASN A 288      -2.751 -15.253  25.373  1.00 86.11           C
ATOM   4395 1HB  ASN A 288      -3.641 -15.812  25.660  1.00 86.11           H
ATOM   4396 2HB  ASN A 288      -2.773 -15.154  24.288  1.00 86.11           H
ATOM   4397  CG  ASN A 288      -1.499 -16.026  25.795  1.00 86.11           C
ATOM   4398  OD1 ASN A 288      -0.430 -15.469  25.986  1.00 86.11           O
ATOM   4399  ND2 ASN A 288      -1.690 -17.335  25.928  1.00 86.11           N
ATOM   4400 1HD2 ASN A 288      -2.593 -17.728  25.755  1.00 86.11           H
ATOM   4401 2HD2 ASN A 288      -0.931 -17.926  26.200  1.00 86.11           H
ATOM   4402  HN  ASN A 288      -4.532 -13.494  24.951  1.00 86.11           H
ATOM   4403  N   CYS A 289      -0.721 -12.639  26.246  1.00 90.83           N
ATOM   4404  CA  CYS A 289       0.351 -11.756  25.819  1.00 90.83           C
ATOM   4405  C   CYS A 289       1.193 -12.492  24.775  1.00 90.83           C
ATOM   4406  O   CYS A 289       1.652 -11.891  23.805  1.00 90.83           O
ATOM   4407  HA  CYS A 289      -0.123 -10.876  25.383  1.00 90.83           H
ATOM   4408  CB  CYS A 289       1.197 -11.279  27.001  1.00 90.83           C
ATOM   4409 1HB  CYS A 289       0.561 -10.797  27.744  1.00 90.83           H
ATOM   4410 2HB  CYS A 289       1.667 -12.133  27.490  1.00 90.83           H
ATOM   4411  SG  CYS A 289       2.479 -10.108  26.423  1.00 90.83           S
ATOM   4412  HN  CYS A 289      -0.684 -12.914  27.207  1.00 90.83           H
ATOM   4413  N   ALA A 290       1.371 -13.784  25.009  1.00 93.03           N
ATOM   4414  CA  ALA A 290       2.211 -14.593  24.142  1.00 93.03           C
ATOM   4415  C   ALA A 290       1.632 -14.585  22.726  1.00 93.03           C
ATOM   4416  O   ALA A 290       2.372 -14.467  21.750  1.00 93.03           O
ATOM   4417  HA  ALA A 290       3.202 -14.141  24.124  1.00 93.03           H
ATOM   4418  CB  ALA A 290       2.325 -16.007  24.717  1.00 93.03           C
ATOM   4419 1HB  ALA A 290       2.769 -15.960  25.711  1.00 93.03           H
ATOM   4420 2HB  ALA A 290       1.333 -16.454  24.782  1.00 93.03           H
ATOM   4421 3HB  ALA A 290       2.955 -16.613  24.066  1.00 93.03           H
ATOM   4422  HN  ALA A 290       0.954 -14.277  25.773  1.00 93.03           H
ATOM   4423  N   VAL A 291       0.315 -14.711  22.658  1.00 93.32           N
ATOM   4424  CA  VAL A 291      -0.372 -14.714  21.378  1.00 93.32           C
ATOM   4425  C   VAL A 291      -0.226 -13.340  20.722  1.00 93.32           C
ATOM   4426  O   VAL A 291       0.037 -13.244  19.524  1.00 93.32           O
ATOM   4427  HA  VAL A 291       0.114 -15.458  20.746  1.00 93.32           H
ATOM   4428  CB  VAL A 291      -1.831 -15.134  21.568  1.00 93.32           C
ATOM   4429  HB  VAL A 291      -2.292 -14.436  22.266  1.00 93.32           H
ATOM   4430  CG1 VAL A 291      -2.600 -15.056  20.247  1.00 93.32           C
ATOM   4431 1HG1 VAL A 291      -2.576 -14.032  19.873  1.00 93.32           H
ATOM   4432 2HG1 VAL A 291      -2.137 -15.720  19.517  1.00 93.32           H
ATOM   4433 3HG1 VAL A 291      -3.634 -15.359  20.411  1.00 93.32           H
ATOM   4434  CG2 VAL A 291      -1.924 -16.535  22.174  1.00 93.32           C
ATOM   4435 1HG2 VAL A 291      -1.437 -17.251  21.511  1.00 93.32           H
ATOM   4436 2HG2 VAL A 291      -1.428 -16.545  23.145  1.00 93.32           H
ATOM   4437 3HG2 VAL A 291      -2.971 -16.809  22.298  1.00 93.32           H
ATOM   4438  HN  VAL A 291      -0.279 -14.809  23.457  1.00 93.32           H
ATOM   4439  N   SER A 292      -0.402 -12.309  21.536  1.00 93.44           N
ATOM   4440  CA  SER A 292      -0.327 -10.944  21.043  1.00 93.44           C
ATOM   4441  C   SER A 292       1.058 -10.678  20.450  1.00 93.44           C
ATOM   4442  O   SER A 292       1.175 -10.068  19.388  1.00 93.44           O
ATOM   4443  HA  SER A 292      -1.094 -10.874  20.272  1.00 93.44           H
ATOM   4444  CB  SER A 292      -0.630  -9.939  22.156  1.00 93.44           C
ATOM   4445 1HB  SER A 292      -1.578 -10.197  22.629  1.00 93.44           H
ATOM   4446 2HB  SER A 292       0.139 -10.007  22.925  1.00 93.44           H
ATOM   4447  OG  SER A 292      -0.693  -8.603  21.666  1.00 93.44           O
ATOM   4448  HG  SER A 292      -1.503  -8.487  21.091  1.00 93.44           H
ATOM   4449  HN  SER A 292      -0.594 -12.395  22.514  1.00 93.44           H
ATOM   4450  N   THR A 293       2.072 -11.149  21.161  1.00 89.99           N
ATOM   4451  CA  THR A 293       3.446 -10.914  20.751  1.00 89.99           C
ATOM   4452  C   THR A 293       3.710 -11.548  19.384  1.00 89.99           C
ATOM   4453  O   THR A 293       4.305 -10.920  18.509  1.00 89.99           O
ATOM   4454  HA  THR A 293       3.593  -9.840  20.640  1.00 89.99           H
ATOM   4455  CB  THR A 293       4.365 -11.444  21.854  1.00 89.99           C
ATOM   4456  HB  THR A 293       4.228 -12.517  21.993  1.00 89.99           H
ATOM   4457  OG1 THR A 293       4.054 -10.633  22.984  1.00 89.99           O
ATOM   4458  HG1 THR A 293       3.346 -11.073  23.536  1.00 89.99           H
ATOM   4459  CG2 THR A 293       5.841 -11.149  21.578  1.00 89.99           C
ATOM   4460 1HG2 THR A 293       5.989 -10.072  21.507  1.00 89.99           H
ATOM   4461 2HG2 THR A 293       6.136 -11.620  20.640  1.00 89.99           H
ATOM   4462 3HG2 THR A 293       6.449 -11.546  22.391  1.00 89.99           H
ATOM   4463  HN  THR A 293       1.966 -11.680  22.001  1.00 89.99           H
ATOM   4464  N   ASN A 294       3.255 -12.784  19.242  1.00 91.75           N
ATOM   4465  CA  ASN A 294       3.496 -13.535  18.022  1.00 91.75           C
ATOM   4466  C   ASN A 294       2.771 -12.854  16.858  1.00 91.75           C
ATOM   4467  O   ASN A 294       3.290 -12.802  15.745  1.00 91.75           O
ATOM   4468  HA  ASN A 294       4.578 -13.536  17.895  1.00 91.75           H
ATOM   4469  CB  ASN A 294       2.963 -14.964  18.140  1.00 91.75           C
ATOM   4470 1HB  ASN A 294       1.954 -14.947  18.554  1.00 91.75           H
ATOM   4471 2HB  ASN A 294       2.892 -15.413  17.149  1.00 91.75           H
ATOM   4472  CG  ASN A 294       3.870 -15.816  19.028  1.00 91.75           C
ATOM   4473  OD1 ASN A 294       5.031 -15.511  19.249  1.00 91.75           O
ATOM   4474  ND2 ASN A 294       3.279 -16.900  19.524  1.00 91.75           N
ATOM   4475 1HD2 ASN A 294       2.323 -17.093  19.304  1.00 91.75           H
ATOM   4476 2HD2 ASN A 294       3.791 -17.521  20.118  1.00 91.75           H
ATOM   4477  HN  ASN A 294       2.732 -13.271  19.942  1.00 91.75           H
ATOM   4478  N   ILE A 295       1.583 -12.350  17.157  1.00 92.45           N
ATOM   4479  CA  ILE A 295       0.782 -11.676  16.150  1.00 92.45           C
ATOM   4480  C   ILE A 295       1.526 -10.432  15.661  1.00 92.45           C
ATOM   4481  O   ILE A 295       1.558 -10.154  14.463  1.00 92.45           O
ATOM   4482  HA  ILE A 295       0.666 -12.361  15.311  1.00 92.45           H
ATOM   4483  CB  ILE A 295      -0.620 -11.381  16.689  1.00 92.45           C
ATOM   4484  HB  ILE A 295      -0.520 -10.977  17.697  1.00 92.45           H
ATOM   4485  CG1 ILE A 295      -1.447 -12.664  16.796  1.00 92.45           C
ATOM   4486 1HG1 ILE A 295      -1.679 -13.035  15.798  1.00 92.45           H
ATOM   4487 2HG1 ILE A 295      -0.863 -13.436  17.297  1.00 92.45           H
ATOM   4488  CG2 ILE A 295      -1.320 -10.316  15.843  1.00 92.45           C
ATOM   4489 1HG2 ILE A 295      -0.737  -9.395  15.863  1.00 92.45           H
ATOM   4490 2HG2 ILE A 295      -1.408 -10.668  14.815  1.00 92.45           H
ATOM   4491 3HG2 ILE A 295      -2.314 -10.126  16.248  1.00 92.45           H
ATOM   4492  CD1 ILE A 295      -2.744 -12.416  17.568  1.00 92.45           C
ATOM   4493 1HD1 ILE A 295      -2.508 -12.068  18.574  1.00 92.45           H
ATOM   4494 2HD1 ILE A 295      -3.336 -11.661  17.052  1.00 92.45           H
ATOM   4495 3HD1 ILE A 295      -3.313 -13.344  17.630  1.00 92.45           H
ATOM   4496  HN  ILE A 295       1.168 -12.397  18.066  1.00 92.45           H
ATOM   4497  N   ASP A 296       2.108  -9.717  16.613  1.00 93.44           N
ATOM   4498  CA  ASP A 296       2.785  -8.469  16.304  1.00 93.44           C
ATOM   4499  C   ASP A 296       3.994  -8.757  15.412  1.00 93.44           C
ATOM   4500  O   ASP A 296       4.292  -7.991  14.497  1.00 93.44           O
ATOM   4501  HA  ASP A 296       2.037  -7.853  15.806  1.00 93.44           H
ATOM   4502  CB  ASP A 296       3.289  -7.786  17.577  1.00 93.44           C
ATOM   4503 1HB  ASP A 296       3.801  -8.514  18.207  1.00 93.44           H
ATOM   4504 2HB  ASP A 296       4.020  -7.020  17.318  1.00 93.44           H
ATOM   4505  CG  ASP A 296       2.133  -7.154  18.355  1.00 93.44           C
ATOM   4506  OD1 ASP A 296       1.075  -6.940  17.724  1.00 93.44           O
ATOM   4507  OD2 ASP A 296       2.334  -6.898  19.562  1.00 93.44           O
ATOM   4508  HN  ASP A 296       2.121  -9.977  17.579  1.00 93.44           H
ATOM   4509  N   ILE A 297       4.657  -9.865  15.709  1.00 92.42           N
ATOM   4510  CA  ILE A 297       5.811 -10.278  14.928  1.00 92.42           C
ATOM   4511  C   ILE A 297       5.359 -10.654  13.516  1.00 92.42           C
ATOM   4512  O   ILE A 297       5.975 -10.246  12.533  1.00 92.42           O
ATOM   4513  HA  ILE A 297       6.482  -9.422  14.859  1.00 92.42           H
ATOM   4514  CB  ILE A 297       6.573 -11.393  15.647  1.00 92.42           C
ATOM   4515  HB  ILE A 297       5.857 -12.159  15.945  1.00 92.42           H
ATOM   4516  CG1 ILE A 297       7.234 -10.870  16.925  1.00 92.42           C
ATOM   4517 1HG1 ILE A 297       8.032 -10.174  16.667  1.00 92.42           H
ATOM   4518 2HG1 ILE A 297       6.504 -10.315  17.514  1.00 92.42           H
ATOM   4519  CG2 ILE A 297       7.584 -12.059  14.711  1.00 92.42           C
ATOM   4520 1HG2 ILE A 297       7.059 -12.488  13.857  1.00 92.42           H
ATOM   4521 2HG2 ILE A 297       8.300 -11.315  14.361  1.00 92.42           H
ATOM   4522 3HG2 ILE A 297       8.111 -12.848  15.248  1.00 92.42           H
ATOM   4523  CD1 ILE A 297       7.802 -12.021  17.758  1.00 92.42           C
ATOM   4524 1HD1 ILE A 297       6.997 -12.702  18.035  1.00 92.42           H
ATOM   4525 2HD1 ILE A 297       8.548 -12.559  17.174  1.00 92.42           H
ATOM   4526 3HD1 ILE A 297       8.265 -11.621  18.661  1.00 92.42           H
ATOM   4527  HN  ILE A 297       4.419 -10.474  16.465  1.00 92.42           H
ATOM   4528  N   CYS A 298       4.285 -11.429  13.460  1.00 94.72           N
ATOM   4529  CA  CYS A 298       3.743 -11.865  12.184  1.00 94.72           C
ATOM   4530  C   CYS A 298       3.386 -10.624  11.364  1.00 94.72           C
ATOM   4531  O   CYS A 298       3.599 -10.593  10.153  1.00 94.72           O
ATOM   4532  HA  CYS A 298       4.526 -12.442  11.692  1.00 94.72           H
ATOM   4533  CB  CYS A 298       2.540 -12.792  12.368  1.00 94.72           C
ATOM   4534 1HB  CYS A 298       1.852 -12.368  13.100  1.00 94.72           H
ATOM   4535 2HB  CYS A 298       1.992 -12.882  11.430  1.00 94.72           H
ATOM   4536  SG  CYS A 298       3.101 -14.443  12.923  1.00 94.72           S
ATOM   4537  HG  CYS A 298       3.298 -14.103  14.194  1.00 94.72           H
ATOM   4538  HN  CYS A 298       3.789 -11.757  14.264  1.00 94.72           H
ATOM   4539  N   PHE A 299       2.850  -9.630  12.057  1.00 94.48           N
ATOM   4540  CA  PHE A 299       2.456  -8.391  11.407  1.00 94.48           C
ATOM   4541  C   PHE A 299       3.653  -7.726  10.724  1.00 94.48           C
ATOM   4542  O   PHE A 299       3.562  -7.312   9.570  1.00 94.48           O
ATOM   4543  HA  PHE A 299       1.707  -8.644  10.657  1.00 94.48           H
ATOM   4544  CB  PHE A 299       1.926  -7.461  12.500  1.00 94.48           C
ATOM   4545 1HB  PHE A 299       1.063  -7.929  12.974  1.00 94.48           H
ATOM   4546 2HB  PHE A 299       2.690  -7.349  13.270  1.00 94.48           H
ATOM   4547  CG  PHE A 299       1.524  -6.074  11.996  1.00 94.48           C
ATOM   4548  CD1 PHE A 299       2.355  -5.014  12.184  1.00 94.48           C
ATOM   4549  HD1 PHE A 299       3.308  -5.153  12.694  1.00 94.48           H
ATOM   4550  CD2 PHE A 299       0.334  -5.900  11.360  1.00 94.48           C
ATOM   4551  HD2 PHE A 299      -0.332  -6.750  11.209  1.00 94.48           H
ATOM   4552  CE1 PHE A 299       1.982  -3.727  11.716  1.00 94.48           C
ATOM   4553  HE1 PHE A 299       2.648  -2.878  11.867  1.00 94.48           H
ATOM   4554  CE2 PHE A 299      -0.039  -4.613  10.891  1.00 94.48           C
ATOM   4555  HE2 PHE A 299      -0.992  -4.474  10.381  1.00 94.48           H
ATOM   4556  CZ  PHE A 299       0.792  -3.553  11.079  1.00 94.48           C
ATOM   4557  HZ  PHE A 299       0.505  -2.565  10.720  1.00 94.48           H
ATOM   4558  HN  PHE A 299       2.684  -9.661  13.043  1.00 94.48           H
ATOM   4559  N   GLN A 300       4.747  -7.644  11.467  1.00 90.48           N
ATOM   4560  CA  GLN A 300       5.940  -6.977  10.972  1.00 90.48           C
ATOM   4561  C   GLN A 300       6.418  -7.638   9.678  1.00 90.48           C
ATOM   4562  O   GLN A 300       6.738  -6.952   8.708  1.00 90.48           O
ATOM   4563  HA  GLN A 300       5.636  -5.950  10.773  1.00 90.48           H
ATOM   4564  CB  GLN A 300       7.046  -6.976  12.029  1.00 90.48           C
ATOM   4565 1HB  GLN A 300       7.195  -7.988  12.406  1.00 90.48           H
ATOM   4566 2HB  GLN A 300       7.987  -6.663  11.576  1.00 90.48           H
ATOM   4567  CG  GLN A 300       6.696  -6.041  13.188  1.00 90.48           C
ATOM   4568 1HG  GLN A 300       6.565  -5.026  12.814  1.00 90.48           H
ATOM   4569 2HG  GLN A 300       5.747  -6.343  13.630  1.00 90.48           H
ATOM   4570  CD  GLN A 300       7.791  -6.059  14.257  1.00 90.48           C
ATOM   4571  OE1 GLN A 300       8.970  -5.913  13.978  1.00 90.48           O
ATOM   4572  NE2 GLN A 300       7.337  -6.247  15.493  1.00 90.48           N
ATOM   4573 1HE2 GLN A 300       6.357  -6.361  15.654  1.00 90.48           H
ATOM   4574 2HE2 GLN A 300       7.977  -6.274  16.261  1.00 90.48           H
ATOM   4575  HN  GLN A 300       4.827  -8.022  12.390  1.00 90.48           H
ATOM   4576  N   VAL A 301       6.453  -8.962   9.705  1.00 95.12           N
ATOM   4577  CA  VAL A 301       6.993  -9.720   8.589  1.00 95.12           C
ATOM   4578  C   VAL A 301       6.107  -9.510   7.359  1.00 95.12           C
ATOM   4579  O   VAL A 301       6.598  -9.148   6.291  1.00 95.12           O
ATOM   4580  HA  VAL A 301       7.988  -9.327   8.375  1.00 95.12           H
ATOM   4581  CB  VAL A 301       7.138 -11.192   8.977  1.00 95.12           C
ATOM   4582  HB  VAL A 301       6.157 -11.557   9.280  1.00 95.12           H
ATOM   4583  CG1 VAL A 301       7.603 -12.031   7.784  1.00 95.12           C
ATOM   4584 1HG1 VAL A 301       6.873 -11.952   6.978  1.00 95.12           H
ATOM   4585 2HG1 VAL A 301       8.569 -11.664   7.437  1.00 95.12           H
ATOM   4586 3HG1 VAL A 301       7.698 -13.073   8.088  1.00 95.12           H
ATOM   4587  CG2 VAL A 301       8.088 -11.355  10.165  1.00 95.12           C
ATOM   4588 1HG2 VAL A 301       9.071 -10.965   9.900  1.00 95.12           H
ATOM   4589 2HG2 VAL A 301       7.697 -10.805  11.021  1.00 95.12           H
ATOM   4590 3HG2 VAL A 301       8.173 -12.412  10.420  1.00 95.12           H
ATOM   4591  HN  VAL A 301       6.121  -9.515  10.469  1.00 95.12           H
ATOM   4592  N   THR A 302       4.818  -9.746   7.551  1.00 94.37           N
ATOM   4593  CA  THR A 302       3.883  -9.750   6.438  1.00 94.37           C
ATOM   4594  C   THR A 302       3.751  -8.344   5.848  1.00 94.37           C
ATOM   4595  O   THR A 302       3.567  -8.188   4.642  1.00 94.37           O
ATOM   4596  HA  THR A 302       4.287 -10.389   5.653  1.00 94.37           H
ATOM   4597  CB  THR A 302       2.557 -10.327   6.936  1.00 94.37           C
ATOM   4598  HB  THR A 302       1.810 -10.328   6.142  1.00 94.37           H
ATOM   4599  OG1 THR A 302       2.240  -9.534   8.077  1.00 94.37           O
ATOM   4600  HG1 THR A 302       2.488 -10.023   8.913  1.00 94.37           H
ATOM   4601  CG2 THR A 302       2.708 -11.742   7.497  1.00 94.37           C
ATOM   4602 1HG2 THR A 302       3.404 -11.729   8.336  1.00 94.37           H
ATOM   4603 2HG2 THR A 302       3.090 -12.402   6.718  1.00 94.37           H
ATOM   4604 3HG2 THR A 302       1.737 -12.104   7.836  1.00 94.37           H
ATOM   4605  HN  THR A 302       4.410  -9.932   8.445  1.00 94.37           H
ATOM   4606  N   GLN A 303       3.851  -7.357   6.726  1.00 91.60           N
ATOM   4607  CA  GLN A 303       3.780  -5.969   6.302  1.00 91.60           C
ATOM   4608  C   GLN A 303       4.943  -5.640   5.364  1.00 91.60           C
ATOM   4609  O   GLN A 303       4.756  -4.974   4.347  1.00 91.60           O
ATOM   4610  HA  GLN A 303       2.835  -5.877   5.766  1.00 91.60           H
ATOM   4611  CB  GLN A 303       3.765  -5.027   7.508  1.00 91.60           C
ATOM   4612 1HB  GLN A 303       2.892  -5.235   8.126  1.00 91.60           H
ATOM   4613 2HB  GLN A 303       4.644  -5.209   8.127  1.00 91.60           H
ATOM   4614  CG  GLN A 303       3.744  -3.564   7.061  1.00 91.60           C
ATOM   4615 1HG  GLN A 303       4.698  -3.307   6.599  1.00 91.60           H
ATOM   4616 2HG  GLN A 303       2.974  -3.423   6.302  1.00 91.60           H
ATOM   4617  CD  GLN A 303       3.477  -2.633   8.245  1.00 91.60           C
ATOM   4618  OE1 GLN A 303       4.341  -2.366   9.065  1.00 91.60           O
ATOM   4619  NE2 GLN A 303       2.237  -2.154   8.288  1.00 91.60           N
ATOM   4620 1HE2 GLN A 303       1.577  -2.413   7.583  1.00 91.60           H
ATOM   4621 2HE2 GLN A 303       1.965  -1.536   9.026  1.00 91.60           H
ATOM   4622  HN  GLN A 303       3.978  -7.492   7.708  1.00 91.60           H
ATOM   4623  N   THR A 304       6.119  -6.122   5.739  1.00 92.92           N
ATOM   4624  CA  THR A 304       7.322  -5.837   4.976  1.00 92.92           C
ATOM   4625  C   THR A 304       7.215  -6.429   3.569  1.00 92.92           C
ATOM   4626  O   THR A 304       7.571  -5.777   2.589  1.00 92.92           O
ATOM   4627  HA  THR A 304       7.410  -4.757   4.863  1.00 92.92           H
ATOM   4628  CB  THR A 304       8.520  -6.367   5.768  1.00 92.92           C
ATOM   4629  HB  THR A 304       8.493  -7.454   5.834  1.00 92.92           H
ATOM   4630  OG1 THR A 304       8.449  -5.673   7.011  1.00 92.92           O
ATOM   4631  HG1 THR A 304       8.012  -6.251   7.700  1.00 92.92           H
ATOM   4632  CG2 THR A 304       9.858  -5.925   5.171  1.00 92.92           C
ATOM   4633 1HG2 THR A 304       9.912  -4.837   5.167  1.00 92.92           H
ATOM   4634 2HG2 THR A 304       9.940  -6.297   4.149  1.00 92.92           H
ATOM   4635 3HG2 THR A 304      10.674  -6.328   5.771  1.00 92.92           H
ATOM   4636  HN  THR A 304       6.256  -6.697   6.546  1.00 92.92           H
ATOM   4637  N   ILE A 305       6.721  -7.657   3.514  1.00 93.15           N
ATOM   4638  CA  ILE A 305       6.540  -8.335   2.242  1.00 93.15           C
ATOM   4639  C   ILE A 305       5.610  -7.504   1.355  1.00 93.15           C
ATOM   4640  O   ILE A 305       5.825  -7.402   0.148  1.00 93.15           O
ATOM   4641  HA  ILE A 305       7.516  -8.392   1.760  1.00 93.15           H
ATOM   4642  CB  ILE A 305       6.060  -9.770   2.463  1.00 93.15           C
ATOM   4643  HB  ILE A 305       5.187  -9.742   3.116  1.00 93.15           H
ATOM   4644  CG1 ILE A 305       7.129 -10.603   3.173  1.00 93.15           C
ATOM   4645 1HG1 ILE A 305       7.941 -10.825   2.480  1.00 93.15           H
ATOM   4646 2HG1 ILE A 305       7.558 -10.028   3.993  1.00 93.15           H
ATOM   4647  CG2 ILE A 305       5.616 -10.409   1.145  1.00 93.15           C
ATOM   4648 1HG2 ILE A 305       4.799  -9.829   0.717  1.00 93.15           H
ATOM   4649 2HG2 ILE A 305       6.455 -10.424   0.449  1.00 93.15           H
ATOM   4650 3HG2 ILE A 305       5.280 -11.429   1.331  1.00 93.15           H
ATOM   4651  CD1 ILE A 305       6.539 -11.909   3.711  1.00 93.15           C
ATOM   4652 1HD1 ILE A 305       5.744 -11.682   4.421  1.00 93.15           H
ATOM   4653 2HD1 ILE A 305       6.133 -12.492   2.884  1.00 93.15           H
ATOM   4654 3HD1 ILE A 305       7.320 -12.481   4.210  1.00 93.15           H
ATOM   4655  HN  ILE A 305       6.448  -8.186   4.318  1.00 93.15           H
ATOM   4656  N   ALA A 306       4.596  -6.932   1.987  1.00 94.43           N
ATOM   4657  CA  ALA A 306       3.602  -6.160   1.262  1.00 94.43           C
ATOM   4658  C   ALA A 306       4.270  -4.932   0.640  1.00 94.43           C
ATOM   4659  O   ALA A 306       3.916  -4.521  -0.464  1.00 94.43           O
ATOM   4660  HA  ALA A 306       3.207  -6.791   0.466  1.00 94.43           H
ATOM   4661  CB  ALA A 306       2.458  -5.785   2.207  1.00 94.43           C
ATOM   4662 1HB  ALA A 306       1.998  -6.692   2.598  1.00 94.43           H
ATOM   4663 2HB  ALA A 306       2.849  -5.190   3.032  1.00 94.43           H
ATOM   4664 3HB  ALA A 306       1.713  -5.205   1.662  1.00 94.43           H
ATOM   4665  HN  ALA A 306       4.449  -6.990   2.974  1.00 94.43           H
ATOM   4666  N   PHE A 307       5.226  -4.382   1.375  1.00 92.83           N
ATOM   4667  CA  PHE A 307       5.902  -3.172   0.939  1.00 92.83           C
ATOM   4668  C   PHE A 307       6.775  -3.443  -0.288  1.00 92.83           C
ATOM   4669  O   PHE A 307       6.939  -2.572  -1.141  1.00 92.83           O
ATOM   4670  HA  PHE A 307       5.131  -2.446   0.681  1.00 92.83           H
ATOM   4671  CB  PHE A 307       6.795  -2.718   2.095  1.00 92.83           C
ATOM   4672 1HB  PHE A 307       7.398  -3.563   2.429  1.00 92.83           H
ATOM   4673 2HB  PHE A 307       7.486  -1.958   1.730  1.00 92.83           H
ATOM   4674  CG  PHE A 307       6.026  -2.155   3.292  1.00 92.83           C
ATOM   4675  CD1 PHE A 307       4.684  -1.954   3.204  1.00 92.83           C
ATOM   4676  HD1 PHE A 307       4.156  -2.195   2.281  1.00 92.83           H
ATOM   4677  CD2 PHE A 307       6.684  -1.854   4.443  1.00 92.83           C
ATOM   4678  HD2 PHE A 307       7.760  -2.015   4.514  1.00 92.83           H
ATOM   4679  CE1 PHE A 307       3.970  -1.431   4.314  1.00 92.83           C
ATOM   4680  HE1 PHE A 307       2.894  -1.270   4.244  1.00 92.83           H
ATOM   4681  CE2 PHE A 307       5.970  -1.331   5.554  1.00 92.83           C
ATOM   4682  HE2 PHE A 307       6.498  -1.091   6.477  1.00 92.83           H
ATOM   4683  CZ  PHE A 307       4.628  -1.131   5.466  1.00 92.83           C
ATOM   4684  HZ  PHE A 307       4.080  -0.730   6.318  1.00 92.83           H
ATOM   4685  HN  PHE A 307       5.539  -4.749   2.251  1.00 92.83           H
ATOM   4686  N   PHE A 308       7.311  -4.653  -0.338  1.00 88.00           N
ATOM   4687  CA  PHE A 308       8.135  -5.061  -1.463  1.00 88.00           C
ATOM   4688  C   PHE A 308       7.335  -5.038  -2.767  1.00 88.00           C
ATOM   4689  O   PHE A 308       7.911  -4.983  -3.852  1.00 88.00           O
ATOM   4690  HA  PHE A 308       8.960  -4.352  -1.533  1.00 88.00           H
ATOM   4691  CB  PHE A 308       8.594  -6.494  -1.185  1.00 88.00           C
ATOM   4692 1HB  PHE A 308       7.803  -7.021  -0.652  1.00 88.00           H
ATOM   4693 2HB  PHE A 308       8.736  -7.009  -2.135  1.00 88.00           H
ATOM   4694  CG  PHE A 308       9.887  -6.587  -0.373  1.00 88.00           C
ATOM   4695  CD1 PHE A 308      11.079  -6.289  -0.956  1.00 88.00           C
ATOM   4696  HD1 PHE A 308      11.114  -5.984  -2.002  1.00 88.00           H
ATOM   4697  CD2 PHE A 308       9.845  -6.967   0.932  1.00 88.00           C
ATOM   4698  HD2 PHE A 308       8.889  -7.206   1.399  1.00 88.00           H
ATOM   4699  CE1 PHE A 308      12.280  -6.375  -0.202  1.00 88.00           C
ATOM   4700  HE1 PHE A 308      13.235  -6.137  -0.669  1.00 88.00           H
ATOM   4701  CE2 PHE A 308      11.045  -7.053   1.686  1.00 88.00           C
ATOM   4702  HE2 PHE A 308      11.011  -7.358   2.732  1.00 88.00           H
ATOM   4703  CZ  PHE A 308      12.237  -6.756   1.103  1.00 88.00           C
ATOM   4704  HZ  PHE A 308      13.158  -6.822   1.682  1.00 88.00           H
ATOM   4705  HN  PHE A 308       7.189  -5.348   0.371  1.00 88.00           H
ATOM   4706  N   HIS A 309       6.019  -5.080  -2.617  1.00 83.43           N
ATOM   4707  CA  HIS A 309       5.133  -5.061  -3.768  1.00 83.43           C
ATOM   4708  C   HIS A 309       5.316  -3.750  -4.535  1.00 83.43           C
ATOM   4709  O   HIS A 309       5.247  -3.730  -5.763  1.00 83.43           O
ATOM   4710  HA  HIS A 309       5.435  -5.891  -4.408  1.00 83.43           H
ATOM   4711  CB  HIS A 309       3.684  -5.303  -3.343  1.00 83.43           C
ATOM   4712 1HB  HIS A 309       3.642  -6.198  -2.722  1.00 83.43           H
ATOM   4713 2HB  HIS A 309       3.354  -4.469  -2.723  1.00 83.43           H
ATOM   4714  CG  HIS A 309       2.724  -5.463  -4.497  1.00 83.43           C
ATOM   4715  ND1 HIS A 309       1.961  -4.418  -4.989  1.00 83.43           N
ATOM   4716  HD1 HIS A 309       1.964  -3.479  -4.645  1.00 83.43           H
ATOM   4717  CD2 HIS A 309       2.411  -6.556  -5.252  1.00 83.43           C
ATOM   4718  HD2 HIS A 309       2.833  -7.554  -5.133  1.00 83.43           H
ATOM   4719  CE1 HIS A 309       1.226  -4.873  -5.993  1.00 83.43           C
ATOM   4720  HE1 HIS A 309       0.521  -4.291  -6.587  1.00 83.43           H
ATOM   4721  NE2 HIS A 309       1.506  -6.198  -6.154  1.00 83.43           N
ATOM   4722  HN  HIS A 309       5.558  -5.126  -1.730  1.00 83.43           H
ATOM   4723  N   SER A 310       5.546  -2.687  -3.779  1.00 86.46           N
ATOM   4724  CA  SER A 310       5.697  -1.367  -4.369  1.00 86.46           C
ATOM   4725  C   SER A 310       6.966  -1.319  -5.223  1.00 86.46           C
ATOM   4726  O   SER A 310       7.059  -0.523  -6.156  1.00 86.46           O
ATOM   4727  HA  SER A 310       4.812  -1.225  -4.989  1.00 86.46           H
ATOM   4728  CB  SER A 310       5.742  -0.283  -3.290  1.00 86.46           C
ATOM   4729 1HB  SER A 310       5.655   0.697  -3.757  1.00 86.46           H
ATOM   4730 2HB  SER A 310       4.885  -0.397  -2.626  1.00 86.46           H
ATOM   4731  OG  SER A 310       6.944  -0.340  -2.526  1.00 86.46           O
ATOM   4732  HG  SER A 310       6.868  -1.044  -1.821  1.00 86.46           H
ATOM   4733  HN  SER A 310       5.628  -2.716  -2.783  1.00 86.46           H
ATOM   4734  N   CYS A 311       7.910  -2.180  -4.873  1.00 88.55           N
ATOM   4735  CA  CYS A 311       9.158  -2.264  -5.613  1.00 88.55           C
ATOM   4736  C   CYS A 311       8.889  -3.001  -6.926  1.00 88.55           C
ATOM   4737  O   CYS A 311       9.584  -2.785  -7.917  1.00 88.55           O
ATOM   4738  HA  CYS A 311       9.478  -1.240  -5.803  1.00 88.55           H
ATOM   4739  CB  CYS A 311      10.257  -2.941  -4.793  1.00 88.55           C
ATOM   4740 1HB  CYS A 311       9.965  -3.963  -4.551  1.00 88.55           H
ATOM   4741 2HB  CYS A 311      11.174  -3.003  -5.379  1.00 88.55           H
ATOM   4742  SG  CYS A 311      10.561  -1.999  -3.254  1.00 88.55           S
ATOM   4743  HG  CYS A 311      11.430  -2.860  -2.733  1.00 88.55           H
ATOM   4744  HN  CYS A 311       7.833  -2.811  -4.101  1.00 88.55           H
ATOM   4745  N   LEU A 312       7.878  -3.857  -6.891  1.00 86.81           N
ATOM   4746  CA  LEU A 312       7.633  -4.772  -7.992  1.00 86.81           C
ATOM   4747  C   LEU A 312       6.690  -4.111  -8.999  1.00 86.81           C
ATOM   4748  O   LEU A 312       6.678  -4.472 -10.175  1.00 86.81           O
ATOM   4749  HA  LEU A 312       8.589  -4.955  -8.484  1.00 86.81           H
ATOM   4750  CB  LEU A 312       7.128  -6.118  -7.469  1.00 86.81           C
ATOM   4751 1HB  LEU A 312       6.243  -5.939  -6.858  1.00 86.81           H
ATOM   4752 2HB  LEU A 312       6.810  -6.721  -8.320  1.00 86.81           H
ATOM   4753  CG  LEU A 312       8.125  -6.935  -6.645  1.00 86.81           C
ATOM   4754  HG  LEU A 312       8.454  -6.325  -5.804  1.00 86.81           H
ATOM   4755  CD1 LEU A 312       7.463  -8.186  -6.065  1.00 86.81           C
ATOM   4756 1HD1 LEU A 312       6.635  -7.892  -5.420  1.00 86.81           H
ATOM   4757 2HD1 LEU A 312       7.088  -8.809  -6.877  1.00 86.81           H
ATOM   4758 3HD1 LEU A 312       8.194  -8.748  -5.484  1.00 86.81           H
ATOM   4759  CD2 LEU A 312       9.369  -7.275  -7.470  1.00 86.81           C
ATOM   4760 1HD2 LEU A 312       9.077  -7.858  -8.344  1.00 86.81           H
ATOM   4761 2HD2 LEU A 312       9.853  -6.354  -7.793  1.00 86.81           H
ATOM   4762 3HD2 LEU A 312      10.061  -7.856  -6.861  1.00 86.81           H
ATOM   4763  HN  LEU A 312       7.234  -3.931  -6.129  1.00 86.81           H
ATOM   4764  N   ASN A 313       5.921  -3.153  -8.501  1.00 85.60           N
ATOM   4765  CA  ASN A 313       4.904  -2.510  -9.316  1.00 85.60           C
ATOM   4766  C   ASN A 313       5.537  -2.019 -10.619  1.00 85.60           C
ATOM   4767  O   ASN A 313       5.030  -2.302 -11.704  1.00 85.60           O
ATOM   4768  HA  ASN A 313       4.145  -3.274  -9.482  1.00 85.60           H
ATOM   4769  CB  ASN A 313       4.306  -1.300  -8.596  1.00 85.60           C
ATOM   4770 1HB  ASN A 313       5.100  -0.732  -8.110  1.00 85.60           H
ATOM   4771 2HB  ASN A 313       3.838  -0.635  -9.322  1.00 85.60           H
ATOM   4772  CG  ASN A 313       3.274  -1.736  -7.554  1.00 85.60           C
ATOM   4773  OD1 ASN A 313       2.765  -2.845  -7.573  1.00 85.60           O
ATOM   4774  ND2 ASN A 313       2.994  -0.805  -6.647  1.00 85.60           N
ATOM   4775 1HD2 ASN A 313       3.447   0.086  -6.688  1.00 85.60           H
ATOM   4776 2HD2 ASN A 313       2.330  -0.995  -5.924  1.00 85.60           H
ATOM   4777  HN  ASN A 313       5.984  -2.818  -7.561  1.00 85.60           H
ATOM   4778  N   PRO A 314       6.651  -1.279 -10.539  1.00 86.58           N
ATOM   4779  CA  PRO A 314       7.302  -0.761 -11.745  1.00 86.58           C
ATOM   4780  C   PRO A 314       7.587  -1.854 -12.761  1.00 86.58           C
ATOM   4781  O   PRO A 314       7.344  -1.676 -13.954  1.00 86.58           O
ATOM   4782  HA  PRO A 314       6.640  -0.062 -12.256  1.00 86.58           H
ATOM   4783  CB  PRO A 314       8.590  -0.126 -11.217  1.00 86.58           C
ATOM   4784 1HB  PRO A 314       9.420  -0.832 -11.232  1.00 86.58           H
ATOM   4785 2HB  PRO A 314       8.891   0.731 -11.819  1.00 86.58           H
ATOM   4786  CG  PRO A 314       8.225   0.284  -9.796  1.00 86.58           C
ATOM   4787 1HG  PRO A 314       9.110   0.425  -9.175  1.00 86.58           H
ATOM   4788 2HG  PRO A 314       7.682   1.230  -9.774  1.00 86.58           H
ATOM   4789  CD  PRO A 314       7.369  -0.877  -9.316  1.00 86.58           C
ATOM   4790 1HD  PRO A 314       7.977  -1.691  -8.922  1.00 86.58           H
ATOM   4791 2HD  PRO A 314       6.689  -0.576  -8.519  1.00 86.58           H
ATOM   4792  N   VAL A 315       8.099  -2.967 -12.258  1.00 84.99           N
ATOM   4793  CA  VAL A 315       8.555  -4.040 -13.125  1.00 84.99           C
ATOM   4794  C   VAL A 315       7.344  -4.736 -13.748  1.00 84.99           C
ATOM   4795  O   VAL A 315       7.341  -5.037 -14.941  1.00 84.99           O
ATOM   4796  HA  VAL A 315       9.149  -3.590 -13.921  1.00 84.99           H
ATOM   4797  CB  VAL A 315       9.458  -4.997 -12.343  1.00 84.99           C
ATOM   4798  HB  VAL A 315       8.866  -5.434 -11.539  1.00 84.99           H
ATOM   4799  CG1 VAL A 315       9.951  -6.138 -13.236  1.00 84.99           C
ATOM   4800 1HG1 VAL A 315       9.097  -6.696 -13.617  1.00 84.99           H
ATOM   4801 2HG1 VAL A 315      10.518  -5.726 -14.071  1.00 84.99           H
ATOM   4802 3HG1 VAL A 315      10.591  -6.803 -12.655  1.00 84.99           H
ATOM   4803  CG2 VAL A 315      10.633  -4.249 -11.710  1.00 84.99           C
ATOM   4804 1HG2 VAL A 315      11.223  -3.772 -12.492  1.00 84.99           H
ATOM   4805 2HG2 VAL A 315      10.254  -3.489 -11.027  1.00 84.99           H
ATOM   4806 3HG2 VAL A 315      11.258  -4.952 -11.161  1.00 84.99           H
ATOM   4807  HN  VAL A 315       8.205  -3.141 -11.279  1.00 84.99           H
ATOM   4808  N   LEU A 316       6.343  -4.972 -12.913  1.00 84.65           N
ATOM   4809  CA  LEU A 316       5.250  -5.854 -13.285  1.00 84.65           C
ATOM   4810  C   LEU A 316       4.426  -5.198 -14.395  1.00 84.65           C
ATOM   4811  O   LEU A 316       3.995  -5.868 -15.332  1.00 84.65           O
ATOM   4812  HA  LEU A 316       5.689  -6.771 -13.678  1.00 84.65           H
ATOM   4813  CB  LEU A 316       4.427  -6.238 -12.053  1.00 84.65           C
ATOM   4814 1HB  LEU A 316       4.148  -5.324 -11.528  1.00 84.65           H
ATOM   4815 2HB  LEU A 316       3.503  -6.707 -12.390  1.00 84.65           H
ATOM   4816  CG  LEU A 316       5.110  -7.176 -11.056  1.00 84.65           C
ATOM   4817  HG  LEU A 316       6.063  -6.734 -10.768  1.00 84.65           H
ATOM   4818  CD1 LEU A 316       4.276  -7.324  -9.782  1.00 84.65           C
ATOM   4819 1HD1 LEU A 316       4.152  -6.347  -9.314  1.00 84.65           H
ATOM   4820 2HD1 LEU A 316       3.297  -7.733 -10.034  1.00 84.65           H
ATOM   4821 3HD1 LEU A 316       4.784  -7.996  -9.091  1.00 84.65           H
ATOM   4822  CD2 LEU A 316       5.417  -8.530 -11.700  1.00 84.65           C
ATOM   4823 1HD2 LEU A 316       4.488  -8.992 -12.036  1.00 84.65           H
ATOM   4824 2HD2 LEU A 316       6.079  -8.385 -12.553  1.00 84.65           H
ATOM   4825 3HD2 LEU A 316       5.902  -9.178 -10.970  1.00 84.65           H
ATOM   4826  HN  LEU A 316       6.272  -4.574 -11.998  1.00 84.65           H
ATOM   4827  N   TYR A 317       4.232  -3.895 -14.252  1.00 81.54           N
ATOM   4828  CA  TYR A 317       3.236  -3.195 -15.045  1.00 81.54           C
ATOM   4829  C   TYR A 317       3.895  -2.399 -16.174  1.00 81.54           C
ATOM   4830  O   TYR A 317       3.284  -2.173 -17.217  1.00 81.54           O
ATOM   4831  HA  TYR A 317       2.567  -3.939 -15.478  1.00 81.54           H
ATOM   4832  CB  TYR A 317       2.542  -2.223 -14.089  1.00 81.54           C
ATOM   4833 1HB  TYR A 317       3.300  -1.650 -13.556  1.00 81.54           H
ATOM   4834 2HB  TYR A 317       1.956  -1.512 -14.672  1.00 81.54           H
ATOM   4835  CG  TYR A 317       1.625  -2.901 -13.069  1.00 81.54           C
ATOM   4836  CD1 TYR A 317       0.373  -3.340 -13.450  1.00 81.54           C
ATOM   4837  HD1 TYR A 317       0.038  -3.203 -14.478  1.00 81.54           H
ATOM   4838  CD2 TYR A 317       2.051  -3.075 -11.768  1.00 81.54           C
ATOM   4839  HD2 TYR A 317       3.039  -2.728 -11.467  1.00 81.54           H
ATOM   4840  CE1 TYR A 317      -0.489  -3.978 -12.490  1.00 81.54           C
ATOM   4841  HE1 TYR A 317      -1.480  -4.329 -12.778  1.00 81.54           H
ATOM   4842  CE2 TYR A 317       1.188  -3.713 -10.807  1.00 81.54           C
ATOM   4843  HE2 TYR A 317       1.512  -3.856  -9.776  1.00 81.54           H
ATOM   4844  CZ  TYR A 317      -0.039  -4.133 -11.216  1.00 81.54           C
ATOM   4845  OH  TYR A 317      -0.854  -4.736 -10.309  1.00 81.54           O
ATOM   4846  HH  TYR A 317      -0.373  -4.848  -9.439  1.00 81.54           H
ATOM   4847  HN  TYR A 317       4.740  -3.321 -13.609  1.00 81.54           H
ATOM   4848  N   VAL A 318       5.132  -1.996 -15.926  1.00 78.73           N
ATOM   4849  CA  VAL A 318       5.758  -0.962 -16.733  1.00 78.73           C
ATOM   4850  C   VAL A 318       6.842  -1.591 -17.610  1.00 78.73           C
ATOM   4851  O   VAL A 318       6.762  -1.537 -18.836  1.00 78.73           O
ATOM   4852  HA  VAL A 318       4.989  -0.537 -17.377  1.00 78.73           H
ATOM   4853  CB  VAL A 318       6.291   0.153 -15.831  1.00 78.73           C
ATOM   4854  HB  VAL A 318       7.180  -0.222 -15.324  1.00 78.73           H
ATOM   4855  CG1 VAL A 318       6.701   1.375 -16.655  1.00 78.73           C
ATOM   4856 1HG1 VAL A 318       7.483   1.092 -17.360  1.00 78.73           H
ATOM   4857 2HG1 VAL A 318       5.837   1.752 -17.202  1.00 78.73           H
ATOM   4858 3HG1 VAL A 318       7.077   2.153 -15.990  1.00 78.73           H
ATOM   4859  CG2 VAL A 318       5.265   0.532 -14.762  1.00 78.73           C
ATOM   4860 1HG2 VAL A 318       4.350   0.879 -15.243  1.00 78.73           H
ATOM   4861 2HG2 VAL A 318       5.043  -0.339 -14.146  1.00 78.73           H
ATOM   4862 3HG2 VAL A 318       5.669   1.327 -14.135  1.00 78.73           H
ATOM   4863  HN  VAL A 318       5.704  -2.363 -15.192  1.00 78.73           H
ATOM   4864  N   PHE A 319       7.830  -2.175 -16.947  1.00 76.90           N
ATOM   4865  CA  PHE A 319       9.015  -2.652 -17.639  1.00 76.90           C
ATOM   4866  C   PHE A 319       8.699  -3.893 -18.476  1.00 76.90           C
ATOM   4867  O   PHE A 319       9.498  -4.297 -19.319  1.00 76.90           O
ATOM   4868  HA  PHE A 319       9.352  -1.850 -18.295  1.00 76.90           H
ATOM   4869  CB  PHE A 319      10.040  -3.024 -16.565  1.00 76.90           C
ATOM   4870 1HB  PHE A 319       9.621  -3.805 -15.932  1.00 76.90           H
ATOM   4871 2HB  PHE A 319      10.922  -3.444 -17.049  1.00 76.90           H
ATOM   4872  CG  PHE A 319      10.471  -1.850 -15.684  1.00 76.90           C
ATOM   4873  CD1 PHE A 319      10.407  -0.579 -16.164  1.00 76.90           C
ATOM   4874  HD1 PHE A 319      10.048  -0.397 -17.177  1.00 76.90           H
ATOM   4875  CD2 PHE A 319      10.919  -2.077 -14.420  1.00 76.90           C
ATOM   4876  HD2 PHE A 319      10.971  -3.095 -14.035  1.00 76.90           H
ATOM   4877  CE1 PHE A 319      10.807   0.511 -15.346  1.00 76.90           C
ATOM   4878  HE1 PHE A 319      10.755   1.529 -15.731  1.00 76.90           H
ATOM   4879  CE2 PHE A 319      11.319  -0.987 -13.602  1.00 76.90           C
ATOM   4880  HE2 PHE A 319      11.678  -1.169 -12.589  1.00 76.90           H
ATOM   4881  CZ  PHE A 319      11.254   0.284 -14.082  1.00 76.90           C
ATOM   4882  HZ  PHE A 319      11.561   1.120 -13.454  1.00 76.90           H
ATOM   4883  HN  PHE A 319       7.830  -2.322 -15.958  1.00 76.90           H
ATOM   4884  N   VAL A 320       7.532  -4.463 -18.213  1.00 75.57           N
ATOM   4885  CA  VAL A 320       7.057  -5.591 -18.997  1.00 75.57           C
ATOM   4886  C   VAL A 320       6.752  -5.123 -20.422  1.00 75.57           C
ATOM   4887  O   VAL A 320       6.930  -5.877 -21.377  1.00 75.57           O
ATOM   4888  HA  VAL A 320       7.859  -6.327 -19.034  1.00 75.57           H
ATOM   4889  CB  VAL A 320       5.852  -6.236 -18.309  1.00 75.57           C
ATOM   4890  HB  VAL A 320       5.107  -5.459 -18.139  1.00 75.57           H
ATOM   4891  CG1 VAL A 320       5.220  -7.307 -19.200  1.00 75.57           C
ATOM   4892 1HG1 VAL A 320       4.887  -6.852 -20.133  1.00 75.57           H
ATOM   4893 2HG1 VAL A 320       5.956  -8.081 -19.415  1.00 75.57           H
ATOM   4894 3HG1 VAL A 320       4.367  -7.749 -18.686  1.00 75.57           H
ATOM   4895  CG2 VAL A 320       6.245  -6.816 -16.948  1.00 75.57           C
ATOM   4896 1HG2 VAL A 320       7.016  -7.574 -17.085  1.00 75.57           H
ATOM   4897 2HG2 VAL A 320       6.627  -6.020 -16.310  1.00 75.57           H
ATOM   4898 3HG2 VAL A 320       5.370  -7.269 -16.481  1.00 75.57           H
ATOM   4899  HN  VAL A 320       6.917  -4.167 -17.482  1.00 75.57           H
ATOM   4900  N   GLY A 321       6.297  -3.883 -20.519  1.00 76.85           N
ATOM   4901  CA  GLY A 321       5.884  -3.335 -21.800  1.00 76.85           C
ATOM   4902  C   GLY A 321       7.085  -3.149 -22.729  1.00 76.85           C
ATOM   4903  O   GLY A 321       8.103  -2.588 -22.328  1.00 76.85           O
ATOM   4904 1HA  GLY A 321       5.158  -4.001 -22.267  1.00 76.85           H
ATOM   4905 2HA  GLY A 321       5.386  -2.378 -21.647  1.00 76.85           H
ATOM   4906  HN  GLY A 321       6.209  -3.257 -19.744  1.00 76.85           H
ATOM   4907  N   GLU A 322       6.925  -3.630 -23.953  1.00 64.78           N
ATOM   4908  CA  GLU A 322       7.967  -3.484 -24.956  1.00 64.78           C
ATOM   4909  C   GLU A 322       8.144  -2.010 -25.326  1.00 64.78           C
ATOM   4910  O   GLU A 322       9.269  -1.537 -25.485  1.00 64.78           O
ATOM   4911  HA  GLU A 322       8.876  -3.859 -24.487  1.00 64.78           H
ATOM   4912  CB  GLU A 322       7.657  -4.326 -26.195  1.00 64.78           C
ATOM   4913 1HB  GLU A 322       6.633  -4.139 -26.520  1.00 64.78           H
ATOM   4914 2HB  GLU A 322       8.398  -4.127 -26.970  1.00 64.78           H
ATOM   4915  CG  GLU A 322       7.753  -5.820 -25.880  1.00 64.78           C
ATOM   4916 1HG  GLU A 322       8.739  -6.047 -25.474  1.00 64.78           H
ATOM   4917 2HG  GLU A 322       7.024  -6.082 -25.114  1.00 64.78           H
ATOM   4918  CD  GLU A 322       7.507  -6.662 -27.134  1.00 64.78           C
ATOM   4919  OE1 GLU A 322       7.569  -7.904 -27.005  1.00 64.78           O
ATOM   4920  OE2 GLU A 322       7.263  -6.044 -28.193  1.00 64.78           O
ATOM   4921  HN  GLU A 322       6.105  -4.111 -24.263  1.00 64.78           H
ATOM   4922  N   ARG A 323       7.018  -1.324 -25.452  1.00 62.71           N
ATOM   4923  CA  ARG A 323       7.034   0.082 -25.817  1.00 62.71           C
ATOM   4924  C   ARG A 323       7.881   0.879 -24.822  1.00 62.71           C
ATOM   4925  O   ARG A 323       8.705   1.699 -25.221  1.00 62.71           O
ATOM   4926  HA  ARG A 323       7.474   0.106 -26.814  1.00 62.71           H
ATOM   4927  CB  ARG A 323       5.618   0.660 -25.848  1.00 62.71           C
ATOM   4928 1HB  ARG A 323       5.023   0.133 -26.594  1.00 62.71           H
ATOM   4929 2HB  ARG A 323       5.134   0.499 -24.884  1.00 62.71           H
ATOM   4930  CG  ARG A 323       5.642   2.155 -26.170  1.00 62.71           C
ATOM   4931 1HG  ARG A 323       6.209   2.686 -25.405  1.00 62.71           H
ATOM   4932 2HG  ARG A 323       6.155   2.319 -27.117  1.00 62.71           H
ATOM   4933  CD  ARG A 323       4.224   2.723 -26.247  1.00 62.71           C
ATOM   4934 1HD  ARG A 323       3.715   2.335 -27.129  1.00 62.71           H
ATOM   4935 2HD  ARG A 323       3.647   2.402 -25.379  1.00 62.71           H
ATOM   4936  NE  ARG A 323       4.272   4.201 -26.302  1.00 62.71           N
ATOM   4937  HE  ARG A 323       5.079   4.629 -26.708  1.00 62.71           H
ATOM   4938  CZ  ARG A 323       3.302   5.003 -25.840  1.00 62.71           C
ATOM   4939  NH1 ARG A 323       2.198   4.484 -25.285  1.00 62.71           N
ATOM   4940 1HH1 ARG A 323       2.094   3.492 -25.213  1.00 62.71           H
ATOM   4941 2HH1 ARG A 323       1.479   5.089 -24.944  1.00 62.71           H
ATOM   4942  NH2 ARG A 323       3.453   6.330 -25.942  1.00 62.71           N
ATOM   4943 1HH2 ARG A 323       2.738   6.942 -25.603  1.00 62.71           H
ATOM   4944 2HH2 ARG A 323       4.280   6.709 -26.358  1.00 62.71           H
ATOM   4945  HN  ARG A 323       6.107  -1.713 -25.310  1.00 62.71           H
ATOM   4946  N   PHE A 324       7.647   0.609 -23.546  1.00 74.21           N
ATOM   4947  CA  PHE A 324       8.315   1.350 -22.490  1.00 74.21           C
ATOM   4948  C   PHE A 324       9.809   1.021 -22.449  1.00 74.21           C
ATOM   4949  O   PHE A 324      10.636   1.903 -22.225  1.00 74.21           O
ATOM   4950  HA  PHE A 324       8.184   2.410 -22.706  1.00 74.21           H
ATOM   4951  CB  PHE A 324       7.674   0.921 -21.168  1.00 74.21           C
ATOM   4952 1HB  PHE A 324       6.592   1.021 -21.252  1.00 74.21           H
ATOM   4953 2HB  PHE A 324       7.885  -0.135 -21.000  1.00 74.21           H
ATOM   4954  CG  PHE A 324       8.154   1.721 -19.956  1.00 74.21           C
ATOM   4955  CD1 PHE A 324       9.254   1.317 -19.267  1.00 74.21           C
ATOM   4956  HD1 PHE A 324       9.795   0.423 -19.578  1.00 74.21           H
ATOM   4957  CD2 PHE A 324       7.480   2.837 -19.567  1.00 74.21           C
ATOM   4958  HD2 PHE A 324       6.598   3.161 -20.119  1.00 74.21           H
ATOM   4959  CE1 PHE A 324       9.700   2.060 -18.141  1.00 74.21           C
ATOM   4960  HE1 PHE A 324      10.582   1.736 -17.589  1.00 74.21           H
ATOM   4961  CE2 PHE A 324       7.925   3.579 -18.442  1.00 74.21           C
ATOM   4962  HE2 PHE A 324       7.385   4.473 -18.130  1.00 74.21           H
ATOM   4963  CZ  PHE A 324       9.026   3.175 -17.752  1.00 74.21           C
ATOM   4964  HZ  PHE A 324       9.367   3.745 -16.889  1.00 74.21           H
ATOM   4965  HN  PHE A 324       7.016  -0.100 -23.231  1.00 74.21           H
ATOM   4966  N   ARG A 325      10.108  -0.251 -22.669  1.00 72.07           N
ATOM   4967  CA  ARG A 325      11.486  -0.710 -22.644  1.00 72.07           C
ATOM   4968  C   ARG A 325      12.319   0.054 -23.675  1.00 72.07           C
ATOM   4969  O   ARG A 325      13.447   0.456 -23.392  1.00 72.07           O
ATOM   4970  HA  ARG A 325      11.831  -0.504 -21.631  1.00 72.07           H
ATOM   4971  CB  ARG A 325      11.573  -2.209 -22.938  1.00 72.07           C
ATOM   4972 1HB  ARG A 325      10.981  -2.444 -23.823  1.00 72.07           H
ATOM   4973 2HB  ARG A 325      12.604  -2.481 -23.164  1.00 72.07           H
ATOM   4974  CG  ARG A 325      11.071  -3.031 -21.749  1.00 72.07           C
ATOM   4975 1HG  ARG A 325      11.565  -2.696 -20.837  1.00 72.07           H
ATOM   4976 2HG  ARG A 325      10.003  -2.866 -21.613  1.00 72.07           H
ATOM   4977  CD  ARG A 325      11.338  -4.523 -21.962  1.00 72.07           C
ATOM   4978 1HD  ARG A 325      11.355  -4.749 -23.029  1.00 72.07           H
ATOM   4979 2HD  ARG A 325      12.319  -4.785 -21.565  1.00 72.07           H
ATOM   4980  NE  ARG A 325      10.291  -5.325 -21.292  1.00 72.07           N
ATOM   4981  HE  ARG A 325       9.608  -4.841 -20.745  1.00 72.07           H
ATOM   4982  CZ  ARG A 325      10.201  -6.660 -21.372  1.00 72.07           C
ATOM   4983  NH1 ARG A 325      11.090  -7.360 -22.090  1.00 72.07           N
ATOM   4984 1HH1 ARG A 325      11.827  -6.886 -22.572  1.00 72.07           H
ATOM   4985 2HH1 ARG A 325      11.016  -8.355 -22.145  1.00 72.07           H
ATOM   4986  NH2 ARG A 325       9.209  -7.284 -20.722  1.00 72.07           N
ATOM   4987 1HH2 ARG A 325       9.128  -8.280 -20.771  1.00 72.07           H
ATOM   4988 2HH2 ARG A 325       8.550  -6.755 -20.188  1.00 72.07           H
ATOM   4989  HN  ARG A 325       9.430  -0.960 -22.861  1.00 72.07           H
ATOM   4990  N   ARG A 326      11.732   0.230 -24.850  1.00 66.62           N
ATOM   4991  CA  ARG A 326      12.397   0.958 -25.917  1.00 66.62           C
ATOM   4992  C   ARG A 326      12.617   2.416 -25.509  1.00 66.62           C
ATOM   4993  O   ARG A 326      13.697   2.967 -25.717  1.00 66.62           O
ATOM   4994  HA  ARG A 326      13.347   0.442 -26.056  1.00 66.62           H
ATOM   4995  CB  ARG A 326      11.577   0.915 -27.208  1.00 66.62           C
ATOM   4996 1HB  ARG A 326      10.543   1.187 -26.994  1.00 66.62           H
ATOM   4997 2HB  ARG A 326      11.961   1.653 -27.912  1.00 66.62           H
ATOM   4998  CG  ARG A 326      11.624  -0.477 -27.841  1.00 66.62           C
ATOM   4999 1HG  ARG A 326      12.658  -0.749 -28.053  1.00 66.62           H
ATOM   5000 2HG  ARG A 326      11.238  -1.214 -27.137  1.00 66.62           H
ATOM   5001  CD  ARG A 326      10.804  -0.520 -29.132  1.00 66.62           C
ATOM   5002 1HD  ARG A 326       9.814  -0.099 -28.958  1.00 66.62           H
ATOM   5003 2HD  ARG A 326      11.281   0.094 -29.896  1.00 66.62           H
ATOM   5004  NE  ARG A 326      10.683  -1.915 -29.609  1.00 66.62           N
ATOM   5005  HE  ARG A 326      11.346  -2.584 -29.273  1.00 66.62           H
ATOM   5006  CZ  ARG A 326       9.741  -2.339 -30.462  1.00 66.62           C
ATOM   5007  NH1 ARG A 326       8.827  -1.486 -30.944  1.00 66.62           N
ATOM   5008 1HH1 ARG A 326       8.844  -0.525 -30.667  1.00 66.62           H
ATOM   5009 2HH1 ARG A 326       8.127  -1.810 -31.581  1.00 66.62           H
ATOM   5010  NH2 ARG A 326       9.726  -3.628 -30.827  1.00 66.62           N
ATOM   5011 1HH2 ARG A 326       9.030  -3.960 -31.463  1.00 66.62           H
ATOM   5012 2HH2 ARG A 326      10.412  -4.258 -30.463  1.00 66.62           H
ATOM   5013  HN  ARG A 326      10.821  -0.113 -25.076  1.00 66.62           H
ATOM   5014  N   ASP A 327      11.575   3.000 -24.935  1.00 76.47           N
ATOM   5015  CA  ASP A 327      11.613   4.405 -24.567  1.00 76.47           C
ATOM   5016  C   ASP A 327      12.597   4.599 -23.412  1.00 76.47           C
ATOM   5017  O   ASP A 327      13.258   5.633 -23.322  1.00 76.47           O
ATOM   5018  HA  ASP A 327      11.922   4.930 -25.471  1.00 76.47           H
ATOM   5019  CB  ASP A 327      10.238   4.891 -24.104  1.00 76.47           C
ATOM   5020 1HB  ASP A 327       9.834   4.198 -23.365  1.00 76.47           H
ATOM   5021 2HB  ASP A 327      10.337   5.858 -23.612  1.00 76.47           H
ATOM   5022  CG  ASP A 327       9.271   5.008 -25.284  1.00 76.47           C
ATOM   5023  OD1 ASP A 327       9.774   5.046 -26.427  1.00 76.47           O
ATOM   5024  OD2 ASP A 327       8.051   5.058 -25.015  1.00 76.47           O
ATOM   5025  HN  ASP A 327      10.718   2.530 -24.722  1.00 76.47           H
ATOM   5026  N   LEU A 328      12.664   3.589 -22.558  1.00 78.51           N
ATOM   5027  CA  LEU A 328      13.593   3.614 -21.441  1.00 78.51           C
ATOM   5028  C   LEU A 328      15.024   3.702 -21.976  1.00 78.51           C
ATOM   5029  O   LEU A 328      15.773   4.606 -21.610  1.00 78.51           O
ATOM   5030  HA  LEU A 328      13.385   4.514 -20.862  1.00 78.51           H
ATOM   5031  CB  LEU A 328      13.354   2.417 -20.518  1.00 78.51           C
ATOM   5032 1HB  LEU A 328      12.354   2.505 -20.094  1.00 78.51           H
ATOM   5033 2HB  LEU A 328      13.366   1.510 -21.122  1.00 78.51           H
ATOM   5034  CG  LEU A 328      14.351   2.245 -19.370  1.00 78.51           C
ATOM   5035  HG  LEU A 328      15.356   2.219 -19.791  1.00 78.51           H
ATOM   5036  CD1 LEU A 328      14.293   3.437 -18.411  1.00 78.51           C
ATOM   5037 1HD1 LEU A 328      14.537   4.351 -18.953  1.00 78.51           H
ATOM   5038 2HD1 LEU A 328      13.290   3.519 -17.994  1.00 78.51           H
ATOM   5039 3HD1 LEU A 328      15.011   3.289 -17.605  1.00 78.51           H
ATOM   5040  CD2 LEU A 328      14.130   0.916 -18.646  1.00 78.51           C
ATOM   5041 1HD2 LEU A 328      13.119   0.888 -18.239  1.00 78.51           H
ATOM   5042 2HD2 LEU A 328      14.261   0.093 -19.349  1.00 78.51           H
ATOM   5043 3HD2 LEU A 328      14.851   0.819 -17.835  1.00 78.51           H
ATOM   5044  HN  LEU A 328      12.099   2.766 -22.619  1.00 78.51           H
ATOM   5045  N   VAL A 329      15.361   2.749 -22.833  1.00 78.83           N
ATOM   5046  CA  VAL A 329      16.712   2.660 -23.359  1.00 78.83           C
ATOM   5047  C   VAL A 329      17.041   3.941 -24.128  1.00 78.83           C
ATOM   5048  O   VAL A 329      18.173   4.421 -24.088  1.00 78.83           O
ATOM   5049  HA  VAL A 329      17.391   2.577 -22.511  1.00 78.83           H
ATOM   5050  CB  VAL A 329      16.860   1.397 -24.211  1.00 78.83           C
ATOM   5051  HB  VAL A 329      16.089   1.420 -24.981  1.00 78.83           H
ATOM   5052  CG1 VAL A 329      18.221   1.363 -24.910  1.00 78.83           C
ATOM   5053 1HG1 VAL A 329      18.318   2.235 -25.557  1.00 78.83           H
ATOM   5054 2HG1 VAL A 329      19.014   1.375 -24.162  1.00 78.83           H
ATOM   5055 3HG1 VAL A 329      18.299   0.456 -25.508  1.00 78.83           H
ATOM   5056  CG2 VAL A 329      16.645   0.139 -23.367  1.00 78.83           C
ATOM   5057 1HG2 VAL A 329      17.383   0.109 -22.566  1.00 78.83           H
ATOM   5058 2HG2 VAL A 329      15.643   0.156 -22.938  1.00 78.83           H
ATOM   5059 3HG2 VAL A 329      16.756  -0.744 -23.997  1.00 78.83           H
ATOM   5060  HN  VAL A 329      14.730   2.048 -23.166  1.00 78.83           H
ATOM   5061  N   LYS A 330      16.030   4.459 -24.811  1.00 72.42           N
ATOM   5062  CA  LYS A 330      16.193   5.685 -25.575  1.00 72.42           C
ATOM   5063  C   LYS A 330      16.560   6.827 -24.625  1.00 72.42           C
[truncated: 117,162 more chars]
