# Supplementary material for: Noncanonical roles of chemokine regions in CCR9 activation revealed by structural modeling and mutational mapping
Source: Nat Commun. 2025 Aug 18;16:7695. doi: 10.1038/s41467-025-62321-9 (PMC12361432; doi:10.1038/s41467-025-62321-9)
Supplement: Supplementary file 5 — Supplementary Data 3 [file 41467_2025_62321_MOESM5_ESM.zip › CCR9_CCL25_12_rnk4.pdb]

ATOM      1  N   GLU A  20      -6.168  -2.327  57.832  1.00 49.87           N
ATOM      2  CA  GLU A  20      -6.360  -3.447  56.927  1.00 49.87           C
ATOM      3  C   GLU A  20      -6.839  -4.677  57.699  1.00 49.87           C
ATOM      4  O   GLU A  20      -6.042  -5.364  58.337  1.00 49.87           O
ATOM      5  HA  GLU A  20      -7.132  -3.125  56.228  1.00 49.87           H
ATOM      6  CB  GLU A  20      -5.077  -3.751  56.151  1.00 49.87           C
ATOM      7 1HB  GLU A  20      -4.213  -3.620  56.803  1.00 49.87           H
ATOM      8 2HB  GLU A  20      -5.139  -4.748  55.715  1.00 49.87           H
ATOM      9  CG  GLU A  20      -4.899  -2.780  54.983  1.00 49.87           C
ATOM     10 1HG  GLU A  20      -5.847  -2.657  54.459  1.00 49.87           H
ATOM     11 2HG  GLU A  20      -4.614  -1.798  55.361  1.00 49.87           H
ATOM     12  CD  GLU A  20      -3.833  -3.285  54.008  1.00 49.87           C
ATOM     13  OE1 GLU A  20      -3.900  -2.871  52.830  1.00 49.87           O
ATOM     14  OE2 GLU A  20      -2.976  -4.073  54.462  1.00 49.87           O
ATOM     15  HN  GLU A  20      -6.381  -2.516  58.790  1.00 49.87           H
ATOM     16  N   SER A  21      -8.139  -4.919  57.617  1.00 58.13           N
ATOM     17  CA  SER A  21      -8.704  -6.157  58.127  1.00 58.13           C
ATOM     18  C   SER A  21      -8.004  -7.355  57.484  1.00 58.13           C
ATOM     19  O   SER A  21      -7.598  -7.293  56.325  1.00 58.13           O
ATOM     20  HA  SER A  21      -8.520  -6.137  59.201  1.00 58.13           H
ATOM     21  CB  SER A  21     -10.211  -6.221  57.870  1.00 58.13           C
ATOM     22 1HB  SER A  21     -10.607  -7.155  58.269  1.00 58.13           H
ATOM     23 2HB  SER A  21     -10.705  -5.411  58.405  1.00 58.13           H
ATOM     24  OG  SER A  21     -10.520  -6.131  56.481  1.00 58.13           O
ATOM     25  HG  SER A  21     -10.898  -6.999  56.158  1.00 58.13           H
ATOM     26  HN  SER A  21      -8.801  -4.288  57.212  1.00 58.13           H
ATOM     27  N   THR A  22      -7.884  -8.419  58.265  1.00 58.55           N
ATOM     28  CA  THR A  22      -7.269  -9.641  57.776  1.00 58.55           C
ATOM     29  C   THR A  22      -7.901 -10.062  56.448  1.00 58.55           C
ATOM     30  O   THR A  22      -7.225 -10.613  55.581  1.00 58.55           O
ATOM     31  HA  THR A  22      -6.216  -9.441  57.579  1.00 58.55           H
ATOM     32  CB  THR A  22      -7.391 -10.703  58.871  1.00 58.55           C
ATOM     33  HB  THR A  22      -7.292 -11.705  58.454  1.00 58.55           H
ATOM     34  OG1 THR A  22      -8.639 -10.416  59.495  1.00 58.55           O
ATOM     35  HG1 THR A  22      -8.946 -11.207  60.025  1.00 58.55           H
ATOM     36  CG2 THR A  22      -6.363 -10.512  59.988  1.00 58.55           C
ATOM     37 1HG2 THR A  22      -6.506  -9.535  60.450  1.00 58.55           H
ATOM     38 2HG2 THR A  22      -5.358 -10.574  59.571  1.00 58.55           H
ATOM     39 3HG2 THR A  22      -6.493 -11.292  60.739  1.00 58.55           H
ATOM     40  HN  THR A  22      -8.199  -8.455  59.213  1.00 58.55           H
ATOM     41  N   SER A  23      -9.192  -9.788  56.330  1.00 62.46           N
ATOM     42  CA  SER A  23      -9.917 -10.105  55.111  1.00 62.46           C
ATOM     43  C   SER A  23      -9.308  -9.348  53.929  1.00 62.46           C
ATOM     44  O   SER A  23      -9.162  -9.903  52.841  1.00 62.46           O
ATOM     45  HA  SER A  23      -9.801 -11.180  54.978  1.00 62.46           H
ATOM     46  CB  SER A  23     -11.403  -9.766  55.250  1.00 62.46           C
ATOM     47 1HB  SER A  23     -11.937 -10.110  54.364  1.00 62.46           H
ATOM     48 2HB  SER A  23     -11.819 -10.304  56.102  1.00 62.46           H
ATOM     49  OG  SER A  23     -11.618  -8.368  55.421  1.00 62.46           O
ATOM     50  HG  SER A  23     -12.596  -8.164  55.372  1.00 62.46           H
ATOM     51  HN  SER A  23      -9.740  -9.358  57.048  1.00 62.46           H
ATOM     52  N   SER A  24      -8.970  -8.092  54.182  1.00 67.09           N
ATOM     53  CA  SER A  24      -8.453  -7.230  53.133  1.00 67.09           C
ATOM     54  C   SER A  24      -7.096  -7.747  52.652  1.00 67.09           C
ATOM     55  O   SER A  24      -6.750  -7.598  51.481  1.00 67.09           O
ATOM     56  HA  SER A  24      -9.188  -7.281  52.330  1.00 67.09           H
ATOM     57  CB  SER A  24      -8.329  -5.785  53.619  1.00 67.09           C
ATOM     58 1HB  SER A  24      -8.339  -5.112  52.761  1.00 67.09           H
ATOM     59 2HB  SER A  24      -9.195  -5.533  54.231  1.00 67.09           H
ATOM     60  OG  SER A  24      -7.138  -5.575  54.372  1.00 67.09           O
ATOM     61  HG  SER A  24      -7.158  -6.129  55.205  1.00 67.09           H
ATOM     62  HN  SER A  24      -9.043  -7.664  55.083  1.00 67.09           H
ATOM     63  N   MET A  25      -6.363  -8.344  53.581  1.00 64.73           N
ATOM     64  CA  MET A  25      -5.042  -8.866  53.272  1.00 64.73           C
ATOM     65  C   MET A  25      -5.141 -10.195  52.521  1.00 64.73           C
ATOM     66  O   MET A  25      -4.356 -10.458  51.611  1.00 64.73           O
ATOM     67  HA  MET A  25      -4.572  -8.116  52.636  1.00 64.73           H
ATOM     68  CB  MET A  25      -4.256  -9.068  54.569  1.00 64.73           C
ATOM     69 1HB  MET A  25      -4.576  -8.335  55.310  1.00 64.73           H
ATOM     70 2HB  MET A  25      -4.474 -10.054  54.980  1.00 64.73           H
ATOM     71  CG  MET A  25      -2.752  -8.932  54.325  1.00 64.73           C
ATOM     72 1HG  MET A  25      -2.405  -9.739  53.680  1.00 64.73           H
ATOM     73 2HG  MET A  25      -2.543  -7.996  53.806  1.00 64.73           H
ATOM     74  SD  MET A  25      -1.876  -8.975  55.880  1.00 64.73           S
ATOM     75  CE  MET A  25      -0.254  -8.464  55.335  1.00 64.73           C
ATOM     76 1HE  MET A  25       0.121  -9.171  54.596  1.00 64.73           H
ATOM     77 2HE  MET A  25      -0.317  -7.471  54.890  1.00 64.73           H
ATOM     78 3HE  MET A  25       0.424  -8.437  56.188  1.00 64.73           H
ATOM     79  HN  MET A  25      -6.657  -8.472  54.528  1.00 64.73           H
ATOM     80  N   GLU A  26      -6.111 -10.999  52.931  1.00 58.95           N
ATOM     81  CA  GLU A  26      -6.383 -12.252  52.248  1.00 58.95           C
ATOM     82  C   GLU A  26      -6.838 -11.985  50.812  1.00 58.95           C
ATOM     83  O   GLU A  26      -6.418 -12.678  49.885  1.00 58.95           O
ATOM     84  HA  GLU A  26      -5.436 -12.791  52.242  1.00 58.95           H
ATOM     85  CB  GLU A  26      -7.424 -13.076  53.008  1.00 58.95           C
ATOM     86 1HB  GLU A  26      -8.217 -12.422  53.372  1.00 58.95           H
ATOM     87 2HB  GLU A  26      -7.789 -13.883  52.373  1.00 58.95           H
ATOM     88  CG  GLU A  26      -6.804 -13.743  54.238  1.00 58.95           C
ATOM     89 1HG  GLU A  26      -5.970 -14.374  53.932  1.00 58.95           H
ATOM     90 2HG  GLU A  26      -6.400 -12.981  54.904  1.00 58.95           H
ATOM     91  CD  GLU A  26      -7.840 -14.584  54.987  1.00 58.95           C
ATOM     92  OE1 GLU A  26      -7.405 -15.474  55.749  1.00 58.95           O
ATOM     93  OE2 GLU A  26      -9.044 -14.318  54.779  1.00 58.95           O
ATOM     94  HN  GLU A  26      -6.704 -10.807  53.713  1.00 58.95           H
ATOM     95  N   ASP A  27      -7.689 -10.980  50.671  1.00 65.98           N
ATOM     96  CA  ASP A  27      -8.235 -10.638  49.369  1.00 65.98           C
ATOM     97  C   ASP A  27      -7.089 -10.320  48.407  1.00 65.98           C
ATOM     98  O   ASP A  27      -7.134 -10.693  47.236  1.00 65.98           O
ATOM     99  HA  ASP A  27      -8.808 -11.513  49.060  1.00 65.98           H
ATOM    100  CB  ASP A  27      -9.136  -9.404  49.456  1.00 65.98           C
ATOM    101 1HB  ASP A  27      -8.656  -8.642  50.070  1.00 65.98           H
ATOM    102 2HB  ASP A  27      -9.269  -8.976  48.462  1.00 65.98           H
ATOM    103  CG  ASP A  27     -10.500  -9.762  50.050  1.00 65.98           C
ATOM    104  OD1 ASP A  27     -10.846 -10.962  49.996  1.00 65.98           O
ATOM    105  OD2 ASP A  27     -11.165  -8.827  50.545  1.00 65.98           O
ATOM    106  HN  ASP A  27      -8.006 -10.406  51.426  1.00 65.98           H
ATOM    107  N   TYR A  28      -6.087  -9.633  48.938  1.00 65.09           N
ATOM    108  CA  TYR A  28      -4.950  -9.224  48.132  1.00 65.09           C
ATOM    109  C   TYR A  28      -4.059 -10.421  47.793  1.00 65.09           C
ATOM    110  O   TYR A  28      -3.527 -10.510  46.688  1.00 65.09           O
ATOM    111  HA  TYR A  28      -5.332  -8.792  47.207  1.00 65.09           H
ATOM    112  CB  TYR A  28      -4.155  -8.240  48.992  1.00 65.09           C
ATOM    113 1HB  TYR A  28      -4.806  -7.412  49.274  1.00 65.09           H
ATOM    114 2HB  TYR A  28      -3.856  -8.738  49.914  1.00 65.09           H
ATOM    115  CG  TYR A  28      -2.909  -7.678  48.304  1.00 65.09           C
ATOM    116  CD1 TYR A  28      -1.679  -8.265  48.518  1.00 65.09           C
ATOM    117  HD1 TYR A  28      -1.595  -9.129  49.177  1.00 65.09           H
ATOM    118  CD2 TYR A  28      -3.016  -6.584  47.470  1.00 65.09           C
ATOM    119  HD2 TYR A  28      -3.988  -6.120  47.301  1.00 65.09           H
ATOM    120  CE1 TYR A  28      -0.506  -7.736  47.871  1.00 65.09           C
ATOM    121  HE1 TYR A  28       0.471  -8.190  48.032  1.00 65.09           H
ATOM    122  CE2 TYR A  28      -1.843  -6.055  46.823  1.00 65.09           C
ATOM    123  HE2 TYR A  28      -1.913  -5.191  46.161  1.00 65.09           H
ATOM    124  CZ  TYR A  28      -0.646  -6.657  47.055  1.00 65.09           C
ATOM    125  OH  TYR A  28       0.461  -6.158  46.444  1.00 65.09           O
ATOM    126  HH  TYR A  28       0.245  -5.287  46.003  1.00 65.09           H
ATOM    127  HN  TYR A  28      -6.045  -9.358  49.898  1.00 65.09           H
ATOM    128  N   VAL A  29      -3.925 -11.312  48.765  1.00 65.11           N
ATOM    129  CA  VAL A  29      -3.053 -12.464  48.609  1.00 65.11           C
ATOM    130  C   VAL A  29      -3.690 -13.452  47.630  1.00 65.11           C
ATOM    131  O   VAL A  29      -2.995 -14.068  46.824  1.00 65.11           O
ATOM    132  HA  VAL A  29      -2.112 -12.110  48.187  1.00 65.11           H
ATOM    133  CB  VAL A  29      -2.756 -13.084  49.976  1.00 65.11           C
ATOM    134  HB  VAL A  29      -3.707 -13.260  50.478  1.00 65.11           H
ATOM    135  CG1 VAL A  29      -2.048 -14.432  49.824  1.00 65.11           C
ATOM    136 1HG1 VAL A  29      -2.684 -15.115  49.261  1.00 65.11           H
ATOM    137 2HG1 VAL A  29      -1.107 -14.291  49.292  1.00 65.11           H
ATOM    138 3HG1 VAL A  29      -1.849 -14.851  50.810  1.00 65.11           H
ATOM    139  CG2 VAL A  29      -1.935 -12.129  50.844  1.00 65.11           C
ATOM    140 1HG2 VAL A  29      -0.990 -11.907  50.348  1.00 65.11           H
ATOM    141 2HG2 VAL A  29      -2.492 -11.204  50.994  1.00 65.11           H
ATOM    142 3HG2 VAL A  29      -1.738 -12.594  51.810  1.00 65.11           H
ATOM    143  HN  VAL A  29      -4.397 -11.256  49.644  1.00 65.11           H
ATOM    144  N   ASN A  30      -5.006 -13.571  47.732  1.00 60.63           N
ATOM    145  CA  ASN A  30      -5.731 -14.555  46.947  1.00 60.63           C
ATOM    146  C   ASN A  30      -6.053 -13.967  45.572  1.00 60.63           C
ATOM    147  O   ASN A  30      -6.548 -14.670  44.692  1.00 60.63           O
ATOM    148  HA  ASN A  30      -5.068 -15.418  46.886  1.00 60.63           H
ATOM    149  CB  ASN A  30      -7.052 -14.933  47.620  1.00 60.63           C
ATOM    150 1HB  ASN A  30      -7.605 -14.029  47.876  1.00 60.63           H
ATOM    151 2HB  ASN A  30      -7.671 -15.499  46.924  1.00 60.63           H
ATOM    152  CG  ASN A  30      -6.806 -15.761  48.883  1.00 60.63           C
ATOM    153  OD1 ASN A  30      -5.809 -16.451  49.020  1.00 60.63           O
ATOM    154  ND2 ASN A  30      -7.769 -15.655  49.795  1.00 60.63           N
ATOM    155 1HD2 ASN A  30      -8.561 -15.072  49.620  1.00 60.63           H
ATOM    156 2HD2 ASN A  30      -7.699 -16.159  50.656  1.00 60.63           H
ATOM    157  HN  ASN A  30      -5.573 -13.012  48.337  1.00 60.63           H
ATOM    158  N   PHE A  31      -5.759 -12.683  45.429  1.00 68.16           N
ATOM    159  CA  PHE A  31      -5.987 -11.998  44.168  1.00 68.16           C
ATOM    160  C   PHE A  31      -5.117 -12.590  43.057  1.00 68.16           C
ATOM    161  O   PHE A  31      -3.896 -12.663  43.192  1.00 68.16           O
ATOM    162  HA  PHE A  31      -7.038 -12.132  43.913  1.00 68.16           H
ATOM    163  CB  PHE A  31      -5.599 -10.533  44.377  1.00 68.16           C
ATOM    164 1HB  PHE A  31      -6.105 -10.157  45.266  1.00 68.16           H
ATOM    165 2HB  PHE A  31      -4.528 -10.476  44.573  1.00 68.16           H
ATOM    166  CG  PHE A  31      -5.935  -9.625  43.193  1.00 68.16           C
ATOM    167  CD1 PHE A  31      -4.964  -9.275  42.307  1.00 68.16           C
ATOM    168  HD1 PHE A  31      -3.947  -9.643  42.440  1.00 68.16           H
ATOM    169  CD2 PHE A  31      -7.205  -9.167  43.027  1.00 68.16           C
ATOM    170  HD2 PHE A  31      -7.983  -9.447  43.737  1.00 68.16           H
ATOM    171  CE1 PHE A  31      -5.277  -8.432  41.208  1.00 68.16           C
ATOM    172  HE1 PHE A  31      -4.499  -8.152  40.498  1.00 68.16           H
ATOM    173  CE2 PHE A  31      -7.517  -8.324  41.927  1.00 68.16           C
ATOM    174  HE2 PHE A  31      -8.535  -7.957  41.794  1.00 68.16           H
ATOM    175  CZ  PHE A  31      -6.546  -7.974  41.041  1.00 68.16           C
ATOM    176  HZ  PHE A  31      -6.786  -7.327  40.198  1.00 68.16           H
ATOM    177  HN  PHE A  31      -5.372 -12.114  46.155  1.00 68.16           H
ATOM    178  N   ASN A  32      -5.779 -12.998  41.984  1.00 61.08           N
ATOM    179  CA  ASN A  32      -5.079 -13.567  40.845  1.00 61.08           C
ATOM    180  C   ASN A  32      -4.484 -12.437  40.001  1.00 61.08           C
ATOM    181  O   ASN A  32      -5.177 -11.843  39.176  1.00 61.08           O
ATOM    182  HA  ASN A  32      -4.314 -14.215  41.272  1.00 61.08           H
ATOM    183  CB  ASN A  32      -6.033 -14.368  39.956  1.00 61.08           C
ATOM    184 1HB  ASN A  32      -6.631 -15.040  40.572  1.00 61.08           H
ATOM    185 2HB  ASN A  32      -6.727 -13.690  39.458  1.00 61.08           H
ATOM    186  CG  ASN A  32      -5.261 -15.175  38.911  1.00 61.08           C
ATOM    187  OD1 ASN A  32      -4.044 -15.141  38.838  1.00 61.08           O
ATOM    188  ND2 ASN A  32      -6.035 -15.901  38.109  1.00 61.08           N
ATOM    189 1HD2 ASN A  32      -7.028 -15.885  38.223  1.00 61.08           H
ATOM    190 2HD2 ASN A  32      -5.623 -16.464  37.393  1.00 61.08           H
ATOM    191  HN  ASN A  32      -6.772 -12.945  41.887  1.00 61.08           H
ATOM    192  N   PHE A  33      -3.207 -12.174  40.238  1.00 63.32           N
ATOM    193  CA  PHE A  33      -2.481 -11.206  39.434  1.00 63.32           C
ATOM    194  C   PHE A  33      -2.070 -11.809  38.089  1.00 63.32           C
ATOM    195  O   PHE A  33      -0.885 -11.856  37.762  1.00 63.32           O
ATOM    196  HA  PHE A  33      -3.149 -10.362  39.262  1.00 63.32           H
ATOM    197  CB  PHE A  33      -1.222 -10.829  40.217  1.00 63.32           C
ATOM    198 1HB  PHE A  33      -0.690 -11.740  40.491  1.00 63.32           H
ATOM    199 2HB  PHE A  33      -0.560 -10.258  39.566  1.00 63.32           H
ATOM    200  CG  PHE A  33      -1.497 -10.015  41.482  1.00 63.32           C
ATOM    201  CD1 PHE A  33      -1.662  -8.667  41.402  1.00 63.32           C
ATOM    202  HD1 PHE A  33      -1.598  -8.167  40.435  1.00 63.32           H
ATOM    203  CD2 PHE A  33      -1.576 -10.639  42.688  1.00 63.32           C
ATOM    204  HD2 PHE A  33      -1.444 -11.719  42.753  1.00 63.32           H
ATOM    205  CE1 PHE A  33      -1.917  -7.912  42.577  1.00 63.32           C
ATOM    206  HE1 PHE A  33      -2.049  -6.832  42.512  1.00 63.32           H
ATOM    207  CE2 PHE A  33      -1.831  -9.883  43.863  1.00 63.32           C
ATOM    208  HE2 PHE A  33      -1.895 -10.383  44.830  1.00 63.32           H
ATOM    209  CZ  PHE A  33      -1.996  -8.535  43.783  1.00 63.32           C
ATOM    210  HZ  PHE A  33      -2.192  -7.956  44.684  1.00 63.32           H
ATOM    211  HN  PHE A  33      -2.672 -12.609  40.962  1.00 63.32           H
ATOM    212  N   THR A  34      -3.071 -12.256  37.346  1.00 63.77           N
ATOM    213  CA  THR A  34      -2.880 -12.562  35.938  1.00 63.77           C
ATOM    214  C   THR A  34      -2.311 -11.348  35.201  1.00 63.77           C
ATOM    215  O   THR A  34      -2.858 -10.250  35.291  1.00 63.77           O
ATOM    216  HA  THR A  34      -2.143 -13.360  35.857  1.00 63.77           H
ATOM    217  CB  THR A  34      -4.218 -13.043  35.373  1.00 63.77           C
ATOM    218  HB  THR A  34      -4.904 -12.208  35.231  1.00 63.77           H
ATOM    219  OG1 THR A  34      -4.646 -14.040  36.297  1.00 63.77           O
ATOM    220  HG1 THR A  34      -3.913 -14.702  36.450  1.00 63.77           H
ATOM    221  CG2 THR A  34      -4.058 -13.802  34.054  1.00 63.77           C
ATOM    222 1HG2 THR A  34      -3.426 -14.676  34.212  1.00 63.77           H
ATOM    223 2HG2 THR A  34      -3.596 -13.149  33.313  1.00 63.77           H
ATOM    224 3HG2 THR A  34      -5.037 -14.121  33.697  1.00 63.77           H
ATOM    225  HN  THR A  34      -3.998 -12.408  37.689  1.00 63.77           H
ATOM    226  N   ASP A  35      -1.220 -11.587  34.488  1.00 68.69           N
ATOM    227  CA  ASP A  35      -0.503 -10.506  33.833  1.00 68.69           C
ATOM    228  C   ASP A  35      -1.179 -10.186  32.498  1.00 68.69           C
ATOM    229  O   ASP A  35      -0.779 -10.702  31.456  1.00 68.69           O
ATOM    230  HA  ASP A  35      -0.543  -9.671  34.531  1.00 68.69           H
ATOM    231  CB  ASP A  35       0.947 -10.902  33.545  1.00 68.69           C
ATOM    232 1HB  ASP A  35       1.328 -11.517  34.360  1.00 68.69           H
ATOM    233 2HB  ASP A  35       0.989 -11.510  32.641  1.00 68.69           H
ATOM    234  CG  ASP A  35       1.830  -9.665  33.375  1.00 68.69           C
ATOM    235  OD1 ASP A  35       1.284  -8.552  33.537  1.00 68.69           O
ATOM    236  OD2 ASP A  35       3.031  -9.860  33.088  1.00 68.69           O
ATOM    237  HN  ASP A  35      -0.827 -12.497  34.355  1.00 68.69           H
ATOM    238  N   PHE A  36      -2.193  -9.336  32.574  1.00 82.31           N
ATOM    239  CA  PHE A  36      -2.885  -8.888  31.377  1.00 82.31           C
ATOM    240  C   PHE A  36      -2.138  -7.729  30.715  1.00 82.31           C
ATOM    241  O   PHE A  36      -2.469  -7.329  29.600  1.00 82.31           O
ATOM    242  HA  PHE A  36      -2.923  -9.733  30.690  1.00 82.31           H
ATOM    243  CB  PHE A  36      -4.268  -8.404  31.816  1.00 82.31           C
ATOM    244 1HB  PHE A  36      -4.151  -7.696  32.637  1.00 82.31           H
ATOM    245 2HB  PHE A  36      -4.730  -7.861  30.991  1.00 82.31           H
ATOM    246  CG  PHE A  36      -5.209  -9.526  32.258  1.00 82.31           C
ATOM    247  CD1 PHE A  36      -5.289 -10.673  31.532  1.00 82.31           C
ATOM    248  HD1 PHE A  36      -4.682 -10.792  30.634  1.00 82.31           H
ATOM    249  CD2 PHE A  36      -5.966  -9.377  33.379  1.00 82.31           C
ATOM    250  HD2 PHE A  36      -5.902  -8.458  33.961  1.00 82.31           H
ATOM    251  CE1 PHE A  36      -6.162 -11.715  31.943  1.00 82.31           C
ATOM    252  HE1 PHE A  36      -6.226 -12.634  31.360  1.00 82.31           H
ATOM    253  CE2 PHE A  36      -6.839 -10.419  33.790  1.00 82.31           C
ATOM    254  HE2 PHE A  36      -7.445 -10.299  34.688  1.00 82.31           H
ATOM    255  CZ  PHE A  36      -6.918 -11.565  33.063  1.00 82.31           C
ATOM    256  HZ  PHE A  36      -7.588 -12.365  33.379  1.00 82.31           H
ATOM    257  HN  PHE A  36      -2.542  -8.957  33.431  1.00 82.31           H
ATOM    258  N   TYR A  37      -1.144  -7.221  31.429  1.00 86.46           N
ATOM    259  CA  TYR A  37      -0.286  -6.182  30.886  1.00 86.46           C
ATOM    260  C   TYR A  37       0.881  -6.788  30.105  1.00 86.46           C
ATOM    261  O   TYR A  37       1.809  -7.338  30.695  1.00 86.46           O
ATOM    262  HA  TYR A  37      -0.886  -5.569  30.212  1.00 86.46           H
ATOM    263  CB  TYR A  37       0.264  -5.417  32.091  1.00 86.46           C
ATOM    264 1HB  TYR A  37      -0.563  -5.149  32.748  1.00 86.46           H
ATOM    265 2HB  TYR A  37       0.921  -6.076  32.658  1.00 86.46           H
ATOM    266  CG  TYR A  37       1.035  -4.147  31.723  1.00 86.46           C
ATOM    267  CD1 TYR A  37       2.410  -4.182  31.612  1.00 86.46           C
ATOM    268  HD1 TYR A  37       2.947  -5.115  31.787  1.00 86.46           H
ATOM    269  CD2 TYR A  37       0.355  -2.967  31.501  1.00 86.46           C
ATOM    270  HD2 TYR A  37      -0.732  -2.939  31.589  1.00 86.46           H
ATOM    271  CE1 TYR A  37       3.135  -2.988  31.266  1.00 86.46           C
ATOM    272  HE1 TYR A  37       4.221  -3.001  31.175  1.00 86.46           H
ATOM    273  CE2 TYR A  37       1.080  -1.772  31.155  1.00 86.46           C
ATOM    274  HE2 TYR A  37       0.555  -0.834  30.978  1.00 86.46           H
ATOM    275  CZ  TYR A  37       2.434  -1.842  31.054  1.00 86.46           C
ATOM    276  OH  TYR A  37       3.119  -0.713  30.727  1.00 86.46           O
ATOM    277  HH  TYR A  37       2.493  -0.029  30.353  1.00 86.46           H
ATOM    278  HN  TYR A  37      -0.922  -7.508  32.361  1.00 86.46           H
ATOM    279  N   CYS A  38       0.797  -6.666  28.788  1.00 89.58           N
ATOM    280  CA  CYS A  38       1.778  -7.288  27.915  1.00 89.58           C
ATOM    281  C   CYS A  38       2.875  -6.264  27.617  1.00 89.58           C
ATOM    282  O   CYS A  38       2.629  -5.263  26.945  1.00 89.58           O
ATOM    283  HA  CYS A  38       2.183  -8.142  28.457  1.00 89.58           H
ATOM    284  CB  CYS A  38       1.135  -7.824  26.634  1.00 89.58           C
ATOM    285 1HB  CYS A  38       0.294  -8.472  26.883  1.00 89.58           H
ATOM    286 2HB  CYS A  38       0.738  -6.999  26.043  1.00 89.58           H
ATOM    287  SG  CYS A  38       2.371  -8.755  25.656  1.00 89.58           S
ATOM    288  HN  CYS A  38       0.077  -6.154  28.318  1.00 89.58           H
ATOM    289  N   GLU A  39       4.062  -6.549  28.132  1.00 81.64           N
ATOM    290  CA  GLU A  39       5.242  -5.790  27.755  1.00 81.64           C
ATOM    291  C   GLU A  39       5.824  -6.329  26.446  1.00 81.64           C
ATOM    292  O   GLU A  39       6.184  -7.502  26.359  1.00 81.64           O
ATOM    293  HA  GLU A  39       4.896  -4.767  27.612  1.00 81.64           H
ATOM    294  CB  GLU A  39       6.289  -5.815  28.870  1.00 81.64           C
ATOM    295 1HB  GLU A  39       6.531  -6.847  29.124  1.00 81.64           H
ATOM    296 2HB  GLU A  39       7.158  -5.229  28.571  1.00 81.64           H
ATOM    297  CG  GLU A  39       5.748  -5.163  30.144  1.00 81.64           C
ATOM    298 1HG  GLU A  39       5.344  -4.178  29.910  1.00 81.64           H
ATOM    299 2HG  GLU A  39       4.926  -5.759  30.541  1.00 81.64           H
ATOM    300  CD  GLU A  39       6.846  -5.031  31.202  1.00 81.64           C
ATOM    301  OE1 GLU A  39       6.593  -4.317  32.196  1.00 81.64           O
ATOM    302  OE2 GLU A  39       7.913  -5.648  30.992  1.00 81.64           O
ATOM    303  HN  GLU A  39       4.223  -7.281  28.794  1.00 81.64           H
ATOM    304  N   LYS A  40       5.896  -5.446  25.460  1.00 87.83           N
ATOM    305  CA  LYS A  40       6.250  -5.857  24.112  1.00 87.83           C
ATOM    306  C   LYS A  40       7.702  -5.467  23.829  1.00 87.83           C
ATOM    307  O   LYS A  40       8.051  -5.140  22.696  1.00 87.83           O
ATOM    308  HA  LYS A  40       6.169  -6.943  24.070  1.00 87.83           H
ATOM    309  CB  LYS A  40       5.252  -5.290  23.100  1.00 87.83           C
ATOM    310 1HB  LYS A  40       5.216  -4.204  23.188  1.00 87.83           H
ATOM    311 2HB  LYS A  40       5.586  -5.517  22.088  1.00 87.83           H
ATOM    312  CG  LYS A  40       3.854  -5.871  23.324  1.00 87.83           C
ATOM    313 1HG  LYS A  40       3.909  -6.959  23.351  1.00 87.83           H
ATOM    314 2HG  LYS A  40       3.472  -5.547  24.292  1.00 87.83           H
ATOM    315  CD  LYS A  40       2.894  -5.431  22.217  1.00 87.83           C
ATOM    316 1HD  LYS A  40       2.804  -4.344  22.219  1.00 87.83           H
ATOM    317 2HD  LYS A  40       3.299  -5.715  21.245  1.00 87.83           H
ATOM    318  CE  LYS A  40       1.514  -6.063  22.405  1.00 87.83           C
ATOM    319 1HE  LYS A  40       1.611  -7.146  22.484  1.00 87.83           H
ATOM    320 2HE  LYS A  40       1.071  -5.714  23.338  1.00 87.83           H
ATOM    321  NZ  LYS A  40       0.627  -5.720  21.270  1.00 87.83           N
ATOM    322 1HZ  LYS A  40      -0.257  -6.204  21.374  1.00 87.83           H
ATOM    323 2HZ  LYS A  40       0.465  -4.719  21.259  1.00 87.83           H
ATOM    324 3HZ  LYS A  40       1.067  -6.001  20.401  1.00 87.83           H
ATOM    325  HN  LYS A  40       5.719  -4.468  25.571  1.00 87.83           H
ATOM    326  N   ASN A  41       8.509  -5.514  24.879  1.00 82.83           N
ATOM    327  CA  ASN A  41       9.903  -5.121  24.768  1.00 82.83           C
ATOM    328  C   ASN A  41      10.587  -5.976  23.700  1.00 82.83           C
ATOM    329  O   ASN A  41      11.365  -5.465  22.895  1.00 82.83           O
ATOM    330  HA  ASN A  41       9.883  -4.063  24.506  1.00 82.83           H
ATOM    331  CB  ASN A  41      10.643  -5.336  26.090  1.00 82.83           C
ATOM    332 1HB  ASN A  41      10.452  -6.344  26.458  1.00 82.83           H
ATOM    333 2HB  ASN A  41      11.717  -5.253  25.928  1.00 82.83           H
ATOM    334  CG  ASN A  41      10.200  -4.313  27.139  1.00 82.83           C
ATOM    335  OD1 ASN A  41       9.844  -3.187  26.834  1.00 82.83           O
ATOM    336  ND2 ASN A  41      10.241  -4.767  28.388  1.00 82.83           N
ATOM    337 1HD2 ASN A  41      10.543  -5.703  28.571  1.00 82.83           H
ATOM    338 2HD2 ASN A  41       9.971  -4.173  29.146  1.00 82.83           H
ATOM    339  HN  ASN A  41       8.225  -5.814  25.789  1.00 82.83           H
ATOM    340  N   ASN A  42      10.273  -7.262  23.726  1.00 83.86           N
ATOM    341  CA  ASN A  42      10.885  -8.202  22.802  1.00 83.86           C
ATOM    342  C   ASN A  42      10.464  -7.853  21.373  1.00 83.86           C
ATOM    343  O   ASN A  42      11.253  -7.987  20.439  1.00 83.86           O
ATOM    344  HA  ASN A  42      11.959  -8.097  22.957  1.00 83.86           H
ATOM    345  CB  ASN A  42      10.432  -9.634  23.092  1.00 83.86           C
ATOM    346 1HB  ASN A  42       9.343  -9.682  23.092  1.00 83.86           H
ATOM    347 2HB  ASN A  42      10.780 -10.297  22.299  1.00 83.86           H
ATOM    348  CG  ASN A  42      10.970 -10.117  24.441  1.00 83.86           C
ATOM    349  OD1 ASN A  42      11.799  -9.481  25.071  1.00 83.86           O
ATOM    350  ND2 ASN A  42      10.454 -11.274  24.846  1.00 83.86           N
ATOM    351 1HD2 ASN A  42       9.777 -11.745  24.280  1.00 83.86           H
ATOM    352 2HD2 ASN A  42      10.743 -11.672  25.716  1.00 83.86           H
ATOM    353  HN  ASN A  42       9.614  -7.664  24.362  1.00 83.86           H
ATOM    354  N   VAL A  43       9.221  -7.412  21.248  1.00 91.15           N
ATOM    355  CA  VAL A  43       8.667  -7.097  19.942  1.00 91.15           C
ATOM    356  C   VAL A  43       9.386  -5.874  19.369  1.00 91.15           C
ATOM    357  O   VAL A  43       9.715  -5.842  18.184  1.00 91.15           O
ATOM    358  HA  VAL A  43       8.853  -7.951  19.291  1.00 91.15           H
ATOM    359  CB  VAL A  43       7.153  -6.904  20.048  1.00 91.15           C
ATOM    360  HB  VAL A  43       6.969  -6.031  20.674  1.00 91.15           H
ATOM    361  CG1 VAL A  43       6.536  -6.636  18.674  1.00 91.15           C
ATOM    362 1HG1 VAL A  43       6.975  -5.732  18.249  1.00 91.15           H
ATOM    363 2HG1 VAL A  43       6.735  -7.481  18.015  1.00 91.15           H
ATOM    364 3HG1 VAL A  43       5.460  -6.502  18.779  1.00 91.15           H
ATOM    365  CG2 VAL A  43       6.492  -8.110  20.719  1.00 91.15           C
ATOM    366 1HG2 VAL A  43       6.690  -9.006  20.131  1.00 91.15           H
ATOM    367 2HG2 VAL A  43       6.900  -8.236  21.722  1.00 91.15           H
ATOM    368 3HG2 VAL A  43       5.417  -7.947  20.782  1.00 91.15           H
ATOM    369  HN  VAL A  43       8.598  -7.270  22.017  1.00 91.15           H
ATOM    370  N   ARG A  44       9.610  -4.898  20.236  1.00 86.41           N
ATOM    371  CA  ARG A  44      10.282  -3.676  19.831  1.00 86.41           C
ATOM    372  C   ARG A  44      11.731  -3.971  19.441  1.00 86.41           C
ATOM    373  O   ARG A  44      12.262  -3.371  18.508  1.00 86.41           O
ATOM    374  HA  ARG A  44       9.711  -3.315  18.975  1.00 86.41           H
ATOM    375  CB  ARG A  44      10.264  -2.638  20.955  1.00 86.41           C
ATOM    376 1HB  ARG A  44      10.638  -3.088  21.875  1.00 86.41           H
ATOM    377 2HB  ARG A  44      10.935  -1.816  20.707  1.00 86.41           H
ATOM    378  CG  ARG A  44       8.850  -2.100  21.182  1.00 86.41           C
ATOM    379 1HG  ARG A  44       8.405  -1.822  20.227  1.00 86.41           H
ATOM    380 2HG  ARG A  44       8.223  -2.882  21.610  1.00 86.41           H
ATOM    381  CD  ARG A  44       8.868  -0.887  22.115  1.00 86.41           C
ATOM    382 1HD  ARG A  44       9.624  -0.175  21.784  1.00 86.41           H
ATOM    383 2HD  ARG A  44       7.908  -0.373  22.076  1.00 86.41           H
ATOM    384  NE  ARG A  44       9.154  -1.319  23.501  1.00 86.41           N
ATOM    385  HE  ARG A  44      10.110  -1.451  23.763  1.00 86.41           H
ATOM    386  CZ  ARG A  44       8.212  -1.543  24.428  1.00 86.41           C
ATOM    387  NH1 ARG A  44       6.915  -1.381  24.132  1.00 86.41           N
ATOM    388 1HH1 ARG A  44       6.644  -1.091  23.214  1.00 86.41           H
ATOM    389 2HH1 ARG A  44       6.218  -1.551  24.829  1.00 86.41           H
ATOM    390  NH2 ARG A  44       8.586  -1.932  25.654  1.00 86.41           N
ATOM    391 1HH2 ARG A  44       7.896  -2.104  26.357  1.00 86.41           H
ATOM    392 2HH2 ARG A  44       9.556  -2.051  25.866  1.00 86.41           H
ATOM    393  HN  ARG A  44       9.340  -4.933  21.199  1.00 86.41           H
ATOM    394  N   GLN A  45      12.332  -4.895  20.177  1.00 83.69           N
ATOM    395  CA  GLN A  45      13.715  -5.265  19.932  1.00 83.69           C
ATOM    396  C   GLN A  45      13.858  -5.897  18.546  1.00 83.69           C
ATOM    397  O   GLN A  45      14.785  -5.574  17.805  1.00 83.69           O
ATOM    398  HA  GLN A  45      14.276  -4.331  19.972  1.00 83.69           H
ATOM    399  CB  GLN A  45      14.232  -6.207  21.020  1.00 83.69           C
ATOM    400 1HB  GLN A  45      14.030  -5.779  22.003  1.00 83.69           H
ATOM    401 2HB  GLN A  45      13.698  -7.155  20.970  1.00 83.69           H
ATOM    402  CG  GLN A  45      15.734  -6.453  20.865  1.00 83.69           C
ATOM    403 1HG  GLN A  45      15.931  -6.927  19.903  1.00 83.69           H
ATOM    404 2HG  GLN A  45      16.265  -5.501  20.865  1.00 83.69           H
ATOM    405  CD  GLN A  45      16.265  -7.339  21.993  1.00 83.69           C
ATOM    406  OE1 GLN A  45      15.520  -7.886  22.790  1.00 83.69           O
ATOM    407  NE2 GLN A  45      17.590  -7.449  22.018  1.00 83.69           N
ATOM    408 1HE2 GLN A  45      18.144  -6.973  21.334  1.00 83.69           H
ATOM    409 2HE2 GLN A  45      18.033  -8.007  22.719  1.00 83.69           H
ATOM    410  HN  GLN A  45      11.889  -5.387  20.927  1.00 83.69           H
ATOM    411  N   PHE A  46      12.927  -6.787  18.238  1.00 92.70           N
ATOM    412  CA  PHE A  46      12.907  -7.430  16.935  1.00 92.70           C
ATOM    413  C   PHE A  46      12.742  -6.398  15.817  1.00 92.70           C
ATOM    414  O   PHE A  46      13.451  -6.446  14.813  1.00 92.70           O
ATOM    415  HA  PHE A  46      13.860  -7.944  16.813  1.00 92.70           H
ATOM    416  CB  PHE A  46      11.705  -8.376  16.920  1.00 92.70           C
ATOM    417 1HB  PHE A  46      11.827  -9.114  17.713  1.00 92.70           H
ATOM    418 2HB  PHE A  46      10.804  -7.807  17.150  1.00 92.70           H
ATOM    419  CG  PHE A  46      11.504  -9.106  15.591  1.00 92.70           C
ATOM    420  CD1 PHE A  46      10.594  -8.644  14.692  1.00 92.70           C
ATOM    421  HD1 PHE A  46      10.008  -7.753  14.919  1.00 92.70           H
ATOM    422  CD2 PHE A  46      12.235 -10.218  15.308  1.00 92.70           C
ATOM    423  HD2 PHE A  46      12.964 -10.589  16.029  1.00 92.70           H
ATOM    424  CE1 PHE A  46      10.407  -9.322  13.458  1.00 92.70           C
ATOM    425  HE1 PHE A  46       9.678  -8.951  12.738  1.00 92.70           H
ATOM    426  CE2 PHE A  46      12.048 -10.896  14.075  1.00 92.70           C
ATOM    427  HE2 PHE A  46      12.633 -11.787  13.848  1.00 92.70           H
ATOM    428  CZ  PHE A  46      11.138 -10.433  13.176  1.00 92.70           C
ATOM    429  HZ  PHE A  46      10.995 -10.954  12.229  1.00 92.70           H
ATOM    430  HN  PHE A  46      12.196  -7.070  18.859  1.00 92.70           H
ATOM    431  N   ALA A  47      11.802  -5.488  16.029  1.00 92.78           N
ATOM    432  CA  ALA A  47      11.494  -4.482  15.027  1.00 92.78           C
ATOM    433  C   ALA A  47      12.743  -3.641  14.754  1.00 92.78           C
ATOM    434  O   ALA A  47      13.020  -3.288  13.609  1.00 92.78           O
ATOM    435  HA  ALA A  47      11.210  -5.002  14.112  1.00 92.78           H
ATOM    436  CB  ALA A  47      10.312  -3.634  15.500  1.00 92.78           C
ATOM    437 1HB  ALA A  47       9.443  -4.275  15.651  1.00 92.78           H
ATOM    438 2HB  ALA A  47      10.570  -3.145  16.439  1.00 92.78           H
ATOM    439 3HB  ALA A  47      10.082  -2.880  14.748  1.00 92.78           H
ATOM    440  HN  ALA A  47      11.256  -5.432  16.865  1.00 92.78           H
ATOM    441  N   SER A  48      13.463  -3.345  15.826  1.00 90.81           N
ATOM    442  CA  SER A  48      14.587  -2.428  15.743  1.00 90.81           C
ATOM    443  C   SER A  48      15.698  -3.039  14.886  1.00 90.81           C
ATOM    444  O   SER A  48      16.523  -2.318  14.327  1.00 90.81           O
ATOM    445  HA  SER A  48      14.192  -1.529  15.271  1.00 90.81           H
ATOM    446  CB  SER A  48      15.120  -2.081  17.135  1.00 90.81           C
ATOM    447 1HB  SER A  48      15.810  -1.241  17.060  1.00 90.81           H
ATOM    448 2HB  SER A  48      14.294  -1.760  17.769  1.00 90.81           H
ATOM    449  OG  SER A  48      15.784  -3.186  17.743  1.00 90.81           O
ATOM    450  HG  SER A  48      15.297  -4.034  17.535  1.00 90.81           H
ATOM    451  HN  SER A  48      13.290  -3.719  16.738  1.00 90.81           H
ATOM    452  N   HIS A  49      15.684  -4.362  14.811  1.00 87.23           N
ATOM    453  CA  HIS A  49      16.714  -5.081  14.080  1.00 87.23           C
ATOM    454  C   HIS A  49      16.218  -5.390  12.666  1.00 87.23           C
ATOM    455  O   HIS A  49      16.982  -5.310  11.705  1.00 87.23           O
ATOM    456  HA  HIS A  49      17.575  -4.416  14.017  1.00 87.23           H
ATOM    457  CB  HIS A  49      17.147  -6.334  14.843  1.00 87.23           C
ATOM    458 1HB  HIS A  49      16.260  -6.905  15.117  1.00 87.23           H
ATOM    459 2HB  HIS A  49      17.739  -6.964  14.180  1.00 87.23           H
ATOM    460  CG  HIS A  49      17.949  -6.047  16.090  1.00 87.23           C
ATOM    461  ND1 HIS A  49      19.133  -5.331  16.072  1.00 87.23           N
ATOM    462  HD1 HIS A  49      19.568  -4.940  15.260  1.00 87.23           H
ATOM    463  CD2 HIS A  49      17.724  -6.387  17.392  1.00 87.23           C
ATOM    464  HD2 HIS A  49      16.874  -6.958  17.764  1.00 87.23           H
ATOM    465  CE1 HIS A  49      19.592  -5.249  17.312  1.00 87.23           C
ATOM    466  HE1 HIS A  49      20.507  -4.747  17.625  1.00 87.23           H
ATOM    467  NE2 HIS A  49      18.718  -5.905  18.129  1.00 87.23           N
ATOM    468  HN  HIS A  49      14.988  -4.939  15.238  1.00 87.23           H
ATOM    469  N   PHE A  50      14.942  -5.736  12.583  1.00 91.43           N
ATOM    470  CA  PHE A  50      14.402  -6.319  11.366  1.00 91.43           C
ATOM    471  C   PHE A  50      13.961  -5.231  10.385  1.00 91.43           C
ATOM    472  O   PHE A  50      14.271  -5.298   9.197  1.00 91.43           O
ATOM    473  HA  PHE A  50      15.195  -6.914  10.913  1.00 91.43           H
ATOM    474  CB  PHE A  50      13.182  -7.149  11.771  1.00 91.43           C
ATOM    475 1HB  PHE A  50      13.485  -7.881  12.520  1.00 91.43           H
ATOM    476 2HB  PHE A  50      12.450  -6.494  12.244  1.00 91.43           H
ATOM    477  CG  PHE A  50      12.513  -7.880  10.606  1.00 91.43           C
ATOM    478  CD1 PHE A  50      11.358  -7.397  10.073  1.00 91.43           C
ATOM    479  HD1 PHE A  50      10.910  -6.489  10.476  1.00 91.43           H
ATOM    480  CD2 PHE A  50      13.072  -9.013  10.102  1.00 91.43           C
ATOM    481  HD2 PHE A  50      13.997  -9.400  10.529  1.00 91.43           H
ATOM    482  CE1 PHE A  50      10.737  -8.076   8.992  1.00 91.43           C
ATOM    483  HE1 PHE A  50       9.812  -7.689   8.565  1.00 91.43           H
ATOM    484  CE2 PHE A  50      12.451  -9.692   9.021  1.00 91.43           C
ATOM    485  HE2 PHE A  50      12.899 -10.600   8.617  1.00 91.43           H
ATOM    486  CZ  PHE A  50      11.296  -9.209   8.488  1.00 91.43           C
ATOM    487  HZ  PHE A  50      10.819  -9.730   7.658  1.00 91.43           H
ATOM    488  HN  PHE A  50      14.283  -5.624  13.326  1.00 91.43           H
ATOM    489  N   LEU A  51      13.245  -4.252  10.920  1.00 92.86           N
ATOM    490  CA  LEU A  51      12.502  -3.326  10.083  1.00 92.86           C
ATOM    491  C   LEU A  51      13.479  -2.374   9.391  1.00 92.86           C
ATOM    492  O   LEU A  51      13.395  -2.163   8.182  1.00 92.86           O
ATOM    493  HA  LEU A  51      11.992  -3.913   9.319  1.00 92.86           H
ATOM    494  CB  LEU A  51      11.423  -2.612  10.900  1.00 92.86           C
ATOM    495 1HB  LEU A  51      11.904  -2.111  11.740  1.00 92.86           H
ATOM    496 2HB  LEU A  51      10.977  -1.836  10.278  1.00 92.86           H
ATOM    497  CG  LEU A  51      10.300  -3.497  11.446  1.00 92.86           C
ATOM    498  HG  LEU A  51      10.739  -4.223  12.130  1.00 92.86           H
ATOM    499  CD1 LEU A  51       9.292  -2.671  12.247  1.00 92.86           C
ATOM    500 1HD1 LEU A  51       9.799  -2.193  13.086  1.00 92.86           H
ATOM    501 2HD1 LEU A  51       8.854  -1.907  11.604  1.00 92.86           H
ATOM    502 3HD1 LEU A  51       8.505  -3.324  12.624  1.00 92.86           H
ATOM    503  CD2 LEU A  51       9.628  -4.286  10.320  1.00 92.86           C
ATOM    504 1HD2 LEU A  51       9.205  -3.593   9.593  1.00 92.86           H
ATOM    505 2HD2 LEU A  51      10.367  -4.921   9.831  1.00 92.86           H
ATOM    506 3HD2 LEU A  51       8.834  -4.906  10.736  1.00 92.86           H
ATOM    507  HN  LEU A  51      13.168  -4.088  11.903  1.00 92.86           H
ATOM    508  N   PRO A  52      14.420  -1.783  10.140  1.00 94.29           N
ATOM    509  CA  PRO A  52      15.220  -0.675   9.613  1.00 94.29           C
ATOM    510  C   PRO A  52      15.881  -1.020   8.289  1.00 94.29           C
ATOM    511  O   PRO A  52      15.768  -0.270   7.320  1.00 94.29           O
ATOM    512  HA  PRO A  52      14.579   0.180   9.397  1.00 94.29           H
ATOM    513  CB  PRO A  52      16.251  -0.417  10.713  1.00 94.29           C
ATOM    514 1HB  PRO A  52      17.167  -0.984  10.545  1.00 94.29           H
ATOM    515 2HB  PRO A  52      16.533   0.635  10.760  1.00 94.29           H
ATOM    516  CG  PRO A  52      15.535  -0.866  11.981  1.00 94.29           C
ATOM    517 1HG  PRO A  52      16.236  -1.077  12.789  1.00 94.29           H
ATOM    518 2HG  PRO A  52      14.858  -0.099  12.356  1.00 94.29           H
ATOM    519  CD  PRO A  52      14.792  -2.112  11.528  1.00 94.29           C
ATOM    520 1HD  PRO A  52      15.424  -2.999  11.574  1.00 94.29           H
ATOM    521 2HD  PRO A  52      13.921  -2.313  12.152  1.00 94.29           H
ATOM    522  N   PRO A  53      16.584  -2.158   8.215  1.00 95.44           N
ATOM    523  CA  PRO A  53      17.352  -2.494   7.013  1.00 95.44           C
ATOM    524  C   PRO A  53      16.457  -2.806   5.825  1.00 95.44           C
ATOM    525  O   PRO A  53      16.803  -2.498   4.685  1.00 95.44           O
ATOM    526  HA  PRO A  53      17.953  -1.640   6.700  1.00 95.44           H
ATOM    527  CB  PRO A  53      18.176  -3.711   7.438  1.00 95.44           C
ATOM    528 1HB  PRO A  53      18.342  -4.394   6.605  1.00 95.44           H
ATOM    529 2HB  PRO A  53      19.159  -3.420   7.810  1.00 95.44           H
ATOM    530  CG  PRO A  53      17.344  -4.346   8.515  1.00 95.44           C
ATOM    531 1HG  PRO A  53      16.591  -5.010   8.091  1.00 95.44           H
ATOM    532 2HG  PRO A  53      17.959  -4.948   9.185  1.00 95.44           H
ATOM    533  CD  PRO A  53      16.706  -3.202   9.248  1.00 95.44           C
ATOM    534 1HD  PRO A  53      15.734  -3.479   9.656  1.00 95.44           H
ATOM    535 2HD  PRO A  53      17.320  -2.869  10.085  1.00 95.44           H
ATOM    536  N   LEU A  54      15.320  -3.415   6.125  1.00 93.31           N
ATOM    537  CA  LEU A  54      14.406  -3.850   5.083  1.00 93.31           C
ATOM    538  C   LEU A  54      13.738  -2.626   4.452  1.00 93.31           C
ATOM    539  O   LEU A  54      13.558  -2.570   3.237  1.00 93.31           O
ATOM    540  HA  LEU A  54      14.998  -4.352   4.318  1.00 93.31           H
ATOM    541  CB  LEU A  54      13.414  -4.876   5.634  1.00 93.31           C
ATOM    542 1HB  LEU A  54      12.937  -4.453   6.518  1.00 93.31           H
ATOM    543 2HB  LEU A  54      12.630  -5.030   4.892  1.00 93.31           H
ATOM    544  CG  LEU A  54      13.998  -6.240   6.007  1.00 93.31           C
ATOM    545  HG  LEU A  54      14.734  -6.092   6.798  1.00 93.31           H
ATOM    546  CD1 LEU A  54      12.915  -7.166   6.565  1.00 93.31           C
ATOM    547 1HD1 LEU A  54      12.477  -6.718   7.457  1.00 93.31           H
ATOM    548 2HD1 LEU A  54      12.140  -7.312   5.814  1.00 93.31           H
ATOM    549 3HD1 LEU A  54      13.358  -8.129   6.823  1.00 93.31           H
ATOM    550  CD2 LEU A  54      14.732  -6.866   4.820  1.00 93.31           C
ATOM    551 1HD2 LEU A  54      14.036  -6.999   3.992  1.00 93.31           H
ATOM    552 2HD2 LEU A  54      15.545  -6.211   4.509  1.00 93.31           H
ATOM    553 3HD2 LEU A  54      15.137  -7.835   5.113  1.00 93.31           H
ATOM    554  HN  LEU A  54      15.020  -3.611   7.059  1.00 93.31           H
ATOM    555  N   TYR A  55      13.389  -1.676   5.307  1.00 93.60           N
ATOM    556  CA  TYR A  55      12.729  -0.465   4.851  1.00 93.60           C
ATOM    557  C   TYR A  55      13.670   0.381   3.991  1.00 93.60           C
ATOM    558  O   TYR A  55      13.245   0.979   3.003  1.00 93.60           O
ATOM    559  HA  TYR A  55      11.866  -0.756   4.253  1.00 93.60           H
ATOM    560  CB  TYR A  55      12.369   0.320   6.114  1.00 93.60           C
ATOM    561 1HB  TYR A  55      13.211   0.284   6.805  1.00 93.60           H
ATOM    562 2HB  TYR A  55      12.219   1.367   5.849  1.00 93.60           H
ATOM    563  CG  TYR A  55      11.118  -0.193   6.830  1.00 93.60           C
ATOM    564  CD1 TYR A  55      10.484  -1.333   6.379  1.00 93.60           C
ATOM    565  HD1 TYR A  55      10.874  -1.867   5.513  1.00 93.60           H
ATOM    566  CD2 TYR A  55      10.625   0.483   7.927  1.00 93.60           C
ATOM    567  HD2 TYR A  55      11.126   1.383   8.283  1.00 93.60           H
ATOM    568  CE1 TYR A  55       9.307  -1.816   7.053  1.00 93.60           C
ATOM    569  HE1 TYR A  55       8.796  -2.715   6.707  1.00 93.60           H
ATOM    570  CE2 TYR A  55       9.447  -0.000   8.601  1.00 93.60           C
ATOM    571  HE2 TYR A  55       9.047   0.524   9.469  1.00 93.60           H
ATOM    572  CZ  TYR A  55       8.847  -1.126   8.131  1.00 93.60           C
ATOM    573  OH  TYR A  55       7.735  -1.583   8.768  1.00 93.60           O
ATOM    574  HH  TYR A  55       7.361  -2.372   8.280  1.00 93.60           H
ATOM    575  HN  TYR A  55      13.549  -1.725   6.293  1.00 93.60           H
ATOM    576  N   TRP A  56      14.931   0.404   4.396  1.00 91.88           N
ATOM    577  CA  TRP A  56      15.947   1.121   3.644  1.00 91.88           C
ATOM    578  C   TRP A  56      16.083   0.450   2.276  1.00 91.88           C
ATOM    579  O   TRP A  56      16.187   1.129   1.255  1.00 91.88           O
ATOM    580  HA  TRP A  56      15.607   2.150   3.523  1.00 91.88           H
ATOM    581  CB  TRP A  56      17.266   1.176   4.417  1.00 91.88           C
ATOM    582 1HB  TRP A  56      17.417   0.223   4.925  1.00 91.88           H
ATOM    583 2HB  TRP A  56      18.086   1.293   3.709  1.00 91.88           H
ATOM    584  CG  TRP A  56      17.336   2.303   5.449  1.00 91.88           C
ATOM    585  CD1 TRP A  56      17.429   2.197   6.782  1.00 91.88           C
ATOM    586  HD1 TRP A  56      17.468   1.251   7.321  1.00 91.88           H
ATOM    587  CD2 TRP A  56      17.315   3.720   5.177  1.00 91.88           C
ATOM    588  NE1 TRP A  56      17.470   3.437   7.386  1.00 91.88           N
ATOM    589  HE1 TRP A  56      17.538   3.616   8.368  1.00 91.88           H
ATOM    590  CE2 TRP A  56      17.398   4.393   6.379  1.00 91.88           C
ATOM    591  CE3 TRP A  56      17.229   4.411   3.955  1.00 91.88           C
ATOM    592  HE3 TRP A  56      17.163   3.903   2.993  1.00 91.88           H
ATOM    593  CZ2 TRP A  56      17.403   5.789   6.477  1.00 91.88           C
ATOM    594  HZ2 TRP A  56      17.469   6.297   7.439  1.00 91.88           H
ATOM    595  CZ3 TRP A  56      17.235   5.806   4.070  1.00 91.88           C
ATOM    596  HZ3 TRP A  56      17.170   6.390   3.153  1.00 91.88           H
ATOM    597  CH2 TRP A  56      17.318   6.498   5.273  1.00 91.88           C
ATOM    598  HH2 TRP A  56      17.317   7.588   5.278  1.00 91.88           H
ATOM    599  HN  TRP A  56      15.262  -0.055   5.221  1.00 91.88           H
ATOM    600  N   LEU A  57      16.078  -0.875   2.299  1.00 93.49           N
ATOM    601  CA  LEU A  57      16.206  -1.645   1.073  1.00 93.49           C
ATOM    602  C   LEU A  57      15.030  -1.324   0.149  1.00 93.49           C
ATOM    603  O   LEU A  57      15.224  -1.021  -1.027  1.00 93.49           O
ATOM    604  HA  LEU A  57      17.127  -1.328   0.583  1.00 93.49           H
ATOM    605  CB  LEU A  57      16.351  -3.135   1.389  1.00 93.49           C
ATOM    606 1HB  LEU A  57      17.222  -3.267   2.031  1.00 93.49           H
ATOM    607 2HB  LEU A  57      15.480  -3.450   1.965  1.00 93.49           H
ATOM    608  CG  LEU A  57      16.495  -4.065   0.183  1.00 93.49           C
ATOM    609  HG  LEU A  57      15.662  -3.878  -0.494  1.00 93.49           H
ATOM    610  CD1 LEU A  57      17.781  -3.767  -0.589  1.00 93.49           C
ATOM    611 1HD1 LEU A  57      17.762  -2.736  -0.943  1.00 93.49           H
ATOM    612 2HD1 LEU A  57      18.640  -3.909   0.067  1.00 93.49           H
ATOM    613 3HD1 LEU A  57      17.859  -4.442  -1.441  1.00 93.49           H
ATOM    614  CD2 LEU A  57      16.410  -5.532   0.609  1.00 93.49           C
ATOM    615 1HD2 LEU A  57      17.208  -5.752   1.318  1.00 93.49           H
ATOM    616 2HD2 LEU A  57      15.445  -5.718   1.081  1.00 93.49           H
ATOM    617 3HD2 LEU A  57      16.515  -6.172  -0.267  1.00 93.49           H
ATOM    618  HN  LEU A  57      15.989  -1.419   3.133  1.00 93.49           H
ATOM    619  N   VAL A  58      13.835  -1.401   0.716  1.00 94.91           N
ATOM    620  CA  VAL A  58      12.625  -1.167  -0.053  1.00 94.91           C
ATOM    621  C   VAL A  58      12.667   0.243  -0.646  1.00 94.91           C
ATOM    622  O   VAL A  58      12.359   0.435  -1.822  1.00 94.91           O
ATOM    623  HA  VAL A  58      12.608  -1.890  -0.869  1.00 94.91           H
ATOM    624  CB  VAL A  58      11.393  -1.411   0.821  1.00 94.91           C
ATOM    625  HB  VAL A  58      11.496  -0.806   1.722  1.00 94.91           H
ATOM    626  CG1 VAL A  58      10.115  -0.972   0.103  1.00 94.91           C
ATOM    627 1HG1 VAL A  58      10.175   0.092  -0.127  1.00 94.91           H
ATOM    628 2HG1 VAL A  58      10.005  -1.538  -0.821  1.00 94.91           H
ATOM    629 3HG1 VAL A  58       9.255  -1.156   0.747  1.00 94.91           H
ATOM    630  CG2 VAL A  58      11.306  -2.878   1.248  1.00 94.91           C
ATOM    631 1HG2 VAL A  58      11.237  -3.510   0.363  1.00 94.91           H
ATOM    632 2HG2 VAL A  58      12.197  -3.144   1.817  1.00 94.91           H
ATOM    633 3HG2 VAL A  58      10.421  -3.023   1.868  1.00 94.91           H
ATOM    634  HN  VAL A  58      13.687  -1.618   1.681  1.00 94.91           H
ATOM    635  N   PHE A  59      13.050   1.193   0.194  1.00 95.60           N
ATOM    636  CA  PHE A  59      13.084   2.586  -0.216  1.00 95.60           C
ATOM    637  C   PHE A  59      14.003   2.780  -1.423  1.00 95.60           C
ATOM    638  O   PHE A  59      13.603   3.373  -2.424  1.00 95.60           O
ATOM    639  HA  PHE A  59      12.066   2.868  -0.487  1.00 95.60           H
ATOM    640  CB  PHE A  59      13.636   3.387   0.965  1.00 95.60           C
ATOM    641 1HB  PHE A  59      12.930   3.328   1.793  1.00 95.60           H
ATOM    642 2HB  PHE A  59      14.563   2.924   1.303  1.00 95.60           H
ATOM    643  CG  PHE A  59      13.905   4.859   0.647  1.00 95.60           C
ATOM    644  CD1 PHE A  59      15.184   5.312   0.557  1.00 95.60           C
ATOM    645  HD1 PHE A  59      16.018   4.627   0.711  1.00 95.60           H
ATOM    646  CD2 PHE A  59      12.865   5.714   0.455  1.00 95.60           C
ATOM    647  HD2 PHE A  59      11.840   5.351   0.527  1.00 95.60           H
ATOM    648  CE1 PHE A  59      15.434   6.679   0.262  1.00 95.60           C
ATOM    649  HE1 PHE A  59      16.459   7.042   0.190  1.00 95.60           H
ATOM    650  CE2 PHE A  59      13.115   7.081   0.159  1.00 95.60           C
ATOM    651  HE2 PHE A  59      12.282   7.766   0.005  1.00 95.60           H
ATOM    652  CZ  PHE A  59      14.394   7.534   0.070  1.00 95.60           C
ATOM    653  HZ  PHE A  59      14.586   8.583  -0.157  1.00 95.60           H
ATOM    654  HN  PHE A  59      13.334   1.023   1.138  1.00 95.60           H
ATOM    655  N   ILE A  60      15.219   2.270  -1.289  1.00 93.94           N
ATOM    656  CA  ILE A  60      16.247   2.514  -2.286  1.00 93.94           C
ATOM    657  C   ILE A  60      15.794   1.943  -3.631  1.00 93.94           C
ATOM    658  O   ILE A  60      15.799   2.646  -4.641  1.00 93.94           O
ATOM    659  HA  ILE A  60      16.354   3.594  -2.388  1.00 93.94           H
ATOM    660  CB  ILE A  60      17.595   1.969  -1.810  1.00 93.94           C
ATOM    661  HB  ILE A  60      17.446   0.949  -1.457  1.00 93.94           H
ATOM    662  CG1 ILE A  60      18.129   2.782  -0.628  1.00 93.94           C
ATOM    663 1HG1 ILE A  60      18.459   3.761  -0.976  1.00 93.94           H
ATOM    664 2HG1 ILE A  60      17.328   2.953   0.091  1.00 93.94           H
ATOM    665  CG2 ILE A  60      18.599   1.907  -2.962  1.00 93.94           C
ATOM    666 1HG2 ILE A  60      18.215   1.252  -3.744  1.00 93.94           H
ATOM    667 2HG2 ILE A  60      18.750   2.907  -3.368  1.00 93.94           H
ATOM    668 3HG2 ILE A  60      19.549   1.516  -2.596  1.00 93.94           H
ATOM    669  CD1 ILE A  60      19.291   2.059   0.055  1.00 93.94           C
ATOM    670 1HD1 ILE A  60      18.951   1.091   0.422  1.00 93.94           H
ATOM    671 2HD1 ILE A  60      20.099   1.912  -0.662  1.00 93.94           H
ATOM    672 3HD1 ILE A  60      19.651   2.658   0.891  1.00 93.94           H
ATOM    673  HN  ILE A  60      15.504   1.699  -0.519  1.00 93.94           H
ATOM    674  N   VAL A  61      15.412   0.675  -3.601  1.00 94.36           N
ATOM    675  CA  VAL A  61      15.101  -0.042  -4.826  1.00 94.36           C
ATOM    676  C   VAL A  61      13.852   0.567  -5.466  1.00 94.36           C
ATOM    677  O   VAL A  61      13.815   0.788  -6.675  1.00 94.36           O
ATOM    678  HA  VAL A  61      15.943   0.088  -5.506  1.00 94.36           H
ATOM    679  CB  VAL A  61      14.955  -1.537  -4.534  1.00 94.36           C
ATOM    680  HB  VAL A  61      14.181  -1.656  -3.776  1.00 94.36           H
ATOM    681  CG1 VAL A  61      14.508  -2.298  -5.784  1.00 94.36           C
ATOM    682 1HG1 VAL A  61      13.546  -1.912  -6.121  1.00 94.36           H
ATOM    683 2HG1 VAL A  61      15.249  -2.167  -6.573  1.00 94.36           H
ATOM    684 3HG1 VAL A  61      14.412  -3.358  -5.549  1.00 94.36           H
ATOM    685  CG2 VAL A  61      16.256  -2.117  -3.975  1.00 94.36           C
ATOM    686 1HG2 VAL A  61      17.057  -1.979  -4.701  1.00 94.36           H
ATOM    687 2HG2 VAL A  61      16.513  -1.603  -3.048  1.00 94.36           H
ATOM    688 3HG2 VAL A  61      16.124  -3.180  -3.776  1.00 94.36           H
ATOM    689  HN  VAL A  61      15.315   0.140  -2.762  1.00 94.36           H
ATOM    690  N   GLY A  62      12.860   0.822  -4.625  1.00 95.77           N
ATOM    691  CA  GLY A  62      11.577   1.305  -5.106  1.00 95.77           C
ATOM    692  C   GLY A  62      11.700   2.724  -5.665  1.00 95.77           C
ATOM    693  O   GLY A  62      11.110   3.042  -6.697  1.00 95.77           O
ATOM    694 1HA  GLY A  62      11.200   0.637  -5.881  1.00 95.77           H
ATOM    695 2HA  GLY A  62      10.851   1.292  -4.293  1.00 95.77           H
ATOM    696  HN  GLY A  62      12.923   0.704  -3.634  1.00 95.77           H
ATOM    697  N   ALA A  63      12.470   3.539  -4.959  1.00 95.45           N
ATOM    698  CA  ALA A  63      12.643   4.929  -5.347  1.00 95.45           C
ATOM    699  C   ALA A  63      13.297   4.991  -6.729  1.00 95.45           C
ATOM    700  O   ALA A  63      12.879   5.770  -7.583  1.00 95.45           O
ATOM    701  HA  ALA A  63      11.653   5.383  -5.402  1.00 95.45           H
ATOM    702  CB  ALA A  63      13.462   5.659  -4.281  1.00 95.45           C
ATOM    703 1HB  ALA A  63      12.939   5.611  -3.325  1.00 95.45           H
ATOM    704 2HB  ALA A  63      14.438   5.185  -4.185  1.00 95.45           H
ATOM    705 3HB  ALA A  63      13.591   6.701  -4.572  1.00 95.45           H
ATOM    706  HN  ALA A  63      12.969   3.265  -4.137  1.00 95.45           H
ATOM    707  N   LEU A  64      14.313   4.158  -6.905  1.00 89.86           N
ATOM    708  CA  LEU A  64      15.030   4.109  -8.168  1.00 89.86           C
ATOM    709  C   LEU A  64      14.065   3.699  -9.282  1.00 89.86           C
ATOM    710  O   LEU A  64      14.003   4.348 -10.324  1.00 89.86           O
ATOM    711  HA  LEU A  64      15.391   5.116  -8.377  1.00 89.86           H
ATOM    712  CB  LEU A  64      16.257   3.203  -8.052  1.00 89.86           C
ATOM    713 1HB  LEU A  64      15.946   2.258  -7.607  1.00 89.86           H
ATOM    714 2HB  LEU A  64      16.615   2.979  -9.057  1.00 89.86           H
ATOM    715  CG  LEU A  64      17.426   3.758  -7.236  1.00 89.86           C
ATOM    716  HG  LEU A  64      17.046   4.071  -6.264  1.00 89.86           H
ATOM    717  CD1 LEU A  64      18.480   2.677  -6.982  1.00 89.86           C
ATOM    718 1HD1 LEU A  64      18.028   1.853  -6.431  1.00 89.86           H
ATOM    719 2HD1 LEU A  64      18.861   2.311  -7.935  1.00 89.86           H
ATOM    720 3HD1 LEU A  64      19.299   3.098  -6.400  1.00 89.86           H
ATOM    721  CD2 LEU A  64      18.025   4.995  -7.907  1.00 89.86           C
ATOM    722 1HD2 LEU A  64      18.387   4.731  -8.901  1.00 89.86           H
ATOM    723 2HD2 LEU A  64      17.261   5.768  -7.993  1.00 89.86           H
ATOM    724 3HD2 LEU A  64      18.854   5.369  -7.307  1.00 89.86           H
ATOM    725  HN  LEU A  64      14.646   3.526  -6.205  1.00 89.86           H
ATOM    726  N   GLY A  65      13.336   2.623  -9.023  1.00 93.78           N
ATOM    727  CA  GLY A  65      12.481   2.036 -10.040  1.00 93.78           C
ATOM    728  C   GLY A  65      11.397   3.022 -10.481  1.00 93.78           C
ATOM    729  O   GLY A  65      11.229   3.273 -11.673  1.00 93.78           O
ATOM    730 1HA  GLY A  65      13.082   1.743 -10.901  1.00 93.78           H
ATOM    731 2HA  GLY A  65      12.017   1.129  -9.652  1.00 93.78           H
ATOM    732  HN  GLY A  65      13.324   2.155  -8.139  1.00 93.78           H
ATOM    733  N   ASN A  66      10.690   3.553  -9.495  1.00 92.06           N
ATOM    734  CA  ASN A  66       9.534   4.390  -9.769  1.00 92.06           C
ATOM    735  C   ASN A  66      10.002   5.725 -10.351  1.00 92.06           C
ATOM    736  O   ASN A  66       9.325   6.310 -11.195  1.00 92.06           O
ATOM    737  HA  ASN A  66       8.927   3.818 -10.472  1.00 92.06           H
ATOM    738  CB  ASN A  66       8.748   4.682  -8.489  1.00 92.06           C
ATOM    739 1HB  ASN A  66       9.439   4.935  -7.684  1.00 92.06           H
ATOM    740 2HB  ASN A  66       8.105   5.548  -8.642  1.00 92.06           H
ATOM    741  CG  ASN A  66       7.899   3.476  -8.080  1.00 92.06           C
ATOM    742  OD1 ASN A  66       6.946   3.102  -8.742  1.00 92.06           O
ATOM    743  ND2 ASN A  66       8.298   2.891  -6.954  1.00 92.06           N
ATOM    744 1HD2 ASN A  66       9.090   3.248  -6.458  1.00 92.06           H
ATOM    745 2HD2 ASN A  66       7.807   2.094  -6.603  1.00 92.06           H
ATOM    746  HN  ASN A  66      10.895   3.421  -8.525  1.00 92.06           H
ATOM    747  N   SER A  67      11.157   6.168  -9.877  1.00 91.78           N
ATOM    748  CA  SER A  67      11.734   7.413 -10.355  1.00 91.78           C
ATOM    749  C   SER A  67      12.039   7.308 -11.851  1.00 91.78           C
ATOM    750  O   SER A  67      11.855   8.270 -12.594  1.00 91.78           O
ATOM    751  HA  SER A  67      10.974   8.172 -10.172  1.00 91.78           H
ATOM    752  CB  SER A  67      13.004   7.765  -9.578  1.00 91.78           C
ATOM    753 1HB  SER A  67      13.727   6.955  -9.679  1.00 91.78           H
ATOM    754 2HB  SER A  67      13.460   8.655 -10.013  1.00 91.78           H
ATOM    755  OG  SER A  67      12.739   7.995  -8.197  1.00 91.78           O
ATOM    756  HG  SER A  67      13.148   7.268  -7.645  1.00 91.78           H
ATOM    757  HN  SER A  67      11.695   5.693  -9.181  1.00 91.78           H
ATOM    758  N   LEU A  68      12.500   6.131 -12.247  1.00 86.99           N
ATOM    759  CA  LEU A  68      12.806   5.879 -13.645  1.00 86.99           C
ATOM    760  C   LEU A  68      11.520   5.971 -14.469  1.00 86.99           C
ATOM    761  O   LEU A  68      11.517   6.537 -15.561  1.00 86.99           O
ATOM    762  HA  LEU A  68      13.485   6.664 -13.978  1.00 86.99           H
ATOM    763  CB  LEU A  68      13.542   4.547 -13.801  1.00 86.99           C
ATOM    764 1HB  LEU A  68      13.039   3.802 -13.184  1.00 86.99           H
ATOM    765 2HB  LEU A  68      13.445   4.220 -14.837  1.00 86.99           H
ATOM    766  CG  LEU A  68      15.027   4.554 -13.435  1.00 86.99           C
ATOM    767  HG  LEU A  68      15.133   5.002 -12.446  1.00 86.99           H
ATOM    768  CD1 LEU A  68      15.577   3.129 -13.347  1.00 86.99           C
ATOM    769 1HD1 LEU A  68      15.032   2.575 -12.583  1.00 86.99           H
ATOM    770 2HD1 LEU A  68      15.458   2.634 -14.310  1.00 86.99           H
ATOM    771 3HD1 LEU A  68      16.635   3.164 -13.085  1.00 86.99           H
ATOM    772  CD2 LEU A  68      15.828   5.419 -14.410  1.00 86.99           C
ATOM    773 1HD2 LEU A  68      15.720   5.024 -15.420  1.00 86.99           H
ATOM    774 2HD2 LEU A  68      15.456   6.443 -14.378  1.00 86.99           H
ATOM    775 3HD2 LEU A  68      16.881   5.407 -14.126  1.00 86.99           H
ATOM    776  HN  LEU A  68      12.664   5.359 -11.633  1.00 86.99           H
ATOM    777  N   VAL A  69      10.458   5.405 -13.914  1.00 90.56           N
ATOM    778  CA  VAL A  69       9.178   5.382 -14.601  1.00 90.56           C
ATOM    779  C   VAL A  69       8.738   6.816 -14.901  1.00 90.56           C
ATOM    780  O   VAL A  69       8.400   7.141 -16.038  1.00 90.56           O
ATOM    781  HA  VAL A  69       9.320   4.854 -15.544  1.00 90.56           H
ATOM    782  CB  VAL A  69       8.153   4.604 -13.773  1.00 90.56           C
ATOM    783  HB  VAL A  69       8.133   5.036 -12.772  1.00 90.56           H
ATOM    784  CG1 VAL A  69       6.751   4.736 -14.370  1.00 90.56           C
ATOM    785 1HG1 VAL A  69       6.461   5.786 -14.387  1.00 90.56           H
ATOM    786 2HG1 VAL A  69       6.750   4.342 -15.386  1.00 90.56           H
ATOM    787 3HG1 VAL A  69       6.043   4.173 -13.762  1.00 90.56           H
ATOM    788  CG2 VAL A  69       8.557   3.134 -13.641  1.00 90.56           C
ATOM    789 1HG2 VAL A  69       8.619   2.684 -14.632  1.00 90.56           H
ATOM    790 2HG2 VAL A  69       9.528   3.066 -13.150  1.00 90.56           H
ATOM    791 3HG2 VAL A  69       7.812   2.604 -13.048  1.00 90.56           H
ATOM    792  HN  VAL A  69      10.462   4.970 -13.014  1.00 90.56           H
ATOM    793  N   ILE A  70       8.757   7.637 -13.860  1.00 90.54           N
ATOM    794  CA  ILE A  70       8.265   8.999 -13.973  1.00 90.54           C
ATOM    795  C   ILE A  70       9.092   9.751 -15.017  1.00 90.54           C
ATOM    796  O   ILE A  70       8.544  10.494 -15.831  1.00 90.54           O
ATOM    797  HA  ILE A  70       7.233   8.946 -14.322  1.00 90.54           H
ATOM    798  CB  ILE A  70       8.244   9.676 -12.601  1.00 90.54           C
ATOM    799  HB  ILE A  70       9.231   9.568 -12.152  1.00 90.54           H
ATOM    800  CG1 ILE A  70       7.245   8.991 -11.666  1.00 90.54           C
ATOM    801 1HG1 ILE A  70       6.228   9.238 -11.971  1.00 90.54           H
ATOM    802 2HG1 ILE A  70       7.348   7.909 -11.749  1.00 90.54           H
ATOM    803  CG2 ILE A  70       7.969  11.175 -12.733  1.00 90.54           C
ATOM    804 1HG2 ILE A  70       8.750  11.636 -13.338  1.00 90.54           H
ATOM    805 2HG2 ILE A  70       7.001  11.326 -13.212  1.00 90.54           H
ATOM    806 3HG2 ILE A  70       7.959  11.632 -11.744  1.00 90.54           H
ATOM    807  CD1 ILE A  70       7.468   9.421 -10.215  1.00 90.54           C
ATOM    808 1HD1 ILE A  70       8.478   9.149  -9.907  1.00 90.54           H
ATOM    809 2HD1 ILE A  70       7.340  10.500 -10.132  1.00 90.54           H
ATOM    810 3HD1 ILE A  70       6.745   8.919  -9.572  1.00 90.54           H
ATOM    811  HN  ILE A  70       9.100   7.385 -12.956  1.00 90.54           H
ATOM    812  N   LEU A  71      10.398   9.533 -14.960  1.00 84.92           N
ATOM    813  CA  LEU A  71      11.318  10.281 -15.799  1.00 84.92           C
ATOM    814  C   LEU A  71      11.052   9.944 -17.268  1.00 84.92           C
ATOM    815  O   LEU A  71      11.068  10.828 -18.123  1.00 84.92           O
ATOM    816  HA  LEU A  71      11.113  11.341 -15.645  1.00 84.92           H
ATOM    817  CB  LEU A  71      12.764  10.032 -15.363  1.00 84.92           C
ATOM    818 1HB  LEU A  71      12.843  10.249 -14.298  1.00 84.92           H
ATOM    819 2HB  LEU A  71      12.983   8.972 -15.489  1.00 84.92           H
ATOM    820  CG  LEU A  71      13.835  10.837 -16.101  1.00 84.92           C
ATOM    821  HG  LEU A  71      13.359  11.708 -16.551  1.00 84.92           H
ATOM    822  CD1 LEU A  71      14.898  11.355 -15.129  1.00 84.92           C
ATOM    823 1HD1 LEU A  71      14.428  11.998 -14.386  1.00 84.92           H
ATOM    824 2HD1 LEU A  71      15.376  10.512 -14.630  1.00 84.92           H
ATOM    825 3HD1 LEU A  71      15.647  11.924 -15.680  1.00 84.92           H
ATOM    826  CD2 LEU A  71      14.449  10.019 -17.239  1.00 84.92           C
ATOM    827 1HD2 LEU A  71      14.907   9.118 -16.832  1.00 84.92           H
ATOM    828 2HD2 LEU A  71      13.669   9.742 -17.949  1.00 84.92           H
ATOM    829 3HD2 LEU A  71      15.208  10.615 -17.746  1.00 84.92           H
ATOM    830  HN  LEU A  71      10.827   8.861 -14.356  1.00 84.92           H
ATOM    831  N   VAL A  72      10.815   8.664 -17.514  1.00 85.23           N
ATOM    832  CA  VAL A  72      10.617   8.188 -18.873  1.00 85.23           C
ATOM    833  C   VAL A  72       9.345   8.813 -19.448  1.00 85.23           C
ATOM    834  O   VAL A  72       9.334   9.268 -20.590  1.00 85.23           O
ATOM    835  HA  VAL A  72      11.470   8.520 -19.465  1.00 85.23           H
ATOM    836  CB  VAL A  72      10.593   6.658 -18.893  1.00 85.23           C
ATOM    837  HB  VAL A  72       9.840   6.326 -18.179  1.00 85.23           H
ATOM    838  CG1 VAL A  72      10.195   6.134 -20.274  1.00 85.23           C
ATOM    839 1HG1 VAL A  72       9.202   6.503 -20.530  1.00 85.23           H
ATOM    840 2HG1 VAL A  72      10.914   6.482 -21.015  1.00 85.23           H
ATOM    841 3HG1 VAL A  72      10.186   5.044 -20.260  1.00 85.23           H
ATOM    842  CG2 VAL A  72      11.942   6.083 -18.455  1.00 85.23           C
ATOM    843 1HG2 VAL A  72      12.721   6.429 -19.134  1.00 85.23           H
ATOM    844 2HG2 VAL A  72      12.167   6.416 -17.442  1.00 85.23           H
ATOM    845 3HG2 VAL A  72      11.897   4.994 -18.479  1.00 85.23           H
ATOM    846  HN  VAL A  72      10.757   7.960 -16.807  1.00 85.23           H
ATOM    847  N   TYR A  73       8.303   8.816 -18.629  1.00 85.46           N
ATOM    848  CA  TYR A  73       7.022   9.358 -19.049  1.00 85.46           C
ATOM    849  C   TYR A  73       7.108  10.872 -19.254  1.00 85.46           C
ATOM    850  O   TYR A  73       6.432  11.424 -20.121  1.00 85.46           O
ATOM    851  HA  TYR A  73       6.751   8.886 -19.994  1.00 85.46           H
ATOM    852  CB  TYR A  73       6.045   9.064 -17.909  1.00 85.46           C
ATOM    853 1HB  TYR A  73       6.598   9.026 -16.971  1.00 85.46           H
ATOM    854 2HB  TYR A  73       5.337   9.889 -17.829  1.00 85.46           H
ATOM    855  CG  TYR A  73       5.266   7.758 -18.079  1.00 85.46           C
ATOM    856  CD1 TYR A  73       4.408   7.600 -19.148  1.00 85.46           C
ATOM    857  HD1 TYR A  73       4.285   8.406 -19.872  1.00 85.46           H
ATOM    858  CD2 TYR A  73       5.422   6.738 -17.162  1.00 85.46           C
ATOM    859  HD2 TYR A  73       6.100   6.863 -16.318  1.00 85.46           H
ATOM    860  CE1 TYR A  73       3.675   6.371 -19.307  1.00 85.46           C
ATOM    861  HE1 TYR A  73       2.994   6.233 -20.147  1.00 85.46           H
ATOM    862  CE2 TYR A  73       4.689   5.509 -17.321  1.00 85.46           C
ATOM    863  HE2 TYR A  73       4.803   4.695 -16.605  1.00 85.46           H
ATOM    864  CZ  TYR A  73       3.852   5.386 -18.386  1.00 85.46           C
ATOM    865  OH  TYR A  73       3.160   4.225 -18.537  1.00 85.46           O
ATOM    866  HH  TYR A  73       2.708   4.210 -19.429  1.00 85.46           H
ATOM    867  HN  TYR A  73       8.324   8.458 -17.695  1.00 85.46           H
ATOM    868  N   TRP A  74       7.944  11.501 -18.441  1.00 74.50           N
ATOM    869  CA  TRP A  74       8.052  12.950 -18.453  1.00 74.50           C
ATOM    870  C   TRP A  74       8.667  13.367 -19.790  1.00 74.50           C
ATOM    871  O   TRP A  74       8.129  14.230 -20.482  1.00 74.50           O
ATOM    872  HA  TRP A  74       7.047  13.360 -18.360  1.00 74.50           H
ATOM    873  CB  TRP A  74       8.850  13.450 -17.247  1.00 74.50           C
ATOM    874 1HB  TRP A  74       8.430  13.014 -16.340  1.00 74.50           H
ATOM    875 2HB  TRP A  74       9.875  13.090 -17.328  1.00 74.50           H
ATOM    876  CG  TRP A  74       8.868  14.973 -17.101  1.00 74.50           C
ATOM    877  CD1 TRP A  74       9.638  15.854 -17.753  1.00 74.50           C
ATOM    878  HD1 TRP A  74      10.382  15.583 -18.503  1.00 74.50           H
ATOM    879  CD2 TRP A  74       8.044  15.762 -16.217  1.00 74.50           C
ATOM    880  NE1 TRP A  74       9.372  17.149 -17.356  1.00 74.50           N
ATOM    881  HE1 TRP A  74       9.817  17.977 -17.698  1.00 74.50           H
ATOM    882  CE2 TRP A  74       8.372  17.091 -16.392  1.00 74.50           C
ATOM    883  CE3 TRP A  74       7.054  15.366 -15.301  1.00 74.50           C
ATOM    884  HE3 TRP A  74       6.777  14.324 -15.144  1.00 74.50           H
ATOM    885  CZ2 TRP A  74       7.758  18.132 -15.685  1.00 74.50           C
ATOM    886  HZ2 TRP A  74       8.035  19.174 -15.842  1.00 74.50           H
ATOM    887  CZ3 TRP A  74       6.450  16.418 -14.602  1.00 74.50           C
ATOM    888  HZ3 TRP A  74       5.675  16.166 -13.878  1.00 74.50           H
ATOM    889  CH2 TRP A  74       6.769  17.761 -14.766  1.00 74.50           C
ATOM    890  HH2 TRP A  74       6.251  18.522 -14.183  1.00 74.50           H
ATOM    891  HN  TRP A  74       8.539  11.038 -17.784  1.00 74.50           H
ATOM    892  N   TYR A  75       9.785  12.734 -20.115  1.00 71.24           N
ATOM    893  CA  TYR A  75      10.660  13.246 -21.156  1.00 71.24           C
ATOM    894  C   TYR A  75      10.332  12.610 -22.508  1.00 71.24           C
ATOM    895  O   TYR A  75      10.515  13.235 -23.552  1.00 71.24           O
ATOM    896  HA  TYR A  75      10.508  14.323 -21.222  1.00 71.24           H
ATOM    897  CB  TYR A  75      12.079  12.846 -20.748  1.00 71.24           C
ATOM    898 1HB  TYR A  75      12.056  11.840 -20.329  1.00 71.24           H
ATOM    899 2HB  TYR A  75      12.705  12.806 -21.639  1.00 71.24           H
ATOM    900  CG  TYR A  75      12.724  13.790 -19.732  1.00 71.24           C
ATOM    901  CD1 TYR A  75      13.248  14.997 -20.148  1.00 71.24           C
ATOM    902  HD1 TYR A  75      13.203  15.278 -21.200  1.00 71.24           H
ATOM    903  CD2 TYR A  75      12.781  13.435 -18.399  1.00 71.24           C
ATOM    904  HD2 TYR A  75      12.367  12.482 -18.071  1.00 71.24           H
ATOM    905  CE1 TYR A  75      13.855  15.886 -19.191  1.00 71.24           C
ATOM    906  HE1 TYR A  75      14.273  16.843 -19.506  1.00 71.24           H
ATOM    907  CE2 TYR A  75      13.388  14.325 -17.443  1.00 71.24           C
ATOM    908  HE2 TYR A  75      13.440  14.057 -16.388  1.00 71.24           H
ATOM    909  CZ  TYR A  75      13.895  15.506 -17.886  1.00 71.24           C
ATOM    910  OH  TYR A  75      14.468  16.346 -16.983  1.00 71.24           O
ATOM    911  HH  TYR A  75      14.763  17.187 -17.437  1.00 71.24           H
ATOM    912  HN  TYR A  75      10.094  11.888 -19.680  1.00 71.24           H
ATOM    913  N   CYS A  76       9.854  11.376 -22.446  1.00 71.49           N
ATOM    914  CA  CYS A  76       9.855  10.514 -23.616  1.00 71.49           C
ATOM    915  C   CYS A  76       8.414  10.081 -23.895  1.00 71.49           C
ATOM    916  O   CYS A  76       7.828  10.477 -24.901  1.00 71.49           O
ATOM    917  HA  CYS A  76      10.248  11.106 -24.442  1.00 71.49           H
ATOM    918  CB  CYS A  76      10.786   9.313 -23.433  1.00 71.49           C
ATOM    919 1HB  CYS A  76      11.709   9.629 -22.948  1.00 71.49           H
ATOM    920 2HB  CYS A  76      10.318   8.577 -22.779  1.00 71.49           H
ATOM    921  SG  CYS A  76      11.160   8.558 -25.057  1.00 71.49           S
ATOM    922  HG  CYS A  76       9.924   8.130 -25.299  1.00 71.49           H
ATOM    923  HN  CYS A  76       9.472  10.965 -21.619  1.00 71.49           H
ATOM    924  N   THR A  77       7.885   9.275 -22.986  1.00 65.18           N
ATOM    925  CA  THR A  77       6.669   8.531 -23.264  1.00 65.18           C
ATOM    926  C   THR A  77       5.484   9.486 -23.426  1.00 65.18           C
ATOM    927  O   THR A  77       4.680   9.332 -24.344  1.00 65.18           O
ATOM    928  HA  THR A  77       6.793   8.011 -24.213  1.00 65.18           H
ATOM    929  CB  THR A  77       6.474   7.508 -22.143  1.00 65.18           C
ATOM    930  HB  THR A  77       6.265   8.004 -21.195  1.00 65.18           H
ATOM    931  OG1 THR A  77       7.665   6.725 -22.178  1.00 65.18           O
ATOM    932  HG1 THR A  77       7.646   6.109 -22.965  1.00 65.18           H
ATOM    933  CG2 THR A  77       5.360   6.506 -22.451  1.00 65.18           C
ATOM    934 1HG2 THR A  77       5.603   5.962 -23.364  1.00 65.18           H
ATOM    935 2HG2 THR A  77       4.419   7.039 -22.585  1.00 65.18           H
ATOM    936 3HG2 THR A  77       5.264   5.803 -21.624  1.00 65.18           H
ATOM    937  HN  THR A  77       8.273   9.127 -22.076  1.00 65.18           H
ATOM    938  N   ARG A  78       5.415  10.451 -22.521  1.00 61.16           N
ATOM    939  CA  ARG A  78       4.211  11.250 -22.369  1.00 61.16           C
ATOM    940  C   ARG A  78       2.990  10.343 -22.200  1.00 61.16           C
ATOM    941  O   ARG A  78       2.975   9.218 -22.696  1.00 61.16           O
ATOM    942  HA  ARG A  78       4.383  11.847 -21.474  1.00 61.16           H
ATOM    943  CB  ARG A  78       3.997  12.159 -23.581  1.00 61.16           C
ATOM    944 1HB  ARG A  78       3.872  11.553 -24.478  1.00 61.16           H
ATOM    945 2HB  ARG A  78       3.078  12.732 -23.453  1.00 61.16           H
ATOM    946  CG  ARG A  78       5.178  13.114 -23.765  1.00 61.16           C
ATOM    947 1HG  ARG A  78       5.388  13.624 -22.825  1.00 61.16           H
ATOM    948 2HG  ARG A  78       6.072  12.547 -24.026  1.00 61.16           H
ATOM    949  CD  ARG A  78       4.885  14.146 -24.856  1.00 61.16           C
ATOM    950 1HD  ARG A  78       4.693  13.641 -25.803  1.00 61.16           H
ATOM    951 2HD  ARG A  78       3.984  14.706 -24.606  1.00 61.16           H
ATOM    952  NE  ARG A  78       6.031  15.070 -25.000  1.00 61.16           N
ATOM    953  HE  ARG A  78       6.885  14.834 -24.537  1.00 61.16           H
ATOM    954  CZ  ARG A  78       5.996  16.205 -25.711  1.00 61.16           C
ATOM    955  NH1 ARG A  78       4.878  16.572 -26.352  1.00 61.16           N
ATOM    956 1HH1 ARG A  78       4.061  15.997 -26.302  1.00 61.16           H
ATOM    957 2HH1 ARG A  78       4.860  17.421 -26.881  1.00 61.16           H
ATOM    958  NH2 ARG A  78       7.096  16.968 -25.773  1.00 61.16           N
ATOM    959 1HH2 ARG A  78       7.087  17.818 -26.299  1.00 61.16           H
ATOM    960 2HH2 ARG A  78       7.927  16.687 -25.291  1.00 61.16           H
ATOM    961  HN  ARG A  78       6.161  10.690 -21.899  1.00 61.16           H
ATOM    962  N   VAL A  79       1.997  10.866 -21.496  1.00 76.62           N
ATOM    963  CA  VAL A  79       0.765  10.128 -21.276  1.00 76.62           C
ATOM    964  C   VAL A  79      -0.137  10.273 -22.503  1.00 76.62           C
ATOM    965  O   VAL A  79      -0.660  11.354 -22.770  1.00 76.62           O
ATOM    966  HA  VAL A  79       1.028   9.077 -21.157  1.00 76.62           H
ATOM    967  CB  VAL A  79       0.096  10.599 -19.983  1.00 76.62           C
ATOM    968  HB  VAL A  79      -0.177  11.647 -20.109  1.00 76.62           H
ATOM    969  CG1 VAL A  79      -1.185   9.809 -19.710  1.00 76.62           C
ATOM    970 1HG1 VAL A  79      -1.882   9.950 -20.535  1.00 76.62           H
ATOM    971 2HG1 VAL A  79      -0.945   8.750 -19.614  1.00 76.62           H
ATOM    972 3HG1 VAL A  79      -1.640  10.164 -18.785  1.00 76.62           H
ATOM    973  CG2 VAL A  79       1.062  10.504 -18.801  1.00 76.62           C
ATOM    974 1HG2 VAL A  79       1.380   9.469 -18.673  1.00 76.62           H
ATOM    975 2HG2 VAL A  79       1.934  11.131 -18.992  1.00 76.62           H
ATOM    976 3HG2 VAL A  79       0.562  10.845 -17.894  1.00 76.62           H
ATOM    977  HN  VAL A  79       2.024  11.776 -21.081  1.00 76.62           H
ATOM    978  N   LYS A  80      -0.293   9.168 -23.218  1.00 68.36           N
ATOM    979  CA  LYS A  80      -1.050   9.179 -24.458  1.00 68.36           C
ATOM    980  C   LYS A  80      -2.311   8.329 -24.288  1.00 68.36           C
ATOM    981  O   LYS A  80      -3.278   8.491 -25.032  1.00 68.36           O
ATOM    982  HA  LYS A  80      -1.352  10.210 -24.648  1.00 68.36           H
ATOM    983  CB  LYS A  80      -0.167   8.743 -25.629  1.00 68.36           C
ATOM    984 1HB  LYS A  80       0.288   7.778 -25.406  1.00 68.36           H
ATOM    985 2HB  LYS A  80      -0.780   8.607 -26.520  1.00 68.36           H
ATOM    986  CG  LYS A  80       0.925   9.777 -25.907  1.00 68.36           C
ATOM    987 1HG  LYS A  80       0.474  10.760 -26.045  1.00 68.36           H
ATOM    988 2HG  LYS A  80       1.590   9.850 -25.046  1.00 68.36           H
ATOM    989  CD  LYS A  80       1.732   9.402 -27.152  1.00 68.36           C
ATOM    990 1HD  LYS A  80       2.156   8.405 -27.027  1.00 68.36           H
ATOM    991 2HD  LYS A  80       1.072   9.362 -28.018  1.00 68.36           H
ATOM    992  CE  LYS A  80       2.853  10.411 -27.403  1.00 68.36           C
ATOM    993 1HE  LYS A  80       2.432  11.410 -27.521  1.00 68.36           H
ATOM    994 2HE  LYS A  80       3.520  10.446 -26.541  1.00 68.36           H
ATOM    995  NZ  LYS A  80       3.619  10.043 -28.615  1.00 68.36           N
ATOM    996 1HZ  LYS A  80       4.358  10.721 -28.766  1.00 68.36           H
ATOM    997 2HZ  LYS A  80       4.025   9.122 -28.492  1.00 68.36           H
ATOM    998 3HZ  LYS A  80       2.999  10.035 -29.417  1.00 68.36           H
ATOM    999  HN  LYS A  80       0.087   8.279 -22.963  1.00 68.36           H
ATOM   1000  N   THR A  81      -2.261   7.443 -23.305  1.00 79.87           N
ATOM   1001  CA  THR A  81      -3.321   6.466 -23.123  1.00 79.87           C
ATOM   1002  C   THR A  81      -3.842   6.507 -21.685  1.00 79.87           C
ATOM   1003  O   THR A  81      -3.207   7.090 -20.807  1.00 79.87           O
ATOM   1004  HA  THR A  81      -4.153   6.738 -23.772  1.00 79.87           H
ATOM   1005  CB  THR A  81      -2.778   5.096 -23.534  1.00 79.87           C
ATOM   1006  HB  THR A  81      -3.587   4.374 -23.645  1.00 79.87           H
ATOM   1007  OG1 THR A  81      -1.814   4.789 -22.531  1.00 79.87           O
ATOM   1008  HG1 THR A  81      -1.546   3.828 -22.596  1.00 79.87           H
ATOM   1009  CG2 THR A  81      -1.964   5.153 -24.828  1.00 79.87           C
ATOM   1010 1HG2 THR A  81      -1.115   5.824 -24.694  1.00 79.87           H
ATOM   1011 2HG2 THR A  81      -2.594   5.522 -25.638  1.00 79.87           H
ATOM   1012 3HG2 THR A  81      -1.602   4.155 -25.074  1.00 79.87           H
ATOM   1013  HN  THR A  81      -1.514   7.385 -22.642  1.00 79.87           H
ATOM   1014  N   MET A  82      -4.992   5.879 -21.488  1.00 80.53           N
ATOM   1015  CA  MET A  82      -5.549   5.739 -20.153  1.00 80.53           C
ATOM   1016  C   MET A  82      -4.607   4.942 -19.247  1.00 80.53           C
ATOM   1017  O   MET A  82      -4.451   5.265 -18.071  1.00 80.53           O
ATOM   1018  HA  MET A  82      -5.657   6.754 -19.772  1.00 80.53           H
ATOM   1019  CB  MET A  82      -6.901   5.028 -20.236  1.00 80.53           C
ATOM   1020 1HB  MET A  82      -7.559   5.568 -20.916  1.00 80.53           H
ATOM   1021 2HB  MET A  82      -6.766   4.028 -20.650  1.00 80.53           H
ATOM   1022  CG  MET A  82      -7.554   4.930 -18.856  1.00 80.53           C
ATOM   1023 1HG  MET A  82      -6.962   4.283 -18.209  1.00 80.53           H
ATOM   1024 2HG  MET A  82      -7.581   5.913 -18.386  1.00 80.53           H
ATOM   1025  SD  MET A  82      -9.211   4.284 -19.010  1.00 80.53           S
ATOM   1026  CE  MET A  82      -9.732   4.355 -17.304  1.00 80.53           C
ATOM   1027 1HE  MET A  82      -9.070   3.738 -16.696  1.00 80.53           H
ATOM   1028 2HE  MET A  82      -9.689   5.387 -16.954  1.00 80.53           H
ATOM   1029 3HE  MET A  82     -10.753   3.985 -17.219  1.00 80.53           H
ATOM   1030  HN  MET A  82      -5.539   5.472 -22.219  1.00 80.53           H
ATOM   1031  N   THR A  83      -4.005   3.916 -19.830  1.00 83.23           N
ATOM   1032  CA  THR A  83      -3.063   3.087 -19.098  1.00 83.23           C
ATOM   1033  C   THR A  83      -1.881   3.927 -18.609  1.00 83.23           C
ATOM   1034  O   THR A  83      -1.457   3.799 -17.462  1.00 83.23           O
ATOM   1035  HA  THR A  83      -3.565   2.695 -18.213  1.00 83.23           H
ATOM   1036  CB  THR A  83      -2.649   1.927 -20.006  1.00 83.23           C
ATOM   1037  HB  THR A  83      -1.929   2.256 -20.755  1.00 83.23           H
ATOM   1038  OG1 THR A  83      -3.883   1.428 -20.517  1.00 83.23           O
ATOM   1039  HG1 THR A  83      -4.258   0.742 -19.894  1.00 83.23           H
ATOM   1040  CG2 THR A  83      -2.067   0.748 -19.222  1.00 83.23           C
ATOM   1041 1HG2 THR A  83      -2.813   0.376 -18.520  1.00 83.23           H
ATOM   1042 2HG2 THR A  83      -1.184   1.077 -18.674  1.00 83.23           H
ATOM   1043 3HG2 THR A  83      -1.790  -0.047 -19.914  1.00 83.23           H
ATOM   1044  HN  THR A  83      -4.152   3.648 -20.783  1.00 83.23           H
ATOM   1045  N   ASP A  84      -1.383   4.767 -19.504  1.00 85.55           N
ATOM   1046  CA  ASP A  84      -0.240   5.606 -19.188  1.00 85.55           C
ATOM   1047  C   ASP A  84      -0.569   6.471 -17.970  1.00 85.55           C
ATOM   1048  O   ASP A  84       0.286   6.696 -17.115  1.00 85.55           O
ATOM   1049  HA  ASP A  84       0.580   4.913 -18.998  1.00 85.55           H
ATOM   1050  CB  ASP A  84       0.098   6.538 -20.353  1.00 85.55           C
ATOM   1051 1HB  ASP A  84      -0.770   7.150 -20.598  1.00 85.55           H
ATOM   1052 2HB  ASP A  84       0.896   7.220 -20.059  1.00 85.55           H
ATOM   1053  CG  ASP A  84       0.531   5.741 -21.586  1.00 85.55           C
ATOM   1054  OD1 ASP A  84       1.098   4.646 -21.383  1.00 85.55           O
ATOM   1055  OD2 ASP A  84       0.284   6.245 -22.703  1.00 85.55           O
ATOM   1056  HN  ASP A  84      -1.747   4.879 -20.429  1.00 85.55           H
ATOM   1057  N   MET A  85      -1.810   6.933 -17.931  1.00 87.87           N
ATOM   1058  CA  MET A  85      -2.244   7.820 -16.865  1.00 87.87           C
ATOM   1059  C   MET A  85      -2.163   7.124 -15.505  1.00 87.87           C
ATOM   1060  O   MET A  85      -1.617   7.677 -14.552  1.00 87.87           O
ATOM   1061  HA  MET A  85      -1.558   8.666 -16.889  1.00 87.87           H
ATOM   1062  CB  MET A  85      -3.685   8.264 -17.125  1.00 87.87           C
ATOM   1063 1HB  MET A  85      -3.762   8.694 -18.124  1.00 87.87           H
ATOM   1064 2HB  MET A  85      -4.347   7.398 -17.099  1.00 87.87           H
ATOM   1065  CG  MET A  85      -4.139   9.291 -16.086  1.00 87.87           C
ATOM   1066 1HG  MET A  85      -5.178   9.568 -16.265  1.00 87.87           H
ATOM   1067 2HG  MET A  85      -4.093   8.855 -15.088  1.00 87.87           H
ATOM   1068  SD  MET A  85      -3.100  10.740 -16.166  1.00 87.87           S
ATOM   1069  CE  MET A  85      -3.597  11.391 -17.752  1.00 87.87           C
ATOM   1070 1HE  MET A  85      -3.390  10.655 -18.528  1.00 87.87           H
ATOM   1071 2HE  MET A  85      -4.664  11.612 -17.736  1.00 87.87           H
ATOM   1072 3HE  MET A  85      -3.040  12.305 -17.960  1.00 87.87           H
ATOM   1073  HN  MET A  85      -2.511   6.712 -18.608  1.00 87.87           H
ATOM   1074  N   PHE A  86      -2.714   5.920 -15.458  1.00 91.78           N
ATOM   1075  CA  PHE A  86      -2.758   5.165 -14.218  1.00 91.78           C
ATOM   1076  C   PHE A  86      -1.354   4.736 -13.786  1.00 91.78           C
ATOM   1077  O   PHE A  86      -1.034   4.752 -12.599  1.00 91.78           O
ATOM   1078  HA  PHE A  86      -3.187   5.817 -13.457  1.00 91.78           H
ATOM   1079  CB  PHE A  86      -3.601   3.915 -14.484  1.00 91.78           C
ATOM   1080 1HB  PHE A  86      -3.234   3.429 -15.388  1.00 91.78           H
ATOM   1081 2HB  PHE A  86      -3.459   3.212 -13.664  1.00 91.78           H
ATOM   1082  CG  PHE A  86      -5.096   4.196 -14.644  1.00 91.78           C
ATOM   1083  CD1 PHE A  86      -5.717   5.069 -13.806  1.00 91.78           C
ATOM   1084  HD1 PHE A  86      -5.150   5.569 -13.022  1.00 91.78           H
ATOM   1085  CD2 PHE A  86      -5.805   3.571 -15.622  1.00 91.78           C
ATOM   1086  HD2 PHE A  86      -5.307   2.871 -16.293  1.00 91.78           H
ATOM   1087  CE1 PHE A  86      -7.105   5.329 -13.954  1.00 91.78           C
ATOM   1088  HE1 PHE A  86      -7.603   6.029 -13.283  1.00 91.78           H
ATOM   1089  CE2 PHE A  86      -7.193   3.831 -15.770  1.00 91.78           C
ATOM   1090  HE2 PHE A  86      -7.760   3.331 -16.555  1.00 91.78           H
ATOM   1091  CZ  PHE A  86      -7.814   4.705 -14.933  1.00 91.78           C
ATOM   1092  HZ  PHE A  86      -8.879   4.904 -15.047  1.00 91.78           H
ATOM   1093  HN  PHE A  86      -3.125   5.462 -16.247  1.00 91.78           H
ATOM   1094  N   LEU A  87      -0.554   4.363 -14.774  1.00 89.52           N
ATOM   1095  CA  LEU A  87       0.782   3.858 -14.506  1.00 89.52           C
ATOM   1096  C   LEU A  87       1.641   4.985 -13.929  1.00 89.52           C
ATOM   1097  O   LEU A  87       2.469   4.751 -13.050  1.00 89.52           O
ATOM   1098  HA  LEU A  87       0.690   3.075 -13.754  1.00 89.52           H
ATOM   1099  CB  LEU A  87       1.373   3.215 -15.761  1.00 89.52           C
ATOM   1100 1HB  LEU A  87       1.293   3.926 -16.583  1.00 89.52           H
ATOM   1101 2HB  LEU A  87       2.436   3.043 -15.591  1.00 89.52           H
ATOM   1102  CG  LEU A  87       0.737   1.895 -16.202  1.00 89.52           C
ATOM   1103  HG  LEU A  87      -0.325   2.070 -16.376  1.00 89.52           H
ATOM   1104  CD1 LEU A  87       1.338   1.411 -17.523  1.00 89.52           C
ATOM   1105 1HD1 LEU A  87       1.164   2.159 -18.297  1.00 89.52           H
ATOM   1106 2HD1 LEU A  87       2.410   1.258 -17.400  1.00 89.52           H
ATOM   1107 3HD1 LEU A  87       0.867   0.472 -17.814  1.00 89.52           H
ATOM   1108  CD2 LEU A  87       0.846   0.838 -15.101  1.00 89.52           C
ATOM   1109 1HD2 LEU A  87       1.897   0.660 -14.872  1.00 89.52           H
ATOM   1110 2HD2 LEU A  87       0.334   1.192 -14.206  1.00 89.52           H
ATOM   1111 3HD2 LEU A  87       0.386  -0.089 -15.441  1.00 89.52           H
ATOM   1112  HN  LEU A  87      -0.805   4.401 -15.742  1.00 89.52           H
ATOM   1113  N   LEU A  88       1.415   6.183 -14.447  1.00 91.74           N
ATOM   1114  CA  LEU A  88       2.150   7.349 -13.986  1.00 91.74           C
ATOM   1115  C   LEU A  88       1.758   7.653 -12.538  1.00 91.74           C
ATOM   1116  O   LEU A  88       2.623   7.848 -11.686  1.00 91.74           O
ATOM   1117  HA  LEU A  88       3.210   7.098 -14.011  1.00 91.74           H
ATOM   1118  CB  LEU A  88       1.940   8.527 -14.940  1.00 91.74           C
ATOM   1119 1HB  LEU A  88       2.317   8.244 -15.922  1.00 91.74           H
ATOM   1120 2HB  LEU A  88       0.868   8.696 -15.046  1.00 91.74           H
ATOM   1121  CG  LEU A  88       2.598   9.846 -14.531  1.00 91.74           C
ATOM   1122  HG  LEU A  88       2.239  10.114 -13.537  1.00 91.74           H
ATOM   1123  CD1 LEU A  88       4.118   9.695 -14.437  1.00 91.74           C
ATOM   1124 1HD1 LEU A  88       4.362   8.937 -13.692  1.00 91.74           H
ATOM   1125 2HD1 LEU A  88       4.513   9.392 -15.406  1.00 91.74           H
ATOM   1126 3HD1 LEU A  88       4.560  10.647 -14.145  1.00 91.74           H
ATOM   1127  CD2 LEU A  88       2.192  10.977 -15.478  1.00 91.74           C
ATOM   1128 1HD2 LEU A  88       2.504  10.731 -16.493  1.00 91.74           H
ATOM   1129 2HD2 LEU A  88       1.110  11.104 -15.451  1.00 91.74           H
ATOM   1130 3HD2 LEU A  88       2.674  11.904 -15.165  1.00 91.74           H
ATOM   1131  HN  LEU A  88       0.746   6.364 -15.169  1.00 91.74           H
ATOM   1132  N   ASN A  89       0.454   7.682 -12.305  1.00 92.48           N
ATOM   1133  CA  ASN A  89      -0.064   8.032 -10.994  1.00 92.48           C
ATOM   1134  C   ASN A  89       0.351   6.960  -9.984  1.00 92.48           C
ATOM   1135  O   ASN A  89       0.599   7.263  -8.818  1.00 92.48           O
ATOM   1136  HA  ASN A  89       0.366   9.007 -10.766  1.00 92.48           H
ATOM   1137  CB  ASN A  89      -1.592   8.103 -11.006  1.00 92.48           C
ATOM   1138 1HB  ASN A  89      -1.993   7.295 -11.619  1.00 92.48           H
ATOM   1139 2HB  ASN A  89      -1.975   7.957  -9.996  1.00 92.48           H
ATOM   1140  CG  ASN A  89      -2.074   9.450 -11.550  1.00 92.48           C
ATOM   1141  OD1 ASN A  89      -2.244  10.416 -10.825  1.00 92.48           O
ATOM   1142  ND2 ASN A  89      -2.284   9.459 -12.863  1.00 92.48           N
ATOM   1143 1HD2 ASN A  89      -2.125   8.631 -13.401  1.00 92.48           H
ATOM   1144 2HD2 ASN A  89      -2.601  10.294 -13.313  1.00 92.48           H
ATOM   1145  HN  ASN A  89      -0.242   7.474 -12.993  1.00 92.48           H
ATOM   1146  N   LEU A  90       0.414   5.729 -10.469  1.00 93.57           N
ATOM   1147  CA  LEU A  90       0.831   4.616  -9.633  1.00 93.57           C
ATOM   1148  C   LEU A  90       2.271   4.844  -9.168  1.00 93.57           C
ATOM   1149  O   LEU A  90       2.581   4.672  -7.990  1.00 93.57           O
ATOM   1150  HA  LEU A  90       0.183   4.605  -8.756  1.00 93.57           H
ATOM   1151  CB  LEU A  90       0.624   3.288 -10.365  1.00 93.57           C
ATOM   1152 1HB  LEU A  90      -0.430   3.201 -10.628  1.00 93.57           H
ATOM   1153 2HB  LEU A  90       1.184   3.321 -11.300  1.00 93.57           H
ATOM   1154  CG  LEU A  90       1.037   2.029  -9.601  1.00 93.57           C
ATOM   1155  HG  LEU A  90       2.083   2.132  -9.312  1.00 93.57           H
ATOM   1156  CD1 LEU A  90       0.226   1.880  -8.312  1.00 93.57           C
ATOM   1157 1HD1 LEU A  90       0.394   2.747  -7.674  1.00 93.57           H
ATOM   1158 2HD1 LEU A  90      -0.834   1.809  -8.556  1.00 93.57           H
ATOM   1159 3HD1 LEU A  90       0.539   0.977  -7.788  1.00 93.57           H
ATOM   1160  CD2 LEU A  90       0.933   0.789 -10.490  1.00 93.57           C
ATOM   1161 1HD2 LEU A  90      -0.096   0.670 -10.830  1.00 93.57           H
ATOM   1162 2HD2 LEU A  90       1.589   0.904 -11.353  1.00 93.57           H
ATOM   1163 3HD2 LEU A  90       1.232  -0.092  -9.922  1.00 93.57           H
ATOM   1164  HN  LEU A  90       0.187   5.487 -11.412  1.00 93.57           H
ATOM   1165  N   ALA A  91       3.111   5.228 -10.117  1.00 94.67           N
ATOM   1166  CA  ALA A  91       4.522   5.426  -9.832  1.00 94.67           C
ATOM   1167  C   ALA A  91       4.680   6.577  -8.836  1.00 94.67           C
ATOM   1168  O   ALA A  91       5.537   6.528  -7.955  1.00 94.67           O
ATOM   1169  HA  ALA A  91       4.901   4.510  -9.378  1.00 94.67           H
ATOM   1170  CB  ALA A  91       5.277   5.678 -11.138  1.00 94.67           C
ATOM   1171 1HB  ALA A  91       5.158   4.819 -11.798  1.00 94.67           H
ATOM   1172 2HB  ALA A  91       4.876   6.568 -11.624  1.00 94.67           H
ATOM   1173 3HB  ALA A  91       6.335   5.827 -10.924  1.00 94.67           H
ATOM   1174  HN  ALA A  91       2.843   5.402 -11.065  1.00 94.67           H
ATOM   1175  N   ILE A  92       3.839   7.586  -9.009  1.00 93.27           N
ATOM   1176  CA  ILE A  92       3.857   8.737  -8.122  1.00 93.27           C
ATOM   1177  C   ILE A  92       3.456   8.296  -6.713  1.00 93.27           C
ATOM   1178  O   ILE A  92       4.110   8.656  -5.736  1.00 93.27           O
ATOM   1179  HA  ILE A  92       4.882   9.107  -8.089  1.00 93.27           H
ATOM   1180  CB  ILE A  92       2.988   9.862  -8.686  1.00 93.27           C
ATOM   1181  HB  ILE A  92       2.019   9.443  -8.956  1.00 93.27           H
ATOM   1182  CG1 ILE A  92       3.601  10.443  -9.962  1.00 93.27           C
ATOM   1183 1HG1 ILE A  92       4.488  11.024  -9.711  1.00 93.27           H
ATOM   1184 2HG1 ILE A  92       3.925   9.632 -10.615  1.00 93.27           H
ATOM   1185  CG2 ILE A  92       2.734  10.941  -7.630  1.00 93.27           C
ATOM   1186 1HG2 ILE A  92       2.222  10.498  -6.775  1.00 93.27           H
ATOM   1187 2HG2 ILE A  92       3.685  11.363  -7.306  1.00 93.27           H
ATOM   1188 3HG2 ILE A  92       2.113  11.728  -8.057  1.00 93.27           H
ATOM   1189  CD1 ILE A  92       2.595  11.329 -10.700  1.00 93.27           C
ATOM   1190 1HD1 ILE A  92       1.720  10.738 -10.970  1.00 93.27           H
ATOM   1191 2HD1 ILE A  92       2.292  12.151 -10.052  1.00 93.27           H
ATOM   1192 3HD1 ILE A  92       3.057  11.728 -11.603  1.00 93.27           H
ATOM   1193  HN  ILE A  92       3.155   7.626  -9.738  1.00 93.27           H
ATOM   1194  N   ALA A  93       2.381   7.523  -6.653  1.00 95.19           N
ATOM   1195  CA  ALA A  93       1.830   7.105  -5.376  1.00 95.19           C
ATOM   1196  C   ALA A  93       2.863   6.256  -4.633  1.00 95.19           C
ATOM   1197  O   ALA A  93       3.079   6.442  -3.436  1.00 95.19           O
ATOM   1198  HA  ALA A  93       1.624   8.003  -4.793  1.00 95.19           H
ATOM   1199  CB  ALA A  93       0.516   6.355  -5.607  1.00 95.19           C
ATOM   1200 1HB  ALA A  93      -0.193   7.011  -6.111  1.00 95.19           H
ATOM   1201 2HB  ALA A  93       0.703   5.478  -6.226  1.00 95.19           H
ATOM   1202 3HB  ALA A  93       0.103   6.042  -4.648  1.00 95.19           H
ATOM   1203  HN  ALA A  93       1.890   7.185  -7.456  1.00 95.19           H
ATOM   1204  N   ASP A  94       3.474   5.343  -5.373  1.00 91.85           N
ATOM   1205  CA  ASP A  94       4.473   4.459  -4.797  1.00 91.85           C
ATOM   1206  C   ASP A  94       5.614   5.296  -4.214  1.00 91.85           C
ATOM   1207  O   ASP A  94       6.076   5.035  -3.104  1.00 91.85           O
ATOM   1208  HA  ASP A  94       3.944   3.887  -4.035  1.00 91.85           H
ATOM   1209  CB  ASP A  94       5.064   3.530  -5.859  1.00 91.85           C
ATOM   1210 1HB  ASP A  94       5.180   4.071  -6.798  1.00 91.85           H
ATOM   1211 2HB  ASP A  94       6.060   3.208  -5.553  1.00 91.85           H
ATOM   1212  CG  ASP A  94       4.171   2.307  -6.076  1.00 91.85           C
ATOM   1213  OD1 ASP A  94       3.491   1.921  -5.100  1.00 91.85           O
ATOM   1214  OD2 ASP A  94       4.188   1.786  -7.212  1.00 91.85           O
ATOM   1215  HN  ASP A  94       3.297   5.203  -6.347  1.00 91.85           H
ATOM   1216  N   LEU A  95       6.035   6.285  -4.988  1.00 91.69           N
ATOM   1217  CA  LEU A  95       7.179   7.097  -4.610  1.00 91.69           C
ATOM   1218  C   LEU A  95       6.863   7.843  -3.313  1.00 91.69           C
ATOM   1219  O   LEU A  95       7.697   7.907  -2.410  1.00 91.69           O
ATOM   1220  HA  LEU A  95       8.013   6.419  -4.425  1.00 91.69           H
ATOM   1221  CB  LEU A  95       7.590   8.014  -5.763  1.00 91.69           C
ATOM   1222 1HB  LEU A  95       7.680   7.412  -6.667  1.00 91.69           H
ATOM   1223 2HB  LEU A  95       6.786   8.730  -5.936  1.00 91.69           H
ATOM   1224  CG  LEU A  95       8.893   8.792  -5.570  1.00 91.69           C
ATOM   1225  HG  LEU A  95       8.836   9.324  -4.620  1.00 91.69           H
ATOM   1226  CD1 LEU A  95      10.091   7.843  -5.486  1.00 91.69           C
ATOM   1227 1HD1 LEU A  95       9.959   7.166  -4.642  1.00 91.69           H
ATOM   1228 2HD1 LEU A  95      10.162   7.265  -6.407  1.00 91.69           H
ATOM   1229 3HD1 LEU A  95      11.004   8.422  -5.349  1.00 91.69           H
ATOM   1230  CD2 LEU A  95       9.072   9.844  -6.667  1.00 91.69           C
ATOM   1231 1HD2 LEU A  95       9.098   9.354  -7.640  1.00 91.69           H
ATOM   1232 2HD2 LEU A  95       8.238  10.546  -6.636  1.00 91.69           H
ATOM   1233 3HD2 LEU A  95      10.006  10.382  -6.506  1.00 91.69           H
ATOM   1234  HN  LEU A  95       5.609   6.535  -5.858  1.00 91.69           H
ATOM   1235  N   LEU A  96       5.657   8.389  -3.260  1.00 90.70           N
ATOM   1236  CA  LEU A  96       5.242   9.177  -2.112  1.00 90.70           C
ATOM   1237  C   LEU A  96       5.218   8.285  -0.869  1.00 90.70           C
ATOM   1238  O   LEU A  96       5.585   8.723   0.221  1.00 90.70           O
ATOM   1239  HA  LEU A  96       5.989   9.956  -1.963  1.00 90.70           H
ATOM   1240  CB  LEU A  96       3.910   9.874  -2.394  1.00 90.70           C
ATOM   1241 1HB  LEU A  96       3.208   9.132  -2.776  1.00 90.70           H
ATOM   1242 2HB  LEU A  96       3.506  10.239  -1.450  1.00 90.70           H
ATOM   1243  CG  LEU A  96       3.960  11.042  -3.381  1.00 90.70           C
ATOM   1244  HG  LEU A  96       4.410  10.687  -4.308  1.00 90.70           H
ATOM   1245  CD1 LEU A  96       2.551  11.533  -3.721  1.00 90.70           C
ATOM   1246 1HD1 LEU A  96       1.982  10.720  -4.171  1.00 90.70           H
ATOM   1247 2HD1 LEU A  96       2.052  11.866  -2.811  1.00 90.70           H
ATOM   1248 3HD1 LEU A  96       2.616  12.364  -4.424  1.00 90.70           H
ATOM   1249  CD2 LEU A  96       4.847  12.170  -2.850  1.00 90.70           C
ATOM   1250 1HD2 LEU A  96       4.449  12.530  -1.902  1.00 90.70           H
ATOM   1251 2HD2 LEU A  96       5.860  11.795  -2.700  1.00 90.70           H
ATOM   1252 3HD2 LEU A  96       4.865  12.988  -3.571  1.00 90.70           H
ATOM   1253  HN  LEU A  96       4.972   8.301  -3.982  1.00 90.70           H
ATOM   1254  N   PHE A  97       4.783   7.050  -1.074  1.00 91.66           N
ATOM   1255  CA  PHE A  97       4.761   6.076   0.004  1.00 91.66           C
ATOM   1256  C   PHE A  97       6.173   5.805   0.527  1.00 91.66           C
ATOM   1257  O   PHE A  97       6.400   5.798   1.736  1.00 91.66           O
ATOM   1258  HA  PHE A  97       4.152   6.494   0.806  1.00 91.66           H
ATOM   1259  CB  PHE A  97       4.187   4.781  -0.575  1.00 91.66           C
ATOM   1260 1HB  PHE A  97       3.112   4.900  -0.709  1.00 91.66           H
ATOM   1261 2HB  PHE A  97       4.616   4.616  -1.564  1.00 91.66           H
ATOM   1262  CG  PHE A  97       4.445   3.545   0.289  1.00 91.66           C
ATOM   1263  CD1 PHE A  97       5.395   2.644  -0.080  1.00 91.66           C
ATOM   1264  HD1 PHE A  97       5.973   2.803  -0.990  1.00 91.66           H
ATOM   1265  CD2 PHE A  97       3.725   3.347   1.425  1.00 91.66           C
ATOM   1266  HD2 PHE A  97       2.964   4.069   1.720  1.00 91.66           H
ATOM   1267  CE1 PHE A  97       5.635   1.497   0.722  1.00 91.66           C
ATOM   1268  HE1 PHE A  97       6.396   0.775   0.427  1.00 91.66           H
ATOM   1269  CE2 PHE A  97       3.964   2.200   2.227  1.00 91.66           C
ATOM   1270  HE2 PHE A  97       3.387   2.042   3.138  1.00 91.66           H
ATOM   1271  CZ  PHE A  97       4.914   1.299   1.859  1.00 91.66           C
ATOM   1272  HZ  PHE A  97       5.098   0.419   2.474  1.00 91.66           H
ATOM   1273  HN  PHE A  97       4.450   6.714  -1.955  1.00 91.66           H
ATOM   1274  N   LEU A  98       7.085   5.590  -0.410  1.00 93.95           N
ATOM   1275  CA  LEU A  98       8.420   5.133  -0.063  1.00 93.95           C
ATOM   1276  C   LEU A  98       9.120   6.206   0.775  1.00 93.95           C
ATOM   1277  O   LEU A  98       9.913   5.888   1.660  1.00 93.95           O
ATOM   1278  HA  LEU A  98       8.311   4.236   0.547  1.00 93.95           H
ATOM   1279  CB  LEU A  98       9.194   4.734  -1.321  1.00 93.95           C
ATOM   1280 1HB  LEU A  98       9.146   5.560  -2.030  1.00 93.95           H
ATOM   1281 2HB  LEU A  98      10.242   4.604  -1.053  1.00 93.95           H
ATOM   1282  CG  LEU A  98       8.716   3.464  -2.028  1.00 93.95           C
ATOM   1283  HG  LEU A  98       7.628   3.495  -2.088  1.00 93.95           H
ATOM   1284  CD1 LEU A  98       9.246   3.401  -3.462  1.00 93.95           C
ATOM   1285 1HD1 LEU A  98       8.888   4.267  -4.019  1.00 93.95           H
ATOM   1286 2HD1 LEU A  98      10.336   3.404  -3.446  1.00 93.95           H
ATOM   1287 3HD1 LEU A  98       8.891   2.489  -3.941  1.00 93.95           H
ATOM   1288  CD2 LEU A  98       9.088   2.216  -1.224  1.00 93.95           C
ATOM   1289 1HD2 LEU A  98      10.171   2.166  -1.111  1.00 93.95           H
ATOM   1290 2HD2 LEU A  98       8.621   2.265  -0.240  1.00 93.95           H
ATOM   1291 3HD2 LEU A  98       8.736   1.328  -1.749  1.00 93.95           H
ATOM   1292  HN  LEU A  98       6.924   5.721  -1.388  1.00 93.95           H
ATOM   1293  N   VAL A  99       8.801   7.454   0.465  1.00 91.25           N
ATOM   1294  CA  VAL A  99       9.438   8.576   1.132  1.00 91.25           C
ATOM   1295  C   VAL A  99       9.125   8.520   2.629  1.00 91.25           C
ATOM   1296  O   VAL A  99       9.817   9.139   3.436  1.00 91.25           O
ATOM   1297  HA  VAL A  99      10.515   8.472   0.995  1.00 91.25           H
ATOM   1298  CB  VAL A  99       9.002   9.889   0.480  1.00 91.25           C
ATOM   1299  HB  VAL A  99       7.913   9.895   0.433  1.00 91.25           H
ATOM   1300  CG1 VAL A  99       9.443  11.091   1.317  1.00 91.25           C
ATOM   1301 1HG1 VAL A  99       8.994  11.028   2.309  1.00 91.25           H
ATOM   1302 2HG1 VAL A  99      10.529  11.091   1.410  1.00 91.25           H
ATOM   1303 3HG1 VAL A  99       9.120  12.012   0.831  1.00 91.25           H
ATOM   1304  CG2 VAL A  99       9.534   9.994  -0.951  1.00 91.25           C
ATOM   1305 1HG2 VAL A  99      10.623   9.955  -0.938  1.00 91.25           H
ATOM   1306 2HG2 VAL A  99       9.149   9.164  -1.544  1.00 91.25           H
ATOM   1307 3HG2 VAL A  99       9.209  10.936  -1.392  1.00 91.25           H
ATOM   1308  HN  VAL A  99       8.122   7.703  -0.225  1.00 91.25           H
ATOM   1309  N   THR A 100       8.081   7.772   2.954  1.00 90.46           N
ATOM   1310  CA  THR A 100       7.653   7.645   4.337  1.00 90.46           C
ATOM   1311  C   THR A 100       8.524   6.624   5.073  1.00 90.46           C
ATOM   1312  O   THR A 100       8.669   6.692   6.293  1.00 90.46           O
ATOM   1313  HA  THR A 100       7.799   8.605   4.832  1.00 90.46           H
ATOM   1314  CB  THR A 100       6.165   7.289   4.341  1.00 90.46           C
ATOM   1315  HB  THR A 100       5.735   7.424   5.334  1.00 90.46           H
ATOM   1316  OG1 THR A 100       6.124   5.960   3.829  1.00 90.46           O
ATOM   1317  HG1 THR A 100       6.061   5.980   2.831  1.00 90.46           H
ATOM   1318  CG2 THR A 100       5.365   8.105   3.324  1.00 90.46           C
ATOM   1319 1HG2 THR A 100       5.752   7.918   2.323  1.00 90.46           H
ATOM   1320 2HG2 THR A 100       5.457   9.166   3.557  1.00 90.46           H
ATOM   1321 3HG2 THR A 100       4.316   7.813   3.369  1.00 90.46           H
ATOM   1322  HN  THR A 100       7.532   7.259   2.294  1.00 90.46           H
ATOM   1323  N   LEU A 101       9.080   5.702   4.301  1.00 92.43           N
ATOM   1324  CA  LEU A 101       9.714   4.528   4.876  1.00 92.43           C
ATOM   1325  C   LEU A 101      10.919   4.961   5.712  1.00 92.43           C
ATOM   1326  O   LEU A 101      11.157   4.421   6.791  1.00 92.43           O
ATOM   1327  HA  LEU A 101       8.987   4.055   5.537  1.00 92.43           H
ATOM   1328  CB  LEU A 101      10.056   3.515   3.781  1.00 92.43           C
ATOM   1329 1HB  LEU A 101      10.653   4.019   3.021  1.00 92.43           H
ATOM   1330 2HB  LEU A 101      10.685   2.738   4.217  1.00 92.43           H
ATOM   1331  CG  LEU A 101       8.867   2.842   3.093  1.00 92.43           C
ATOM   1332  HG  LEU A 101       8.298   3.610   2.568  1.00 92.43           H
ATOM   1333  CD1 LEU A 101       9.338   1.832   2.046  1.00 92.43           C
ATOM   1334 1HD1 LEU A 101       9.936   2.343   1.291  1.00 92.43           H
ATOM   1335 2HD1 LEU A 101       9.943   1.064   2.528  1.00 92.43           H
ATOM   1336 3HD1 LEU A 101       8.473   1.369   1.572  1.00 92.43           H
ATOM   1337  CD2 LEU A 101       7.927   2.207   4.120  1.00 92.43           C
ATOM   1338 1HD2 LEU A 101       8.469   1.455   4.693  1.00 92.43           H
ATOM   1339 2HD2 LEU A 101       7.551   2.977   4.794  1.00 92.43           H
ATOM   1340 3HD2 LEU A 101       7.090   1.737   3.604  1.00 92.43           H
ATOM   1341  HN  LEU A 101       9.103   5.749   3.302  1.00 92.43           H
ATOM   1342  N   PRO A 102      11.699   5.940   5.231  1.00 93.73           N
ATOM   1343  CA  PRO A 102      12.889   6.383   5.962  1.00 93.73           C
ATOM   1344  C   PRO A 102      12.577   6.752   7.403  1.00 93.73           C
ATOM   1345  O   PRO A 102      13.329   6.406   8.312  1.00 93.73           O
ATOM   1346  HA  PRO A 102      13.613   5.571   6.026  1.00 93.73           H
ATOM   1347  CB  PRO A 102      13.377   7.591   5.159  1.00 93.73           C
ATOM   1348 1HB  PRO A 102      12.958   8.522   5.540  1.00 93.73           H
ATOM   1349 2HB  PRO A 102      14.462   7.690   5.203  1.00 93.73           H
ATOM   1350  CG  PRO A 102      12.895   7.293   3.744  1.00 93.73           C
ATOM   1351 1HG  PRO A 102      12.849   8.195   3.134  1.00 93.73           H
ATOM   1352 2HG  PRO A 102      13.563   6.605   3.225  1.00 93.73           H
ATOM   1353  CD  PRO A 102      11.519   6.689   3.975  1.00 93.73           C
ATOM   1354 1HD  PRO A 102      10.752   7.456   4.073  1.00 93.73           H
ATOM   1355 2HD  PRO A 102      11.217   6.044   3.150  1.00 93.73           H
ATOM   1356  N   PHE A 103      11.466   7.453   7.573  1.00 92.16           N
ATOM   1357  CA  PHE A 103      11.077   7.931   8.889  1.00 92.16           C
ATOM   1358  C   PHE A 103      10.724   6.764   9.814  1.00 92.16           C
ATOM   1359  O   PHE A 103      11.087   6.768  10.990  1.00 92.16           O
ATOM   1360  HA  PHE A 103      11.928   8.474   9.301  1.00 92.16           H
ATOM   1361  CB  PHE A 103       9.838   8.808   8.699  1.00 92.16           C
ATOM   1362 1HB  PHE A 103       9.074   8.231   8.177  1.00 92.16           H
ATOM   1363 2HB  PHE A 103       9.432   9.063   9.678  1.00 92.16           H
ATOM   1364  CG  PHE A 103      10.103  10.099   7.921  1.00 92.16           C
ATOM   1365  CD1 PHE A 103      10.518  11.215   8.578  1.00 92.16           C
ATOM   1366  HD1 PHE A 103      10.662  11.190   9.658  1.00 92.16           H
ATOM   1367  CD2 PHE A 103       9.923  10.129   6.573  1.00 92.16           C
ATOM   1368  HD2 PHE A 103       9.590   9.235   6.047  1.00 92.16           H
ATOM   1369  CE1 PHE A 103      10.764  12.413   7.856  1.00 92.16           C
ATOM   1370  HE1 PHE A 103      11.096  13.308   8.382  1.00 92.16           H
ATOM   1371  CE2 PHE A 103      10.169  11.327   5.852  1.00 92.16           C
ATOM   1372  HE2 PHE A 103      10.025  11.352   4.771  1.00 92.16           H
ATOM   1373  CZ  PHE A 103      10.584  12.444   6.508  1.00 92.16           C
ATOM   1374  HZ  PHE A 103      10.773  13.363   5.954  1.00 92.16           H
ATOM   1375  HN  PHE A 103      10.837   7.693   6.834  1.00 92.16           H
ATOM   1376  N   TRP A 104      10.021   5.794   9.249  1.00 87.10           N
ATOM   1377  CA  TRP A 104       9.585   4.640  10.017  1.00 87.10           C
ATOM   1378  C   TRP A 104      10.822   3.809  10.365  1.00 87.10           C
ATOM   1379  O   TRP A 104      10.867   3.166  11.413  1.00 87.10           O
ATOM   1380  HA  TRP A 104       9.113   5.006  10.929  1.00 87.10           H
ATOM   1381  CB  TRP A 104       8.524   3.843   9.255  1.00 87.10           C
ATOM   1382 1HB  TRP A 104       8.917   3.583   8.272  1.00 87.10           H
ATOM   1383 2HB  TRP A 104       8.339   2.908   9.783  1.00 87.10           H
ATOM   1384  CG  TRP A 104       7.197   4.584   9.078  1.00 87.10           C
ATOM   1385  CD1 TRP A 104       6.632   5.004   7.938  1.00 87.10           C
ATOM   1386  HD1 TRP A 104       7.069   4.864   6.949  1.00 87.10           H
ATOM   1387  CD2 TRP A 104       6.286   4.977  10.126  1.00 87.10           C
ATOM   1388  NE1 TRP A 104       5.429   5.637   8.173  1.00 87.10           N
ATOM   1389  HE1 TRP A 104       4.824   6.034   7.483  1.00 87.10           H
ATOM   1390  CE2 TRP A 104       5.211   5.620   9.546  1.00 87.10           C
ATOM   1391  CE3 TRP A 104       6.367   4.796  11.518  1.00 87.10           C
ATOM   1392  HE3 TRP A 104       7.204   4.291  12.000  1.00 87.10           H
ATOM   1393  CZ2 TRP A 104       4.137   6.133  10.282  1.00 87.10           C
ATOM   1394  HZ2 TRP A 104       3.299   6.637   9.800  1.00 87.10           H
ATOM   1395  CZ3 TRP A 104       5.285   5.314  12.239  1.00 87.10           C
ATOM   1396  HZ3 TRP A 104       5.297   5.201  13.323  1.00 87.10           H
ATOM   1397  CH2 TRP A 104       4.196   5.964  11.670  1.00 87.10           C
ATOM   1398  HH2 TRP A 104       3.391   6.340  12.302  1.00 87.10           H
ATOM   1399  HN  TRP A 104       9.750   5.788   8.286  1.00 87.10           H
ATOM   1400  N   ALA A 105      11.795   3.850   9.467  1.00 93.69           N
ATOM   1401  CA  ALA A 105      13.034   3.120   9.673  1.00 93.69           C
ATOM   1402  C   ALA A 105      13.740   3.665  10.916  1.00 93.69           C
ATOM   1403  O   ALA A 105      14.189   2.897  11.766  1.00 93.69           O
ATOM   1404  HA  ALA A 105      12.780   2.074   9.839  1.00 93.69           H
ATOM   1405  CB  ALA A 105      13.902   3.224   8.417  1.00 93.69           C
ATOM   1406 1HB  ALA A 105      13.367   2.797   7.569  1.00 93.69           H
ATOM   1407 2HB  ALA A 105      14.126   4.271   8.215  1.00 93.69           H
ATOM   1408 3HB  ALA A 105      14.832   2.677   8.572  1.00 93.69           H
ATOM   1409  HN  ALA A 105      11.746   4.367   8.612  1.00 93.69           H
ATOM   1410  N   ILE A 106      13.817   4.986  10.983  1.00 90.23           N
ATOM   1411  CA  ILE A 106      14.482   5.642  12.096  1.00 90.23           C
ATOM   1412  C   ILE A 106      13.699   5.373  13.383  1.00 90.23           C
ATOM   1413  O   ILE A 106      14.286   5.062  14.418  1.00 90.23           O
ATOM   1414  HA  ILE A 106      15.472   5.195  12.195  1.00 90.23           H
ATOM   1415  CB  ILE A 106      14.684   7.129  11.799  1.00 90.23           C
ATOM   1416  HB  ILE A 106      13.733   7.543  11.465  1.00 90.23           H
ATOM   1417  CG1 ILE A 106      15.688   7.329  10.662  1.00 90.23           C
ATOM   1418 1HG1 ILE A 106      16.698   7.141  11.026  1.00 90.23           H
ATOM   1419 2HG1 ILE A 106      15.495   6.605   9.870  1.00 90.23           H
ATOM   1420  CG2 ILE A 106      15.090   7.890  13.062  1.00 90.23           C
ATOM   1421 1HG2 ILE A 106      14.309   7.788  13.815  1.00 90.23           H
ATOM   1422 2HG2 ILE A 106      16.023   7.481  13.449  1.00 90.23           H
ATOM   1423 3HG2 ILE A 106      15.227   8.945  12.823  1.00 90.23           H
ATOM   1424  CD1 ILE A 106      15.600   8.748  10.096  1.00 90.23           C
ATOM   1425 1HD1 ILE A 106      14.595   8.924   9.711  1.00 90.23           H
ATOM   1426 2HD1 ILE A 106      15.817   9.468  10.885  1.00 90.23           H
ATOM   1427 3HD1 ILE A 106      16.324   8.863   9.289  1.00 90.23           H
ATOM   1428  HN  ILE A 106      13.435   5.604  10.296  1.00 90.23           H
ATOM   1429  N   ALA A 107      12.385   5.502  13.276  1.00 91.76           N
ATOM   1430  CA  ALA A 107      11.522   5.368  14.437  1.00 91.76           C
ATOM   1431  C   ALA A 107      11.659   3.956  15.009  1.00 91.76           C
ATOM   1432  O   ALA A 107      11.634   3.769  16.225  1.00 91.76           O
ATOM   1433  HA  ALA A 107      11.858   6.088  15.184  1.00 91.76           H
ATOM   1434  CB  ALA A 107      10.082   5.702  14.045  1.00 91.76           C
ATOM   1435 1HB  ALA A 107      10.034   6.725  13.673  1.00 91.76           H
ATOM   1436 2HB  ALA A 107       9.749   5.016  13.266  1.00 91.76           H
ATOM   1437 3HB  ALA A 107       9.435   5.601  14.917  1.00 91.76           H
ATOM   1438  HN  ALA A 107      11.910   5.693  12.417  1.00 91.76           H
ATOM   1439  N   ALA A 108      11.801   2.997  14.106  1.00 91.23           N
ATOM   1440  CA  ALA A 108      11.887   1.602  14.502  1.00 91.23           C
ATOM   1441  C   ALA A 108      13.264   1.333  15.112  1.00 91.23           C
ATOM   1442  O   ALA A 108      13.406   0.474  15.981  1.00 91.23           O
ATOM   1443  HA  ALA A 108      11.123   1.424  15.259  1.00 91.23           H
ATOM   1444  CB  ALA A 108      11.601   0.709  13.293  1.00 91.23           C
ATOM   1445 1HB  ALA A 108      10.600   0.918  12.916  1.00 91.23           H
ATOM   1446 2HB  ALA A 108      12.333   0.910  12.511  1.00 91.23           H
ATOM   1447 3HB  ALA A 108      11.665  -0.337  13.591  1.00 91.23           H
ATOM   1448  HN  ALA A 108      11.857   3.161  13.121  1.00 91.23           H
ATOM   1449  N   ALA A 109      14.245   2.085  14.633  1.00 89.73           N
ATOM   1450  CA  ALA A 109      15.623   1.866  15.040  1.00 89.73           C
ATOM   1451  C   ALA A 109      15.794   2.300  16.498  1.00 89.73           C
ATOM   1452  O   ALA A 109      16.571   1.701  17.240  1.00 89.73           O
ATOM   1453  HA  ALA A 109      15.827   0.799  14.961  1.00 89.73           H
ATOM   1454  CB  ALA A 109      16.560   2.619  14.094  1.00 89.73           C
ATOM   1455 1HB  ALA A 109      16.420   2.253  13.077  1.00 89.73           H
ATOM   1456 2HB  ALA A 109      16.335   3.685  14.132  1.00 89.73           H
ATOM   1457 3HB  ALA A 109      17.594   2.455  14.400  1.00 89.73           H
ATOM   1458  HN  ALA A 109      14.111   2.829  13.979  1.00 89.73           H
ATOM   1459  N   ASP A 110      15.055   3.337  16.864  1.00 81.11           N
ATOM   1460  CA  ASP A 110      15.238   3.965  18.161  1.00 81.11           C
ATOM   1461  C   ASP A 110      13.894   4.503  18.656  1.00 81.11           C
ATOM   1462  O   ASP A 110      13.118   3.773  19.272  1.00 81.11           O
ATOM   1463  HA  ASP A 110      15.636   3.182  18.805  1.00 81.11           H
ATOM   1464  CB  ASP A 110      16.213   5.141  18.071  1.00 81.11           C
ATOM   1465 1HB  ASP A 110      17.117   4.829  17.547  1.00 81.11           H
ATOM   1466 2HB  ASP A 110      15.767   5.944  17.485  1.00 81.11           H
ATOM   1467  CG  ASP A 110      16.577   5.659  19.463  1.00 81.11           C
ATOM   1468  OD1 ASP A 110      16.139   5.015  20.441  1.00 81.11           O
ATOM   1469  OD2 ASP A 110      17.285   6.688  19.519  1.00 81.11           O
ATOM   1470  HN  ASP A 110      14.343   3.746  16.292  1.00 81.11           H
ATOM   1471  N   GLN A 111      13.660   5.775  18.370  1.00 83.48           N
ATOM   1472  CA  GLN A 111      12.415   6.414  18.763  1.00 83.48           C
ATOM   1473  C   GLN A 111      12.037   7.503  17.757  1.00 83.48           C
ATOM   1474  O   GLN A 111      12.826   7.840  16.875  1.00 83.48           O
ATOM   1475  HA  GLN A 111      11.666   5.622  18.749  1.00 83.48           H
ATOM   1476  CB  GLN A 111      12.515   6.986  20.178  1.00 83.48           C
ATOM   1477 1HB  GLN A 111      11.581   7.483  20.441  1.00 83.48           H
ATOM   1478 2HB  GLN A 111      12.656   6.175  20.893  1.00 83.48           H
ATOM   1479  CG  GLN A 111      13.675   7.978  20.289  1.00 83.48           C
ATOM   1480 1HG  GLN A 111      14.613   7.473  20.057  1.00 83.48           H
ATOM   1481 2HG  GLN A 111      13.551   8.772  19.552  1.00 83.48           H
ATOM   1482  CD  GLN A 111      13.748   8.583  21.692  1.00 83.48           C
ATOM   1483  OE1 GLN A 111      12.803   8.543  22.463  1.00 83.48           O
ATOM   1484  NE2 GLN A 111      14.919   9.143  21.979  1.00 83.48           N
ATOM   1485 1HE2 GLN A 111      15.654   9.142  21.301  1.00 83.48           H
ATOM   1486 2HE2 GLN A 111      15.065   9.567  22.873  1.00 83.48           H
ATOM   1487  HN  GLN A 111      14.301   6.366  17.880  1.00 83.48           H
ATOM   1488  N   TRP A 112      10.830   8.024  17.923  1.00 88.73           N
ATOM   1489  CA  TRP A 112      10.362   9.111  17.079  1.00 88.73           C
ATOM   1490  C   TRP A 112      11.112  10.381  17.485  1.00 88.73           C
ATOM   1491  O   TRP A 112      10.921  10.894  18.587  1.00 88.73           O
ATOM   1492  HA  TRP A 112      10.594   8.854  16.046  1.00 88.73           H
ATOM   1493  CB  TRP A 112       8.842   9.259  17.170  1.00 88.73           C
ATOM   1494 1HB  TRP A 112       8.381   8.287  16.995  1.00 88.73           H
ATOM   1495 2HB  TRP A 112       8.576   9.560  18.184  1.00 88.73           H
ATOM   1496  CG  TRP A 112       8.255  10.270  16.183  1.00 88.73           C
ATOM   1497  CD1 TRP A 112       7.935  11.552  16.408  1.00 88.73           C
ATOM   1498  HD1 TRP A 112       8.059  12.056  17.366  1.00 88.73           H
ATOM   1499  CD2 TRP A 112       7.929  10.030  14.798  1.00 88.73           C
ATOM   1500  NE1 TRP A 112       7.429  12.153  15.274  1.00 88.73           N
ATOM   1501  HE1 TRP A 112       7.121  13.101  15.193  1.00 88.73           H
ATOM   1502  CE2 TRP A 112       7.425  11.198  14.263  1.00 88.73           C
ATOM   1503  CE3 TRP A 112       8.056   8.865  14.022  1.00 88.73           C
ATOM   1504  HE3 TRP A 112       8.451   7.930  14.421  1.00 88.73           H
ATOM   1505  CZ2 TRP A 112       7.008  11.315  12.932  1.00 88.73           C
ATOM   1506  HZ2 TRP A 112       6.613  12.249  12.534  1.00 88.73           H
ATOM   1507  CZ3 TRP A 112       7.635   8.997  12.694  1.00 88.73           C
ATOM   1508  HZ3 TRP A 112       7.712   8.123  12.048  1.00 88.73           H
ATOM   1509  CH2 TRP A 112       7.125  10.166  12.140  1.00 88.73           C
ATOM   1510  HH2 TRP A 112       6.818  10.188  11.095  1.00 88.73           H
ATOM   1511  HN  TRP A 112      10.179   7.716  18.616  1.00 88.73           H
ATOM   1512  N   LYS A 113      11.949  10.852  16.573  1.00 81.38           N
ATOM   1513  CA  LYS A 113      12.856  11.944  16.883  1.00 81.38           C
ATOM   1514  C   LYS A 113      12.310  13.241  16.281  1.00 81.38           C
ATOM   1515  O   LYS A 113      12.965  14.281  16.341  1.00 81.38           O
ATOM   1516  HA  LYS A 113      12.881  12.051  17.967  1.00 81.38           H
ATOM   1517  CB  LYS A 113      14.277  11.606  16.428  1.00 81.38           C
ATOM   1518 1HB  LYS A 113      14.288  11.436  15.352  1.00 81.38           H
ATOM   1519 2HB  LYS A 113      14.936  12.452  16.623  1.00 81.38           H
ATOM   1520  CG  LYS A 113      14.803  10.365  17.152  1.00 81.38           C
ATOM   1521 1HG  LYS A 113      14.720  10.506  18.230  1.00 81.38           H
ATOM   1522 2HG  LYS A 113      14.189   9.502  16.895  1.00 81.38           H
ATOM   1523  CD  LYS A 113      16.261  10.089  16.779  1.00 81.38           C
ATOM   1524 1HD  LYS A 113      16.341   9.929  15.704  1.00 81.38           H
ATOM   1525 2HD  LYS A 113      16.872  10.960  17.017  1.00 81.38           H
ATOM   1526  CE  LYS A 113      16.796   8.865  17.524  1.00 81.38           C
ATOM   1527 1HE  LYS A 113      16.685   9.009  18.599  1.00 81.38           H
ATOM   1528 2HE  LYS A 113      16.210   7.985  17.258  1.00 81.38           H
ATOM   1529  NZ  LYS A 113      18.220   8.637  17.193  1.00 81.38           N
ATOM   1530 1HZ  LYS A 113      18.566   7.840  17.715  1.00 81.38           H
ATOM   1531 2HZ  LYS A 113      18.311   8.456  16.199  1.00 81.38           H
ATOM   1532 3HZ  LYS A 113      18.760   9.461  17.437  1.00 81.38           H
ATOM   1533  HN  LYS A 113      12.014  10.501  15.639  1.00 81.38           H
ATOM   1534  N   PHE A 114      11.117  13.137  15.715  1.00 86.98           N
ATOM   1535  CA  PHE A 114      10.555  14.234  14.945  1.00 86.98           C
ATOM   1536  C   PHE A 114       9.410  14.906  15.704  1.00 86.98           C
ATOM   1537  O   PHE A 114       8.940  14.386  16.714  1.00 86.98           O
ATOM   1538  HA  PHE A 114      11.355  14.957  14.782  1.00 86.98           H
ATOM   1539  CB  PHE A 114      10.009  13.636  13.647  1.00 86.98           C
ATOM   1540 1HB  PHE A 114       9.149  13.009  13.881  1.00 86.98           H
ATOM   1541 2HB  PHE A 114       9.651  14.444  13.009  1.00 86.98           H
ATOM   1542  CG  PHE A 114      11.030  12.805  12.867  1.00 86.98           C
ATOM   1543  CD1 PHE A 114      11.995  13.424  12.136  1.00 86.98           C
ATOM   1544  HD1 PHE A 114      12.042  14.513  12.106  1.00 86.98           H
ATOM   1545  CD2 PHE A 114      10.972  11.446  12.904  1.00 86.98           C
ATOM   1546  HD2 PHE A 114      10.198  10.950  13.490  1.00 86.98           H
ATOM   1547  CE1 PHE A 114      12.943  12.652  11.412  1.00 86.98           C
ATOM   1548  HE1 PHE A 114      13.716  13.149  10.827  1.00 86.98           H
ATOM   1549  CE2 PHE A 114      11.919  10.675  12.180  1.00 86.98           C
ATOM   1550  HE2 PHE A 114      11.872   9.586  12.210  1.00 86.98           H
ATOM   1551  CZ  PHE A 114      12.884  11.294  11.450  1.00 86.98           C
ATOM   1552  HZ  PHE A 114      13.612  10.702  10.894  1.00 86.98           H
ATOM   1553  HN  PHE A 114      10.538  12.323  15.775  1.00 86.98           H
ATOM   1554  N   GLN A 115       8.994  16.054  15.188  1.00 80.25           N
ATOM   1555  CA  GLN A 115       7.939  16.822  15.826  1.00 80.25           C
ATOM   1556  C   GLN A 115       6.580  16.162  15.583  1.00 80.25           C
ATOM   1557  O   GLN A 115       6.453  15.295  14.721  1.00 80.25           O
ATOM   1558  HA  GLN A 115       8.172  16.806  16.891  1.00 80.25           H
ATOM   1559  CB  GLN A 115       7.941  18.271  15.334  1.00 80.25           C
ATOM   1560 1HB  GLN A 115       7.865  18.289  14.247  1.00 80.25           H
ATOM   1561 2HB  GLN A 115       7.066  18.792  15.723  1.00 80.25           H
ATOM   1562  CG  GLN A 115       9.213  18.998  15.775  1.00 80.25           C
ATOM   1563 1HG  GLN A 115       9.327  18.916  16.856  1.00 80.25           H
ATOM   1564 2HG  GLN A 115      10.083  18.520  15.325  1.00 80.25           H
ATOM   1565  CD  GLN A 115       9.169  20.473  15.371  1.00 80.25           C
ATOM   1566  OE1 GLN A 115       8.278  20.925  14.671  1.00 80.25           O
ATOM   1567  NE2 GLN A 115      10.178  21.195  15.850  1.00 80.25           N
ATOM   1568 1HE2 GLN A 115      10.877  20.762  16.419  1.00 80.25           H
ATOM   1569 2HE2 GLN A 115      10.238  22.171  15.641  1.00 80.25           H
ATOM   1570  HN  GLN A 115       9.364  16.458  14.352  1.00 80.25           H
ATOM   1571  N   THR A 116       5.598  16.599  16.359  1.00 86.85           N
ATOM   1572  CA  THR A 116       4.256  16.056  16.244  1.00 86.85           C
ATOM   1573  C   THR A 116       3.719  16.255  14.825  1.00 86.85           C
ATOM   1574  O   THR A 116       3.058  15.374  14.278  1.00 86.85           O
ATOM   1575  HA  THR A 116       4.303  14.981  16.420  1.00 86.85           H
ATOM   1576  CB  THR A 116       3.387  16.711  17.319  1.00 86.85           C
ATOM   1577  HB  THR A 116       3.162  17.746  17.060  1.00 86.85           H
ATOM   1578  OG1 THR A 116       4.126  16.526  18.524  1.00 86.85           O
ATOM   1579  HG1 THR A 116       3.789  17.147  19.231  1.00 86.85           H
ATOM   1580  CG2 THR A 116       2.082  15.950  17.562  1.00 86.85           C
ATOM   1581 1HG2 THR A 116       2.308  14.935  17.886  1.00 86.85           H
ATOM   1582 2HG2 THR A 116       1.504  15.916  16.638  1.00 86.85           H
ATOM   1583 3HG2 THR A 116       1.503  16.458  18.334  1.00 86.85           H
ATOM   1584  HN  THR A 116       5.709  17.309  17.054  1.00 86.85           H
ATOM   1585  N   PHE A 117       4.025  17.418  14.269  1.00 89.80           N
ATOM   1586  CA  PHE A 117       3.565  17.753  12.932  1.00 89.80           C
ATOM   1587  C   PHE A 117       4.001  16.691  11.921  1.00 89.80           C
ATOM   1588  O   PHE A 117       3.201  16.245  11.099  1.00 89.80           O
ATOM   1589  HA  PHE A 117       2.476  17.794  12.966  1.00 89.80           H
ATOM   1590  CB  PHE A 117       4.208  19.090  12.559  1.00 89.80           C
ATOM   1591 1HB  PHE A 117       3.895  19.845  13.280  1.00 89.80           H
ATOM   1592 2HB  PHE A 117       5.291  18.997  12.644  1.00 89.80           H
ATOM   1593  CG  PHE A 117       3.861  19.576  11.150  1.00 89.80           C
ATOM   1594  CD1 PHE A 117       4.786  19.495  10.156  1.00 89.80           C
ATOM   1595  HD1 PHE A 117       5.774  19.085  10.363  1.00 89.80           H
ATOM   1596  CD2 PHE A 117       2.628  20.088  10.892  1.00 89.80           C
ATOM   1597  HD2 PHE A 117       1.887  20.153  11.689  1.00 89.80           H
ATOM   1598  CE1 PHE A 117       4.464  19.946   8.849  1.00 89.80           C
ATOM   1599  HE1 PHE A 117       5.205  19.882   8.052  1.00 89.80           H
ATOM   1600  CE2 PHE A 117       2.306  20.539   9.585  1.00 89.80           C
ATOM   1601  HE2 PHE A 117       1.318  20.950   9.378  1.00 89.80           H
ATOM   1602  CZ  PHE A 117       3.231  20.459   8.591  1.00 89.80           C
ATOM   1603  HZ  PHE A 117       2.983  20.805   7.587  1.00 89.80           H
ATOM   1604  HN  PHE A 117       4.575  18.124  14.715  1.00 89.80           H
ATOM   1605  N   MET A 118       5.269  16.316  12.014  1.00 87.66           N
ATOM   1606  CA  MET A 118       5.825  15.326  11.108  1.00 87.66           C
ATOM   1607  C   MET A 118       5.149  13.967  11.299  1.00 87.66           C
ATOM   1608  O   MET A 118       5.002  13.202  10.346  1.00 87.66           O
ATOM   1609  HA  MET A 118       5.624  15.701  10.104  1.00 87.66           H
ATOM   1610  CB  MET A 118       7.327  15.189  11.361  1.00 87.66           C
ATOM   1611 1HB  MET A 118       7.509  15.046  12.426  1.00 87.66           H
ATOM   1612 2HB  MET A 118       7.706  14.302  10.852  1.00 87.66           H
ATOM   1613  CG  MET A 118       8.081  16.426  10.870  1.00 87.66           C
ATOM   1614 1HG  MET A 118       7.776  17.300  11.445  1.00 87.66           H
ATOM   1615 2HG  MET A 118       9.152  16.298  11.030  1.00 87.66           H
ATOM   1616  SD  MET A 118       7.752  16.693   9.136  1.00 87.66           S
ATOM   1617  CE  MET A 118       8.534  15.245   8.445  1.00 87.66           C
ATOM   1618 1HE  MET A 118       9.594  15.247   8.701  1.00 87.66           H
ATOM   1619 2HE  MET A 118       8.064  14.349   8.852  1.00 87.66           H
ATOM   1620 3HE  MET A 118       8.422  15.253   7.361  1.00 87.66           H
ATOM   1621  HN  MET A 118       5.910  16.676  12.691  1.00 87.66           H
ATOM   1622  N   CYS A 119       4.754  13.707  12.537  1.00 92.26           N
ATOM   1623  CA  CYS A 119       4.045  12.479  12.855  1.00 92.26           C
ATOM   1624  C   CYS A 119       2.732  12.466  12.070  1.00 92.26           C
ATOM   1625  O   CYS A 119       2.395  11.468  11.433  1.00 92.26           O
ATOM   1626  HA  CYS A 119       4.690  11.656  12.544  1.00 92.26           H
ATOM   1627  CB  CYS A 119       3.812  12.333  14.360  1.00 92.26           C
ATOM   1628 1HB  CYS A 119       4.767  12.235  14.876  1.00 92.26           H
ATOM   1629 2HB  CYS A 119       3.329  13.229  14.749  1.00 92.26           H
ATOM   1630  SG  CYS A 119       2.769  10.867  14.692  1.00 92.26           S
ATOM   1631  HN  CYS A 119       4.911  14.317  13.314  1.00 92.26           H
ATOM   1632  N   LYS A 120       2.026  13.584  12.141  1.00 90.89           N
ATOM   1633  CA  LYS A 120       0.747  13.707  11.462  1.00 90.89           C
ATOM   1634  C   LYS A 120       0.950  13.504   9.959  1.00 90.89           C
ATOM   1635  O   LYS A 120       0.218  12.744   9.327  1.00 90.89           O
ATOM   1636  HA  LYS A 120       0.102  12.910  11.834  1.00 90.89           H
ATOM   1637  CB  LYS A 120       0.076  15.035  11.819  1.00 90.89           C
ATOM   1638 1HB  LYS A 120       0.788  15.851  11.697  1.00 90.89           H
ATOM   1639 2HB  LYS A 120      -0.748  15.226  11.131  1.00 90.89           H
ATOM   1640  CG  LYS A 120      -0.446  15.017  13.257  1.00 90.89           C
ATOM   1641 1HG  LYS A 120      -1.188  14.226  13.368  1.00 90.89           H
ATOM   1642 2HG  LYS A 120       0.370  14.786  13.941  1.00 90.89           H
ATOM   1643  CD  LYS A 120      -1.069  16.363  13.631  1.00 90.89           C
ATOM   1644 1HD  LYS A 120      -0.314  17.147  13.567  1.00 90.89           H
ATOM   1645 2HD  LYS A 120      -1.852  16.617  12.917  1.00 90.89           H
ATOM   1646  CE  LYS A 120      -1.652  16.324  15.045  1.00 90.89           C
ATOM   1647 1HE  LYS A 120      -0.970  15.797  15.712  1.00 90.89           H
ATOM   1648 2HE  LYS A 120      -1.755  17.338  15.430  1.00 90.89           H
ATOM   1649  NZ  LYS A 120      -2.971  15.651  15.042  1.00 90.89           N
ATOM   1650 1HZ  LYS A 120      -3.471  15.886  15.893  1.00 90.89           H
ATOM   1651 2HZ  LYS A 120      -3.506  15.960  14.239  1.00 90.89           H
ATOM   1652 3HZ  LYS A 120      -2.838  14.647  14.994  1.00 90.89           H
ATOM   1653  HN  LYS A 120       2.314  14.396  12.649  1.00 90.89           H
ATOM   1654  N   VAL A 121       1.948  14.197   9.431  1.00 92.74           N
ATOM   1655  CA  VAL A 121       2.184  14.196   7.997  1.00 92.74           C
ATOM   1656  C   VAL A 121       2.527  12.776   7.542  1.00 92.74           C
ATOM   1657  O   VAL A 121       1.939  12.266   6.589  1.00 92.74           O
ATOM   1658  HA  VAL A 121       1.258  14.505   7.512  1.00 92.74           H
ATOM   1659  CB  VAL A 121       3.268  15.215   7.644  1.00 92.74           C
ATOM   1660  HB  VAL A 121       4.136  15.013   8.273  1.00 92.74           H
ATOM   1661  CG1 VAL A 121       3.702  15.071   6.184  1.00 92.74           C
ATOM   1662 1HG1 VAL A 121       4.098  14.068   6.020  1.00 92.74           H
ATOM   1663 2HG1 VAL A 121       2.844  15.234   5.532  1.00 92.74           H
ATOM   1664 3HG1 VAL A 121       4.474  15.807   5.960  1.00 92.74           H
ATOM   1665  CG2 VAL A 121       2.797  16.641   7.938  1.00 92.74           C
ATOM   1666 1HG2 VAL A 121       1.908  16.859   7.347  1.00 92.74           H
ATOM   1667 2HG2 VAL A 121       2.561  16.735   8.998  1.00 92.74           H
ATOM   1668 3HG2 VAL A 121       3.587  17.345   7.678  1.00 92.74           H
ATOM   1669  HN  VAL A 121       2.588  14.750   9.964  1.00 92.74           H
ATOM   1670  N   VAL A 122       3.477  12.177   8.245  1.00 91.68           N
ATOM   1671  CA  VAL A 122       4.041  10.909   7.813  1.00 91.68           C
ATOM   1672  C   VAL A 122       2.952   9.835   7.845  1.00 91.68           C
ATOM   1673  O   VAL A 122       2.831   9.041   6.913  1.00 91.68           O
ATOM   1674  HA  VAL A 122       4.381  11.033   6.785  1.00 91.68           H
ATOM   1675  CB  VAL A 122       5.255  10.556   8.675  1.00 91.68           C
ATOM   1676  HB  VAL A 122       4.950  10.608   9.720  1.00 91.68           H
ATOM   1677  CG1 VAL A 122       5.729   9.128   8.395  1.00 91.68           C
ATOM   1678 1HG1 VAL A 122       4.925   8.428   8.619  1.00 91.68           H
ATOM   1679 2HG1 VAL A 122       6.007   9.037   7.345  1.00 91.68           H
ATOM   1680 3HG1 VAL A 122       6.593   8.903   9.020  1.00 91.68           H
ATOM   1681  CG2 VAL A 122       6.388  11.562   8.464  1.00 91.68           C
ATOM   1682 1HG2 VAL A 122       6.689  11.555   7.417  1.00 91.68           H
ATOM   1683 2HG2 VAL A 122       6.044  12.559   8.737  1.00 91.68           H
ATOM   1684 3HG2 VAL A 122       7.238  11.287   9.088  1.00 91.68           H
ATOM   1685  HN  VAL A 122       3.860  12.543   9.093  1.00 91.68           H
ATOM   1686  N   ASN A 123       2.188   9.844   8.927  1.00 90.58           N
ATOM   1687  CA  ASN A 123       1.103   8.890   9.085  1.00 90.58           C
ATOM   1688  C   ASN A 123       0.077   9.101   7.970  1.00 90.58           C
ATOM   1689  O   ASN A 123      -0.399   8.139   7.369  1.00 90.58           O
ATOM   1690  HA  ASN A 123       1.576   7.908   9.037  1.00 90.58           H
ATOM   1691  CB  ASN A 123       0.391   9.082  10.426  1.00 90.58           C
ATOM   1692 1HB  ASN A 123       0.576  10.090  10.798  1.00 90.58           H
ATOM   1693 2HB  ASN A 123      -0.685   8.986  10.287  1.00 90.58           H
ATOM   1694  CG  ASN A 123       0.872   8.056  11.454  1.00 90.58           C
ATOM   1695  OD1 ASN A 123       1.491   7.057  11.130  1.00 90.58           O
ATOM   1696  ND2 ASN A 123       0.554   8.359  12.710  1.00 90.58           N
ATOM   1697 1HD2 ASN A 123       0.044   9.196  12.908  1.00 90.58           H
ATOM   1698 2HD2 ASN A 123       0.824   7.750  13.455  1.00 90.58           H
ATOM   1699  HN  ASN A 123       2.300  10.486   9.686  1.00 90.58           H
ATOM   1700  N   SER A 124      -0.234  10.366   7.728  1.00 91.83           N
ATOM   1701  CA  SER A 124      -1.263  10.712   6.763  1.00 91.83           C
ATOM   1702  C   SER A 124      -0.815  10.317   5.354  1.00 91.83           C
ATOM   1703  O   SER A 124      -1.590   9.745   4.590  1.00 91.83           O
ATOM   1704  HA  SER A 124      -2.141  10.138   7.060  1.00 91.83           H
ATOM   1705  CB  SER A 124      -1.589  12.206   6.817  1.00 91.83           C
ATOM   1706 1HB  SER A 124      -0.712  12.779   6.519  1.00 91.83           H
ATOM   1707 2HB  SER A 124      -2.377  12.431   6.098  1.00 91.83           H
ATOM   1708  OG  SER A 124      -2.004  12.615   8.117  1.00 91.83           O
ATOM   1709  HG  SER A 124      -1.309  13.206   8.527  1.00 91.83           H
ATOM   1710  HN  SER A 124       0.204  11.145   8.177  1.00 91.83           H
ATOM   1711  N   MET A 125       0.435  10.638   5.055  1.00 86.86           N
ATOM   1712  CA  MET A 125       0.995  10.328   3.750  1.00 86.86           C
ATOM   1713  C   MET A 125       0.956   8.822   3.480  1.00 86.86           C
ATOM   1714  O   MET A 125       0.561   8.392   2.397  1.00 86.86           O
ATOM   1715  HA  MET A 125       0.366  10.850   3.029  1.00 86.86           H
ATOM   1716  CB  MET A 125       2.442  10.821   3.685  1.00 86.86           C
ATOM   1717 1HB  MET A 125       2.960  10.563   4.609  1.00 86.86           H
ATOM   1718 2HB  MET A 125       2.966  10.315   2.874  1.00 86.86           H
ATOM   1719  CG  MET A 125       2.497  12.334   3.469  1.00 86.86           C
ATOM   1720 1HG  MET A 125       1.910  12.606   2.591  1.00 86.86           H
ATOM   1721 2HG  MET A 125       2.052  12.848   4.321  1.00 86.86           H
ATOM   1722  SD  MET A 125       4.189  12.860   3.255  1.00 86.86           S
ATOM   1723  CE  MET A 125       4.518  12.195   1.632  1.00 86.86           C
ATOM   1724 1HE  MET A 125       4.389  11.113   1.649  1.00 86.86           H
ATOM   1725 2HE  MET A 125       3.825  12.632   0.913  1.00 86.86           H
ATOM   1726 3HE  MET A 125       5.541  12.435   1.342  1.00 86.86           H
ATOM   1727  HN  MET A 125       1.061  11.100   5.684  1.00 86.86           H
ATOM   1728  N   TYR A 126       1.370   8.062   4.483  1.00 88.65           N
ATOM   1729  CA  TYR A 126       1.410   6.615   4.359  1.00 88.65           C
ATOM   1730  C   TYR A 126       0.031   6.058   3.998  1.00 88.65           C
ATOM   1731  O   TYR A 126      -0.096   5.257   3.074  1.00 88.65           O
ATOM   1732  HA  TYR A 126       2.114   6.365   3.566  1.00 88.65           H
ATOM   1733  CB  TYR A 126       1.816   6.085   5.735  1.00 88.65           C
ATOM   1734 1HB  TYR A 126       2.847   6.377   5.936  1.00 88.65           H
ATOM   1735 2HB  TYR A 126       1.196   6.561   6.495  1.00 88.65           H
ATOM   1736  CG  TYR A 126       1.695   4.566   5.878  1.00 88.65           C
ATOM   1737  CD1 TYR A 126       0.563   4.014   6.441  1.00 88.65           C
ATOM   1738  HD1 TYR A 126      -0.246   4.660   6.784  1.00 88.65           H
ATOM   1739  CD2 TYR A 126       2.718   3.749   5.443  1.00 88.65           C
ATOM   1740  HD2 TYR A 126       3.613   4.185   4.998  1.00 88.65           H
ATOM   1741  CE1 TYR A 126       0.448   2.585   6.575  1.00 88.65           C
ATOM   1742  HE1 TYR A 126      -0.440   2.136   7.018  1.00 88.65           H
ATOM   1743  CE2 TYR A 126       2.604   2.320   5.577  1.00 88.65           C
ATOM   1744  HE2 TYR A 126       3.405   1.662   5.238  1.00 88.65           H
ATOM   1745  CZ  TYR A 126       1.475   1.808   6.136  1.00 88.65           C
ATOM   1746  OH  TYR A 126       1.367   0.459   6.263  1.00 88.65           O
ATOM   1747  HH  TYR A 126       0.477   0.221   6.652  1.00 88.65           H
ATOM   1748  HN  TYR A 126       1.675   8.419   5.366  1.00 88.65           H
ATOM   1749  N   LYS A 127      -0.967   6.505   4.746  1.00 87.18           N
ATOM   1750  CA  LYS A 127      -2.315   5.989   4.581  1.00 87.18           C
ATOM   1751  C   LYS A 127      -2.841   6.383   3.199  1.00 87.18           C
ATOM   1752  O   LYS A 127      -3.401   5.552   2.485  1.00 87.18           O
ATOM   1753  HA  LYS A 127      -2.258   4.902   4.632  1.00 87.18           H
ATOM   1754  CB  LYS A 127      -3.210   6.449   5.733  1.00 87.18           C
ATOM   1755 1HB  LYS A 127      -2.837   7.392   6.135  1.00 87.18           H
ATOM   1756 2HB  LYS A 127      -4.218   6.638   5.363  1.00 87.18           H
ATOM   1757  CG  LYS A 127      -3.257   5.398   6.844  1.00 87.18           C
ATOM   1758 1HG  LYS A 127      -2.255   5.009   7.024  1.00 87.18           H
ATOM   1759 2HG  LYS A 127      -3.591   5.860   7.773  1.00 87.18           H
ATOM   1760  CD  LYS A 127      -4.198   4.250   6.473  1.00 87.18           C
ATOM   1761 1HD  LYS A 127      -5.114   4.652   6.038  1.00 87.18           H
ATOM   1762 2HD  LYS A 127      -3.732   3.625   5.712  1.00 87.18           H
ATOM   1763  CE  LYS A 127      -4.539   3.402   7.700  1.00 87.18           C
ATOM   1764 1HE  LYS A 127      -4.498   2.344   7.440  1.00 87.18           H
ATOM   1765 2HE  LYS A 127      -3.797   3.567   8.481  1.00 87.18           H
ATOM   1766  NZ  LYS A 127      -5.886   3.742   8.207  1.00 87.18           N
ATOM   1767 1HZ  LYS A 127      -6.095   3.174   9.021  1.00 87.18           H
ATOM   1768 2HZ  LYS A 127      -5.913   4.723   8.464  1.00 87.18           H
ATOM   1769 3HZ  LYS A 127      -6.575   3.564   7.485  1.00 87.18           H
ATOM   1770  HN  LYS A 127      -0.866   7.205   5.453  1.00 87.18           H
ATOM   1771  N   MET A 128      -2.643   7.649   2.864  1.00 87.78           N
ATOM   1772  CA  MET A 128      -3.170   8.186   1.621  1.00 87.78           C
ATOM   1773  C   MET A 128      -2.621   7.418   0.416  1.00 87.78           C
ATOM   1774  O   MET A 128      -3.369   7.072  -0.497  1.00 87.78           O
ATOM   1775  HA  MET A 128      -4.251   8.057   1.680  1.00 87.78           H
ATOM   1776  CB  MET A 128      -2.791   9.663   1.501  1.00 87.78           C
ATOM   1777 1HB  MET A 128      -3.142  10.205   2.380  1.00 87.78           H
ATOM   1778 2HB  MET A 128      -1.706   9.763   1.477  1.00 87.78           H
ATOM   1779  CG  MET A 128      -3.394  10.283   0.239  1.00 87.78           C
ATOM   1780 1HG  MET A 128      -3.046   9.745  -0.643  1.00 87.78           H
ATOM   1781 2HG  MET A 128      -4.480  10.191   0.261  1.00 87.78           H
ATOM   1782  SD  MET A 128      -2.932  12.003   0.123  1.00 87.78           S
ATOM   1783  CE  MET A 128      -3.685  12.422  -1.440  1.00 87.78           C
ATOM   1784 1HE  MET A 128      -3.263  11.796  -2.226  1.00 87.78           H
ATOM   1785 2HE  MET A 128      -4.761  12.256  -1.381  1.00 87.78           H
ATOM   1786 3HE  MET A 128      -3.492  13.471  -1.667  1.00 87.78           H
ATOM   1787  HN  MET A 128      -2.134   8.303   3.424  1.00 87.78           H
ATOM   1788  N   ASN A 129      -1.319   7.175   0.453  1.00 85.61           N
ATOM   1789  CA  ASN A 129      -0.641   6.557  -0.673  1.00 85.61           C
ATOM   1790  C   ASN A 129      -0.963   5.061  -0.698  1.00 85.61           C
ATOM   1791  O   ASN A 129      -1.030   4.455  -1.766  1.00 85.61           O
ATOM   1792  HA  ASN A 129      -1.015   7.078  -1.554  1.00 85.61           H
ATOM   1793  CB  ASN A 129       0.876   6.712  -0.556  1.00 85.61           C
ATOM   1794 1HB  ASN A 129       1.209   6.348   0.417  1.00 85.61           H
ATOM   1795 2HB  ASN A 129       1.368   6.098  -1.311  1.00 85.61           H
ATOM   1796  CG  ASN A 129       1.293   8.174  -0.729  1.00 85.61           C
ATOM   1797  OD1 ASN A 129       0.834   8.877  -1.613  1.00 85.61           O
ATOM   1798  ND2 ASN A 129       2.187   8.590   0.164  1.00 85.61           N
ATOM   1799 1HD2 ASN A 129       2.525   7.962   0.865  1.00 85.61           H
ATOM   1800 2HD2 ASN A 129       2.523   9.532   0.133  1.00 85.61           H
ATOM   1801  HN  ASN A 129      -0.731   7.393   1.232  1.00 85.61           H
ATOM   1802  N   PHE A 130      -1.153   4.510   0.492  1.00 88.35           N
ATOM   1803  CA  PHE A 130      -1.546   3.116   0.616  1.00 88.35           C
ATOM   1804  C   PHE A 130      -2.811   2.829  -0.195  1.00 88.35           C
ATOM   1805  O   PHE A 130      -2.831   1.914  -1.017  1.00 88.35           O
ATOM   1806  HA  PHE A 130      -0.725   2.513   0.231  1.00 88.35           H
ATOM   1807  CB  PHE A 130      -1.836   2.864   2.097  1.00 88.35           C
ATOM   1808 1HB  PHE A 130      -0.910   2.971   2.662  1.00 88.35           H
ATOM   1809 2HB  PHE A 130      -2.520   3.632   2.459  1.00 88.35           H
ATOM   1810  CG  PHE A 130      -2.437   1.488   2.388  1.00 88.35           C
ATOM   1811  CD1 PHE A 130      -3.779   1.356   2.567  1.00 88.35           C
ATOM   1812  HD1 PHE A 130      -4.426   2.231   2.503  1.00 88.35           H
ATOM   1813  CD2 PHE A 130      -1.630   0.396   2.468  1.00 88.35           C
ATOM   1814  HD2 PHE A 130      -0.555   0.502   2.324  1.00 88.35           H
ATOM   1815  CE1 PHE A 130      -4.337   0.078   2.837  1.00 88.35           C
ATOM   1816  HE1 PHE A 130      -5.412  -0.028   2.981  1.00 88.35           H
ATOM   1817  CE2 PHE A 130      -2.188  -0.882   2.737  1.00 88.35           C
ATOM   1818  HE2 PHE A 130      -1.541  -1.756   2.801  1.00 88.35           H
ATOM   1819  CZ  PHE A 130      -3.530  -1.013   2.916  1.00 88.35           C
ATOM   1820  HZ  PHE A 130      -3.958  -1.994   3.123  1.00 88.35           H
ATOM   1821  HN  PHE A 130      -1.044   4.997   1.358  1.00 88.35           H
ATOM   1822  N   TYR A 131      -3.836   3.627   0.064  1.00 93.07           N
ATOM   1823  CA  TYR A 131      -5.108   3.458  -0.618  1.00 93.07           C
ATOM   1824  C   TYR A 131      -4.977   3.780  -2.108  1.00 93.07           C
ATOM   1825  O   TYR A 131      -5.539   3.081  -2.950  1.00 93.07           O
ATOM   1826  HA  TYR A 131      -5.416   2.419  -0.504  1.00 93.07           H
ATOM   1827  CB  TYR A 131      -6.068   4.461   0.025  1.00 93.07           C
ATOM   1828 1HB  TYR A 131      -5.554   5.413   0.150  1.00 93.07           H
ATOM   1829 2HB  TYR A 131      -6.903   4.636  -0.654  1.00 93.07           H
ATOM   1830  CG  TYR A 131      -6.618   4.013   1.381  1.00 93.07           C
ATOM   1831  CD1 TYR A 131      -7.290   2.812   1.491  1.00 93.07           C
ATOM   1832  HD1 TYR A 131      -7.429   2.183   0.612  1.00 93.07           H
ATOM   1833  CD2 TYR A 131      -6.442   4.809   2.494  1.00 93.07           C
ATOM   1834  HD2 TYR A 131      -5.912   5.758   2.407  1.00 93.07           H
ATOM   1835  CE1 TYR A 131      -7.808   2.391   2.767  1.00 93.07           C
ATOM   1836  HE1 TYR A 131      -8.340   1.445   2.867  1.00 93.07           H
ATOM   1837  CE2 TYR A 131      -6.960   4.388   3.770  1.00 93.07           C
ATOM   1838  HE2 TYR A 131      -6.828   5.008   4.657  1.00 93.07           H
ATOM   1839  CZ  TYR A 131      -7.617   3.200   3.843  1.00 93.07           C
ATOM   1840  OH  TYR A 131      -8.106   2.802   5.049  1.00 93.07           O
ATOM   1841  HH  TYR A 131      -8.181   3.587   5.663  1.00 93.07           H
ATOM   1842  HN  TYR A 131      -3.808   4.377   0.726  1.00 93.07           H
ATOM   1843  N   SER A 132      -4.232   4.840  -2.389  1.00 92.49           N
ATOM   1844  CA  SER A 132      -4.096   5.318  -3.754  1.00 92.49           C
ATOM   1845  C   SER A 132      -3.496   4.220  -4.636  1.00 92.49           C
ATOM   1846  O   SER A 132      -3.983   3.968  -5.737  1.00 92.49           O
ATOM   1847  HA  SER A 132      -5.108   5.559  -4.079  1.00 92.49           H
ATOM   1848  CB  SER A 132      -3.229   6.577  -3.813  1.00 92.49           C
ATOM   1849 1HB  SER A 132      -2.236   6.352  -3.422  1.00 92.49           H
ATOM   1850 2HB  SER A 132      -3.101   6.882  -4.852  1.00 92.49           H
ATOM   1851  OG  SER A 132      -3.798   7.652  -3.070  1.00 92.49           O
ATOM   1852  HG  SER A 132      -3.380   7.700  -2.163  1.00 92.49           H
ATOM   1853  HN  SER A 132      -3.729   5.367  -1.704  1.00 92.49           H
ATOM   1854  N   CYS A 133      -2.449   3.596  -4.118  1.00 92.30           N
ATOM   1855  CA  CYS A 133      -1.735   2.579  -4.872  1.00 92.30           C
ATOM   1856  C   CYS A 133      -2.720   1.463  -5.225  1.00 92.30           C
ATOM   1857  O   CYS A 133      -2.829   1.070  -6.385  1.00 92.30           O
ATOM   1858  HA  CYS A 133      -1.360   3.064  -5.773  1.00 92.30           H
ATOM   1859  CB  CYS A 133      -0.524   2.049  -4.102  1.00 92.30           C
ATOM   1860 1HB  CYS A 133      -0.822   1.757  -3.095  1.00 92.30           H
ATOM   1861 2HB  CYS A 133      -0.134   1.156  -4.590  1.00 92.30           H
ATOM   1862  SG  CYS A 133       0.776   3.334  -4.019  1.00 92.30           S
ATOM   1863  HG  CYS A 133       0.252   3.997  -2.993  1.00 92.30           H
ATOM   1864  HN  CYS A 133      -2.087   3.774  -3.203  1.00 92.30           H
ATOM   1865  N   VAL A 134      -3.412   0.983  -4.202  1.00 90.48           N
ATOM   1866  CA  VAL A 134      -4.229  -0.210  -4.345  1.00 90.48           C
ATOM   1867  C   VAL A 134      -5.409   0.093  -5.271  1.00 90.48           C
ATOM   1868  O   VAL A 134      -5.797  -0.746  -6.083  1.00 90.48           O
ATOM   1869  HA  VAL A 134      -3.610  -0.980  -4.806  1.00 90.48           H
ATOM   1870  CB  VAL A 134      -4.665  -0.714  -2.968  1.00 90.48           C
ATOM   1871  HB  VAL A 134      -5.259   0.069  -2.497  1.00 90.48           H
ATOM   1872  CG1 VAL A 134      -5.545  -1.960  -3.093  1.00 90.48           C
ATOM   1873 1HG1 VAL A 134      -6.435  -1.720  -3.675  1.00 90.48           H
ATOM   1874 2HG1 VAL A 134      -4.986  -2.750  -3.594  1.00 90.48           H
ATOM   1875 3HG1 VAL A 134      -5.840  -2.297  -2.100  1.00 90.48           H
ATOM   1876  CG2 VAL A 134      -3.453  -0.986  -2.075  1.00 90.48           C
ATOM   1877 1HG2 VAL A 134      -2.822  -1.743  -2.540  1.00 90.48           H
ATOM   1878 2HG2 VAL A 134      -2.883  -0.066  -1.946  1.00 90.48           H
ATOM   1879 3HG2 VAL A 134      -3.792  -1.343  -1.102  1.00 90.48           H
ATOM   1880  HN  VAL A 134      -3.420   1.394  -3.290  1.00 90.48           H
ATOM   1881  N   LEU A 135      -5.945   1.295  -5.119  1.00 93.85           N
ATOM   1882  CA  LEU A 135      -7.086   1.712  -5.918  1.00 93.85           C
ATOM   1883  C   LEU A 135      -6.651   1.872  -7.376  1.00 93.85           C
ATOM   1884  O   LEU A 135      -7.423   1.594  -8.292  1.00 93.85           O
ATOM   1885  HA  LEU A 135      -7.830   0.917  -5.865  1.00 93.85           H
ATOM   1886  CB  LEU A 135      -7.724   2.969  -5.324  1.00 93.85           C
ATOM   1887 1HB  LEU A 135      -6.946   3.721  -5.193  1.00 93.85           H
ATOM   1888 2HB  LEU A 135      -8.434   3.369  -6.049  1.00 93.85           H
ATOM   1889  CG  LEU A 135      -8.449   2.788  -3.989  1.00 93.85           C
ATOM   1890  HG  LEU A 135      -7.747   2.353  -3.277  1.00 93.85           H
ATOM   1891  CD1 LEU A 135      -8.894   4.136  -3.419  1.00 93.85           C
ATOM   1892 1HD1 LEU A 135      -8.022   4.770  -3.260  1.00 93.85           H
ATOM   1893 2HD1 LEU A 135      -9.572   4.621  -4.121  1.00 93.85           H
ATOM   1894 3HD1 LEU A 135      -9.406   3.978  -2.470  1.00 93.85           H
ATOM   1895  CD2 LEU A 135      -9.617   1.809  -4.127  1.00 93.85           C
ATOM   1896 1HD2 LEU A 135     -10.327   2.193  -4.861  1.00 93.85           H
ATOM   1897 2HD2 LEU A 135      -9.242   0.840  -4.456  1.00 93.85           H
ATOM   1898 3HD2 LEU A 135     -10.114   1.699  -3.164  1.00 93.85           H
ATOM   1899  HN  LEU A 135      -5.615   1.977  -4.467  1.00 93.85           H
ATOM   1900  N   LEU A 136      -5.416   2.320  -7.546  1.00 94.09           N
ATOM   1901  CA  LEU A 136      -4.865   2.509  -8.877  1.00 94.09           C
ATOM   1902  C   LEU A 136      -4.663   1.144  -9.538  1.00 94.09           C
ATOM   1903  O   LEU A 136      -4.974   0.969 -10.715  1.00 94.09           O
ATOM   1904  HA  LEU A 136      -5.597   3.069  -9.458  1.00 94.09           H
ATOM   1905  CB  LEU A 136      -3.592   3.356  -8.815  1.00 94.09           C
ATOM   1906 1HB  LEU A 136      -2.976   2.992  -7.993  1.00 94.09           H
ATOM   1907 2HB  LEU A 136      -3.027   3.195  -9.733  1.00 94.09           H
ATOM   1908  CG  LEU A 136      -3.797   4.862  -8.633  1.00 94.09           C
ATOM   1909  HG  LEU A 136      -4.492   5.014  -7.807  1.00 94.09           H
ATOM   1910  CD1 LEU A 136      -2.485   5.552  -8.255  1.00 94.09           C
ATOM   1911 1HD1 LEU A 136      -2.112   5.135  -7.320  1.00 94.09           H
ATOM   1912 2HD1 LEU A 136      -1.750   5.392  -9.044  1.00 94.09           H
ATOM   1913 3HD1 LEU A 136      -2.660   6.621  -8.132  1.00 94.09           H
ATOM   1914  CD2 LEU A 136      -4.434   5.482  -9.878  1.00 94.09           C
ATOM   1915 1HD2 LEU A 136      -3.784   5.320 -10.738  1.00 94.09           H
ATOM   1916 2HD2 LEU A 136      -5.402   5.017 -10.062  1.00 94.09           H
ATOM   1917 3HD2 LEU A 136      -4.568   6.553  -9.722  1.00 94.09           H
ATOM   1918  HN  LEU A 136      -4.797   2.553  -6.795  1.00 94.09           H
ATOM   1919  N   ILE A 137      -4.143   0.212  -8.753  1.00 91.43           N
ATOM   1920  CA  ILE A 137      -3.915  -1.137  -9.241  1.00 91.43           C
ATOM   1921  C   ILE A 137      -5.243  -1.738  -9.706  1.00 91.43           C
ATOM   1922  O   ILE A 137      -5.301  -2.402 -10.739  1.00 91.43           O
ATOM   1923  HA  ILE A 137      -3.249  -1.065 -10.101  1.00 91.43           H
ATOM   1924  CB  ILE A 137      -3.197  -1.976  -8.182  1.00 91.43           C
ATOM   1925  HB  ILE A 137      -3.688  -1.809  -7.224  1.00 91.43           H
ATOM   1926  CG1 ILE A 137      -1.740  -1.535  -8.028  1.00 91.43           C
ATOM   1927 1HG1 ILE A 137      -1.165  -1.856  -8.896  1.00 91.43           H
ATOM   1928 2HG1 ILE A 137      -1.688  -0.447  -7.995  1.00 91.43           H
ATOM   1929  CG2 ILE A 137      -3.314  -3.469  -8.495  1.00 91.43           C
ATOM   1930 1HG2 ILE A 137      -4.365  -3.756  -8.514  1.00 91.43           H
ATOM   1931 2HG2 ILE A 137      -2.864  -3.674  -9.466  1.00 91.43           H
ATOM   1932 3HG2 ILE A 137      -2.795  -4.043  -7.726  1.00 91.43           H
ATOM   1933  CD1 ILE A 137      -1.122  -2.119  -6.756  1.00 91.43           C
ATOM   1934 1HD1 ILE A 137      -1.685  -1.776  -5.888  1.00 91.43           H
ATOM   1935 2HD1 ILE A 137      -1.155  -3.207  -6.803  1.00 91.43           H
ATOM   1936 3HD1 ILE A 137      -0.087  -1.789  -6.671  1.00 91.43           H
ATOM   1937  HN  ILE A 137      -3.880   0.367  -7.800  1.00 91.43           H
ATOM   1938  N   MET A 138      -6.278  -1.483  -8.919  1.00 91.23           N
ATOM   1939  CA  MET A 138      -7.612  -1.948  -9.262  1.00 91.23           C
ATOM   1940  C   MET A 138      -8.073  -1.355 -10.595  1.00 91.23           C
ATOM   1941  O   MET A 138      -8.618  -2.065 -11.438  1.00 91.23           O
ATOM   1942  HA  MET A 138      -7.531  -3.032  -9.348  1.00 91.23           H
ATOM   1943  CB  MET A 138      -8.592  -1.548  -8.158  1.00 91.23           C
ATOM   1944 1HB  MET A 138      -8.259  -1.960  -7.205  1.00 91.23           H
ATOM   1945 2HB  MET A 138      -8.602  -0.464  -8.051  1.00 91.23           H
ATOM   1946  CG  MET A 138     -10.004  -2.049  -8.470  1.00 91.23           C
ATOM   1947 1HG  MET A 138     -10.311  -1.703  -9.457  1.00 91.23           H
ATOM   1948 2HG  MET A 138     -10.015  -3.138  -8.497  1.00 91.23           H
ATOM   1949  SD  MET A 138     -11.148  -1.459  -7.234  1.00 91.23           S
ATOM   1950  CE  MET A 138     -11.221   0.269  -7.678  1.00 91.23           C
ATOM   1951 1HE  MET A 138     -10.225   0.705  -7.604  1.00 91.23           H
ATOM   1952 2HE  MET A 138     -11.584   0.366  -8.701  1.00 91.23           H
ATOM   1953 3HE  MET A 138     -11.897   0.790  -7.001  1.00 91.23           H
ATOM   1954  HN  MET A 138      -6.217  -0.971  -8.062  1.00 91.23           H
ATOM   1955  N   CYS A 139      -7.838  -0.060 -10.742  1.00 93.90           N
ATOM   1956  CA  CYS A 139      -8.289   0.653 -11.925  1.00 93.90           C
ATOM   1957  C   CYS A 139      -7.519   0.116 -13.133  1.00 93.90           C
ATOM   1958  O   CYS A 139      -8.065   0.027 -14.232  1.00 93.90           O
ATOM   1959  HA  CYS A 139      -9.356   0.451 -12.024  1.00 93.90           H
ATOM   1960  CB  CYS A 139      -8.125   2.167 -11.771  1.00 93.90           C
ATOM   1961 1HB  CYS A 139      -7.127   2.396 -11.397  1.00 93.90           H
ATOM   1962 2HB  CYS A 139      -8.221   2.652 -12.742  1.00 93.90           H
ATOM   1963  SG  CYS A 139      -9.388   2.819 -10.619  1.00 93.90           S
ATOM   1964  HG  CYS A 139      -8.803   2.380  -9.508  1.00 93.90           H
ATOM   1965  HN  CYS A 139      -7.349   0.500 -10.073  1.00 93.90           H
ATOM   1966  N   ILE A 140      -6.263  -0.228 -12.888  1.00 90.78           N
ATOM   1967  CA  ILE A 140      -5.424  -0.790 -13.933  1.00 90.78           C
ATOM   1968  C   ILE A 140      -6.056  -2.085 -14.448  1.00 90.78           C
ATOM   1969  O   ILE A 140      -6.098  -2.322 -15.654  1.00 90.78           O
ATOM   1970  HA  ILE A 140      -5.396  -0.070 -14.752  1.00 90.78           H
ATOM   1971  CB  ILE A 140      -3.989  -0.963 -13.433  1.00 90.78           C
ATOM   1972  HB  ILE A 140      -4.025  -1.417 -12.442  1.00 90.78           H
ATOM   1973  CG1 ILE A 140      -3.293   0.391 -13.284  1.00 90.78           C
ATOM   1974 1HG1 ILE A 140      -3.042   0.785 -14.269  1.00 90.78           H
ATOM   1975 2HG1 ILE A 140      -3.973   1.105 -12.820  1.00 90.78           H
ATOM   1976  CG2 ILE A 140      -3.204  -1.915 -14.337  1.00 90.78           C
ATOM   1977 1HG2 ILE A 140      -3.690  -2.890 -14.347  1.00 90.78           H
ATOM   1978 2HG2 ILE A 140      -3.174  -1.513 -15.350  1.00 90.78           H
ATOM   1979 3HG2 ILE A 140      -2.187  -2.020 -13.958  1.00 90.78           H
ATOM   1980  CD1 ILE A 140      -2.022   0.266 -12.441  1.00 90.78           C
ATOM   1981 1HD1 ILE A 140      -2.280  -0.105 -11.449  1.00 90.78           H
ATOM   1982 2HD1 ILE A 140      -1.335  -0.430 -12.921  1.00 90.78           H
ATOM   1983 3HD1 ILE A 140      -1.547   1.243 -12.351  1.00 90.78           H
ATOM   1984  HN  ILE A 140      -5.820  -0.129 -11.998  1.00 90.78           H
ATOM   1985  N   SER A 141      -6.532  -2.888 -13.508  1.00 89.43           N
ATOM   1986  CA  SER A 141      -7.109  -4.177 -13.848  1.00 89.43           C
ATOM   1987  C   SER A 141      -8.334  -3.983 -14.743  1.00 89.43           C
ATOM   1988  O   SER A 141      -8.544  -4.742 -15.688  1.00 89.43           O
ATOM   1989  HA  SER A 141      -6.325  -4.713 -14.383  1.00 89.43           H
ATOM   1990  CB  SER A 141      -7.491  -4.959 -12.589  1.00 89.43           C
ATOM   1991 1HB  SER A 141      -7.589  -6.016 -12.834  1.00 89.43           H
ATOM   1992 2HB  SER A 141      -6.690  -4.875 -11.854  1.00 89.43           H
ATOM   1993  OG  SER A 141      -8.709  -4.490 -12.018  1.00 89.43           O
ATOM   1994  HG  SER A 141      -8.535  -3.678 -11.460  1.00 89.43           H
ATOM   1995  HN  SER A 141      -6.528  -2.670 -12.532  1.00 89.43           H
ATOM   1996  N   VAL A 142      -9.112  -2.962 -14.415  1.00 90.75           N
ATOM   1997  CA  VAL A 142     -10.319  -2.668 -15.168  1.00 90.75           C
ATOM   1998  C   VAL A 142      -9.936  -2.178 -16.566  1.00 90.75           C
ATOM   1999  O   VAL A 142     -10.576  -2.542 -17.552  1.00 90.75           O
ATOM   2000  HA  VAL A 142     -10.882  -3.596 -15.263  1.00 90.75           H
ATOM   2001  CB  VAL A 142     -11.184  -1.666 -14.400  1.00 90.75           C
ATOM   2002  HB  VAL A 142     -10.595  -0.762 -14.247  1.00 90.75           H
ATOM   2003  CG1 VAL A 142     -12.428  -1.285 -15.206  1.00 90.75           C
ATOM   2004 1HG1 VAL A 142     -12.125  -0.833 -16.150  1.00 90.75           H
ATOM   2005 2HG1 VAL A 142     -13.020  -2.178 -15.404  1.00 90.75           H
ATOM   2006 3HG1 VAL A 142     -13.025  -0.572 -14.637  1.00 90.75           H
ATOM   2007  CG2 VAL A 142     -11.569  -2.215 -13.025  1.00 90.75           C
ATOM   2008 1HG2 VAL A 142     -12.131  -3.140 -13.147  1.00 90.75           H
ATOM   2009 2HG2 VAL A 142     -10.666  -2.412 -12.447  1.00 90.75           H
ATOM   2010 3HG2 VAL A 142     -12.183  -1.483 -12.500  1.00 90.75           H
ATOM   2011  HN  VAL A 142      -8.929  -2.343 -13.651  1.00 90.75           H
ATOM   2012  N   ASP A 143      -8.894  -1.361 -16.607  1.00 86.21           N
ATOM   2013  CA  ASP A 143      -8.438  -0.793 -17.864  1.00 86.21           C
ATOM   2014  C   ASP A 143      -8.019  -1.923 -18.807  1.00 86.21           C
ATOM   2015  O   ASP A 143      -8.340  -1.897 -19.994  1.00 86.21           O
ATOM   2016  HA  ASP A 143      -9.286  -0.224 -18.246  1.00 86.21           H
ATOM   2017  CB  ASP A 143      -7.227   0.117 -17.650  1.00 86.21           C
ATOM   2018 1HB  ASP A 143      -7.484   0.912 -16.950  1.00 86.21           H
ATOM   2019 2HB  ASP A 143      -6.414  -0.452 -17.200  1.00 86.21           H
ATOM   2020  CG  ASP A 143      -6.759   0.728 -18.973  1.00 86.21           C
ATOM   2021  OD1 ASP A 143      -7.590   1.413 -19.607  1.00 86.21           O
ATOM   2022  OD2 ASP A 143      -5.581   0.495 -19.319  1.00 86.21           O
ATOM   2023  HN  ASP A 143      -8.366  -1.087 -15.803  1.00 86.21           H
ATOM   2024  N   ARG A 144      -7.307  -2.888 -18.244  1.00 75.63           N
ATOM   2025  CA  ARG A 144      -6.815  -4.009 -19.026  1.00 75.63           C
ATOM   2026  C   ARG A 144      -7.985  -4.828 -19.575  1.00 75.63           C
ATOM   2027  O   ARG A 144      -7.957  -5.262 -20.725  1.00 75.63           O
ATOM   2028  HA  ARG A 144      -6.241  -3.554 -19.834  1.00 75.63           H
ATOM   2029  CB  ARG A 144      -5.917  -4.917 -18.183  1.00 75.63           C
ATOM   2030 1HB  ARG A 144      -6.431  -5.188 -17.261  1.00 75.63           H
ATOM   2031 2HB  ARG A 144      -5.720  -5.843 -18.723  1.00 75.63           H
ATOM   2032  CG  ARG A 144      -4.594  -4.223 -17.850  1.00 75.63           C
ATOM   2033 1HG  ARG A 144      -4.789  -3.317 -17.275  1.00 75.63           H
ATOM   2034 2HG  ARG A 144      -3.986  -4.874 -17.222  1.00 75.63           H
ATOM   2035  CD  ARG A 144      -3.824  -3.870 -19.124  1.00 75.63           C
ATOM   2036 1HD  ARG A 144      -3.625  -4.773 -19.701  1.00 75.63           H
ATOM   2037 2HD  ARG A 144      -4.428  -3.216 -19.754  1.00 75.63           H
ATOM   2038  NE  ARG A 144      -2.550  -3.202 -18.776  1.00 75.63           N
ATOM   2039  HE  ARG A 144      -2.324  -3.099 -17.808  1.00 75.63           H
ATOM   2040  CZ  ARG A 144      -1.682  -2.725 -19.679  1.00 75.63           C
ATOM   2041  NH1 ARG A 144      -1.934  -2.835 -20.990  1.00 75.63           N
ATOM   2042 1HH1 ARG A 144      -2.776  -3.275 -21.302  1.00 75.63           H
ATOM   2043 2HH1 ARG A 144      -1.281  -2.477 -21.657  1.00 75.63           H
ATOM   2044  NH2 ARG A 144      -0.556  -2.137 -19.250  1.00 75.63           N
ATOM   2045 1HH2 ARG A 144       0.102  -1.776 -19.910  1.00 75.63           H
ATOM   2046 2HH2 ARG A 144      -0.375  -2.059 -18.269  1.00 75.63           H
ATOM   2047  HN  ARG A 144      -7.067  -2.912 -17.273  1.00 75.63           H
ATOM   2048  N   TYR A 145      -8.985  -5.014 -18.726  1.00 87.25           N
ATOM   2049  CA  TYR A 145     -10.187  -5.723 -19.129  1.00 87.25           C
ATOM   2050  C   TYR A 145     -10.823  -5.069 -20.358  1.00 87.25           C
ATOM   2051  O   TYR A 145     -11.118  -5.744 -21.342  1.00 87.25           O
ATOM   2052  HA  TYR A 145      -9.907  -6.747 -19.377  1.00 87.25           H
ATOM   2053  CB  TYR A 145     -11.156  -5.616 -17.950  1.00 87.25           C
ATOM   2054 1HB  TYR A 145     -10.814  -6.272 -17.151  1.00 87.25           H
ATOM   2055 2HB  TYR A 145     -11.127  -4.598 -17.561  1.00 87.25           H
ATOM   2056  CG  TYR A 145     -12.603  -5.972 -18.299  1.00 87.25           C
ATOM   2057  CD1 TYR A 145     -13.554  -4.978 -18.395  1.00 87.25           C
ATOM   2058  HD1 TYR A 145     -13.276  -3.938 -18.223  1.00 87.25           H
ATOM   2059  CD2 TYR A 145     -12.955  -7.289 -18.517  1.00 87.25           C
ATOM   2060  HD2 TYR A 145     -12.203  -8.074 -18.441  1.00 87.25           H
ATOM   2061  CE1 TYR A 145     -14.916  -5.313 -18.723  1.00 87.25           C
ATOM   2062  HE1 TYR A 145     -15.677  -4.538 -18.803  1.00 87.25           H
ATOM   2063  CE2 TYR A 145     -14.316  -7.624 -18.845  1.00 87.25           C
ATOM   2064  HE2 TYR A 145     -14.609  -8.660 -19.020  1.00 87.25           H
ATOM   2065  CZ  TYR A 145     -15.230  -6.620 -18.932  1.00 87.25           C
ATOM   2066  OH  TYR A 145     -16.515  -6.937 -19.242  1.00 87.25           O
ATOM   2067  HH  TYR A 145     -16.602  -7.925 -19.374  1.00 87.25           H
ATOM   2068  HN  TYR A 145      -8.982  -4.691 -17.779  1.00 87.25           H
ATOM   2069  N   ILE A 146     -11.014  -3.761 -20.260  1.00 83.93           N
ATOM   2070  CA  ILE A 146     -11.679  -3.021 -21.318  1.00 83.93           C
ATOM   2071  C   ILE A 146     -10.846  -3.110 -22.598  1.00 83.93           C
ATOM   2072  O   ILE A 146     -11.393  -3.256 -23.690  1.00 83.93           O
ATOM   2073  HA  ILE A 146     -12.641  -3.501 -21.498  1.00 83.93           H
ATOM   2074  CB  ILE A 146     -11.967  -1.586 -20.870  1.00 83.93           C
ATOM   2075  HB  ILE A 146     -11.036  -1.150 -20.506  1.00 83.93           H
ATOM   2076  CG1 ILE A 146     -12.961  -1.564 -19.707  1.00 83.93           C
ATOM   2077 1HG1 ILE A 146     -13.954  -1.830 -20.069  1.00 83.93           H
ATOM   2078 2HG1 ILE A 146     -12.679  -2.314 -18.969  1.00 83.93           H
ATOM   2079  CG2 ILE A 146     -12.439  -0.729 -22.045  1.00 83.93           C
ATOM   2080 1HG2 ILE A 146     -11.666  -0.707 -22.813  1.00 83.93           H
ATOM   2081 2HG2 ILE A 146     -13.352  -1.154 -22.462  1.00 83.93           H
ATOM   2082 3HG2 ILE A 146     -12.636   0.286 -21.699  1.00 83.93           H
ATOM   2083  CD1 ILE A 146     -13.005  -0.183 -19.050  1.00 83.93           C
ATOM   2084 1HD1 ILE A 146     -12.015   0.069 -18.668  1.00 83.93           H
ATOM   2085 2HD1 ILE A 146     -13.310   0.560 -19.786  1.00 83.93           H
ATOM   2086 3HD1 ILE A 146     -13.719  -0.195 -18.227  1.00 83.93           H
ATOM   2087  HN  ILE A 146     -10.725  -3.211 -19.477  1.00 83.93           H
ATOM   2088  N   ALA A 147      -9.536  -3.018 -22.421  1.00 82.75           N
ATOM   2089  CA  ALA A 147      -8.630  -2.966 -23.555  1.00 82.75           C
ATOM   2090  C   ALA A 147      -8.717  -4.281 -24.333  1.00 82.75           C
ATOM   2091  O   ALA A 147      -8.560  -4.296 -25.553  1.00 82.75           O
ATOM   2092  HA  ALA A 147      -8.952  -2.150 -24.201  1.00 82.75           H
ATOM   2093  CB  ALA A 147      -7.211  -2.675 -23.062  1.00 82.75           C
ATOM   2094 1HB  ALA A 147      -7.197  -1.717 -22.542  1.00 82.75           H
ATOM   2095 2HB  ALA A 147      -6.894  -3.463 -22.380  1.00 82.75           H
ATOM   2096 3HB  ALA A 147      -6.531  -2.636 -23.913  1.00 82.75           H
ATOM   2097  HN  ALA A 147      -9.094  -2.980 -21.525  1.00 82.75           H
ATOM   2098  N   ILE A 148      -8.969  -5.353 -23.596  1.00 79.10           N
ATOM   2099  CA  ILE A 148      -8.910  -6.686 -24.169  1.00 79.10           C
ATOM   2100  C   ILE A 148     -10.309  -7.102 -24.628  1.00 79.10           C
ATOM   2101  O   ILE A 148     -10.491  -7.531 -25.766  1.00 79.10           O
ATOM   2102  HA  ILE A 148      -8.260  -6.638 -25.043  1.00 79.10           H
ATOM   2103  CB  ILE A 148      -8.269  -7.665 -23.183  1.00 79.10           C
ATOM   2104  HB  ILE A 148      -8.772  -7.560 -22.222  1.00 79.10           H
ATOM   2105  CG1 ILE A 148      -6.793  -7.332 -22.960  1.00 79.10           C
ATOM   2106 1HG1 ILE A 148      -6.232  -7.520 -23.875  1.00 79.10           H
ATOM   2107 2HG1 ILE A 148      -6.686  -6.271 -22.733  1.00 79.10           H
ATOM   2108  CG2 ILE A 148      -8.468  -9.112 -23.640  1.00 79.10           C
ATOM   2109 1HG2 ILE A 148      -9.534  -9.330 -23.706  1.00 79.10           H
ATOM   2110 2HG2 ILE A 148      -8.007  -9.250 -24.619  1.00 79.10           H
ATOM   2111 3HG2 ILE A 148      -8.003  -9.787 -22.921  1.00 79.10           H
ATOM   2112  CD1 ILE A 148      -6.210  -8.165 -21.817  1.00 79.10           C
ATOM   2113 1HD1 ILE A 148      -6.758  -7.955 -20.898  1.00 79.10           H
ATOM   2114 2HD1 ILE A 148      -6.296  -9.224 -22.058  1.00 79.10           H
ATOM   2115 3HD1 ILE A 148      -5.159  -7.908 -21.679  1.00 79.10           H
ATOM   2116  HN  ILE A 148      -9.209  -5.320 -22.626  1.00 79.10           H
ATOM   2117  N   ALA A 149     -11.261  -6.961 -23.718  1.00 78.52           N
ATOM   2118  CA  ALA A 149     -12.591  -7.506 -23.935  1.00 78.52           C
ATOM   2119  C   ALA A 149     -13.365  -6.587 -24.883  1.00 78.52           C
ATOM   2120  O   ALA A 149     -14.220  -7.047 -25.638  1.00 78.52           O
ATOM   2121  HA  ALA A 149     -12.476  -8.484 -24.404  1.00 78.52           H
ATOM   2122  CB  ALA A 149     -13.296  -7.684 -22.589  1.00 78.52           C
ATOM   2123 1HB  ALA A 149     -12.721  -8.368 -21.965  1.00 78.52           H
ATOM   2124 2HB  ALA A 149     -13.377  -6.717 -22.091  1.00 78.52           H
ATOM   2125 3HB  ALA A 149     -14.294  -8.092 -22.753  1.00 78.52           H
ATOM   2126  HN  ALA A 149     -11.137  -6.486 -22.847  1.00 78.52           H
ATOM   2127  N   GLN A 150     -13.038  -5.305 -24.811  1.00 69.08           N
ATOM   2128  CA  GLN A 150     -13.768  -4.303 -25.568  1.00 69.08           C
ATOM   2129  C   GLN A 150     -12.812  -3.512 -26.463  1.00 69.08           C
ATOM   2130  O   GLN A 150     -12.936  -2.294 -26.586  1.00 69.08           O
ATOM   2131  HA  GLN A 150     -14.473  -4.862 -26.183  1.00 69.08           H
ATOM   2132  CB  GLN A 150     -14.545  -3.371 -24.636  1.00 69.08           C
ATOM   2133 1HB  GLN A 150     -13.849  -2.814 -24.010  1.00 69.08           H
ATOM   2134 2HB  GLN A 150     -15.099  -2.640 -25.226  1.00 69.08           H
ATOM   2135  CG  GLN A 150     -15.513  -4.161 -23.753  1.00 69.08           C
ATOM   2136 1HG  GLN A 150     -16.101  -4.841 -24.370  1.00 69.08           H
ATOM   2137 2HG  GLN A 150     -14.951  -4.774 -23.049  1.00 69.08           H
ATOM   2138  CD  GLN A 150     -16.447  -3.222 -22.987  1.00 69.08           C
ATOM   2139  OE1 GLN A 150     -16.376  -2.009 -23.095  1.00 69.08           O
ATOM   2140  NE2 GLN A 150     -17.325  -3.849 -22.209  1.00 69.08           N
ATOM   2141 1HE2 GLN A 150     -17.331  -4.848 -22.165  1.00 69.08           H
ATOM   2142 2HE2 GLN A 150     -17.979  -3.321 -21.667  1.00 69.08           H
ATOM   2143  HN  GLN A 150     -12.290  -4.949 -24.251  1.00 69.08           H
ATOM   2144  N   ALA A 151     -11.879  -4.235 -27.064  1.00 69.85           N
ATOM   2145  CA  ALA A 151     -10.770  -3.601 -27.755  1.00 69.85           C
ATOM   2146  C   ALA A 151     -11.315  -2.590 -28.765  1.00 69.85           C
ATOM   2147  O   ALA A 151     -10.803  -1.477 -28.872  1.00 69.85           O
ATOM   2148  HA  ALA A 151     -10.173  -3.073 -27.011  1.00 69.85           H
ATOM   2149  CB  ALA A 151      -9.899  -4.673 -28.414  1.00 69.85           C
ATOM   2150 1HB  ALA A 151      -9.513  -5.348 -27.650  1.00 69.85           H
ATOM   2151 2HB  ALA A 151     -10.497  -5.238 -29.129  1.00 69.85           H
ATOM   2152 3HB  ALA A 151      -9.067  -4.197 -28.932  1.00 69.85           H
ATOM   2153  HN  ALA A 151     -11.874  -5.235 -27.083  1.00 69.85           H
ATOM   2154  N   MET A 152     -12.346  -3.014 -29.481  1.00 60.34           N
ATOM   2155  CA  MET A 152     -12.902  -2.199 -30.547  1.00 60.34           C
ATOM   2156  C   MET A 152     -13.410  -0.861 -30.006  1.00 60.34           C
ATOM   2157  O   MET A 152     -13.080   0.195 -30.543  1.00 60.34           O
ATOM   2158  HA  MET A 152     -12.082  -2.028 -31.245  1.00 60.34           H
ATOM   2159  CB  MET A 152     -14.055  -2.950 -31.216  1.00 60.34           C
ATOM   2160 1HB  MET A 152     -14.711  -3.371 -30.453  1.00 60.34           H
ATOM   2161 2HB  MET A 152     -14.655  -2.255 -31.803  1.00 60.34           H
ATOM   2162  CG  MET A 152     -13.531  -4.068 -32.119  1.00 60.34           C
ATOM   2163 1HG  MET A 152     -12.722  -3.692 -32.746  1.00 60.34           H
ATOM   2164 2HG  MET A 152     -13.115  -4.873 -31.512  1.00 60.34           H
ATOM   2165  SD  MET A 152     -14.851  -4.697 -33.142  1.00 60.34           S
ATOM   2166  CE  MET A 152     -13.950  -5.898 -34.108  1.00 60.34           C
ATOM   2167 1HE  MET A 152     -13.159  -5.396 -34.665  1.00 60.34           H
ATOM   2168 2HE  MET A 152     -13.511  -6.642 -33.444  1.00 60.34           H
ATOM   2169 3HE  MET A 152     -14.630  -6.388 -34.805  1.00 60.34           H
ATOM   2170  HN  MET A 152     -12.798  -3.895 -29.343  1.00 60.34           H
ATOM   2171  N   ARG A 153     -14.205  -0.949 -28.950  1.00 58.76           N
ATOM   2172  CA  ARG A 153     -14.794   0.238 -28.355  1.00 58.76           C
ATOM   2173  C   ARG A 153     -13.706   1.113 -27.728  1.00 58.76           C
ATOM   2174  O   ARG A 153     -13.828   2.337 -27.701  1.00 58.76           O
ATOM   2175  HA  ARG A 153     -15.282   0.752 -29.183  1.00 58.76           H
ATOM   2176  CB  ARG A 153     -15.820  -0.134 -27.282  1.00 58.76           C
ATOM   2177 1HB  ARG A 153     -15.422  -0.931 -26.654  1.00 58.76           H
ATOM   2178 2HB  ARG A 153     -16.000   0.723 -26.634  1.00 58.76           H
ATOM   2179  CG  ARG A 153     -17.136  -0.587 -27.917  1.00 58.76           C
ATOM   2180 1HG  ARG A 153     -17.468   0.155 -28.644  1.00 58.76           H
ATOM   2181 2HG  ARG A 153     -16.980  -1.518 -28.461  1.00 58.76           H
ATOM   2182  CD  ARG A 153     -18.218  -0.786 -26.853  1.00 58.76           C
ATOM   2183 1HD  ARG A 153     -17.936  -1.599 -26.184  1.00 58.76           H
ATOM   2184 2HD  ARG A 153     -18.309   0.112 -26.243  1.00 58.76           H
ATOM   2185  NE  ARG A 153     -19.514  -1.091 -27.500  1.00 58.76           N
ATOM   2186  HE  ARG A 153     -19.545  -1.113 -28.499  1.00 58.76           H
ATOM   2187  CZ  ARG A 153     -20.647  -1.340 -26.830  1.00 58.76           C
ATOM   2188  NH1 ARG A 153     -20.663  -1.325 -25.490  1.00 58.76           N
ATOM   2189 1HH1 ARG A 153     -19.825  -1.126 -24.983  1.00 58.76           H
ATOM   2190 2HH1 ARG A 153     -21.513  -1.512 -24.998  1.00 58.76           H
ATOM   2191  NH2 ARG A 153     -21.765  -1.605 -27.520  1.00 58.76           N
ATOM   2192 1HH2 ARG A 153     -22.619  -1.793 -27.036  1.00 58.76           H
ATOM   2193 2HH2 ARG A 153     -21.744  -1.615 -28.520  1.00 58.76           H
ATOM   2194  HN  ARG A 153     -14.447  -1.810 -28.502  1.00 58.76           H
ATOM   2195  N   ALA A 154     -12.667   0.451 -27.240  1.00 64.53           N
ATOM   2196  CA  ALA A 154     -11.606   1.143 -26.528  1.00 64.53           C
ATOM   2197  C   ALA A 154     -10.853   2.052 -27.502  1.00 64.53           C
ATOM   2198  O   ALA A 154     -10.361   3.110 -27.115  1.00 64.53           O
ATOM   2199  HA  ALA A 154     -12.070   1.758 -25.756  1.00 64.53           H
ATOM   2200  CB  ALA A 154     -10.688   0.119 -25.858  1.00 64.53           C
ATOM   2201 1HB  ALA A 154     -11.266  -0.481 -25.154  1.00 64.53           H
ATOM   2202 2HB  ALA A 154     -10.253  -0.530 -26.617  1.00 64.53           H
ATOM   2203 3HB  ALA A 154      -9.892   0.639 -25.324  1.00 64.53           H
ATOM   2204  HN  ALA A 154     -12.545  -0.538 -27.323  1.00 64.53           H
ATOM   2205  N   HIS A 155     -10.788   1.605 -28.748  1.00 59.26           N
ATOM   2206  CA  HIS A 155      -9.970   2.278 -29.743  1.00 59.26           C
ATOM   2207  C   HIS A 155     -10.657   3.574 -30.179  1.00 59.26           C
ATOM   2208  O   HIS A 155     -10.005   4.606 -30.331  1.00 59.26           O
ATOM   2209  HA  HIS A 155      -9.026   2.523 -29.257  1.00 59.26           H
ATOM   2210  CB  HIS A 155      -9.664   1.345 -30.916  1.00 59.26           C
ATOM   2211 1HB  HIS A 155      -9.658   0.316 -30.557  1.00 59.26           H
ATOM   2212 2HB  HIS A 155     -10.468   1.423 -31.648  1.00 59.26           H
ATOM   2213  CG  HIS A 155      -8.349   1.632 -31.601  1.00 59.26           C
ATOM   2214  ND1 HIS A 155      -8.157   2.725 -32.428  1.00 59.26           N
ATOM   2215  HD1 HIS A 155      -8.844   3.417 -32.652  1.00 59.26           H
ATOM   2216  CD2 HIS A 155      -7.163   0.958 -31.573  1.00 59.26           C
ATOM   2217  HD2 HIS A 155      -6.964   0.044 -31.014  1.00 59.26           H
ATOM   2218  CE1 HIS A 155      -6.909   2.700 -32.873  1.00 59.26           C
ATOM   2219  HE1 HIS A 155      -6.454   3.427 -33.545  1.00 59.26           H
ATOM   2220  NE2 HIS A 155      -6.295   1.603 -32.342  1.00 59.26           N
ATOM   2221  HN  HIS A 155     -11.279   0.799 -29.080  1.00 59.26           H
ATOM   2222  N   THR A 156     -11.965   3.478 -30.368  1.00 66.54           N
ATOM   2223  CA  THR A 156     -12.729   4.597 -30.894  1.00 66.54           C
ATOM   2224  C   THR A 156     -12.825   5.714 -29.852  1.00 66.54           C
ATOM   2225  O   THR A 156     -12.903   6.890 -30.204  1.00 66.54           O
ATOM   2226  HA  THR A 156     -12.195   5.005 -31.752  1.00 66.54           H
ATOM   2227  CB  THR A 156     -14.092   4.068 -31.345  1.00 66.54           C
ATOM   2228  HB  THR A 156     -14.832   4.868 -31.366  1.00 66.54           H
ATOM   2229  OG1 THR A 156     -14.366   3.000 -30.443  1.00 66.54           O
ATOM   2230  HG1 THR A 156     -15.317   2.705 -30.540  1.00 66.54           H
ATOM   2231  CG2 THR A 156     -14.033   3.392 -32.717  1.00 66.54           C
ATOM   2232 1HG2 THR A 156     -13.343   2.550 -32.677  1.00 66.54           H
ATOM   2233 2HG2 THR A 156     -13.688   4.110 -33.461  1.00 66.54           H
ATOM   2234 3HG2 THR A 156     -15.026   3.036 -32.989  1.00 66.54           H
ATOM   2235  HN  THR A 156     -12.500   2.657 -30.170  1.00 66.54           H
ATOM   2236  N   TRP A 157     -12.816   5.306 -28.592  1.00 61.65           N
ATOM   2237  CA  TRP A 157     -13.112   6.224 -27.506  1.00 61.65           C
ATOM   2238  C   TRP A 157     -11.800   6.544 -26.786  1.00 61.65           C
ATOM   2239  O   TRP A 157     -11.796   6.807 -25.584  1.00 61.65           O
ATOM   2240  HA  TRP A 157     -13.528   7.132 -27.942  1.00 61.65           H
ATOM   2241  CB  TRP A 157     -14.180   5.647 -26.575  1.00 61.65           C
ATOM   2242 1HB  TRP A 157     -13.875   4.647 -26.266  1.00 61.65           H
ATOM   2243 2HB  TRP A 157     -14.230   6.257 -25.673  1.00 61.65           H
ATOM   2244  CG  TRP A 157     -15.574   5.570 -27.199  1.00 61.65           C
ATOM   2245  CD1 TRP A 157     -15.939   4.951 -28.331  1.00 61.65           C
ATOM   2246  HD1 TRP A 157     -15.254   4.400 -28.976  1.00 61.65           H
ATOM   2247  CD2 TRP A 157     -16.784   6.160 -26.678  1.00 61.65           C
ATOM   2248  NE1 TRP A 157     -17.289   5.098 -28.576  1.00 61.65           N
ATOM   2249  HE1 TRP A 157     -17.793   4.728 -29.356  1.00 61.65           H
ATOM   2250  CE2 TRP A 157     -17.819   5.857 -27.539  1.00 61.65           C
ATOM   2251  CE3 TRP A 157     -16.996   6.924 -25.517  1.00 61.65           C
ATOM   2252  HE3 TRP A 157     -16.195   7.176 -24.821  1.00 61.65           H
ATOM   2253  CZ2 TRP A 157     -19.138   6.278 -27.330  1.00 61.65           C
ATOM   2254  HZ2 TRP A 157     -19.938   6.026 -28.025  1.00 61.65           H
ATOM   2255  CZ3 TRP A 157     -18.319   7.337 -25.323  1.00 61.65           C
ATOM   2256  HZ3 TRP A 157     -18.539   7.933 -24.437  1.00 61.65           H
ATOM   2257  CH2 TRP A 157     -19.373   7.041 -26.180  1.00 61.65           C
ATOM   2258  HH2 TRP A 157     -20.377   7.401 -25.957  1.00 61.65           H
ATOM   2259  HN  TRP A 157     -12.611   4.369 -28.309  1.00 61.65           H
ATOM   2260  N   ARG A 158     -10.719   6.511 -27.551  1.00 63.06           N
ATOM   2261  CA  ARG A 158      -9.390   6.628 -26.974  1.00 63.06           C
ATOM   2262  C   ARG A 158      -9.269   7.932 -26.183  1.00 63.06           C
ATOM   2263  O   ARG A 158      -8.767   7.936 -25.060  1.00 63.06           O
ATOM   2264  HA  ARG A 158      -9.293   5.762 -26.321  1.00 63.06           H
ATOM   2265  CB  ARG A 158      -8.314   6.597 -28.061  1.00 63.06           C
ATOM   2266 1HB  ARG A 158      -8.456   5.721 -28.694  1.00 63.06           H
ATOM   2267 2HB  ARG A 158      -8.414   7.473 -28.703  1.00 63.06           H
ATOM   2268  CG  ARG A 158      -6.914   6.567 -27.445  1.00 63.06           C
ATOM   2269 1HG  ARG A 158      -6.741   7.484 -26.881  1.00 63.06           H
ATOM   2270 2HG  ARG A 158      -6.841   5.740 -26.739  1.00 63.06           H
ATOM   2271  CD  ARG A 158      -5.842   6.418 -28.526  1.00 63.06           C
ATOM   2272 1HD  ARG A 158      -5.982   5.479 -29.062  1.00 63.06           H
ATOM   2273 2HD  ARG A 158      -5.938   7.220 -29.259  1.00 63.06           H
ATOM   2274  NE  ARG A 158      -4.495   6.453 -27.913  1.00 63.06           N
ATOM   2275  HE  ARG A 158      -4.429   6.676 -26.940  1.00 63.06           H
ATOM   2276  CZ  ARG A 158      -3.359   6.206 -28.579  1.00 63.06           C
ATOM   2277  NH1 ARG A 158      -3.389   5.903 -29.884  1.00 63.06           N
ATOM   2278 1HH1 ARG A 158      -4.263   5.860 -30.368  1.00 63.06           H
ATOM   2279 2HH1 ARG A 158      -2.536   5.720 -30.374  1.00 63.06           H
ATOM   2280  NH2 ARG A 158      -2.194   6.267 -27.921  1.00 63.06           N
ATOM   2281 1HH2 ARG A 158      -1.337   6.085 -28.404  1.00 63.06           H
ATOM   2282 2HH2 ARG A 158      -2.181   6.493 -26.947  1.00 63.06           H
ATOM   2283  HN  ARG A 158     -10.740   6.406 -28.545  1.00 63.06           H
ATOM   2284  N   GLU A 159      -9.737   9.007 -26.799  1.00 68.39           N
ATOM   2285  CA  GLU A 159      -9.607  10.327 -26.205  1.00 68.39           C
ATOM   2286  C   GLU A 159     -10.485  10.435 -24.956  1.00 68.39           C
ATOM   2287  O   GLU A 159     -10.037  10.920 -23.918  1.00 68.39           O
ATOM   2288  HA  GLU A 159      -8.557  10.417 -25.928  1.00 68.39           H
ATOM   2289  CB  GLU A 159      -9.955  11.421 -27.216  1.00 68.39           C
ATOM   2290 1HB  GLU A 159     -10.896  11.178 -27.710  1.00 68.39           H
ATOM   2291 2HB  GLU A 159      -9.967  12.390 -26.719  1.00 68.39           H
ATOM   2292  CG  GLU A 159      -8.892  11.511 -28.313  1.00 68.39           C
ATOM   2293 1HG  GLU A 159      -7.900  11.525 -27.863  1.00 68.39           H
ATOM   2294 2HG  GLU A 159      -8.942  10.626 -28.947  1.00 68.39           H
ATOM   2295  CD  GLU A 159      -9.089  12.767 -29.165  1.00 68.39           C
ATOM   2296  OE1 GLU A 159      -8.113  13.150 -29.845  1.00 68.39           O
ATOM   2297  OE2 GLU A 159     -10.212  13.314 -29.117  1.00 68.39           O
ATOM   2298  HN  GLU A 159     -10.197   8.987 -27.687  1.00 68.39           H
ATOM   2299  N   LYS A 160     -11.720   9.976 -25.098  1.00 72.34           N
ATOM   2300  CA  LYS A 160     -12.669  10.028 -23.999  1.00 72.34           C
ATOM   2301  C   LYS A 160     -12.111   9.241 -22.812  1.00 72.34           C
ATOM   2302  O   LYS A 160     -12.223   9.676 -21.667  1.00 72.34           O
ATOM   2303  HA  LYS A 160     -12.769  11.073 -23.704  1.00 72.34           H
ATOM   2304  CB  LYS A 160     -14.048   9.553 -24.459  1.00 72.34           C
ATOM   2305 1HB  LYS A 160     -13.958   8.583 -24.949  1.00 72.34           H
ATOM   2306 2HB  LYS A 160     -14.696   9.414 -23.594  1.00 72.34           H
ATOM   2307  CG  LYS A 160     -14.682  10.559 -25.422  1.00 72.34           C
ATOM   2308 1HG  LYS A 160     -14.586  11.566 -25.016  1.00 72.34           H
ATOM   2309 2HG  LYS A 160     -14.147  10.546 -26.372  1.00 72.34           H
ATOM   2310  CD  LYS A 160     -16.159  10.237 -25.658  1.00 72.34           C
ATOM   2311 1HD  LYS A 160     -16.257   9.220 -26.037  1.00 72.34           H
ATOM   2312 2HD  LYS A 160     -16.699  10.277 -24.712  1.00 72.34           H
ATOM   2313  CE  LYS A 160     -16.783  11.220 -26.650  1.00 72.34           C
ATOM   2314 1HE  LYS A 160     -16.706  12.235 -26.263  1.00 72.34           H
ATOM   2315 2HE  LYS A 160     -16.233  11.195 -27.591  1.00 72.34           H
ATOM   2316  NZ  LYS A 160     -18.204  10.881 -26.891  1.00 72.34           N
ATOM   2317 1HZ  LYS A 160     -18.606  11.552 -27.536  1.00 72.34           H
ATOM   2318 2HZ  LYS A 160     -18.267   9.951 -27.288  1.00 72.34           H
ATOM   2319 3HZ  LYS A 160     -18.711  10.909 -26.013  1.00 72.34           H
ATOM   2320  HN  LYS A 160     -12.073   9.574 -25.943  1.00 72.34           H
ATOM   2321  N   ARG A 161     -11.523   8.096 -23.126  1.00 71.09           N
ATOM   2322  CA  ARG A 161     -10.965   7.235 -22.097  1.00 71.09           C
ATOM   2323  C   ARG A 161      -9.865   7.971 -21.329  1.00 71.09           C
ATOM   2324  O   ARG A 161      -9.717   7.787 -20.121  1.00 71.09           O
ATOM   2325  HA  ARG A 161     -11.806   6.996 -21.446  1.00 71.09           H
ATOM   2326  CB  ARG A 161     -10.385   5.956 -22.704  1.00 71.09           C
ATOM   2327 1HB  ARG A 161      -9.760   6.207 -23.562  1.00 71.09           H
ATOM   2328 2HB  ARG A 161      -9.742   5.462 -21.976  1.00 71.09           H
ATOM   2329  CG  ARG A 161     -11.498   5.002 -23.139  1.00 71.09           C
ATOM   2330 1HG  ARG A 161     -12.157   4.797 -22.296  1.00 71.09           H
ATOM   2331 2HG  ARG A 161     -12.106   5.474 -23.911  1.00 71.09           H
ATOM   2332  CD  ARG A 161     -10.919   3.689 -23.671  1.00 71.09           C
ATOM   2333 1HD  ARG A 161     -11.699   3.112 -24.167  1.00 71.09           H
ATOM   2334 2HD  ARG A 161     -10.152   3.896 -24.417  1.00 71.09           H
ATOM   2335  NE  ARG A 161     -10.341   2.904 -22.557  1.00 71.09           N
ATOM   2336  HE  ARG A 161     -10.580   3.169 -21.623  1.00 71.09           H
ATOM   2337  CZ  ARG A 161      -9.517   1.859 -22.723  1.00 71.09           C
ATOM   2338  NH1 ARG A 161      -9.164   1.460 -23.952  1.00 71.09           N
ATOM   2339 1HH1 ARG A 161      -9.515   1.942 -24.755  1.00 71.09           H
ATOM   2340 2HH1 ARG A 161      -8.549   0.680 -24.067  1.00 71.09           H
ATOM   2341  NH2 ARG A 161      -9.053   1.221 -21.640  1.00 71.09           N
ATOM   2342 1HH2 ARG A 161      -8.438   0.440 -21.746  1.00 71.09           H
ATOM   2343 2HH2 ARG A 161      -9.322   1.525 -20.726  1.00 71.09           H
ATOM   2344  HN  ARG A 161     -11.426   7.755 -24.061  1.00 71.09           H
ATOM   2345  N   LEU A 162      -9.121   8.788 -22.060  1.00 82.98           N
ATOM   2346  CA  LEU A 162      -8.036   9.547 -21.464  1.00 82.98           C
ATOM   2347  C   LEU A 162      -8.613  10.573 -20.486  1.00 82.98           C
ATOM   2348  O   LEU A 162      -8.067  10.779 -19.403  1.00 82.98           O
ATOM   2349  HA  LEU A 162      -7.416   8.847 -20.903  1.00 82.98           H
ATOM   2350  CB  LEU A 162      -7.153  10.163 -22.551  1.00 82.98           C
ATOM   2351 1HB  LEU A 162      -6.805   9.364 -23.205  1.00 82.98           H
ATOM   2352 2HB  LEU A 162      -7.768  10.827 -23.158  1.00 82.98           H
ATOM   2353  CG  LEU A 162      -5.935  10.949 -22.060  1.00 82.98           C
ATOM   2354  HG  LEU A 162      -6.277  11.699 -21.347  1.00 82.98           H
ATOM   2355  CD1 LEU A 162      -4.955  10.036 -21.321  1.00 82.98           C
ATOM   2356 1HD1 LEU A 162      -5.452   9.589 -20.460  1.00 82.98           H
ATOM   2357 2HD1 LEU A 162      -4.615   9.248 -21.993  1.00 82.98           H
ATOM   2358 3HD1 LEU A 162      -4.099  10.620 -20.983  1.00 82.98           H
ATOM   2359  CD2 LEU A 162      -5.263  11.696 -23.214  1.00 82.98           C
ATOM   2360 1HD2 LEU A 162      -4.937  10.981 -23.969  1.00 82.98           H
ATOM   2361 2HD2 LEU A 162      -5.974  12.394 -23.657  1.00 82.98           H
ATOM   2362 3HD2 LEU A 162      -4.401  12.246 -22.837  1.00 82.98           H
ATOM   2363  HN  LEU A 162      -9.251   8.934 -23.041  1.00 82.98           H
ATOM   2364  N   LEU A 163      -9.710  11.188 -20.903  1.00 84.38           N
ATOM   2365  CA  LEU A 163     -10.369  12.185 -20.077  1.00 84.38           C
ATOM   2366  C   LEU A 163     -10.866  11.526 -18.788  1.00 84.38           C
ATOM   2367  O   LEU A 163     -10.605  12.021 -17.693  1.00 84.38           O
ATOM   2368  HA  LEU A 163      -9.624  12.937 -19.815  1.00 84.38           H
ATOM   2369  CB  LEU A 163     -11.470  12.895 -20.868  1.00 84.38           C
ATOM   2370 1HB  LEU A 163     -11.035  13.282 -21.789  1.00 84.38           H
ATOM   2371 2HB  LEU A 163     -12.217  12.155 -21.155  1.00 84.38           H
ATOM   2372  CG  LEU A 163     -12.178  14.044 -20.148  1.00 84.38           C
ATOM   2373  HG  LEU A 163     -12.536  13.676 -19.187  1.00 84.38           H
ATOM   2374  CD1 LEU A 163     -11.209  15.192 -19.861  1.00 84.38           C
ATOM   2375 1HD1 LEU A 163     -10.397  14.832 -19.229  1.00 84.38           H
ATOM   2376 2HD1 LEU A 163     -10.800  15.566 -20.799  1.00 84.38           H
ATOM   2377 3HD1 LEU A 163     -11.738  15.995 -19.349  1.00 84.38           H
ATOM   2378  CD2 LEU A 163     -13.403  14.512 -20.937  1.00 84.38           C
ATOM   2379 1HD2 LEU A 163     -13.090  14.857 -21.923  1.00 84.38           H
ATOM   2380 2HD2 LEU A 163     -14.103  13.684 -21.047  1.00 84.38           H
ATOM   2381 3HD2 LEU A 163     -13.888  15.329 -20.403  1.00 84.38           H
ATOM   2382  HN  LEU A 163     -10.146  11.016 -21.786  1.00 84.38           H
ATOM   2383  N   TYR A 164     -11.572  10.418 -18.962  1.00 78.13           N
ATOM   2384  CA  TYR A 164     -12.115   9.691 -17.828  1.00 78.13           C
ATOM   2385  C   TYR A 164     -11.001   9.233 -16.885  1.00 78.13           C
ATOM   2386  O   TYR A 164     -11.178   9.219 -15.668  1.00 78.13           O
ATOM   2387  HA  TYR A 164     -12.784  10.361 -17.288  1.00 78.13           H
ATOM   2388  CB  TYR A 164     -12.813   8.460 -18.410  1.00 78.13           C
ATOM   2389 1HB  TYR A 164     -12.186   8.039 -19.197  1.00 78.13           H
ATOM   2390 2HB  TYR A 164     -12.900   7.702 -17.632  1.00 78.13           H
ATOM   2391  CG  TYR A 164     -14.202   8.745 -18.983  1.00 78.13           C
ATOM   2392  CD1 TYR A 164     -15.184   9.282 -18.176  1.00 78.13           C
ATOM   2393  HD1 TYR A 164     -14.970   9.504 -17.131  1.00 78.13           H
ATOM   2394  CD2 TYR A 164     -14.474   8.465 -20.307  1.00 78.13           C
ATOM   2395  HD2 TYR A 164     -13.698   8.041 -20.945  1.00 78.13           H
ATOM   2396  CE1 TYR A 164     -16.492   9.551 -18.715  1.00 78.13           C
ATOM   2397  HE1 TYR A 164     -17.277   9.975 -18.089  1.00 78.13           H
ATOM   2398  CE2 TYR A 164     -15.782   8.733 -20.846  1.00 78.13           C
ATOM   2399  HE2 TYR A 164     -16.010   8.517 -21.890  1.00 78.13           H
ATOM   2400  CZ  TYR A 164     -16.727   9.263 -20.024  1.00 78.13           C
ATOM   2401  OH  TYR A 164     -17.962   9.516 -20.533  1.00 78.13           O
ATOM   2402  HH  TYR A 164     -18.547   9.918 -19.828  1.00 78.13           H
ATOM   2403  HN  TYR A 164     -11.773  10.018 -19.856  1.00 78.13           H
ATOM   2404  N   SER A 165      -9.876   8.869 -17.484  1.00 88.70           N
ATOM   2405  CA  SER A 165      -8.742   8.383 -16.715  1.00 88.70           C
ATOM   2406  C   SER A 165      -8.231   9.484 -15.783  1.00 88.70           C
ATOM   2407  O   SER A 165      -7.788   9.205 -14.671  1.00 88.70           O
ATOM   2408  HA  SER A 165      -9.124   7.541 -16.138  1.00 88.70           H
ATOM   2409  CB  SER A 165      -7.618   7.902 -17.635  1.00 88.70           C
ATOM   2410 1HB  SER A 165      -6.881   7.353 -17.049  1.00 88.70           H
ATOM   2411 2HB  SER A 165      -8.024   7.207 -18.370  1.00 88.70           H
ATOM   2412  OG  SER A 165      -6.979   8.984 -18.307  1.00 88.70           O
ATOM   2413  HG  SER A 165      -7.655   9.675 -18.562  1.00 88.70           H
ATOM   2414  HN  SER A 165      -9.732   8.902 -18.473  1.00 88.70           H
ATOM   2415  N   LYS A 166      -8.311  10.713 -16.272  1.00 85.52           N
ATOM   2416  CA  LYS A 166      -7.910  11.862 -15.479  1.00 85.52           C
ATOM   2417  C   LYS A 166      -8.852  12.004 -14.281  1.00 85.52           C
ATOM   2418  O   LYS A 166      -8.402  12.166 -13.149  1.00 85.52           O
ATOM   2419  HA  LYS A 166      -6.905  11.666 -15.105  1.00 85.52           H
ATOM   2420  CB  LYS A 166      -7.832  13.116 -16.352  1.00 85.52           C
ATOM   2421 1HB  LYS A 166      -8.749  13.217 -16.933  1.00 85.52           H
ATOM   2422 2HB  LYS A 166      -7.758  14.000 -15.719  1.00 85.52           H
ATOM   2423  CG  LYS A 166      -6.629  13.054 -17.295  1.00 85.52           C
ATOM   2424 1HG  LYS A 166      -5.713  12.947 -16.715  1.00 85.52           H
ATOM   2425 2HG  LYS A 166      -6.707  12.173 -17.932  1.00 85.52           H
ATOM   2426  CD  LYS A 166      -6.547  14.311 -18.162  1.00 85.52           C
ATOM   2427 1HD  LYS A 166      -7.452  14.404 -18.762  1.00 85.52           H
ATOM   2428 2HD  LYS A 166      -6.495  15.194 -17.525  1.00 85.52           H
ATOM   2429  CE  LYS A 166      -5.323  14.266 -19.080  1.00 85.52           C
ATOM   2430 1HE  LYS A 166      -4.423  14.106 -18.487  1.00 85.52           H
ATOM   2431 2HE  LYS A 166      -5.407  13.423 -19.766  1.00 85.52           H
ATOM   2432  NZ  LYS A 166      -5.202  15.526 -19.846  1.00 85.52           N
ATOM   2433 1HZ  LYS A 166      -4.396  15.474 -20.458  1.00 85.52           H
ATOM   2434 2HZ  LYS A 166      -6.039  15.666 -20.401  1.00 85.52           H
ATOM   2435 3HZ  LYS A 166      -5.090  16.303 -19.204  1.00 85.52           H
ATOM   2436  HN  LYS A 166      -8.642  10.929 -17.191  1.00 85.52           H
ATOM   2437  N   MET A 167     -10.143  11.936 -14.574  1.00 86.50           N
ATOM   2438  CA  MET A 167     -11.153  12.114 -13.545  1.00 86.50           C
ATOM   2439  C   MET A 167     -11.043  11.026 -12.475  1.00 86.50           C
ATOM   2440  O   MET A 167     -11.119  11.313 -11.281  1.00 86.50           O
ATOM   2441  HA  MET A 167     -10.953  13.090 -13.102  1.00 86.50           H
ATOM   2442  CB  MET A 167     -12.544  12.066 -14.181  1.00 86.50           C
ATOM   2443 1HB  MET A 167     -12.676  11.119 -14.704  1.00 86.50           H
ATOM   2444 2HB  MET A 167     -13.305  12.109 -13.402  1.00 86.50           H
ATOM   2445  CG  MET A 167     -12.740  13.227 -15.158  1.00 86.50           C
ATOM   2446 1HG  MET A 167     -12.615  14.176 -14.638  1.00 86.50           H
ATOM   2447 2HG  MET A 167     -11.979  13.188 -15.938  1.00 86.50           H
ATOM   2448  SD  MET A 167     -14.366  13.142 -15.888  1.00 86.50           S
ATOM   2449  CE  MET A 167     -15.340  13.822 -14.556  1.00 86.50           C
ATOM   2450 1HE  MET A 167     -15.221  13.203 -13.667  1.00 86.50           H
ATOM   2451 2HE  MET A 167     -15.004  14.836 -14.341  1.00 86.50           H
ATOM   2452 3HE  MET A 167     -16.391  13.841 -14.847  1.00 86.50           H
ATOM   2453  HN  MET A 167     -10.500  11.765 -15.492  1.00 86.50           H
ATOM   2454  N   VAL A 168     -10.866   9.798 -12.941  1.00 93.73           N
ATOM   2455  CA  VAL A 168     -10.790   8.660 -12.041  1.00 93.73           C
ATOM   2456  C   VAL A 168      -9.594   8.835 -11.103  1.00 93.73           C
ATOM   2457  O   VAL A 168      -9.699   8.585  -9.903  1.00 93.73           O
ATOM   2458  HA  VAL A 168     -11.703   8.649 -11.446  1.00 93.73           H
ATOM   2459  CB  VAL A 168     -10.733   7.360 -12.846  1.00 93.73           C
ATOM   2460  HB  VAL A 168      -9.927   7.451 -13.574  1.00 93.73           H
ATOM   2461  CG1 VAL A 168     -10.415   6.168 -11.940  1.00 93.73           C
ATOM   2462 1HG1 VAL A 168      -9.450   6.324 -11.459  1.00 93.73           H
ATOM   2463 2HG1 VAL A 168     -11.190   6.074 -11.179  1.00 93.73           H
ATOM   2464 3HG1 VAL A 168     -10.381   5.257 -12.537  1.00 93.73           H
ATOM   2465  CG2 VAL A 168     -12.036   7.133 -13.614  1.00 93.73           C
ATOM   2466 1HG2 VAL A 168     -12.867   7.072 -12.911  1.00 93.73           H
ATOM   2467 2HG2 VAL A 168     -12.202   7.962 -14.301  1.00 93.73           H
ATOM   2468 3HG2 VAL A 168     -11.969   6.202 -14.177  1.00 93.73           H
ATOM   2469  HN  VAL A 168     -10.775   9.576 -13.912  1.00 93.73           H
ATOM   2470  N   CYS A 169      -8.484   9.264 -11.686  1.00 94.94           N
ATOM   2471  CA  CYS A 169      -7.268   9.473 -10.918  1.00 94.94           C
ATOM   2472  C   CYS A 169      -7.560  10.508  -9.829  1.00 94.94           C
ATOM   2473  O   CYS A 169      -7.227  10.299  -8.664  1.00 94.94           O
ATOM   2474  HA  CYS A 169      -7.007   8.511 -10.477  1.00 94.94           H
ATOM   2475  CB  CYS A 169      -6.101   9.898 -11.811  1.00 94.94           C
ATOM   2476 1HB  CYS A 169      -6.411  10.710 -12.467  1.00 94.94           H
ATOM   2477 2HB  CYS A 169      -5.283  10.278 -11.198  1.00 94.94           H
ATOM   2478  SG  CYS A 169      -5.525   8.475 -12.807  1.00 94.94           S
ATOM   2479  HG  CYS A 169      -6.514   8.518 -13.695  1.00 94.94           H
ATOM   2480  HN  CYS A 169      -8.407   9.467 -12.662  1.00 94.94           H
ATOM   2481  N   PHE A 170      -8.179  11.603 -10.248  1.00 93.95           N
ATOM   2482  CA  PHE A 170      -8.492  12.684  -9.330  1.00 93.95           C
ATOM   2483  C   PHE A 170      -9.383  12.192  -8.187  1.00 93.95           C
ATOM   2484  O   PHE A 170      -9.133  12.500  -7.023  1.00 93.95           O
ATOM   2485  HA  PHE A 170      -7.548  13.045  -8.922  1.00 93.95           H
ATOM   2486  CB  PHE A 170      -9.249  13.746 -10.130  1.00 93.95           C
ATOM   2487 1HB  PHE A 170      -8.637  14.050 -10.980  1.00 93.95           H
ATOM   2488 2HB  PHE A 170     -10.158  13.302 -10.534  1.00 93.95           H
ATOM   2489  CG  PHE A 170      -9.622  14.988  -9.318  1.00 93.95           C
ATOM   2490  CD1 PHE A 170     -10.895  15.148  -8.867  1.00 93.95           C
ATOM   2491  HD1 PHE A 170     -11.649  14.391  -9.083  1.00 93.95           H
ATOM   2492  CD2 PHE A 170      -8.681  15.932  -9.048  1.00 93.95           C
ATOM   2493  HD2 PHE A 170      -7.661  15.804  -9.410  1.00 93.95           H
ATOM   2494  CE1 PHE A 170     -11.242  16.300  -8.113  1.00 93.95           C
ATOM   2495  HE1 PHE A 170     -12.262  16.429  -7.752  1.00 93.95           H
ATOM   2496  CE2 PHE A 170      -9.028  17.085  -8.295  1.00 93.95           C
ATOM   2497  HE2 PHE A 170      -8.274  17.842  -8.079  1.00 93.95           H
ATOM   2498  CZ  PHE A 170     -10.301  17.245  -7.843  1.00 93.95           C
ATOM   2499  HZ  PHE A 170     -10.567  18.129  -7.265  1.00 93.95           H
ATOM   2500  HN  PHE A 170      -8.464  11.756 -11.194  1.00 93.95           H
ATOM   2501  N   THR A 171     -10.405  11.435  -8.560  1.00 93.46           N
ATOM   2502  CA  THR A 171     -11.347  10.916  -7.584  1.00 93.46           C
ATOM   2503  C   THR A 171     -10.622  10.052  -6.549  1.00 93.46           C
ATOM   2504  O   THR A 171     -10.944  10.097  -5.363  1.00 93.46           O
ATOM   2505  HA  THR A 171     -11.785  11.758  -7.047  1.00 93.46           H
ATOM   2506  CB  THR A 171     -12.445  10.165  -8.339  1.00 93.46           C
ATOM   2507  HB  THR A 171     -12.052   9.257  -8.797  1.00 93.46           H
ATOM   2508  OG1 THR A 171     -12.968  11.133  -9.245  1.00 93.46           O
ATOM   2509  HG1 THR A 171     -12.481  11.084 -10.117  1.00 93.46           H
ATOM   2510  CG2 THR A 171     -13.635   9.811  -7.444  1.00 93.46           C
ATOM   2511 1HG2 THR A 171     -14.070  10.725  -7.040  1.00 93.46           H
ATOM   2512 2HG2 THR A 171     -13.297   9.176  -6.625  1.00 93.46           H
ATOM   2513 3HG2 THR A 171     -14.385   9.280  -8.030  1.00 93.46           H
ATOM   2514  HN  THR A 171     -10.593  11.177  -9.508  1.00 93.46           H
ATOM   2515  N   ILE A 172      -9.657   9.287  -7.037  1.00 94.35           N
ATOM   2516  CA  ILE A 172      -8.912   8.383  -6.177  1.00 94.35           C
ATOM   2517  C   ILE A 172      -8.134   9.196  -5.140  1.00 94.35           C
ATOM   2518  O   ILE A 172      -8.144   8.868  -3.955  1.00 94.35           O
ATOM   2519  HA  ILE A 172      -9.637   7.759  -5.653  1.00 94.35           H
ATOM   2520  CB  ILE A 172      -8.033   7.450  -7.013  1.00 94.35           C
ATOM   2521  HB  ILE A 172      -7.540   8.045  -7.783  1.00 94.35           H
ATOM   2522  CG1 ILE A 172      -8.879   6.395  -7.729  1.00 94.35           C
ATOM   2523 1HG1 ILE A 172      -9.272   5.685  -7.002  1.00 94.35           H
ATOM   2524 2HG1 ILE A 172      -9.735   6.872  -8.205  1.00 94.35           H
ATOM   2525  CG2 ILE A 172      -6.934   6.819  -6.156  1.00 94.35           C
ATOM   2526 1HG2 ILE A 172      -6.307   7.604  -5.733  1.00 94.35           H
ATOM   2527 2HG2 ILE A 172      -7.387   6.242  -5.350  1.00 94.35           H
ATOM   2528 3HG2 ILE A 172      -6.323   6.161  -6.775  1.00 94.35           H
ATOM   2529  CD1 ILE A 172      -8.052   5.651  -8.780  1.00 94.35           C
ATOM   2530 1HD1 ILE A 172      -7.680   6.361  -9.519  1.00 94.35           H
ATOM   2531 2HD1 ILE A 172      -7.211   5.156  -8.297  1.00 94.35           H
ATOM   2532 3HD1 ILE A 172      -8.677   4.907  -9.274  1.00 94.35           H
ATOM   2533  HN  ILE A 172      -9.382   9.278  -7.998  1.00 94.35           H
ATOM   2534  N   TRP A 173      -7.479  10.240  -5.625  1.00 93.20           N
ATOM   2535  CA  TRP A 173      -6.626  11.050  -4.772  1.00 93.20           C
ATOM   2536  C   TRP A 173      -7.506  11.696  -3.700  1.00 93.20           C
ATOM   2537  O   TRP A 173      -7.143  11.718  -2.525  1.00 93.20           O
ATOM   2538  HA  TRP A 173      -5.896  10.388  -4.307  1.00 93.20           H
ATOM   2539  CB  TRP A 173      -5.839  12.072  -5.596  1.00 93.20           C
ATOM   2540 1HB  TRP A 173      -6.510  12.534  -6.320  1.00 93.20           H
ATOM   2541 2HB  TRP A 173      -5.491  12.865  -4.934  1.00 93.20           H
ATOM   2542  CG  TRP A 173      -4.638  11.482  -6.337  1.00 93.20           C
ATOM   2543  CD1 TRP A 173      -4.484  11.317  -7.658  1.00 93.20           C
ATOM   2544  HD1 TRP A 173      -5.230  11.596  -8.402  1.00 93.20           H
ATOM   2545  CD2 TRP A 173      -3.422  10.983  -5.743  1.00 93.20           C
ATOM   2546  NE1 TRP A 173      -3.262  10.750  -7.958  1.00 93.20           N
ATOM   2547  HE1 TRP A 173      -2.920  10.531  -8.871  1.00 93.20           H
ATOM   2548  CE2 TRP A 173      -2.596  10.540  -6.757  1.00 93.20           C
ATOM   2549  CE3 TRP A 173      -3.032  10.907  -4.395  1.00 93.20           C
ATOM   2550  HE3 TRP A 173      -3.666  11.250  -3.577  1.00 93.20           H
ATOM   2551  CZ2 TRP A 173      -1.328   9.991  -6.528  1.00 93.20           C
ATOM   2552  HZ2 TRP A 173      -0.695   9.648  -7.346  1.00 93.20           H
ATOM   2553  CZ3 TRP A 173      -1.763  10.356  -4.183  1.00 93.20           C
ATOM   2554  HZ3 TRP A 173      -1.411  10.274  -3.154  1.00 93.20           H
ATOM   2555  CH2 TRP A 173      -0.919   9.905  -5.192  1.00 93.20           C
ATOM   2556  HH2 TRP A 173       0.057   9.488  -4.944  1.00 93.20           H
ATOM   2557  HN  TRP A 173      -7.524  10.535  -6.580  1.00 93.20           H
ATOM   2558  N   VAL A 174      -8.645  12.206  -4.143  1.00 95.85           N
ATOM   2559  CA  VAL A 174      -9.567  12.875  -3.241  1.00 95.85           C
ATOM   2560  C   VAL A 174     -10.048  11.882  -2.181  1.00 95.85           C
ATOM   2561  O   VAL A 174     -10.081  12.203  -0.994  1.00 95.85           O
ATOM   2562  HA  VAL A 174      -9.019  13.677  -2.746  1.00 95.85           H
ATOM   2563  CB  VAL A 174     -10.713  13.504  -4.035  1.00 95.85           C
ATOM   2564  HB  VAL A 174     -11.156  12.726  -4.657  1.00 95.85           H
ATOM   2565  CG1 VAL A 174     -11.802  14.035  -3.100  1.00 95.85           C
ATOM   2566 1HG1 VAL A 174     -12.199  13.214  -2.503  1.00 95.85           H
ATOM   2567 2HG1 VAL A 174     -11.377  14.792  -2.441  1.00 95.85           H
ATOM   2568 3HG1 VAL A 174     -12.604  14.476  -3.691  1.00 95.85           H
ATOM   2569  CG2 VAL A 174     -10.198  14.609  -4.960  1.00 95.85           C
ATOM   2570 1HG2 VAL A 174      -9.718  15.386  -4.365  1.00 95.85           H
ATOM   2571 2HG2 VAL A 174      -9.476  14.189  -5.661  1.00 95.85           H
ATOM   2572 3HG2 VAL A 174     -11.034  15.039  -5.513  1.00 95.85           H
ATOM   2573  HN  VAL A 174      -8.942  12.168  -5.098  1.00 95.85           H
ATOM   2574  N   LEU A 175     -10.409  10.696  -2.649  1.00 91.20           N
ATOM   2575  CA  LEU A 175     -10.949   9.676  -1.765  1.00 91.20           C
ATOM   2576  C   LEU A 175      -9.898   9.307  -0.717  1.00 91.20           C
ATOM   2577  O   LEU A 175     -10.203   9.226   0.472  1.00 91.20           O
ATOM   2578  HA  LEU A 175     -11.809  10.109  -1.254  1.00 91.20           H
ATOM   2579  CB  LEU A 175     -11.458   8.481  -2.574  1.00 91.20           C
ATOM   2580 1HB  LEU A 175     -12.213   8.837  -3.275  1.00 91.20           H
ATOM   2581 2HB  LEU A 175     -10.631   8.091  -3.167  1.00 91.20           H
ATOM   2582  CG  LEU A 175     -12.056   7.329  -1.764  1.00 91.20           C
ATOM   2583  HG  LEU A 175     -11.319   7.011  -1.027  1.00 91.20           H
ATOM   2584  CD1 LEU A 175     -13.297   7.786  -0.995  1.00 91.20           C
ATOM   2585 1HD1 LEU A 175     -13.025   8.590  -0.311  1.00 91.20           H
ATOM   2586 2HD1 LEU A 175     -14.048   8.147  -1.698  1.00 91.20           H
ATOM   2587 3HD1 LEU A 175     -13.702   6.948  -0.428  1.00 91.20           H
ATOM   2588  CD2 LEU A 175     -12.349   6.124  -2.660  1.00 91.20           C
ATOM   2589 1HD2 LEU A 175     -13.058   6.411  -3.436  1.00 91.20           H
ATOM   2590 2HD2 LEU A 175     -11.423   5.782  -3.123  1.00 91.20           H
ATOM   2591 3HD2 LEU A 175     -12.773   5.319  -2.059  1.00 91.20           H
ATOM   2592  HN  LEU A 175     -10.339  10.428  -3.609  1.00 91.20           H
ATOM   2593  N   ALA A 176      -8.681   9.093  -1.196  1.00 95.61           N
ATOM   2594  CA  ALA A 176      -7.602   8.653  -0.328  1.00 95.61           C
ATOM   2595  C   ALA A 176      -7.330   9.727   0.726  1.00 95.61           C
ATOM   2596  O   ALA A 176      -7.064   9.412   1.885  1.00 95.61           O
ATOM   2597  HA  ALA A 176      -7.928   7.740   0.171  1.00 95.61           H
ATOM   2598  CB  ALA A 176      -6.364   8.338  -1.172  1.00 95.61           C
ATOM   2599 1HB  ALA A 176      -6.602   7.549  -1.885  1.00 95.61           H
ATOM   2600 2HB  ALA A 176      -6.055   9.233  -1.711  1.00 95.61           H
ATOM   2601 3HB  ALA A 176      -5.555   8.008  -0.520  1.00 95.61           H
ATOM   2602  HN  ALA A 176      -8.428   9.215  -2.156  1.00 95.61           H
ATOM   2603  N   ALA A 177      -7.408  10.975   0.287  1.00 95.46           N
ATOM   2604  CA  ALA A 177      -7.154  12.098   1.174  1.00 95.46           C
ATOM   2605  C   ALA A 177      -8.172  12.081   2.316  1.00 95.46           C
ATOM   2606  O   ALA A 177      -7.808  12.245   3.479  1.00 95.46           O
ATOM   2607  HA  ALA A 177      -6.153  11.973   1.589  1.00 95.46           H
ATOM   2608  CB  ALA A 177      -7.197  13.401   0.373  1.00 95.46           C
ATOM   2609 1HB  ALA A 177      -6.435  13.374  -0.406  1.00 95.46           H
ATOM   2610 2HB  ALA A 177      -8.180  13.514  -0.083  1.00 95.46           H
ATOM   2611 3HB  ALA A 177      -7.006  14.243   1.039  1.00 95.46           H
ATOM   2612  HN  ALA A 177      -7.639  11.224  -0.654  1.00 95.46           H
ATOM   2613  N   ALA A 178      -9.428  11.881   1.943  1.00 95.70           N
ATOM   2614  CA  ALA A 178     -10.510  11.911   2.912  1.00 95.70           C
ATOM   2615  C   ALA A 178     -10.323  10.769   3.914  1.00 95.70           C
ATOM   2616  O   ALA A 178     -10.634  10.918   5.095  1.00 95.70           O
ATOM   2617  HA  ALA A 178     -10.454  12.861   3.443  1.00 95.70           H
ATOM   2618  CB  ALA A 178     -11.852  11.831   2.182  1.00 95.70           C
ATOM   2619 1HB  ALA A 178     -11.948  12.680   1.505  1.00 95.70           H
ATOM   2620 2HB  ALA A 178     -11.901  10.904   1.611  1.00 95.70           H
ATOM   2621 3HB  ALA A 178     -12.663  11.854   2.909  1.00 95.70           H
ATOM   2622  HN  ALA A 178      -9.710  11.701   1.000  1.00 95.70           H
ATOM   2623  N   LEU A 179      -9.816   9.656   3.406  1.00 92.69           N
ATOM   2624  CA  LEU A 179      -9.650   8.467   4.225  1.00 92.69           C
ATOM   2625  C   LEU A 179      -8.480   8.676   5.188  1.00 92.69           C
ATOM   2626  O   LEU A 179      -8.239   7.850   6.067  1.00 92.69           O
ATOM   2627  HA  LEU A 179     -10.561   8.344   4.811  1.00 92.69           H
ATOM   2628  CB  LEU A 179      -9.507   7.224   3.344  1.00 92.69           C
ATOM   2629 1HB  LEU A 179      -8.718   7.409   2.615  1.00 92.69           H
ATOM   2630 2HB  LEU A 179      -9.177   6.396   3.970  1.00 92.69           H
ATOM   2631  CG  LEU A 179     -10.766   6.788   2.591  1.00 92.69           C
ATOM   2632  HG  LEU A 179     -11.170   7.656   2.070  1.00 92.69           H
ATOM   2633  CD1 LEU A 179     -10.433   5.738   1.529  1.00 92.69           C
ATOM   2634 1HD1 LEU A 179      -9.725   6.157   0.814  1.00 92.69           H
ATOM   2635 2HD1 LEU A 179      -9.991   4.864   2.008  1.00 92.69           H
ATOM   2636 3HD1 LEU A 179     -11.345   5.445   1.009  1.00 92.69           H
ATOM   2637  CD2 LEU A 179     -11.844   6.300   3.561  1.00 92.69           C
ATOM   2638 1HD2 LEU A 179     -11.464   5.451   4.129  1.00 92.69           H
ATOM   2639 2HD2 LEU A 179     -12.108   7.106   4.246  1.00 92.69           H
ATOM   2640 3HD2 LEU A 179     -12.727   5.996   3.000  1.00 92.69           H
ATOM   2641  HN  LEU A 179      -9.522   9.558   2.455  1.00 92.69           H
ATOM   2642  N   CYS A 180      -7.782   9.785   4.989  1.00 91.35           N
ATOM   2643  CA  CYS A 180      -6.599  10.076   5.780  1.00 91.35           C
ATOM   2644  C   CYS A 180      -6.981  11.090   6.861  1.00 91.35           C
ATOM   2645  O   CYS A 180      -6.139  11.500   7.658  1.00 91.35           O
ATOM   2646  HA  CYS A 180      -6.282   9.134   6.228  1.00 91.35           H
ATOM   2647  CB  CYS A 180      -5.446  10.578   4.909  1.00 91.35           C
ATOM   2648 1HB  CYS A 180      -5.752  11.472   4.366  1.00 91.35           H
ATOM   2649 2HB  CYS A 180      -4.601  10.860   5.537  1.00 91.35           H
ATOM   2650  SG  CYS A 180      -4.939   9.274   3.730  1.00 91.35           S
ATOM   2651  HG  CYS A 180      -6.079   9.253   3.046  1.00 91.35           H
ATOM   2652  HN  CYS A 180      -8.014  10.476   4.304  1.00 91.35           H
ATOM   2653  N   ILE A 181      -8.251  11.465   6.852  1.00 91.22           N
ATOM   2654  CA  ILE A 181      -8.748  12.447   7.802  1.00 91.22           C
ATOM   2655  C   ILE A 181      -8.475  11.957   9.225  1.00 91.22           C
ATOM   2656  O   ILE A 181      -7.962  12.706  10.055  1.00 91.22           O
ATOM   2657  HA  ILE A 181      -8.190  13.369   7.641  1.00 91.22           H
ATOM   2658  CB  ILE A 181     -10.222  12.756   7.531  1.00 91.22           C
ATOM   2659  HB  ILE A 181     -10.755  11.812   7.425  1.00 91.22           H
ATOM   2660  CG1 ILE A 181     -10.389  13.519   6.215  1.00 91.22           C
ATOM   2661 1HG1 ILE A 181      -9.926  14.503   6.300  1.00 91.22           H
ATOM   2662 2HG1 ILE A 181      -9.870  12.991   5.416  1.00 91.22           H
ATOM   2663  CG2 ILE A 181     -10.851  13.501   8.710  1.00 91.22           C
ATOM   2664 1HG2 ILE A 181     -10.783  12.886   9.607  1.00 91.22           H
ATOM   2665 2HG2 ILE A 181     -10.321  14.440   8.871  1.00 91.22           H
ATOM   2666 3HG2 ILE A 181     -11.899  13.709   8.491  1.00 91.22           H
ATOM   2667  CD1 ILE A 181     -11.868  13.675   5.856  1.00 91.22           C
ATOM   2668 1HD1 ILE A 181     -12.321  12.690   5.748  1.00 91.22           H
ATOM   2669 2HD1 ILE A 181     -12.378  14.225   6.646  1.00 91.22           H
ATOM   2670 3HD1 ILE A 181     -11.958  14.221   4.916  1.00 91.22           H
ATOM   2671  HN  ILE A 181      -8.935  11.112   6.213  1.00 91.22           H
ATOM   2672  N   PRO A 182      -8.810  10.696   9.532  1.00 92.47           N
ATOM   2673  CA  PRO A 182      -8.592  10.164  10.879  1.00 92.47           C
ATOM   2674  C   PRO A 182      -7.159  10.353  11.350  1.00 92.47           C
ATOM   2675  O   PRO A 182      -6.923  10.768  12.483  1.00 92.47           O
ATOM   2676  HA  PRO A 182      -9.202  10.708  11.600  1.00 92.47           H
ATOM   2677  CB  PRO A 182      -8.956   8.684  10.748  1.00 92.47           C
ATOM   2678 1HB  PRO A 182      -8.084   8.076  10.509  1.00 92.47           H
ATOM   2679 2HB  PRO A 182      -9.375   8.290  11.674  1.00 92.47           H
ATOM   2680  CG  PRO A 182      -9.978   8.671   9.617  1.00 92.47           C
ATOM   2681 1HG  PRO A 182     -10.072   7.682   9.168  1.00 92.47           H
ATOM   2682 2HG  PRO A 182     -10.973   8.944   9.968  1.00 92.47           H
ATOM   2683  CD  PRO A 182      -9.417   9.691   8.641  1.00 92.47           C
ATOM   2684 1HD  PRO A 182      -8.677   9.249   7.974  1.00 92.47           H
ATOM   2685 2HD  PRO A 182     -10.196  10.118   8.009  1.00 92.47           H
ATOM   2686  N   GLU A 183      -6.231  10.040  10.457  1.00 89.21           N
ATOM   2687  CA  GLU A 183      -4.819  10.092  10.796  1.00 89.21           C
ATOM   2688  C   GLU A 183      -4.408  11.527  11.134  1.00 89.21           C
ATOM   2689  O   GLU A 183      -3.606  11.748  12.040  1.00 89.21           O
ATOM   2690  HA  GLU A 183      -4.708   9.458  11.675  1.00 89.21           H
ATOM   2691  CB  GLU A 183      -3.962   9.530   9.660  1.00 89.21           C
ATOM   2692 1HB  GLU A 183      -4.361   9.859   8.701  1.00 89.21           H
ATOM   2693 2HB  GLU A 183      -2.920   9.811   9.812  1.00 89.21           H
ATOM   2694  CG  GLU A 183      -3.998   8.000   9.652  1.00 89.21           C
ATOM   2695 1HG  GLU A 183      -3.192   7.617   9.026  1.00 89.21           H
ATOM   2696 2HG  GLU A 183      -3.825   7.623  10.660  1.00 89.21           H
ATOM   2697  CD  GLU A 183      -5.342   7.486   9.133  1.00 89.21           C
ATOM   2698  OE1 GLU A 183      -5.580   6.268   9.283  1.00 89.21           O
ATOM   2699  OE2 GLU A 183      -6.102   8.323   8.599  1.00 89.21           O
ATOM   2700  HN  GLU A 183      -6.430   9.755   9.519  1.00 89.21           H
ATOM   2701  N   ILE A 184      -4.975  12.463  10.389  1.00 90.62           N
ATOM   2702  CA  ILE A 184      -4.641  13.866  10.566  1.00 90.62           C
ATOM   2703  C   ILE A 184      -5.029  14.303  11.980  1.00 90.62           C
ATOM   2704  O   ILE A 184      -4.293  15.047  12.628  1.00 90.62           O
ATOM   2705  HA  ILE A 184      -3.560  13.960  10.460  1.00 90.62           H
ATOM   2706  CB  ILE A 184      -5.280  14.713   9.464  1.00 90.62           C
ATOM   2707  HB  ILE A 184      -6.342  14.471   9.419  1.00 90.62           H
ATOM   2708  CG1 ILE A 184      -4.682  14.375   8.097  1.00 90.62           C
ATOM   2709 1HG1 ILE A 184      -3.657  14.743   8.043  1.00 90.62           H
ATOM   2710 2HG1 ILE A 184      -4.638  13.293   7.972  1.00 90.62           H
ATOM   2711  CG2 ILE A 184      -5.169  16.205   9.785  1.00 90.62           C
ATOM   2712 1HG2 ILE A 184      -5.680  16.413  10.725  1.00 90.62           H
ATOM   2713 2HG2 ILE A 184      -4.118  16.480   9.873  1.00 90.62           H
ATOM   2714 3HG2 ILE A 184      -5.631  16.783   8.985  1.00 90.62           H
ATOM   2715  CD1 ILE A 184      -5.511  14.990   6.968  1.00 90.62           C
ATOM   2716 1HD1 ILE A 184      -6.528  14.600   7.010  1.00 90.62           H
ATOM   2717 2HD1 ILE A 184      -5.532  16.074   7.082  1.00 90.62           H
ATOM   2718 3HD1 ILE A 184      -5.064  14.734   6.007  1.00 90.62           H
ATOM   2719  HN  ILE A 184      -5.651  12.277   9.676  1.00 90.62           H
ATOM   2720  N   LEU A 185      -6.184  13.823  12.418  1.00 90.66           N
ATOM   2721  CA  LEU A 185      -6.783  14.318  13.646  1.00 90.66           C
ATOM   2722  C   LEU A 185      -6.060  13.702  14.845  1.00 90.66           C
ATOM   2723  O   LEU A 185      -5.655  14.413  15.763  1.00 90.66           O
ATOM   2724  HA  LEU A 185      -6.633  15.398  13.670  1.00 90.66           H
ATOM   2725  CB  LEU A 185      -8.293  14.070  13.643  1.00 90.66           C
ATOM   2726 1HB  LEU A 185      -8.466  13.009  13.463  1.00 90.66           H
ATOM   2727 2HB  LEU A 185      -8.679  14.292  14.638  1.00 90.66           H
ATOM   2728  CG  LEU A 185      -9.102  14.872  12.622  1.00 90.66           C
ATOM   2729  HG  LEU A 185      -8.734  14.626  11.626  1.00 90.66           H
ATOM   2730  CD1 LEU A 185     -10.581  14.482  12.667  1.00 90.66           C
ATOM   2731 1HD1 LEU A 185     -10.684  13.421  12.439  1.00 90.66           H
ATOM   2732 2HD1 LEU A 185     -10.979  14.680  13.662  1.00 90.66           H
ATOM   2733 3HD1 LEU A 185     -11.133  15.066  11.931  1.00 90.66           H
ATOM   2734  CD2 LEU A 185      -8.900  16.375  12.820  1.00 90.66           C
ATOM   2735 1HD2 LEU A 185      -9.225  16.657  13.822  1.00 90.66           H
ATOM   2736 2HD2 LEU A 185      -7.845  16.619  12.699  1.00 90.66           H
ATOM   2737 3HD2 LEU A 185      -9.487  16.922  12.082  1.00 90.66           H
ATOM   2738  HN  LEU A 185      -6.707  13.111  11.950  1.00 90.66           H
ATOM   2739  N   TYR A 186      -5.921  12.385  14.799  1.00 90.78           N
ATOM   2740  CA  TYR A 186      -5.671  11.616  16.006  1.00 90.78           C
ATOM   2741  C   TYR A 186      -4.223  11.124  16.052  1.00 90.78           C
ATOM   2742  O   TYR A 186      -3.828  10.432  16.989  1.00 90.78           O
ATOM   2743  HA  TYR A 186      -5.853  12.265  16.862  1.00 90.78           H
ATOM   2744  CB  TYR A 186      -6.606  10.407  15.937  1.00 90.78           C
ATOM   2745 1HB  TYR A 186      -6.308   9.777  15.099  1.00 90.78           H
ATOM   2746 2HB  TYR A 186      -6.482   9.813  16.842  1.00 90.78           H
ATOM   2747  CG  TYR A 186      -8.084  10.771  15.782  1.00 90.78           C
ATOM   2748  CD1 TYR A 186      -8.653  11.713  16.614  1.00 90.78           C
ATOM   2749  HD1 TYR A 186      -8.050  12.198  17.382  1.00 90.78           H
ATOM   2750  CD2 TYR A 186      -8.847  10.158  14.809  1.00 90.78           C
ATOM   2751  HD2 TYR A 186      -8.397   9.414  14.152  1.00 90.78           H
ATOM   2752  CE1 TYR A 186     -10.044  12.056  16.467  1.00 90.78           C
ATOM   2753  HE1 TYR A 186     -10.506  12.799  17.118  1.00 90.78           H
ATOM   2754  CE2 TYR A 186     -10.238  10.501  14.663  1.00 90.78           C
ATOM   2755  HE2 TYR A 186     -10.852  10.024  13.899  1.00 90.78           H
ATOM   2756  CZ  TYR A 186     -10.768  11.433  15.499  1.00 90.78           C
ATOM   2757  OH  TYR A 186     -12.081  11.757  15.361  1.00 90.78           O
ATOM   2758  HH  TYR A 186     -12.498  11.198  14.644  1.00 90.78           H
ATOM   2759  HN  TYR A 186      -5.977  11.846  13.958  1.00 90.78           H
ATOM   2760  N   SER A 187      -3.471  11.499  15.027  1.00 91.42           N
ATOM   2761  CA  SER A 187      -2.033  11.290  15.038  1.00 91.42           C
ATOM   2762  C   SER A 187      -1.384  12.168  16.110  1.00 91.42           C
ATOM   2763  O   SER A 187      -1.534  13.389  16.091  1.00 91.42           O
ATOM   2764  HA  SER A 187      -1.897  10.235  15.274  1.00 91.42           H
ATOM   2765  CB  SER A 187      -1.423  11.588  13.667  1.00 91.42           C
ATOM   2766 1HB  SER A 187      -1.671  12.608  13.374  1.00 91.42           H
ATOM   2767 2HB  SER A 187      -0.336  11.530  13.733  1.00 91.42           H
ATOM   2768  OG  SER A 187      -1.885  10.682  12.669  1.00 91.42           O
ATOM   2769  HG  SER A 187      -2.315  11.187  11.921  1.00 91.42           H
ATOM   2770  HN  SER A 187      -3.828  11.938  14.203  1.00 91.42           H
ATOM   2771  N   GLN A 188      -0.677  11.513  17.018  1.00 84.98           N
ATOM   2772  CA  GLN A 188      -0.022  12.217  18.108  1.00 84.98           C
ATOM   2773  C   GLN A 188       1.319  11.558  18.435  1.00 84.98           C
ATOM   2774  O   GLN A 188       1.579  10.430  18.019  1.00 84.98           O
ATOM   2775  HA  GLN A 188       0.143  13.230  17.740  1.00 84.98           H
ATOM   2776  CB  GLN A 188      -0.922  12.273  19.344  1.00 84.98           C
ATOM   2777 1HB  GLN A 188      -1.131  11.261  19.692  1.00 84.98           H
ATOM   2778 2HB  GLN A 188      -0.403  12.787  20.153  1.00 84.98           H
ATOM   2779  CG  GLN A 188      -2.236  12.992  19.034  1.00 84.98           C
ATOM   2780 1HG  GLN A 188      -2.026  13.945  18.548  1.00 84.98           H
ATOM   2781 2HG  GLN A 188      -2.823  12.399  18.332  1.00 84.98           H
ATOM   2782  CD  GLN A 188      -3.045  13.231  20.310  1.00 84.98           C
ATOM   2783  OE1 GLN A 188      -2.564  13.070  21.420  1.00 84.98           O
ATOM   2784  NE2 GLN A 188      -4.296  13.624  20.092  1.00 84.98           N
ATOM   2785 1HE2 GLN A 188      -4.629  13.738  19.155  1.00 84.98           H
ATOM   2786 2HE2 GLN A 188      -4.905  13.806  20.864  1.00 84.98           H
ATOM   2787  HN  GLN A 188      -0.548  10.521  17.018  1.00 84.98           H
ATOM   2788  N   ILE A 189       2.137  12.290  19.178  1.00 88.51           N
ATOM   2789  CA  ILE A 189       3.306  11.701  19.808  1.00 88.51           C
ATOM   2790  C   ILE A 189       2.938  11.228  21.216  1.00 88.51           C
ATOM   2791  O   ILE A 189       2.457  12.013  22.031  1.00 88.51           O
ATOM   2792  HA  ILE A 189       3.593  10.831  19.216  1.00 88.51           H
ATOM   2793  CB  ILE A 189       4.482  12.679  19.775  1.00 88.51           C
ATOM   2794  HB  ILE A 189       4.171  13.603  20.261  1.00 88.51           H
ATOM   2795  CG1 ILE A 189       4.863  13.031  18.335  1.00 88.51           C
ATOM   2796 1HG1 ILE A 189       5.199  12.134  17.815  1.00 88.51           H
ATOM   2797 2HG1 ILE A 189       3.985  13.398  17.803  1.00 88.51           H
ATOM   2798  CG2 ILE A 189       5.673  12.131  20.564  1.00 88.51           C
ATOM   2799 1HG2 ILE A 189       5.379  11.973  21.602  1.00 88.51           H
ATOM   2800 2HG2 ILE A 189       5.993  11.184  20.129  1.00 88.51           H
ATOM   2801 3HG2 ILE A 189       6.495  12.846  20.525  1.00 88.51           H
ATOM   2802  CD1 ILE A 189       5.966  14.090  18.303  1.00 88.51           C
ATOM   2803 1HD1 ILE A 189       5.617  14.994  18.803  1.00 88.51           H
ATOM   2804 2HD1 ILE A 189       6.850  13.710  18.815  1.00 88.51           H
ATOM   2805 3HD1 ILE A 189       6.217  14.322  17.268  1.00 88.51           H
ATOM   2806  HN  ILE A 189       2.010  13.267  19.351  1.00 88.51           H
ATOM   2807  N   LYS A 190       3.179   9.948  21.457  1.00 83.99           N
ATOM   2808  CA  LYS A 190       2.952   9.380  22.775  1.00 83.99           C
ATOM   2809  C   LYS A 190       4.295   8.994  23.398  1.00 83.99           C
ATOM   2810  O   LYS A 190       5.098   8.305  22.771  1.00 83.99           O
ATOM   2811  HA  LYS A 190       2.496  10.155  23.391  1.00 83.99           H
ATOM   2812  CB  LYS A 190       1.955   8.222  22.695  1.00 83.99           C
ATOM   2813 1HB  LYS A 190       1.050   8.550  22.184  1.00 83.99           H
ATOM   2814 2HB  LYS A 190       2.380   7.413  22.100  1.00 83.99           H
ATOM   2815  CG  LYS A 190       1.601   7.705  24.091  1.00 83.99           C
ATOM   2816 1HG  LYS A 190       2.506   7.369  24.598  1.00 83.99           H
ATOM   2817 2HG  LYS A 190       1.184   8.516  24.688  1.00 83.99           H
ATOM   2818  CD  LYS A 190       0.597   6.554  24.011  1.00 83.99           C
ATOM   2819 1HD  LYS A 190      -0.344   6.915  23.594  1.00 83.99           H
ATOM   2820 2HD  LYS A 190       0.971   5.786  23.333  1.00 83.99           H
ATOM   2821  CE  LYS A 190       0.349   5.945  25.392  1.00 83.99           C
ATOM   2822 1HE  LYS A 190       1.299   5.792  25.905  1.00 83.99           H
ATOM   2823 2HE  LYS A 190      -0.234   6.636  26.001  1.00 83.99           H
ATOM   2824  NZ  LYS A 190      -0.369   4.657  25.270  1.00 83.99           N
ATOM   2825 1HZ  LYS A 190      -0.699   4.366  26.184  1.00 83.99           H
ATOM   2826 2HZ  LYS A 190      -1.159   4.768  24.645  1.00 83.99           H
ATOM   2827 3HZ  LYS A 190       0.260   3.953  24.898  1.00 83.99           H
ATOM   2828  HN  LYS A 190       3.522   9.305  20.773  1.00 83.99           H
ATOM   2829  N   GLU A 191       4.497   9.454  24.624  1.00 75.16           N
ATOM   2830  CA  GLU A 191       5.654   9.039  25.398  1.00 75.16           C
ATOM   2831  C   GLU A 191       5.304   7.832  26.270  1.00 75.16           C
ATOM   2832  O   GLU A 191       4.366   7.886  27.064  1.00 75.16           O
ATOM   2833  HA  GLU A 191       6.408   8.758  24.663  1.00 75.16           H
ATOM   2834  CB  GLU A 191       6.188  10.193  26.248  1.00 75.16           C
ATOM   2835 1HB  GLU A 191       5.357  10.711  26.728  1.00 75.16           H
ATOM   2836 2HB  GLU A 191       6.928   9.818  26.955  1.00 75.16           H
ATOM   2837  CG  GLU A 191       6.907  11.227  25.380  1.00 75.16           C
ATOM   2838 1HG  GLU A 191       7.638  10.727  24.743  1.00 75.16           H
ATOM   2839 2HG  GLU A 191       6.190  11.715  24.720  1.00 75.16           H
ATOM   2840  CD  GLU A 191       7.610  12.276  26.244  1.00 75.16           C
ATOM   2841  OE1 GLU A 191       8.297  13.134  25.649  1.00 75.16           O
ATOM   2842  OE2 GLU A 191       7.443  12.197  27.480  1.00 75.16           O
ATOM   2843  HN  GLU A 191       3.887  10.098  25.087  1.00 75.16           H
ATOM   2844  N   GLU A 192       6.077   6.770  26.094  1.00 71.69           N
ATOM   2845  CA  GLU A 192       5.895   5.571  26.893  1.00 71.69           C
ATOM   2846  C   GLU A 192       7.249   5.038  27.366  1.00 71.69           C
ATOM   2847  O   GLU A 192       8.118   4.730  26.552  1.00 71.69           O
ATOM   2848  HA  GLU A 192       5.300   5.882  27.751  1.00 71.69           H
ATOM   2849  CB  GLU A 192       5.129   4.502  26.111  1.00 71.69           C
ATOM   2850 1HB  GLU A 192       4.164   4.899  25.796  1.00 71.69           H
ATOM   2851 2HB  GLU A 192       5.739   4.144  25.282  1.00 71.69           H
ATOM   2852  CG  GLU A 192       4.838   3.283  26.989  1.00 71.69           C
ATOM   2853 1HG  GLU A 192       5.692   2.607  26.973  1.00 71.69           H
ATOM   2854 2HG  GLU A 192       4.701   3.600  28.023  1.00 71.69           H
ATOM   2855  CD  GLU A 192       3.587   2.546  26.506  1.00 71.69           C
ATOM   2856  OE1 GLU A 192       2.776   2.172  27.381  1.00 71.69           O
ATOM   2857  OE2 GLU A 192       3.470   2.373  25.274  1.00 71.69           O
ATOM   2858  HN  GLU A 192       6.816   6.722  25.421  1.00 71.69           H
ATOM   2859  N   SER A 193       7.386   4.945  28.681  1.00 72.55           N
ATOM   2860  CA  SER A 193       8.604   4.417  29.272  1.00 72.55           C
ATOM   2861  C   SER A 193       9.813   5.216  28.782  1.00 72.55           C
ATOM   2862  O   SER A 193      10.899   4.665  28.613  1.00 72.55           O
ATOM   2863  HA  SER A 193       8.477   4.534  30.348  1.00 72.55           H
ATOM   2864  CB  SER A 193       8.778   2.933  28.939  1.00 72.55           C
ATOM   2865 1HB  SER A 193       8.956   2.820  27.869  1.00 72.55           H
ATOM   2866 2HB  SER A 193       9.660   2.548  29.451  1.00 72.55           H
ATOM   2867  OG  SER A 193       7.639   2.164  29.314  1.00 72.55           O
ATOM   2868  HG  SER A 193       7.747   1.219  29.005  1.00 72.55           H
ATOM   2869  HN  SER A 193       6.684   5.223  29.337  1.00 72.55           H
ATOM   2870  N   GLY A 194       9.583   6.504  28.568  1.00 80.45           N
ATOM   2871  CA  GLY A 194      10.655   7.398  28.165  1.00 80.45           C
ATOM   2872  C   GLY A 194      10.952   7.259  26.670  1.00 80.45           C
ATOM   2873  O   GLY A 194      11.902   7.854  26.165  1.00 80.45           O
ATOM   2874 1HA  GLY A 194      10.378   8.428  28.390  1.00 80.45           H
ATOM   2875 2HA  GLY A 194      11.554   7.177  28.740  1.00 80.45           H
ATOM   2876  HN  GLY A 194       8.686   6.935  28.665  1.00 80.45           H
ATOM   2877  N   ILE A 195      10.120   6.471  26.005  1.00 78.84           N
ATOM   2878  CA  ILE A 195      10.230   6.312  24.565  1.00 78.84           C
ATOM   2879  C   ILE A 195       9.116   7.108  23.882  1.00 78.84           C
ATOM   2880  O   ILE A 195       7.940   6.929  24.194  1.00 78.84           O
ATOM   2881  HA  ILE A 195      11.190   6.732  24.262  1.00 78.84           H
ATOM   2882  CB  ILE A 195      10.246   4.830  24.188  1.00 78.84           C
ATOM   2883  HB  ILE A 195       9.323   4.376  24.549  1.00 78.84           H
ATOM   2884  CG1 ILE A 195      11.405   4.102  24.873  1.00 78.84           C
ATOM   2885 1HG1 ILE A 195      12.353   4.521  24.535  1.00 78.84           H
ATOM   2886 2HG1 ILE A 195      11.353   4.262  25.950  1.00 78.84           H
ATOM   2887  CG2 ILE A 195      10.274   4.650  22.669  1.00 78.84           C
ATOM   2888 1HG2 ILE A 195       9.389   5.112  22.232  1.00 78.84           H
ATOM   2889 2HG2 ILE A 195      11.169   5.123  22.264  1.00 78.84           H
ATOM   2890 3HG2 ILE A 195      10.285   3.587  22.429  1.00 78.84           H
ATOM   2891  CD1 ILE A 195      11.367   2.603  24.571  1.00 78.84           C
ATOM   2892 1HD1 ILE A 195      10.428   2.183  24.933  1.00 78.84           H
ATOM   2893 2HD1 ILE A 195      11.443   2.447  23.495  1.00 78.84           H
ATOM   2894 3HD1 ILE A 195      12.201   2.110  25.070  1.00 78.84           H
ATOM   2895  HN  ILE A 195       9.384   5.947  26.433  1.00 78.84           H
ATOM   2896  N   ALA A 196       9.526   7.970  22.963  1.00 89.54           N
ATOM   2897  CA  ALA A 196       8.573   8.738  22.179  1.00 89.54           C
ATOM   2898  C   ALA A 196       8.078   7.885  21.009  1.00 89.54           C
ATOM   2899  O   ALA A 196       8.878   7.318  20.267  1.00 89.54           O
ATOM   2900  HA  ALA A 196       7.729   8.978  22.825  1.00 89.54           H
ATOM   2901  CB  ALA A 196       9.226  10.041  21.715  1.00 89.54           C
ATOM   2902 1HB  ALA A 196       9.533  10.623  22.584  1.00 89.54           H
ATOM   2903 2HB  ALA A 196      10.099   9.813  21.104  1.00 89.54           H
ATOM   2904 3HB  ALA A 196       8.511  10.617  21.127  1.00 89.54           H
ATOM   2905  HN  ALA A 196      10.487   8.147  22.751  1.00 89.54           H
ATOM   2906  N   ILE A 197       6.761   7.822  20.881  1.00 85.18           N
ATOM   2907  CA  ILE A 197       6.148   6.986  19.863  1.00 85.18           C
ATOM   2908  C   ILE A 197       5.116   7.807  19.087  1.00 85.18           C
ATOM   2909  O   ILE A 197       4.246   8.441  19.684  1.00 85.18           O
ATOM   2910  HA  ILE A 197       6.934   6.680  19.173  1.00 85.18           H
ATOM   2911  CB  ILE A 197       5.575   5.712  20.489  1.00 85.18           C
ATOM   2912  HB  ILE A 197       4.740   5.993  21.131  1.00 85.18           H
ATOM   2913  CG1 ILE A 197       6.614   5.022  21.375  1.00 85.18           C
ATOM   2914 1HG1 ILE A 197       7.484   4.750  20.777  1.00 85.18           H
ATOM   2915 2HG1 ILE A 197       6.958   5.714  22.144  1.00 85.18           H
ATOM   2916  CG2 ILE A 197       5.023   4.773  19.414  1.00 85.18           C
ATOM   2917 1HG2 ILE A 197       4.230   5.278  18.863  1.00 85.18           H
ATOM   2918 2HG2 ILE A 197       5.823   4.496  18.728  1.00 85.18           H
ATOM   2919 3HG2 ILE A 197       4.622   3.876  19.887  1.00 85.18           H
ATOM   2920  CD1 ILE A 197       6.029   3.770  22.032  1.00 85.18           C
ATOM   2921 1HD1 ILE A 197       5.174   4.049  22.648  1.00 85.18           H
ATOM   2922 2HD1 ILE A 197       5.708   3.071  21.260  1.00 85.18           H
ATOM   2923 3HD1 ILE A 197       6.788   3.299  22.656  1.00 85.18           H
ATOM   2924  HN  ILE A 197       6.118   8.327  21.456  1.00 85.18           H
ATOM   2925  N   CYS A 198       5.247   7.770  17.769  1.00 91.07           N
ATOM   2926  CA  CYS A 198       4.242   8.361  16.901  1.00 91.07           C
ATOM   2927  C   CYS A 198       3.152   7.317  16.648  1.00 91.07           C
ATOM   2928  O   CYS A 198       3.378   6.338  15.939  1.00 91.07           O
ATOM   2929  HA  CYS A 198       3.838   9.223  17.431  1.00 91.07           H
ATOM   2930  CB  CYS A 198       4.854   8.874  15.596  1.00 91.07           C
ATOM   2931 1HB  CYS A 198       5.506   9.724  15.800  1.00 91.07           H
ATOM   2932 2HB  CYS A 198       5.474   8.099  15.145  1.00 91.07           H
ATOM   2933  SG  CYS A 198       3.529   9.369  14.435  1.00 91.07           S
ATOM   2934  HN  CYS A 198       6.019   7.348  17.296  1.00 91.07           H
ATOM   2935  N   THR A 199       1.994   7.562  17.243  1.00 89.27           N
ATOM   2936  CA  THR A 199       0.890   6.623  17.146  1.00 89.27           C
ATOM   2937  C   THR A 199      -0.432   7.371  16.963  1.00 89.27           C
ATOM   2938  O   THR A 199      -0.497   8.583  17.163  1.00 89.27           O
ATOM   2939  HA  THR A 199       1.036   6.011  16.256  1.00 89.27           H
ATOM   2940  CB  THR A 199       0.916   5.732  18.389  1.00 89.27           C
ATOM   2941  HB  THR A 199       1.927   5.381  18.595  1.00 89.27           H
ATOM   2942  OG1 THR A 199      -0.043   4.716  18.109  1.00 89.27           O
ATOM   2943  HG1 THR A 199       0.101   3.933  18.714  1.00 89.27           H
ATOM   2944  CG2 THR A 199       0.360   6.438  19.627  1.00 89.27           C
ATOM   2945 1HG2 THR A 199      -0.675   6.729  19.445  1.00 89.27           H
ATOM   2946 2HG2 THR A 199       0.956   7.326  19.838  1.00 89.27           H
ATOM   2947 3HG2 THR A 199       0.402   5.761  20.481  1.00 89.27           H
ATOM   2948  HN  THR A 199       1.805   8.383  17.782  1.00 89.27           H
ATOM   2949  N   MET A 200      -1.454   6.618  16.583  1.00 88.45           N
ATOM   2950  CA  MET A 200      -2.818   7.113  16.659  1.00 88.45           C
ATOM   2951  C   MET A 200      -3.344   7.054  18.095  1.00 88.45           C
ATOM   2952  O   MET A 200      -3.220   6.028  18.763  1.00 88.45           O
ATOM   2953  HA  MET A 200      -2.773   8.150  16.325  1.00 88.45           H
ATOM   2954  CB  MET A 200      -3.718   6.274  15.751  1.00 88.45           C
ATOM   2955 1HB  MET A 200      -3.649   5.224  16.034  1.00 88.45           H
ATOM   2956 2HB  MET A 200      -4.757   6.573  15.886  1.00 88.45           H
ATOM   2957  CG  MET A 200      -3.321   6.438  14.282  1.00 88.45           C
ATOM   2958 1HG  MET A 200      -2.238   6.366  14.180  1.00 88.45           H
ATOM   2959 2HG  MET A 200      -3.751   5.633  13.688  1.00 88.45           H
ATOM   2960  SD  MET A 200      -3.887   8.017  13.670  1.00 88.45           S
ATOM   2961  CE  MET A 200      -5.629   7.672  13.490  1.00 88.45           C
ATOM   2962 1HE  MET A 200      -5.766   6.850  12.788  1.00 88.45           H
ATOM   2963 2HE  MET A 200      -6.047   7.397  14.458  1.00 88.45           H
ATOM   2964 3HE  MET A 200      -6.138   8.560  13.113  1.00 88.45           H
ATOM   2965  HN  MET A 200      -1.362   5.687  16.230  1.00 88.45           H
ATOM   2966  N   VAL A 201      -3.919   8.166  18.527  1.00 90.75           N
ATOM   2967  CA  VAL A 201      -4.629   8.198  19.795  1.00 90.75           C
ATOM   2968  C   VAL A 201      -6.090   8.577  19.547  1.00 90.75           C
ATOM   2969  O   VAL A 201      -6.384   9.701  19.142  1.00 90.75           O
ATOM   2970  HA  VAL A 201      -4.594   7.194  20.217  1.00 90.75           H
ATOM   2971  CB  VAL A 201      -3.922   9.145  20.766  1.00 90.75           C
ATOM   2972  HB  VAL A 201      -3.976  10.152  20.352  1.00 90.75           H
ATOM   2973  CG1 VAL A 201      -4.624   9.160  22.126  1.00 90.75           C
ATOM   2974 1HG1 VAL A 201      -5.654   9.493  22.000  1.00 90.75           H
ATOM   2975 2HG1 VAL A 201      -4.617   8.155  22.549  1.00 90.75           H
ATOM   2976 3HG1 VAL A 201      -4.102   9.841  22.797  1.00 90.75           H
ATOM   2977  CG2 VAL A 201      -2.445   8.776  20.916  1.00 90.75           C
ATOM   2978 1HG2 VAL A 201      -2.362   7.758  21.297  1.00 90.75           H
ATOM   2979 2HG2 VAL A 201      -1.954   8.841  19.945  1.00 90.75           H
ATOM   2980 3HG2 VAL A 201      -1.967   9.465  21.612  1.00 90.75           H
ATOM   2981  HN  VAL A 201      -3.906   9.033  18.028  1.00 90.75           H
ATOM   2982  N   TYR A 202      -6.968   7.617  19.799  1.00 90.75           N
ATOM   2983  CA  TYR A 202      -8.391   7.832  19.595  1.00 90.75           C
ATOM   2984  C   TYR A 202      -9.040   8.431  20.844  1.00 90.75           C
ATOM   2985  O   TYR A 202      -8.653   8.108  21.965  1.00 90.75           O
ATOM   2986  HA  TYR A 202      -8.510   8.526  18.763  1.00 90.75           H
ATOM   2987  CB  TYR A 202      -8.993   6.449  19.336  1.00 90.75           C
ATOM   2988 1HB  TYR A 202      -8.753   5.797  20.176  1.00 90.75           H
ATOM   2989 2HB  TYR A 202     -10.079   6.537  19.301  1.00 90.75           H
ATOM   2990  CG  TYR A 202      -8.507   5.791  18.043  1.00 90.75           C
ATOM   2991  CD1 TYR A 202      -9.150   6.055  16.851  1.00 90.75           C
ATOM   2992  HD1 TYR A 202     -10.004   6.733  16.830  1.00 90.75           H
ATOM   2993  CD2 TYR A 202      -7.426   4.934  18.069  1.00 90.75           C
ATOM   2994  HD2 TYR A 202      -6.918   4.725  19.010  1.00 90.75           H
ATOM   2995  CE1 TYR A 202      -8.693   5.436  15.634  1.00 90.75           C
ATOM   2996  HE1 TYR A 202      -9.192   5.636  14.685  1.00 90.75           H
ATOM   2997  CE2 TYR A 202      -6.969   4.314  16.852  1.00 90.75           C
ATOM   2998  HE2 TYR A 202      -6.117   3.635  16.858  1.00 90.75           H
ATOM   2999  CZ  TYR A 202      -7.625   4.596  15.694  1.00 90.75           C
ATOM   3000  OH  TYR A 202      -7.193   4.012  14.545  1.00 90.75           O
ATOM   3001  HH  TYR A 202      -6.399   3.434  14.732  1.00 90.75           H
ATOM   3002  HN  TYR A 202      -6.722   6.709  20.137  1.00 90.75           H
ATOM   3003  N   PRO A 203     -10.035   9.313  20.674  1.00 86.11           N
ATOM   3004  CA  PRO A 203     -10.687   9.945  21.823  1.00 86.11           C
ATOM   3005  C   PRO A 203     -11.512   8.959  22.634  1.00 86.11           C
ATOM   3006  O   PRO A 203     -12.014   7.974  22.095  1.00 86.11           O
ATOM   3007  HA  PRO A 203      -9.938  10.327  22.517  1.00 86.11           H
ATOM   3008  CB  PRO A 203     -11.560  11.032  21.192  1.00 86.11           C
ATOM   3009 1HB  PRO A 203     -12.473  11.196  21.765  1.00 86.11           H
ATOM   3010 2HB  PRO A 203     -11.039  11.988  21.144  1.00 86.11           H
ATOM   3011  CG  PRO A 203     -11.858  10.496  19.821  1.00 86.11           C
ATOM   3012 1HG  PRO A 203     -12.716   9.824  19.838  1.00 86.11           H
ATOM   3013 2HG  PRO A 203     -12.099  11.301  19.127  1.00 86.11           H
ATOM   3014  CD  PRO A 203     -10.612   9.773  19.398  1.00 86.11           C
ATOM   3015 1HD  PRO A 203     -10.838   8.939  18.735  1.00 86.11           H
ATOM   3016 2HD  PRO A 203      -9.929  10.432  18.862  1.00 86.11           H
ATOM   3017  N   SER A 204     -11.631   9.253  23.920  1.00 77.99           N
ATOM   3018  CA  SER A 204     -12.205   8.300  24.855  1.00 77.99           C
ATOM   3019  C   SER A 204     -13.606   7.894  24.394  1.00 77.99           C
ATOM   3020  O   SER A 204     -14.004   6.740  24.546  1.00 77.99           O
ATOM   3021  HA  SER A 204     -11.534   7.441  24.841  1.00 77.99           H
ATOM   3022  CB  SER A 204     -12.259   8.881  26.270  1.00 77.99           C
ATOM   3023 1HB  SER A 204     -12.811   8.202  26.919  1.00 77.99           H
ATOM   3024 2HB  SER A 204     -11.248   8.954  26.670  1.00 77.99           H
ATOM   3025  OG  SER A 204     -12.873  10.166  26.296  1.00 77.99           O
ATOM   3026  HG  SER A 204     -13.867  10.069  26.355  1.00 77.99           H
ATOM   3027  HN  SER A 204     -11.344  10.121  24.324  1.00 77.99           H
ATOM   3028  N   ASP A 205     -14.317   8.865  23.840  1.00 72.53           N
ATOM   3029  CA  ASP A 205     -15.700   8.651  23.448  1.00 72.53           C
ATOM   3030  C   ASP A 205     -15.739   7.788  22.185  1.00 72.53           C
ATOM   3031  O   ASP A 205     -15.262   8.203  21.130  1.00 72.53           O
ATOM   3032  HA  ASP A 205     -16.167   8.161  24.302  1.00 72.53           H
ATOM   3033  CB  ASP A 205     -16.396   9.977  23.136  1.00 72.53           C
ATOM   3034 1HB  ASP A 205     -15.832  10.518  22.376  1.00 72.53           H
ATOM   3035 2HB  ASP A 205     -17.385   9.784  22.721  1.00 72.53           H
ATOM   3036  CG  ASP A 205     -16.523  10.839  24.394  1.00 72.53           C
ATOM   3037  OD1 ASP A 205     -16.400  10.258  25.494  1.00 72.53           O
ATOM   3038  OD2 ASP A 205     -16.741  12.058  24.227  1.00 72.53           O
ATOM   3039  HN  ASP A 205     -13.964   9.783  23.660  1.00 72.53           H
ATOM   3040  N   GLU A 206     -16.311   6.602  22.335  1.00 74.94           N
ATOM   3041  CA  GLU A 206     -16.492   5.710  21.202  1.00 74.94           C
ATOM   3042  C   GLU A 206     -15.142   5.393  20.555  1.00 74.94           C
ATOM   3043  O   GLU A 206     -15.078   5.066  19.372  1.00 74.94           O
ATOM   3044  HA  GLU A 206     -16.926   4.800  21.616  1.00 74.94           H
ATOM   3045  CB  GLU A 206     -17.461   6.309  20.181  1.00 74.94           C
ATOM   3046 1HB  GLU A 206     -17.034   7.219  19.759  1.00 74.94           H
ATOM   3047 2HB  GLU A 206     -17.712   5.561  19.429  1.00 74.94           H
ATOM   3048  CG  GLU A 206     -18.780   6.709  20.846  1.00 74.94           C
ATOM   3049 1HG  GLU A 206     -18.987   6.042  21.683  1.00 74.94           H
ATOM   3050 2HG  GLU A 206     -18.694   7.716  21.256  1.00 74.94           H
ATOM   3051  CD  GLU A 206     -19.937   6.657  19.846  1.00 74.94           C
ATOM   3052  OE1 GLU A 206     -20.959   6.028  20.194  1.00 74.94           O
ATOM   3053  OE2 GLU A 206     -19.772   7.247  18.757  1.00 74.94           O
ATOM   3054  HN  GLU A 206     -16.648   6.250  23.208  1.00 74.94           H
ATOM   3055  N   SER A 207     -14.096   5.502  21.361  1.00 86.87           N
ATOM   3056  CA  SER A 207     -12.750   5.237  20.881  1.00 86.87           C
ATOM   3057  C   SER A 207     -12.705   3.881  20.174  1.00 86.87           C
ATOM   3058  O   SER A 207     -12.078   3.745  19.125  1.00 86.87           O
ATOM   3059  HA  SER A 207     -12.530   6.042  20.180  1.00 86.87           H
ATOM   3060  CB  SER A 207     -11.739   5.271  22.029  1.00 86.87           C
ATOM   3061 1HB  SER A 207     -10.763   4.956  21.661  1.00 86.87           H
ATOM   3062 2HB  SER A 207     -11.630   6.296  22.385  1.00 86.87           H
ATOM   3063  OG  SER A 207     -12.131   4.432  23.112  1.00 86.87           O
ATOM   3064  HG  SER A 207     -11.582   4.638  23.921  1.00 86.87           H
ATOM   3065  HN  SER A 207     -14.157   5.765  22.324  1.00 86.87           H
ATOM   3066  N   THR A 208     -13.377   2.912  20.778  1.00 87.06           N
ATOM   3067  CA  THR A 208     -13.367   1.556  20.255  1.00 87.06           C
ATOM   3068  C   THR A 208     -14.022   1.512  18.873  1.00 87.06           C
ATOM   3069  O   THR A 208     -13.505   0.873  17.957  1.00 87.06           O
ATOM   3070  HA  THR A 208     -12.330   1.245  20.128  1.00 87.06           H
ATOM   3071  CB  THR A 208     -14.050   0.649  21.280  1.00 87.06           C
ATOM   3072  HB  THR A 208     -15.116   0.869  21.346  1.00 87.06           H
ATOM   3073  OG1 THR A 208     -13.305   0.855  22.477  1.00 87.06           O
ATOM   3074  HG1 THR A 208     -12.344   0.623  22.326  1.00 87.06           H
ATOM   3075  CG2 THR A 208     -13.855  -0.837  20.970  1.00 87.06           C
ATOM   3076 1HG2 THR A 208     -12.790  -1.071  20.972  1.00 87.06           H
ATOM   3077 2HG2 THR A 208     -14.275  -1.061  19.990  1.00 87.06           H
ATOM   3078 3HG2 THR A 208     -14.360  -1.435  21.728  1.00 87.06           H
ATOM   3079  HN  THR A 208     -13.921   3.041  21.607  1.00 87.06           H
ATOM   3080  N   LYS A 209     -15.149   2.199  18.765  1.00 82.83           N
ATOM   3081  CA  LYS A 209     -15.906   2.206  17.525  1.00 82.83           C
ATOM   3082  C   LYS A 209     -15.048   2.808  16.411  1.00 82.83           C
ATOM   3083  O   LYS A 209     -15.007   2.281  15.301  1.00 82.83           O
ATOM   3084  HA  LYS A 209     -16.125   1.168  17.270  1.00 82.83           H
ATOM   3085  CB  LYS A 209     -17.248   2.916  17.720  1.00 82.83           C
ATOM   3086 1HB  LYS A 209     -17.081   3.909  18.136  1.00 82.83           H
ATOM   3087 2HB  LYS A 209     -17.734   3.053  16.754  1.00 82.83           H
ATOM   3088  CG  LYS A 209     -18.163   2.114  18.648  1.00 82.83           C
ATOM   3089 1HG  LYS A 209     -18.247   1.090  18.286  1.00 82.83           H
ATOM   3090 2HG  LYS A 209     -17.723   2.065  19.644  1.00 82.83           H
ATOM   3091  CD  LYS A 209     -19.553   2.748  18.729  1.00 82.83           C
ATOM   3092 1HD  LYS A 209     -19.458   3.820  18.902  1.00 82.83           H
ATOM   3093 2HD  LYS A 209     -20.069   2.623  17.777  1.00 82.83           H
ATOM   3094  CE  LYS A 209     -20.379   2.116  19.850  1.00 82.83           C
ATOM   3095 1HE  LYS A 209     -20.662   1.100  19.574  1.00 82.83           H
ATOM   3096 2HE  LYS A 209     -19.778   2.044  20.757  1.00 82.83           H
ATOM   3097  NZ  LYS A 209     -21.593   2.920  20.116  1.00 82.83           N
ATOM   3098 1HZ  LYS A 209     -22.130   2.487  20.859  1.00 82.83           H
ATOM   3099 2HZ  LYS A 209     -21.324   3.857  20.396  1.00 82.83           H
ATOM   3100 3HZ  LYS A 209     -22.158   2.968  19.275  1.00 82.83           H
ATOM   3101  HN  LYS A 209     -15.545   2.743  19.505  1.00 82.83           H
ATOM   3102  N   LEU A 210     -14.383   3.904  16.748  1.00 88.30           N
ATOM   3103  CA  LEU A 210     -13.630   4.656  15.758  1.00 88.30           C
ATOM   3104  C   LEU A 210     -12.504   3.779  15.206  1.00 88.30           C
ATOM   3105  O   LEU A 210     -12.342   3.662  13.992  1.00 88.30           O
ATOM   3106  HA  LEU A 210     -14.312   4.896  14.942  1.00 88.30           H
ATOM   3107  CB  LEU A 210     -13.145   5.982  16.348  1.00 88.30           C
ATOM   3108 1HB  LEU A 210     -13.993   6.478  16.820  1.00 88.30           H
ATOM   3109 2HB  LEU A 210     -12.424   5.764  17.135  1.00 88.30           H
ATOM   3110  CG  LEU A 210     -12.502   6.959  15.361  1.00 88.30           C
ATOM   3111  HG  LEU A 210     -11.678   6.448  14.863  1.00 88.30           H
ATOM   3112  CD1 LEU A 210     -13.496   7.377  14.277  1.00 88.30           C
ATOM   3113 1HD1 LEU A 210     -13.828   6.495  13.729  1.00 88.30           H
ATOM   3114 2HD1 LEU A 210     -14.356   7.862  14.739  1.00 88.30           H
ATOM   3115 3HD1 LEU A 210     -13.013   8.071  13.589  1.00 88.30           H
ATOM   3116  CD2 LEU A 210     -11.910   8.165  16.093  1.00 88.30           C
ATOM   3117 1HD2 LEU A 210     -12.700   8.685  16.635  1.00 88.30           H
ATOM   3118 2HD2 LEU A 210     -11.149   7.827  16.796  1.00 88.30           H
ATOM   3119 3HD2 LEU A 210     -11.459   8.844  15.368  1.00 88.30           H
ATOM   3120  HN  LEU A 210     -14.353   4.278  17.675  1.00 88.30           H
ATOM   3121  N   LYS A 211     -11.755   3.186  16.124  1.00 92.92           N
ATOM   3122  CA  LYS A 211     -10.646   2.328  15.744  1.00 92.92           C
ATOM   3123  C   LYS A 211     -11.158   1.215  14.827  1.00 92.92           C
ATOM   3124  O   LYS A 211     -10.585   0.966  13.768  1.00 92.92           O
ATOM   3125  HA  LYS A 211      -9.937   2.938  15.184  1.00 92.92           H
ATOM   3126  CB  LYS A 211      -9.917   1.813  16.987  1.00 92.92           C
ATOM   3127 1HB  LYS A 211      -9.521   2.655  17.556  1.00 92.92           H
ATOM   3128 2HB  LYS A 211     -10.620   1.293  17.636  1.00 92.92           H
ATOM   3129  CG  LYS A 211      -8.775   0.870  16.602  1.00 92.92           C
ATOM   3130 1HG  LYS A 211      -9.184  -0.048  16.181  1.00 92.92           H
ATOM   3131 2HG  LYS A 211      -8.163   1.331  15.826  1.00 92.92           H
ATOM   3132  CD  LYS A 211      -7.905   0.538  17.816  1.00 92.92           C
ATOM   3133 1HD  LYS A 211      -7.517   1.458  18.252  1.00 92.92           H
ATOM   3134 2HD  LYS A 211      -8.512   0.053  18.581  1.00 92.92           H
ATOM   3135  CE  LYS A 211      -6.743  -0.377  17.423  1.00 92.92           C
ATOM   3136 1HE  LYS A 211      -7.128  -1.341  17.090  1.00 92.92           H
ATOM   3137 2HE  LYS A 211      -6.199   0.056  16.585  1.00 92.92           H
ATOM   3138  NZ  LYS A 211      -5.828  -0.572  18.570  1.00 92.92           N
ATOM   3139 1HZ  LYS A 211      -5.182  -1.326  18.362  1.00 92.92           H
ATOM   3140 2HZ  LYS A 211      -5.308   0.282  18.736  1.00 92.92           H
ATOM   3141 3HZ  LYS A 211      -6.366  -0.807  19.396  1.00 92.92           H
ATOM   3142  HN  LYS A 211     -11.895   3.284  17.109  1.00 92.92           H
ATOM   3143  N   SER A 212     -12.232   0.576  15.268  1.00 91.15           N
ATOM   3144  CA  SER A 212     -12.772  -0.564  14.548  1.00 91.15           C
ATOM   3145  C   SER A 212     -13.178  -0.146  13.133  1.00 91.15           C
ATOM   3146  O   SER A 212     -12.956  -0.885  12.176  1.00 91.15           O
ATOM   3147  HA  SER A 212     -11.963  -1.294  14.513  1.00 91.15           H
ATOM   3148  CB  SER A 212     -13.969  -1.166  15.287  1.00 91.15           C
ATOM   3149 1HB  SER A 212     -14.763  -0.423  15.356  1.00 91.15           H
ATOM   3150 2HB  SER A 212     -14.365  -2.005  14.715  1.00 91.15           H
ATOM   3151  OG  SER A 212     -13.620  -1.609  16.596  1.00 91.15           O
ATOM   3152  HG  SER A 212     -13.862  -0.911  17.270  1.00 91.15           H
ATOM   3153  HN  SER A 212     -12.729   0.826  16.099  1.00 91.15           H
ATOM   3154  N   ALA A 213     -13.766   1.039  13.047  1.00 94.46           N
ATOM   3155  CA  ALA A 213     -14.226   1.554  11.769  1.00 94.46           C
ATOM   3156  C   ALA A 213     -13.021   1.801  10.859  1.00 94.46           C
ATOM   3157  O   ALA A 213     -13.034   1.422   9.689  1.00 94.46           O
ATOM   3158  HA  ALA A 213     -14.864   0.795  11.315  1.00 94.46           H
ATOM   3159  CB  ALA A 213     -15.054   2.821  11.997  1.00 94.46           C
ATOM   3160 1HB  ALA A 213     -15.913   2.585  12.625  1.00 94.46           H
ATOM   3161 2HB  ALA A 213     -14.438   3.572  12.491  1.00 94.46           H
ATOM   3162 3HB  ALA A 213     -15.399   3.207  11.038  1.00 94.46           H
ATOM   3163  HN  ALA A 213     -13.928   1.641  13.829  1.00 94.46           H
ATOM   3164  N   VAL A 214     -12.008   2.435  11.431  1.00 92.57           N
ATOM   3165  CA  VAL A 214     -10.823   2.791  10.670  1.00 92.57           C
ATOM   3166  C   VAL A 214     -10.187   1.521  10.101  1.00 92.57           C
ATOM   3167  O   VAL A 214      -9.806   1.483   8.932  1.00 92.57           O
ATOM   3168  HA  VAL A 214     -11.141   3.425   9.843  1.00 92.57           H
ATOM   3169  CB  VAL A 214      -9.863   3.600  11.545  1.00 92.57           C
ATOM   3170  HB  VAL A 214      -9.703   3.044  12.469  1.00 92.57           H
ATOM   3171  CG1 VAL A 214      -8.506   3.770  10.858  1.00 92.57           C
ATOM   3172 1HG1 VAL A 214      -8.068   2.790  10.672  1.00 92.57           H
ATOM   3173 2HG1 VAL A 214      -8.642   4.294   9.912  1.00 92.57           H
ATOM   3174 3HG1 VAL A 214      -7.844   4.349  11.502  1.00 92.57           H
ATOM   3175  CG2 VAL A 214     -10.466   4.957  11.912  1.00 92.57           C
ATOM   3176 1HG2 VAL A 214     -10.670   5.522  11.002  1.00 92.57           H
ATOM   3177 2HG2 VAL A 214     -11.396   4.805  12.460  1.00 92.57           H
ATOM   3178 3HG2 VAL A 214      -9.764   5.511  12.534  1.00 92.57           H
ATOM   3179  HN  VAL A 214     -11.989   2.704  12.394  1.00 92.57           H
ATOM   3180  N   LEU A 215     -10.092   0.512  10.955  1.00 92.18           N
ATOM   3181  CA  LEU A 215      -9.435  -0.728  10.577  1.00 92.18           C
ATOM   3182  C   LEU A 215     -10.267  -1.433   9.503  1.00 92.18           C
ATOM   3183  O   LEU A 215      -9.720  -1.946   8.527  1.00 92.18           O
ATOM   3184  HA  LEU A 215      -8.467  -0.468  10.149  1.00 92.18           H
ATOM   3185  CB  LEU A 215      -9.167  -1.591  11.812  1.00 92.18           C
ATOM   3186 1HB  LEU A 215     -10.098  -1.689  12.371  1.00 92.18           H
ATOM   3187 2HB  LEU A 215      -8.888  -2.590  11.479  1.00 92.18           H
ATOM   3188  CG  LEU A 215      -8.085  -1.080  12.764  1.00 92.18           C
ATOM   3189  HG  LEU A 215      -8.385  -0.097  13.127  1.00 92.18           H
ATOM   3190  CD1 LEU A 215      -7.954  -1.992  13.986  1.00 92.18           C
ATOM   3191 1HD1 LEU A 215      -8.904  -2.022  14.520  1.00 92.18           H
ATOM   3192 2HD1 LEU A 215      -7.688  -2.998  13.662  1.00 92.18           H
ATOM   3193 3HD1 LEU A 215      -7.178  -1.606  14.646  1.00 92.18           H
ATOM   3194  CD2 LEU A 215      -6.751  -0.905  12.035  1.00 92.18           C
ATOM   3195 1HD2 LEU A 215      -6.432  -1.863  11.625  1.00 92.18           H
ATOM   3196 2HD2 LEU A 215      -6.872  -0.185  11.225  1.00 92.18           H
ATOM   3197 3HD2 LEU A 215      -5.999  -0.541  12.735  1.00 92.18           H
ATOM   3198  HN  LEU A 215     -10.452   0.532  11.887  1.00 92.18           H
ATOM   3199  N   THR A 216     -11.574  -1.436   9.719  1.00 91.86           N
ATOM   3200  CA  THR A 216     -12.481  -2.114   8.808  1.00 91.86           C
ATOM   3201  C   THR A 216     -12.373  -1.515   7.404  1.00 91.86           C
ATOM   3202  O   THR A 216     -12.312  -2.246   6.417  1.00 91.86           O
ATOM   3203  HA  THR A 216     -12.178  -3.158   8.735  1.00 91.86           H
ATOM   3204  CB  THR A 216     -13.891  -2.031   9.397  1.00 91.86           C
ATOM   3205  HB  THR A 216     -14.224  -0.996   9.466  1.00 91.86           H
ATOM   3206  OG1 THR A 216     -13.791  -2.729  10.636  1.00 91.86           O
ATOM   3207  HG1 THR A 216     -13.746  -2.077  11.393  1.00 91.86           H
ATOM   3208  CG2 THR A 216     -14.910  -2.842   8.594  1.00 91.86           C
ATOM   3209 1HG2 THR A 216     -14.612  -3.890   8.582  1.00 91.86           H
ATOM   3210 2HG2 THR A 216     -14.950  -2.464   7.572  1.00 91.86           H
ATOM   3211 3HG2 THR A 216     -15.893  -2.749   9.055  1.00 91.86           H
ATOM   3212  HN  THR A 216     -12.013  -0.988  10.497  1.00 91.86           H
ATOM   3213  N   LEU A 217     -12.353  -0.191   7.360  1.00 89.31           N
ATOM   3214  CA  LEU A 217     -12.243   0.514   6.095  1.00 89.31           C
ATOM   3215  C   LEU A 217     -10.954   0.090   5.390  1.00 89.31           C
ATOM   3216  O   LEU A 217     -10.947  -0.132   4.180  1.00 89.31           O
ATOM   3217  HA  LEU A 217     -13.090   0.212   5.478  1.00 89.31           H
ATOM   3218  CB  LEU A 217     -12.358   2.025   6.311  1.00 89.31           C
ATOM   3219 1HB  LEU A 217     -11.737   2.297   7.164  1.00 89.31           H
ATOM   3220 2HB  LEU A 217     -11.941   2.529   5.439  1.00 89.31           H
ATOM   3221  CG  LEU A 217     -13.770   2.563   6.550  1.00 89.31           C
ATOM   3222  HG  LEU A 217     -14.224   1.985   7.354  1.00 89.31           H
ATOM   3223  CD1 LEU A 217     -13.730   4.022   7.008  1.00 89.31           C
ATOM   3224 1HD1 LEU A 217     -13.166   4.095   7.938  1.00 89.31           H
ATOM   3225 2HD1 LEU A 217     -13.248   4.631   6.243  1.00 89.31           H
ATOM   3226 3HD1 LEU A 217     -14.746   4.380   7.171  1.00 89.31           H
ATOM   3227  CD2 LEU A 217     -14.645   2.376   5.309  1.00 89.31           C
ATOM   3228 1HD2 LEU A 217     -14.204   2.912   4.469  1.00 89.31           H
ATOM   3229 2HD2 LEU A 217     -14.712   1.315   5.068  1.00 89.31           H
ATOM   3230 3HD2 LEU A 217     -15.643   2.767   5.506  1.00 89.31           H
ATOM   3231  HN  LEU A 217     -12.411   0.396   8.168  1.00 89.31           H
ATOM   3232  N   LYS A 218      -9.892  -0.011   6.176  1.00 87.97           N
ATOM   3233  CA  LYS A 218      -8.586  -0.342   5.633  1.00 87.97           C
ATOM   3234  C   LYS A 218      -8.654  -1.712   4.954  1.00 87.97           C
ATOM   3235  O   LYS A 218      -8.134  -1.889   3.853  1.00 87.97           O
ATOM   3236  HA  LYS A 218      -8.347   0.406   4.877  1.00 87.97           H
ATOM   3237  CB  LYS A 218      -7.514  -0.247   6.720  1.00 87.97           C
ATOM   3238 1HB  LYS A 218      -7.621   0.692   7.262  1.00 87.97           H
ATOM   3239 2HB  LYS A 218      -7.653  -1.050   7.444  1.00 87.97           H
ATOM   3240  CG  LYS A 218      -6.111  -0.336   6.115  1.00 87.97           C
ATOM   3241 1HG  LYS A 218      -6.032  -1.232   5.500  1.00 87.97           H
ATOM   3242 2HG  LYS A 218      -5.940   0.517   5.458  1.00 87.97           H
ATOM   3243  CD  LYS A 218      -5.043  -0.365   7.210  1.00 87.97           C
ATOM   3244 1HD  LYS A 218      -5.091   0.554   7.794  1.00 87.97           H
ATOM   3245 2HD  LYS A 218      -5.242  -1.189   7.895  1.00 87.97           H
ATOM   3246  CE  LYS A 218      -3.645  -0.521   6.608  1.00 87.97           C
ATOM   3247 1HE  LYS A 218      -3.641  -1.340   5.889  1.00 87.97           H
ATOM   3248 2HE  LYS A 218      -3.375   0.383   6.062  1.00 87.97           H
ATOM   3249  NZ  LYS A 218      -2.649  -0.782   7.671  1.00 87.97           N
ATOM   3250 1HZ  LYS A 218      -1.791  -1.126   7.254  1.00 87.97           H
ATOM   3251 2HZ  LYS A 218      -2.458   0.078   8.174  1.00 87.97           H
ATOM   3252 3HZ  LYS A 218      -3.014  -1.475   8.314  1.00 87.97           H
ATOM   3253  HN  LYS A 218      -9.915   0.130   7.166  1.00 87.97           H
ATOM   3254  N   VAL A 219      -9.300  -2.645   5.638  1.00 91.95           N
ATOM   3255  CA  VAL A 219      -9.326  -4.024   5.182  1.00 91.95           C
ATOM   3256  C   VAL A 219     -10.187  -4.123   3.921  1.00 91.95           C
ATOM   3257  O   VAL A 219      -9.791  -4.754   2.942  1.00 91.95           O
ATOM   3258  HA  VAL A 219      -8.303  -4.307   4.931  1.00 91.95           H
ATOM   3259  CB  VAL A 219      -9.809  -4.939   6.309  1.00 91.95           C
ATOM   3260  HB  VAL A 219     -10.776  -4.570   6.649  1.00 91.95           H
ATOM   3261  CG1 VAL A 219     -10.003  -6.371   5.807  1.00 91.95           C
ATOM   3262 1HG1 VAL A 219     -10.745  -6.379   5.008  1.00 91.95           H
ATOM   3263 2HG1 VAL A 219      -9.056  -6.755   5.427  1.00 91.95           H
ATOM   3264 3HG1 VAL A 219     -10.346  -7.001   6.628  1.00 91.95           H
ATOM   3265  CG2 VAL A 219      -8.845  -4.900   7.497  1.00 91.95           C
ATOM   3266 1HG2 VAL A 219      -7.858  -5.233   7.175  1.00 91.95           H
ATOM   3267 2HG2 VAL A 219      -8.779  -3.881   7.878  1.00 91.95           H
ATOM   3268 3HG2 VAL A 219      -9.212  -5.560   8.284  1.00 91.95           H
ATOM   3269  HN  VAL A 219      -9.797  -2.471   6.488  1.00 91.95           H
ATOM   3270  N   ILE A 220     -11.349  -3.490   3.985  1.00 92.12           N
ATOM   3271  CA  ILE A 220     -12.322  -3.601   2.912  1.00 92.12           C
ATOM   3272  C   ILE A 220     -11.748  -2.969   1.642  1.00 92.12           C
ATOM   3273  O   ILE A 220     -11.635  -3.631   0.611  1.00 92.12           O
ATOM   3274  HA  ILE A 220     -12.484  -4.663   2.726  1.00 92.12           H
ATOM   3275  CB  ILE A 220     -13.664  -3.006   3.342  1.00 92.12           C
ATOM   3276  HB  ILE A 220     -13.480  -2.020   3.767  1.00 92.12           H
ATOM   3277  CG1 ILE A 220     -14.315  -3.856   4.435  1.00 92.12           C
ATOM   3278 1HG1 ILE A 220     -14.526  -4.853   4.049  1.00 92.12           H
ATOM   3279 2HG1 ILE A 220     -13.622  -3.976   5.268  1.00 92.12           H
ATOM   3280  CG2 ILE A 220     -14.590  -2.814   2.139  1.00 92.12           C
ATOM   3281 1HG2 ILE A 220     -14.121  -2.137   1.424  1.00 92.12           H
ATOM   3282 2HG2 ILE A 220     -14.771  -3.777   1.662  1.00 92.12           H
ATOM   3283 3HG2 ILE A 220     -15.537  -2.390   2.473  1.00 92.12           H
ATOM   3284  CD1 ILE A 220     -15.611  -3.211   4.932  1.00 92.12           C
ATOM   3285 1HD1 ILE A 220     -15.393  -2.224   5.340  1.00 92.12           H
ATOM   3286 2HD1 ILE A 220     -16.310  -3.115   4.102  1.00 92.12           H
ATOM   3287 3HD1 ILE A 220     -16.053  -3.836   5.709  1.00 92.12           H
ATOM   3288  HN  ILE A 220     -11.629  -2.912   4.751  1.00 92.12           H
ATOM   3289  N   LEU A 221     -11.401  -1.695   1.758  1.00 91.76           N
ATOM   3290  CA  LEU A 221     -11.000  -0.920   0.596  1.00 91.76           C
ATOM   3291  C   LEU A 221      -9.547  -1.250   0.246  1.00 91.76           C
ATOM   3292  O   LEU A 221      -9.127  -1.079  -0.897  1.00 91.76           O
ATOM   3293  HA  LEU A 221     -11.634  -1.226  -0.236  1.00 91.76           H
ATOM   3294  CB  LEU A 221     -11.252   0.570   0.833  1.00 91.76           C
ATOM   3295 1HB  LEU A 221     -10.645   0.891   1.680  1.00 91.76           H
ATOM   3296 2HB  LEU A 221     -10.899   1.121  -0.039  1.00 91.76           H
ATOM   3297  CG  LEU A 221     -12.704   0.970   1.102  1.00 91.76           C
ATOM   3298  HG  LEU A 221     -13.053   0.420   1.976  1.00 91.76           H
ATOM   3299  CD1 LEU A 221     -12.809   2.460   1.434  1.00 91.76           C
ATOM   3300 1HD1 LEU A 221     -12.217   2.678   2.322  1.00 91.76           H
ATOM   3301 2HD1 LEU A 221     -12.435   3.047   0.594  1.00 91.76           H
ATOM   3302 3HD1 LEU A 221     -13.852   2.718   1.620  1.00 91.76           H
ATOM   3303  CD2 LEU A 221     -13.606   0.578  -0.069  1.00 91.76           C
ATOM   3304 1HD2 LEU A 221     -13.267   1.082  -0.974  1.00 91.76           H
ATOM   3305 2HD2 LEU A 221     -13.563  -0.501  -0.216  1.00 91.76           H
ATOM   3306 3HD2 LEU A 221     -14.633   0.874   0.148  1.00 91.76           H
ATOM   3307  HN  LEU A 221     -11.392  -1.195   2.624  1.00 91.76           H
ATOM   3308  N   GLY A 222      -8.821  -1.717   1.251  1.00 91.21           N
ATOM   3309  CA  GLY A 222      -7.385  -1.896   1.116  1.00 91.21           C
ATOM   3310  C   GLY A 222      -7.062  -3.197   0.379  1.00 91.21           C
ATOM   3311  O   GLY A 222      -5.994  -3.328  -0.218  1.00 91.21           O
ATOM   3312 1HA  GLY A 222      -6.958  -1.052   0.576  1.00 91.21           H
ATOM   3313 2HA  GLY A 222      -6.923  -1.909   2.103  1.00 91.21           H
ATOM   3314  HN  GLY A 222      -9.197  -1.970   2.142  1.00 91.21           H
ATOM   3315  N   PHE A 223      -8.004  -4.127   0.443  1.00 90.58           N
ATOM   3316  CA  PHE A 223      -7.778  -5.459  -0.090  1.00 90.58           C
ATOM   3317  C   PHE A 223      -9.031  -5.989  -0.791  1.00 90.58           C
ATOM   3318  O   PHE A 223      -9.020  -6.219  -1.999  1.00 90.58           O
ATOM   3319  HA  PHE A 223      -6.964  -5.386  -0.811  1.00 90.58           H
ATOM   3320  CB  PHE A 223      -7.451  -6.367   1.098  1.00 90.58           C
ATOM   3321 1HB  PHE A 223      -6.620  -5.934   1.655  1.00 90.58           H
ATOM   3322 2HB  PHE A 223      -8.308  -6.390   1.772  1.00 90.58           H
ATOM   3323  CG  PHE A 223      -7.091  -7.801   0.705  1.00 90.58           C
ATOM   3324  CD1 PHE A 223      -7.967  -8.813   0.948  1.00 90.58           C
ATOM   3325  HD1 PHE A 223      -8.925  -8.602   1.423  1.00 90.58           H
ATOM   3326  CD2 PHE A 223      -5.895  -8.064   0.113  1.00 90.58           C
ATOM   3327  HD2 PHE A 223      -5.194  -7.253  -0.082  1.00 90.58           H
ATOM   3328  CE1 PHE A 223      -7.633 -10.144   0.583  1.00 90.58           C
ATOM   3329  HE1 PHE A 223      -8.334 -10.955   0.778  1.00 90.58           H
ATOM   3330  CE2 PHE A 223      -5.561  -9.395  -0.252  1.00 90.58           C
ATOM   3331  HE2 PHE A 223      -4.603  -9.606  -0.726  1.00 90.58           H
ATOM   3332  CZ  PHE A 223      -6.437 -10.407  -0.009  1.00 90.58           C
ATOM   3333  HZ  PHE A 223      -6.180 -11.428  -0.289  1.00 90.58           H
ATOM   3334  HN  PHE A 223      -8.906  -3.981   0.850  1.00 90.58           H
ATOM   3335  N   PHE A 224     -10.081  -6.167  -0.003  1.00 85.85           N
ATOM   3336  CA  PHE A 224     -11.211  -6.974  -0.432  1.00 85.85           C
ATOM   3337  C   PHE A 224     -11.804  -6.437  -1.736  1.00 85.85           C
ATOM   3338  O   PHE A 224     -11.989  -7.187  -2.693  1.00 85.85           O
ATOM   3339  HA  PHE A 224     -10.842  -7.987  -0.592  1.00 85.85           H
ATOM   3340  CB  PHE A 224     -12.268  -6.885   0.670  1.00 85.85           C
ATOM   3341 1HB  PHE A 224     -12.263  -5.876   1.084  1.00 85.85           H
ATOM   3342 2HB  PHE A 224     -13.252  -7.044   0.229  1.00 85.85           H
ATOM   3343  CG  PHE A 224     -12.067  -7.888   1.808  1.00 85.85           C
ATOM   3344  CD1 PHE A 224     -12.384  -9.198   1.624  1.00 85.85           C
ATOM   3345  HD1 PHE A 224     -12.780  -9.533   0.665  1.00 85.85           H
ATOM   3346  CD2 PHE A 224     -11.572  -7.470   3.004  1.00 85.85           C
ATOM   3347  HD2 PHE A 224     -11.318  -6.420   3.152  1.00 85.85           H
ATOM   3348  CE1 PHE A 224     -12.197 -10.129   2.679  1.00 85.85           C
ATOM   3349  HE1 PHE A 224     -12.451 -11.178   2.532  1.00 85.85           H
ATOM   3350  CE2 PHE A 224     -11.385  -8.401   4.060  1.00 85.85           C
ATOM   3351  HE2 PHE A 224     -10.988  -8.066   5.018  1.00 85.85           H
ATOM   3352  CZ  PHE A 224     -11.702  -9.711   3.875  1.00 85.85           C
ATOM   3353  HZ  PHE A 224     -11.558 -10.425   4.686  1.00 85.85           H
ATOM   3354  HN  PHE A 224     -10.167  -5.772   0.912  1.00 85.85           H
ATOM   3355  N   LEU A 225     -12.086  -5.142  -1.731  1.00 92.96           N
ATOM   3356  CA  LEU A 225     -12.698  -4.506  -2.885  1.00 92.96           C
ATOM   3357  C   LEU A 225     -11.772  -4.652  -4.094  1.00 92.96           C
ATOM   3358  O   LEU A 225     -12.178  -5.173  -5.132  1.00 92.96           O
ATOM   3359  HA  LEU A 225     -13.627  -5.035  -3.095  1.00 92.96           H
ATOM   3360  CB  LEU A 225     -13.067  -3.056  -2.564  1.00 92.96           C
ATOM   3361 1HB  LEU A 225     -13.801  -3.058  -1.759  1.00 92.96           H
ATOM   3362 2HB  LEU A 225     -12.178  -2.551  -2.184  1.00 92.96           H
ATOM   3363  CG  LEU A 225     -13.628  -2.233  -3.726  1.00 92.96           C
ATOM   3364  HG  LEU A 225     -12.972  -2.366  -4.586  1.00 92.96           H
ATOM   3365  CD1 LEU A 225     -15.015  -2.735  -4.134  1.00 92.96           C
ATOM   3366 1HD1 LEU A 225     -14.947  -3.778  -4.444  1.00 92.96           H
ATOM   3367 2HD1 LEU A 225     -15.695  -2.652  -3.286  1.00 92.96           H
ATOM   3368 3HD1 LEU A 225     -15.390  -2.134  -4.961  1.00 92.96           H
ATOM   3369  CD2 LEU A 225     -13.635  -0.741  -3.389  1.00 92.96           C
ATOM   3370 1HD2 LEU A 225     -14.255  -0.570  -2.508  1.00 92.96           H
ATOM   3371 2HD2 LEU A 225     -12.617  -0.410  -3.186  1.00 92.96           H
ATOM   3372 3HD2 LEU A 225     -14.038  -0.180  -4.231  1.00 92.96           H
ATOM   3373  HN  LEU A 225     -11.903  -4.533  -0.960  1.00 92.96           H
ATOM   3374  N   PRO A 226     -10.517  -4.196  -3.984  1.00 93.79           N
ATOM   3375  CA  PRO A 226      -9.566  -4.329  -5.090  1.00 93.79           C
ATOM   3376  C   PRO A 226      -9.460  -5.760  -5.591  1.00 93.79           C
ATOM   3377  O   PRO A 226      -9.471  -6.002  -6.797  1.00 93.79           O
ATOM   3378  HA  PRO A 226      -9.908  -3.751  -5.949  1.00 93.79           H
ATOM   3379  CB  PRO A 226      -8.246  -3.837  -4.494  1.00 93.79           C
ATOM   3380 1HB  PRO A 226      -7.666  -4.658  -4.071  1.00 93.79           H
ATOM   3381 2HB  PRO A 226      -7.618  -3.360  -5.248  1.00 93.79           H
ATOM   3382  CG  PRO A 226      -8.688  -2.849  -3.422  1.00 93.79           C
ATOM   3383 1HG  PRO A 226      -7.907  -2.679  -2.681  1.00 93.79           H
ATOM   3384 2HG  PRO A 226      -8.928  -1.873  -3.845  1.00 93.79           H
ATOM   3385  CD  PRO A 226      -9.909  -3.526  -2.820  1.00 93.79           C
ATOM   3386 1HD  PRO A 226      -9.634  -4.241  -2.045  1.00 93.79           H
ATOM   3387 2HD  PRO A 226     -10.586  -2.805  -2.360  1.00 93.79           H
ATOM   3388  N   PHE A 227      -9.360  -6.680  -4.642  1.00 91.82           N
ATOM   3389  CA  PHE A 227      -9.112  -8.073  -4.973  1.00 91.82           C
ATOM   3390  C   PHE A 227     -10.257  -8.651  -5.806  1.00 91.82           C
ATOM   3391  O   PHE A 227     -10.023  -9.306  -6.821  1.00 91.82           O
ATOM   3392  HA  PHE A 227      -8.189  -8.108  -5.553  1.00 91.82           H
ATOM   3393  CB  PHE A 227      -9.022  -8.837  -3.651  1.00 91.82           C
ATOM   3394 1HB  PHE A 227      -8.186  -8.444  -3.072  1.00 91.82           H
ATOM   3395 2HB  PHE A 227      -9.926  -8.650  -3.073  1.00 91.82           H
ATOM   3396  CG  PHE A 227      -8.843 -10.348  -3.817  1.00 91.82           C
ATOM   3397  CD1 PHE A 227      -9.872 -11.190  -3.529  1.00 91.82           C
ATOM   3398  HD1 PHE A 227     -10.823 -10.788  -3.180  1.00 91.82           H
ATOM   3399  CD2 PHE A 227      -7.656 -10.849  -4.252  1.00 91.82           C
ATOM   3400  HD2 PHE A 227      -6.832 -10.174  -4.483  1.00 91.82           H
ATOM   3401  CE1 PHE A 227      -9.706 -12.591  -3.683  1.00 91.82           C
ATOM   3402  HE1 PHE A 227     -10.530 -13.266  -3.452  1.00 91.82           H
ATOM   3403  CE2 PHE A 227      -7.490 -12.251  -4.406  1.00 91.82           C
ATOM   3404  HE2 PHE A 227      -6.539 -12.652  -4.755  1.00 91.82           H
ATOM   3405  CZ  PHE A 227      -8.519 -13.092  -4.118  1.00 91.82           C
ATOM   3406  HZ  PHE A 227      -8.392 -14.168  -4.236  1.00 91.82           H
ATOM   3407  HN  PHE A 227      -9.445  -6.486  -3.665  1.00 91.82           H
ATOM   3408  N   VAL A 228     -11.472  -8.388  -5.347  1.00 94.52           N
ATOM   3409  CA  VAL A 228     -12.653  -8.919  -6.006  1.00 94.52           C
ATOM   3410  C   VAL A 228     -12.691  -8.422  -7.452  1.00 94.52           C
ATOM   3411  O   VAL A 228     -12.954  -9.195  -8.372  1.00 94.52           O
ATOM   3412  HA  VAL A 228     -12.566 -10.006  -6.011  1.00 94.52           H
ATOM   3413  CB  VAL A 228     -13.907  -8.548  -5.213  1.00 94.52           C
ATOM   3414  HB  VAL A 228     -13.883  -7.473  -5.031  1.00 94.52           H
ATOM   3415  CG1 VAL A 228     -15.174  -8.861  -6.011  1.00 94.52           C
ATOM   3416 1HG1 VAL A 228     -15.167  -8.292  -6.941  1.00 94.52           H
ATOM   3417 2HG1 VAL A 228     -15.206  -9.927  -6.238  1.00 94.52           H
ATOM   3418 3HG1 VAL A 228     -16.050  -8.588  -5.424  1.00 94.52           H
ATOM   3419  CG2 VAL A 228     -13.926  -9.254  -3.855  1.00 94.52           C
ATOM   3420 1HG2 VAL A 228     -13.915 -10.333  -4.007  1.00 94.52           H
ATOM   3421 2HG2 VAL A 228     -13.048  -8.959  -3.280  1.00 94.52           H
ATOM   3422 3HG2 VAL A 228     -14.828  -8.972  -3.312  1.00 94.52           H
ATOM   3423  HN  VAL A 228     -11.655  -7.825  -4.541  1.00 94.52           H
ATOM   3424  N   VAL A 229     -12.425  -7.133  -7.608  1.00 94.75           N
ATOM   3425  CA  VAL A 229     -12.495  -6.508  -8.918  1.00 94.75           C
ATOM   3426  C   VAL A 229     -11.419  -7.109  -9.824  1.00 94.75           C
ATOM   3427  O   VAL A 229     -11.689  -7.449 -10.975  1.00 94.75           O
ATOM   3428  HA  VAL A 229     -13.474  -6.734  -9.339  1.00 94.75           H
ATOM   3429  CB  VAL A 229     -12.379  -4.988  -8.779  1.00 94.75           C
ATOM   3430  HB  VAL A 229     -11.470  -4.772  -8.218  1.00 94.75           H
ATOM   3431  CG1 VAL A 229     -12.254  -4.321 -10.150  1.00 94.75           C
ATOM   3432 1HG1 VAL A 229     -11.364  -4.694 -10.657  1.00 94.75           H
ATOM   3433 2HG1 VAL A 229     -13.136  -4.550 -10.748  1.00 94.75           H
ATOM   3434 3HG1 VAL A 229     -12.173  -3.241 -10.023  1.00 94.75           H
ATOM   3435  CG2 VAL A 229     -13.563  -4.417  -7.997  1.00 94.75           C
ATOM   3436 1HG2 VAL A 229     -14.490  -4.650  -8.519  1.00 94.75           H
ATOM   3437 2HG2 VAL A 229     -13.586  -4.858  -7.000  1.00 94.75           H
ATOM   3438 3HG2 VAL A 229     -13.455  -3.336  -7.913  1.00 94.75           H
ATOM   3439  HN  VAL A 229     -12.166  -6.521  -6.861  1.00 94.75           H
ATOM   3440  N   MET A 230     -10.220  -7.223  -9.270  1.00 89.09           N
ATOM   3441  CA  MET A 230      -9.095  -7.749 -10.024  1.00 89.09           C
ATOM   3442  C   MET A 230      -9.361  -9.186 -10.476  1.00 89.09           C
ATOM   3443  O   MET A 230      -9.148  -9.523 -11.640  1.00 89.09           O
ATOM   3444  HA  MET A 230      -8.995  -7.099 -10.894  1.00 89.09           H
ATOM   3445  CB  MET A 230      -7.836  -7.711  -9.155  1.00 89.09           C
ATOM   3446 1HB  MET A 230      -8.066  -8.093  -8.160  1.00 89.09           H
ATOM   3447 2HB  MET A 230      -7.077  -8.368  -9.580  1.00 89.09           H
ATOM   3448  CG  MET A 230      -7.286  -6.288  -9.047  1.00 89.09           C
ATOM   3449 1HG  MET A 230      -7.030  -5.912 -10.038  1.00 89.09           H
ATOM   3450 2HG  MET A 230      -8.049  -5.624  -8.641  1.00 89.09           H
ATOM   3451  SD  MET A 230      -5.842  -6.269  -7.998  1.00 89.09           S
ATOM   3452  CE  MET A 230      -4.694  -7.161  -9.033  1.00 89.09           C
ATOM   3453 1HE  MET A 230      -5.084  -8.159  -9.232  1.00 89.09           H
ATOM   3454 2HE  MET A 230      -4.564  -6.628  -9.975  1.00 89.09           H
ATOM   3455 3HE  MET A 230      -3.733  -7.241  -8.526  1.00 89.09           H
ATOM   3456  HN  MET A 230     -10.013  -6.964  -8.327  1.00 89.09           H
ATOM   3457  N   ALA A 231      -9.822  -9.994  -9.533  1.00 93.90           N
ATOM   3458  CA  ALA A 231     -10.038 -11.406  -9.797  1.00 93.90           C
ATOM   3459  C   ALA A 231     -11.041 -11.559 -10.943  1.00 93.90           C
ATOM   3460  O   ALA A 231     -10.835 -12.364 -11.849  1.00 93.90           O
ATOM   3461  HA  ALA A 231      -9.084 -11.837 -10.101  1.00 93.90           H
ATOM   3462  CB  ALA A 231     -10.507 -12.099  -8.516  1.00 93.90           C
ATOM   3463 1HB  ALA A 231      -9.747 -11.986  -7.743  1.00 93.90           H
ATOM   3464 2HB  ALA A 231     -11.439 -11.646  -8.178  1.00 93.90           H
ATOM   3465 3HB  ALA A 231     -10.669 -13.158  -8.715  1.00 93.90           H
ATOM   3466  HN  ALA A 231     -10.047  -9.698  -8.604  1.00 93.90           H
ATOM   3467  N   CYS A 232     -12.104 -10.772 -10.865  1.00 92.92           N
ATOM   3468  CA  CYS A 232     -13.149 -10.824 -11.874  1.00 92.92           C
ATOM   3469  C   CYS A 232     -12.545 -10.398 -13.213  1.00 92.92           C
ATOM   3470  O   CYS A 232     -12.721 -11.079 -14.222  1.00 92.92           O
ATOM   3471  HA  CYS A 232     -13.492 -11.858 -11.915  1.00 92.92           H
ATOM   3472  CB  CYS A 232     -14.351  -9.960 -11.488  1.00 92.92           C
ATOM   3473 1HB  CYS A 232     -14.017  -8.958 -11.218  1.00 92.92           H
ATOM   3474 2HB  CYS A 232     -15.021  -9.854 -12.341  1.00 92.92           H
ATOM   3475  SG  CYS A 232     -15.243 -10.720 -10.083  1.00 92.92           S
ATOM   3476  HG  CYS A 232     -14.430 -10.261  -9.137  1.00 92.92           H
ATOM   3477  HN  CYS A 232     -12.257 -10.109 -10.132  1.00 92.92           H
ATOM   3478  N   CYS A 233     -11.846  -9.273 -13.180  1.00 92.54           N
ATOM   3479  CA  CYS A 233     -11.341  -8.669 -14.401  1.00 92.54           C
ATOM   3480  C   CYS A 233     -10.427  -9.680 -15.095  1.00 92.54           C
ATOM   3481  O   CYS A 233     -10.611  -9.982 -16.273  1.00 92.54           O
ATOM   3482  HA  CYS A 233     -12.209  -8.442 -15.020  1.00 92.54           H
ATOM   3483  CB  CYS A 233     -10.622  -7.347 -14.123  1.00 92.54           C
ATOM   3484 1HB  CYS A 233      -9.921  -7.471 -13.297  1.00 92.54           H
ATOM   3485 2HB  CYS A 233     -10.039  -7.050 -14.995  1.00 92.54           H
ATOM   3486  SG  CYS A 233     -11.842  -6.045 -13.716  1.00 92.54           S
ATOM   3487  HG  CYS A 233     -12.046  -6.433 -12.460  1.00 92.54           H
ATOM   3488  HN  CYS A 233     -11.625  -8.777 -12.340  1.00 92.54           H
ATOM   3489  N   TYR A 234      -9.462 -10.177 -14.335  1.00 86.76           N
ATOM   3490  CA  TYR A 234      -8.424 -11.022 -14.900  1.00 86.76           C
ATOM   3491  C   TYR A 234      -8.978 -12.402 -15.263  1.00 86.76           C
ATOM   3492  O   TYR A 234      -8.460 -13.066 -16.159  1.00 86.76           O
ATOM   3493  HA  TYR A 234      -8.052 -10.539 -15.803  1.00 86.76           H
ATOM   3494  CB  TYR A 234      -7.367 -11.181 -13.805  1.00 86.76           C
ATOM   3495 1HB  TYR A 234      -7.867 -11.392 -12.860  1.00 86.76           H
ATOM   3496 2HB  TYR A 234      -6.746 -12.046 -14.037  1.00 86.76           H
ATOM   3497  CG  TYR A 234      -6.467  -9.957 -13.627  1.00 86.76           C
ATOM   3498  CD1 TYR A 234      -5.867  -9.376 -14.726  1.00 86.76           C
ATOM   3499  HD1 TYR A 234      -6.035  -9.789 -15.720  1.00 86.76           H
ATOM   3500  CD2 TYR A 234      -6.254  -9.435 -12.367  1.00 86.76           C
ATOM   3501  HD2 TYR A 234      -6.728  -9.894 -11.500  1.00 86.76           H
ATOM   3502  CE1 TYR A 234      -5.019  -8.224 -14.558  1.00 86.76           C
ATOM   3503  HE1 TYR A 234      -4.539  -7.756 -15.417  1.00 86.76           H
ATOM   3504  CE2 TYR A 234      -5.406  -8.283 -12.200  1.00 86.76           C
ATOM   3505  HE2 TYR A 234      -5.230  -7.860 -11.211  1.00 86.76           H
ATOM   3506  CZ  TYR A 234      -4.831  -7.735 -13.303  1.00 86.76           C
ATOM   3507  OH  TYR A 234      -4.030  -6.647 -13.145  1.00 86.76           O
ATOM   3508  HH  TYR A 234      -4.012  -6.372 -12.183  1.00 86.76           H
ATOM   3509  HN  TYR A 234      -9.383 -10.010 -13.352  1.00 86.76           H
ATOM   3510  N   THR A 235     -10.022 -12.792 -14.547  1.00 89.52           N
ATOM   3511  CA  THR A 235     -10.727 -14.023 -14.861  1.00 89.52           C
ATOM   3512  C   THR A 235     -11.283 -13.971 -16.286  1.00 89.52           C
ATOM   3513  O   THR A 235     -11.127 -14.920 -17.052  1.00 89.52           O
ATOM   3514  HA  THR A 235     -10.013 -14.846 -14.826  1.00 89.52           H
ATOM   3515  CB  THR A 235     -11.804 -14.236 -13.796  1.00 89.52           C
ATOM   3516  HB  THR A 235     -12.535 -13.428 -13.815  1.00 89.52           H
ATOM   3517  OG1 THR A 235     -11.070 -14.374 -12.582  1.00 89.52           O
ATOM   3518  HG1 THR A 235     -11.260 -13.600 -11.978  1.00 89.52           H
ATOM   3519  CG2 THR A 235     -12.523 -15.578 -13.951  1.00 89.52           C
ATOM   3520 1HG2 THR A 235     -11.801 -16.389 -13.864  1.00 89.52           H
ATOM   3521 2HG2 THR A 235     -13.004 -15.622 -14.928  1.00 89.52           H
ATOM   3522 3HG2 THR A 235     -13.277 -15.678 -13.170  1.00 89.52           H
ATOM   3523  HN  THR A 235     -10.387 -12.283 -13.767  1.00 89.52           H
ATOM   3524  N   ILE A 236     -11.920 -12.852 -16.597  1.00 89.00           N
ATOM   3525  CA  ILE A 236     -12.516 -12.671 -17.910  1.00 89.00           C
ATOM   3526  C   ILE A 236     -11.406 -12.523 -18.953  1.00 89.00           C
ATOM   3527  O   ILE A 236     -11.516 -13.049 -20.060  1.00 89.00           O
ATOM   3528  HA  ILE A 236     -13.086 -13.571 -18.137  1.00 89.00           H
ATOM   3529  CB  ILE A 236     -13.503 -11.502 -17.894  1.00 89.00           C
ATOM   3530  HB  ILE A 236     -12.972 -10.610 -17.562  1.00 89.00           H
ATOM   3531  CG1 ILE A 236     -14.633 -11.753 -16.893  1.00 89.00           C
ATOM   3532 1HG1 ILE A 236     -15.316 -12.505 -17.291  1.00 89.00           H
ATOM   3533 2HG1 ILE A 236     -14.222 -12.155 -15.968  1.00 89.00           H
ATOM   3534  CG2 ILE A 236     -14.035 -11.214 -19.299  1.00 89.00           C
ATOM   3535 1HG2 ILE A 236     -13.204 -10.960 -19.957  1.00 89.00           H
ATOM   3536 2HG2 ILE A 236     -14.545 -12.098 -19.683  1.00 89.00           H
ATOM   3537 3HG2 ILE A 236     -14.735 -10.379 -19.259  1.00 89.00           H
ATOM   3538  CD1 ILE A 236     -15.402 -10.463 -16.599  1.00 89.00           C
ATOM   3539 1HD1 ILE A 236     -14.721  -9.723 -16.179  1.00 89.00           H
ATOM   3540 2HD1 ILE A 236     -15.832 -10.078 -17.523  1.00 89.00           H
ATOM   3541 3HD1 ILE A 236     -16.199 -10.670 -15.885  1.00 89.00           H
ATOM   3542  HN  ILE A 236     -12.031 -12.079 -15.972  1.00 89.00           H
ATOM   3543  N   ILE A 237     -10.363 -11.806 -18.564  1.00 87.52           N
ATOM   3544  CA  ILE A 237      -9.229 -11.592 -19.447  1.00 87.52           C
ATOM   3545  C   ILE A 237      -8.660 -12.946 -19.876  1.00 87.52           C
ATOM   3546  O   ILE A 237      -8.483 -13.200 -21.066  1.00 87.52           O
ATOM   3547  HA  ILE A 237      -9.599 -11.077 -20.334  1.00 87.52           H
ATOM   3548  CB  ILE A 237      -8.200 -10.674 -18.786  1.00 87.52           C
ATOM   3549  HB  ILE A 237      -8.067 -10.997 -17.753  1.00 87.52           H
ATOM   3550  CG1 ILE A 237      -8.700  -9.228 -18.746  1.00 87.52           C
ATOM   3551 1HG1 ILE A 237      -8.665  -8.800 -19.748  1.00 87.52           H
ATOM   3552 2HG1 ILE A 237      -9.743  -9.209 -18.428  1.00 87.52           H
ATOM   3553  CG2 ILE A 237      -6.839 -10.790 -19.474  1.00 87.52           C
ATOM   3554 1HG2 ILE A 237      -6.484 -11.819 -19.407  1.00 87.52           H
ATOM   3555 2HG2 ILE A 237      -6.936 -10.508 -20.523  1.00 87.52           H
ATOM   3556 3HG2 ILE A 237      -6.126 -10.127 -18.985  1.00 87.52           H
ATOM   3557  CD1 ILE A 237      -7.855  -8.381 -17.793  1.00 87.52           C
ATOM   3558 1HD1 ILE A 237      -7.912  -8.799 -16.788  1.00 87.52           H
ATOM   3559 2HD1 ILE A 237      -6.818  -8.383 -18.128  1.00 87.52           H
ATOM   3560 3HD1 ILE A 237      -8.232  -7.359 -17.784  1.00 87.52           H
ATOM   3561  HN  ILE A 237     -10.285 -11.375 -17.664  1.00 87.52           H
ATOM   3562  N   ILE A 238      -8.389 -13.779 -18.882  1.00 87.36           N
ATOM   3563  CA  ILE A 238      -7.787 -15.077 -19.137  1.00 87.36           C
ATOM   3564  C   ILE A 238      -8.671 -15.864 -20.106  1.00 87.36           C
ATOM   3565  O   ILE A 238      -8.175 -16.455 -21.064  1.00 87.36           O
ATOM   3566  HA  ILE A 238      -6.822 -14.902 -19.614  1.00 87.36           H
ATOM   3567  CB  ILE A 238      -7.514 -15.809 -17.821  1.00 87.36           C
ATOM   3568  HB  ILE A 238      -8.395 -15.709 -17.186  1.00 87.36           H
ATOM   3569  CG1 ILE A 238      -6.343 -15.171 -17.071  1.00 87.36           C
ATOM   3570 1HG1 ILE A 238      -5.404 -15.452 -17.549  1.00 87.36           H
ATOM   3571 2HG1 ILE A 238      -6.417 -14.085 -17.129  1.00 87.36           H
ATOM   3572  CG2 ILE A 238      -7.296 -17.304 -18.060  1.00 87.36           C
ATOM   3573 1HG2 ILE A 238      -8.187 -17.732 -18.520  1.00 87.36           H
ATOM   3574 2HG2 ILE A 238      -6.442 -17.445 -18.722  1.00 87.36           H
ATOM   3575 3HG2 ILE A 238      -7.104 -17.800 -17.108  1.00 87.36           H
ATOM   3576  CD1 ILE A 238      -6.326 -15.610 -15.606  1.00 87.36           C
ATOM   3577 1HD1 ILE A 238      -7.255 -15.305 -15.125  1.00 87.36           H
ATOM   3578 2HD1 ILE A 238      -6.227 -16.694 -15.552  1.00 87.36           H
ATOM   3579 3HD1 ILE A 238      -5.483 -15.142 -15.096  1.00 87.36           H
ATOM   3580  HN  ILE A 238      -8.574 -13.581 -17.920  1.00 87.36           H
ATOM   3581  N   HIS A 239      -9.966 -15.845 -19.824  1.00 81.74           N
ATOM   3582  CA  HIS A 239     -10.919 -16.586 -20.632  1.00 81.74           C
ATOM   3583  C   HIS A 239     -10.840 -16.108 -22.084  1.00 81.74           C
ATOM   3584  O   HIS A 239     -10.843 -16.919 -23.009  1.00 81.74           O
ATOM   3585  HA  HIS A 239     -10.620 -17.633 -20.587  1.00 81.74           H
ATOM   3586  CB  HIS A 239     -12.328 -16.477 -20.047  1.00 81.74           C
ATOM   3587 1HB  HIS A 239     -12.296 -16.757 -18.994  1.00 81.74           H
ATOM   3588 2HB  HIS A 239     -12.649 -15.436 -20.091  1.00 81.74           H
ATOM   3589  CG  HIS A 239     -13.353 -17.335 -20.751  1.00 81.74           C
ATOM   3590  ND1 HIS A 239     -14.216 -16.837 -21.711  1.00 81.74           N
ATOM   3591  HD1 HIS A 239     -14.252 -15.890 -22.030  1.00 81.74           H
ATOM   3592  CD2 HIS A 239     -13.643 -18.662 -20.624  1.00 81.74           C
ATOM   3593  HD2 HIS A 239     -13.148 -19.360 -19.949  1.00 81.74           H
ATOM   3594  CE1 HIS A 239     -14.986 -17.827 -22.135  1.00 81.74           C
ATOM   3595  HE1 HIS A 239     -15.768 -17.753 -22.891  1.00 81.74           H
ATOM   3596  NE2 HIS A 239     -14.630 -18.958 -21.460  1.00 81.74           N
ATOM   3597  HN  HIS A 239     -10.364 -15.337 -19.060  1.00 81.74           H
ATOM   3598  N   THR A 240     -10.773 -14.794 -22.238  1.00 84.47           N
ATOM   3599  CA  THR A 240     -10.742 -14.197 -23.562  1.00 84.47           C
ATOM   3600  C   THR A 240      -9.450 -14.578 -24.289  1.00 84.47           C
ATOM   3601  O   THR A 240      -9.468 -14.865 -25.485  1.00 84.47           O
ATOM   3602  HA  THR A 240     -11.568 -14.606 -24.144  1.00 84.47           H
ATOM   3603  CB  THR A 240     -10.926 -12.686 -23.404  1.00 84.47           C
ATOM   3604  HB  THR A 240     -10.051 -12.234 -22.939  1.00 84.47           H
ATOM   3605  OG1 THR A 240     -12.144 -12.560 -22.675  1.00 84.47           O
ATOM   3606  HG1 THR A 240     -11.949 -12.431 -21.703  1.00 84.47           H
ATOM   3607  CG2 THR A 240     -11.215 -11.989 -24.735  1.00 84.47           C
ATOM   3608 1HG2 THR A 240     -12.129 -12.395 -25.168  1.00 84.47           H
ATOM   3609 2HG2 THR A 240     -10.383 -12.156 -25.420  1.00 84.47           H
ATOM   3610 3HG2 THR A 240     -11.337 -10.919 -24.566  1.00 84.47           H
ATOM   3611  HN  THR A 240     -10.741 -14.143 -21.480  1.00 84.47           H
ATOM   3612  N   LEU A 241      -8.360 -14.570 -23.535  1.00 83.97           N
ATOM   3613  CA  LEU A 241      -7.051 -14.829 -24.109  1.00 83.97           C
ATOM   3614  C   LEU A 241      -6.987 -16.281 -24.587  1.00 83.97           C
ATOM   3615  O   LEU A 241      -6.403 -16.569 -25.631  1.00 83.97           O
ATOM   3616  HA  LEU A 241      -6.939 -14.175 -24.974  1.00 83.97           H
ATOM   3617  CB  LEU A 241      -5.948 -14.459 -23.116  1.00 83.97           C
ATOM   3618 1HB  LEU A 241      -6.204 -14.882 -22.144  1.00 83.97           H
ATOM   3619 2HB  LEU A 241      -5.022 -14.937 -23.437  1.00 83.97           H
ATOM   3620  CG  LEU A 241      -5.680 -12.963 -22.936  1.00 83.97           C
ATOM   3621  HG  LEU A 241      -6.615 -12.482 -22.650  1.00 83.97           H
ATOM   3622  CD1 LEU A 241      -4.680 -12.717 -21.805  1.00 83.97           C
ATOM   3623 1HD1 LEU A 241      -5.080 -13.115 -20.873  1.00 83.97           H
ATOM   3624 2HD1 LEU A 241      -3.738 -13.215 -22.039  1.00 83.97           H
ATOM   3625 3HD1 LEU A 241      -4.508 -11.646 -21.699  1.00 83.97           H
ATOM   3626  CD2 LEU A 241      -5.228 -12.326 -24.251  1.00 83.97           C
ATOM   3627 1HD2 LEU A 241      -4.311 -12.806 -24.591  1.00 83.97           H
ATOM   3628 2HD2 LEU A 241      -6.006 -12.454 -25.004  1.00 83.97           H
ATOM   3629 3HD2 LEU A 241      -5.045 -11.262 -24.095  1.00 83.97           H
ATOM   3630  HN  LEU A 241      -8.362 -14.390 -22.551  1.00 83.97           H
ATOM   3631  N   ILE A 242      -7.595 -17.157 -23.801  1.00 82.67           N
ATOM   3632  CA  ILE A 242      -7.599 -18.574 -24.121  1.00 82.67           C
ATOM   3633  C   ILE A 242      -8.304 -18.788 -25.461  1.00 82.67           C
ATOM   3634  O   ILE A 242      -7.854 -19.585 -26.283  1.00 82.67           O
ATOM   3635  HA  ILE A 242      -6.560 -18.888 -24.223  1.00 82.67           H
ATOM   3636  CB  ILE A 242      -8.205 -19.381 -22.971  1.00 82.67           C
ATOM   3637  HB  ILE A 242      -9.117 -18.881 -22.646  1.00 82.67           H
ATOM   3638  CG1 ILE A 242      -7.258 -19.420 -21.770  1.00 82.67           C
ATOM   3639 1HG1 ILE A 242      -6.394 -20.042 -22.003  1.00 82.67           H
ATOM   3640 2HG1 ILE A 242      -6.884 -18.417 -21.565  1.00 82.67           H
ATOM   3641  CG2 ILE A 242      -8.599 -20.785 -23.435  1.00 82.67           C
ATOM   3642 1HG2 ILE A 242      -9.336 -20.709 -24.235  1.00 82.67           H
ATOM   3643 2HG2 ILE A 242      -7.716 -21.308 -23.802  1.00 82.67           H
ATOM   3644 3HG2 ILE A 242      -9.027 -21.337 -22.599  1.00 82.67           H
ATOM   3645  CD1 ILE A 242      -7.968 -19.969 -20.530  1.00 82.67           C
ATOM   3646 1HD1 ILE A 242      -8.817 -19.331 -20.286  1.00 82.67           H
ATOM   3647 2HD1 ILE A 242      -8.319 -20.981 -20.731  1.00 82.67           H
ATOM   3648 3HD1 ILE A 242      -7.272 -19.985 -19.691  1.00 82.67           H
ATOM   3649  HN  ILE A 242      -8.079 -16.912 -22.960  1.00 82.67           H
ATOM   3650  N   GLN A 243      -9.398 -18.063 -25.641  1.00 77.38           N
ATOM   3651  CA  GLN A 243     -10.200 -18.203 -26.844  1.00 77.38           C
ATOM   3652  C   GLN A 243      -9.490 -17.554 -28.034  1.00 77.38           C
ATOM   3653  O   GLN A 243      -9.758 -17.896 -29.184  1.00 77.38           O
ATOM   3654  HA  GLN A 243     -10.291 -19.277 -27.009  1.00 77.38           H
ATOM   3655  CB  GLN A 243     -11.595 -17.606 -26.646  1.00 77.38           C
ATOM   3656 1HB  GLN A 243     -11.508 -16.589 -26.265  1.00 77.38           H
ATOM   3657 2HB  GLN A 243     -12.107 -17.544 -27.607  1.00 77.38           H
ATOM   3658  CG  GLN A 243     -12.420 -18.452 -25.675  1.00 77.38           C
ATOM   3659 1HG  GLN A 243     -12.422 -19.492 -26.004  1.00 77.38           H
ATOM   3660 2HG  GLN A 243     -11.961 -18.431 -24.687  1.00 77.38           H
ATOM   3661  CD  GLN A 243     -13.859 -17.938 -25.586  1.00 77.38           C
ATOM   3662  OE1 GLN A 243     -14.196 -16.872 -26.076  1.00 77.38           O
ATOM   3663  NE2 GLN A 243     -14.685 -18.752 -24.935  1.00 77.38           N
ATOM   3664 1HE2 GLN A 243     -14.344 -19.612 -24.557  1.00 77.38           H
ATOM   3665 2HE2 GLN A 243     -15.647 -18.503 -24.824  1.00 77.38           H
ATOM   3666  HN  GLN A 243      -9.737 -17.390 -24.983  1.00 77.38           H
ATOM   3667  N   ALA A 244      -8.596 -16.628 -27.716  1.00 78.83           N
ATOM   3668  CA  ALA A 244      -7.878 -15.897 -28.745  1.00 78.83           C
ATOM   3669  C   ALA A 244      -6.951 -16.856 -29.495  1.00 78.83           C
ATOM   3670  O   ALA A 244      -6.200 -17.608 -28.876  1.00 78.83           O
ATOM   3671  HA  ALA A 244      -8.614 -15.496 -29.443  1.00 78.83           H
ATOM   3672  CB  ALA A 244      -7.118 -14.731 -28.108  1.00 78.83           C
ATOM   3673 1HB  ALA A 244      -7.825 -14.064 -27.614  1.00 78.83           H
ATOM   3674 2HB  ALA A 244      -6.410 -15.117 -27.375  1.00 78.83           H
ATOM   3675 3HB  ALA A 244      -6.580 -14.183 -28.880  1.00 78.83           H
ATOM   3676  HN  ALA A 244      -8.362 -16.377 -26.777  1.00 78.83           H
ATOM   3677  N   LYS A 245      -7.036 -16.799 -30.816  1.00 67.36           N
ATOM   3678  CA  LYS A 245      -6.201 -17.640 -31.656  1.00 67.36           C
ATOM   3679  C   LYS A 245      -4.835 -16.976 -31.839  1.00 67.36           C
ATOM   3680  O   LYS A 245      -3.966 -17.513 -32.524  1.00 67.36           O
ATOM   3681  HA  LYS A 245      -6.057 -18.585 -31.132  1.00 67.36           H
ATOM   3682  CB  LYS A 245      -6.912 -17.956 -32.973  1.00 67.36           C
ATOM   3683 1HB  LYS A 245      -7.241 -17.030 -33.444  1.00 67.36           H
ATOM   3684 2HB  LYS A 245      -6.215 -18.433 -33.662  1.00 67.36           H
ATOM   3685  CG  LYS A 245      -8.115 -18.872 -32.741  1.00 67.36           C
ATOM   3686 1HG  LYS A 245      -7.814 -19.726 -32.134  1.00 67.36           H
ATOM   3687 2HG  LYS A 245      -8.881 -18.337 -32.180  1.00 67.36           H
ATOM   3688  CD  LYS A 245      -8.695 -19.362 -34.069  1.00 67.36           C
ATOM   3689 1HD  LYS A 245      -9.053 -18.512 -34.650  1.00 67.36           H
ATOM   3690 2HD  LYS A 245      -7.913 -19.843 -34.656  1.00 67.36           H
ATOM   3691  CE  LYS A 245      -9.844 -20.346 -33.835  1.00 67.36           C
ATOM   3692 1HE  LYS A 245      -9.502 -21.171 -33.211  1.00 67.36           H
ATOM   3693 2HE  LYS A 245     -10.651 -19.851 -33.296  1.00 67.36           H
ATOM   3694  NZ  LYS A 245     -10.349 -20.869 -35.125  1.00 67.36           N
ATOM   3695 1HZ  LYS A 245     -11.102 -21.525 -34.952  1.00 67.36           H
ATOM   3696 2HZ  LYS A 245     -10.693 -20.100 -35.689  1.00 67.36           H
ATOM   3697 3HZ  LYS A 245      -9.597 -21.339 -35.616  1.00 67.36           H
ATOM   3698  HN  LYS A 245      -7.659 -16.193 -31.311  1.00 67.36           H
ATOM   3699  N   LYS A 246      -4.688 -15.816 -31.214  1.00 61.45           N
ATOM   3700  CA  LYS A 246      -3.514 -14.990 -31.436  1.00 61.45           C
ATOM   3701  C   LYS A 246      -2.298 -15.653 -30.785  1.00 61.45           C
ATOM   3702  O   LYS A 246      -2.394 -16.187 -29.681  1.00 61.45           O
ATOM   3703  HA  LYS A 246      -3.346 -14.942 -32.512  1.00 61.45           H
ATOM   3704  CB  LYS A 246      -3.766 -13.560 -30.954  1.00 61.45           C
ATOM   3705 1HB  LYS A 246      -4.165 -13.579 -29.939  1.00 61.45           H
ATOM   3706 2HB  LYS A 246      -2.824 -13.013 -30.915  1.00 61.45           H
ATOM   3707  CG  LYS A 246      -4.746 -12.834 -31.879  1.00 61.45           C
ATOM   3708 1HG  LYS A 246      -4.446 -12.979 -32.917  1.00 61.45           H
ATOM   3709 2HG  LYS A 246      -5.741 -13.265 -31.770  1.00 61.45           H
ATOM   3710  CD  LYS A 246      -4.794 -11.338 -31.560  1.00 61.45           C
ATOM   3711 1HD  LYS A 246      -5.156 -11.191 -30.543  1.00 61.45           H
ATOM   3712 2HD  LYS A 246      -3.789 -10.920 -31.605  1.00 61.45           H
ATOM   3713  CE  LYS A 246      -5.704 -10.598 -32.543  1.00 61.45           C
ATOM   3714 1HE  LYS A 246      -5.413 -10.835 -33.566  1.00 61.45           H
ATOM   3715 2HE  LYS A 246      -6.734 -10.935 -32.418  1.00 61.45           H
ATOM   3716  NZ  LYS A 246      -5.624  -9.137 -32.323  1.00 61.45           N
ATOM   3717 1HZ  LYS A 246      -6.256  -8.664 -32.961  1.00 61.45           H
ATOM   3718 2HZ  LYS A 246      -5.886  -8.924 -31.367  1.00 61.45           H
ATOM   3719 3HZ  LYS A 246      -4.675  -8.821 -32.492  1.00 61.45           H
ATOM   3720  HN  LYS A 246      -5.352 -15.442 -30.567  1.00 61.45           H
ATOM   3721  N   SER A 247      -1.182 -15.597 -31.497  1.00 67.96           N
ATOM   3722  CA  SER A 247       0.036 -16.237 -31.030  1.00 67.96           C
ATOM   3723  C   SER A 247       0.542 -15.540 -29.766  1.00 67.96           C
ATOM   3724  O   SER A 247       1.082 -16.187 -28.869  1.00 67.96           O
ATOM   3725  HA  SER A 247      -0.244 -17.267 -30.813  1.00 67.96           H
ATOM   3726  CB  SER A 247       1.117 -16.221 -32.113  1.00 67.96           C
ATOM   3727 1HB  SER A 247       0.812 -16.864 -32.939  1.00 67.96           H
ATOM   3728 2HB  SER A 247       1.213 -15.212 -32.515  1.00 67.96           H
ATOM   3729  OG  SER A 247       2.379 -16.655 -31.615  1.00 67.96           O
ATOM   3730  HG  SER A 247       2.328 -17.617 -31.347  1.00 67.96           H
ATOM   3731  HN  SER A 247      -1.102 -15.126 -32.375  1.00 67.96           H
ATOM   3732  N   SER A 248       0.350 -14.229 -29.733  1.00 70.42           N
ATOM   3733  CA  SER A 248       0.886 -13.420 -28.652  1.00 70.42           C
ATOM   3734  C   SER A 248       0.148 -13.734 -27.349  1.00 70.42           C
ATOM   3735  O   SER A 248       0.507 -13.223 -26.289  1.00 70.42           O
ATOM   3736  HA  SER A 248       1.936 -13.702 -28.574  1.00 70.42           H
ATOM   3737  CB  SER A 248       0.781 -11.929 -28.975  1.00 70.42           C
ATOM   3738 1HB  SER A 248       1.133 -11.347 -28.123  1.00 70.42           H
ATOM   3739 2HB  SER A 248       1.436 -11.693 -29.814  1.00 70.42           H
ATOM   3740  OG  SER A 248      -0.553 -11.544 -29.293  1.00 70.42           O
ATOM   3741  HG  SER A 248      -0.588 -10.565 -29.496  1.00 70.42           H
ATOM   3742  HN  SER A 248      -0.160 -13.722 -30.428  1.00 70.42           H
ATOM   3743  N   LYS A 249      -0.870 -14.573 -27.470  1.00 68.08           N
ATOM   3744  CA  LYS A 249      -1.785 -14.804 -26.365  1.00 68.08           C
ATOM   3745  C   LYS A 249      -1.007 -15.366 -25.173  1.00 68.08           C
ATOM   3746  O   LYS A 249      -1.330 -15.073 -24.023  1.00 68.08           O
ATOM   3747  HA  LYS A 249      -2.204 -13.839 -26.080  1.00 68.08           H
ATOM   3748  CB  LYS A 249      -2.951 -15.689 -26.811  1.00 68.08           C
ATOM   3749 1HB  LYS A 249      -3.760 -15.625 -26.084  1.00 68.08           H
ATOM   3750 2HB  LYS A 249      -3.346 -15.326 -27.759  1.00 68.08           H
ATOM   3751  CG  LYS A 249      -2.507 -17.146 -26.960  1.00 68.08           C
ATOM   3752 1HG  LYS A 249      -1.651 -17.202 -27.632  1.00 68.08           H
ATOM   3753 2HG  LYS A 249      -2.180 -17.531 -25.995  1.00 68.08           H
ATOM   3754  CD  LYS A 249      -3.645 -18.013 -27.503  1.00 68.08           C
ATOM   3755 1HD  LYS A 249      -4.541 -17.862 -26.900  1.00 68.08           H
ATOM   3756 2HD  LYS A 249      -3.889 -17.705 -28.519  1.00 68.08           H
ATOM   3757  CE  LYS A 249      -3.260 -19.494 -27.492  1.00 68.08           C
ATOM   3758 1HE  LYS A 249      -2.466 -19.674 -28.217  1.00 68.08           H
ATOM   3759 2HE  LYS A 249      -2.864 -19.765 -26.513  1.00 68.08           H
ATOM   3760  NZ  LYS A 249      -4.433 -20.337 -27.810  1.00 68.08           N
ATOM   3761 1HZ  LYS A 249      -4.148 -21.309 -27.857  1.00 68.08           H
ATOM   3762 2HZ  LYS A 249      -5.136 -20.225 -27.088  1.00 68.08           H
ATOM   3763 3HZ  LYS A 249      -4.819 -20.055 -28.705  1.00 68.08           H
ATOM   3764  HN  LYS A 249      -1.074 -15.089 -28.302  1.00 68.08           H
ATOM   3765  N   HIS A 250       0.003 -16.162 -25.489  1.00 72.52           N
ATOM   3766  CA  HIS A 250       0.745 -16.873 -24.462  1.00 72.52           C
ATOM   3767  C   HIS A 250       1.511 -15.871 -23.596  1.00 72.52           C
ATOM   3768  O   HIS A 250       1.574 -16.020 -22.376  1.00 72.52           O
ATOM   3769  HA  HIS A 250       0.009 -17.387 -23.843  1.00 72.52           H
ATOM   3770  CB  HIS A 250       1.654 -17.935 -25.085  1.00 72.52           C
ATOM   3771 1HB  HIS A 250       2.235 -17.477 -25.885  1.00 72.52           H
ATOM   3772 2HB  HIS A 250       2.363 -18.278 -24.332  1.00 72.52           H
ATOM   3773  CG  HIS A 250       0.913 -19.128 -25.639  1.00 72.52           C
ATOM   3774  ND1 HIS A 250       0.328 -20.089 -24.833  1.00 72.52           N
ATOM   3775  HD1 HIS A 250       0.333 -20.095 -23.833  1.00 72.52           H
ATOM   3776  CD2 HIS A 250       0.668 -19.506 -26.927  1.00 72.52           C
ATOM   3777  HD2 HIS A 250       0.990 -18.970 -27.820  1.00 72.52           H
ATOM   3778  CE1 HIS A 250      -0.240 -20.999 -25.610  1.00 72.52           C
ATOM   3779  HE1 HIS A 250      -0.781 -21.882 -25.273  1.00 72.52           H
ATOM   3780  NE2 HIS A 250      -0.028 -20.636 -26.908  1.00 72.52           N
ATOM   3781  HN  HIS A 250       0.316 -16.325 -26.425  1.00 72.52           H
ATOM   3782  N   LYS A 251       2.075 -14.873 -24.260  1.00 71.67           N
ATOM   3783  CA  LYS A 251       2.854 -13.860 -23.569  1.00 71.67           C
ATOM   3784  C   LYS A 251       1.941 -13.078 -22.623  1.00 71.67           C
ATOM   3785  O   LYS A 251       2.277 -12.874 -21.457  1.00 71.67           O
ATOM   3786  HA  LYS A 251       3.607 -14.376 -22.974  1.00 71.67           H
ATOM   3787  CB  LYS A 251       3.598 -12.978 -24.574  1.00 71.67           C
ATOM   3788 1HB  LYS A 251       4.156 -13.604 -25.270  1.00 71.67           H
ATOM   3789 2HB  LYS A 251       2.880 -12.408 -25.164  1.00 71.67           H
ATOM   3790  CG  LYS A 251       4.554 -12.020 -23.860  1.00 71.67           C
ATOM   3791 1HG  LYS A 251       3.995 -11.390 -23.169  1.00 71.67           H
ATOM   3792 2HG  LYS A 251       5.268 -12.590 -23.265  1.00 71.67           H
ATOM   3793  CD  LYS A 251       5.304 -11.144 -24.866  1.00 71.67           C
ATOM   3794 1HD  LYS A 251       5.923 -11.770 -25.508  1.00 71.67           H
ATOM   3795 2HD  LYS A 251       4.590 -10.633 -25.511  1.00 71.67           H
ATOM   3796  CE  LYS A 251       6.180 -10.114 -24.149  1.00 71.67           C
ATOM   3797 1HE  LYS A 251       5.584  -9.564 -23.421  1.00 71.67           H
ATOM   3798 2HE  LYS A 251       6.970 -10.622 -23.596  1.00 71.67           H
ATOM   3799  NZ  LYS A 251       6.776  -9.173 -25.124  1.00 71.67           N
ATOM   3800 1HZ  LYS A 251       7.251  -8.428 -24.627  1.00 71.67           H
ATOM   3801 2HZ  LYS A 251       7.442  -9.668 -25.707  1.00 71.67           H
ATOM   3802 3HZ  LYS A 251       6.044  -8.780 -25.705  1.00 71.67           H
ATOM   3803  HN  LYS A 251       2.007 -14.751 -25.250  1.00 71.67           H
ATOM   3804  N   ALA A 252       0.803 -12.661 -23.159  1.00 82.26           N
ATOM   3805  CA  ALA A 252      -0.131 -11.850 -22.398  1.00 82.26           C
ATOM   3806  C   ALA A 252      -0.651 -12.660 -21.208  1.00 82.26           C
ATOM   3807  O   ALA A 252      -0.803 -12.127 -20.110  1.00 82.26           O
ATOM   3808  HA  ALA A 252       0.411 -10.981 -22.026  1.00 82.26           H
ATOM   3809  CB  ALA A 252      -1.259 -11.372 -23.315  1.00 82.26           C
ATOM   3810 1HB  ALA A 252      -0.839 -10.778 -24.127  1.00 82.26           H
ATOM   3811 2HB  ALA A 252      -1.781 -12.235 -23.728  1.00 82.26           H
ATOM   3812 3HB  ALA A 252      -1.959 -10.764 -22.743  1.00 82.26           H
ATOM   3813  HN  ALA A 252       0.517 -12.869 -24.095  1.00 82.26           H
ATOM   3814  N   LEU A 253      -0.908 -13.933 -21.467  1.00 80.03           N
ATOM   3815  CA  LEU A 253      -1.438 -14.813 -20.440  1.00 80.03           C
ATOM   3816  C   LEU A 253      -0.455 -14.876 -19.269  1.00 80.03           C
ATOM   3817  O   LEU A 253      -0.851 -14.742 -18.113  1.00 80.03           O
ATOM   3818  HA  LEU A 253      -2.371 -14.375 -20.084  1.00 80.03           H
ATOM   3819  CB  LEU A 253      -1.778 -16.183 -21.031  1.00 80.03           C
ATOM   3820 1HB  LEU A 253      -2.347 -16.030 -21.948  1.00 80.03           H
ATOM   3821 2HB  LEU A 253      -0.848 -16.677 -21.311  1.00 80.03           H
ATOM   3822  CG  LEU A 253      -2.571 -17.127 -20.124  1.00 80.03           C
ATOM   3823  HG  LEU A 253      -2.104 -17.126 -19.139  1.00 80.03           H
ATOM   3824  CD1 LEU A 253      -4.009 -16.635 -19.943  1.00 80.03           C
ATOM   3825 1HD1 LEU A 253      -3.999 -15.643 -19.492  1.00 80.03           H
ATOM   3826 2HD1 LEU A 253      -4.501 -16.587 -20.915  1.00 80.03           H
ATOM   3827 3HD1 LEU A 253      -4.550 -17.324 -19.295  1.00 80.03           H
ATOM   3828  CD2 LEU A 253      -2.519 -18.563 -20.649  1.00 80.03           C
ATOM   3829 1HD2 LEU A 253      -2.946 -18.600 -21.651  1.00 80.03           H
ATOM   3830 2HD2 LEU A 253      -1.483 -18.900 -20.683  1.00 80.03           H
ATOM   3831 3HD2 LEU A 253      -3.090 -19.213 -19.986  1.00 80.03           H
ATOM   3832  HN  LEU A 253      -0.759 -14.364 -22.357  1.00 80.03           H
ATOM   3833  N   LYS A 254       0.809 -15.080 -19.611  1.00 76.87           N
ATOM   3834  CA  LYS A 254       1.843 -15.229 -18.600  1.00 76.87           C
ATOM   3835  C   LYS A 254       1.870 -13.980 -17.717  1.00 76.87           C
ATOM   3836  O   LYS A 254       1.889 -14.082 -16.491  1.00 76.87           O
ATOM   3837  HA  LYS A 254       1.573 -16.084 -17.980  1.00 76.87           H
ATOM   3838  CB  LYS A 254       3.189 -15.549 -19.253  1.00 76.87           C
ATOM   3839 1HB  LYS A 254       3.074 -16.387 -19.941  1.00 76.87           H
ATOM   3840 2HB  LYS A 254       3.522 -14.696 -19.844  1.00 76.87           H
ATOM   3841  CG  LYS A 254       4.243 -15.889 -18.198  1.00 76.87           C
ATOM   3842 1HG  LYS A 254       4.429 -15.018 -17.570  1.00 76.87           H
ATOM   3843 2HG  LYS A 254       3.868 -16.678 -17.545  1.00 76.87           H
ATOM   3844  CD  LYS A 254       5.550 -16.341 -18.854  1.00 76.87           C
ATOM   3845 1HD  LYS A 254       5.361 -17.205 -19.491  1.00 76.87           H
ATOM   3846 2HD  LYS A 254       5.930 -15.548 -19.498  1.00 76.87           H
ATOM   3847  CE  LYS A 254       6.599 -16.696 -17.798  1.00 76.87           C
ATOM   3848 1HE  LYS A 254       6.833 -15.816 -17.199  1.00 76.87           H
ATOM   3849 2HE  LYS A 254       6.198 -17.447 -17.118  1.00 76.87           H
ATOM   3850  NZ  LYS A 254       7.829 -17.207 -18.443  1.00 76.87           N
ATOM   3851 1HZ  LYS A 254       8.519 -17.422 -17.731  1.00 76.87           H
ATOM   3852 2HZ  LYS A 254       7.612 -18.047 -18.968  1.00 76.87           H
ATOM   3853 3HZ  LYS A 254       8.200 -16.502 -19.070  1.00 76.87           H
ATOM   3854  HN  LYS A 254       1.130 -15.143 -20.556  1.00 76.87           H
ATOM   3855  N   VAL A 255       1.870 -12.829 -18.374  1.00 83.51           N
ATOM   3856  CA  VAL A 255       1.952 -11.563 -17.665  1.00 83.51           C
ATOM   3857  C   VAL A 255       0.766 -11.442 -16.707  1.00 83.51           C
ATOM   3858  O   VAL A 255       0.937 -11.079 -15.544  1.00 83.51           O
ATOM   3859  HA  VAL A 255       2.874 -11.571 -17.084  1.00 83.51           H
ATOM   3860  CB  VAL A 255       2.033 -10.408 -18.666  1.00 83.51           C
ATOM   3861  HB  VAL A 255       1.210 -10.518 -19.372  1.00 83.51           H
ATOM   3862  CG1 VAL A 255       1.872  -9.060 -17.961  1.00 83.51           C
ATOM   3863 1HG1 VAL A 255       0.902  -9.024 -17.463  1.00 83.51           H
ATOM   3864 2HG1 VAL A 255       2.664  -8.939 -17.222  1.00 83.51           H
ATOM   3865 3HG1 VAL A 255       1.933  -8.256 -18.695  1.00 83.51           H
ATOM   3866  CG2 VAL A 255       3.341 -10.459 -19.458  1.00 83.51           C
ATOM   3867 1HG2 VAL A 255       4.185 -10.387 -18.771  1.00 83.51           H
ATOM   3868 2HG2 VAL A 255       3.398 -11.400 -20.005  1.00 83.51           H
ATOM   3869 3HG2 VAL A 255       3.373  -9.627 -20.161  1.00 83.51           H
ATOM   3870  HN  VAL A 255       1.816 -12.753 -19.369  1.00 83.51           H
ATOM   3871  N   THR A 256      -0.411 -11.752 -17.230  1.00 82.53           N
ATOM   3872  CA  THR A 256      -1.636 -11.590 -16.467  1.00 82.53           C
ATOM   3873  C   THR A 256      -1.577 -12.418 -15.181  1.00 82.53           C
ATOM   3874  O   THR A 256      -1.895 -11.920 -14.103  1.00 82.53           O
ATOM   3875  HA  THR A 256      -1.720 -10.544 -16.170  1.00 82.53           H
ATOM   3876  CB  THR A 256      -2.811 -11.959 -17.374  1.00 82.53           C
ATOM   3877  HB  THR A 256      -2.781 -13.016 -17.640  1.00 82.53           H
ATOM   3878  OG1 THR A 256      -2.708 -11.047 -18.464  1.00 82.53           O
ATOM   3879  HG1 THR A 256      -2.228 -11.479 -19.227  1.00 82.53           H
ATOM   3880  CG2 THR A 256      -4.165 -11.631 -16.741  1.00 82.53           C
ATOM   3881 1HG2 THR A 256      -4.222 -10.562 -16.537  1.00 82.53           H
ATOM   3882 2HG2 THR A 256      -4.274 -12.186 -15.809  1.00 82.53           H
ATOM   3883 3HG2 THR A 256      -4.965 -11.913 -17.426  1.00 82.53           H
ATOM   3884  HN  THR A 256      -0.534 -12.108 -18.157  1.00 82.53           H
ATOM   3885  N   ILE A 257      -1.168 -13.669 -15.339  1.00 84.93           N
ATOM   3886  CA  ILE A 257      -1.108 -14.584 -14.213  1.00 84.93           C
ATOM   3887  C   ILE A 257      -0.105 -14.056 -13.185  1.00 84.93           C
ATOM   3888  O   ILE A 257      -0.390 -14.034 -11.989  1.00 84.93           O
ATOM   3889  HA  ILE A 257      -2.096 -14.602 -13.753  1.00 84.93           H
ATOM   3890  CB  ILE A 257      -0.806 -16.005 -14.693  1.00 84.93           C
ATOM   3891  HB  ILE A 257       0.058 -15.965 -15.357  1.00 84.93           H
ATOM   3892  CG1 ILE A 257      -1.974 -16.570 -15.504  1.00 84.93           C
ATOM   3893 1HG1 ILE A 257      -2.823 -16.754 -14.846  1.00 84.93           H
ATOM   3894 2HG1 ILE A 257      -2.296 -15.836 -16.243  1.00 84.93           H
ATOM   3895  CG2 ILE A 257      -0.431 -16.912 -13.519  1.00 84.93           C
ATOM   3896 1HG2 ILE A 257       0.454 -16.516 -13.021  1.00 84.93           H
ATOM   3897 2HG2 ILE A 257      -1.259 -16.951 -12.811  1.00 84.93           H
ATOM   3898 3HG2 ILE A 257      -0.221 -17.916 -13.888  1.00 84.93           H
ATOM   3899  CD1 ILE A 257      -1.575 -17.869 -16.207  1.00 84.93           C
ATOM   3900 1HD1 ILE A 257      -0.742 -17.676 -16.882  1.00 84.93           H
ATOM   3901 2HD1 ILE A 257      -1.277 -18.608 -15.463  1.00 84.93           H
ATOM   3902 3HD1 ILE A 257      -2.424 -18.249 -16.776  1.00 84.93           H
ATOM   3903  HN  ILE A 257      -0.882 -14.057 -16.215  1.00 84.93           H
ATOM   3904  N   THR A 258       1.048 -13.643 -13.689  1.00 86.47           N
ATOM   3905  CA  THR A 258       2.125 -13.193 -12.824  1.00 86.47           C
ATOM   3906  C   THR A 258       1.653 -12.033 -11.944  1.00 86.47           C
ATOM   3907  O   THR A 258       1.877 -12.036 -10.734  1.00 86.47           O
ATOM   3908  HA  THR A 258       2.394 -14.012 -12.156  1.00 86.47           H
ATOM   3909  CB  THR A 258       3.324 -12.838 -13.706  1.00 86.47           C
ATOM   3910  HB  THR A 258       3.089 -12.001 -14.363  1.00 86.47           H
ATOM   3911  OG1 THR A 258       3.648 -14.061 -14.360  1.00 86.47           O
ATOM   3912  HG1 THR A 258       3.128 -14.143 -15.210  1.00 86.47           H
ATOM   3913  CG2 THR A 258       4.575 -12.508 -12.889  1.00 86.47           C
ATOM   3914 1HG2 THR A 258       4.849 -13.371 -12.281  1.00 86.47           H
ATOM   3915 2HG2 THR A 258       4.371 -11.657 -12.240  1.00 86.47           H
ATOM   3916 3HG2 THR A 258       5.395 -12.264 -13.563  1.00 86.47           H
ATOM   3917  HN  THR A 258       1.252 -13.613 -14.668  1.00 86.47           H
ATOM   3918  N   VAL A 259       1.009 -11.070 -12.586  1.00 87.14           N
ATOM   3919  CA  VAL A 259       0.569  -9.872 -11.891  1.00 87.14           C
ATOM   3920  C   VAL A 259      -0.353 -10.268 -10.735  1.00 87.14           C
ATOM   3921  O   VAL A 259      -0.187  -9.791  -9.613  1.00 87.14           O
ATOM   3922  HA  VAL A 259       1.454  -9.385 -11.483  1.00 87.14           H
ATOM   3923  CB  VAL A 259      -0.092  -8.907 -12.878  1.00 87.14           C
ATOM   3924  HB  VAL A 259      -0.776  -9.482 -13.501  1.00 87.14           H
ATOM   3925  CG1 VAL A 259      -0.907  -7.843 -12.141  1.00 87.14           C
ATOM   3926 1HG1 VAL A 259      -1.686  -8.326 -11.551  1.00 87.14           H
ATOM   3927 2HG1 VAL A 259      -0.252  -7.274 -11.482  1.00 87.14           H
ATOM   3928 3HG1 VAL A 259      -1.366  -7.170 -12.866  1.00 87.14           H
ATOM   3929  CG2 VAL A 259       0.950  -8.263 -13.794  1.00 87.14           C
ATOM   3930 1HG2 VAL A 259       1.670  -7.709 -13.192  1.00 87.14           H
ATOM   3931 2HG2 VAL A 259       1.468  -9.039 -14.358  1.00 87.14           H
ATOM   3932 3HG2 VAL A 259       0.454  -7.582 -14.486  1.00 87.14           H
ATOM   3933  HN  VAL A 259       0.787 -11.098 -13.560  1.00 87.14           H
ATOM   3934  N   LEU A 260      -1.303 -11.136 -11.048  1.00 85.60           N
ATOM   3935  CA  LEU A 260      -2.309 -11.528 -10.076  1.00 85.60           C
ATOM   3936  C   LEU A 260      -1.633 -12.260  -8.915  1.00 85.60           C
ATOM   3937  O   LEU A 260      -1.927 -11.991  -7.751  1.00 85.60           O
ATOM   3938  HA  LEU A 260      -2.763 -10.615  -9.690  1.00 85.60           H
ATOM   3939  CB  LEU A 260      -3.420 -12.336 -10.750  1.00 85.60           C
ATOM   3940 1HB  LEU A 260      -3.818 -11.749 -11.578  1.00 85.60           H
ATOM   3941 2HB  LEU A 260      -2.978 -13.235 -11.179  1.00 85.60           H
ATOM   3942  CG  LEU A 260      -4.585 -12.754  -9.851  1.00 85.60           C
ATOM   3943  HG  LEU A 260      -4.179 -13.286  -8.991  1.00 85.60           H
ATOM   3944  CD1 LEU A 260      -5.330 -11.530  -9.314  1.00 85.60           C
ATOM   3945 1HD1 LEU A 260      -4.644 -10.913  -8.733  1.00 85.60           H
ATOM   3946 2HD1 LEU A 260      -5.723 -10.949 -10.149  1.00 85.60           H
ATOM   3947 3HD1 LEU A 260      -6.153 -11.855  -8.679  1.00 85.60           H
ATOM   3948  CD2 LEU A 260      -5.521 -13.720 -10.580  1.00 85.60           C
ATOM   3949 1HD2 LEU A 260      -5.922 -13.235 -11.470  1.00 85.60           H
ATOM   3950 2HD2 LEU A 260      -4.967 -14.612 -10.871  1.00 85.60           H
ATOM   3951 3HD2 LEU A 260      -6.341 -14.001  -9.919  1.00 85.60           H
ATOM   3952  HN  LEU A 260      -1.392 -11.569 -11.945  1.00 85.60           H
ATOM   3953  N   THR A 261      -0.740 -13.172  -9.273  1.00 88.57           N
ATOM   3954  CA  THR A 261      -0.102 -14.022  -8.283  1.00 88.57           C
ATOM   3955  C   THR A 261       0.725 -13.180  -7.310  1.00 88.57           C
ATOM   3956  O   THR A 261       0.679 -13.398  -6.100  1.00 88.57           O
ATOM   3957  HA  THR A 261      -0.880 -14.514  -7.698  1.00 88.57           H
ATOM   3958  CB  THR A 261       0.721 -15.077  -9.025  1.00 88.57           C
ATOM   3959  HB  THR A 261       1.536 -14.613  -9.582  1.00 88.57           H
ATOM   3960  OG1 THR A 261      -0.239 -15.778  -9.810  1.00 88.57           O
ATOM   3961  HG1 THR A 261      -0.343 -15.335 -10.700  1.00 88.57           H
ATOM   3962  CG2 THR A 261       1.288 -16.145  -8.088  1.00 88.57           C
ATOM   3963 1HG2 THR A 261       0.469 -16.655  -7.580  1.00 88.57           H
ATOM   3964 2HG2 THR A 261       1.935 -15.673  -7.348  1.00 88.57           H
ATOM   3965 3HG2 THR A 261       1.863 -16.868  -8.666  1.00 88.57           H
ATOM   3966  HN  THR A 261      -0.453 -13.333 -10.217  1.00 88.57           H
ATOM   3967  N   VAL A 262       1.463 -12.235  -7.874  1.00 91.07           N
ATOM   3968  CA  VAL A 262       2.367 -11.418  -7.083  1.00 91.07           C
ATOM   3969  C   VAL A 262       1.557 -10.601  -6.074  1.00 91.07           C
ATOM   3970  O   VAL A 262       1.951 -10.472  -4.915  1.00 91.07           O
ATOM   3971  HA  VAL A 262       3.028 -12.092  -6.538  1.00 91.07           H
ATOM   3972  CB  VAL A 262       3.228 -10.549  -8.002  1.00 91.07           C
ATOM   3973  HB  VAL A 262       2.560 -10.005  -8.670  1.00 91.07           H
ATOM   3974  CG1 VAL A 262       4.026  -9.522  -7.196  1.00 91.07           C
ATOM   3975 1HG1 VAL A 262       3.339  -8.877  -6.648  1.00 91.07           H
ATOM   3976 2HG1 VAL A 262       4.678 -10.040  -6.493  1.00 91.07           H
ATOM   3977 3HG1 VAL A 262       4.629  -8.918  -7.874  1.00 91.07           H
ATOM   3978  CG2 VAL A 262       4.154 -11.411  -8.862  1.00 91.07           C
ATOM   3979 1HG2 VAL A 262       4.811 -11.994  -8.217  1.00 91.07           H
ATOM   3980 2HG2 VAL A 262       3.556 -12.085  -9.476  1.00 91.07           H
ATOM   3981 3HG2 VAL A 262       4.754 -10.769  -9.506  1.00 91.07           H
ATOM   3982  HN  VAL A 262       1.450 -12.025  -8.852  1.00 91.07           H
ATOM   3983  N   PHE A 263       0.441 -10.070  -6.550  1.00 89.93           N
ATOM   3984  CA  PHE A 263      -0.427  -9.268  -5.705  1.00 89.93           C
ATOM   3985  C   PHE A 263      -0.932 -10.079  -4.510  1.00 89.93           C
ATOM   3986  O   PHE A 263      -0.825  -9.640  -3.367  1.00 89.93           O
ATOM   3987  HA  PHE A 263       0.163  -8.424  -5.345  1.00 89.93           H
ATOM   3988  CB  PHE A 263      -1.621  -8.846  -6.562  1.00 89.93           C
ATOM   3989 1HB  PHE A 263      -1.256  -8.309  -7.438  1.00 89.93           H
ATOM   3990 2HB  PHE A 263      -2.129  -9.739  -6.925  1.00 89.93           H
ATOM   3991  CG  PHE A 263      -2.634  -7.964  -5.828  1.00 89.93           C
ATOM   3992  CD1 PHE A 263      -3.741  -8.522  -5.268  1.00 89.93           C
ATOM   3993  HD1 PHE A 263      -3.907  -9.597  -5.343  1.00 89.93           H
ATOM   3994  CD2 PHE A 263      -2.427  -6.623  -5.735  1.00 89.93           C
ATOM   3995  HD2 PHE A 263      -1.540  -6.176  -6.184  1.00 89.93           H
ATOM   3996  CE1 PHE A 263      -4.681  -7.704  -4.587  1.00 89.93           C
ATOM   3997  HE1 PHE A 263      -5.568  -8.151  -4.138  1.00 89.93           H
ATOM   3998  CE2 PHE A 263      -3.367  -5.805  -5.054  1.00 89.93           C
ATOM   3999  HE2 PHE A 263      -3.201  -4.731  -4.979  1.00 89.93           H
ATOM   4000  CZ  PHE A 263      -4.474  -6.363  -4.494  1.00 89.93           C
ATOM   4001  HZ  PHE A 263      -5.195  -5.735  -3.971  1.00 89.93           H
ATOM   4002  HN  PHE A 263       0.127 -10.181  -7.493  1.00 89.93           H
ATOM   4003  N   VAL A 264      -1.474 -11.249  -4.817  1.00 90.61           N
ATOM   4004  CA  VAL A 264      -2.086 -12.081  -3.796  1.00 90.61           C
ATOM   4005  C   VAL A 264      -1.032 -12.465  -2.757  1.00 90.61           C
ATOM   4006  O   VAL A 264      -1.269 -12.353  -1.555  1.00 90.61           O
ATOM   4007  HA  VAL A 264      -2.860 -11.488  -3.308  1.00 90.61           H
ATOM   4008  CB  VAL A 264      -2.758 -13.295  -4.443  1.00 90.61           C
ATOM   4009  HB  VAL A 264      -2.015 -13.799  -5.060  1.00 90.61           H
ATOM   4010  CG1 VAL A 264      -3.238 -14.286  -3.381  1.00 90.61           C
ATOM   4011 1HG1 VAL A 264      -2.387 -14.630  -2.793  1.00 90.61           H
ATOM   4012 2HG1 VAL A 264      -3.959 -13.796  -2.726  1.00 90.61           H
ATOM   4013 3HG1 VAL A 264      -3.712 -15.139  -3.868  1.00 90.61           H
ATOM   4014  CG2 VAL A 264      -3.910 -12.864  -5.353  1.00 90.61           C
ATOM   4015 1HG2 VAL A 264      -4.654 -12.324  -4.766  1.00 90.61           H
ATOM   4016 2HG2 VAL A 264      -3.528 -12.214  -6.140  1.00 90.61           H
ATOM   4017 3HG2 VAL A 264      -4.369 -13.745  -5.799  1.00 90.61           H
ATOM   4018  HN  VAL A 264      -1.497 -11.629  -5.742  1.00 90.61           H
ATOM   4019  N   LEU A 265       0.111 -12.911  -3.257  1.00 89.62           N
ATOM   4020  CA  LEU A 265       1.143 -13.461  -2.393  1.00 89.62           C
ATOM   4021  C   LEU A 265       1.665 -12.362  -1.466  1.00 89.62           C
ATOM   4022  O   LEU A 265       2.085 -12.639  -0.344  1.00 89.62           O
ATOM   4023  HA  LEU A 265       0.679 -14.236  -1.783  1.00 89.62           H
ATOM   4024  CB  LEU A 265       2.236 -14.134  -3.226  1.00 89.62           C
ATOM   4025 1HB  LEU A 265       2.538 -13.447  -4.016  1.00 89.62           H
ATOM   4026 2HB  LEU A 265       3.106 -14.289  -2.588  1.00 89.62           H
ATOM   4027  CG  LEU A 265       1.863 -15.473  -3.866  1.00 89.62           C
ATOM   4028  HG  LEU A 265       0.998 -15.314  -4.510  1.00 89.62           H
ATOM   4029  CD1 LEU A 265       2.997 -15.991  -4.752  1.00 89.62           C
ATOM   4030 1HD1 LEU A 265       3.199 -15.270  -5.543  1.00 89.62           H
ATOM   4031 2HD1 LEU A 265       3.895 -16.130  -4.149  1.00 89.62           H
ATOM   4032 3HD1 LEU A 265       2.706 -16.944  -5.195  1.00 89.62           H
ATOM   4033  CD2 LEU A 265       1.453 -16.494  -2.803  1.00 89.62           C
ATOM   4034 1HD2 LEU A 265       2.283 -16.655  -2.115  1.00 89.62           H
ATOM   4035 2HD2 LEU A 265       0.591 -16.118  -2.251  1.00 89.62           H
ATOM   4036 3HD2 LEU A 265       1.193 -17.436  -3.285  1.00 89.62           H
ATOM   4037  HN  LEU A 265       0.337 -12.901  -4.231  1.00 89.62           H
ATOM   4038  N   SER A 266       1.621 -11.137  -1.970  1.00 91.32           N
ATOM   4039  CA  SER A 266       2.191 -10.011  -1.250  1.00 91.32           C
ATOM   4040  C   SER A 266       1.169  -9.452  -0.258  1.00 91.32           C
ATOM   4041  O   SER A 266       1.516  -9.121   0.875  1.00 91.32           O
ATOM   4042  HA  SER A 266       3.056 -10.414  -0.722  1.00 91.32           H
ATOM   4043  CB  SER A 266       2.649  -8.915  -2.215  1.00 91.32           C
ATOM   4044 1HB  SER A 266       3.026  -8.065  -1.645  1.00 91.32           H
ATOM   4045 2HB  SER A 266       3.476  -9.286  -2.819  1.00 91.32           H
ATOM   4046  OG  SER A 266       1.594  -8.482  -3.069  1.00 91.32           O
ATOM   4047  HG  SER A 266       1.689  -8.904  -3.971  1.00 91.32           H
ATOM   4048  HN  SER A 266       1.207 -10.909  -2.851  1.00 91.32           H
ATOM   4049  N   GLN A 267      -0.069  -9.365  -0.720  1.00 88.62           N
ATOM   4050  CA  GLN A 267      -1.071  -8.570  -0.030  1.00 88.62           C
ATOM   4051  C   GLN A 267      -1.870  -9.447   0.938  1.00 88.62           C
ATOM   4052  O   GLN A 267      -2.261  -8.994   2.012  1.00 88.62           O
ATOM   4053  HA  GLN A 267      -0.512  -7.819   0.528  1.00 88.62           H
ATOM   4054  CB  GLN A 267      -1.997  -7.869  -1.026  1.00 88.62           C
ATOM   4055 1HB  GLN A 267      -2.493  -8.612  -1.651  1.00 88.62           H
ATOM   4056 2HB  GLN A 267      -2.779  -7.334  -0.487  1.00 88.62           H
ATOM   4057  CG  GLN A 267      -1.216  -6.892  -1.906  1.00 88.62           C
ATOM   4058 1HG  GLN A 267      -0.447  -7.431  -2.460  1.00 88.62           H
ATOM   4059 2HG  GLN A 267      -1.885  -6.446  -2.642  1.00 88.62           H
ATOM   4060  CD  GLN A 267      -0.569  -5.792  -1.063  1.00 88.62           C
ATOM   4061  OE1 GLN A 267      -1.098  -5.354  -0.055  1.00 88.62           O
ATOM   4062  NE2 GLN A 267       0.603  -5.370  -1.531  1.00 88.62           N
ATOM   4063 1HE2 GLN A 267       0.982  -5.771  -2.365  1.00 88.62           H
ATOM   4064 2HE2 GLN A 267       1.105  -4.652  -1.049  1.00 88.62           H
ATOM   4065  HN  GLN A 267      -0.391  -9.824  -1.548  1.00 88.62           H
ATOM   4066  N   PHE A 268      -2.087 -10.686   0.522  1.00 92.08           N
ATOM   4067  CA  PHE A 268      -3.025 -11.554   1.213  1.00 92.08           C
ATOM   4068  C   PHE A 268      -2.583 -11.800   2.657  1.00 92.08           C
ATOM   4069  O   PHE A 268      -3.349 -11.573   3.592  1.00 92.08           O
ATOM   4070  HA  PHE A 268      -3.992 -11.051   1.211  1.00 92.08           H
ATOM   4071  CB  PHE A 268      -3.038 -12.887   0.462  1.00 92.08           C
ATOM   4072 1HB  PHE A 268      -3.289 -12.701  -0.583  1.00 92.08           H
ATOM   4073 2HB  PHE A 268      -2.034 -13.311   0.478  1.00 92.08           H
ATOM   4074  CG  PHE A 268      -4.018 -13.913   1.033  1.00 92.08           C
ATOM   4075  CD1 PHE A 268      -3.560 -14.935   1.804  1.00 92.08           C
ATOM   4076  HD1 PHE A 268      -2.495 -15.023   2.016  1.00 92.08           H
ATOM   4077  CD2 PHE A 268      -5.348 -13.803   0.769  1.00 92.08           C
ATOM   4078  HD2 PHE A 268      -5.715 -12.984   0.151  1.00 92.08           H
ATOM   4079  CE1 PHE A 268      -4.470 -15.888   2.334  1.00 92.08           C
ATOM   4080  HE1 PHE A 268      -4.103 -16.707   2.952  1.00 92.08           H
ATOM   4081  CE2 PHE A 268      -6.258 -14.756   1.299  1.00 92.08           C
ATOM   4082  HE2 PHE A 268      -7.324 -14.668   1.087  1.00 92.08           H
ATOM   4083  CZ  PHE A 268      -5.800 -15.778   2.070  1.00 92.08           C
ATOM   4084  HZ  PHE A 268      -6.498 -16.509   2.477  1.00 92.08           H
ATOM   4085  HN  PHE A 268      -1.636 -11.097  -0.271  1.00 92.08           H
ATOM   4086  N   PRO A 269      -1.344 -12.266   2.864  1.00 94.97           N
ATOM   4087  CA  PRO A 269      -0.867 -12.566   4.217  1.00 94.97           C
ATOM   4088  C   PRO A 269      -1.048 -11.392   5.166  1.00 94.97           C
ATOM   4089  O   PRO A 269      -1.493 -11.568   6.299  1.00 94.97           O
ATOM   4090  HA  PRO A 269      -1.455 -13.375   4.650  1.00 94.97           H
ATOM   4091  CB  PRO A 269       0.610 -12.909   4.013  1.00 94.97           C
ATOM   4092 1HB  PRO A 269       1.245 -12.030   4.126  1.00 94.97           H
ATOM   4093 2HB  PRO A 269       0.955 -13.645   4.739  1.00 94.97           H
ATOM   4094  CG  PRO A 269       0.653 -13.455   2.591  1.00 94.97           C
ATOM   4095 1HG  PRO A 269       1.658 -13.415   2.172  1.00 94.97           H
ATOM   4096 2HG  PRO A 269       0.345 -14.500   2.550  1.00 94.97           H
ATOM   4097  CD  PRO A 269      -0.312 -12.545   1.849  1.00 94.97           C
ATOM   4098 1HD  PRO A 269       0.173 -11.631   1.509  1.00 94.97           H
ATOM   4099 2HD  PRO A 269      -0.726 -13.030   0.964  1.00 94.97           H
ATOM   4100  N   TYR A 270      -0.695 -10.214   4.673  1.00 92.59           N
ATOM   4101  CA  TYR A 270      -0.742  -9.015   5.493  1.00 92.59           C
ATOM   4102  C   TYR A 270      -2.175  -8.708   5.933  1.00 92.59           C
ATOM   4103  O   TYR A 270      -2.420  -8.414   7.102  1.00 92.59           O
ATOM   4104  HA  TYR A 270      -0.128  -9.188   6.377  1.00 92.59           H
ATOM   4105  CB  TYR A 270      -0.239  -7.876   4.604  1.00 92.59           C
ATOM   4106 1HB  TYR A 270       0.809  -8.054   4.362  1.00 92.59           H
ATOM   4107 2HB  TYR A 270      -0.790  -7.892   3.664  1.00 92.59           H
ATOM   4108  CG  TYR A 270      -0.374  -6.489   5.234  1.00 92.59           C
ATOM   4109  CD1 TYR A 270      -1.056  -5.492   4.568  1.00 92.59           C
ATOM   4110  HD1 TYR A 270      -1.499  -5.692   3.592  1.00 92.59           H
ATOM   4111  CD2 TYR A 270       0.187  -6.235   6.470  1.00 92.59           C
ATOM   4112  HD2 TYR A 270       0.726  -7.023   6.996  1.00 92.59           H
ATOM   4113  CE1 TYR A 270      -1.183  -4.186   5.161  1.00 92.59           C
ATOM   4114  HE1 TYR A 270      -1.719  -3.389   4.645  1.00 92.59           H
ATOM   4115  CE2 TYR A 270       0.060  -4.929   7.063  1.00 92.59           C
ATOM   4116  HE2 TYR A 270       0.498  -4.715   8.038  1.00 92.59           H
ATOM   4117  CZ  TYR A 270      -0.619  -3.969   6.379  1.00 92.59           C
ATOM   4118  OH  TYR A 270      -0.739  -2.735   6.940  1.00 92.59           O
ATOM   4119  HH  TYR A 270      -0.406  -2.754   7.882  1.00 92.59           H
ATOM   4120  HN  TYR A 270      -0.382 -10.072   3.734  1.00 92.59           H
ATOM   4121  N   ASN A 271      -3.085  -8.786   4.972  1.00 91.45           N
ATOM   4122  CA  ASN A 271      -4.466  -8.405   5.216  1.00 91.45           C
ATOM   4123  C   ASN A 271      -5.137  -9.469   6.086  1.00 91.45           C
ATOM   4124  O   ASN A 271      -6.138  -9.195   6.747  1.00 91.45           O
ATOM   4125  HA  ASN A 271      -4.412  -7.435   5.711  1.00 91.45           H
ATOM   4126  CB  ASN A 271      -5.248  -8.302   3.906  1.00 91.45           C
ATOM   4127 1HB  ASN A 271      -5.004  -9.149   3.264  1.00 91.45           H
ATOM   4128 2HB  ASN A 271      -6.318  -8.356   4.111  1.00 91.45           H
ATOM   4129  CG  ASN A 271      -4.929  -6.995   3.178  1.00 91.45           C
ATOM   4130  OD1 ASN A 271      -5.457  -5.939   3.484  1.00 91.45           O
ATOM   4131  ND2 ASN A 271      -4.038  -7.125   2.199  1.00 91.45           N
ATOM   4132 1HD2 ASN A 271      -3.643  -8.021   1.998  1.00 91.45           H
ATOM   4133 2HD2 ASN A 271      -3.764  -6.326   1.663  1.00 91.45           H
ATOM   4134  HN  ASN A 271      -2.891  -9.101   4.043  1.00 91.45           H
ATOM   4135  N   CYS A 272      -4.560 -10.662   6.058  1.00 94.94           N
ATOM   4136  CA  CYS A 272      -4.987 -11.721   6.956  1.00 94.94           C
ATOM   4137  C   CYS A 272      -4.778 -11.245   8.394  1.00 94.94           C
ATOM   4138  O   CYS A 272      -5.673 -11.369   9.229  1.00 94.94           O
ATOM   4139  HA  CYS A 272      -6.045 -11.894   6.755  1.00 94.94           H
ATOM   4140  CB  CYS A 272      -4.249 -13.032   6.675  1.00 94.94           C
ATOM   4141 1HB  CYS A 272      -3.178 -12.846   6.596  1.00 94.94           H
ATOM   4142 2HB  CYS A 272      -4.392 -13.724   7.505  1.00 94.94           H
ATOM   4143  SG  CYS A 272      -4.870 -13.780   5.124  1.00 94.94           S
ATOM   4144  HG  CYS A 272      -4.268 -12.922   4.306  1.00 94.94           H
ATOM   4145  HN  CYS A 272      -3.815 -10.908   5.438  1.00 94.94           H
ATOM   4146  N   ILE A 273      -3.591 -10.711   8.640  1.00 93.37           N
ATOM   4147  CA  ILE A 273      -3.241 -10.244   9.971  1.00 93.37           C
ATOM   4148  C   ILE A 273      -4.084  -9.014  10.313  1.00 93.37           C
ATOM   4149  O   ILE A 273      -4.551  -8.872  11.442  1.00 93.37           O
ATOM   4150  HA  ILE A 273      -3.491 -11.040  10.673  1.00 93.37           H
ATOM   4151  CB  ILE A 273      -1.733 -10.005  10.076  1.00 93.37           C
ATOM   4152  HB  ILE A 273      -1.449  -9.279   9.315  1.00 93.37           H
ATOM   4153  CG1 ILE A 273      -0.953 -11.290   9.789  1.00 93.37           C
ATOM   4154 1HG1 ILE A 273      -1.173 -11.634   8.779  1.00 93.37           H
ATOM   4155 2HG1 ILE A 273       0.117 -11.086   9.832  1.00 93.37           H
ATOM   4156  CG2 ILE A 273      -1.367  -9.403  11.435  1.00 93.37           C
ATOM   4157 1HG2 ILE A 273      -1.882  -8.451  11.560  1.00 93.37           H
ATOM   4158 2HG2 ILE A 273      -1.669 -10.087  12.228  1.00 93.37           H
ATOM   4159 3HG2 ILE A 273      -0.290  -9.244  11.483  1.00 93.37           H
ATOM   4160  CD1 ILE A 273      -1.310 -12.385  10.797  1.00 93.37           C
ATOM   4161 1HD1 ILE A 273      -1.067 -12.046  11.803  1.00 93.37           H
ATOM   4162 2HD1 ILE A 273      -2.376 -12.602  10.734  1.00 93.37           H
ATOM   4163 3HD1 ILE A 273      -0.742 -13.286  10.570  1.00 93.37           H
ATOM   4164  HN  ILE A 273      -2.876 -10.595   7.951  1.00 93.37           H
ATOM   4165  N   LEU A 274      -4.253  -8.157   9.318  1.00 91.35           N
ATOM   4166  CA  LEU A 274      -5.045  -6.951   9.495  1.00 91.35           C
ATOM   4167  C   LEU A 274      -6.458  -7.334   9.940  1.00 91.35           C
ATOM   4168  O   LEU A 274      -7.050  -6.663  10.783  1.00 91.35           O
ATOM   4169  HA  LEU A 274      -4.579  -6.368  10.289  1.00 91.35           H
ATOM   4170  CB  LEU A 274      -5.011  -6.097   8.226  1.00 91.35           C
ATOM   4171 1HB  LEU A 274      -5.162  -6.751   7.367  1.00 91.35           H
ATOM   4172 2HB  LEU A 274      -5.854  -5.407   8.254  1.00 91.35           H
ATOM   4173  CG  LEU A 274      -3.733  -5.287   7.997  1.00 91.35           C
ATOM   4174  HG  LEU A 274      -2.899  -5.984   7.906  1.00 91.35           H
ATOM   4175  CD1 LEU A 274      -3.810  -4.500   6.687  1.00 91.35           C
ATOM   4176 1HD1 LEU A 274      -3.939  -5.192   5.854  1.00 91.35           H
ATOM   4177 2HD1 LEU A 274      -4.656  -3.814   6.724  1.00 91.35           H
ATOM   4178 3HD1 LEU A 274      -2.889  -3.934   6.549  1.00 91.35           H
ATOM   4179  CD2 LEU A 274      -3.436  -4.381   9.193  1.00 91.35           C
ATOM   4180 1HD2 LEU A 274      -4.266  -3.690   9.340  1.00 91.35           H
ATOM   4181 2HD2 LEU A 274      -3.308  -4.991  10.088  1.00 91.35           H
ATOM   4182 3HD2 LEU A 274      -2.522  -3.817   9.004  1.00 91.35           H
ATOM   4183  HN  LEU A 274      -3.862  -8.275   8.405  1.00 91.35           H
ATOM   4184  N   LEU A 275      -6.956  -8.413   9.354  1.00 92.92           N
ATOM   4185  CA  LEU A 275      -8.299  -8.876   9.658  1.00 92.92           C
ATOM   4186  C   LEU A 275      -8.378  -9.268  11.135  1.00 92.92           C
ATOM   4187  O   LEU A 275      -9.313  -8.882  11.834  1.00 92.92           O
ATOM   4188  HA  LEU A 275      -8.979  -8.042   9.485  1.00 92.92           H
ATOM   4189  CB  LEU A 275      -8.708  -9.999   8.701  1.00 92.92           C
ATOM   4190 1HB  LEU A 275      -8.593  -9.638   7.679  1.00 92.92           H
ATOM   4191 2HB  LEU A 275      -8.011 -10.828   8.827  1.00 92.92           H
ATOM   4192  CG  LEU A 275     -10.131 -10.536   8.866  1.00 92.92           C
ATOM   4193  HG  LEU A 275     -10.257 -10.859   9.900  1.00 92.92           H
ATOM   4194  CD1 LEU A 275     -11.165  -9.438   8.608  1.00 92.92           C
ATOM   4195 1HD1 LEU A 275     -11.014  -8.623   9.316  1.00 92.92           H
ATOM   4196 2HD1 LEU A 275     -11.049  -9.062   7.591  1.00 92.92           H
ATOM   4197 3HD1 LEU A 275     -12.168  -9.846   8.732  1.00 92.92           H
ATOM   4198  CD2 LEU A 275     -10.361 -11.760   7.979  1.00 92.92           C
ATOM   4199 1HD2 LEU A 275     -10.210 -11.486   6.935  1.00 92.92           H
ATOM   4200 2HD2 LEU A 275      -9.658 -12.546   8.254  1.00 92.92           H
ATOM   4201 3HD2 LEU A 275     -11.381 -12.122   8.115  1.00 92.92           H
ATOM   4202  HN  LEU A 275      -6.460  -8.966   8.684  1.00 92.92           H
ATOM   4203  N   VAL A 276      -7.383 -10.029  11.566  1.00 94.35           N
ATOM   4204  CA  VAL A 276      -7.326 -10.475  12.947  1.00 94.35           C
ATOM   4205  C   VAL A 276      -7.318  -9.256  13.872  1.00 94.35           C
ATOM   4206  O   VAL A 276      -8.062  -9.211  14.851  1.00 94.35           O
ATOM   4207  HA  VAL A 276      -8.227 -11.057  13.142  1.00 94.35           H
ATOM   4208  CB  VAL A 276      -6.117 -11.389  13.153  1.00 94.35           C
ATOM   4209  HB  VAL A 276      -5.229 -10.852  12.818  1.00 94.35           H
ATOM   4210  CG1 VAL A 276      -5.930 -11.727  14.634  1.00 94.35           C
ATOM   4211 1HG1 VAL A 276      -5.774 -10.808  15.199  1.00 94.35           H
ATOM   4212 2HG1 VAL A 276      -6.820 -12.235  15.005  1.00 94.35           H
ATOM   4213 3HG1 VAL A 276      -5.064 -12.378  14.751  1.00 94.35           H
ATOM   4214  CG2 VAL A 276      -6.242 -12.661  12.312  1.00 94.35           C
ATOM   4215 1HG2 VAL A 276      -7.142 -13.202  12.603  1.00 94.35           H
ATOM   4216 2HG2 VAL A 276      -6.303 -12.395  11.257  1.00 94.35           H
ATOM   4217 3HG2 VAL A 276      -5.369 -13.293  12.477  1.00 94.35           H
ATOM   4218  HN  VAL A 276      -6.626 -10.339  10.990  1.00 94.35           H
ATOM   4219  N   GLN A 277      -6.469  -8.299  13.530  1.00 90.91           N
ATOM   4220  CA  GLN A 277      -6.329  -7.099  14.338  1.00 90.91           C
ATOM   4221  C   GLN A 277      -7.653  -6.334  14.387  1.00 90.91           C
ATOM   4222  O   GLN A 277      -7.992  -5.739  15.408  1.00 90.91           O
ATOM   4223  HA  GLN A 277      -6.067  -7.450  15.336  1.00 90.91           H
ATOM   4224  CB  GLN A 277      -5.202  -6.210  13.807  1.00 90.91           C
ATOM   4225 1HB  GLN A 277      -5.305  -6.089  12.729  1.00 90.91           H
ATOM   4226 2HB  GLN A 277      -5.280  -5.216  14.248  1.00 90.91           H
ATOM   4227  CG  GLN A 277      -3.832  -6.811  14.130  1.00 90.91           C
ATOM   4228 1HG  GLN A 277      -3.741  -6.962  15.205  1.00 90.91           H
ATOM   4229 2HG  GLN A 277      -3.741  -7.791  13.661  1.00 90.91           H
ATOM   4230  CD  GLN A 277      -2.705  -5.899  13.640  1.00 90.91           C
ATOM   4231  OE1 GLN A 277      -2.876  -5.077  12.755  1.00 90.91           O
ATOM   4232  NE2 GLN A 277      -1.546  -6.089  14.264  1.00 90.91           N
ATOM   4233 1HE2 GLN A 277      -1.472  -6.781  14.983  1.00 90.91           H
ATOM   4234 2HE2 GLN A 277      -0.748  -5.541  14.015  1.00 90.91           H
ATOM   4235  HN  GLN A 277      -5.885  -8.333  12.719  1.00 90.91           H
ATOM   4236  N   THR A 278      -8.366  -6.376  13.271  1.00 91.89           N
ATOM   4237  CA  THR A 278      -9.623  -5.657  13.158  1.00 91.89           C
ATOM   4238  C   THR A 278     -10.670  -6.264  14.094  1.00 91.89           C
ATOM   4239  O   THR A 278     -11.384  -5.540  14.786  1.00 91.89           O
ATOM   4240  HA  THR A 278      -9.462  -4.629  13.483  1.00 91.89           H
ATOM   4241  CB  THR A 278     -10.044  -5.668  11.687  1.00 91.89           C
ATOM   4242  HB  THR A 278     -10.272  -6.681  11.355  1.00 91.89           H
ATOM   4243  OG1 THR A 278      -8.965  -5.028  11.012  1.00 91.89           O
ATOM   4244  HG1 THR A 278      -8.373  -5.713  10.588  1.00 91.89           H
ATOM   4245  CG2 THR A 278     -11.245  -4.760  11.415  1.00 91.89           C
ATOM   4246 1HG2 THR A 278     -10.993  -3.734  11.685  1.00 91.89           H
ATOM   4247 2HG2 THR A 278     -12.095  -5.094  12.010  1.00 91.89           H
ATOM   4248 3HG2 THR A 278     -11.502  -4.805  10.357  1.00 91.89           H
ATOM   4249  HN  THR A 278      -8.097  -6.888  12.455  1.00 91.89           H
ATOM   4250  N   ILE A 279     -10.728  -7.588  14.086  1.00 92.52           N
ATOM   4251  CA  ILE A 279     -11.681  -8.300  14.921  1.00 92.52           C
ATOM   4252  C   ILE A 279     -11.325  -8.083  16.393  1.00 92.52           C
ATOM   4253  O   ILE A 279     -12.204  -7.837  17.218  1.00 92.52           O
ATOM   4254  HA  ILE A 279     -12.664  -7.868  14.736  1.00 92.52           H
ATOM   4255  CB  ILE A 279     -11.751  -9.774  14.516  1.00 92.52           C
ATOM   4256  HB  ILE A 279     -10.741 -10.184  14.543  1.00 92.52           H
ATOM   4257  CG1 ILE A 279     -12.261  -9.925  13.082  1.00 92.52           C
ATOM   4258 1HG1 ILE A 279     -13.329  -9.709  13.048  1.00 92.52           H
ATOM   4259 2HG1 ILE A 279     -11.768  -9.197  12.438  1.00 92.52           H
ATOM   4260  CG2 ILE A 279     -12.591 -10.577  15.511  1.00 92.52           C
ATOM   4261 1HG2 ILE A 279     -12.144 -10.508  16.503  1.00 92.52           H
ATOM   4262 2HG2 ILE A 279     -13.603 -10.174  15.540  1.00 92.52           H
ATOM   4263 3HG2 ILE A 279     -12.624 -11.621  15.200  1.00 92.52           H
ATOM   4264  CD1 ILE A 279     -12.004 -11.338  12.554  1.00 92.52           C
ATOM   4265 1HD1 ILE A 279     -10.933 -11.541  12.567  1.00 92.52           H
ATOM   4266 2HD1 ILE A 279     -12.519 -12.061  13.187  1.00 92.52           H
ATOM   4267 3HD1 ILE A 279     -12.377 -11.418  11.533  1.00 92.52           H
ATOM   4268  HN  ILE A 279     -10.141  -8.170  13.525  1.00 92.52           H
ATOM   4269  N   ASP A 280     -10.035  -8.181  16.678  1.00 91.43           N
ATOM   4270  CA  ASP A 280      -9.558  -8.047  18.044  1.00 91.43           C
ATOM   4271  C   ASP A 280      -9.853  -6.633  18.546  1.00 91.43           C
ATOM   4272  O   ASP A 280     -10.148  -6.437  19.724  1.00 91.43           O
ATOM   4273  HA  ASP A 280     -10.092  -8.811  18.610  1.00 91.43           H
ATOM   4274  CB  ASP A 280      -8.047  -8.272  18.124  1.00 91.43           C
ATOM   4275 1HB  ASP A 280      -7.794  -9.233  17.676  1.00 91.43           H
ATOM   4276 2HB  ASP A 280      -7.531  -7.506  17.545  1.00 91.43           H
ATOM   4277  CG  ASP A 280      -7.563  -8.235  19.575  1.00 91.43           C
ATOM   4278  OD1 ASP A 280      -8.169  -8.960  20.393  1.00 91.43           O
ATOM   4279  OD2 ASP A 280      -6.598  -7.483  19.832  1.00 91.43           O
ATOM   4280  HN  ASP A 280      -9.323  -8.349  15.996  1.00 91.43           H
ATOM   4281  N   ALA A 281      -9.764  -5.682  17.627  1.00 90.83           N
ATOM   4282  CA  ALA A 281     -10.014  -4.291  17.963  1.00 90.83           C
ATOM   4283  C   ALA A 281     -11.440  -4.148  18.496  1.00 90.83           C
ATOM   4284  O   ALA A 281     -11.717  -3.269  19.311  1.00 90.83           O
ATOM   4285  HA  ALA A 281      -9.312  -4.007  18.747  1.00 90.83           H
ATOM   4286  CB  ALA A 281      -9.760  -3.415  16.734  1.00 90.83           C
ATOM   4287 1HB  ALA A 281      -8.725  -3.531  16.413  1.00 90.83           H
ATOM   4288 2HB  ALA A 281     -10.427  -3.720  15.927  1.00 90.83           H
ATOM   4289 3HB  ALA A 281      -9.948  -2.372  16.986  1.00 90.83           H
ATOM   4290  HN  ALA A 281      -9.526  -5.850  16.670  1.00 90.83           H
ATOM   4291  N   TYR A 282     -12.309  -5.025  18.015  1.00 79.44           N
ATOM   4292  CA  TYR A 282     -13.709  -4.980  18.400  1.00 79.44           C
ATOM   4293  C   TYR A 282     -13.991  -5.942  19.556  1.00 79.44           C
ATOM   4294  O   TYR A 282     -14.622  -5.564  20.543  1.00 79.44           O
ATOM   4295  HA  TYR A 282     -13.938  -3.963  18.719  1.00 79.44           H
ATOM   4296  CB  TYR A 282     -14.499  -5.434  17.171  1.00 79.44           C
ATOM   4297 1HB  TYR A 282     -14.208  -4.821  16.318  1.00 79.44           H
ATOM   4298 2HB  TYR A 282     -14.223  -6.462  16.933  1.00 79.44           H
ATOM   4299  CG  TYR A 282     -16.017  -5.356  17.343  1.00 79.44           C
ATOM   4300  CD1 TYR A 282     -16.743  -6.501  17.598  1.00 79.44           C
ATOM   4301  HD1 TYR A 282     -16.235  -7.462  17.678  1.00 79.44           H
ATOM   4302  CD2 TYR A 282     -16.661  -4.139  17.242  1.00 79.44           C
ATOM   4303  HD2 TYR A 282     -16.088  -3.234  17.040  1.00 79.44           H
ATOM   4304  CE1 TYR A 282     -18.172  -6.427  17.760  1.00 79.44           C
ATOM   4305  HE1 TYR A 282     -18.757  -7.324  17.962  1.00 79.44           H
ATOM   4306  CE2 TYR A 282     -18.090  -4.065  17.404  1.00 79.44           C
ATOM   4307  HE2 TYR A 282     -18.611  -3.110  17.326  1.00 79.44           H
ATOM   4308  CZ  TYR A 282     -18.775  -5.213  17.655  1.00 79.44           C
ATOM   4309  OH  TYR A 282     -20.124  -5.143  17.808  1.00 79.44           O
ATOM   4310  HH  TYR A 282     -20.493  -6.049  18.013  1.00 79.44           H
ATOM   4311  HN  TYR A 282     -12.070  -5.755  17.375  1.00 79.44           H
ATOM   4312  N   ALA A 283     -13.511  -7.166  19.396  1.00 89.41           N
ATOM   4313  CA  ALA A 283     -13.920  -8.251  20.272  1.00 89.41           C
ATOM   4314  C   ALA A 283     -12.946  -8.346  21.448  1.00 89.41           C
ATOM   4315  O   ALA A 283     -13.279  -8.906  22.491  1.00 89.41           O
ATOM   4316  HA  ALA A 283     -14.913  -8.013  20.653  1.00 89.41           H
ATOM   4317  CB  ALA A 283     -13.997  -9.552  19.472  1.00 89.41           C
ATOM   4318 1HB  ALA A 283     -14.724  -9.442  18.667  1.00 89.41           H
ATOM   4319 2HB  ALA A 283     -13.018  -9.777  19.048  1.00 89.41           H
ATOM   4320 3HB  ALA A 283     -14.304 -10.366  20.129  1.00 89.41           H
ATOM   4321  HN  ALA A 283     -12.855  -7.421  18.686  1.00 89.41           H
ATOM   4322  N   MET A 284     -11.761  -7.791  21.240  1.00 82.94           N
ATOM   4323  CA  MET A 284     -10.743  -7.789  22.277  1.00 82.94           C
ATOM   4324  C   MET A 284     -10.556  -9.190  22.864  1.00 82.94           C
ATOM   4325  O   MET A 284     -10.475  -9.351  24.081  1.00 82.94           O
ATOM   4326  HA  MET A 284      -9.824  -7.468  21.786  1.00 82.94           H
ATOM   4327  CB  MET A 284     -11.148  -6.820  23.389  1.00 82.94           C
ATOM   4328 1HB  MET A 284     -12.063  -7.170  23.867  1.00 82.94           H
ATOM   4329 2HB  MET A 284     -10.375  -6.798  24.157  1.00 82.94           H
ATOM   4330  CG  MET A 284     -11.364  -5.410  22.835  1.00 82.94           C
ATOM   4331 1HG  MET A 284     -10.412  -4.987  22.513  1.00 82.94           H
ATOM   4332 2HG  MET A 284     -12.009  -5.450  21.957  1.00 82.94           H
ATOM   4333  SD  MET A 284     -12.101  -4.369  24.084  1.00 82.94           S
ATOM   4334  CE  MET A 284     -12.202  -2.830  23.186  1.00 82.94           C
ATOM   4335 1HE  MET A 284     -11.202  -2.519  22.883  1.00 82.94           H
ATOM   4336 2HE  MET A 284     -12.823  -2.967  22.300  1.00 82.94           H
ATOM   4337 3HE  MET A 284     -12.643  -2.065  23.824  1.00 82.94           H
ATOM   4338  HN  MET A 284     -11.493  -7.349  20.384  1.00 82.94           H
ATOM   4339  N   PHE A 285     -10.493 -10.167  21.971  1.00 85.30           N
ATOM   4340  CA  PHE A 285     -10.509 -11.560  22.385  1.00 85.30           C
ATOM   4341  C   PHE A 285      -9.098 -12.050  22.716  1.00 85.30           C
ATOM   4342  O   PHE A 285      -8.931 -13.104  23.328  1.00 85.30           O
ATOM   4343  HA  PHE A 285     -11.133 -11.626  23.276  1.00 85.30           H
ATOM   4344  CB  PHE A 285     -11.054 -12.370  21.206  1.00 85.30           C
ATOM   4345 1HB  PHE A 285     -11.255 -13.388  21.540  1.00 85.30           H
ATOM   4346 2HB  PHE A 285     -12.007 -11.943  20.894  1.00 85.30           H
ATOM   4347  CG  PHE A 285     -10.115 -12.420  19.999  1.00 85.30           C
ATOM   4348  CD1 PHE A 285     -10.209 -11.477  19.024  1.00 85.30           C
ATOM   4349  HD1 PHE A 285     -10.954 -10.685  19.103  1.00 85.30           H
ATOM   4350  CD2 PHE A 285      -9.186 -13.409  19.901  1.00 85.30           C
ATOM   4351  HD2 PHE A 285      -9.110 -14.165  20.682  1.00 85.30           H
ATOM   4352  CE1 PHE A 285      -9.338 -11.524  17.904  1.00 85.30           C
ATOM   4353  HE1 PHE A 285      -9.414 -10.768  17.122  1.00 85.30           H
ATOM   4354  CE2 PHE A 285      -8.314 -13.456  18.781  1.00 85.30           C
ATOM   4355  HE2 PHE A 285      -7.570 -14.248  18.702  1.00 85.30           H
ATOM   4356  CZ  PHE A 285      -8.409 -12.512  17.806  1.00 85.30           C
ATOM   4357  HZ  PHE A 285      -7.740 -12.548  16.946  1.00 85.30           H
ATOM   4358  HN  PHE A 285     -10.432 -10.020  20.984  1.00 85.30           H
ATOM   4359  N   ILE A 286      -8.119 -11.262  22.298  1.00 86.99           N
ATOM   4360  CA  ILE A 286      -6.729 -11.588  22.568  1.00 86.99           C
ATOM   4361  C   ILE A 286      -6.345 -11.059  23.952  1.00 86.99           C
ATOM   4362  O   ILE A 286      -6.117  -9.862  24.122  1.00 86.99           O
ATOM   4363  HA  ILE A 286      -6.644 -12.674  22.578  1.00 86.99           H
ATOM   4364  CB  ILE A 286      -5.829 -11.073  21.442  1.00 86.99           C
ATOM   4365  HB  ILE A 286      -5.951  -9.992  21.374  1.00 86.99           H
ATOM   4366  CG1 ILE A 286      -6.249 -11.661  20.094  1.00 86.99           C
ATOM   4367 1HG1 ILE A 286      -6.083 -12.739  20.095  1.00 86.99           H
ATOM   4368 2HG1 ILE A 286      -7.317 -11.504  19.940  1.00 86.99           H
ATOM   4369  CG2 ILE A 286      -4.355 -11.343  21.752  1.00 86.99           C
ATOM   4370 1HG2 ILE A 286      -4.080 -10.838  22.677  1.00 86.99           H
ATOM   4371 2HG2 ILE A 286      -4.198 -12.416  21.863  1.00 86.99           H
ATOM   4372 3HG2 ILE A 286      -3.738 -10.968  20.935  1.00 86.99           H
ATOM   4373  CD1 ILE A 286      -5.464 -11.020  18.948  1.00 86.99           C
ATOM   4374 1HD1 ILE A 286      -5.652  -9.946  18.935  1.00 86.99           H
ATOM   4375 2HD1 ILE A 286      -4.398 -11.200  19.092  1.00 86.99           H
ATOM   4376 3HD1 ILE A 286      -5.781 -11.456  18.001  1.00 86.99           H
ATOM   4377  HN  ILE A 286      -8.262 -10.416  21.784  1.00 86.99           H
ATOM   4378  N   SER A 287      -6.286 -11.977  24.905  1.00 85.22           N
ATOM   4379  CA  SER A 287      -5.939 -11.617  26.270  1.00 85.22           C
ATOM   4380  C   SER A 287      -4.535 -12.125  26.604  1.00 85.22           C
ATOM   4381  O   SER A 287      -3.935 -11.697  27.589  1.00 85.22           O
ATOM   4382  HA  SER A 287      -5.969 -10.528  26.298  1.00 85.22           H
ATOM   4383  CB  SER A 287      -6.958 -12.180  27.263  1.00 85.22           C
ATOM   4384 1HB  SER A 287      -6.658 -11.917  28.278  1.00 85.22           H
ATOM   4385 2HB  SER A 287      -7.929 -11.718  27.088  1.00 85.22           H
ATOM   4386  OG  SER A 287      -7.081 -13.596  27.157  1.00 85.22           O
ATOM   4387  HG  SER A 287      -7.780 -13.927  27.791  1.00 85.22           H
ATOM   4388  HN  SER A 287      -6.469 -12.949  24.758  1.00 85.22           H
ATOM   4389  N   ASN A 288      -4.053 -13.030  25.766  1.00 86.04           N
ATOM   4390  CA  ASN A 288      -2.773 -13.672  26.014  1.00 86.04           C
ATOM   4391  C   ASN A 288      -1.659 -12.845  25.369  1.00 86.04           C
ATOM   4392  O   ASN A 288      -1.683 -12.596  24.165  1.00 86.04           O
ATOM   4393  HA  ASN A 288      -2.682 -13.720  27.099  1.00 86.04           H
ATOM   4394  CB  ASN A 288      -2.734 -15.075  25.404  1.00 86.04           C
ATOM   4395 1HB  ASN A 288      -3.625 -15.629  25.700  1.00 86.04           H
ATOM   4396 2HB  ASN A 288      -2.749 -15.004  24.317  1.00 86.04           H
ATOM   4397  CG  ASN A 288      -1.483 -15.833  25.853  1.00 86.04           C
ATOM   4398  OD1 ASN A 288      -0.423 -15.266  26.062  1.00 86.04           O
ATOM   4399  ND2 ASN A 288      -1.665 -17.144  25.991  1.00 86.04           N
ATOM   4400 1HD2 ASN A 288      -2.561 -17.546  25.804  1.00 86.04           H
ATOM   4401 2HD2 ASN A 288      -0.906 -17.726  26.281  1.00 86.04           H
ATOM   4402  HN  ASN A 288      -4.519 -13.325  24.932  1.00 86.04           H
ATOM   4403  N   CYS A 289      -0.708 -12.443  26.199  1.00 90.56           N
ATOM   4404  CA  CYS A 289       0.365 -11.575  25.744  1.00 90.56           C
ATOM   4405  C   CYS A 289       1.185 -12.333  24.699  1.00 90.56           C
ATOM   4406  O   CYS A 289       1.630 -11.750  23.711  1.00 90.56           O
ATOM   4407  HA  CYS A 289      -0.108 -10.698  25.303  1.00 90.56           H
ATOM   4408  CB  CYS A 289       1.232 -11.090  26.908  1.00 90.56           C
ATOM   4409 1HB  CYS A 289       0.610 -10.593  27.653  1.00 90.56           H
ATOM   4410 2HB  CYS A 289       1.703 -11.940  27.401  1.00 90.56           H
ATOM   4411  SG  CYS A 289       2.513  -9.936  26.295  1.00 90.56           S
ATOM   4412  HN  CYS A 289      -0.664 -12.699  27.165  1.00 90.56           H
ATOM   4413  N   ALA A 290       1.360 -13.622  24.952  1.00 92.80           N
ATOM   4414  CA  ALA A 290       2.181 -14.450  24.084  1.00 92.80           C
ATOM   4415  C   ALA A 290       1.589 -14.447  22.674  1.00 92.80           C
ATOM   4416  O   ALA A 290       2.321 -14.354  21.690  1.00 92.80           O
ATOM   4417  HA  ALA A 290       3.178 -14.011  24.052  1.00 92.80           H
ATOM   4418  CB  ALA A 290       2.283 -15.860  24.671  1.00 92.80           C
ATOM   4419 1HB  ALA A 290       2.736 -15.810  25.660  1.00 92.80           H
ATOM   4420 2HB  ALA A 290       1.286 -16.293  24.749  1.00 92.80           H
ATOM   4421 3HB  ALA A 290       2.898 -16.481  24.020  1.00 92.80           H
ATOM   4422  HN  ALA A 290       0.954 -14.100  25.731  1.00 92.80           H
ATOM   4423  N   VAL A 291       0.269 -14.550  22.620  1.00 93.00           N
ATOM   4424  CA  VAL A 291      -0.429 -14.562  21.346  1.00 93.00           C
ATOM   4425  C   VAL A 291      -0.281 -13.195  20.674  1.00 93.00           C
ATOM   4426  O   VAL A 291      -0.031 -13.114  19.473  1.00 93.00           O
ATOM   4427  HA  VAL A 291       0.046 -15.315  20.717  1.00 93.00           H
ATOM   4428  CB  VAL A 291      -1.889 -14.971  21.553  1.00 93.00           C
ATOM   4429  HB  VAL A 291      -2.341 -14.260  22.246  1.00 93.00           H
ATOM   4430  CG1 VAL A 291      -2.669 -14.907  20.239  1.00 93.00           C
ATOM   4431 1HG1 VAL A 291      -2.643 -13.888  19.850  1.00 93.00           H
ATOM   4432 2HG1 VAL A 291      -2.216 -15.584  19.514  1.00 93.00           H
ATOM   4433 3HG1 VAL A 291      -3.703 -15.202  20.415  1.00 93.00           H
ATOM   4434  CG2 VAL A 291      -1.985 -16.363  22.180  1.00 93.00           C
ATOM   4435 1HG2 VAL A 291      -1.508 -17.091  21.523  1.00 93.00           H
ATOM   4436 2HG2 VAL A 291      -1.481 -16.362  23.147  1.00 93.00           H
ATOM   4437 3HG2 VAL A 291      -3.033 -16.629  22.317  1.00 93.00           H
ATOM   4438  HN  VAL A 291      -0.319 -14.623  23.425  1.00 93.00           H
ATOM   4439  N   SER A 292      -0.441 -12.155  21.480  1.00 93.12           N
ATOM   4440  CA  SER A 292      -0.355 -10.796  20.973  1.00 93.12           C
ATOM   4441  C   SER A 292       1.030 -10.549  20.372  1.00 93.12           C
ATOM   4442  O   SER A 292       1.149  -9.960  19.299  1.00 93.12           O
ATOM   4443  HA  SER A 292      -1.124 -10.726  20.204  1.00 93.12           H
ATOM   4444  CB  SER A 292      -0.644  -9.777  22.077  1.00 93.12           C
ATOM   4445 1HB  SER A 292      -1.576 -10.040  22.578  1.00 93.12           H
ATOM   4446 2HB  SER A 292       0.145  -9.823  22.828  1.00 93.12           H
ATOM   4447  OG  SER A 292      -0.738  -8.450  21.568  1.00 93.12           O
ATOM   4448  HG  SER A 292      -1.571  -8.350  21.024  1.00 93.12           H
ATOM   4449  HN  SER A 292      -0.627 -12.230  22.459  1.00 93.12           H
ATOM   4450  N   THR A 293       2.043 -11.012  21.090  1.00 89.66           N
ATOM   4451  CA  THR A 293       3.417 -10.805  20.666  1.00 89.66           C
ATOM   4452  C   THR A 293       3.656 -11.452  19.300  1.00 89.66           C
ATOM   4453  O   THR A 293       4.242 -10.835  18.411  1.00 89.66           O
ATOM   4454  HA  THR A 293       3.583  -9.735  20.546  1.00 89.66           H
ATOM   4455  CB  THR A 293       4.337 -11.345  21.763  1.00 89.66           C
ATOM   4456  HB  THR A 293       4.167 -12.410  21.924  1.00 89.66           H
ATOM   4457  OG1 THR A 293       4.073 -10.504  22.882  1.00 89.66           O
ATOM   4458  HG1 THR A 293       3.335 -10.891  23.435  1.00 89.66           H
ATOM   4459  CG2 THR A 293       5.817 -11.105  21.457  1.00 89.66           C
ATOM   4460 1HG2 THR A 293       5.999 -10.034  21.363  1.00 89.66           H
ATOM   4461 2HG2 THR A 293       6.080 -11.602  20.523  1.00 89.66           H
ATOM   4462 3HG2 THR A 293       6.425 -11.507  22.267  1.00 89.66           H
ATOM   4463  HN  THR A 293       1.936 -11.519  21.946  1.00 89.66           H
ATOM   4464  N   ASN A 294       3.191 -12.686  19.175  1.00 91.43           N
ATOM   4465  CA  ASN A 294       3.409 -13.448  17.958  1.00 91.43           C
ATOM   4466  C   ASN A 294       2.687 -12.763  16.795  1.00 91.43           C
ATOM   4467  O   ASN A 294       3.201 -12.723  15.678  1.00 91.43           O
ATOM   4468  HA  ASN A 294       4.491 -13.469  17.822  1.00 91.43           H
ATOM   4469  CB  ASN A 294       2.852 -14.867  18.089  1.00 91.43           C
ATOM   4470 1HB  ASN A 294       1.848 -14.830  18.512  1.00 91.43           H
ATOM   4471 2HB  ASN A 294       2.766 -15.321  17.102  1.00 91.43           H
ATOM   4472  CG  ASN A 294       3.753 -15.730  18.976  1.00 91.43           C
ATOM   4473  OD1 ASN A 294       4.913 -15.430  19.205  1.00 91.43           O
ATOM   4474  ND2 ASN A 294       3.156 -16.816  19.459  1.00 91.43           N
ATOM   4475 1HD2 ASN A 294       2.201 -17.004  19.232  1.00 91.43           H
ATOM   4476 2HD2 ASN A 294       3.663 -17.443  20.050  1.00 91.43           H
ATOM   4477  HN  ASN A 294       2.674 -13.163  19.886  1.00 91.43           H
ATOM   4478  N   ILE A 295       1.508 -12.241  17.099  1.00 91.95           N
ATOM   4479  CA  ILE A 295       0.706 -11.568  16.091  1.00 91.95           C
ATOM   4480  C   ILE A 295       1.452 -10.328  15.595  1.00 91.95           C
ATOM   4481  O   ILE A 295       1.465 -10.043  14.399  1.00 91.95           O
ATOM   4482  HA  ILE A 295       0.588 -12.257  15.254  1.00 91.95           H
ATOM   4483  CB  ILE A 295      -0.693 -11.269  16.632  1.00 91.95           C
ATOM   4484  HB  ILE A 295      -0.591 -10.870  17.641  1.00 91.95           H
ATOM   4485  CG1 ILE A 295      -1.527 -12.548  16.734  1.00 91.95           C
ATOM   4486 1HG1 ILE A 295      -1.758 -12.916  15.734  1.00 91.95           H
ATOM   4487 2HG1 ILE A 295      -0.948 -13.325  17.234  1.00 91.95           H
ATOM   4488  CG2 ILE A 295      -1.389 -10.197  15.790  1.00 91.95           C
ATOM   4489 1HG2 ILE A 295      -0.802  -9.279  15.814  1.00 91.95           H
ATOM   4490 2HG2 ILE A 295      -1.479 -10.545  14.761  1.00 91.95           H
ATOM   4491 3HG2 ILE A 295      -2.382 -10.004  16.197  1.00 91.95           H
ATOM   4492  CD1 ILE A 295      -2.825 -12.296  17.503  1.00 91.95           C
ATOM   4493 1HD1 ILE A 295      -2.590 -11.951  18.510  1.00 91.95           H
ATOM   4494 2HD1 ILE A 295      -3.412 -11.537  16.987  1.00 91.95           H
ATOM   4495 3HD1 ILE A 295      -3.399 -13.222  17.561  1.00 91.95           H
ATOM   4496  HN  ILE A 295       1.101 -12.271  18.012  1.00 91.95           H
ATOM   4497  N   ASP A 296       2.056  -9.623  16.541  1.00 93.01           N
ATOM   4498  CA  ASP A 296       2.752  -8.387  16.224  1.00 93.01           C
ATOM   4499  C   ASP A 296       3.950  -8.698  15.325  1.00 93.01           C
ATOM   4500  O   ASP A 296       4.240  -7.951  14.392  1.00 93.01           O
ATOM   4501  HA  ASP A 296       2.010  -7.760  15.729  1.00 93.01           H
ATOM   4502  CB  ASP A 296       3.274  -7.709  17.492  1.00 93.01           C
ATOM   4503 1HB  ASP A 296       3.791  -8.440  18.114  1.00 93.01           H
ATOM   4504 2HB  ASP A 296       4.005  -6.945  17.225  1.00 93.01           H
ATOM   4505  CG  ASP A 296       2.131  -7.074  18.285  1.00 93.01           C
ATOM   4506  OD1 ASP A 296       1.067  -6.851  17.668  1.00 93.01           O
ATOM   4507  OD2 ASP A 296       2.346  -6.825  19.491  1.00 93.01           O
ATOM   4508  HN  ASP A 296       2.075  -9.883  17.506  1.00 93.01           H
ATOM   4509  N   ILE A 297       4.614  -9.801  15.638  1.00 91.86           N
ATOM   4510  CA  ILE A 297       5.757 -10.235  14.853  1.00 91.86           C
ATOM   4511  C   ILE A 297       5.292 -10.602  13.443  1.00 91.86           C
ATOM   4512  O   ILE A 297       5.913 -10.207  12.458  1.00 91.86           O
ATOM   4513  HA  ILE A 297       6.443  -9.391  14.781  1.00 91.86           H
ATOM   4514  CB  ILE A 297       6.501 -11.363  15.569  1.00 91.86           C
ATOM   4515  HB  ILE A 297       5.772 -12.115  15.873  1.00 91.86           H
ATOM   4516  CG1 ILE A 297       7.180 -10.852  16.842  1.00 91.86           C
ATOM   4517 1HG1 ILE A 297       7.989 -10.171  16.578  1.00 91.86           H
ATOM   4518 2HG1 ILE A 297       6.465 -10.283  17.436  1.00 91.86           H
ATOM   4519  CG2 ILE A 297       7.492 -12.051  14.627  1.00 91.86           C
ATOM   4520 1HG2 ILE A 297       6.954 -12.471  13.778  1.00 91.86           H
ATOM   4521 2HG2 ILE A 297       8.221 -11.322  14.272  1.00 91.86           H
ATOM   4522 3HG2 ILE A 297       8.007 -12.849  15.162  1.00 91.86           H
ATOM   4523  CD1 ILE A 297       7.732 -12.012  17.672  1.00 91.86           C
ATOM   4524 1HD1 ILE A 297       6.917 -12.678  17.955  1.00 91.86           H
ATOM   4525 2HD1 ILE A 297       8.465 -12.565  17.083  1.00 91.86           H
ATOM   4526 3HD1 ILE A 297       8.210 -11.621  18.571  1.00 91.86           H
ATOM   4527  HN  ILE A 297       4.383 -10.392  16.411  1.00 91.86           H
ATOM   4528  N   CYS A 298       4.202 -11.354  13.391  1.00 94.18           N
ATOM   4529  CA  CYS A 298       3.646 -11.779  12.118  1.00 94.18           C
ATOM   4530  C   CYS A 298       3.298 -10.530  11.305  1.00 94.18           C
ATOM   4531  O   CYS A 298       3.502 -10.498  10.092  1.00 94.18           O
ATOM   4532  HA  CYS A 298       4.418 -12.364  11.618  1.00 94.18           H
ATOM   4533  CB  CYS A 298       2.433 -12.693  12.307  1.00 94.18           C
ATOM   4534 1HB  CYS A 298       1.753 -12.261  13.041  1.00 94.18           H
ATOM   4535 2HB  CYS A 298       1.880 -12.775  11.371  1.00 94.18           H
ATOM   4536  SG  CYS A 298       2.978 -14.350  12.858  1.00 94.18           S
ATOM   4537  HG  CYS A 298       3.187 -14.013  14.128  1.00 94.18           H
ATOM   4538  HN  CYS A 298       3.703 -11.672  14.197  1.00 94.18           H
ATOM   4539  N   PHE A 299       2.779  -9.533  12.006  1.00 93.95           N
ATOM   4540  CA  PHE A 299       2.401  -8.285  11.364  1.00 93.95           C
ATOM   4541  C   PHE A 299       3.608  -7.626  10.692  1.00 93.95           C
ATOM   4542  O   PHE A 299       3.524  -7.194   9.544  1.00 93.95           O
ATOM   4543  HA  PHE A 299       1.653  -8.523  10.609  1.00 93.95           H
ATOM   4544  CB  PHE A 299       1.876  -7.358  12.462  1.00 93.95           C
ATOM   4545 1HB  PHE A 299       1.005  -7.821  12.928  1.00 93.95           H
ATOM   4546 2HB  PHE A 299       2.637  -7.261  13.236  1.00 93.95           H
ATOM   4547  CG  PHE A 299       1.490  -5.963  11.968  1.00 93.95           C
ATOM   4548  CD1 PHE A 299       2.347  -4.920  12.138  1.00 93.95           C
ATOM   4549  HD1 PHE A 299       3.308  -5.079  12.626  1.00 93.95           H
ATOM   4550  CD2 PHE A 299       0.291  -5.765  11.358  1.00 93.95           C
ATOM   4551  HD2 PHE A 299      -0.396  -6.600  11.222  1.00 93.95           H
ATOM   4552  CE1 PHE A 299       1.989  -3.625  11.678  1.00 93.95           C
ATOM   4553  HE1 PHE A 299       2.676  -2.790  11.815  1.00 93.95           H
ATOM   4554  CE2 PHE A 299      -0.067  -4.470  10.899  1.00 93.95           C
ATOM   4555  HE2 PHE A 299      -1.029  -4.311  10.410  1.00 93.95           H
ATOM   4556  CZ  PHE A 299       0.790  -3.427  11.069  1.00 93.95           C
ATOM   4557  HZ  PHE A 299       0.515  -2.433  10.716  1.00 93.95           H
ATOM   4558  HN  PHE A 299       2.617  -9.567  12.992  1.00 93.95           H
ATOM   4559  N   GLN A 300       4.702  -7.570  11.437  1.00 89.94           N
ATOM   4560  CA  GLN A 300       5.908  -6.925  10.948  1.00 89.94           C
ATOM   4561  C   GLN A 300       6.368  -7.577   9.643  1.00 89.94           C
ATOM   4562  O   GLN A 300       6.679  -6.885   8.675  1.00 89.94           O
ATOM   4563  HA  GLN A 300       5.628  -5.887  10.765  1.00 89.94           H
ATOM   4564  CB  GLN A 300       7.018  -6.965  12.001  1.00 89.94           C
ATOM   4565 1HB  GLN A 300       7.132  -7.982  12.376  1.00 89.94           H
ATOM   4566 2HB  GLN A 300       7.967  -6.685  11.545  1.00 89.94           H
ATOM   4567  CG  GLN A 300       6.705  -6.020  13.163  1.00 89.94           C
ATOM   4568 1HG  GLN A 300       6.578  -5.005  12.786  1.00 89.94           H
ATOM   4569 2HG  GLN A 300       5.763  -6.308  13.628  1.00 89.94           H
ATOM   4570  CD  GLN A 300       7.824  -6.045  14.207  1.00 89.94           C
ATOM   4571  OE1 GLN A 300       8.997  -5.906  13.901  1.00 89.94           O
ATOM   4572  NE2 GLN A 300       7.397  -6.230  15.453  1.00 89.94           N
ATOM   4573 1HE2 GLN A 300       6.420  -6.338  15.636  1.00 89.94           H
ATOM   4574 2HE2 GLN A 300       8.053  -6.262  16.206  1.00 89.94           H
ATOM   4575  HN  GLN A 300       4.773  -7.955  12.357  1.00 89.94           H
ATOM   4576  N   VAL A 301       6.396  -8.902   9.658  1.00 94.67           N
ATOM   4577  CA  VAL A 301       6.928  -9.652   8.534  1.00 94.67           C
ATOM   4578  C   VAL A 301       6.039  -9.427   7.309  1.00 94.67           C
ATOM   4579  O   VAL A 301       6.527  -9.056   6.243  1.00 94.67           O
ATOM   4580  HA  VAL A 301       7.923  -9.264   8.321  1.00 94.67           H
ATOM   4581  CB  VAL A 301       7.065 -11.129   8.909  1.00 94.67           C
ATOM   4582  HB  VAL A 301       6.084 -11.490   9.218  1.00 94.67           H
ATOM   4583  CG1 VAL A 301       7.513 -11.961   7.705  1.00 94.67           C
ATOM   4584 1HG1 VAL A 301       6.777 -11.870   6.907  1.00 94.67           H
ATOM   4585 2HG1 VAL A 301       8.479 -11.599   7.352  1.00 94.67           H
ATOM   4586 3HG1 VAL A 301       7.603 -13.007   8.000  1.00 94.67           H
ATOM   4587  CG2 VAL A 301       8.025 -11.309  10.087  1.00 94.67           C
ATOM   4588 1HG2 VAL A 301       9.008 -10.924   9.817  1.00 94.67           H
ATOM   4589 2HG2 VAL A 301       7.646 -10.763  10.951  1.00 94.67           H
ATOM   4590 3HG2 VAL A 301       8.104 -12.368  10.333  1.00 94.67           H
ATOM   4591  HN  VAL A 301       6.064  -9.459  10.419  1.00 94.67           H
ATOM   4592  N   THR A 302       4.749  -9.661   7.503  1.00 93.94           N
ATOM   4593  CA  THR A 302       3.813  -9.660   6.391  1.00 93.94           C
ATOM   4594  C   THR A 302       3.684  -8.253   5.804  1.00 93.94           C
ATOM   4595  O   THR A 302       3.501  -8.094   4.598  1.00 93.94           O
ATOM   4596  HA  THR A 302       4.213 -10.299   5.604  1.00 93.94           H
ATOM   4597  CB  THR A 302       2.486 -10.234   6.890  1.00 93.94           C
ATOM   4598  HB  THR A 302       1.741 -10.241   6.095  1.00 93.94           H
ATOM   4599  OG1 THR A 302       2.166  -9.434   8.025  1.00 93.94           O
ATOM   4600  HG1 THR A 302       1.222  -9.604   8.309  1.00 93.94           H
ATOM   4601  CG2 THR A 302       2.636 -11.646   7.460  1.00 93.94           C
ATOM   4602 1HG2 THR A 302       3.330 -11.627   8.300  1.00 93.94           H
ATOM   4603 2HG2 THR A 302       3.019 -12.311   6.687  1.00 93.94           H
ATOM   4604 3HG2 THR A 302       1.664 -12.006   7.800  1.00 93.94           H
ATOM   4605  HN  THR A 302       4.343  -9.848   8.397  1.00 93.94           H
ATOM   4606  N   GLN A 303       3.785  -7.267   6.684  1.00 91.07           N
ATOM   4607  CA  GLN A 303       3.715  -5.878   6.263  1.00 91.07           C
ATOM   4608  C   GLN A 303       4.885  -5.546   5.335  1.00 91.07           C
ATOM   4609  O   GLN A 303       4.704  -4.879   4.317  1.00 91.07           O
ATOM   4610  HA  GLN A 303       2.774  -5.787   5.720  1.00 91.07           H
ATOM   4611  CB  GLN A 303       3.690  -4.940   7.471  1.00 91.07           C
ATOM   4612 1HB  GLN A 303       2.814  -5.153   8.084  1.00 91.07           H
ATOM   4613 2HB  GLN A 303       4.566  -5.120   8.095  1.00 91.07           H
ATOM   4614  CG  GLN A 303       3.665  -3.476   7.028  1.00 91.07           C
ATOM   4615 1HG  GLN A 303       4.622  -3.212   6.578  1.00 91.07           H
ATOM   4616 2HG  GLN A 303       2.903  -3.337   6.261  1.00 91.07           H
ATOM   4617  CD  GLN A 303       3.379  -2.550   8.212  1.00 91.07           C
ATOM   4618  OE1 GLN A 303       4.163  -2.423   9.138  1.00 91.07           O
ATOM   4619  NE2 GLN A 303       2.215  -1.911   8.130  1.00 91.07           N
ATOM   4620 1HE2 GLN A 303       1.618  -2.060   7.342  1.00 91.07           H
ATOM   4621 2HE2 GLN A 303       1.938  -1.282   8.856  1.00 91.07           H
ATOM   4622  HN  GLN A 303       3.912  -7.406   7.666  1.00 91.07           H
ATOM   4623  N   THR A 304       6.059  -6.025   5.719  1.00 92.42           N
ATOM   4624  CA  THR A 304       7.268  -5.736   4.967  1.00 92.42           C
ATOM   4625  C   THR A 304       7.175  -6.329   3.560  1.00 92.42           C
ATOM   4626  O   THR A 304       7.538  -5.677   2.582  1.00 92.42           O
ATOM   4627  HA  THR A 304       7.352  -4.655   4.853  1.00 92.42           H
ATOM   4628  CB  THR A 304       8.460  -6.260   5.769  1.00 92.42           C
ATOM   4629  HB  THR A 304       8.442  -7.348   5.829  1.00 92.42           H
ATOM   4630  OG1 THR A 304       8.369  -5.574   7.015  1.00 92.42           O
ATOM   4631  HG1 THR A 304       7.943  -6.164   7.701  1.00 92.42           H
ATOM   4632  CG2 THR A 304       9.801  -5.804   5.191  1.00 92.42           C
ATOM   4633 1HG2 THR A 304       9.847  -4.715   5.194  1.00 92.42           H
ATOM   4634 2HG2 THR A 304       9.898  -6.169   4.168  1.00 92.42           H
ATOM   4635 3HG2 THR A 304      10.614  -6.203   5.798  1.00 92.42           H
ATOM   4636  HN  THR A 304       6.190  -6.601   6.526  1.00 92.42           H
ATOM   4637  N   ILE A 305       6.687  -7.560   3.501  1.00 92.86           N
ATOM   4638  CA  ILE A 305       6.516  -8.238   2.228  1.00 92.86           C
ATOM   4639  C   ILE A 305       5.593  -7.408   1.333  1.00 92.86           C
ATOM   4640  O   ILE A 305       5.819  -7.305   0.128  1.00 92.86           O
ATOM   4641  HA  ILE A 305       7.496  -8.295   1.754  1.00 92.86           H
ATOM   4642  CB  ILE A 305       6.034  -9.673   2.445  1.00 92.86           C
ATOM   4643  HB  ILE A 305       5.163  -9.646   3.101  1.00 92.86           H
ATOM   4644  CG1 ILE A 305       7.104 -10.510   3.150  1.00 92.86           C
ATOM   4645 1HG1 ILE A 305       7.912 -10.733   2.454  1.00 92.86           H
ATOM   4646 2HG1 ILE A 305       7.537  -9.937   3.969  1.00 92.86           H
ATOM   4647  CG2 ILE A 305       5.586 -10.307   1.127  1.00 92.86           C
ATOM   4648 1HG2 ILE A 305       4.768  -9.725   0.703  1.00 92.86           H
ATOM   4649 2HG2 ILE A 305       6.423 -10.322   0.428  1.00 92.86           H
ATOM   4650 3HG2 ILE A 305       5.248 -11.327   1.310  1.00 92.86           H
ATOM   4651  CD1 ILE A 305       6.513 -11.815   3.688  1.00 92.86           C
ATOM   4652 1HD1 ILE A 305       5.721 -11.587   4.402  1.00 92.86           H
ATOM   4653 2HD1 ILE A 305       6.102 -12.396   2.862  1.00 92.86           H
ATOM   4654 3HD1 ILE A 305       7.294 -12.390   4.184  1.00 92.86           H
ATOM   4655  HN  ILE A 305       6.411  -8.090   4.303  1.00 92.86           H
ATOM   4656  N   ALA A 306       4.573  -6.837   1.957  1.00 94.11           N
ATOM   4657  CA  ALA A 306       3.586  -6.063   1.224  1.00 94.11           C
ATOM   4658  C   ALA A 306       4.261  -4.838   0.605  1.00 94.11           C
ATOM   4659  O   ALA A 306       3.917  -4.429  -0.503  1.00 94.11           O
ATOM   4660  HA  ALA A 306       3.195  -6.695   0.426  1.00 94.11           H
ATOM   4661  CB  ALA A 306       2.436  -5.685   2.160  1.00 94.11           C
ATOM   4662 1HB  ALA A 306       1.971  -6.590   2.550  1.00 94.11           H
ATOM   4663 2HB  ALA A 306       2.822  -5.089   2.987  1.00 94.11           H
ATOM   4664 3HB  ALA A 306       1.696  -5.104   1.610  1.00 94.11           H
ATOM   4665  HN  ALA A 306       4.417  -6.897   2.943  1.00 94.11           H
ATOM   4666  N   PHE A 307       5.211  -4.288   1.346  1.00 92.41           N
ATOM   4667  CA  PHE A 307       5.879  -3.069   0.923  1.00 92.41           C
ATOM   4668  C   PHE A 307       6.778  -3.328  -0.287  1.00 92.41           C
ATOM   4669  O   PHE A 307       6.968  -2.448  -1.124  1.00 92.41           O
ATOM   4670  HA  PHE A 307       5.103  -2.353   0.650  1.00 92.41           H
ATOM   4671  CB  PHE A 307       6.744  -2.602   2.096  1.00 92.41           C
ATOM   4672 1HB  PHE A 307       7.357  -3.436   2.437  1.00 92.41           H
ATOM   4673 2HB  PHE A 307       7.426  -1.828   1.745  1.00 92.41           H
ATOM   4674  CG  PHE A 307       5.944  -2.058   3.281  1.00 92.41           C
ATOM   4675  CD1 PHE A 307       4.594  -1.917   3.183  1.00 92.41           C
ATOM   4676  HD1 PHE A 307       4.083  -2.191   2.261  1.00 92.41           H
ATOM   4677  CD2 PHE A 307       6.581  -1.716   4.433  1.00 92.41           C
ATOM   4678  HD2 PHE A 307       7.663  -1.829   4.511  1.00 92.41           H
ATOM   4679  CE1 PHE A 307       3.852  -1.412   4.284  1.00 92.41           C
ATOM   4680  HE1 PHE A 307       2.771  -1.299   4.205  1.00 92.41           H
ATOM   4681  CE2 PHE A 307       5.839  -1.211   5.533  1.00 92.41           C
ATOM   4682  HE2 PHE A 307       6.350  -0.937   6.455  1.00 92.41           H
ATOM   4683  CZ  PHE A 307       4.490  -1.070   5.435  1.00 92.41           C
ATOM   4684  HZ  PHE A 307       3.920  -0.683   6.280  1.00 92.41           H
ATOM   4685  HN  PHE A 307       5.524  -4.660   2.220  1.00 92.41           H
ATOM   4686  N   PHE A 308       7.309  -4.541  -0.340  1.00 87.74           N
ATOM   4687  CA  PHE A 308       8.152  -4.941  -1.454  1.00 87.74           C
ATOM   4688  C   PHE A 308       7.372  -4.915  -2.770  1.00 87.74           C
ATOM   4689  O   PHE A 308       7.965  -4.875  -3.847  1.00 87.74           O
ATOM   4690  HA  PHE A 308       8.976  -4.229  -1.508  1.00 87.74           H
ATOM   4691  CB  PHE A 308       8.612  -6.373  -1.175  1.00 87.74           C
ATOM   4692 1HB  PHE A 308       7.814  -6.907  -0.659  1.00 87.74           H
ATOM   4693 2HB  PHE A 308       8.774  -6.883  -2.125  1.00 87.74           H
ATOM   4694  CG  PHE A 308       9.890  -6.465  -0.340  1.00 87.74           C
ATOM   4695  CD1 PHE A 308      11.091  -6.153  -0.897  1.00 87.74           C
ATOM   4696  HD1 PHE A 308      11.142  -5.836  -1.939  1.00 87.74           H
ATOM   4697  CD2 PHE A 308       9.826  -6.860   0.960  1.00 87.74           C
ATOM   4698  HD2 PHE A 308       8.864  -7.111   1.407  1.00 87.74           H
ATOM   4699  CE1 PHE A 308      12.277  -6.238  -0.121  1.00 87.74           C
ATOM   4700  HE1 PHE A 308      13.239  -5.987  -0.568  1.00 87.74           H
ATOM   4701  CE2 PHE A 308      11.012  -6.945   1.736  1.00 87.74           C
ATOM   4702  HE2 PHE A 308      10.961  -7.262   2.778  1.00 87.74           H
ATOM   4703  CZ  PHE A 308      12.213  -6.633   1.179  1.00 87.74           C
ATOM   4704  HZ  PHE A 308      13.124  -6.698   1.774  1.00 87.74           H
ATOM   4705  HN  PHE A 308       7.170  -5.244   0.358  1.00 87.74           H
ATOM   4706  N   HIS A 309       6.054  -4.940  -2.640  1.00 83.28           N
ATOM   4707  CA  HIS A 309       5.186  -4.923  -3.805  1.00 83.28           C
ATOM   4708  C   HIS A 309       5.394  -3.621  -4.581  1.00 83.28           C
ATOM   4709  O   HIS A 309       5.345  -3.612  -5.810  1.00 83.28           O
ATOM   4710  HA  HIS A 309       5.488  -5.762  -4.432  1.00 83.28           H
ATOM   4711  CB  HIS A 309       3.728  -5.145  -3.400  1.00 83.28           C
ATOM   4712 1HB  HIS A 309       3.666  -6.037  -2.776  1.00 83.28           H
ATOM   4713 2HB  HIS A 309       3.399  -4.305  -2.788  1.00 83.28           H
ATOM   4714  CG  HIS A 309       2.783  -5.299  -4.568  1.00 83.28           C
ATOM   4715  ND1 HIS A 309       2.018  -4.253  -5.056  1.00 83.28           N
ATOM   4716  HD1 HIS A 309       2.010  -3.319  -4.701  1.00 83.28           H
ATOM   4717  CD2 HIS A 309       2.487  -6.384  -5.339  1.00 83.28           C
ATOM   4718  HD2 HIS A 309       2.915  -7.381  -5.226  1.00 83.28           H
ATOM   4719  CE1 HIS A 309       1.299  -4.702  -6.074  1.00 83.28           C
ATOM   4720  HE1 HIS A 309       0.597  -4.117  -6.669  1.00 83.28           H
ATOM   4721  NE2 HIS A 309       1.590  -6.023  -6.247  1.00 83.28           N
ATOM   4722  HN  HIS A 309       5.579  -4.970  -1.760  1.00 83.28           H
ATOM   4723  N   SER A 310       5.622  -2.552  -3.831  1.00 86.29           N
ATOM   4724  CA  SER A 310       5.801  -1.241  -4.432  1.00 86.29           C
ATOM   4725  C   SER A 310       7.100  -1.209  -5.240  1.00 86.29           C
ATOM   4726  O   SER A 310       7.257  -0.381  -6.136  1.00 86.29           O
ATOM   4727  HA  SER A 310       4.940  -1.103  -5.085  1.00 86.29           H
ATOM   4728  CB  SER A 310       5.813  -0.144  -3.365  1.00 86.29           C
ATOM   4729 1HB  SER A 310       6.577  -0.370  -2.621  1.00 86.29           H
ATOM   4730 2HB  SER A 310       6.087   0.805  -3.825  1.00 86.29           H
ATOM   4731  OG  SER A 310       4.549  -0.012  -2.721  1.00 86.29           O
ATOM   4732  HG  SER A 310       3.915   0.488  -3.311  1.00 86.29           H
ATOM   4733  HN  SER A 310       5.684  -2.572  -2.833  1.00 86.29           H
ATOM   4734  N   CYS A 311       7.997  -2.121  -4.895  1.00 88.43           N
ATOM   4735  CA  CYS A 311       9.254  -2.244  -5.614  1.00 88.43           C
ATOM   4736  C   CYS A 311       8.981  -2.961  -6.938  1.00 88.43           C
ATOM   4737  O   CYS A 311       9.681  -2.738  -7.925  1.00 88.43           O
ATOM   4738  HA  CYS A 311       9.614  -1.231  -5.790  1.00 88.43           H
ATOM   4739  CB  CYS A 311      10.314  -2.968  -4.781  1.00 88.43           C
ATOM   4740 1HB  CYS A 311       9.970  -3.972  -4.533  1.00 88.43           H
ATOM   4741 2HB  CYS A 311      11.230  -3.079  -5.361  1.00 88.43           H
ATOM   4742  SG  CYS A 311      10.654  -2.028  -3.248  1.00 88.43           S
ATOM   4743  HG  CYS A 311      11.485  -2.921  -2.719  1.00 88.43           H
ATOM   4744  HN  CYS A 311       7.877  -2.767  -4.141  1.00 88.43           H
ATOM   4745  N   LEU A 312       7.962  -3.808  -6.917  1.00 86.75           N
ATOM   4746  CA  LEU A 312       7.725  -4.722  -8.022  1.00 86.75           C
ATOM   4747  C   LEU A 312       6.787  -4.060  -9.033  1.00 86.75           C
ATOM   4748  O   LEU A 312       6.797  -4.406 -10.213  1.00 86.75           O
ATOM   4749  HA  LEU A 312       8.684  -4.902  -8.508  1.00 86.75           H
ATOM   4750  CB  LEU A 312       7.219  -6.069  -7.503  1.00 86.75           C
ATOM   4751 1HB  LEU A 312       6.322  -5.894  -6.909  1.00 86.75           H
ATOM   4752 2HB  LEU A 312       6.920  -6.676  -8.358  1.00 86.75           H
ATOM   4753  CG  LEU A 312       8.207  -6.877  -6.660  1.00 86.75           C
ATOM   4754  HG  LEU A 312       8.506  -6.268  -5.807  1.00 86.75           H
ATOM   4755  CD1 LEU A 312       7.547  -8.141  -6.103  1.00 86.75           C
ATOM   4756 1HD1 LEU A 312       6.699  -7.862  -5.477  1.00 86.75           H
ATOM   4757 2HD1 LEU A 312       7.200  -8.763  -6.928  1.00 86.75           H
ATOM   4758 3HD1 LEU A 312       8.271  -8.696  -5.508  1.00 86.75           H
ATOM   4759  CD2 LEU A 312       9.474  -7.196  -7.455  1.00 86.75           C
ATOM   4760 1HD2 LEU A 312       9.212  -7.777  -8.339  1.00 86.75           H
ATOM   4761 2HD2 LEU A 312       9.954  -6.266  -7.761  1.00 86.75           H
ATOM   4762 3HD2 LEU A 312      10.159  -7.771  -6.832  1.00 86.75           H
ATOM   4763  HN  LEU A 312       7.307  -3.876  -6.165  1.00 86.75           H
ATOM   4764  N   ASN A 313       5.998  -3.119  -8.533  1.00 85.46           N
ATOM   4765  CA  ASN A 313       4.982  -2.481  -9.352  1.00 85.46           C
ATOM   4766  C   ASN A 313       5.621  -1.977 -10.648  1.00 85.46           C
ATOM   4767  O   ASN A 313       5.117  -2.246 -11.738  1.00 85.46           O
ATOM   4768  HA  ASN A 313       4.232  -3.252  -9.530  1.00 85.46           H
ATOM   4769  CB  ASN A 313       4.366  -1.281  -8.631  1.00 85.46           C
ATOM   4770 1HB  ASN A 313       5.149  -0.716  -8.123  1.00 85.46           H
ATOM   4771 2HB  ASN A 313       3.910  -0.610  -9.358  1.00 85.46           H
ATOM   4772  CG  ASN A 313       3.315  -1.732  -7.615  1.00 85.46           C
ATOM   4773  OD1 ASN A 313       2.805  -2.839  -7.661  1.00 85.46           O
ATOM   4774  ND2 ASN A 313       3.020  -0.815  -6.697  1.00 85.46           N
ATOM   4775 1HD2 ASN A 313       3.476   0.075  -6.716  1.00 85.46           H
ATOM   4776 2HD2 ASN A 313       2.344  -1.016  -5.989  1.00 85.46           H
ATOM   4777  HN  ASN A 313       6.045  -2.794  -7.588  1.00 85.46           H
ATOM   4778  N   PRO A 314       6.736  -1.240 -10.555  1.00 86.41           N
ATOM   4779  CA  PRO A 314       7.389  -0.705 -11.752  1.00 86.41           C
ATOM   4780  C   PRO A 314       7.674  -1.783 -12.784  1.00 86.41           C
ATOM   4781  O   PRO A 314       7.425  -1.590 -13.973  1.00 86.41           O
ATOM   4782  HA  PRO A 314       6.729   0.003 -12.254  1.00 86.41           H
ATOM   4783  CB  PRO A 314       8.677  -0.080 -11.213  1.00 86.41           C
ATOM   4784 1HB  PRO A 314       9.506  -0.787 -11.237  1.00 86.41           H
ATOM   4785 2HB  PRO A 314       8.981   0.785 -11.802  1.00 86.41           H
ATOM   4786  CG  PRO A 314       8.311   0.310  -9.786  1.00 86.41           C
ATOM   4787 1HG  PRO A 314       9.195   0.440  -9.162  1.00 86.41           H
ATOM   4788 2HG  PRO A 314       7.770   1.255  -9.751  1.00 86.41           H
ATOM   4789  CD  PRO A 314       7.453  -0.857  -9.325  1.00 86.41           C
ATOM   4790 1HD  PRO A 314       8.058  -1.678  -8.943  1.00 86.41           H
ATOM   4791 2HD  PRO A 314       6.772  -0.567  -8.524  1.00 86.41           H
ATOM   4792  N   VAL A 315       8.193  -2.901 -12.298  1.00 84.91           N
ATOM   4793  CA  VAL A 315       8.650  -3.960 -13.181  1.00 84.91           C
ATOM   4794  C   VAL A 315       7.439  -4.656 -13.805  1.00 84.91           C
ATOM   4795  O   VAL A 315       7.431  -4.944 -15.001  1.00 84.91           O
ATOM   4796  HA  VAL A 315       9.235  -3.496 -13.976  1.00 84.91           H
ATOM   4797  CB  VAL A 315       9.564  -4.920 -12.418  1.00 84.91           C
ATOM   4798  HB  VAL A 315       8.981  -5.372 -11.615  1.00 84.91           H
ATOM   4799  CG1 VAL A 315      10.060  -6.045 -13.328  1.00 84.91           C
ATOM   4800 1HG1 VAL A 315       9.207  -6.605 -13.712  1.00 84.91           H
ATOM   4801 2HG1 VAL A 315      10.619  -5.619 -14.161  1.00 84.91           H
ATOM   4802 3HG1 VAL A 315      10.708  -6.713 -12.760  1.00 84.91           H
ATOM   4803  CG2 VAL A 315      10.737  -4.172 -11.782  1.00 84.91           C
ATOM   4804 1HG2 VAL A 315      11.320  -3.680 -12.562  1.00 84.91           H
ATOM   4805 2HG2 VAL A 315      10.357  -3.423 -11.087  1.00 84.91           H
ATOM   4806 3HG2 VAL A 315      11.371  -4.878 -11.246  1.00 84.91           H
ATOM   4807  HN  VAL A 315       8.303  -3.088 -11.322  1.00 84.91           H
ATOM   4808  N   LEU A 316       6.444  -4.907 -12.966  1.00 84.56           N
ATOM   4809  CA  LEU A 316       5.346  -5.779 -13.347  1.00 84.56           C
ATOM   4810  C   LEU A 316       4.530  -5.111 -14.456  1.00 84.56           C
ATOM   4811  O   LEU A 316       4.135  -5.765 -15.420  1.00 84.56           O
ATOM   4812  HA  LEU A 316       5.780  -6.697 -13.743  1.00 84.56           H
ATOM   4813  CB  LEU A 316       4.517  -6.164 -12.120  1.00 84.56           C
ATOM   4814 1HB  LEU A 316       4.242  -5.251 -11.591  1.00 84.56           H
ATOM   4815 2HB  LEU A 316       3.590  -6.625 -12.462  1.00 84.56           H
ATOM   4816  CG  LEU A 316       5.189  -7.113 -11.126  1.00 84.56           C
ATOM   4817  HG  LEU A 316       6.148  -6.682 -10.838  1.00 84.56           H
ATOM   4818  CD1 LEU A 316       4.355  -7.253  -9.851  1.00 84.56           C
ATOM   4819 1HD1 LEU A 316       4.244  -6.276  -9.381  1.00 84.56           H
ATOM   4820 2HD1 LEU A 316       3.371  -7.650 -10.102  1.00 84.56           H
ATOM   4821 3HD1 LEU A 316       4.856  -7.933  -9.162  1.00 84.56           H
ATOM   4822  CD2 LEU A 316       5.479  -8.469 -11.773  1.00 84.56           C
ATOM   4823 1HD2 LEU A 316       4.545  -8.919 -12.109  1.00 84.56           H
ATOM   4824 2HD2 LEU A 316       6.142  -8.329 -12.627  1.00 84.56           H
ATOM   4825 3HD2 LEU A 316       5.957  -9.124 -11.045  1.00 84.56           H
ATOM   4826  HN  LEU A 316       6.381  -4.526 -12.044  1.00 84.56           H
ATOM   4827  N   TYR A 317       4.303  -3.818 -14.282  1.00 81.51           N
ATOM   4828  CA  TYR A 317       3.293  -3.124 -15.063  1.00 81.51           C
ATOM   4829  C   TYR A 317       3.936  -2.288 -16.172  1.00 81.51           C
ATOM   4830  O   TYR A 317       3.322  -2.053 -17.211  1.00 81.51           O
ATOM   4831  HA  TYR A 317       2.643  -3.873 -15.514  1.00 81.51           H
ATOM   4832  CB  TYR A 317       2.575  -2.189 -14.088  1.00 81.51           C
ATOM   4833 1HB  TYR A 317       3.319  -1.617 -13.533  1.00 81.51           H
ATOM   4834 2HB  TYR A 317       1.982  -1.473 -14.657  1.00 81.51           H
ATOM   4835  CG  TYR A 317       1.662  -2.909 -13.094  1.00 81.51           C
ATOM   4836  CD1 TYR A 317       0.410  -3.335 -13.490  1.00 81.51           C
ATOM   4837  HD1 TYR A 317       0.073  -3.159 -14.511  1.00 81.51           H
ATOM   4838  CD2 TYR A 317       2.089  -3.133 -11.801  1.00 81.51           C
ATOM   4839  HD2 TYR A 317       3.078  -2.796 -11.488  1.00 81.51           H
ATOM   4840  CE1 TYR A 317      -0.449  -4.013 -12.554  1.00 81.51           C
ATOM   4841  HE1 TYR A 317      -1.440  -4.355 -12.854  1.00 81.51           H
ATOM   4842  CE2 TYR A 317       1.230  -3.811 -10.865  1.00 81.51           C
ATOM   4843  HE2 TYR A 317       1.555  -3.993  -9.841  1.00 81.51           H
ATOM   4844  CZ  TYR A 317       0.003  -4.217 -11.288  1.00 81.51           C
ATOM   4845  OH  TYR A 317      -0.809  -4.858 -10.404  1.00 81.51           O
ATOM   4846  HH  TYR A 317      -0.326  -5.004  -9.541  1.00 81.51           H
ATOM   4847  HN  TYR A 317       4.794  -3.247 -13.623  1.00 81.51           H
ATOM   4848  N   VAL A 318       5.164  -1.863 -15.912  1.00 78.86           N
ATOM   4849  CA  VAL A 318       5.769  -0.800 -16.696  1.00 78.86           C
ATOM   4850  C   VAL A 318       6.830  -1.396 -17.623  1.00 78.86           C
ATOM   4851  O   VAL A 318       6.735  -1.272 -18.843  1.00 78.86           O
ATOM   4852  HA  VAL A 318       4.983  -0.352 -17.305  1.00 78.86           H
ATOM   4853  CB  VAL A 318       6.325   0.283 -15.769  1.00 78.86           C
ATOM   4854  HB  VAL A 318       7.221  -0.113 -15.292  1.00 78.86           H
ATOM   4855  CG1 VAL A 318       6.725   1.530 -16.561  1.00 78.86           C
ATOM   4856 1HG1 VAL A 318       7.491   1.267 -17.290  1.00 78.86           H
ATOM   4857 2HG1 VAL A 318       5.852   1.927 -17.078  1.00 78.86           H
ATOM   4858 3HG1 VAL A 318       7.117   2.283 -15.878  1.00 78.86           H
ATOM   4859  CG2 VAL A 318       5.320   0.631 -14.669  1.00 78.86           C
ATOM   4860 1HG2 VAL A 318       4.399   0.997 -15.121  1.00 78.86           H
ATOM   4861 2HG2 VAL A 318       5.106  -0.259 -14.077  1.00 78.86           H
ATOM   4862 3HG2 VAL A 318       5.741   1.403 -14.024  1.00 78.86           H
ATOM   4863  HN  VAL A 318       5.741  -2.231 -15.183  1.00 78.86           H
ATOM   4864  N   PHE A 319       7.817  -2.031 -17.008  1.00 76.99           N
ATOM   4865  CA  PHE A 319       8.990  -2.478 -17.740  1.00 76.99           C
ATOM   4866  C   PHE A 319       8.654  -3.667 -18.642  1.00 76.99           C
ATOM   4867  O   PHE A 319       9.420  -4.001 -19.545  1.00 76.99           O
ATOM   4868  HA  PHE A 319       9.327  -1.642 -18.353  1.00 76.99           H
ATOM   4869  CB  PHE A 319      10.025  -2.918 -16.701  1.00 76.99           C
ATOM   4870 1HB  PHE A 319       9.596  -3.713 -16.091  1.00 76.99           H
ATOM   4871 2HB  PHE A 319      10.886  -3.342 -17.218  1.00 76.99           H
ATOM   4872  CG  PHE A 319      10.503  -1.791 -15.783  1.00 76.99           C
ATOM   4873  CD1 PHE A 319      10.423  -0.498 -16.196  1.00 76.99           C
ATOM   4874  HD1 PHE A 319      10.018  -0.264 -17.180  1.00 76.99           H
ATOM   4875  CD2 PHE A 319      11.009  -2.083 -14.555  1.00 76.99           C
ATOM   4876  HD2 PHE A 319      11.073  -3.120 -14.225  1.00 76.99           H
ATOM   4877  CE1 PHE A 319      10.867   0.548 -15.344  1.00 76.99           C
ATOM   4878  HE1 PHE A 319      10.803   1.585 -15.675  1.00 76.99           H
ATOM   4879  CE2 PHE A 319      11.453  -1.037 -13.703  1.00 76.99           C
ATOM   4880  HE2 PHE A 319      11.858  -1.271 -12.719  1.00 76.99           H
ATOM   4881  CZ  PHE A 319      11.372   0.256 -14.116  1.00 76.99           C
ATOM   4882  HZ  PHE A 319      11.713   1.059 -13.462  1.00 76.99           H
ATOM   4883  HN  PHE A 319       7.824  -2.241 -16.030  1.00 76.99           H
ATOM   4884  N   VAL A 320       7.508  -4.272 -18.367  1.00 75.76           N
ATOM   4885  CA  VAL A 320       7.007  -5.344 -19.210  1.00 75.76           C
ATOM   4886  C   VAL A 320       6.630  -4.776 -20.580  1.00 75.76           C
ATOM   4887  O   VAL A 320       6.717  -5.473 -21.590  1.00 75.76           O
ATOM   4888  HA  VAL A 320       7.814  -6.065 -19.340  1.00 75.76           H
ATOM   4889  CB  VAL A 320       5.843  -6.054 -18.517  1.00 75.76           C
ATOM   4890  HB  VAL A 320       5.058  -5.319 -18.341  1.00 75.76           H
ATOM   4891  CG1 VAL A 320       5.263  -7.155 -19.407  1.00 75.76           C
ATOM   4892 1HG1 VAL A 320       4.901  -6.717 -20.337  1.00 75.76           H
ATOM   4893 2HG1 VAL A 320       6.038  -7.889 -19.629  1.00 75.76           H
ATOM   4894 3HG1 VAL A 320       4.438  -7.644 -18.890  1.00 75.76           H
ATOM   4895  CG2 VAL A 320       6.273  -6.616 -17.160  1.00 75.76           C
ATOM   4896 1HG2 VAL A 320       7.083  -7.331 -17.303  1.00 75.76           H
ATOM   4897 2HG2 VAL A 320       6.616  -5.802 -16.522  1.00 75.76           H
ATOM   4898 3HG2 VAL A 320       5.427  -7.116 -16.689  1.00 75.76           H
ATOM   4899  HN  VAL A 320       6.927  -4.042 -17.587  1.00 75.76           H
ATOM   4900  N   GLY A 321       6.219  -3.516 -20.570  1.00 77.12           N
ATOM   4901  CA  GLY A 321       5.761  -2.869 -21.788  1.00 77.12           C
ATOM   4902  C   GLY A 321       6.914  -2.677 -22.774  1.00 77.12           C
ATOM   4903  O   GLY A 321       7.985  -2.203 -22.398  1.00 77.12           O
ATOM   4904 1HA  GLY A 321       4.978  -3.470 -22.250  1.00 77.12           H
ATOM   4905 2HA  GLY A 321       5.319  -1.902 -21.546  1.00 77.12           H
ATOM   4906  HN  GLY A 321       6.197  -2.942 -19.752  1.00 77.12           H
ATOM   4907  N   GLU A 322       6.656  -3.055 -24.018  1.00 65.40           N
ATOM   4908  CA  GLU A 322       7.643  -2.887 -25.071  1.00 65.40           C
ATOM   4909  C   GLU A 322       7.816  -1.404 -25.405  1.00 65.40           C
ATOM   4910  O   GLU A 322       8.936  -0.934 -25.602  1.00 65.40           O
ATOM   4911  HA  GLU A 322       8.572  -3.285 -24.663  1.00 65.40           H
ATOM   4912  CB  GLU A 322       7.258  -3.688 -26.316  1.00 65.40           C
ATOM   4913 1HB  GLU A 322       6.215  -3.496 -26.568  1.00 65.40           H
ATOM   4914 2HB  GLU A 322       7.947  -3.458 -27.128  1.00 65.40           H
ATOM   4915  CG  GLU A 322       7.380  -5.191 -26.060  1.00 65.40           C
ATOM   4916 1HG  GLU A 322       8.383  -5.423 -25.703  1.00 65.40           H
ATOM   4917 2HG  GLU A 322       6.685  -5.487 -25.274  1.00 65.40           H
ATOM   4918  CD  GLU A 322       7.088  -5.990 -27.332  1.00 65.40           C
ATOM   4919  OE1 GLU A 322       7.182  -7.234 -27.255  1.00 65.40           O
ATOM   4920  OE2 GLU A 322       6.779  -5.338 -28.353  1.00 65.40           O
ATOM   4921  HN  GLU A 322       5.793  -3.467 -24.309  1.00 65.40           H
ATOM   4922  N   ARG A 323       6.690  -0.707 -25.459  1.00 63.70           N
ATOM   4923  CA  ARG A 323       6.702   0.710 -25.779  1.00 63.70           C
ATOM   4924  C   ARG A 323       7.597   1.469 -24.796  1.00 63.70           C
ATOM   4925  O   ARG A 323       8.424   2.282 -25.206  1.00 63.70           O
ATOM   4926  HA  ARG A 323       7.099   0.764 -26.792  1.00 63.70           H
ATOM   4927  CB  ARG A 323       5.290   1.298 -25.730  1.00 63.70           C
ATOM   4928 1HB  ARG A 323       4.664   0.812 -26.479  1.00 63.70           H
ATOM   4929 2HB  ARG A 323       4.840   1.093 -24.758  1.00 63.70           H
ATOM   4930  CG  ARG A 323       5.315   2.807 -25.979  1.00 63.70           C
ATOM   4931 1HG  ARG A 323       5.913   3.296 -25.211  1.00 63.70           H
ATOM   4932 2HG  ARG A 323       5.794   3.013 -26.936  1.00 63.70           H
ATOM   4933  CD  ARG A 323       3.899   3.387 -25.976  1.00 63.70           C
ATOM   4934 1HD  ARG A 323       3.362   3.060 -26.867  1.00 63.70           H
ATOM   4935 2HD  ARG A 323       3.346   3.013 -25.115  1.00 63.70           H
ATOM   4936  NE  ARG A 323       3.957   4.865 -25.935  1.00 63.70           N
ATOM   4937  HE  ARG A 323       4.751   5.314 -26.345  1.00 63.70           H
ATOM   4938  CZ  ARG A 323       3.013   5.639 -25.384  1.00 63.70           C
ATOM   4939  NH1 ARG A 323       1.927   5.091 -24.821  1.00 63.70           N
ATOM   4940 1HH1 ARG A 323       1.818   4.097 -24.810  1.00 63.70           H
ATOM   4941 2HH1 ARG A 323       1.227   5.676 -24.412  1.00 63.70           H
ATOM   4942  NH2 ARG A 323       3.170   6.970 -25.404  1.00 63.70           N
ATOM   4943 1HH2 ARG A 323       2.474   7.562 -24.997  1.00 63.70           H
ATOM   4944 2HH2 ARG A 323       3.983   7.371 -25.826  1.00 63.70           H
ATOM   4945  HN  ARG A 323       5.784  -1.094 -25.288  1.00 63.70           H
ATOM   4946  N   PHE A 324       7.401   1.176 -23.519  1.00 75.10           N
ATOM   4947  CA  PHE A 324       8.131   1.869 -22.472  1.00 75.10           C
ATOM   4948  C   PHE A 324       9.621   1.522 -22.521  1.00 75.10           C
ATOM   4949  O   PHE A 324      10.471   2.396 -22.357  1.00 75.10           O
ATOM   4950  HA  PHE A 324       8.003   2.938 -22.641  1.00 75.10           H
ATOM   4951  CB  PHE A 324       7.553   1.397 -21.136  1.00 75.10           C
ATOM   4952 1HB  PHE A 324       6.472   1.535 -21.150  1.00 75.10           H
ATOM   4953 2HB  PHE A 324       7.736   0.328 -21.030  1.00 75.10           H
ATOM   4954  CG  PHE A 324       8.130   2.121 -19.918  1.00 75.10           C
ATOM   4955  CD1 PHE A 324       9.245   1.641 -19.305  1.00 75.10           C
ATOM   4956  HD1 PHE A 324       9.728   0.739 -19.683  1.00 75.10           H
ATOM   4957  CD2 PHE A 324       7.527   3.246 -19.447  1.00 75.10           C
ATOM   4958  HD2 PHE A 324       6.633   3.631 -19.938  1.00 75.10           H
ATOM   4959  CE1 PHE A 324       9.780   2.313 -18.175  1.00 75.10           C
ATOM   4960  HE1 PHE A 324      10.673   1.928 -17.684  1.00 75.10           H
ATOM   4961  CE2 PHE A 324       8.062   3.919 -18.317  1.00 75.10           C
ATOM   4962  HE2 PHE A 324       7.579   4.820 -17.940  1.00 75.10           H
ATOM   4963  CZ  PHE A 324       9.177   3.438 -17.705  1.00 75.10           C
ATOM   4964  HZ  PHE A 324       9.588   3.954 -16.837  1.00 75.10           H
ATOM   4965  HN  PHE A 324       6.758   0.481 -23.197  1.00 75.10           H
ATOM   4966  N   ARG A 325       9.891   0.245 -22.746  1.00 72.49           N
ATOM   4967  CA  ARG A 325      11.262  -0.233 -22.796  1.00 72.49           C
ATOM   4968  C   ARG A 325      12.039   0.497 -23.893  1.00 72.49           C
ATOM   4969  O   ARG A 325      13.210   0.828 -23.715  1.00 72.49           O
ATOM   4970  HA  ARG A 325      11.671  -0.008 -21.810  1.00 72.49           H
ATOM   4971  CB  ARG A 325      11.312  -1.739 -23.060  1.00 72.49           C
ATOM   4972 1HB  ARG A 325      10.599  -1.998 -23.843  1.00 72.49           H
ATOM   4973 2HB  ARG A 325      12.301  -2.015 -23.426  1.00 72.49           H
ATOM   4974  CG  ARG A 325      10.994  -2.529 -21.790  1.00 72.49           C
ATOM   4975 1HG  ARG A 325      11.626  -2.182 -20.973  1.00 72.49           H
ATOM   4976 2HG  ARG A 325       9.961  -2.347 -21.493  1.00 72.49           H
ATOM   4977  CD  ARG A 325      11.210  -4.028 -22.008  1.00 72.49           C
ATOM   4978 1HD  ARG A 325      12.136  -4.194 -22.558  1.00 72.49           H
ATOM   4979 2HD  ARG A 325      11.315  -4.533 -21.047  1.00 72.49           H
ATOM   4980  NE  ARG A 325      10.068  -4.600 -22.756  1.00 72.49           N
ATOM   4981  HE  ARG A 325       9.224  -4.066 -22.804  1.00 72.49           H
ATOM   4982  CZ  ARG A 325      10.095  -5.789 -23.374  1.00 72.49           C
ATOM   4983  NH1 ARG A 325      11.199  -6.547 -23.342  1.00 72.49           N
ATOM   4984 1HH1 ARG A 325      12.012  -6.227 -22.856  1.00 72.49           H
ATOM   4985 2HH1 ARG A 325      11.211  -7.433 -23.806  1.00 72.49           H
ATOM   4986  NH2 ARG A 325       9.000  -6.209 -24.023  1.00 72.49           N
ATOM   4987 1HH2 ARG A 325       9.003  -7.094 -24.489  1.00 72.49           H
ATOM   4988 2HH2 ARG A 325       8.180  -5.637 -24.041  1.00 72.49           H
ATOM   4989  HN  ARG A 325       9.194  -0.457 -22.894  1.00 72.49           H
ATOM   4990  N   ARG A 326      11.356   0.726 -25.005  1.00 67.09           N
ATOM   4991  CA  ARG A 326      11.946   1.468 -26.107  1.00 67.09           C
ATOM   4992  C   ARG A 326      12.258   2.902 -25.674  1.00 67.09           C
ATOM   4993  O   ARG A 326      13.345   3.412 -25.941  1.00 67.09           O
ATOM   4994  HA  ARG A 326      12.858   0.925 -26.352  1.00 67.09           H
ATOM   4995  CB  ARG A 326      11.007   1.500 -27.315  1.00 67.09           C
ATOM   4996 1HB  ARG A 326      10.003   1.778 -26.992  1.00 67.09           H
ATOM   4997 2HB  ARG A 326      11.339   2.263 -28.018  1.00 67.09           H
ATOM   4998  CG  ARG A 326      10.965   0.139 -28.012  1.00 67.09           C
ATOM   4999 1HG  ARG A 326      11.966  -0.134 -28.346  1.00 67.09           H
ATOM   5000 2HG  ARG A 326      10.645  -0.627 -27.306  1.00 67.09           H
ATOM   5001  CD  ARG A 326      10.013   0.166 -29.210  1.00 67.09           C
ATOM   5002 1HD  ARG A 326       9.021   0.483 -28.889  1.00 67.09           H
ATOM   5003 2HD  ARG A 326      10.359   0.894 -29.944  1.00 67.09           H
ATOM   5004  NE  ARG A 326       9.938  -1.177 -29.827  1.00 67.09           N
ATOM   5005  HE  ARG A 326      10.549  -1.888 -29.478  1.00 67.09           H
ATOM   5006  CZ  ARG A 326       9.104  -1.500 -30.825  1.00 67.09           C
ATOM   5007  NH1 ARG A 326       8.264  -0.587 -31.331  1.00 67.09           N
ATOM   5008 1HH1 ARG A 326       8.257   0.343 -30.965  1.00 67.09           H
ATOM   5009 2HH1 ARG A 326       7.644  -0.836 -32.076  1.00 67.09           H
ATOM   5010  NH2 ARG A 326       9.122  -2.750 -31.308  1.00 67.09           N
ATOM   5011 1HH2 ARG A 326       8.506  -3.007 -32.053  1.00 67.09           H
ATOM   5012 2HH2 ARG A 326       9.752  -3.425 -30.925  1.00 67.09           H
ATOM   5013  HN  ARG A 326      10.418   0.415 -25.159  1.00 67.09           H
ATOM   5014  N   ASP A 327      11.285   3.511 -25.013  1.00 77.01           N
ATOM   5015  CA  ASP A 327      11.386   4.918 -24.661  1.00 77.01           C
ATOM   5016  C   ASP A 327      12.405   5.085 -23.533  1.00 77.01           C
ATOM   5017  O   ASP A 327      13.059   6.122 -23.431  1.00 77.01           O
ATOM   5018  HA  ASP A 327      11.692   5.421 -25.578  1.00 77.01           H
ATOM   5019  CB  ASP A 327      10.042   5.460 -24.169  1.00 77.01           C
ATOM   5020 1HB  ASP A 327       9.636   4.797 -23.406  1.00 77.01           H
ATOM   5021 2HB  ASP A 327      10.189   6.433 -23.700  1.00 77.01           H
ATOM   5022  CG  ASP A 327       9.047   5.589 -25.324  1.00 77.01           C
ATOM   5023  OD1 ASP A 327       9.522   5.649 -26.479  1.00 77.01           O
ATOM   5024  OD2 ASP A 327       7.834   5.626 -25.026  1.00 77.01           O
ATOM   5025  HN  ASP A 327      10.441   3.062 -24.720  1.00 77.01           H
ATOM   5026  N   LEU A 328      12.509   4.048 -22.714  1.00 78.84           N
ATOM   5027  CA  LEU A 328      13.507   4.025 -21.659  1.00 78.84           C
ATOM   5028  C   LEU A 328      14.901   4.156 -22.277  1.00 78.84           C
ATOM   5029  O   LEU A 328      15.702   4.982 -21.844  1.00 78.84           O
ATOM   5030  HA  LEU A 328      13.330   4.893 -21.022  1.00 78.84           H
ATOM   5031  CB  LEU A 328      13.336   2.781 -20.786  1.00 78.84           C
ATOM   5032 1HB  LEU A 328      12.354   2.824 -20.315  1.00 78.84           H
ATOM   5033 2HB  LEU A 328      13.340   1.904 -21.433  1.00 78.84           H
ATOM   5034  CG  LEU A 328      14.387   2.578 -19.692  1.00 78.84           C
ATOM   5035  HG  LEU A 328      15.372   2.595 -20.158  1.00 78.84           H
ATOM   5036  CD1 LEU A 328      14.348   3.721 -18.676  1.00 78.84           C
ATOM   5037 1HD1 LEU A 328      14.548   4.665 -19.183  1.00 78.84           H
ATOM   5038 2HD1 LEU A 328      13.363   3.760 -18.211  1.00 78.84           H
ATOM   5039 3HD1 LEU A 328      15.105   3.552 -17.910  1.00 78.84           H
ATOM   5040  CD2 LEU A 328      14.227   1.211 -19.024  1.00 78.84           C
ATOM   5041 1HD2 LEU A 328      13.236   1.140 -18.575  1.00 78.84           H
ATOM   5042 2HD2 LEU A 328      14.343   0.426 -19.771  1.00 78.84           H
ATOM   5043 3HD2 LEU A 328      14.986   1.093 -18.251  1.00 78.84           H
ATOM   5044  HN  LEU A 328      11.927   3.236 -22.763  1.00 78.84           H
ATOM   5045  N   VAL A 329      15.147   3.327 -23.282  1.00 79.22           N
ATOM   5046  CA  VAL A 329      16.452   3.291 -23.919  1.00 79.22           C
ATOM   5047  C   VAL A 329      16.722   4.636 -24.595  1.00 79.22           C
ATOM   5048  O   VAL A 329      17.855   5.116 -24.602  1.00 79.22           O
ATOM   5049  HA  VAL A 329      17.196   3.136 -23.138  1.00 79.22           H
ATOM   5050  CB  VAL A 329      16.529   2.109 -24.888  1.00 79.22           C
ATOM   5051  HB  VAL A 329      15.716   2.212 -25.607  1.00 79.22           H
ATOM   5052  CG1 VAL A 329      17.847   2.121 -25.664  1.00 79.22           C
ATOM   5053 1HG1 VAL A 329      17.924   3.046 -26.235  1.00 79.22           H
ATOM   5054 2HG1 VAL A 329      18.681   2.055 -24.965  1.00 79.22           H
ATOM   5055 3HG1 VAL A 329      17.875   1.271 -26.345  1.00 79.22           H
ATOM   5056  CG2 VAL A 329      16.339   0.782 -24.150  1.00 79.22           C
ATOM   5057 1HG2 VAL A 329      17.120   0.669 -23.399  1.00 79.22           H
ATOM   5058 2HG2 VAL A 329      15.363   0.773 -23.664  1.00 79.22           H
ATOM   5059 3HG2 VAL A 329      16.398  -0.041 -24.862  1.00 79.22           H
ATOM   5060  HN  VAL A 329      14.475   2.690 -23.659  1.00 79.22           H
ATOM   5061  N   LYS A 330      15.662   5.208 -25.148  1.00 72.83           N
ATOM   5062  CA  LYS A 330      15.758   6.517 -25.772  1.00 72.83           C
ATOM   5063  C   LYS A 330      16.242   7.536 -24.738  1.00 72.83           C
[truncated: 117,162 more chars]
