# Supplementary material for: Noncanonical roles of chemokine regions in CCR9 activation revealed by structural modeling and mutational mapping
Source: Nat Commun. 2025 Aug 18;16:7695. doi: 10.1038/s41467-025-62321-9 (PMC12361432; doi:10.1038/s41467-025-62321-9)
Supplement: Supplementary file 5 — Supplementary Data 3 [file 41467_2025_62321_MOESM5_ESM.zip › CCR9_CCL25_13_rnk0.pdb]

ATOM      1  N   GLU A  20      -6.344  -5.494  58.372  1.00 52.53           N
ATOM      2  CA  GLU A  20      -6.087  -6.482  57.338  1.00 52.53           C
ATOM      3  C   GLU A  20      -6.565  -7.862  57.791  1.00 52.53           C
ATOM      4  O   GLU A  20      -5.790  -8.642  58.342  1.00 52.53           O
ATOM      5  HA  GLU A  20      -6.667  -6.154  56.474  1.00 52.53           H
ATOM      6  CB  GLU A  20      -4.604  -6.510  56.964  1.00 52.53           C
ATOM      7 1HB  GLU A  20      -4.001  -6.255  57.835  1.00 52.53           H
ATOM      8 2HB  GLU A  20      -4.352  -7.480  56.534  1.00 52.53           H
ATOM      9  CG  GLU A  20      -4.289  -5.468  55.889  1.00 52.53           C
ATOM     10 1HG  GLU A  20      -5.074  -5.472  55.132  1.00 52.53           H
ATOM     11 2HG  GLU A  20      -4.280  -4.473  56.334  1.00 52.53           H
ATOM     12  CD  GLU A  20      -2.937  -5.751  55.231  1.00 52.53           C
ATOM     13  OE1 GLU A  20      -2.864  -5.590  53.993  1.00 52.53           O
ATOM     14  OE2 GLU A  20      -2.007  -6.121  55.980  1.00 52.53           O
ATOM     15  HN  GLU A  20      -6.803  -5.847  59.188  1.00 52.53           H
ATOM     16  N   SER A  21      -7.840  -8.123  57.542  1.00 60.35           N
ATOM     17  CA  SER A  21      -8.400  -9.439  57.803  1.00 60.35           C
ATOM     18  C   SER A  21      -7.598 -10.506  57.055  1.00 60.35           C
ATOM     19  O   SER A  21      -7.203 -10.300  55.909  1.00 60.35           O
ATOM     20  HA  SER A  21      -8.314  -9.580  58.880  1.00 60.35           H
ATOM     21  CB  SER A  21      -9.874  -9.500  57.397  1.00 60.35           C
ATOM     22 1HB  SER A  21     -10.265 -10.496  57.604  1.00 60.35           H
ATOM     23 2HB  SER A  21     -10.447  -8.800  58.005  1.00 60.35           H
ATOM     24  OG  SER A  21     -10.061  -9.195  56.018  1.00 60.35           O
ATOM     25  HG  SER A  21     -10.294 -10.025  55.512  1.00 60.35           H
ATOM     26  HN  SER A  21      -8.485  -7.456  57.170  1.00 60.35           H
ATOM     27  N   THR A  22      -7.383 -11.623  57.734  1.00 62.64           N
ATOM     28  CA  THR A  22      -6.661 -12.734  57.138  1.00 62.64           C
ATOM     29  C   THR A  22      -7.239 -13.070  55.762  1.00 62.64           C
ATOM     30  O   THR A  22      -6.517 -13.518  54.874  1.00 62.64           O
ATOM     31  HA  THR A  22      -5.626 -12.428  56.984  1.00 62.64           H
ATOM     32  CB  THR A  22      -6.705 -13.908  58.119  1.00 62.64           C
ATOM     33  HB  THR A  22      -6.600 -14.857  57.595  1.00 62.64           H
ATOM     34  OG1 THR A  22      -7.931 -13.726  58.822  1.00 62.64           O
ATOM     35  HG1 THR A  22      -8.696 -14.054  58.267  1.00 62.64           H
ATOM     36  CG2 THR A  22      -5.633 -13.804  59.206  1.00 62.64           C
ATOM     37 1HG2 THR A  22      -5.780 -12.885  59.774  1.00 62.64           H
ATOM     38 2HG2 THR A  22      -4.647 -13.791  58.743  1.00 62.64           H
ATOM     39 3HG2 THR A  22      -5.710 -14.661  59.875  1.00 62.64           H
ATOM     40  HN  THR A  22      -7.692 -11.775  58.673  1.00 62.64           H
ATOM     41  N   SER A  23      -8.537 -12.839  55.629  1.00 65.33           N
ATOM     42  CA  SER A  23      -9.213 -13.071  54.364  1.00 65.33           C
ATOM     43  C   SER A  23      -8.600 -12.190  53.274  1.00 65.33           C
ATOM     44  O   SER A  23      -8.425 -12.631  52.139  1.00 65.33           O
ATOM     45  HA  SER A  23      -9.051 -14.126  54.140  1.00 65.33           H
ATOM     46  CB  SER A  23     -10.714 -12.801  54.483  1.00 65.33           C
ATOM     47 1HB  SER A  23     -11.218 -13.153  53.584  1.00 65.33           H
ATOM     48 2HB  SER A  23     -11.120 -13.370  55.320  1.00 65.33           H
ATOM     49  OG  SER A  23     -10.994 -11.416  54.672  1.00 65.33           O
ATOM     50  HG  SER A  23     -11.978 -11.253  54.599  1.00 65.33           H
ATOM     51  HN  SER A  23      -9.124 -12.501  56.366  1.00 65.33           H
ATOM     52  N   SER A  24      -8.290 -10.960  53.657  1.00 70.11           N
ATOM     53  CA  SER A  24      -7.794  -9.982  52.704  1.00 70.11           C
ATOM     54  C   SER A  24      -6.439 -10.430  52.151  1.00 70.11           C
ATOM     55  O   SER A  24      -6.115 -10.158  50.996  1.00 70.11           O
ATOM     56  HA  SER A  24      -8.539  -9.949  51.910  1.00 70.11           H
ATOM     57  CB  SER A  24      -7.673  -8.598  53.346  1.00 70.11           C
ATOM     58 1HB  SER A  24      -7.693  -7.835  52.569  1.00 70.11           H
ATOM     59 2HB  SER A  24      -8.535  -8.421  53.990  1.00 70.11           H
ATOM     60  OG  SER A  24      -6.477  -8.466  54.110  1.00 70.11           O
ATOM     61  HG  SER A  24      -6.513  -9.067  54.909  1.00 70.11           H
ATOM     62  HN  SER A  24      -8.373 -10.629  54.597  1.00 70.11           H
ATOM     63  N   MET A  25      -5.684 -11.109  53.002  1.00 67.12           N
ATOM     64  CA  MET A  25      -4.360 -11.571  52.623  1.00 67.12           C
ATOM     65  C   MET A  25      -4.444 -12.846  51.781  1.00 67.12           C
ATOM     66  O   MET A  25      -3.659 -13.034  50.853  1.00 67.12           O
ATOM     67  HA  MET A  25      -3.926 -10.765  52.032  1.00 67.12           H
ATOM     68  CB  MET A  25      -3.535 -11.845  53.883  1.00 67.12           C
ATOM     69 1HB  MET A  25      -3.711 -11.057  54.615  1.00 67.12           H
ATOM     70 2HB  MET A  25      -3.858 -12.781  54.337  1.00 67.12           H
ATOM     71  CG  MET A  25      -2.042 -11.919  53.555  1.00 67.12           C
ATOM     72 1HG  MET A  25      -1.805 -12.888  53.117  1.00 67.12           H
ATOM     73 2HG  MET A  25      -1.786 -11.163  52.812  1.00 67.12           H
ATOM     74  SD  MET A  25      -1.078 -11.668  55.036  1.00 67.12           S
ATOM     75  CE  MET A  25       0.568 -11.844  54.369  1.00 67.12           C
ATOM     76 1HE  MET A  25       0.678 -12.837  53.932  1.00 67.12           H
ATOM     77 2HE  MET A  25       0.731 -11.088  53.601  1.00 67.12           H
ATOM     78 3HE  MET A  25       1.299 -11.716  55.167  1.00 67.12           H
ATOM     79  HN  MET A  25      -5.963 -11.344  53.933  1.00 67.12           H
ATOM     80  N   GLU A  26      -5.403 -13.689  52.136  1.00 62.07           N
ATOM     81  CA  GLU A  26      -5.659 -14.896  51.368  1.00 62.07           C
ATOM     82  C   GLU A  26      -6.134 -14.537  49.958  1.00 62.07           C
ATOM     83  O   GLU A  26      -5.725 -15.165  48.983  1.00 62.07           O
ATOM     84  HA  GLU A  26      -4.702 -15.415  51.315  1.00 62.07           H
ATOM     85  CB  GLU A  26      -6.677 -15.791  52.078  1.00 62.07           C
ATOM     86 1HB  GLU A  26      -7.494 -15.183  52.465  1.00 62.07           H
ATOM     87 2HB  GLU A  26      -7.009 -16.578  51.401  1.00 62.07           H
ATOM     88  CG  GLU A  26      -6.043 -16.495  53.279  1.00 62.07           C
ATOM     89 1HG  GLU A  26      -5.189 -17.086  52.950  1.00 62.07           H
ATOM     90 2HG  GLU A  26      -5.666 -15.753  53.983  1.00 62.07           H
ATOM     91  CD  GLU A  26      -7.057 -17.402  53.981  1.00 62.07           C
ATOM     92  OE1 GLU A  26      -6.599 -18.318  54.696  1.00 62.07           O
ATOM     93  OE2 GLU A  26      -8.267 -17.157  53.785  1.00 62.07           O
ATOM     94  HN  GLU A  26      -5.997 -13.559  52.929  1.00 62.07           H
ATOM     95  N   ASP A  27      -6.990 -13.528  49.896  1.00 69.02           N
ATOM     96  CA  ASP A  27      -7.565 -13.112  48.628  1.00 69.02           C
ATOM     97  C   ASP A  27      -6.441 -12.709  47.671  1.00 69.02           C
ATOM     98  O   ASP A  27      -6.507 -12.991  46.476  1.00 69.02           O
ATOM     99  HA  ASP A  27      -8.127 -13.975  48.271  1.00 69.02           H
ATOM    100  CB  ASP A  27      -8.486 -11.904  48.810  1.00 69.02           C
ATOM    101 1HB  ASP A  27      -8.004 -11.168  49.454  1.00 69.02           H
ATOM    102 2HB  ASP A  27      -8.655 -11.422  47.847  1.00 69.02           H
ATOM    103  CG  ASP A  27      -9.826 -12.323  49.419  1.00 69.02           C
ATOM    104  OD1 ASP A  27     -10.154 -13.523  49.296  1.00 69.02           O
ATOM    105  OD2 ASP A  27     -10.491 -11.434  49.994  1.00 69.02           O
ATOM    106  HN  ASP A  27      -7.291 -12.999  50.690  1.00 69.02           H
ATOM    107  N   TYR A  28      -5.435 -12.055  48.233  1.00 68.13           N
ATOM    108  CA  TYR A  28      -4.313 -11.582  47.439  1.00 68.13           C
ATOM    109  C   TYR A  28      -3.420 -12.746  47.004  1.00 68.13           C
ATOM    110  O   TYR A  28      -2.907 -12.754  45.886  1.00 68.13           O
ATOM    111  HA  TYR A  28      -4.712 -11.089  46.553  1.00 68.13           H
ATOM    112  CB  TYR A  28      -3.511 -10.654  48.354  1.00 68.13           C
ATOM    113 1HB  TYR A  28      -4.158  -9.844  48.690  1.00 68.13           H
ATOM    114 2HB  TYR A  28      -3.207 -11.209  49.241  1.00 68.13           H
ATOM    115  CG  TYR A  28      -2.268 -10.054  47.695  1.00 68.13           C
ATOM    116  CD1 TYR A  28      -1.026 -10.610  47.928  1.00 68.13           C
ATOM    117  HD1 TYR A  28      -0.932 -11.477  48.582  1.00 68.13           H
ATOM    118  CD2 TYR A  28      -2.387  -8.956  46.867  1.00 68.13           C
ATOM    119  HD2 TYR A  28      -3.368  -8.517  46.682  1.00 68.13           H
ATOM    120  CE1 TYR A  28       0.144 -10.045  47.308  1.00 68.13           C
ATOM    121  HE1 TYR A  28       1.130 -10.474  47.484  1.00 68.13           H
ATOM    122  CE2 TYR A  28      -1.217  -8.391  46.247  1.00 68.13           C
ATOM    123  HE2 TYR A  28      -1.298  -7.524  45.591  1.00 68.13           H
ATOM    124  CZ  TYR A  28      -0.009  -8.963  46.498  1.00 68.13           C
ATOM    125  OH  TYR A  28       1.096  -8.429  45.912  1.00 68.13           O
ATOM    126  HH  TYR A  28       0.842  -7.631  45.366  1.00 68.13           H
ATOM    127  HN  TYR A  28      -5.378 -11.848  49.210  1.00 68.13           H
ATOM    128  N   VAL A  29      -3.263 -13.700  47.909  1.00 69.69           N
ATOM    129  CA  VAL A  29      -2.377 -14.826  47.664  1.00 69.69           C
ATOM    130  C   VAL A  29      -3.015 -15.755  46.629  1.00 69.69           C
ATOM    131  O   VAL A  29      -2.322 -16.312  45.779  1.00 69.69           O
ATOM    132  HA  VAL A  29      -1.448 -14.430  47.255  1.00 69.69           H
ATOM    133  CB  VAL A  29      -2.051 -15.532  48.982  1.00 69.69           C
ATOM    134  HB  VAL A  29      -2.993 -15.763  49.480  1.00 69.69           H
ATOM    135  CG1 VAL A  29      -1.317 -16.851  48.730  1.00 69.69           C
ATOM    136 1HG1 VAL A  29      -1.946 -17.507  48.128  1.00 69.69           H
ATOM    137 2HG1 VAL A  29      -0.386 -16.652  48.200  1.00 69.69           H
ATOM    138 3HG1 VAL A  29      -1.098 -17.332  49.683  1.00 69.69           H
ATOM    139  CG2 VAL A  29      -1.241 -14.621  49.906  1.00 69.69           C
ATOM    140 1HG2 VAL A  29      -0.307 -14.346  49.418  1.00 69.69           H
ATOM    141 2HG2 VAL A  29      -1.816 -13.721  50.125  1.00 69.69           H
ATOM    142 3HG2 VAL A  29      -1.023 -15.148  50.836  1.00 69.69           H
ATOM    143  HN  VAL A  29      -3.727 -13.713  48.795  1.00 69.69           H
ATOM    144  N   ASN A  30      -4.328 -15.894  46.736  1.00 64.61           N
ATOM    145  CA  ASN A  30      -5.051 -16.834  45.896  1.00 64.61           C
ATOM    146  C   ASN A  30      -5.397 -16.161  44.566  1.00 64.61           C
ATOM    147  O   ASN A  30      -5.927 -16.804  43.660  1.00 64.61           O
ATOM    148  HA  ASN A  30      -4.380 -17.683  45.772  1.00 64.61           H
ATOM    149  CB  ASN A  30      -6.360 -17.270  46.558  1.00 64.61           C
ATOM    150 1HB  ASN A  30      -6.919 -16.392  46.881  1.00 64.61           H
ATOM    151 2HB  ASN A  30      -6.981 -17.795  45.833  1.00 64.61           H
ATOM    152  CG  ASN A  30      -6.089 -18.179  47.759  1.00 64.61           C
ATOM    153  OD1 ASN A  30      -5.072 -18.845  47.850  1.00 64.61           O
ATOM    154  ND2 ASN A  30      -7.055 -18.169  48.674  1.00 64.61           N
ATOM    155 1HD2 ASN A  30      -7.866 -17.599  48.538  1.00 64.61           H
ATOM    156 2HD2 ASN A  30      -6.971 -18.731  49.496  1.00 64.61           H
ATOM    157  HN  ASN A  30      -4.895 -15.379  47.379  1.00 64.61           H
ATOM    158  N   PHE A  31      -5.082 -14.876  44.489  1.00 72.24           N
ATOM    159  CA  PHE A  31      -5.330 -14.116  43.276  1.00 72.24           C
ATOM    160  C   PHE A  31      -4.496 -14.653  42.112  1.00 72.24           C
ATOM    161  O   PHE A  31      -3.279 -14.786  42.225  1.00 72.24           O
ATOM    162  HA  PHE A  31      -6.389 -14.220  43.041  1.00 72.24           H
ATOM    163  CB  PHE A  31      -4.915 -12.671  43.561  1.00 72.24           C
ATOM    164 1HB  PHE A  31      -5.388 -12.344  44.488  1.00 72.24           H
ATOM    165 2HB  PHE A  31      -3.838 -12.639  43.724  1.00 72.24           H
ATOM    166  CG  PHE A  31      -5.277 -11.688  42.446  1.00 72.24           C
ATOM    167  CD1 PHE A  31      -4.334 -11.306  41.544  1.00 72.24           C
ATOM    168  HD1 PHE A  31      -3.321 -11.700  41.615  1.00 72.24           H
ATOM    169  CD2 PHE A  31      -6.542 -11.196  42.358  1.00 72.24           C
ATOM    170  HD2 PHE A  31      -7.298 -11.503  43.081  1.00 72.24           H
ATOM    171  CE1 PHE A  31      -4.671 -10.393  40.509  1.00 72.24           C
ATOM    172  HE1 PHE A  31      -3.915 -10.087  39.786  1.00 72.24           H
ATOM    173  CE2 PHE A  31      -6.879 -10.284  41.323  1.00 72.24           C
ATOM    174  HE2 PHE A  31      -7.892  -9.890  41.252  1.00 72.24           H
ATOM    175  CZ  PHE A  31      -5.936  -9.902  40.420  1.00 72.24           C
ATOM    176  HZ  PHE A  31      -6.194  -9.202  39.626  1.00 72.24           H
ATOM    177  HN  PHE A  31      -4.666 -14.357  45.236  1.00 72.24           H
ATOM    178  N   ASN A  32      -5.185 -14.949  41.019  1.00 64.41           N
ATOM    179  CA  ASN A  32      -4.523 -15.469  39.835  1.00 64.41           C
ATOM    180  C   ASN A  32      -3.903 -14.310  39.052  1.00 64.41           C
ATOM    181  O   ASN A  32      -4.588 -13.643  38.277  1.00 64.41           O
ATOM    182  HA  ASN A  32      -3.774 -16.167  40.209  1.00 64.41           H
ATOM    183  CB  ASN A  32      -5.517 -16.182  38.916  1.00 64.41           C
ATOM    184 1HB  ASN A  32      -6.127 -16.872  39.500  1.00 64.41           H
ATOM    185 2HB  ASN A  32      -6.197 -15.453  38.474  1.00 64.41           H
ATOM    186  CG  ASN A  32      -4.790 -16.946  37.809  1.00 64.41           C
ATOM    187  OD1 ASN A  32      -3.574 -16.938  37.709  1.00 64.41           O
ATOM    188  ND2 ASN A  32      -5.599 -17.606  36.985  1.00 64.41           N
ATOM    189 1HD2 ASN A  32      -6.589 -17.572  37.123  1.00 64.41           H
ATOM    190 2HD2 ASN A  32      -5.218 -18.137  36.228  1.00 64.41           H
ATOM    191  HN  ASN A  32      -6.175 -14.838  40.935  1.00 64.41           H
ATOM    192  N   PHE A  33      -2.615 -14.104  39.281  1.00 67.10           N
ATOM    193  CA  PHE A  33      -1.872 -13.104  38.534  1.00 67.10           C
ATOM    194  C   PHE A  33      -1.474 -13.632  37.155  1.00 67.10           C
ATOM    195  O   PHE A  33      -0.290 -13.692  36.826  1.00 67.10           O
ATOM    196  HA  PHE A  33      -2.524 -12.238  38.416  1.00 67.10           H
ATOM    197  CB  PHE A  33      -0.604 -12.798  39.335  1.00 67.10           C
ATOM    198 1HB  PHE A  33      -0.091 -13.734  39.555  1.00 67.10           H
ATOM    199 2HB  PHE A  33       0.069 -12.203  38.717  1.00 67.10           H
ATOM    200  CG  PHE A  33      -0.861 -12.053  40.646  1.00 67.10           C
ATOM    201  CD1 PHE A  33      -1.022 -10.702  40.641  1.00 67.10           C
ATOM    202  HD1 PHE A  33      -0.968 -10.151  39.702  1.00 67.10           H
ATOM    203  CD2 PHE A  33      -0.928 -12.741  41.817  1.00 67.10           C
ATOM    204  HD2 PHE A  33      -0.799 -13.823  41.822  1.00 67.10           H
ATOM    205  CE1 PHE A  33      -1.260 -10.011  41.858  1.00 67.10           C
ATOM    206  HE1 PHE A  33      -1.389  -8.929  41.854  1.00 67.10           H
ATOM    207  CE2 PHE A  33      -1.167 -12.050  43.035  1.00 67.10           C
ATOM    208  HE2 PHE A  33      -1.221 -12.601  43.973  1.00 67.10           H
ATOM    209  CZ  PHE A  33      -1.328 -10.699  43.029  1.00 67.10           C
ATOM    210  HZ  PHE A  33      -1.511 -10.169  43.964  1.00 67.10           H
ATOM    211  HN  PHE A  33      -2.081 -14.607  39.961  1.00 67.10           H
ATOM    212  N   THR A  34      -2.486 -14.003  36.384  1.00 65.87           N
ATOM    213  CA  THR A  34      -2.302 -14.216  34.959  1.00 65.87           C
ATOM    214  C   THR A  34      -1.713 -12.965  34.304  1.00 65.87           C
ATOM    215  O   THR A  34      -2.237 -11.865  34.475  1.00 65.87           O
ATOM    216  HA  THR A  34      -1.579 -15.019  34.821  1.00 65.87           H
ATOM    217  CB  THR A  34      -3.649 -14.635  34.366  1.00 65.87           C
ATOM    218  HB  THR A  34      -4.290 -13.768  34.206  1.00 65.87           H
ATOM    219  OG1 THR A  34      -4.145 -15.606  35.282  1.00 65.87           O
ATOM    220  HG1 THR A  34      -3.447 -16.302  35.454  1.00 65.87           H
ATOM    221  CG2 THR A  34      -3.497 -15.405  33.052  1.00 65.87           C
ATOM    222 1HG2 THR A  34      -2.911 -16.308  33.227  1.00 65.87           H
ATOM    223 2HG2 THR A  34      -2.988 -14.778  32.320  1.00 65.87           H
ATOM    224 3HG2 THR A  34      -4.482 -15.678  32.675  1.00 65.87           H
ATOM    225  HN  THR A  34      -3.416 -14.157  36.718  1.00 65.87           H
ATOM    226  N   ASP A  35      -0.631 -13.174  33.569  1.00 69.01           N
ATOM    227  CA  ASP A  35       0.105 -12.065  32.987  1.00 69.01           C
ATOM    228  C   ASP A  35      -0.556 -11.656  31.668  1.00 69.01           C
ATOM    229  O   ASP A  35      -0.152 -12.112  30.600  1.00 69.01           O
ATOM    230  HA  ASP A  35       0.068 -11.273  33.734  1.00 69.01           H
ATOM    231  CB  ASP A  35       1.552 -12.460  32.687  1.00 69.01           C
ATOM    232 1HB  ASP A  35       1.920 -13.125  33.469  1.00 69.01           H
ATOM    233 2HB  ASP A  35       1.595 -13.015  31.750  1.00 69.01           H
ATOM    234  CG  ASP A  35       2.450 -11.225  32.597  1.00 69.01           C
ATOM    235  OD1 ASP A  35       1.912 -10.115  32.802  1.00 69.01           O
ATOM    236  OD2 ASP A  35       3.655 -11.418  32.324  1.00 69.01           O
ATOM    237  HN  ASP A  35      -0.257 -14.080  33.370  1.00 69.01           H
ATOM    238  N   PHE A  36      -1.561 -10.801  31.787  1.00 82.98           N
ATOM    239  CA  PHE A  36      -2.245 -10.283  30.615  1.00 82.98           C
ATOM    240  C   PHE A  36      -1.500  -9.082  30.031  1.00 82.98           C
ATOM    241  O   PHE A  36      -1.827  -8.613  28.941  1.00 82.98           O
ATOM    242  HA  PHE A  36      -2.274 -11.085  29.877  1.00 82.98           H
ATOM    243  CB  PHE A  36      -3.635  -9.834  31.071  1.00 82.98           C
ATOM    244 1HB  PHE A  36      -3.528  -9.161  31.921  1.00 82.98           H
ATOM    245 2HB  PHE A  36      -4.102  -9.262  30.269  1.00 82.98           H
ATOM    246  CG  PHE A  36      -4.564 -10.985  31.463  1.00 82.98           C
ATOM    247  CD1 PHE A  36      -4.615 -12.108  30.698  1.00 82.98           C
ATOM    248  HD1 PHE A  36      -3.994 -12.189  29.806  1.00 82.98           H
ATOM    249  CD2 PHE A  36      -5.338 -10.884  32.576  1.00 82.98           C
ATOM    250  HD2 PHE A  36      -5.298  -9.984  33.189  1.00 82.98           H
ATOM    251  CE1 PHE A  36      -5.477 -13.177  31.063  1.00 82.98           C
ATOM    252  HE1 PHE A  36      -5.517 -14.077  30.450  1.00 82.98           H
ATOM    253  CE2 PHE A  36      -6.200 -11.952  32.941  1.00 82.98           C
ATOM    254  HE2 PHE A  36      -6.821 -11.872  33.833  1.00 82.98           H
ATOM    255  CZ  PHE A  36      -6.251 -13.076  32.176  1.00 82.98           C
ATOM    256  HZ  PHE A  36      -6.912 -13.896  32.456  1.00 82.98           H
ATOM    257  HN  PHE A  36      -1.907 -10.463  32.662  1.00 82.98           H
ATOM    258  N   TYR A  37      -0.512  -8.617  30.781  1.00 87.24           N
ATOM    259  CA  TYR A  37       0.332  -7.529  30.317  1.00 87.24           C
ATOM    260  C   TYR A  37       1.512  -8.060  29.501  1.00 87.24           C
ATOM    261  O   TYR A  37       2.423  -8.678  30.049  1.00 87.24           O
ATOM    262  HA  TYR A  37      -0.274  -6.879  29.685  1.00 87.24           H
ATOM    263  CB  TYR A  37       0.866  -6.843  31.576  1.00 87.24           C
ATOM    264 1HB  TYR A  37       0.030  -6.620  32.238  1.00 87.24           H
ATOM    265 2HB  TYR A  37       1.517  -7.537  32.107  1.00 87.24           H
ATOM    266  CG  TYR A  37       1.638  -5.551  31.301  1.00 87.24           C
ATOM    267  CD1 TYR A  37       3.016  -5.575  31.216  1.00 87.24           C
ATOM    268  HD1 TYR A  37       3.553  -6.515  31.345  1.00 87.24           H
ATOM    269  CD2 TYR A  37       0.958  -4.362  31.137  1.00 87.24           C
ATOM    270  HD2 TYR A  37      -0.130  -4.343  31.204  1.00 87.24           H
ATOM    271  CE1 TYR A  37       3.742  -4.359  30.957  1.00 87.24           C
ATOM    272  HE1 TYR A  37       4.830  -4.364  30.888  1.00 87.24           H
ATOM    273  CE2 TYR A  37       1.684  -3.146  30.878  1.00 87.24           C
ATOM    274  HE2 TYR A  37       1.159  -2.200  30.747  1.00 87.24           H
ATOM    275  CZ  TYR A  37       3.041  -3.205  30.801  1.00 87.24           C
ATOM    276  OH  TYR A  37       3.727  -2.057  30.556  1.00 87.24           O
ATOM    277  HH  TYR A  37       4.694  -2.262  30.406  1.00 87.24           H
ATOM    278  HN  TYR A  37      -0.285  -8.970  31.688  1.00 87.24           H
ATOM    279  N   CYS A  38       1.458  -7.800  28.203  1.00 90.36           N
ATOM    280  CA  CYS A  38       2.450  -8.339  27.289  1.00 90.36           C
ATOM    281  C   CYS A  38       3.523  -7.273  27.061  1.00 90.36           C
ATOM    282  O   CYS A  38       3.251  -6.229  26.470  1.00 90.36           O
ATOM    283  HA  CYS A  38       2.875  -9.219  27.772  1.00 90.36           H
ATOM    284  CB  CYS A  38       1.817  -8.802  25.975  1.00 90.36           C
ATOM    285 1HB  CYS A  38       0.974  -9.461  26.180  1.00 90.36           H
ATOM    286 2HB  CYS A  38       1.425  -7.943  25.429  1.00 90.36           H
ATOM    287  SG  CYS A  38       3.060  -9.676  24.955  1.00 90.36           S
ATOM    288  HN  CYS A  38       0.753  -7.233  27.775  1.00 90.36           H
ATOM    289  N   GLU A  39       4.721  -7.573  27.542  1.00 82.26           N
ATOM    290  CA  GLU A  39       5.883  -6.764  27.215  1.00 82.26           C
ATOM    291  C   GLU A  39       6.475  -7.204  25.874  1.00 82.26           C
ATOM    292  O   GLU A  39       6.817  -8.372  25.696  1.00 82.26           O
ATOM    293  HA  GLU A  39       5.512  -5.742  27.137  1.00 82.26           H
ATOM    294  CB  GLU A  39       6.931  -6.834  28.327  1.00 82.26           C
ATOM    295 1HB  GLU A  39       7.199  -7.874  28.514  1.00 82.26           H
ATOM    296 2HB  GLU A  39       7.785  -6.209  28.067  1.00 82.26           H
ATOM    297  CG  GLU A  39       6.375  -6.280  29.640  1.00 82.26           C
ATOM    298 1HG  GLU A  39       5.948  -5.291  29.470  1.00 82.26           H
ATOM    299 2HG  GLU A  39       5.567  -6.919  29.996  1.00 82.26           H
ATOM    300  CD  GLU A  39       7.470  -6.192  30.706  1.00 82.26           C
ATOM    301  OE1 GLU A  39       7.189  -5.579  31.758  1.00 82.26           O
ATOM    302  OE2 GLU A  39       8.562  -6.740  30.443  1.00 82.26           O
ATOM    303  HN  GLU A  39       4.904  -8.350  28.144  1.00 82.26           H
ATOM    304  N   LYS A  40       6.579  -6.245  24.966  1.00 88.27           N
ATOM    305  CA  LYS A  40       6.934  -6.552  23.591  1.00 88.27           C
ATOM    306  C   LYS A  40       8.364  -6.081  23.321  1.00 88.27           C
ATOM    307  O   LYS A  40       8.689  -5.679  22.205  1.00 88.27           O
ATOM    308  HA  LYS A  40       6.900  -7.636  23.479  1.00 88.27           H
ATOM    309  CB  LYS A  40       5.901  -5.965  22.627  1.00 88.27           C
ATOM    310 1HB  LYS A  40       5.818  -4.890  22.786  1.00 88.27           H
ATOM    311 2HB  LYS A  40       6.234  -6.109  21.599  1.00 88.27           H
ATOM    312  CG  LYS A  40       4.533  -6.622  22.823  1.00 88.27           C
ATOM    313 1HG  LYS A  40       4.635  -7.706  22.771  1.00 88.27           H
ATOM    314 2HG  LYS A  40       4.151  -6.385  23.816  1.00 88.27           H
ATOM    315  CD  LYS A  40       3.539  -6.146  21.761  1.00 88.27           C
ATOM    316 1HD  LYS A  40       3.388  -5.071  21.855  1.00 88.27           H
ATOM    317 2HD  LYS A  40       3.950  -6.324  20.767  1.00 88.27           H
ATOM    318  CE  LYS A  40       2.198  -6.870  21.902  1.00 88.27           C
ATOM    319 1HE  LYS A  40       2.359  -7.948  21.907  1.00 88.27           H
ATOM    320 2HE  LYS A  40       1.737  -6.611  22.855  1.00 88.27           H
ATOM    321  NZ  LYS A  40       1.293  -6.503  20.790  1.00 88.27           N
ATOM    322 1HZ  LYS A  40       0.449  -7.063  20.843  1.00 88.27           H
ATOM    323 2HZ  LYS A  40       1.052  -5.521  20.861  1.00 88.27           H
ATOM    324 3HZ  LYS A  40       1.757  -6.674  19.905  1.00 88.27           H
ATOM    325  HN  LYS A  40       6.425  -5.275  25.156  1.00 88.27           H
ATOM    326  N   ASN A  41       9.181  -6.146  24.362  1.00 83.47           N
ATOM    327  CA  ASN A  41      10.556  -5.684  24.265  1.00 83.47           C
ATOM    328  C   ASN A  41      11.267  -6.446  23.145  1.00 83.47           C
ATOM    329  O   ASN A  41      12.004  -5.855  22.358  1.00 83.47           O
ATOM    330  HA  ASN A  41      10.485  -4.615  24.062  1.00 83.47           H
ATOM    331  CB  ASN A  41      11.316  -5.940  25.568  1.00 83.47           C
ATOM    332 1HB  ASN A  41      11.166  -6.972  25.884  1.00 83.47           H
ATOM    333 2HB  ASN A  41      12.385  -5.809  25.401  1.00 83.47           H
ATOM    334  CG  ASN A  41      10.847  -4.990  26.672  1.00 83.47           C
ATOM    335  OD1 ASN A  41      10.433  -3.868  26.427  1.00 83.47           O
ATOM    336  ND2 ASN A  41      10.935  -5.499  27.897  1.00 83.47           N
ATOM    337 1HD2 ASN A  41      11.284  -6.427  28.029  1.00 83.47           H
ATOM    338 2HD2 ASN A  41      10.652  -4.954  28.686  1.00 83.47           H
ATOM    339  HN  ASN A  41       8.918  -6.505  25.258  1.00 83.47           H
ATOM    340  N   ASN A  42      11.021  -7.748  23.110  1.00 84.39           N
ATOM    341  CA  ASN A  42      11.676  -8.607  22.138  1.00 84.39           C
ATOM    342  C   ASN A  42      11.237  -8.203  20.729  1.00 84.39           C
ATOM    343  O   ASN A  42      12.029  -8.253  19.789  1.00 84.39           O
ATOM    344  HA  ASN A  42      12.744  -8.460  22.299  1.00 84.39           H
ATOM    345  CB  ASN A  42      11.292 -10.072  22.351  1.00 84.39           C
ATOM    346 1HB  ASN A  42      10.207 -10.173  22.342  1.00 84.39           H
ATOM    347 2HB  ASN A  42      11.675 -10.676  21.528  1.00 84.39           H
ATOM    348  CG  ASN A  42      11.848 -10.597  23.676  1.00 84.39           C
ATOM    349  OD1 ASN A  42      12.643  -9.956  24.344  1.00 84.39           O
ATOM    350  ND2 ASN A  42      11.387 -11.797  24.019  1.00 84.39           N
ATOM    351 1HD2 ASN A  42      10.736 -12.270  23.426  1.00 84.39           H
ATOM    352 2HD2 ASN A  42      11.692 -12.226  24.869  1.00 84.39           H
ATOM    353  HN  ASN A  42      10.390  -8.215  23.728  1.00 84.39           H
ATOM    354  N   VAL A  43       9.975  -7.812  20.626  1.00 91.60           N
ATOM    355  CA  VAL A  43       9.404  -7.456  19.339  1.00 91.60           C
ATOM    356  C   VAL A  43      10.066  -6.175  18.828  1.00 91.60           C
ATOM    357  O   VAL A  43      10.389  -6.067  17.646  1.00 91.60           O
ATOM    358  HA  VAL A  43       9.627  -8.267  18.645  1.00 91.60           H
ATOM    359  CB  VAL A  43       7.883  -7.337  19.455  1.00 91.60           C
ATOM    360  HB  VAL A  43       7.662  -6.508  20.127  1.00 91.60           H
ATOM    361  CG1 VAL A  43       7.252  -7.024  18.098  1.00 91.60           C
ATOM    362 1HG1 VAL A  43       7.648  -6.080  17.722  1.00 91.60           H
ATOM    363 2HG1 VAL A  43       7.487  -7.823  17.394  1.00 91.60           H
ATOM    364 3HG1 VAL A  43       6.170  -6.945  18.209  1.00 91.60           H
ATOM    365  CG2 VAL A  43       7.279  -8.606  20.061  1.00 91.60           C
ATOM    366 1HG2 VAL A  43       7.515  -9.460  19.426  1.00 91.60           H
ATOM    367 2HG2 VAL A  43       7.694  -8.767  21.056  1.00 91.60           H
ATOM    368 3HG2 VAL A  43       6.197  -8.495  20.133  1.00 91.60           H
ATOM    369  HN  VAL A  43       9.348  -7.737  21.402  1.00 91.60           H
ATOM    370  N   ARG A  44      10.249  -5.236  19.745  1.00 87.39           N
ATOM    371  CA  ARG A  44      10.860  -3.963  19.401  1.00 87.39           C
ATOM    372  C   ARG A  44      12.322  -4.168  18.997  1.00 87.39           C
ATOM    373  O   ARG A  44      12.819  -3.499  18.093  1.00 87.39           O
ATOM    374  HA  ARG A  44      10.271  -3.588  18.564  1.00 87.39           H
ATOM    375  CB  ARG A  44      10.796  -2.986  20.576  1.00 87.39           C
ATOM    376 1HB  ARG A  44      11.212  -3.455  21.467  1.00 87.39           H
ATOM    377 2HB  ARG A  44      11.409  -2.111  20.360  1.00 87.39           H
ATOM    378  CG  ARG A  44       9.354  -2.550  20.848  1.00 87.39           C
ATOM    379 1HG  ARG A  44       8.874  -2.264  19.912  1.00 87.39           H
ATOM    380 2HG  ARG A  44       8.788  -3.389  21.253  1.00 87.39           H
ATOM    381  CD  ARG A  44       9.312  -1.378  21.830  1.00 87.39           C
ATOM    382 1HD  ARG A  44      10.006  -0.600  21.510  1.00 87.39           H
ATOM    383 2HD  ARG A  44       8.316  -0.934  21.836  1.00 87.39           H
ATOM    384  NE  ARG A  44       9.666  -1.842  23.189  1.00 87.39           N
ATOM    385  HE  ARG A  44      10.636  -1.947  23.411  1.00 87.39           H
ATOM    386  CZ  ARG A  44       8.769  -2.131  24.142  1.00 87.39           C
ATOM    387  NH1 ARG A  44       7.457  -2.009  23.900  1.00 87.39           N
ATOM    388 1HH1 ARG A  44       7.141  -1.699  23.004  1.00 87.39           H
ATOM    389 2HH1 ARG A  44       6.794  -2.226  24.617  1.00 87.39           H
ATOM    390  NH2 ARG A  44       9.205  -2.545  25.340  1.00 87.39           N
ATOM    391 1HH2 ARG A  44       8.548  -2.764  26.062  1.00 87.39           H
ATOM    392 2HH2 ARG A  44      10.186  -2.634  25.512  1.00 87.39           H
ATOM    393  HN  ARG A  44       9.989  -5.334  20.705  1.00 87.39           H
ATOM    394  N   GLN A  45      12.969  -5.097  19.687  1.00 84.01           N
ATOM    395  CA  GLN A  45      14.373  -5.372  19.437  1.00 84.01           C
ATOM    396  C   GLN A  45      14.559  -5.954  18.035  1.00 84.01           C
ATOM    397  O   GLN A  45      15.485  -5.577  17.319  1.00 84.01           O
ATOM    398  HA  GLN A  45      14.874  -4.406  19.506  1.00 84.01           H
ATOM    399  CB  GLN A  45      14.946  -6.311  20.501  1.00 84.01           C
ATOM    400 1HB  GLN A  45      14.678  -5.948  21.493  1.00 84.01           H
ATOM    401 2HB  GLN A  45      14.503  -7.301  20.394  1.00 84.01           H
ATOM    402  CG  GLN A  45      16.468  -6.411  20.382  1.00 84.01           C
ATOM    403 1HG  GLN A  45      16.733  -6.844  19.418  1.00 84.01           H
ATOM    404 2HG  GLN A  45      16.905  -5.413  20.415  1.00 84.01           H
ATOM    405  CD  GLN A  45      17.051  -7.266  21.509  1.00 84.01           C
ATOM    406  OE1 GLN A  45      16.345  -7.948  22.234  1.00 84.01           O
ATOM    407  NE2 GLN A  45      18.374  -7.192  21.615  1.00 84.01           N
ATOM    408 1HE2 GLN A  45      18.894  -6.612  20.988  1.00 84.01           H
ATOM    409 2HE2 GLN A  45      18.849  -7.715  22.323  1.00 84.01           H
ATOM    410  HN  GLN A  45      12.550  -5.654  20.404  1.00 84.01           H
ATOM    411  N   PHE A  46      13.663  -6.865  17.684  1.00 93.07           N
ATOM    412  CA  PHE A  46      13.676  -7.455  16.356  1.00 93.07           C
ATOM    413  C   PHE A  46      13.476  -6.387  15.279  1.00 93.07           C
ATOM    414  O   PHE A  46      14.194  -6.365  14.281  1.00 93.07           O
ATOM    415  HA  PHE A  46      14.649  -7.927  16.221  1.00 93.07           H
ATOM    416  CB  PHE A  46      12.512  -8.447  16.295  1.00 93.07           C
ATOM    417 1HB  PHE A  46      12.663  -9.215  17.054  1.00 93.07           H
ATOM    418 2HB  PHE A  46      11.590  -7.925  16.550  1.00 93.07           H
ATOM    419  CG  PHE A  46      12.340  -9.122  14.933  1.00 93.07           C
ATOM    420  CD1 PHE A  46      11.389  -8.677  14.069  1.00 93.07           C
ATOM    421  HD1 PHE A  46      10.750  -7.839  14.347  1.00 93.07           H
ATOM    422  CD2 PHE A  46      13.138 -10.168  14.587  1.00 93.07           C
ATOM    423  HD2 PHE A  46      13.900 -10.525  15.280  1.00 93.07           H
ATOM    424  CE1 PHE A  46      11.229  -9.303  12.805  1.00 93.07           C
ATOM    425  HE1 PHE A  46      10.467  -8.946  12.112  1.00 93.07           H
ATOM    426  CE2 PHE A  46      12.978 -10.794  13.323  1.00 93.07           C
ATOM    427  HE2 PHE A  46      13.617 -11.632  13.045  1.00 93.07           H
ATOM    428  CZ  PHE A  46      12.027 -10.349  12.458  1.00 93.07           C
ATOM    429  HZ  PHE A  46      11.905 -10.830  11.488  1.00 93.07           H
ATOM    430  HN  PHE A  46      12.939  -7.199  18.287  1.00 93.07           H
ATOM    431  N   ALA A  47      12.497  -5.527  15.518  1.00 93.20           N
ATOM    432  CA  ALA A  47      12.157  -4.493  14.555  1.00 93.20           C
ATOM    433  C   ALA A  47      13.376  -3.597  14.324  1.00 93.20           C
ATOM    434  O   ALA A  47      13.658  -3.207  13.192  1.00 93.20           O
ATOM    435  HA  ALA A  47      11.896  -4.985  13.618  1.00 93.20           H
ATOM    436  CB  ALA A  47      10.943  -3.708  15.056  1.00 93.20           C
ATOM    437 1HB  ALA A  47      10.097  -4.385  15.176  1.00 93.20           H
ATOM    438 2HB  ALA A  47      11.178  -3.248  16.015  1.00 93.20           H
ATOM    439 3HB  ALA A  47      10.688  -2.933  14.333  1.00 93.20           H
ATOM    440  HN  ALA A  47      11.942  -5.529  16.350  1.00 93.20           H
ATOM    441  N   SER A  48      14.065  -3.297  15.415  1.00 91.54           N
ATOM    442  CA  SER A  48      15.138  -2.318  15.377  1.00 91.54           C
ATOM    443  C   SER A  48      16.286  -2.833  14.506  1.00 91.54           C
ATOM    444  O   SER A  48      17.071  -2.047  13.978  1.00 91.54           O
ATOM    445  HA  SER A  48      14.697  -1.424  14.937  1.00 91.54           H
ATOM    446  CB  SER A  48      15.642  -1.998  16.785  1.00 91.54           C
ATOM    447 1HB  SER A  48      16.296  -1.127  16.747  1.00 91.54           H
ATOM    448 2HB  SER A  48      14.797  -1.734  17.421  1.00 91.54           H
ATOM    449  OG  SER A  48      16.346  -3.094  17.363  1.00 91.54           O
ATOM    450  HG  SER A  48      15.913  -3.956  17.098  1.00 91.54           H
ATOM    451  HN  SER A  48      13.902  -3.710  16.311  1.00 91.54           H
ATOM    452  N   HIS A  49      16.348  -4.151  14.384  1.00 87.76           N
ATOM    453  CA  HIS A  49      17.424  -4.784  13.640  1.00 87.76           C
ATOM    454  C   HIS A  49      16.958  -5.077  12.213  1.00 87.76           C
ATOM    455  O   HIS A  49      17.724  -4.927  11.262  1.00 87.76           O
ATOM    456  HA  HIS A  49      18.244  -4.066  13.605  1.00 87.76           H
ATOM    457  CB  HIS A  49      17.927  -6.032  14.368  1.00 87.76           C
ATOM    458 1HB  HIS A  49      17.075  -6.667  14.611  1.00 87.76           H
ATOM    459 2HB  HIS A  49      18.566  -6.601  13.692  1.00 87.76           H
ATOM    460  CG  HIS A  49      18.695  -5.737  15.634  1.00 87.76           C
ATOM    461  ND1 HIS A  49      19.801  -4.906  15.664  1.00 87.76           N
ATOM    462  HD1 HIS A  49      20.196  -4.429  14.879  1.00 87.76           H
ATOM    463  CD2 HIS A  49      18.504  -6.170  16.914  1.00 87.76           C
ATOM    464  HD2 HIS A  49      17.714  -6.843  17.247  1.00 87.76           H
ATOM    465  CE1 HIS A  49      20.248  -4.849  16.910  1.00 87.76           C
ATOM    466  HE1 HIS A  49      21.108  -4.276  17.257  1.00 87.76           H
ATOM    467  NE2 HIS A  49      19.443  -5.634  17.683  1.00 87.76           N
ATOM    468  HN  HIS A  49      15.682  -4.782  14.782  1.00 87.76           H
ATOM    469  N   PHE A  50      15.703  -5.490  12.108  1.00 90.83           N
ATOM    470  CA  PHE A  50      15.206  -6.066  10.870  1.00 90.83           C
ATOM    471  C   PHE A  50      14.716  -4.975   9.915  1.00 90.83           C
ATOM    472  O   PHE A  50      15.026  -5.001   8.725  1.00 90.83           O
ATOM    473  HA  PHE A  50      16.034  -6.605  10.408  1.00 90.83           H
ATOM    474  CB  PHE A  50      14.029  -6.971  11.238  1.00 90.83           C
ATOM    475 1HB  PHE A  50      14.365  -7.709  11.967  1.00 90.83           H
ATOM    476 2HB  PHE A  50      13.260  -6.370  11.725  1.00 90.83           H
ATOM    477  CG  PHE A  50      13.407  -7.700  10.045  1.00 90.83           C
ATOM    478  CD1 PHE A  50      12.220  -7.276   9.533  1.00 90.83           C
ATOM    479  HD1 PHE A  50      11.713  -6.418   9.972  1.00 90.83           H
ATOM    480  CD2 PHE A  50      14.040  -8.771   9.498  1.00 90.83           C
ATOM    481  HD2 PHE A  50      14.991  -9.111   9.908  1.00 90.83           H
ATOM    482  CE1 PHE A  50      11.643  -7.953   8.426  1.00 90.83           C
ATOM    483  HE1 PHE A  50      10.692  -7.613   8.015  1.00 90.83           H
ATOM    484  CE2 PHE A  50      13.463  -9.448   8.391  1.00 90.83           C
ATOM    485  HE2 PHE A  50      13.971 -10.307   7.952  1.00 90.83           H
ATOM    486  CZ  PHE A  50      12.277  -9.024   7.878  1.00 90.83           C
ATOM    487  HZ  PHE A  50      11.834  -9.544   7.028  1.00 90.83           H
ATOM    488  HN  PHE A  50      15.033  -5.436  12.848  1.00 90.83           H
ATOM    489  N   LEU A  51      13.958  -4.042  10.473  1.00 93.16           N
ATOM    490  CA  LEU A  51      13.179  -3.125   9.659  1.00 93.16           C
ATOM    491  C   LEU A  51      14.116  -2.106   9.008  1.00 93.16           C
ATOM    492  O   LEU A  51      14.029  -1.855   7.807  1.00 93.16           O
ATOM    493  HA  LEU A  51      12.705  -3.710   8.871  1.00 93.16           H
ATOM    494  CB  LEU A  51      12.060  -2.491  10.487  1.00 93.16           C
ATOM    495 1HB  LEU A  51      12.510  -1.988  11.344  1.00 93.16           H
ATOM    496 2HB  LEU A  51      11.579  -1.722   9.883  1.00 93.16           H
ATOM    497  CG  LEU A  51      10.981  -3.446  11.000  1.00 93.16           C
ATOM    498  HG  LEU A  51      11.455  -4.174  11.659  1.00 93.16           H
ATOM    499  CD1 LEU A  51       9.936  -2.698  11.830  1.00 93.16           C
ATOM    500 1HD1 LEU A  51      10.420  -2.227  12.685  1.00 93.16           H
ATOM    501 2HD1 LEU A  51       9.462  -1.934  11.214  1.00 93.16           H
ATOM    502 3HD1 LEU A  51       9.180  -3.401  12.182  1.00 93.16           H
ATOM    503  CD2 LEU A  51      10.347  -4.227   9.847  1.00 93.16           C
ATOM    504 1HD2 LEU A  51       9.891  -3.529   9.144  1.00 93.16           H
ATOM    505 2HD2 LEU A  51      11.114  -4.808   9.336  1.00 93.16           H
ATOM    506 3HD2 LEU A  51       9.583  -4.898  10.240  1.00 93.16           H
ATOM    507  HN  LEU A  51      13.872  -3.908  11.460  1.00 93.16           H
ATOM    508  N   PRO A  52      15.026  -1.502   9.785  1.00 94.75           N
ATOM    509  CA  PRO A  52      15.773  -0.336   9.306  1.00 94.75           C
ATOM    510  C   PRO A  52      16.454  -0.596   7.972  1.00 94.75           C
ATOM    511  O   PRO A  52      16.323   0.195   7.039  1.00 94.75           O
ATOM    512  HA  PRO A  52      15.092   0.495   9.121  1.00 94.75           H
ATOM    513  CB  PRO A  52      16.788  -0.074  10.420  1.00 94.75           C
ATOM    514 1HB  PRO A  52      17.730  -0.589  10.234  1.00 94.75           H
ATOM    515 2HB  PRO A  52      17.019   0.988  10.510  1.00 94.75           H
ATOM    516  CG  PRO A  52      16.091  -0.606  11.666  1.00 94.75           C
ATOM    517 1HG  PRO A  52      16.799  -0.816  12.467  1.00 94.75           H
ATOM    518 2HG  PRO A  52      15.377   0.112  12.068  1.00 94.75           H
ATOM    519  CD  PRO A  52      15.409  -1.867  11.161  1.00 94.75           C
ATOM    520 1HD  PRO A  52      16.083  -2.724  11.174  1.00 94.75           H
ATOM    521 2HD  PRO A  52      14.547  -2.134  11.772  1.00 94.75           H
ATOM    522  N   PRO A  53      17.194  -1.707   7.849  1.00 95.54           N
ATOM    523  CA  PRO A  53      17.975  -1.962   6.636  1.00 95.54           C
ATOM    524  C   PRO A  53      17.093  -2.249   5.432  1.00 95.54           C
ATOM    525  O   PRO A  53      17.427  -1.872   4.310  1.00 95.54           O
ATOM    526  HA  PRO A  53      18.548  -1.076   6.364  1.00 95.54           H
ATOM    527  CB  PRO A  53      18.838  -3.170   7.009  1.00 95.54           C
ATOM    528 1HB  PRO A  53      19.027  -3.809   6.147  1.00 95.54           H
ATOM    529 2HB  PRO A  53      19.809  -2.864   7.398  1.00 95.54           H
ATOM    530  CG  PRO A  53      18.024  -3.879   8.054  1.00 95.54           C
ATOM    531 1HG  PRO A  53      17.294  -4.548   7.598  1.00 95.54           H
ATOM    532 2HG  PRO A  53      18.656  -4.491   8.698  1.00 95.54           H
ATOM    533  CD  PRO A  53      17.347  -2.791   8.835  1.00 95.54           C
ATOM    534 1HD  PRO A  53      16.384  -3.118   9.227  1.00 95.54           H
ATOM    535 2HD  PRO A  53      17.948  -2.476   9.688  1.00 95.54           H
ATOM    536  N   LEU A  54      15.980  -2.916   5.699  1.00 93.25           N
ATOM    537  CA  LEU A  54      15.079  -3.326   4.635  1.00 93.25           C
ATOM    538  C   LEU A  54      14.396  -2.089   4.047  1.00 93.25           C
ATOM    539  O   LEU A  54      14.240  -1.981   2.831  1.00 93.25           O
ATOM    540  HA  LEU A  54      15.684  -3.790   3.856  1.00 93.25           H
ATOM    541  CB  LEU A  54      14.100  -4.387   5.141  1.00 93.25           C
ATOM    542 1HB  LEU A  54      13.614  -4.006   6.040  1.00 93.25           H
ATOM    543 2HB  LEU A  54      13.321  -4.521   4.391  1.00 93.25           H
ATOM    544  CG  LEU A  54      14.702  -5.756   5.462  1.00 93.25           C
ATOM    545  HG  LEU A  54      15.476  -5.620   6.218  1.00 93.25           H
ATOM    546  CD1 LEU A  54      13.648  -6.692   6.058  1.00 93.25           C
ATOM    547 1HD1 LEU A  54      13.255  -6.259   6.978  1.00 93.25           H
ATOM    548 2HD1 LEU A  54      12.835  -6.826   5.344  1.00 93.25           H
ATOM    549 3HD1 LEU A  54      14.102  -7.658   6.277  1.00 93.25           H
ATOM    550  CD2 LEU A  54      15.375  -6.362   4.229  1.00 93.25           C
ATOM    551 1HD2 LEU A  54      14.638  -6.482   3.435  1.00 93.25           H
ATOM    552 2HD2 LEU A  54      16.172  -5.701   3.889  1.00 93.25           H
ATOM    553 3HD2 LEU A  54      15.794  -7.335   4.485  1.00 93.25           H
ATOM    554  HN  LEU A  54      15.691  -3.175   6.621  1.00 93.25           H
ATOM    555  N   TYR A  55      14.007  -1.188   4.936  1.00 93.48           N
ATOM    556  CA  TYR A  55      13.322   0.025   4.522  1.00 93.48           C
ATOM    557  C   TYR A  55      14.249   0.926   3.704  1.00 93.48           C
ATOM    558  O   TYR A  55      13.820   1.543   2.730  1.00 93.48           O
ATOM    559  HA  TYR A  55      12.471  -0.264   3.905  1.00 93.48           H
ATOM    560  CB  TYR A  55      12.932   0.750   5.811  1.00 93.48           C
ATOM    561 1HB  TYR A  55      13.787   0.752   6.488  1.00 93.48           H
ATOM    562 2HB  TYR A  55      12.709   1.791   5.577  1.00 93.48           H
ATOM    563  CG  TYR A  55      11.731   0.136   6.532  1.00 93.48           C
ATOM    564  CD1 TYR A  55      11.092  -0.963   5.996  1.00 93.48           C
ATOM    565  HD1 TYR A  55      11.444  -1.394   5.058  1.00 93.48           H
ATOM    566  CD2 TYR A  55      11.285   0.682   7.719  1.00 93.48           C
ATOM    567  HD2 TYR A  55      11.790   1.550   8.143  1.00 93.48           H
ATOM    568  CE1 TYR A  55       9.961  -1.541   6.674  1.00 93.48           C
ATOM    569  HE1 TYR A  55       9.448  -2.410   6.261  1.00 93.48           H
ATOM    570  CE2 TYR A  55      10.154   0.104   8.398  1.00 93.48           C
ATOM    571  HE2 TYR A  55       9.792   0.524   9.336  1.00 93.48           H
ATOM    572  CZ  TYR A  55       9.548  -0.979   7.842  1.00 93.48           C
ATOM    573  OH  TYR A  55       8.480  -1.525   8.483  1.00 93.48           O
ATOM    574  HH  TYR A  55       8.085  -2.257   7.927  1.00 93.48           H
ATOM    575  HN  TYR A  55      14.153  -1.275   5.922  1.00 93.48           H
ATOM    576  N   TRP A  56      15.503   0.974   4.129  1.00 92.04           N
ATOM    577  CA  TRP A  56      16.504   1.754   3.422  1.00 92.04           C
ATOM    578  C   TRP A  56      16.670   1.153   2.025  1.00 92.04           C
ATOM    579  O   TRP A  56      16.741   1.882   1.036  1.00 92.04           O
ATOM    580  HA  TRP A  56      16.137   2.777   3.347  1.00 92.04           H
ATOM    581  CB  TRP A  56      17.815   1.807   4.210  1.00 92.04           C
ATOM    582 1HB  TRP A  56      17.979   0.841   4.687  1.00 92.04           H
ATOM    583 2HB  TRP A  56      18.639   1.963   3.514  1.00 92.04           H
ATOM    584  CG  TRP A  56      17.854   2.900   5.279  1.00 92.04           C
ATOM    585  CD1 TRP A  56      17.938   2.752   6.608  1.00 92.04           C
ATOM    586  HD1 TRP A  56      17.991   1.789   7.116  1.00 92.04           H
ATOM    587  CD2 TRP A  56      17.808   4.325   5.053  1.00 92.04           C
ATOM    588  NE1 TRP A  56      17.950   3.972   7.253  1.00 92.04           N
ATOM    589  HE1 TRP A  56      18.006   4.119   8.240  1.00 92.04           H
ATOM    590  CE2 TRP A  56      17.868   4.959   6.277  1.00 92.04           C
ATOM    591  CE3 TRP A  56      17.719   5.054   3.854  1.00 92.04           C
ATOM    592  HE3 TRP A  56      17.671   4.577   2.875  1.00 92.04           H
ATOM    593  CZ2 TRP A  56      17.845   6.351   6.422  1.00 92.04           C
ATOM    594  HZ2 TRP A  56      17.893   6.828   7.401  1.00 92.04           H
ATOM    595  CZ3 TRP A  56      17.697   6.445   4.015  1.00 92.04           C
ATOM    596  HZ3 TRP A  56      17.628   7.058   3.117  1.00 92.04           H
ATOM    597  CH2 TRP A  56      17.756   7.098   5.241  1.00 92.04           C
ATOM    598  HH2 TRP A  56      17.733   8.187   5.282  1.00 92.04           H
ATOM    599  HN  TRP A  56      15.837   0.493   4.940  1.00 92.04           H
ATOM    600  N   LEU A  57      16.728  -0.170   1.987  1.00 92.51           N
ATOM    601  CA  LEU A  57      16.885  -0.876   0.727  1.00 92.51           C
ATOM    602  C   LEU A  57      15.698  -0.557  -0.184  1.00 92.51           C
ATOM    603  O   LEU A  57      15.881  -0.199  -1.346  1.00 92.51           O
ATOM    604  HA  LEU A  57      17.793  -0.503   0.254  1.00 92.51           H
ATOM    605  CB  LEU A  57      17.086  -2.373   0.973  1.00 92.51           C
ATOM    606 1HB  LEU A  57      17.965  -2.502   1.605  1.00 92.51           H
ATOM    607 2HB  LEU A  57      16.231  -2.746   1.537  1.00 92.51           H
ATOM    608  CG  LEU A  57      17.258  -3.241  -0.275  1.00 92.51           C
ATOM    609  HG  LEU A  57      16.429  -3.034  -0.951  1.00 92.51           H
ATOM    610  CD1 LEU A  57      18.547  -2.885  -1.017  1.00 92.51           C
ATOM    611 1HD1 LEU A  57      18.514  -1.839  -1.321  1.00 92.51           H
ATOM    612 2HD1 LEU A  57      19.402  -3.045  -0.360  1.00 92.51           H
ATOM    613 3HD1 LEU A  57      18.644  -3.517  -1.900  1.00 92.51           H
ATOM    614  CD2 LEU A  57      17.192  -4.728   0.079  1.00 92.51           C
ATOM    615 1HD2 LEU A  57      17.987  -4.970   0.784  1.00 92.51           H
ATOM    616 2HD2 LEU A  57      16.226  -4.952   0.530  1.00 92.51           H
ATOM    617 3HD2 LEU A  57      17.317  -5.323  -0.827  1.00 92.51           H
ATOM    618  HN  LEU A  57      16.668  -0.756   2.795  1.00 92.51           H
ATOM    619  N   VAL A  58      14.507  -0.699   0.379  1.00 94.55           N
ATOM    620  CA  VAL A  58      13.288  -0.486  -0.384  1.00 94.55           C
ATOM    621  C   VAL A  58      13.268   0.949  -0.915  1.00 94.55           C
ATOM    622  O   VAL A  58      12.937   1.181  -2.076  1.00 94.55           O
ATOM    623  HA  VAL A  58      13.306  -1.172  -1.230  1.00 94.55           H
ATOM    624  CB  VAL A  58      12.068  -0.823   0.474  1.00 94.55           C
ATOM    625  HB  VAL A  58      12.152  -0.268   1.409  1.00 94.55           H
ATOM    626  CG1 VAL A  58      10.774  -0.386  -0.217  1.00 94.55           C
ATOM    627 1HG1 VAL A  58      10.797   0.690  -0.384  1.00 94.55           H
ATOM    628 2HG1 VAL A  58      10.682  -0.901  -1.173  1.00 94.55           H
ATOM    629 3HG1 VAL A  58       9.922  -0.638   0.415  1.00 94.55           H
ATOM    630  CG2 VAL A  58      12.032  -2.314   0.814  1.00 94.55           C
ATOM    631 1HG2 VAL A  58      11.983  -2.896  -0.106  1.00 94.55           H
ATOM    632 2HG2 VAL A  58      12.932  -2.583   1.367  1.00 94.55           H
ATOM    633 3HG2 VAL A  58      11.154  -2.526   1.425  1.00 94.55           H
ATOM    634  HN  VAL A  58      14.367  -0.953   1.336  1.00 94.55           H
ATOM    635  N   PHE A  59      13.627   1.876  -0.038  1.00 95.41           N
ATOM    636  CA  PHE A  59      13.607   3.286  -0.388  1.00 95.41           C
ATOM    637  C   PHE A  59      14.509   3.565  -1.591  1.00 95.41           C
ATOM    638  O   PHE A  59      14.076   4.173  -2.569  1.00 95.41           O
ATOM    639  HA  PHE A  59      12.578   3.541  -0.641  1.00 95.41           H
ATOM    640  CB  PHE A  59      14.138   4.055   0.823  1.00 95.41           C
ATOM    641 1HB  PHE A  59      13.440   3.937   1.651  1.00 95.41           H
ATOM    642 2HB  PHE A  59      15.083   3.611   1.137  1.00 95.41           H
ATOM    643  CG  PHE A  59      14.355   5.548   0.566  1.00 95.41           C
ATOM    644  CD1 PHE A  59      15.616   6.053   0.513  1.00 95.41           C
ATOM    645  HD1 PHE A  59      16.473   5.395   0.654  1.00 95.41           H
ATOM    646  CD2 PHE A  59      13.285   6.369   0.390  1.00 95.41           C
ATOM    647  HD2 PHE A  59      12.274   5.964   0.432  1.00 95.41           H
ATOM    648  CE1 PHE A  59      15.817   7.438   0.275  1.00 95.41           C
ATOM    649  HE1 PHE A  59      16.828   7.843   0.233  1.00 95.41           H
ATOM    650  CE2 PHE A  59      13.486   7.755   0.151  1.00 95.41           C
ATOM    651  HE2 PHE A  59      12.628   8.413   0.010  1.00 95.41           H
ATOM    652  CZ  PHE A  59      14.747   8.260   0.099  1.00 95.41           C
ATOM    653  HZ  PHE A  59      14.901   9.323  -0.085  1.00 95.41           H
ATOM    654  HN  PHE A  59      13.928   1.676   0.895  1.00 95.41           H
ATOM    655  N   ILE A  60      15.748   3.108  -1.480  1.00 93.33           N
ATOM    656  CA  ILE A  60      16.760   3.439  -2.469  1.00 93.33           C
ATOM    657  C   ILE A  60      16.326   2.903  -3.835  1.00 93.33           C
ATOM    658  O   ILE A  60      16.297   3.644  -4.816  1.00 93.33           O
ATOM    659  HA  ILE A  60      16.816   4.526  -2.527  1.00 93.33           H
ATOM    660  CB  ILE A  60      18.133   2.937  -2.020  1.00 93.33           C
ATOM    661  HB  ILE A  60      18.035   1.894  -1.720  1.00 93.33           H
ATOM    662  CG1 ILE A  60      18.627   3.713  -0.797  1.00 93.33           C
ATOM    663 1HG1 ILE A  60      18.904   4.726  -1.092  1.00 93.33           H
ATOM    664 2HG1 ILE A  60      17.821   3.802  -0.068  1.00 93.33           H
ATOM    665  CG2 ILE A  60      19.138   2.984  -3.172  1.00 93.33           C
ATOM    666 1HG2 ILE A  60      18.785   2.352  -3.988  1.00 93.33           H
ATOM    667 2HG2 ILE A  60      19.239   4.010  -3.525  1.00 93.33           H
ATOM    668 3HG2 ILE A  60      20.106   2.622  -2.825  1.00 93.33           H
ATOM    669  CD1 ILE A  60      19.829   3.017  -0.154  1.00 93.33           C
ATOM    670 1HD1 ILE A  60      19.541   2.014   0.161  1.00 93.33           H
ATOM    671 2HD1 ILE A  60      20.641   2.952  -0.878  1.00 93.33           H
ATOM    672 3HD1 ILE A  60      20.159   3.589   0.712  1.00 93.33           H
ATOM    673  HN  ILE A  60      16.063   2.522  -0.733  1.00 93.33           H
ATOM    674  N   VAL A  61      15.999   1.619  -3.855  1.00 93.36           N
ATOM    675  CA  VAL A  61      15.705   0.941  -5.106  1.00 93.36           C
ATOM    676  C   VAL A  61      14.419   1.518  -5.703  1.00 93.36           C
ATOM    677  O   VAL A  61      14.348   1.772  -6.904  1.00 93.36           O
ATOM    678  HA  VAL A  61      16.529   1.140  -5.790  1.00 93.36           H
ATOM    679  CB  VAL A  61      15.632  -0.570  -4.877  1.00 93.36           C
ATOM    680  HB  VAL A  61      14.871  -0.759  -4.120  1.00 93.36           H
ATOM    681  CG1 VAL A  61      15.214  -1.298  -6.156  1.00 93.36           C
ATOM    682 1HG1 VAL A  61      14.232  -0.945  -6.471  1.00 93.36           H
ATOM    683 2HG1 VAL A  61      15.942  -1.098  -6.943  1.00 93.36           H
ATOM    684 3HG1 VAL A  61      15.171  -2.371  -5.966  1.00 93.36           H
ATOM    685  CG2 VAL A  61      16.963  -1.109  -4.350  1.00 93.36           C
ATOM    686 1HG2 VAL A  61      17.752  -0.902  -5.074  1.00 93.36           H
ATOM    687 2HG2 VAL A  61      17.203  -0.623  -3.403  1.00 93.36           H
ATOM    688 3HG2 VAL A  61      16.884  -2.185  -4.196  1.00 93.36           H
ATOM    689  HN  VAL A  61      15.935   1.046  -3.038  1.00 93.36           H
ATOM    690  N   GLY A  62      13.435   1.706  -4.836  1.00 94.91           N
ATOM    691  CA  GLY A  62      12.118   2.132  -5.280  1.00 94.91           C
ATOM    692  C   GLY A  62      12.153   3.571  -5.799  1.00 94.91           C
ATOM    693  O   GLY A  62      11.535   3.883  -6.815  1.00 94.91           O
ATOM    694 1HA  GLY A  62      11.763   1.466  -6.067  1.00 94.91           H
ATOM    695 2HA  GLY A  62      11.410   2.056  -4.455  1.00 94.91           H
ATOM    696  HN  GLY A  62      13.525   1.574  -3.849  1.00 94.91           H
ATOM    697  N   ALA A  63      12.883   4.409  -5.077  1.00 94.99           N
ATOM    698  CA  ALA A  63      12.967   5.817  -5.424  1.00 94.99           C
ATOM    699  C   ALA A  63      13.599   5.959  -6.810  1.00 94.99           C
ATOM    700  O   ALA A  63      13.114   6.726  -7.641  1.00 94.99           O
ATOM    701  HA  ALA A  63      11.952   6.213  -5.454  1.00 94.99           H
ATOM    702  CB  ALA A  63      13.756   6.562  -4.345  1.00 94.99           C
ATOM    703 1HB  ALA A  63      13.250   6.454  -3.386  1.00 94.99           H
ATOM    704 2HB  ALA A  63      14.760   6.145  -4.275  1.00 94.99           H
ATOM    705 3HB  ALA A  63      13.819   7.619  -4.606  1.00 94.99           H
ATOM    706  HN  ALA A  63      13.409   4.140  -4.270  1.00 94.99           H
ATOM    707  N   LEU A  64      14.671   5.209  -7.017  1.00 89.10           N
ATOM    708  CA  LEU A  64      15.371   5.239  -8.290  1.00 89.10           C
ATOM    709  C   LEU A  64      14.435   4.745  -9.394  1.00 89.10           C
ATOM    710  O   LEU A  64      14.321   5.375 -10.445  1.00 89.10           O
ATOM    711  HA  LEU A  64      15.630   6.277  -8.496  1.00 89.10           H
ATOM    712  CB  LEU A  64      16.682   4.455  -8.199  1.00 89.10           C
ATOM    713 1HB  LEU A  64      16.471   3.484  -7.750  1.00 89.10           H
ATOM    714 2HB  LEU A  64      17.041   4.266  -9.211  1.00 89.10           H
ATOM    715  CG  LEU A  64      17.807   5.120  -7.404  1.00 89.10           C
ATOM    716  HG  LEU A  64      17.412   5.413  -6.431  1.00 89.10           H
ATOM    717  CD1 LEU A  64      18.953   4.138  -7.149  1.00 89.10           C
ATOM    718 1HD1 LEU A  64      18.581   3.285  -6.581  1.00 89.10           H
ATOM    719 2HD1 LEU A  64      19.354   3.792  -8.102  1.00 89.10           H
ATOM    720 3HD1 LEU A  64      19.739   4.636  -6.582  1.00 89.10           H
ATOM    721  CD2 LEU A  64      18.290   6.395  -8.098  1.00 89.10           C
ATOM    722 1HD2 LEU A  64      18.662   6.148  -9.093  1.00 89.10           H
ATOM    723 2HD2 LEU A  64      17.461   7.097  -8.185  1.00 89.10           H
ATOM    724 3HD2 LEU A  64      19.090   6.847  -7.513  1.00 89.10           H
ATOM    725  HN  LEU A  64      15.060   4.589  -6.335  1.00 89.10           H
ATOM    726  N   GLY A  65      13.788   3.622  -9.119  1.00 92.05           N
ATOM    727  CA  GLY A  65      12.977   2.960 -10.127  1.00 92.05           C
ATOM    728  C   GLY A  65      11.811   3.849 -10.564  1.00 92.05           C
ATOM    729  O   GLY A  65      11.621   4.087 -11.756  1.00 92.05           O
ATOM    730 1HA  GLY A  65      13.594   2.712 -10.990  1.00 92.05           H
ATOM    731 2HA  GLY A  65      12.593   2.020  -9.730  1.00 92.05           H
ATOM    732  HN  GLY A  65      13.811   3.167  -8.229  1.00 92.05           H
ATOM    733  N   ASN A  66      11.061   4.316  -9.577  1.00 89.61           N
ATOM    734  CA  ASN A  66       9.844   5.061  -9.849  1.00 89.61           C
ATOM    735  C   ASN A  66      10.207   6.419 -10.454  1.00 89.61           C
ATOM    736  O   ASN A  66       9.473   6.947 -11.287  1.00 89.61           O
ATOM    737  HA  ASN A  66       9.274   4.437 -10.537  1.00 89.61           H
ATOM    738  CB  ASN A  66       9.053   5.312  -8.563  1.00 89.61           C
ATOM    739 1HB  ASN A  66       9.733   5.619  -7.768  1.00 89.61           H
ATOM    740 2HB  ASN A  66       8.353   6.133  -8.718  1.00 89.61           H
ATOM    741  CG  ASN A  66       8.291   4.057  -8.135  1.00 89.61           C
ATOM    742  OD1 ASN A  66       7.374   3.600  -8.797  1.00 89.61           O
ATOM    743  ND2 ASN A  66       8.719   3.528  -6.992  1.00 89.61           N
ATOM    744 1HD2 ASN A  66       9.477   3.954  -6.497  1.00 89.61           H
ATOM    745 2HD2 ASN A  66       8.283   2.705  -6.628  1.00 89.61           H
ATOM    746  HN  ASN A  66      11.273   4.192  -8.607  1.00 89.61           H
ATOM    747  N   SER A  67      11.340   6.944 -10.010  1.00 90.73           N
ATOM    748  CA  SER A  67      11.835   8.206 -10.534  1.00 90.73           C
ATOM    749  C   SER A  67      12.109   8.079 -12.034  1.00 90.73           C
ATOM    750  O   SER A  67      11.835   9.002 -12.799  1.00 90.73           O
ATOM    751  HA  SER A  67      11.038   8.927 -10.350  1.00 90.73           H
ATOM    752  CB  SER A  67      13.101   8.649  -9.799  1.00 90.73           C
ATOM    753 1HB  SER A  67      13.865   7.878  -9.896  1.00 90.73           H
ATOM    754 2HB  SER A  67      13.497   9.550 -10.268  1.00 90.73           H
ATOM    755  OG  SER A  67      12.856   8.903  -8.418  1.00 90.73           O
ATOM    756  HG  SER A  67      13.341   8.233  -7.856  1.00 90.73           H
ATOM    757  HN  SER A  67      11.914   6.524  -9.308  1.00 90.73           H
ATOM    758  N   LEU A  68      12.646   6.928 -12.409  1.00 85.10           N
ATOM    759  CA  LEU A  68      12.932   6.656 -13.808  1.00 85.10           C
ATOM    760  C   LEU A  68      11.618   6.590 -14.589  1.00 85.10           C
ATOM    761  O   LEU A  68      11.530   7.097 -15.706  1.00 85.10           O
ATOM    762  HA  LEU A  68      13.519   7.491 -14.190  1.00 85.10           H
ATOM    763  CB  LEU A  68      13.792   5.398 -13.944  1.00 85.10           C
ATOM    764 1HB  LEU A  68      13.390   4.633 -13.280  1.00 85.10           H
ATOM    765 2HB  LEU A  68      13.691   5.021 -14.962  1.00 85.10           H
ATOM    766  CG  LEU A  68      15.281   5.567 -13.638  1.00 85.10           C
ATOM    767  HG  LEU A  68      15.377   6.095 -12.689  1.00 85.10           H
ATOM    768  CD1 LEU A  68      15.965   4.209 -13.470  1.00 85.10           C
ATOM    769 1HD1 LEU A  68      15.498   3.667 -12.648  1.00 85.10           H
ATOM    770 2HD1 LEU A  68      15.860   3.634 -14.390  1.00 85.10           H
ATOM    771 3HD1 LEU A  68      17.022   4.358 -13.254  1.00 85.10           H
ATOM    772  CD2 LEU A  68      15.966   6.426 -14.704  1.00 85.10           C
ATOM    773 1HD2 LEU A  68      15.861   5.948 -15.678  1.00 85.10           H
ATOM    774 2HD2 LEU A  68      15.500   7.411 -14.731  1.00 85.10           H
ATOM    775 3HD2 LEU A  68      17.024   6.530 -14.462  1.00 85.10           H
ATOM    776  HN  LEU A  68      12.884   6.190 -11.778  1.00 85.10           H
ATOM    777  N   VAL A  69      10.629   5.962 -13.970  1.00 87.00           N
ATOM    778  CA  VAL A  69       9.333   5.796 -14.606  1.00 87.00           C
ATOM    779  C   VAL A  69       8.766   7.171 -14.964  1.00 87.00           C
ATOM    780  O   VAL A  69       8.322   7.390 -16.090  1.00 87.00           O
ATOM    781  HA  VAL A  69       9.488   5.231 -15.525  1.00 87.00           H
ATOM    782  CB  VAL A  69       8.406   4.984 -13.700  1.00 87.00           C
ATOM    783  HB  VAL A  69       8.379   5.471 -12.725  1.00 87.00           H
ATOM    784  CG1 VAL A  69       6.980   4.962 -14.254  1.00 87.00           C
ATOM    785 1HG1 VAL A  69       6.600   5.982 -14.319  1.00 87.00           H
ATOM    786 2HG1 VAL A  69       6.982   4.511 -15.246  1.00 87.00           H
ATOM    787 3HG1 VAL A  69       6.341   4.378 -13.591  1.00 87.00           H
ATOM    788  CG2 VAL A  69       8.939   3.564 -13.501  1.00 87.00           C
ATOM    789 1HG2 VAL A  69       9.009   3.064 -14.467  1.00 87.00           H
ATOM    790 2HG2 VAL A  69       9.926   3.607 -13.042  1.00 87.00           H
ATOM    791 3HG2 VAL A  69       8.260   3.008 -12.854  1.00 87.00           H
ATOM    792  HN  VAL A  69      10.703   5.571 -13.053  1.00 87.00           H
ATOM    793  N   ILE A  70       8.799   8.063 -13.984  1.00 88.72           N
ATOM    794  CA  ILE A  70       8.220   9.384 -14.155  1.00 88.72           C
ATOM    795  C   ILE A  70       8.970  10.125 -15.265  1.00 88.72           C
ATOM    796  O   ILE A  70       8.354  10.772 -16.110  1.00 88.72           O
ATOM    797  HA  ILE A  70       7.185   9.250 -14.468  1.00 88.72           H
ATOM    798  CB  ILE A  70       8.196  10.136 -12.822  1.00 88.72           C
ATOM    799  HB  ILE A  70       9.200  10.109 -12.397  1.00 88.72           H
ATOM    800  CG1 ILE A  70       7.263   9.449 -11.823  1.00 88.72           C
ATOM    801 1HG1 ILE A  70       6.226   9.629 -12.106  1.00 88.72           H
ATOM    802 2HG1 ILE A  70       7.420   8.371 -11.855  1.00 88.72           H
ATOM    803  CG2 ILE A  70       7.833  11.607 -13.029  1.00 88.72           C
ATOM    804 1HG2 ILE A  70       8.570  12.076 -13.681  1.00 88.72           H
ATOM    805 2HG2 ILE A  70       6.846  11.677 -13.487  1.00 88.72           H
ATOM    806 3HG2 ILE A  70       7.823  12.118 -12.066  1.00 88.72           H
ATOM    807  CD1 ILE A  70       7.507   9.964 -10.403  1.00 88.72           C
ATOM    808 1HD1 ILE A  70       8.538   9.760 -10.115  1.00 88.72           H
ATOM    809 2HD1 ILE A  70       7.325  11.038 -10.370  1.00 88.72           H
ATOM    810 3HD1 ILE A  70       6.830   9.459  -9.713  1.00 88.72           H
ATOM    811  HN  ILE A  70       9.210   7.894 -13.088  1.00 88.72           H
ATOM    812  N   LEU A  71      10.289  10.005 -15.226  1.00 84.27           N
ATOM    813  CA  LEU A  71      11.131  10.679 -16.199  1.00 84.27           C
ATOM    814  C   LEU A  71      10.742  10.223 -17.607  1.00 84.27           C
ATOM    815  O   LEU A  71      10.624  11.041 -18.518  1.00 84.27           O
ATOM    816  HA  LEU A  71      10.934  11.748 -16.116  1.00 84.27           H
ATOM    817  CB  LEU A  71      12.609  10.464 -15.869  1.00 84.27           C
ATOM    818 1HB  LEU A  71      12.700   9.555 -15.276  1.00 84.27           H
ATOM    819 2HB  LEU A  71      13.147  10.292 -16.801  1.00 84.27           H
ATOM    820  CG  LEU A  71      13.301  11.603 -15.116  1.00 84.27           C
ATOM    821  HG  LEU A  71      12.576  12.055 -14.440  1.00 84.27           H
ATOM    822  CD1 LEU A  71      14.451  11.073 -14.258  1.00 84.27           C
ATOM    823 1HD1 LEU A  71      14.063  10.358 -13.532  1.00 84.27           H
ATOM    824 2HD1 LEU A  71      15.184  10.580 -14.896  1.00 84.27           H
ATOM    825 3HD1 LEU A  71      14.925  11.902 -13.733  1.00 84.27           H
ATOM    826  CD2 LEU A  71      13.763  12.697 -16.081  1.00 84.27           C
ATOM    827 1HD2 LEU A  71      14.466  12.275 -16.799  1.00 84.27           H
ATOM    828 2HD2 LEU A  71      12.900  13.102 -16.610  1.00 84.27           H
ATOM    829 3HD2 LEU A  71      14.251  13.494 -15.519  1.00 84.27           H
ATOM    830  HN  LEU A  71      10.781   9.460 -14.547  1.00 84.27           H
ATOM    831  N   VAL A  72      10.554   8.918 -17.740  1.00 83.40           N
ATOM    832  CA  VAL A  72      10.293   8.329 -19.043  1.00 83.40           C
ATOM    833  C   VAL A  72       9.004   8.920 -19.616  1.00 83.40           C
ATOM    834  O   VAL A  72       8.960   9.307 -20.783  1.00 83.40           O
ATOM    835  HA  VAL A  72      11.123   8.597 -19.697  1.00 83.40           H
ATOM    836  CB  VAL A  72      10.253   6.804 -18.929  1.00 83.40           C
ATOM    837  HB  VAL A  72       9.553   6.546 -18.134  1.00 83.40           H
ATOM    838  CG1 VAL A  72       9.747   6.170 -20.226  1.00 83.40           C
ATOM    839 1HG1 VAL A  72       8.741   6.531 -20.438  1.00 83.40           H
ATOM    840 2HG1 VAL A  72      10.411   6.442 -21.046  1.00 83.40           H
ATOM    841 3HG1 VAL A  72       9.728   5.086 -20.117  1.00 83.40           H
ATOM    842  CG2 VAL A  72      11.625   6.246 -18.545  1.00 83.40           C
ATOM    843 1HG2 VAL A  72      12.355   6.520 -19.307  1.00 83.40           H
ATOM    844 2HG2 VAL A  72      11.930   6.661 -17.584  1.00 83.40           H
ATOM    845 3HG2 VAL A  72      11.568   5.160 -18.470  1.00 83.40           H
ATOM    846  HN  VAL A  72      10.577   8.269 -16.980  1.00 83.40           H
ATOM    847  N   TYR A  73       7.986   8.971 -18.770  1.00 79.75           N
ATOM    848  CA  TYR A  73       6.680   9.442 -19.197  1.00 79.75           C
ATOM    849  C   TYR A  73       6.703  10.948 -19.469  1.00 79.75           C
ATOM    850  O   TYR A  73       5.985  11.436 -20.341  1.00 79.75           O
ATOM    851  HA  TYR A  73       6.417   8.919 -20.116  1.00 79.75           H
ATOM    852  CB  TYR A  73       5.728   9.161 -18.033  1.00 79.75           C
ATOM    853 1HB  TYR A  73       6.278   9.254 -17.097  1.00 79.75           H
ATOM    854 2HB  TYR A  73       4.949   9.923 -18.021  1.00 79.75           H
ATOM    855  CG  TYR A  73       5.070   7.780 -18.087  1.00 79.75           C
ATOM    856  CD1 TYR A  73       4.205   7.468 -19.115  1.00 79.75           C
ATOM    857  HD1 TYR A  73       3.989   8.205 -19.889  1.00 79.75           H
ATOM    858  CD2 TYR A  73       5.343   6.848 -17.107  1.00 79.75           C
ATOM    859  HD2 TYR A  73       6.027   7.094 -16.295  1.00 79.75           H
ATOM    860  CE1 TYR A  73       3.586   6.169 -19.166  1.00 79.75           C
ATOM    861  HE1 TYR A  73       2.900   5.909 -19.972  1.00 79.75           H
ATOM    862  CE2 TYR A  73       4.724   5.548 -17.157  1.00 79.75           C
ATOM    863  HE2 TYR A  73       4.931   4.802 -16.390  1.00 79.75           H
ATOM    864  CZ  TYR A  73       3.876   5.273 -18.184  1.00 79.75           C
ATOM    865  OH  TYR A  73       3.292   4.046 -18.232  1.00 79.75           O
ATOM    866  HH  TYR A  73       2.779   3.944 -19.085  1.00 79.75           H
ATOM    867  HN  TYR A  73       8.043   8.697 -17.810  1.00 79.75           H
ATOM    868  N   TRP A  74       7.534  11.642 -18.706  1.00 72.03           N
ATOM    869  CA  TRP A  74       7.583  13.093 -18.779  1.00 72.03           C
ATOM    870  C   TRP A  74       8.161  13.478 -20.143  1.00 72.03           C
ATOM    871  O   TRP A  74       7.576  14.286 -20.862  1.00 72.03           O
ATOM    872  HA  TRP A  74       6.563  13.465 -18.688  1.00 72.03           H
ATOM    873  CB  TRP A  74       8.377  13.674 -17.608  1.00 72.03           C
ATOM    874 1HB  TRP A  74       7.975  13.277 -16.677  1.00 72.03           H
ATOM    875 2HB  TRP A  74       9.411  13.336 -17.679  1.00 72.03           H
ATOM    876  CG  TRP A  74       8.360  15.203 -17.543  1.00 72.03           C
ATOM    877  CD1 TRP A  74       9.217  16.063 -18.109  1.00 72.03           C
ATOM    878  HD1 TRP A  74      10.073  15.766 -18.715  1.00 72.03           H
ATOM    879  CD2 TRP A  74       7.398  16.023 -16.846  1.00 72.03           C
ATOM    880  NE1 TRP A  74       8.880  17.371 -17.829  1.00 72.03           N
ATOM    881  HE1 TRP A  74       9.368  18.188 -18.139  1.00 72.03           H
ATOM    882  CE2 TRP A  74       7.739  17.346 -17.036  1.00 72.03           C
ATOM    883  CE3 TRP A  74       6.277  15.658 -16.080  1.00 72.03           C
ATOM    884  HE3 TRP A  74       5.987  14.620 -15.914  1.00 72.03           H
ATOM    885  CZ2 TRP A  74       7.010  18.411 -16.493  1.00 72.03           C
ATOM    886  HZ2 TRP A  74       7.300  19.449 -16.658  1.00 72.03           H
ATOM    887  CZ3 TRP A  74       5.560  16.734 -15.543  1.00 72.03           C
ATOM    888  HZ3 TRP A  74       4.680  16.507 -14.940  1.00 72.03           H
ATOM    889  CH2 TRP A  74       5.890  18.072 -15.726  1.00 72.03           C
ATOM    890  HH2 TRP A  74       5.279  18.853 -15.274  1.00 72.03           H
ATOM    891  HN  TRP A  74       8.165  11.231 -18.048  1.00 72.03           H
ATOM    892  N   TYR A  75       9.301  12.880 -20.457  1.00 69.94           N
ATOM    893  CA  TYR A  75      10.121  13.364 -21.554  1.00 69.94           C
ATOM    894  C   TYR A  75       9.798  12.619 -22.851  1.00 69.94           C
ATOM    895  O   TYR A  75       9.896  13.186 -23.938  1.00 69.94           O
ATOM    896  HA  TYR A  75       9.909  14.424 -21.691  1.00 69.94           H
ATOM    897  CB  TYR A  75      11.570  13.070 -21.159  1.00 69.94           C
ATOM    898 1HB  TYR A  75      11.610  12.104 -20.657  1.00 69.94           H
ATOM    899 2HB  TYR A  75      12.173  12.985 -22.063  1.00 69.94           H
ATOM    900  CG  TYR A  75      12.192  14.129 -20.246  1.00 69.94           C
ATOM    901  CD1 TYR A  75      12.689  15.298 -20.784  1.00 69.94           C
ATOM    902  HD1 TYR A  75      12.637  15.468 -21.859  1.00 69.94           H
ATOM    903  CD2 TYR A  75      12.257  13.913 -18.884  1.00 69.94           C
ATOM    904  HD2 TYR A  75      11.865  12.989 -18.459  1.00 69.94           H
ATOM    905  CE1 TYR A  75      13.275  16.294 -19.924  1.00 69.94           C
ATOM    906  HE1 TYR A  75      13.670  17.223 -20.336  1.00 69.94           H
ATOM    907  CE2 TYR A  75      12.843  14.909 -18.025  1.00 69.94           C
ATOM    908  HE2 TYR A  75      12.901  14.752 -16.948  1.00 69.94           H
ATOM    909  CZ  TYR A  75      13.323  16.051 -18.587  1.00 69.94           C
ATOM    910  OH  TYR A  75      13.876  16.991 -17.776  1.00 69.94           O
ATOM    911  HH  TYR A  75      13.836  16.688 -16.824  1.00 69.94           H
ATOM    912  HN  TYR A  75       9.664  12.082 -19.978  1.00 69.94           H
ATOM    913  N   CYS A  76       9.420  11.359 -22.693  1.00 68.55           N
ATOM    914  CA  CYS A  76       9.423  10.431 -23.811  1.00 68.55           C
ATOM    915  C   CYS A  76       7.972  10.084 -24.151  1.00 68.55           C
ATOM    916  O   CYS A  76       7.470  10.466 -25.208  1.00 68.55           O
ATOM    917  HA  CYS A  76       9.903  10.945 -24.643  1.00 68.55           H
ATOM    918  CB  CYS A  76      10.252   9.182 -23.507  1.00 68.55           C
ATOM    919 1HB  CYS A  76      11.188   9.465 -23.026  1.00 68.55           H
ATOM    920 2HB  CYS A  76       9.715   8.540 -22.809  1.00 68.55           H
ATOM    921  SG  CYS A  76      10.597   8.268 -25.055  1.00 68.55           S
ATOM    922  HG  CYS A  76       9.362   7.805 -25.222  1.00 68.55           H
ATOM    923  HN  CYS A  76       9.116  10.971 -21.823  1.00 68.55           H
ATOM    924  N   THR A  77       7.339   9.364 -23.237  1.00 61.03           N
ATOM    925  CA  THR A  77       6.113   8.655 -23.559  1.00 61.03           C
ATOM    926  C   THR A  77       4.964   9.643 -23.769  1.00 61.03           C
ATOM    927  O   THR A  77       4.137   9.460 -24.661  1.00 61.03           O
ATOM    928  HA  THR A  77       6.258   8.129 -24.503  1.00 61.03           H
ATOM    929  CB  THR A  77       5.846   7.641 -22.445  1.00 61.03           C
ATOM    930  HB  THR A  77       5.486   8.138 -21.544  1.00 61.03           H
ATOM    931  OG1 THR A  77       7.080   6.941 -22.310  1.00 61.03           O
ATOM    932  HG1 THR A  77       7.187   6.289 -23.061  1.00 61.03           H
ATOM    933  CG2 THR A  77       4.848   6.559 -22.864  1.00 61.03           C
ATOM    934 1HG2 THR A  77       5.240   6.017 -23.725  1.00 61.03           H
ATOM    935 2HG2 THR A  77       3.898   7.025 -23.129  1.00 61.03           H
ATOM    936 3HG2 THR A  77       4.695   5.866 -22.037  1.00 61.03           H
ATOM    937  HN  THR A  77       7.650   9.262 -22.292  1.00 61.03           H
ATOM    938  N   ARG A  78       4.949  10.670 -22.932  1.00 55.68           N
ATOM    939  CA  ARG A  78       3.728  11.419 -22.688  1.00 55.68           C
ATOM    940  C   ARG A  78       2.560  10.462 -22.439  1.00 55.68           C
ATOM    941  O   ARG A  78       2.552   9.341 -22.945  1.00 55.68           O
ATOM    942  HA  ARG A  78       3.940  12.017 -21.802  1.00 55.68           H
ATOM    943  CB  ARG A  78       3.392  12.326 -23.873  1.00 55.68           C
ATOM    944 1HB  ARG A  78       3.321  11.731 -24.783  1.00 55.68           H
ATOM    945 2HB  ARG A  78       2.416  12.787 -23.717  1.00 55.68           H
ATOM    946  CG  ARG A  78       4.454  13.414 -24.049  1.00 55.68           C
ATOM    947 1HG  ARG A  78       4.614  13.928 -23.101  1.00 55.68           H
ATOM    948 2HG  ARG A  78       5.403  12.958 -24.329  1.00 55.68           H
ATOM    949  CD  ARG A  78       4.032  14.424 -25.118  1.00 55.68           C
ATOM    950 1HD  ARG A  78       3.915  13.921 -26.079  1.00 55.68           H
ATOM    951 2HD  ARG A  78       3.063  14.853 -24.863  1.00 55.68           H
ATOM    952  NE  ARG A  78       5.046  15.496 -25.230  1.00 55.68           N
ATOM    953  HE  ARG A  78       5.892  15.397 -24.706  1.00 55.68           H
ATOM    954  CZ  ARG A  78       4.902  16.591 -25.989  1.00 55.68           C
ATOM    955  NH1 ARG A  78       3.789  16.775 -26.712  1.00 55.68           N
ATOM    956 1HH1 ARG A  78       3.058  16.092 -26.687  1.00 55.68           H
ATOM    957 2HH1 ARG A  78       3.689  17.595 -27.276  1.00 55.68           H
ATOM    958  NH2 ARG A  78       5.887  17.498 -26.014  1.00 55.68           N
ATOM    959 1HH2 ARG A  78       5.795  18.321 -26.575  1.00 55.68           H
ATOM    960 2HH2 ARG A  78       6.714  17.353 -25.471  1.00 55.68           H
ATOM    961  HN  ARG A  78       5.750  10.991 -22.426  1.00 55.68           H
ATOM    962  N   VAL A  79       1.600  10.941 -21.660  1.00 70.73           N
ATOM    963  CA  VAL A  79       0.437  10.136 -21.326  1.00 70.73           C
ATOM    964  C   VAL A  79      -0.528  10.125 -22.513  1.00 70.73           C
ATOM    965  O   VAL A  79      -1.266  11.086 -22.726  1.00 70.73           O
ATOM    966  HA  VAL A  79       0.782   9.118 -21.145  1.00 70.73           H
ATOM    967  CB  VAL A  79      -0.205  10.655 -20.038  1.00 70.73           C
ATOM    968  HB  VAL A  79      -0.588  11.657 -20.234  1.00 70.73           H
ATOM    969  CG1 VAL A  79      -1.384   9.775 -19.620  1.00 70.73           C
ATOM    970 1HG1 VAL A  79      -2.135   9.775 -20.409  1.00 70.73           H
ATOM    971 2HG1 VAL A  79      -1.035   8.756 -19.450  1.00 70.73           H
ATOM    972 3HG1 VAL A  79      -1.822  10.166 -18.701  1.00 70.73           H
ATOM    973  CG2 VAL A  79       0.828  10.759 -18.913  1.00 70.73           C
ATOM    974 1HG2 VAL A  79       1.254   9.775 -18.719  1.00 70.73           H
ATOM    975 2HG2 VAL A  79       1.620  11.446 -19.210  1.00 70.73           H
ATOM    976 3HG2 VAL A  79       0.345  11.131 -18.010  1.00 70.73           H
ATOM    977  HN  VAL A  79       1.609  11.858 -21.261  1.00 70.73           H
ATOM    978  N   LYS A  80      -0.491   9.027 -23.254  1.00 63.58           N
ATOM    979  CA  LYS A  80      -1.271   8.923 -24.476  1.00 63.58           C
ATOM    980  C   LYS A  80      -2.485   8.027 -24.226  1.00 63.58           C
ATOM    981  O   LYS A  80      -3.498   8.142 -24.915  1.00 63.58           O
ATOM    982  HA  LYS A  80      -1.625   9.924 -24.724  1.00 63.58           H
ATOM    983  CB  LYS A  80      -0.389   8.455 -25.635  1.00 63.58           C
ATOM    984 1HB  LYS A  80       0.151   7.553 -25.346  1.00 63.58           H
ATOM    985 2HB  LYS A  80      -1.013   8.191 -26.489  1.00 63.58           H
ATOM    986  CG  LYS A  80       0.607   9.543 -26.041  1.00 63.58           C
ATOM    987 1HG  LYS A  80       0.070  10.464 -26.272  1.00 63.58           H
ATOM    988 2HG  LYS A  80       1.272   9.763 -25.206  1.00 63.58           H
ATOM    989  CD  LYS A  80       1.430   9.108 -27.255  1.00 63.58           C
ATOM    990 1HD  LYS A  80       1.957   8.181 -27.029  1.00 63.58           H
ATOM    991 2HD  LYS A  80       0.766   8.900 -28.094  1.00 63.58           H
ATOM    992  CE  LYS A  80       2.437  10.189 -27.651  1.00 63.58           C
ATOM    993 1HE  LYS A  80       1.913  11.119 -27.872  1.00 63.58           H
ATOM    994 2HE  LYS A  80       3.109  10.392 -26.817  1.00 63.58           H
ATOM    995  NZ  LYS A  80       3.219   9.762 -28.833  1.00 63.58           N
ATOM    996 1HZ  LYS A  80       3.877  10.491 -29.085  1.00 63.58           H
ATOM    997 2HZ  LYS A  80       3.726   8.911 -28.613  1.00 63.58           H
ATOM    998 3HZ  LYS A  80       2.591   9.590 -29.610  1.00 63.58           H
ATOM    999  HN  LYS A  80       0.056   8.221 -23.032  1.00 63.58           H
ATOM   1000  N   THR A  81      -2.345   7.155 -23.239  1.00 73.94           N
ATOM   1001  CA  THR A  81      -3.364   6.154 -22.974  1.00 73.94           C
ATOM   1002  C   THR A  81      -3.831   6.241 -21.519  1.00 73.94           C
ATOM   1003  O   THR A  81      -3.162   6.848 -20.684  1.00 73.94           O
ATOM   1004  HA  THR A  81      -4.229   6.370 -23.600  1.00 73.94           H
ATOM   1005  CB  THR A  81      -2.791   4.786 -23.347  1.00 73.94           C
ATOM   1006  HB  THR A  81      -3.582   4.039 -23.420  1.00 73.94           H
ATOM   1007  OG1 THR A  81      -1.802   4.539 -22.351  1.00 73.94           O
ATOM   1008  HG1 THR A  81      -1.545   3.573 -22.355  1.00 73.94           H
ATOM   1009  CG2 THR A  81      -2.000   4.820 -24.657  1.00 73.94           C
ATOM   1010 1HG2 THR A  81      -1.168   5.517 -24.560  1.00 73.94           H
ATOM   1011 2HG2 THR A  81      -2.653   5.143 -25.467  1.00 73.94           H
ATOM   1012 3HG2 THR A  81      -1.615   3.823 -24.875  1.00 73.94           H
ATOM   1013  HN  THR A  81      -1.554   7.126 -22.627  1.00 73.94           H
ATOM   1014  N   MET A  82      -4.975   5.624 -21.261  1.00 74.78           N
ATOM   1015  CA  MET A  82      -5.511   5.576 -19.911  1.00 74.78           C
ATOM   1016  C   MET A  82      -4.567   4.819 -18.974  1.00 74.78           C
ATOM   1017  O   MET A  82      -4.389   5.209 -17.821  1.00 74.78           O
ATOM   1018  HA  MET A  82      -5.595   6.615 -19.592  1.00 74.78           H
ATOM   1019  CB  MET A  82      -6.876   4.886 -19.928  1.00 74.78           C
ATOM   1020 1HB  MET A  82      -7.481   5.289 -20.740  1.00 74.78           H
ATOM   1021 2HB  MET A  82      -6.747   3.821 -20.125  1.00 74.78           H
ATOM   1022  CG  MET A  82      -7.604   5.079 -18.597  1.00 74.78           C
ATOM   1023 1HG  MET A  82      -7.075   4.552 -17.803  1.00 74.78           H
ATOM   1024 2HG  MET A  82      -7.613   6.135 -18.327  1.00 74.78           H
ATOM   1025  SD  MET A  82      -9.277   4.469 -18.722  1.00 74.78           S
ATOM   1026  CE  MET A  82      -9.897   4.930 -17.112  1.00 74.78           C
ATOM   1027 1HE  MET A  82      -9.303   4.440 -16.341  1.00 74.78           H
ATOM   1028 2HE  MET A  82      -9.827   6.011 -16.992  1.00 74.78           H
ATOM   1029 3HE  MET A  82     -10.938   4.620 -17.022  1.00 74.78           H
ATOM   1030  HN  MET A  82      -5.531   5.165 -21.953  1.00 74.78           H
ATOM   1031  N   THR A  83      -3.989   3.752 -19.503  1.00 74.94           N
ATOM   1032  CA  THR A  83      -3.031   2.966 -18.745  1.00 74.94           C
ATOM   1033  C   THR A  83      -1.839   3.831 -18.332  1.00 74.94           C
ATOM   1034  O   THR A  83      -1.381   3.761 -17.193  1.00 74.94           O
ATOM   1035  HA  THR A  83      -3.513   2.628 -17.828  1.00 74.94           H
ATOM   1036  CB  THR A  83      -2.637   1.754 -19.592  1.00 74.94           C
ATOM   1037  HB  THR A  83      -1.874   2.021 -20.322  1.00 74.94           H
ATOM   1038  OG1 THR A  83      -3.872   1.293 -20.133  1.00 74.94           O
ATOM   1039  HG1 THR A  83      -4.354   0.733 -19.459  1.00 74.94           H
ATOM   1040  CG2 THR A  83      -2.143   0.581 -18.742  1.00 74.94           C
ATOM   1041 1HG2 THR A  83      -2.932   0.270 -18.057  1.00 74.94           H
ATOM   1042 2HG2 THR A  83      -1.267   0.890 -18.171  1.00 74.94           H
ATOM   1043 3HG2 THR A  83      -1.877  -0.252 -19.392  1.00 74.94           H
ATOM   1044  HN  THR A  83      -4.165   3.423 -20.431  1.00 74.94           H
ATOM   1045  N   ASP A  84      -1.370   4.628 -19.281  1.00 78.33           N
ATOM   1046  CA  ASP A  84      -0.212   5.473 -19.045  1.00 78.33           C
ATOM   1047  C   ASP A  84      -0.509   6.422 -17.881  1.00 78.33           C
ATOM   1048  O   ASP A  84       0.366   6.696 -17.061  1.00 78.33           O
ATOM   1049  HA  ASP A  84       0.604   4.786 -18.824  1.00 78.33           H
ATOM   1050  CB  ASP A  84       0.111   6.322 -20.276  1.00 78.33           C
ATOM   1051 1HB  ASP A  84      -0.739   6.960 -20.516  1.00 78.33           H
ATOM   1052 2HB  ASP A  84       0.952   6.980 -20.058  1.00 78.33           H
ATOM   1053  CG  ASP A  84       0.447   5.437 -21.478  1.00 78.33           C
ATOM   1054  OD1 ASP A  84       0.998   4.341 -21.240  1.00 78.33           O
ATOM   1055  OD2 ASP A  84       0.146   5.878 -22.609  1.00 78.33           O
ATOM   1056  HN  ASP A  84      -1.766   4.700 -20.197  1.00 78.33           H
ATOM   1057  N   MET A  85      -1.745   6.898 -17.848  1.00 84.01           N
ATOM   1058  CA  MET A  85      -2.158   7.835 -16.817  1.00 84.01           C
ATOM   1059  C   MET A  85      -2.085   7.193 -15.431  1.00 84.01           C
ATOM   1060  O   MET A  85      -1.561   7.791 -14.493  1.00 84.01           O
ATOM   1061  HA  MET A  85      -1.456   8.666 -16.878  1.00 84.01           H
ATOM   1062  CB  MET A  85      -3.591   8.296 -17.092  1.00 84.01           C
ATOM   1063 1HB  MET A  85      -3.681   8.618 -18.129  1.00 84.01           H
ATOM   1064 2HB  MET A  85      -4.278   7.460 -16.956  1.00 84.01           H
ATOM   1065  CG  MET A  85      -3.986   9.444 -16.160  1.00 84.01           C
ATOM   1066 1HG  MET A  85      -5.054   9.641 -16.245  1.00 84.01           H
ATOM   1067 2HG  MET A  85      -3.795   9.164 -15.124  1.00 84.01           H
ATOM   1068  SD  MET A  85      -3.060  10.913 -16.575  1.00 84.01           S
ATOM   1069  CE  MET A  85      -3.434  11.926 -15.154  1.00 84.01           C
ATOM   1070 1HE  MET A  85      -4.511  12.084 -15.093  1.00 84.01           H
ATOM   1071 2HE  MET A  85      -3.089  11.426 -14.250  1.00 84.01           H
ATOM   1072 3HE  MET A  85      -2.932  12.888 -15.252  1.00 84.01           H
ATOM   1073  HN  MET A  85      -2.456   6.653 -18.507  1.00 84.01           H
ATOM   1074  N   PHE A  86      -2.619   5.983 -15.345  1.00 86.43           N
ATOM   1075  CA  PHE A  86      -2.658   5.271 -14.079  1.00 86.43           C
ATOM   1076  C   PHE A  86      -1.251   4.866 -13.633  1.00 86.43           C
ATOM   1077  O   PHE A  86      -0.928   4.934 -12.448  1.00 86.43           O
ATOM   1078  HA  PHE A  86      -3.091   5.946 -13.341  1.00 86.43           H
ATOM   1079  CB  PHE A  86      -3.492   4.007 -14.303  1.00 86.43           C
ATOM   1080 1HB  PHE A  86      -3.096   3.471 -15.165  1.00 86.43           H
ATOM   1081 2HB  PHE A  86      -3.377   3.351 -13.440  1.00 86.43           H
ATOM   1082  CG  PHE A  86      -4.981   4.276 -14.526  1.00 86.43           C
ATOM   1083  CD1 PHE A  86      -5.617   5.230 -13.795  1.00 86.43           C
ATOM   1084  HD1 PHE A  86      -5.066   5.803 -13.049  1.00 86.43           H
ATOM   1085  CD2 PHE A  86      -5.669   3.562 -15.457  1.00 86.43           C
ATOM   1086  HD2 PHE A  86      -5.159   2.797 -16.043  1.00 86.43           H
ATOM   1087  CE1 PHE A  86      -7.000   5.480 -14.002  1.00 86.43           C
ATOM   1088  HE1 PHE A  86      -7.510   6.244 -13.416  1.00 86.43           H
ATOM   1089  CE2 PHE A  86      -7.051   3.811 -15.664  1.00 86.43           C
ATOM   1090  HE2 PHE A  86      -7.603   3.239 -16.410  1.00 86.43           H
ATOM   1091  CZ  PHE A  86      -7.688   4.765 -14.933  1.00 86.43           C
ATOM   1092  HZ  PHE A  86      -8.749   4.957 -15.092  1.00 86.43           H
ATOM   1093  HN  PHE A  86      -3.018   5.492 -16.119  1.00 86.43           H
ATOM   1094  N   LEU A  87      -0.452   4.455 -14.607  1.00 80.82           N
ATOM   1095  CA  LEU A  87       0.897   3.995 -14.323  1.00 80.82           C
ATOM   1096  C   LEU A  87       1.729   5.165 -13.793  1.00 80.82           C
ATOM   1097  O   LEU A  87       2.575   4.983 -12.918  1.00 80.82           O
ATOM   1098  HA  LEU A  87       0.827   3.239 -13.542  1.00 80.82           H
ATOM   1099  CB  LEU A  87       1.502   3.319 -15.555  1.00 80.82           C
ATOM   1100 1HB  LEU A  87       1.388   3.990 -16.406  1.00 80.82           H
ATOM   1101 2HB  LEU A  87       2.573   3.196 -15.388  1.00 80.82           H
ATOM   1102  CG  LEU A  87       0.913   1.958 -15.931  1.00 80.82           C
ATOM   1103  HG  LEU A  87      -0.155   2.086 -16.111  1.00 80.82           H
ATOM   1104  CD1 LEU A  87       1.530   1.433 -17.229  1.00 80.82           C
ATOM   1105 1HD1 LEU A  87       1.329   2.137 -18.037  1.00 80.82           H
ATOM   1106 2HD1 LEU A  87       2.607   1.324 -17.102  1.00 80.82           H
ATOM   1107 3HD1 LEU A  87       1.093   0.465 -17.473  1.00 80.82           H
ATOM   1108  CD2 LEU A  87       1.061   0.960 -14.781  1.00 80.82           C
ATOM   1109 1HD2 LEU A  87       2.118   0.830 -14.547  1.00 80.82           H
ATOM   1110 2HD2 LEU A  87       0.537   1.337 -13.903  1.00 80.82           H
ATOM   1111 3HD2 LEU A  87       0.634   0.001 -15.075  1.00 80.82           H
ATOM   1112  HN  LEU A  87      -0.712   4.432 -15.572  1.00 80.82           H
ATOM   1113  N   LEU A  88       1.459   6.339 -14.344  1.00 87.47           N
ATOM   1114  CA  LEU A  88       2.155   7.542 -13.919  1.00 87.47           C
ATOM   1115  C   LEU A  88       1.780   7.859 -12.470  1.00 87.47           C
ATOM   1116  O   LEU A  88       2.654   8.091 -11.636  1.00 87.47           O
ATOM   1117  HA  LEU A  88       3.224   7.333 -13.962  1.00 87.47           H
ATOM   1118  CB  LEU A  88       1.879   8.691 -14.891  1.00 87.47           C
ATOM   1119 1HB  LEU A  88       2.245   8.403 -15.877  1.00 87.47           H
ATOM   1120 2HB  LEU A  88       0.800   8.818 -14.976  1.00 87.47           H
ATOM   1121  CG  LEU A  88       2.496  10.042 -14.524  1.00 87.47           C
ATOM   1122  HG  LEU A  88       2.161  10.310 -13.522  1.00 87.47           H
ATOM   1123  CD1 LEU A  88       4.023   9.955 -14.483  1.00 87.47           C
ATOM   1124 1HD1 LEU A  88       4.325   9.219 -13.738  1.00 87.47           H
ATOM   1125 2HD1 LEU A  88       4.396   9.655 -15.462  1.00 87.47           H
ATOM   1126 3HD1 LEU A  88       4.436  10.929 -14.220  1.00 87.47           H
ATOM   1127  CD2 LEU A  88       2.010  11.142 -15.471  1.00 87.47           C
ATOM   1128 1HD2 LEU A  88       2.295  10.894 -16.493  1.00 87.47           H
ATOM   1129 2HD2 LEU A  88       0.925  11.224 -15.406  1.00 87.47           H
ATOM   1130 3HD2 LEU A  88       2.464  12.092 -15.188  1.00 87.47           H
ATOM   1131  HN  LEU A  88       0.781   6.476 -15.065  1.00 87.47           H
ATOM   1132  N   ASN A  89       0.480   7.858 -12.215  1.00 89.39           N
ATOM   1133  CA  ASN A  89      -0.024   8.207 -10.898  1.00 89.39           C
ATOM   1134  C   ASN A  89       0.426   7.149  -9.888  1.00 89.39           C
ATOM   1135  O   ASN A  89       0.665   7.460  -8.723  1.00 89.39           O
ATOM   1136  HA  ASN A  89       0.391   9.191 -10.683  1.00 89.39           H
ATOM   1137  CB  ASN A  89      -1.554   8.250 -10.887  1.00 89.39           C
ATOM   1138 1HB  ASN A  89      -1.949   7.423 -11.478  1.00 89.39           H
ATOM   1139 2HB  ASN A  89      -1.918   8.116  -9.868  1.00 89.39           H
ATOM   1140  CG  ASN A  89      -2.069   9.576 -11.448  1.00 89.39           C
ATOM   1141  OD1 ASN A  89      -2.260  10.549 -10.737  1.00 89.39           O
ATOM   1142  ND2 ASN A  89      -2.282   9.562 -12.761  1.00 89.39           N
ATOM   1143 1HD2 ASN A  89      -2.105   8.731 -13.287  1.00 89.39           H
ATOM   1144 2HD2 ASN A  89      -2.619  10.383 -13.222  1.00 89.39           H
ATOM   1145  HN  ASN A  89      -0.222   7.627 -12.889  1.00 89.39           H
ATOM   1146  N   LEU A  90       0.528   5.920 -10.373  1.00 85.74           N
ATOM   1147  CA  LEU A  90       0.978   4.820  -9.536  1.00 85.74           C
ATOM   1148  C   LEU A  90       2.419   5.079  -9.093  1.00 85.74           C
ATOM   1149  O   LEU A  90       2.758   4.886  -7.926  1.00 85.74           O
ATOM   1150  HA  LEU A  90       0.342   4.802  -8.651  1.00 85.74           H
ATOM   1151  CB  LEU A  90       0.787   3.485 -10.258  1.00 85.74           C
ATOM   1152 1HB  LEU A  90      -0.261   3.395 -10.543  1.00 85.74           H
ATOM   1153 2HB  LEU A  90       1.368   3.507 -11.180  1.00 85.74           H
ATOM   1154  CG  LEU A  90       1.182   2.234  -9.470  1.00 85.74           C
ATOM   1155  HG  LEU A  90       2.217   2.346  -9.147  1.00 85.74           H
ATOM   1156  CD1 LEU A  90       0.327   2.089  -8.209  1.00 85.74           C
ATOM   1157 1HD1 LEU A  90       0.468   2.962  -7.572  1.00 85.74           H
ATOM   1158 2HD1 LEU A  90      -0.723   2.009  -8.489  1.00 85.74           H
ATOM   1159 3HD1 LEU A  90       0.629   1.192  -7.668  1.00 85.74           H
ATOM   1160  CD2 LEU A  90       1.117   0.986 -10.353  1.00 85.74           C
ATOM   1161 1HD2 LEU A  90       0.101   0.858 -10.727  1.00 85.74           H
ATOM   1162 2HD2 LEU A  90       1.802   1.100 -11.194  1.00 85.74           H
ATOM   1163 3HD2 LEU A  90       1.402   0.112  -9.768  1.00 85.74           H
ATOM   1164  HN  LEU A  90       0.309   5.671 -11.316  1.00 85.74           H
ATOM   1165  N   ALA A  91       3.229   5.513 -10.047  1.00 90.49           N
ATOM   1166  CA  ALA A  91       4.635   5.764  -9.779  1.00 90.49           C
ATOM   1167  C   ALA A  91       4.761   6.918  -8.781  1.00 90.49           C
ATOM   1168  O   ALA A  91       5.628   6.896  -7.909  1.00 90.49           O
ATOM   1169  HA  ALA A  91       5.054   4.862  -9.333  1.00 90.49           H
ATOM   1170  CB  ALA A  91       5.363   6.049 -11.094  1.00 90.49           C
ATOM   1171 1HB  ALA A  91       5.268   5.188 -11.756  1.00 90.49           H
ATOM   1172 2HB  ALA A  91       4.923   6.924 -11.571  1.00 90.49           H
ATOM   1173 3HB  ALA A  91       6.418   6.237 -10.892  1.00 90.49           H
ATOM   1174  HN  ALA A  91       2.940   5.692 -10.988  1.00 90.49           H
ATOM   1175  N   ILE A  92       3.884   7.897  -8.944  1.00 90.88           N
ATOM   1176  CA  ILE A  92       3.868   9.043  -8.051  1.00 90.88           C
ATOM   1177  C   ILE A  92       3.503   8.579  -6.639  1.00 90.88           C
ATOM   1178  O   ILE A  92       4.138   8.983  -5.666  1.00 90.88           O
ATOM   1179  HA  ILE A  92       4.877   9.455  -8.029  1.00 90.88           H
ATOM   1180  CB  ILE A  92       2.945  10.135  -8.597  1.00 90.88           C
ATOM   1181  HB  ILE A  92       1.987   9.679  -8.847  1.00 90.88           H
ATOM   1182  CG1 ILE A  92       3.510  10.735  -9.886  1.00 90.88           C
ATOM   1183 1HG1 ILE A  92       4.377  11.354  -9.654  1.00 90.88           H
ATOM   1184 2HG1 ILE A  92       3.854   9.937 -10.543  1.00 90.88           H
ATOM   1185  CG2 ILE A  92       2.675  11.205  -7.537  1.00 90.88           C
ATOM   1186 1HG2 ILE A  92       2.198  10.746  -6.671  1.00 90.88           H
ATOM   1187 2HG2 ILE A  92       3.616  11.662  -7.234  1.00 90.88           H
ATOM   1188 3HG2 ILE A  92       2.017  11.968  -7.952  1.00 90.88           H
ATOM   1189  CD1 ILE A  92       2.454  11.577 -10.607  1.00 90.88           C
ATOM   1190 1HD1 ILE A  92       1.599  10.949 -10.859  1.00 90.88           H
ATOM   1191 2HD1 ILE A  92       2.130  12.389  -9.956  1.00 90.88           H
ATOM   1192 3HD1 ILE A  92       2.882  11.991 -11.520  1.00 90.88           H
ATOM   1193  HN  ILE A  92       3.194   7.916  -9.668  1.00 90.88           H
ATOM   1194  N   ALA A  93       2.482   7.738  -6.573  1.00 91.71           N
ATOM   1195  CA  ALA A  93       1.982   7.268  -5.292  1.00 91.71           C
ATOM   1196  C   ALA A  93       3.085   6.488  -4.574  1.00 91.71           C
ATOM   1197  O   ALA A  93       3.335   6.707  -3.389  1.00 91.71           O
ATOM   1198  HA  ALA A  93       1.720   8.143  -4.696  1.00 91.71           H
ATOM   1199  CB  ALA A  93       0.723   6.428  -5.512  1.00 91.71           C
ATOM   1200 1HB  ALA A  93      -0.040   7.036  -5.999  1.00 91.71           H
ATOM   1201 2HB  ALA A  93       0.963   5.573  -6.145  1.00 91.71           H
ATOM   1202 3HB  ALA A  93       0.348   6.075  -4.551  1.00 91.71           H
ATOM   1203  HN  ALA A  93       1.999   7.380  -7.372  1.00 91.71           H
ATOM   1204  N   ASP A  94       3.716   5.594  -5.321  1.00 88.46           N
ATOM   1205  CA  ASP A  94       4.763   4.756  -4.762  1.00 88.46           C
ATOM   1206  C   ASP A  94       5.886   5.644  -4.221  1.00 88.46           C
ATOM   1207  O   ASP A  94       6.427   5.382  -3.148  1.00 88.46           O
ATOM   1208  HA  ASP A  94       4.277   4.175  -3.978  1.00 88.46           H
ATOM   1209  CB  ASP A  94       5.360   3.835  -5.827  1.00 88.46           C
ATOM   1210 1HB  ASP A  94       5.512   4.393  -6.751  1.00 88.46           H
ATOM   1211 2HB  ASP A  94       6.339   3.483  -5.502  1.00 88.46           H
ATOM   1212  CG  ASP A  94       4.444   2.639  -6.093  1.00 88.46           C
ATOM   1213  OD1 ASP A  94       3.672   2.298  -5.170  1.00 88.46           O
ATOM   1214  OD2 ASP A  94       4.535   2.091  -7.213  1.00 88.46           O
ATOM   1215  HN  ASP A  94       3.522   5.438  -6.290  1.00 88.46           H
ATOM   1216  N   LEU A  95       6.204   6.675  -4.990  1.00 90.20           N
ATOM   1217  CA  LEU A  95       7.307   7.555  -4.643  1.00 90.20           C
ATOM   1218  C   LEU A  95       6.989   8.270  -3.329  1.00 90.20           C
ATOM   1219  O   LEU A  95       7.851   8.390  -2.459  1.00 90.20           O
ATOM   1220  HA  LEU A  95       8.188   6.931  -4.493  1.00 90.20           H
ATOM   1221  CB  LEU A  95       7.618   8.506  -5.801  1.00 90.20           C
ATOM   1222 1HB  LEU A  95       7.696   7.919  -6.716  1.00 90.20           H
ATOM   1223 2HB  LEU A  95       6.772   9.182  -5.927  1.00 90.20           H
ATOM   1224  CG  LEU A  95       8.889   9.345  -5.657  1.00 90.20           C
ATOM   1225  HG  LEU A  95       8.867   9.833  -4.682  1.00 90.20           H
ATOM   1226  CD1 LEU A  95      10.137   8.461  -5.692  1.00 90.20           C
ATOM   1227 1HD1 LEU A  95      10.097   7.743  -4.872  1.00 90.20           H
ATOM   1228 2HD1 LEU A  95      10.177   7.926  -6.641  1.00 90.20           H
ATOM   1229 3HD1 LEU A  95      11.026   9.083  -5.587  1.00 90.20           H
ATOM   1230  CD2 LEU A  95       8.939  10.450  -6.714  1.00 90.20           C
ATOM   1231 1HD2 LEU A  95       8.927  10.003  -7.708  1.00 90.20           H
ATOM   1232 2HD2 LEU A  95       8.074  11.103  -6.598  1.00 90.20           H
ATOM   1233 3HD2 LEU A  95       9.853  11.031  -6.588  1.00 90.20           H
ATOM   1234  HN  LEU A  95       5.723   6.912  -5.834  1.00 90.20           H
ATOM   1235  N   LEU A  96       5.750   8.727  -3.225  1.00 87.23           N
ATOM   1236  CA  LEU A  96       5.318   9.459  -2.046  1.00 87.23           C
ATOM   1237  C   LEU A  96       5.443   8.556  -0.817  1.00 87.23           C
ATOM   1238  O   LEU A  96       5.858   9.006   0.249  1.00 87.23           O
ATOM   1239  HA  LEU A  96       5.993  10.306  -1.922  1.00 87.23           H
ATOM   1240  CB  LEU A  96       3.912  10.026  -2.252  1.00 87.23           C
ATOM   1241 1HB  LEU A  96       3.273   9.230  -2.635  1.00 87.23           H
ATOM   1242 2HB  LEU A  96       3.512  10.315  -1.280  1.00 87.23           H
ATOM   1243  CG  LEU A  96       3.805  11.226  -3.195  1.00 87.23           C
ATOM   1244  HG  LEU A  96       4.268  10.957  -4.144  1.00 87.23           H
ATOM   1245  CD1 LEU A  96       2.342  11.565  -3.486  1.00 87.23           C
ATOM   1246 1HD1 LEU A  96       1.856  10.709  -3.954  1.00 87.23           H
ATOM   1247 2HD1 LEU A  96       1.832  11.807  -2.553  1.00 87.23           H
ATOM   1248 3HD1 LEU A  96       2.294  12.422  -4.158  1.00 87.23           H
ATOM   1249  CD2 LEU A  96       4.573  12.428  -2.642  1.00 87.23           C
ATOM   1250 1HD2 LEU A  96       4.161  12.707  -1.672  1.00 87.23           H
ATOM   1251 2HD2 LEU A  96       5.625  12.166  -2.528  1.00 87.23           H
ATOM   1252 3HD2 LEU A  96       4.480  13.267  -3.331  1.00 87.23           H
ATOM   1253  HN  LEU A  96       5.048   8.605  -3.927  1.00 87.23           H
ATOM   1254  N   PHE A  97       5.075   7.297  -1.008  1.00 88.88           N
ATOM   1255  CA  PHE A  97       5.163   6.321   0.065  1.00 88.88           C
ATOM   1256  C   PHE A  97       6.613   6.127   0.513  1.00 88.88           C
ATOM   1257  O   PHE A  97       6.901   6.115   1.709  1.00 88.88           O
ATOM   1258  HA  PHE A  97       4.575   6.704   0.900  1.00 88.88           H
ATOM   1259  CB  PHE A  97       4.632   4.998  -0.489  1.00 88.88           C
ATOM   1260 1HB  PHE A  97       3.545   5.054  -0.557  1.00 88.88           H
ATOM   1261 2HB  PHE A  97       5.008   4.863  -1.503  1.00 88.88           H
ATOM   1262  CG  PHE A  97       5.014   3.775   0.347  1.00 88.88           C
ATOM   1263  CD1 PHE A  97       5.893   2.862  -0.145  1.00 88.88           C
ATOM   1264  HD1 PHE A  97       6.325   3.001  -1.136  1.00 88.88           H
ATOM   1265  CD2 PHE A  97       4.474   3.601   1.584  1.00 88.88           C
ATOM   1266  HD2 PHE A  97       3.769   4.333   1.979  1.00 88.88           H
ATOM   1267  CE1 PHE A  97       6.247   1.726   0.631  1.00 88.88           C
ATOM   1268  HE1 PHE A  97       6.952   0.995   0.236  1.00 88.88           H
ATOM   1269  CE2 PHE A  97       4.829   2.466   2.360  1.00 88.88           C
ATOM   1270  HE2 PHE A  97       4.396   2.326   3.351  1.00 88.88           H
ATOM   1271  CZ  PHE A  97       5.708   1.553   1.867  1.00 88.88           C
ATOM   1272  HZ  PHE A  97       5.980   0.681   2.463  1.00 88.88           H
ATOM   1273  HN  PHE A  97       4.724   6.942  -1.874  1.00 88.88           H
ATOM   1274  N   LEU A  98       7.488   5.981  -0.471  1.00 92.49           N
ATOM   1275  CA  LEU A  98       8.869   5.621  -0.197  1.00 92.49           C
ATOM   1276  C   LEU A  98       9.520   6.717   0.648  1.00 92.49           C
ATOM   1277  O   LEU A  98      10.370   6.434   1.491  1.00 92.49           O
ATOM   1278  HA  LEU A  98       8.857   4.699   0.384  1.00 92.49           H
ATOM   1279  CB  LEU A  98       9.614   5.326  -1.500  1.00 92.49           C
ATOM   1280 1HB  LEU A  98       9.467   6.166  -2.178  1.00 92.49           H
ATOM   1281 2HB  LEU A  98      10.681   5.275  -1.282  1.00 92.49           H
ATOM   1282  CG  LEU A  98       9.209   4.042  -2.229  1.00 92.49           C
ATOM   1283  HG  LEU A  98       8.121   3.977  -2.225  1.00 92.49           H
ATOM   1284  CD1 LEU A  98       9.655   4.078  -3.692  1.00 92.49           C
ATOM   1285 1HD1 LEU A  98       9.189   4.927  -4.193  1.00 92.49           H
ATOM   1286 2HD1 LEU A  98      10.739   4.180  -3.739  1.00 92.49           H
ATOM   1287 3HD1 LEU A  98       9.354   3.154  -4.186  1.00 92.49           H
ATOM   1288  CD2 LEU A  98       9.739   2.807  -1.498  1.00 92.49           C
ATOM   1289 1HD2 LEU A  98      10.827   2.852  -1.449  1.00 92.49           H
ATOM   1290 2HD2 LEU A  98       9.331   2.779  -0.488  1.00 92.49           H
ATOM   1291 3HD2 LEU A  98       9.437   1.909  -2.037  1.00 92.49           H
ATOM   1292  HN  LEU A  98       7.268   6.105  -1.438  1.00 92.49           H
ATOM   1293  N   VAL A  99       9.096   7.947   0.394  1.00 89.53           N
ATOM   1294  CA  VAL A  99       9.667   9.093   1.081  1.00 89.53           C
ATOM   1295  C   VAL A  99       9.403   8.965   2.583  1.00 89.53           C
ATOM   1296  O   VAL A  99      10.099   9.575   3.393  1.00 89.53           O
ATOM   1297  HA  VAL A  99      10.743   9.075   0.911  1.00 89.53           H
ATOM   1298  CB  VAL A  99       9.114  10.389   0.485  1.00 89.53           C
ATOM   1299  HB  VAL A  99       8.026  10.322   0.489  1.00 89.53           H
ATOM   1300  CG1 VAL A  99       9.514  11.597   1.335  1.00 89.53           C
ATOM   1301 1HG1 VAL A  99       9.118  11.479   2.343  1.00 89.53           H
ATOM   1302 2HG1 VAL A  99      10.600  11.668   1.377  1.00 89.53           H
ATOM   1303 3HG1 VAL A  99       9.107  12.505   0.889  1.00 89.53           H
ATOM   1304  CG2 VAL A  99       9.568  10.564  -0.965  1.00 89.53           C
ATOM   1305 1HG2 VAL A  99      10.657  10.598  -1.003  1.00 89.53           H
ATOM   1306 2HG2 VAL A  99       9.211   9.724  -1.562  1.00 89.53           H
ATOM   1307 3HG2 VAL A  99       9.161  11.493  -1.364  1.00 89.53           H
ATOM   1308  HN  VAL A  99       8.377   8.165  -0.267  1.00 89.53           H
ATOM   1309  N   THR A 100       8.397   8.167   2.909  1.00 89.15           N
ATOM   1310  CA  THR A 100       8.001   7.990   4.295  1.00 89.15           C
ATOM   1311  C   THR A 100       8.904   6.963   4.981  1.00 89.15           C
ATOM   1312  O   THR A 100       9.051   6.977   6.202  1.00 89.15           O
ATOM   1313  HA  THR A 100       8.141   8.937   4.816  1.00 89.15           H
ATOM   1314  CB  THR A 100       6.519   7.609   4.319  1.00 89.15           C
ATOM   1315  HB  THR A 100       6.103   7.727   5.320  1.00 89.15           H
ATOM   1316  OG1 THR A 100       6.493   6.284   3.795  1.00 89.15           O
ATOM   1317  HG1 THR A 100       6.440   6.312   2.797  1.00 89.15           H
ATOM   1318  CG2 THR A 100       5.689   8.421   3.322  1.00 89.15           C
ATOM   1319 1HG2 THR A 100       6.064   8.249   2.313  1.00 89.15           H
ATOM   1320 2HG2 THR A 100       5.767   9.481   3.563  1.00 89.15           H
ATOM   1321 3HG2 THR A 100       4.646   8.111   3.380  1.00 89.15           H
ATOM   1322  HN  THR A 100       7.857   7.649   2.246  1.00 89.15           H
ATOM   1323  N   LEU A 101       9.485   6.095   4.165  1.00 91.66           N
ATOM   1324  CA  LEU A 101      10.173   4.926   4.684  1.00 91.66           C
ATOM   1325  C   LEU A 101      11.359   5.375   5.540  1.00 91.66           C
ATOM   1326  O   LEU A 101      11.614   4.806   6.600  1.00 91.66           O
ATOM   1327  HA  LEU A 101       9.471   4.389   5.321  1.00 91.66           H
ATOM   1328  CB  LEU A 101      10.561   3.983   3.543  1.00 91.66           C
ATOM   1329 1HB  LEU A 101      11.064   4.566   2.771  1.00 91.66           H
ATOM   1330 2HB  LEU A 101      11.288   3.264   3.923  1.00 91.66           H
ATOM   1331  CG  LEU A 101       9.413   3.209   2.892  1.00 91.66           C
ATOM   1332  HG  LEU A 101       8.735   3.927   2.431  1.00 91.66           H
ATOM   1333  CD1 LEU A 101       9.929   2.295   1.779  1.00 91.66           C
ATOM   1334 1HD1 LEU A 101      10.423   2.896   1.015  1.00 91.66           H
ATOM   1335 2HD1 LEU A 101      10.640   1.581   2.195  1.00 91.66           H
ATOM   1336 3HD1 LEU A 101       9.092   1.757   1.334  1.00 91.66           H
ATOM   1337  CD2 LEU A 101       8.608   2.437   3.940  1.00 91.66           C
ATOM   1338 1HD2 LEU A 101       9.261   1.730   4.451  1.00 91.66           H
ATOM   1339 2HD2 LEU A 101       8.192   3.137   4.666  1.00 91.66           H
ATOM   1340 3HD2 LEU A 101       7.799   1.897   3.451  1.00 91.66           H
ATOM   1341  HN  LEU A 101       9.490   6.181   3.169  1.00 91.66           H
ATOM   1342  N   PRO A 102      12.101   6.400   5.099  1.00 93.71           N
ATOM   1343  CA  PRO A 102      13.270   6.864   5.850  1.00 93.71           C
ATOM   1344  C   PRO A 102      12.939   7.169   7.302  1.00 93.71           C
ATOM   1345  O   PRO A 102      13.696   6.812   8.203  1.00 93.71           O
ATOM   1346  HA  PRO A 102      14.025   6.079   5.889  1.00 93.71           H
ATOM   1347  CB  PRO A 102      13.713   8.118   5.094  1.00 93.71           C
ATOM   1348 1HB  PRO A 102      13.256   9.017   5.506  1.00 93.71           H
ATOM   1349 2HB  PRO A 102      14.793   8.257   5.146  1.00 93.71           H
ATOM   1350  CG  PRO A 102      13.248   7.852   3.667  1.00 93.71           C
ATOM   1351 1HG  PRO A 102      13.169   8.773   3.089  1.00 93.71           H
ATOM   1352 2HG  PRO A 102      13.944   7.210   3.127  1.00 93.71           H
ATOM   1353  CD  PRO A 102      11.896   7.186   3.869  1.00 93.71           C
ATOM   1354 1HD  PRO A 102      11.098   7.919   3.990  1.00 93.71           H
ATOM   1355 2HD  PRO A 102      11.623   6.560   3.020  1.00 93.71           H
ATOM   1356  N   PHE A 103      11.804   7.827   7.491  1.00 91.72           N
ATOM   1357  CA  PHE A 103      11.393   8.241   8.822  1.00 91.72           C
ATOM   1358  C   PHE A 103      11.082   7.029   9.702  1.00 91.72           C
ATOM   1359  O   PHE A 103      11.428   7.009  10.882  1.00 91.72           O
ATOM   1360  HA  PHE A 103      12.221   8.801   9.257  1.00 91.72           H
ATOM   1361  CB  PHE A 103      10.121   9.076   8.657  1.00 91.72           C
ATOM   1362 1HB  PHE A 103       9.387   8.496   8.098  1.00 91.72           H
ATOM   1363 2HB  PHE A 103       9.694   9.267   9.641  1.00 91.72           H
ATOM   1364  CG  PHE A 103      10.343  10.412   7.945  1.00 91.72           C
ATOM   1365  CD1 PHE A 103      10.662  11.521   8.664  1.00 91.72           C
ATOM   1366  HD1 PHE A 103      10.760  11.458   9.748  1.00 91.72           H
ATOM   1367  CD2 PHE A 103      10.220  10.491   6.593  1.00 91.72           C
ATOM   1368  HD2 PHE A 103       9.964   9.602   6.016  1.00 91.72           H
ATOM   1369  CE1 PHE A 103      10.867  12.761   8.004  1.00 91.72           C
ATOM   1370  HE1 PHE A 103      11.123  13.650   8.580  1.00 91.72           H
ATOM   1371  CE2 PHE A 103      10.425  11.731   5.932  1.00 91.72           C
ATOM   1372  HE2 PHE A 103      10.327  11.794   4.848  1.00 91.72           H
ATOM   1373  CZ  PHE A 103      10.744  12.840   6.651  1.00 91.72           C
ATOM   1374  HZ  PHE A 103      10.902  13.792   6.144  1.00 91.72           H
ATOM   1375  HN  PHE A 103      11.173   8.076   6.757  1.00 91.72           H
ATOM   1376  N   TRP A 104      10.432   6.047   9.094  1.00 86.15           N
ATOM   1377  CA  TRP A 104      10.027   4.855   9.820  1.00 86.15           C
ATOM   1378  C   TRP A 104      11.287   4.053  10.152  1.00 86.15           C
ATOM   1379  O   TRP A 104      11.346   3.380  11.180  1.00 86.15           O
ATOM   1380  HA  TRP A 104       9.536   5.176  10.739  1.00 86.15           H
ATOM   1381  CB  TRP A 104       8.999   4.051   9.022  1.00 86.15           C
ATOM   1382 1HB  TRP A 104       9.394   3.864   8.024  1.00 86.15           H
ATOM   1383 2HB  TRP A 104       8.864   3.079   9.499  1.00 86.15           H
ATOM   1384  CG  TRP A 104       7.636   4.734   8.896  1.00 86.15           C
ATOM   1385  CD1 TRP A 104       7.040   5.186   7.784  1.00 86.15           C
ATOM   1386  HD1 TRP A 104       7.472   5.120   6.786  1.00 86.15           H
ATOM   1387  CD2 TRP A 104       6.718   5.026   9.970  1.00 86.15           C
ATOM   1388  NE1 TRP A 104       5.810   5.746   8.062  1.00 86.15           N
ATOM   1389  HE1 TRP A 104       5.179   6.150   7.399  1.00 86.15           H
ATOM   1390  CE2 TRP A 104       5.608   5.646   9.434  1.00 86.15           C
ATOM   1391  CE3 TRP A 104       6.822   4.775  11.350  1.00 86.15           C
ATOM   1392  HE3 TRP A 104       7.688   4.287  11.797  1.00 86.15           H
ATOM   1393  CZ2 TRP A 104       4.517   6.066  10.204  1.00 86.15           C
ATOM   1394  HZ2 TRP A 104       3.651   6.554   9.757  1.00 86.15           H
ATOM   1395  CZ3 TRP A 104       5.724   5.201  12.106  1.00 86.15           C
ATOM   1396  HZ3 TRP A 104       5.753   5.031  13.182  1.00 86.15           H
ATOM   1397  CH2 TRP A 104       4.599   5.827  11.581  1.00 86.15           C
ATOM   1398  HH2 TRP A 104       3.784   6.129  12.239  1.00 86.15           H
ATOM   1399  HN  TRP A 104      10.184   6.057   8.125  1.00 86.15           H
ATOM   1400  N   ALA A 105      12.264   4.151   9.262  1.00 94.07           N
ATOM   1401  CA  ALA A 105      13.523   3.451   9.453  1.00 94.07           C
ATOM   1402  C   ALA A 105      14.206   3.973  10.718  1.00 94.07           C
ATOM   1403  O   ALA A 105      14.685   3.191  11.537  1.00 94.07           O
ATOM   1404  HA  ALA A 105      13.297   2.392   9.583  1.00 94.07           H
ATOM   1405  CB  ALA A 105      14.395   3.620   8.207  1.00 94.07           C
ATOM   1406 1HB  ALA A 105      13.877   3.206   7.342  1.00 94.07           H
ATOM   1407 2HB  ALA A 105      14.591   4.679   8.041  1.00 94.07           H
ATOM   1408 3HB  ALA A 105      15.339   3.094   8.350  1.00 94.07           H
ATOM   1409  HN  ALA A 105      12.206   4.696   8.426  1.00 94.07           H
ATOM   1410  N   ILE A 106      14.229   5.293  10.838  1.00 90.73           N
ATOM   1411  CA  ILE A 106      14.857   5.930  11.983  1.00 90.73           C
ATOM   1412  C   ILE A 106      14.069   5.584  13.248  1.00 90.73           C
ATOM   1413  O   ILE A 106      14.655   5.251  14.277  1.00 90.73           O
ATOM   1414  HA  ILE A 106      15.861   5.516  12.078  1.00 90.73           H
ATOM   1415  CB  ILE A 106      15.008   7.433  11.744  1.00 90.73           C
ATOM   1416  HB  ILE A 106      14.043   7.827  11.425  1.00 90.73           H
ATOM   1417  CG1 ILE A 106      16.005   7.712  10.617  1.00 90.73           C
ATOM   1418 1HG1 ILE A 106      17.020   7.539  10.974  1.00 90.73           H
ATOM   1419 2HG1 ILE A 106      15.833   7.017   9.795  1.00 90.73           H
ATOM   1420  CG2 ILE A 106      15.387   8.159  13.037  1.00 90.73           C
ATOM   1421 1HG2 ILE A 106      14.609   8.000  13.784  1.00 90.73           H
ATOM   1422 2HG2 ILE A 106      16.333   7.767  13.409  1.00 90.73           H
ATOM   1423 3HG2 ILE A 106      15.488   9.226  12.839  1.00 90.73           H
ATOM   1424  CD1 ILE A 106      15.873   9.150  10.112  1.00 90.73           C
ATOM   1425 1HD1 ILE A 106      14.864   9.312   9.734  1.00 90.73           H
ATOM   1426 2HD1 ILE A 106      16.069   9.842  10.931  1.00 90.73           H
ATOM   1427 3HD1 ILE A 106      16.593   9.321   9.312  1.00 90.73           H
ATOM   1428  HN  ILE A 106      13.830   5.922  10.171  1.00 90.73           H
ATOM   1429  N   ALA A 107      12.753   5.675  13.131  1.00 91.97           N
ATOM   1430  CA  ALA A 107      11.883   5.470  14.276  1.00 91.97           C
ATOM   1431  C   ALA A 107      12.050   4.038  14.788  1.00 91.97           C
ATOM   1432  O   ALA A 107      12.018   3.798  15.994  1.00 91.97           O
ATOM   1433  HA  ALA A 107      12.193   6.164  15.057  1.00 91.97           H
ATOM   1434  CB  ALA A 107      10.438   5.784  13.883  1.00 91.97           C
ATOM   1435 1HB  ALA A 107      10.368   6.821  13.555  1.00 91.97           H
ATOM   1436 2HB  ALA A 107      10.131   5.125  13.072  1.00 91.97           H
ATOM   1437 3HB  ALA A 107       9.786   5.630  14.743  1.00 91.97           H
ATOM   1438  HN  ALA A 107      12.281   5.884  12.274  1.00 91.97           H
ATOM   1439  N   ALA A 108      12.224   3.123  13.846  1.00 91.52           N
ATOM   1440  CA  ALA A 108      12.340   1.714  14.182  1.00 91.52           C
ATOM   1441  C   ALA A 108      13.714   1.454  14.803  1.00 91.52           C
ATOM   1442  O   ALA A 108      13.867   0.553  15.625  1.00 91.52           O
ATOM   1443  HA  ALA A 108      11.569   1.484  14.917  1.00 91.52           H
ATOM   1444  CB  ALA A 108      12.096   0.868  12.931  1.00 91.52           C
ATOM   1445 1HB  ALA A 108      11.096   1.069  12.546  1.00 91.52           H
ATOM   1446 2HB  ALA A 108      12.835   1.122  12.171  1.00 91.52           H
ATOM   1447 3HB  ALA A 108      12.183  -0.188  13.184  1.00 91.52           H
ATOM   1448  HN  ALA A 108      12.285   3.331  12.869  1.00 91.52           H
ATOM   1449  N   ALA A 109      14.679   2.261  14.386  1.00 90.29           N
ATOM   1450  CA  ALA A 109      16.054   2.064  14.810  1.00 90.29           C
ATOM   1451  C   ALA A 109      16.189   2.450  16.285  1.00 90.29           C
ATOM   1452  O   ALA A 109      16.959   1.837  17.022  1.00 90.29           O
ATOM   1453  HA  ALA A 109      16.288   1.006  14.697  1.00 90.29           H
ATOM   1454  CB  ALA A 109      16.988   2.875  13.908  1.00 90.29           C
ATOM   1455 1HB  ALA A 109      16.875   2.542  12.876  1.00 90.29           H
ATOM   1456 2HB  ALA A 109      16.733   3.932  13.979  1.00 90.29           H
ATOM   1457 3HB  ALA A 109      18.019   2.727  14.227  1.00 90.29           H
ATOM   1458  HN  ALA A 109      14.533   3.035  13.770  1.00 90.29           H
ATOM   1459  N   ASP A 110      15.427   3.463  16.670  1.00 81.22           N
ATOM   1460  CA  ASP A 110      15.589   4.064  17.983  1.00 81.22           C
ATOM   1461  C   ASP A 110      14.230   4.553  18.487  1.00 81.22           C
ATOM   1462  O   ASP A 110      13.467   3.785  19.071  1.00 81.22           O
ATOM   1463  HA  ASP A 110      16.006   3.275  18.610  1.00 81.22           H
ATOM   1464  CB  ASP A 110      16.533   5.266  17.926  1.00 81.22           C
ATOM   1465 1HB  ASP A 110      17.438   4.997  17.382  1.00 81.22           H
ATOM   1466 2HB  ASP A 110      16.059   6.079  17.374  1.00 81.22           H
ATOM   1467  CG  ASP A 110      16.899   5.743  19.333  1.00 81.22           C
ATOM   1468  OD1 ASP A 110      16.523   5.032  20.289  1.00 81.22           O
ATOM   1469  OD2 ASP A 110      17.547   6.809  19.420  1.00 81.22           O
ATOM   1470  HN  ASP A 110      14.711   3.871  16.104  1.00 81.22           H
ATOM   1471  N   GLN A 111      13.968   5.829  18.242  1.00 83.69           N
ATOM   1472  CA  GLN A 111      12.717   6.431  18.670  1.00 83.69           C
ATOM   1473  C   GLN A 111      12.291   7.525  17.688  1.00 83.69           C
ATOM   1474  O   GLN A 111      13.058   7.903  16.804  1.00 83.69           O
ATOM   1475  HA  GLN A 111      11.987   5.622  18.661  1.00 83.69           H
ATOM   1476  CB  GLN A 111      12.834   6.986  20.091  1.00 83.69           C
ATOM   1477 1HB  GLN A 111      11.888   7.440  20.387  1.00 83.69           H
ATOM   1478 2HB  GLN A 111      13.027   6.171  20.788  1.00 83.69           H
ATOM   1479  CG  GLN A 111      13.955   8.022  20.185  1.00 83.69           C
ATOM   1480 1HG  GLN A 111      14.905   7.560  19.917  1.00 83.69           H
ATOM   1481 2HG  GLN A 111      13.777   8.823  19.467  1.00 83.69           H
ATOM   1482  CD  GLN A 111      14.046   8.605  21.596  1.00 83.69           C
ATOM   1483  OE1 GLN A 111      13.158   8.449  22.419  1.00 83.69           O
ATOM   1484  NE2 GLN A 111      15.166   9.284  21.830  1.00 83.69           N
ATOM   1485 1HE2 GLN A 111      15.855   9.374  21.112  1.00 83.69           H
ATOM   1486 2HE2 GLN A 111      15.318   9.703  22.725  1.00 83.69           H
ATOM   1487  HN  GLN A 111      14.591   6.445  17.761  1.00 83.69           H
ATOM   1488  N   TRP A 112      11.070   8.002  17.876  1.00 89.05           N
ATOM   1489  CA  TRP A 112      10.556   9.088  17.058  1.00 89.05           C
ATOM   1490  C   TRP A 112      11.249  10.379  17.497  1.00 89.05           C
ATOM   1491  O   TRP A 112      11.018  10.867  18.603  1.00 89.05           O
ATOM   1492  HA  TRP A 112      10.802   8.867  16.019  1.00 89.05           H
ATOM   1493  CB  TRP A 112       9.030   9.167  17.148  1.00 89.05           C
ATOM   1494 1HB  TRP A 112       8.613   8.180  16.951  1.00 89.05           H
ATOM   1495 2HB  TRP A 112       8.750   9.434  18.167  1.00 89.05           H
ATOM   1496  CG  TRP A 112       8.402  10.172  16.181  1.00 89.05           C
ATOM   1497  CD1 TRP A 112       8.013  11.429  16.435  1.00 89.05           C
ATOM   1498  HD1 TRP A 112       8.102  11.914  17.407  1.00 89.05           H
ATOM   1499  CD2 TRP A 112       8.103   9.952  14.786  1.00 89.05           C
ATOM   1500  NE1 TRP A 112       7.488  12.033  15.311  1.00 89.05           N
ATOM   1501  HE1 TRP A 112       7.132  12.966  15.251  1.00 89.05           H
ATOM   1502  CE2 TRP A 112       7.544  11.106  14.276  1.00 89.05           C
ATOM   1503  CE3 TRP A 112       8.298   8.816  13.982  1.00 89.05           C
ATOM   1504  HE3 TRP A 112       8.737   7.893  14.361  1.00 89.05           H
ATOM   1505  CZ2 TRP A 112       7.134  11.236  12.944  1.00 89.05           C
ATOM   1506  HZ2 TRP A 112       6.696  12.159  12.565  1.00 89.05           H
ATOM   1507  CZ3 TRP A 112       7.883   8.961  12.653  1.00 89.05           C
ATOM   1508  HZ3 TRP A 112       8.012   8.109  11.986  1.00 89.05           H
ATOM   1509  CH2 TRP A 112       7.319  10.116  12.124  1.00 89.05           C
ATOM   1510  HH2 TRP A 112       7.022  10.150  11.076  1.00 89.05           H
ATOM   1511  HN  TRP A 112      10.437   7.661  18.571  1.00 89.05           H
ATOM   1512  N   LYS A 113      12.084  10.897  16.608  1.00 81.66           N
ATOM   1513  CA  LYS A 113      12.937  12.022  16.949  1.00 81.66           C
ATOM   1514  C   LYS A 113      12.347  13.303  16.355  1.00 81.66           C
ATOM   1515  O   LYS A 113      12.966  14.364  16.421  1.00 81.66           O
ATOM   1516  HA  LYS A 113      12.938  12.114  18.035  1.00 81.66           H
ATOM   1517  CB  LYS A 113      14.379  11.751  16.516  1.00 81.66           C
ATOM   1518 1HB  LYS A 113      14.417  11.595  15.438  1.00 81.66           H
ATOM   1519 2HB  LYS A 113      14.998  12.622  16.733  1.00 81.66           H
ATOM   1520  CG  LYS A 113      14.946  10.524  17.234  1.00 81.66           C
ATOM   1521 1HG  LYS A 113      14.840  10.648  18.312  1.00 81.66           H
ATOM   1522 2HG  LYS A 113      14.374   9.639  16.957  1.00 81.66           H
ATOM   1523  CD  LYS A 113      16.420  10.316  16.883  1.00 81.66           C
ATOM   1524 1HD  LYS A 113      16.524  10.165  15.808  1.00 81.66           H
ATOM   1525 2HD  LYS A 113      16.989  11.211  17.135  1.00 81.66           H
ATOM   1526  CE  LYS A 113      16.997   9.111  17.630  1.00 81.66           C
ATOM   1527 1HE  LYS A 113      16.894   9.259  18.705  1.00 81.66           H
ATOM   1528 2HE  LYS A 113      16.433   8.214  17.376  1.00 81.66           H
ATOM   1529  NZ  LYS A 113      18.424   8.922  17.284  1.00 81.66           N
ATOM   1530 1HZ  LYS A 113      18.785   8.111  17.775  1.00 81.66           H
ATOM   1531 2HZ  LYS A 113      18.513   8.779  16.284  1.00 81.66           H
ATOM   1532 3HZ  LYS A 113      18.950   9.744  17.556  1.00 81.66           H
ATOM   1533  HN  LYS A 113      12.181  10.561  15.671  1.00 81.66           H
ATOM   1534  N   PHE A 114      11.158  13.161  15.789  1.00 87.44           N
ATOM   1535  CA  PHE A 114      10.560  14.242  15.024  1.00 87.44           C
ATOM   1536  C   PHE A 114       9.372  14.851  15.771  1.00 87.44           C
ATOM   1537  O   PHE A 114       8.920  14.304  16.776  1.00 87.44           O
ATOM   1538  HA  PHE A 114      11.328  15.003  14.885  1.00 87.44           H
ATOM   1539  CB  PHE A 114      10.065  13.638  13.708  1.00 87.44           C
ATOM   1540 1HB  PHE A 114       9.245  12.953  13.920  1.00 87.44           H
ATOM   1541 2HB  PHE A 114       9.661  14.435  13.084  1.00 87.44           H
ATOM   1542  CG  PHE A 114      11.144  12.892  12.921  1.00 87.44           C
ATOM   1543  CD1 PHE A 114      12.073  13.588  12.212  1.00 87.44           C
ATOM   1544  HD1 PHE A 114      12.048  14.677  12.204  1.00 87.44           H
ATOM   1545  CD2 PHE A 114      11.175  11.532  12.930  1.00 87.44           C
ATOM   1546  HD2 PHE A 114      10.430  10.974  13.499  1.00 87.44           H
ATOM   1547  CE1 PHE A 114      13.074  12.895  11.481  1.00 87.44           C
ATOM   1548  HE1 PHE A 114      13.818  13.453  10.913  1.00 87.44           H
ATOM   1549  CE2 PHE A 114      12.176  10.839  12.200  1.00 87.44           C
ATOM   1550  HE2 PHE A 114      12.200   9.749  12.208  1.00 87.44           H
ATOM   1551  CZ  PHE A 114      13.104  11.535  11.491  1.00 87.44           C
ATOM   1552  HZ  PHE A 114      13.873  11.003  10.930  1.00 87.44           H
ATOM   1553  HN  PHE A 114      10.607  12.329  15.846  1.00 87.44           H
ATOM   1554  N   GLN A 115       8.900  15.974  15.251  1.00 80.54           N
ATOM   1555  CA  GLN A 115       7.798  16.684  15.878  1.00 80.54           C
ATOM   1556  C   GLN A 115       6.478  15.958  15.611  1.00 80.54           C
ATOM   1557  O   GLN A 115       6.402  15.107  14.725  1.00 80.54           O
ATOM   1558  HA  GLN A 115       8.016  16.673  16.946  1.00 80.54           H
ATOM   1559  CB  GLN A 115       7.733  18.134  15.395  1.00 80.54           C
ATOM   1560 1HB  GLN A 115       7.678  18.156  14.307  1.00 80.54           H
ATOM   1561 2HB  GLN A 115       6.825  18.606  15.769  1.00 80.54           H
ATOM   1562  CG  GLN A 115       8.956  18.924  15.866  1.00 80.54           C
ATOM   1563 1HG  GLN A 115       9.053  18.840  16.948  1.00 80.54           H
ATOM   1564 2HG  GLN A 115       9.859  18.496  15.431  1.00 80.54           H
ATOM   1565  CD  GLN A 115       8.842  20.398  15.471  1.00 80.54           C
ATOM   1566  OE1 GLN A 115       7.937  20.809  14.764  1.00 80.54           O
ATOM   1567  NE2 GLN A 115       9.809  21.166  15.965  1.00 80.54           N
ATOM   1568 1HE2 GLN A 115      10.523  20.765  16.539  1.00 80.54           H
ATOM   1569 2HE2 GLN A 115       9.821  22.145  15.763  1.00 80.54           H
ATOM   1570  HN  GLN A 115       9.256  16.399  14.419  1.00 80.54           H
ATOM   1571  N   THR A 116       5.471  16.319  16.393  1.00 87.30           N
ATOM   1572  CA  THR A 116       4.159  15.711  16.253  1.00 87.30           C
ATOM   1573  C   THR A 116       3.626  15.912  14.833  1.00 87.30           C
ATOM   1574  O   THR A 116       3.007  15.014  14.266  1.00 87.30           O
ATOM   1575  HA  THR A 116       4.261  14.636  16.407  1.00 87.30           H
ATOM   1576  CB  THR A 116       3.249  16.297  17.334  1.00 87.30           C
ATOM   1577  HB  THR A 116       2.950  17.315  17.080  1.00 87.30           H
ATOM   1578  OG1 THR A 116       4.002  16.159  18.535  1.00 87.30           O
ATOM   1579  HG1 THR A 116       3.619  16.747  19.248  1.00 87.30           H
ATOM   1580  CG2 THR A 116       2.001  15.445  17.575  1.00 87.30           C
ATOM   1581 1HG2 THR A 116       2.300  14.446  17.894  1.00 87.30           H
ATOM   1582 2HG2 THR A 116       1.425  15.374  16.652  1.00 87.30           H
ATOM   1583 3HG2 THR A 116       1.390  15.906  18.350  1.00 87.30           H
ATOM   1584  HN  THR A 116       5.541  17.014  17.109  1.00 87.30           H
ATOM   1585  N   PHE A 117       3.885  17.097  14.301  1.00 90.00           N
ATOM   1586  CA  PHE A 117       3.417  17.438  12.968  1.00 90.00           C
ATOM   1587  C   PHE A 117       3.884  16.403  11.942  1.00 90.00           C
ATOM   1588  O   PHE A 117       3.096  15.941  11.119  1.00 90.00           O
ATOM   1589  HA  PHE A 117       2.327  17.448  13.001  1.00 90.00           H
ATOM   1590  CB  PHE A 117       4.022  18.798  12.615  1.00 90.00           C
ATOM   1591 1HB  PHE A 117       3.700  19.530  13.356  1.00 90.00           H
ATOM   1592 2HB  PHE A 117       5.107  18.730  12.684  1.00 90.00           H
ATOM   1593  CG  PHE A 117       3.644  19.304  11.222  1.00 90.00           C
ATOM   1594  CD1 PHE A 117       4.558  19.270  10.215  1.00 90.00           C
ATOM   1595  HD1 PHE A 117       5.560  18.882  10.401  1.00 90.00           H
ATOM   1596  CD2 PHE A 117       2.395  19.788  10.989  1.00 90.00           C
ATOM   1597  HD2 PHE A 117       1.662  19.816  11.796  1.00 90.00           H
ATOM   1598  CE1 PHE A 117       4.208  19.740   8.922  1.00 90.00           C
ATOM   1599  HE1 PHE A 117       4.941  19.713   8.115  1.00 90.00           H
ATOM   1600  CE2 PHE A 117       2.044  20.258   9.696  1.00 90.00           C
ATOM   1601  HE2 PHE A 117       1.043  20.646   9.510  1.00 90.00           H
ATOM   1602  CZ  PHE A 117       2.958  20.224   8.689  1.00 90.00           C
ATOM   1603  HZ  PHE A 117       2.689  20.584   7.696  1.00 90.00           H
ATOM   1604  HN  PHE A 117       4.404  17.817  14.763  1.00 90.00           H
ATOM   1605  N   MET A 118       5.164  16.071  12.025  1.00 87.30           N
ATOM   1606  CA  MET A 118       5.748  15.107  11.108  1.00 87.30           C
ATOM   1607  C   MET A 118       5.110  13.727  11.283  1.00 87.30           C
ATOM   1608  O   MET A 118       4.972  12.977  10.318  1.00 87.30           O
ATOM   1609  HA  MET A 118       5.537  15.488  10.109  1.00 87.30           H
ATOM   1610  CB  MET A 118       7.254  15.009  11.360  1.00 87.30           C
ATOM   1611 1HB  MET A 118       7.446  14.998  12.433  1.00 87.30           H
ATOM   1612 2HB  MET A 118       7.633  14.069  10.958  1.00 87.30           H
ATOM   1613  CG  MET A 118       7.995  16.182  10.716  1.00 87.30           C
ATOM   1614 1HG  MET A 118       7.651  17.122  11.148  1.00 87.30           H
ATOM   1615 2HG  MET A 118       9.062  16.107  10.925  1.00 87.30           H
ATOM   1616  SD  MET A 118       7.718  16.184   8.952  1.00 87.30           S
ATOM   1617  CE  MET A 118       8.868  17.458   8.460  1.00 87.30           C
ATOM   1618 1HE  MET A 118       8.605  18.395   8.951  1.00 87.30           H
ATOM   1619 2HE  MET A 118       9.878  17.167   8.749  1.00 87.30           H
ATOM   1620 3HE  MET A 118       8.824  17.589   7.379  1.00 87.30           H
ATOM   1621  HN  MET A 118       5.797  16.447  12.702  1.00 87.30           H
ATOM   1622  N   CYS A 119       4.737  13.436  12.520  1.00 92.35           N
ATOM   1623  CA  CYS A 119       4.069  12.182  12.824  1.00 92.35           C
ATOM   1624  C   CYS A 119       2.754  12.137  12.044  1.00 92.35           C
ATOM   1625  O   CYS A 119       2.447  11.138  11.395  1.00 92.35           O
ATOM   1626  HA  CYS A 119       4.738  11.384  12.502  1.00 92.35           H
ATOM   1627  CB  CYS A 119       3.846  12.010  14.328  1.00 92.35           C
ATOM   1628 1HB  CYS A 119       4.805  11.952  14.842  1.00 92.35           H
ATOM   1629 2HB  CYS A 119       3.322  12.878  14.728  1.00 92.35           H
ATOM   1630  SG  CYS A 119       2.874  10.493  14.648  1.00 92.35           S
ATOM   1631  HN  CYS A 119       4.885  14.037  13.305  1.00 92.35           H
ATOM   1632  N   LYS A 120       2.012  13.231  12.132  1.00 91.01           N
ATOM   1633  CA  LYS A 120       0.726  13.321  11.461  1.00 91.01           C
ATOM   1634  C   LYS A 120       0.927  13.135   9.956  1.00 91.01           C
ATOM   1635  O   LYS A 120       0.218  12.354   9.323  1.00 91.01           O
ATOM   1636  HA  LYS A 120       0.108  12.503  11.831  1.00 91.01           H
ATOM   1637  CB  LYS A 120       0.019  14.626  11.831  1.00 91.01           C
ATOM   1638 1HB  LYS A 120       0.701  15.465  11.697  1.00 91.01           H
ATOM   1639 2HB  LYS A 120      -0.823  14.790  11.158  1.00 91.01           H
ATOM   1640  CG  LYS A 120      -0.477  14.590  13.278  1.00 91.01           C
ATOM   1641 1HG  LYS A 120      -1.201  13.784  13.398  1.00 91.01           H
ATOM   1642 2HG  LYS A 120       0.356  14.373  13.946  1.00 91.01           H
ATOM   1643  CD  LYS A 120      -1.120  15.922  13.670  1.00 91.01           C
ATOM   1644 1HD  LYS A 120      -0.384  16.722  13.590  1.00 91.01           H
ATOM   1645 2HD  LYS A 120      -1.926  16.160  12.976  1.00 91.01           H
ATOM   1646  CE  LYS A 120      -1.668  15.867  15.097  1.00 91.01           C
ATOM   1647 1HE  LYS A 120      -0.957  15.357  15.747  1.00 91.01           H
ATOM   1648 2HE  LYS A 120      -1.787  16.878  15.487  1.00 91.01           H
ATOM   1649  NZ  LYS A 120      -2.969  15.162  15.126  1.00 91.01           N
ATOM   1650 1HZ  LYS A 120      -3.453  15.381  15.989  1.00 91.01           H
ATOM   1651 2HZ  LYS A 120      -3.533  15.461  14.337  1.00 91.01           H
ATOM   1652 3HZ  LYS A 120      -2.813  14.162  15.070  1.00 91.01           H
ATOM   1653  HN  LYS A 120       2.276  14.045  12.650  1.00 91.01           H
ATOM   1654  N   VAL A 121       1.897  13.866   9.426  1.00 92.00           N
ATOM   1655  CA  VAL A 121       2.120  13.886   7.991  1.00 92.00           C
ATOM   1656  C   VAL A 121       2.498  12.481   7.518  1.00 92.00           C
ATOM   1657  O   VAL A 121       1.920  11.967   6.561  1.00 92.00           O
ATOM   1658  HA  VAL A 121       1.182  14.175   7.516  1.00 92.00           H
ATOM   1659  CB  VAL A 121       3.173  14.939   7.639  1.00 92.00           C
ATOM   1660  HB  VAL A 121       4.052  14.753   8.257  1.00 92.00           H
ATOM   1661  CG1 VAL A 121       3.596  14.823   6.174  1.00 92.00           C
ATOM   1662 1HG1 VAL A 121       4.018  13.834   5.994  1.00 92.00           H
ATOM   1663 2HG1 VAL A 121       2.728  14.970   5.532  1.00 92.00           H
ATOM   1664 3HG1 VAL A 121       4.345  15.583   5.951  1.00 92.00           H
ATOM   1665  CG2 VAL A 121       2.666  16.348   7.954  1.00 92.00           C
ATOM   1666 1HG2 VAL A 121       1.765  16.547   7.374  1.00 92.00           H
ATOM   1667 2HG2 VAL A 121       2.438  16.423   9.017  1.00 92.00           H
ATOM   1668 3HG2 VAL A 121       3.434  17.076   7.695  1.00 92.00           H
ATOM   1669  HN  VAL A 121       2.523  14.435   9.959  1.00 92.00           H
ATOM   1670  N   VAL A 122       3.467  11.899   8.210  1.00 90.42           N
ATOM   1671  CA  VAL A 122       4.073  10.660   7.753  1.00 90.42           C
ATOM   1672  C   VAL A 122       3.024   9.547   7.773  1.00 90.42           C
ATOM   1673  O   VAL A 122       2.927   8.762   6.831  1.00 90.42           O
ATOM   1674  HA  VAL A 122       4.401  10.814   6.724  1.00 90.42           H
ATOM   1675  CB  VAL A 122       5.305  10.336   8.600  1.00 90.42           C
ATOM   1676  HB  VAL A 122       5.009  10.367   9.648  1.00 90.42           H
ATOM   1677  CG1 VAL A 122       5.823   8.928   8.299  1.00 90.42           C
ATOM   1678 1HG1 VAL A 122       5.044   8.199   8.523  1.00 90.42           H
ATOM   1679 2HG1 VAL A 122       6.095   8.858   7.246  1.00 90.42           H
ATOM   1680 3HG1 VAL A 122       6.699   8.724   8.915  1.00 90.42           H
ATOM   1681  CG2 VAL A 122       6.404  11.381   8.391  1.00 90.42           C
ATOM   1682 1HG2 VAL A 122       6.696  11.396   7.341  1.00 90.42           H
ATOM   1683 2HG2 VAL A 122       6.030  12.363   8.678  1.00 90.42           H
ATOM   1684 3HG2 VAL A 122       7.268  11.126   9.005  1.00 90.42           H
ATOM   1685  HN  VAL A 122       3.837  12.260   9.066  1.00 90.42           H
ATOM   1686  N   ASN A 123       2.264   9.513   8.858  1.00 90.15           N
ATOM   1687  CA  ASN A 123       1.213   8.521   9.006  1.00 90.15           C
ATOM   1688  C   ASN A 123       0.161   8.732   7.916  1.00 90.15           C
ATOM   1689  O   ASN A 123      -0.317   7.772   7.315  1.00 90.15           O
ATOM   1690  HA  ASN A 123       1.715   7.557   8.919  1.00 90.15           H
ATOM   1691  CB  ASN A 123       0.520   8.650  10.364  1.00 90.15           C
ATOM   1692 1HB  ASN A 123       0.581   9.682  10.710  1.00 90.15           H
ATOM   1693 2HB  ASN A 123      -0.538   8.410  10.260  1.00 90.15           H
ATOM   1694  CG  ASN A 123       1.161   7.721  11.397  1.00 90.15           C
ATOM   1695  OD1 ASN A 123       1.873   6.785  11.072  1.00 90.15           O
ATOM   1696  ND2 ASN A 123       0.869   8.030  12.657  1.00 90.15           N
ATOM   1697 1HD2 ASN A 123       0.277   8.812  12.856  1.00 90.15           H
ATOM   1698 2HD2 ASN A 123       1.240   7.481  13.406  1.00 90.15           H
ATOM   1699  HN  ASN A 123       2.357  10.147   9.626  1.00 90.15           H
ATOM   1700  N   SER A 124      -0.169   9.996   7.694  1.00 91.15           N
ATOM   1701  CA  SER A 124      -1.203  10.342   6.734  1.00 91.15           C
ATOM   1702  C   SER A 124      -0.765   9.940   5.324  1.00 91.15           C
ATOM   1703  O   SER A 124      -1.538   9.343   4.577  1.00 91.15           O
ATOM   1704  HA  SER A 124      -2.082   9.773   7.038  1.00 91.15           H
ATOM   1705  CB  SER A 124      -1.523  11.838   6.784  1.00 91.15           C
ATOM   1706 1HB  SER A 124      -0.642  12.407   6.489  1.00 91.15           H
ATOM   1707 2HB  SER A 124      -2.306  12.066   6.060  1.00 91.15           H
ATOM   1708  OG  SER A 124      -1.942  12.251   8.082  1.00 91.15           O
ATOM   1709  HG  SER A 124      -1.263  12.867   8.481  1.00 91.15           H
ATOM   1710  HN  SER A 124       0.256  10.775   8.156  1.00 91.15           H
ATOM   1711  N   MET A 125       0.474  10.284   5.004  1.00 84.97           N
ATOM   1712  CA  MET A 125       1.014   9.994   3.686  1.00 84.97           C
ATOM   1713  C   MET A 125       1.012   8.489   3.412  1.00 84.97           C
ATOM   1714  O   MET A 125       0.595   8.050   2.342  1.00 84.97           O
ATOM   1715  HA  MET A 125       0.355  10.500   2.981  1.00 84.97           H
ATOM   1716  CB  MET A 125       2.445  10.528   3.592  1.00 84.97           C
ATOM   1717 1HB  MET A 125       3.002  10.245   4.485  1.00 84.97           H
ATOM   1718 2HB  MET A 125       2.952  10.072   2.742  1.00 84.97           H
ATOM   1719  CG  MET A 125       2.453  12.051   3.441  1.00 84.97           C
ATOM   1720 1HG  MET A 125       1.838  12.343   2.590  1.00 84.97           H
ATOM   1721 2HG  MET A 125       2.014  12.514   4.325  1.00 84.97           H
ATOM   1722  SD  MET A 125       4.125  12.633   3.214  1.00 84.97           S
ATOM   1723  CE  MET A 125       4.343  12.279   1.478  1.00 84.97           C
ATOM   1724 1HE  MET A 125       4.219  11.210   1.307  1.00 84.97           H
ATOM   1725 2HE  MET A 125       3.601  12.829   0.900  1.00 84.97           H
ATOM   1726 3HE  MET A 125       5.343  12.584   1.169  1.00 84.97           H
ATOM   1727  HN  MET A 125       1.103  10.752   5.625  1.00 84.97           H
ATOM   1728  N   TYR A 126       1.482   7.739   4.399  1.00 85.63           N
ATOM   1729  CA  TYR A 126       1.565   6.295   4.267  1.00 85.63           C
ATOM   1730  C   TYR A 126       0.209   5.701   3.877  1.00 85.63           C
ATOM   1731  O   TYR A 126       0.124   4.890   2.956  1.00 85.63           O
ATOM   1732  HA  TYR A 126       2.290   6.069   3.485  1.00 85.63           H
ATOM   1733  CB  TYR A 126       1.961   5.767   5.647  1.00 85.63           C
ATOM   1734 1HB  TYR A 126       3.008   6.008   5.830  1.00 85.63           H
ATOM   1735 2HB  TYR A 126       1.377   6.289   6.406  1.00 85.63           H
ATOM   1736  CG  TYR A 126       1.761   4.260   5.819  1.00 85.63           C
ATOM   1737  CD1 TYR A 126       0.672   3.784   6.520  1.00 85.63           C
ATOM   1738  HD1 TYR A 126      -0.046   4.481   6.951  1.00 85.63           H
ATOM   1739  CD2 TYR A 126       2.670   3.377   5.272  1.00 85.63           C
ATOM   1740  HD2 TYR A 126       3.530   3.753   4.718  1.00 85.63           H
ATOM   1741  CE1 TYR A 126       0.484   2.365   6.681  1.00 85.63           C
ATOM   1742  HE1 TYR A 126      -0.372   1.975   7.232  1.00 85.63           H
ATOM   1743  CE2 TYR A 126       2.482   1.959   5.433  1.00 85.63           C
ATOM   1744  HE2 TYR A 126       3.192   1.250   5.006  1.00 85.63           H
ATOM   1745  CZ  TYR A 126       1.398   1.523   6.129  1.00 85.63           C
ATOM   1746  OH  TYR A 126       1.220   0.183   6.281  1.00 85.63           O
ATOM   1747  HH  TYR A 126       1.700  -0.310   5.556  1.00 85.63           H
ATOM   1748  HN  TYR A 126       1.802   8.103   5.274  1.00 85.63           H
ATOM   1749  N   LYS A 127      -0.817   6.129   4.598  1.00 85.22           N
ATOM   1750  CA  LYS A 127      -2.135   5.534   4.449  1.00 85.22           C
ATOM   1751  C   LYS A 127      -2.750   5.993   3.126  1.00 85.22           C
ATOM   1752  O   LYS A 127      -3.396   5.209   2.433  1.00 85.22           O
ATOM   1753  HA  LYS A 127      -2.003   4.453   4.412  1.00 85.22           H
ATOM   1754  CB  LYS A 127      -3.003   5.843   5.671  1.00 85.22           C
ATOM   1755 1HB  LYS A 127      -2.425   5.686   6.582  1.00 85.22           H
ATOM   1756 2HB  LYS A 127      -3.296   6.893   5.657  1.00 85.22           H
ATOM   1757  CG  LYS A 127      -4.251   4.959   5.694  1.00 85.22           C
ATOM   1758 1HG  LYS A 127      -5.094   5.503   5.266  1.00 85.22           H
ATOM   1759 2HG  LYS A 127      -4.090   4.080   5.071  1.00 85.22           H
ATOM   1760  CD  LYS A 127      -4.590   4.526   7.122  1.00 85.22           C
ATOM   1761 1HD  LYS A 127      -3.841   3.818   7.478  1.00 85.22           H
ATOM   1762 2HD  LYS A 127      -4.554   5.389   7.786  1.00 85.22           H
ATOM   1763  CE  LYS A 127      -5.977   3.883   7.185  1.00 85.22           C
ATOM   1764 1HE  LYS A 127      -6.709   4.537   6.712  1.00 85.22           H
ATOM   1765 2HE  LYS A 127      -5.977   2.948   6.626  1.00 85.22           H
ATOM   1766  NZ  LYS A 127      -6.366   3.628   8.590  1.00 85.22           N
ATOM   1767 1HZ  LYS A 127      -7.231   3.099   8.611  1.00 85.22           H
ATOM   1768 2HZ  LYS A 127      -5.635   3.100   9.053  1.00 85.22           H
ATOM   1769 3HZ  LYS A 127      -6.500   4.512   9.069  1.00 85.22           H
ATOM   1770  HN  LYS A 127      -0.759   6.865   5.272  1.00 85.22           H
ATOM   1771  N   MET A 128      -2.528   7.262   2.815  1.00 85.73           N
ATOM   1772  CA  MET A 128      -3.028   7.827   1.573  1.00 85.73           C
ATOM   1773  C   MET A 128      -2.478   7.065   0.365  1.00 85.73           C
ATOM   1774  O   MET A 128      -3.213   6.781  -0.580  1.00 85.73           O
ATOM   1775  HA  MET A 128      -4.111   7.720   1.617  1.00 85.73           H
ATOM   1776  CB  MET A 128      -2.617   9.298   1.479  1.00 85.73           C
ATOM   1777 1HB  MET A 128      -2.916   9.821   2.387  1.00 85.73           H
ATOM   1778 2HB  MET A 128      -1.532   9.372   1.411  1.00 85.73           H
ATOM   1779  CG  MET A 128      -3.257   9.969   0.263  1.00 85.73           C
ATOM   1780 1HG  MET A 128      -2.934   9.470  -0.651  1.00 85.73           H
ATOM   1781 2HG  MET A 128      -4.342   9.872   0.312  1.00 85.73           H
ATOM   1782  SD  MET A 128      -2.802  11.694   0.208  1.00 85.73           S
ATOM   1783  CE  MET A 128      -3.699  12.205  -1.249  1.00 85.73           C
ATOM   1784 1HE  MET A 128      -3.356  11.629  -2.108  1.00 85.73           H
ATOM   1785 2HE  MET A 128      -4.765  12.033  -1.098  1.00 85.73           H
ATOM   1786 3HE  MET A 128      -3.525  13.266  -1.429  1.00 85.73           H
ATOM   1787  HN  MET A 128      -2.019   7.899   3.394  1.00 85.73           H
ATOM   1788  N   ASN A 129      -1.192   6.757   0.435  1.00 80.57           N
ATOM   1789  CA  ASN A 129      -0.520   6.092  -0.669  1.00 80.57           C
ATOM   1790  C   ASN A 129      -0.965   4.629  -0.723  1.00 80.57           C
ATOM   1791  O   ASN A 129      -1.090   4.055  -1.804  1.00 80.57           O
ATOM   1792  HA  ASN A 129      -0.811   6.650  -1.559  1.00 80.57           H
ATOM   1793  CB  ASN A 129       0.998   6.118  -0.486  1.00 80.57           C
ATOM   1794 1HB  ASN A 129       1.255   5.749   0.507  1.00 80.57           H
ATOM   1795 2HB  ASN A 129       1.467   5.447  -1.206  1.00 80.57           H
ATOM   1796  CG  ASN A 129       1.549   7.534  -0.667  1.00 80.57           C
ATOM   1797  OD1 ASN A 129       1.122   8.288  -1.526  1.00 80.57           O
ATOM   1798  ND2 ASN A 129       2.517   7.852   0.188  1.00 80.57           N
ATOM   1799 1HD2 ASN A 129       2.820   7.186   0.869  1.00 80.57           H
ATOM   1800 2HD2 ASN A 129       2.941   8.757   0.149  1.00 80.57           H
ATOM   1801  HN  ASN A 129      -0.612   6.954   1.225  1.00 80.57           H
ATOM   1802  N   PHE A 130      -1.191   4.068   0.455  1.00 85.39           N
ATOM   1803  CA  PHE A 130      -1.656   2.695   0.554  1.00 85.39           C
ATOM   1804  C   PHE A 130      -2.923   2.484  -0.278  1.00 85.39           C
ATOM   1805  O   PHE A 130      -2.985   1.570  -1.099  1.00 85.39           O
ATOM   1806  HA  PHE A 130      -0.861   2.056   0.171  1.00 85.39           H
ATOM   1807  CB  PHE A 130      -1.980   2.437   2.027  1.00 85.39           C
ATOM   1808 1HB  PHE A 130      -1.064   2.531   2.611  1.00 85.39           H
ATOM   1809 2HB  PHE A 130      -2.663   3.210   2.379  1.00 85.39           H
ATOM   1810  CG  PHE A 130      -2.601   1.066   2.297  1.00 85.39           C
ATOM   1811  CD1 PHE A 130      -3.947   0.949   2.459  1.00 85.39           C
ATOM   1812  HD1 PHE A 130      -4.582   1.832   2.396  1.00 85.39           H
ATOM   1813  CD2 PHE A 130      -1.809  -0.037   2.375  1.00 85.39           C
ATOM   1814  HD2 PHE A 130      -0.730   0.057   2.245  1.00 85.39           H
ATOM   1815  CE1 PHE A 130      -4.523  -0.325   2.709  1.00 85.39           C
ATOM   1816  HE1 PHE A 130      -5.602  -0.418   2.839  1.00 85.39           H
ATOM   1817  CE2 PHE A 130      -2.386  -1.310   2.625  1.00 85.39           C
ATOM   1818  HE2 PHE A 130      -1.750  -2.193   2.687  1.00 85.39           H
ATOM   1819  CZ  PHE A 130      -3.731  -1.427   2.787  1.00 85.39           C
ATOM   1820  HZ  PHE A 130      -4.173  -2.404   2.979  1.00 85.39           H
ATOM   1821  HN  PHE A 130      -1.063   4.535   1.331  1.00 85.39           H
ATOM   1822  N   TYR A 131      -3.901   3.345  -0.038  1.00 91.34           N
ATOM   1823  CA  TYR A 131      -5.178   3.236  -0.722  1.00 91.34           C
ATOM   1824  C   TYR A 131      -5.036   3.581  -2.206  1.00 91.34           C
ATOM   1825  O   TYR A 131      -5.584   2.890  -3.063  1.00 91.34           O
ATOM   1826  HA  TYR A 131      -5.524   2.207  -0.627  1.00 91.34           H
ATOM   1827  CB  TYR A 131      -6.101   4.261  -0.058  1.00 91.34           C
ATOM   1828 1HB  TYR A 131      -5.552   5.192   0.082  1.00 91.34           H
ATOM   1829 2HB  TYR A 131      -6.930   4.478  -0.731  1.00 91.34           H
ATOM   1830  CG  TYR A 131      -6.662   3.810   1.292  1.00 91.34           C
ATOM   1831  CD1 TYR A 131      -7.367   2.627   1.385  1.00 91.34           C
ATOM   1832  HD1 TYR A 131      -7.523   2.014   0.498  1.00 91.34           H
ATOM   1833  CD2 TYR A 131      -6.465   4.586   2.416  1.00 91.34           C
ATOM   1834  HD2 TYR A 131      -5.909   5.521   2.342  1.00 91.34           H
ATOM   1835  CE1 TYR A 131      -7.896   2.202   2.656  1.00 91.34           C
ATOM   1836  HE1 TYR A 131      -8.454   1.270   2.744  1.00 91.34           H
ATOM   1837  CE2 TYR A 131      -6.994   4.162   3.686  1.00 91.34           C
ATOM   1838  HE2 TYR A 131      -6.845   4.765   4.581  1.00 91.34           H
ATOM   1839  CZ  TYR A 131      -7.683   2.991   3.743  1.00 91.34           C
ATOM   1840  OH  TYR A 131      -8.182   2.590   4.943  1.00 91.34           O
ATOM   1841  HH  TYR A 131      -8.336   3.383   5.532  1.00 91.34           H
ATOM   1842  HN  TYR A 131      -3.832   4.104   0.610  1.00 91.34           H
ATOM   1843  N   SER A 132      -4.298   4.651  -2.464  1.00 90.45           N
ATOM   1844  CA  SER A 132      -4.184   5.173  -3.815  1.00 90.45           C
ATOM   1845  C   SER A 132      -3.540   4.127  -4.727  1.00 90.45           C
ATOM   1846  O   SER A 132      -3.981   3.929  -5.858  1.00 90.45           O
ATOM   1847  HA  SER A 132      -5.206   5.380  -4.132  1.00 90.45           H
ATOM   1848  CB  SER A 132      -3.372   6.470  -3.837  1.00 90.45           C
ATOM   1849 1HB  SER A 132      -3.292   6.829  -4.863  1.00 90.45           H
ATOM   1850 2HB  SER A 132      -3.898   7.238  -3.271  1.00 90.45           H
ATOM   1851  OG  SER A 132      -2.066   6.291  -3.294  1.00 90.45           O
ATOM   1852  HG  SER A 132      -1.541   7.138  -3.381  1.00 90.45           H
ATOM   1853  HN  SER A 132      -3.786   5.157  -1.770  1.00 90.45           H
ATOM   1854  N   CYS A 133      -2.506   3.486  -4.201  1.00 87.01           N
ATOM   1855  CA  CYS A 133      -1.774   2.492  -4.967  1.00 87.01           C
ATOM   1856  C   CYS A 133      -2.744   1.372  -5.351  1.00 87.01           C
ATOM   1857  O   CYS A 133      -2.837   1.000  -6.520  1.00 87.01           O
ATOM   1858  HA  CYS A 133      -1.395   2.997  -5.855  1.00 87.01           H
ATOM   1859  CB  CYS A 133      -0.566   1.959  -4.194  1.00 87.01           C
ATOM   1860 1HB  CYS A 133      -0.866   1.674  -3.186  1.00 87.01           H
ATOM   1861 2HB  CYS A 133      -0.181   1.062  -4.678  1.00 87.01           H
ATOM   1862  SG  CYS A 133       0.741   3.238  -4.119  1.00 87.01           S
ATOM   1863  HG  CYS A 133       0.231   3.898  -3.083  1.00 87.01           H
ATOM   1864  HN  CYS A 133      -2.168   3.637  -3.272  1.00 87.01           H
ATOM   1865  N   VAL A 134      -3.442   0.866  -4.345  1.00 86.26           N
ATOM   1866  CA  VAL A 134      -4.270  -0.314  -4.527  1.00 86.26           C
ATOM   1867  C   VAL A 134      -5.414   0.014  -5.488  1.00 86.26           C
ATOM   1868  O   VAL A 134      -5.762  -0.798  -6.344  1.00 86.26           O
ATOM   1869  HA  VAL A 134      -3.646  -1.087  -4.975  1.00 86.26           H
ATOM   1870  CB  VAL A 134      -4.757  -0.826  -3.170  1.00 86.26           C
ATOM   1871  HB  VAL A 134      -5.292  -0.014  -2.678  1.00 86.26           H
ATOM   1872  CG1 VAL A 134      -5.730  -1.994  -3.342  1.00 86.26           C
ATOM   1873 1HG1 VAL A 134      -6.593  -1.666  -3.922  1.00 86.26           H
ATOM   1874 2HG1 VAL A 134      -5.230  -2.810  -3.864  1.00 86.26           H
ATOM   1875 3HG1 VAL A 134      -6.061  -2.338  -2.362  1.00 86.26           H
ATOM   1876  CG2 VAL A 134      -3.579  -1.221  -2.277  1.00 86.26           C
ATOM   1877 1HG2 VAL A 134      -3.004  -2.010  -2.762  1.00 86.26           H
ATOM   1878 2HG2 VAL A 134      -2.939  -0.353  -2.114  1.00 86.26           H
ATOM   1879 3HG2 VAL A 134      -3.953  -1.581  -1.319  1.00 86.26           H
ATOM   1880  HN  VAL A 134      -3.448   1.248  -3.420  1.00 86.26           H
ATOM   1881  N   LEU A 135      -5.967   1.205  -5.314  1.00 91.28           N
ATOM   1882  CA  LEU A 135      -7.087   1.637  -6.133  1.00 91.28           C
ATOM   1883  C   LEU A 135      -6.618   1.818  -7.577  1.00 91.28           C
ATOM   1884  O   LEU A 135      -7.363   1.541  -8.516  1.00 91.28           O
ATOM   1885  HA  LEU A 135      -7.834   0.843  -6.109  1.00 91.28           H
ATOM   1886  CB  LEU A 135      -7.737   2.887  -5.535  1.00 91.28           C
ATOM   1887 1HB  LEU A 135      -6.958   3.628  -5.359  1.00 91.28           H
ATOM   1888 2HB  LEU A 135      -8.416   3.308  -6.277  1.00 91.28           H
ATOM   1889  CG  LEU A 135      -8.513   2.682  -4.233  1.00 91.28           C
ATOM   1890  HG  LEU A 135      -7.847   2.210  -3.510  1.00 91.28           H
ATOM   1891  CD1 LEU A 135      -8.948   4.023  -3.638  1.00 91.28           C
ATOM   1892 1HD1 LEU A 135      -8.068   4.631  -3.429  1.00 91.28           H
ATOM   1893 2HD1 LEU A 135      -9.590   4.544  -4.348  1.00 91.28           H
ATOM   1894 3HD1 LEU A 135      -9.498   3.848  -2.712  1.00 91.28           H
ATOM   1895  CD2 LEU A 135      -9.697   1.736  -4.442  1.00 91.28           C
ATOM   1896 1HD2 LEU A 135     -10.371   2.157  -5.188  1.00 91.28           H
ATOM   1897 2HD2 LEU A 135      -9.332   0.769  -4.787  1.00 91.28           H
ATOM   1898 3HD2 LEU A 135     -10.230   1.608  -3.500  1.00 91.28           H
ATOM   1899  HN  LEU A 135      -5.663   1.869  -4.630  1.00 91.28           H
ATOM   1900  N   LEU A 136      -5.384   2.283  -7.711  1.00 89.72           N
ATOM   1901  CA  LEU A 136      -4.807   2.507  -9.025  1.00 89.72           C
ATOM   1902  C   LEU A 136      -4.614   1.162  -9.729  1.00 89.72           C
ATOM   1903  O   LEU A 136      -4.936   1.022 -10.907  1.00 89.72           O
ATOM   1904  HA  LEU A 136      -5.521   3.098  -9.599  1.00 89.72           H
ATOM   1905  CB  LEU A 136      -3.524   3.333  -8.913  1.00 89.72           C
ATOM   1906 1HB  LEU A 136      -2.931   2.937  -8.089  1.00 89.72           H
ATOM   1907 2HB  LEU A 136      -2.941   3.187  -9.823  1.00 89.72           H
ATOM   1908  CG  LEU A 136      -3.710   4.836  -8.695  1.00 89.72           C
ATOM   1909  HG  LEU A 136      -4.425   4.977  -7.885  1.00 89.72           H
ATOM   1910  CD1 LEU A 136      -2.399   5.494  -8.261  1.00 89.72           C
ATOM   1911 1HD1 LEU A 136      -2.058   5.044  -7.328  1.00 89.72           H
ATOM   1912 2HD1 LEU A 136      -1.644   5.343  -9.033  1.00 89.72           H
ATOM   1913 3HD1 LEU A 136      -2.559   6.561  -8.113  1.00 89.72           H
ATOM   1914  CD2 LEU A 136      -4.301   5.501  -9.940  1.00 89.72           C
ATOM   1915 1HD2 LEU A 136      -3.630   5.352 -10.785  1.00 89.72           H
ATOM   1916 2HD2 LEU A 136      -5.271   5.058 -10.163  1.00 89.72           H
ATOM   1917 3HD2 LEU A 136      -4.423   6.569  -9.757  1.00 89.72           H
ATOM   1918  HN  LEU A 136      -4.784   2.505  -6.942  1.00 89.72           H
ATOM   1919  N   ILE A 137      -4.088   0.207  -8.976  1.00 83.64           N
ATOM   1920  CA  ILE A 137      -3.835  -1.118  -9.516  1.00 83.64           C
ATOM   1921  C   ILE A 137      -5.153  -1.728  -9.996  1.00 83.64           C
ATOM   1922  O   ILE A 137      -5.202  -2.359 -11.051  1.00 83.64           O
ATOM   1923  HA  ILE A 137      -3.176  -0.999 -10.377  1.00 83.64           H
ATOM   1924  CB  ILE A 137      -3.094  -1.981  -8.494  1.00 83.64           C
ATOM   1925  HB  ILE A 137      -3.591  -1.871  -7.530  1.00 83.64           H
ATOM   1926  CG1 ILE A 137      -1.651  -1.503  -8.315  1.00 83.64           C
ATOM   1927 1HG1 ILE A 137      -1.070  -1.748  -9.204  1.00 83.64           H
ATOM   1928 2HG1 ILE A 137      -1.634  -0.417  -8.213  1.00 83.64           H
ATOM   1929  CG2 ILE A 137      -3.164  -3.462  -8.872  1.00 83.64           C
ATOM   1930 1HG2 ILE A 137      -4.206  -3.779  -8.907  1.00 83.64           H
ATOM   1931 2HG2 ILE A 137      -2.706  -3.608  -9.851  1.00 83.64           H
ATOM   1932 3HG2 ILE A 137      -2.629  -4.053  -8.129  1.00 83.64           H
ATOM   1933  CD1 ILE A 137      -1.008  -2.146  -7.085  1.00 83.64           C
ATOM   1934 1HD1 ILE A 137      -1.578  -1.878  -6.195  1.00 83.64           H
ATOM   1935 2HD1 ILE A 137      -1.005  -3.230  -7.202  1.00 83.64           H
ATOM   1936 3HD1 ILE A 137       0.016  -1.789  -6.982  1.00 83.64           H
ATOM   1937  HN  ILE A 137      -3.837   0.327  -8.015  1.00 83.64           H
ATOM   1938  N   MET A 138      -6.190  -1.520  -9.198  1.00 87.32           N
ATOM   1939  CA  MET A 138      -7.515  -2.000  -9.551  1.00 87.32           C
ATOM   1940  C   MET A 138      -7.990  -1.382 -10.868  1.00 87.32           C
ATOM   1941  O   MET A 138      -8.517  -2.080 -11.731  1.00 87.32           O
ATOM   1942  HA  MET A 138      -7.415  -3.080  -9.665  1.00 87.32           H
ATOM   1943  CB  MET A 138      -8.501  -1.647  -8.436  1.00 87.32           C
ATOM   1944 1HB  MET A 138      -8.145  -2.053  -7.489  1.00 87.32           H
ATOM   1945 2HB  MET A 138      -8.551  -0.564  -8.320  1.00 87.32           H
ATOM   1946  CG  MET A 138      -9.895  -2.198  -8.742  1.00 87.32           C
ATOM   1947 1HG  MET A 138     -10.231  -1.840  -9.715  1.00 87.32           H
ATOM   1948 2HG  MET A 138      -9.862  -3.286  -8.796  1.00 87.32           H
ATOM   1949  SD  MET A 138     -11.045  -1.687  -7.475  1.00 87.32           S
ATOM   1950  CE  MET A 138     -11.161   0.055  -7.847  1.00 87.32           C
ATOM   1951 1HE  MET A 138     -10.175   0.512  -7.760  1.00 87.32           H
ATOM   1952 2HE  MET A 138     -11.534   0.186  -8.862  1.00 87.32           H
ATOM   1953 3HE  MET A 138     -11.845   0.532  -7.144  1.00 87.32           H
ATOM   1954  HN  MET A 138      -6.136  -1.034  -8.326  1.00 87.32           H
ATOM   1955  N   CYS A 139      -7.785  -0.077 -10.979  1.00 89.70           N
ATOM   1956  CA  CYS A 139      -8.247   0.656 -12.145  1.00 89.70           C
ATOM   1957  C   CYS A 139      -7.466   0.161 -13.364  1.00 89.70           C
ATOM   1958  O   CYS A 139      -8.014   0.067 -14.461  1.00 89.70           O
ATOM   1959  HA  CYS A 139      -9.310   0.437 -12.252  1.00 89.70           H
ATOM   1960  CB  CYS A 139      -8.109   2.168 -11.954  1.00 89.70           C
ATOM   1961 1HB  CYS A 139      -7.116   2.405 -11.573  1.00 89.70           H
ATOM   1962 2HB  CYS A 139      -8.212   2.675 -12.914  1.00 89.70           H
ATOM   1963  SG  CYS A 139      -9.386   2.770 -10.790  1.00 89.70           S
ATOM   1964  HG  CYS A 139      -8.784   2.334  -9.687  1.00 89.70           H
ATOM   1965  HN  CYS A 139      -7.315   0.476 -10.291  1.00 89.70           H
ATOM   1966  N   ILE A 140      -6.197  -0.142 -13.131  1.00 82.45           N
ATOM   1967  CA  ILE A 140      -5.347  -0.667 -14.186  1.00 82.45           C
ATOM   1968  C   ILE A 140      -5.949  -1.968 -14.721  1.00 82.45           C
ATOM   1969  O   ILE A 140      -6.003  -2.179 -15.931  1.00 82.45           O
ATOM   1970  HA  ILE A 140      -5.337   0.067 -14.992  1.00 82.45           H
ATOM   1971  CB  ILE A 140      -3.907  -0.814 -13.690  1.00 82.45           C
ATOM   1972  HB  ILE A 140      -3.931  -1.281 -12.705  1.00 82.45           H
ATOM   1973  CG1 ILE A 140      -3.241   0.554 -13.524  1.00 82.45           C
ATOM   1974 1HG1 ILE A 140      -3.016   0.974 -14.504  1.00 82.45           H
ATOM   1975 2HG1 ILE A 140      -3.932   1.241 -13.034  1.00 82.45           H
ATOM   1976  CG2 ILE A 140      -3.102  -1.735 -14.608  1.00 82.45           C
ATOM   1977 1HG2 ILE A 140      -3.566  -2.721 -14.631  1.00 82.45           H
ATOM   1978 2HG2 ILE A 140      -3.084  -1.319 -15.615  1.00 82.45           H
ATOM   1979 3HG2 ILE A 140      -2.082  -1.822 -14.233  1.00 82.45           H
ATOM   1980  CD1 ILE A 140      -1.955   0.442 -12.703  1.00 82.45           C
ATOM   1981 1HD1 ILE A 140      -2.188   0.045 -11.715  1.00 82.45           H
ATOM   1982 2HD1 ILE A 140      -1.259  -0.226 -13.208  1.00 82.45           H
ATOM   1983 3HD1 ILE A 140      -1.503   1.429 -12.601  1.00 82.45           H
ATOM   1984  HN  ILE A 140      -5.751  -0.036 -12.242  1.00 82.45           H
ATOM   1985  N   SER A 141      -6.386  -2.806 -13.793  1.00 84.11           N
ATOM   1986  CA  SER A 141      -6.919  -4.109 -14.152  1.00 84.11           C
ATOM   1987  C   SER A 141      -8.185  -3.942 -14.994  1.00 84.11           C
ATOM   1988  O   SER A 141      -8.384  -4.662 -15.971  1.00 84.11           O
ATOM   1989  HA  SER A 141      -6.133  -4.591 -14.734  1.00 84.11           H
ATOM   1990  CB  SER A 141      -7.216  -4.945 -12.906  1.00 84.11           C
ATOM   1991 1HB  SER A 141      -7.980  -4.447 -12.309  1.00 84.11           H
ATOM   1992 2HB  SER A 141      -7.625  -5.910 -13.206  1.00 84.11           H
ATOM   1993  OG  SER A 141      -6.052  -5.150 -12.110  1.00 84.11           O
ATOM   1994  HG  SER A 141      -5.927  -4.382 -11.483  1.00 84.11           H
ATOM   1995  HN  SER A 141      -6.380  -2.607 -12.813  1.00 84.11           H
ATOM   1996  N   VAL A 142      -9.009  -2.988 -14.584  1.00 86.87           N
ATOM   1997  CA  VAL A 142     -10.244  -2.709 -15.297  1.00 86.87           C
ATOM   1998  C   VAL A 142      -9.914  -2.215 -16.707  1.00 86.87           C
ATOM   1999  O   VAL A 142     -10.556  -2.617 -17.675  1.00 86.87           O
ATOM   2000  HA  VAL A 142     -10.798  -3.644 -15.373  1.00 86.87           H
ATOM   2001  CB  VAL A 142     -11.094  -1.717 -14.500  1.00 86.87           C
ATOM   2002  HB  VAL A 142     -10.499  -0.819 -14.338  1.00 86.87           H
ATOM   2003  CG1 VAL A 142     -12.347  -1.317 -15.283  1.00 86.87           C
ATOM   2004 1HG1 VAL A 142     -12.053  -0.849 -16.223  1.00 86.87           H
ATOM   2005 2HG1 VAL A 142     -12.945  -2.204 -15.489  1.00 86.87           H
ATOM   2006 3HG1 VAL A 142     -12.933  -0.612 -14.694  1.00 86.87           H
ATOM   2007  CG2 VAL A 142     -11.464  -2.289 -13.130  1.00 86.87           C
ATOM   2008 1HG2 VAL A 142     -12.032  -3.210 -13.262  1.00 86.87           H
ATOM   2009 2HG2 VAL A 142     -10.555  -2.501 -12.567  1.00 86.87           H
ATOM   2010 3HG2 VAL A 142     -12.068  -1.565 -12.585  1.00 86.87           H
ATOM   2011  HN  VAL A 142      -8.843  -2.413 -13.783  1.00 86.87           H
ATOM   2012  N   ASP A 143      -8.912  -1.350 -16.777  1.00 81.48           N
ATOM   2013  CA  ASP A 143      -8.523  -0.758 -18.046  1.00 81.48           C
ATOM   2014  C   ASP A 143      -8.061  -1.862 -18.999  1.00 81.48           C
ATOM   2015  O   ASP A 143      -8.413  -1.857 -20.178  1.00 81.48           O
ATOM   2016  HA  ASP A 143      -9.413  -0.242 -18.406  1.00 81.48           H
ATOM   2017  CB  ASP A 143      -7.364   0.224 -17.863  1.00 81.48           C
ATOM   2018 1HB  ASP A 143      -7.664   1.025 -17.187  1.00 81.48           H
ATOM   2019 2HB  ASP A 143      -6.521  -0.287 -17.397  1.00 81.48           H
ATOM   2020  CG  ASP A 143      -6.931   0.817 -19.205  1.00 81.48           C
ATOM   2021  OD1 ASP A 143      -7.791   1.457 -19.846  1.00 81.48           O
ATOM   2022  OD2 ASP A 143      -5.749   0.616 -19.559  1.00 81.48           O
ATOM   2023  HN  ASP A 143      -8.373  -1.055 -15.989  1.00 81.48           H
ATOM   2024  N   ARG A 144      -7.281  -2.783 -18.453  1.00 70.94           N
ATOM   2025  CA  ARG A 144      -6.762  -3.887 -19.242  1.00 70.94           C
ATOM   2026  C   ARG A 144      -7.911  -4.734 -19.791  1.00 70.94           C
ATOM   2027  O   ARG A 144      -7.888  -5.141 -20.952  1.00 70.94           O
ATOM   2028  HA  ARG A 144      -6.202  -3.415 -20.049  1.00 70.94           H
ATOM   2029  CB  ARG A 144      -5.838  -4.775 -18.405  1.00 70.94           C
ATOM   2030 1HB  ARG A 144      -6.329  -5.035 -17.467  1.00 70.94           H
ATOM   2031 2HB  ARG A 144      -5.648  -5.709 -18.934  1.00 70.94           H
ATOM   2032  CG  ARG A 144      -4.513  -4.068 -18.114  1.00 70.94           C
ATOM   2033 1HG  ARG A 144      -4.704  -3.125 -17.602  1.00 70.94           H
ATOM   2034 2HG  ARG A 144      -3.911  -4.679 -17.442  1.00 70.94           H
ATOM   2035  CD  ARG A 144      -3.737  -3.805 -19.406  1.00 70.94           C
ATOM   2036 1HD  ARG A 144      -3.578  -4.741 -19.942  1.00 70.94           H
ATOM   2037 2HD  ARG A 144      -4.317  -3.157 -20.063  1.00 70.94           H
ATOM   2038  NE  ARG A 144      -2.435  -3.175 -19.095  1.00 70.94           N
ATOM   2039  HE  ARG A 144      -2.205  -3.023 -18.134  1.00 70.94           H
ATOM   2040  CZ  ARG A 144      -1.544  -2.794 -20.021  1.00 70.94           C
ATOM   2041  NH1 ARG A 144      -1.799  -2.972 -21.324  1.00 70.94           N
ATOM   2042 1HH1 ARG A 144      -2.660  -3.393 -21.612  1.00 70.94           H
ATOM   2043 2HH1 ARG A 144      -1.129  -2.685 -22.009  1.00 70.94           H
ATOM   2044  NH2 ARG A 144      -0.394  -2.231 -19.624  1.00 70.94           N
ATOM   2045 1HH2 ARG A 144       0.281  -1.941 -20.302  1.00 70.94           H
ATOM   2046 2HH2 ARG A 144      -0.212  -2.101 -18.649  1.00 70.94           H
ATOM   2047  HN  ARG A 144      -7.004  -2.783 -17.492  1.00 70.94           H
ATOM   2048  N   TYR A 145      -8.890  -4.974 -18.932  1.00 82.64           N
ATOM   2049  CA  TYR A 145     -10.075  -5.714 -19.334  1.00 82.64           C
ATOM   2050  C   TYR A 145     -10.745  -5.059 -20.543  1.00 82.64           C
ATOM   2051  O   TYR A 145     -11.015  -5.724 -21.543  1.00 82.64           O
ATOM   2052  HA  TYR A 145      -9.766  -6.724 -19.602  1.00 82.64           H
ATOM   2053  CB  TYR A 145     -11.032  -5.657 -18.142  1.00 82.64           C
ATOM   2054 1HB  TYR A 145     -10.676  -6.340 -17.370  1.00 82.64           H
ATOM   2055 2HB  TYR A 145     -11.008  -4.654 -17.717  1.00 82.64           H
ATOM   2056  CG  TYR A 145     -12.479  -6.013 -18.489  1.00 82.64           C
ATOM   2057  CD1 TYR A 145     -13.444  -5.026 -18.522  1.00 82.64           C
ATOM   2058  HD1 TYR A 145     -13.174  -3.994 -18.301  1.00 82.64           H
ATOM   2059  CD2 TYR A 145     -12.820  -7.321 -18.769  1.00 82.64           C
ATOM   2060  HD2 TYR A 145     -12.059  -8.100 -18.743  1.00 82.64           H
ATOM   2061  CE1 TYR A 145     -14.806  -5.361 -18.849  1.00 82.64           C
ATOM   2062  HE1 TYR A 145     -15.577  -4.592 -18.879  1.00 82.64           H
ATOM   2063  CE2 TYR A 145     -14.182  -7.656 -19.096  1.00 82.64           C
ATOM   2064  HE2 TYR A 145     -14.465  -8.684 -19.319  1.00 82.64           H
ATOM   2065  CZ  TYR A 145     -15.108  -6.659 -19.119  1.00 82.64           C
ATOM   2066  OH  TYR A 145     -16.394  -6.975 -19.428  1.00 82.64           O
ATOM   2067  HH  TYR A 145     -16.470  -7.955 -19.612  1.00 82.64           H
ATOM   2068  HN  TYR A 145      -8.884  -4.674 -17.978  1.00 82.64           H
ATOM   2069  N   ILE A 146     -10.995  -3.765 -20.413  1.00 80.20           N
ATOM   2070  CA  ILE A 146     -11.712  -3.033 -21.443  1.00 80.20           C
ATOM   2071  C   ILE A 146     -10.910  -3.077 -22.745  1.00 80.20           C
ATOM   2072  O   ILE A 146     -11.479  -3.237 -23.824  1.00 80.20           O
ATOM   2073  HA  ILE A 146     -12.662  -3.543 -21.605  1.00 80.20           H
ATOM   2074  CB  ILE A 146     -12.036  -1.616 -20.967  1.00 80.20           C
ATOM   2075  HB  ILE A 146     -11.111  -1.151 -20.625  1.00 80.20           H
ATOM   2076  CG1 ILE A 146     -12.996  -1.643 -19.776  1.00 80.20           C
ATOM   2077 1HG1 ILE A 146     -13.992  -1.929 -20.114  1.00 80.20           H
ATOM   2078 2HG1 ILE A 146     -12.673  -2.399 -19.061  1.00 80.20           H
ATOM   2079  CG2 ILE A 146     -12.572  -0.760 -22.117  1.00 80.20           C
ATOM   2080 1HG2 ILE A 146     -11.823  -0.701 -22.906  1.00 80.20           H
ATOM   2081 2HG2 ILE A 146     -13.482  -1.212 -22.512  1.00 80.20           H
ATOM   2082 3HG2 ILE A 146     -12.794   0.242 -21.751  1.00 80.20           H
ATOM   2083  CD1 ILE A 146     -13.057  -0.277 -19.090  1.00 80.20           C
ATOM   2084 1HD1 ILE A 146     -12.064  -0.005 -18.732  1.00 80.20           H
ATOM   2085 2HD1 ILE A 146     -13.404   0.472 -19.802  1.00 80.20           H
ATOM   2086 3HD1 ILE A 146     -13.747  -0.324 -18.247  1.00 80.20           H
ATOM   2087  HN  ILE A 146     -10.718  -3.219 -19.622  1.00 80.20           H
ATOM   2088  N   ALA A 147      -9.601  -2.932 -22.601  1.00 78.52           N
ATOM   2089  CA  ALA A 147      -8.728  -2.826 -23.758  1.00 78.52           C
ATOM   2090  C   ALA A 147      -8.761  -4.143 -24.538  1.00 78.52           C
ATOM   2091  O   ALA A 147      -8.599  -4.150 -25.757  1.00 78.52           O
ATOM   2092  HA  ALA A 147      -9.113  -2.028 -24.393  1.00 78.52           H
ATOM   2093  CB  ALA A 147      -7.316  -2.455 -23.301  1.00 78.52           C
ATOM   2094 1HB  ALA A 147      -7.344  -1.498 -22.778  1.00 78.52           H
ATOM   2095 2HB  ALA A 147      -6.937  -3.225 -22.629  1.00 78.52           H
ATOM   2096 3HB  ALA A 147      -6.662  -2.376 -24.169  1.00 78.52           H
ATOM   2097  HN  ALA A 147      -9.137  -2.886 -21.717  1.00 78.52           H
ATOM   2098  N   ILE A 148      -8.971  -5.224 -23.802  1.00 74.49           N
ATOM   2099  CA  ILE A 148      -8.873  -6.553 -24.381  1.00 74.49           C
ATOM   2100  C   ILE A 148     -10.258  -7.004 -24.849  1.00 74.49           C
ATOM   2101  O   ILE A 148     -10.409  -7.501 -25.964  1.00 74.49           O
ATOM   2102  HA  ILE A 148      -8.220  -6.484 -25.251  1.00 74.49           H
ATOM   2103  CB  ILE A 148      -8.212  -7.520 -23.395  1.00 74.49           C
ATOM   2104  HB  ILE A 148      -8.708  -7.415 -22.430  1.00 74.49           H
ATOM   2105  CG1 ILE A 148      -6.738  -7.167 -23.187  1.00 74.49           C
ATOM   2106 1HG1 ILE A 148      -6.183  -7.352 -24.107  1.00 74.49           H
ATOM   2107 2HG1 ILE A 148      -6.642  -6.105 -22.965  1.00 74.49           H
ATOM   2108  CG2 ILE A 148      -8.397  -8.971 -23.843  1.00 74.49           C
ATOM   2109 1HG2 ILE A 148      -9.461  -9.201 -23.898  1.00 74.49           H
ATOM   2110 2HG2 ILE A 148      -7.944  -9.109 -24.824  1.00 74.49           H
ATOM   2111 3HG2 ILE A 148      -7.918  -9.636 -23.124  1.00 74.49           H
ATOM   2112  CD1 ILE A 148      -6.134  -7.989 -22.047  1.00 74.49           C
ATOM   2113 1HD1 ILE A 148      -6.676  -7.783 -21.124  1.00 74.49           H
ATOM   2114 2HD1 ILE A 148      -6.210  -9.050 -22.283  1.00 74.49           H
ATOM   2115 3HD1 ILE A 148      -5.085  -7.719 -21.920  1.00 74.49           H
ATOM   2116  HN  ILE A 148      -9.203  -5.203 -22.830  1.00 74.49           H
ATOM   2117  N   ALA A 149     -11.234  -6.815 -23.973  1.00 74.82           N
ATOM   2118  CA  ALA A 149     -12.565  -7.349 -24.209  1.00 74.82           C
ATOM   2119  C   ALA A 149     -13.292  -6.466 -25.225  1.00 74.82           C
ATOM   2120  O   ALA A 149     -14.042  -6.965 -26.062  1.00 74.82           O
ATOM   2121  HA  ALA A 149     -12.452  -8.350 -24.626  1.00 74.82           H
ATOM   2122  CB  ALA A 149     -13.317  -7.450 -22.881  1.00 74.82           C
ATOM   2123 1HB  ALA A 149     -12.775  -8.112 -22.205  1.00 74.82           H
ATOM   2124 2HB  ALA A 149     -13.397  -6.460 -22.432  1.00 74.82           H
ATOM   2125 3HB  ALA A 149     -14.315  -7.851 -23.058  1.00 74.82           H
ATOM   2126  HN  ALA A 149     -11.128  -6.309 -23.118  1.00 74.82           H
ATOM   2127  N   GLN A 150     -13.043  -5.169 -25.118  1.00 66.23           N
ATOM   2128  CA  GLN A 150     -13.771  -4.199 -25.919  1.00 66.23           C
ATOM   2129  C   GLN A 150     -12.806  -3.421 -26.817  1.00 66.23           C
ATOM   2130  O   GLN A 150     -12.957  -2.214 -26.997  1.00 66.23           O
ATOM   2131  HA  GLN A 150     -14.456  -4.785 -26.532  1.00 66.23           H
ATOM   2132  CB  GLN A 150     -14.579  -3.250 -25.032  1.00 66.23           C
ATOM   2133 1HB  GLN A 150     -13.903  -2.667 -24.406  1.00 66.23           H
ATOM   2134 2HB  GLN A 150     -15.128  -2.543 -25.654  1.00 66.23           H
ATOM   2135  CG  GLN A 150     -15.558  -4.027 -24.148  1.00 66.23           C
ATOM   2136 1HG  GLN A 150     -16.134  -4.721 -24.760  1.00 66.23           H
ATOM   2137 2HG  GLN A 150     -15.004  -4.624 -23.424  1.00 66.23           H
ATOM   2138  CD  GLN A 150     -16.507  -3.077 -23.415  1.00 66.23           C
ATOM   2139  OE1 GLN A 150     -16.426  -1.865 -23.532  1.00 66.23           O
ATOM   2140  NE2 GLN A 150     -17.407  -3.692 -22.654  1.00 66.23           N
ATOM   2141 1HE2 GLN A 150     -17.419  -4.691 -22.602  1.00 66.23           H
ATOM   2142 2HE2 GLN A 150     -18.073  -3.156 -22.134  1.00 66.23           H
ATOM   2143  HN  GLN A 150     -12.361  -4.779 -24.499  1.00 66.23           H
ATOM   2144  N   ALA A 151     -11.836  -4.145 -27.355  1.00 66.50           N
ATOM   2145  CA  ALA A 151     -10.722  -3.512 -28.042  1.00 66.50           C
ATOM   2146  C   ALA A 151     -11.263  -2.569 -29.119  1.00 66.50           C
ATOM   2147  O   ALA A 151     -10.760  -1.460 -29.287  1.00 66.50           O
ATOM   2148  HA  ALA A 151     -10.167  -2.930 -27.306  1.00 66.50           H
ATOM   2149  CB  ALA A 151      -9.799  -4.588 -28.618  1.00 66.50           C
ATOM   2150 1HB  ALA A 151      -9.420  -5.212 -27.809  1.00 66.50           H
ATOM   2151 2HB  ALA A 151     -10.357  -5.205 -29.322  1.00 66.50           H
ATOM   2152 3HB  ALA A 151      -8.965  -4.112 -29.133  1.00 66.50           H
ATOM   2153  HN  ALA A 151     -11.802  -5.144 -27.328  1.00 66.50           H
ATOM   2154  N   MET A 152     -12.281  -3.046 -29.821  1.00 55.88           N
ATOM   2155  CA  MET A 152     -12.837  -2.297 -30.934  1.00 55.88           C
ATOM   2156  C   MET A 152     -13.370  -0.940 -30.471  1.00 55.88           C
ATOM   2157  O   MET A 152     -13.069   0.089 -31.075  1.00 55.88           O
ATOM   2158  HA  MET A 152     -12.013  -2.152 -31.632  1.00 55.88           H
ATOM   2159  CB  MET A 152     -13.972  -3.100 -31.573  1.00 55.88           C
ATOM   2160 1HB  MET A 152     -14.543  -3.610 -30.797  1.00 55.88           H
ATOM   2161 2HB  MET A 152     -14.660  -2.424 -32.082  1.00 55.88           H
ATOM   2162  CG  MET A 152     -13.426  -4.124 -32.569  1.00 55.88           C
ATOM   2163 1HG  MET A 152     -12.737  -3.640 -33.261  1.00 55.88           H
ATOM   2164 2HG  MET A 152     -12.860  -4.892 -32.041  1.00 55.88           H
ATOM   2165  SD  MET A 152     -14.770  -4.873 -33.474  1.00 55.88           S
ATOM   2166  CE  MET A 152     -13.861  -5.625 -34.814  1.00 55.88           C
ATOM   2167 1HE  MET A 152     -13.329  -4.853 -35.370  1.00 55.88           H
ATOM   2168 2HE  MET A 152     -13.146  -6.341 -34.410  1.00 55.88           H
ATOM   2169 3HE  MET A 152     -14.555  -6.139 -35.479  1.00 55.88           H
ATOM   2170  HN  MET A 152     -12.722  -3.925 -29.640  1.00 55.88           H
ATOM   2171  N   ARG A 153     -14.152  -0.980 -29.402  1.00 54.61           N
ATOM   2172  CA  ARG A 153     -14.798   0.221 -28.901  1.00 54.61           C
ATOM   2173  C   ARG A 153     -13.773   1.132 -28.223  1.00 54.61           C
ATOM   2174  O   ARG A 153     -13.965   2.345 -28.155  1.00 54.61           O
ATOM   2175  HA  ARG A 153     -15.223   0.698 -29.784  1.00 54.61           H
ATOM   2176  CB  ARG A 153     -15.904  -0.124 -27.901  1.00 54.61           C
ATOM   2177 1HB  ARG A 153     -15.536  -0.861 -27.187  1.00 54.61           H
ATOM   2178 2HB  ARG A 153     -16.174   0.765 -27.331  1.00 54.61           H
ATOM   2179  CG  ARG A 153     -17.139  -0.674 -28.617  1.00 54.61           C
ATOM   2180 1HG  ARG A 153     -17.440   0.012 -29.409  1.00 54.61           H
ATOM   2181 2HG  ARG A 153     -16.895  -1.623 -29.094  1.00 54.61           H
ATOM   2182  CD  ARG A 153     -18.298  -0.871 -27.638  1.00 54.61           C
ATOM   2183 1HD  ARG A 153     -18.030  -1.618 -26.891  1.00 54.61           H
ATOM   2184 2HD  ARG A 153     -18.496   0.058 -27.104  1.00 54.61           H
ATOM   2185  NE  ARG A 153     -19.511  -1.301 -28.369  1.00 54.61           N
ATOM   2186  HE  ARG A 153     -19.458  -1.369 -29.366  1.00 54.61           H
ATOM   2187  CZ  ARG A 153     -20.676  -1.604 -27.780  1.00 54.61           C
ATOM   2188  NH1 ARG A 153     -20.804  -1.529 -26.448  1.00 54.61           N
ATOM   2189 1HH1 ARG A 153     -20.027  -1.246 -25.886  1.00 54.61           H
ATOM   2190 2HH1 ARG A 153     -21.676  -1.757 -26.016  1.00 54.61           H
ATOM   2191  NH2 ARG A 153     -21.710  -1.982 -28.543  1.00 54.61           N
ATOM   2192 1HH2 ARG A 153     -22.587  -2.211 -28.119  1.00 54.61           H
ATOM   2193 2HH2 ARG A 153     -21.607  -2.035 -29.536  1.00 54.61           H
ATOM   2194  HN  ARG A 153     -14.346  -1.813 -28.882  1.00 54.61           H
ATOM   2195  N   ALA A 154     -12.707   0.512 -27.739  1.00 59.68           N
ATOM   2196  CA  ALA A 154     -11.728   1.224 -26.936  1.00 59.68           C
ATOM   2197  C   ALA A 154     -10.975   2.219 -27.820  1.00 59.68           C
ATOM   2198  O   ALA A 154     -10.504   3.249 -27.341  1.00 59.68           O
ATOM   2199  HA  ALA A 154     -12.267   1.773 -26.164  1.00 59.68           H
ATOM   2200  CB  ALA A 154     -10.792   0.218 -26.262  1.00 59.68           C
ATOM   2201 1HB  ALA A 154     -11.372  -0.447 -25.622  1.00 59.68           H
ATOM   2202 2HB  ALA A 154     -10.278  -0.368 -27.024  1.00 59.68           H
ATOM   2203 3HB  ALA A 154     -10.057   0.753 -25.659  1.00 59.68           H
ATOM   2204  HN  ALA A 154     -12.507  -0.457 -27.888  1.00 59.68           H
ATOM   2205  N   HIS A 155     -10.884   1.876 -29.097  1.00 55.06           N
ATOM   2206  CA  HIS A 155     -10.061   2.639 -30.020  1.00 55.06           C
ATOM   2207  C   HIS A 155     -10.741   3.975 -30.330  1.00 55.06           C
ATOM   2208  O   HIS A 155     -10.082   5.012 -30.391  1.00 55.06           O
ATOM   2209  HA  HIS A 155      -9.116   2.832 -29.511  1.00 55.06           H
ATOM   2210  CB  HIS A 155      -9.756   1.823 -31.278  1.00 55.06           C
ATOM   2211 1HB  HIS A 155      -9.626   0.778 -30.998  1.00 55.06           H
ATOM   2212 2HB  HIS A 155     -10.616   1.870 -31.946  1.00 55.06           H
ATOM   2213  CG  HIS A 155      -8.529   2.285 -32.027  1.00 55.06           C
ATOM   2214  ND1 HIS A 155      -8.479   3.483 -32.718  1.00 55.06           N
ATOM   2215  HD1 HIS A 155      -9.224   4.147 -32.793  1.00 55.06           H
ATOM   2216  CD2 HIS A 155      -7.307   1.699 -32.185  1.00 55.06           C
ATOM   2217  HD2 HIS A 155      -7.003   0.739 -31.767  1.00 55.06           H
ATOM   2218  CE1 HIS A 155      -7.278   3.601 -33.264  1.00 55.06           C
ATOM   2219  HE1 HIS A 155      -6.929   4.437 -33.872  1.00 55.06           H
ATOM   2220  NE2 HIS A 155      -6.553   2.494 -32.933  1.00 55.06           N
ATOM   2221  HN  HIS A 155     -11.359   1.095 -29.501  1.00 55.06           H
ATOM   2222  N   THR A 156     -12.050   3.906 -30.519  1.00 61.90           N
ATOM   2223  CA  THR A 156     -12.806   5.068 -30.954  1.00 61.90           C
ATOM   2224  C   THR A 156     -12.926   6.083 -29.815  1.00 61.90           C
ATOM   2225  O   THR A 156     -13.045   7.283 -30.058  1.00 61.90           O
ATOM   2226  HA  THR A 156     -12.255   5.555 -31.759  1.00 61.90           H
ATOM   2227  CB  THR A 156     -14.158   4.583 -31.480  1.00 61.90           C
ATOM   2228  HB  THR A 156     -14.897   5.384 -31.452  1.00 61.90           H
ATOM   2229  OG1 THR A 156     -14.455   3.444 -30.678  1.00 61.90           O
ATOM   2230  HG1 THR A 156     -15.414   3.185 -30.793  1.00 61.90           H
ATOM   2231  CG2 THR A 156     -14.067   4.025 -32.902  1.00 61.90           C
ATOM   2232 1HG2 THR A 156     -13.378   3.180 -32.916  1.00 61.90           H
ATOM   2233 2HG2 THR A 156     -13.703   4.801 -33.575  1.00 61.90           H
ATOM   2234 3HG2 THR A 156     -15.053   3.695 -33.227  1.00 61.90           H
ATOM   2235  HN  THR A 156     -12.593   3.077 -30.380  1.00 61.90           H
ATOM   2236  N   TRP A 157     -12.891   5.564 -28.596  1.00 57.46           N
ATOM   2237  CA  TRP A 157     -13.192   6.375 -27.429  1.00 57.46           C
ATOM   2238  C   TRP A 157     -11.867   6.759 -26.765  1.00 57.46           C
ATOM   2239  O   TRP A 157     -11.832   7.068 -25.576  1.00 57.46           O
ATOM   2240  HA  TRP A 157     -13.711   7.270 -27.770  1.00 57.46           H
ATOM   2241  CB  TRP A 157     -14.144   5.641 -26.482  1.00 57.46           C
ATOM   2242 1HB  TRP A 157     -13.749   4.644 -26.287  1.00 57.46           H
ATOM   2243 2HB  TRP A 157     -14.167   6.166 -25.527  1.00 57.46           H
ATOM   2244  CG  TRP A 157     -15.573   5.513 -27.013  1.00 57.46           C
ATOM   2245  CD1 TRP A 157     -16.007   4.773 -28.043  1.00 57.46           C
ATOM   2246  HD1 TRP A 157     -15.366   4.142 -28.658  1.00 57.46           H
ATOM   2247  CD2 TRP A 157     -16.745   6.176 -26.495  1.00 57.46           C
ATOM   2248  NE1 TRP A 157     -17.368   4.911 -28.226  1.00 57.46           N
ATOM   2249  HE1 TRP A 157     -17.920   4.461 -28.928  1.00 57.46           H
ATOM   2250  CE2 TRP A 157     -17.831   5.791 -27.255  1.00 57.46           C
ATOM   2251  CE3 TRP A 157     -16.883   7.071 -25.420  1.00 57.46           C
ATOM   2252  HE3 TRP A 157     -16.042   7.390 -24.805  1.00 57.46           H
ATOM   2253  CZ2 TRP A 157     -19.132   6.252 -27.021  1.00 57.46           C
ATOM   2254  HZ2 TRP A 157     -19.974   5.933 -27.636  1.00 57.46           H
ATOM   2255  CZ3 TRP A 157     -18.190   7.523 -25.199  1.00 57.46           C
ATOM   2256  HZ3 TRP A 157     -18.353   8.220 -24.377  1.00 57.46           H
ATOM   2257  CH2 TRP A 157     -19.294   7.146 -25.955  1.00 57.46           C
ATOM   2258  HH2 TRP A 157     -20.281   7.543 -25.719  1.00 57.46           H
ATOM   2259  HN  TRP A 157     -12.662   4.610 -28.401  1.00 57.46           H
ATOM   2260  N   ARG A 158     -10.811   6.726 -27.564  1.00 58.95           N
ATOM   2261  CA  ARG A 158      -9.464   6.824 -27.028  1.00 58.95           C
ATOM   2262  C   ARG A 158      -9.296   8.132 -26.252  1.00 58.95           C
ATOM   2263  O   ARG A 158      -8.741   8.140 -25.154  1.00 58.95           O
ATOM   2264  HA  ARG A 158      -9.362   5.962 -26.370  1.00 58.95           H
ATOM   2265  CB  ARG A 158      -8.421   6.765 -28.146  1.00 58.95           C
ATOM   2266 1HB  ARG A 158      -8.694   5.991 -28.863  1.00 58.95           H
ATOM   2267 2HB  ARG A 158      -8.408   7.711 -28.688  1.00 58.95           H
ATOM   2268  CG  ARG A 158      -7.028   6.477 -27.581  1.00 58.95           C
ATOM   2269 1HG  ARG A 158      -6.715   7.299 -26.938  1.00 58.95           H
ATOM   2270 2HG  ARG A 158      -7.062   5.581 -26.961  1.00 58.95           H
ATOM   2271  CD  ARG A 158      -6.009   6.286 -28.706  1.00 58.95           C
ATOM   2272 1HD  ARG A 158      -6.346   5.502 -29.384  1.00 58.95           H
ATOM   2273 2HD  ARG A 158      -5.927   7.201 -29.293  1.00 58.95           H
ATOM   2274  NE  ARG A 158      -4.689   5.930 -28.139  1.00 58.95           N
ATOM   2275  HE  ARG A 158      -4.589   5.938 -27.144  1.00 58.95           H
ATOM   2276  CZ  ARG A 158      -3.620   5.597 -28.875  1.00 58.95           C
ATOM   2277  NH1 ARG A 158      -3.697   5.569 -30.212  1.00 58.95           N
ATOM   2278 1HH1 ARG A 158      -4.557   5.798 -30.669  1.00 58.95           H
ATOM   2279 2HH1 ARG A 158      -2.894   5.320 -30.754  1.00 58.95           H
ATOM   2280  NH2 ARG A 158      -2.473   5.292 -28.253  1.00 58.95           N
ATOM   2281 1HH2 ARG A 158      -1.666   5.042 -28.788  1.00 58.95           H
ATOM   2282 2HH2 ARG A 158      -2.424   5.316 -27.255  1.00 58.95           H
ATOM   2283  HN  ARG A 158     -10.864   6.634 -28.559  1.00 58.95           H
ATOM   2284  N   GLU A 159      -9.785   9.207 -26.854  1.00 64.96           N
ATOM   2285  CA  GLU A 159      -9.635  10.527 -26.265  1.00 64.96           C
ATOM   2286  C   GLU A 159     -10.479  10.641 -24.994  1.00 64.96           C
ATOM   2287  O   GLU A 159      -9.994  11.101 -23.962  1.00 64.96           O
ATOM   2288  HA  GLU A 159      -8.578  10.615 -26.016  1.00 64.96           H
ATOM   2289  CB  GLU A 159     -10.006  11.620 -27.269  1.00 64.96           C
ATOM   2290 1HB  GLU A 159     -10.929  11.349 -27.783  1.00 64.96           H
ATOM   2291 2HB  GLU A 159     -10.063  12.582 -26.761  1.00 64.96           H
ATOM   2292  CG  GLU A 159      -8.928  11.765 -28.346  1.00 64.96           C
ATOM   2293 1HG  GLU A 159      -7.944  11.795 -27.878  1.00 64.96           H
ATOM   2294 2HG  GLU A 159      -8.944  10.893 -29.000  1.00 64.96           H
ATOM   2295  CD  GLU A 159      -9.146  13.034 -29.172  1.00 64.96           C
ATOM   2296  OE1 GLU A 159      -8.141  13.528 -29.728  1.00 64.96           O
ATOM   2297  OE2 GLU A 159     -10.312  13.481 -29.230  1.00 64.96           O
ATOM   2298  HN  GLU A 159     -10.275   9.186 -27.725  1.00 64.96           H
ATOM   2299  N   LYS A 160     -11.728  10.213 -25.111  1.00 69.44           N
ATOM   2300  CA  LYS A 160     -12.652  10.288 -23.993  1.00 69.44           C
ATOM   2301  C   LYS A 160     -12.086   9.493 -22.814  1.00 69.44           C
ATOM   2302  O   LYS A 160     -12.195   9.917 -21.665  1.00 69.44           O
ATOM   2303  HA  LYS A 160     -12.725  11.335 -23.699  1.00 69.44           H
ATOM   2304  CB  LYS A 160     -14.051   9.840 -24.422  1.00 69.44           C
ATOM   2305 1HB  LYS A 160     -13.987   8.883 -24.940  1.00 69.44           H
ATOM   2306 2HB  LYS A 160     -14.673   9.685 -23.541  1.00 69.44           H
ATOM   2307  CG  LYS A 160     -14.702  10.878 -25.338  1.00 69.44           C
ATOM   2308 1HG  LYS A 160     -14.589  11.872 -24.905  1.00 69.44           H
ATOM   2309 2HG  LYS A 160     -14.193  10.890 -26.301  1.00 69.44           H
ATOM   2310  CD  LYS A 160     -16.187  10.573 -25.544  1.00 69.44           C
ATOM   2311 1HD  LYS A 160     -16.301   9.575 -25.967  1.00 69.44           H
ATOM   2312 2HD  LYS A 160     -16.699  10.571 -24.581  1.00 69.44           H
ATOM   2313  CE  LYS A 160     -16.836  11.603 -26.470  1.00 69.44           C
ATOM   2314 1HE  LYS A 160     -16.729  12.601 -26.045  1.00 69.44           H
ATOM   2315 2HE  LYS A 160     -16.323  11.610 -27.432  1.00 69.44           H
ATOM   2316  NZ  LYS A 160     -18.269  11.293 -26.667  1.00 69.44           N
ATOM   2317 1HZ  LYS A 160     -18.684  11.988 -27.278  1.00 69.44           H
ATOM   2318 2HZ  LYS A 160     -18.362  10.375 -27.087  1.00 69.44           H
ATOM   2319 3HZ  LYS A 160     -18.744  11.305 -25.771  1.00 69.44           H
ATOM   2320  HN  LYS A 160     -12.109   9.822 -25.949  1.00 69.44           H
ATOM   2321  N   ARG A 161     -11.495   8.353 -23.141  1.00 67.65           N
ATOM   2322  CA  ARG A 161     -10.938   7.480 -22.121  1.00 67.65           C
ATOM   2323  C   ARG A 161      -9.818   8.196 -21.364  1.00 67.65           C
ATOM   2324  O   ARG A 161      -9.625   7.966 -20.171  1.00 67.65           O
ATOM   2325  HA  ARG A 161     -11.775   7.253 -21.461  1.00 67.65           H
ATOM   2326  CB  ARG A 161     -10.385   6.194 -22.739  1.00 67.65           C
ATOM   2327 1HB  ARG A 161      -9.730   6.441 -23.575  1.00 67.65           H
ATOM   2328 2HB  ARG A 161      -9.779   5.665 -22.005  1.00 67.65           H
ATOM   2329  CG  ARG A 161     -11.519   5.287 -23.222  1.00 67.65           C
ATOM   2330 1HG  ARG A 161     -12.236   5.134 -22.416  1.00 67.65           H
ATOM   2331 2HG  ARG A 161     -12.055   5.772 -24.038  1.00 67.65           H
ATOM   2332  CD  ARG A 161     -10.977   3.936 -23.694  1.00 67.65           C
ATOM   2333 1HD  ARG A 161     -11.712   3.441 -24.328  1.00 67.65           H
ATOM   2334 2HD  ARG A 161     -10.082   4.085 -24.299  1.00 67.65           H
ATOM   2335  NE  ARG A 161     -10.661   3.083 -22.526  1.00 67.65           N
ATOM   2336  HE  ARG A 161     -11.082   3.313 -21.649  1.00 67.65           H
ATOM   2337  CZ  ARG A 161      -9.845   2.021 -22.571  1.00 67.65           C
ATOM   2338  NH1 ARG A 161      -9.253   1.666 -23.720  1.00 67.65           N
ATOM   2339 1HH1 ARG A 161      -9.419   2.195 -24.552  1.00 67.65           H
ATOM   2340 2HH1 ARG A 161      -8.646   0.872 -23.745  1.00 67.65           H
ATOM   2341  NH2 ARG A 161      -9.630   1.319 -21.450  1.00 67.65           N
ATOM   2342 1HH2 ARG A 161      -9.024   0.523 -21.467  1.00 67.65           H
ATOM   2343 2HH2 ARG A 161     -10.076   1.590 -20.597  1.00 67.65           H
ATOM   2344  HN  ARG A 161     -11.393   8.025 -24.080  1.00 67.65           H
ATOM   2345  N   LEU A 162      -9.108   9.049 -22.087  1.00 79.10           N
ATOM   2346  CA  LEU A 162      -8.010   9.797 -21.499  1.00 79.10           C
ATOM   2347  C   LEU A 162      -8.568  10.817 -20.505  1.00 79.10           C
ATOM   2348  O   LEU A 162      -8.000  11.018 -19.432  1.00 79.10           O
ATOM   2349  HA  LEU A 162      -7.387   9.088 -20.954  1.00 79.10           H
ATOM   2350  CB  LEU A 162      -7.139  10.418 -22.593  1.00 79.10           C
ATOM   2351 1HB  LEU A 162      -6.887   9.641 -23.314  1.00 79.10           H
ATOM   2352 2HB  LEU A 162      -7.731  11.165 -23.122  1.00 79.10           H
ATOM   2353  CG  LEU A 162      -5.841  11.078 -22.122  1.00 79.10           C
ATOM   2354  HG  LEU A 162      -6.073  11.721 -21.274  1.00 79.10           H
ATOM   2355  CD1 LEU A 162      -4.839  10.029 -21.634  1.00 79.10           C
ATOM   2356 1HD1 LEU A 162      -5.271   9.474 -20.801  1.00 79.10           H
ATOM   2357 2HD1 LEU A 162      -4.607   9.342 -22.447  1.00 79.10           H
ATOM   2358 3HD1 LEU A 162      -3.926  10.525 -21.305  1.00 79.10           H
ATOM   2359  CD2 LEU A 162      -5.250  11.969 -23.217  1.00 79.10           C
ATOM   2360 1HD2 LEU A 162      -5.036  11.366 -24.099  1.00 79.10           H
ATOM   2361 2HD2 LEU A 162      -5.965  12.749 -23.475  1.00 79.10           H
ATOM   2362 3HD2 LEU A 162      -4.328  12.425 -22.856  1.00 79.10           H
ATOM   2363  HN  LEU A 162      -9.273   9.233 -23.057  1.00 79.10           H
ATOM   2364  N   LEU A 163      -9.674  11.433 -20.896  1.00 82.15           N
ATOM   2365  CA  LEU A 163     -10.318  12.423 -20.049  1.00 82.15           C
ATOM   2366  C   LEU A 163     -10.808  11.750 -18.766  1.00 82.15           C
ATOM   2367  O   LEU A 163     -10.542  12.232 -17.666  1.00 82.15           O
ATOM   2368  HA  LEU A 163      -9.565  13.165 -19.783  1.00 82.15           H
ATOM   2369  CB  LEU A 163     -11.420  13.152 -20.821  1.00 82.15           C
ATOM   2370 1HB  LEU A 163     -11.003  13.507 -21.763  1.00 82.15           H
ATOM   2371 2HB  LEU A 163     -12.200  12.433 -21.068  1.00 82.15           H
ATOM   2372  CG  LEU A 163     -12.068  14.339 -20.104  1.00 82.15           C
ATOM   2373  HG  LEU A 163     -12.350  14.019 -19.101  1.00 82.15           H
ATOM   2374  CD1 LEU A 163     -11.077  15.493 -19.948  1.00 82.15           C
ATOM   2375 1HD1 LEU A 163     -10.219  15.159 -19.365  1.00 82.15           H
ATOM   2376 2HD1 LEU A 163     -10.742  15.820 -20.932  1.00 82.15           H
ATOM   2377 3HD1 LEU A 163     -11.563  16.323 -19.436  1.00 82.15           H
ATOM   2378  CD2 LEU A 163     -13.350  14.776 -20.816  1.00 82.15           C
ATOM   2379 1HD2 LEU A 163     -13.115  15.071 -21.839  1.00 82.15           H
ATOM   2380 2HD2 LEU A 163     -14.058  13.947 -20.831  1.00 82.15           H
ATOM   2381 3HD2 LEU A 163     -13.790  15.620 -20.286  1.00 82.15           H
ATOM   2382  HN  LEU A 163     -10.128  11.266 -21.771  1.00 82.15           H
ATOM   2383  N   TYR A 164     -11.517  10.645 -18.949  1.00 75.54           N
ATOM   2384  CA  TYR A 164     -12.052   9.903 -17.820  1.00 75.54           C
ATOM   2385  C   TYR A 164     -10.929   9.420 -16.900  1.00 75.54           C
ATOM   2386  O   TYR A 164     -11.101   9.360 -15.683  1.00 75.54           O
ATOM   2387  HA  TYR A 164     -12.709  10.569 -17.261  1.00 75.54           H
ATOM   2388  CB  TYR A 164     -12.766   8.688 -18.414  1.00 75.54           C
ATOM   2389 1HB  TYR A 164     -12.131   8.246 -19.182  1.00 75.54           H
ATOM   2390 2HB  TYR A 164     -12.893   7.936 -17.635  1.00 75.54           H
ATOM   2391  CG  TYR A 164     -14.133   9.005 -19.024  1.00 75.54           C
ATOM   2392  CD1 TYR A 164     -15.093   9.647 -18.267  1.00 75.54           C
ATOM   2393  HD1 TYR A 164     -14.877   9.926 -17.236  1.00 75.54           H
ATOM   2394  CD2 TYR A 164     -14.406   8.651 -20.329  1.00 75.54           C
ATOM   2395  HD2 TYR A 164     -13.647   8.145 -20.926  1.00 75.54           H
ATOM   2396  CE1 TYR A 164     -16.380   9.946 -18.841  1.00 75.54           C
ATOM   2397  HE1 TYR A 164     -17.147  10.452 -18.255  1.00 75.54           H
ATOM   2398  CE2 TYR A 164     -15.692   8.950 -20.903  1.00 75.54           C
ATOM   2399  HE2 TYR A 164     -15.921   8.676 -21.932  1.00 75.54           H
ATOM   2400  CZ  TYR A 164     -16.616   9.583 -20.130  1.00 75.54           C
ATOM   2401  OH  TYR A 164     -17.831   9.866 -20.672  1.00 75.54           O
ATOM   2402  HH  TYR A 164     -18.406  10.330 -19.998  1.00 75.54           H
ATOM   2403  HN  TYR A 164     -11.725  10.257 -19.847  1.00 75.54           H
ATOM   2404  N   SER A 165      -9.804   9.088 -17.515  1.00 85.99           N
ATOM   2405  CA  SER A 165      -8.659   8.595 -16.769  1.00 85.99           C
ATOM   2406  C   SER A 165      -8.175   9.663 -15.786  1.00 85.99           C
ATOM   2407  O   SER A 165      -7.743   9.344 -14.680  1.00 85.99           O
ATOM   2408  HA  SER A 165      -9.021   7.718 -16.232  1.00 85.99           H
ATOM   2409  CB  SER A 165      -7.524   8.184 -17.708  1.00 85.99           C
ATOM   2410 1HB  SER A 165      -6.796   7.587 -17.158  1.00 85.99           H
ATOM   2411 2HB  SER A 165      -7.920   7.552 -18.502  1.00 85.99           H
ATOM   2412  OG  SER A 165      -6.872   9.314 -18.283  1.00 85.99           O
ATOM   2413  HG  SER A 165      -7.550   9.991 -18.570  1.00 85.99           H
ATOM   2414  HN  SER A 165      -9.667   9.152 -18.504  1.00 85.99           H
ATOM   2415  N   LYS A 166      -8.264  10.910 -16.226  1.00 83.55           N
ATOM   2416  CA  LYS A 166      -7.869  12.029 -15.388  1.00 83.55           C
ATOM   2417  C   LYS A 166      -8.835  12.142 -14.207  1.00 83.55           C
ATOM   2418  O   LYS A 166      -8.407  12.284 -13.062  1.00 83.55           O
ATOM   2419  HA  LYS A 166      -6.874  11.813 -15.001  1.00 83.55           H
ATOM   2420  CB  LYS A 166      -7.763  13.310 -16.219  1.00 83.55           C
ATOM   2421 1HB  LYS A 166      -8.673  13.445 -16.804  1.00 83.55           H
ATOM   2422 2HB  LYS A 166      -7.679  14.172 -15.557  1.00 83.55           H
ATOM   2423  CG  LYS A 166      -6.552  13.258 -17.154  1.00 83.55           C
ATOM   2424 1HG  LYS A 166      -5.646  13.093 -16.571  1.00 83.55           H
ATOM   2425 2HG  LYS A 166      -6.651  12.414 -17.836  1.00 83.55           H
ATOM   2426  CD  LYS A 166      -6.421  14.555 -17.954  1.00 83.55           C
ATOM   2427 1HD  LYS A 166      -7.310  14.699 -18.569  1.00 83.55           H
ATOM   2428 2HD  LYS A 166      -6.366  15.404 -17.272  1.00 83.55           H
ATOM   2429  CE  LYS A 166      -5.178  14.527 -18.844  1.00 83.55           C
ATOM   2430 1HE  LYS A 166      -4.296  14.309 -18.241  1.00 83.55           H
ATOM   2431 2HE  LYS A 166      -5.267  13.727 -19.579  1.00 83.55           H
ATOM   2432  NZ  LYS A 166      -5.004  15.825 -19.534  1.00 83.55           N
ATOM   2433 1HZ  LYS A 166      -4.185  15.785 -20.129  1.00 83.55           H
ATOM   2434 2HZ  LYS A 166      -5.824  16.020 -20.099  1.00 83.55           H
ATOM   2435 3HZ  LYS A 166      -4.887  16.561 -18.846  1.00 83.55           H
ATOM   2436  HN  LYS A 166      -8.597  11.160 -17.136  1.00 83.55           H
ATOM   2437  N   MET A 167     -10.119  12.073 -14.525  1.00 84.74           N
ATOM   2438  CA  MET A 167     -11.150  12.196 -13.508  1.00 84.74           C
ATOM   2439  C   MET A 167     -11.020  11.090 -12.459  1.00 84.74           C
ATOM   2440  O   MET A 167     -11.082  11.356 -11.260  1.00 84.74           O
ATOM   2441  HA  MET A 167     -10.988  13.168 -13.042  1.00 84.74           H
ATOM   2442  CB  MET A 167     -12.529  12.117 -14.166  1.00 84.74           C
ATOM   2443 1HB  MET A 167     -12.584  11.230 -14.797  1.00 84.74           H
ATOM   2444 2HB  MET A 167     -13.296  12.012 -13.399  1.00 84.74           H
ATOM   2445  CG  MET A 167     -12.807  13.365 -15.007  1.00 84.74           C
ATOM   2446 1HG  MET A 167     -12.749  14.255 -14.381  1.00 84.74           H
ATOM   2447 2HG  MET A 167     -12.047  13.469 -15.781  1.00 84.74           H
ATOM   2448  SD  MET A 167     -14.425  13.249 -15.753  1.00 84.74           S
ATOM   2449  CE  MET A 167     -15.449  13.417 -14.301  1.00 84.74           C
ATOM   2450 1HE  MET A 167     -15.225  12.610 -13.603  1.00 84.74           H
ATOM   2451 2HE  MET A 167     -15.249  14.376 -13.824  1.00 84.74           H
ATOM   2452 3HE  MET A 167     -16.499  13.366 -14.589  1.00 84.74           H
ATOM   2453  HN  MET A 167     -10.458  11.937 -15.456  1.00 84.74           H
ATOM   2454  N   VAL A 168     -10.843   9.872 -12.950  1.00 92.06           N
ATOM   2455  CA  VAL A 168     -10.762   8.716 -12.072  1.00 92.06           C
ATOM   2456  C   VAL A 168      -9.574   8.885 -11.123  1.00 92.06           C
ATOM   2457  O   VAL A 168      -9.687   8.615  -9.928  1.00 92.06           O
ATOM   2458  HA  VAL A 168     -11.679   8.685 -11.484  1.00 92.06           H
ATOM   2459  CB  VAL A 168     -10.686   7.433 -12.902  1.00 92.06           C
ATOM   2460  HB  VAL A 168      -9.875   7.546 -13.621  1.00 92.06           H
ATOM   2461  CG1 VAL A 168     -10.366   6.226 -12.018  1.00 92.06           C
ATOM   2462 1HG1 VAL A 168      -9.406   6.381 -11.526  1.00 92.06           H
ATOM   2463 2HG1 VAL A 168     -11.146   6.110 -11.265  1.00 92.06           H
ATOM   2464 3HG1 VAL A 168     -10.318   5.328 -12.633  1.00 92.06           H
ATOM   2465  CG2 VAL A 168     -11.981   7.210 -13.686  1.00 92.06           C
ATOM   2466 1HG2 VAL A 168     -12.817   7.128 -12.991  1.00 92.06           H
ATOM   2467 2HG2 VAL A 168     -12.149   8.052 -14.358  1.00 92.06           H
ATOM   2468 3HG2 VAL A 168     -11.900   6.292 -14.267  1.00 92.06           H
ATOM   2469  HN  VAL A 168     -10.755   9.669 -13.925  1.00 92.06           H
ATOM   2470  N   CYS A 169      -8.462   9.329 -11.690  1.00 93.48           N
ATOM   2471  CA  CYS A 169      -7.253   9.531 -10.910  1.00 93.48           C
ATOM   2472  C   CYS A 169      -7.559  10.539  -9.801  1.00 93.48           C
ATOM   2473  O   CYS A 169      -7.216  10.315  -8.641  1.00 93.48           O
ATOM   2474  HA  CYS A 169      -6.986   8.561 -10.489  1.00 93.48           H
ATOM   2475  CB  CYS A 169      -6.084   9.985 -11.786  1.00 93.48           C
ATOM   2476 1HB  CYS A 169      -6.398  10.807 -12.429  1.00 93.48           H
ATOM   2477 2HB  CYS A 169      -5.274  10.360 -11.161  1.00 93.48           H
ATOM   2478  SG  CYS A 169      -5.487   8.588 -12.807  1.00 93.48           S
ATOM   2479  HG  CYS A 169      -6.453   8.660 -13.719  1.00 93.48           H
ATOM   2480  HN  CYS A 169      -8.380   9.550 -12.662  1.00 93.48           H
ATOM   2481  N   PHE A 170      -8.202  11.629 -10.196  1.00 93.11           N
ATOM   2482  CA  PHE A 170      -8.533  12.685  -9.254  1.00 93.11           C
ATOM   2483  C   PHE A 170      -9.428  12.157  -8.131  1.00 93.11           C
ATOM   2484  O   PHE A 170      -9.190  12.442  -6.958  1.00 93.11           O
ATOM   2485  HA  PHE A 170      -7.596  13.046  -8.831  1.00 93.11           H
ATOM   2486  CB  PHE A 170      -9.294  13.758 -10.036  1.00 93.11           C
ATOM   2487 1HB  PHE A 170      -8.682  14.084 -10.876  1.00 93.11           H
ATOM   2488 2HB  PHE A 170     -10.199  13.315 -10.453  1.00 93.11           H
ATOM   2489  CG  PHE A 170      -9.680  14.980  -9.200  1.00 93.11           C
ATOM   2490  CD1 PHE A 170     -10.953  15.116  -8.741  1.00 93.11           C
ATOM   2491  HD1 PHE A 170     -11.699  14.354  -8.969  1.00 93.11           H
ATOM   2492  CD2 PHE A 170      -8.750  15.931  -8.916  1.00 93.11           C
ATOM   2493  HD2 PHE A 170      -7.730  15.822  -9.284  1.00 93.11           H
ATOM   2494  CE1 PHE A 170     -11.311  16.250  -7.966  1.00 93.11           C
ATOM   2495  HE1 PHE A 170     -12.331  16.359  -7.598  1.00 93.11           H
ATOM   2496  CE2 PHE A 170      -9.108  17.065  -8.141  1.00 93.11           C
ATOM   2497  HE2 PHE A 170      -8.363  17.827  -7.913  1.00 93.11           H
ATOM   2498  CZ  PHE A 170     -10.381  17.201  -7.682  1.00 93.11           C
ATOM   2499  HZ  PHE A 170     -10.656  18.071  -7.086  1.00 93.11           H
ATOM   2500  HN  PHE A 170      -8.494  11.795 -11.137  1.00 93.11           H
ATOM   2501  N   THR A 171     -10.438  11.398  -8.529  1.00 92.59           N
ATOM   2502  CA  THR A 171     -11.378  10.841  -7.572  1.00 92.59           C
ATOM   2503  C   THR A 171     -10.647   9.957  -6.559  1.00 92.59           C
ATOM   2504  O   THR A 171     -10.967   9.974  -5.371  1.00 92.59           O
ATOM   2505  HA  THR A 171     -11.828  11.662  -7.014  1.00 92.59           H
ATOM   2506  CB  THR A 171     -12.464  10.098  -8.353  1.00 92.59           C
ATOM   2507  HB  THR A 171     -12.062   9.199  -8.820  1.00 92.59           H
ATOM   2508  OG1 THR A 171     -12.978  11.079  -9.250  1.00 92.59           O
ATOM   2509  HG1 THR A 171     -12.486  11.039 -10.120  1.00 92.59           H
ATOM   2510  CG2 THR A 171     -13.664   9.727  -7.479  1.00 92.59           C
ATOM   2511 1HG2 THR A 171     -14.107  10.633  -7.067  1.00 92.59           H
ATOM   2512 2HG2 THR A 171     -13.334   9.081  -6.666  1.00 92.59           H
ATOM   2513 3HG2 THR A 171     -14.404   9.203  -8.083  1.00 92.59           H
ATOM   2514  HN  THR A 171     -10.618  11.163  -9.484  1.00 92.59           H
ATOM   2515  N   ILE A 172      -9.679   9.208  -7.065  1.00 93.29           N
ATOM   2516  CA  ILE A 172      -8.923   8.295  -6.225  1.00 93.29           C
ATOM   2517  C   ILE A 172      -8.159   9.095  -5.168  1.00 93.29           C
ATOM   2518  O   ILE A 172      -8.154   8.732  -3.993  1.00 93.29           O
ATOM   2519  HA  ILE A 172      -9.638   7.648  -5.718  1.00 93.29           H
ATOM   2520  CB  ILE A 172      -8.028   7.396  -7.081  1.00 93.29           C
ATOM   2521  HB  ILE A 172      -7.537   8.017  -7.831  1.00 93.29           H
ATOM   2522  CG1 ILE A 172      -8.857   6.352  -7.832  1.00 93.29           C
ATOM   2523 1HG1 ILE A 172      -9.241   5.613  -7.128  1.00 93.29           H
ATOM   2524 2HG1 ILE A 172      -9.720   6.831  -8.294  1.00 93.29           H
ATOM   2525  CG2 ILE A 172      -6.926   6.754  -6.236  1.00 93.29           C
ATOM   2526 1HG2 ILE A 172      -6.311   7.534  -5.787  1.00 93.29           H
ATOM   2527 2HG2 ILE A 172      -7.378   6.150  -5.449  1.00 93.29           H
ATOM   2528 3HG2 ILE A 172      -6.305   6.120  -6.869  1.00 93.29           H
ATOM   2529  CD1 ILE A 172      -8.018   5.654  -8.905  1.00 93.29           C
ATOM   2530 1HD1 ILE A 172      -7.656   6.393  -9.620  1.00 93.29           H
ATOM   2531 2HD1 ILE A 172      -7.170   5.156  -8.437  1.00 93.29           H
ATOM   2532 3HD1 ILE A 172      -8.632   4.917  -9.423  1.00 93.29           H
ATOM   2533  HN  ILE A 172      -9.410   9.217  -8.028  1.00 93.29           H
ATOM   2534  N   TRP A 173      -7.532  10.170  -5.624  1.00 91.93           N
ATOM   2535  CA  TRP A 173      -6.695  10.974  -4.751  1.00 91.93           C
ATOM   2536  C   TRP A 173      -7.586  11.576  -3.663  1.00 91.93           C
ATOM   2537  O   TRP A 173      -7.218  11.588  -2.490  1.00 91.93           O
ATOM   2538  HA  TRP A 173      -5.952  10.314  -4.301  1.00 91.93           H
ATOM   2539  CB  TRP A 173      -5.927  12.031  -5.548  1.00 91.93           C
ATOM   2540 1HB  TRP A 173      -6.603  12.486  -6.272  1.00 91.93           H
ATOM   2541 2HB  TRP A 173      -5.607  12.821  -4.870  1.00 91.93           H
ATOM   2542  CG  TRP A 173      -4.703  11.485  -6.287  1.00 91.93           C
ATOM   2543  CD1 TRP A 173      -4.531  11.350  -7.609  1.00 91.93           C
ATOM   2544  HD1 TRP A 173      -5.275  11.624  -8.356  1.00 91.93           H
ATOM   2545  CD2 TRP A 173      -3.481  11.006  -5.689  1.00 91.93           C
ATOM   2546  NE1 TRP A 173      -3.291  10.820  -7.905  1.00 91.93           N
ATOM   2547  HE1 TRP A 173      -2.933  10.626  -8.819  1.00 91.93           H
ATOM   2548  CE2 TRP A 173      -2.633  10.604  -6.700  1.00 91.93           C
ATOM   2549  CE3 TRP A 173      -3.104  10.915  -4.337  1.00 91.93           C
ATOM   2550  HE3 TRP A 173      -3.756  11.226  -3.520  1.00 91.93           H
ATOM   2551  CZ2 TRP A 173      -1.354  10.083  -6.467  1.00 91.93           C
ATOM   2552  HZ2 TRP A 173      -0.703   9.772  -7.284  1.00 91.93           H
ATOM   2553  CZ3 TRP A 173      -1.824  10.392  -4.121  1.00 91.93           C
ATOM   2554  HZ3 TRP A 173      -1.481  10.300  -3.090  1.00 91.93           H
ATOM   2555  CH2 TRP A 173      -0.958   9.983  -5.128  1.00 91.93           C
ATOM   2556  HH2 TRP A 173       0.026   9.586  -4.877  1.00 91.93           H
ATOM   2557  HN  TRP A 173      -7.590  10.492  -6.569  1.00 91.93           H
ATOM   2558  N   VAL A 174      -8.742  12.063  -4.092  1.00 95.17           N
ATOM   2559  CA  VAL A 174      -9.677  12.689  -3.174  1.00 95.17           C
ATOM   2560  C   VAL A 174     -10.127  11.662  -2.132  1.00 95.17           C
ATOM   2561  O   VAL A 174     -10.146  11.953  -0.937  1.00 95.17           O
ATOM   2562  HA  VAL A 174      -9.150  13.496  -2.666  1.00 95.17           H
ATOM   2563  CB  VAL A 174     -10.844  13.301  -3.952  1.00 95.17           C
ATOM   2564  HB  VAL A 174     -11.271  12.522  -4.583  1.00 95.17           H
ATOM   2565  CG1 VAL A 174     -11.940  13.790  -3.002  1.00 95.17           C
ATOM   2566 1HG1 VAL A 174     -12.313  12.950  -2.416  1.00 95.17           H
ATOM   2567 2HG1 VAL A 174     -11.530  14.546  -2.333  1.00 95.17           H
ATOM   2568 3HG1 VAL A 174     -12.757  14.220  -3.581  1.00 95.17           H
ATOM   2569  CG2 VAL A 174     -10.362  14.433  -4.862  1.00 95.17           C
ATOM   2570 1HG2 VAL A 174      -9.898  15.212  -4.257  1.00 95.17           H
ATOM   2571 2HG2 VAL A 174      -9.634  14.042  -5.573  1.00 95.17           H
ATOM   2572 3HG2 VAL A 174     -11.211  14.850  -5.403  1.00 95.17           H
ATOM   2573  HN  VAL A 174      -9.041  12.034  -5.046  1.00 95.17           H
ATOM   2574  N   LEU A 175     -10.478  10.483  -2.623  1.00 90.04           N
ATOM   2575  CA  LEU A 175     -10.946   9.418  -1.752  1.00 90.04           C
ATOM   2576  C   LEU A 175      -9.857   9.085  -0.730  1.00 90.04           C
ATOM   2577  O   LEU A 175     -10.128   9.007   0.467  1.00 90.04           O
ATOM   2578  HA  LEU A 175     -11.818   9.794  -1.217  1.00 90.04           H
ATOM   2579  CB  LEU A 175     -11.405   8.214  -2.576  1.00 90.04           C
ATOM   2580 1HB  LEU A 175     -10.848   8.206  -3.513  1.00 90.04           H
ATOM   2581 2HB  LEU A 175     -11.136   7.306  -2.037  1.00 90.04           H
ATOM   2582  CG  LEU A 175     -12.899   8.155  -2.903  1.00 90.04           C
ATOM   2583  HG  LEU A 175     -13.237   9.165  -3.137  1.00 90.04           H
ATOM   2584  CD1 LEU A 175     -13.155   7.295  -4.143  1.00 90.04           C
ATOM   2585 1HD1 LEU A 175     -12.627   7.721  -4.996  1.00 90.04           H
ATOM   2586 2HD1 LEU A 175     -12.797   6.282  -3.962  1.00 90.04           H
ATOM   2587 3HD1 LEU A 175     -14.224   7.270  -4.353  1.00 90.04           H
ATOM   2588  CD2 LEU A 175     -13.706   7.676  -1.696  1.00 90.04           C
ATOM   2589 1HD2 LEU A 175     -13.372   6.679  -1.408  1.00 90.04           H
ATOM   2590 2HD2 LEU A 175     -13.558   8.363  -0.863  1.00 90.04           H
ATOM   2591 3HD2 LEU A 175     -14.764   7.643  -1.956  1.00 90.04           H
ATOM   2592  HN  LEU A 175     -10.445  10.250  -3.595  1.00 90.04           H
ATOM   2593  N   ALA A 176      -8.649   8.897  -1.240  1.00 94.76           N
ATOM   2594  CA  ALA A 176      -7.540   8.473  -0.403  1.00 94.76           C
ATOM   2595  C   ALA A 176      -7.303   9.517   0.690  1.00 94.76           C
ATOM   2596  O   ALA A 176      -7.024   9.170   1.836  1.00 94.76           O
ATOM   2597  HA  ALA A 176      -7.820   7.528   0.064  1.00 94.76           H
ATOM   2598  CB  ALA A 176      -6.301   8.246  -1.271  1.00 94.76           C
ATOM   2599 1HB  ALA A 176      -6.513   7.475  -2.012  1.00 94.76           H
ATOM   2600 2HB  ALA A 176      -6.039   9.174  -1.778  1.00 94.76           H
ATOM   2601 3HB  ALA A 176      -5.470   7.928  -0.642  1.00 94.76           H
ATOM   2602  HN  ALA A 176      -8.423   9.030  -2.205  1.00 94.76           H
ATOM   2603  N   ALA A 177      -7.424  10.777   0.296  1.00 94.78           N
ATOM   2604  CA  ALA A 177      -7.188  11.875   1.218  1.00 94.78           C
ATOM   2605  C   ALA A 177      -8.200  11.800   2.363  1.00 94.78           C
ATOM   2606  O   ALA A 177      -7.831  11.915   3.531  1.00 94.78           O
ATOM   2607  HA  ALA A 177      -6.184  11.758   1.624  1.00 94.78           H
ATOM   2608  CB  ALA A 177      -7.262  13.202   0.460  1.00 94.78           C
ATOM   2609 1HB  ALA A 177      -6.504  13.216  -0.323  1.00 94.78           H
ATOM   2610 2HB  ALA A 177      -8.250  13.310   0.012  1.00 94.78           H
ATOM   2611 3HB  ALA A 177      -7.085  14.026   1.152  1.00 94.78           H
ATOM   2612  HN  ALA A 177      -7.677  11.051  -0.632  1.00 94.78           H
ATOM   2613  N   ALA A 178      -9.457  11.608   1.988  1.00 95.00           N
ATOM   2614  CA  ALA A 178     -10.534  11.592   2.963  1.00 95.00           C
ATOM   2615  C   ALA A 178     -10.323  10.427   3.932  1.00 95.00           C
ATOM   2616  O   ALA A 178     -10.616  10.543   5.121  1.00 95.00           O
ATOM   2617  HA  ALA A 178     -10.492  12.529   3.520  1.00 95.00           H
ATOM   2618  CB  ALA A 178     -11.878  11.511   2.237  1.00 95.00           C
ATOM   2619 1HB  ALA A 178     -11.992  12.376   1.584  1.00 95.00           H
ATOM   2620 2HB  ALA A 178     -11.915  10.599   1.641  1.00 95.00           H
ATOM   2621 3HB  ALA A 178     -12.686  11.499   2.969  1.00 95.00           H
ATOM   2622  HN  ALA A 178      -9.742  11.465   1.041  1.00 95.00           H
ATOM   2623  N   LEU A 179      -9.816   9.331   3.387  1.00 91.75           N
ATOM   2624  CA  LEU A 179      -9.642   8.119   4.169  1.00 91.75           C
ATOM   2625  C   LEU A 179      -8.460   8.298   5.125  1.00 91.75           C
ATOM   2626  O   LEU A 179      -8.210   7.446   5.975  1.00 91.75           O
ATOM   2627  HA  LEU A 179     -10.546   7.979   4.761  1.00 91.75           H
ATOM   2628  CB  LEU A 179      -9.509   6.903   3.250  1.00 91.75           C
ATOM   2629 1HB  LEU A 179      -8.705   7.095   2.540  1.00 91.75           H
ATOM   2630 2HB  LEU A 179      -9.205   6.048   3.853  1.00 91.75           H
ATOM   2631  CG  LEU A 179     -10.764   6.516   2.464  1.00 91.75           C
ATOM   2632  HG  LEU A 179     -11.134   7.405   1.953  1.00 91.75           H
ATOM   2633  CD1 LEU A 179     -10.440   5.477   1.389  1.00 91.75           C
ATOM   2634 1HD1 LEU A 179      -9.706   5.889   0.696  1.00 91.75           H
ATOM   2635 2HD1 LEU A 179     -10.032   4.582   1.860  1.00 91.75           H
ATOM   2636 3HD1 LEU A 179     -11.349   5.220   0.846  1.00 91.75           H
ATOM   2637  CD2 LEU A 179     -11.874   6.041   3.404  1.00 91.75           C
ATOM   2638 1HD2 LEU A 179     -11.530   5.171   3.963  1.00 91.75           H
ATOM   2639 2HD2 LEU A 179     -12.130   6.841   4.099  1.00 91.75           H
ATOM   2640 3HD2 LEU A 179     -12.755   5.773   2.820  1.00 91.75           H
ATOM   2641  HN  LEU A 179      -9.527   9.263   2.432  1.00 91.75           H
ATOM   2642  N   CYS A 180      -7.765   9.413   4.952  1.00 91.04           N
ATOM   2643  CA  CYS A 180      -6.574   9.682   5.740  1.00 91.04           C
ATOM   2644  C   CYS A 180      -6.950  10.645   6.867  1.00 91.04           C
ATOM   2645  O   CYS A 180      -6.103  11.020   7.676  1.00 91.04           O
ATOM   2646  HA  CYS A 180      -6.243   8.724   6.143  1.00 91.04           H
ATOM   2647  CB  CYS A 180      -5.437  10.231   4.876  1.00 91.04           C
ATOM   2648 1HB  CYS A 180      -5.761  11.138   4.367  1.00 91.04           H
ATOM   2649 2HB  CYS A 180      -4.590  10.504   5.505  1.00 91.04           H
ATOM   2650  SG  CYS A 180      -4.922   8.976   3.647  1.00 91.04           S
ATOM   2651  HG  CYS A 180      -6.102   8.883   3.040  1.00 91.04           H
ATOM   2652  HN  CYS A 180      -8.004  10.124   4.291  1.00 91.04           H
ATOM   2653  N   ILE A 181      -8.221  11.018   6.885  1.00 90.88           N
ATOM   2654  CA  ILE A 181      -8.711  11.963   7.874  1.00 90.88           C
ATOM   2655  C   ILE A 181      -8.412  11.428   9.276  1.00 90.88           C
ATOM   2656  O   ILE A 181      -7.899  12.155  10.125  1.00 90.88           O
ATOM   2657  HA  ILE A 181      -8.162  12.894   7.735  1.00 90.88           H
ATOM   2658  CB  ILE A 181     -10.190  12.270   7.635  1.00 90.88           C
ATOM   2659  HB  ILE A 181     -10.720  11.325   7.511  1.00 90.88           H
ATOM   2660  CG1 ILE A 181     -10.384  13.069   6.345  1.00 90.88           C
ATOM   2661 1HG1 ILE A 181      -9.931  14.054   6.452  1.00 90.88           H
ATOM   2662 2HG1 ILE A 181      -9.870  12.569   5.523  1.00 90.88           H
ATOM   2663  CG2 ILE A 181     -10.806  12.977   8.845  1.00 90.88           C
ATOM   2664 1HG2 ILE A 181     -10.718  12.337   9.723  1.00 90.88           H
ATOM   2665 2HG2 ILE A 181     -10.279  13.914   9.025  1.00 90.88           H
ATOM   2666 3HG2 ILE A 181     -11.858  13.183   8.649  1.00 90.88           H
ATOM   2667  CD1 ILE A 181     -11.869  13.218   6.010  1.00 90.88           C
ATOM   2668 1HD1 ILE A 181     -12.313  12.231   5.880  1.00 90.88           H
ATOM   2669 2HD1 ILE A 181     -12.374  13.739   6.823  1.00 90.88           H
ATOM   2670 3HD1 ILE A 181     -11.978  13.790   5.088  1.00 90.88           H
ATOM   2671  HN  ILE A 181      -8.910  10.686   6.240  1.00 90.88           H
ATOM   2672  N   PRO A 182      -8.725  10.153   9.542  1.00 92.35           N
ATOM   2673  CA  PRO A 182      -8.499   9.583  10.873  1.00 92.35           C
ATOM   2674  C   PRO A 182      -7.071   9.783  11.352  1.00 92.35           C
ATOM   2675  O   PRO A 182      -6.843  10.147  12.504  1.00 92.35           O
ATOM   2676  HA  PRO A 182      -9.120  10.094  11.609  1.00 92.35           H
ATOM   2677  CB  PRO A 182      -8.837   8.101  10.695  1.00 92.35           C
ATOM   2678 1HB  PRO A 182      -7.953   7.517  10.439  1.00 92.35           H
ATOM   2679 2HB  PRO A 182      -9.249   7.671  11.607  1.00 92.35           H
ATOM   2680  CG  PRO A 182      -9.856   8.105   9.562  1.00 92.35           C
ATOM   2681 1HG  PRO A 182      -9.932   7.129   9.082  1.00 92.35           H
ATOM   2682 2HG  PRO A 182     -10.857   8.349   9.919  1.00 92.35           H
ATOM   2683  CD  PRO A 182      -9.312   9.165   8.619  1.00 92.35           C
ATOM   2684 1HD  PRO A 182      -8.563   8.757   7.940  1.00 92.35           H
ATOM   2685 2HD  PRO A 182     -10.098   9.597   7.999  1.00 92.35           H
ATOM   2686  N   GLU A 183      -6.137   9.536  10.445  1.00 88.56           N
ATOM   2687  CA  GLU A 183      -4.726   9.618  10.782  1.00 88.56           C
ATOM   2688  C   GLU A 183      -4.361  11.044  11.199  1.00 88.56           C
ATOM   2689  O   GLU A 183      -3.593  11.243  12.139  1.00 88.56           O
ATOM   2690  HA  GLU A 183      -4.590   8.940  11.625  1.00 88.56           H
ATOM   2691  CB  GLU A 183      -3.855   9.147   9.616  1.00 88.56           C
ATOM   2692 1HB  GLU A 183      -4.276   9.504   8.676  1.00 88.56           H
ATOM   2693 2HB  GLU A 183      -2.825   9.466   9.775  1.00 88.56           H
ATOM   2694  CG  GLU A 183      -3.826   7.620   9.534  1.00 88.56           C
ATOM   2695 1HG  GLU A 183      -3.144   7.307   8.743  1.00 88.56           H
ATOM   2696 2HG  GLU A 183      -3.442   7.209  10.468  1.00 88.56           H
ATOM   2697  CD  GLU A 183      -5.223   7.059   9.260  1.00 88.56           C
ATOM   2698  OE1 GLU A 183      -5.490   5.940   9.748  1.00 88.56           O
ATOM   2699  OE2 GLU A 183      -5.992   7.762   8.570  1.00 88.56           O
ATOM   2700  HN  GLU A 183      -6.330   9.285   9.496  1.00 88.56           H
ATOM   2701  N   ILE A 184      -4.929  12.000  10.478  1.00 90.28           N
ATOM   2702  CA  ILE A 184      -4.611  13.399  10.709  1.00 90.28           C
ATOM   2703  C   ILE A 184      -5.023  13.783  12.131  1.00 90.28           C
ATOM   2704  O   ILE A 184      -4.314  14.527  12.807  1.00 90.28           O
ATOM   2705  HA  ILE A 184      -3.530  13.508  10.621  1.00 90.28           H
ATOM   2706  CB  ILE A 184      -5.244  14.277   9.627  1.00 90.28           C
ATOM   2707  HB  ILE A 184      -6.307  14.043   9.575  1.00 90.28           H
ATOM   2708  CG1 ILE A 184      -4.646  13.970   8.252  1.00 90.28           C
ATOM   2709 1HG1 ILE A 184      -3.617  14.327   8.212  1.00 90.28           H
ATOM   2710 2HG1 ILE A 184      -4.616  12.891   8.098  1.00 90.28           H
ATOM   2711  CG2 ILE A 184      -5.125  15.760   9.985  1.00 90.28           C
ATOM   2712 1HG2 ILE A 184      -5.635  15.947  10.930  1.00 90.28           H
ATOM   2713 2HG2 ILE A 184      -4.073  16.027  10.081  1.00 90.28           H
ATOM   2714 3HG2 ILE A 184      -5.582  16.361   9.200  1.00 90.28           H
ATOM   2715  CD1 ILE A 184      -5.464  14.628   7.139  1.00 90.28           C
ATOM   2716 1HD1 ILE A 184      -6.486  14.250   7.168  1.00 90.28           H
ATOM   2717 2HD1 ILE A 184      -5.472  15.708   7.284  1.00 90.28           H
ATOM   2718 3HD1 ILE A 184      -5.018  14.393   6.173  1.00 90.28           H
ATOM   2719  HN  ILE A 184      -5.593  11.832   9.750  1.00 90.28           H
ATOM   2720  N   LEU A 185      -6.168  13.259  12.544  1.00 90.58           N
ATOM   2721  CA  LEU A 185      -6.789  13.698  13.782  1.00 90.58           C
ATOM   2722  C   LEU A 185      -6.053  13.072  14.968  1.00 90.58           C
ATOM   2723  O   LEU A 185      -5.668  13.771  15.903  1.00 90.58           O
ATOM   2724  HA  LEU A 185      -6.676  14.781  13.838  1.00 90.58           H
ATOM   2725  CB  LEU A 185      -8.290  13.401  13.763  1.00 90.58           C
ATOM   2726 1HB  LEU A 185      -8.428  12.343  13.538  1.00 90.58           H
ATOM   2727 2HB  LEU A 185      -8.686  13.568  14.764  1.00 90.58           H
ATOM   2728  CG  LEU A 185      -9.123  14.217  12.772  1.00 90.58           C
ATOM   2729  HG  LEU A 185      -8.740  14.030  11.769  1.00 90.58           H
ATOM   2730  CD1 LEU A 185     -10.586  13.769  12.788  1.00 90.58           C
ATOM   2731 1HD1 LEU A 185     -10.647  12.717  12.511  1.00 90.58           H
ATOM   2732 2HD1 LEU A 185     -10.998  13.907  13.787  1.00 90.58           H
ATOM   2733 3HD1 LEU A 185     -11.156  14.366  12.075  1.00 90.58           H
ATOM   2734  CD2 LEU A 185      -8.979  15.716  13.040  1.00 90.58           C
ATOM   2735 1HD2 LEU A 185      -9.320  15.939  14.051  1.00 90.58           H
ATOM   2736 2HD2 LEU A 185      -7.933  16.005  12.937  1.00 90.58           H
ATOM   2737 3HD2 LEU A 185      -9.581  16.273  12.322  1.00 90.58           H
ATOM   2738  HN  LEU A 185      -6.667  12.547  12.050  1.00 90.58           H
ATOM   2739  N   TYR A 186      -5.880  11.760  14.890  1.00 91.08           N
ATOM   2740  CA  TYR A 186      -5.605  10.970  16.078  1.00 91.08           C
ATOM   2741  C   TYR A 186      -4.126  10.584  16.149  1.00 91.08           C
ATOM   2742  O   TYR A 186      -3.690   9.959  17.115  1.00 91.08           O
ATOM   2743  HA  TYR A 186      -5.858  11.574  16.949  1.00 91.08           H
ATOM   2744  CB  TYR A 186      -6.446   9.699  15.942  1.00 91.08           C
ATOM   2745 1HB  TYR A 186      -6.103   9.140  15.071  1.00 91.08           H
ATOM   2746 2HB  TYR A 186      -6.274   9.067  16.814  1.00 91.08           H
ATOM   2747  CG  TYR A 186      -7.947   9.958  15.806  1.00 91.08           C
ATOM   2748  CD1 TYR A 186      -8.585  10.801  16.692  1.00 91.08           C
ATOM   2749  HD1 TYR A 186      -8.019  11.284  17.489  1.00 91.08           H
ATOM   2750  CD2 TYR A 186      -8.664   9.347  14.797  1.00 91.08           C
ATOM   2751  HD2 TYR A 186      -8.160   8.680  14.097  1.00 91.08           H
ATOM   2752  CE1 TYR A 186      -9.999  11.045  16.564  1.00 91.08           C
ATOM   2753  HE1 TYR A 186     -10.515  11.709  17.257  1.00 91.08           H
ATOM   2754  CE2 TYR A 186     -10.077   9.590  14.668  1.00 91.08           C
ATOM   2755  HE2 TYR A 186     -10.655   9.115  13.876  1.00 91.08           H
ATOM   2756  CZ  TYR A 186     -10.675  10.427  15.558  1.00 91.08           C
ATOM   2757  OH  TYR A 186     -12.010  10.657  15.437  1.00 91.08           O
ATOM   2758  HH  TYR A 186     -12.323  11.252  16.177  1.00 91.08           H
ATOM   2759  HN  TYR A 186      -5.925  11.240  14.037  1.00 91.08           H
ATOM   2760  N   SER A 187      -3.395  10.973  15.115  1.00 91.59           N
ATOM   2761  CA  SER A 187      -1.951  10.814  15.117  1.00 91.59           C
ATOM   2762  C   SER A 187      -1.319  11.777  16.124  1.00 91.59           C
ATOM   2763  O   SER A 187      -1.514  12.988  16.036  1.00 91.59           O
ATOM   2764  HA  SER A 187      -1.775   9.780  15.415  1.00 91.59           H
ATOM   2765  CB  SER A 187      -1.369  11.048  13.722  1.00 91.59           C
ATOM   2766 1HB  SER A 187      -1.646  12.043  13.376  1.00 91.59           H
ATOM   2767 2HB  SER A 187      -0.280  11.020  13.773  1.00 91.59           H
ATOM   2768  OG  SER A 187      -1.824  10.076  12.784  1.00 91.59           O
ATOM   2769  HG  SER A 187      -2.352  10.521  12.060  1.00 91.59           H
ATOM   2770  HN  SER A 187      -3.773  11.390  14.289  1.00 91.59           H
ATOM   2771  N   GLN A 188      -0.575  11.202  17.058  1.00 85.04           N
ATOM   2772  CA  GLN A 188       0.166  12.000  18.020  1.00 85.04           C
ATOM   2773  C   GLN A 188       1.400  11.237  18.504  1.00 85.04           C
ATOM   2774  O   GLN A 188       1.530  10.039  18.257  1.00 85.04           O
ATOM   2775  HA  GLN A 188       0.473  12.895  17.479  1.00 85.04           H
ATOM   2776  CB  GLN A 188      -0.724  12.406  19.197  1.00 85.04           C
ATOM   2777 1HB  GLN A 188      -0.131  12.440  20.111  1.00 85.04           H
ATOM   2778 2HB  GLN A 188      -1.114  13.411  19.033  1.00 85.04           H
ATOM   2779  CG  GLN A 188      -1.885  11.425  19.371  1.00 85.04           C
ATOM   2780 1HG  GLN A 188      -2.438  11.340  18.435  1.00 85.04           H
ATOM   2781 2HG  GLN A 188      -1.495  10.433  19.601  1.00 85.04           H
ATOM   2782  CD  GLN A 188      -2.826  11.881  20.487  1.00 85.04           C
ATOM   2783  OE1 GLN A 188      -2.515  12.757  21.277  1.00 85.04           O
ATOM   2784  NE2 GLN A 188      -3.992  11.241  20.507  1.00 85.04           N
ATOM   2785 1HE2 GLN A 188      -4.184  10.531  19.829  1.00 85.04           H
ATOM   2786 2HE2 GLN A 188      -4.675  11.468  21.200  1.00 85.04           H
ATOM   2787  HN  GLN A 188      -0.474  10.213  17.162  1.00 85.04           H
ATOM   2788  N   ILE A 189       2.276  11.962  19.185  1.00 88.84           N
ATOM   2789  CA  ILE A 189       3.438  11.346  19.803  1.00 88.84           C
ATOM   2790  C   ILE A 189       3.068  10.866  21.208  1.00 88.84           C
ATOM   2791  O   ILE A 189       2.575  11.644  22.023  1.00 88.84           O
ATOM   2792  HA  ILE A 189       3.706  10.477  19.201  1.00 88.84           H
ATOM   2793  CB  ILE A 189       4.631  12.303  19.774  1.00 88.84           C
ATOM   2794  HB  ILE A 189       4.342  13.224  20.281  1.00 88.84           H
ATOM   2795  CG1 ILE A 189       5.000  12.675  18.337  1.00 88.84           C
ATOM   2796 1HG1 ILE A 189       5.351  11.790  17.807  1.00 88.84           H
ATOM   2797 2HG1 ILE A 189       4.115  13.032  17.810  1.00 88.84           H
ATOM   2798  CG2 ILE A 189       5.820  11.720  20.539  1.00 88.84           C
ATOM   2799 1HG2 ILE A 189       5.536  11.548  21.577  1.00 88.84           H
ATOM   2800 2HG2 ILE A 189       6.119  10.776  20.083  1.00 88.84           H
ATOM   2801 3HG2 ILE A 189       6.655  12.421  20.503  1.00 88.84           H
ATOM   2802  CD1 ILE A 189       6.085  13.754  18.311  1.00 88.84           C
ATOM   2803 1HD1 ILE A 189       5.721  14.647  18.821  1.00 88.84           H
ATOM   2804 2HD1 ILE A 189       6.977  13.385  18.817  1.00 88.84           H
ATOM   2805 3HD1 ILE A 189       6.329  14.000  17.278  1.00 88.84           H
ATOM   2806  HN  ILE A 189       2.202  12.950  19.316  1.00 88.84           H
ATOM   2807  N   LYS A 190       3.321   9.588  21.448  1.00 84.58           N
ATOM   2808  CA  LYS A 190       3.121   9.021  22.771  1.00 84.58           C
ATOM   2809  C   LYS A 190       4.479   8.652  23.373  1.00 84.58           C
ATOM   2810  O   LYS A 190       5.289   7.990  22.727  1.00 84.58           O
ATOM   2811  HA  LYS A 190       2.666   9.792  23.392  1.00 84.58           H
ATOM   2812  CB  LYS A 190       2.138   7.850  22.709  1.00 84.58           C
ATOM   2813 1HB  LYS A 190       1.215   8.170  22.224  1.00 84.58           H
ATOM   2814 2HB  LYS A 190       2.557   7.050  22.099  1.00 84.58           H
ATOM   2815  CG  LYS A 190       1.827   7.322  24.111  1.00 84.58           C
ATOM   2816 1HG  LYS A 190       2.751   7.018  24.602  1.00 84.58           H
ATOM   2817 2HG  LYS A 190       1.391   8.117  24.715  1.00 84.58           H
ATOM   2818  CD  LYS A 190       0.862   6.135  24.048  1.00 84.58           C
ATOM   2819 1HD  LYS A 190      -0.107   6.469  23.677  1.00 84.58           H
ATOM   2820 2HD  LYS A 190       1.236   5.395  23.340  1.00 84.58           H
ATOM   2821  CE  LYS A 190       0.694   5.492  25.425  1.00 84.58           C
ATOM   2822 1HE  LYS A 190       1.656   5.455  25.936  1.00 84.58           H
ATOM   2823 2HE  LYS A 190       0.030   6.101  26.039  1.00 84.58           H
ATOM   2824  NZ  LYS A 190       0.142   4.125  25.295  1.00 84.58           N
ATOM   2825 1HZ  LYS A 190       0.143   3.672  26.202  1.00 84.58           H
ATOM   2826 2HZ  LYS A 190      -0.808   4.176  24.944  1.00 84.58           H
ATOM   2827 3HZ  LYS A 190       0.712   3.590  24.649  1.00 84.58           H
ATOM   2828  HN  LYS A 190       3.655   8.945  20.758  1.00 84.58           H
ATOM   2829  N   GLU A 191       4.685   9.097  24.604  1.00 75.84           N
ATOM   2830  CA  GLU A 191       5.828   8.649  25.380  1.00 75.84           C
ATOM   2831  C   GLU A 191       5.469   7.395  26.179  1.00 75.84           C
ATOM   2832  O   GLU A 191       4.510   7.398  26.948  1.00 75.84           O
ATOM   2833  HA  GLU A 191       6.601   8.413  24.648  1.00 75.84           H
ATOM   2834  CB  GLU A 191       6.334   9.760  26.302  1.00 75.84           C
ATOM   2835 1HB  GLU A 191       5.524  10.457  26.517  1.00 75.84           H
ATOM   2836 2HB  GLU A 191       6.775   9.322  27.198  1.00 75.84           H
ATOM   2837  CG  GLU A 191       7.444  10.570  25.628  1.00 75.84           C
ATOM   2838 1HG  GLU A 191       8.208   9.895  25.241  1.00 75.84           H
ATOM   2839 2HG  GLU A 191       7.036  11.112  24.775  1.00 75.84           H
ATOM   2840  CD  GLU A 191       8.078  11.556  26.611  1.00 75.84           C
ATOM   2841  OE1 GLU A 191       9.212  11.995  26.323  1.00 75.84           O
ATOM   2842  OE2 GLU A 191       7.413  11.849  27.629  1.00 75.84           O
ATOM   2843  HN  GLU A 191       4.088   9.750  25.069  1.00 75.84           H
ATOM   2844  N   GLU A 192       6.259   6.352  25.969  1.00 71.54           N
ATOM   2845  CA  GLU A 192       6.112   5.133  26.746  1.00 71.54           C
ATOM   2846  C   GLU A 192       7.482   4.624  27.198  1.00 71.54           C
ATOM   2847  O   GLU A 192       8.366   4.395  26.374  1.00 71.54           O
ATOM   2848  HA  GLU A 192       5.517   5.414  27.615  1.00 71.54           H
ATOM   2849  CB  GLU A 192       5.364   4.062  25.950  1.00 71.54           C
ATOM   2850 1HB  GLU A 192       4.399   4.452  25.626  1.00 71.54           H
ATOM   2851 2HB  GLU A 192       5.987   3.714  25.126  1.00 71.54           H
ATOM   2852  CG  GLU A 192       5.075   2.836  26.819  1.00 71.54           C
ATOM   2853 1HG  GLU A 192       5.947   2.183  26.834  1.00 71.54           H
ATOM   2854 2HG  GLU A 192       4.892   3.149  27.847  1.00 71.54           H
ATOM   2855  CD  GLU A 192       3.863   2.065  26.292  1.00 71.54           C
ATOM   2856  OE1 GLU A 192       3.204   1.405  27.125  1.00 71.54           O
ATOM   2857  OE2 GLU A 192       3.622   2.152  25.068  1.00 71.54           O
ATOM   2858  HN  GLU A 192       6.987   6.331  25.283  1.00 71.54           H
ATOM   2859  N   SER A 193       7.616   4.461  28.506  1.00 72.43           N
ATOM   2860  CA  SER A 193       8.852   3.952  29.075  1.00 72.43           C
ATOM   2861  C   SER A 193      10.027   4.834  28.646  1.00 72.43           C
ATOM   2862  O   SER A 193      11.138   4.343  28.453  1.00 72.43           O
ATOM   2863  HA  SER A 193       8.714   3.998  30.155  1.00 72.43           H
ATOM   2864  CB  SER A 193       9.096   2.501  28.654  1.00 72.43           C
ATOM   2865 1HB  SER A 193       9.295   2.463  27.583  1.00 72.43           H
ATOM   2866 2HB  SER A 193       9.986   2.123  29.157  1.00 72.43           H
ATOM   2867  OG  SER A 193       7.986   1.663  28.960  1.00 72.43           O
ATOM   2868  HG  SER A 193       8.147   0.740  28.610  1.00 72.43           H
ATOM   2869  HN  SER A 193       6.899   4.669  29.171  1.00 72.43           H
ATOM   2870  N   GLY A 194       9.741   6.120  28.509  1.00 80.60           N
ATOM   2871  CA  GLY A 194      10.775   7.086  28.177  1.00 80.60           C
ATOM   2872  C   GLY A 194      11.126   7.023  26.689  1.00 80.60           C
ATOM   2873  O   GLY A 194      12.070   7.673  26.243  1.00 80.60           O
ATOM   2874 1HA  GLY A 194      10.435   8.090  28.432  1.00 80.60           H
ATOM   2875 2HA  GLY A 194      11.666   6.890  28.774  1.00 80.60           H
ATOM   2876  HN  GLY A 194       8.824   6.504  28.622  1.00 80.60           H
ATOM   2877  N   ILE A 195      10.348   6.234  25.963  1.00 78.93           N
ATOM   2878  CA  ILE A 195      10.511   6.143  24.522  1.00 78.93           C
ATOM   2879  C   ILE A 195       9.373   6.899  23.835  1.00 78.93           C
ATOM   2880  O   ILE A 195       8.200   6.647  24.109  1.00 78.93           O
ATOM   2881  HA  ILE A 195      11.452   6.630  24.268  1.00 78.93           H
ATOM   2882  CB  ILE A 195      10.627   4.680  24.088  1.00 78.93           C
ATOM   2883  HB  ILE A 195       9.723   4.158  24.401  1.00 78.93           H
ATOM   2884  CG1 ILE A 195      11.807   3.995  24.781  1.00 78.93           C
ATOM   2885 1HG1 ILE A 195      12.736   4.489  24.498  1.00 78.93           H
ATOM   2886 2HG1 ILE A 195      11.707   4.096  25.861  1.00 78.93           H
ATOM   2887  CG2 ILE A 195      10.711   4.565  22.565  1.00 78.93           C
ATOM   2888 1HG2 ILE A 195       9.813   4.992  22.118  1.00 78.93           H
ATOM   2889 2HG2 ILE A 195      11.587   5.107  22.207  1.00 78.93           H
ATOM   2890 3HG2 ILE A 195      10.793   3.515  22.283  1.00 78.93           H
ATOM   2891  CD1 ILE A 195      11.877   2.513  24.405  1.00 78.93           C
ATOM   2892 1HD1 ILE A 195      10.956   2.017  24.711  1.00 78.93           H
ATOM   2893 2HD1 ILE A 195      12.001   2.417  23.327  1.00 78.93           H
ATOM   2894 3HD1 ILE A 195      12.724   2.050  24.911  1.00 78.93           H
ATOM   2895  HN  ILE A 195       9.618   5.666  26.343  1.00 78.93           H
ATOM   2896  N   ALA A 196       9.758   7.812  22.955  1.00 89.64           N
ATOM   2897  CA  ALA A 196       8.785   8.553  22.171  1.00 89.64           C
ATOM   2898  C   ALA A 196       8.325   7.693  20.992  1.00 89.64           C
ATOM   2899  O   ALA A 196       9.148   7.172  20.241  1.00 89.64           O
ATOM   2900  HA  ALA A 196       7.929   8.761  22.814  1.00 89.64           H
ATOM   2901  CB  ALA A 196       9.397   9.881  21.720  1.00 89.64           C
ATOM   2902 1HB  ALA A 196       9.680  10.466  22.595  1.00 89.64           H
ATOM   2903 2HB  ALA A 196      10.281   9.686  21.112  1.00 89.64           H
ATOM   2904 3HB  ALA A 196       8.667  10.437  21.132  1.00 89.64           H
ATOM   2905  HN  ALA A 196      10.713   8.047  22.775  1.00 89.64           H
ATOM   2906  N   ILE A 197       7.012   7.572  20.866  1.00 85.27           N
ATOM   2907  CA  ILE A 197       6.434   6.722  19.839  1.00 85.27           C
ATOM   2908  C   ILE A 197       5.377   7.512  19.064  1.00 85.27           C
ATOM   2909  O   ILE A 197       4.485   8.113  19.661  1.00 85.27           O
ATOM   2910  HA  ILE A 197       7.234   6.449  19.152  1.00 85.27           H
ATOM   2911  CB  ILE A 197       5.903   5.425  20.453  1.00 85.27           C
ATOM   2912  HB  ILE A 197       5.094   5.677  21.138  1.00 85.27           H
ATOM   2913  CG1 ILE A 197       6.987   4.723  21.274  1.00 85.27           C
ATOM   2914 1HG1 ILE A 197       7.825   4.460  20.628  1.00 85.27           H
ATOM   2915 2HG1 ILE A 197       7.372   5.405  22.033  1.00 85.27           H
ATOM   2916  CG2 ILE A 197       5.316   4.509  19.378  1.00 85.27           C
ATOM   2917 1HG2 ILE A 197       4.494   5.019  18.875  1.00 85.27           H
ATOM   2918 2HG2 ILE A 197       6.089   4.261  18.650  1.00 85.27           H
ATOM   2919 3HG2 ILE A 197       4.946   3.594  19.841  1.00 85.27           H
ATOM   2920  CD1 ILE A 197       6.438   3.462  21.945  1.00 85.27           C
ATOM   2921 1HD1 ILE A 197       5.617   3.733  22.609  1.00 85.27           H
ATOM   2922 2HD1 ILE A 197       6.076   2.773  21.181  1.00 85.27           H
ATOM   2923 3HD1 ILE A 197       7.229   2.983  22.521  1.00 85.27           H
ATOM   2924  HN  ILE A 197       6.348   8.041  21.450  1.00 85.27           H
ATOM   2925  N   CYS A 198       5.513   7.486  17.747  1.00 91.15           N
ATOM   2926  CA  CYS A 198       4.496   8.053  16.878  1.00 91.15           C
ATOM   2927  C   CYS A 198       3.425   6.988  16.634  1.00 91.15           C
ATOM   2928  O   CYS A 198       3.665   6.012  15.925  1.00 91.15           O
ATOM   2929  HA  CYS A 198       4.077   8.910  17.405  1.00 91.15           H
ATOM   2930  CB  CYS A 198       5.095   8.571  15.568  1.00 91.15           C
ATOM   2931 1HB  CYS A 198       5.720   9.442  15.764  1.00 91.15           H
ATOM   2932 2HB  CYS A 198       5.739   7.809  15.127  1.00 91.15           H
ATOM   2933  SG  CYS A 198       3.758   9.011  14.400  1.00 91.15           S
ATOM   2934  HN  CYS A 198       6.299   7.087  17.273  1.00 91.15           H
ATOM   2935  N   THR A 199       2.265   7.212  17.235  1.00 89.34           N
ATOM   2936  CA  THR A 199       1.154   6.288  17.085  1.00 89.34           C
ATOM   2937  C   THR A 199      -0.164   7.055  16.961  1.00 89.34           C
ATOM   2938  O   THR A 199      -0.219   8.252  17.241  1.00 89.34           O
ATOM   2939  HA  THR A 199       1.290   5.735  16.156  1.00 89.34           H
ATOM   2940  CB  THR A 199       1.184   5.318  18.267  1.00 89.34           C
ATOM   2941  HB  THR A 199       2.195   4.953  18.446  1.00 89.34           H
ATOM   2942  OG1 THR A 199       0.223   4.323  17.924  1.00 89.34           O
ATOM   2943  HG1 THR A 199       0.339   3.519  18.508  1.00 89.34           H
ATOM   2944  CG2 THR A 199       0.633   5.942  19.551  1.00 89.34           C
ATOM   2945 1HG2 THR A 199      -0.402   6.245  19.392  1.00 89.34           H
ATOM   2946 2HG2 THR A 199       1.231   6.813  19.817  1.00 89.34           H
ATOM   2947 3HG2 THR A 199       0.677   5.211  20.358  1.00 89.34           H
ATOM   2948  HN  THR A 199       2.080   8.006  17.814  1.00 89.34           H
ATOM   2949  N   MET A 200      -1.194   6.335  16.542  1.00 88.47           N
ATOM   2950  CA  MET A 200      -2.552   6.843  16.638  1.00 88.47           C
ATOM   2951  C   MET A 200      -3.146   6.559  18.019  1.00 88.47           C
ATOM   2952  O   MET A 200      -3.097   5.428  18.500  1.00 88.47           O
ATOM   2953  HA  MET A 200      -2.474   7.919  16.483  1.00 88.47           H
ATOM   2954  CB  MET A 200      -3.420   6.186  15.564  1.00 88.47           C
ATOM   2955 1HB  MET A 200      -3.300   5.104  15.605  1.00 88.47           H
ATOM   2956 2HB  MET A 200      -4.471   6.397  15.761  1.00 88.47           H
ATOM   2957  CG  MET A 200      -3.045   6.694  14.170  1.00 88.47           C
ATOM   2958 1HG  MET A 200      -2.709   7.729  14.229  1.00 88.47           H
ATOM   2959 2HG  MET A 200      -2.215   6.111  13.772  1.00 88.47           H
ATOM   2960  SD  MET A 200      -4.452   6.573  13.077  1.00 88.47           S
ATOM   2961  CE  MET A 200      -4.672   4.802  13.050  1.00 88.47           C
ATOM   2962 1HE  MET A 200      -3.768   4.330  12.663  1.00 88.47           H
ATOM   2963 2HE  MET A 200      -4.864   4.444  14.061  1.00 88.47           H
ATOM   2964 3HE  MET A 200      -5.516   4.551  12.408  1.00 88.47           H
ATOM   2965  HN  MET A 200      -1.112   5.421  16.143  1.00 88.47           H
ATOM   2966  N   VAL A 201      -3.695   7.606  18.619  1.00 91.02           N
ATOM   2967  CA  VAL A 201      -4.413   7.459  19.873  1.00 91.02           C
ATOM   2968  C   VAL A 201      -5.883   7.822  19.660  1.00 91.02           C
ATOM   2969  O   VAL A 201      -6.202   8.958  19.312  1.00 91.02           O
ATOM   2970  HA  VAL A 201      -4.349   6.411  20.168  1.00 91.02           H
ATOM   2971  CB  VAL A 201      -3.742   8.299  20.962  1.00 91.02           C
ATOM   2972  HB  VAL A 201      -3.829   9.348  20.677  1.00 91.02           H
ATOM   2973  CG1 VAL A 201      -4.447   8.117  22.307  1.00 91.02           C
ATOM   2974 1HG1 VAL A 201      -5.487   8.428  22.217  1.00 91.02           H
ATOM   2975 2HG1 VAL A 201      -4.405   7.068  22.600  1.00 91.02           H
ATOM   2976 3HG1 VAL A 201      -3.949   8.725  23.063  1.00 91.02           H
ATOM   2977  CG2 VAL A 201      -2.253   7.965  21.073  1.00 91.02           C
ATOM   2978 1HG2 VAL A 201      -2.135   6.910  21.323  1.00 91.02           H
ATOM   2979 2HG2 VAL A 201      -1.762   8.169  20.121  1.00 91.02           H
ATOM   2980 3HG2 VAL A 201      -1.800   8.576  21.854  1.00 91.02           H
ATOM   2981  HN  VAL A 201      -3.654   8.539  18.262  1.00 91.02           H
ATOM   2982  N   TYR A 202      -6.741   6.835  19.876  1.00 91.18           N
ATOM   2983  CA  TYR A 202      -8.170   7.034  19.707  1.00 91.18           C
ATOM   2984  C   TYR A 202      -8.801   7.589  20.986  1.00 91.18           C
ATOM   2985  O   TYR A 202      -8.376   7.252  22.090  1.00 91.18           O
ATOM   2986  HA  TYR A 202      -8.316   7.750  18.899  1.00 91.18           H
ATOM   2987  CB  TYR A 202      -8.758   5.651  19.422  1.00 91.18           C
ATOM   2988 1HB  TYR A 202      -8.490   4.978  20.236  1.00 91.18           H
ATOM   2989 2HB  TYR A 202      -9.846   5.725  19.413  1.00 91.18           H
ATOM   2990  CG  TYR A 202      -8.293   5.038  18.099  1.00 91.18           C
ATOM   2991  CD1 TYR A 202      -8.968   5.325  16.930  1.00 91.18           C
ATOM   2992  HD1 TYR A 202      -9.833   5.988  16.949  1.00 91.18           H
ATOM   2993  CD2 TYR A 202      -7.197   4.199  18.076  1.00 91.18           C
ATOM   2994  HD2 TYR A 202      -6.664   3.972  18.999  1.00 91.18           H
ATOM   2995  CE1 TYR A 202      -8.530   4.748  15.686  1.00 91.18           C
ATOM   2996  HE1 TYR A 202      -9.054   4.966  14.755  1.00 91.18           H
ATOM   2997  CE2 TYR A 202      -6.759   3.622  16.831  1.00 91.18           C
ATOM   2998  HE2 TYR A 202      -5.896   2.957  16.798  1.00 91.18           H
ATOM   2999  CZ  TYR A 202      -7.447   3.925  15.698  1.00 91.18           C
ATOM   3000  OH  TYR A 202      -7.033   3.380  14.522  1.00 91.18           O
ATOM   3001  HH  TYR A 202      -7.753   3.466  13.833  1.00 91.18           H
ATOM   3002  HN  TYR A 202      -6.473   5.914  20.162  1.00 91.18           H
ATOM   3003  N   PRO A 203      -9.822   8.448  20.862  1.00 85.88           N
ATOM   3004  CA  PRO A 203     -10.447   9.052  22.041  1.00 85.88           C
ATOM   3005  C   PRO A 203     -11.218   8.038  22.870  1.00 85.88           C
ATOM   3006  O   PRO A 203     -11.705   7.040  22.340  1.00 85.88           O
ATOM   3007  HA  PRO A 203      -9.683   9.445  22.712  1.00 85.88           H
ATOM   3008  CB  PRO A 203     -11.369  10.123  21.454  1.00 85.88           C
ATOM   3009 1HB  PRO A 203     -12.264  10.259  22.061  1.00 85.88           H
ATOM   3010 2HB  PRO A 203     -10.873  11.092  21.398  1.00 85.88           H
ATOM   3011  CG  PRO A 203     -11.703   9.595  20.089  1.00 85.88           C
ATOM   3012 1HG  PRO A 203     -12.543   8.901  20.130  1.00 85.88           H
ATOM   3013 2HG  PRO A 203     -11.989  10.401  19.413  1.00 85.88           H
ATOM   3014  CD  PRO A 203     -10.457   8.907  19.614  1.00 85.88           C
ATOM   3015 1HD  PRO A 203     -10.686   8.074  18.949  1.00 85.88           H
ATOM   3016 2HD  PRO A 203      -9.809   9.588  19.061  1.00 85.88           H
ATOM   3017  N   SER A 204     -11.309   8.322  24.161  1.00 77.54           N
ATOM   3018  CA  SER A 204     -11.799   7.338  25.111  1.00 77.54           C
ATOM   3019  C   SER A 204     -13.193   6.861  24.698  1.00 77.54           C
ATOM   3020  O   SER A 204     -13.514   5.681  24.835  1.00 77.54           O
ATOM   3021  HA  SER A 204     -11.085   6.516  25.070  1.00 77.54           H
ATOM   3022  CB  SER A 204     -11.834   7.912  26.529  1.00 77.54           C
ATOM   3023 1HB  SER A 204     -12.344   7.212  27.191  1.00 77.54           H
ATOM   3024 2HB  SER A 204     -10.816   8.019  26.902  1.00 77.54           H
ATOM   3025  OG  SER A 204     -12.493   9.175  26.578  1.00 77.54           O
ATOM   3026  HG  SER A 204     -13.478   9.043  26.687  1.00 77.54           H
ATOM   3027  HN  SER A 204     -11.055   9.204  24.558  1.00 77.54           H
ATOM   3028  N   ASP A 205     -13.982   7.801  24.199  1.00 72.59           N
ATOM   3029  CA  ASP A 205     -15.365   7.514  23.859  1.00 72.59           C
ATOM   3030  C   ASP A 205     -15.408   6.674  22.581  1.00 72.59           C
ATOM   3031  O   ASP A 205     -14.999   7.135  21.517  1.00 72.59           O
ATOM   3032  HA  ASP A 205     -15.768   6.982  24.722  1.00 72.59           H
ATOM   3033  CB  ASP A 205     -16.149   8.803  23.604  1.00 72.59           C
ATOM   3034 1HB  ASP A 205     -15.614   9.421  22.883  1.00 72.59           H
ATOM   3035 2HB  ASP A 205     -17.117   8.564  23.164  1.00 72.59           H
ATOM   3036  CG  ASP A 205     -16.353   9.587  24.903  1.00 72.59           C
ATOM   3037  OD1 ASP A 205     -16.217   8.956  25.973  1.00 72.59           O
ATOM   3038  OD2 ASP A 205     -16.641  10.798  24.795  1.00 72.59           O
ATOM   3039  HN  ASP A 205     -13.691   8.742  24.028  1.00 72.59           H
ATOM   3040  N   GLU A 206     -15.908   5.456  22.729  1.00 75.62           N
ATOM   3041  CA  GLU A 206     -16.082   4.575  21.586  1.00 75.62           C
ATOM   3042  C   GLU A 206     -14.747   4.369  20.867  1.00 75.62           C
ATOM   3043  O   GLU A 206     -14.720   4.093  19.668  1.00 75.62           O
ATOM   3044  HA  GLU A 206     -16.429   3.628  22.000  1.00 75.62           H
ATOM   3045  CB  GLU A 206     -17.142   5.122  20.628  1.00 75.62           C
ATOM   3046 1HB  GLU A 206     -16.815   6.081  20.227  1.00 75.62           H
ATOM   3047 2HB  GLU A 206     -17.356   4.383  19.856  1.00 75.62           H
ATOM   3048  CG  GLU A 206     -18.462   5.377  21.359  1.00 75.62           C
ATOM   3049 1HG  GLU A 206     -18.568   4.671  22.183  1.00 75.62           H
ATOM   3050 2HG  GLU A 206     -18.454   6.376  21.794  1.00 75.62           H
ATOM   3051  CD  GLU A 206     -19.651   5.239  20.407  1.00 75.62           C
ATOM   3052  OE1 GLU A 206     -20.609   4.535  20.793  1.00 75.62           O
ATOM   3053  OE2 GLU A 206     -19.576   5.840  19.313  1.00 75.62           O
ATOM   3054  HN  GLU A 206     -16.191   5.070  23.607  1.00 75.62           H
ATOM   3055  N   SER A 207     -13.673   4.511  21.629  1.00 87.35           N
ATOM   3056  CA  SER A 207     -12.339   4.328  21.083  1.00 87.35           C
ATOM   3057  C   SER A 207     -12.259   3.000  20.327  1.00 87.35           C
ATOM   3058  O   SER A 207     -11.678   2.932  19.246  1.00 87.35           O
ATOM   3059  HA  SER A 207     -12.189   5.166  20.402  1.00 87.35           H
ATOM   3060  CB  SER A 207     -11.280   4.375  22.187  1.00 87.35           C
ATOM   3061 1HB  SER A 207     -10.307   4.123  21.767  1.00 87.35           H
ATOM   3062 2HB  SER A 207     -11.206   5.391  22.576  1.00 87.35           H
ATOM   3063  OG  SER A 207     -11.583   3.480  23.254  1.00 87.35           O
ATOM   3064  HG  SER A 207     -11.008   3.685  24.046  1.00 87.35           H
ATOM   3065  HN  SER A 207     -13.703   4.745  22.601  1.00 87.35           H
ATOM   3066  N   THR A 208     -12.852   1.979  20.927  1.00 87.16           N
ATOM   3067  CA  THR A 208     -12.798   0.643  20.358  1.00 87.16           C
ATOM   3068  C   THR A 208     -13.509   0.611  19.003  1.00 87.16           C
ATOM   3069  O   THR A 208     -13.003   0.025  18.047  1.00 87.16           O
ATOM   3070  HA  THR A 208     -11.754   0.389  20.177  1.00 87.16           H
ATOM   3071  CB  THR A 208     -13.391  -0.330  21.379  1.00 87.16           C
ATOM   3072  HB  THR A 208     -14.471  -0.204  21.454  1.00 87.16           H
ATOM   3073  OG1 THR A 208     -12.657  -0.072  22.572  1.00 87.16           O
ATOM   3074  HG1 THR A 208     -11.682  -0.232  22.415  1.00 87.16           H
ATOM   3075  CG2 THR A 208     -13.070  -1.790  21.051  1.00 87.16           C
ATOM   3076 1HG2 THR A 208     -11.989  -1.931  21.042  1.00 87.16           H
ATOM   3077 2HG2 THR A 208     -13.477  -2.041  20.072  1.00 87.16           H
ATOM   3078 3HG2 THR A 208     -13.514  -2.438  21.807  1.00 87.16           H
ATOM   3079  HN  THR A 208     -13.362   2.052  21.784  1.00 87.16           H
ATOM   3080  N   LYS A 209     -14.670   1.248  18.965  1.00 83.06           N
ATOM   3081  CA  LYS A 209     -15.478   1.257  17.758  1.00 83.06           C
ATOM   3082  C   LYS A 209     -14.697   1.937  16.631  1.00 83.06           C
ATOM   3083  O   LYS A 209     -14.683   1.453  15.501  1.00 83.06           O
ATOM   3084  HA  LYS A 209     -15.658   0.220  17.476  1.00 83.06           H
ATOM   3085  CB  LYS A 209     -16.842   1.894  18.032  1.00 83.06           C
ATOM   3086 1HB  LYS A 209     -16.706   2.866  18.506  1.00 83.06           H
ATOM   3087 2HB  LYS A 209     -17.361   2.071  17.089  1.00 83.06           H
ATOM   3088  CG  LYS A 209     -17.696   0.997  18.930  1.00 83.06           C
ATOM   3089 1HG  LYS A 209     -17.735  -0.009  18.513  1.00 83.06           H
ATOM   3090 2HG  LYS A 209     -17.234   0.916  19.914  1.00 83.06           H
ATOM   3091  CD  LYS A 209     -19.115   1.553  19.071  1.00 83.06           C
ATOM   3092 1HD  LYS A 209     -19.070   2.612  19.325  1.00 83.06           H
ATOM   3093 2HD  LYS A 209     -19.636   1.476  18.116  1.00 83.06           H
ATOM   3094  CE  LYS A 209     -19.896   0.796  20.147  1.00 83.06           C
ATOM   3095 1HE  LYS A 209     -20.104  -0.218  19.808  1.00 83.06           H
ATOM   3096 2HE  LYS A 209     -19.293   0.713  21.051  1.00 83.06           H
ATOM   3097  NZ  LYS A 209     -21.165   1.493  20.453  1.00 83.06           N
ATOM   3098 1HZ  LYS A 209     -21.670   0.978  21.165  1.00 83.06           H
ATOM   3099 2HZ  LYS A 209     -20.964   2.428  20.791  1.00 83.06           H
ATOM   3100 3HZ  LYS A 209     -21.729   1.552  19.613  1.00 83.06           H
ATOM   3101  HN  LYS A 209     -15.058   1.749  19.738  1.00 83.06           H
ATOM   3102  N   LEU A 210     -14.066   3.049  16.979  1.00 88.56           N
ATOM   3103  CA  LEU A 210     -13.378   3.860  15.989  1.00 88.56           C
ATOM   3104  C   LEU A 210     -12.248   3.040  15.362  1.00 88.56           C
ATOM   3105  O   LEU A 210     -12.130   2.974  14.140  1.00 88.56           O
ATOM   3106  HA  LEU A 210     -14.099   4.107  15.210  1.00 88.56           H
ATOM   3107  CB  LEU A 210     -12.910   5.179  16.608  1.00 88.56           C
ATOM   3108 1HB  LEU A 210     -13.319   5.249  17.616  1.00 88.56           H
ATOM   3109 2HB  LEU A 210     -11.825   5.146  16.706  1.00 88.56           H
ATOM   3110  CG  LEU A 210     -13.288   6.449  15.844  1.00 88.56           C
ATOM   3111  HG  LEU A 210     -13.706   6.157  14.881  1.00 88.56           H
ATOM   3112  CD1 LEU A 210     -14.370   7.235  16.588  1.00 88.56           C
ATOM   3113 1HD1 LEU A 210     -15.260   6.614  16.696  1.00 88.56           H
ATOM   3114 2HD1 LEU A 210     -14.001   7.517  17.574  1.00 88.56           H
ATOM   3115 3HD1 LEU A 210     -14.620   8.133  16.023  1.00 88.56           H
ATOM   3116  CD2 LEU A 210     -12.052   7.305  15.559  1.00 88.56           C
ATOM   3117 1HD2 LEU A 210     -11.582   7.590  16.500  1.00 88.56           H
ATOM   3118 2HD2 LEU A 210     -11.345   6.733  14.958  1.00 88.56           H
ATOM   3119 3HD2 LEU A 210     -12.349   8.202  15.015  1.00 88.56           H
ATOM   3120  HN  LEU A 210     -14.021   3.397  17.916  1.00 88.56           H
ATOM   3121  N   LYS A 211     -11.446   2.437  16.228  1.00 93.20           N
ATOM   3122  CA  LYS A 211     -10.320   1.639  15.774  1.00 93.20           C
ATOM   3123  C   LYS A 211     -10.824   0.539  14.838  1.00 93.20           C
ATOM   3124  O   LYS A 211     -10.290   0.357  13.745  1.00 93.20           O
ATOM   3125  HA  LYS A 211      -9.660   2.297  15.209  1.00 93.20           H
ATOM   3126  CB  LYS A 211      -9.521   1.112  16.968  1.00 93.20           C
ATOM   3127 1HB  LYS A 211      -9.140   1.949  17.553  1.00 93.20           H
ATOM   3128 2HB  LYS A 211     -10.176   0.538  17.623  1.00 93.20           H
ATOM   3129  CG  LYS A 211      -8.356   0.236  16.504  1.00 93.20           C
ATOM   3130 1HG  LYS A 211      -8.742  -0.681  16.057  1.00 93.20           H
ATOM   3131 2HG  LYS A 211      -7.791   0.755  15.730  1.00 93.20           H
ATOM   3132  CD  LYS A 211      -7.432  -0.111  17.673  1.00 93.20           C
ATOM   3133 1HD  LYS A 211      -7.058   0.806  18.129  1.00 93.20           H
ATOM   3134 2HD  LYS A 211      -7.993  -0.643  18.440  1.00 93.20           H
ATOM   3135  CE  LYS A 211      -6.255  -0.971  17.205  1.00 93.20           C
ATOM   3136 1HE  LYS A 211      -6.622  -1.927  16.833  1.00 93.20           H
ATOM   3137 2HE  LYS A 211      -5.746  -0.480  16.376  1.00 93.20           H
ATOM   3138  NZ  LYS A 211      -5.304  -1.195  18.316  1.00 93.20           N
ATOM   3139 1HZ  LYS A 211      -4.567  -1.821  18.009  1.00 93.20           H
ATOM   3140 2HZ  LYS A 211      -4.900  -0.310  18.600  1.00 93.20           H
ATOM   3141 3HZ  LYS A 211      -5.793  -1.610  19.102  1.00 93.20           H
ATOM   3142  HN  LYS A 211     -11.557   2.487  17.220  1.00 93.20           H
ATOM   3143  N   SER A 212     -11.846  -0.166  15.301  1.00 91.11           N
ATOM   3144  CA  SER A 212     -12.375  -1.295  14.555  1.00 91.11           C
ATOM   3145  C   SER A 212     -12.844  -0.835  13.173  1.00 91.11           C
ATOM   3146  O   SER A 212     -12.579  -1.499  12.172  1.00 91.11           O
ATOM   3147  HA  SER A 212     -11.546  -1.996  14.465  1.00 91.11           H
ATOM   3148  CB  SER A 212     -13.526  -1.963  15.310  1.00 91.11           C
ATOM   3149 1HB  SER A 212     -13.203  -2.207  16.322  1.00 91.11           H
ATOM   3150 2HB  SER A 212     -14.356  -1.261  15.401  1.00 91.11           H
ATOM   3151  OG  SER A 212     -13.977  -3.147  14.658  1.00 91.11           O
ATOM   3152  HG  SER A 212     -14.667  -2.918  13.972  1.00 91.11           H
ATOM   3153  HN  SER A 212     -12.309   0.023  16.167  1.00 91.11           H
ATOM   3154  N   ALA A 213     -13.531   0.297  13.162  1.00 94.22           N
ATOM   3155  CA  ALA A 213     -14.070   0.834  11.924  1.00 94.22           C
ATOM   3156  C   ALA A 213     -12.919   1.165  10.973  1.00 94.22           C
ATOM   3157  O   ALA A 213     -12.968   0.826   9.791  1.00 94.22           O
ATOM   3158  HA  ALA A 213     -14.693   0.062  11.471  1.00 94.22           H
ATOM   3159  CB  ALA A 213     -14.941   2.053  12.232  1.00 94.22           C
ATOM   3160 1HB  ALA A 213     -15.761   1.758  12.887  1.00 94.22           H
ATOM   3161 2HB  ALA A 213     -14.338   2.815  12.726  1.00 94.22           H
ATOM   3162 3HB  ALA A 213     -15.345   2.455  11.303  1.00 94.22           H
ATOM   3163  HN  ALA A 213     -13.721   0.844  13.977  1.00 94.22           H
ATOM   3164  N   VAL A 214     -11.909   1.823  11.523  1.00 92.25           N
ATOM   3165  CA  VAL A 214     -10.781   2.269  10.723  1.00 92.25           C
ATOM   3166  C   VAL A 214     -10.100   1.055  10.088  1.00 92.25           C
ATOM   3167  O   VAL A 214      -9.749   1.082   8.909  1.00 92.25           O
ATOM   3168  HA  VAL A 214     -11.172   2.907   9.930  1.00 92.25           H
ATOM   3169  CB  VAL A 214      -9.830   3.107  11.580  1.00 92.25           C
ATOM   3170  HB  VAL A 214      -9.617   2.547  12.491  1.00 92.25           H
ATOM   3171  CG1 VAL A 214      -8.505   3.346  10.855  1.00 92.25           C
ATOM   3172 1HG1 VAL A 214      -8.030   2.389  10.640  1.00 92.25           H
ATOM   3173 2HG1 VAL A 214      -8.692   3.876   9.921  1.00 92.25           H
ATOM   3174 3HG1 VAL A 214      -7.848   3.944  11.486  1.00 92.25           H
ATOM   3175  CG2 VAL A 214     -10.481   4.432  11.985  1.00 92.25           C
ATOM   3176 1HG2 VAL A 214     -10.737   4.999  11.091  1.00 92.25           H
ATOM   3177 2HG2 VAL A 214     -11.385   4.232  12.560  1.00 92.25           H
ATOM   3178 3HG2 VAL A 214      -9.783   5.008  12.594  1.00 92.25           H
ATOM   3179  HN  VAL A 214     -11.854   2.052  12.495  1.00 92.25           H
ATOM   3180  N   LEU A 215      -9.935   0.019  10.897  1.00 91.88           N
ATOM   3181  CA  LEU A 215      -9.235  -1.174  10.451  1.00 91.88           C
ATOM   3182  C   LEU A 215     -10.079  -1.891   9.396  1.00 91.88           C
ATOM   3183  O   LEU A 215      -9.559  -2.328   8.371  1.00 91.88           O
ATOM   3184  HA  LEU A 215      -8.303  -0.852   9.987  1.00 91.88           H
ATOM   3185  CB  LEU A 215      -8.864  -2.055  11.646  1.00 91.88           C
ATOM   3186 1HB  LEU A 215      -9.755  -2.199  12.256  1.00 91.88           H
ATOM   3187 2HB  LEU A 215      -8.573  -3.036  11.271  1.00 91.88           H
ATOM   3188  CG  LEU A 215      -7.743  -1.529  12.545  1.00 91.88           C
ATOM   3189  HG  LEU A 215      -8.055  -0.567  12.951  1.00 91.88           H
ATOM   3190  CD1 LEU A 215      -7.507  -2.466  13.731  1.00 91.88           C
ATOM   3191 1HD1 LEU A 215      -8.421  -2.543  14.321  1.00 91.88           H
ATOM   3192 2HD1 LEU A 215      -7.227  -3.454  13.365  1.00 91.88           H
ATOM   3193 3HD1 LEU A 215      -6.706  -2.069  14.354  1.00 91.88           H
ATOM   3194  CD2 LEU A 215      -6.464  -1.288  11.742  1.00 91.88           C
ATOM   3195 1HD2 LEU A 215      -6.138  -2.224  11.288  1.00 91.88           H
ATOM   3196 2HD2 LEU A 215      -6.658  -0.554  10.960  1.00 91.88           H
ATOM   3197 3HD2 LEU A 215      -5.683  -0.915  12.405  1.00 91.88           H
ATOM   3198  HN  LEU A 215     -10.268  -0.014  11.839  1.00 91.88           H
ATOM   3199  N   THR A 216     -11.369  -1.991   9.684  1.00 91.25           N
ATOM   3200  CA  THR A 216     -12.285  -2.677   8.789  1.00 91.25           C
ATOM   3201  C   THR A 216     -12.272  -2.021   7.407  1.00 91.25           C
ATOM   3202  O   THR A 216     -12.235  -2.710   6.389  1.00 91.25           O
ATOM   3203  HA  THR A 216     -11.936  -3.702   8.660  1.00 91.25           H
ATOM   3204  CB  THR A 216     -13.667  -2.688   9.444  1.00 91.25           C
ATOM   3205  HB  THR A 216     -14.051  -1.674   9.560  1.00 91.25           H
ATOM   3206  OG1 THR A 216     -13.472  -3.413  10.655  1.00 91.25           O
ATOM   3207  HG1 THR A 216     -13.393  -2.780  11.425  1.00 91.25           H
ATOM   3208  CG2 THR A 216     -14.679  -3.530   8.664  1.00 91.25           C
ATOM   3209 1HG2 THR A 216     -14.327  -4.560   8.607  1.00 91.25           H
ATOM   3210 2HG2 THR A 216     -14.787  -3.127   7.657  1.00 91.25           H
ATOM   3211 3HG2 THR A 216     -15.643  -3.503   9.172  1.00 91.25           H
ATOM   3212  HN  THR A 216     -11.789  -1.613  10.509  1.00 91.25           H
ATOM   3213  N   LEU A 217     -12.304  -0.697   7.416  1.00 88.62           N
ATOM   3214  CA  LEU A 217     -12.315   0.060   6.175  1.00 88.62           C
ATOM   3215  C   LEU A 217     -11.038  -0.241   5.388  1.00 88.62           C
ATOM   3216  O   LEU A 217     -11.072  -0.360   4.164  1.00 88.62           O
ATOM   3217  HA  LEU A 217     -13.169  -0.283   5.591  1.00 88.62           H
ATOM   3218  CB  LEU A 217     -12.528   1.549   6.457  1.00 88.62           C
ATOM   3219 1HB  LEU A 217     -13.285   1.646   7.235  1.00 88.62           H
ATOM   3220 2HB  LEU A 217     -11.602   1.957   6.861  1.00 88.62           H
ATOM   3221  CG  LEU A 217     -12.951   2.404   5.261  1.00 88.62           C
ATOM   3222  HG  LEU A 217     -12.307   2.154   4.418  1.00 88.62           H
ATOM   3223  CD1 LEU A 217     -14.388   2.087   4.842  1.00 88.62           C
ATOM   3224 1HD1 LEU A 217     -14.462   1.036   4.564  1.00 88.62           H
ATOM   3225 2HD1 LEU A 217     -15.063   2.291   5.674  1.00 88.62           H
ATOM   3226 3HD1 LEU A 217     -14.664   2.709   3.991  1.00 88.62           H
ATOM   3227  CD2 LEU A 217     -12.754   3.893   5.555  1.00 88.62           C
ATOM   3228 1HD2 LEU A 217     -13.357   4.175   6.418  1.00 88.62           H
ATOM   3229 2HD2 LEU A 217     -11.703   4.085   5.767  1.00 88.62           H
ATOM   3230 3HD2 LEU A 217     -13.063   4.478   4.689  1.00 88.62           H
ATOM   3231  HN  LEU A 217     -12.321  -0.143   8.248  1.00 88.62           H
ATOM   3232  N   LYS A 218      -9.941  -0.354   6.123  1.00 86.39           N
ATOM   3233  CA  LYS A 218      -8.649  -0.601   5.506  1.00 86.39           C
ATOM   3234  C   LYS A 218      -8.679  -1.955   4.793  1.00 86.39           C
ATOM   3235  O   LYS A 218      -8.208  -2.076   3.663  1.00 86.39           O
ATOM   3236  HA  LYS A 218      -8.489   0.178   4.760  1.00 86.39           H
ATOM   3237  CB  LYS A 218      -7.528  -0.475   6.540  1.00 86.39           C
ATOM   3238 1HB  LYS A 218      -7.649   0.450   7.102  1.00 86.39           H
ATOM   3239 2HB  LYS A 218      -7.596  -1.294   7.256  1.00 86.39           H
ATOM   3240  CG  LYS A 218      -6.155  -0.492   5.865  1.00 86.39           C
ATOM   3241 1HG  LYS A 218      -6.065  -1.380   5.239  1.00 86.39           H
ATOM   3242 2HG  LYS A 218      -6.058   0.372   5.208  1.00 86.39           H
ATOM   3243  CD  LYS A 218      -5.033  -0.478   6.905  1.00 86.39           C
ATOM   3244 1HD  LYS A 218      -5.082   0.444   7.485  1.00 86.39           H
ATOM   3245 2HD  LYS A 218      -5.170  -1.302   7.604  1.00 86.39           H
ATOM   3246  CE  LYS A 218      -3.663  -0.592   6.234  1.00 86.39           C
ATOM   3247 1HE  LYS A 218      -3.660  -1.432   5.540  1.00 86.39           H
ATOM   3248 2HE  LYS A 218      -3.461   0.305   5.650  1.00 86.39           H
ATOM   3249  NZ  LYS A 218      -2.602  -0.778   7.250  1.00 86.39           N
ATOM   3250 1HZ  LYS A 218      -1.740  -1.051   6.793  1.00 86.39           H
ATOM   3251 2HZ  LYS A 218      -2.458   0.092   7.751  1.00 86.39           H
ATOM   3252 3HZ  LYS A 218      -2.883  -1.501   7.903  1.00 86.39           H
ATOM   3253  HN  LYS A 218      -9.926  -0.281   7.120  1.00 86.39           H
ATOM   3254  N   VAL A 219      -9.238  -2.938   5.483  1.00 90.60           N
ATOM   3255  CA  VAL A 219      -9.228  -4.303   4.983  1.00 90.60           C
ATOM   3256  C   VAL A 219     -10.125  -4.396   3.748  1.00 90.60           C
ATOM   3257  O   VAL A 219      -9.742  -4.988   2.741  1.00 90.60           O
ATOM   3258  HA  VAL A 219      -8.204  -4.538   4.691  1.00 90.60           H
ATOM   3259  CB  VAL A 219      -9.638  -5.270   6.095  1.00 90.60           C
ATOM   3260  HB  VAL A 219     -10.594  -4.933   6.496  1.00 90.60           H
ATOM   3261  CG1 VAL A 219      -9.832  -6.685   5.546  1.00 90.60           C
ATOM   3262 1HG1 VAL A 219     -10.612  -6.676   4.785  1.00 90.60           H
ATOM   3263 2HG1 VAL A 219      -8.898  -7.035   5.106  1.00 90.60           H
ATOM   3264 3HG1 VAL A 219     -10.123  -7.352   6.357  1.00 90.60           H
ATOM   3265  CG2 VAL A 219      -8.619  -5.259   7.236  1.00 90.60           C
ATOM   3266 1HG2 VAL A 219      -7.643  -5.559   6.854  1.00 90.60           H
ATOM   3267 2HG2 VAL A 219      -8.552  -4.254   7.654  1.00 90.60           H
ATOM   3268 3HG2 VAL A 219      -8.935  -5.955   8.012  1.00 90.60           H
ATOM   3269  HN  VAL A 219      -9.691  -2.815   6.366  1.00 90.60           H
ATOM   3270  N   ILE A 220     -11.304  -3.801   3.866  1.00 90.69           N
ATOM   3271  CA  ILE A 220     -12.306  -3.912   2.820  1.00 90.69           C
ATOM   3272  C   ILE A 220     -11.785  -3.242   1.547  1.00 90.69           C
ATOM   3273  O   ILE A 220     -11.697  -3.878   0.498  1.00 90.69           O
ATOM   3274  HA  ILE A 220     -12.451  -4.973   2.617  1.00 90.69           H
ATOM   3275  CB  ILE A 220     -13.648  -3.357   3.302  1.00 90.69           C
ATOM   3276  HB  ILE A 220     -13.471  -2.378   3.749  1.00 90.69           H
ATOM   3277  CG1 ILE A 220     -14.251  -4.248   4.390  1.00 90.69           C
ATOM   3278 1HG1 ILE A 220     -14.461  -5.236   3.981  1.00 90.69           H
ATOM   3279 2HG1 ILE A 220     -13.529  -4.383   5.196  1.00 90.69           H
ATOM   3280  CG2 ILE A 220     -14.610  -3.152   2.130  1.00 90.69           C
ATOM   3281 1HG2 ILE A 220     -14.174  -2.448   1.422  1.00 90.69           H
ATOM   3282 2HG2 ILE A 220     -14.785  -4.106   1.633  1.00 90.69           H
ATOM   3283 3HG2 ILE A 220     -15.555  -2.757   2.501  1.00 90.69           H
ATOM   3284  CD1 ILE A 220     -15.537  -3.637   4.949  1.00 90.69           C
ATOM   3285 1HD1 ILE A 220     -15.319  -2.659   5.379  1.00 90.69           H
ATOM   3286 2HD1 ILE A 220     -16.265  -3.525   4.145  1.00 90.69           H
ATOM   3287 3HD1 ILE A 220     -15.945  -4.290   5.720  1.00 90.69           H
ATOM   3288  HN  ILE A 220     -11.576  -3.252   4.656  1.00 90.69           H
ATOM   3289  N   LEU A 221     -11.453  -1.966   1.681  1.00 89.43           N
ATOM   3290  CA  LEU A 221     -11.110  -1.157   0.524  1.00 89.43           C
ATOM   3291  C   LEU A 221      -9.666  -1.449   0.113  1.00 89.43           C
ATOM   3292  O   LEU A 221      -9.297  -1.262  -1.046  1.00 89.43           O
ATOM   3293  HA  LEU A 221     -11.769  -1.456  -0.291  1.00 89.43           H
ATOM   3294  CB  LEU A 221     -11.382   0.322   0.806  1.00 89.43           C
ATOM   3295 1HB  LEU A 221     -10.804   0.617   1.683  1.00 89.43           H
ATOM   3296 2HB  LEU A 221     -11.006   0.907  -0.034  1.00 89.43           H
ATOM   3297  CG  LEU A 221     -12.845   0.702   1.043  1.00 89.43           C
ATOM   3298  HG  LEU A 221     -13.206   0.149   1.910  1.00 89.43           H
ATOM   3299  CD1 LEU A 221     -12.979   2.191   1.369  1.00 89.43           C
ATOM   3300 1HD1 LEU A 221     -12.409   2.418   2.270  1.00 89.43           H
ATOM   3301 2HD1 LEU A 221     -12.594   2.782   0.537  1.00 89.43           H
ATOM   3302 3HD1 LEU A 221     -14.029   2.434   1.533  1.00 89.43           H
ATOM   3303  CD2 LEU A 221     -13.716   0.296  -0.148  1.00 89.43           C
ATOM   3304 1HD2 LEU A 221     -13.364   0.803  -1.046  1.00 89.43           H
ATOM   3305 2HD2 LEU A 221     -13.654  -0.783  -0.292  1.00 89.43           H
ATOM   3306 3HD2 LEU A 221     -14.751   0.578   0.047  1.00 89.43           H
ATOM   3307  HN  LEU A 221     -11.416  -1.488   2.558  1.00 89.43           H
ATOM   3308  N   GLY A 222      -8.888  -1.903   1.084  1.00 87.88           N
ATOM   3309  CA  GLY A 222      -7.454  -2.040   0.892  1.00 87.88           C
ATOM   3310  C   GLY A 222      -7.118  -3.356   0.187  1.00 87.88           C
ATOM   3311  O   GLY A 222      -6.066  -3.479  -0.438  1.00 87.88           O
ATOM   3312 1HA  GLY A 222      -7.080  -1.202   0.303  1.00 87.88           H
ATOM   3313 2HA  GLY A 222      -6.949  -2.001   1.857  1.00 87.88           H
ATOM   3314  HN  GLY A 222      -9.221  -2.174   1.987  1.00 87.88           H
ATOM   3315  N   PHE A 223      -8.033  -4.307   0.312  1.00 81.55           N
ATOM   3316  CA  PHE A 223      -7.783  -5.653  -0.175  1.00 81.55           C
ATOM   3317  C   PHE A 223      -9.009  -6.208  -0.903  1.00 81.55           C
ATOM   3318  O   PHE A 223      -8.972  -6.424  -2.113  1.00 81.55           O
ATOM   3319  HA  PHE A 223      -6.945  -5.596  -0.870  1.00 81.55           H
ATOM   3320  CB  PHE A 223      -7.493  -6.525   1.049  1.00 81.55           C
ATOM   3321 1HB  PHE A 223      -6.704  -6.056   1.637  1.00 81.55           H
ATOM   3322 2HB  PHE A 223      -8.383  -6.558   1.678  1.00 81.55           H
ATOM   3323  CG  PHE A 223      -7.074  -7.956   0.708  1.00 81.55           C
ATOM   3324  CD1 PHE A 223      -7.876  -8.999   1.051  1.00 81.55           C
ATOM   3325  HD1 PHE A 223      -8.817  -8.816   1.570  1.00 81.55           H
ATOM   3326  CD2 PHE A 223      -5.900  -8.185   0.061  1.00 81.55           C
ATOM   3327  HD2 PHE A 223      -5.257  -7.349  -0.215  1.00 81.55           H
ATOM   3328  CE1 PHE A 223      -7.487 -10.328   0.735  1.00 81.55           C
ATOM   3329  HE1 PHE A 223      -8.129 -11.164   1.011  1.00 81.55           H
ATOM   3330  CE2 PHE A 223      -5.511  -9.514  -0.256  1.00 81.55           C
ATOM   3331  HE2 PHE A 223      -4.570  -9.697  -0.774  1.00 81.55           H
ATOM   3332  CZ  PHE A 223      -6.313 -10.557   0.088  1.00 81.55           C
ATOM   3333  HZ  PHE A 223      -6.014 -11.577  -0.155  1.00 81.55           H
ATOM   3334  HN  PHE A 223      -8.928  -4.170   0.735  1.00 81.55           H
ATOM   3335  N   PHE A 224     -10.067  -6.424  -0.135  1.00 84.57           N
ATOM   3336  CA  PHE A 224     -11.167  -7.255  -0.592  1.00 84.57           C
ATOM   3337  C   PHE A 224     -11.761  -6.711  -1.893  1.00 84.57           C
ATOM   3338  O   PHE A 224     -11.890  -7.442  -2.874  1.00 84.57           O
ATOM   3339  HA  PHE A 224     -10.767  -8.254  -0.767  1.00 84.57           H
ATOM   3340  CB  PHE A 224     -12.239  -7.218   0.498  1.00 84.57           C
ATOM   3341 1HB  PHE A 224     -12.258  -6.222   0.942  1.00 84.57           H
ATOM   3342 2HB  PHE A 224     -13.215  -7.381   0.040  1.00 84.57           H
ATOM   3343  CG  PHE A 224     -12.035  -8.251   1.608  1.00 84.57           C
ATOM   3344  CD1 PHE A 224     -12.277  -9.567   1.365  1.00 84.57           C
ATOM   3345  HD1 PHE A 224     -12.618  -9.886   0.380  1.00 84.57           H
ATOM   3346  CD2 PHE A 224     -11.610  -7.854   2.837  1.00 84.57           C
ATOM   3347  HD2 PHE A 224     -11.415  -6.799   3.032  1.00 84.57           H
ATOM   3348  CE1 PHE A 224     -12.087 -10.526   2.395  1.00 84.57           C
ATOM   3349  HE1 PHE A 224     -12.282 -11.581   2.201  1.00 84.57           H
ATOM   3350  CE2 PHE A 224     -11.419  -8.812   3.867  1.00 84.57           C
ATOM   3351  HE2 PHE A 224     -11.079  -8.494   4.852  1.00 84.57           H
ATOM   3352  CZ  PHE A 224     -11.662 -10.128   3.624  1.00 84.57           C
ATOM   3353  HZ  PHE A 224     -11.516 -10.864   4.415  1.00 84.57           H
ATOM   3354  HN  PHE A 224     -10.178  -6.043   0.783  1.00 84.57           H
ATOM   3355  N   LEU A 225     -12.106  -5.432  -1.860  1.00 89.72           N
ATOM   3356  CA  LEU A 225     -12.741  -4.799  -3.003  1.00 89.72           C
ATOM   3357  C   LEU A 225     -11.814  -4.897  -4.216  1.00 89.72           C
ATOM   3358  O   LEU A 225     -12.201  -5.429  -5.255  1.00 89.72           O
ATOM   3359  HA  LEU A 225     -13.653  -5.355  -3.219  1.00 89.72           H
ATOM   3360  CB  LEU A 225     -13.155  -3.366  -2.659  1.00 89.72           C
ATOM   3361 1HB  LEU A 225     -13.869  -3.403  -1.837  1.00 89.72           H
ATOM   3362 2HB  LEU A 225     -12.277  -2.833  -2.295  1.00 89.72           H
ATOM   3363  CG  LEU A 225     -13.773  -2.555  -3.799  1.00 89.72           C
ATOM   3364  HG  LEU A 225     -13.156  -2.688  -4.687  1.00 89.72           H
ATOM   3365  CD1 LEU A 225     -15.173  -3.068  -4.141  1.00 89.72           C
ATOM   3366 1HD1 LEU A 225     -15.113  -4.113  -4.448  1.00 89.72           H
ATOM   3367 2HD1 LEU A 225     -15.815  -2.984  -3.264  1.00 89.72           H
ATOM   3368 3HD1 LEU A 225     -15.590  -2.474  -4.954  1.00 89.72           H
ATOM   3369  CD2 LEU A 225     -13.775  -1.061  -3.471  1.00 89.72           C
ATOM   3370 1HD2 LEU A 225     -14.356  -0.889  -2.565  1.00 89.72           H
ATOM   3371 2HD2 LEU A 225     -12.751  -0.721  -3.316  1.00 89.72           H
ATOM   3372 3HD2 LEU A 225     -14.220  -0.507  -4.298  1.00 89.72           H
ATOM   3373  HN  LEU A 225     -11.958  -4.834  -1.073  1.00 89.72           H
ATOM   3374  N   PRO A 226     -10.579  -4.388  -4.107  1.00 89.73           N
ATOM   3375  CA  PRO A 226      -9.634  -4.456  -5.224  1.00 89.73           C
ATOM   3376  C   PRO A 226      -9.469  -5.871  -5.754  1.00 89.73           C
ATOM   3377  O   PRO A 226      -9.461  -6.087  -6.965  1.00 89.73           O
ATOM   3378  HA  PRO A 226     -10.009  -3.877  -6.068  1.00 89.73           H
ATOM   3379  CB  PRO A 226      -8.331  -3.917  -4.629  1.00 89.73           C
ATOM   3380 1HB  PRO A 226      -7.711  -4.719  -4.228  1.00 89.73           H
ATOM   3381 2HB  PRO A 226      -7.733  -3.398  -5.378  1.00 89.73           H
ATOM   3382  CG  PRO A 226      -8.808  -2.971  -3.534  1.00 89.73           C
ATOM   3383 1HG  PRO A 226      -8.028  -2.780  -2.796  1.00 89.73           H
ATOM   3384 2HG  PRO A 226      -9.095  -1.999  -3.935  1.00 89.73           H
ATOM   3385  CD  PRO A 226      -9.991  -3.713  -2.935  1.00 89.73           C
ATOM   3386 1HD  PRO A 226      -9.678  -4.430  -2.176  1.00 89.73           H
ATOM   3387 2HD  PRO A 226     -10.695  -3.033  -2.455  1.00 89.73           H
ATOM   3388  N   PHE A 227      -9.340  -6.806  -4.824  1.00 83.39           N
ATOM   3389  CA  PHE A 227      -9.030  -8.180  -5.183  1.00 83.39           C
ATOM   3390  C   PHE A 227     -10.160  -8.800  -6.006  1.00 83.39           C
ATOM   3391  O   PHE A 227      -9.911  -9.432  -7.032  1.00 83.39           O
ATOM   3392  HA  PHE A 227      -8.117  -8.160  -5.778  1.00 83.39           H
ATOM   3393  CB  PHE A 227      -8.879  -8.960  -3.875  1.00 83.39           C
ATOM   3394 1HB  PHE A 227      -8.121  -8.475  -3.260  1.00 83.39           H
ATOM   3395 2HB  PHE A 227      -9.818  -8.908  -3.323  1.00 83.39           H
ATOM   3396  CG  PHE A 227      -8.497 -10.429  -4.067  1.00 83.39           C
ATOM   3397  CD1 PHE A 227      -9.449 -11.396  -3.979  1.00 83.39           C
ATOM   3398  HD1 PHE A 227     -10.485 -11.124  -3.772  1.00 83.39           H
ATOM   3399  CD2 PHE A 227      -7.206 -10.767  -4.326  1.00 83.39           C
ATOM   3400  HD2 PHE A 227      -6.443  -9.992  -4.396  1.00 83.39           H
ATOM   3401  CE1 PHE A 227      -9.095 -12.759  -4.158  1.00 83.39           C
ATOM   3402  HE1 PHE A 227      -9.858 -13.535  -4.087  1.00 83.39           H
ATOM   3403  CE2 PHE A 227      -6.851 -12.131  -4.504  1.00 83.39           C
ATOM   3404  HE2 PHE A 227      -5.816 -12.402  -4.712  1.00 83.39           H
ATOM   3405  CZ  PHE A 227      -7.803 -13.098  -4.416  1.00 83.39           C
ATOM   3406  HZ  PHE A 227      -7.531 -14.144  -4.553  1.00 83.39           H
ATOM   3407  HN  PHE A 227      -9.443  -6.638  -3.844  1.00 83.39           H
ATOM   3408  N   VAL A 228     -11.378  -8.599  -5.525  1.00 91.34           N
ATOM   3409  CA  VAL A 228     -12.544  -9.167  -6.180  1.00 91.34           C
ATOM   3410  C   VAL A 228     -12.633  -8.630  -7.610  1.00 91.34           C
ATOM   3411  O   VAL A 228     -12.877  -9.389  -8.547  1.00 91.34           O
ATOM   3412  HA  VAL A 228     -12.406 -10.248  -6.219  1.00 91.34           H
ATOM   3413  CB  VAL A 228     -13.800  -8.880  -5.354  1.00 91.34           C
ATOM   3414  HB  VAL A 228     -13.828  -7.810  -5.149  1.00 91.34           H
ATOM   3415  CG1 VAL A 228     -15.065  -9.242  -6.136  1.00 91.34           C
ATOM   3416 1HG1 VAL A 228     -15.107  -8.653  -7.052  1.00 91.34           H
ATOM   3417 2HG1 VAL A 228     -15.046 -10.303  -6.386  1.00 91.34           H
ATOM   3418 3HG1 VAL A 228     -15.942  -9.028  -5.526  1.00 91.34           H
ATOM   3419  CG2 VAL A 228     -13.755  -9.615  -4.013  1.00 91.34           C
ATOM   3420 1HG2 VAL A 228     -13.691 -10.688  -4.190  1.00 91.34           H
ATOM   3421 2HG2 VAL A 228     -12.882  -9.287  -3.448  1.00 91.34           H
ATOM   3422 3HG2 VAL A 228     -14.659  -9.393  -3.447  1.00 91.34           H
ATOM   3423  HN  VAL A 228     -11.574  -8.060  -4.706  1.00 91.34           H
ATOM   3424  N   VAL A 229     -12.430  -7.327  -7.732  1.00 91.09           N
ATOM   3425  CA  VAL A 229     -12.553  -6.668  -9.022  1.00 91.09           C
ATOM   3426  C   VAL A 229     -11.494  -7.223  -9.976  1.00 91.09           C
ATOM   3427  O   VAL A 229     -11.792  -7.534 -11.128  1.00 91.09           O
ATOM   3428  HA  VAL A 229     -13.540  -6.904  -9.419  1.00 91.09           H
ATOM   3429  CB  VAL A 229     -12.462  -5.151  -8.845  1.00 91.09           C
ATOM   3430  HB  VAL A 229     -11.543  -4.931  -8.303  1.00 91.09           H
ATOM   3431  CG1 VAL A 229     -12.389  -4.445 -10.200  1.00 91.09           C
ATOM   3432 1HG1 VAL A 229     -11.506  -4.787 -10.741  1.00 91.09           H
ATOM   3433 2HG1 VAL A 229     -13.282  -4.677 -10.780  1.00 91.09           H
ATOM   3434 3HG1 VAL A 229     -12.325  -3.368 -10.046  1.00 91.09           H
ATOM   3435  CG2 VAL A 229     -13.635  -4.625  -8.016  1.00 91.09           C
ATOM   3436 1HG2 VAL A 229     -14.572  -4.863  -8.519  1.00 91.09           H
ATOM   3437 2HG2 VAL A 229     -13.623  -5.093  -7.031  1.00 91.09           H
ATOM   3438 3HG2 VAL A 229     -13.546  -3.544  -7.905  1.00 91.09           H
ATOM   3439  HN  VAL A 229     -12.187  -6.725  -6.972  1.00 91.09           H
ATOM   3440  N   MET A 230     -10.278  -7.331  -9.461  1.00 83.45           N
ATOM   3441  CA  MET A 230      -9.169  -7.827 -10.258  1.00 83.45           C
ATOM   3442  C   MET A 230      -9.429  -9.259 -10.729  1.00 83.45           C
ATOM   3443  O   MET A 230      -9.284  -9.563 -11.912  1.00 83.45           O
ATOM   3444  HA  MET A 230      -9.105  -7.160 -11.118  1.00 83.45           H
ATOM   3445  CB  MET A 230      -7.885  -7.788  -9.427  1.00 83.45           C
ATOM   3446 1HB  MET A 230      -8.086  -8.161  -8.423  1.00 83.45           H
ATOM   3447 2HB  MET A 230      -7.140  -8.449  -9.870  1.00 83.45           H
ATOM   3448  CG  MET A 230      -7.327  -6.365  -9.346  1.00 83.45           C
ATOM   3449 1HG  MET A 230      -7.235  -5.944 -10.348  1.00 83.45           H
ATOM   3450 2HG  MET A 230      -8.016  -5.726  -8.794  1.00 83.45           H
ATOM   3451  SD  MET A 230      -5.733  -6.379  -8.542  1.00 83.45           S
ATOM   3452  CE  MET A 230      -6.235  -6.728  -6.865  1.00 83.45           C
ATOM   3453 1HE  MET A 230      -6.901  -5.940  -6.514  1.00 83.45           H
ATOM   3454 2HE  MET A 230      -6.755  -7.685  -6.833  1.00 83.45           H
ATOM   3455 3HE  MET A 230      -5.355  -6.772  -6.224  1.00 83.45           H
ATOM   3456  HN  MET A 230     -10.045  -7.088  -8.519  1.00 83.45           H
ATOM   3457  N   ALA A 231      -9.809 -10.101  -9.779  1.00 89.06           N
ATOM   3458  CA  ALA A 231     -10.004 -11.512 -10.064  1.00 89.06           C
ATOM   3459  C   ALA A 231     -11.034 -11.664 -11.185  1.00 89.06           C
ATOM   3460  O   ALA A 231     -10.851 -12.469 -12.096  1.00 89.06           O
ATOM   3461  HA  ALA A 231      -9.050 -11.918 -10.401  1.00 89.06           H
ATOM   3462  CB  ALA A 231     -10.424 -12.238  -8.784  1.00 89.06           C
ATOM   3463 1HB  ALA A 231      -9.645 -12.124  -8.030  1.00 89.06           H
ATOM   3464 2HB  ALA A 231     -11.355 -11.810  -8.412  1.00 89.06           H
ATOM   3465 3HB  ALA A 231     -10.570 -13.297  -8.998  1.00 89.06           H
ATOM   3466  HN  ALA A 231      -9.982  -9.833  -8.831  1.00 89.06           H
ATOM   3467  N   CYS A 232     -12.096 -10.878 -11.080  1.00 88.70           N
ATOM   3468  CA  CYS A 232     -13.161 -10.923 -12.068  1.00 88.70           C
ATOM   3469  C   CYS A 232     -12.588 -10.473 -13.413  1.00 88.70           C
ATOM   3470  O   CYS A 232     -12.788 -11.135 -14.430  1.00 88.70           O
ATOM   3471  HA  CYS A 232     -13.497 -11.959 -12.117  1.00 88.70           H
ATOM   3472  CB  CYS A 232     -14.360 -10.073 -11.645  1.00 88.70           C
ATOM   3473 1HB  CYS A 232     -14.032  -9.065 -11.392  1.00 88.70           H
ATOM   3474 2HB  CYS A 232     -15.062  -9.981 -12.474  1.00 88.70           H
ATOM   3475  SG  CYS A 232     -15.193 -10.837 -10.205  1.00 88.70           S
ATOM   3476  HG  CYS A 232     -16.092  -9.873 -10.037  1.00 88.70           H
ATOM   3477  HN  CYS A 232     -12.234 -10.220 -10.340  1.00 88.70           H
ATOM   3478  N   CYS A 233     -11.887  -9.349 -13.375  1.00 86.69           N
ATOM   3479  CA  CYS A 233     -11.398  -8.730 -14.596  1.00 86.69           C
ATOM   3480  C   CYS A 233     -10.522  -9.746 -15.332  1.00 86.69           C
ATOM   3481  O   CYS A 233     -10.721  -9.997 -16.520  1.00 86.69           O
ATOM   3482  HA  CYS A 233     -12.276  -8.474 -15.190  1.00 86.69           H
ATOM   3483  CB  CYS A 233     -10.646  -7.429 -14.309  1.00 86.69           C
ATOM   3484 1HB  CYS A 233      -9.935  -7.582 -13.497  1.00 86.69           H
ATOM   3485 2HB  CYS A 233     -10.070  -7.132 -15.185  1.00 86.69           H
ATOM   3486  SG  CYS A 233     -11.830  -6.108 -13.861  1.00 86.69           S
ATOM   3487  HG  CYS A 233     -12.023  -6.512 -12.609  1.00 86.69           H
ATOM   3488  HN  CYS A 233     -11.652  -8.865 -12.533  1.00 86.69           H
ATOM   3489  N   TYR A 234      -9.571 -10.302 -14.596  1.00 73.56           N
ATOM   3490  CA  TYR A 234      -8.575 -11.174 -15.195  1.00 73.56           C
ATOM   3491  C   TYR A 234      -9.199 -12.501 -15.632  1.00 73.56           C
ATOM   3492  O   TYR A 234      -8.772 -13.097 -16.619  1.00 73.56           O
ATOM   3493  HA  TYR A 234      -8.167 -10.668 -16.070  1.00 73.56           H
ATOM   3494  CB  TYR A 234      -7.540 -11.446 -14.102  1.00 73.56           C
ATOM   3495 1HB  TYR A 234      -8.053 -11.528 -13.143  1.00 73.56           H
ATOM   3496 2HB  TYR A 234      -7.068 -12.410 -14.294  1.00 73.56           H
ATOM   3497  CG  TYR A 234      -6.453 -10.375 -13.993  1.00 73.56           C
ATOM   3498  CD1 TYR A 234      -5.438 -10.325 -14.926  1.00 73.56           C
ATOM   3499  HD1 TYR A 234      -5.411 -11.048 -15.741  1.00 73.56           H
ATOM   3500  CD2 TYR A 234      -6.488  -9.459 -12.961  1.00 73.56           C
ATOM   3501  HD2 TYR A 234      -7.290  -9.499 -12.223  1.00 73.56           H
ATOM   3502  CE1 TYR A 234      -4.415  -9.316 -14.824  1.00 73.56           C
ATOM   3503  HE1 TYR A 234      -3.608  -9.265 -15.555  1.00 73.56           H
ATOM   3504  CE2 TYR A 234      -5.465  -8.451 -12.859  1.00 73.56           C
ATOM   3505  HE2 TYR A 234      -5.481  -7.721 -12.049  1.00 73.56           H
ATOM   3506  CZ  TYR A 234      -4.479  -8.429 -13.795  1.00 73.56           C
ATOM   3507  OH  TYR A 234      -3.513  -7.477 -13.699  1.00 73.56           O
ATOM   3508  HH  TYR A 234      -3.734  -6.839 -12.961  1.00 73.56           H
ATOM   3509  HN  TYR A 234      -9.475 -10.166 -13.610  1.00 73.56           H
ATOM   3510  N   THR A 235     -10.200 -12.925 -14.874  1.00 84.28           N
ATOM   3511  CA  THR A 235     -10.938 -14.130 -15.214  1.00 84.28           C
ATOM   3512  C   THR A 235     -11.534 -14.011 -16.618  1.00 84.28           C
ATOM   3513  O   THR A 235     -11.440 -14.942 -17.417  1.00 84.28           O
ATOM   3514  HA  THR A 235     -10.240 -14.967 -15.233  1.00 84.28           H
ATOM   3515  CB  THR A 235     -11.988 -14.364 -14.126  1.00 84.28           C
ATOM   3516  HB  THR A 235     -12.720 -13.556 -14.111  1.00 84.28           H
ATOM   3517  OG1 THR A 235     -11.224 -14.524 -12.934  1.00 84.28           O
ATOM   3518  HG1 THR A 235     -11.357 -13.735 -12.335  1.00 84.28           H
ATOM   3519  CG2 THR A 235     -12.710 -15.703 -14.288  1.00 84.28           C
ATOM   3520 1HG2 THR A 235     -11.985 -16.515 -14.235  1.00 84.28           H
ATOM   3521 2HG2 THR A 235     -13.215 -15.729 -15.254  1.00 84.28           H
ATOM   3522 3HG2 THR A 235     -13.444 -15.819 -13.491  1.00 84.28           H
ATOM   3523  HN  THR A 235     -10.507 -12.462 -14.043  1.00 84.28           H
ATOM   3524  N   ILE A 236     -12.134 -12.858 -16.877  1.00 83.16           N
ATOM   3525  CA  ILE A 236     -12.766 -12.615 -18.162  1.00 83.16           C
ATOM   3526  C   ILE A 236     -11.686 -12.465 -19.236  1.00 83.16           C
ATOM   3527  O   ILE A 236     -11.852 -12.938 -20.359  1.00 83.16           O
ATOM   3528  HA  ILE A 236     -13.370 -13.490 -18.400  1.00 83.16           H
ATOM   3529  CB  ILE A 236     -13.715 -11.419 -18.075  1.00 83.16           C
ATOM   3530  HB  ILE A 236     -13.141 -10.549 -17.754  1.00 83.16           H
ATOM   3531  CG1 ILE A 236     -14.801 -11.656 -17.023  1.00 83.16           C
ATOM   3532 1HG1 ILE A 236     -15.524 -12.380 -17.399  1.00 83.16           H
ATOM   3533 2HG1 ILE A 236     -14.355 -12.087 -16.126  1.00 83.16           H
ATOM   3534  CG2 ILE A 236     -14.308 -11.088 -19.446  1.00 83.16           C
ATOM   3535 1HG2 ILE A 236     -13.504 -10.845 -20.140  1.00 83.16           H
ATOM   3536 2HG2 ILE A 236     -14.863 -11.948 -19.819  1.00 83.16           H
ATOM   3537 3HG2 ILE A 236     -14.979 -10.234 -19.355  1.00 83.16           H
ATOM   3538  CD1 ILE A 236     -15.515 -10.351 -16.668  1.00 83.16           C
ATOM   3539 1HD1 ILE A 236     -14.793  -9.638 -16.270  1.00 83.16           H
ATOM   3540 2HD1 ILE A 236     -15.980  -9.936 -17.562  1.00 83.16           H
ATOM   3541 3HD1 ILE A 236     -16.282 -10.548 -15.918  1.00 83.16           H
ATOM   3542  HN  ILE A 236     -12.193 -12.100 -16.227  1.00 83.16           H
ATOM   3543  N   ILE A 237     -10.602 -11.806 -18.853  1.00 78.79           N
ATOM   3544  CA  ILE A 237      -9.495 -11.588 -19.768  1.00 78.79           C
ATOM   3545  C   ILE A 237      -9.000 -12.938 -20.292  1.00 78.79           C
ATOM   3546  O   ILE A 237      -8.883 -13.134 -21.500  1.00 78.79           O
ATOM   3547  HA  ILE A 237      -9.877 -11.011 -20.610  1.00 78.79           H
ATOM   3548  CB  ILE A 237      -8.404 -10.749 -19.100  1.00 78.79           C
ATOM   3549  HB  ILE A 237      -8.267 -11.115 -18.083  1.00 78.79           H
ATOM   3550  CG1 ILE A 237      -8.826  -9.282 -19.000  1.00 78.79           C
ATOM   3551 1HG1 ILE A 237      -8.787  -8.820 -19.986  1.00 78.79           H
ATOM   3552 2HG1 ILE A 237      -9.859  -9.219 -18.659  1.00 78.79           H
ATOM   3553  CG2 ILE A 237      -7.066 -10.913 -19.824  1.00 78.79           C
ATOM   3554 1HG2 ILE A 237      -6.766 -11.961 -19.799  1.00 78.79           H
ATOM   3555 2HG2 ILE A 237      -7.171 -10.590 -20.860  1.00 78.79           H
ATOM   3556 3HG2 ILE A 237      -6.309 -10.306 -19.329  1.00 78.79           H
ATOM   3557  CD1 ILE A 237      -7.918  -8.516 -18.036  1.00 78.79           C
ATOM   3558 1HD1 ILE A 237      -7.978  -8.965 -17.045  1.00 78.79           H
ATOM   3559 2HD1 ILE A 237      -6.889  -8.560 -18.393  1.00 78.79           H
ATOM   3560 3HD1 ILE A 237      -8.239  -7.475 -17.983  1.00 78.79           H
ATOM   3561  HN  ILE A 237     -10.475 -11.424 -17.937  1.00 78.79           H
ATOM   3562  N   ILE A 238      -8.721 -13.833 -19.356  1.00 77.23           N
ATOM   3563  CA  ILE A 238      -8.171 -15.133 -19.703  1.00 77.23           C
ATOM   3564  C   ILE A 238      -9.123 -15.843 -20.667  1.00 77.23           C
ATOM   3565  O   ILE A 238      -8.695 -16.373 -21.691  1.00 77.23           O
ATOM   3566  HA  ILE A 238      -7.225 -14.961 -20.216  1.00 77.23           H
ATOM   3567  CB  ILE A 238      -7.861 -15.938 -18.440  1.00 77.23           C
ATOM   3568  HB  ILE A 238      -8.729 -15.891 -17.782  1.00 77.23           H
ATOM   3569  CG1 ILE A 238      -6.683 -15.330 -17.677  1.00 77.23           C
ATOM   3570 1HG1 ILE A 238      -5.750 -15.574 -18.186  1.00 77.23           H
ATOM   3571 2HG1 ILE A 238      -6.769 -14.243 -17.674  1.00 77.23           H
ATOM   3572  CG2 ILE A 238      -7.628 -17.413 -18.773  1.00 77.23           C
ATOM   3573 1HG2 ILE A 238      -8.522 -17.826 -19.240  1.00 77.23           H
ATOM   3574 2HG2 ILE A 238      -6.786 -17.501 -19.460  1.00 77.23           H
ATOM   3575 3HG2 ILE A 238      -7.409 -17.963 -17.858  1.00 77.23           H
ATOM   3576  CD1 ILE A 238      -6.635 -15.847 -16.238  1.00 77.23           C
ATOM   3577 1HD1 ILE A 238      -7.559 -15.580 -15.725  1.00 77.23           H
ATOM   3578 2HD1 ILE A 238      -6.525 -16.932 -16.245  1.00 77.23           H
ATOM   3579 3HD1 ILE A 238      -5.789 -15.399 -15.718  1.00 77.23           H
ATOM   3580  HN  ILE A 238      -8.864 -13.683 -18.377  1.00 77.23           H
ATOM   3581  N   HIS A 239     -10.398 -15.831 -20.305  1.00 76.85           N
ATOM   3582  CA  HIS A 239     -11.404 -16.529 -21.087  1.00 76.85           C
ATOM   3583  C   HIS A 239     -11.398 -15.999 -22.523  1.00 76.85           C
ATOM   3584  O   HIS A 239     -11.454 -16.776 -23.475  1.00 76.85           O
ATOM   3585  HA  HIS A 239     -11.119 -17.581 -21.096  1.00 76.85           H
ATOM   3586  CB  HIS A 239     -12.778 -16.424 -20.423  1.00 76.85           C
ATOM   3587 1HB  HIS A 239     -12.676 -16.655 -19.362  1.00 76.85           H
ATOM   3588 2HB  HIS A 239     -13.126 -15.393 -20.492  1.00 76.85           H
ATOM   3589  CG  HIS A 239     -13.823 -17.334 -21.024  1.00 76.85           C
ATOM   3590  ND1 HIS A 239     -14.721 -16.911 -21.987  1.00 76.85           N
ATOM   3591  HD1 HIS A 239     -14.773 -15.991 -22.375  1.00 76.85           H
ATOM   3592  CD2 HIS A 239     -14.101 -18.649 -20.789  1.00 76.85           C
ATOM   3593  HD2 HIS A 239     -13.579 -19.294 -20.082  1.00 76.85           H
ATOM   3594  CE1 HIS A 239     -15.501 -17.933 -22.310  1.00 76.85           C
ATOM   3595  HE1 HIS A 239     -16.309 -17.916 -23.041  1.00 76.85           H
ATOM   3596  NE2 HIS A 239     -15.115 -19.009 -21.565  1.00 76.85           N
ATOM   3597  HN  HIS A 239     -10.745 -15.358 -19.496  1.00 76.85           H
ATOM   3598  N   THR A 240     -11.328 -14.681 -22.632  1.00 78.16           N
ATOM   3599  CA  THR A 240     -11.388 -14.034 -23.932  1.00 78.16           C
ATOM   3600  C   THR A 240     -10.157 -14.395 -24.765  1.00 78.16           C
ATOM   3601  O   THR A 240     -10.259 -14.599 -25.974  1.00 78.16           O
ATOM   3602  HA  THR A 240     -12.258 -14.415 -24.466  1.00 78.16           H
ATOM   3603  CB  THR A 240     -11.548 -12.529 -23.704  1.00 78.16           C
ATOM   3604  HB  THR A 240     -10.632 -12.098 -23.300  1.00 78.16           H
ATOM   3605  OG1 THR A 240     -12.698 -12.425 -22.869  1.00 78.16           O
ATOM   3606  HG1 THR A 240     -12.419 -12.297 -21.917  1.00 78.16           H
ATOM   3607  CG2 THR A 240     -11.943 -11.783 -24.979  1.00 78.16           C
ATOM   3608 1HG2 THR A 240     -12.894 -12.169 -25.346  1.00 78.16           H
ATOM   3609 2HG2 THR A 240     -11.175 -11.927 -25.739  1.00 78.16           H
ATOM   3610 3HG2 THR A 240     -12.043 -10.719 -24.762  1.00 78.16           H
ATOM   3611  HN  THR A 240     -11.231 -14.059 -21.855  1.00 78.16           H
ATOM   3612  N   LEU A 241      -9.021 -14.462 -24.086  1.00 73.21           N
ATOM   3613  CA  LEU A 241      -7.753 -14.664 -24.766  1.00 73.21           C
ATOM   3614  C   LEU A 241      -7.678 -16.103 -25.281  1.00 73.21           C
ATOM   3615  O   LEU A 241      -7.149 -16.353 -26.362  1.00 73.21           O
ATOM   3616  HA  LEU A 241      -7.731 -13.990 -25.622  1.00 73.21           H
ATOM   3617  CB  LEU A 241      -6.588 -14.276 -23.854  1.00 73.21           C
ATOM   3618 1HB  LEU A 241      -6.744 -14.741 -22.881  1.00 73.21           H
ATOM   3619 2HB  LEU A 241      -5.672 -14.700 -24.267  1.00 73.21           H
ATOM   3620  CG  LEU A 241      -6.372 -12.776 -23.643  1.00 73.21           C
ATOM   3621  HG  LEU A 241      -7.300 -12.347 -23.266  1.00 73.21           H
ATOM   3622  CD1 LEU A 241      -5.295 -12.520 -22.587  1.00 73.21           C
ATOM   3623 1HD1 LEU A 241      -5.600 -12.966 -21.640  1.00 73.21           H
ATOM   3624 2HD1 LEU A 241      -4.354 -12.967 -22.911  1.00 73.21           H
ATOM   3625 3HD1 LEU A 241      -5.161 -11.447 -22.456  1.00 73.21           H
ATOM   3626  CD2 LEU A 241      -6.055 -12.076 -24.966  1.00 73.21           C
ATOM   3627 1HD2 LEU A 241      -5.148 -12.503 -25.395  1.00 73.21           H
ATOM   3628 2HD2 LEU A 241      -6.885 -12.215 -25.658  1.00 73.21           H
ATOM   3629 3HD2 LEU A 241      -5.906 -11.011 -24.787  1.00 73.21           H
ATOM   3630  HN  LEU A 241      -8.959 -14.382 -23.091  1.00 73.21           H
ATOM   3631  N   ILE A 242      -8.217 -17.012 -24.481  1.00 75.10           N
ATOM   3632  CA  ILE A 242      -8.248 -18.415 -24.857  1.00 75.10           C
ATOM   3633  C   ILE A 242      -9.049 -18.574 -26.152  1.00 75.10           C
ATOM   3634  O   ILE A 242      -8.633 -19.294 -27.058  1.00 75.10           O
ATOM   3635  HA  ILE A 242      -7.221 -18.725 -25.047  1.00 75.10           H
ATOM   3636  CB  ILE A 242      -8.773 -19.268 -23.701  1.00 75.10           C
ATOM   3637  HB  ILE A 242      -9.679 -18.801 -23.316  1.00 75.10           H
ATOM   3638  CG1 ILE A 242      -7.764 -19.313 -22.551  1.00 75.10           C
ATOM   3639 1HG1 ILE A 242      -6.891 -19.892 -22.851  1.00 75.10           H
ATOM   3640 2HG1 ILE A 242      -7.417 -18.305 -22.328  1.00 75.10           H
ATOM   3641  CG2 ILE A 242      -9.156 -20.669 -24.183  1.00 75.10           C
ATOM   3642 1HG2 ILE A 242      -9.934 -20.592 -24.942  1.00 75.10           H
ATOM   3643 2HG2 ILE A 242      -8.280 -21.159 -24.609  1.00 75.10           H
ATOM   3644 3HG2 ILE A 242      -9.525 -21.255 -23.341  1.00 75.10           H
ATOM   3645  CD1 ILE A 242      -8.388 -19.932 -21.299  1.00 75.10           C
ATOM   3646 1HD1 ILE A 242      -9.246 -19.336 -20.988  1.00 75.10           H
ATOM   3647 2HD1 ILE A 242      -8.713 -20.949 -21.519  1.00 75.10           H
ATOM   3648 3HD1 ILE A 242      -7.650 -19.952 -20.497  1.00 75.10           H
ATOM   3649  HN  ILE A 242      -8.626 -16.803 -23.593  1.00 75.10           H
ATOM   3650  N   GLN A 243     -10.183 -17.890 -26.196  1.00 71.17           N
ATOM   3651  CA  GLN A 243     -11.074 -17.992 -27.340  1.00 71.17           C
ATOM   3652  C   GLN A 243     -10.406 -17.408 -28.586  1.00 71.17           C
ATOM   3653  O   GLN A 243     -10.667 -17.855 -29.702  1.00 71.17           O
ATOM   3654  HA  GLN A 243     -11.246 -19.059 -27.478  1.00 71.17           H
ATOM   3655  CB  GLN A 243     -12.409 -17.300 -27.058  1.00 71.17           C
ATOM   3656 1HB  GLN A 243     -12.228 -16.313 -26.632  1.00 71.17           H
ATOM   3657 2HB  GLN A 243     -12.950 -17.151 -27.992  1.00 71.17           H
ATOM   3658  CG  GLN A 243     -13.262 -18.128 -26.095  1.00 71.17           C
ATOM   3659 1HG  GLN A 243     -13.352 -19.148 -26.468  1.00 71.17           H
ATOM   3660 2HG  GLN A 243     -12.770 -18.185 -25.124  1.00 71.17           H
ATOM   3661  CD  GLN A 243     -14.655 -17.514 -25.931  1.00 71.17           C
ATOM   3662  OE1 GLN A 243     -14.919 -16.394 -26.334  1.00 71.17           O
ATOM   3663  NE2 GLN A 243     -15.527 -18.309 -25.318  1.00 71.17           N
ATOM   3664 1HE2 GLN A 243     -15.246 -19.219 -25.011  1.00 71.17           H
ATOM   3665 2HE2 GLN A 243     -16.465 -17.998 -25.163  1.00 71.17           H
ATOM   3666  HN  GLN A 243     -10.495 -17.277 -25.471  1.00 71.17           H
ATOM   3667  N   ALA A 244      -9.557 -16.417 -28.355  1.00 71.15           N
ATOM   3668  CA  ALA A 244      -9.008 -15.632 -29.446  1.00 71.15           C
ATOM   3669  C   ALA A 244      -8.012 -16.486 -30.233  1.00 71.15           C
ATOM   3670  O   ALA A 244      -7.649 -16.145 -31.358  1.00 71.15           O
ATOM   3671  HA  ALA A 244      -9.832 -15.353 -30.103  1.00 71.15           H
ATOM   3672  CB  ALA A 244      -8.370 -14.358 -28.889  1.00 71.15           C
ATOM   3673 1HB  ALA A 244      -9.126 -13.773 -28.364  1.00 71.15           H
ATOM   3674 2HB  ALA A 244      -7.572 -14.624 -28.196  1.00 71.15           H
ATOM   3675 3HB  ALA A 244      -7.958 -13.769 -29.708  1.00 71.15           H
ATOM   3676  HN  ALA A 244      -9.244 -16.150 -27.443  1.00 71.15           H
ATOM   3677  N   LYS A 245      -7.597 -17.579 -29.610  1.00 60.08           N
ATOM   3678  CA  LYS A 245      -6.698 -18.516 -30.262  1.00 60.08           C
ATOM   3679  C   LYS A 245      -5.532 -17.747 -30.886  1.00 60.08           C
ATOM   3680  O   LYS A 245      -4.690 -18.333 -31.565  1.00 60.08           O
ATOM   3681  HA  LYS A 245      -6.302 -19.179 -29.492  1.00 60.08           H
ATOM   3682  CB  LYS A 245      -7.463 -19.388 -31.260  1.00 60.08           C
ATOM   3683 1HB  LYS A 245      -8.105 -18.761 -31.879  1.00 60.08           H
ATOM   3684 2HB  LYS A 245      -6.760 -19.884 -31.929  1.00 60.08           H
ATOM   3685  CG  LYS A 245      -8.311 -20.435 -30.535  1.00 60.08           C
ATOM   3686 1HG  LYS A 245      -7.718 -20.912 -29.755  1.00 60.08           H
ATOM   3687 2HG  LYS A 245      -9.153 -19.949 -30.042  1.00 60.08           H
ATOM   3688  CD  LYS A 245      -8.827 -21.495 -31.511  1.00 60.08           C
ATOM   3689 1HD  LYS A 245      -9.525 -21.039 -32.213  1.00 60.08           H
ATOM   3690 2HD  LYS A 245      -7.997 -21.888 -32.098  1.00 60.08           H
ATOM   3691  CE  LYS A 245      -9.518 -22.638 -30.765  1.00 60.08           C
ATOM   3692 1HE  LYS A 245      -8.866 -23.012 -29.975  1.00 60.08           H
ATOM   3693 2HE  LYS A 245     -10.424 -22.270 -30.282  1.00 60.08           H
ATOM   3694  NZ  LYS A 245      -9.857 -23.735 -31.697  1.00 60.08           N
ATOM   3695 1HZ  LYS A 245     -10.336 -24.473 -31.192  1.00 60.08           H
ATOM   3696 2HZ  LYS A 245     -10.461 -23.381 -32.431  1.00 60.08           H
ATOM   3697 3HZ  LYS A 245      -9.007 -24.104 -32.109  1.00 60.08           H
ATOM   3698  HN  LYS A 245      -7.865 -17.828 -28.680  1.00 60.08           H
ATOM   3699  N   LYS A 246      -5.519 -16.447 -30.633  1.00 53.08           N
ATOM   3700  CA  LYS A 246      -4.542 -15.572 -31.258  1.00 53.08           C
ATOM   3701  C   LYS A 246      -3.281 -15.523 -30.393  1.00 53.08           C
ATOM   3702  O   LYS A 246      -3.327 -15.083 -29.245  1.00 53.08           O
ATOM   3703  HA  LYS A 246      -4.282 -16.009 -32.222  1.00 53.08           H
ATOM   3704  CB  LYS A 246      -5.152 -14.197 -31.534  1.00 53.08           C
ATOM   3705 1HB  LYS A 246      -5.768 -13.892 -30.688  1.00 53.08           H
ATOM   3706 2HB  LYS A 246      -4.359 -13.456 -31.633  1.00 53.08           H
ATOM   3707  CG  LYS A 246      -6.000 -14.218 -32.807  1.00 53.08           C
ATOM   3708 1HG  LYS A 246      -5.458 -14.733 -33.600  1.00 53.08           H
ATOM   3709 2HG  LYS A 246      -6.915 -14.782 -32.629  1.00 53.08           H
ATOM   3710  CD  LYS A 246      -6.348 -12.798 -33.258  1.00 53.08           C
ATOM   3711 1HD  LYS A 246      -6.977 -12.318 -32.508  1.00 53.08           H
ATOM   3712 2HD  LYS A 246      -5.437 -12.204 -33.337  1.00 53.08           H
ATOM   3713  CE  LYS A 246      -7.072 -12.813 -34.606  1.00 53.08           C
ATOM   3714 1HE  LYS A 246      -6.519 -13.428 -35.316  1.00 53.08           H
ATOM   3715 2HE  LYS A 246      -8.057 -13.266 -34.491  1.00 53.08           H
ATOM   3716  NZ  LYS A 246      -7.211 -11.438 -35.134  1.00 53.08           N
ATOM   3717 1HZ  LYS A 246      -7.715 -11.463 -36.014  1.00 53.08           H
ATOM   3718 2HZ  LYS A 246      -7.723 -10.870 -34.468  1.00 53.08           H
ATOM   3719 3HZ  LYS A 246      -6.291 -11.038 -35.283  1.00 53.08           H
ATOM   3720  HN  LYS A 246      -6.160 -15.991 -30.015  1.00 53.08           H
ATOM   3721  N   SER A 247      -2.183 -15.982 -30.977  1.00 56.54           N
ATOM   3722  CA  SER A 247      -0.936 -16.098 -30.239  1.00 56.54           C
ATOM   3723  C   SER A 247      -0.583 -14.756 -29.594  1.00 56.54           C
ATOM   3724  O   SER A 247      -0.252 -14.701 -28.411  1.00 56.54           O
ATOM   3725  HA  SER A 247      -1.122 -16.853 -29.476  1.00 56.54           H
ATOM   3726  CB  SER A 247       0.201 -16.564 -31.151  1.00 56.54           C
ATOM   3727 1HB  SER A 247       0.292 -17.648 -31.091  1.00 56.54           H
ATOM   3728 2HB  SER A 247      -0.040 -16.320 -32.185  1.00 56.54           H
ATOM   3729  OG  SER A 247       1.446 -15.964 -30.801  1.00 56.54           O
ATOM   3730  HG  SER A 247       2.160 -16.267 -31.431  1.00 56.54           H
ATOM   3731  HN  SER A 247      -2.137 -16.270 -31.933  1.00 56.54           H
ATOM   3732  N   SER A 248      -0.666 -13.708 -30.400  1.00 57.67           N
ATOM   3733  CA  SER A 248      -0.153 -12.410 -29.995  1.00 57.67           C
ATOM   3734  C   SER A 248      -0.770 -11.998 -28.657  1.00 57.67           C
ATOM   3735  O   SER A 248      -0.163 -11.249 -27.894  1.00 57.67           O
ATOM   3736  HA  SER A 248       0.924 -12.544 -29.894  1.00 57.67           H
ATOM   3737  CB  SER A 248      -0.437 -11.349 -31.060  1.00 57.67           C
ATOM   3738 1HB  SER A 248       0.063 -10.420 -30.787  1.00 57.67           H
ATOM   3739 2HB  SER A 248      -0.016 -11.670 -32.013  1.00 57.67           H
ATOM   3740  OG  SER A 248      -1.833 -11.108 -31.215  1.00 57.67           O
ATOM   3741  HG  SER A 248      -1.982 -10.388 -31.892  1.00 57.67           H
ATOM   3742  HN  SER A 248      -1.074 -13.735 -31.312  1.00 57.67           H
ATOM   3743  N   LYS A 249      -1.970 -12.505 -28.414  1.00 53.36           N
ATOM   3744  CA  LYS A 249      -2.695 -12.163 -27.202  1.00 53.36           C
ATOM   3745  C   LYS A 249      -2.090 -12.922 -26.019  1.00 53.36           C
ATOM   3746  O   LYS A 249      -2.291 -12.544 -24.866  1.00 53.36           O
ATOM   3747  HA  LYS A 249      -2.562 -11.095 -27.032  1.00 53.36           H
ATOM   3748  CB  LYS A 249      -4.194 -12.409 -27.387  1.00 53.36           C
ATOM   3749 1HB  LYS A 249      -4.356 -13.407 -27.793  1.00 53.36           H
ATOM   3750 2HB  LYS A 249      -4.694 -12.374 -26.419  1.00 53.36           H
ATOM   3751  CG  LYS A 249      -4.809 -11.366 -28.323  1.00 53.36           C
ATOM   3752 1HG  LYS A 249      -4.558 -10.365 -27.972  1.00 53.36           H
ATOM   3753 2HG  LYS A 249      -4.382 -11.471 -29.320  1.00 53.36           H
ATOM   3754  CD  LYS A 249      -6.329 -11.521 -28.394  1.00 53.36           C
ATOM   3755 1HD  LYS A 249      -6.580 -12.452 -28.903  1.00 53.36           H
ATOM   3756 2HD  LYS A 249      -6.739 -11.589 -27.386  1.00 53.36           H
ATOM   3757  CE  LYS A 249      -6.967 -10.343 -29.132  1.00 53.36           C
ATOM   3758 1HE  LYS A 249      -6.587  -9.404 -28.727  1.00 53.36           H
ATOM   3759 2HE  LYS A 249      -6.689 -10.372 -30.185  1.00 53.36           H
ATOM   3760  NZ  LYS A 249      -8.441 -10.385 -29.001  1.00 53.36           N
ATOM   3761 1HZ  LYS A 249      -8.848  -9.608 -29.509  1.00 53.36           H
ATOM   3762 2HZ  LYS A 249      -8.789 -11.258 -29.382  1.00 53.36           H
ATOM   3763 3HZ  LYS A 249      -8.695 -10.319 -28.021  1.00 53.36           H
ATOM   3764  HN  LYS A 249      -2.445 -13.137 -29.026  1.00 53.36           H
ATOM   3765  N   HIS A 250      -1.360 -13.978 -26.346  1.00 52.76           N
ATOM   3766  CA  HIS A 250      -0.808 -14.851 -25.324  1.00 52.76           C
ATOM   3767  C   HIS A 250       0.263 -14.100 -24.530  1.00 52.76           C
ATOM   3768  O   HIS A 250       0.383 -14.280 -23.319  1.00 52.76           O
ATOM   3769  HA  HIS A 250      -1.630 -15.109 -24.656  1.00 52.76           H
ATOM   3770  CB  HIS A 250      -0.286 -16.149 -25.943  1.00 52.76           C
ATOM   3771 1HB  HIS A 250      -0.249 -16.034 -27.026  1.00 52.76           H
ATOM   3772 2HB  HIS A 250       0.737 -16.315 -25.605  1.00 52.76           H
ATOM   3773  CG  HIS A 250      -1.114 -17.366 -25.609  1.00 52.76           C
ATOM   3774  ND1 HIS A 250      -1.511 -17.672 -24.319  1.00 52.76           N
ATOM   3775  HD1 HIS A 250      -1.299 -17.138 -23.500  1.00 52.76           H
ATOM   3776  CD2 HIS A 250      -1.618 -18.350 -26.409  1.00 52.76           C
ATOM   3777  HD2 HIS A 250      -1.492 -18.418 -27.490  1.00 52.76           H
ATOM   3778  CE1 HIS A 250      -2.220 -18.791 -24.353  1.00 52.76           C
ATOM   3779  HE1 HIS A 250      -2.672 -19.289 -23.495  1.00 52.76           H
ATOM   3780  NE2 HIS A 250      -2.284 -19.210 -25.649  1.00 52.76           N
ATOM   3781  HN  HIS A 250      -1.144 -14.240 -27.287  1.00 52.76           H
ATOM   3782  N   LYS A 251       1.013 -13.274 -25.244  1.00 56.40           N
ATOM   3783  CA  LYS A 251       2.075 -12.502 -24.623  1.00 56.40           C
ATOM   3784  C   LYS A 251       1.467 -11.529 -23.610  1.00 56.40           C
ATOM   3785  O   LYS A 251       1.977 -11.384 -22.500  1.00 56.40           O
ATOM   3786  HA  LYS A 251       2.718 -13.200 -24.088  1.00 56.40           H
ATOM   3787  CB  LYS A 251       2.936 -11.820 -25.689  1.00 56.40           C
ATOM   3788 1HB  LYS A 251       2.295 -11.363 -26.443  1.00 56.40           H
ATOM   3789 2HB  LYS A 251       3.515 -11.017 -25.235  1.00 56.40           H
ATOM   3790  CG  LYS A 251       3.880 -12.824 -26.355  1.00 56.40           C
ATOM   3791 1HG  LYS A 251       4.468 -13.336 -25.593  1.00 56.40           H
ATOM   3792 2HG  LYS A 251       3.299 -13.585 -26.875  1.00 56.40           H
ATOM   3793  CD  LYS A 251       4.815 -12.124 -27.343  1.00 56.40           C
ATOM   3794 1HD  LYS A 251       4.229 -11.652 -28.132  1.00 56.40           H
ATOM   3795 2HD  LYS A 251       5.361 -11.331 -26.833  1.00 56.40           H
ATOM   3796  CE  LYS A 251       5.803 -13.116 -27.960  1.00 56.40           C
ATOM   3797 1HE  LYS A 251       6.504 -13.460 -27.199  1.00 56.40           H
ATOM   3798 2HE  LYS A 251       5.268 -13.995 -28.320  1.00 56.40           H
ATOM   3799  NZ  LYS A 251       6.542 -12.486 -29.076  1.00 56.40           N
ATOM   3800 1HZ  LYS A 251       7.192 -13.156 -29.472  1.00 56.40           H
ATOM   3801 2HZ  LYS A 251       5.886 -12.189 -29.791  1.00 56.40           H
ATOM   3802 3HZ  LYS A 251       7.054 -11.682 -28.731  1.00 56.40           H
ATOM   3803  HN  LYS A 251       0.905 -13.130 -26.228  1.00 56.40           H
ATOM   3804  N   ALA A 252       0.386 -10.888 -24.029  1.00 61.71           N
ATOM   3805  CA  ALA A 252      -0.291  -9.925 -23.177  1.00 61.71           C
ATOM   3806  C   ALA A 252      -0.844 -10.642 -21.943  1.00 61.71           C
ATOM   3807  O   ALA A 252      -0.896 -10.066 -20.858  1.00 61.71           O
ATOM   3808  HA  ALA A 252       0.447  -9.189 -22.858  1.00 61.71           H
ATOM   3809  CB  ALA A 252      -1.384  -9.214 -23.977  1.00 61.71           C
ATOM   3810 1HB  ALA A 252      -0.935  -8.696 -24.825  1.00 61.71           H
ATOM   3811 2HB  ALA A 252      -2.104  -9.947 -24.339  1.00 61.71           H
ATOM   3812 3HB  ALA A 252      -1.890  -8.491 -23.337  1.00 61.71           H
ATOM   3813  HN  ALA A 252      -0.027 -11.018 -24.931  1.00 61.71           H
ATOM   3814  N   LEU A 253      -1.243 -11.888 -22.152  1.00 61.67           N
ATOM   3815  CA  LEU A 253      -1.810 -12.683 -21.075  1.00 61.67           C
ATOM   3816  C   LEU A 253      -0.737 -12.932 -20.013  1.00 61.67           C
ATOM   3817  O   LEU A 253      -0.971 -12.713 -18.826  1.00 61.67           O
ATOM   3818  HA  LEU A 253      -2.612 -12.098 -20.625  1.00 61.67           H
ATOM   3819  CB  LEU A 253      -2.438 -13.963 -21.628  1.00 61.67           C
ATOM   3820 1HB  LEU A 253      -3.155 -13.688 -22.401  1.00 61.67           H
ATOM   3821 2HB  LEU A 253      -1.656 -14.548 -22.112  1.00 61.67           H
ATOM   3822  CG  LEU A 253      -3.147 -14.857 -20.608  1.00 61.67           C
ATOM   3823  HG  LEU A 253      -2.438 -15.102 -19.818  1.00 61.67           H
ATOM   3824  CD1 LEU A 253      -4.317 -14.119 -19.953  1.00 61.67           C
ATOM   3825 1HD1 LEU A 253      -3.946 -13.231 -19.442  1.00 61.67           H
ATOM   3826 2HD1 LEU A 253      -5.035 -13.824 -20.719  1.00 61.67           H
ATOM   3827 3HD1 LEU A 253      -4.803 -14.777 -19.233  1.00 61.67           H
ATOM   3828  CD2 LEU A 253      -3.587 -16.176 -21.247  1.00 61.67           C
ATOM   3829 1HD2 LEU A 253      -4.273 -15.971 -22.069  1.00 61.67           H
ATOM   3830 2HD2 LEU A 253      -2.712 -16.705 -21.627  1.00 61.67           H
ATOM   3831 3HD2 LEU A 253      -4.088 -16.792 -20.500  1.00 61.67           H
ATOM   3832  HN  LEU A 253      -1.185 -12.353 -23.035  1.00 61.67           H
ATOM   3833  N   LYS A 254       0.417 -13.388 -20.479  1.00 62.18           N
ATOM   3834  CA  LYS A 254       1.511 -13.713 -19.580  1.00 62.18           C
ATOM   3835  C   LYS A 254       1.806 -12.507 -18.686  1.00 62.18           C
ATOM   3836  O   LYS A 254       2.000 -12.656 -17.480  1.00 62.18           O
ATOM   3837  HA  LYS A 254       1.180 -14.538 -18.948  1.00 62.18           H
ATOM   3838  CB  LYS A 254       2.725 -14.205 -20.369  1.00 62.18           C
ATOM   3839 1HB  LYS A 254       2.869 -13.581 -21.251  1.00 62.18           H
ATOM   3840 2HB  LYS A 254       3.624 -14.107 -19.760  1.00 62.18           H
ATOM   3841  CG  LYS A 254       2.548 -15.664 -20.795  1.00 62.18           C
ATOM   3842 1HG  LYS A 254       2.295 -16.272 -19.926  1.00 62.18           H
ATOM   3843 2HG  LYS A 254       1.715 -15.744 -21.493  1.00 62.18           H
ATOM   3844  CD  LYS A 254       3.822 -16.204 -21.447  1.00 62.18           C
ATOM   3845 1HD  LYS A 254       4.039 -15.637 -22.353  1.00 62.18           H
ATOM   3846 2HD  LYS A 254       4.668 -16.064 -20.774  1.00 62.18           H
ATOM   3847  CE  LYS A 254       3.677 -17.688 -21.791  1.00 62.18           C
ATOM   3848 1HE  LYS A 254       3.410 -18.250 -20.896  1.00 62.18           H
ATOM   3849 2HE  LYS A 254       2.865 -17.823 -22.506  1.00 62.18           H
ATOM   3850  NZ  LYS A 254       4.938 -18.215 -22.357  1.00 62.18           N
ATOM   3851 1HZ  LYS A 254       4.818 -19.193 -22.597  1.00 62.18           H
ATOM   3852 2HZ  LYS A 254       5.180 -17.690 -23.191  1.00 62.18           H
ATOM   3853 3HZ  LYS A 254       5.680 -18.123 -21.673  1.00 62.18           H
ATOM   3854  HN  LYS A 254       0.609 -13.536 -21.449  1.00 62.18           H
ATOM   3855  N   VAL A 255       1.830 -11.339 -19.311  1.00 62.42           N
ATOM   3856  CA  VAL A 255       2.140 -10.113 -18.595  1.00 62.42           C
ATOM   3857  C   VAL A 255       1.161  -9.946 -17.432  1.00 62.42           C
ATOM   3858  O   VAL A 255       1.576  -9.784 -16.285  1.00 62.42           O
ATOM   3859  HA  VAL A 255       3.149 -10.213 -18.194  1.00 62.42           H
ATOM   3860  CB  VAL A 255       2.129  -8.927 -19.561  1.00 62.42           C
ATOM   3861  HB  VAL A 255       1.170  -8.924 -20.079  1.00 62.42           H
ATOM   3862  CG1 VAL A 255       2.258  -7.603 -18.804  1.00 62.42           C
ATOM   3863 1HG1 VAL A 255       1.423  -7.498 -18.112  1.00 62.42           H
ATOM   3864 2HG1 VAL A 255       3.195  -7.592 -18.248  1.00 62.42           H
ATOM   3865 3HG1 VAL A 255       2.248  -6.776 -19.514  1.00 62.42           H
ATOM   3866  CG2 VAL A 255       3.231  -9.066 -20.613  1.00 62.42           C
ATOM   3867 1HG2 VAL A 255       4.202  -9.106 -20.119  1.00 62.42           H
ATOM   3868 2HG2 VAL A 255       3.076  -9.982 -21.183  1.00 62.42           H
ATOM   3869 3HG2 VAL A 255       3.201  -8.209 -21.286  1.00 62.42           H
ATOM   3870  HN  VAL A 255       1.644 -11.223 -20.287  1.00 62.42           H
ATOM   3871  N   THR A 256      -0.120  -9.991 -17.767  1.00 61.18           N
ATOM   3872  CA  THR A 256      -1.157  -9.643 -16.810  1.00 61.18           C
ATOM   3873  C   THR A 256      -1.184 -10.653 -15.661  1.00 61.18           C
ATOM   3874  O   THR A 256      -1.391 -10.281 -14.508  1.00 61.18           O
ATOM   3875  HA  THR A 256      -0.913  -8.673 -16.377  1.00 61.18           H
ATOM   3876  CB  THR A 256      -2.484  -9.546 -17.565  1.00 61.18           C
ATOM   3877  HB  THR A 256      -3.324  -9.500 -16.872  1.00 61.18           H
ATOM   3878  OG1 THR A 256      -2.469 -10.671 -18.439  1.00 61.18           O
ATOM   3879  HG1 THR A 256      -2.593 -11.514 -17.915  1.00 61.18           H
ATOM   3880  CG2 THR A 256      -2.535  -8.342 -18.508  1.00 61.18           C
ATOM   3881 1HG2 THR A 256      -1.735  -8.423 -19.244  1.00 61.18           H
ATOM   3882 2HG2 THR A 256      -2.408  -7.425 -17.933  1.00 61.18           H
ATOM   3883 3HG2 THR A 256      -3.497  -8.321 -19.019  1.00 61.18           H
ATOM   3884  HN  THR A 256      -0.452 -10.259 -18.671  1.00 61.18           H
ATOM   3885  N   ILE A 257      -0.971 -11.912 -16.017  1.00 70.28           N
ATOM   3886  CA  ILE A 257      -0.919 -12.972 -15.025  1.00 70.28           C
ATOM   3887  C   ILE A 257       0.213 -12.684 -14.036  1.00 70.28           C
ATOM   3888  O   ILE A 257       0.018 -12.763 -12.824  1.00 70.28           O
ATOM   3889  HA  ILE A 257      -1.864 -12.957 -14.482  1.00 70.28           H
ATOM   3890  CB  ILE A 257      -0.808 -14.338 -15.705  1.00 70.28           C
ATOM   3891  HB  ILE A 257      -0.023 -14.281 -16.459  1.00 70.28           H
ATOM   3892  CG1 ILE A 257      -2.107 -14.695 -16.431  1.00 70.28           C
ATOM   3893 1HG1 ILE A 257      -2.917 -14.794 -15.708  1.00 70.28           H
ATOM   3894 2HG1 ILE A 257      -2.382 -13.888 -17.110  1.00 70.28           H
ATOM   3895  CG2 ILE A 257      -0.396 -15.418 -14.703  1.00 70.28           C
ATOM   3896 1HG2 ILE A 257       0.572 -15.163 -14.272  1.00 70.28           H
ATOM   3897 2HG2 ILE A 257      -1.141 -15.481 -13.910  1.00 70.28           H
ATOM   3898 3HG2 ILE A 257      -0.325 -16.378 -15.213  1.00 70.28           H
ATOM   3899  CD1 ILE A 257      -1.955 -16.000 -17.216  1.00 70.28           C
ATOM   3900 1HD1 ILE A 257      -1.161 -15.889 -17.955  1.00 70.28           H
ATOM   3901 2HD1 ILE A 257      -1.704 -16.809 -16.531  1.00 70.28           H
ATOM   3902 3HD1 ILE A 257      -2.892 -16.230 -17.722  1.00 70.28           H
ATOM   3903  HN  ILE A 257      -0.835 -12.210 -16.962  1.00 70.28           H
ATOM   3904  N   THR A 258       1.371 -12.356 -14.590  1.00 74.25           N
ATOM   3905  CA  THR A 258       2.554 -12.137 -13.777  1.00 74.25           C
ATOM   3906  C   THR A 258       2.302 -11.025 -12.756  1.00 74.25           C
ATOM   3907  O   THR A 258       2.611 -11.180 -11.575  1.00 74.25           O
ATOM   3908  HA  THR A 258       2.758 -13.048 -13.214  1.00 74.25           H
ATOM   3909  CB  THR A 258       3.726 -11.844 -14.716  1.00 74.25           C
ATOM   3910  HB  THR A 258       3.580 -10.898 -15.238  1.00 74.25           H
ATOM   3911  OG1 THR A 258       3.802 -13.000 -15.546  1.00 74.25           O
ATOM   3912  HG1 THR A 258       3.283 -12.851 -16.388  1.00 74.25           H
ATOM   3913  CG2 THR A 258       5.070 -11.821 -13.985  1.00 74.25           C
ATOM   3914 1HG2 THR A 258       5.247 -12.791 -13.520  1.00 74.25           H
ATOM   3915 2HG2 THR A 258       5.054 -11.047 -13.218  1.00 74.25           H
ATOM   3916 3HG2 THR A 258       5.868 -11.609 -14.698  1.00 74.25           H
ATOM   3917  HN  THR A 258       1.507 -12.239 -15.574  1.00 74.25           H
ATOM   3918  N   VAL A 259       1.742  -9.930 -13.248  1.00 68.62           N
ATOM   3919  CA  VAL A 259       1.496  -8.772 -12.405  1.00 68.62           C
ATOM   3920  C   VAL A 259       0.545  -9.163 -11.273  1.00 68.62           C
ATOM   3921  O   VAL A 259       0.757  -8.788 -10.121  1.00 68.62           O
ATOM   3922  HA  VAL A 259       2.451  -8.471 -11.973  1.00 68.62           H
ATOM   3923  CB  VAL A 259       0.972  -7.610 -13.252  1.00 68.62           C
ATOM   3924  HB  VAL A 259       0.108  -7.967 -13.813  1.00 68.62           H
ATOM   3925  CG1 VAL A 259       0.511  -6.451 -12.366  1.00 68.62           C
ATOM   3926 1HG1 VAL A 259      -0.288  -6.792 -11.708  1.00 68.62           H
ATOM   3927 2HG1 VAL A 259       1.350  -6.096 -11.767  1.00 68.62           H
ATOM   3928 3HG1 VAL A 259       0.144  -5.639 -12.994  1.00 68.62           H
ATOM   3929  CG2 VAL A 259       2.027  -7.146 -14.258  1.00 68.62           C
ATOM   3930 1HG2 VAL A 259       2.918  -6.815 -13.725  1.00 68.62           H
ATOM   3931 2HG2 VAL A 259       2.286  -7.972 -14.921  1.00 68.62           H
ATOM   3932 3HG2 VAL A 259       1.628  -6.320 -14.847  1.00 68.62           H
ATOM   3933  HN  VAL A 259       1.459  -9.826 -14.201  1.00 68.62           H
ATOM   3934  N   LEU A 260      -0.484  -9.913 -11.640  1.00 68.43           N
ATOM   3935  CA  LEU A 260      -1.484 -10.337 -10.674  1.00 68.43           C
ATOM   3936  C   LEU A 260      -0.815 -11.194  -9.597  1.00 68.43           C
ATOM   3937  O   LEU A 260      -1.025 -10.975  -8.405  1.00 68.43           O
ATOM   3938  HA  LEU A 260      -1.883  -9.439 -10.202  1.00 68.43           H
ATOM   3939  CB  LEU A 260      -2.649 -11.034 -11.379  1.00 68.43           C
ATOM   3940 1HB  LEU A 260      -3.053 -10.353 -12.129  1.00 68.43           H
ATOM   3941 2HB  LEU A 260      -2.258 -11.900 -11.913  1.00 68.43           H
ATOM   3942  CG  LEU A 260      -3.796 -11.498 -10.480  1.00 68.43           C
ATOM   3943  HG  LEU A 260      -3.373 -12.068  -9.653  1.00 68.43           H
ATOM   3944  CD1 LEU A 260      -4.536 -10.303  -9.874  1.00 68.43           C
ATOM   3945 1HD1 LEU A 260      -3.842  -9.711  -9.278  1.00 68.43           H
ATOM   3946 2HD1 LEU A 260      -4.946  -9.686 -10.674  1.00 68.43           H
ATOM   3947 3HD1 LEU A 260      -5.346 -10.661  -9.240  1.00 68.43           H
ATOM   3948  CD2 LEU A 260      -4.742 -12.433 -11.237  1.00 68.43           C
ATOM   3949 1HD2 LEU A 260      -5.161 -11.909 -12.096  1.00 68.43           H
ATOM   3950 2HD2 LEU A 260      -4.190 -13.309 -11.579  1.00 68.43           H
ATOM   3951 3HD2 LEU A 260      -5.548 -12.748 -10.574  1.00 68.43           H
ATOM   3952  HN  LEU A 260      -0.640 -10.229 -12.576  1.00 68.43           H
ATOM   3953  N   THR A 261      -0.023 -12.152 -10.056  1.00 79.97           N
ATOM   3954  CA  THR A 261       0.586 -13.115  -9.155  1.00 79.97           C
ATOM   3955  C   THR A 261       1.509 -12.406  -8.162  1.00 79.97           C
ATOM   3956  O   THR A 261       1.500 -12.716  -6.971  1.00 79.97           O
ATOM   3957  HA  THR A 261      -0.204 -13.590  -8.574  1.00 79.97           H
ATOM   3958  CB  THR A 261       1.301 -14.169 -10.003  1.00 79.97           C
ATOM   3959  HB  THR A 261       2.133 -13.728 -10.552  1.00 79.97           H
ATOM   3960  OG1 THR A 261       0.266 -14.732 -10.803  1.00 79.97           O
ATOM   3961  HG1 THR A 261       0.171 -14.215 -11.654  1.00 79.97           H
ATOM   3962  CG2 THR A 261       1.809 -15.347  -9.167  1.00 79.97           C
ATOM   3963 1HG2 THR A 261       0.967 -15.829  -8.671  1.00 79.97           H
ATOM   3964 2HG2 THR A 261       2.512 -14.984  -8.418  1.00 79.97           H
ATOM   3965 3HG2 THR A 261       2.308 -16.065  -9.818  1.00 79.97           H
ATOM   3966  HN  THR A 261       0.203 -12.276 -11.023  1.00 79.97           H
ATOM   3967  N   VAL A 262       2.282 -11.468  -8.687  1.00 83.12           N
ATOM   3968  CA  VAL A 262       3.247 -10.749  -7.872  1.00 83.12           C
ATOM   3969  C   VAL A 262       2.508  -9.979  -6.776  1.00 83.12           C
ATOM   3970  O   VAL A 262       2.921  -9.991  -5.617  1.00 83.12           O
ATOM   3971  HA  VAL A 262       3.897 -11.488  -7.403  1.00 83.12           H
ATOM   3972  CB  VAL A 262       4.112  -9.849  -8.756  1.00 83.12           C
ATOM   3973  HB  VAL A 262       3.446  -9.243  -9.370  1.00 83.12           H
ATOM   3974  CG1 VAL A 262       4.962  -8.901  -7.907  1.00 83.12           C
ATOM   3975 1HG1 VAL A 262       4.309  -8.272  -7.301  1.00 83.12           H
ATOM   3976 2HG1 VAL A 262       5.614  -9.482  -7.256  1.00 83.12           H
ATOM   3977 3HG1 VAL A 262       5.567  -8.272  -8.561  1.00 83.12           H
ATOM   3978  CG2 VAL A 262       4.989 -10.681  -9.693  1.00 83.12           C
ATOM   3979 1HG2 VAL A 262       5.643 -11.324  -9.104  1.00 83.12           H
ATOM   3980 2HG2 VAL A 262       4.356 -11.295 -10.334  1.00 83.12           H
ATOM   3981 3HG2 VAL A 262       5.594 -10.017 -10.310  1.00 83.12           H
ATOM   3982  HN  VAL A 262       2.258 -11.197  -9.650  1.00 83.12           H
ATOM   3983  N   PHE A 263       1.427  -9.327  -7.181  1.00 73.73           N
ATOM   3984  CA  PHE A 263       0.641  -8.532  -6.253  1.00 73.73           C
ATOM   3985  C   PHE A 263       0.068  -9.404  -5.133  1.00 73.73           C
ATOM   3986  O   PHE A 263       0.222  -9.088  -3.955  1.00 73.73           O
ATOM   3987  HA  PHE A 263       1.307  -7.784  -5.823  1.00 73.73           H
ATOM   3988  CB  PHE A 263      -0.514  -7.925  -7.051  1.00 73.73           C
ATOM   3989 1HB  PHE A 263      -0.104  -7.317  -7.858  1.00 73.73           H
ATOM   3990 2HB  PHE A 263      -1.084  -8.729  -7.516  1.00 73.73           H
ATOM   3991  CG  PHE A 263      -1.464  -7.064  -6.215  1.00 73.73           C
ATOM   3992  CD1 PHE A 263      -2.605  -7.605  -5.710  1.00 73.73           C
ATOM   3993  HD1 PHE A 263      -2.843  -8.651  -5.901  1.00 73.73           H
ATOM   3994  CD2 PHE A 263      -1.166  -5.758  -5.977  1.00 73.73           C
ATOM   3995  HD2 PHE A 263      -0.252  -5.325  -6.382  1.00 73.73           H
ATOM   3996  CE1 PHE A 263      -3.486  -6.806  -4.934  1.00 73.73           C
ATOM   3997  HE1 PHE A 263      -4.401  -7.239  -4.530  1.00 73.73           H
ATOM   3998  CE2 PHE A 263      -2.048  -4.960  -5.201  1.00 73.73           C
ATOM   3999  HE2 PHE A 263      -1.810  -3.913  -5.011  1.00 73.73           H
ATOM   4000  CZ  PHE A 263      -3.189  -5.500  -4.696  1.00 73.73           C
ATOM   4001  HZ  PHE A 263      -3.865  -4.887  -4.101  1.00 73.73           H
ATOM   4002  HN  PHE A 263       1.089  -9.335  -8.122  1.00 73.73           H
ATOM   4003  N   VAL A 264      -0.580 -10.485  -5.542  1.00 81.21           N
ATOM   4004  CA  VAL A 264      -1.267 -11.348  -4.596  1.00 81.21           C
ATOM   4005  C   VAL A 264      -0.254 -11.916  -3.600  1.00 81.21           C
ATOM   4006  O   VAL A 264      -0.500 -11.926  -2.395  1.00 81.21           O
ATOM   4007  HA  VAL A 264      -1.986 -10.733  -4.052  1.00 81.21           H
ATOM   4008  CB  VAL A 264      -2.043 -12.433  -5.345  1.00 81.21           C
ATOM   4009  HB  VAL A 264      -1.350 -12.933  -6.022  1.00 81.21           H
ATOM   4010  CG1 VAL A 264      -2.593 -13.482  -4.376  1.00 81.21           C
ATOM   4011 1HG1 VAL A 264      -1.767 -13.949  -3.840  1.00 81.21           H
ATOM   4012 2HG1 VAL A 264      -3.263 -13.002  -3.663  1.00 81.21           H
ATOM   4013 3HG1 VAL A 264      -3.140 -14.241  -4.935  1.00 81.21           H
ATOM   4014  CG2 VAL A 264      -3.165 -11.823  -6.187  1.00 81.21           C
ATOM   4015 1HG2 VAL A 264      -3.856 -11.285  -5.537  1.00 81.21           H
ATOM   4016 2HG2 VAL A 264      -2.739 -11.132  -6.915  1.00 81.21           H
ATOM   4017 3HG2 VAL A 264      -3.700 -12.616  -6.709  1.00 81.21           H
ATOM   4018  HN  VAL A 264      -0.640 -10.774  -6.497  1.00 81.21           H
ATOM   4019  N   LEU A 265       0.865 -12.376  -4.142  1.00 85.57           N
ATOM   4020  CA  LEU A 265       1.868 -13.045  -3.331  1.00 85.57           C
ATOM   4021  C   LEU A 265       2.430 -12.058  -2.306  1.00 85.57           C
ATOM   4022  O   LEU A 265       2.816 -12.453  -1.207  1.00 85.57           O
ATOM   4023  HA  LEU A 265       1.370 -13.853  -2.796  1.00 85.57           H
ATOM   4024  CB  LEU A 265       2.937 -13.683  -4.221  1.00 85.57           C
ATOM   4025 1HB  LEU A 265       3.254 -12.946  -4.959  1.00 85.57           H
ATOM   4026 2HB  LEU A 265       3.807 -13.910  -3.604  1.00 85.57           H
ATOM   4027  CG  LEU A 265       2.523 -14.958  -4.959  1.00 85.57           C
ATOM   4028  HG  LEU A 265       1.625 -14.741  -5.537  1.00 85.57           H
ATOM   4029  CD1 LEU A 265       3.604 -15.394  -5.949  1.00 85.57           C
ATOM   4030 1HD1 LEU A 265       3.766 -14.603  -6.682  1.00 85.57           H
ATOM   4031 2HD1 LEU A 265       4.532 -15.587  -5.412  1.00 85.57           H
ATOM   4032 3HD1 LEU A 265       3.284 -16.302  -6.460  1.00 85.57           H
ATOM   4033  CD2 LEU A 265       2.167 -16.071  -3.972  1.00 85.57           C
ATOM   4034 1HD2 LEU A 265       3.032 -16.294  -3.348  1.00 85.57           H
ATOM   4035 2HD2 LEU A 265       1.338 -15.747  -3.342  1.00 85.57           H
ATOM   4036 3HD2 LEU A 265       1.876 -16.965  -4.523  1.00 85.57           H
ATOM   4037  HN  LEU A 265       1.090 -12.297  -5.113  1.00 85.57           H
ATOM   4038  N   SER A 266       2.458 -10.794  -2.702  1.00 88.49           N
ATOM   4039  CA  SER A 266       3.069  -9.765  -1.878  1.00 88.49           C
ATOM   4040  C   SER A 266       2.054  -9.237  -0.862  1.00 88.49           C
ATOM   4041  O   SER A 266       2.395  -8.998   0.295  1.00 88.49           O
ATOM   4042  HA  SER A 266       3.898 -10.257  -1.369  1.00 88.49           H
ATOM   4043  CB  SER A 266       3.607  -8.619  -2.737  1.00 88.49           C
ATOM   4044 1HB  SER A 266       3.990  -7.830  -2.089  1.00 88.49           H
ATOM   4045 2HB  SER A 266       4.446  -8.976  -3.334  1.00 88.49           H
ATOM   4046  OG  SER A 266       2.606  -8.082  -3.598  1.00 88.49           O
ATOM   4047  HG  SER A 266       2.711  -8.456  -4.519  1.00 88.49           H
ATOM   4048  HN  SER A 266       2.074 -10.471  -3.566  1.00 88.49           H
ATOM   4049  N   GLN A 267       0.827  -9.070  -1.333  1.00 83.99           N
ATOM   4050  CA  GLN A 267      -0.168  -8.323  -0.581  1.00 83.99           C
ATOM   4051  C   GLN A 267      -0.964  -9.264   0.325  1.00 83.99           C
ATOM   4052  O   GLN A 267      -1.388  -8.874   1.412  1.00 83.99           O
ATOM   4053  HA  GLN A 267       0.399  -7.617   0.026  1.00 83.99           H
ATOM   4054  CB  GLN A 267      -1.096  -7.548  -1.518  1.00 83.99           C
ATOM   4055 1HB  GLN A 267      -1.565  -8.236  -2.222  1.00 83.99           H
ATOM   4056 2HB  GLN A 267      -1.897  -7.086  -0.942  1.00 83.99           H
ATOM   4057  CG  GLN A 267      -0.326  -6.472  -2.286  1.00 83.99           C
ATOM   4058 1HG  GLN A 267       0.502  -6.929  -2.828  1.00 83.99           H
ATOM   4059 2HG  GLN A 267      -0.978  -6.012  -3.028  1.00 83.99           H
ATOM   4060  CD  GLN A 267       0.211  -5.399  -1.335  1.00 83.99           C
ATOM   4061  OE1 GLN A 267      -0.352  -5.122  -0.289  1.00 83.99           O
ATOM   4062  NE2 GLN A 267       1.328  -4.813  -1.757  1.00 83.99           N
ATOM   4063 1HE2 GLN A 267       1.739  -5.087  -2.626  1.00 83.99           H
ATOM   4064 2HE2 GLN A 267       1.757  -4.098  -1.204  1.00 83.99           H
ATOM   4065  HN  GLN A 267       0.509  -9.434  -2.208  1.00 83.99           H
ATOM   4066  N   PHE A 268      -1.145 -10.485  -0.156  1.00 89.69           N
ATOM   4067  CA  PHE A 268      -2.065 -11.412   0.481  1.00 89.69           C
ATOM   4068  C   PHE A 268      -1.634 -11.713   1.918  1.00 89.69           C
ATOM   4069  O   PHE A 268      -2.420 -11.562   2.851  1.00 89.69           O
ATOM   4070  HA  PHE A 268      -3.047 -10.938   0.491  1.00 89.69           H
ATOM   4071  CB  PHE A 268      -2.030 -12.707  -0.332  1.00 89.69           C
ATOM   4072 1HB  PHE A 268      -2.255 -12.477  -1.373  1.00 89.69           H
ATOM   4073 2HB  PHE A 268      -1.018 -13.112  -0.307  1.00 89.69           H
ATOM   4074  CG  PHE A 268      -3.004 -13.779   0.161  1.00 89.69           C
ATOM   4075  CD1 PHE A 268      -2.561 -14.784   0.963  1.00 89.69           C
ATOM   4076  HD1 PHE A 268      -1.512 -14.827   1.254  1.00 89.69           H
ATOM   4077  CD2 PHE A 268      -4.314 -13.725  -0.202  1.00 89.69           C
ATOM   4078  HD2 PHE A 268      -4.669 -12.920  -0.845  1.00 89.69           H
ATOM   4079  CE1 PHE A 268      -3.466 -15.778   1.420  1.00 89.69           C
ATOM   4080  HE1 PHE A 268      -3.111 -16.584   2.062  1.00 89.69           H
ATOM   4081  CE2 PHE A 268      -5.219 -14.720   0.256  1.00 89.69           C
ATOM   4082  HE2 PHE A 268      -6.268 -14.677  -0.036  1.00 89.69           H
ATOM   4083  CZ  PHE A 268      -4.776 -15.725   1.057  1.00 89.69           C
ATOM   4084  HZ  PHE A 268      -5.470 -16.488   1.408  1.00 89.69           H
ATOM   4085  HN  PHE A 268      -0.676 -10.843  -0.963  1.00 89.69           H
ATOM   4086  N   PRO A 269      -0.381 -12.144   2.121  1.00 93.62           N
ATOM   4087  CA  PRO A 269       0.088 -12.495   3.464  1.00 93.62           C
ATOM   4088  C   PRO A 269      -0.150 -11.379   4.468  1.00 93.62           C
ATOM   4089  O   PRO A 269      -0.606 -11.629   5.583  1.00 93.62           O
ATOM   4090  HA  PRO A 269      -0.475 -13.347   3.846  1.00 93.62           H
ATOM   4091  CB  PRO A 269       1.579 -12.773   3.266  1.00 93.62           C
ATOM   4092 1HB  PRO A 269       2.179 -11.878   3.434  1.00 93.62           H
ATOM   4093 2HB  PRO A 269       1.941 -13.533   3.958  1.00 93.62           H
ATOM   4094  CG  PRO A 269       1.662 -13.244   1.819  1.00 93.62           C
ATOM   4095 1HG  PRO A 269       2.671 -13.145   1.418  1.00 93.62           H
ATOM   4096 2HG  PRO A 269       1.394 -14.295   1.720  1.00 93.62           H
ATOM   4097  CD  PRO A 269       0.674 -12.333   1.109  1.00 93.62           C
ATOM   4098 1HD  PRO A 269       1.130 -11.385   0.824  1.00 93.62           H
ATOM   4099 2HD  PRO A 269       0.291 -12.786   0.194  1.00 93.62           H
ATOM   4100  N   TYR A 270       0.168 -10.166   4.042  1.00 91.46           N
ATOM   4101  CA  TYR A 270       0.044  -9.010   4.914  1.00 91.46           C
ATOM   4102  C   TYR A 270      -1.413  -8.787   5.325  1.00 91.46           C
ATOM   4103  O   TYR A 270      -1.705  -8.575   6.501  1.00 91.46           O
ATOM   4104  HA  TYR A 270       0.641  -9.197   5.807  1.00 91.46           H
ATOM   4105  CB  TYR A 270       0.520  -7.809   4.094  1.00 91.46           C
ATOM   4106 1HB  TYR A 270       1.589  -7.909   3.910  1.00 91.46           H
ATOM   4107 2HB  TYR A 270       0.026  -7.828   3.122  1.00 91.46           H
ATOM   4108  CG  TYR A 270       0.255  -6.457   4.759  1.00 91.46           C
ATOM   4109  CD1 TYR A 270      -0.598  -5.551   4.164  1.00 91.46           C
ATOM   4110  HD1 TYR A 270      -1.084  -5.798   3.220  1.00 91.46           H
ATOM   4111  CD2 TYR A 270       0.870  -6.144   5.954  1.00 91.46           C
ATOM   4112  HD2 TYR A 270       1.544  -6.860   6.425  1.00 91.46           H
ATOM   4113  CE1 TYR A 270      -0.847  -4.278   4.790  1.00 91.46           C
ATOM   4114  HE1 TYR A 270      -1.519  -3.553   4.331  1.00 91.46           H
ATOM   4115  CE2 TYR A 270       0.621  -4.872   6.580  1.00 91.46           C
ATOM   4116  HE2 TYR A 270       1.100  -4.611   7.524  1.00 91.46           H
ATOM   4117  CZ  TYR A 270      -0.225  -4.001   5.967  1.00 91.46           C
ATOM   4118  OH  TYR A 270      -0.460  -2.799   6.559  1.00 91.46           O
ATOM   4119  HH  TYR A 270      -0.060  -2.785   7.475  1.00 91.46           H
ATOM   4120  HN  TYR A 270       0.504  -9.966   3.122  1.00 91.46           H
ATOM   4121  N   ASN A 271      -2.289  -8.842   4.333  1.00 89.35           N
ATOM   4122  CA  ASN A 271      -3.692  -8.534   4.555  1.00 89.35           C
ATOM   4123  C   ASN A 271      -4.326  -9.643   5.396  1.00 89.35           C
ATOM   4124  O   ASN A 271      -5.320  -9.414   6.084  1.00 89.35           O
ATOM   4125  HA  ASN A 271      -3.696  -7.570   5.064  1.00 89.35           H
ATOM   4126  CB  ASN A 271      -4.454  -8.450   3.231  1.00 89.35           C
ATOM   4127 1HB  ASN A 271      -4.148  -9.269   2.579  1.00 89.35           H
ATOM   4128 2HB  ASN A 271      -5.522  -8.570   3.413  1.00 89.35           H
ATOM   4129  CG  ASN A 271      -4.196  -7.113   2.534  1.00 89.35           C
ATOM   4130  OD1 ASN A 271      -4.716  -6.076   2.913  1.00 89.35           O
ATOM   4131  ND2 ASN A 271      -3.368  -7.194   1.497  1.00 89.35           N
ATOM   4132 1HD2 ASN A 271      -2.976  -8.076   1.238  1.00 89.35           H
ATOM   4133 2HD2 ASN A 271      -3.137  -6.372   0.976  1.00 89.35           H
ATOM   4134  HN  ASN A 271      -2.055  -9.091   3.393  1.00 89.35           H
ATOM   4135  N   CYS A 272      -3.726 -10.822   5.313  1.00 94.22           N
ATOM   4136  CA  CYS A 272      -4.143 -11.934   6.150  1.00 94.22           C
ATOM   4137  C   CYS A 272      -3.940 -11.537   7.613  1.00 94.22           C
ATOM   4138  O   CYS A 272      -4.840 -11.701   8.435  1.00 94.22           O
ATOM   4139  HA  CYS A 272      -5.198 -12.107   5.938  1.00 94.22           H
ATOM   4140  CB  CYS A 272      -3.391 -13.219   5.798  1.00 94.22           C
ATOM   4141 1HB  CYS A 272      -2.323 -13.016   5.721  1.00 94.22           H
ATOM   4142 2HB  CYS A 272      -3.519 -13.955   6.592  1.00 94.22           H
ATOM   4143  SG  CYS A 272      -4.013 -13.895   4.215  1.00 94.22           S
ATOM   4144  HG  CYS A 272      -3.429 -12.988   3.437  1.00 94.22           H
ATOM   4145  HN  CYS A 272      -2.970 -11.022   4.690  1.00 94.22           H
ATOM   4146  N   ILE A 273      -2.752 -11.022   7.894  1.00 93.47           N
ATOM   4147  CA  ILE A 273      -2.414 -10.614   9.247  1.00 93.47           C
ATOM   4148  C   ILE A 273      -3.281  -9.418   9.646  1.00 93.47           C
ATOM   4149  O   ILE A 273      -3.752  -9.338  10.779  1.00 93.47           O
ATOM   4150  HA  ILE A 273      -2.651 -11.447   9.909  1.00 93.47           H
ATOM   4151  CB  ILE A 273      -0.911 -10.352   9.368  1.00 93.47           C
ATOM   4152  HB  ILE A 273      -0.635  -9.600   8.629  1.00 93.47           H
ATOM   4153  CG1 ILE A 273      -0.108 -11.615   9.051  1.00 93.47           C
ATOM   4154 1HG1 ILE A 273      -0.313 -11.933   8.029  1.00 93.47           H
ATOM   4155 2HG1 ILE A 273       0.959 -11.395   9.108  1.00 93.47           H
ATOM   4156  CG2 ILE A 273      -0.563  -9.782  10.745  1.00 93.47           C
ATOM   4157 1HG2 ILE A 273      -1.095  -8.842  10.894  1.00 93.47           H
ATOM   4158 2HG2 ILE A 273      -0.858 -10.492  11.517  1.00 93.47           H
ATOM   4159 3HG2 ILE A 273       0.511  -9.605  10.804  1.00 93.47           H
ATOM   4160  CD1 ILE A 273      -0.454 -12.744  10.023  1.00 93.47           C
ATOM   4161 1HD1 ILE A 273      -0.225 -12.430  11.041  1.00 93.47           H
ATOM   4162 2HD1 ILE A 273      -1.516 -12.977   9.945  1.00 93.47           H
ATOM   4163 3HD1 ILE A 273       0.131 -13.630   9.775  1.00 93.47           H
ATOM   4164  HN  ILE A 273      -2.029 -10.883   7.218  1.00 93.47           H
ATOM   4165  N   LEU A 274      -3.465  -8.517   8.692  1.00 90.48           N
ATOM   4166  CA  LEU A 274      -4.239  -7.313   8.939  1.00 90.48           C
ATOM   4167  C   LEU A 274      -5.666  -7.701   9.331  1.00 90.48           C
ATOM   4168  O   LEU A 274      -6.278  -7.054  10.180  1.00 90.48           O
ATOM   4169  HA  LEU A 274      -3.779  -6.795   9.780  1.00 90.48           H
ATOM   4170  CB  LEU A 274      -4.167  -6.372   7.734  1.00 90.48           C
ATOM   4171 1HB  LEU A 274      -3.138  -6.353   7.374  1.00 90.48           H
ATOM   4172 2HB  LEU A 274      -4.776  -6.792   6.934  1.00 90.48           H
ATOM   4173  CG  LEU A 274      -4.619  -4.931   7.979  1.00 90.48           C
ATOM   4174  HG  LEU A 274      -5.534  -4.957   8.571  1.00 90.48           H
ATOM   4175  CD1 LEU A 274      -3.577  -4.160   8.792  1.00 90.48           C
ATOM   4176 1HD1 LEU A 274      -3.431  -4.650   9.755  1.00 90.48           H
ATOM   4177 2HD1 LEU A 274      -2.633  -4.143   8.247  1.00 90.48           H
ATOM   4178 3HD1 LEU A 274      -3.923  -3.140   8.952  1.00 90.48           H
ATOM   4179  CD2 LEU A 274      -4.953  -4.229   6.662  1.00 90.48           C
ATOM   4180 1HD2 LEU A 274      -4.069  -4.215   6.024  1.00 90.48           H
ATOM   4181 2HD2 LEU A 274      -5.756  -4.767   6.157  1.00 90.48           H
ATOM   4182 3HD2 LEU A 274      -5.271  -3.207   6.865  1.00 90.48           H
ATOM   4183  HN  LEU A 274      -3.096  -8.599   7.766  1.00 90.48           H
ATOM   4184  N   LEU A 275      -6.155  -8.755   8.694  1.00 92.55           N
ATOM   4185  CA  LEU A 275      -7.494  -9.244   8.975  1.00 92.55           C
ATOM   4186  C   LEU A 275      -7.568  -9.708  10.431  1.00 92.55           C
ATOM   4187  O   LEU A 275      -8.504  -9.361  11.149  1.00 92.55           O
ATOM   4188  HA  LEU A 275      -8.181  -8.409   8.843  1.00 92.55           H
ATOM   4189  CB  LEU A 275      -7.893 -10.323   7.965  1.00 92.55           C
ATOM   4190 1HB  LEU A 275      -7.839  -9.893   6.965  1.00 92.55           H
ATOM   4191 2HB  LEU A 275      -7.154 -11.123   8.008  1.00 92.55           H
ATOM   4192  CG  LEU A 275      -9.281 -10.937   8.153  1.00 92.55           C
ATOM   4193  HG  LEU A 275      -9.350 -11.321   9.171  1.00 92.55           H
ATOM   4194  CD1 LEU A 275     -10.375  -9.878   7.996  1.00 92.55           C
ATOM   4195 1HD1 LEU A 275     -10.234  -9.097   8.742  1.00 92.55           H
ATOM   4196 2HD1 LEU A 275     -10.317  -9.442   6.998  1.00 92.55           H
ATOM   4197 3HD1 LEU A 275     -11.352 -10.342   8.134  1.00 92.55           H
ATOM   4198  CD2 LEU A 275      -9.490 -12.121   7.207  1.00 92.55           C
ATOM   4199 1HD2 LEU A 275      -9.394 -11.783   6.175  1.00 92.55           H
ATOM   4200 2HD2 LEU A 275      -8.739 -12.885   7.411  1.00 92.55           H
ATOM   4201 3HD2 LEU A 275     -10.485 -12.539   7.362  1.00 92.55           H
ATOM   4202  HN  LEU A 275      -5.653  -9.270   7.999  1.00 92.55           H
ATOM   4203  N   VAL A 276      -6.569 -10.485  10.823  1.00 94.39           N
ATOM   4204  CA  VAL A 276      -6.515 -11.008  12.177  1.00 94.39           C
ATOM   4205  C   VAL A 276      -6.528  -9.845  13.171  1.00 94.39           C
ATOM   4206  O   VAL A 276      -7.265  -9.872  14.155  1.00 94.39           O
ATOM   4207  HA  VAL A 276      -7.410 -11.612  12.332  1.00 94.39           H
ATOM   4208  CB  VAL A 276      -5.296 -11.919  12.338  1.00 94.39           C
ATOM   4209  HB  VAL A 276      -4.413 -11.352  12.043  1.00 94.39           H
ATOM   4210  CG1 VAL A 276      -5.116 -12.341  13.798  1.00 94.39           C
ATOM   4211 1HG1 VAL A 276      -4.975 -11.455  14.418  1.00 94.39           H
ATOM   4212 2HG1 VAL A 276      -6.002 -12.881  14.131  1.00 94.39           H
ATOM   4213 3HG1 VAL A 276      -4.242 -12.987  13.884  1.00 94.39           H
ATOM   4214  CG2 VAL A 276      -5.399 -13.140  11.423  1.00 94.39           C
ATOM   4215 1HG2 VAL A 276      -6.294 -13.708  11.674  1.00 94.39           H
ATOM   4216 2HG2 VAL A 276      -5.456 -12.812  10.385  1.00 94.39           H
ATOM   4217 3HG2 VAL A 276      -4.519 -13.770  11.557  1.00 94.39           H
ATOM   4218  HN  VAL A 276      -5.807 -10.756  10.235  1.00 94.39           H
ATOM   4219  N   GLN A 277      -5.703  -8.850  12.878  1.00 91.23           N
ATOM   4220  CA  GLN A 277      -5.594  -7.689  13.745  1.00 91.23           C
ATOM   4221  C   GLN A 277      -6.937  -6.961  13.829  1.00 91.23           C
ATOM   4222  O   GLN A 277      -7.292  -6.424  14.877  1.00 91.23           O
ATOM   4223  HA  GLN A 277      -5.325  -8.083  14.725  1.00 91.23           H
ATOM   4224  CB  GLN A 277      -4.489  -6.746  13.263  1.00 91.23           C
ATOM   4225 1HB  GLN A 277      -4.598  -6.570  12.193  1.00 91.23           H
ATOM   4226 2HB  GLN A 277      -4.589  -5.780  13.757  1.00 91.23           H
ATOM   4227  CG  GLN A 277      -3.105  -7.331  13.550  1.00 91.23           C
ATOM   4228 1HG  GLN A 277      -3.010  -7.543  14.615  1.00 91.23           H
ATOM   4229 2HG  GLN A 277      -2.991  -8.280  13.025  1.00 91.23           H
ATOM   4230  CD  GLN A 277      -2.001  -6.366  13.116  1.00 91.23           C
ATOM   4231  OE1 GLN A 277      -2.195  -5.492  12.287  1.00 91.23           O
ATOM   4232  NE2 GLN A 277      -0.834  -6.572  13.720  1.00 91.23           N
ATOM   4233 1HE2 GLN A 277      -0.741  -7.307  14.391  1.00 91.23           H
ATOM   4234 2HE2 GLN A 277      -0.049  -5.991  13.502  1.00 91.23           H
ATOM   4235  HN  GLN A 277      -5.117  -8.829  12.068  1.00 91.23           H
ATOM   4236  N   THR A 278      -7.648  -6.967  12.711  1.00 91.83           N
ATOM   4237  CA  THR A 278      -8.921  -6.271  12.630  1.00 91.83           C
ATOM   4238  C   THR A 278      -9.961  -6.955  13.520  1.00 91.83           C
ATOM   4239  O   THR A 278     -10.706  -6.288  14.235  1.00 91.83           O
ATOM   4240  HA  THR A 278      -8.785  -5.261  13.015  1.00 91.83           H
ATOM   4241  CB  THR A 278      -9.331  -6.205  11.157  1.00 91.83           C
ATOM   4242  HB  THR A 278      -9.522  -7.203  10.761  1.00 91.83           H
ATOM   4243  OG1 THR A 278      -8.269  -5.489  10.533  1.00 91.83           O
ATOM   4244  HG1 THR A 278      -7.390  -5.897  10.779  1.00 91.83           H
ATOM   4245  CG2 THR A 278     -10.560  -5.323  10.930  1.00 91.83           C
ATOM   4246 1HG2 THR A 278     -10.345  -4.308  11.264  1.00 91.83           H
ATOM   4247 2HG2 THR A 278     -11.402  -5.721  11.495  1.00 91.83           H
ATOM   4248 3HG2 THR A 278     -10.808  -5.311   9.869  1.00 91.83           H
ATOM   4249  HN  THR A 278      -7.369  -7.436  11.873  1.00 91.83           H
ATOM   4250  N   ILE A 279      -9.978  -8.278  13.446  1.00 92.40           N
ATOM   4251  CA  ILE A 279     -10.917  -9.059  14.232  1.00 92.40           C
ATOM   4252  C   ILE A 279     -10.579  -8.911  15.717  1.00 92.40           C
ATOM   4253  O   ILE A 279     -11.472  -8.747  16.547  1.00 92.40           O
ATOM   4254  HA  ILE A 279     -11.911  -8.645  14.061  1.00 92.40           H
ATOM   4255  CB  ILE A 279     -10.943 -10.511  13.750  1.00 92.40           C
ATOM   4256  HB  ILE A 279      -9.921 -10.892  13.757  1.00 92.40           H
ATOM   4257  CG1 ILE A 279     -11.448 -10.600  12.308  1.00 92.40           C
ATOM   4258 1HG1 ILE A 279     -12.520 -10.405  12.282  1.00 92.40           H
ATOM   4259 2HG1 ILE A 279     -10.969  -9.831  11.703  1.00 92.40           H
ATOM   4260  CG2 ILE A 279     -11.759 -11.390  14.699  1.00 92.40           C
ATOM   4261 1HG2 ILE A 279     -11.315 -11.361  15.694  1.00 92.40           H
ATOM   4262 2HG2 ILE A 279     -12.783 -11.020  14.747  1.00 92.40           H
ATOM   4263 3HG2 ILE A 279     -11.761 -12.417  14.332  1.00 92.40           H
ATOM   4264  CD1 ILE A 279     -11.160 -11.979  11.711  1.00 92.40           C
ATOM   4265 1HD1 ILE A 279     -10.085 -12.161  11.717  1.00 92.40           H
ATOM   4266 2HD1 ILE A 279     -11.660 -12.744  12.305  1.00 92.40           H
ATOM   4267 3HD1 ILE A 279     -11.529 -12.016  10.686  1.00 92.40           H
ATOM   4268  HN  ILE A 279      -9.366  -8.814  12.864  1.00 92.40           H
ATOM   4269  N   ASP A 280      -9.288  -8.975  16.007  1.00 91.74           N
ATOM   4270  CA  ASP A 280      -8.824  -8.897  17.382  1.00 91.74           C
ATOM   4271  C   ASP A 280      -9.171  -7.522  17.956  1.00 91.74           C
ATOM   4272  O   ASP A 280      -9.484  -7.400  19.139  1.00 91.74           O
ATOM   4273  HA  ASP A 280      -9.336  -9.707  17.902  1.00 91.74           H
ATOM   4274  CB  ASP A 280      -7.307  -9.075  17.463  1.00 91.74           C
ATOM   4275 1HB  ASP A 280      -7.019 -10.003  16.969  1.00 91.74           H
ATOM   4276 2HB  ASP A 280      -6.813  -8.263  16.928  1.00 91.74           H
ATOM   4277  CG  ASP A 280      -6.834  -9.096  18.917  1.00 91.74           C
ATOM   4278  OD1 ASP A 280      -7.440  -9.860  19.700  1.00 91.74           O
ATOM   4279  OD2 ASP A 280      -5.877  -8.349  19.214  1.00 91.74           O
ATOM   4280  HN  ASP A 280      -8.566  -9.077  15.323  1.00 91.74           H
ATOM   4281  N   ALA A 281      -9.103  -6.521  17.090  1.00 91.11           N
ATOM   4282  CA  ALA A 281      -9.399  -5.158  17.498  1.00 91.11           C
ATOM   4283  C   ALA A 281     -10.841  -5.083  18.003  1.00 91.11           C
ATOM   4284  O   ALA A 281     -11.166  -4.245  18.843  1.00 91.11           O
ATOM   4285  HA  ALA A 281      -8.723  -4.902  18.314  1.00 91.11           H
ATOM   4286  CB  ALA A 281      -9.141  -4.207  16.327  1.00 91.11           C
ATOM   4287 1HB  ALA A 281      -8.096  -4.278  16.026  1.00 91.11           H
ATOM   4288 2HB  ALA A 281      -9.780  -4.482  15.488  1.00 91.11           H
ATOM   4289 3HB  ALA A 281      -9.363  -3.185  16.633  1.00 91.11           H
ATOM   4290  HN  ALA A 281      -8.852  -6.629  16.128  1.00 91.11           H
ATOM   4291  N   TYR A 282     -11.668  -5.970  17.470  1.00 78.97           N
ATOM   4292  CA  TYR A 282     -13.074  -5.997  17.835  1.00 78.97           C
ATOM   4293  C   TYR A 282     -13.333  -7.019  18.944  1.00 78.97           C
ATOM   4294  O   TYR A 282     -13.979  -6.706  19.943  1.00 78.97           O
ATOM   4295  HA  TYR A 282     -13.347  -5.005  18.194  1.00 78.97           H
ATOM   4296  CB  TYR A 282     -13.829  -6.426  16.576  1.00 78.97           C
ATOM   4297 1HB  TYR A 282     -13.560  -5.759  15.757  1.00 78.97           H
ATOM   4298 2HB  TYR A 282     -13.502  -7.427  16.291  1.00 78.97           H
ATOM   4299  CG  TYR A 282     -15.351  -6.429  16.733  1.00 78.97           C
ATOM   4300  CD1 TYR A 282     -16.024  -7.620  16.913  1.00 78.97           C
ATOM   4301  HD1 TYR A 282     -15.471  -8.559  16.944  1.00 78.97           H
ATOM   4302  CD2 TYR A 282     -16.051  -5.240  16.694  1.00 78.97           C
ATOM   4303  HD2 TYR A 282     -15.519  -4.299  16.551  1.00 78.97           H
ATOM   4304  CE1 TYR A 282     -17.456  -7.623  17.061  1.00 78.97           C
ATOM   4305  HE1 TYR A 282     -18.000  -8.557  17.204  1.00 78.97           H
ATOM   4306  CE2 TYR A 282     -17.483  -5.243  16.842  1.00 78.97           C
ATOM   4307  HE2 TYR A 282     -18.048  -4.311  16.813  1.00 78.97           H
ATOM   4308  CZ  TYR A 282     -18.115  -6.434  17.018  1.00 78.97           C
ATOM   4309  OH  TYR A 282     -19.468  -6.436  17.158  1.00 78.97           O
ATOM   4310  HH  TYR A 282     -19.795  -7.370  17.306  1.00 78.97           H
ATOM   4311  HN  TYR A 282     -11.392  -6.661  16.801  1.00 78.97           H
ATOM   4312  N   ALA A 283     -12.816  -8.220  18.731  1.00 89.48           N
ATOM   4313  CA  ALA A 283     -13.191  -9.354  19.558  1.00 89.48           C
ATOM   4314  C   ALA A 283     -12.216  -9.467  20.732  1.00 89.48           C
ATOM   4315  O   ALA A 283     -12.533 -10.080  21.750  1.00 89.48           O
ATOM   4316  HA  ALA A 283     -14.192  -9.165  19.946  1.00 89.48           H
ATOM   4317  CB  ALA A 283     -13.224 -10.622  18.703  1.00 89.48           C
ATOM   4318 1HB  ALA A 283     -13.953 -10.500  17.901  1.00 89.48           H
ATOM   4319 2HB  ALA A 283     -12.237 -10.796  18.273  1.00 89.48           H
ATOM   4320 3HB  ALA A 283     -13.505 -11.472  19.324  1.00 89.48           H
ATOM   4321  HN  ALA A 283     -12.154  -8.423  18.010  1.00 89.48           H
ATOM   4322  N   MET A 284     -11.049  -8.867  20.550  1.00 83.02           N
ATOM   4323  CA  MET A 284     -10.018  -8.910  21.574  1.00 83.02           C
ATOM   4324  C   MET A 284      -9.812 -10.337  22.086  1.00 83.02           C
ATOM   4325  O   MET A 284      -9.726 -10.561  23.292  1.00 83.02           O
ATOM   4326  HA  MET A 284      -9.108  -8.556  21.089  1.00 83.02           H
ATOM   4327  CB  MET A 284     -10.417  -8.002  22.739  1.00 83.02           C
ATOM   4328 1HB  MET A 284     -11.327  -8.380  23.204  1.00 83.02           H
ATOM   4329 2HB  MET A 284      -9.638  -8.019  23.501  1.00 83.02           H
ATOM   4330  CG  MET A 284     -10.641  -6.565  22.263  1.00 83.02           C
ATOM   4331 1HG  MET A 284      -9.724  -6.172  21.823  1.00 83.02           H
ATOM   4332 2HG  MET A 284     -11.401  -6.546  21.482  1.00 83.02           H
ATOM   4333  SD  MET A 284     -11.148  -5.540  23.633  1.00 83.02           S
ATOM   4334  CE  MET A 284     -11.462  -4.007  22.773  1.00 83.02           C
ATOM   4335 1HE  MET A 284     -10.548  -3.671  22.283  1.00 83.02           H
ATOM   4336 2HE  MET A 284     -12.239  -4.163  22.025  1.00 83.02           H
ATOM   4337 3HE  MET A 284     -11.791  -3.251  23.487  1.00 83.02           H
ATOM   4338  HN  MET A 284     -10.803  -8.360  19.724  1.00 83.02           H
ATOM   4339  N   PHE A 285      -9.740 -11.265  21.143  1.00 85.60           N
ATOM   4340  CA  PHE A 285      -9.726 -12.678  21.483  1.00 85.60           C
ATOM   4341  C   PHE A 285      -8.306 -13.150  21.802  1.00 85.60           C
ATOM   4342  O   PHE A 285      -8.118 -14.231  22.357  1.00 85.60           O
ATOM   4343  HA  PHE A 285     -10.355 -12.805  22.364  1.00 85.60           H
ATOM   4344  CB  PHE A 285     -10.241 -13.438  20.259  1.00 85.60           C
ATOM   4345 1HB  PHE A 285     -10.436 -14.472  20.542  1.00 85.60           H
ATOM   4346 2HB  PHE A 285     -11.193 -13.006  19.950  1.00 85.60           H
ATOM   4347  CG  PHE A 285      -9.281 -13.423  19.068  1.00 85.60           C
ATOM   4348  CD1 PHE A 285      -9.358 -12.427  18.145  1.00 85.60           C
ATOM   4349  HD1 PHE A 285     -10.104 -11.640  18.253  1.00 85.60           H
ATOM   4350  CD2 PHE A 285      -8.350 -14.405  18.932  1.00 85.60           C
ATOM   4351  HD2 PHE A 285      -8.288 -15.203  19.672  1.00 85.60           H
ATOM   4352  CE1 PHE A 285      -8.467 -12.413  17.039  1.00 85.60           C
ATOM   4353  HE1 PHE A 285      -8.530 -11.615  16.299  1.00 85.60           H
ATOM   4354  CE2 PHE A 285      -7.459 -14.391  17.826  1.00 85.60           C
ATOM   4355  HE2 PHE A 285      -6.713 -15.178  17.717  1.00 85.60           H
ATOM   4356  CZ  PHE A 285      -7.537 -13.395  16.903  1.00 85.60           C
ATOM   4357  HZ  PHE A 285      -6.853 -13.385  16.054  1.00 85.60           H
ATOM   4358  HN  PHE A 285      -9.693 -11.065  20.164  1.00 85.60           H
ATOM   4359  N   ILE A 286      -7.343 -12.317  21.436  1.00 86.62           N
ATOM   4360  CA  ILE A 286      -5.948 -12.619  21.709  1.00 86.62           C
ATOM   4361  C   ILE A 286      -5.595 -12.146  23.120  1.00 86.62           C
ATOM   4362  O   ILE A 286      -5.425 -10.951  23.355  1.00 86.62           O
ATOM   4363  HA  ILE A 286      -5.834 -13.702  21.669  1.00 86.62           H
ATOM   4364  CB  ILE A 286      -5.049 -12.029  20.620  1.00 86.62           C
ATOM   4365  HB  ILE A 286      -5.201 -10.949  20.600  1.00 86.62           H
ATOM   4366  CG1 ILE A 286      -5.435 -12.565  19.240  1.00 86.62           C
ATOM   4367 1HG1 ILE A 286      -5.258 -13.640  19.202  1.00 86.62           H
ATOM   4368 2HG1 ILE A 286      -6.501 -12.411  19.071  1.00 86.62           H
ATOM   4369  CG2 ILE A 286      -3.572 -12.271  20.937  1.00 86.62           C
ATOM   4370 1HG2 ILE A 286      -3.323 -11.802  21.889  1.00 86.62           H
ATOM   4371 2HG2 ILE A 286      -3.386 -13.343  21.001  1.00 86.62           H
ATOM   4372 3HG2 ILE A 286      -2.956 -11.842  20.148  1.00 86.62           H
ATOM   4373  CD1 ILE A 286      -4.632 -11.871  18.138  1.00 86.62           C
ATOM   4374 1HD1 ILE A 286      -4.830 -10.800  18.164  1.00 86.62           H
ATOM   4375 2HD1 ILE A 286      -3.568 -12.048  18.297  1.00 86.62           H
ATOM   4376 3HD1 ILE A 286      -4.926 -12.271  17.168  1.00 86.62           H
ATOM   4377  HN  ILE A 286      -7.503 -11.450  20.963  1.00 86.62           H
ATOM   4378  N   SER A 287      -5.495 -13.110  24.025  1.00 85.49           N
ATOM   4379  CA  SER A 287      -5.161 -12.808  25.406  1.00 85.49           C
ATOM   4380  C   SER A 287      -3.747 -13.300  25.722  1.00 85.49           C
ATOM   4381  O   SER A 287      -3.159 -12.904  26.727  1.00 85.49           O
ATOM   4382  HA  SER A 287      -5.215 -11.722  25.485  1.00 85.49           H
ATOM   4383  CB  SER A 287      -6.170 -13.440  26.367  1.00 85.49           C
ATOM   4384 1HB  SER A 287      -5.878 -13.221  27.395  1.00 85.49           H
ATOM   4385 2HB  SER A 287      -7.150 -12.989  26.213  1.00 85.49           H
ATOM   4386  OG  SER A 287      -6.264 -14.851  26.191  1.00 85.49           O
ATOM   4387  HG  SER A 287      -6.960 -15.226  26.803  1.00 85.49           H
ATOM   4388  HN  SER A 287      -5.638 -14.080  23.827  1.00 85.49           H
ATOM   4389  N   ASN A 288      -3.243 -14.155  24.845  1.00 86.12           N
ATOM   4390  CA  ASN A 288      -1.946 -14.773  25.063  1.00 86.12           C
ATOM   4391  C   ASN A 288      -0.853 -13.876  24.478  1.00 86.12           C
ATOM   4392  O   ASN A 288      -0.865 -13.574  23.286  1.00 86.12           O
ATOM   4393  HA  ASN A 288      -1.860 -14.884  26.144  1.00 86.12           H
ATOM   4394  CB  ASN A 288      -1.862 -16.135  24.370  1.00 86.12           C
ATOM   4395 1HB  ASN A 288      -2.734 -16.734  24.631  1.00 86.12           H
ATOM   4396 2HB  ASN A 288      -1.881 -15.998  23.289  1.00 86.12           H
ATOM   4397  CG  ASN A 288      -0.586 -16.877  24.774  1.00 86.12           C
ATOM   4398  OD1 ASN A 288       0.425 -16.286  25.116  1.00 86.12           O
ATOM   4399  ND2 ASN A 288      -0.689 -18.202  24.715  1.00 86.12           N
ATOM   4400 1HD2 ASN A 288      -1.549 -18.624  24.425  1.00 86.12           H
ATOM   4401 2HD2 ASN A 288       0.092 -18.776  24.959  1.00 86.12           H
ATOM   4402  HN  ASN A 288      -3.703 -14.425  23.999  1.00 86.12           H
ATOM   4403  N   CYS A 289       0.066 -13.476  25.344  1.00 90.98           N
ATOM   4404  CA  CYS A 289       1.115 -12.552  24.949  1.00 90.98           C
ATOM   4405  C   CYS A 289       1.967 -13.224  23.871  1.00 90.98           C
ATOM   4406  O   CYS A 289       2.397 -12.574  22.919  1.00 90.98           O
ATOM   4407  HA  CYS A 289       0.618 -11.666  24.553  1.00 90.98           H
ATOM   4408  CB  CYS A 289       1.957 -12.106  26.146  1.00 90.98           C
ATOM   4409 1HB  CYS A 289       1.315 -11.665  26.909  1.00 90.98           H
ATOM   4410 2HB  CYS A 289       2.445 -12.968  26.599  1.00 90.98           H
ATOM   4411  SG  CYS A 289       3.213 -10.889  25.609  1.00 90.98           S
ATOM   4412  HN  CYS A 289       0.102 -13.772  26.299  1.00 90.98           H
ATOM   4413  N   ALA A 290       2.185 -14.518  24.055  1.00 93.13           N
ATOM   4414  CA  ALA A 290       3.046 -15.267  23.157  1.00 93.13           C
ATOM   4415  C   ALA A 290       2.473 -15.207  21.740  1.00 93.13           C
ATOM   4416  O   ALA A 290       3.214 -15.030  20.774  1.00 93.13           O
ATOM   4417  HA  ALA A 290       4.027 -14.792  23.163  1.00 93.13           H
ATOM   4418  CB  ALA A 290       3.191 -16.703  23.667  1.00 93.13           C
ATOM   4419 1HB  ALA A 290       3.629 -16.691  24.665  1.00 93.13           H
ATOM   4420 2HB  ALA A 290       2.209 -17.175  23.707  1.00 93.13           H
ATOM   4421 3HB  ALA A 290       3.837 -17.265  22.992  1.00 93.13           H
ATOM   4422  HN  ALA A 290       1.786 -15.051  24.801  1.00 93.13           H
ATOM   4423  N   VAL A 291       1.159 -15.358  21.660  1.00 93.21           N
ATOM   4424  CA  VAL A 291       0.479 -15.328  20.377  1.00 93.21           C
ATOM   4425  C   VAL A 291       0.583 -13.923  19.781  1.00 93.21           C
ATOM   4426  O   VAL A 291       0.837 -13.768  18.588  1.00 93.21           O
ATOM   4427  HA  VAL A 291       0.992 -16.028  19.716  1.00 93.21           H
ATOM   4428  CB  VAL A 291      -0.966 -15.803  20.539  1.00 93.21           C
ATOM   4429  HB  VAL A 291      -1.455 -15.149  21.262  1.00 93.21           H
ATOM   4430  CG1 VAL A 291      -1.730 -15.697  19.218  1.00 93.21           C
ATOM   4431 1HG1 VAL A 291      -1.739 -14.659  18.885  1.00 93.21           H
ATOM   4432 2HG1 VAL A 291      -1.242 -16.316  18.465  1.00 93.21           H
ATOM   4433 3HG1 VAL A 291      -2.755 -16.041  19.362  1.00 93.21           H
ATOM   4434  CG2 VAL A 291      -1.017 -17.230  21.089  1.00 93.21           C
ATOM   4435 1HG2 VAL A 291      -0.503 -17.902  20.402  1.00 93.21           H
ATOM   4436 2HG2 VAL A 291      -0.526 -17.262  22.062  1.00 93.21           H
ATOM   4437 3HG2 VAL A 291      -2.055 -17.542  21.195  1.00 93.21           H
ATOM   4438  HN  VAL A 291       0.564 -15.498  22.451  1.00 93.21           H
ATOM   4439  N   SER A 292       0.382 -12.934  20.640  1.00 93.63           N
ATOM   4440  CA  SER A 292       0.422 -11.548  20.209  1.00 93.63           C
ATOM   4441  C   SER A 292       1.801 -11.218  19.635  1.00 93.63           C
ATOM   4442  O   SER A 292       1.906 -10.561  18.601  1.00 93.63           O
ATOM   4443  HA  SER A 292      -0.344 -11.464  19.437  1.00 93.63           H
ATOM   4444  CB  SER A 292       0.086 -10.601  21.363  1.00 93.63           C
ATOM   4445 1HB  SER A 292      -0.845 -10.918  21.833  1.00 93.63           H
ATOM   4446 2HB  SER A 292       0.865 -10.667  22.123  1.00 93.63           H
ATOM   4447  OG  SER A 292      -0.039  -9.251  20.927  1.00 93.63           O
ATOM   4448  HG  SER A 292      -0.868  -9.143  20.379  1.00 93.63           H
ATOM   4449  HN  SER A 292       0.194 -13.069  21.614  1.00 93.63           H
ATOM   4450  N   THR A 293       2.825 -11.688  20.333  1.00 89.81           N
ATOM   4451  CA  THR A 293       4.194 -11.405  19.937  1.00 89.81           C
ATOM   4452  C   THR A 293       4.477 -11.980  18.548  1.00 89.81           C
ATOM   4453  O   THR A 293       5.057 -11.304  17.699  1.00 89.81           O
ATOM   4454  HA  THR A 293       4.314 -10.324  19.866  1.00 89.81           H
ATOM   4455  CB  THR A 293       5.123 -11.952  21.023  1.00 89.81           C
ATOM   4456  HB  THR A 293       5.011 -13.031  21.123  1.00 89.81           H
ATOM   4457  OG1 THR A 293       4.791 -11.189  22.180  1.00 89.81           O
ATOM   4458  HG1 THR A 293       4.075 -11.652  22.701  1.00 89.81           H
ATOM   4459  CG2 THR A 293       6.592 -11.613  20.761  1.00 89.81           C
ATOM   4460 1HG2 THR A 293       6.715 -10.531  20.728  1.00 89.81           H
ATOM   4461 2HG2 THR A 293       6.900 -12.043  19.808  1.00 89.81           H
ATOM   4462 3HG2 THR A 293       7.207 -12.025  21.561  1.00 89.81           H
ATOM   4463  HN  THR A 293       2.730 -12.253  21.153  1.00 89.81           H
ATOM   4464  N   ASN A 294       4.056 -13.222  18.359  1.00 91.83           N
ATOM   4465  CA  ASN A 294       4.301 -13.913  17.105  1.00 91.83           C
ATOM   4466  C   ASN A 294       3.563 -13.189  15.976  1.00 91.83           C
ATOM   4467  O   ASN A 294       4.076 -13.082  14.863  1.00 91.83           O
ATOM   4468  HA  ASN A 294       5.383 -13.895  16.974  1.00 91.83           H
ATOM   4469  CB  ASN A 294       3.786 -15.352  17.159  1.00 91.83           C
ATOM   4470 1HB  ASN A 294       2.783 -15.368  17.587  1.00 91.83           H
ATOM   4471 2HB  ASN A 294       3.707 -15.753  16.148  1.00 91.83           H
ATOM   4472  CG  ASN A 294       4.716 -16.236  17.993  1.00 91.83           C
ATOM   4473  OD1 ASN A 294       5.873 -15.923  18.221  1.00 91.83           O
ATOM   4474  ND2 ASN A 294       4.148 -17.355  18.433  1.00 91.83           N
ATOM   4475 1HD2 ASN A 294       3.193 -17.553  18.209  1.00 91.83           H
ATOM   4476 2HD2 ASN A 294       4.675 -17.999  18.987  1.00 91.83           H
ATOM   4477  HN  ASN A 294       3.556 -13.753  19.044  1.00 91.83           H
ATOM   4478  N   ILE A 295       2.372 -12.711  16.303  1.00 92.31           N
ATOM   4479  CA  ILE A 295       1.550 -12.017  15.325  1.00 92.31           C
ATOM   4480  C   ILE A 295       2.255 -10.729  14.895  1.00 92.31           C
ATOM   4481  O   ILE A 295       2.265 -10.388  13.713  1.00 92.31           O
ATOM   4482  HA  ILE A 295       1.459 -12.668  14.455  1.00 92.31           H
ATOM   4483  CB  ILE A 295       0.139 -11.793  15.873  1.00 92.31           C
ATOM   4484  HB  ILE A 295       0.224 -11.447  16.903  1.00 92.31           H
ATOM   4485  CG1 ILE A 295      -0.653 -13.102  15.901  1.00 92.31           C
ATOM   4486 1HG1 ILE A 295      -0.863 -13.425  14.881  1.00 92.31           H
ATOM   4487 2HG1 ILE A 295      -0.053 -13.884  16.366  1.00 92.31           H
ATOM   4488  CG2 ILE A 295      -0.587 -10.700  15.087  1.00 92.31           C
ATOM   4489 1HG2 ILE A 295      -0.030  -9.766  15.164  1.00 92.31           H
ATOM   4490 2HG2 ILE A 295      -0.661 -10.994  14.040  1.00 92.31           H
ATOM   4491 3HG2 ILE A 295      -1.587 -10.561  15.497  1.00 92.31           H
ATOM   4492  CD1 ILE A 295      -1.965 -12.933  16.668  1.00 92.31           C
ATOM   4493 1HD1 ILE A 295      -1.750 -12.633  17.694  1.00 92.31           H
ATOM   4494 2HD1 ILE A 295      -2.572 -12.167  16.186  1.00 92.31           H
ATOM   4495 3HD1 ILE A 295      -2.508 -13.878  16.672  1.00 92.31           H
ATOM   4496  HN  ILE A 295       1.967 -12.791  17.214  1.00 92.31           H
ATOM   4497  N   ASP A 296       2.826 -10.049  15.878  1.00 93.23           N
ATOM   4498  CA  ASP A 296       3.485  -8.779  15.624  1.00 93.23           C
ATOM   4499  C   ASP A 296       4.688  -9.007  14.706  1.00 93.23           C
ATOM   4500  O   ASP A 296       4.936  -8.220  13.794  1.00 93.23           O
ATOM   4501  HA  ASP A 296       2.724  -8.148  15.164  1.00 93.23           H
ATOM   4502  CB  ASP A 296       3.994  -8.153  16.924  1.00 93.23           C
ATOM   4503 1HB  ASP A 296       4.537  -8.900  17.503  1.00 93.23           H
ATOM   4504 2HB  ASP A 296       4.699  -7.353  16.695  1.00 93.23           H
ATOM   4505  CG  ASP A 296       2.836  -7.598  17.756  1.00 93.23           C
ATOM   4506  OD1 ASP A 296       1.763  -7.375  17.156  1.00 93.23           O
ATOM   4507  OD2 ASP A 296       3.051  -7.409  18.972  1.00 93.23           O
ATOM   4508  HN  ASP A 296       2.844 -10.351  16.831  1.00 93.23           H
ATOM   4509  N   ILE A 297       5.404 -10.088  14.980  1.00 92.20           N
ATOM   4510  CA  ILE A 297       6.565 -10.439  14.180  1.00 92.20           C
ATOM   4511  C   ILE A 297       6.117 -10.762  12.753  1.00 92.20           C
ATOM   4512  O   ILE A 297       6.727 -10.301  11.789  1.00 92.20           O
ATOM   4513  HA  ILE A 297       7.216  -9.566  14.149  1.00 92.20           H
ATOM   4514  CB  ILE A 297       7.354 -11.568  14.847  1.00 92.20           C
ATOM   4515  HB  ILE A 297       6.657 -12.366  15.104  1.00 92.20           H
ATOM   4516  CG1 ILE A 297       7.996 -11.092  16.152  1.00 92.20           C
ATOM   4517 1HG1 ILE A 297       8.777 -10.364  15.932  1.00 92.20           H
ATOM   4518 2HG1 ILE A 297       7.251 -10.584  16.764  1.00 92.20           H
ATOM   4519  CG2 ILE A 297       8.384 -12.161  13.884  1.00 92.20           C
ATOM   4520 1HG2 ILE A 297       7.874 -12.561  13.008  1.00 92.20           H
ATOM   4521 2HG2 ILE A 297       9.081 -11.383  13.574  1.00 92.20           H
ATOM   4522 3HG2 ILE A 297       8.930 -12.961  14.384  1.00 92.20           H
ATOM   4523  CD1 ILE A 297       8.590 -12.267  16.931  1.00 92.20           C
ATOM   4524 1HD1 ILE A 297       7.802 -12.980  17.170  1.00 92.20           H
ATOM   4525 2HD1 ILE A 297       9.352 -12.757  16.325  1.00 92.20           H
ATOM   4526 3HD1 ILE A 297       9.040 -11.900  17.854  1.00 92.20           H
ATOM   4527  HN  ILE A 297       5.202 -10.717  15.731  1.00 92.20           H
ATOM   4528  N   CYS A 298       5.057 -11.550  12.664  1.00 94.39           N
ATOM   4529  CA  CYS A 298       4.517 -11.936  11.371  1.00 94.39           C
ATOM   4530  C   CYS A 298       4.132 -10.664  10.613  1.00 94.39           C
ATOM   4531  O   CYS A 298       4.352 -10.565   9.407  1.00 94.39           O
ATOM   4532  HA  CYS A 298       5.309 -12.472  10.849  1.00 94.39           H
ATOM   4533  CB  CYS A 298       3.334 -12.895  11.514  1.00 94.39           C
ATOM   4534 1HB  CYS A 298       2.644 -12.523  12.271  1.00 94.39           H
ATOM   4535 2HB  CYS A 298       2.781 -12.947  10.576  1.00 94.39           H
ATOM   4536  SG  CYS A 298       3.932 -14.561  11.979  1.00 94.39           S
ATOM   4537  HG  CYS A 298       4.143 -14.280  13.262  1.00 94.39           H
ATOM   4538  HN  CYS A 298       4.569 -11.924  13.453  1.00 94.39           H
ATOM   4539  N   PHE A 299       3.564  -9.722  11.352  1.00 94.12           N
ATOM   4540  CA  PHE A 299       3.135  -8.465  10.762  1.00 94.12           C
ATOM   4541  C   PHE A 299       4.316  -7.724  10.133  1.00 94.12           C
ATOM   4542  O   PHE A 299       4.218  -7.233   9.009  1.00 94.12           O
ATOM   4543  HA  PHE A 299       2.404  -8.703   9.989  1.00 94.12           H
ATOM   4544  CB  PHE A 299       2.559  -7.613  11.895  1.00 94.12           C
ATOM   4545 1HB  PHE A 299       1.719  -8.144  12.344  1.00 94.12           H
ATOM   4546 2HB  PHE A 299       3.315  -7.499  12.671  1.00 94.12           H
ATOM   4547  CG  PHE A 299       2.089  -6.226  11.453  1.00 94.12           C
ATOM   4548  CD1 PHE A 299       2.880  -5.140  11.667  1.00 94.12           C
ATOM   4549  HD1 PHE A 299       3.848  -5.259  12.153  1.00 94.12           H
ATOM   4550  CD2 PHE A 299       0.881  -6.078  10.846  1.00 94.12           C
ATOM   4551  HD2 PHE A 299       0.247  -6.948  10.675  1.00 94.12           H
ATOM   4552  CE1 PHE A 299       2.444  -3.852  11.257  1.00 94.12           C
ATOM   4553  HE1 PHE A 299       3.077  -2.982  11.429  1.00 94.12           H
ATOM   4554  CE2 PHE A 299       0.445  -4.790  10.436  1.00 94.12           C
ATOM   4555  HE2 PHE A 299      -0.524  -4.672   9.950  1.00 94.12           H
ATOM   4556  CZ  PHE A 299       1.236  -3.705  10.650  1.00 94.12           C
ATOM   4557  HZ  PHE A 299       0.901  -2.716  10.335  1.00 94.12           H
ATOM   4558  HN  PHE A 299       3.395  -9.807  12.334  1.00 94.12           H
ATOM   4559  N   GLN A 300       5.406  -7.666  10.885  1.00 90.21           N
ATOM   4560  CA  GLN A 300       6.588  -6.951  10.435  1.00 90.21           C
ATOM   4561  C   GLN A 300       7.085  -7.528   9.109  1.00 90.21           C
ATOM   4562  O   GLN A 300       7.379  -6.784   8.175  1.00 90.21           O
ATOM   4563  HA  GLN A 300       6.266  -5.919  10.292  1.00 90.21           H
ATOM   4564  CB  GLN A 300       7.689  -6.990  11.497  1.00 90.21           C
ATOM   4565 1HB  GLN A 300       7.844  -8.017  11.829  1.00 90.21           H
ATOM   4566 2HB  GLN A 300       8.630  -6.650  11.063  1.00 90.21           H
ATOM   4567  CG  GLN A 300       7.327  -6.110  12.695  1.00 90.21           C
ATOM   4568 1HG  GLN A 300       7.135  -5.091  12.358  1.00 90.21           H
ATOM   4569 2HG  GLN A 300       6.406  -6.473  13.152  1.00 90.21           H
ATOM   4570  CD  GLN A 300       8.451  -6.107  13.733  1.00 90.21           C
ATOM   4571  OE1 GLN A 300       9.626  -6.042  13.413  1.00 90.21           O
ATOM   4572  NE2 GLN A 300       8.026  -6.181  14.991  1.00 90.21           N
ATOM   4573 1HE2 GLN A 300       7.046  -6.232  15.186  1.00 90.21           H
ATOM   4574 2HE2 GLN A 300       8.686  -6.185  15.742  1.00 90.21           H
ATOM   4575  HN  GLN A 300       5.488  -8.095  11.784  1.00 90.21           H
ATOM   4576  N   VAL A 301       7.164  -8.850   9.068  1.00 94.78           N
ATOM   4577  CA  VAL A 301       7.730  -9.531   7.916  1.00 94.78           C
ATOM   4578  C   VAL A 301       6.834  -9.296   6.698  1.00 94.78           C
ATOM   4579  O   VAL A 301       7.311  -8.876   5.645  1.00 94.78           O
ATOM   4580  HA  VAL A 301       8.708  -9.091   7.722  1.00 94.78           H
ATOM   4581  CB  VAL A 301       7.932 -11.015   8.232  1.00 94.78           C
ATOM   4582  HB  VAL A 301       6.967 -11.429   8.526  1.00 94.78           H
ATOM   4583  CG1 VAL A 301       8.413 -11.778   6.996  1.00 94.78           C
ATOM   4584 1HG1 VAL A 301       7.672 -11.687   6.202  1.00 94.78           H
ATOM   4585 2HG1 VAL A 301       9.361 -11.361   6.658  1.00 94.78           H
ATOM   4586 3HG1 VAL A 301       8.548 -12.830   7.249  1.00 94.78           H
ATOM   4587  CG2 VAL A 301       8.900 -11.199   9.402  1.00 94.78           C
ATOM   4588 1HG2 VAL A 301       9.865 -10.762   9.147  1.00 94.78           H
ATOM   4589 2HG2 VAL A 301       8.499 -10.705  10.287  1.00 94.78           H
ATOM   4590 3HG2 VAL A 301       9.025 -12.263   9.605  1.00 94.78           H
ATOM   4591  HN  VAL A 301       6.849  -9.452   9.802  1.00 94.78           H
ATOM   4592  N   THR A 302       5.553  -9.576   6.883  1.00 93.87           N
ATOM   4593  CA  THR A 302       4.615  -9.558   5.773  1.00 93.87           C
ATOM   4594  C   THR A 302       4.438  -8.132   5.249  1.00 93.87           C
ATOM   4595  O   THR A 302       4.245  -7.926   4.051  1.00 93.87           O
ATOM   4596  HA  THR A 302       5.034 -10.148   4.959  1.00 93.87           H
ATOM   4597  CB  THR A 302       3.308 -10.197   6.248  1.00 93.87           C
ATOM   4598  HB  THR A 302       2.562 -10.194   5.453  1.00 93.87           H
ATOM   4599  OG1 THR A 302       2.965  -9.459   7.417  1.00 93.87           O
ATOM   4600  HG1 THR A 302       2.032  -9.680   7.700  1.00 93.87           H
ATOM   4601  CG2 THR A 302       3.506 -11.627   6.755  1.00 93.87           C
ATOM   4602 1HG2 THR A 302       4.202 -11.622   7.594  1.00 93.87           H
ATOM   4603 2HG2 THR A 302       3.910 -12.244   5.952  1.00 93.87           H
ATOM   4604 3HG2 THR A 302       2.549 -12.034   7.079  1.00 93.87           H
ATOM   4605  HN  THR A 302       5.154  -9.812   7.769  1.00 93.87           H
ATOM   4606  N   GLN A 303       4.509  -7.183   6.171  1.00 90.63           N
ATOM   4607  CA  GLN A 303       4.404  -5.779   5.810  1.00 90.63           C
ATOM   4608  C   GLN A 303       5.568  -5.375   4.903  1.00 90.63           C
ATOM   4609  O   GLN A 303       5.376  -4.658   3.922  1.00 90.63           O
ATOM   4610  HA  GLN A 303       3.463  -5.690   5.266  1.00 90.63           H
ATOM   4611  CB  GLN A 303       4.348  -4.895   7.057  1.00 90.63           C
ATOM   4612 1HB  GLN A 303       3.492  -5.177   7.669  1.00 90.63           H
ATOM   4613 2HB  GLN A 303       5.240  -5.057   7.662  1.00 90.63           H
ATOM   4614  CG  GLN A 303       4.245  -3.416   6.677  1.00 90.63           C
ATOM   4615 1HG  GLN A 303       5.177  -3.089   6.217  1.00 90.63           H
ATOM   4616 2HG  GLN A 303       3.459  -3.283   5.933  1.00 90.63           H
ATOM   4617  CD  GLN A 303       3.945  -2.554   7.905  1.00 90.63           C
ATOM   4618  OE1 GLN A 303       4.743  -2.432   8.819  1.00 90.63           O
ATOM   4619  NE2 GLN A 303       2.753  -1.966   7.874  1.00 90.63           N
ATOM   4620 1HE2 GLN A 303       2.145  -2.108   7.094  1.00 90.63           H
ATOM   4621 2HE2 GLN A 303       2.465  -1.381   8.633  1.00 90.63           H
ATOM   4622  HN  GLN A 303       4.637  -7.360   7.146  1.00 90.63           H
ATOM   4623  N   THR A 304       6.750  -5.853   5.263  1.00 91.98           N
ATOM   4624  CA  THR A 304       7.954  -5.508   4.526  1.00 91.98           C
ATOM   4625  C   THR A 304       7.877  -6.049   3.097  1.00 91.98           C
ATOM   4626  O   THR A 304       8.217  -5.348   2.145  1.00 91.98           O
ATOM   4627  HA  THR A 304       8.012  -4.421   4.454  1.00 91.98           H
ATOM   4628  CB  THR A 304       9.157  -6.033   5.311  1.00 91.98           C
ATOM   4629  HB  THR A 304       9.163  -7.123   5.329  1.00 91.98           H
ATOM   4630  OG1 THR A 304       9.047  -5.397   6.581  1.00 91.98           O
ATOM   4631  HG1 THR A 304       8.653  -6.030   7.248  1.00 91.98           H
ATOM   4632  CG2 THR A 304      10.488  -5.524   4.753  1.00 91.98           C
ATOM   4633 1HG2 THR A 304      10.508  -4.435   4.798  1.00 91.98           H
ATOM   4634 2HG2 THR A 304      10.595  -5.848   3.718  1.00 91.98           H
ATOM   4635 3HG2 THR A 304      11.308  -5.927   5.347  1.00 91.98           H
ATOM   4636  HN  THR A 304       6.893  -6.465   6.041  1.00 91.98           H
ATOM   4637  N   ILE A 305       7.429  -7.291   2.991  1.00 92.24           N
ATOM   4638  CA  ILE A 305       7.269  -7.921   1.692  1.00 92.24           C
ATOM   4639  C   ILE A 305       6.318  -7.082   0.836  1.00 92.24           C
ATOM   4640  O   ILE A 305       6.535  -6.922  -0.364  1.00 92.24           O
ATOM   4641  HA  ILE A 305       8.247  -7.933   1.212  1.00 92.24           H
ATOM   4642  CB  ILE A 305       6.827  -9.377   1.854  1.00 92.24           C
ATOM   4643  HB  ILE A 305       5.953  -9.399   2.505  1.00 92.24           H
ATOM   4644  CG1 ILE A 305       7.917 -10.209   2.533  1.00 92.24           C
ATOM   4645 1HG1 ILE A 305       8.732 -10.388   1.833  1.00 92.24           H
ATOM   4646 2HG1 ILE A 305       8.334  -9.652   3.372  1.00 92.24           H
ATOM   4647  CG2 ILE A 305       6.404  -9.974   0.510  1.00 92.24           C
ATOM   4648 1HG2 ILE A 305       5.572  -9.400   0.103  1.00 92.24           H
ATOM   4649 2HG2 ILE A 305       7.244  -9.939  -0.184  1.00 92.24           H
ATOM   4650 3HG2 ILE A 305       6.095 -11.010   0.654  1.00 92.24           H
ATOM   4651  CD1 ILE A 305       7.359 -11.545   3.027  1.00 92.24           C
ATOM   4652 1HD1 ILE A 305       6.560 -11.362   3.746  1.00 92.24           H
ATOM   4653 2HD1 ILE A 305       6.965 -12.109   2.182  1.00 92.24           H
ATOM   4654 3HD1 ILE A 305       8.154 -12.116   3.506  1.00 92.24           H
ATOM   4655  HN  ILE A 305       7.178  -7.863   3.772  1.00 92.24           H
ATOM   4656  N   ALA A 306       5.285  -6.567   1.487  1.00 91.89           N
ATOM   4657  CA  ALA A 306       4.274  -5.789   0.791  1.00 91.89           C
ATOM   4658  C   ALA A 306       4.912  -4.516   0.232  1.00 91.89           C
ATOM   4659  O   ALA A 306       4.544  -4.057  -0.848  1.00 91.89           O
ATOM   4660  HA  ALA A 306       3.902  -6.393  -0.036  1.00 91.89           H
ATOM   4661  CB  ALA A 306       3.115  -5.490   1.744  1.00 91.89           C
ATOM   4662 1HB  ALA A 306       2.678  -6.427   2.090  1.00 91.89           H
ATOM   4663 2HB  ALA A 306       3.484  -4.924   2.599  1.00 91.89           H
ATOM   4664 3HB  ALA A 306       2.357  -4.907   1.222  1.00 91.89           H
ATOM   4665  HN  ALA A 306       5.134  -6.674   2.470  1.00 91.89           H
ATOM   4666  N   PHE A 307       5.858  -3.983   0.991  1.00 90.18           N
ATOM   4667  CA  PHE A 307       6.507  -2.739   0.615  1.00 90.18           C
ATOM   4668  C   PHE A 307       7.436  -2.946  -0.584  1.00 90.18           C
ATOM   4669  O   PHE A 307       7.617  -2.041  -1.397  1.00 90.18           O
ATOM   4670  HA  PHE A 307       5.722  -2.033   0.346  1.00 90.18           H
ATOM   4671  CB  PHE A 307       7.339  -2.287   1.817  1.00 90.18           C
ATOM   4672 1HB  PHE A 307       7.960  -3.118   2.149  1.00 90.18           H
ATOM   4673 2HB  PHE A 307       8.013  -1.491   1.500  1.00 90.18           H
ATOM   4674  CG  PHE A 307       6.504  -1.788   2.999  1.00 90.18           C
ATOM   4675  CD1 PHE A 307       5.162  -1.618   2.860  1.00 90.18           C
ATOM   4676  HD1 PHE A 307       4.681  -1.837   1.906  1.00 90.18           H
ATOM   4677  CD2 PHE A 307       7.105  -1.515   4.188  1.00 90.18           C
ATOM   4678  HD2 PHE A 307       8.181  -1.652   4.299  1.00 90.18           H
ATOM   4679  CE1 PHE A 307       4.388  -1.155   3.956  1.00 90.18           C
ATOM   4680  HE1 PHE A 307       3.312  -1.019   3.845  1.00 90.18           H
ATOM   4681  CE2 PHE A 307       6.331  -1.053   5.285  1.00 90.18           C
ATOM   4682  HE2 PHE A 307       6.812  -0.834   6.238  1.00 90.18           H
ATOM   4683  CZ  PHE A 307       4.989  -0.882   5.146  1.00 90.18           C
ATOM   4684  HZ  PHE A 307       4.394  -0.527   5.988  1.00 90.18           H
ATOM   4685  HN  PHE A 307       6.180  -4.385   1.848  1.00 90.18           H
ATOM   4686  N   PHE A 308       7.999  -4.143  -0.655  1.00 86.72           N
ATOM   4687  CA  PHE A 308       8.879  -4.492  -1.758  1.00 86.72           C
ATOM   4688  C   PHE A 308       8.133  -4.434  -3.093  1.00 86.72           C
ATOM   4689  O   PHE A 308       8.750  -4.292  -4.147  1.00 86.72           O
ATOM   4690  HA  PHE A 308       9.691  -3.765  -1.766  1.00 86.72           H
ATOM   4691  CB  PHE A 308       9.355  -5.925  -1.514  1.00 86.72           C
ATOM   4692 1HB  PHE A 308       8.585  -6.464  -0.962  1.00 86.72           H
ATOM   4693 2HB  PHE A 308       9.468  -6.428  -2.475  1.00 86.72           H
ATOM   4694  CG  PHE A 308      10.674  -6.021  -0.746  1.00 86.72           C
ATOM   4695  CD1 PHE A 308      11.848  -5.744  -1.374  1.00 86.72           C
ATOM   4696  HD1 PHE A 308      11.849  -5.454  -2.425  1.00 86.72           H
ATOM   4697  CD2 PHE A 308      10.674  -6.382   0.565  1.00 86.72           C
ATOM   4698  HD2 PHE A 308       9.733  -6.604   1.068  1.00 86.72           H
ATOM   4699  CE1 PHE A 308      13.073  -5.833  -0.662  1.00 86.72           C
ATOM   4700  HE1 PHE A 308      14.014  -5.611  -1.165  1.00 86.72           H
ATOM   4701  CE2 PHE A 308      11.898  -6.471   1.278  1.00 86.72           C
ATOM   4702  HE2 PHE A 308      11.898  -6.761   2.329  1.00 86.72           H
ATOM   4703  CZ  PHE A 308      13.072  -6.194   0.650  1.00 86.72           C
ATOM   4704  HZ  PHE A 308      14.013  -6.262   1.197  1.00 86.72           H
ATOM   4705  HN  PHE A 308       7.864  -4.866   0.023  1.00 86.72           H
ATOM   4706  N   HIS A 309       6.816  -4.548  -3.004  1.00 77.89           N
ATOM   4707  CA  HIS A 309       5.981  -4.533  -4.193  1.00 77.89           C
ATOM   4708  C   HIS A 309       6.174  -3.212  -4.939  1.00 77.89           C
ATOM   4709  O   HIS A 309       6.204  -3.187  -6.168  1.00 77.89           O
ATOM   4710  HA  HIS A 309       6.325  -5.351  -4.826  1.00 77.89           H
ATOM   4711  CB  HIS A 309       4.519  -4.804  -3.834  1.00 77.89           C
ATOM   4712 1HB  HIS A 309       4.451  -5.771  -3.335  1.00 77.89           H
ATOM   4713 2HB  HIS A 309       4.186  -4.052  -3.119  1.00 77.89           H
ATOM   4714  CG  HIS A 309       3.585  -4.800  -5.020  1.00 77.89           C
ATOM   4715  ND1 HIS A 309       2.886  -3.674  -5.419  1.00 77.89           N
ATOM   4716  HD1 HIS A 309       2.923  -2.776  -4.981  1.00 77.89           H
ATOM   4717  CD2 HIS A 309       3.242  -5.794  -5.889  1.00 77.89           C
ATOM   4718  HD2 HIS A 309       3.613  -6.818  -5.863  1.00 77.89           H
ATOM   4719  CE1 HIS A 309       2.158  -3.988  -6.481  1.00 77.89           C
ATOM   4720  HE1 HIS A 309       1.498  -3.314  -7.028  1.00 77.89           H
ATOM   4721  NE2 HIS A 309       2.380  -5.302  -6.770  1.00 77.89           N
ATOM   4722  HN  HIS A 309       6.320  -4.647  -2.141  1.00 77.89           H
ATOM   4723  N   SER A 310       6.299  -2.144  -4.164  1.00 82.96           N
ATOM   4724  CA  SER A 310       6.401  -0.812  -4.735  1.00 82.96           C
ATOM   4725  C   SER A 310       7.739  -0.655  -5.460  1.00 82.96           C
ATOM   4726  O   SER A 310       7.888   0.220  -6.312  1.00 82.96           O
ATOM   4727  HA  SER A 310       5.573  -0.736  -5.440  1.00 82.96           H
ATOM   4728  CB  SER A 310       6.251   0.263  -3.657  1.00 82.96           C
ATOM   4729 1HB  SER A 310       6.430   1.244  -4.096  1.00 82.96           H
ATOM   4730 2HB  SER A 310       5.227   0.262  -3.284  1.00 82.96           H
ATOM   4731  OG  SER A 310       7.152   0.059  -2.571  1.00 82.96           O
ATOM   4732  HG  SER A 310       6.747  -0.567  -1.904  1.00 82.96           H
ATOM   4733  HN  SER A 310       6.331  -2.179  -3.165  1.00 82.96           H
ATOM   4734  N   CYS A 311       8.678  -1.516  -5.096  1.00 85.37           N
ATOM   4735  CA  CYS A 311       9.978  -1.524  -5.744  1.00 85.37           C
ATOM   4736  C   CYS A 311       9.881  -2.385  -7.005  1.00 85.37           C
ATOM   4737  O   CYS A 311      10.592  -2.147  -7.980  1.00 85.37           O
ATOM   4738  HA  CYS A 311      10.207  -0.489  -5.999  1.00 85.37           H
ATOM   4739  CB  CYS A 311      11.078  -2.015  -4.800  1.00 85.37           C
ATOM   4740 1HB  CYS A 311      10.879  -3.044  -4.502  1.00 85.37           H
ATOM   4741 2HB  CYS A 311      12.038  -2.013  -5.316  1.00 85.37           H
ATOM   4742  SG  CYS A 311      11.160  -0.940  -3.322  1.00 85.37           S
ATOM   4743  HG  CYS A 311      12.431  -0.583  -3.480  1.00 85.37           H
ATOM   4744  HN  CYS A 311       8.562  -2.197  -4.373  1.00 85.37           H
ATOM   4745  N   LEU A 312       8.994  -3.368  -6.945  1.00 82.78           N
ATOM   4746  CA  LEU A 312       8.941  -4.391  -7.975  1.00 82.78           C
ATOM   4747  C   LEU A 312       8.244  -3.826  -9.214  1.00 82.78           C
ATOM   4748  O   LEU A 312       8.557  -4.216 -10.338  1.00 82.78           O
ATOM   4749  HA  LEU A 312       9.968  -4.642  -8.240  1.00 82.78           H
ATOM   4750  CB  LEU A 312       8.290  -5.665  -7.431  1.00 82.78           C
ATOM   4751 1HB  LEU A 312       7.379  -5.386  -6.901  1.00 82.78           H
ATOM   4752 2HB  LEU A 312       7.991  -6.285  -8.276  1.00 82.78           H
ATOM   4753  CG  LEU A 312       9.153  -6.511  -6.493  1.00 82.78           C
ATOM   4754  HG  LEU A 312       9.503  -5.872  -5.682  1.00 82.78           H
ATOM   4755  CD1 LEU A 312       8.333  -7.637  -5.860  1.00 82.78           C
ATOM   4756 1HD1 LEU A 312       7.510  -7.210  -5.287  1.00 82.78           H
ATOM   4757 2HD1 LEU A 312       7.934  -8.281  -6.644  1.00 82.78           H
ATOM   4758 3HD1 LEU A 312       8.971  -8.223  -5.198  1.00 82.78           H
ATOM   4759  CD2 LEU A 312      10.392  -7.041  -7.217  1.00 82.78           C
ATOM   4760 1HD2 LEU A 312      10.083  -7.659  -8.060  1.00 82.78           H
ATOM   4761 2HD2 LEU A 312      10.988  -6.203  -7.579  1.00 82.78           H
ATOM   4762 3HD2 LEU A 312      10.988  -7.639  -6.527  1.00 82.78           H
ATOM   4763  HN  LEU A 312       8.322  -3.470  -6.211  1.00 82.78           H
ATOM   4764  N   ASN A 313       7.314  -2.915  -8.967  1.00 76.59           N
ATOM   4765  CA  ASN A 313       6.489  -2.379 -10.036  1.00 76.59           C
ATOM   4766  C   ASN A 313       7.390  -1.874 -11.165  1.00 76.59           C
ATOM   4767  O   ASN A 313       7.284  -2.332 -12.302  1.00 76.59           O
ATOM   4768  HA  ASN A 313       5.853  -3.207 -10.350  1.00 76.59           H
ATOM   4769  CB  ASN A 313       5.644  -1.203  -9.543  1.00 76.59           C
ATOM   4770 1HB  ASN A 313       6.249  -0.559  -8.905  1.00 76.59           H
ATOM   4771 2HB  ASN A 313       5.324  -0.600 -10.393  1.00 76.59           H
ATOM   4772  CG  ASN A 313       4.420  -1.694  -8.769  1.00 76.59           C
ATOM   4773  OD1 ASN A 313       3.976  -2.822  -8.908  1.00 76.59           O
ATOM   4774  ND2 ASN A 313       3.900  -0.787  -7.947  1.00 76.59           N
ATOM   4775 1HD2 ASN A 313       4.312   0.122  -7.880  1.00 76.59           H
ATOM   4776 2HD2 ASN A 313       3.096  -1.013  -7.396  1.00 76.59           H
ATOM   4777  HN  ASN A 313       7.120  -2.546  -8.058  1.00 76.59           H
ATOM   4778  N   PRO A 314       8.290  -0.924 -10.874  1.00 76.66           N
ATOM   4779  CA  PRO A 314       9.159  -0.365 -11.913  1.00 76.66           C
ATOM   4780  C   PRO A 314       9.906  -1.442 -12.682  1.00 76.66           C
ATOM   4781  O   PRO A 314      10.020  -1.372 -13.904  1.00 76.66           O
ATOM   4782  HA  PRO A 314       8.561   0.156 -12.661  1.00 76.66           H
ATOM   4783  CB  PRO A 314      10.113   0.544 -11.136  1.00 76.66           C
ATOM   4784 1HB  PRO A 314      11.022   0.016 -10.845  1.00 76.66           H
ATOM   4785 2HB  PRO A 314      10.422   1.404 -11.730  1.00 76.66           H
ATOM   4786  CG  PRO A 314       9.292   0.963  -9.922  1.00 76.66           C
ATOM   4787 1HG  PRO A 314       9.925   1.315  -9.107  1.00 76.66           H
ATOM   4788 2HG  PRO A 314       8.612   1.782 -10.157  1.00 76.66           H
ATOM   4789  CD  PRO A 314       8.548  -0.311  -9.559  1.00 76.66           C
ATOM   4790 1HD  PRO A 314       9.149  -0.963  -8.925  1.00 76.66           H
ATOM   4791 2HD  PRO A 314       7.628  -0.101  -9.014  1.00 76.66           H
ATOM   4792  N   VAL A 315      10.400  -2.421 -11.937  1.00 78.61           N
ATOM   4793  CA  VAL A 315      11.206  -3.476 -12.527  1.00 78.61           C
ATOM   4794  C   VAL A 315      10.347  -4.283 -13.503  1.00 78.61           C
ATOM   4795  O   VAL A 315      10.803  -4.640 -14.588  1.00 78.61           O
ATOM   4796  HA  VAL A 315      12.015  -3.001 -13.082  1.00 78.61           H
ATOM   4797  CB  VAL A 315      11.828  -4.337 -11.426  1.00 78.61           C
ATOM   4798  HB  VAL A 315      11.018  -4.757 -10.830  1.00 78.61           H
ATOM   4799  CG1 VAL A 315      12.624  -5.499 -12.022  1.00 78.61           C
ATOM   4800 1HG1 VAL A 315      11.961  -6.124 -12.621  1.00 78.61           H
ATOM   4801 2HG1 VAL A 315      13.422  -5.108 -12.653  1.00 78.61           H
ATOM   4802 3HG1 VAL A 315      13.056  -6.095 -11.218  1.00 78.61           H
ATOM   4803  CG2 VAL A 315      12.704  -3.492 -10.498  1.00 78.61           C
ATOM   4804 1HG2 VAL A 315      13.505  -3.030 -11.076  1.00 78.61           H
ATOM   4805 2HG2 VAL A 315      12.097  -2.715 -10.034  1.00 78.61           H
ATOM   4806 3HG2 VAL A 315      13.134  -4.128  -9.725  1.00 78.61           H
ATOM   4807  HN  VAL A 315      10.257  -2.499 -10.950  1.00 78.61           H
ATOM   4808  N   LEU A 316       9.119  -4.547 -13.081  1.00 75.85           N
ATOM   4809  CA  LEU A 316       8.198  -5.320 -13.897  1.00 75.85           C
ATOM   4810  C   LEU A 316       8.030  -4.637 -15.256  1.00 75.85           C
ATOM   4811  O   LEU A 316       8.028  -5.300 -16.292  1.00 75.85           O
ATOM   4812  HA  LEU A 316       8.646  -6.300 -14.057  1.00 75.85           H
ATOM   4813  CB  LEU A 316       6.879  -5.541 -13.153  1.00 75.85           C
ATOM   4814 1HB  LEU A 316       6.529  -4.578 -12.781  1.00 75.85           H
ATOM   4815 2HB  LEU A 316       6.137  -5.896 -13.868  1.00 75.85           H
ATOM   4816  CG  LEU A 316       6.927  -6.523 -11.980  1.00 75.85           C
ATOM   4817  HG  LEU A 316       7.719  -6.205 -11.302  1.00 75.85           H
ATOM   4818  CD1 LEU A 316       5.617  -6.497 -11.190  1.00 75.85           C
ATOM   4819 1HD1 LEU A 316       5.448  -5.494 -10.799  1.00 75.85           H
ATOM   4820 2HD1 LEU A 316       4.792  -6.776 -11.845  1.00 75.85           H
ATOM   4821 3HD1 LEU A 316       5.679  -7.204 -10.362  1.00 75.85           H
ATOM   4822  CD2 LEU A 316       7.281  -7.932 -12.459  1.00 75.85           C
ATOM   4823 1HD2 LEU A 316       6.528  -8.274 -13.170  1.00 75.85           H
ATOM   4824 2HD2 LEU A 316       8.257  -7.917 -12.943  1.00 75.85           H
ATOM   4825 3HD2 LEU A 316       7.308  -8.610 -11.606  1.00 75.85           H
ATOM   4826  HN  LEU A 316       8.752  -4.243 -12.202  1.00 75.85           H
ATOM   4827  N   TYR A 317       7.893  -3.320 -15.207  1.00 64.42           N
ATOM   4828  CA  TYR A 317       7.673  -2.545 -16.417  1.00 64.42           C
ATOM   4829  C   TYR A 317       8.885  -2.626 -17.347  1.00 64.42           C
ATOM   4830  O   TYR A 317       8.735  -2.642 -18.568  1.00 64.42           O
ATOM   4831  HA  TYR A 317       6.804  -2.959 -16.928  1.00 64.42           H
ATOM   4832  CB  TYR A 317       7.489  -1.096 -15.962  1.00 64.42           C
ATOM   4833 1HB  TYR A 317       8.408  -0.757 -15.482  1.00 64.42           H
ATOM   4834 2HB  TYR A 317       7.337  -0.467 -16.839  1.00 64.42           H
ATOM   4835  CG  TYR A 317       6.321  -0.891 -14.995  1.00 64.42           C
ATOM   4836  CD1 TYR A 317       5.225  -1.727 -15.050  1.00 64.42           C
ATOM   4837  HD1 TYR A 317       5.192  -2.535 -15.781  1.00 64.42           H
ATOM   4838  CD2 TYR A 317       6.364   0.132 -14.069  1.00 64.42           C
ATOM   4839  HD2 TYR A 317       7.229   0.793 -14.026  1.00 64.42           H
ATOM   4840  CE1 TYR A 317       4.126  -1.534 -14.140  1.00 64.42           C
ATOM   4841  HE1 TYR A 317       3.254  -2.188 -14.173  1.00 64.42           H
ATOM   4842  CE2 TYR A 317       5.264   0.325 -13.160  1.00 64.42           C
ATOM   4843  HE2 TYR A 317       5.284   1.129 -12.424  1.00 64.42           H
ATOM   4844  CZ  TYR A 317       4.199  -0.517 -13.240  1.00 64.42           C
ATOM   4845  OH  TYR A 317       3.161  -0.335 -12.381  1.00 64.42           O
ATOM   4846  HH  TYR A 317       2.504  -1.083 -12.475  1.00 64.42           H
ATOM   4847  HN  TYR A 317       7.930  -2.785 -14.363  1.00 64.42           H
ATOM   4848  N   VAL A 318      10.059  -2.674 -16.735  1.00 67.06           N
ATOM   4849  CA  VAL A 318      11.298  -2.713 -17.493  1.00 67.06           C
ATOM   4850  C   VAL A 318      11.377  -4.031 -18.265  1.00 67.06           C
ATOM   4851  O   VAL A 318      11.629  -4.036 -19.469  1.00 67.06           O
ATOM   4852  HA  VAL A 318      11.272  -1.889 -18.207  1.00 67.06           H
ATOM   4853  CB  VAL A 318      12.490  -2.493 -16.560  1.00 67.06           C
ATOM   4854  HB  VAL A 318      12.411  -3.209 -15.741  1.00 67.06           H
ATOM   4855  CG1 VAL A 318      13.811  -2.755 -17.287  1.00 67.06           C
ATOM   4856 1HG1 VAL A 318      13.831  -3.784 -17.644  1.00 67.06           H
ATOM   4857 2HG1 VAL A 318      13.900  -2.074 -18.133  1.00 67.06           H
ATOM   4858 3HG1 VAL A 318      14.641  -2.592 -16.600  1.00 67.06           H
ATOM   4859  CG2 VAL A 318      12.464  -1.087 -15.958  1.00 67.06           C
ATOM   4860 1HG2 VAL A 318      12.507  -0.349 -16.759  1.00 67.06           H
ATOM   4861 2HG2 VAL A 318      11.545  -0.952 -15.388  1.00 67.06           H
ATOM   4862 3HG2 VAL A 318      13.322  -0.958 -15.299  1.00 67.06           H
ATOM   4863  HN  VAL A 318      10.171  -2.687 -15.741  1.00 67.06           H
ATOM   4864  N   PHE A 319      11.157  -5.118 -17.540  1.00 67.27           N
ATOM   4865  CA  PHE A 319      11.355  -6.444 -18.101  1.00 67.27           C
ATOM   4866  C   PHE A 319      10.196  -6.828 -19.022  1.00 67.27           C
ATOM   4867  O   PHE A 319      10.401  -7.477 -20.047  1.00 67.27           O
ATOM   4868  HA  PHE A 319      12.280  -6.418 -18.675  1.00 67.27           H
ATOM   4869  CB  PHE A 319      11.403  -7.424 -16.926  1.00 67.27           C
ATOM   4870 1HB  PHE A 319      10.667  -7.119 -16.182  1.00 67.27           H
ATOM   4871 2HB  PHE A 319      11.109  -8.412 -17.279  1.00 67.27           H
ATOM   4872  CG  PHE A 319      12.774  -7.524 -16.255  1.00 67.27           C
ATOM   4873  CD1 PHE A 319      13.789  -8.181 -16.877  1.00 67.27           C
ATOM   4874  HD1 PHE A 319      13.626  -8.637 -17.854  1.00 67.27           H
ATOM   4875  CD2 PHE A 319      12.978  -6.956 -15.037  1.00 67.27           C
ATOM   4876  HD2 PHE A 319      12.165  -6.429 -14.538  1.00 67.27           H
ATOM   4877  CE1 PHE A 319      15.062  -8.274 -16.254  1.00 67.27           C
ATOM   4878  HE1 PHE A 319      15.875  -8.802 -16.753  1.00 67.27           H
ATOM   4879  CE2 PHE A 319      14.251  -7.048 -14.414  1.00 67.27           C
ATOM   4880  HE2 PHE A 319      14.414  -6.593 -13.437  1.00 67.27           H
ATOM   4881  CZ  PHE A 319      15.266  -7.706 -15.036  1.00 67.27           C
ATOM   4882  HZ  PHE A 319      16.243  -7.777 -14.558  1.00 67.27           H
ATOM   4883  HN  PHE A 319      10.850  -5.103 -16.589  1.00 67.27           H
ATOM   4884  N   VAL A 320       9.002  -6.412 -18.625  1.00 69.94           N
ATOM   4885  CA  VAL A 320       7.788  -6.932 -19.230  1.00 69.94           C
ATOM   4886  C   VAL A 320       7.319  -5.974 -20.327  1.00 69.94           C
ATOM   4887  O   VAL A 320       6.726  -6.400 -21.317  1.00 69.94           O
ATOM   4888  HA  VAL A 320       8.032  -7.892 -19.684  1.00 69.94           H
ATOM   4889  CB  VAL A 320       6.728  -7.172 -18.154  1.00 69.94           C
ATOM   4890  HB  VAL A 320       6.430  -6.203 -17.755  1.00 69.94           H
ATOM   4891  CG1 VAL A 320       5.485  -7.839 -18.747  1.00 69.94           C
ATOM   4892 1HG1 VAL A 320       5.061  -7.195 -19.518  1.00 69.94           H
ATOM   4893 2HG1 VAL A 320       5.762  -8.798 -19.186  1.00 69.94           H
ATOM   4894 3HG1 VAL A 320       4.748  -7.998 -17.960  1.00 69.94           H
ATOM   4895  CG2 VAL A 320       7.297  -8.001 -17.000  1.00 69.94           C
ATOM   4896 1HG2 VAL A 320       7.636  -8.965 -17.378  1.00 69.94           H
ATOM   4897 2HG2 VAL A 320       8.136  -7.471 -16.551  1.00 69.94           H
ATOM   4898 3HG2 VAL A 320       6.522  -8.157 -16.249  1.00 69.94           H
ATOM   4899  HN  VAL A 320       8.858  -5.733 -17.905  1.00 69.94           H
ATOM   4900  N   GLY A 321       7.604  -4.697 -20.115  1.00 71.81           N
ATOM   4901  CA  GLY A 321       7.117  -3.662 -21.011  1.00 71.81           C
ATOM   4902  C   GLY A 321       8.142  -3.356 -22.105  1.00 71.81           C
ATOM   4903  O   GLY A 321       9.051  -2.553 -21.901  1.00 71.81           O
ATOM   4904 1HA  GLY A 321       6.179  -3.982 -21.466  1.00 71.81           H
ATOM   4905 2HA  GLY A 321       6.903  -2.756 -20.444  1.00 71.81           H
ATOM   4906  HN  GLY A 321       8.156  -4.367 -19.349  1.00 71.81           H
ATOM   4907  N   GLU A 322       7.961  -4.013 -23.241  1.00 62.85           N
ATOM   4908  CA  GLU A 322       8.776  -3.725 -24.409  1.00 62.85           C
ATOM   4909  C   GLU A 322       8.716  -2.233 -24.743  1.00 62.85           C
ATOM   4910  O   GLU A 322       9.740  -1.617 -25.035  1.00 62.85           O
ATOM   4911  HA  GLU A 322       9.792  -4.001 -24.129  1.00 62.85           H
ATOM   4912  CB  GLU A 322       8.338  -4.572 -25.606  1.00 62.85           C
ATOM   4913 1HB  GLU A 322       7.250  -4.575 -25.675  1.00 62.85           H
ATOM   4914 2HB  GLU A 322       8.826  -4.211 -26.511  1.00 62.85           H
ATOM   4915  CG  GLU A 322       8.772  -6.029 -25.434  1.00 62.85           C
ATOM   4916 1HG  GLU A 322       9.817  -6.067 -25.126  1.00 62.85           H
ATOM   4917 2HG  GLU A 322       8.189  -6.496 -24.641  1.00 62.85           H
ATOM   4918  CD  GLU A 322       8.591  -6.812 -26.736  1.00 62.85           C
ATOM   4919  OE1 GLU A 322       9.038  -7.979 -26.763  1.00 62.85           O
ATOM   4920  OE2 GLU A 322       8.009  -6.226 -27.674  1.00 62.85           O
ATOM   4921  HN  GLU A 322       7.275  -4.729 -23.370  1.00 62.85           H
ATOM   4922  N   ARG A 323       7.506  -1.695 -24.689  1.00 61.02           N
ATOM   4923  CA  ARG A 323       7.291  -0.299 -25.031  1.00 61.02           C
ATOM   4924  C   ARG A 323       8.068   0.607 -24.074  1.00 61.02           C
ATOM   4925  O   ARG A 323       8.780   1.511 -24.510  1.00 61.02           O
ATOM   4926  HA  ARG A 323       7.663  -0.203 -26.051  1.00 61.02           H
ATOM   4927  CB  ARG A 323       5.806   0.060 -24.971  1.00 61.02           C
ATOM   4928 1HB  ARG A 323       5.241  -0.600 -25.629  1.00 61.02           H
ATOM   4929 2HB  ARG A 323       5.430  -0.100 -23.960  1.00 61.02           H
ATOM   4930  CG  ARG A 323       5.577   1.517 -25.381  1.00 61.02           C
ATOM   4931 1HG  ARG A 323       6.103   2.179 -24.693  1.00 61.02           H
ATOM   4932 2HG  ARG A 323       5.995   1.689 -26.372  1.00 61.02           H
ATOM   4933  CD  ARG A 323       4.086   1.858 -25.384  1.00 61.02           C
ATOM   4934 1HD  ARG A 323       3.577   1.294 -26.167  1.00 61.02           H
ATOM   4935 2HD  ARG A 323       3.635   1.564 -24.436  1.00 61.02           H
ATOM   4936  NE  ARG A 323       3.899   3.309 -25.605  1.00 61.02           N
ATOM   4937  HE  ARG A 323       4.608   3.802 -26.108  1.00 61.02           H
ATOM   4938  CZ  ARG A 323       2.838   4.004 -25.171  1.00 61.02           C
ATOM   4939  NH1 ARG A 323       1.857   3.395 -24.492  1.00 61.02           N
ATOM   4940 1HH1 ARG A 323       1.913   2.414 -24.304  1.00 61.02           H
ATOM   4941 2HH1 ARG A 323       1.069   3.921 -24.172  1.00 61.02           H
ATOM   4942  NH2 ARG A 323       2.773   5.318 -25.429  1.00 61.02           N
ATOM   4943 1HH2 ARG A 323       1.988   5.851 -25.112  1.00 61.02           H
ATOM   4944 2HH2 ARG A 323       3.509   5.765 -25.937  1.00 61.02           H
ATOM   4945  HN  ARG A 323       6.683  -2.195 -24.418  1.00 61.02           H
ATOM   4946  N   PHE A 324       7.905   0.335 -22.788  1.00 73.32           N
ATOM   4947  CA  PHE A 324       8.548   1.141 -21.765  1.00 73.32           C
ATOM   4948  C   PHE A 324      10.072   1.034 -21.860  1.00 73.32           C
ATOM   4949  O   PHE A 324      10.778   2.028 -21.706  1.00 73.32           O
ATOM   4950  HA  PHE A 324       8.248   2.175 -21.931  1.00 73.32           H
ATOM   4951  CB  PHE A 324       8.094   0.591 -20.411  1.00 73.32           C
ATOM   4952 1HB  PHE A 324       7.004   0.582 -20.382  1.00 73.32           H
ATOM   4953 2HB  PHE A 324       8.424  -0.443 -20.321  1.00 73.32           H
ATOM   4954  CG  PHE A 324       8.615   1.384 -19.211  1.00 73.32           C
ATOM   4955  CD1 PHE A 324       9.745   0.983 -18.569  1.00 73.32           C
ATOM   4956  HD1 PHE A 324      10.279   0.096 -18.910  1.00 73.32           H
ATOM   4957  CD2 PHE A 324       7.948   2.491 -18.785  1.00 73.32           C
ATOM   4958  HD2 PHE A 324       7.042   2.812 -19.299  1.00 73.32           H
ATOM   4959  CE1 PHE A 324      10.229   1.719 -17.455  1.00 73.32           C
ATOM   4960  HE1 PHE A 324      11.134   1.397 -16.941  1.00 73.32           H
ATOM   4961  CE2 PHE A 324       8.432   3.227 -17.671  1.00 73.32           C
ATOM   4962  HE2 PHE A 324       7.897   4.113 -17.330  1.00 73.32           H
ATOM   4963  CZ  PHE A 324       9.562   2.825 -17.030  1.00 73.32           C
ATOM   4964  HZ  PHE A 324       9.933   3.390 -16.175  1.00 73.32           H
ATOM   4965  HN  PHE A 324       7.346  -0.419 -22.443  1.00 73.32           H
ATOM   4966  N   ARG A 325      10.533  -0.183 -22.113  1.00 71.53           N
ATOM   4967  CA  ARG A 325      11.960  -0.434 -22.225  1.00 71.53           C
ATOM   4968  C   ARG A 325      12.560   0.410 -23.351  1.00 71.53           C
ATOM   4969  O   ARG A 325      13.639   0.980 -23.197  1.00 71.53           O
ATOM   4970  HA  ARG A 325      12.370  -0.145 -21.257  1.00 71.53           H
ATOM   4971  CB  ARG A 325      12.239  -1.913 -22.500  1.00 71.53           C
ATOM   4972 1HB  ARG A 325      11.525  -2.529 -21.953  1.00 71.53           H
ATOM   4973 2HB  ARG A 325      12.095  -2.123 -23.560  1.00 71.53           H
ATOM   4974  CG  ARG A 325      13.664  -2.288 -22.089  1.00 71.53           C
ATOM   4975 1HG  ARG A 325      14.373  -1.603 -22.555  1.00 71.53           H
ATOM   4976 2HG  ARG A 325      13.776  -2.176 -21.010  1.00 71.53           H
ATOM   4977  CD  ARG A 325      13.992  -3.726 -22.495  1.00 71.53           C
ATOM   4978 1HD  ARG A 325      14.138  -3.783 -23.574  1.00 71.53           H
ATOM   4979 2HD  ARG A 325      14.925  -4.040 -22.030  1.00 71.53           H
ATOM   4980  NE  ARG A 325      12.894  -4.630 -22.086  1.00 71.53           N
ATOM   4981  HE  ARG A 325      12.256  -4.307 -21.387  1.00 71.53           H
ATOM   4982  CZ  ARG A 325      12.700  -5.854 -22.595  1.00 71.53           C
ATOM   4983  NH1 ARG A 325      13.523  -6.338 -23.535  1.00 71.53           N
ATOM   4984 1HH1 ARG A 325      14.289  -5.785 -23.862  1.00 71.53           H
ATOM   4985 2HH1 ARG A 325      13.372  -7.253 -23.910  1.00 71.53           H
ATOM   4986  NH2 ARG A 325      11.671  -6.588 -22.149  1.00 71.53           N
ATOM   4987 1HH2 ARG A 325      11.513  -7.504 -22.519  1.00 71.53           H
ATOM   4988 2HH2 ARG A 325      11.061  -6.219 -21.448  1.00 71.53           H
ATOM   4989  HN  ARG A 325       9.951  -0.986 -22.240  1.00 71.53           H
ATOM   4990  N   ARG A 326      11.835   0.462 -24.459  1.00 67.84           N
ATOM   4991  CA  ARG A 326      12.292   1.208 -25.619  1.00 67.84           C
ATOM   4992  C   ARG A 326      12.294   2.709 -25.317  1.00 67.84           C
ATOM   4993  O   ARG A 326      13.223   3.420 -25.694  1.00 67.84           O
ATOM   4994  HA  ARG A 326      13.303   0.845 -25.803  1.00 67.84           H
ATOM   4995  CB  ARG A 326      11.402   0.940 -26.833  1.00 67.84           C
ATOM   4996 1HB  ARG A 326      11.262  -0.134 -26.956  1.00 67.84           H
ATOM   4997 2HB  ARG A 326      10.415   1.373 -26.668  1.00 67.84           H
ATOM   4998  CG  ARG A 326      12.017   1.528 -28.105  1.00 67.84           C
ATOM   4999 1HG  ARG A 326      12.102   2.610 -28.005  1.00 67.84           H
ATOM   5000 2HG  ARG A 326      13.027   1.140 -28.238  1.00 67.84           H
ATOM   5001  CD  ARG A 326      11.168   1.189 -29.332  1.00 67.84           C
ATOM   5002 1HD  ARG A 326      10.134   1.489 -29.163  1.00 67.84           H
ATOM   5003 2HD  ARG A 326      11.525   1.748 -30.197  1.00 67.84           H
ATOM   5004  NE  ARG A 326      11.234  -0.264 -29.607  1.00 67.84           N
ATOM   5005  HE  ARG A 326      11.847  -0.820 -29.046  1.00 67.84           H
ATOM   5006  CZ  ARG A 326      10.523  -0.881 -30.561  1.00 67.84           C
ATOM   5007  NH1 ARG A 326       9.686  -0.185 -31.342  1.00 67.84           N
ATOM   5008 1HH1 ARG A 326       9.588   0.802 -31.216  1.00 67.84           H
ATOM   5009 2HH1 ARG A 326       9.159  -0.653 -32.052  1.00 67.84           H
ATOM   5010  NH2 ARG A 326      10.662  -2.204 -30.721  1.00 67.84           N
ATOM   5011 1HH2 ARG A 326      10.139  -2.679 -31.428  1.00 67.84           H
ATOM   5012 2HH2 ARG A 326      11.289  -2.716 -30.134  1.00 67.84           H
ATOM   5013  HN  ARG A 326      10.951   0.007 -24.571  1.00 67.84           H
ATOM   5014  N   ASP A 327      11.241   3.145 -24.641  1.00 77.58           N
ATOM   5015  CA  ASP A 327      11.068   4.559 -24.357  1.00 77.58           C
ATOM   5016  C   ASP A 327      12.099   4.996 -23.315  1.00 77.58           C
ATOM   5017  O   ASP A 327      12.572   6.131 -23.342  1.00 77.58           O
ATOM   5018  HA  ASP A 327      11.204   5.062 -25.314  1.00 77.58           H
ATOM   5019  CB  ASP A 327       9.675   4.840 -23.790  1.00 77.58           C
ATOM   5020 1HB  ASP A 327       9.466   4.152 -22.971  1.00 77.58           H
ATOM   5021 2HB  ASP A 327       9.644   5.848 -23.375  1.00 77.58           H
ATOM   5022  CG  ASP A 327       8.603   4.695 -24.872  1.00 77.58           C
ATOM   5023  OD1 ASP A 327       8.995   4.665 -26.059  1.00 77.58           O
ATOM   5024  OD2 ASP A 327       7.416   4.617 -24.488  1.00 77.58           O
ATOM   5025  HN  ASP A 327      10.517   2.551 -24.290  1.00 77.58           H
ATOM   5026  N   LEU A 328      12.418   4.071 -22.421  1.00 79.93           N
ATOM   5027  CA  LEU A 328      13.431   4.325 -21.410  1.00 79.93           C
ATOM   5028  C   LEU A 328      14.758   4.653 -22.096  1.00 79.93           C
ATOM   5029  O   LEU A 328      15.392   5.659 -21.781  1.00 79.93           O
ATOM   5030  HA  LEU A 328      13.112   5.197 -20.840  1.00 79.93           H
ATOM   5031  CB  LEU A 328      13.517   3.152 -20.432  1.00 79.93           C
ATOM   5032 1HB  LEU A 328      12.559   3.059 -19.921  1.00 79.93           H
ATOM   5033 2HB  LEU A 328      13.663   2.236 -21.005  1.00 79.93           H
ATOM   5034  CG  LEU A 328      14.620   3.239 -19.375  1.00 79.93           C
ATOM   5035  HG  LEU A 328      15.573   3.376 -19.887  1.00 79.93           H
ATOM   5036  CD1 LEU A 328      14.415   4.454 -18.468  1.00 79.93           C
ATOM   5037 1HD1 LEU A 328      14.434   5.364 -19.069  1.00 79.93           H
ATOM   5038 2HD1 LEU A 328      13.453   4.373 -17.963  1.00 79.93           H
ATOM   5039 3HD1 LEU A 328      15.213   4.493 -17.727  1.00 79.93           H
ATOM   5040  CD2 LEU A 328      14.719   1.938 -18.576  1.00 79.93           C
ATOM   5041 1HD2 LEU A 328      13.770   1.746 -18.076  1.00 79.93           H
ATOM   5042 2HD2 LEU A 328      14.947   1.113 -19.252  1.00 79.93           H
ATOM   5043 3HD2 LEU A 328      15.510   2.028 -17.832  1.00 79.93           H
ATOM   5044  HN  LEU A 328      11.998   3.164 -22.380  1.00 79.93           H
ATOM   5045  N   VAL A 329      15.140   3.784 -23.021  1.00 80.50           N
ATOM   5046  CA  VAL A 329      16.422   3.921 -23.691  1.00 80.50           C
ATOM   5047  C   VAL A 329      16.433   5.218 -24.503  1.00 80.50           C
ATOM   5048  O   VAL A 329      17.462   5.884 -24.600  1.00 80.50           O
ATOM   5049  HA  VAL A 329      17.191   3.982 -22.921  1.00 80.50           H
ATOM   5050  CB  VAL A 329      16.702   2.681 -24.543  1.00 80.50           C
ATOM   5051  HB  VAL A 329      15.878   2.564 -25.246  1.00 80.50           H
ATOM   5052  CG1 VAL A 329      17.990   2.850 -25.351  1.00 80.50           C
ATOM   5053 1HG1 VAL A 329      17.895   3.712 -26.010  1.00 80.50           H
ATOM   5054 2HG1 VAL A 329      18.828   3.003 -24.671  1.00 80.50           H
ATOM   5055 3HG1 VAL A 329      18.165   1.954 -25.947  1.00 80.50           H
ATOM   5056  CG2 VAL A 329      16.760   1.422 -23.675  1.00 80.50           C
ATOM   5057 1HG2 VAL A 329      17.556   1.525 -22.937  1.00 80.50           H
ATOM   5058 2HG2 VAL A 329      15.806   1.287 -23.165  1.00 80.50           H
ATOM   5059 3HG2 VAL A 329      16.960   0.555 -24.305  1.00 80.50           H
ATOM   5060  HN  VAL A 329      14.592   3.001 -23.313  1.00 80.50           H
ATOM   5061  N   LYS A 330      15.276   5.537 -25.064  1.00 74.65           N
ATOM   5062  CA  LYS A 330      15.117   6.784 -25.792  1.00 74.65           C
ATOM   5063  C   LYS A 330      15.434   7.957 -24.862  1.00 74.65           C
[truncated: 117,162 more chars]
