# Supplementary material for: Noncanonical roles of chemokine regions in CCR9 activation revealed by structural modeling and mutational mapping
Source: Nat Commun. 2025 Aug 18;16:7695. doi: 10.1038/s41467-025-62321-9 (PMC12361432; doi:10.1038/s41467-025-62321-9)
Supplement: Supplementary file 5 — Supplementary Data 3 [file 41467_2025_62321_MOESM5_ESM.zip › CCR9_CCL25_13_rnk1.pdb]

ATOM      1  N   GLU A  20      -5.069  -4.076  58.759  1.00 52.66           N
ATOM      2  CA  GLU A  20      -5.031  -4.989  57.629  1.00 52.66           C
ATOM      3  C   GLU A  20      -5.397  -6.405  58.078  1.00 52.66           C
ATOM      4  O   GLU A  20      -4.538  -7.158  58.533  1.00 52.66           O
ATOM      5  HA  GLU A  20      -5.780  -4.617  56.931  1.00 52.66           H
ATOM      6  CB  GLU A  20      -3.659  -4.966  56.952  1.00 52.66           C
ATOM      7 1HB  GLU A  20      -2.882  -4.811  57.701  1.00 52.66           H
ATOM      8 2HB  GLU A  20      -3.521  -5.878  56.370  1.00 52.66           H
ATOM      9  CG  GLU A  20      -3.556  -3.804  55.962  1.00 52.66           C
ATOM     10 1HG  GLU A  20      -4.517  -3.652  55.472  1.00 52.66           H
ATOM     11 2HG  GLU A  20      -3.323  -2.884  56.499  1.00 52.66           H
ATOM     12  CD  GLU A  20      -2.477  -4.074  54.911  1.00 52.66           C
ATOM     13  OE1 GLU A  20      -2.585  -3.472  53.820  1.00 52.66           O
ATOM     14  OE2 GLU A  20      -1.570  -4.876  55.221  1.00 52.66           O
ATOM     15  HN  GLU A  20      -5.336  -4.491  59.629  1.00 52.66           H
ATOM     16  N   SER A  21      -6.675  -6.725  57.934  1.00 60.77           N
ATOM     17  CA  SER A  21      -7.163  -8.041  58.308  1.00 60.77           C
ATOM     18  C   SER A  21      -6.356  -9.123  57.587  1.00 60.77           C
ATOM     19  O   SER A  21      -5.999  -8.963  56.421  1.00 60.77           O
ATOM     20  HA  SER A  21      -7.017  -8.109  59.386  1.00 60.77           H
ATOM     21  CB  SER A  21      -8.652  -8.188  57.986  1.00 60.77           C
ATOM     22 1HB  SER A  21      -8.994  -9.175  58.298  1.00 60.77           H
ATOM     23 2HB  SER A  21      -9.221  -7.457  58.561  1.00 60.77           H
ATOM     24  OG  SER A  21      -8.918  -8.011  56.598  1.00 60.77           O
ATOM     25  HG  SER A  21      -9.083  -8.897  56.165  1.00 60.77           H
ATOM     26  HN  SER A  21      -7.370  -6.104  57.571  1.00 60.77           H
ATOM     27  N   THR A  22      -6.091 -10.200  58.312  1.00 62.95           N
ATOM     28  CA  THR A  22      -5.374 -11.328  57.742  1.00 62.95           C
ATOM     29  C   THR A  22      -6.006 -11.746  56.413  1.00 62.95           C
ATOM     30  O   THR A  22      -5.313 -12.213  55.511  1.00 62.95           O
ATOM     31  HA  THR A  22      -4.353 -11.012  57.525  1.00 62.95           H
ATOM     32  CB  THR A  22      -5.351 -12.449  58.783  1.00 62.95           C
ATOM     33  HB  THR A  22      -5.199 -13.418  58.308  1.00 62.95           H
ATOM     34  OG1 THR A  22      -6.582 -12.295  59.485  1.00 62.95           O
ATOM     35  HG1 THR A  22      -7.327 -12.710  58.964  1.00 62.95           H
ATOM     36  CG2 THR A  22      -4.281 -12.232  59.854  1.00 62.95           C
ATOM     37 1HG2 THR A  22      -4.473 -11.294  60.375  1.00 62.95           H
ATOM     38 2HG2 THR A  22      -3.299 -12.191  59.383  1.00 62.95           H
ATOM     39 3HG2 THR A  22      -4.308 -13.056  60.567  1.00 62.95           H
ATOM     40  HN  THR A  22      -6.358 -10.309  59.269  1.00 62.95           H
ATOM     41  N   SER A  23      -7.316 -11.561  56.333  1.00 65.78           N
ATOM     42  CA  SER A  23      -8.041 -11.863  55.111  1.00 65.78           C
ATOM     43  C   SER A  23      -7.504 -11.011  53.960  1.00 65.78           C
ATOM     44  O   SER A  23      -7.388 -11.487  52.832  1.00 65.78           O
ATOM     45  HA  SER A  23      -7.860 -12.921  54.921  1.00 65.78           H
ATOM     46  CB  SER A  23      -9.543 -11.628  55.289  1.00 65.78           C
ATOM     47 1HB  SER A  23     -10.072 -11.977  54.403  1.00 65.78           H
ATOM     48 2HB  SER A  23      -9.905 -12.218  56.131  1.00 65.78           H
ATOM     49  OG  SER A  23      -9.845 -10.253  55.511  1.00 65.78           O
ATOM     50  HG  SER A  23     -10.834 -10.109  55.470  1.00 65.78           H
ATOM     51  HN  SER A  23      -7.878 -11.214  57.084  1.00 65.78           H
ATOM     52  N   SER A  24      -7.190  -9.765  54.284  1.00 70.33           N
ATOM     53  CA  SER A  24      -6.763  -8.813  53.273  1.00 70.33           C
ATOM     54  C   SER A  24      -5.416  -9.241  52.687  1.00 70.33           C
ATOM     55  O   SER A  24      -5.149  -9.020  51.507  1.00 70.33           O
ATOM     56  HA  SER A  24      -7.538  -8.838  52.507  1.00 70.33           H
ATOM     57  CB  SER A  24      -6.665  -7.400  53.852  1.00 70.33           C
ATOM     58 1HB  SER A  24      -6.786  -6.671  53.052  1.00 70.33           H
ATOM     59 2HB  SER A  24      -7.481  -7.240  54.557  1.00 70.33           H
ATOM     60  OG  SER A  24      -5.420  -7.179  54.510  1.00 70.33           O
ATOM     61  HG  SER A  24      -5.359  -7.750  55.329  1.00 70.33           H
ATOM     62  HN  SER A  24      -7.224  -9.404  55.216  1.00 70.33           H
ATOM     63  N   MET A  25      -4.601  -9.847  53.540  1.00 67.09           N
ATOM     64  CA  MET A  25      -3.315 -10.364  53.106  1.00 67.09           C
ATOM     65  C   MET A  25      -3.488 -11.638  52.276  1.00 67.09           C
ATOM     66  O   MET A  25      -2.810 -11.821  51.266  1.00 67.09           O
ATOM     67  HA  MET A  25      -2.874  -9.579  52.492  1.00 67.09           H
ATOM     68  CB  MET A  25      -2.447 -10.666  54.330  1.00 67.09           C
ATOM     69 1HB  MET A  25      -3.082 -10.952  55.169  1.00 67.09           H
ATOM     70 2HB  MET A  25      -1.797 -11.515  54.119  1.00 67.09           H
ATOM     71  CG  MET A  25      -1.601  -9.452  54.715  1.00 67.09           C
ATOM     72 1HG  MET A  25      -2.234  -8.568  54.799  1.00 67.09           H
ATOM     73 2HG  MET A  25      -1.144  -9.611  55.692  1.00 67.09           H
ATOM     74  SD  MET A  25      -0.333  -9.178  53.488  1.00 67.09           S
ATOM     75  CE  MET A  25       0.847 -10.424  53.979  1.00 67.09           C
ATOM     76 1HE  MET A  25       1.172 -10.234  55.002  1.00 67.09           H
ATOM     77 2HE  MET A  25       0.382 -11.407  53.922  1.00 67.09           H
ATOM     78 3HE  MET A  25       1.709 -10.390  53.312  1.00 67.09           H
ATOM     79  HN  MET A  25      -4.808  -9.985  54.508  1.00 67.09           H
ATOM     80  N   GLU A  26      -4.398 -12.485  52.733  1.00 61.96           N
ATOM     81  CA  GLU A  26      -4.666 -13.737  52.047  1.00 61.96           C
ATOM     82  C   GLU A  26      -5.215 -13.467  50.644  1.00 61.96           C
ATOM     83  O   GLU A  26      -4.836 -14.138  49.686  1.00 61.96           O
ATOM     84  HA  GLU A  26      -3.702 -14.241  51.976  1.00 61.96           H
ATOM     85  CB  GLU A  26      -5.630 -14.609  52.854  1.00 61.96           C
ATOM     86 1HB  GLU A  26      -6.434 -13.993  53.256  1.00 61.96           H
ATOM     87 2HB  GLU A  26      -5.986 -15.433  52.236  1.00 61.96           H
ATOM     88  CG  GLU A  26      -4.921 -15.245  54.052  1.00 61.96           C
ATOM     89 1HG  GLU A  26      -4.077 -15.842  53.705  1.00 61.96           H
ATOM     90 2HG  GLU A  26      -4.517 -14.464  54.696  1.00 61.96           H
ATOM     91  CD  GLU A  26      -5.882 -16.127  54.852  1.00 61.96           C
ATOM     92  OE1 GLU A  26      -5.371 -16.969  55.623  1.00 61.96           O
ATOM     93  OE2 GLU A  26      -7.105 -15.940  54.675  1.00 61.96           O
ATOM     94  HN  GLU A  26      -4.946 -12.327  53.554  1.00 61.96           H
ATOM     95  N   ASP A  27      -6.099 -12.483  50.569  1.00 69.21           N
ATOM     96  CA  ASP A  27      -6.742 -12.149  49.309  1.00 69.21           C
ATOM     97  C   ASP A  27      -5.674 -11.767  48.283  1.00 69.21           C
ATOM     98  O   ASP A  27      -5.786 -12.112  47.107  1.00 69.21           O
ATOM     99  HA  ASP A  27      -7.294 -13.044  49.023  1.00 69.21           H
ATOM    100  CB  ASP A  27      -7.688 -10.958  49.472  1.00 69.21           C
ATOM    101 1HB  ASP A  27      -7.189 -10.166  50.031  1.00 69.21           H
ATOM    102 2HB  ASP A  27      -7.936 -10.549  48.493  1.00 69.21           H
ATOM    103  CG  ASP A  27      -8.970 -11.372  50.198  1.00 69.21           C
ATOM    104  OD1 ASP A  27      -9.268 -12.586  50.176  1.00 69.21           O
ATOM    105  OD2 ASP A  27      -9.623 -10.465  50.758  1.00 69.21           O
ATOM    106  HN  ASP A  27      -6.377 -11.920  51.347  1.00 69.21           H
ATOM    107  N   TYR A  28      -4.662 -11.060  48.764  1.00 68.51           N
ATOM    108  CA  TYR A  28      -3.591 -10.599  47.896  1.00 68.51           C
ATOM    109  C   TYR A  28      -2.692 -11.761  47.471  1.00 68.51           C
ATOM    110  O   TYR A  28      -2.266 -11.831  46.319  1.00 68.51           O
ATOM    111  HA  TYR A  28      -4.044 -10.156  47.009  1.00 68.51           H
ATOM    112  CB  TYR A  28      -2.770  -9.612  48.728  1.00 68.51           C
ATOM    113 1HB  TYR A  28      -3.415  -8.790  49.040  1.00 68.51           H
ATOM    114 2HB  TYR A  28      -2.430 -10.112  49.635  1.00 68.51           H
ATOM    115  CG  TYR A  28      -1.556  -9.038  47.994  1.00 68.51           C
ATOM    116  CD1 TYR A  28      -0.304  -9.577  48.205  1.00 68.51           C
ATOM    117  HD1 TYR A  28      -0.179 -10.411  48.896  1.00 68.51           H
ATOM    118  CD2 TYR A  28      -1.715  -7.982  47.119  1.00 68.51           C
ATOM    119  HD2 TYR A  28      -2.705  -7.557  46.952  1.00 68.51           H
ATOM    120  CE1 TYR A  28       0.838  -9.037  47.514  1.00 68.51           C
ATOM    121  HE1 TYR A  28       1.833  -9.453  47.672  1.00 68.51           H
ATOM    122  CE2 TYR A  28      -0.573  -7.442  46.428  1.00 68.51           C
ATOM    123  HE2 TYR A  28      -0.684  -6.608  45.735  1.00 68.51           H
ATOM    124  CZ  TYR A  28       0.647  -7.996  46.659  1.00 68.51           C
ATOM    125  OH  TYR A  28       1.726  -7.486  46.006  1.00 68.51           O
ATOM    126  HH  TYR A  28       1.446  -6.717  45.432  1.00 68.51           H
ATOM    127  HN  TYR A  28      -4.567 -10.802  49.726  1.00 68.51           H
ATOM    128  N   VAL A  29      -2.429 -12.644  48.423  1.00 69.94           N
ATOM    129  CA  VAL A  29      -1.510 -13.745  48.190  1.00 69.94           C
ATOM    130  C   VAL A  29      -2.162 -14.756  47.244  1.00 69.94           C
ATOM    131  O   VAL A  29      -1.490 -15.337  46.393  1.00 69.94           O
ATOM    132  HA  VAL A  29      -0.622 -13.336  47.709  1.00 69.94           H
ATOM    133  CB  VAL A  29      -1.085 -14.363  49.524  1.00 69.94           C
ATOM    134  HB  VAL A  29      -1.988 -14.601  50.086  1.00 69.94           H
ATOM    135  CG1 VAL A  29      -0.311 -15.664  49.303  1.00 69.94           C
ATOM    136 1HG1 VAL A  29      -0.943 -16.377  48.774  1.00 69.94           H
ATOM    137 2HG1 VAL A  29       0.581 -15.461  48.712  1.00 69.94           H
ATOM    138 3HG1 VAL A  29      -0.021 -16.082  50.267  1.00 69.94           H
ATOM    139  CG2 VAL A  29      -0.264 -13.371  50.351  1.00 69.94           C
ATOM    140 1HG2 VAL A  29       0.630 -13.088  49.796  1.00 69.94           H
ATOM    141 2HG2 VAL A  29      -0.864 -12.483  50.552  1.00 69.94           H
ATOM    142 3HG2 VAL A  29       0.025 -13.835  51.293  1.00 69.94           H
ATOM    143  HN  VAL A  29      -2.831 -12.616  49.338  1.00 69.94           H
ATOM    144  N   ASN A  30      -3.462 -14.934  47.424  1.00 64.10           N
ATOM    145  CA  ASN A  30      -4.185 -15.960  46.693  1.00 64.10           C
ATOM    146  C   ASN A  30      -4.626 -15.401  45.339  1.00 64.10           C
ATOM    147  O   ASN A  30      -5.167 -16.129  44.508  1.00 64.10           O
ATOM    148  HA  ASN A  30      -3.484 -16.789  46.593  1.00 64.10           H
ATOM    149  CB  ASN A  30      -5.438 -16.400  47.453  1.00 64.10           C
ATOM    150 1HB  ASN A  30      -6.035 -15.525  47.713  1.00 64.10           H
ATOM    151 2HB  ASN A  30      -6.056 -17.028  46.811  1.00 64.10           H
ATOM    152  CG  ASN A  30      -5.068 -17.167  48.724  1.00 64.10           C
ATOM    153  OD1 ASN A  30      -4.018 -17.779  48.826  1.00 64.10           O
ATOM    154  ND2 ASN A  30      -5.986 -17.100  49.683  1.00 64.10           N
ATOM    155 1HD2 ASN A  30      -6.827 -16.580  49.535  1.00 64.10           H
ATOM    156 2HD2 ASN A  30      -5.836 -17.570  50.553  1.00 64.10           H
ATOM    157  HN  ASN A  30      -4.019 -14.394  48.055  1.00 64.10           H
ATOM    158  N   PHE A  31      -4.377 -14.112  45.158  1.00 72.06           N
ATOM    159  CA  PHE A  31      -4.727 -13.450  43.913  1.00 72.06           C
ATOM    160  C   PHE A  31      -3.939 -14.035  42.740  1.00 72.06           C
ATOM    161  O   PHE A  31      -2.717 -14.159  42.808  1.00 72.06           O
ATOM    162  HA  PHE A  31      -5.792 -13.611  43.749  1.00 72.06           H
ATOM    163  CB  PHE A  31      -4.359 -11.973  44.073  1.00 72.06           C
ATOM    164 1HB  PHE A  31      -4.811 -11.594  44.989  1.00 72.06           H
ATOM    165 2HB  PHE A  31      -3.279 -11.889  44.191  1.00 72.06           H
ATOM    166  CG  PHE A  31      -4.798 -11.092  42.902  1.00 72.06           C
ATOM    167  CD1 PHE A  31      -3.899 -10.731  41.947  1.00 72.06           C
ATOM    168  HD1 PHE A  31      -2.866 -11.070  42.016  1.00 72.06           H
ATOM    169  CD2 PHE A  31      -6.088 -10.669  42.816  1.00 72.06           C
ATOM    170  HD2 PHE A  31      -6.809 -10.958  43.581  1.00 72.06           H
ATOM    171  CE1 PHE A  31      -4.307  -9.913  40.860  1.00 72.06           C
ATOM    172  HE1 PHE A  31      -3.587  -9.624  40.095  1.00 72.06           H
ATOM    173  CE2 PHE A  31      -6.496  -9.851  41.729  1.00 72.06           C
ATOM    174  HE2 PHE A  31      -7.530  -9.512  41.660  1.00 72.06           H
ATOM    175  CZ  PHE A  31      -5.597  -9.491  40.774  1.00 72.06           C
ATOM    176  HZ  PHE A  31      -5.911  -8.863  39.940  1.00 72.06           H
ATOM    177  HN  PHE A  31      -3.945 -13.524  45.842  1.00 72.06           H
ATOM    178  N   ASN A  32      -4.670 -14.380  41.690  1.00 64.19           N
ATOM    179  CA  ASN A  32      -4.053 -14.937  40.498  1.00 64.19           C
ATOM    180  C   ASN A  32      -3.498 -13.800  39.638  1.00 64.19           C
ATOM    181  O   ASN A  32      -4.229 -13.194  38.857  1.00 64.19           O
ATOM    182  HA  ASN A  32      -3.271 -15.602  40.865  1.00 64.19           H
ATOM    183  CB  ASN A  32      -5.073 -15.710  39.660  1.00 64.19           C
ATOM    184 1HB  ASN A  32      -5.621 -16.405  40.296  1.00 64.19           H
ATOM    185 2HB  ASN A  32      -5.804 -15.018  39.241  1.00 64.19           H
ATOM    186  CG  ASN A  32      -4.385 -16.478  38.530  1.00 64.19           C
ATOM    187  OD1 ASN A  32      -3.177 -16.435  38.360  1.00 64.19           O
ATOM    188  ND2 ASN A  32      -5.218 -17.183  37.769  1.00 64.19           N
ATOM    189 1HD2 ASN A  32      -6.199 -17.176  37.963  1.00 64.19           H
ATOM    190 2HD2 ASN A  32      -4.863 -17.720  37.004  1.00 64.19           H
ATOM    191  HN  ASN A  32      -5.664 -14.284  41.645  1.00 64.19           H
ATOM    192  N   PHE A  33      -2.209 -13.546  39.810  1.00 67.25           N
ATOM    193  CA  PHE A  33      -1.524 -12.562  38.989  1.00 67.25           C
ATOM    194  C   PHE A  33      -1.129 -13.155  37.635  1.00 67.25           C
ATOM    195  O   PHE A  33       0.048 -13.169  37.279  1.00 67.25           O
ATOM    196  HA  PHE A  33      -2.216 -11.734  38.833  1.00 67.25           H
ATOM    197  CB  PHE A  33      -0.257 -12.154  39.743  1.00 67.25           C
ATOM    198 1HB  PHE A  33       0.298 -13.052  40.012  1.00 67.25           H
ATOM    199 2HB  PHE A  33       0.380 -11.573  39.076  1.00 67.25           H
ATOM    200  CG  PHE A  33      -0.522 -11.337  41.010  1.00 67.25           C
ATOM    201  CD1 PHE A  33      -0.700  -9.992  40.926  1.00 67.25           C
ATOM    202  HD1 PHE A  33      -0.654  -9.495  39.957  1.00 67.25           H
ATOM    203  CD2 PHE A  33      -0.580 -11.957  42.219  1.00 67.25           C
ATOM    204  HD2 PHE A  33      -0.437 -13.036  42.286  1.00 67.25           H
ATOM    205  CE1 PHE A  33      -0.946  -9.234  42.102  1.00 67.25           C
ATOM    206  HE1 PHE A  33      -1.088  -8.155  42.035  1.00 67.25           H
ATOM    207  CE2 PHE A  33      -0.826 -11.199  43.394  1.00 67.25           C
ATOM    208  HE2 PHE A  33      -0.872 -11.696  44.363  1.00 67.25           H
ATOM    209  CZ  PHE A  33      -1.003  -9.854  43.311  1.00 67.25           C
ATOM    210  HZ  PHE A  33      -1.192  -9.272  44.213  1.00 67.25           H
ATOM    211  HN  PHE A  33      -1.636 -13.998  40.493  1.00 67.25           H
ATOM    212  N   THR A  34      -2.136 -13.632  36.918  1.00 65.75           N
ATOM    213  CA  THR A  34      -1.972 -13.932  35.506  1.00 65.75           C
ATOM    214  C   THR A  34      -1.431 -12.710  34.761  1.00 65.75           C
ATOM    215  O   THR A  34      -1.986 -11.618  34.866  1.00 65.75           O
ATOM    216  HA  THR A  34      -1.229 -14.723  35.406  1.00 65.75           H
ATOM    217  CB  THR A  34      -3.317 -14.424  34.968  1.00 65.75           C
ATOM    218  HB  THR A  34      -4.047 -13.615  34.945  1.00 65.75           H
ATOM    219  OG1 THR A  34      -3.646 -15.526  35.811  1.00 65.75           O
ATOM    220  HG1 THR A  34      -2.868 -16.151  35.876  1.00 65.75           H
ATOM    221  CG2 THR A  34      -3.199 -15.044  33.574  1.00 65.75           C
ATOM    222 1HG2 THR A  34      -2.521 -15.896  33.612  1.00 65.75           H
ATOM    223 2HG2 THR A  34      -2.811 -14.301  32.878  1.00 65.75           H
ATOM    224 3HG2 THR A  34      -4.182 -15.377  33.240  1.00 65.75           H
ATOM    225  HN  THR A  34      -3.048 -13.814  37.286  1.00 65.75           H
ATOM    226  N   ASP A  35      -0.353 -12.936  34.024  1.00 68.83           N
ATOM    227  CA  ASP A  35       0.335 -11.848  33.351  1.00 68.83           C
ATOM    228  C   ASP A  35      -0.367 -11.548  32.025  1.00 68.83           C
ATOM    229  O   ASP A  35       0.003 -12.091  30.986  1.00 68.83           O
ATOM    230  HA  ASP A  35       0.291 -11.008  34.045  1.00 68.83           H
ATOM    231  CB  ASP A  35       1.787 -12.220  33.043  1.00 68.83           C
ATOM    232 1HB  ASP A  35       2.209 -12.775  33.881  1.00 68.83           H
ATOM    233 2HB  ASP A  35       1.821 -12.879  32.176  1.00 68.83           H
ATOM    234  CG  ASP A  35       2.629 -10.971  32.775  1.00 68.83           C
ATOM    235  OD1 ASP A  35       2.057  -9.866  32.894  1.00 68.83           O
ATOM    236  OD2 ASP A  35       3.824 -11.150  32.457  1.00 68.83           O
ATOM    237  HN  ASP A  35       0.049 -13.841  33.884  1.00 68.83           H
ATOM    238  N   PHE A  36      -1.368 -10.684  32.105  1.00 82.85           N
ATOM    239  CA  PHE A  36      -2.064 -10.233  30.912  1.00 82.85           C
ATOM    240  C   PHE A  36      -1.342  -9.046  30.272  1.00 82.85           C
ATOM    241  O   PHE A  36      -1.701  -8.612  29.178  1.00 82.85           O
ATOM    242  HA  PHE A  36      -2.079 -11.067  30.211  1.00 82.85           H
ATOM    243  CB  PHE A  36      -3.461  -9.788  31.350  1.00 82.85           C
ATOM    244 1HB  PHE A  36      -3.365  -9.081  32.174  1.00 82.85           H
ATOM    245 2HB  PHE A  36      -3.937  -9.256  30.527  1.00 82.85           H
ATOM    246  CG  PHE A  36      -4.371 -10.938  31.788  1.00 82.85           C
ATOM    247  CD1 PHE A  36      -4.417 -12.085  31.058  1.00 82.85           C
ATOM    248  HD1 PHE A  36      -3.805 -12.185  30.161  1.00 82.85           H
ATOM    249  CD2 PHE A  36      -5.134 -10.813  32.906  1.00 82.85           C
ATOM    250  HD2 PHE A  36      -5.098  -9.894  33.491  1.00 82.85           H
ATOM    251  CE1 PHE A  36      -5.261 -13.151  31.464  1.00 82.85           C
ATOM    252  HE1 PHE A  36      -5.298 -14.070  30.879  1.00 82.85           H
ATOM    253  CE2 PHE A  36      -5.979 -11.880  33.312  1.00 82.85           C
ATOM    254  HE2 PHE A  36      -6.590 -11.780  34.209  1.00 82.85           H
ATOM    255  CZ  PHE A  36      -6.025 -13.027  32.582  1.00 82.85           C
ATOM    256  HZ  PHE A  36      -6.673 -13.846  32.894  1.00 82.85           H
ATOM    257  HN  PHE A  36      -1.704 -10.295  32.963  1.00 82.85           H
ATOM    258  N   TYR A  37      -0.337  -8.553  30.981  1.00 87.06           N
ATOM    259  CA  TYR A  37       0.482  -7.469  30.466  1.00 87.06           C
ATOM    260  C   TYR A  37       1.650  -8.009  29.637  1.00 87.06           C
ATOM    261  O   TYR A  37       2.576  -8.609  30.181  1.00 87.06           O
ATOM    262  HA  TYR A  37      -0.147  -6.845  29.830  1.00 87.06           H
ATOM    263  CB  TYR A  37       1.036  -6.740  31.691  1.00 87.06           C
ATOM    264 1HB  TYR A  37       0.212  -6.502  32.364  1.00 87.06           H
ATOM    265 2HB  TYR A  37       1.704  -7.412  32.230  1.00 87.06           H
ATOM    266  CG  TYR A  37       1.792  -5.452  31.360  1.00 87.06           C
ATOM    267  CD1 TYR A  37       3.165  -5.474  31.216  1.00 87.06           C
ATOM    268  HD1 TYR A  37       3.710  -6.410  31.339  1.00 87.06           H
ATOM    269  CD2 TYR A  37       1.102  -4.267  31.205  1.00 87.06           C
ATOM    270  HD2 TYR A  37       0.018  -4.249  31.318  1.00 87.06           H
ATOM    271  CE1 TYR A  37       3.876  -4.262  30.904  1.00 87.06           C
ATOM    272  HE1 TYR A  37       4.960  -4.266  30.788  1.00 87.06           H
ATOM    273  CE2 TYR A  37       1.813  -3.054  30.893  1.00 87.06           C
ATOM    274  HE2 TYR A  37       1.280  -2.112  30.768  1.00 87.06           H
ATOM    275  CZ  TYR A  37       3.165  -3.112  30.758  1.00 87.06           C
ATOM    276  OH  TYR A  37       3.837  -1.967  30.463  1.00 87.06           O
ATOM    277  HH  TYR A  37       4.814  -2.159  30.364  1.00 87.06           H
ATOM    278  HN  TYR A  37      -0.080  -8.882  31.890  1.00 87.06           H
ATOM    279  N   CYS A  38       1.567  -7.778  28.335  1.00 90.20           N
ATOM    280  CA  CYS A  38       2.547  -8.328  27.414  1.00 90.20           C
ATOM    281  C   CYS A  38       3.628  -7.271  27.176  1.00 90.20           C
ATOM    282  O   CYS A  38       3.360  -6.226  26.585  1.00 90.20           O
ATOM    283  HA  CYS A  38       2.968  -9.211  27.895  1.00 90.20           H
ATOM    284  CB  CYS A  38       1.899  -8.786  26.106  1.00 90.20           C
ATOM    285 1HB  CYS A  38       1.057  -9.446  26.319  1.00 90.20           H
ATOM    286 2HB  CYS A  38       1.501  -7.926  25.567  1.00 90.20           H
ATOM    287  SG  CYS A  38       3.129  -9.658  25.070  1.00 90.20           S
ATOM    288  HN  CYS A  38       0.849  -7.228  27.910  1.00 90.20           H
ATOM    289  N   GLU A  39       4.826  -7.581  27.648  1.00 82.19           N
ATOM    290  CA  GLU A  39       5.993  -6.784  27.307  1.00 82.19           C
ATOM    291  C   GLU A  39       6.568  -7.232  25.962  1.00 82.19           C
ATOM    292  O   GLU A  39       6.861  -8.411  25.770  1.00 82.19           O
ATOM    293  HA  GLU A  39       5.631  -5.758  27.232  1.00 82.19           H
ATOM    294  CB  GLU A  39       7.051  -6.863  28.409  1.00 82.19           C
ATOM    295 1HB  GLU A  39       7.338  -7.902  28.569  1.00 82.19           H
ATOM    296 2HB  GLU A  39       7.893  -6.217  28.158  1.00 82.19           H
ATOM    297  CG  GLU A  39       6.497  -6.349  29.740  1.00 82.19           C
ATOM    298 1HG  GLU A  39       6.041  -5.369  29.594  1.00 82.19           H
ATOM    299 2HG  GLU A  39       5.711  -7.017  30.093  1.00 82.19           H
ATOM    300  CD  GLU A  39       7.602  -6.251  30.793  1.00 82.19           C
ATOM    301  OE1 GLU A  39       7.329  -5.637  31.847  1.00 82.19           O
ATOM    302  OE2 GLU A  39       8.696  -6.791  30.520  1.00 82.19           O
ATOM    303  HN  GLU A  39       5.007  -8.358  28.250  1.00 82.19           H
ATOM    304  N   LYS A  40       6.711  -6.267  25.065  1.00 88.11           N
ATOM    305  CA  LYS A  40       7.056  -6.572  23.687  1.00 88.11           C
ATOM    306  C   LYS A  40       8.467  -6.060  23.393  1.00 88.11           C
ATOM    307  O   LYS A  40       8.754  -5.623  22.280  1.00 88.11           O
ATOM    308  HA  LYS A  40       7.053  -7.656  23.582  1.00 88.11           H
ATOM    309  CB  LYS A  40       5.992  -6.022  22.735  1.00 88.11           C
ATOM    310 1HB  LYS A  40       5.871  -4.951  22.898  1.00 88.11           H
ATOM    311 2HB  LYS A  40       6.320  -6.151  21.703  1.00 88.11           H
ATOM    312  CG  LYS A  40       4.652  -6.730  22.942  1.00 88.11           C
ATOM    313 1HG  LYS A  40       4.795  -7.809  22.890  1.00 88.11           H
ATOM    314 2HG  LYS A  40       4.269  -6.507  23.938  1.00 88.11           H
ATOM    315  CD  LYS A  40       3.632  -6.293  21.888  1.00 88.11           C
ATOM    316 1HD  LYS A  40       3.463  -5.219  21.964  1.00 88.11           H
ATOM    317 2HD  LYS A  40       4.029  -6.484  20.892  1.00 88.11           H
ATOM    318  CE  LYS A  40       2.307  -7.037  22.066  1.00 88.11           C
ATOM    319 1HE  LYS A  40       2.482  -8.113  22.049  1.00 88.11           H
ATOM    320 2HE  LYS A  40       1.877  -6.800  23.039  1.00 88.11           H
ATOM    321  NZ  LYS A  40       1.356  -6.666  20.994  1.00 88.11           N
ATOM    322 1HZ  LYS A  40       0.531  -7.251  21.057  1.00 88.11           H
ATOM    323 2HZ  LYS A  40       1.090  -5.693  21.101  1.00 88.11           H
ATOM    324 3HZ  LYS A  40       1.797  -6.799  20.091  1.00 88.11           H
ATOM    325  HN  LYS A  40       6.597  -5.294  25.267  1.00 88.11           H
ATOM    326  N   ASN A  41       9.312  -6.131  24.412  1.00 83.37           N
ATOM    327  CA  ASN A  41      10.673  -5.637  24.292  1.00 83.37           C
ATOM    328  C   ASN A  41      11.401  -6.421  23.198  1.00 83.37           C
ATOM    329  O   ASN A  41      12.149  -5.845  22.410  1.00 83.37           O
ATOM    330  HA  ASN A  41      10.573  -4.579  24.050  1.00 83.37           H
ATOM    331  CB  ASN A  41      11.444  -5.823  25.600  1.00 83.37           C
ATOM    332 1HB  ASN A  41      11.320  -6.845  25.957  1.00 83.37           H
ATOM    333 2HB  ASN A  41      12.509  -5.674  25.423  1.00 83.37           H
ATOM    334  CG  ASN A  41      10.957  -4.841  26.668  1.00 83.37           C
ATOM    335  OD1 ASN A  41      10.582  -3.715  26.387  1.00 83.37           O
ATOM    336  ND2 ASN A  41      10.985  -5.329  27.904  1.00 83.37           N
ATOM    337 1HD2 ASN A  41      11.305  -6.263  28.066  1.00 83.37           H
ATOM    338 2HD2 ASN A  41      10.685  -4.763  28.673  1.00 83.37           H
ATOM    339  HN  ASN A  41       9.080  -6.517  25.305  1.00 83.37           H
ATOM    340  N   ASN A  42      11.157  -7.723  23.186  1.00 84.18           N
ATOM    341  CA  ASN A  42      11.792  -8.595  22.212  1.00 84.18           C
ATOM    342  C   ASN A  42      11.320  -8.211  20.808  1.00 84.18           C
ATOM    343  O   ASN A  42      12.098  -8.254  19.855  1.00 84.18           O
ATOM    344  HA  ASN A  42      12.862  -8.444  22.348  1.00 84.18           H
ATOM    345  CB  ASN A  42      11.415 -10.058  22.454  1.00 84.18           C
ATOM    346 1HB  ASN A  42      11.864 -10.685  21.683  1.00 84.18           H
ATOM    347 2HB  ASN A  42      11.822 -10.388  23.410  1.00 84.18           H
ATOM    348  CG  ASN A  42       9.896 -10.241  22.449  1.00 84.18           C
ATOM    349  OD1 ASN A  42       9.130  -9.296  22.536  1.00 84.18           O
ATOM    350  ND2 ASN A  42       9.505 -11.508  22.341  1.00 84.18           N
ATOM    351 1HD2 ASN A  42      10.186 -12.238  22.273  1.00 84.18           H
ATOM    352 2HD2 ASN A  42       8.530 -11.731  22.328  1.00 84.18           H
ATOM    353  HN  ASN A  42      10.539  -8.182  23.825  1.00 84.18           H
ATOM    354  N   VAL A  43      10.050  -7.846  20.724  1.00 91.29           N
ATOM    355  CA  VAL A  43       9.455  -7.495  19.445  1.00 91.29           C
ATOM    356  C   VAL A  43      10.112  -6.219  18.915  1.00 91.29           C
ATOM    357  O   VAL A  43      10.436  -6.130  17.732  1.00 91.29           O
ATOM    358  HA  VAL A  43       9.661  -8.310  18.751  1.00 91.29           H
ATOM    359  CB  VAL A  43       7.937  -7.370  19.591  1.00 91.29           C
ATOM    360  HB  VAL A  43       7.733  -6.545  20.274  1.00 91.29           H
ATOM    361  CG1 VAL A  43       7.283  -7.039  18.248  1.00 91.29           C
ATOM    362 1HG1 VAL A  43       7.677  -6.095  17.874  1.00 91.29           H
ATOM    363 2HG1 VAL A  43       7.501  -7.833  17.533  1.00 91.29           H
ATOM    364 3HG1 VAL A  43       6.204  -6.956  18.380  1.00 91.29           H
ATOM    365  CG2 VAL A  43       7.337  -8.641  20.196  1.00 91.29           C
ATOM    366 1HG2 VAL A  43       7.557  -9.490  19.548  1.00 91.29           H
ATOM    367 2HG2 VAL A  43       7.770  -8.814  21.181  1.00 91.29           H
ATOM    368 3HG2 VAL A  43       6.257  -8.524  20.288  1.00 91.29           H
ATOM    369  HN  VAL A  43       9.431  -7.788  21.507  1.00 91.29           H
ATOM    370  N   ARG A  44      10.289  -5.264  19.816  1.00 87.23           N
ATOM    371  CA  ARG A  44      10.893  -3.994  19.452  1.00 87.23           C
ATOM    372  C   ARG A  44      12.348  -4.200  19.028  1.00 87.23           C
ATOM    373  O   ARG A  44      12.831  -3.540  18.110  1.00 87.23           O
ATOM    374  HA  ARG A  44      10.291  -3.628  18.620  1.00 87.23           H
ATOM    375  CB  ARG A  44      10.843  -3.006  20.619  1.00 87.23           C
ATOM    376 1HB  ARG A  44      11.256  -3.473  21.513  1.00 87.23           H
ATOM    377 2HB  ARG A  44      11.467  -2.140  20.394  1.00 87.23           H
ATOM    378  CG  ARG A  44       9.408  -2.550  20.891  1.00 87.23           C
ATOM    379 1HG  ARG A  44       8.933  -2.256  19.956  1.00 87.23           H
ATOM    380 2HG  ARG A  44       8.830  -3.381  21.295  1.00 87.23           H
ATOM    381  CD  ARG A  44       9.382  -1.378  21.874  1.00 87.23           C
ATOM    382 1HD  ARG A  44      10.078  -0.605  21.549  1.00 87.23           H
ATOM    383 2HD  ARG A  44       8.390  -0.928  21.890  1.00 87.23           H
ATOM    384  NE  ARG A  44       9.746  -1.847  23.230  1.00 87.23           N
ATOM    385  HE  ARG A  44      10.717  -1.918  23.457  1.00 87.23           H
ATOM    386  CZ  ARG A  44       8.855  -2.181  24.174  1.00 87.23           C
ATOM    387  NH1 ARG A  44       7.540  -2.105  23.925  1.00 87.23           N
ATOM    388 1HH1 ARG A  44       7.218  -1.796  23.030  1.00 87.23           H
ATOM    389 2HH1 ARG A  44       6.882  -2.356  24.635  1.00 87.23           H
ATOM    390  NH2 ARG A  44       9.298  -2.594  25.369  1.00 87.23           N
ATOM    391 1HH2 ARG A  44       8.647  -2.847  26.084  1.00 87.23           H
ATOM    392 2HH2 ARG A  44      10.281  -2.648  25.546  1.00 87.23           H
ATOM    393  HN  ARG A  44      10.028  -5.348  20.778  1.00 87.23           H
ATOM    394  N   GLN A  45      13.007  -5.119  19.719  1.00 83.81           N
ATOM    395  CA  GLN A  45      14.408  -5.398  19.448  1.00 83.81           C
ATOM    396  C   GLN A  45      14.573  -5.960  18.035  1.00 83.81           C
ATOM    397  O   GLN A  45      15.484  -5.566  17.308  1.00 83.81           O
ATOM    398  HA  GLN A  45      14.914  -4.436  19.525  1.00 83.81           H
ATOM    399  CB  GLN A  45      14.988  -6.355  20.491  1.00 83.81           C
ATOM    400 1HB  GLN A  45      14.784  -5.975  21.492  1.00 83.81           H
ATOM    401 2HB  GLN A  45      14.497  -7.325  20.412  1.00 83.81           H
ATOM    402  CG  GLN A  45      16.497  -6.524  20.301  1.00 83.81           C
ATOM    403 1HG  GLN A  45      16.698  -6.941  19.314  1.00 83.81           H
ATOM    404 2HG  GLN A  45      16.983  -5.549  20.340  1.00 83.81           H
ATOM    405  CD  GLN A  45      17.086  -7.437  21.377  1.00 83.81           C
ATOM    406  OE1 GLN A  45      16.381  -8.082  22.135  1.00 83.81           O
ATOM    407  NE2 GLN A  45      18.416  -7.455  21.402  1.00 83.81           N
ATOM    408 1HE2 GLN A  45      18.936  -6.902  20.752  1.00 83.81           H
ATOM    409 2HE2 GLN A  45      18.896  -8.023  22.071  1.00 83.81           H
ATOM    410  HN  GLN A  45      12.601  -5.668  20.450  1.00 83.81           H
ATOM    411  N   PHE A  46      13.678  -6.873  17.687  1.00 92.83           N
ATOM    412  CA  PHE A  46      13.689  -7.465  16.360  1.00 92.83           C
ATOM    413  C   PHE A  46      13.490  -6.398  15.282  1.00 92.83           C
ATOM    414  O   PHE A  46      14.209  -6.376  14.284  1.00 92.83           O
ATOM    415  HA  PHE A  46      14.662  -7.938  16.225  1.00 92.83           H
ATOM    416  CB  PHE A  46      12.525  -8.456  16.302  1.00 92.83           C
ATOM    417 1HB  PHE A  46      12.681  -9.229  17.054  1.00 92.83           H
ATOM    418 2HB  PHE A  46      11.605  -7.935  16.567  1.00 92.83           H
ATOM    419  CG  PHE A  46      12.342  -9.122  14.937  1.00 92.83           C
ATOM    420  CD1 PHE A  46      11.388  -8.667  14.081  1.00 92.83           C
ATOM    421  HD1 PHE A  46      10.754  -7.828  14.367  1.00 92.83           H
ATOM    422  CD2 PHE A  46      13.133 -10.169  14.580  1.00 92.83           C
ATOM    423  HD2 PHE A  46      13.897 -10.534  15.266  1.00 92.83           H
ATOM    424  CE1 PHE A  46      11.219  -9.286  12.814  1.00 92.83           C
ATOM    425  HE1 PHE A  46      10.454  -8.921  12.127  1.00 92.83           H
ATOM    426  CE2 PHE A  46      12.963 -10.787  13.313  1.00 92.83           C
ATOM    427  HE2 PHE A  46      13.597 -11.627  13.027  1.00 92.83           H
ATOM    428  CZ  PHE A  46      12.010 -10.333  12.457  1.00 92.83           C
ATOM    429  HZ  PHE A  46      11.879 -10.807  11.484  1.00 92.83           H
ATOM    430  HN  PHE A  46      12.957  -7.208  18.293  1.00 92.83           H
ATOM    431  N   ALA A  47      12.510  -5.538  15.520  1.00 92.97           N
ATOM    432  CA  ALA A  47      12.166  -4.509  14.553  1.00 92.97           C
ATOM    433  C   ALA A  47      13.380  -3.608  14.320  1.00 92.97           C
ATOM    434  O   ALA A  47      13.655  -3.211  13.188  1.00 92.97           O
ATOM    435  HA  ALA A  47      11.908  -5.006  13.618  1.00 92.97           H
ATOM    436  CB  ALA A  47      10.948  -3.729  15.050  1.00 92.97           C
ATOM    437 1HB  ALA A  47      10.105  -4.409  15.172  1.00 92.97           H
ATOM    438 2HB  ALA A  47      11.180  -3.263  16.008  1.00 92.97           H
ATOM    439 3HB  ALA A  47      10.690  -2.957  14.325  1.00 92.97           H
ATOM    440  HN  ALA A  47      11.957  -5.537  16.353  1.00 92.97           H
ATOM    441  N   SER A  48      14.076  -3.313  15.408  1.00 91.32           N
ATOM    442  CA  SER A  48      15.148  -2.333  15.368  1.00 91.32           C
ATOM    443  C   SER A  48      16.297  -2.850  14.499  1.00 91.32           C
ATOM    444  O   SER A  48      17.087  -2.065  13.977  1.00 91.32           O
ATOM    445  HA  SER A  48      14.707  -1.440  14.926  1.00 91.32           H
ATOM    446  CB  SER A  48      15.652  -2.009  16.776  1.00 91.32           C
ATOM    447 1HB  SER A  48      16.303  -1.136  16.736  1.00 91.32           H
ATOM    448 2HB  SER A  48      14.806  -1.747  17.412  1.00 91.32           H
ATOM    449  OG  SER A  48      16.359  -3.102  17.354  1.00 91.32           O
ATOM    450  HG  SER A  48      15.932  -3.966  17.087  1.00 91.32           H
ATOM    451  HN  SER A  48      13.917  -3.728  16.303  1.00 91.32           H
ATOM    452  N   HIS A  49      16.353  -4.168  14.372  1.00 87.59           N
ATOM    453  CA  HIS A  49      17.426  -4.802  13.624  1.00 87.59           C
ATOM    454  C   HIS A  49      16.953  -5.096  12.199  1.00 87.59           C
ATOM    455  O   HIS A  49      17.715  -4.945  11.245  1.00 87.59           O
ATOM    456  HA  HIS A  49      18.246  -4.086  13.585  1.00 87.59           H
ATOM    457  CB  HIS A  49      17.930  -6.050  14.351  1.00 87.59           C
ATOM    458 1HB  HIS A  49      17.080  -6.690  14.586  1.00 87.59           H
ATOM    459 2HB  HIS A  49      18.577  -6.614  13.678  1.00 87.59           H
ATOM    460  CG  HIS A  49      18.687  -5.756  15.624  1.00 87.59           C
ATOM    461  ND1 HIS A  49      19.790  -4.920  15.665  1.00 87.59           N
ATOM    462  HD1 HIS A  49      20.188  -4.440  14.884  1.00 87.59           H
ATOM    463  CD2 HIS A  49      18.488  -6.193  16.901  1.00 87.59           C
ATOM    464  HD2 HIS A  49      17.699  -6.870  17.226  1.00 87.59           H
ATOM    465  CE1 HIS A  49      20.227  -4.865  16.914  1.00 87.59           C
ATOM    466  HE1 HIS A  49      21.082  -4.290  17.269  1.00 87.59           H
ATOM    467  NE2 HIS A  49      19.419  -5.655  17.678  1.00 87.59           N
ATOM    468  HN  HIS A  49      15.685  -4.797  14.768  1.00 87.59           H
ATOM    469  N   PHE A  50      15.699  -5.511  12.099  1.00 90.40           N
ATOM    470  CA  PHE A  50      15.197  -6.086  10.863  1.00 90.40           C
ATOM    471  C   PHE A  50      14.720  -4.993   9.904  1.00 90.40           C
ATOM    472  O   PHE A  50      15.035  -5.024   8.715  1.00 90.40           O
ATOM    473  HA  PHE A  50      16.019  -6.635  10.404  1.00 90.40           H
ATOM    474  CB  PHE A  50      14.010  -6.977  11.233  1.00 90.40           C
ATOM    475 1HB  PHE A  50      14.338  -7.718  11.962  1.00 90.40           H
ATOM    476 2HB  PHE A  50      13.249  -6.367  11.720  1.00 90.40           H
ATOM    477  CG  PHE A  50      13.378  -7.699  10.042  1.00 90.40           C
ATOM    478  CD1 PHE A  50      12.195  -7.263   9.531  1.00 90.40           C
ATOM    479  HD1 PHE A  50      11.697  -6.399   9.971  1.00 90.40           H
ATOM    480  CD2 PHE A  50      13.999  -8.778   9.493  1.00 90.40           C
ATOM    481  HD2 PHE A  50      14.947  -9.127   9.902  1.00 90.40           H
ATOM    482  CE1 PHE A  50      11.609  -7.934   8.425  1.00 90.40           C
ATOM    483  HE1 PHE A  50      10.661  -7.584   8.016  1.00 90.40           H
ATOM    484  CE2 PHE A  50      13.413  -9.448   8.387  1.00 90.40           C
ATOM    485  HE2 PHE A  50      13.910 -10.312   7.947  1.00 90.40           H
ATOM    486  CZ  PHE A  50      12.230  -9.012   7.877  1.00 90.40           C
ATOM    487  HZ  PHE A  50      11.780  -9.527   7.028  1.00 90.40           H
ATOM    488  HN  PHE A  50      15.032  -5.459  12.842  1.00 90.40           H
ATOM    489  N   LEU A  51      13.967  -4.053  10.456  1.00 92.92           N
ATOM    490  CA  LEU A  51      13.186  -3.142   9.637  1.00 92.92           C
ATOM    491  C   LEU A  51      14.120  -2.119   8.987  1.00 92.92           C
ATOM    492  O   LEU A  51      14.033  -1.869   7.786  1.00 92.92           O
ATOM    493  HA  LEU A  51      12.717  -3.732   8.849  1.00 92.92           H
ATOM    494  CB  LEU A  51      12.061  -2.512  10.460  1.00 92.92           C
ATOM    495 1HB  LEU A  51      12.505  -1.994  11.310  1.00 92.92           H
ATOM    496 2HB  LEU A  51      11.569  -1.755   9.848  1.00 92.92           H
ATOM    497  CG  LEU A  51      10.994  -3.474  10.986  1.00 92.92           C
ATOM    498  HG  LEU A  51      11.475  -4.181  11.661  1.00 92.92           H
ATOM    499  CD1 LEU A  51       9.932  -2.727  11.795  1.00 92.92           C
ATOM    500 1HD1 LEU A  51      10.404  -2.231  12.644  1.00 92.92           H
ATOM    501 2HD1 LEU A  51       9.450  -1.982  11.162  1.00 92.92           H
ATOM    502 3HD1 LEU A  51       9.186  -3.434  12.157  1.00 92.92           H
ATOM    503  CD2 LEU A  51      10.378  -4.286   9.845  1.00 92.92           C
ATOM    504 1HD2 LEU A  51       9.915  -3.610   9.126  1.00 92.92           H
ATOM    505 2HD2 LEU A  51      11.157  -4.865   9.349  1.00 92.92           H
ATOM    506 3HD2 LEU A  51       9.623  -4.962  10.246  1.00 92.92           H
ATOM    507  HN  LEU A  51      13.886  -3.910  11.443  1.00 92.92           H
ATOM    508  N   PRO A  52      15.026  -1.512   9.765  1.00 94.55           N
ATOM    509  CA  PRO A  52      15.766  -0.341   9.288  1.00 94.55           C
ATOM    510  C   PRO A  52      16.448  -0.594   7.953  1.00 94.55           C
ATOM    511  O   PRO A  52      16.323   0.205   7.027  1.00 94.55           O
ATOM    512  HA  PRO A  52      15.081   0.486   9.105  1.00 94.55           H
ATOM    513  CB  PRO A  52      16.781  -0.075  10.402  1.00 94.55           C
ATOM    514 1HB  PRO A  52      17.726  -0.585  10.214  1.00 94.55           H
ATOM    515 2HB  PRO A  52      17.006   0.987  10.494  1.00 94.55           H
ATOM    516  CG  PRO A  52      16.087  -0.615  11.647  1.00 94.55           C
ATOM    517 1HG  PRO A  52      16.797  -0.822  12.448  1.00 94.55           H
ATOM    518 2HG  PRO A  52      15.369   0.099  12.052  1.00 94.55           H
ATOM    519  CD  PRO A  52      15.413  -1.878  11.140  1.00 94.55           C
ATOM    520 1HD  PRO A  52      16.091  -2.732  11.150  1.00 94.55           H
ATOM    521 2HD  PRO A  52      14.552  -2.152  11.750  1.00 94.55           H
ATOM    522  N   PRO A  53      17.182  -1.708   7.823  1.00 95.42           N
ATOM    523  CA  PRO A  53      17.960  -1.961   6.607  1.00 95.42           C
ATOM    524  C   PRO A  53      17.074  -2.236   5.403  1.00 95.42           C
ATOM    525  O   PRO A  53      17.407  -1.854   4.282  1.00 95.42           O
ATOM    526  HA  PRO A  53      18.537  -1.076   6.339  1.00 95.42           H
ATOM    527  CB  PRO A  53      18.817  -3.175   6.971  1.00 95.42           C
ATOM    528 1HB  PRO A  53      19.001  -3.810   6.105  1.00 95.42           H
ATOM    529 2HB  PRO A  53      19.790  -2.876   7.360  1.00 95.42           H
ATOM    530  CG  PRO A  53      18.002  -3.886   8.013  1.00 95.42           C
ATOM    531 1HG  PRO A  53      17.267  -4.548   7.555  1.00 95.42           H
ATOM    532 2HG  PRO A  53      18.632  -4.504   8.653  1.00 95.42           H
ATOM    533  CD  PRO A  53      17.332  -2.799   8.803  1.00 95.42           C
ATOM    534 1HD  PRO A  53      16.368  -3.123   9.194  1.00 95.42           H
ATOM    535 2HD  PRO A  53      17.937  -2.492   9.656  1.00 95.42           H
ATOM    536  N   LEU A  54      15.958  -2.899   5.669  1.00 93.08           N
ATOM    537  CA  LEU A  54      15.058  -3.306   4.603  1.00 93.08           C
ATOM    538  C   LEU A  54      14.369  -2.069   4.023  1.00 93.08           C
ATOM    539  O   LEU A  54      14.207  -1.956   2.809  1.00 93.08           O
ATOM    540  HA  LEU A  54      15.663  -3.763   3.820  1.00 93.08           H
ATOM    541  CB  LEU A  54      14.083  -4.374   5.104  1.00 93.08           C
ATOM    542 1HB  LEU A  54      13.574  -3.988   5.986  1.00 93.08           H
ATOM    543 2HB  LEU A  54      13.322  -4.531   4.339  1.00 93.08           H
ATOM    544  CG  LEU A  54      14.698  -5.730   5.457  1.00 93.08           C
ATOM    545  HG  LEU A  54      15.433  -5.577   6.247  1.00 93.08           H
ATOM    546  CD1 LEU A  54      13.638  -6.687   6.006  1.00 93.08           C
ATOM    547 1HD1 LEU A  54      13.193  -6.260   6.905  1.00 93.08           H
ATOM    548 2HD1 LEU A  54      12.862  -6.839   5.255  1.00 93.08           H
ATOM    549 3HD1 LEU A  54      14.101  -7.643   6.249  1.00 93.08           H
ATOM    550  CD2 LEU A  54      15.440  -6.324   4.258  1.00 93.08           C
ATOM    551 1HD2 LEU A  54      14.744  -6.461   3.431  1.00 93.08           H
ATOM    552 2HD2 LEU A  54      16.239  -5.647   3.953  1.00 93.08           H
ATOM    553 3HD2 LEU A  54      15.868  -7.288   4.536  1.00 93.08           H
ATOM    554  HN  LEU A  54      15.667  -3.158   6.590  1.00 93.08           H
ATOM    555  N   TYR A  55      13.982  -1.172   4.919  1.00 93.32           N
ATOM    556  CA  TYR A  55      13.284   0.036   4.514  1.00 93.32           C
ATOM    557  C   TYR A  55      14.200   0.952   3.700  1.00 93.32           C
ATOM    558  O   TYR A  55      13.764   1.565   2.726  1.00 93.32           O
ATOM    559  HA  TYR A  55      12.434  -0.257   3.898  1.00 93.32           H
ATOM    560  CB  TYR A  55      12.890   0.750   5.809  1.00 93.32           C
ATOM    561 1HB  TYR A  55      13.745   0.749   6.486  1.00 93.32           H
ATOM    562 2HB  TYR A  55      12.663   1.792   5.583  1.00 93.32           H
ATOM    563  CG  TYR A  55      11.691   0.124   6.524  1.00 93.32           C
ATOM    564  CD1 TYR A  55      11.067  -0.983   5.986  1.00 93.32           C
ATOM    565  HD1 TYR A  55      11.429  -1.412   5.052  1.00 93.32           H
ATOM    566  CD2 TYR A  55      11.233   0.668   7.708  1.00 93.32           C
ATOM    567  HD2 TYR A  55      11.726   1.542   8.132  1.00 93.32           H
ATOM    568  CE1 TYR A  55       9.938  -1.571   6.660  1.00 93.32           C
ATOM    569  HE1 TYR A  55       9.436  -2.446   6.246  1.00 93.32           H
ATOM    570  CE2 TYR A  55      10.104   0.079   8.381  1.00 93.32           C
ATOM    571  HE2 TYR A  55       9.732   0.498   9.316  1.00 93.32           H
ATOM    572  CZ  TYR A  55       9.513  -1.011   7.824  1.00 93.32           C
ATOM    573  OH  TYR A  55       8.447  -1.567   8.459  1.00 93.32           O
ATOM    574  HH  TYR A  55       8.060  -2.300   7.901  1.00 93.32           H
ATOM    575  HN  TYR A  55      14.137  -1.261   5.903  1.00 93.32           H
ATOM    576  N   TRP A  56      15.452   1.016   4.128  1.00 91.94           N
ATOM    577  CA  TRP A  56      16.445   1.809   3.423  1.00 91.94           C
ATOM    578  C   TRP A  56      16.615   1.217   2.023  1.00 91.94           C
ATOM    579  O   TRP A  56      16.695   1.952   1.040  1.00 91.94           O
ATOM    580  HA  TRP A  56      16.067   2.829   3.353  1.00 91.94           H
ATOM    581  CB  TRP A  56      17.755   1.872   4.209  1.00 91.94           C
ATOM    582 1HB  TRP A  56      17.938   0.901   4.670  1.00 91.94           H
ATOM    583 2HB  TRP A  56      18.575   2.054   3.515  1.00 91.94           H
ATOM    584  CG  TRP A  56      17.778   2.948   5.297  1.00 91.94           C
ATOM    585  CD1 TRP A  56      17.865   2.780   6.623  1.00 91.94           C
ATOM    586  HD1 TRP A  56      17.933   1.809   7.115  1.00 91.94           H
ATOM    587  CD2 TRP A  56      17.709   4.376   5.095  1.00 91.94           C
ATOM    588  NE1 TRP A  56      17.857   3.989   7.288  1.00 91.94           N
ATOM    589  HE1 TRP A  56      17.911   4.120   8.278  1.00 91.94           H
ATOM    590  CE2 TRP A  56      17.759   4.990   6.329  1.00 91.94           C
ATOM    591  CE3 TRP A  56      17.608   5.123   3.908  1.00 91.94           C
ATOM    592  HE3 TRP A  56      17.567   4.662   2.921  1.00 91.94           H
ATOM    593  CZ2 TRP A  56      17.714   6.379   6.497  1.00 91.94           C
ATOM    594  HZ2 TRP A  56      17.755   6.841   7.483  1.00 91.94           H
ATOM    595  CZ3 TRP A  56      17.564   6.510   4.092  1.00 91.94           C
ATOM    596  HZ3 TRP A  56      17.485   7.137   3.204  1.00 91.94           H
ATOM    597  CH2 TRP A  56      17.613   7.144   5.328  1.00 91.94           C
ATOM    598  HH2 TRP A  56      17.573   8.232   5.388  1.00 91.94           H
ATOM    599  HN  TRP A  56      15.791   0.538   4.939  1.00 91.94           H
ATOM    600  N   LEU A  57      16.666  -0.106   1.976  1.00 92.57           N
ATOM    601  CA  LEU A  57      16.843  -0.804   0.714  1.00 92.57           C
ATOM    602  C   LEU A  57      15.668  -0.482  -0.211  1.00 92.57           C
ATOM    603  O   LEU A  57      15.866  -0.099  -1.362  1.00 92.57           O
ATOM    604  HA  LEU A  57      17.757  -0.426   0.256  1.00 92.57           H
ATOM    605  CB  LEU A  57      17.044  -2.302   0.954  1.00 92.57           C
ATOM    606 1HB  LEU A  57      17.919  -2.434   1.591  1.00 92.57           H
ATOM    607 2HB  LEU A  57      16.186  -2.679   1.511  1.00 92.57           H
ATOM    608  CG  LEU A  57      17.223  -3.164  -0.297  1.00 92.57           C
ATOM    609  HG  LEU A  57      16.387  -2.969  -0.969  1.00 92.57           H
ATOM    610  CD1 LEU A  57      18.502  -2.784  -1.046  1.00 92.57           C
ATOM    611 1HD1 LEU A  57      18.450  -1.737  -1.346  1.00 92.57           H
ATOM    612 2HD1 LEU A  57      19.363  -2.931  -0.393  1.00 92.57           H
ATOM    613 3HD1 LEU A  57      18.606  -3.411  -1.931  1.00 92.57           H
ATOM    614  CD2 LEU A  57      17.185  -4.653   0.052  1.00 92.57           C
ATOM    615 1HD2 LEU A  57      17.988  -4.882   0.753  1.00 92.57           H
ATOM    616 2HD2 LEU A  57      16.225  -4.894   0.508  1.00 92.57           H
ATOM    617 3HD2 LEU A  57      17.315  -5.242  -0.855  1.00 92.57           H
ATOM    618  HN  LEU A  57      16.590  -0.697   2.779  1.00 92.57           H
ATOM    619  N   VAL A  58      14.469  -0.649   0.328  1.00 94.56           N
ATOM    620  CA  VAL A  58      13.262  -0.446  -0.454  1.00 94.56           C
ATOM    621  C   VAL A  58      13.222   0.998  -0.958  1.00 94.56           C
ATOM    622  O   VAL A  58      12.878   1.248  -2.112  1.00 94.56           O
ATOM    623  HA  VAL A  58      13.310  -1.116  -1.313  1.00 94.56           H
ATOM    624  CB  VAL A  58      12.031  -0.824   0.373  1.00 94.56           C
ATOM    625  HB  VAL A  58      12.076  -0.271   1.311  1.00 94.56           H
ATOM    626  CG1 VAL A  58      10.742  -0.425  -0.348  1.00 94.56           C
ATOM    627 1HG1 VAL A  58      10.736   0.653  -0.511  1.00 94.56           H
ATOM    628 2HG1 VAL A  58      10.689  -0.938  -1.308  1.00 94.56           H
ATOM    629 3HG1 VAL A  58       9.883  -0.705   0.263  1.00 94.56           H
ATOM    630  CG2 VAL A  58      12.033  -2.317   0.707  1.00 94.56           C
ATOM    631 1HG2 VAL A  58      12.025  -2.896  -0.216  1.00 94.56           H
ATOM    632 2HG2 VAL A  58      12.928  -2.560   1.280  1.00 94.56           H
ATOM    633 3HG2 VAL A  58      11.148  -2.559   1.296  1.00 94.56           H
ATOM    634  HN  VAL A  58      14.316  -0.917   1.279  1.00 94.56           H
ATOM    635  N   PHE A  59      13.579   1.912  -0.067  1.00 95.39           N
ATOM    636  CA  PHE A  59      13.562   3.327  -0.398  1.00 95.39           C
ATOM    637  C   PHE A  59      14.472   3.622  -1.592  1.00 95.39           C
ATOM    638  O   PHE A  59      14.044   4.241  -2.565  1.00 95.39           O
ATOM    639  HA  PHE A  59      12.534   3.586  -0.654  1.00 95.39           H
ATOM    640  CB  PHE A  59      14.086   4.079   0.827  1.00 95.39           C
ATOM    641 1HB  PHE A  59      13.377   3.959   1.646  1.00 95.39           H
ATOM    642 2HB  PHE A  59      15.023   3.622   1.147  1.00 95.39           H
ATOM    643  CG  PHE A  59      14.319   5.572   0.587  1.00 95.39           C
ATOM    644  CD1 PHE A  59      15.585   6.068   0.570  1.00 95.39           C
ATOM    645  HD1 PHE A  59      16.434   5.403   0.726  1.00 95.39           H
ATOM    646  CD2 PHE A  59      13.260   6.403   0.392  1.00 95.39           C
ATOM    647  HD2 PHE A  59      12.246   6.005   0.406  1.00 95.39           H
ATOM    648  CE1 PHE A  59      15.801   7.454   0.348  1.00 95.39           C
ATOM    649  HE1 PHE A  59      16.816   7.852   0.334  1.00 95.39           H
ATOM    650  CE2 PHE A  59      13.476   7.788   0.170  1.00 95.39           C
ATOM    651  HE2 PHE A  59      12.628   8.454   0.013  1.00 95.39           H
ATOM    652  CZ  PHE A  59      14.742   8.285   0.152  1.00 95.39           C
ATOM    653  HZ  PHE A  59      14.908   9.349  -0.018  1.00 95.39           H
ATOM    654  HN  PHE A  59      13.876   1.699   0.864  1.00 95.39           H
ATOM    655  N   ILE A  60      15.711   3.166  -1.478  1.00 93.46           N
ATOM    656  CA  ILE A  60      16.727   3.509  -2.458  1.00 93.46           C
ATOM    657  C   ILE A  60      16.308   2.975  -3.829  1.00 93.46           C
ATOM    658  O   ILE A  60      16.277   3.722  -4.806  1.00 93.46           O
ATOM    659  HA  ILE A  60      16.776   4.596  -2.511  1.00 93.46           H
ATOM    660  CB  ILE A  60      18.101   3.015  -1.999  1.00 93.46           C
ATOM    661  HB  ILE A  60      18.007   1.971  -1.700  1.00 93.46           H
ATOM    662  CG1 ILE A  60      18.583   3.795  -0.774  1.00 93.46           C
ATOM    663 1HG1 ILE A  60      18.858   4.808  -1.069  1.00 93.46           H
ATOM    664 2HG1 ILE A  60      17.771   3.882  -0.052  1.00 93.46           H
ATOM    665  CG2 ILE A  60      19.113   3.067  -3.146  1.00 93.46           C
ATOM    666 1HG2 ILE A  60      18.768   2.433  -3.963  1.00 93.46           H
ATOM    667 2HG2 ILE A  60      19.210   4.093  -3.499  1.00 93.46           H
ATOM    668 3HG2 ILE A  60      20.081   2.710  -2.793  1.00 93.46           H
ATOM    669  CD1 ILE A  60      19.782   3.104  -0.121  1.00 93.46           C
ATOM    670 1HD1 ILE A  60      19.496   2.100   0.193  1.00 93.46           H
ATOM    671 2HD1 ILE A  60      20.600   3.040  -0.839  1.00 93.46           H
ATOM    672 3HD1 ILE A  60      20.104   3.679   0.747  1.00 93.46           H
ATOM    673  HN  ILE A  60      16.022   2.573  -0.735  1.00 93.46           H
ATOM    674  N   VAL A  61      15.997   1.688  -3.858  1.00 93.52           N
ATOM    675  CA  VAL A  61      15.712   1.014  -5.114  1.00 93.52           C
ATOM    676  C   VAL A  61      14.422   1.581  -5.710  1.00 93.52           C
ATOM    677  O   VAL A  61      14.345   1.826  -6.913  1.00 93.52           O
ATOM    678  HA  VAL A  61      16.536   1.227  -5.795  1.00 93.52           H
ATOM    679  CB  VAL A  61      15.656  -0.499  -4.895  1.00 93.52           C
ATOM    680  HB  VAL A  61      14.895  -0.701  -4.141  1.00 93.52           H
ATOM    681  CG1 VAL A  61      15.248  -1.223  -6.180  1.00 93.52           C
ATOM    682 1HG1 VAL A  61      14.263  -0.879  -6.494  1.00 93.52           H
ATOM    683 2HG1 VAL A  61      15.975  -1.010  -6.963  1.00 93.52           H
ATOM    684 3HG1 VAL A  61      15.216  -2.297  -5.996  1.00 93.52           H
ATOM    685  CG2 VAL A  61      16.992  -1.027  -4.368  1.00 93.52           C
ATOM    686 1HG2 VAL A  61      17.779  -0.807  -5.089  1.00 93.52           H
ATOM    687 2HG2 VAL A  61      17.224  -0.545  -3.418  1.00 93.52           H
ATOM    688 3HG2 VAL A  61      16.924  -2.105  -4.222  1.00 93.52           H
ATOM    689  HN  VAL A  61      15.938   1.108  -3.045  1.00 93.52           H
ATOM    690  N   GLY A  62      13.440   1.772  -4.841  1.00 95.05           N
ATOM    691  CA  GLY A  62      12.121   2.191  -5.282  1.00 95.05           C
ATOM    692  C   GLY A  62      12.149   3.631  -5.801  1.00 95.05           C
ATOM    693  O   GLY A  62      11.537   3.938  -6.823  1.00 95.05           O
ATOM    694 1HA  GLY A  62      11.767   1.525  -6.069  1.00 95.05           H
ATOM    695 2HA  GLY A  62      11.415   2.112  -4.456  1.00 95.05           H
ATOM    696  HN  GLY A  62      13.535   1.644  -3.854  1.00 95.05           H
ATOM    697  N   ALA A  63      12.864   4.475  -5.072  1.00 95.09           N
ATOM    698  CA  ALA A  63      12.940   5.884  -5.417  1.00 95.09           C
ATOM    699  C   ALA A  63      13.575   6.032  -6.801  1.00 95.09           C
ATOM    700  O   ALA A  63      13.080   6.786  -7.638  1.00 95.09           O
ATOM    701  HA  ALA A  63      11.922   6.272  -5.451  1.00 95.09           H
ATOM    702  CB  ALA A  63      13.718   6.634  -4.335  1.00 95.09           C
ATOM    703 1HB  ALA A  63      13.209   6.522  -3.378  1.00 95.09           H
ATOM    704 2HB  ALA A  63      14.725   6.224  -4.261  1.00 95.09           H
ATOM    705 3HB  ALA A  63      13.774   7.691  -4.594  1.00 95.09           H
ATOM    706  HN  ALA A  63      13.386   4.210  -4.261  1.00 95.09           H
ATOM    707  N   LEU A  64      14.663   5.301  -6.999  1.00 89.36           N
ATOM    708  CA  LEU A  64      15.373   5.344  -8.266  1.00 89.36           C
ATOM    709  C   LEU A  64      14.456   4.828  -9.377  1.00 89.36           C
ATOM    710  O   LEU A  64      14.342   5.451 -10.432  1.00 89.36           O
ATOM    711  HA  LEU A  64      15.611   6.388  -8.472  1.00 89.36           H
ATOM    712  CB  LEU A  64      16.699   4.589  -8.163  1.00 89.36           C
ATOM    713 1HB  LEU A  64      16.499   3.598  -7.754  1.00 89.36           H
ATOM    714 2HB  LEU A  64      17.092   4.445  -9.170  1.00 89.36           H
ATOM    715  CG  LEU A  64      17.784   5.252  -7.312  1.00 89.36           C
ATOM    716  HG  LEU A  64      17.365   5.464  -6.329  1.00 89.36           H
ATOM    717  CD1 LEU A  64      18.971   4.309  -7.105  1.00 89.36           C
ATOM    718 1HD1 LEU A  64      18.633   3.405  -6.598  1.00 89.36           H
ATOM    719 2HD1 LEU A  64      19.398   4.044  -8.072  1.00 89.36           H
ATOM    720 3HD1 LEU A  64      19.727   4.805  -6.497  1.00 89.36           H
ATOM    721  CD2 LEU A  64      18.214   6.590  -7.918  1.00 89.36           C
ATOM    722 1HD2 LEU A  64      18.608   6.425  -8.921  1.00 89.36           H
ATOM    723 2HD2 LEU A  64      17.354   7.258  -7.970  1.00 89.36           H
ATOM    724 3HD2 LEU A  64      18.986   7.040  -7.293  1.00 89.36           H
ATOM    725  HN  LEU A  64      15.058   4.689  -6.314  1.00 89.36           H
ATOM    726  N   GLY A  65      13.826   3.695  -9.103  1.00 92.46           N
ATOM    727  CA  GLY A  65      13.041   3.010 -10.116  1.00 92.46           C
ATOM    728  C   GLY A  65      11.863   3.873 -10.573  1.00 92.46           C
ATOM    729  O   GLY A  65      11.683   4.101 -11.768  1.00 92.46           O
ATOM    730 1HA  GLY A  65      13.674   2.770 -10.971  1.00 92.46           H
ATOM    731 2HA  GLY A  65      12.672   2.065  -9.718  1.00 92.46           H
ATOM    732  HN  GLY A  65      13.846   3.246  -8.209  1.00 92.46           H
ATOM    733  N   ASN A  66      11.092   4.330  -9.597  1.00 90.13           N
ATOM    734  CA  ASN A  66       9.866   5.053  -9.888  1.00 90.13           C
ATOM    735  C   ASN A  66      10.213   6.410 -10.503  1.00 90.13           C
ATOM    736  O   ASN A  66       9.482   6.917 -11.352  1.00 90.13           O
ATOM    737  HA  ASN A  66       9.313   4.413 -10.576  1.00 90.13           H
ATOM    738  CB  ASN A  66       9.058   5.303  -8.613  1.00 90.13           C
ATOM    739 1HB  ASN A  66       9.726   5.620  -7.812  1.00 90.13           H
ATOM    740 2HB  ASN A  66       8.352   6.117  -8.780  1.00 90.13           H
ATOM    741  CG  ASN A  66       8.301   4.044  -8.187  1.00 90.13           C
ATOM    742  OD1 ASN A  66       7.387   3.584  -8.851  1.00 90.13           O
ATOM    743  ND2 ASN A  66       8.732   3.514  -7.046  1.00 90.13           N
ATOM    744 1HD2 ASN A  66       9.488   3.941  -6.550  1.00 90.13           H
ATOM    745 2HD2 ASN A  66       8.301   2.688  -6.684  1.00 90.13           H
ATOM    746  HN  ASN A  66      11.293   4.213  -8.624  1.00 90.13           H
ATOM    747  N   SER A  67      11.329   6.961 -10.048  1.00 91.04           N
ATOM    748  CA  SER A  67      11.811   8.225 -10.581  1.00 91.04           C
ATOM    749  C   SER A  67      12.113   8.082 -12.074  1.00 91.04           C
ATOM    750  O   SER A  67      11.846   8.995 -12.855  1.00 91.04           O
ATOM    751  HA  SER A  67      10.998   8.934 -10.421  1.00 91.04           H
ATOM    752  CB  SER A  67      13.056   8.700  -9.830  1.00 91.04           C
ATOM    753 1HB  SER A  67      13.836   7.942  -9.904  1.00 91.04           H
ATOM    754 2HB  SER A  67      13.443   9.602 -10.304  1.00 91.04           H
ATOM    755  OG  SER A  67      12.783   8.966  -8.457  1.00 91.04           O
ATOM    756  HG  SER A  67      13.278   8.318  -7.878  1.00 91.04           H
ATOM    757  HN  SER A  67      11.900   6.560  -9.332  1.00 91.04           H
ATOM    758  N   LEU A  68      12.666   6.931 -12.426  1.00 85.55           N
ATOM    759  CA  LEU A  68      12.975   6.643 -13.816  1.00 85.55           C
ATOM    760  C   LEU A  68      11.672   6.534 -14.611  1.00 85.55           C
ATOM    761  O   LEU A  68      11.585   7.022 -15.737  1.00 85.55           O
ATOM    762  HA  LEU A  68      13.547   7.485 -14.205  1.00 85.55           H
ATOM    763  CB  LEU A  68      13.865   5.403 -13.922  1.00 85.55           C
ATOM    764 1HB  LEU A  68      13.452   4.628 -13.276  1.00 85.55           H
ATOM    765 2HB  LEU A  68      13.811   5.028 -14.944  1.00 85.55           H
ATOM    766  CG  LEU A  68      15.337   5.602 -13.557  1.00 85.55           C
ATOM    767  HG  LEU A  68      15.385   6.095 -12.586  1.00 85.55           H
ATOM    768  CD1 LEU A  68      16.053   4.257 -13.417  1.00 85.55           C
ATOM    769 1HD1 LEU A  68      15.575   3.671 -12.632  1.00 85.55           H
ATOM    770 2HD1 LEU A  68      15.997   3.715 -14.361  1.00 85.55           H
ATOM    771 3HD1 LEU A  68      17.098   4.427 -13.157  1.00 85.55           H
ATOM    772  CD2 LEU A  68      16.033   6.519 -14.565  1.00 85.55           C
ATOM    773 1HD2 LEU A  68      15.976   6.076 -15.559  1.00 85.55           H
ATOM    774 2HD2 LEU A  68      15.540   7.491 -14.572  1.00 85.55           H
ATOM    775 3HD2 LEU A  68      17.078   6.643 -14.282  1.00 85.55           H
ATOM    776  HN  LEU A  68      12.903   6.204 -11.781  1.00 85.55           H
ATOM    777  N   VAL A  69      10.691   5.892 -13.993  1.00 87.88           N
ATOM    778  CA  VAL A  69       9.404   5.695 -14.637  1.00 87.88           C
ATOM    779  C   VAL A  69       8.813   7.056 -15.013  1.00 87.88           C
ATOM    780  O   VAL A  69       8.404   7.265 -16.154  1.00 87.88           O
ATOM    781  HA  VAL A  69       9.576   5.124 -15.549  1.00 87.88           H
ATOM    782  CB  VAL A  69       8.485   4.875 -13.730  1.00 87.88           C
ATOM    783  HB  VAL A  69       8.451   5.364 -12.756  1.00 87.88           H
ATOM    784  CG1 VAL A  69       7.060   4.834 -14.285  1.00 87.88           C
ATOM    785 1HG1 VAL A  69       6.667   5.849 -14.354  1.00 87.88           H
ATOM    786 2HG1 VAL A  69       7.069   4.380 -15.276  1.00 87.88           H
ATOM    787 3HG1 VAL A  69       6.428   4.245 -13.621  1.00 87.88           H
ATOM    788  CG2 VAL A  69       9.034   3.461 -13.527  1.00 87.88           C
ATOM    789 1HG2 VAL A  69       9.112   2.960 -14.491  1.00 87.88           H
ATOM    790 2HG2 VAL A  69      10.021   3.518 -13.066  1.00 87.88           H
ATOM    791 3HG2 VAL A  69       8.362   2.900 -12.878  1.00 87.88           H
ATOM    792  HN  VAL A  69      10.766   5.510 -13.072  1.00 87.88           H
ATOM    793  N   ILE A  70       8.788   7.946 -14.032  1.00 89.11           N
ATOM    794  CA  ILE A  70       8.195   9.258 -14.226  1.00 89.11           C
ATOM    795  C   ILE A  70       8.940   9.988 -15.346  1.00 89.11           C
ATOM    796  O   ILE A  70       8.319  10.616 -16.202  1.00 89.11           O
ATOM    797  HA  ILE A  70       7.162   9.107 -14.540  1.00 89.11           H
ATOM    798  CB  ILE A  70       8.158  10.030 -12.906  1.00 89.11           C
ATOM    799  HB  ILE A  70       9.159  10.016 -12.474  1.00 89.11           H
ATOM    800  CG1 ILE A  70       7.223   9.355 -11.902  1.00 89.11           C
ATOM    801 1HG1 ILE A  70       6.186   9.527 -12.193  1.00 89.11           H
ATOM    802 2HG1 ILE A  70       7.384   8.277 -11.917  1.00 89.11           H
ATOM    803  CG2 ILE A  70       7.788  11.497 -13.139  1.00 89.11           C
ATOM    804 1HG2 ILE A  70       8.527  11.958 -13.794  1.00 89.11           H
ATOM    805 2HG2 ILE A  70       6.804  11.553 -13.605  1.00 89.11           H
ATOM    806 3HG2 ILE A  70       7.769  12.023 -12.185  1.00 89.11           H
ATOM    807  CD1 ILE A  70       7.457   9.892 -10.488  1.00 89.11           C
ATOM    808 1HD1 ILE A  70       8.487   9.697 -10.191  1.00 89.11           H
ATOM    809 2HD1 ILE A  70       7.271  10.966 -10.472  1.00 89.11           H
ATOM    810 3HD1 ILE A  70       6.779   9.395  -9.794  1.00 89.11           H
ATOM    811  HN  ILE A  70       9.162   7.782 -13.119  1.00 89.11           H
ATOM    812  N   LEU A  71      10.260   9.881 -15.302  1.00 84.54           N
ATOM    813  CA  LEU A  71      11.100  10.591 -16.252  1.00 84.54           C
ATOM    814  C   LEU A  71      10.785  10.103 -17.668  1.00 84.54           C
ATOM    815  O   LEU A  71      10.662  10.906 -18.592  1.00 84.54           O
ATOM    816  HA  LEU A  71      10.845  11.649 -16.187  1.00 84.54           H
ATOM    817  CB  LEU A  71      12.575  10.456 -15.869  1.00 84.54           C
ATOM    818 1HB  LEU A  71      12.693  10.790 -14.838  1.00 84.54           H
ATOM    819 2HB  LEU A  71      12.841   9.400 -15.894  1.00 84.54           H
ATOM    820  CG  LEU A  71      13.568  11.226 -16.742  1.00 84.54           C
ATOM    821  HG  LEU A  71      13.316  11.043 -17.787  1.00 84.54           H
ATOM    822  CD1 LEU A  71      13.453  12.733 -16.506  1.00 84.54           C
ATOM    823 1HD1 LEU A  71      12.443  13.063 -16.751  1.00 84.54           H
ATOM    824 2HD1 LEU A  71      13.663  12.954 -15.460  1.00 84.54           H
ATOM    825 3HD1 LEU A  71      14.169  13.256 -17.139  1.00 84.54           H
ATOM    826  CD2 LEU A  71      14.995  10.719 -16.526  1.00 84.54           C
ATOM    827 1HD2 LEU A  71      15.273  10.852 -15.480  1.00 84.54           H
ATOM    828 2HD2 LEU A  71      15.048   9.661 -16.784  1.00 84.54           H
ATOM    829 3HD2 LEU A  71      15.681  11.283 -17.158  1.00 84.54           H
ATOM    830  HN  LEU A  71      10.754   9.324 -14.635  1.00 84.54           H
ATOM    831  N   VAL A  72      10.665   8.790 -17.794  1.00 84.18           N
ATOM    832  CA  VAL A  72      10.457   8.179 -19.096  1.00 84.18           C
ATOM    833  C   VAL A  72       9.142   8.688 -19.690  1.00 84.18           C
ATOM    834  O   VAL A  72       9.089   9.060 -20.861  1.00 84.18           O
ATOM    835  HA  VAL A  72      11.278   8.492 -19.741  1.00 84.18           H
ATOM    836  CB  VAL A  72      10.506   6.655 -18.972  1.00 84.18           C
ATOM    837  HB  VAL A  72       9.828   6.361 -18.171  1.00 84.18           H
ATOM    838  CG1 VAL A  72      10.028   5.984 -20.262  1.00 84.18           C
ATOM    839 1HG1 VAL A  72       9.000   6.285 -20.468  1.00 84.18           H
ATOM    840 2HG1 VAL A  72      10.669   6.289 -21.089  1.00 84.18           H
ATOM    841 3HG1 VAL A  72      10.073   4.901 -20.146  1.00 84.18           H
ATOM    842  CG2 VAL A  72      11.912   6.180 -18.596  1.00 84.18           C
ATOM    843 1HG2 VAL A  72      12.618   6.491 -19.366  1.00 84.18           H
ATOM    844 2HG2 VAL A  72      12.200   6.618 -17.641  1.00 84.18           H
ATOM    845 3HG2 VAL A  72      11.918   5.093 -18.515  1.00 84.18           H
ATOM    846  HN  VAL A  72      10.707   8.149 -17.028  1.00 84.18           H
ATOM    847  N   TYR A  73       8.114   8.689 -18.854  1.00 80.62           N
ATOM    848  CA  TYR A  73       6.791   9.096 -19.297  1.00 80.62           C
ATOM    849  C   TYR A  73       6.753  10.593 -19.608  1.00 80.62           C
ATOM    850  O   TYR A  73       6.054  11.023 -20.525  1.00 80.62           O
ATOM    851  HA  TYR A  73       6.553   8.538 -20.203  1.00 80.62           H
ATOM    852  CB  TYR A  73       5.848   8.806 -18.128  1.00 80.62           C
ATOM    853 1HB  TYR A  73       6.407   8.880 -17.195  1.00 80.62           H
ATOM    854 2HB  TYR A  73       5.075   9.574 -18.098  1.00 80.62           H
ATOM    855  CG  TYR A  73       5.177   7.432 -18.195  1.00 80.62           C
ATOM    856  CD1 TYR A  73       4.278   7.152 -19.204  1.00 80.62           C
ATOM    857  HD1 TYR A  73       4.045   7.910 -19.953  1.00 80.62           H
ATOM    858  CD2 TYR A  73       5.472   6.473 -17.248  1.00 80.62           C
ATOM    859  HD2 TYR A  73       6.182   6.694 -16.451  1.00 80.62           H
ATOM    860  CE1 TYR A  73       3.647   5.859 -19.268  1.00 80.62           C
ATOM    861  HE1 TYR A  73       2.935   5.625 -20.059  1.00 80.62           H
ATOM    862  CE2 TYR A  73       4.841   5.180 -17.311  1.00 80.62           C
ATOM    863  HE2 TYR A  73       5.064   4.414 -16.569  1.00 80.62           H
ATOM    864  CZ  TYR A  73       3.959   4.937 -18.318  1.00 80.62           C
ATOM    865  OH  TYR A  73       3.364   3.716 -18.379  1.00 80.62           O
ATOM    866  HH  TYR A  73       2.772   3.664 -19.183  1.00 80.62           H
ATOM    867  HN  TYR A  73       8.174   8.420 -17.893  1.00 80.62           H
ATOM    868  N   TRP A  74       7.512  11.347 -18.826  1.00 71.78           N
ATOM    869  CA  TRP A  74       7.490  12.796 -18.933  1.00 71.78           C
ATOM    870  C   TRP A  74       8.115  13.181 -20.276  1.00 71.78           C
ATOM    871  O   TRP A  74       7.563  13.999 -21.010  1.00 71.78           O
ATOM    872  HA  TRP A  74       6.449  13.117 -18.901  1.00 71.78           H
ATOM    873  CB  TRP A  74       8.194  13.445 -17.739  1.00 71.78           C
ATOM    874 1HB  TRP A  74       7.770  13.042 -16.819  1.00 71.78           H
ATOM    875 2HB  TRP A  74       9.247  13.164 -17.755  1.00 71.78           H
ATOM    876  CG  TRP A  74       8.087  14.971 -17.708  1.00 71.78           C
ATOM    877  CD1 TRP A  74       6.987  15.718 -17.542  1.00 71.78           C
ATOM    878  HD1 TRP A  74       5.985  15.312 -17.402  1.00 71.78           H
ATOM    879  CD2 TRP A  74       9.172  15.911 -17.855  1.00 71.78           C
ATOM    880  NE1 TRP A  74       7.282  17.066 -17.571  1.00 71.78           N
ATOM    881  HE1 TRP A  74       6.630  17.817 -17.469  1.00 71.78           H
ATOM    882  CE2 TRP A  74       8.653  17.187 -17.767  1.00 71.78           C
ATOM    883  CE3 TRP A  74      10.546  15.691 -18.055  1.00 71.78           C
ATOM    884  HE3 TRP A  74      10.980  14.694 -18.127  1.00 71.78           H
ATOM    885  CZ2 TRP A  74       9.437  18.342 -17.868  1.00 71.78           C
ATOM    886  HZ2 TRP A  74       9.003  19.339 -17.795  1.00 71.78           H
ATOM    887  CZ3 TRP A  74      11.316  16.856 -18.154  1.00 71.78           C
ATOM    888  HZ3 TRP A  74      12.389  16.743 -18.309  1.00 71.78           H
ATOM    889  CH2 TRP A  74      10.809  18.148 -18.067  1.00 71.78           C
ATOM    890  HH2 TRP A  74      11.477  19.005 -18.155  1.00 71.78           H
ATOM    891  HN  TRP A  74       8.133  10.984 -18.132  1.00 71.78           H
ATOM    892  N   TYR A  75       9.257  12.571 -20.558  1.00 69.69           N
ATOM    893  CA  TYR A  75      10.123  13.057 -21.618  1.00 69.69           C
ATOM    894  C   TYR A  75       9.845  12.324 -22.932  1.00 69.69           C
ATOM    895  O   TYR A  75       9.925  12.917 -24.007  1.00 69.69           O
ATOM    896  HA  TYR A  75       9.924  14.120 -21.754  1.00 69.69           H
ATOM    897  CB  TYR A  75      11.553  12.750 -21.169  1.00 69.69           C
ATOM    898 1HB  TYR A  75      11.609  12.839 -20.084  1.00 69.69           H
ATOM    899 2HB  TYR A  75      11.786  11.714 -21.416  1.00 69.69           H
ATOM    900  CG  TYR A  75      12.612  13.659 -21.797  1.00 69.69           C
ATOM    901  CD1 TYR A  75      13.252  13.274 -22.957  1.00 69.69           C
ATOM    902  HD1 TYR A  75      13.004  12.322 -23.426  1.00 69.69           H
ATOM    903  CD2 TYR A  75      12.926  14.864 -21.202  1.00 69.69           C
ATOM    904  HD2 TYR A  75      12.420  15.169 -20.286  1.00 69.69           H
ATOM    905  CE1 TYR A  75      14.248  14.130 -23.547  1.00 69.69           C
ATOM    906  HE1 TYR A  75      14.762  13.838 -24.463  1.00 69.69           H
ATOM    907  CE2 TYR A  75      13.922  15.720 -21.793  1.00 69.69           C
ATOM    908  HE2 TYR A  75      14.179  16.675 -21.334  1.00 69.69           H
ATOM    909  CZ  TYR A  75      14.534  15.311 -22.936  1.00 69.69           C
ATOM    910  OH  TYR A  75      15.474  16.119 -23.494  1.00 69.69           O
ATOM    911  HH  TYR A  75      15.577  16.951 -22.949  1.00 69.69           H
ATOM    912  HN  TYR A  75       9.592  11.761 -20.076  1.00 69.69           H
ATOM    913  N   CYS A  76       9.525  11.045 -22.803  1.00 69.03           N
ATOM    914  CA  CYS A  76       9.537  10.151 -23.948  1.00 69.03           C
ATOM    915  C   CYS A  76       8.096   9.727 -24.242  1.00 69.03           C
ATOM    916  O   CYS A  76       7.535  10.097 -25.272  1.00 69.03           O
ATOM    917  HA  CYS A  76       9.952  10.717 -24.782  1.00 69.03           H
ATOM    918  CB  CYS A  76      10.450   8.946 -23.715  1.00 69.03           C
ATOM    919 1HB  CYS A  76      11.404   9.276 -23.303  1.00 69.03           H
ATOM    920 2HB  CYS A  76      10.001   8.275 -22.982  1.00 69.03           H
ATOM    921  SG  CYS A  76      10.726   8.056 -25.290  1.00 69.03           S
ATOM    922  HG  CYS A  76      11.510   7.110 -24.780  1.00 69.03           H
ATOM    923  HN  CYS A  76       9.260  10.620 -21.937  1.00 69.03           H
ATOM    924  N   THR A  77       7.540   8.957 -23.319  1.00 62.20           N
ATOM    925  CA  THR A  77       6.295   8.256 -23.580  1.00 62.20           C
ATOM    926  C   THR A  77       5.145   9.252 -23.743  1.00 62.20           C
ATOM    927  O   THR A  77       4.296   9.089 -24.617  1.00 62.20           O
ATOM    928  HA  THR A  77       6.392   7.723 -24.527  1.00 62.20           H
ATOM    929  CB  THR A  77       6.072   7.250 -22.449  1.00 62.20           C
ATOM    930  HB  THR A  77       5.773   7.756 -21.531  1.00 62.20           H
ATOM    931  OG1 THR A  77       7.297   6.526 -22.382  1.00 62.20           O
ATOM    932  HG1 THR A  77       7.403   5.956 -23.196  1.00 62.20           H
ATOM    933  CG2 THR A  77       5.030   6.187 -22.807  1.00 62.20           C
ATOM    934 1HG2 THR A  77       5.362   5.635 -23.686  1.00 62.20           H
ATOM    935 2HG2 THR A  77       4.077   6.670 -23.020  1.00 62.20           H
ATOM    936 3HG2 THR A  77       4.911   5.499 -21.970  1.00 62.20           H
ATOM    937  HN  THR A  77       7.925   8.809 -22.408  1.00 62.20           H
ATOM    938  N   ARG A  78       5.156  10.263 -22.886  1.00 56.56           N
ATOM    939  CA  ARG A  78       3.975  11.086 -22.685  1.00 56.56           C
ATOM    940  C   ARG A  78       2.745  10.204 -22.461  1.00 56.56           C
ATOM    941  O   ARG A  78       2.687   9.077 -22.951  1.00 56.56           O
ATOM    942  HA  ARG A  78       4.198  11.682 -21.800  1.00 56.56           H
ATOM    943  CB  ARG A  78       3.728  11.997 -23.889  1.00 56.56           C
ATOM    944 1HB  ARG A  78       3.619  11.394 -24.790  1.00 56.56           H
ATOM    945 2HB  ARG A  78       2.792  12.539 -23.754  1.00 56.56           H
ATOM    946  CG  ARG A  78       4.877  12.991 -24.070  1.00 56.56           C
ATOM    947 1HG  ARG A  78       5.069  13.506 -23.129  1.00 56.56           H
ATOM    948 2HG  ARG A  78       5.789  12.454 -24.331  1.00 56.56           H
ATOM    949  CD  ARG A  78       4.551  14.014 -25.160  1.00 56.56           C
ATOM    950 1HD  ARG A  78       4.405  13.507 -26.114  1.00 56.56           H
ATOM    951 2HD  ARG A  78       3.617  14.524 -24.925  1.00 56.56           H
ATOM    952  NE  ARG A  78       5.649  14.999 -25.275  1.00 56.56           N
ATOM    953  HE  ARG A  78       6.484  14.834 -24.749  1.00 56.56           H
ATOM    954  CZ  ARG A  78       5.596  16.099 -26.039  1.00 56.56           C
ATOM    955  NH1 ARG A  78       4.502  16.370 -26.765  1.00 56.56           N
ATOM    956 1HH1 ARG A  78       3.718  15.750 -26.739  1.00 56.56           H
ATOM    957 2HH1 ARG A  78       4.470  17.193 -27.332  1.00 56.56           H
ATOM    958  NH2 ARG A  78       6.652  16.923 -26.066  1.00 56.56           N
ATOM    959 1HH2 ARG A  78       6.628  17.748 -26.631  1.00 56.56           H
ATOM    960 2HH2 ARG A  78       7.464  16.713 -25.521  1.00 56.56           H
ATOM    961  HN  ARG A  78       5.950  10.522 -22.336  1.00 56.56           H
ATOM    962  N   VAL A  79       1.792  10.751 -21.720  1.00 71.29           N
ATOM    963  CA  VAL A  79       0.571  10.024 -21.417  1.00 71.29           C
ATOM    964  C   VAL A  79      -0.341  10.034 -22.645  1.00 71.29           C
ATOM    965  O   VAL A  79      -0.977  11.044 -22.943  1.00 71.29           O
ATOM    966  HA  VAL A  79       0.848   8.994 -21.194  1.00 71.29           H
ATOM    967  CB  VAL A  79      -0.095  10.616 -20.173  1.00 71.29           C
ATOM    968  HB  VAL A  79      -0.392  11.638 -20.406  1.00 71.29           H
ATOM    969  CG1 VAL A  79      -1.357   9.834 -19.802  1.00 71.29           C
ATOM    970 1HG1 VAL A  79      -2.065   9.872 -20.630  1.00 71.29           H
ATOM    971 2HG1 VAL A  79      -1.094   8.796 -19.597  1.00 71.29           H
ATOM    972 3HG1 VAL A  79      -1.810  10.275 -18.915  1.00 71.29           H
ATOM    973  CG2 VAL A  79       0.884  10.667 -18.999  1.00 71.29           C
ATOM    974 1HG2 VAL A  79       1.225   9.658 -18.766  1.00 71.29           H
ATOM    975 2HG2 VAL A  79       1.740  11.287 -19.265  1.00 71.29           H
ATOM    976 3HG2 VAL A  79       0.385  11.091 -18.128  1.00 71.29           H
ATOM    977  HN  VAL A  79       1.845  11.670 -21.330  1.00 71.29           H
ATOM    978  N   LYS A  80      -0.377   8.897 -23.325  1.00 64.24           N
ATOM    979  CA  LYS A  80      -1.134   8.788 -24.561  1.00 64.24           C
ATOM    980  C   LYS A  80      -2.391   7.952 -24.311  1.00 64.24           C
ATOM    981  O   LYS A  80      -3.397   8.117 -25.000  1.00 64.24           O
ATOM    982  HA  LYS A  80      -1.439   9.794 -24.847  1.00 64.24           H
ATOM    983  CB  LYS A  80      -0.249   8.246 -25.685  1.00 64.24           C
ATOM    984 1HB  LYS A  80       0.242   7.329 -25.358  1.00 64.24           H
ATOM    985 2HB  LYS A  80      -0.866   7.986 -26.545  1.00 64.24           H
ATOM    986  CG  LYS A  80       0.805   9.276 -26.098  1.00 64.24           C
ATOM    987 1HG  LYS A  80       0.314  10.195 -26.418  1.00 64.24           H
ATOM    988 2HG  LYS A  80       1.427   9.529 -25.240  1.00 64.24           H
ATOM    989  CD  LYS A  80       1.682   8.738 -27.230  1.00 64.24           C
ATOM    990 1HD  LYS A  80       2.145   7.801 -26.923  1.00 64.24           H
ATOM    991 2HD  LYS A  80       1.064   8.518 -28.101  1.00 64.24           H
ATOM    992  CE  LYS A  80       2.766   9.749 -27.610  1.00 64.24           C
ATOM    993 1HE  LYS A  80       2.305  10.675 -27.953  1.00 64.24           H
ATOM    994 2HE  LYS A  80       3.365   9.996 -26.734  1.00 64.24           H
ATOM    995  NZ  LYS A  80       3.637   9.199 -28.674  1.00 64.24           N
ATOM    996 1HZ  LYS A  80       4.340   9.886 -28.923  1.00 64.24           H
ATOM    997 2HZ  LYS A  80       4.092   8.358 -28.337  1.00 64.24           H
ATOM    998 3HZ  LYS A  80       3.076   8.977 -29.489  1.00 64.24           H
ATOM    999  HN  LYS A  80       0.099   8.063 -23.046  1.00 64.24           H
ATOM   1000  N   THR A  81      -2.293   7.074 -23.324  1.00 74.94           N
ATOM   1001  CA  THR A  81      -3.353   6.114 -23.068  1.00 74.94           C
ATOM   1002  C   THR A  81      -3.829   6.218 -21.618  1.00 74.94           C
ATOM   1003  O   THR A  81      -3.161   6.828 -20.784  1.00 74.94           O
ATOM   1004  HA  THR A  81      -4.204   6.364 -23.702  1.00 74.94           H
ATOM   1005  CB  THR A  81      -2.832   4.724 -23.439  1.00 74.94           C
ATOM   1006  HB  THR A  81      -3.651   4.009 -23.517  1.00 74.94           H
ATOM   1007  OG1 THR A  81      -1.861   4.439 -22.435  1.00 74.94           O
ATOM   1008  HG1 THR A  81      -1.612   3.470 -22.465  1.00 74.94           H
ATOM   1009  CG2 THR A  81      -2.030   4.727 -24.742  1.00 74.94           C
ATOM   1010 1HG2 THR A  81      -1.172   5.391 -24.639  1.00 74.94           H
ATOM   1011 2HG2 THR A  81      -2.664   5.076 -25.557  1.00 74.94           H
ATOM   1012 3HG2 THR A  81      -1.684   3.716 -24.958  1.00 74.94           H
ATOM   1013  HN  THR A  81      -1.509   7.012 -22.707  1.00 74.94           H
ATOM   1014  N   MET A  82      -4.979   5.613 -21.361  1.00 75.29           N
ATOM   1015  CA  MET A  82      -5.523   5.581 -20.014  1.00 75.29           C
ATOM   1016  C   MET A  82      -4.596   4.818 -19.066  1.00 75.29           C
ATOM   1017  O   MET A  82      -4.434   5.202 -17.909  1.00 75.29           O
ATOM   1018  HA  MET A  82      -5.596   6.623 -19.702  1.00 75.29           H
ATOM   1019  CB  MET A  82      -6.898   4.909 -20.035  1.00 75.29           C
ATOM   1020 1HB  MET A  82      -7.490   5.310 -20.857  1.00 75.29           H
ATOM   1021 2HB  MET A  82      -6.782   3.840 -20.217  1.00 75.29           H
ATOM   1022  CG  MET A  82      -7.635   5.129 -18.712  1.00 75.29           C
ATOM   1023 1HG  MET A  82      -7.128   4.593 -17.910  1.00 75.29           H
ATOM   1024 2HG  MET A  82      -7.620   6.187 -18.449  1.00 75.29           H
ATOM   1025  SD  MET A  82      -9.322   4.561 -18.852  1.00 75.29           S
ATOM   1026  CE  MET A  82      -9.945   5.043 -17.250  1.00 75.29           C
ATOM   1027 1HE  MET A  82      -9.372   4.541 -16.471  1.00 75.29           H
ATOM   1028 2HE  MET A  82      -9.849   6.123 -17.133  1.00 75.29           H
ATOM   1029 3HE  MET A  82     -10.994   4.760 -17.168  1.00 75.29           H
ATOM   1030  HN  MET A  82      -5.535   5.151 -22.052  1.00 75.29           H
ATOM   1031  N   THR A  83      -4.012   3.751 -19.592  1.00 76.66           N
ATOM   1032  CA  THR A  83      -3.067   2.960 -18.822  1.00 76.66           C
ATOM   1033  C   THR A  83      -1.868   3.816 -18.408  1.00 76.66           C
ATOM   1034  O   THR A  83      -1.419   3.750 -17.265  1.00 76.66           O
ATOM   1035  HA  THR A  83      -3.558   2.633 -17.906  1.00 76.66           H
ATOM   1036  CB  THR A  83      -2.681   1.739 -19.659  1.00 76.66           C
ATOM   1037  HB  THR A  83      -1.933   2.000 -20.408  1.00 76.66           H
ATOM   1038  OG1 THR A  83      -3.923   1.262 -20.170  1.00 76.66           O
ATOM   1039  HG1 THR A  83      -4.562   1.098 -19.419  1.00 76.66           H
ATOM   1040  CG2 THR A  83      -2.163   0.582 -18.802  1.00 76.66           C
ATOM   1041 1HG2 THR A  83      -2.937   0.276 -18.098  1.00 76.66           H
ATOM   1042 2HG2 THR A  83      -1.279   0.905 -18.252  1.00 76.66           H
ATOM   1043 3HG2 THR A  83      -1.904  -0.259 -19.445  1.00 76.66           H
ATOM   1044  HN  THR A  83      -4.175   3.427 -20.523  1.00 76.66           H
ATOM   1045  N   ASP A  84      -1.384   4.600 -19.360  1.00 79.37           N
ATOM   1046  CA  ASP A  84      -0.213   5.428 -19.125  1.00 79.37           C
ATOM   1047  C   ASP A  84      -0.499   6.390 -17.970  1.00 79.37           C
ATOM   1048  O   ASP A  84       0.382   6.669 -17.158  1.00 79.37           O
ATOM   1049  HA  ASP A  84       0.591   4.729 -18.896  1.00 79.37           H
ATOM   1050  CB  ASP A  84       0.129   6.262 -20.361  1.00 79.37           C
ATOM   1051 1HB  ASP A  84      -0.709   6.915 -20.607  1.00 79.37           H
ATOM   1052 2HB  ASP A  84       0.982   6.906 -20.145  1.00 79.37           H
ATOM   1053  CG  ASP A  84       0.450   5.364 -21.557  1.00 79.37           C
ATOM   1054  OD1 ASP A  84       1.064   4.301 -21.320  1.00 79.37           O
ATOM   1055  OD2 ASP A  84       0.075   5.760 -22.682  1.00 79.37           O
ATOM   1056  HN  ASP A  84      -1.776   4.674 -20.277  1.00 79.37           H
ATOM   1057  N   MET A  85      -1.733   6.869 -17.933  1.00 84.48           N
ATOM   1058  CA  MET A  85      -2.142   7.805 -16.898  1.00 84.48           C
ATOM   1059  C   MET A  85      -2.052   7.163 -15.512  1.00 84.48           C
ATOM   1060  O   MET A  85      -1.500   7.754 -14.585  1.00 84.48           O
ATOM   1061  HA  MET A  85      -1.445   8.640 -16.965  1.00 84.48           H
ATOM   1062  CB  MET A  85      -3.580   8.258 -17.159  1.00 84.48           C
ATOM   1063 1HB  MET A  85      -3.656   8.677 -18.162  1.00 84.48           H
ATOM   1064 2HB  MET A  85      -4.249   7.398 -17.121  1.00 84.48           H
ATOM   1065  CG  MET A  85      -4.021   9.301 -16.130  1.00 84.48           C
ATOM   1066 1HG  MET A  85      -5.064   9.570 -16.296  1.00 84.48           H
ATOM   1067 2HG  MET A  85      -3.957   8.882 -15.125  1.00 84.48           H
ATOM   1068  SD  MET A  85      -2.990  10.753 -16.251  1.00 84.48           S
ATOM   1069  CE  MET A  85      -3.614  11.450 -17.771  1.00 84.48           C
ATOM   1070 1HE  MET A  85      -3.472  10.736 -18.583  1.00 84.48           H
ATOM   1071 2HE  MET A  85      -4.677  11.668 -17.662  1.00 84.48           H
ATOM   1072 3HE  MET A  85      -3.076  12.370 -17.998  1.00 84.48           H
ATOM   1073  HN  MET A  85      -2.447   6.630 -18.591  1.00 84.48           H
ATOM   1074  N   PHE A  86      -2.603   5.962 -15.415  1.00 87.50           N
ATOM   1075  CA  PHE A  86      -2.645   5.259 -14.144  1.00 87.50           C
ATOM   1076  C   PHE A  86      -1.240   4.846 -13.699  1.00 87.50           C
ATOM   1077  O   PHE A  86      -0.915   4.917 -12.515  1.00 87.50           O
ATOM   1078  HA  PHE A  86      -3.070   5.943 -13.409  1.00 87.50           H
ATOM   1079  CB  PHE A  86      -3.490   4.001 -14.356  1.00 87.50           C
ATOM   1080 1HB  PHE A  86      -3.105   3.459 -15.219  1.00 87.50           H
ATOM   1081 2HB  PHE A  86      -3.374   3.348 -13.491  1.00 87.50           H
ATOM   1082  CG  PHE A  86      -4.979   4.281 -14.569  1.00 87.50           C
ATOM   1083  CD1 PHE A  86      -5.616   5.202 -13.797  1.00 87.50           C
ATOM   1084  HD1 PHE A  86      -5.065   5.741 -13.027  1.00 87.50           H
ATOM   1085  CD2 PHE A  86      -5.666   3.608 -15.531  1.00 87.50           C
ATOM   1086  HD2 PHE A  86      -5.157   2.869 -16.149  1.00 87.50           H
ATOM   1087  CE1 PHE A  86      -6.997   5.461 -13.995  1.00 87.50           C
ATOM   1088  HE1 PHE A  86      -7.508   6.200 -13.376  1.00 87.50           H
ATOM   1089  CE2 PHE A  86      -7.048   3.867 -15.729  1.00 87.50           C
ATOM   1090  HE2 PHE A  86      -7.599   3.328 -16.499  1.00 87.50           H
ATOM   1091  CZ  PHE A  86      -7.685   4.789 -14.957  1.00 87.50           C
ATOM   1092  HZ  PHE A  86      -8.746   4.988 -15.109  1.00 87.50           H
ATOM   1093  HN  PHE A  86      -3.015   5.471 -16.183  1.00 87.50           H
ATOM   1094  N   LEU A  87      -0.446   4.424 -14.672  1.00 82.56           N
ATOM   1095  CA  LEU A  87       0.898   3.950 -14.389  1.00 82.56           C
ATOM   1096  C   LEU A  87       1.745   5.114 -13.869  1.00 82.56           C
ATOM   1097  O   LEU A  87       2.595   4.928 -13.000  1.00 82.56           O
ATOM   1098  HA  LEU A  87       0.821   3.201 -13.601  1.00 82.56           H
ATOM   1099  CB  LEU A  87       1.492   3.258 -15.617  1.00 82.56           C
ATOM   1100 1HB  LEU A  87       1.378   3.921 -16.474  1.00 82.56           H
ATOM   1101 2HB  LEU A  87       2.561   3.127 -15.454  1.00 82.56           H
ATOM   1102  CG  LEU A  87       0.889   1.898 -15.977  1.00 82.56           C
ATOM   1103  HG  LEU A  87      -0.179   2.032 -16.147  1.00 82.56           H
ATOM   1104  CD1 LEU A  87       1.490   1.359 -17.276  1.00 82.56           C
ATOM   1105 1HD1 LEU A  87       1.287   2.057 -18.088  1.00 82.56           H
ATOM   1106 2HD1 LEU A  87       2.568   1.243 -17.158  1.00 82.56           H
ATOM   1107 3HD1 LEU A  87       1.045   0.391 -17.509  1.00 82.56           H
ATOM   1108  CD2 LEU A  87       1.042   0.907 -14.820  1.00 82.56           C
ATOM   1109 1HD2 LEU A  87       2.100   0.773 -14.595  1.00 82.56           H
ATOM   1110 2HD2 LEU A  87       0.529   1.295 -13.940  1.00 82.56           H
ATOM   1111 3HD2 LEU A  87       0.605  -0.051 -15.103  1.00 82.56           H
ATOM   1112  HN  LEU A  87      -0.707   4.402 -15.637  1.00 82.56           H
ATOM   1113  N   LEU A  88       1.483   6.288 -14.424  1.00 88.11           N
ATOM   1114  CA  LEU A  88       2.189   7.487 -14.006  1.00 88.11           C
ATOM   1115  C   LEU A  88       1.818   7.813 -12.558  1.00 88.11           C
ATOM   1116  O   LEU A  88       2.694   8.042 -11.725  1.00 88.11           O
ATOM   1117  HA  LEU A  88       3.257   7.270 -14.048  1.00 88.11           H
ATOM   1118  CB  LEU A  88       1.922   8.635 -14.982  1.00 88.11           C
ATOM   1119 1HB  LEU A  88       2.291   8.342 -15.965  1.00 88.11           H
ATOM   1120 2HB  LEU A  88       0.844   8.765 -15.072  1.00 88.11           H
ATOM   1121  CG  LEU A  88       2.543   9.984 -14.617  1.00 88.11           C
ATOM   1122  HG  LEU A  88       2.198  10.261 -13.621  1.00 88.11           H
ATOM   1123  CD1 LEU A  88       4.069   9.888 -14.556  1.00 88.11           C
ATOM   1124 1HD1 LEU A  88       4.356   9.155 -13.801  1.00 88.11           H
ATOM   1125 2HD1 LEU A  88       4.453   9.578 -15.528  1.00 88.11           H
ATOM   1126 3HD1 LEU A  88       4.484  10.861 -14.294  1.00 88.11           H
ATOM   1127  CD2 LEU A  88       2.076  11.080 -15.577  1.00 88.11           C
ATOM   1128 1HD2 LEU A  88       2.373  10.823 -16.594  1.00 88.11           H
ATOM   1129 2HD2 LEU A  88       0.991  11.169 -15.527  1.00 88.11           H
ATOM   1130 3HD2 LEU A  88       2.532  12.029 -15.295  1.00 88.11           H
ATOM   1131  HN  LEU A  88       0.805   6.427 -15.145  1.00 88.11           H
ATOM   1132  N   ASN A  89       0.518   7.824 -12.302  1.00 89.88           N
ATOM   1133  CA  ASN A  89       0.018   8.182 -10.985  1.00 89.88           C
ATOM   1134  C   ASN A  89       0.465   7.129  -9.970  1.00 89.88           C
ATOM   1135  O   ASN A  89       0.707   7.446  -8.807  1.00 89.88           O
ATOM   1136  HA  ASN A  89       0.437   9.167 -10.777  1.00 89.88           H
ATOM   1137  CB  ASN A  89      -1.512   8.231 -10.972  1.00 89.88           C
ATOM   1138 1HB  ASN A  89      -1.911   7.404 -11.560  1.00 89.88           H
ATOM   1139 2HB  ASN A  89      -1.874   8.102  -9.953  1.00 89.88           H
ATOM   1140  CG  ASN A  89      -2.023   9.558 -11.537  1.00 89.88           C
ATOM   1141  OD1 ASN A  89      -2.220  10.530 -10.827  1.00 89.88           O
ATOM   1142  ND2 ASN A  89      -2.225   9.544 -12.852  1.00 89.88           N
ATOM   1143 1HD2 ASN A  89      -2.044   8.713 -13.377  1.00 89.88           H
ATOM   1144 2HD2 ASN A  89      -2.559  10.365 -13.315  1.00 89.88           H
ATOM   1145  HN  ASN A  89      -0.186   7.595 -12.974  1.00 89.88           H
ATOM   1146  N   LEU A  90       0.563   5.897 -10.448  1.00 87.21           N
ATOM   1147  CA  LEU A  90       1.008   4.800  -9.605  1.00 87.21           C
ATOM   1148  C   LEU A  90       2.447   5.061  -9.154  1.00 87.21           C
ATOM   1149  O   LEU A  90       2.777   4.876  -7.984  1.00 87.21           O
ATOM   1150  HA  LEU A  90       0.367   4.785  -8.723  1.00 87.21           H
ATOM   1151  CB  LEU A  90       0.821   3.462 -10.323  1.00 87.21           C
ATOM   1152 1HB  LEU A  90      -0.226   3.370 -10.612  1.00 87.21           H
ATOM   1153 2HB  LEU A  90       1.405   3.482 -11.243  1.00 87.21           H
ATOM   1154  CG  LEU A  90       1.214   2.214  -9.529  1.00 87.21           C
ATOM   1155  HG  LEU A  90       2.244   2.332  -9.195  1.00 87.21           H
ATOM   1156  CD1 LEU A  90       0.347   2.066  -8.277  1.00 87.21           C
ATOM   1157 1HD1 LEU A  90       0.476   2.941  -7.640  1.00 87.21           H
ATOM   1158 2HD1 LEU A  90      -0.700   1.980  -8.568  1.00 87.21           H
ATOM   1159 3HD1 LEU A  90       0.647   1.171  -7.732  1.00 87.21           H
ATOM   1160  CD2 LEU A  90       1.165   0.965 -10.412  1.00 87.21           C
ATOM   1161 1HD2 LEU A  90       0.154   0.831 -10.796  1.00 87.21           H
ATOM   1162 2HD2 LEU A  90       1.858   1.082 -11.245  1.00 87.21           H
ATOM   1163 3HD2 LEU A  90       1.448   0.093  -9.823  1.00 87.21           H
ATOM   1164  HN  LEU A  90       0.344   5.643 -11.390  1.00 87.21           H
ATOM   1165  N   ALA A  91       3.263   5.486 -10.107  1.00 91.48           N
ATOM   1166  CA  ALA A  91       4.668   5.736  -9.832  1.00 91.48           C
ATOM   1167  C   ALA A  91       4.790   6.900  -8.846  1.00 91.48           C
ATOM   1168  O   ALA A  91       5.651   6.886  -7.968  1.00 91.48           O
ATOM   1169  HA  ALA A  91       5.082   4.838  -9.373  1.00 91.48           H
ATOM   1170  CB  ALA A  91       5.406   6.004 -11.145  1.00 91.48           C
ATOM   1171 1HB  ALA A  91       5.313   5.136 -11.798  1.00 91.48           H
ATOM   1172 2HB  ALA A  91       4.971   6.875 -11.635  1.00 91.48           H
ATOM   1173 3HB  ALA A  91       6.459   6.192 -10.938  1.00 91.48           H
ATOM   1174  HN  ALA A  91       2.980   5.658 -11.050  1.00 91.48           H
ATOM   1175  N   ILE A  92       3.917   7.880  -9.025  1.00 91.05           N
ATOM   1176  CA  ILE A  92       3.898   9.036  -8.146  1.00 91.05           C
ATOM   1177  C   ILE A  92       3.528   8.589  -6.730  1.00 91.05           C
ATOM   1178  O   ILE A  92       4.158   9.005  -5.759  1.00 91.05           O
ATOM   1179  HA  ILE A  92       4.908   9.447  -8.125  1.00 91.05           H
ATOM   1180  CB  ILE A  92       2.979  10.123  -8.708  1.00 91.05           C
ATOM   1181  HB  ILE A  92       2.022   9.664  -8.959  1.00 91.05           H
ATOM   1182  CG1 ILE A  92       3.551  10.710 -10.000  1.00 91.05           C
ATOM   1183 1HG1 ILE A  92       4.416  11.332  -9.769  1.00 91.05           H
ATOM   1184 2HG1 ILE A  92       3.900   9.905 -10.646  1.00 91.05           H
ATOM   1185  CG2 ILE A  92       2.702  11.203  -7.660  1.00 91.05           C
ATOM   1186 1HG2 ILE A  92       2.220  10.752  -6.793  1.00 91.05           H
ATOM   1187 2HG2 ILE A  92       3.642  11.663  -7.356  1.00 91.05           H
ATOM   1188 3HG2 ILE A  92       2.046  11.962  -8.086  1.00 91.05           H
ATOM   1189  CD1 ILE A  92       2.500  11.543 -10.736  1.00 91.05           C
ATOM   1190 1HD1 ILE A  92       1.647  10.912 -10.987  1.00 91.05           H
ATOM   1191 2HD1 ILE A  92       2.171  12.361 -10.095  1.00 91.05           H
ATOM   1192 3HD1 ILE A  92       2.933  11.949 -11.650  1.00 91.05           H
ATOM   1193  HN  ILE A  92       3.232   7.892  -9.754  1.00 91.05           H
ATOM   1194  N   ALA A  93       2.507   7.748  -6.658  1.00 92.14           N
ATOM   1195  CA  ALA A  93       1.996   7.300  -5.374  1.00 92.14           C
ATOM   1196  C   ALA A  93       3.090   6.527  -4.635  1.00 92.14           C
ATOM   1197  O   ALA A  93       3.323   6.755  -3.449  1.00 92.14           O
ATOM   1198  HA  ALA A  93       1.733   8.185  -4.794  1.00 92.14           H
ATOM   1199  CB  ALA A  93       0.735   6.461  -5.591  1.00 92.14           C
ATOM   1200 1HB  ALA A  93      -0.022   7.064  -6.092  1.00 92.14           H
ATOM   1201 2HB  ALA A  93       0.976   5.595  -6.207  1.00 92.14           H
ATOM   1202 3HB  ALA A  93       0.352   6.125  -4.627  1.00 92.14           H
ATOM   1203  HN  ALA A  93       2.033   7.374  -7.455  1.00 92.14           H
ATOM   1204  N   ASP A  94       3.734   5.630  -5.367  1.00 88.98           N
ATOM   1205  CA  ASP A  94       4.783   4.807  -4.790  1.00 88.98           C
ATOM   1206  C   ASP A  94       5.892   5.710  -4.246  1.00 88.98           C
ATOM   1207  O   ASP A  94       6.410   5.474  -3.156  1.00 88.98           O
ATOM   1208  HA  ASP A  94       4.295   4.228  -4.007  1.00 88.98           H
ATOM   1209  CB  ASP A  94       5.400   3.883  -5.843  1.00 88.98           C
ATOM   1210 1HB  ASP A  94       5.545   4.432  -6.773  1.00 88.98           H
ATOM   1211 2HB  ASP A  94       6.384   3.554  -5.510  1.00 88.98           H
ATOM   1212  CG  ASP A  94       4.507   2.667  -6.095  1.00 88.98           C
ATOM   1213  OD1 ASP A  94       3.798   2.276  -5.143  1.00 88.98           O
ATOM   1214  OD2 ASP A  94       4.553   2.156  -7.235  1.00 88.98           O
ATOM   1215  HN  ASP A  94       3.549   5.462  -6.335  1.00 88.98           H
ATOM   1216  N   LEU A  95       6.224   6.725  -5.031  1.00 90.36           N
ATOM   1217  CA  LEU A  95       7.323   7.610  -4.685  1.00 90.36           C
ATOM   1218  C   LEU A  95       6.997   8.336  -3.379  1.00 90.36           C
ATOM   1219  O   LEU A  95       7.853   8.463  -2.505  1.00 90.36           O
ATOM   1220  HA  LEU A  95       8.204   6.988  -4.524  1.00 90.36           H
ATOM   1221  CB  LEU A  95       7.640   8.550  -5.850  1.00 90.36           C
ATOM   1222 1HB  LEU A  95       7.745   7.953  -6.755  1.00 90.36           H
ATOM   1223 2HB  LEU A  95       6.786   9.210  -6.000  1.00 90.36           H
ATOM   1224  CG  LEU A  95       8.894   9.412  -5.694  1.00 90.36           C
ATOM   1225  HG  LEU A  95       8.830   9.940  -4.742  1.00 90.36           H
ATOM   1226  CD1 LEU A  95      10.154   8.545  -5.645  1.00 90.36           C
ATOM   1227 1HD1 LEU A  95      10.092   7.861  -4.798  1.00 90.36           H
ATOM   1228 2HD1 LEU A  95      10.236   7.972  -6.568  1.00 90.36           H
ATOM   1229 3HD1 LEU A  95      11.030   9.183  -5.533  1.00 90.36           H
ATOM   1230  CD2 LEU A  95       8.971  10.473  -6.794  1.00 90.36           C
ATOM   1231 1HD2 LEU A  95       9.002   9.985  -7.768  1.00 90.36           H
ATOM   1232 2HD2 LEU A  95       8.094  11.118  -6.738  1.00 90.36           H
ATOM   1233 3HD2 LEU A  95       9.872  11.072  -6.659  1.00 90.36           H
ATOM   1234  HN  LEU A  95       5.756   6.946  -5.886  1.00 90.36           H
ATOM   1235  N   LEU A  96       5.757   8.795  -3.288  1.00 87.18           N
ATOM   1236  CA  LEU A  96       5.318   9.538  -2.119  1.00 87.18           C
ATOM   1237  C   LEU A  96       5.430   8.646  -0.881  1.00 87.18           C
ATOM   1238  O   LEU A  96       5.835   9.106   0.185  1.00 87.18           O
ATOM   1239  HA  LEU A  96       5.995  10.384  -1.997  1.00 87.18           H
ATOM   1240  CB  LEU A  96       3.916  10.108  -2.342  1.00 87.18           C
ATOM   1241 1HB  LEU A  96       3.275   9.308  -2.712  1.00 87.18           H
ATOM   1242 2HB  LEU A  96       3.514  10.419  -1.378  1.00 87.18           H
ATOM   1243  CG  LEU A  96       3.818  11.290  -3.309  1.00 87.18           C
ATOM   1244  HG  LEU A  96       4.276  10.997  -4.254  1.00 87.18           H
ATOM   1245  CD1 LEU A  96       2.357  11.638  -3.603  1.00 87.18           C
ATOM   1246 1HD1 LEU A  96       1.862  10.777  -4.052  1.00 87.18           H
ATOM   1247 2HD1 LEU A  96       1.853  11.903  -2.674  1.00 87.18           H
ATOM   1248 3HD1 LEU A  96       2.317  12.481  -4.293  1.00 87.18           H
ATOM   1249  CD2 LEU A  96       4.600  12.495  -2.783  1.00 87.18           C
ATOM   1250 1HD2 LEU A  96       4.194  12.798  -1.818  1.00 87.18           H
ATOM   1251 2HD2 LEU A  96       5.649  12.225  -2.666  1.00 87.18           H
ATOM   1252 3HD2 LEU A  96       4.513  13.321  -3.489  1.00 87.18           H
ATOM   1253  HN  LEU A  96       5.060   8.666  -3.993  1.00 87.18           H
ATOM   1254  N   PHE A  97       5.064   7.386  -1.064  1.00 88.97           N
ATOM   1255  CA  PHE A  97       5.142   6.420   0.018  1.00 88.97           C
ATOM   1256  C   PHE A  97       6.588   6.228   0.479  1.00 88.97           C
ATOM   1257  O   PHE A  97       6.868   6.236   1.676  1.00 88.97           O
ATOM   1258  HA  PHE A  97       4.548   6.810   0.844  1.00 88.97           H
ATOM   1259  CB  PHE A  97       4.614   5.092  -0.529  1.00 88.97           C
ATOM   1260 1HB  PHE A  97       3.529   5.152  -0.615  1.00 88.97           H
ATOM   1261 2HB  PHE A  97       5.005   4.944  -1.535  1.00 88.97           H
ATOM   1262  CG  PHE A  97       4.977   3.877   0.328  1.00 88.97           C
ATOM   1263  CD1 PHE A  97       5.847   2.946  -0.147  1.00 88.97           C
ATOM   1264  HD1 PHE A  97       6.286   3.066  -1.138  1.00 88.97           H
ATOM   1265  CD2 PHE A  97       4.430   3.729   1.564  1.00 88.97           C
ATOM   1266  HD2 PHE A  97       3.732   4.475   1.944  1.00 88.97           H
ATOM   1267  CE1 PHE A  97       6.185   1.819   0.648  1.00 88.97           C
ATOM   1268  HE1 PHE A  97       6.882   1.073   0.267  1.00 88.97           H
ATOM   1269  CE2 PHE A  97       4.767   2.601   2.359  1.00 88.97           C
ATOM   1270  HE2 PHE A  97       4.328   2.482   3.349  1.00 88.97           H
ATOM   1271  CZ  PHE A  97       5.637   1.670   1.884  1.00 88.97           C
ATOM   1272  HZ  PHE A  97       5.896   0.805   2.494  1.00 88.97           H
ATOM   1273  HN  PHE A  97       4.719   7.024  -1.930  1.00 88.97           H
ATOM   1274  N   LEU A  98       7.469   6.061  -0.497  1.00 92.49           N
ATOM   1275  CA  LEU A  98       8.843   5.687  -0.208  1.00 92.49           C
ATOM   1276  C   LEU A  98       9.500   6.783   0.633  1.00 92.49           C
ATOM   1277  O   LEU A  98      10.339   6.498   1.486  1.00 92.49           O
ATOM   1278  HA  LEU A  98       8.816   4.770   0.381  1.00 92.49           H
ATOM   1279  CB  LEU A  98       9.596   5.372  -1.502  1.00 92.49           C
ATOM   1280 1HB  LEU A  98       9.468   6.210  -2.187  1.00 92.49           H
ATOM   1281 2HB  LEU A  98      10.660   5.306  -1.274  1.00 92.49           H
ATOM   1282  CG  LEU A  98       9.178   4.090  -2.226  1.00 92.49           C
ATOM   1283  HG  LEU A  98       8.089   4.039  -2.229  1.00 92.49           H
ATOM   1284  CD1 LEU A  98       9.632   4.112  -3.687  1.00 92.49           C
ATOM   1285 1HD1 LEU A  98       9.181   4.964  -4.195  1.00 92.49           H
ATOM   1286 2HD1 LEU A  98      10.718   4.198  -3.728  1.00 92.49           H
ATOM   1287 3HD1 LEU A  98       9.322   3.189  -4.178  1.00 92.49           H
ATOM   1288  CD2 LEU A  98       9.686   2.851  -1.486  1.00 92.49           C
ATOM   1289 1HD2 LEU A  98      10.774   2.882  -1.431  1.00 92.49           H
ATOM   1290 2HD2 LEU A  98       9.272   2.835  -0.478  1.00 92.49           H
ATOM   1291 3HD2 LEU A  98       9.375   1.955  -2.021  1.00 92.49           H
ATOM   1292  HN  LEU A  98       7.258   6.177  -1.467  1.00 92.49           H
ATOM   1293  N   VAL A  99       9.093   8.015   0.364  1.00 89.61           N
ATOM   1294  CA  VAL A  99       9.672   9.160   1.046  1.00 89.61           C
ATOM   1295  C   VAL A  99       9.400   9.046   2.547  1.00 89.61           C
ATOM   1296  O   VAL A  99      10.083   9.674   3.355  1.00 89.61           O
ATOM   1297  HA  VAL A  99      10.749   9.131   0.881  1.00 89.61           H
ATOM   1298  CB  VAL A  99       9.134  10.458   0.438  1.00 89.61           C
ATOM   1299  HB  VAL A  99       8.045  10.400   0.435  1.00 89.61           H
ATOM   1300  CG1 VAL A  99       9.538  11.668   1.283  1.00 89.61           C
ATOM   1301 1HG1 VAL A  99       9.134  11.559   2.290  1.00 89.61           H
ATOM   1302 2HG1 VAL A  99      10.625  11.729   1.333  1.00 89.61           H
ATOM   1303 3HG1 VAL A  99       9.143  12.576   0.829  1.00 89.61           H
ATOM   1304  CG2 VAL A  99       9.601  10.620  -1.010  1.00 89.61           C
ATOM   1305 1HG2 VAL A  99      10.690  10.645  -1.040  1.00 89.61           H
ATOM   1306 2HG2 VAL A  99       9.240   9.780  -1.604  1.00 89.61           H
ATOM   1307 3HG2 VAL A  99       9.204  11.550  -1.418  1.00 89.61           H
ATOM   1308  HN  VAL A  99       8.382   8.236  -0.304  1.00 89.61           H
ATOM   1309  N   THR A 100       8.401   8.240   2.875  1.00 89.15           N
ATOM   1310  CA  THR A 100       8.007   8.064   4.263  1.00 89.15           C
ATOM   1311  C   THR A 100       8.908   7.034   4.947  1.00 89.15           C
ATOM   1312  O   THR A 100       9.051   7.044   6.169  1.00 89.15           O
ATOM   1313  HA  THR A 100       8.150   9.011   4.783  1.00 89.15           H
ATOM   1314  CB  THR A 100       6.524   7.686   4.288  1.00 89.15           C
ATOM   1315  HB  THR A 100       6.105   7.824   5.285  1.00 89.15           H
ATOM   1316  OG1 THR A 100       6.497   6.352   3.788  1.00 89.15           O
ATOM   1317  HG1 THR A 100       5.615   5.928   3.993  1.00 89.15           H
ATOM   1318  CG2 THR A 100       5.700   8.482   3.274  1.00 89.15           C
ATOM   1319 1HG2 THR A 100       6.077   8.291   2.269  1.00 89.15           H
ATOM   1320 2HG2 THR A 100       5.779   9.546   3.496  1.00 89.15           H
ATOM   1321 3HG2 THR A 100       4.656   8.175   3.334  1.00 89.15           H
ATOM   1322  HN  THR A 100       7.867   7.713   2.214  1.00 89.15           H
ATOM   1323  N   LEU A 101       9.492   6.170   4.130  1.00 91.52           N
ATOM   1324  CA  LEU A 101      10.176   4.997   4.647  1.00 91.52           C
ATOM   1325  C   LEU A 101      11.354   5.439   5.516  1.00 91.52           C
ATOM   1326  O   LEU A 101      11.608   4.855   6.568  1.00 91.52           O
ATOM   1327  HA  LEU A 101       9.467   4.456   5.274  1.00 91.52           H
ATOM   1328  CB  LEU A 101      10.572   4.061   3.503  1.00 91.52           C
ATOM   1329 1HB  LEU A 101      11.080   4.649   2.738  1.00 91.52           H
ATOM   1330 2HB  LEU A 101      11.296   3.341   3.884  1.00 91.52           H
ATOM   1331  CG  LEU A 101       9.429   3.291   2.839  1.00 91.52           C
ATOM   1332  HG  LEU A 101       8.757   4.012   2.373  1.00 91.52           H
ATOM   1333  CD1 LEU A 101       9.955   2.380   1.727  1.00 91.52           C
ATOM   1334 1HD1 LEU A 101      10.456   2.983   0.970  1.00 91.52           H
ATOM   1335 2HD1 LEU A 101      10.661   1.664   2.148  1.00 91.52           H
ATOM   1336 3HD1 LEU A 101       9.122   1.845   1.272  1.00 91.52           H
ATOM   1337  CD2 LEU A 101       8.614   2.517   3.876  1.00 91.52           C
ATOM   1338 1HD2 LEU A 101       9.261   1.807   4.391  1.00 91.52           H
ATOM   1339 2HD2 LEU A 101       8.191   3.215   4.600  1.00 91.52           H
ATOM   1340 3HD2 LEU A 101       7.808   1.979   3.377  1.00 91.52           H
ATOM   1341  HN  LEU A 101       9.503   6.262   3.135  1.00 91.52           H
ATOM   1342  N   PRO A 102      12.092   6.476   5.095  1.00 93.69           N
ATOM   1343  CA  PRO A 102      13.254   6.935   5.860  1.00 93.69           C
ATOM   1344  C   PRO A 102      12.913   7.214   7.315  1.00 93.69           C
ATOM   1345  O   PRO A 102      13.666   6.844   8.214  1.00 93.69           O
ATOM   1346  HA  PRO A 102      14.014   6.155   5.890  1.00 93.69           H
ATOM   1347  CB  PRO A 102      13.693   8.204   5.126  1.00 93.69           C
ATOM   1348 1HB  PRO A 102      13.227   9.094   5.550  1.00 93.69           H
ATOM   1349 2HB  PRO A 102      14.771   8.349   5.186  1.00 93.69           H
ATOM   1350  CG  PRO A 102      13.237   7.958   3.693  1.00 93.69           C
ATOM   1351 1HG  PRO A 102      13.154   8.888   3.129  1.00 93.69           H
ATOM   1352 2HG  PRO A 102      13.940   7.330   3.146  1.00 93.69           H
ATOM   1353  CD  PRO A 102      11.888   7.281   3.877  1.00 93.69           C
ATOM   1354 1HD  PRO A 102      11.085   8.006   4.006  1.00 93.69           H
ATOM   1355 2HD  PRO A 102      11.623   6.666   3.017  1.00 93.69           H
ATOM   1356  N   PHE A 103      11.776   7.866   7.509  1.00 91.68           N
ATOM   1357  CA  PHE A 103      11.351   8.249   8.844  1.00 91.68           C
ATOM   1358  C   PHE A 103      11.036   7.016   9.694  1.00 91.68           C
ATOM   1359  O   PHE A 103      11.364   6.974  10.879  1.00 91.68           O
ATOM   1360  HA  PHE A 103      12.174   8.801   9.299  1.00 91.68           H
ATOM   1361  CB  PHE A 103      10.079   9.084   8.687  1.00 91.68           C
ATOM   1362 1HB  PHE A 103       9.345   8.506   8.126  1.00 91.68           H
ATOM   1363 2HB  PHE A 103       9.653   9.269   9.673  1.00 91.68           H
ATOM   1364  CG  PHE A 103      10.298  10.425   7.983  1.00 91.68           C
ATOM   1365  CD1 PHE A 103      10.652  11.522   8.704  1.00 91.68           C
ATOM   1366  HD1 PHE A 103      10.780  11.446   9.784  1.00 91.68           H
ATOM   1367  CD2 PHE A 103      10.138  10.519   6.636  1.00 91.68           C
ATOM   1368  HD2 PHE A 103       9.854   9.640   6.057  1.00 91.68           H
ATOM   1369  CE1 PHE A 103      10.855  12.766   8.051  1.00 91.68           C
ATOM   1370  HE1 PHE A 103      11.139  13.645   8.629  1.00 91.68           H
ATOM   1371  CE2 PHE A 103      10.342  11.764   5.982  1.00 91.68           C
ATOM   1372  HE2 PHE A 103      10.214  11.840   4.902  1.00 91.68           H
ATOM   1373  CZ  PHE A 103      10.696  12.861   6.704  1.00 91.68           C
ATOM   1374  HZ  PHE A 103      10.852  13.816   6.202  1.00 91.68           H
ATOM   1375  HN  PHE A 103      11.151   8.131   6.774  1.00 91.68           H
ATOM   1376  N   TRP A 104      10.403   6.043   9.055  1.00 86.10           N
ATOM   1377  CA  TRP A 104       9.990   4.836   9.751  1.00 86.10           C
ATOM   1378  C   TRP A 104      11.247   4.037  10.100  1.00 86.10           C
ATOM   1379  O   TRP A 104      11.293   3.361  11.127  1.00 86.10           O
ATOM   1380  HA  TRP A 104       9.475   5.138  10.664  1.00 86.10           H
ATOM   1381  CB  TRP A 104       8.987   4.038   8.916  1.00 86.10           C
ATOM   1382 1HB  TRP A 104       9.410   3.864   7.927  1.00 86.10           H
ATOM   1383 2HB  TRP A 104       8.842   3.061   9.377  1.00 86.10           H
ATOM   1384  CG  TRP A 104       7.626   4.719   8.760  1.00 86.10           C
ATOM   1385  CD1 TRP A 104       7.009   5.079   7.626  1.00 86.10           C
ATOM   1386  HD1 TRP A 104       7.420   4.925   6.629  1.00 86.10           H
ATOM   1387  CD2 TRP A 104       6.732   5.109   9.824  1.00 86.10           C
ATOM   1388  NE1 TRP A 104       5.788   5.671   7.881  1.00 86.10           N
ATOM   1389  HE1 TRP A 104       5.147   6.022   7.199  1.00 86.10           H
ATOM   1390  CE2 TRP A 104       5.615   5.689   9.260  1.00 86.10           C
ATOM   1391  CE3 TRP A 104       6.864   4.975  11.218  1.00 86.10           C
ATOM   1392  HE3 TRP A 104       7.736   4.521  11.688  1.00 86.10           H
ATOM   1393  CZ2 TRP A 104       4.543   6.183  10.014  1.00 86.10           C
ATOM   1394  HZ2 TRP A 104       3.671   6.637   9.544  1.00 86.10           H
ATOM   1395  CZ3 TRP A 104       5.785   5.473  11.957  1.00 86.10           C
ATOM   1396  HZ3 TRP A 104       5.836   5.395  13.043  1.00 86.10           H
ATOM   1397  CH2 TRP A 104       4.653   6.061  11.404  1.00 86.10           C
ATOM   1398  HH2 TRP A 104       3.854   6.425  12.050  1.00 86.10           H
ATOM   1399  HN  TRP A 104      10.174   6.069   8.082  1.00 86.10           H
ATOM   1400  N   ALA A 105      12.237   4.141   9.226  1.00 93.97           N
ATOM   1401  CA  ALA A 105      13.495   3.443   9.433  1.00 93.97           C
ATOM   1402  C   ALA A 105      14.157   3.963  10.710  1.00 93.97           C
ATOM   1403  O   ALA A 105      14.618   3.178  11.538  1.00 93.97           O
ATOM   1404  HA  ALA A 105      13.270   2.383   9.555  1.00 93.97           H
ATOM   1405  CB  ALA A 105      14.385   3.619   8.201  1.00 93.97           C
ATOM   1406 1HB  ALA A 105      13.881   3.207   7.327  1.00 93.97           H
ATOM   1407 2HB  ALA A 105      14.580   4.679   8.042  1.00 93.97           H
ATOM   1408 3HB  ALA A 105      15.328   3.095   8.357  1.00 93.97           H
ATOM   1409  HN  ALA A 105      12.190   4.688   8.390  1.00 93.97           H
ATOM   1410  N   ILE A 106      14.185   5.282  10.830  1.00 90.64           N
ATOM   1411  CA  ILE A 106      14.805   5.916  11.981  1.00 90.64           C
ATOM   1412  C   ILE A 106      14.020   5.553  13.243  1.00 90.64           C
ATOM   1413  O   ILE A 106      14.609   5.215  14.269  1.00 90.64           O
ATOM   1414  HA  ILE A 106      15.813   5.512  12.073  1.00 90.64           H
ATOM   1415  CB  ILE A 106      14.940   7.423  11.754  1.00 90.64           C
ATOM   1416  HB  ILE A 106      13.975   7.807  11.425  1.00 90.64           H
ATOM   1417  CG1 ILE A 106      15.948   7.722  10.642  1.00 90.64           C
ATOM   1418 1HG1 ILE A 106      16.961   7.561  11.011  1.00 90.64           H
ATOM   1419 2HG1 ILE A 106      15.797   7.029   9.814  1.00 90.64           H
ATOM   1420  CG2 ILE A 106      15.293   8.144  13.056  1.00 90.64           C
ATOM   1421 1HG2 ILE A 106      14.508   7.971  13.792  1.00 90.64           H
ATOM   1422 2HG2 ILE A 106      16.240   7.762  13.438  1.00 90.64           H
ATOM   1423 3HG2 ILE A 106      15.384   9.214  12.866  1.00 90.64           H
ATOM   1424  CD1 ILE A 106      15.804   9.161  10.143  1.00 90.64           C
ATOM   1425 1HD1 ILE A 106      14.798   9.311   9.752  1.00 90.64           H
ATOM   1426 2HD1 ILE A 106      15.980   9.851  10.969  1.00 90.64           H
ATOM   1427 3HD1 ILE A 106      16.532   9.346   9.353  1.00 90.64           H
ATOM   1428  HN  ILE A 106      13.793   5.913  10.160  1.00 90.64           H
ATOM   1429  N   ALA A 107      12.703   5.634  13.126  1.00 91.84           N
ATOM   1430  CA  ALA A 107      11.835   5.410  14.270  1.00 91.84           C
ATOM   1431  C   ALA A 107      12.007   3.972  14.761  1.00 91.84           C
ATOM   1432  O   ALA A 107      11.985   3.716  15.964  1.00 91.84           O
ATOM   1433  HA  ALA A 107      12.144   6.095  15.060  1.00 91.84           H
ATOM   1434  CB  ALA A 107      10.389   5.725  13.882  1.00 91.84           C
ATOM   1435 1HB  ALA A 107      10.315   6.766  13.569  1.00 91.84           H
ATOM   1436 2HB  ALA A 107      10.083   5.076  13.062  1.00 91.84           H
ATOM   1437 3HB  ALA A 107       9.738   5.557  14.741  1.00 91.84           H
ATOM   1438  HN  ALA A 107      12.229   5.848  12.272  1.00 91.84           H
ATOM   1439  N   ALA A 108      12.176   3.070  13.806  1.00 91.41           N
ATOM   1440  CA  ALA A 108      12.299   1.657  14.123  1.00 91.41           C
ATOM   1441  C   ALA A 108      13.673   1.397  14.745  1.00 91.41           C
ATOM   1442  O   ALA A 108      13.825   0.494  15.566  1.00 91.41           O
ATOM   1443  HA  ALA A 108      11.527   1.412  14.853  1.00 91.41           H
ATOM   1444  CB  ALA A 108      12.064   0.827  12.859  1.00 91.41           C
ATOM   1445 1HB  ALA A 108      11.064   1.027  12.474  1.00 91.41           H
ATOM   1446 2HB  ALA A 108      12.804   1.096  12.106  1.00 91.41           H
ATOM   1447 3HB  ALA A 108      12.157  -0.232  13.098  1.00 91.41           H
ATOM   1448  HN  ALA A 108      12.228   3.290  12.832  1.00 91.41           H
ATOM   1449  N   ALA A 109      14.638   2.204  14.329  1.00 90.09           N
ATOM   1450  CA  ALA A 109      16.013   2.007  14.755  1.00 90.09           C
ATOM   1451  C   ALA A 109      16.141   2.373  16.235  1.00 90.09           C
ATOM   1452  O   ALA A 109      16.926   1.766  16.962  1.00 90.09           O
ATOM   1453  HA  ALA A 109      16.252   0.951  14.629  1.00 90.09           H
ATOM   1454  CB  ALA A 109      16.946   2.833  13.867  1.00 90.09           C
ATOM   1455 1HB  ALA A 109      16.837   2.514  12.830  1.00 90.09           H
ATOM   1456 2HB  ALA A 109      16.687   3.889  13.951  1.00 90.09           H
ATOM   1457 3HB  ALA A 109      17.977   2.685  14.187  1.00 90.09           H
ATOM   1458  HN  ALA A 109      14.492   2.979  13.714  1.00 90.09           H
ATOM   1459  N   ASP A 110      15.359   3.364  16.637  1.00 81.07           N
ATOM   1460  CA  ASP A 110      15.502   3.939  17.963  1.00 81.07           C
ATOM   1461  C   ASP A 110      14.133   4.410  18.460  1.00 81.07           C
ATOM   1462  O   ASP A 110      13.381   3.634  19.047  1.00 81.07           O
ATOM   1463  HA  ASP A 110      15.916   3.141  18.579  1.00 81.07           H
ATOM   1464  CB  ASP A 110      16.439   5.148  17.942  1.00 81.07           C
ATOM   1465 1HB  ASP A 110      17.375   4.879  17.451  1.00 81.07           H
ATOM   1466 2HB  ASP A 110      15.991   5.950  17.354  1.00 81.07           H
ATOM   1467  CG  ASP A 110      16.725   5.646  19.360  1.00 81.07           C
ATOM   1468  OD1 ASP A 110      16.303   4.944  20.304  1.00 81.07           O
ATOM   1469  OD2 ASP A 110      17.358   6.718  19.468  1.00 81.07           O
ATOM   1470  HN  ASP A 110      14.640   3.772  16.075  1.00 81.07           H
ATOM   1471  N   GLN A 111      13.852   5.680  18.206  1.00 83.77           N
ATOM   1472  CA  GLN A 111      12.590   6.265  18.624  1.00 83.77           C
ATOM   1473  C   GLN A 111      12.172   7.374  17.656  1.00 83.77           C
ATOM   1474  O   GLN A 111      12.947   7.766  16.784  1.00 83.77           O
ATOM   1475  HA  GLN A 111      11.867   5.450  18.587  1.00 83.77           H
ATOM   1476  CB  GLN A 111      12.678   6.793  20.057  1.00 83.77           C
ATOM   1477 1HB  GLN A 111      11.722   7.229  20.347  1.00 83.77           H
ATOM   1478 2HB  GLN A 111      12.873   5.968  20.742  1.00 83.77           H
ATOM   1479  CG  GLN A 111      13.783   7.843  20.188  1.00 83.77           C
ATOM   1480 1HG  GLN A 111      14.742   7.402  19.915  1.00 83.77           H
ATOM   1481 2HG  GLN A 111      13.598   8.660  19.490  1.00 83.77           H
ATOM   1482  CD  GLN A 111      13.854   8.390  21.615  1.00 83.77           C
ATOM   1483  OE1 GLN A 111      12.946   8.231  22.414  1.00 83.77           O
ATOM   1484  NE2 GLN A 111      14.981   9.041  21.889  1.00 83.77           N
ATOM   1485 1HE2 GLN A 111      15.687   9.136  21.187  1.00 83.77           H
ATOM   1486 2HE2 GLN A 111      15.122   9.436  22.797  1.00 83.77           H
ATOM   1487  HN  GLN A 111      14.469   6.304  17.725  1.00 83.77           H
ATOM   1488  N   TRP A 112      10.949   7.848  17.841  1.00 89.09           N
ATOM   1489  CA  TRP A 112      10.439   8.941  17.031  1.00 89.09           C
ATOM   1490  C   TRP A 112      11.124  10.229  17.490  1.00 89.09           C
ATOM   1491  O   TRP A 112      10.892  10.696  18.605  1.00 89.09           O
ATOM   1492  HA  TRP A 112      10.695   8.733  15.992  1.00 89.09           H
ATOM   1493  CB  TRP A 112       8.913   9.014  17.107  1.00 89.09           C
ATOM   1494 1HB  TRP A 112       8.500   8.031  16.883  1.00 89.09           H
ATOM   1495 2HB  TRP A 112       8.622   9.256  18.129  1.00 89.09           H
ATOM   1496  CG  TRP A 112       8.291  10.041  16.158  1.00 89.09           C
ATOM   1497  CD1 TRP A 112       7.907  11.294  16.436  1.00 89.09           C
ATOM   1498  HD1 TRP A 112       7.994  11.759  17.418  1.00 89.09           H
ATOM   1499  CD2 TRP A 112       7.995   9.850  14.759  1.00 89.09           C
ATOM   1500  NE1 TRP A 112       7.387  11.922  15.322  1.00 89.09           N
ATOM   1501  HE1 TRP A 112       7.035  12.858  15.280  1.00 89.09           H
ATOM   1502  CE2 TRP A 112       7.442  11.016  14.270  1.00 89.09           C
ATOM   1503  CE3 TRP A 112       8.188   8.728  13.933  1.00 89.09           C
ATOM   1504  HE3 TRP A 112       8.623   7.796  14.295  1.00 89.09           H
ATOM   1505  CZ2 TRP A 112       7.037  11.173  12.939  1.00 89.09           C
ATOM   1506  HZ2 TRP A 112       6.603  12.105  12.577  1.00 89.09           H
ATOM   1507  CZ3 TRP A 112       7.778   8.902  12.606  1.00 89.09           C
ATOM   1508  HZ3 TRP A 112       7.906   8.062  11.922  1.00 89.09           H
ATOM   1509  CH2 TRP A 112       7.220  10.069  12.098  1.00 89.09           C
ATOM   1510  HH2 TRP A 112       6.926  10.125  11.050  1.00 89.09           H
ATOM   1511  HN  TRP A 112      10.312   7.498  18.528  1.00 89.09           H
ATOM   1512  N   LYS A 113      11.953  10.768  16.609  1.00 81.74           N
ATOM   1513  CA  LYS A 113      12.802  11.891  16.969  1.00 81.74           C
ATOM   1514  C   LYS A 113      12.208  13.179  16.394  1.00 81.74           C
ATOM   1515  O   LYS A 113      12.823  14.241  16.477  1.00 81.74           O
ATOM   1516  HA  LYS A 113      12.801  11.966  18.056  1.00 81.74           H
ATOM   1517  CB  LYS A 113      14.246  11.632  16.534  1.00 81.74           C
ATOM   1518 1HB  LYS A 113      14.288  11.514  15.451  1.00 81.74           H
ATOM   1519 2HB  LYS A 113      14.865  12.493  16.785  1.00 81.74           H
ATOM   1520  CG  LYS A 113      14.806  10.380  17.211  1.00 81.74           C
ATOM   1521 1HG  LYS A 113      14.696  10.467  18.292  1.00 81.74           H
ATOM   1522 2HG  LYS A 113      14.232   9.507  16.901  1.00 81.74           H
ATOM   1523  CD  LYS A 113      16.281  10.179  16.857  1.00 81.74           C
ATOM   1524 1HD  LYS A 113      16.389  10.072  15.778  1.00 81.74           H
ATOM   1525 2HD  LYS A 113      16.852  11.060  17.149  1.00 81.74           H
ATOM   1526  CE  LYS A 113      16.849   8.942  17.557  1.00 81.74           C
ATOM   1527 1HE  LYS A 113      16.715   9.033  18.634  1.00 81.74           H
ATOM   1528 2HE  LYS A 113      16.301   8.055  17.241  1.00 81.74           H
ATOM   1529  NZ  LYS A 113      18.286   8.783  17.242  1.00 81.74           N
ATOM   1530 1HZ  LYS A 113      18.652   7.975  17.733  1.00 81.74           H
ATOM   1531 2HZ  LYS A 113      18.401   8.652  16.243  1.00 81.74           H
ATOM   1532 3HZ  LYS A 113      18.790   9.613  17.534  1.00 81.74           H
ATOM   1533  HN  LYS A 113      12.050  10.451  15.665  1.00 81.74           H
ATOM   1534  N   PHE A 114      11.019  13.042  15.826  1.00 87.45           N
ATOM   1535  CA  PHE A 114      10.421  14.130  15.072  1.00 87.45           C
ATOM   1536  C   PHE A 114       9.224  14.722  15.819  1.00 87.45           C
ATOM   1537  O   PHE A 114       8.759  14.152  16.805  1.00 87.45           O
ATOM   1538  HA  PHE A 114      11.186  14.897  14.949  1.00 87.45           H
ATOM   1539  CB  PHE A 114       9.938  13.542  13.744  1.00 87.45           C
ATOM   1540 1HB  PHE A 114       9.108  12.863  13.940  1.00 87.45           H
ATOM   1541 2HB  PHE A 114       9.550  14.348  13.121  1.00 87.45           H
ATOM   1542  CG  PHE A 114      11.021  12.792  12.966  1.00 87.45           C
ATOM   1543  CD1 PHE A 114      11.960  13.484  12.268  1.00 87.45           C
ATOM   1544  HD1 PHE A 114      11.943  14.574  12.264  1.00 87.45           H
ATOM   1545  CD2 PHE A 114      11.043  11.432  12.971  1.00 87.45           C
ATOM   1546  HD2 PHE A 114      10.289  10.877  13.530  1.00 87.45           H
ATOM   1547  CE1 PHE A 114      12.965  12.788  11.546  1.00 87.45           C
ATOM   1548  HE1 PHE A 114      13.718  13.343  10.987  1.00 87.45           H
ATOM   1549  CE2 PHE A 114      12.047  10.735  12.249  1.00 87.45           C
ATOM   1550  HE2 PHE A 114      12.065   9.645  12.253  1.00 87.45           H
ATOM   1551  CZ  PHE A 114      12.987  11.428  11.551  1.00 87.45           C
ATOM   1552  HZ  PHE A 114      13.758  10.893  10.997  1.00 87.45           H
ATOM   1553  HN  PHE A 114      10.469  12.209  15.874  1.00 87.45           H
ATOM   1554  N   GLN A 115       8.759  15.859  15.321  1.00 80.57           N
ATOM   1555  CA  GLN A 115       7.659  16.561  15.959  1.00 80.57           C
ATOM   1556  C   GLN A 115       6.337  15.845  15.676  1.00 80.57           C
ATOM   1557  O   GLN A 115       6.264  14.998  14.786  1.00 80.57           O
ATOM   1558  HA  GLN A 115       7.875  16.529  17.027  1.00 80.57           H
ATOM   1559  CB  GLN A 115       7.601  18.020  15.502  1.00 80.57           C
ATOM   1560 1HB  GLN A 115       7.539  18.062  14.415  1.00 80.57           H
ATOM   1561 2HB  GLN A 115       6.698  18.491  15.891  1.00 80.57           H
ATOM   1562  CG  GLN A 115       8.832  18.793  15.979  1.00 80.57           C
ATOM   1563 1HG  GLN A 115       8.930  18.697  17.060  1.00 80.57           H
ATOM   1564 2HG  GLN A 115       9.731  18.361  15.538  1.00 80.57           H
ATOM   1565  CD  GLN A 115       8.732  20.272  15.600  1.00 80.57           C
ATOM   1566  OE1 GLN A 115       7.835  20.698  14.891  1.00 80.57           O
ATOM   1567  NE2 GLN A 115       9.699  21.028  16.111  1.00 80.57           N
ATOM   1568 1HE2 GLN A 115      10.406  20.615  16.686  1.00 80.57           H
ATOM   1569 2HE2 GLN A 115       9.720  22.010  15.920  1.00 80.57           H
ATOM   1570  HN  GLN A 115       9.121  16.298  14.499  1.00 80.57           H
ATOM   1571  N   THR A 116       5.325  16.211  16.448  1.00 87.27           N
ATOM   1572  CA  THR A 116       4.010  15.612  16.294  1.00 87.27           C
ATOM   1573  C   THR A 116       3.488  15.831  14.873  1.00 87.27           C
ATOM   1574  O   THR A 116       2.871  14.941  14.290  1.00 87.27           O
ATOM   1575  HA  THR A 116       4.104  14.535  16.437  1.00 87.27           H
ATOM   1576  CB  THR A 116       3.096  16.193  17.374  1.00 87.27           C
ATOM   1577  HB  THR A 116       2.835  17.227  17.148  1.00 87.27           H
ATOM   1578  OG1 THR A 116       3.818  15.991  18.586  1.00 87.27           O
ATOM   1579  HG1 THR A 116       3.439  16.568  19.310  1.00 87.27           H
ATOM   1580  CG2 THR A 116       1.817  15.374  17.561  1.00 87.27           C
ATOM   1581 1HG2 THR A 116       2.076  14.356  17.853  1.00 87.27           H
ATOM   1582 2HG2 THR A 116       1.259  15.352  16.625  1.00 87.27           H
ATOM   1583 3HG2 THR A 116       1.204  15.830  18.339  1.00 87.27           H
ATOM   1584  HN  THR A 116       5.392  16.902  17.168  1.00 87.27           H
ATOM   1585  N   PHE A 117       3.754  17.022  14.356  1.00 89.98           N
ATOM   1586  CA  PHE A 117       3.302  17.377  13.021  1.00 89.98           C
ATOM   1587  C   PHE A 117       3.777  16.352  11.990  1.00 89.98           C
ATOM   1588  O   PHE A 117       2.995  15.893  11.159  1.00 89.98           O
ATOM   1589  HA  PHE A 117       2.212  17.390  13.042  1.00 89.98           H
ATOM   1590  CB  PHE A 117       3.915  18.739  12.689  1.00 89.98           C
ATOM   1591 1HB  PHE A 117       3.561  19.472  13.414  1.00 89.98           H
ATOM   1592 2HB  PHE A 117       4.997  18.676  12.801  1.00 89.98           H
ATOM   1593  CG  PHE A 117       3.590  19.240  11.280  1.00 89.98           C
ATOM   1594  CD1 PHE A 117       4.545  19.211  10.312  1.00 89.98           C
ATOM   1595  HD1 PHE A 117       5.540  18.830  10.539  1.00 89.98           H
ATOM   1596  CD2 PHE A 117       2.348  19.715  10.996  1.00 89.98           C
ATOM   1597  HD2 PHE A 117       1.583  19.738  11.773  1.00 89.98           H
ATOM   1598  CE1 PHE A 117       4.244  19.675   9.004  1.00 89.98           C
ATOM   1599  HE1 PHE A 117       5.009  19.652   8.228  1.00 89.98           H
ATOM   1600  CE2 PHE A 117       2.047  20.180   9.689  1.00 89.98           C
ATOM   1601  HE2 PHE A 117       1.051  20.560   9.461  1.00 89.98           H
ATOM   1602  CZ  PHE A 117       3.001  20.150   8.720  1.00 89.98           C
ATOM   1603  HZ  PHE A 117       2.770  20.507   7.716  1.00 89.98           H
ATOM   1604  HN  PHE A 117       4.268  17.736  14.832  1.00 89.98           H
ATOM   1605  N   MET A 118       5.058  16.022  12.078  1.00 87.12           N
ATOM   1606  CA  MET A 118       5.652  15.075  11.150  1.00 87.12           C
ATOM   1607  C   MET A 118       5.026  13.687  11.307  1.00 87.12           C
ATOM   1608  O   MET A 118       4.899  12.946  10.333  1.00 87.12           O
ATOM   1609  HA  MET A 118       5.439  15.466  10.155  1.00 87.12           H
ATOM   1610  CB  MET A 118       7.158  14.988  11.403  1.00 87.12           C
ATOM   1611 1HB  MET A 118       7.343  14.837  12.467  1.00 87.12           H
ATOM   1612 2HB  MET A 118       7.568  14.122  10.883  1.00 87.12           H
ATOM   1613  CG  MET A 118       7.868  16.258  10.931  1.00 87.12           C
ATOM   1614 1HG  MET A 118       7.549  17.108  11.534  1.00 87.12           H
ATOM   1615 2HG  MET A 118       8.944  16.156  11.068  1.00 87.12           H
ATOM   1616  SD  MET A 118       7.500  16.559   9.210  1.00 87.12           S
ATOM   1617  CE  MET A 118       8.274  15.130   8.473  1.00 87.12           C
ATOM   1618 1HE  MET A 118       9.339  15.134   8.705  1.00 87.12           H
ATOM   1619 2HE  MET A 118       7.819  14.224   8.871  1.00 87.12           H
ATOM   1620 3HE  MET A 118       8.138  15.161   7.392  1.00 87.12           H
ATOM   1621  HN  MET A 118       5.684  16.389  12.766  1.00 87.12           H
ATOM   1622  N   CYS A 119       4.653  13.378  12.540  1.00 92.33           N
ATOM   1623  CA  CYS A 119       3.990  12.117  12.827  1.00 92.33           C
ATOM   1624  C   CYS A 119       2.681  12.071  12.036  1.00 92.33           C
ATOM   1625  O   CYS A 119       2.391  11.080  11.367  1.00 92.33           O
ATOM   1626  HA  CYS A 119       4.667  11.327  12.501  1.00 92.33           H
ATOM   1627  CB  CYS A 119       3.758  11.928  14.327  1.00 92.33           C
ATOM   1628 1HB  CYS A 119       4.714  11.860  14.846  1.00 92.33           H
ATOM   1629 2HB  CYS A 119       3.236  12.795  14.734  1.00 92.33           H
ATOM   1630  SG  CYS A 119       2.777  10.412  14.623  1.00 92.33           S
ATOM   1631  HN  CYS A 119       4.795  13.970  13.333  1.00 92.33           H
ATOM   1632  N   LYS A 120       1.926  13.155  12.139  1.00 91.04           N
ATOM   1633  CA  LYS A 120       0.643  13.240  11.463  1.00 91.04           C
ATOM   1634  C   LYS A 120       0.854  13.083   9.956  1.00 91.04           C
ATOM   1635  O   LYS A 120       0.161  12.301   9.307  1.00 91.04           O
ATOM   1636  HA  LYS A 120       0.033  12.408  11.815  1.00 91.04           H
ATOM   1637  CB  LYS A 120      -0.082  14.530  11.852  1.00 91.04           C
ATOM   1638 1HB  LYS A 120       0.586  15.381  11.720  1.00 91.04           H
ATOM   1639 2HB  LYS A 120      -0.932  14.687  11.188  1.00 91.04           H
ATOM   1640  CG  LYS A 120      -0.565  14.472  13.302  1.00 91.04           C
ATOM   1641 1HG  LYS A 120      -1.281  13.659  13.419  1.00 91.04           H
ATOM   1642 2HG  LYS A 120       0.276  14.254  13.961  1.00 91.04           H
ATOM   1643  CD  LYS A 120      -1.214  15.794  13.717  1.00 91.04           C
ATOM   1644 1HD  LYS A 120      -0.491  16.604  13.622  1.00 91.04           H
ATOM   1645 2HD  LYS A 120      -2.040  16.024  13.044  1.00 91.04           H
ATOM   1646  CE  LYS A 120      -1.726  15.725  15.157  1.00 91.04           C
ATOM   1647 1HE  LYS A 120      -0.971  15.268  15.796  1.00 91.04           H
ATOM   1648 2HE  LYS A 120      -1.897  16.733  15.537  1.00 91.04           H
ATOM   1649  NZ  LYS A 120      -2.981  14.944  15.225  1.00 91.04           N
ATOM   1650 1HZ  LYS A 120      -3.422  15.091  16.126  1.00 91.04           H
ATOM   1651 2HZ  LYS A 120      -3.608  15.246  14.488  1.00 91.04           H
ATOM   1652 3HZ  LYS A 120      -2.772  13.958  15.107  1.00 91.04           H
ATOM   1653  HN  LYS A 120       2.178  13.963  12.672  1.00 91.04           H
ATOM   1654  N   VAL A 121       1.814  13.838   9.443  1.00 91.90           N
ATOM   1655  CA  VAL A 121       2.048  13.881   8.010  1.00 91.90           C
ATOM   1656  C   VAL A 121       2.440  12.486   7.519  1.00 91.90           C
ATOM   1657  O   VAL A 121       1.869  11.980   6.555  1.00 91.90           O
ATOM   1658  HA  VAL A 121       1.111  14.170   7.533  1.00 91.90           H
ATOM   1659  CB  VAL A 121       3.095  14.947   7.682  1.00 91.90           C
ATOM   1660  HB  VAL A 121       3.966  14.767   8.312  1.00 91.90           H
ATOM   1661  CG1 VAL A 121       3.543  14.845   6.222  1.00 91.90           C
ATOM   1662 1HG1 VAL A 121       3.977  13.861   6.043  1.00 91.90           H
ATOM   1663 2HG1 VAL A 121       2.683  14.987   5.568  1.00 91.90           H
ATOM   1664 3HG1 VAL A 121       4.287  15.614   6.016  1.00 91.90           H
ATOM   1665  CG2 VAL A 121       2.569  16.349   7.997  1.00 91.90           C
ATOM   1666 1HG2 VAL A 121       1.675  16.543   7.404  1.00 91.90           H
ATOM   1667 2HG2 VAL A 121       2.323  16.415   9.057  1.00 91.90           H
ATOM   1668 3HG2 VAL A 121       3.333  17.087   7.755  1.00 91.90           H
ATOM   1669  HN  VAL A 121       2.425  14.413   9.988  1.00 91.90           H
ATOM   1670  N   VAL A 122       3.413  11.904   8.206  1.00 90.37           N
ATOM   1671  CA  VAL A 122       4.036  10.681   7.730  1.00 90.37           C
ATOM   1672  C   VAL A 122       3.006   9.550   7.746  1.00 90.37           C
ATOM   1673  O   VAL A 122       2.923   8.768   6.800  1.00 90.37           O
ATOM   1674  HA  VAL A 122       4.354  10.852   6.702  1.00 90.37           H
ATOM   1675  CB  VAL A 122       5.280  10.369   8.565  1.00 90.37           C
ATOM   1676  HB  VAL A 122       4.989  10.378   9.615  1.00 90.37           H
ATOM   1677  CG1 VAL A 122       5.823   8.976   8.239  1.00 90.37           C
ATOM   1678 1HG1 VAL A 122       5.060   8.228   8.456  1.00 90.37           H
ATOM   1679 2HG1 VAL A 122       6.089   8.927   7.183  1.00 90.37           H
ATOM   1680 3HG1 VAL A 122       6.706   8.780   8.846  1.00 90.37           H
ATOM   1681  CG2 VAL A 122       6.356  11.437   8.366  1.00 90.37           C
ATOM   1682 1HG2 VAL A 122       6.641  11.474   7.314  1.00 90.37           H
ATOM   1683 2HG2 VAL A 122       5.965  12.408   8.670  1.00 90.37           H
ATOM   1684 3HG2 VAL A 122       7.229  11.191   8.970  1.00 90.37           H
ATOM   1685  HN  VAL A 122       3.774  12.255   9.070  1.00 90.37           H
ATOM   1686  N   ASN A 123       2.246   9.499   8.831  1.00 89.94           N
ATOM   1687  CA  ASN A 123       1.209   8.491   8.971  1.00 89.94           C
ATOM   1688  C   ASN A 123       0.161   8.687   7.874  1.00 89.94           C
ATOM   1689  O   ASN A 123      -0.301   7.719   7.273  1.00 89.94           O
ATOM   1690  HA  ASN A 123       1.726   7.535   8.889  1.00 89.94           H
ATOM   1691  CB  ASN A 123       0.505   8.611  10.324  1.00 89.94           C
ATOM   1692 1HB  ASN A 123       0.613   9.626  10.706  1.00 89.94           H
ATOM   1693 2HB  ASN A 123      -0.562   8.429  10.200  1.00 89.94           H
ATOM   1694  CG  ASN A 123       1.083   7.617  11.334  1.00 89.94           C
ATOM   1695  OD1 ASN A 123       1.784   6.680  10.989  1.00 89.94           O
ATOM   1696  ND2 ASN A 123       0.752   7.873  12.596  1.00 89.94           N
ATOM   1697 1HD2 ASN A 123       0.173   8.659  12.811  1.00 89.94           H
ATOM   1698 2HD2 ASN A 123       1.082   7.279  13.330  1.00 89.94           H
ATOM   1699  HN  ASN A 123       2.331  10.129   9.602  1.00 89.94           H
ATOM   1700  N   SER A 124      -0.182   9.946   7.646  1.00 91.01           N
ATOM   1701  CA  SER A 124      -1.219  10.276   6.683  1.00 91.01           C
ATOM   1702  C   SER A 124      -0.760   9.903   5.272  1.00 91.01           C
ATOM   1703  O   SER A 124      -1.515   9.303   4.508  1.00 91.01           O
ATOM   1704  HA  SER A 124      -2.084   9.680   6.974  1.00 91.01           H
ATOM   1705  CB  SER A 124      -1.579  11.762   6.749  1.00 91.01           C
ATOM   1706 1HB  SER A 124      -0.708  12.358   6.476  1.00 91.01           H
ATOM   1707 2HB  SER A 124      -2.356  11.979   6.016  1.00 91.01           H
ATOM   1708  OG  SER A 124      -2.029  12.145   8.045  1.00 91.01           O
ATOM   1709  HG  SER A 124      -1.352  12.738   8.481  1.00 91.01           H
ATOM   1710  HN  SER A 124       0.234  10.731   8.105  1.00 91.01           H
ATOM   1711  N   MET A 125       0.475  10.274   4.968  1.00 84.80           N
ATOM   1712  CA  MET A 125       1.035  10.006   3.654  1.00 84.80           C
ATOM   1713  C   MET A 125       1.050   8.505   3.360  1.00 84.80           C
ATOM   1714  O   MET A 125       0.653   8.078   2.277  1.00 84.80           O
ATOM   1715  HA  MET A 125       0.381  10.516   2.947  1.00 84.80           H
ATOM   1716  CB  MET A 125       2.462  10.554   3.586  1.00 84.80           C
ATOM   1717 1HB  MET A 125       3.005  10.279   4.491  1.00 84.80           H
ATOM   1718 2HB  MET A 125       2.990  10.101   2.747  1.00 84.80           H
ATOM   1719  CG  MET A 125       2.458  12.076   3.430  1.00 84.80           C
ATOM   1720 1HG  MET A 125       1.867  12.359   2.559  1.00 84.80           H
ATOM   1721 2HG  MET A 125       1.988  12.538   4.298  1.00 84.80           H
ATOM   1722  SD  MET A 125       4.130  12.676   3.253  1.00 84.80           S
ATOM   1723  CE  MET A 125       4.467  12.163   1.577  1.00 84.80           C
ATOM   1724 1HE  MET A 125       4.375  11.079   1.503  1.00 84.80           H
ATOM   1725 2HE  MET A 125       3.753  12.635   0.901  1.00 84.80           H
ATOM   1726 3HE  MET A 125       5.479  12.461   1.302  1.00 84.80           H
ATOM   1727  HN  MET A 125       1.088  10.748   5.600  1.00 84.80           H
ATOM   1728  N   TYR A 126       1.512   7.746   4.343  1.00 85.13           N
ATOM   1729  CA  TYR A 126       1.598   6.303   4.197  1.00 85.13           C
ATOM   1730  C   TYR A 126       0.241   5.709   3.816  1.00 85.13           C
ATOM   1731  O   TYR A 126       0.149   4.903   2.892  1.00 85.13           O
ATOM   1732  HA  TYR A 126       2.316   6.087   3.405  1.00 85.13           H
ATOM   1733  CB  TYR A 126       2.012   5.765   5.568  1.00 85.13           C
ATOM   1734 1HB  TYR A 126       3.051   6.036   5.755  1.00 85.13           H
ATOM   1735 2HB  TYR A 126       1.411   6.253   6.335  1.00 85.13           H
ATOM   1736  CG  TYR A 126       1.862   4.249   5.712  1.00 85.13           C
ATOM   1737  CD1 TYR A 126       0.750   3.722   6.338  1.00 85.13           C
ATOM   1738  HD1 TYR A 126      -0.020   4.386   6.730  1.00 85.13           H
ATOM   1739  CD2 TYR A 126       2.837   3.408   5.215  1.00 85.13           C
ATOM   1740  HD2 TYR A 126       3.715   3.824   4.721  1.00 85.13           H
ATOM   1741  CE1 TYR A 126       0.609   2.295   6.474  1.00 85.13           C
ATOM   1742  HE1 TYR A 126      -0.264   1.866   6.967  1.00 85.13           H
ATOM   1743  CE2 TYR A 126       2.696   1.982   5.351  1.00 85.13           C
ATOM   1744  HE2 TYR A 126       3.459   1.307   4.964  1.00 85.13           H
ATOM   1745  CZ  TYR A 126       1.589   1.496   5.974  1.00 85.13           C
ATOM   1746  OH  TYR A 126       1.455   0.148   6.102  1.00 85.13           O
ATOM   1747  HH  TYR A 126       0.570  -0.070   6.514  1.00 85.13           H
ATOM   1748  HN  TYR A 126       1.824   8.101   5.224  1.00 85.13           H
ATOM   1749  N   LYS A 127      -0.780   6.129   4.549  1.00 84.99           N
ATOM   1750  CA  LYS A 127      -2.097   5.531   4.411  1.00 84.99           C
ATOM   1751  C   LYS A 127      -2.714   5.970   3.081  1.00 84.99           C
ATOM   1752  O   LYS A 127      -3.355   5.173   2.398  1.00 84.99           O
ATOM   1753  HA  LYS A 127      -1.964   4.450   4.390  1.00 84.99           H
ATOM   1754  CB  LYS A 127      -2.964   5.858   5.629  1.00 84.99           C
ATOM   1755 1HB  LYS A 127      -2.370   5.766   6.538  1.00 84.99           H
ATOM   1756 2HB  LYS A 127      -3.301   6.893   5.573  1.00 84.99           H
ATOM   1757  CG  LYS A 127      -4.174   4.925   5.706  1.00 84.99           C
ATOM   1758 1HG  LYS A 127      -4.809   5.074   4.833  1.00 84.99           H
ATOM   1759 2HG  LYS A 127      -3.840   3.887   5.684  1.00 84.99           H
ATOM   1760  CD  LYS A 127      -4.981   5.178   6.981  1.00 84.99           C
ATOM   1761 1HD  LYS A 127      -4.351   5.012   7.854  1.00 84.99           H
ATOM   1762 2HD  LYS A 127      -5.300   6.220   7.012  1.00 84.99           H
ATOM   1763  CE  LYS A 127      -6.205   4.263   7.046  1.00 84.99           C
ATOM   1764 1HE  LYS A 127      -6.809   4.388   6.147  1.00 84.99           H
ATOM   1765 2HE  LYS A 127      -5.886   3.221   7.073  1.00 84.99           H
ATOM   1766  NZ  LYS A 127      -7.019   4.570   8.243  1.00 84.99           N
ATOM   1767 1HZ  LYS A 127      -7.865   4.012   8.229  1.00 84.99           H
ATOM   1768 2HZ  LYS A 127      -6.486   4.354   9.079  1.00 84.99           H
ATOM   1769 3HZ  LYS A 127      -7.263   5.554   8.243  1.00 84.99           H
ATOM   1770  HN  LYS A 127      -0.717   6.862   5.226  1.00 84.99           H
ATOM   1771  N   MET A 128      -2.499   7.236   2.755  1.00 85.53           N
ATOM   1772  CA  MET A 128      -3.017   7.786   1.514  1.00 85.53           C
ATOM   1773  C   MET A 128      -2.455   7.036   0.305  1.00 85.53           C
ATOM   1774  O   MET A 128      -3.190   6.718  -0.630  1.00 85.53           O
ATOM   1775  HA  MET A 128      -4.098   7.654   1.562  1.00 85.53           H
ATOM   1776  CB  MET A 128      -2.641   9.266   1.416  1.00 85.53           C
ATOM   1777 1HB  MET A 128      -2.946   9.783   2.326  1.00 85.53           H
ATOM   1778 2HB  MET A 128      -1.558   9.366   1.340  1.00 85.53           H
ATOM   1779  CG  MET A 128      -3.306   9.921   0.203  1.00 85.53           C
ATOM   1780 1HG  MET A 128      -2.952   9.451  -0.714  1.00 85.53           H
ATOM   1781 2HG  MET A 128      -4.384   9.771   0.244  1.00 85.53           H
ATOM   1782  SD  MET A 128      -2.935  11.667   0.174  1.00 85.53           S
ATOM   1783  CE  MET A 128      -1.217  11.612  -0.305  1.00 85.53           C
ATOM   1784 1HE  MET A 128      -0.650  11.051   0.438  1.00 85.53           H
ATOM   1785 2HE  MET A 128      -1.126  11.123  -1.276  1.00 85.53           H
ATOM   1786 3HE  MET A 128      -0.825  12.627  -0.372  1.00 85.53           H
ATOM   1787  HN  MET A 128      -1.984   7.879   3.320  1.00 85.53           H
ATOM   1788  N   ASN A 129      -1.158   6.773   0.361  1.00 80.40           N
ATOM   1789  CA  ASN A 129      -0.472   6.143  -0.754  1.00 80.40           C
ATOM   1790  C   ASN A 129      -0.866   4.665  -0.819  1.00 80.40           C
ATOM   1791  O   ASN A 129      -0.954   4.090  -1.903  1.00 80.40           O
ATOM   1792  HA  ASN A 129      -0.790   6.698  -1.636  1.00 80.40           H
ATOM   1793  CB  ASN A 129       1.046   6.220  -0.582  1.00 80.40           C
ATOM   1794 1HB  ASN A 129       1.327   5.815   0.390  1.00 80.40           H
ATOM   1795 2HB  ASN A 129       1.533   5.604  -1.338  1.00 80.40           H
ATOM   1796  CG  ASN A 129       1.538   7.664  -0.700  1.00 80.40           C
ATOM   1797  OD1 ASN A 129       1.042   8.454  -1.486  1.00 80.40           O
ATOM   1798  ND2 ASN A 129       2.538   7.964   0.124  1.00 80.40           N
ATOM   1799 1HD2 ASN A 129       2.900   7.269   0.745  1.00 80.40           H
ATOM   1800 2HD2 ASN A 129       2.929   8.884   0.122  1.00 80.40           H
ATOM   1801  HN  ASN A 129      -0.579   6.983   1.149  1.00 80.40           H
ATOM   1802  N   PHE A 130      -1.091   4.093   0.355  1.00 84.43           N
ATOM   1803  CA  PHE A 130      -1.529   2.711   0.441  1.00 84.43           C
ATOM   1804  C   PHE A 130      -2.795   2.483  -0.388  1.00 84.43           C
ATOM   1805  O   PHE A 130      -2.840   1.582  -1.223  1.00 84.43           O
ATOM   1806  HA  PHE A 130      -0.723   2.091   0.049  1.00 84.43           H
ATOM   1807  CB  PHE A 130      -1.841   2.432   1.913  1.00 84.43           C
ATOM   1808 1HB  PHE A 130      -0.921   2.517   2.492  1.00 84.43           H
ATOM   1809 2HB  PHE A 130      -2.521   3.200   2.282  1.00 84.43           H
ATOM   1810  CG  PHE A 130      -2.462   1.057   2.168  1.00 84.43           C
ATOM   1811  CD1 PHE A 130      -3.806   0.939   2.339  1.00 84.43           C
ATOM   1812  HD1 PHE A 130      -4.441   1.824   2.295  1.00 84.43           H
ATOM   1813  CD2 PHE A 130      -1.670  -0.047   2.224  1.00 84.43           C
ATOM   1814  HD2 PHE A 130      -0.593   0.048   2.086  1.00 84.43           H
ATOM   1815  CE1 PHE A 130      -4.382  -0.337   2.576  1.00 84.43           C
ATOM   1816  HE1 PHE A 130      -5.459  -0.432   2.713  1.00 84.43           H
ATOM   1817  CE2 PHE A 130      -2.246  -1.323   2.460  1.00 84.43           C
ATOM   1818  HE2 PHE A 130      -1.611  -2.208   2.505  1.00 84.43           H
ATOM   1819  CZ  PHE A 130      -3.590  -1.441   2.631  1.00 84.43           C
ATOM   1820  HZ  PHE A 130      -4.032  -2.421   2.813  1.00 84.43           H
ATOM   1821  HN  PHE A 130      -0.979   4.557   1.233  1.00 84.43           H
ATOM   1822  N   TYR A 131      -3.791   3.317  -0.128  1.00 90.89           N
ATOM   1823  CA  TYR A 131      -5.071   3.187  -0.804  1.00 90.89           C
ATOM   1824  C   TYR A 131      -4.946   3.542  -2.287  1.00 90.89           C
ATOM   1825  O   TYR A 131      -5.494   2.850  -3.144  1.00 90.89           O
ATOM   1826  HA  TYR A 131      -5.396   2.150  -0.713  1.00 90.89           H
ATOM   1827  CB  TYR A 131      -6.009   4.190  -0.129  1.00 90.89           C
ATOM   1828 1HB  TYR A 131      -5.477   5.131   0.011  1.00 90.89           H
ATOM   1829 2HB  TYR A 131      -6.847   4.393  -0.796  1.00 90.89           H
ATOM   1830  CG  TYR A 131      -6.552   3.721   1.222  1.00 90.89           C
ATOM   1831  CD1 TYR A 131      -7.197   2.505   1.322  1.00 90.89           C
ATOM   1832  HD1 TYR A 131      -7.318   1.878   0.439  1.00 90.89           H
ATOM   1833  CD2 TYR A 131      -6.398   4.515   2.340  1.00 90.89           C
ATOM   1834  HD2 TYR A 131      -5.889   5.475   2.261  1.00 90.89           H
ATOM   1835  CE1 TYR A 131      -7.708   2.064   2.594  1.00 90.89           C
ATOM   1836  HE1 TYR A 131      -8.219   1.106   2.687  1.00 90.89           H
ATOM   1837  CE2 TYR A 131      -6.910   4.074   3.612  1.00 90.89           C
ATOM   1838  HE2 TYR A 131      -6.795   4.691   4.503  1.00 90.89           H
ATOM   1839  CZ  TYR A 131      -7.540   2.870   3.676  1.00 90.89           C
ATOM   1840  OH  TYR A 131      -8.023   2.453   4.877  1.00 90.89           O
ATOM   1841  HH  TYR A 131      -8.435   3.223   5.365  1.00 90.89           H
ATOM   1842  HN  TYR A 131      -3.735   4.068   0.529  1.00 90.89           H
ATOM   1843  N   SER A 132      -4.221   4.621  -2.546  1.00 90.51           N
ATOM   1844  CA  SER A 132      -4.125   5.152  -3.894  1.00 90.51           C
ATOM   1845  C   SER A 132      -3.477   4.119  -4.819  1.00 90.51           C
ATOM   1846  O   SER A 132      -3.924   3.924  -5.948  1.00 90.51           O
ATOM   1847  HA  SER A 132      -5.152   5.349  -4.201  1.00 90.51           H
ATOM   1848  CB  SER A 132      -3.327   6.458  -3.916  1.00 90.51           C
ATOM   1849 1HB  SER A 132      -3.283   6.839  -4.937  1.00 90.51           H
ATOM   1850 2HB  SER A 132      -3.844   7.208  -3.318  1.00 90.51           H
ATOM   1851  OG  SER A 132      -2.004   6.283  -3.418  1.00 90.51           O
ATOM   1852  HG  SER A 132      -1.491   7.138  -3.503  1.00 90.51           H
ATOM   1853  HN  SER A 132      -3.707   5.128  -1.854  1.00 90.51           H
ATOM   1854  N   CYS A 133      -2.434   3.484  -4.305  1.00 87.57           N
ATOM   1855  CA  CYS A 133      -1.706   2.493  -5.079  1.00 87.57           C
ATOM   1856  C   CYS A 133      -2.672   1.364  -5.443  1.00 87.57           C
ATOM   1857  O   CYS A 133      -2.775   0.982  -6.608  1.00 87.57           O
ATOM   1858  HA  CYS A 133      -1.345   2.998  -5.974  1.00 87.57           H
ATOM   1859  CB  CYS A 133      -0.481   1.973  -4.323  1.00 87.57           C
ATOM   1860 1HB  CYS A 133      -0.763   1.686  -3.310  1.00 87.57           H
ATOM   1861 2HB  CYS A 133      -0.095   1.079  -4.812  1.00 87.57           H
ATOM   1862  SG  CYS A 133       0.814   3.264  -4.268  1.00 87.57           S
ATOM   1863  HG  CYS A 133       0.314   3.919  -3.224  1.00 87.57           H
ATOM   1864  HN  CYS A 133      -2.085   3.638  -3.380  1.00 87.57           H
ATOM   1865  N   VAL A 134      -3.357   0.863  -4.426  1.00 86.99           N
ATOM   1866  CA  VAL A 134      -4.195  -0.312  -4.595  1.00 86.99           C
ATOM   1867  C   VAL A 134      -5.335   0.014  -5.562  1.00 86.99           C
ATOM   1868  O   VAL A 134      -5.676  -0.797  -6.422  1.00 86.99           O
ATOM   1869  HA  VAL A 134      -3.578  -1.097  -5.033  1.00 86.99           H
ATOM   1870  CB  VAL A 134      -4.689  -0.803  -3.232  1.00 86.99           C
ATOM   1871  HB  VAL A 134      -5.172   0.035  -2.729  1.00 86.99           H
ATOM   1872  CG1 VAL A 134      -5.727  -1.916  -3.393  1.00 86.99           C
ATOM   1873 1HG1 VAL A 134      -6.579  -1.539  -3.959  1.00 86.99           H
ATOM   1874 2HG1 VAL A 134      -5.280  -2.755  -3.926  1.00 86.99           H
ATOM   1875 3HG1 VAL A 134      -6.061  -2.246  -2.410  1.00 86.99           H
ATOM   1876  CG2 VAL A 134      -3.520  -1.266  -2.360  1.00 86.99           C
ATOM   1877 1HG2 VAL A 134      -2.997  -2.082  -2.857  1.00 86.99           H
ATOM   1878 2HG2 VAL A 134      -2.832  -0.435  -2.204  1.00 86.99           H
ATOM   1879 3HG2 VAL A 134      -3.899  -1.609  -1.397  1.00 86.99           H
ATOM   1880  HN  VAL A 134      -3.346   1.245  -3.502  1.00 86.99           H
ATOM   1881  N   LEU A 135      -5.894   1.203  -5.388  1.00 91.51           N
ATOM   1882  CA  LEU A 135      -7.032   1.619  -6.189  1.00 91.51           C
ATOM   1883  C   LEU A 135      -6.584   1.824  -7.637  1.00 91.51           C
ATOM   1884  O   LEU A 135      -7.342   1.558  -8.569  1.00 91.51           O
ATOM   1885  HA  LEU A 135      -7.762   0.810  -6.164  1.00 91.51           H
ATOM   1886  CB  LEU A 135      -7.700   2.850  -5.572  1.00 91.51           C
ATOM   1887 1HB  LEU A 135      -6.935   3.609  -5.407  1.00 91.51           H
ATOM   1888 2HB  LEU A 135      -8.403   3.259  -6.298  1.00 91.51           H
ATOM   1889  CG  LEU A 135      -8.444   2.621  -4.255  1.00 91.51           C
ATOM   1890  HG  LEU A 135      -7.752   2.164  -3.547  1.00 91.51           H
ATOM   1891  CD1 LEU A 135      -8.902   3.948  -3.646  1.00 91.51           C
ATOM   1892 1HD1 LEU A 135      -8.034   4.578  -3.452  1.00 91.51           H
ATOM   1893 2HD1 LEU A 135      -9.571   4.455  -4.342  1.00 91.51           H
ATOM   1894 3HD1 LEU A 135      -9.428   3.756  -2.711  1.00 91.51           H
ATOM   1895  CD2 LEU A 135      -9.606   1.645  -4.445  1.00 91.51           C
ATOM   1896 1HD2 LEU A 135     -10.306   2.051  -5.175  1.00 91.51           H
ATOM   1897 2HD2 LEU A 135      -9.224   0.689  -4.801  1.00 91.51           H
ATOM   1898 3HD2 LEU A 135     -10.118   1.500  -3.493  1.00 91.51           H
ATOM   1899  HN  LEU A 135      -5.582   1.875  -4.716  1.00 91.51           H
ATOM   1900  N   LEU A 136      -5.354   2.294  -7.782  1.00 90.63           N
ATOM   1901  CA  LEU A 136      -4.794   2.533  -9.101  1.00 90.63           C
ATOM   1902  C   LEU A 136      -4.622   1.198  -9.828  1.00 90.63           C
ATOM   1903  O   LEU A 136      -4.960   1.079 -11.004  1.00 90.63           O
ATOM   1904  HA  LEU A 136      -5.512   3.138  -9.655  1.00 90.63           H
ATOM   1905  CB  LEU A 136      -3.503   3.347  -8.996  1.00 90.63           C
ATOM   1906 1HB  LEU A 136      -2.901   2.933  -8.186  1.00 90.63           H
ATOM   1907 2HB  LEU A 136      -2.935   3.211  -9.916  1.00 90.63           H
ATOM   1908  CG  LEU A 136      -3.673   4.848  -8.751  1.00 90.63           C
ATOM   1909  HG  LEU A 136      -4.366   4.982  -7.921  1.00 90.63           H
ATOM   1910  CD1 LEU A 136      -2.347   5.491  -8.341  1.00 90.63           C
ATOM   1911 1HD1 LEU A 136      -1.986   5.026  -7.424  1.00 90.63           H
ATOM   1912 2HD1 LEU A 136      -1.613   5.347  -9.134  1.00 90.63           H
ATOM   1913 3HD1 LEU A 136      -2.497   6.557  -8.174  1.00 90.63           H
ATOM   1914  CD2 LEU A 136      -4.291   5.535  -9.971  1.00 90.63           C
ATOM   1915 1HD2 LEU A 136      -3.642   5.393 -10.835  1.00 90.63           H
ATOM   1916 2HD2 LEU A 136      -5.269   5.101 -10.176  1.00 90.63           H
ATOM   1917 3HD2 LEU A 136      -4.401   6.601  -9.770  1.00 90.63           H
ATOM   1918  HN  LEU A 136      -4.744   2.510  -7.019  1.00 90.63           H
ATOM   1919  N   ILE A 137      -4.097   0.226  -9.096  1.00 85.52           N
ATOM   1920  CA  ILE A 137      -3.851  -1.089  -9.664  1.00 85.52           C
ATOM   1921  C   ILE A 137      -5.180  -1.706 -10.104  1.00 85.52           C
ATOM   1922  O   ILE A 137      -5.256  -2.341 -11.154  1.00 85.52           O
ATOM   1923  HA  ILE A 137      -3.225  -0.952 -10.545  1.00 85.52           H
ATOM   1924  CB  ILE A 137      -3.065  -1.958  -8.680  1.00 85.52           C
ATOM   1925  HB  ILE A 137      -3.526  -1.864  -7.697  1.00 85.52           H
ATOM   1926  CG1 ILE A 137      -1.621  -1.471  -8.551  1.00 85.52           C
ATOM   1927 1HG1 ILE A 137      -1.076  -1.688  -9.470  1.00 85.52           H
ATOM   1928 2HG1 ILE A 137      -1.608  -0.389  -8.421  1.00 85.52           H
ATOM   1929  CG2 ILE A 137      -3.139  -3.435  -9.074  1.00 85.52           C
ATOM   1930 1HG2 ILE A 137      -4.179  -3.760  -9.074  1.00 85.52           H
ATOM   1931 2HG2 ILE A 137      -2.718  -3.567 -10.071  1.00 85.52           H
ATOM   1932 3HG2 ILE A 137      -2.572  -4.031  -8.359  1.00 85.52           H
ATOM   1933  CD1 ILE A 137      -0.920  -2.141  -7.367  1.00 85.52           C
ATOM   1934 1HD1 ILE A 137      -1.453  -1.901  -6.447  1.00 85.52           H
ATOM   1935 2HD1 ILE A 137      -0.913  -3.221  -7.512  1.00 85.52           H
ATOM   1936 3HD1 ILE A 137       0.105  -1.776  -7.298  1.00 85.52           H
ATOM   1937  HN  ILE A 137      -3.841   0.326  -8.135  1.00 85.52           H
ATOM   1938  N   MET A 138      -6.195  -1.497  -9.278  1.00 87.99           N
ATOM   1939  CA  MET A 138      -7.532  -1.964  -9.603  1.00 87.99           C
ATOM   1940  C   MET A 138      -8.034  -1.331 -10.902  1.00 87.99           C
ATOM   1941  O   MET A 138      -8.592  -2.017 -11.756  1.00 87.99           O
ATOM   1942  HA  MET A 138      -7.444  -3.043  -9.727  1.00 87.99           H
ATOM   1943  CB  MET A 138      -8.488  -1.611  -8.461  1.00 87.99           C
ATOM   1944 1HB  MET A 138      -8.116  -2.034  -7.527  1.00 87.99           H
ATOM   1945 2HB  MET A 138      -8.521  -0.529  -8.330  1.00 87.99           H
ATOM   1946  CG  MET A 138      -9.896  -2.139  -8.741  1.00 87.99           C
ATOM   1947 1HG  MET A 138     -10.237  -1.789  -9.715  1.00 87.99           H
ATOM   1948 2HG  MET A 138      -9.884  -3.229  -8.781  1.00 87.99           H
ATOM   1949  SD  MET A 138     -11.019  -1.589  -7.468  1.00 87.99           S
ATOM   1950  CE  MET A 138     -11.122   0.146  -7.874  1.00 87.99           C
ATOM   1951 1HE  MET A 138     -10.129   0.593  -7.813  1.00 87.99           H
ATOM   1952 2HE  MET A 138     -11.510   0.260  -8.886  1.00 87.99           H
ATOM   1953 3HE  MET A 138     -11.789   0.645  -7.171  1.00 87.99           H
ATOM   1954  HN  MET A 138      -6.115  -1.019  -8.403  1.00 87.99           H
ATOM   1955  N   CYS A 139      -7.816  -0.028 -11.011  1.00 90.53           N
ATOM   1956  CA  CYS A 139      -8.314   0.721 -12.152  1.00 90.53           C
ATOM   1957  C   CYS A 139      -7.574   0.240 -13.402  1.00 90.53           C
ATOM   1958  O   CYS A 139      -8.151   0.186 -14.487  1.00 90.53           O
ATOM   1959  HA  CYS A 139      -9.380   0.506 -12.227  1.00 90.53           H
ATOM   1960  CB  CYS A 139      -8.166   2.230 -11.946  1.00 90.53           C
ATOM   1961 1HB  CYS A 139      -7.161   2.460 -11.592  1.00 90.53           H
ATOM   1962 2HB  CYS A 139      -8.296   2.749 -12.896  1.00 90.53           H
ATOM   1963  SG  CYS A 139      -9.405   2.821 -10.736  1.00 90.53           S
ATOM   1964  HG  CYS A 139      -8.777   2.361  -9.658  1.00 90.53           H
ATOM   1965  HN  CYS A 139      -7.311   0.513 -10.338  1.00 90.53           H
ATOM   1966  N   ILE A 140      -6.307  -0.096 -13.208  1.00 84.20           N
ATOM   1967  CA  ILE A 140      -5.499  -0.626 -14.293  1.00 84.20           C
ATOM   1968  C   ILE A 140      -6.156  -1.894 -14.841  1.00 84.20           C
ATOM   1969  O   ILE A 140      -6.241  -2.079 -16.054  1.00 84.20           O
ATOM   1970  HA  ILE A 140      -5.482   0.124 -15.084  1.00 84.20           H
ATOM   1971  CB  ILE A 140      -4.054  -0.831 -13.834  1.00 84.20           C
ATOM   1972  HB  ILE A 140      -4.071  -1.322 -12.860  1.00 84.20           H
ATOM   1973  CG1 ILE A 140      -3.340   0.510 -13.651  1.00 84.20           C
ATOM   1974 1HG1 ILE A 140      -3.126   0.947 -14.626  1.00 84.20           H
ATOM   1975 2HG1 ILE A 140      -3.995   1.206 -13.127  1.00 84.20           H
ATOM   1976  CG2 ILE A 140      -3.300  -1.756 -14.792  1.00 84.20           C
ATOM   1977 1HG2 ILE A 140      -3.797  -2.725 -14.827  1.00 84.20           H
ATOM   1978 2HG2 ILE A 140      -3.291  -1.316 -15.789  1.00 84.20           H
ATOM   1979 3HG2 ILE A 140      -2.276  -1.885 -14.442  1.00 84.20           H
ATOM   1980  CD1 ILE A 140      -2.039   0.336 -12.866  1.00 84.20           C
ATOM   1981 1HD1 ILE A 140      -2.260  -0.079 -11.883  1.00 84.20           H
ATOM   1982 2HD1 ILE A 140      -1.377  -0.341 -13.406  1.00 84.20           H
ATOM   1983 3HD1 ILE A 140      -1.552   1.304 -12.751  1.00 84.20           H
ATOM   1984  HN  ILE A 140      -5.834  -0.012 -12.331  1.00 84.20           H
ATOM   1985  N   SER A 141      -6.605  -2.735 -13.920  1.00 85.24           N
ATOM   1986  CA  SER A 141      -7.192  -4.010 -14.293  1.00 85.24           C
ATOM   1987  C   SER A 141      -8.481  -3.781 -15.086  1.00 85.24           C
ATOM   1988  O   SER A 141      -8.736  -4.467 -16.074  1.00 85.24           O
ATOM   1989  HA  SER A 141      -6.443  -4.502 -14.914  1.00 85.24           H
ATOM   1990  CB  SER A 141      -7.474  -4.869 -13.059  1.00 85.24           C
ATOM   1991 1HB  SER A 141      -8.204  -4.365 -12.426  1.00 85.24           H
ATOM   1992 2HB  SER A 141      -7.921  -5.814 -13.369  1.00 85.24           H
ATOM   1993  OG  SER A 141      -6.292  -5.128 -12.307  1.00 85.24           O
ATOM   1994  HG  SER A 141      -6.143  -4.398 -11.641  1.00 85.24           H
ATOM   1995  HN  SER A 141      -6.571  -2.557 -12.936  1.00 85.24           H
ATOM   1996  N   VAL A 142      -9.258  -2.813 -14.623  1.00 87.47           N
ATOM   1997  CA  VAL A 142     -10.510  -2.479 -15.281  1.00 87.47           C
ATOM   1998  C   VAL A 142     -10.219  -1.960 -16.690  1.00 87.47           C
ATOM   1999  O   VAL A 142     -10.917  -2.309 -17.641  1.00 87.47           O
ATOM   2000  HA  VAL A 142     -11.095  -3.396 -15.359  1.00 87.47           H
ATOM   2001  CB  VAL A 142     -11.300  -1.484 -14.428  1.00 87.47           C
ATOM   2002  HB  VAL A 142     -10.674  -0.606 -14.272  1.00 87.47           H
ATOM   2003  CG1 VAL A 142     -12.572  -1.033 -15.149  1.00 87.47           C
ATOM   2004 1HG1 VAL A 142     -12.304  -0.552 -16.090  1.00 87.47           H
ATOM   2005 2HG1 VAL A 142     -13.202  -1.899 -15.350  1.00 87.47           H
ATOM   2006 3HG1 VAL A 142     -13.114  -0.326 -14.521  1.00 87.47           H
ATOM   2007  CG2 VAL A 142     -11.629  -2.077 -13.056  1.00 87.47           C
ATOM   2008 1HG2 VAL A 142     -12.227  -2.980 -13.184  1.00 87.47           H
ATOM   2009 2HG2 VAL A 142     -10.703  -2.326 -12.537  1.00 87.47           H
ATOM   2010 3HG2 VAL A 142     -12.190  -1.349 -12.471  1.00 87.47           H
ATOM   2011  HN  VAL A 142      -9.045  -2.262 -13.816  1.00 87.47           H
ATOM   2012  N   ASP A 143      -9.186  -1.134 -16.780  1.00 82.46           N
ATOM   2013  CA  ASP A 143      -8.830  -0.516 -18.046  1.00 82.46           C
ATOM   2014  C   ASP A 143      -8.473  -1.606 -19.058  1.00 82.46           C
ATOM   2015  O   ASP A 143      -8.859  -1.527 -20.223  1.00 82.46           O
ATOM   2016  HA  ASP A 143      -9.710   0.056 -18.342  1.00 82.46           H
ATOM   2017  CB  ASP A 143      -7.616   0.400 -17.889  1.00 82.46           C
ATOM   2018 1HB  ASP A 143      -7.837   1.182 -17.162  1.00 82.46           H
ATOM   2019 2HB  ASP A 143      -6.773  -0.170 -17.497  1.00 82.46           H
ATOM   2020  CG  ASP A 143      -7.231   1.034 -19.227  1.00 82.46           C
ATOM   2021  OD1 ASP A 143      -8.103   1.721 -19.801  1.00 82.46           O
ATOM   2022  OD2 ASP A 143      -6.073   0.818 -19.646  1.00 82.46           O
ATOM   2023  HN  ASP A 143      -8.599  -0.887 -16.009  1.00 82.46           H
ATOM   2024  N   ARG A 144      -7.739  -2.599 -18.576  1.00 72.53           N
ATOM   2025  CA  ARG A 144      -7.302  -3.690 -19.431  1.00 72.53           C
ATOM   2026  C   ARG A 144      -8.506  -4.507 -19.905  1.00 72.53           C
ATOM   2027  O   ARG A 144      -8.563  -4.920 -21.063  1.00 72.53           O
ATOM   2028  HA  ARG A 144      -6.802  -3.204 -20.269  1.00 72.53           H
ATOM   2029  CB  ARG A 144      -6.328  -4.611 -18.693  1.00 72.53           C
ATOM   2030 1HB  ARG A 144      -6.749  -4.894 -17.729  1.00 72.53           H
ATOM   2031 2HB  ARG A 144      -6.190  -5.530 -19.263  1.00 72.53           H
ATOM   2032  CG  ARG A 144      -4.977  -3.925 -18.485  1.00 72.53           C
ATOM   2033 1HG  ARG A 144      -5.110  -3.026 -17.884  1.00 72.53           H
ATOM   2034 2HG  ARG A 144      -4.312  -4.586 -17.928  1.00 72.53           H
ATOM   2035  CD  ARG A 144      -4.335  -3.559 -19.825  1.00 72.53           C
ATOM   2036 1HD  ARG A 144      -4.179  -4.459 -20.420  1.00 72.53           H
ATOM   2037 2HD  ARG A 144      -5.003  -2.913 -20.393  1.00 72.53           H
ATOM   2038  NE  ARG A 144      -3.043  -2.874 -19.597  1.00 72.53           N
ATOM   2039  HE  ARG A 144      -2.759  -2.711 -18.652  1.00 72.53           H
ATOM   2040  CZ  ARG A 144      -2.230  -2.459 -20.577  1.00 72.53           C
ATOM   2041  NH1 ARG A 144      -2.559  -2.651 -21.862  1.00 72.53           N
ATOM   2042 1HH1 ARG A 144      -3.418  -3.108 -22.094  1.00 72.53           H
ATOM   2043 2HH1 ARG A 144      -1.947  -2.338 -22.587  1.00 72.53           H
ATOM   2044  NH2 ARG A 144      -1.081  -1.848 -20.254  1.00 72.53           N
ATOM   2045 1HH2 ARG A 144      -0.463  -1.532 -20.974  1.00 72.53           H
ATOM   2046 2HH2 ARG A 144      -0.843  -1.709 -19.293  1.00 72.53           H
ATOM   2047  HN  ARG A 144      -7.444  -2.665 -17.623  1.00 72.53           H
ATOM   2048  N   TYR A 145      -9.438  -4.715 -18.987  1.00 83.59           N
ATOM   2049  CA  TYR A 145     -10.676  -5.400 -19.320  1.00 83.59           C
ATOM   2050  C   TYR A 145     -11.388  -4.709 -20.485  1.00 83.59           C
ATOM   2051  O   TYR A 145     -11.755  -5.357 -21.464  1.00 83.59           O
ATOM   2052  HA  TYR A 145     -10.428  -6.421 -19.609  1.00 83.59           H
ATOM   2053  CB  TYR A 145     -11.557  -5.308 -18.073  1.00 83.59           C
ATOM   2054 1HB  TYR A 145     -11.186  -6.009 -17.325  1.00 83.59           H
ATOM   2055 2HB  TYR A 145     -11.463  -4.309 -17.646  1.00 83.59           H
ATOM   2056  CG  TYR A 145     -13.037  -5.598 -18.333  1.00 83.59           C
ATOM   2057  CD1 TYR A 145     -13.952  -4.565 -18.340  1.00 83.59           C
ATOM   2058  HD1 TYR A 145     -13.620  -3.542 -18.160  1.00 83.59           H
ATOM   2059  CD2 TYR A 145     -13.456  -6.893 -18.561  1.00 83.59           C
ATOM   2060  HD2 TYR A 145     -12.733  -7.709 -18.555  1.00 83.59           H
ATOM   2061  CE1 TYR A 145     -15.344  -4.838 -18.585  1.00 83.59           C
ATOM   2062  HE1 TYR A 145     -16.077  -4.031 -18.593  1.00 83.59           H
ATOM   2063  CE2 TYR A 145     -14.848  -7.166 -18.806  1.00 83.59           C
ATOM   2064  HE2 TYR A 145     -15.193  -8.184 -18.987  1.00 83.59           H
ATOM   2065  CZ  TYR A 145     -15.724  -6.125 -18.806  1.00 83.59           C
ATOM   2066  OH  TYR A 145     -17.039  -6.383 -19.037  1.00 83.59           O
ATOM   2067  HH  TYR A 145     -17.173  -7.361 -19.196  1.00 83.59           H
ATOM   2068  HN  TYR A 145      -9.358  -4.426 -18.034  1.00 83.59           H
ATOM   2069  N   ILE A 146     -11.563  -3.404 -20.340  1.00 80.79           N
ATOM   2070  CA  ILE A 146     -12.288  -2.631 -21.335  1.00 80.79           C
ATOM   2071  C   ILE A 146     -11.547  -2.706 -22.671  1.00 80.79           C
ATOM   2072  O   ILE A 146     -12.169  -2.845 -23.723  1.00 80.79           O
ATOM   2073  HA  ILE A 146     -13.267  -3.093 -21.457  1.00 80.79           H
ATOM   2074  CB  ILE A 146     -12.519  -1.202 -20.839  1.00 80.79           C
ATOM   2075  HB  ILE A 146     -11.559  -0.790 -20.527  1.00 80.79           H
ATOM   2076  CG1 ILE A 146     -13.436  -1.189 -19.614  1.00 80.79           C
ATOM   2077 1HG1 ILE A 146     -14.457  -1.422 -19.917  1.00 80.79           H
ATOM   2078 2HG1 ILE A 146     -13.126  -1.965 -18.914  1.00 80.79           H
ATOM   2079  CG2 ILE A 146     -13.050  -0.311 -21.963  1.00 80.79           C
ATOM   2080 1HG2 ILE A 146     -12.327  -0.285 -22.778  1.00 80.79           H
ATOM   2081 2HG2 ILE A 146     -13.996  -0.711 -22.328  1.00 80.79           H
ATOM   2082 3HG2 ILE A 146     -13.206   0.699 -21.583  1.00 80.79           H
ATOM   2083  CD1 ILE A 146     -13.403   0.174 -18.920  1.00 80.79           C
ATOM   2084 1HD1 ILE A 146     -12.386   0.393 -18.597  1.00 80.79           H
ATOM   2085 2HD1 ILE A 146     -13.737   0.944 -19.615  1.00 80.79           H
ATOM   2086 3HD1 ILE A 146     -14.064   0.156 -18.053  1.00 80.79           H
ATOM   2087  HN  ILE A 146     -11.221  -2.877 -19.562  1.00 80.79           H
ATOM   2088  N   ALA A 147     -10.228  -2.609 -22.586  1.00 79.80           N
ATOM   2089  CA  ALA A 147      -9.405  -2.530 -23.781  1.00 79.80           C
ATOM   2090  C   ALA A 147      -9.535  -3.833 -24.572  1.00 79.80           C
ATOM   2091  O   ALA A 147      -9.388  -3.839 -25.794  1.00 79.80           O
ATOM   2092  HA  ALA A 147      -9.781  -1.707 -24.389  1.00 79.80           H
ATOM   2093  CB  ALA A 147      -7.958  -2.229 -23.386  1.00 79.80           C
ATOM   2094 1HB  ALA A 147      -7.917  -1.280 -22.852  1.00 79.80           H
ATOM   2095 2HB  ALA A 147      -7.585  -3.025 -22.740  1.00 79.80           H
ATOM   2096 3HB  ALA A 147      -7.341  -2.170 -24.282  1.00 79.80           H
ATOM   2097  HN  ALA A 147      -9.723  -2.586 -21.723  1.00 79.80           H
ATOM   2098  N   ILE A 148      -9.808  -4.905 -23.844  1.00 75.46           N
ATOM   2099  CA  ILE A 148      -9.789  -6.234 -24.432  1.00 75.46           C
ATOM   2100  C   ILE A 148     -11.215  -6.641 -24.809  1.00 75.46           C
ATOM   2101  O   ILE A 148     -11.466  -7.063 -25.937  1.00 75.46           O
ATOM   2102  HA  ILE A 148      -9.193  -6.179 -25.343  1.00 75.46           H
ATOM   2103  CB  ILE A 148      -9.094  -7.224 -23.495  1.00 75.46           C
ATOM   2104  HB  ILE A 148      -9.514  -7.102 -22.497  1.00 75.46           H
ATOM   2105  CG1 ILE A 148      -7.597  -6.927 -23.396  1.00 75.46           C
ATOM   2106 1HG1 ILE A 148      -7.120  -7.121 -24.357  1.00 75.46           H
ATOM   2107 2HG1 ILE A 148      -7.446  -5.871 -23.173  1.00 75.46           H
ATOM   2108  CG2 ILE A 148      -9.365  -8.668 -23.925  1.00 75.46           C
ATOM   2109 1HG2 ILE A 148     -10.438  -8.858 -23.902  1.00 75.46           H
ATOM   2110 2HG2 ILE A 148      -8.990  -8.822 -24.937  1.00 75.46           H
ATOM   2111 3HG2 ILE A 148      -8.859  -9.351 -23.242  1.00 75.46           H
ATOM   2112  CD1 ILE A 148      -6.939  -7.782 -22.311  1.00 75.46           C
ATOM   2113 1HD1 ILE A 148      -7.402  -7.567 -21.349  1.00 75.46           H
ATOM   2114 2HD1 ILE A 148      -7.070  -8.837 -22.551  1.00 75.46           H
ATOM   2115 3HD1 ILE A 148      -5.875  -7.551 -22.262  1.00 75.46           H
ATOM   2116  HN  ILE A 148     -10.039  -4.877 -22.872  1.00 75.46           H
ATOM   2117  N   ALA A 149     -12.111  -6.499 -23.843  1.00 76.31           N
ATOM   2118  CA  ALA A 149     -13.465  -7.004 -23.999  1.00 76.31           C
ATOM   2119  C   ALA A 149     -14.255  -6.062 -24.909  1.00 76.31           C
ATOM   2120  O   ALA A 149     -15.081  -6.508 -25.704  1.00 76.31           O
ATOM   2121  HA  ALA A 149     -13.401  -7.984 -24.472  1.00 76.31           H
ATOM   2122  CB  ALA A 149     -14.112  -7.163 -22.622  1.00 76.31           C
ATOM   2123 1HB  ALA A 149     -13.529  -7.865 -22.025  1.00 76.31           H
ATOM   2124 2HB  ALA A 149     -14.141  -6.196 -22.120  1.00 76.31           H
ATOM   2125 3HB  ALA A 149     -15.127  -7.542 -22.739  1.00 76.31           H
ATOM   2126  HN  ALA A 149     -11.926  -6.050 -22.969  1.00 76.31           H
ATOM   2127  N   GLN A 150     -13.973  -4.776 -24.763  1.00 67.86           N
ATOM   2128  CA  GLN A 150     -14.717  -3.759 -25.488  1.00 67.86           C
ATOM   2129  C   GLN A 150     -13.793  -3.011 -26.451  1.00 67.86           C
ATOM   2130  O   GLN A 150     -13.879  -1.790 -26.576  1.00 67.86           O
ATOM   2131  HA  GLN A 150     -15.477  -4.303 -26.050  1.00 67.86           H
ATOM   2132  CB  GLN A 150     -15.405  -2.791 -24.523  1.00 67.86           C
ATOM   2133 1HB  GLN A 150     -14.653  -2.241 -23.957  1.00 67.86           H
ATOM   2134 2HB  GLN A 150     -15.979  -2.056 -25.088  1.00 67.86           H
ATOM   2135  CG  GLN A 150     -16.330  -3.539 -23.561  1.00 67.86           C
ATOM   2136 1HG  GLN A 150     -17.002  -4.185 -24.126  1.00 67.86           H
ATOM   2137 2HG  GLN A 150     -15.738  -4.184 -22.911  1.00 67.86           H
ATOM   2138  CD  GLN A 150     -17.146  -2.561 -22.713  1.00 67.86           C
ATOM   2139  OE1 GLN A 150     -17.006  -1.353 -22.806  1.00 67.86           O
ATOM   2140  NE2 GLN A 150     -18.003  -3.150 -21.884  1.00 67.86           N
ATOM   2141 1HE2 GLN A 150     -18.069  -4.147 -21.858  1.00 67.86           H
ATOM   2142 2HE2 GLN A 150     -18.583  -2.594 -21.288  1.00 67.86           H
ATOM   2143  HN  GLN A 150     -13.254  -4.425 -24.163  1.00 67.86           H
ATOM   2144  N   ALA A 151     -12.931  -3.774 -27.106  1.00 67.87           N
ATOM   2145  CA  ALA A 151     -11.828  -3.189 -27.849  1.00 67.87           C
ATOM   2146  C   ALA A 151     -12.377  -2.173 -28.853  1.00 67.87           C
ATOM   2147  O   ALA A 151     -11.798  -1.104 -29.039  1.00 67.87           O
ATOM   2148  HA  ALA A 151     -11.185  -2.672 -27.137  1.00 67.87           H
ATOM   2149  CB  ALA A 151     -11.022  -4.300 -28.526  1.00 67.87           C
ATOM   2150 1HB  ALA A 151     -10.630  -4.977 -27.767  1.00 67.87           H
ATOM   2151 2HB  ALA A 151     -11.667  -4.852 -29.209  1.00 67.87           H
ATOM   2152 3HB  ALA A 151     -10.194  -3.860 -29.083  1.00 67.87           H
ATOM   2153  HN  ALA A 151     -12.978  -4.773 -27.135  1.00 67.87           H
ATOM   2154  N   MET A 152     -13.488  -2.543 -29.474  1.00 56.98           N
ATOM   2155  CA  MET A 152     -14.065  -1.724 -30.526  1.00 56.98           C
ATOM   2156  C   MET A 152     -14.479  -0.352 -29.988  1.00 56.98           C
ATOM   2157  O   MET A 152     -14.138   0.676 -30.570  1.00 56.98           O
ATOM   2158  HA  MET A 152     -13.279  -1.607 -31.271  1.00 56.98           H
ATOM   2159  CB  MET A 152     -15.287  -2.433 -31.112  1.00 56.98           C
ATOM   2160 1HB  MET A 152     -15.941  -2.765 -30.306  1.00 56.98           H
ATOM   2161 2HB  MET A 152     -15.861  -1.733 -31.720  1.00 56.98           H
ATOM   2162  CG  MET A 152     -14.869  -3.633 -31.964  1.00 56.98           C
ATOM   2163 1HG  MET A 152     -13.814  -3.553 -32.226  1.00 56.98           H
ATOM   2164 2HG  MET A 152     -14.986  -4.554 -31.392  1.00 56.98           H
ATOM   2165  SD  MET A 152     -15.861  -3.705 -33.446  1.00 56.98           S
ATOM   2166  CE  MET A 152     -17.403  -4.287 -32.758  1.00 56.98           C
ATOM   2167 1HE  MET A 152     -17.246  -5.255 -32.282  1.00 56.98           H
ATOM   2168 2HE  MET A 152     -17.763  -3.572 -32.018  1.00 56.98           H
ATOM   2169 3HE  MET A 152     -18.140  -4.389 -33.554  1.00 56.98           H
ATOM   2170  HN  MET A 152     -13.989  -3.383 -29.269  1.00 56.98           H
ATOM   2171  N   ARG A 153     -15.210  -0.382 -28.883  1.00 55.65           N
ATOM   2172  CA  ARG A 153     -15.698   0.845 -28.276  1.00 55.65           C
ATOM   2173  C   ARG A 153     -14.534   1.648 -27.692  1.00 55.65           C
ATOM   2174  O   ARG A 153     -14.596   2.875 -27.621  1.00 55.65           O
ATOM   2175  HA  ARG A 153     -16.179   1.387 -29.090  1.00 55.65           H
ATOM   2176  CB  ARG A 153     -16.709   0.546 -27.167  1.00 55.65           C
ATOM   2177 1HB  ARG A 153     -16.345  -0.274 -26.549  1.00 55.65           H
ATOM   2178 2HB  ARG A 153     -16.809   1.416 -26.517  1.00 55.65           H
ATOM   2179  CG  ARG A 153     -18.075   0.182 -27.754  1.00 55.65           C
ATOM   2180 1HG  ARG A 153     -18.381   0.943 -28.472  1.00 55.65           H
ATOM   2181 2HG  ARG A 153     -18.000  -0.759 -28.299  1.00 55.65           H
ATOM   2182  CD  ARG A 153     -19.129   0.057 -26.653  1.00 55.65           C
ATOM   2183 1HD  ARG A 153     -18.882  -0.774 -25.993  1.00 55.65           H
ATOM   2184 2HD  ARG A 153     -19.136   0.959 -26.041  1.00 55.65           H
ATOM   2185  NE  ARG A 153     -20.465  -0.155 -27.253  1.00 55.65           N
ATOM   2186  HE  ARG A 153     -20.537  -0.151 -28.251  1.00 55.65           H
ATOM   2187  CZ  ARG A 153     -21.585  -0.351 -26.544  1.00 55.65           C
ATOM   2188  NH1 ARG A 153     -21.548  -0.366 -25.205  1.00 55.65           N
ATOM   2189 1HH1 ARG A 153     -20.680  -0.229 -24.727  1.00 55.65           H
ATOM   2190 2HH1 ARG A 153     -22.388  -0.513 -24.683  1.00 55.65           H
ATOM   2191  NH2 ARG A 153     -22.743  -0.533 -27.194  1.00 55.65           N
ATOM   2192 1HH2 ARG A 153     -23.587  -0.681 -26.680  1.00 55.65           H
ATOM   2193 2HH2 ARG A 153     -22.762  -0.521 -28.194  1.00 55.65           H
ATOM   2194  HN  ARG A 153     -15.468  -1.221 -28.405  1.00 55.65           H
ATOM   2195  N   ALA A 154     -13.500   0.924 -27.289  1.00 60.89           N
ATOM   2196  CA  ALA A 154     -12.377   1.540 -26.603  1.00 60.89           C
ATOM   2197  C   ALA A 154     -11.614   2.433 -27.583  1.00 60.89           C
ATOM   2198  O   ALA A 154     -10.989   3.412 -27.178  1.00 60.89           O
ATOM   2199  HA  ALA A 154     -12.777   2.156 -25.798  1.00 60.89           H
ATOM   2200  CB  ALA A 154     -11.491   0.450 -25.996  1.00 60.89           C
ATOM   2201 1HB  ALA A 154     -12.072  -0.137 -25.286  1.00 60.89           H
ATOM   2202 2HB  ALA A 154     -11.120  -0.200 -26.788  1.00 60.89           H
ATOM   2203 3HB  ALA A 154     -10.648   0.913 -25.481  1.00 60.89           H
ATOM   2204  HN  ALA A 154     -13.423  -0.064 -27.425  1.00 60.89           H
ATOM   2205  N   HIS A 155     -11.691   2.065 -28.853  1.00 56.24           N
ATOM   2206  CA  HIS A 155     -10.897   2.727 -29.874  1.00 56.24           C
ATOM   2207  C   HIS A 155     -11.520   4.084 -30.209  1.00 56.24           C
ATOM   2208  O   HIS A 155     -10.810   5.076 -30.362  1.00 56.24           O
ATOM   2209  HA  HIS A 155      -9.907   2.887 -29.446  1.00 56.24           H
ATOM   2210  CB  HIS A 155     -10.733   1.830 -31.103  1.00 56.24           C
ATOM   2211 1HB  HIS A 155     -10.707   0.790 -30.779  1.00 56.24           H
ATOM   2212 2HB  HIS A 155     -11.610   1.943 -31.741  1.00 56.24           H
ATOM   2213  CG  HIS A 155      -9.495   2.122 -31.916  1.00 56.24           C
ATOM   2214  ND1 HIS A 155      -9.369   3.247 -32.712  1.00 56.24           N
ATOM   2215  HD1 HIS A 155     -10.059   3.960 -32.830  1.00 56.24           H
ATOM   2216  CD2 HIS A 155      -8.330   1.425 -32.047  1.00 56.24           C
ATOM   2217  HD2 HIS A 155      -8.092   0.483 -31.552  1.00 56.24           H
ATOM   2218  CE1 HIS A 155      -8.178   3.217 -33.292  1.00 56.24           C
ATOM   2219  HE1 HIS A 155      -7.781   3.964 -33.979  1.00 56.24           H
ATOM   2220  NE2 HIS A 155      -7.536   2.087 -32.879  1.00 56.24           N
ATOM   2221  HN  HIS A 155     -12.280   1.329 -29.188  1.00 56.24           H
ATOM   2222  N   THR A 156     -12.841   4.083 -30.312  1.00 63.06           N
ATOM   2223  CA  THR A 156     -13.558   5.269 -30.748  1.00 63.06           C
ATOM   2224  C   THR A 156     -13.539   6.337 -29.653  1.00 63.06           C
ATOM   2225  O   THR A 156     -13.575   7.531 -29.945  1.00 63.06           O
ATOM   2226  HA  THR A 156     -13.039   5.687 -31.611  1.00 63.06           H
ATOM   2227  CB  THR A 156     -14.969   4.844 -31.158  1.00 63.06           C
ATOM   2228  HB  THR A 156     -15.633   5.706 -31.222  1.00 63.06           H
ATOM   2229  OG1 THR A 156     -15.330   3.860 -30.193  1.00 63.06           O
ATOM   2230  HG1 THR A 156     -16.315   3.689 -30.230  1.00 63.06           H
ATOM   2231  CG2 THR A 156     -14.990   4.086 -32.487  1.00 63.06           C
ATOM   2232 1HG2 THR A 156     -14.380   3.186 -32.402  1.00 63.06           H
ATOM   2233 2HG2 THR A 156     -14.589   4.723 -33.275  1.00 63.06           H
ATOM   2234 3HG2 THR A 156     -16.015   3.808 -32.731  1.00 63.06           H
ATOM   2235  HN  THR A 156     -13.418   3.293 -30.103  1.00 63.06           H
ATOM   2236  N   TRP A 157     -13.484   5.868 -28.415  1.00 57.97           N
ATOM   2237  CA  TRP A 157     -13.667   6.748 -27.273  1.00 57.97           C
ATOM   2238  C   TRP A 157     -12.292   7.013 -26.656  1.00 57.97           C
ATOM   2239  O   TRP A 157     -12.180   7.229 -25.450  1.00 57.97           O
ATOM   2240  HA  TRP A 157     -14.099   7.680 -27.636  1.00 57.97           H
ATOM   2241  CB  TRP A 157     -14.664   6.153 -26.276  1.00 57.97           C
ATOM   2242 1HB  TRP A 157     -14.425   5.100 -26.124  1.00 57.97           H
ATOM   2243 2HB  TRP A 157     -14.541   6.650 -25.314  1.00 57.97           H
ATOM   2244  CG  TRP A 157     -16.126   6.271 -26.713  1.00 57.97           C
ATOM   2245  CD1 TRP A 157     -16.649   6.019 -27.920  1.00 57.97           C
ATOM   2246  HD1 TRP A 157     -16.072   5.683 -28.781  1.00 57.97           H
ATOM   2247  CD2 TRP A 157     -17.237   6.685 -25.891  1.00 57.97           C
ATOM   2248  NE1 TRP A 157     -18.011   6.239 -27.937  1.00 57.97           N
ATOM   2249  HE1 TRP A 157     -18.621   6.120 -28.720  1.00 57.97           H
ATOM   2250  CE2 TRP A 157     -18.381   6.657 -26.663  1.00 57.97           C
ATOM   2251  CE3 TRP A 157     -17.276   7.069 -24.539  1.00 57.97           C
ATOM   2252  HE3 TRP A 157     -16.388   7.100 -23.908  1.00 57.97           H
ATOM   2253  CZ2 TRP A 157     -19.646   7.002 -26.173  1.00 57.97           C
ATOM   2254  HZ2 TRP A 157     -20.534   6.972 -26.804  1.00 57.97           H
ATOM   2255  CZ3 TRP A 157     -18.548   7.412 -24.064  1.00 57.97           C
ATOM   2256  HZ3 TRP A 157     -18.634   7.718 -23.022  1.00 57.97           H
ATOM   2257  CH2 TRP A 157     -19.708   7.389 -24.829  1.00 57.97           C
ATOM   2258  HH2 TRP A 157     -20.663   7.671 -24.385  1.00 57.97           H
ATOM   2259  HN  TRP A 157     -13.319   4.909 -28.187  1.00 57.97           H
ATOM   2260  N   ARG A 158     -11.281   6.989 -27.512  1.00 59.22           N
ATOM   2261  CA  ARG A 158      -9.906   7.061 -27.047  1.00 59.22           C
ATOM   2262  C   ARG A 158      -9.684   8.341 -26.239  1.00 59.22           C
ATOM   2263  O   ARG A 158      -9.083   8.305 -25.166  1.00 59.22           O
ATOM   2264  HA  ARG A 158      -9.776   6.176 -26.424  1.00 59.22           H
ATOM   2265  CB  ARG A 158      -8.925   7.031 -28.221  1.00 59.22           C
ATOM   2266 1HB  ARG A 158      -9.202   6.233 -28.910  1.00 59.22           H
ATOM   2267 2HB  ARG A 158      -8.988   7.967 -28.776  1.00 59.22           H
ATOM   2268  CG  ARG A 158      -7.491   6.816 -27.733  1.00 59.22           C
ATOM   2269 1HG  ARG A 158      -7.181   7.663 -27.121  1.00 59.22           H
ATOM   2270 2HG  ARG A 158      -7.448   5.931 -27.098  1.00 59.22           H
ATOM   2271  CD  ARG A 158      -6.529   6.652 -28.911  1.00 59.22           C
ATOM   2272 1HD  ARG A 158      -6.837   5.807 -29.527  1.00 59.22           H
ATOM   2273 2HD  ARG A 158      -6.564   7.538 -29.546  1.00 59.22           H
ATOM   2274  NE  ARG A 158      -5.152   6.440 -28.415  1.00 59.22           N
ATOM   2275  HE  ARG A 158      -4.993   6.505 -27.429  1.00 59.22           H
ATOM   2276  CZ  ARG A 158      -4.103   6.167 -29.202  1.00 59.22           C
ATOM   2277  NH1 ARG A 158      -4.257   6.068 -30.530  1.00 59.22           N
ATOM   2278 1HH1 ARG A 158      -5.159   6.199 -30.940  1.00 59.22           H
ATOM   2279 2HH1 ARG A 158      -3.469   5.863 -31.111  1.00 59.22           H
ATOM   2280  NH2 ARG A 158      -2.898   5.993 -28.643  1.00 59.22           N
ATOM   2281 1HH2 ARG A 158      -2.104   5.789 -29.216  1.00 59.22           H
ATOM   2282 2HH2 ARG A 158      -2.791   6.069 -27.651  1.00 59.22           H
ATOM   2283  HN  ARG A 158     -11.389   6.923 -28.503  1.00 59.22           H
ATOM   2284  N   GLU A 159     -10.181   9.441 -26.785  1.00 64.95           N
ATOM   2285  CA  GLU A 159      -9.989  10.739 -26.160  1.00 64.95           C
ATOM   2286  C   GLU A 159     -10.785  10.823 -24.856  1.00 64.95           C
ATOM   2287  O   GLU A 159     -10.260  11.255 -23.831  1.00 64.95           O
ATOM   2288  HA  GLU A 159      -8.922  10.803 -25.947  1.00 64.95           H
ATOM   2289  CB  GLU A 159     -10.379  11.869 -27.115  1.00 64.95           C
ATOM   2290 1HB  GLU A 159     -11.351  11.657 -27.558  1.00 64.95           H
ATOM   2291 2HB  GLU A 159     -10.345  12.823 -26.588  1.00 64.95           H
ATOM   2292  CG  GLU A 159      -9.382  11.979 -28.270  1.00 64.95           C
ATOM   2293 1HG  GLU A 159      -8.366  12.008 -27.877  1.00 64.95           H
ATOM   2294 2HG  GLU A 159      -9.454  11.095 -28.903  1.00 64.95           H
ATOM   2295  CD  GLU A 159      -9.647  13.234 -29.105  1.00 64.95           C
ATOM   2296  OE1 GLU A 159      -8.721  13.628 -29.846  1.00 64.95           O
ATOM   2297  OE2 GLU A 159     -10.769  13.770 -28.983  1.00 64.95           O
ATOM   2298  HN  GLU A 159     -10.706   9.455 -27.636  1.00 64.95           H
ATOM   2299  N   LYS A 160     -12.039  10.404 -24.937  1.00 69.36           N
ATOM   2300  CA  LYS A 160     -12.918  10.443 -23.781  1.00 69.36           C
ATOM   2301  C   LYS A 160     -12.307   9.608 -22.653  1.00 69.36           C
ATOM   2302  O   LYS A 160     -12.390   9.981 -21.484  1.00 69.36           O
ATOM   2303  HA  LYS A 160     -12.976  11.479 -23.450  1.00 69.36           H
ATOM   2304  CB  LYS A 160     -14.333  10.010 -24.168  1.00 69.36           C
ATOM   2305 1HB  LYS A 160     -14.294   9.064 -24.708  1.00 69.36           H
ATOM   2306 2HB  LYS A 160     -14.924   9.839 -23.269  1.00 69.36           H
ATOM   2307  CG  LYS A 160     -15.012  11.071 -25.037  1.00 69.36           C
ATOM   2308 1HG  LYS A 160     -14.905  12.051 -24.570  1.00 69.36           H
ATOM   2309 2HG  LYS A 160     -14.517  11.124 -26.006  1.00 69.36           H
ATOM   2310  CD  LYS A 160     -16.496  10.753 -25.232  1.00 69.36           C
ATOM   2311 1HD  LYS A 160     -16.603   9.776 -25.704  1.00 69.36           H
ATOM   2312 2HD  LYS A 160     -16.990  10.694 -24.262  1.00 69.36           H
ATOM   2313  CE  LYS A 160     -17.177  11.818 -26.094  1.00 69.36           C
ATOM   2314 1HE  LYS A 160     -17.094  12.792 -25.611  1.00 69.36           H
ATOM   2315 2HE  LYS A 160     -16.670  11.895 -27.055  1.00 69.36           H
ATOM   2316  NZ  LYS A 160     -18.603  11.482 -26.303  1.00 69.36           N
ATOM   2317 1HZ  LYS A 160     -19.039  12.200 -26.870  1.00 69.36           H
ATOM   2318 2HZ  LYS A 160     -18.673  10.588 -26.777  1.00 69.36           H
ATOM   2319 3HZ  LYS A 160     -19.072  11.427 -25.406  1.00 69.36           H
ATOM   2320  HN  LYS A 160     -12.455  10.043 -25.772  1.00 69.36           H
ATOM   2321  N   ARG A 161     -11.706   8.493 -23.044  1.00 67.88           N
ATOM   2322  CA  ARG A 161     -11.106   7.589 -22.079  1.00 67.88           C
ATOM   2323  C   ARG A 161      -9.989   8.298 -21.309  1.00 67.88           C
ATOM   2324  O   ARG A 161      -9.796   8.050 -20.120  1.00 67.88           O
ATOM   2325  HA  ARG A 161     -11.923   7.308 -21.414  1.00 67.88           H
ATOM   2326  CB  ARG A 161     -10.532   6.349 -22.768  1.00 67.88           C
ATOM   2327 1HB  ARG A 161      -9.969   6.648 -23.652  1.00 67.88           H
ATOM   2328 2HB  ARG A 161      -9.833   5.847 -22.099  1.00 67.88           H
ATOM   2329  CG  ARG A 161     -11.647   5.380 -23.170  1.00 67.88           C
ATOM   2330 1HG  ARG A 161     -12.222   5.096 -22.289  1.00 67.88           H
ATOM   2331 2HG  ARG A 161     -12.335   5.877 -23.854  1.00 67.88           H
ATOM   2332  CD  ARG A 161     -11.071   4.129 -23.836  1.00 67.88           C
ATOM   2333 1HD  ARG A 161     -11.875   3.542 -24.281  1.00 67.88           H
ATOM   2334 2HD  ARG A 161     -10.399   4.414 -24.645  1.00 67.88           H
ATOM   2335  NE  ARG A 161     -10.343   3.314 -22.838  1.00 67.88           N
ATOM   2336  HE  ARG A 161     -10.419   3.574 -21.875  1.00 67.88           H
ATOM   2337  CZ  ARG A 161      -9.590   2.249 -23.143  1.00 67.88           C
ATOM   2338  NH1 ARG A 161      -9.453   1.855 -24.417  1.00 67.88           N
ATOM   2339 1HH1 ARG A 161      -9.916   2.357 -25.148  1.00 67.88           H
ATOM   2340 2HH1 ARG A 161      -8.889   1.059 -24.636  1.00 67.88           H
ATOM   2341  NH2 ARG A 161      -8.974   1.584 -22.156  1.00 67.88           N
ATOM   2342 1HH2 ARG A 161      -8.408   0.787 -22.367  1.00 67.88           H
ATOM   2343 2HH2 ARG A 161      -9.081   1.884 -21.208  1.00 67.88           H
ATOM   2344  HN  ARG A 161     -11.626   8.206 -23.999  1.00 67.88           H
ATOM   2345  N   LEU A 162      -9.284   9.167 -22.020  1.00 79.13           N
ATOM   2346  CA  LEU A 162      -8.181   9.900 -21.423  1.00 79.13           C
ATOM   2347  C   LEU A 162      -8.730  10.897 -20.401  1.00 79.13           C
ATOM   2348  O   LEU A 162      -8.138  11.095 -19.342  1.00 79.13           O
ATOM   2349  HA  LEU A 162      -7.554   9.178 -20.900  1.00 79.13           H
ATOM   2350  CB  LEU A 162      -7.318  10.545 -22.509  1.00 79.13           C
ATOM   2351 1HB  LEU A 162      -7.048   9.778 -23.235  1.00 79.13           H
ATOM   2352 2HB  LEU A 162      -7.923  11.283 -23.036  1.00 79.13           H
ATOM   2353  CG  LEU A 162      -6.035  11.228 -22.029  1.00 79.13           C
ATOM   2354  HG  LEU A 162      -6.295  11.917 -21.226  1.00 79.13           H
ATOM   2355  CD1 LEU A 162      -5.055  10.207 -21.449  1.00 79.13           C
ATOM   2356 1HD1 LEU A 162      -5.518   9.698 -20.603  1.00 79.13           H
ATOM   2357 2HD1 LEU A 162      -4.796   9.476 -22.215  1.00 79.13           H
ATOM   2358 3HD1 LEU A 162      -4.152  10.719 -21.116  1.00 79.13           H
ATOM   2359  CD2 LEU A 162      -5.403  12.057 -23.149  1.00 79.13           C
ATOM   2360 1HD2 LEU A 162      -5.160  11.407 -23.990  1.00 79.13           H
ATOM   2361 2HD2 LEU A 162      -6.106  12.824 -23.475  1.00 79.13           H
ATOM   2362 3HD2 LEU A 162      -4.493  12.531 -22.781  1.00 79.13           H
ATOM   2363  HN  LEU A 162      -9.456   9.371 -22.983  1.00 79.13           H
ATOM   2364  N   LEU A 163      -9.856  11.499 -20.755  1.00 82.10           N
ATOM   2365  CA  LEU A 163     -10.508  12.448 -19.869  1.00 82.10           C
ATOM   2366  C   LEU A 163     -10.956  11.727 -18.596  1.00 82.10           C
ATOM   2367  O   LEU A 163     -10.668  12.179 -17.488  1.00 82.10           O
ATOM   2368  HA  LEU A 163      -9.768  13.202 -19.597  1.00 82.10           H
ATOM   2369  CB  LEU A 163     -11.643  13.170 -20.598  1.00 82.10           C
ATOM   2370 1HB  LEU A 163     -11.238  13.616 -21.507  1.00 82.10           H
ATOM   2371 2HB  LEU A 163     -12.379  12.429 -20.907  1.00 82.10           H
ATOM   2372  CG  LEU A 163     -12.362  14.263 -19.804  1.00 82.10           C
ATOM   2373  HG  LEU A 163     -12.701  13.833 -18.862  1.00 82.10           H
ATOM   2374  CD1 LEU A 163     -11.409  15.409 -19.461  1.00 82.10           C
ATOM   2375 1HD1 LEU A 163     -10.583  15.027 -18.861  1.00 82.10           H
ATOM   2376 2HD1 LEU A 163     -11.019  15.845 -20.381  1.00 82.10           H
ATOM   2377 3HD1 LEU A 163     -11.946  16.172 -18.897  1.00 82.10           H
ATOM   2378  CD2 LEU A 163     -13.605  14.754 -20.550  1.00 82.10           C
ATOM   2379 1HD2 LEU A 163     -13.310  15.161 -21.517  1.00 82.10           H
ATOM   2380 2HD2 LEU A 163     -14.291  13.921 -20.700  1.00 82.10           H
ATOM   2381 3HD2 LEU A 163     -14.097  15.530 -19.964  1.00 82.10           H
ATOM   2382  HN  LEU A 163     -10.322  11.347 -21.627  1.00 82.10           H
ATOM   2383  N   TYR A 164     -11.652  10.618 -18.796  1.00 75.51           N
ATOM   2384  CA  TYR A 164     -12.152   9.836 -17.678  1.00 75.51           C
ATOM   2385  C   TYR A 164     -11.004   9.361 -16.785  1.00 75.51           C
ATOM   2386  O   TYR A 164     -11.153   9.277 -15.567  1.00 75.51           O
ATOM   2387  HA  TYR A 164     -12.817  10.471 -17.094  1.00 75.51           H
ATOM   2388  CB  TYR A 164     -12.843   8.617 -18.292  1.00 75.51           C
ATOM   2389 1HB  TYR A 164     -12.189   8.184 -19.049  1.00 75.51           H
ATOM   2390 2HB  TYR A 164     -12.978   7.861 -17.518  1.00 75.51           H
ATOM   2391  CG  TYR A 164     -14.200   8.925 -18.927  1.00 75.51           C
ATOM   2392  CD1 TYR A 164     -15.139   9.655 -18.228  1.00 75.51           C
ATOM   2393  HD1 TYR A 164     -14.914  10.012 -17.223  1.00 75.51           H
ATOM   2394  CD2 TYR A 164     -14.485   8.473 -20.200  1.00 75.51           C
ATOM   2395  HD2 TYR A 164     -13.743   7.896 -20.752  1.00 75.51           H
ATOM   2396  CE1 TYR A 164     -16.417   9.945 -18.826  1.00 75.51           C
ATOM   2397  HE1 TYR A 164     -17.168  10.521 -18.284  1.00 75.51           H
ATOM   2398  CE2 TYR A 164     -15.762   8.763 -20.798  1.00 75.51           C
ATOM   2399  HE2 TYR A 164     -16.000   8.412 -21.802  1.00 75.51           H
ATOM   2400  CZ  TYR A 164     -16.665   9.485 -20.081  1.00 75.51           C
ATOM   2401  OH  TYR A 164     -17.871   9.759 -20.646  1.00 75.51           O
ATOM   2402  HH  TYR A 164     -18.443  10.267 -20.001  1.00 75.51           H
ATOM   2403  HN  TYR A 164     -11.876  10.254 -19.700  1.00 75.51           H
ATOM   2404  N   SER A 165      -9.883   9.062 -17.426  1.00 85.94           N
ATOM   2405  CA  SER A 165      -8.714   8.585 -16.706  1.00 85.94           C
ATOM   2406  C   SER A 165      -8.223   9.660 -15.734  1.00 85.94           C
ATOM   2407  O   SER A 165      -7.771   9.347 -14.634  1.00 85.94           O
ATOM   2408  HA  SER A 165      -9.050   7.702 -16.163  1.00 85.94           H
ATOM   2409  CB  SER A 165      -7.594   8.193 -17.672  1.00 85.94           C
ATOM   2410 1HB  SER A 165      -6.837   7.621 -17.136  1.00 85.94           H
ATOM   2411 2HB  SER A 165      -7.997   7.541 -18.448  1.00 85.94           H
ATOM   2412  OG  SER A 165      -6.988   9.332 -18.278  1.00 85.94           O
ATOM   2413  HG  SER A 165      -7.689  10.000 -18.526  1.00 85.94           H
ATOM   2414  HN  SER A 165      -9.766   9.141 -18.416  1.00 85.94           H
ATOM   2415  N   LYS A 166      -8.330  10.905 -16.175  1.00 83.36           N
ATOM   2416  CA  LYS A 166      -7.944  12.030 -15.341  1.00 83.36           C
ATOM   2417  C   LYS A 166      -8.895  12.124 -14.146  1.00 83.36           C
ATOM   2418  O   LYS A 166      -8.454  12.264 -13.006  1.00 83.36           O
ATOM   2419  HA  LYS A 166      -6.939  11.830 -14.967  1.00 83.36           H
ATOM   2420  CB  LYS A 166      -7.871  13.313 -16.171  1.00 83.36           C
ATOM   2421 1HB  LYS A 166      -8.790  13.432 -16.745  1.00 83.36           H
ATOM   2422 2HB  LYS A 166      -7.795  14.175 -15.509  1.00 83.36           H
ATOM   2423  CG  LYS A 166      -6.671  13.284 -17.120  1.00 83.36           C
ATOM   2424 1HG  LYS A 166      -5.753  13.150 -16.547  1.00 83.36           H
ATOM   2425 2HG  LYS A 166      -6.755  12.430 -17.792  1.00 83.36           H
ATOM   2426  CD  LYS A 166      -6.586  14.576 -17.936  1.00 83.36           C
ATOM   2427 1HD  LYS A 166      -7.489  14.692 -18.535  1.00 83.36           H
ATOM   2428 2HD  LYS A 166      -6.538  15.432 -17.263  1.00 83.36           H
ATOM   2429  CE  LYS A 166      -5.358  14.568 -18.848  1.00 83.36           C
ATOM   2430 1HE  LYS A 166      -4.462  14.373 -18.260  1.00 83.36           H
ATOM   2431 2HE  LYS A 166      -5.444  13.762 -19.576  1.00 83.36           H
ATOM   2432  NZ  LYS A 166      -5.225  15.865 -19.549  1.00 83.36           N
ATOM   2433 1HZ  LYS A 166      -4.417  15.837 -20.161  1.00 83.36           H
ATOM   2434 2HZ  LYS A 166      -6.060  16.039 -20.099  1.00 83.36           H
ATOM   2435 3HZ  LYS A 166      -5.108  16.607 -18.868  1.00 83.36           H
ATOM   2436  HN  LYS A 166      -8.673  11.149 -17.082  1.00 83.36           H
ATOM   2437  N   MET A 167     -10.183  12.044 -14.448  1.00 84.55           N
ATOM   2438  CA  MET A 167     -11.201  12.166 -13.419  1.00 84.55           C
ATOM   2439  C   MET A 167     -11.059  11.060 -12.372  1.00 84.55           C
ATOM   2440  O   MET A 167     -11.125  11.323 -11.172  1.00 84.55           O
ATOM   2441  HA  MET A 167     -11.035  13.138 -12.955  1.00 84.55           H
ATOM   2442  CB  MET A 167     -12.588  12.085 -14.061  1.00 84.55           C
ATOM   2443 1HB  MET A 167     -12.662  11.179 -14.662  1.00 84.55           H
ATOM   2444 2HB  MET A 167     -13.349  12.016 -13.284  1.00 84.55           H
ATOM   2445  CG  MET A 167     -12.858  13.309 -14.939  1.00 84.55           C
ATOM   2446 1HG  MET A 167     -12.804  14.217 -14.337  1.00 84.55           H
ATOM   2447 2HG  MET A 167     -12.091  13.391 -15.709  1.00 84.55           H
ATOM   2448  SD  MET A 167     -14.469  13.175 -15.696  1.00 84.55           S
ATOM   2449  CE  MET A 167     -15.505  13.441 -14.267  1.00 84.55           C
ATOM   2450 1HE  MET A 167     -15.301  12.673 -13.521  1.00 84.55           H
ATOM   2451 2HE  MET A 167     -15.296  14.424 -13.844  1.00 84.55           H
ATOM   2452 3HE  MET A 167     -16.553  13.390 -14.564  1.00 84.55           H
ATOM   2453  HN  MET A 167     -10.532  11.899 -15.373  1.00 84.55           H
ATOM   2454  N   VAL A 168     -10.865   9.845 -12.864  1.00 91.62           N
ATOM   2455  CA  VAL A 168     -10.764   8.690 -11.987  1.00 91.62           C
ATOM   2456  C   VAL A 168      -9.564   8.866 -11.055  1.00 91.62           C
ATOM   2457  O   VAL A 168      -9.657   8.593  -9.860  1.00 91.62           O
ATOM   2458  HA  VAL A 168     -11.673   8.653 -11.386  1.00 91.62           H
ATOM   2459  CB  VAL A 168     -10.693   7.407 -12.818  1.00 91.62           C
ATOM   2460  HB  VAL A 168      -9.898   7.528 -13.554  1.00 91.62           H
ATOM   2461  CG1 VAL A 168     -10.344   6.204 -11.940  1.00 91.62           C
ATOM   2462 1HG1 VAL A 168      -9.375   6.368 -11.468  1.00 91.62           H
ATOM   2463 2HG1 VAL A 168     -11.107   6.081 -11.172  1.00 91.62           H
ATOM   2464 3HG1 VAL A 168     -10.300   5.306 -12.556  1.00 91.62           H
ATOM   2465  CG2 VAL A 168     -12.002   7.171 -13.576  1.00 91.62           C
ATOM   2466 1HG2 VAL A 168     -12.822   7.082 -12.864  1.00 91.62           H
ATOM   2467 2HG2 VAL A 168     -12.191   8.011 -14.245  1.00 91.62           H
ATOM   2468 3HG2 VAL A 168     -11.924   6.253 -14.158  1.00 91.62           H
ATOM   2469  HN  VAL A 168     -10.778   9.644 -13.839  1.00 91.62           H
ATOM   2470  N   CYS A 169      -8.464   9.321 -11.638  1.00 93.36           N
ATOM   2471  CA  CYS A 169      -7.248   9.539 -10.874  1.00 93.36           C
ATOM   2472  C   CYS A 169      -7.554  10.544  -9.762  1.00 93.36           C
ATOM   2473  O   CYS A 169      -7.200  10.322  -8.605  1.00 93.36           O
ATOM   2474  HA  CYS A 169      -6.963   8.574 -10.456  1.00 93.36           H
ATOM   2475  CB  CYS A 169      -6.096  10.008 -11.766  1.00 93.36           C
ATOM   2476 1HB  CYS A 169      -6.433  10.819 -12.413  1.00 93.36           H
ATOM   2477 2HB  CYS A 169      -5.288  10.405 -11.152  1.00 93.36           H
ATOM   2478  SG  CYS A 169      -5.483   8.614 -12.780  1.00 93.36           S
ATOM   2479  HG  CYS A 169      -6.471   8.643 -13.669  1.00 93.36           H
ATOM   2480  HN  CYS A 169      -8.397   9.538 -12.612  1.00 93.36           H
ATOM   2481  N   PHE A 170      -8.208  11.629 -10.151  1.00 93.07           N
ATOM   2482  CA  PHE A 170      -8.535  12.684  -9.208  1.00 93.07           C
ATOM   2483  C   PHE A 170      -9.411  12.152  -8.071  1.00 93.07           C
ATOM   2484  O   PHE A 170      -9.161  12.442  -6.903  1.00 93.07           O
ATOM   2485  HA  PHE A 170      -7.596  13.054  -8.797  1.00 93.07           H
ATOM   2486  CB  PHE A 170      -9.316  13.749  -9.981  1.00 93.07           C
ATOM   2487 1HB  PHE A 170      -8.714  14.084 -10.826  1.00 93.07           H
ATOM   2488 2HB  PHE A 170     -10.218  13.297 -10.392  1.00 93.07           H
ATOM   2489  CG  PHE A 170      -9.709  14.965  -9.140  1.00 93.07           C
ATOM   2490  CD1 PHE A 170     -10.985  15.096  -8.689  1.00 93.07           C
ATOM   2491  HD1 PHE A 170     -11.728  14.334  -8.926  1.00 93.07           H
ATOM   2492  CD2 PHE A 170      -8.783  15.916  -8.844  1.00 93.07           C
ATOM   2493  HD2 PHE A 170      -7.760  15.812  -9.206  1.00 93.07           H
ATOM   2494  CE1 PHE A 170     -11.351  16.225  -7.909  1.00 93.07           C
ATOM   2495  HE1 PHE A 170     -12.374  16.330  -7.547  1.00 93.07           H
ATOM   2496  CE2 PHE A 170      -9.148  17.045  -8.064  1.00 93.07           C
ATOM   2497  HE2 PHE A 170      -8.405  17.807  -7.827  1.00 93.07           H
ATOM   2498  CZ  PHE A 170     -10.424  17.175  -7.613  1.00 93.07           C
ATOM   2499  HZ  PHE A 170     -10.704  18.042  -7.014  1.00 93.07           H
ATOM   2500  HN  PHE A 170      -8.512  11.792 -11.090  1.00 93.07           H
ATOM   2501  N   THR A 171     -10.419  11.383  -8.455  1.00 92.41           N
ATOM   2502  CA  THR A 171     -11.341  10.819  -7.484  1.00 92.41           C
ATOM   2503  C   THR A 171     -10.590   9.942  -6.481  1.00 92.41           C
ATOM   2504  O   THR A 171     -10.898   9.951  -5.290  1.00 92.41           O
ATOM   2505  HA  THR A 171     -11.789  11.638  -6.920  1.00 92.41           H
ATOM   2506  CB  THR A 171     -12.433  10.069  -8.249  1.00 92.41           C
ATOM   2507  HB  THR A 171     -12.025   9.189  -8.746  1.00 92.41           H
ATOM   2508  OG1 THR A 171     -12.996  11.056  -9.109  1.00 92.41           O
ATOM   2509  HG1 THR A 171     -12.527  11.047  -9.992  1.00 92.41           H
ATOM   2510  CG2 THR A 171     -13.598   9.651  -7.349  1.00 92.41           C
ATOM   2511 1HG2 THR A 171     -14.049  10.538  -6.904  1.00 92.41           H
ATOM   2512 2HG2 THR A 171     -13.230   8.996  -6.559  1.00 92.41           H
ATOM   2513 3HG2 THR A 171     -14.344   9.122  -7.942  1.00 92.41           H
ATOM   2514  HN  THR A 171     -10.610  11.144  -9.407  1.00 92.41           H
ATOM   2515  N   ILE A 172      -9.618   9.206  -6.999  1.00 93.13           N
ATOM   2516  CA  ILE A 172      -8.843   8.298  -6.170  1.00 93.13           C
ATOM   2517  C   ILE A 172      -8.073   9.103  -5.121  1.00 93.13           C
ATOM   2518  O   ILE A 172      -8.058   8.744  -3.945  1.00 93.13           O
ATOM   2519  HA  ILE A 172      -9.548   7.645  -5.654  1.00 93.13           H
ATOM   2520  CB  ILE A 172      -7.953   7.407  -7.038  1.00 93.13           C
ATOM   2521  HB  ILE A 172      -7.483   8.031  -7.799  1.00 93.13           H
ATOM   2522  CG1 ILE A 172      -8.782   6.350  -7.770  1.00 93.13           C
ATOM   2523 1HG1 ILE A 172      -9.147   5.611  -7.056  1.00 93.13           H
ATOM   2524 2HG1 ILE A 172      -9.657   6.817  -8.221  1.00 93.13           H
ATOM   2525  CG2 ILE A 172      -6.828   6.782  -6.210  1.00 93.13           C
ATOM   2526 1HG2 ILE A 172      -6.215   7.572  -5.775  1.00 93.13           H
ATOM   2527 2HG2 ILE A 172      -7.258   6.176  -5.413  1.00 93.13           H
ATOM   2528 3HG2 ILE A 172      -6.210   6.154  -6.851  1.00 93.13           H
ATOM   2529  CD1 ILE A 172      -7.952   5.655  -8.852  1.00 93.13           C
ATOM   2530 1HD1 ILE A 172      -7.610   6.394  -9.577  1.00 93.13           H
ATOM   2531 2HD1 ILE A 172      -7.091   5.169  -8.394  1.00 93.13           H
ATOM   2532 3HD1 ILE A 172      -8.566   4.909  -9.356  1.00 93.13           H
ATOM   2533  HN  ILE A 172      -9.357   9.223  -7.964  1.00 93.13           H
ATOM   2534  N   TRP A 173      -7.451  10.177  -5.586  1.00 91.95           N
ATOM   2535  CA  TRP A 173      -6.606  10.984  -4.723  1.00 91.95           C
ATOM   2536  C   TRP A 173      -7.488  11.590  -3.630  1.00 91.95           C
ATOM   2537  O   TRP A 173      -7.121  11.583  -2.456  1.00 91.95           O
ATOM   2538  HA  TRP A 173      -5.859  10.327  -4.278  1.00 91.95           H
ATOM   2539  CB  TRP A 173      -5.846  12.039  -5.531  1.00 91.95           C
ATOM   2540 1HB  TRP A 173      -6.529  12.494  -6.248  1.00 91.95           H
ATOM   2541 2HB  TRP A 173      -5.518  12.831  -4.857  1.00 91.95           H
ATOM   2542  CG  TRP A 173      -4.630  11.492  -6.281  1.00 91.95           C
ATOM   2543  CD1 TRP A 173      -4.474  11.347  -7.604  1.00 91.95           C
ATOM   2544  HD1 TRP A 173      -5.229  11.615  -8.344  1.00 91.95           H
ATOM   2545  CD2 TRP A 173      -3.399  11.018  -5.695  1.00 91.95           C
ATOM   2546  NE1 TRP A 173      -3.238  10.818  -7.913  1.00 91.95           N
ATOM   2547  HE1 TRP A 173      -2.890  10.619  -8.829  1.00 91.95           H
ATOM   2548  CE2 TRP A 173      -2.563  10.611  -6.715  1.00 91.95           C
ATOM   2549  CE3 TRP A 173      -3.005  10.937  -4.348  1.00 91.95           C
ATOM   2550  HE3 TRP A 173      -3.647  11.252  -3.525  1.00 91.95           H
ATOM   2551  CZ2 TRP A 173      -1.281  10.095  -6.495  1.00 91.95           C
ATOM   2552  HZ2 TRP A 173      -0.639   9.780  -7.318  1.00 91.95           H
ATOM   2553  CZ3 TRP A 173      -1.721  10.418  -4.145  1.00 91.95           C
ATOM   2554  HZ3 TRP A 173      -1.366  10.333  -3.118  1.00 91.95           H
ATOM   2555  CH2 TRP A 173      -0.867  10.004  -5.160  1.00 91.95           C
ATOM   2556  HH2 TRP A 173       0.120   9.611  -4.919  1.00 91.95           H
ATOM   2557  HN  TRP A 173      -7.517  10.496  -6.532  1.00 91.95           H
ATOM   2558  N   VAL A 174      -8.635  12.099  -4.054  1.00 95.05           N
ATOM   2559  CA  VAL A 174      -9.557  12.739  -3.131  1.00 95.05           C
ATOM   2560  C   VAL A 174     -10.013  11.720  -2.084  1.00 95.05           C
ATOM   2561  O   VAL A 174     -10.040  12.019  -0.892  1.00 95.05           O
ATOM   2562  HA  VAL A 174      -9.016  13.540  -2.628  1.00 95.05           H
ATOM   2563  CB  VAL A 174     -10.721  13.364  -3.902  1.00 95.05           C
ATOM   2564  HB  VAL A 174     -11.151  12.594  -4.543  1.00 95.05           H
ATOM   2565  CG1 VAL A 174     -11.816  13.846  -2.948  1.00 95.05           C
ATOM   2566 1HG1 VAL A 174     -12.192  13.001  -2.371  1.00 95.05           H
ATOM   2567 2HG1 VAL A 174     -11.404  14.593  -2.270  1.00 95.05           H
ATOM   2568 3HG1 VAL A 174     -12.631  14.286  -3.523  1.00 95.05           H
ATOM   2569  CG2 VAL A 174     -10.235  14.504  -4.799  1.00 95.05           C
ATOM   2570 1HG2 VAL A 174      -9.768  15.275  -4.186  1.00 95.05           H
ATOM   2571 2HG2 VAL A 174      -9.508  14.119  -5.514  1.00 95.05           H
ATOM   2572 3HG2 VAL A 174     -11.082  14.931  -5.336  1.00 95.05           H
ATOM   2573  HN  VAL A 174      -8.937  12.080  -5.007  1.00 95.05           H
ATOM   2574  N   LEU A 175     -10.359  10.536  -2.569  1.00 89.85           N
ATOM   2575  CA  LEU A 175     -10.870   9.491  -1.698  1.00 89.85           C
ATOM   2576  C   LEU A 175      -9.794   9.110  -0.680  1.00 89.85           C
ATOM   2577  O   LEU A 175     -10.072   9.006   0.514  1.00 89.85           O
ATOM   2578  HA  LEU A 175     -11.724   9.903  -1.160  1.00 89.85           H
ATOM   2579  CB  LEU A 175     -11.383   8.309  -2.523  1.00 89.85           C
ATOM   2580 1HB  LEU A 175     -12.151   8.673  -3.205  1.00 89.85           H
ATOM   2581 2HB  LEU A 175     -10.562   7.937  -3.136  1.00 89.85           H
ATOM   2582  CG  LEU A 175     -11.961   7.137  -1.728  1.00 89.85           C
ATOM   2583  HG  LEU A 175     -11.211   6.809  -1.008  1.00 89.85           H
ATOM   2584  CD1 LEU A 175     -13.193   7.570  -0.931  1.00 89.85           C
ATOM   2585 1HD1 LEU A 175     -12.916   8.362  -0.235  1.00 89.85           H
ATOM   2586 2HD1 LEU A 175     -13.957   7.939  -1.615  1.00 89.85           H
ATOM   2587 3HD1 LEU A 175     -13.585   6.718  -0.375  1.00 89.85           H
ATOM   2588  CD2 LEU A 175     -12.259   5.948  -2.643  1.00 89.85           C
ATOM   2589 1HD2 LEU A 175     -12.982   6.246  -3.402  1.00 89.85           H
ATOM   2590 2HD2 LEU A 175     -11.338   5.621  -3.126  1.00 89.85           H
ATOM   2591 3HD2 LEU A 175     -12.669   5.128  -2.052  1.00 89.85           H
ATOM   2592  HN  LEU A 175     -10.295  10.287  -3.535  1.00 89.85           H
ATOM   2593  N   ALA A 176      -8.587   8.912  -1.189  1.00 94.48           N
ATOM   2594  CA  ALA A 176      -7.487   8.460  -0.353  1.00 94.48           C
ATOM   2595  C   ALA A 176      -7.215   9.504   0.732  1.00 94.48           C
ATOM   2596  O   ALA A 176      -6.928   9.155   1.876  1.00 94.48           O
ATOM   2597  HA  ALA A 176      -7.792   7.527   0.121  1.00 94.48           H
ATOM   2598  CB  ALA A 176      -6.259   8.192  -1.225  1.00 94.48           C
ATOM   2599 1HB  ALA A 176      -6.497   7.423  -1.960  1.00 94.48           H
ATOM   2600 2HB  ALA A 176      -5.972   9.110  -1.739  1.00 94.48           H
ATOM   2601 3HB  ALA A 176      -5.435   7.854  -0.598  1.00 94.48           H
ATOM   2602  HN  ALA A 176      -8.355   9.054  -2.151  1.00 94.48           H
ATOM   2603  N   ALA A 177      -7.315  10.764   0.335  1.00 94.62           N
ATOM   2604  CA  ALA A 177      -7.058  11.861   1.253  1.00 94.62           C
ATOM   2605  C   ALA A 177      -8.066  11.804   2.403  1.00 94.62           C
ATOM   2606  O   ALA A 177      -7.691  11.929   3.568  1.00 94.62           O
ATOM   2607  HA  ALA A 177      -6.054  11.729   1.654  1.00 94.62           H
ATOM   2608  CB  ALA A 177      -7.115  13.187   0.492  1.00 94.62           C
ATOM   2609 1HB  ALA A 177      -6.361  13.188  -0.295  1.00 94.62           H
ATOM   2610 2HB  ALA A 177      -8.103  13.309   0.048  1.00 94.62           H
ATOM   2611 3HB  ALA A 177      -6.922  14.010   1.181  1.00 94.62           H
ATOM   2612  HN  ALA A 177      -7.567  11.040  -0.593  1.00 94.62           H
ATOM   2613  N   ALA A 178      -9.325  11.616   2.036  1.00 94.82           N
ATOM   2614  CA  ALA A 178     -10.397  11.607   3.016  1.00 94.82           C
ATOM   2615  C   ALA A 178     -10.182  10.447   3.990  1.00 94.82           C
ATOM   2616  O   ALA A 178     -10.473  10.567   5.179  1.00 94.82           O
ATOM   2617  HA  ALA A 178     -10.350  12.546   3.568  1.00 94.82           H
ATOM   2618  CB  ALA A 178     -11.745  11.524   2.298  1.00 94.82           C
ATOM   2619 1HB  ALA A 178     -11.861  12.386   1.641  1.00 94.82           H
ATOM   2620 2HB  ALA A 178     -11.786  10.609   1.707  1.00 94.82           H
ATOM   2621 3HB  ALA A 178     -12.549  11.517   3.034  1.00 94.82           H
ATOM   2622  HN  ALA A 178      -9.616  11.472   1.090  1.00 94.82           H
ATOM   2623  N   LEU A 179      -9.674   9.349   3.449  1.00 91.43           N
ATOM   2624  CA  LEU A 179      -9.485   8.144   4.239  1.00 91.43           C
ATOM   2625  C   LEU A 179      -8.297   8.339   5.183  1.00 91.43           C
ATOM   2626  O   LEU A 179      -8.010   7.477   6.012  1.00 91.43           O
ATOM   2627  HA  LEU A 179     -10.384   8.003   4.839  1.00 91.43           H
ATOM   2628  CB  LEU A 179      -9.352   6.922   3.328  1.00 91.43           C
ATOM   2629 1HB  LEU A 179      -8.547   7.109   2.617  1.00 91.43           H
ATOM   2630 2HB  LEU A 179      -9.048   6.071   3.937  1.00 91.43           H
ATOM   2631  CG  LEU A 179     -10.606   6.530   2.544  1.00 91.43           C
ATOM   2632  HG  LEU A 179     -10.961   7.409   2.006  1.00 91.43           H
ATOM   2633  CD1 LEU A 179     -10.287   5.458   1.500  1.00 91.43           C
ATOM   2634 1HD1 LEU A 179      -9.544   5.842   0.801  1.00 91.43           H
ATOM   2635 2HD1 LEU A 179      -9.895   4.571   1.997  1.00 91.43           H
ATOM   2636 3HD1 LEU A 179     -11.196   5.198   0.957  1.00 91.43           H
ATOM   2637  CD2 LEU A 179     -11.729   6.094   3.488  1.00 91.43           C
ATOM   2638 1HD2 LEU A 179     -11.399   5.235   4.073  1.00 91.43           H
ATOM   2639 2HD2 LEU A 179     -11.979   6.916   4.159  1.00 91.43           H
ATOM   2640 3HD2 LEU A 179     -12.608   5.821   2.905  1.00 91.43           H
ATOM   2641  HN  LEU A 179      -9.394   9.275   2.492  1.00 91.43           H
ATOM   2642  N   CYS A 180      -7.638   9.478   5.025  1.00 90.88           N
ATOM   2643  CA  CYS A 180      -6.457   9.775   5.819  1.00 90.88           C
ATOM   2644  C   CYS A 180      -6.874  10.684   6.977  1.00 90.88           C
ATOM   2645  O   CYS A 180      -6.050  11.040   7.818  1.00 90.88           O
ATOM   2646  HA  CYS A 180      -6.082   8.822   6.190  1.00 90.88           H
ATOM   2647  CB  CYS A 180      -5.349  10.403   4.971  1.00 90.88           C
ATOM   2648 1HB  CYS A 180      -5.710  11.321   4.508  1.00 90.88           H
ATOM   2649 2HB  CYS A 180      -4.506  10.677   5.605  1.00 90.88           H
ATOM   2650  SG  CYS A 180      -4.804   9.224   3.682  1.00 90.88           S
ATOM   2651  HG  CYS A 180      -5.985   9.122   3.079  1.00 90.88           H
ATOM   2652  HN  CYS A 180      -7.897  10.188   4.371  1.00 90.88           H
ATOM   2653  N   ILE A 181      -8.152  11.032   6.984  1.00 90.74           N
ATOM   2654  CA  ILE A 181      -8.676  11.935   7.995  1.00 90.74           C
ATOM   2655  C   ILE A 181      -8.387  11.361   9.384  1.00 90.74           C
ATOM   2656  O   ILE A 181      -7.903  12.072  10.264  1.00 90.74           O
ATOM   2657  HA  ILE A 181      -8.146  12.881   7.895  1.00 90.74           H
ATOM   2658  CB  ILE A 181     -10.159  12.218   7.744  1.00 90.74           C
ATOM   2659  HB  ILE A 181     -10.664  11.267   7.571  1.00 90.74           H
ATOM   2660  CG1 ILE A 181     -10.349  13.065   6.484  1.00 90.74           C
ATOM   2661 1HG1 ILE A 181      -9.931  14.059   6.644  1.00 90.74           H
ATOM   2662 2HG1 ILE A 181      -9.802  12.618   5.655  1.00 90.74           H
ATOM   2663  CG2 ILE A 181     -10.810  12.859   8.971  1.00 90.74           C
ATOM   2664 1HG2 ILE A 181     -10.723  12.185   9.823  1.00 90.74           H
ATOM   2665 2HG2 ILE A 181     -10.308  13.800   9.198  1.00 90.74           H
ATOM   2666 3HG2 ILE A 181     -11.863  13.050   8.765  1.00 90.74           H
ATOM   2667  CD1 ILE A 181     -11.831  13.182   6.121  1.00 90.74           C
ATOM   2668 1HD1 ILE A 181     -12.240  12.189   5.939  1.00 90.74           H
ATOM   2669 2HD1 ILE A 181     -12.371  13.652   6.944  1.00 90.74           H
ATOM   2670 3HD1 ILE A 181     -11.938  13.790   5.222  1.00 90.74           H
ATOM   2671  HN  ILE A 181      -8.823  10.710   6.316  1.00 90.74           H
ATOM   2672  N   PRO A 182      -8.675  10.072   9.605  1.00 92.25           N
ATOM   2673  CA  PRO A 182      -8.446   9.461  10.917  1.00 92.25           C
ATOM   2674  C   PRO A 182      -7.024   9.673  11.411  1.00 92.25           C
ATOM   2675  O   PRO A 182      -6.811  10.006  12.575  1.00 92.25           O
ATOM   2676  HA  PRO A 182      -9.081   9.934  11.666  1.00 92.25           H
ATOM   2677  CB  PRO A 182      -8.752   7.980  10.685  1.00 92.25           C
ATOM   2678 1HB  PRO A 182      -7.856   7.422  10.416  1.00 92.25           H
ATOM   2679 2HB  PRO A 182      -9.162   7.510  11.580  1.00 92.25           H
ATOM   2680  CG  PRO A 182      -9.766   8.002   9.547  1.00 92.25           C
ATOM   2681 1HG  PRO A 182      -9.819   7.042   9.034  1.00 92.25           H
ATOM   2682 2HG  PRO A 182     -10.773   8.214   9.906  1.00 92.25           H
ATOM   2683  CD  PRO A 182      -9.238   9.105   8.644  1.00 92.25           C
ATOM   2684 1HD  PRO A 182      -8.477   8.735   7.957  1.00 92.25           H
ATOM   2685 2HD  PRO A 182     -10.028   9.542   8.035  1.00 92.25           H
ATOM   2686  N   GLU A 183      -6.080   9.471  10.503  1.00 88.41           N
ATOM   2687  CA  GLU A 183      -4.673   9.583  10.849  1.00 88.41           C
ATOM   2688  C   GLU A 183      -4.352  11.007  11.308  1.00 88.41           C
ATOM   2689  O   GLU A 183      -3.614  11.200  12.273  1.00 88.41           O
ATOM   2690  HA  GLU A 183      -4.521   8.886  11.673  1.00 88.41           H
ATOM   2691  CB  GLU A 183      -3.785   9.172   9.673  1.00 88.41           C
ATOM   2692 1HB  GLU A 183      -4.242   9.494   8.737  1.00 88.41           H
ATOM   2693 2HB  GLU A 183      -2.779   9.564   9.818  1.00 88.41           H
ATOM   2694  CG  GLU A 183      -3.648   7.650   9.596  1.00 88.41           C
ATOM   2695 1HG  GLU A 183      -2.942   7.385   8.809  1.00 88.41           H
ATOM   2696 2HG  GLU A 183      -3.239   7.270  10.532  1.00 88.41           H
ATOM   2697  CD  GLU A 183      -5.000   6.991   9.319  1.00 88.41           C
ATOM   2698  OE1 GLU A 183      -5.169   5.834   9.762  1.00 88.41           O
ATOM   2699  OE2 GLU A 183      -5.835   7.658   8.670  1.00 88.41           O
ATOM   2700  HN  GLU A 183      -6.263   9.235   9.549  1.00 88.41           H
ATOM   2701  N   ILE A 184      -4.921  11.967  10.594  1.00 90.21           N
ATOM   2702  CA  ILE A 184      -4.638  13.367  10.862  1.00 90.21           C
ATOM   2703  C   ILE A 184      -5.070  13.706  12.290  1.00 90.21           C
ATOM   2704  O   ILE A 184      -4.387  14.453  12.988  1.00 90.21           O
ATOM   2705  HA  ILE A 184      -3.559  13.502  10.786  1.00 90.21           H
ATOM   2706  CB  ILE A 184      -5.282  14.257   9.797  1.00 90.21           C
ATOM   2707  HB  ILE A 184      -6.337  13.993   9.723  1.00 90.21           H
ATOM   2708  CG1 ILE A 184      -4.656  14.008   8.423  1.00 90.21           C
ATOM   2709 1HG1 ILE A 184      -3.640  14.402   8.406  1.00 90.21           H
ATOM   2710 2HG1 ILE A 184      -4.586  12.936   8.240  1.00 90.21           H
ATOM   2711  CG2 ILE A 184      -5.212  15.732  10.200  1.00 90.21           C
ATOM   2712 1HG2 ILE A 184      -5.741  15.876  11.142  1.00 90.21           H
ATOM   2713 2HG2 ILE A 184      -4.170  16.027  10.319  1.00 90.21           H
ATOM   2714 3HG2 ILE A 184      -5.677  16.342   9.426  1.00 90.21           H
ATOM   2715  CD1 ILE A 184      -5.483  14.666   7.317  1.00 90.21           C
ATOM   2716 1HD1 ILE A 184      -6.491  14.253   7.322  1.00 90.21           H
ATOM   2717 2HD1 ILE A 184      -5.531  15.742   7.490  1.00 90.21           H
ATOM   2718 3HD1 ILE A 184      -5.016  14.474   6.351  1.00 90.21           H
ATOM   2719  HN  ILE A 184      -5.564  11.802   9.846  1.00 90.21           H
ATOM   2720  N   LEU A 185      -6.202  13.139  12.682  1.00 90.65           N
ATOM   2721  CA  LEU A 185      -6.839  13.525  13.929  1.00 90.65           C
ATOM   2722  C   LEU A 185      -6.103  12.866  15.098  1.00 90.65           C
ATOM   2723  O   LEU A 185      -5.739  13.536  16.063  1.00 90.65           O
ATOM   2724  HA  LEU A 185      -6.742  14.606  14.025  1.00 90.65           H
ATOM   2725  CB  LEU A 185      -8.335  13.207  13.887  1.00 90.65           C
ATOM   2726 1HB  LEU A 185      -8.456  12.153  13.637  1.00 90.65           H
ATOM   2727 2HB  LEU A 185      -8.744  13.346  14.888  1.00 90.65           H
ATOM   2728  CG  LEU A 185      -9.169  14.034  12.907  1.00 90.65           C
ATOM   2729  HG  LEU A 185      -8.785  13.862  11.901  1.00 90.65           H
ATOM   2730  CD1 LEU A 185     -10.631  13.584  12.915  1.00 90.65           C
ATOM   2731 1HD1 LEU A 185     -10.690  12.535  12.625  1.00 90.65           H
ATOM   2732 2HD1 LEU A 185     -11.044  13.708  13.916  1.00 90.65           H
ATOM   2733 3HD1 LEU A 185     -11.202  14.188  12.209  1.00 90.65           H
ATOM   2734  CD2 LEU A 185      -9.029  15.531  13.193  1.00 90.65           C
ATOM   2735 1HD2 LEU A 185      -9.371  15.740  14.207  1.00 90.65           H
ATOM   2736 2HD2 LEU A 185      -7.983  15.823  13.096  1.00 90.65           H
ATOM   2737 3HD2 LEU A 185      -9.631  16.095  12.482  1.00 90.65           H
ATOM   2738  HN  LEU A 185      -6.681  12.430  12.164  1.00 90.65           H
ATOM   2739  N   TYR A 186      -5.907  11.562  14.972  1.00 91.26           N
ATOM   2740  CA  TYR A 186      -5.629  10.732  16.131  1.00 91.26           C
ATOM   2741  C   TYR A 186      -4.154  10.327  16.176  1.00 91.26           C
ATOM   2742  O   TYR A 186      -3.719   9.657  17.111  1.00 91.26           O
ATOM   2743  HA  TYR A 186      -5.866  11.310  17.024  1.00 91.26           H
ATOM   2744  CB  TYR A 186      -6.486   9.475  15.965  1.00 91.26           C
ATOM   2745 1HB  TYR A 186      -6.141   8.926  15.089  1.00 91.26           H
ATOM   2746 2HB  TYR A 186      -6.333   8.826  16.828  1.00 91.26           H
ATOM   2747  CG  TYR A 186      -7.982   9.757  15.816  1.00 91.26           C
ATOM   2748  CD1 TYR A 186      -8.615  10.611  16.697  1.00 91.26           C
ATOM   2749  HD1 TYR A 186      -8.048  11.084  17.499  1.00 91.26           H
ATOM   2750  CD2 TYR A 186      -8.700   9.158  14.800  1.00 91.26           C
ATOM   2751  HD2 TYR A 186      -8.200   8.484  14.104  1.00 91.26           H
ATOM   2752  CE1 TYR A 186     -10.023  10.877  16.557  1.00 91.26           C
ATOM   2753  HE1 TYR A 186     -10.535  11.549  17.246  1.00 91.26           H
ATOM   2754  CE2 TYR A 186     -10.108   9.424  14.660  1.00 91.26           C
ATOM   2755  HE2 TYR A 186     -10.686   8.958  13.862  1.00 91.26           H
ATOM   2756  CZ  TYR A 186     -10.700  10.270  15.545  1.00 91.26           C
ATOM   2757  OH  TYR A 186     -12.030  10.521  15.412  1.00 91.26           O
ATOM   2758  HH  TYR A 186     -12.400  10.005  14.640  1.00 91.26           H
ATOM   2759  HN  TYR A 186      -5.934  11.074  14.099  1.00 91.26           H
ATOM   2760  N   SER A 187      -3.427  10.750  15.153  1.00 91.60           N
ATOM   2761  CA  SER A 187      -1.980  10.618  15.158  1.00 91.60           C
ATOM   2762  C   SER A 187      -1.369  11.600  16.161  1.00 91.60           C
ATOM   2763  O   SER A 187      -1.569  12.808  16.052  1.00 91.60           O
ATOM   2764  HA  SER A 187      -1.785   9.590  15.463  1.00 91.60           H
ATOM   2765  CB  SER A 187      -1.399  10.855  13.763  1.00 91.60           C
ATOM   2766 1HB  SER A 187      -1.669  11.855  13.423  1.00 91.60           H
ATOM   2767 2HB  SER A 187      -0.311  10.817  13.811  1.00 91.60           H
ATOM   2768  OG  SER A 187      -1.865   9.893  12.820  1.00 91.60           O
ATOM   2769  HG  SER A 187      -2.428  10.340  12.125  1.00 91.60           H
ATOM   2770  HN  SER A 187      -3.809  11.175  14.332  1.00 91.60           H
ATOM   2771  N   GLN A 188      -0.637  11.043  17.115  1.00 84.96           N
ATOM   2772  CA  GLN A 188       0.121  11.859  18.048  1.00 84.96           C
ATOM   2773  C   GLN A 188       1.369  11.107  18.518  1.00 84.96           C
ATOM   2774  O   GLN A 188       1.506   9.910  18.272  1.00 84.96           O
ATOM   2775  HA  GLN A 188       0.413  12.746  17.487  1.00 84.96           H
ATOM   2776  CB  GLN A 188      -0.745  12.280  19.237  1.00 84.96           C
ATOM   2777 1HB  GLN A 188      -0.172  12.932  19.896  1.00 84.96           H
ATOM   2778 2HB  GLN A 188      -1.600  12.856  18.883  1.00 84.96           H
ATOM   2779  CG  GLN A 188      -1.235  11.059  20.019  1.00 84.96           C
ATOM   2780 1HG  GLN A 188      -1.732  10.365  19.341  1.00 84.96           H
ATOM   2781 2HG  GLN A 188      -0.382  10.531  20.446  1.00 84.96           H
ATOM   2782  CD  GLN A 188      -2.198  11.472  21.133  1.00 84.96           C
ATOM   2783  OE1 GLN A 188      -2.670  12.595  21.197  1.00 84.96           O
ATOM   2784  NE2 GLN A 188      -2.462  10.504  22.006  1.00 84.96           N
ATOM   2785 1HE2 GLN A 188      -2.041   9.603  21.897  1.00 84.96           H
ATOM   2786 2HE2 GLN A 188      -3.081  10.676  22.772  1.00 84.96           H
ATOM   2787  HN  GLN A 188      -0.557  10.056  17.254  1.00 84.96           H
ATOM   2788  N   ILE A 189       2.246  11.841  19.186  1.00 88.73           N
ATOM   2789  CA  ILE A 189       3.398  11.231  19.828  1.00 88.73           C
ATOM   2790  C   ILE A 189       2.995  10.727  21.215  1.00 88.73           C
ATOM   2791  O   ILE A 189       2.425  11.473  22.009  1.00 88.73           O
ATOM   2792  HA  ILE A 189       3.694  10.375  19.222  1.00 88.73           H
ATOM   2793  CB  ILE A 189       4.579  12.204  19.846  1.00 88.73           C
ATOM   2794  HB  ILE A 189       4.266  13.112  20.361  1.00 88.73           H
ATOM   2795  CG1 ILE A 189       4.981  12.605  18.426  1.00 88.73           C
ATOM   2796 1HG1 ILE A 189       5.352  11.733  17.889  1.00 88.73           H
ATOM   2797 2HG1 ILE A 189       4.105  12.964  17.884  1.00 88.73           H
ATOM   2798  CG2 ILE A 189       5.756  11.622  20.632  1.00 88.73           C
ATOM   2799 1HG2 ILE A 189       5.447  11.428  21.659  1.00 88.73           H
ATOM   2800 2HG2 ILE A 189       6.078  10.690  20.167  1.00 88.73           H
ATOM   2801 3HG2 ILE A 189       6.582  12.333  20.629  1.00 88.73           H
ATOM   2802  CD1 ILE A 189       6.055  13.694  18.447  1.00 88.73           C
ATOM   2803 1HD1 ILE A 189       5.671  14.574  18.963  1.00 88.73           H
ATOM   2804 2HD1 ILE A 189       6.938  13.323  18.968  1.00 88.73           H
ATOM   2805 3HD1 ILE A 189       6.322  13.961  17.424  1.00 88.73           H
ATOM   2806  HN  ILE A 189       2.180  12.834  19.291  1.00 88.73           H
ATOM   2807  N   LYS A 190       3.308   9.463  21.464  1.00 84.56           N
ATOM   2808  CA  LYS A 190       3.094   8.885  22.779  1.00 84.56           C
ATOM   2809  C   LYS A 190       4.443   8.487  23.382  1.00 84.56           C
ATOM   2810  O   LYS A 190       5.266   7.863  22.713  1.00 84.56           O
ATOM   2811  HA  LYS A 190       2.650   9.657  23.408  1.00 84.56           H
ATOM   2812  CB  LYS A 190       2.091   7.732  22.701  1.00 84.56           C
ATOM   2813 1HB  LYS A 190       1.166   8.080  22.243  1.00 84.56           H
ATOM   2814 2HB  LYS A 190       2.487   6.944  22.061  1.00 84.56           H
ATOM   2815  CG  LYS A 190       1.797   7.166  24.092  1.00 84.56           C
ATOM   2816 1HG  LYS A 190       2.727   6.856  24.567  1.00 84.56           H
ATOM   2817 2HG  LYS A 190       1.362   7.944  24.720  1.00 84.56           H
ATOM   2818  CD  LYS A 190       0.839   5.976  24.008  1.00 84.56           C
ATOM   2819 1HD  LYS A 190      -0.128   6.308  23.631  1.00 84.56           H
ATOM   2820 2HD  LYS A 190       1.224   5.244  23.297  1.00 84.56           H
ATOM   2821  CE  LYS A 190       0.660   5.318  25.378  1.00 84.56           C
ATOM   2822 1HE  LYS A 190       1.620   5.271  25.894  1.00 84.56           H
ATOM   2823 2HE  LYS A 190      -0.003   5.924  25.995  1.00 84.56           H
ATOM   2824  NZ  LYS A 190       0.103   3.956  25.230  1.00 84.56           N
ATOM   2825 1HZ  LYS A 190      -0.129   3.584  26.145  1.00 84.56           H
ATOM   2826 2HZ  LYS A 190      -0.734   3.993  24.659  1.00 84.56           H
ATOM   2827 3HZ  LYS A 190       0.789   3.356  24.786  1.00 84.56           H
ATOM   2828  HN  LYS A 190       3.699   8.840  20.787  1.00 84.56           H
ATOM   2829  N   GLU A 191       4.628   8.864  24.639  1.00 76.07           N
ATOM   2830  CA  GLU A 191       5.789   8.419  25.390  1.00 76.07           C
ATOM   2831  C   GLU A 191       5.430   7.207  26.253  1.00 76.07           C
ATOM   2832  O   GLU A 191       4.505   7.268  27.061  1.00 76.07           O
ATOM   2833  HA  GLU A 191       6.527   8.134  24.641  1.00 76.07           H
ATOM   2834  CB  GLU A 191       6.356   9.553  26.247  1.00 76.07           C
ATOM   2835 1HB  GLU A 191       5.542  10.073  26.753  1.00 76.07           H
ATOM   2836 2HB  GLU A 191       7.106   9.157  26.931  1.00 76.07           H
ATOM   2837  CG  GLU A 191       7.069  10.591  25.378  1.00 76.07           C
ATOM   2838 1HG  GLU A 191       7.806  10.097  24.746  1.00 76.07           H
ATOM   2839 2HG  GLU A 191       6.350  11.072  24.715  1.00 76.07           H
ATOM   2840  CD  GLU A 191       7.759  11.649  26.243  1.00 76.07           C
ATOM   2841  OE1 GLU A 191       8.381  12.553  25.646  1.00 76.07           O
ATOM   2842  OE2 GLU A 191       7.647  11.529  27.483  1.00 76.07           O
ATOM   2843  HN  GLU A 191       4.002   9.461  25.141  1.00 76.07           H
ATOM   2844  N   GLU A 192       6.182   6.135  26.052  1.00 71.40           N
ATOM   2845  CA  GLU A 192       5.998   4.932  26.847  1.00 71.40           C
ATOM   2846  C   GLU A 192       7.354   4.320  27.205  1.00 71.40           C
ATOM   2847  O   GLU A 192       8.182   4.080  26.328  1.00 71.40           O
ATOM   2848  HA  GLU A 192       5.489   5.260  27.754  1.00 71.40           H
ATOM   2849  CB  GLU A 192       5.116   3.920  26.114  1.00 71.40           C
ATOM   2850 1HB  GLU A 192       4.159   4.379  25.866  1.00 71.40           H
ATOM   2851 2HB  GLU A 192       5.646   3.533  25.244  1.00 71.40           H
ATOM   2852  CG  GLU A 192       4.809   2.714  27.004  1.00 71.40           C
ATOM   2853 1HG  GLU A 192       5.625   1.994  26.942  1.00 71.40           H
ATOM   2854 2HG  GLU A 192       4.744   3.033  28.045  1.00 71.40           H
ATOM   2855  CD  GLU A 192       3.498   2.044  26.587  1.00 71.40           C
ATOM   2856  OE1 GLU A 192       3.005   1.217  27.384  1.00 71.40           O
ATOM   2857  OE2 GLU A 192       3.019   2.374  25.481  1.00 71.40           O
ATOM   2858  HN  GLU A 192       6.905   6.079  25.363  1.00 71.40           H
ATOM   2859  N   SER A 193       7.539   4.085  28.496  1.00 72.58           N
ATOM   2860  CA  SER A 193       8.772   3.487  28.979  1.00 72.58           C
ATOM   2861  C   SER A 193       9.971   4.324  28.529  1.00 72.58           C
ATOM   2862  O   SER A 193      11.048   3.787  28.279  1.00 72.58           O
ATOM   2863  HA  SER A 193       8.688   3.491  30.066  1.00 72.58           H
ATOM   2864  CB  SER A 193       8.915   2.046  28.485  1.00 72.58           C
ATOM   2865 1HB  SER A 193       9.032   2.044  27.401  1.00 72.58           H
ATOM   2866 2HB  SER A 193       9.821   1.608  28.904  1.00 72.58           H
ATOM   2867  OG  SER A 193       7.792   1.245  28.842  1.00 72.58           O
ATOM   2868  HG  SER A 193       7.857   0.349  28.401  1.00 72.58           H
ATOM   2869  HN  SER A 193       6.865   4.295  29.205  1.00 72.58           H
ATOM   2870  N   GLY A 194       9.742   5.626  28.439  1.00 80.85           N
ATOM   2871  CA  GLY A 194      10.809   6.552  28.097  1.00 80.85           C
ATOM   2872  C   GLY A 194      11.113   6.507  26.598  1.00 80.85           C
ATOM   2873  O   GLY A 194      12.081   7.111  26.139  1.00 80.85           O
ATOM   2874 1HA  GLY A 194      10.523   7.564  28.383  1.00 80.85           H
ATOM   2875 2HA  GLY A 194      11.707   6.302  28.661  1.00 80.85           H
ATOM   2876  HN  GLY A 194       8.850   6.050  28.596  1.00 80.85           H
ATOM   2877  N   ILE A 195      10.268   5.786  25.876  1.00 78.95           N
ATOM   2878  CA  ILE A 195      10.395   5.708  24.431  1.00 78.95           C
ATOM   2879  C   ILE A 195       9.279   6.526  23.780  1.00 78.95           C
ATOM   2880  O   ILE A 195       8.101   6.309  24.060  1.00 78.95           O
ATOM   2881  HA  ILE A 195      11.352   6.155  24.163  1.00 78.95           H
ATOM   2882  CB  ILE A 195      10.434   4.248  23.974  1.00 78.95           C
ATOM   2883  HB  ILE A 195       9.511   3.765  24.295  1.00 78.95           H
ATOM   2884  CG1 ILE A 195      11.590   3.497  24.637  1.00 78.95           C
ATOM   2885 1HG1 ILE A 195      12.537   3.950  24.346  1.00 78.95           H
ATOM   2886 2HG1 ILE A 195      11.513   3.586  25.721  1.00 78.95           H
ATOM   2887  CG2 ILE A 195      10.488   4.152  22.448  1.00 78.95           C
ATOM   2888 1HG2 ILE A 195       9.604   4.628  22.023  1.00 78.95           H
ATOM   2889 2HG2 ILE A 195      11.383   4.656  22.084  1.00 78.95           H
ATOM   2890 3HG2 ILE A 195      10.514   3.104  22.151  1.00 78.95           H
ATOM   2891  CD1 ILE A 195      11.583   2.019  24.240  1.00 78.95           C
ATOM   2892 1HD1 ILE A 195      10.644   1.563  24.554  1.00 78.95           H
ATOM   2893 2HD1 ILE A 195      11.685   1.933  23.158  1.00 78.95           H
ATOM   2894 3HD1 ILE A 195      12.415   1.508  24.725  1.00 78.95           H
ATOM   2895  HN  ILE A 195       9.509   5.262  26.262  1.00 78.95           H
ATOM   2896  N   ALA A 196       9.688   7.451  22.924  1.00 89.94           N
ATOM   2897  CA  ALA A 196       8.736   8.223  22.143  1.00 89.94           C
ATOM   2898  C   ALA A 196       8.305   7.408  20.922  1.00 89.94           C
ATOM   2899  O   ALA A 196       9.146   6.894  20.186  1.00 89.94           O
ATOM   2900  HA  ALA A 196       7.865   8.408  22.771  1.00 89.94           H
ATOM   2901  CB  ALA A 196       9.361   9.565  21.758  1.00 89.94           C
ATOM   2902 1HB  ALA A 196       9.622  10.117  22.661  1.00 89.94           H
ATOM   2903 2HB  ALA A 196      10.259   9.391  21.166  1.00 89.94           H
ATOM   2904 3HB  ALA A 196       8.646  10.143  21.172  1.00 89.94           H
ATOM   2905  HN  ALA A 196      10.649   7.675  22.760  1.00 89.94           H
ATOM   2906  N   ILE A 197       6.995   7.315  20.744  1.00 85.54           N
ATOM   2907  CA  ILE A 197       6.442   6.546  19.643  1.00 85.54           C
ATOM   2908  C   ILE A 197       5.396   7.390  18.911  1.00 85.54           C
ATOM   2909  O   ILE A 197       4.593   8.073  19.544  1.00 85.54           O
ATOM   2910  HA  ILE A 197       7.258   6.332  18.952  1.00 85.54           H
ATOM   2911  CB  ILE A 197       5.908   5.202  20.143  1.00 85.54           C
ATOM   2912  HB  ILE A 197       5.330   4.744  19.340  1.00 85.54           H
ATOM   2913  CG1 ILE A 197       4.960   5.396  21.328  1.00 85.54           C
ATOM   2914 1HG1 ILE A 197       5.512   5.799  22.177  1.00 85.54           H
ATOM   2915 2HG1 ILE A 197       4.194   6.127  21.070  1.00 85.54           H
ATOM   2916  CG2 ILE A 197       7.055   4.246  20.477  1.00 85.54           C
ATOM   2917 1HG2 ILE A 197       7.655   4.073  19.583  1.00 85.54           H
ATOM   2918 2HG2 ILE A 197       7.680   4.685  21.254  1.00 85.54           H
ATOM   2919 3HG2 ILE A 197       6.647   3.299  20.830  1.00 85.54           H
ATOM   2920  CD1 ILE A 197       4.299   4.074  21.723  1.00 85.54           C
ATOM   2921 1HD1 ILE A 197       3.729   3.686  20.879  1.00 85.54           H
ATOM   2922 2HD1 ILE A 197       5.068   3.353  22.004  1.00 85.54           H
ATOM   2923 3HD1 ILE A 197       3.631   4.240  22.568  1.00 85.54           H
ATOM   2924  HN  ILE A 197       6.319   7.754  21.335  1.00 85.54           H
ATOM   2925  N   CYS A 198       5.440   7.314  17.589  1.00 91.19           N
ATOM   2926  CA  CYS A 198       4.398   7.910  16.770  1.00 91.19           C
ATOM   2927  C   CYS A 198       3.322   6.852  16.519  1.00 91.19           C
ATOM   2928  O   CYS A 198       3.549   5.892  15.784  1.00 91.19           O
ATOM   2929  HA  CYS A 198       3.993   8.747  17.339  1.00 91.19           H
ATOM   2930  CB  CYS A 198       4.959   8.475  15.464  1.00 91.19           C
ATOM   2931 1HB  CYS A 198       5.579   9.347  15.672  1.00 91.19           H
ATOM   2932 2HB  CYS A 198       5.601   7.736  14.984  1.00 91.19           H
ATOM   2933  SG  CYS A 198       3.589   8.935  14.342  1.00 91.19           S
ATOM   2934  HN  CYS A 198       6.169   6.857  17.079  1.00 91.19           H
ATOM   2935  N   THR A 199       2.172   7.063  17.143  1.00 89.31           N
ATOM   2936  CA  THR A 199       1.070   6.125  17.020  1.00 89.31           C
ATOM   2937  C   THR A 199      -0.259   6.874  16.905  1.00 89.31           C
ATOM   2938  O   THR A 199      -0.331   8.066  17.201  1.00 89.31           O
ATOM   2939  HA  THR A 199       1.200   5.561  16.096  1.00 89.31           H
ATOM   2940  CB  THR A 199       1.127   5.169  18.214  1.00 89.31           C
ATOM   2941  HB  THR A 199       2.142   4.803  18.371  1.00 89.31           H
ATOM   2942  OG1 THR A 199       0.154   4.174  17.909  1.00 89.31           O
ATOM   2943  HG1 THR A 199       0.300   3.366  18.480  1.00 89.31           H
ATOM   2944  CG2 THR A 199       0.611   5.811  19.503  1.00 89.31           C
ATOM   2945 1HG2 THR A 199      -0.427   6.117  19.367  1.00 89.31           H
ATOM   2946 2HG2 THR A 199       1.218   6.684  19.743  1.00 89.31           H
ATOM   2947 3HG2 THR A 199       0.673   5.091  20.318  1.00 89.31           H
ATOM   2948  HN  THR A 199       1.989   7.857  17.724  1.00 89.31           H
ATOM   2949  N   MET A 200      -1.278   6.145  16.474  1.00 88.54           N
ATOM   2950  CA  MET A 200      -2.644   6.622  16.599  1.00 88.54           C
ATOM   2951  C   MET A 200      -3.192   6.355  18.003  1.00 88.54           C
ATOM   2952  O   MET A 200      -3.067   5.247  18.522  1.00 88.54           O
ATOM   2953  HA  MET A 200      -2.599   7.695  16.418  1.00 88.54           H
ATOM   2954  CB  MET A 200      -3.527   5.919  15.565  1.00 88.54           C
ATOM   2955 1HB  MET A 200      -3.423   4.839  15.667  1.00 88.54           H
ATOM   2956 2HB  MET A 200      -4.574   6.158  15.753  1.00 88.54           H
ATOM   2957  CG  MET A 200      -3.149   6.342  14.144  1.00 88.54           C
ATOM   2958 1HG  MET A 200      -3.154   7.429  14.066  1.00 88.54           H
ATOM   2959 2HG  MET A 200      -2.136   6.011  13.915  1.00 88.54           H
ATOM   2960  SD  MET A 200      -4.299   5.641  12.973  1.00 88.54           S
ATOM   2961  CE  MET A 200      -5.771   6.556  13.399  1.00 88.54           C
ATOM   2962 1HE  MET A 200      -6.029   6.365  14.441  1.00 88.54           H
ATOM   2963 2HE  MET A 200      -5.590   7.621  13.259  1.00 88.54           H
ATOM   2964 3HE  MET A 200      -6.594   6.239  12.757  1.00 88.54           H
ATOM   2965  HN  MET A 200      -1.181   5.246  16.047  1.00 88.54           H
ATOM   2966  N   VAL A 201      -3.786   7.390  18.578  1.00 91.07           N
ATOM   2967  CA  VAL A 201      -4.472   7.247  19.851  1.00 91.07           C
ATOM   2968  C   VAL A 201      -5.949   7.602  19.672  1.00 91.07           C
ATOM   2969  O   VAL A 201      -6.281   8.728  19.304  1.00 91.07           O
ATOM   2970  HA  VAL A 201      -4.396   6.202  20.150  1.00 91.07           H
ATOM   2971  CB  VAL A 201      -3.778   8.097  20.918  1.00 91.07           C
ATOM   2972  HB  VAL A 201      -3.860   9.142  20.619  1.00 91.07           H
ATOM   2973  CG1 VAL A 201      -4.465   7.940  22.276  1.00 91.07           C
ATOM   2974 1HG1 VAL A 201      -5.504   8.260  22.196  1.00 91.07           H
ATOM   2975 2HG1 VAL A 201      -4.429   6.895  22.583  1.00 91.07           H
ATOM   2976 3HG1 VAL A 201      -3.952   8.555  23.015  1.00 91.07           H
ATOM   2977  CG2 VAL A 201      -2.291   7.750  21.013  1.00 91.07           C
ATOM   2978 1HG2 VAL A 201      -2.179   6.699  21.276  1.00 91.07           H
ATOM   2979 2HG2 VAL A 201      -1.812   7.937  20.051  1.00 91.07           H
ATOM   2980 3HG2 VAL A 201      -1.822   8.368  21.778  1.00 91.07           H
ATOM   2981  HN  VAL A 201      -3.804   8.312  18.190  1.00 91.07           H
ATOM   2982  N   TYR A 202      -6.797   6.620  19.941  1.00 91.21           N
ATOM   2983  CA  TYR A 202      -8.230   6.803  19.779  1.00 91.21           C
ATOM   2984  C   TYR A 202      -8.864   7.330  21.068  1.00 91.21           C
ATOM   2985  O   TYR A 202      -8.447   6.961  22.165  1.00 91.21           O
ATOM   2986  HA  TYR A 202      -8.388   7.529  18.982  1.00 91.21           H
ATOM   2987  CB  TYR A 202      -8.800   5.417  19.474  1.00 91.21           C
ATOM   2988 1HB  TYR A 202      -8.538   4.740  20.287  1.00 91.21           H
ATOM   2989 2HB  TYR A 202      -9.888   5.480  19.450  1.00 91.21           H
ATOM   2990  CG  TYR A 202      -8.309   4.819  18.154  1.00 91.21           C
ATOM   2991  CD1 TYR A 202      -8.975   5.101  16.979  1.00 91.21           C
ATOM   2992  HD1 TYR A 202      -9.851   5.750  16.991  1.00 91.21           H
ATOM   2993  CD2 TYR A 202      -7.200   3.997  18.139  1.00 91.21           C
ATOM   2994  HD2 TYR A 202      -6.674   3.774  19.067  1.00 91.21           H
ATOM   2995  CE1 TYR A 202      -8.513   4.538  15.736  1.00 91.21           C
ATOM   2996  HE1 TYR A 202      -9.030   4.753  14.801  1.00 91.21           H
ATOM   2997  CE2 TYR A 202      -6.738   3.435  16.896  1.00 91.21           C
ATOM   2998  HE2 TYR A 202      -5.864   2.784  16.870  1.00 91.21           H
ATOM   2999  CZ  TYR A 202      -7.417   3.733  15.757  1.00 91.21           C
ATOM   3000  OH  TYR A 202      -6.981   3.201  14.583  1.00 91.21           O
ATOM   3001  HH  TYR A 202      -6.142   2.678  14.736  1.00 91.21           H
ATOM   3002  HN  TYR A 202      -6.521   5.714  20.263  1.00 91.21           H
ATOM   3003  N   PRO A 203      -9.879   8.198  20.961  1.00 86.13           N
ATOM   3004  CA  PRO A 203     -10.496   8.789  22.151  1.00 86.13           C
ATOM   3005  C   PRO A 203     -11.273   7.767  22.966  1.00 86.13           C
ATOM   3006  O   PRO A 203     -11.791   6.796  22.418  1.00 86.13           O
ATOM   3007  HA  PRO A 203      -9.727   9.165  22.826  1.00 86.13           H
ATOM   3008  CB  PRO A 203     -11.411   9.876  21.583  1.00 86.13           C
ATOM   3009 1HB  PRO A 203     -12.303  10.009  22.195  1.00 86.13           H
ATOM   3010 2HB  PRO A 203     -10.907  10.842  21.541  1.00 86.13           H
ATOM   3011  CG  PRO A 203     -11.753   9.372  20.211  1.00 86.13           C
ATOM   3012 1HG  PRO A 203     -12.598   8.684  20.243  1.00 86.13           H
ATOM   3013 2HG  PRO A 203     -12.034  10.191  19.548  1.00 86.13           H
ATOM   3014  CD  PRO A 203     -10.513   8.682  19.721  1.00 86.13           C
ATOM   3015 1HD  PRO A 203     -10.751   7.861  19.045  1.00 86.13           H
ATOM   3016 2HD  PRO A 203      -9.862   9.366  19.177  1.00 86.13           H
ATOM   3017  N   SER A 204     -11.333   8.016  24.266  1.00 77.62           N
ATOM   3018  CA  SER A 204     -11.815   7.012  25.199  1.00 77.62           C
ATOM   3019  C   SER A 204     -13.209   6.538  24.783  1.00 77.62           C
ATOM   3020  O   SER A 204     -13.516   5.350  24.870  1.00 77.62           O
ATOM   3021  HA  SER A 204     -11.098   6.193  25.137  1.00 77.62           H
ATOM   3022  CB  SER A 204     -11.844   7.557  26.628  1.00 77.62           C
ATOM   3023 1HB  SER A 204     -12.333   6.834  27.281  1.00 77.62           H
ATOM   3024 2HB  SER A 204     -10.823   7.675  26.992  1.00 77.62           H
ATOM   3025  OG  SER A 204     -12.524   8.806  26.709  1.00 77.62           O
ATOM   3026  HG  SER A 204     -13.502   8.655  26.850  1.00 77.62           H
ATOM   3027  HN  SER A 204     -11.059   8.883  24.682  1.00 77.62           H
ATOM   3028  N   ASP A 205     -14.015   7.491  24.339  1.00 72.87           N
ATOM   3029  CA  ASP A 205     -15.397   7.203  23.997  1.00 72.87           C
ATOM   3030  C   ASP A 205     -15.441   6.438  22.672  1.00 72.87           C
ATOM   3031  O   ASP A 205     -15.040   6.962  21.635  1.00 72.87           O
ATOM   3032  HA  ASP A 205     -15.783   6.616  24.830  1.00 72.87           H
ATOM   3033  CB  ASP A 205     -16.203   8.492  23.824  1.00 72.87           C
ATOM   3034 1HB  ASP A 205     -15.695   9.151  23.120  1.00 72.87           H
ATOM   3035 2HB  ASP A 205     -17.179   8.261  23.398  1.00 72.87           H
ATOM   3036  CG  ASP A 205     -16.382   9.210  25.164  1.00 72.87           C
ATOM   3037  OD1 ASP A 205     -16.199   8.533  26.199  1.00 72.87           O
ATOM   3038  OD2 ASP A 205     -16.698  10.418  25.122  1.00 72.87           O
ATOM   3039  HN  ASP A 205     -13.739   8.444  24.214  1.00 72.87           H
ATOM   3040  N   GLU A 206     -15.931   5.209  22.751  1.00 75.81           N
ATOM   3041  CA  GLU A 206     -16.101   4.393  21.561  1.00 75.81           C
ATOM   3042  C   GLU A 206     -14.754   4.181  20.867  1.00 75.81           C
ATOM   3043  O   GLU A 206     -14.704   3.929  19.664  1.00 75.81           O
ATOM   3044  HA  GLU A 206     -16.488   3.438  21.917  1.00 75.81           H
ATOM   3045  CB  GLU A 206     -17.117   5.021  20.606  1.00 75.81           C
ATOM   3046 1HB  GLU A 206     -16.732   5.971  20.233  1.00 75.81           H
ATOM   3047 2HB  GLU A 206     -17.361   4.315  19.813  1.00 75.81           H
ATOM   3048  CG  GLU A 206     -18.430   5.330  21.327  1.00 75.81           C
ATOM   3049 1HG  GLU A 206     -18.596   4.597  22.117  1.00 75.81           H
ATOM   3050 2HG  GLU A 206     -18.365   6.306  21.807  1.00 75.81           H
ATOM   3051  CD  GLU A 206     -19.609   5.313  20.352  1.00 75.81           C
ATOM   3052  OE1 GLU A 206     -20.598   4.617  20.669  1.00 75.81           O
ATOM   3053  OE2 GLU A 206     -19.494   5.997  19.312  1.00 75.81           O
ATOM   3054  HN  GLU A 206     -16.210   4.772  23.607  1.00 75.81           H
ATOM   3055  N   SER A 207     -13.694   4.290  21.655  1.00 87.52           N
ATOM   3056  CA  SER A 207     -12.351   4.096  21.135  1.00 87.52           C
ATOM   3057  C   SER A 207     -12.275   2.777  20.363  1.00 87.52           C
ATOM   3058  O   SER A 207     -11.671   2.714  19.294  1.00 87.52           O
ATOM   3059  HA  SER A 207     -12.175   4.940  20.469  1.00 87.52           H
ATOM   3060  CB  SER A 207     -11.317   4.112  22.262  1.00 87.52           C
ATOM   3061 1HB  SER A 207     -10.335   3.866  21.857  1.00 87.52           H
ATOM   3062 2HB  SER A 207     -11.247   5.118  22.676  1.00 87.52           H
ATOM   3063  OG  SER A 207     -11.644   3.194  23.301  1.00 87.52           O
ATOM   3064  HG  SER A 207     -11.096   3.387  24.114  1.00 87.52           H
ATOM   3065  HN  SER A 207     -13.742   4.507  22.630  1.00 87.52           H
ATOM   3066  N   THR A 208     -12.896   1.757  20.936  1.00 87.22           N
ATOM   3067  CA  THR A 208     -12.854   0.429  20.346  1.00 87.22           C
ATOM   3068  C   THR A 208     -13.555   0.427  18.987  1.00 87.22           C
ATOM   3069  O   THR A 208     -13.046  -0.142  18.022  1.00 87.22           O
ATOM   3070  HA  THR A 208     -11.811   0.165  20.169  1.00 87.22           H
ATOM   3071  CB  THR A 208     -13.466  -0.552  21.348  1.00 87.22           C
ATOM   3072  HB  THR A 208     -14.537  -0.380  21.456  1.00 87.22           H
ATOM   3073  OG1 THR A 208     -12.692  -0.371  22.530  1.00 87.22           O
ATOM   3074  HG1 THR A 208     -11.729  -0.564  22.341  1.00 87.22           H
ATOM   3075  CG2 THR A 208     -13.220  -2.012  20.962  1.00 87.22           C
ATOM   3076 1HG2 THR A 208     -12.148  -2.201  20.920  1.00 87.22           H
ATOM   3077 2HG2 THR A 208     -13.663  -2.209  19.985  1.00 87.22           H
ATOM   3078 3HG2 THR A 208     -13.676  -2.666  21.705  1.00 87.22           H
ATOM   3079  HN  THR A 208     -13.420   1.826  21.785  1.00 87.22           H
ATOM   3080  N   LYS A 209     -14.713   1.069  18.953  1.00 83.11           N
ATOM   3081  CA  LYS A 209     -15.512   1.110  17.739  1.00 83.11           C
ATOM   3082  C   LYS A 209     -14.712   1.797  16.631  1.00 83.11           C
ATOM   3083  O   LYS A 209     -14.688   1.326  15.495  1.00 83.11           O
ATOM   3084  HA  LYS A 209     -15.703   0.080  17.439  1.00 83.11           H
ATOM   3085  CB  LYS A 209     -16.869   1.761  18.013  1.00 83.11           C
ATOM   3086 1HB  LYS A 209     -16.722   2.733  18.484  1.00 83.11           H
ATOM   3087 2HB  LYS A 209     -17.387   1.940  17.070  1.00 83.11           H
ATOM   3088  CG  LYS A 209     -17.730   0.875  18.915  1.00 83.11           C
ATOM   3089 1HG  LYS A 209     -17.802  -0.125  18.487  1.00 83.11           H
ATOM   3090 2HG  LYS A 209     -17.255   0.772  19.890  1.00 83.11           H
ATOM   3091  CD  LYS A 209     -19.132   1.464  19.084  1.00 83.11           C
ATOM   3092 1HD  LYS A 209     -19.058   2.517  19.359  1.00 83.11           H
ATOM   3093 2HD  LYS A 209     -19.667   1.420  18.135  1.00 83.11           H
ATOM   3094  CE  LYS A 209     -19.920   0.707  20.155  1.00 83.11           C
ATOM   3095 1HE  LYS A 209     -20.161  -0.294  19.798  1.00 83.11           H
ATOM   3096 2HE  LYS A 209     -19.307   0.587  21.049  1.00 83.11           H
ATOM   3097  NZ  LYS A 209     -21.164   1.432  20.494  1.00 83.11           N
ATOM   3098 1HZ  LYS A 209     -21.652   0.939  21.234  1.00 83.11           H
ATOM   3099 2HZ  LYS A 209     -20.935   2.369  20.806  1.00 83.11           H
ATOM   3100 3HZ  LYS A 209     -21.759   1.485  19.674  1.00 83.11           H
ATOM   3101  HN  LYS A 209     -15.106   1.555  19.734  1.00 83.11           H
ATOM   3102  N   LEU A 210     -14.076   2.899  17.000  1.00 88.70           N
ATOM   3103  CA  LEU A 210     -13.381   3.724  16.026  1.00 88.70           C
ATOM   3104  C   LEU A 210     -12.244   2.916  15.398  1.00 88.70           C
ATOM   3105  O   LEU A 210     -12.116   2.865  14.176  1.00 88.70           O
ATOM   3106  HA  LEU A 210     -14.097   3.979  15.244  1.00 88.70           H
ATOM   3107  CB  LEU A 210     -12.923   5.037  16.665  1.00 88.70           C
ATOM   3108 1HB  LEU A 210     -13.770   5.476  17.193  1.00 88.70           H
ATOM   3109 2HB  LEU A 210     -12.165   4.808  17.414  1.00 88.70           H
ATOM   3110  CG  LEU A 210     -12.354   6.086  15.708  1.00 88.70           C
ATOM   3111  HG  LEU A 210     -11.515   5.642  15.174  1.00 88.70           H
ATOM   3112  CD1 LEU A 210     -13.393   6.493  14.661  1.00 88.70           C
ATOM   3113 1HD1 LEU A 210     -13.689   5.617  14.083  1.00 88.70           H
ATOM   3114 2HD1 LEU A 210     -14.267   6.912  15.159  1.00 88.70           H
ATOM   3115 3HD1 LEU A 210     -12.962   7.240  13.994  1.00 88.70           H
ATOM   3116  CD2 LEU A 210     -11.812   7.293  16.477  1.00 88.70           C
ATOM   3117 1HD2 LEU A 210     -12.617   7.747  17.055  1.00 88.70           H
ATOM   3118 2HD2 LEU A 210     -11.020   6.968  17.151  1.00 88.70           H
ATOM   3119 3HD2 LEU A 210     -11.414   8.023  15.773  1.00 88.70           H
ATOM   3120  HN  LEU A 210     -14.031   3.230  17.943  1.00 88.70           H
ATOM   3121  N   LYS A 211     -11.448   2.305  16.263  1.00 93.16           N
ATOM   3122  CA  LYS A 211     -10.330   1.495  15.808  1.00 93.16           C
ATOM   3123  C   LYS A 211     -10.844   0.417  14.851  1.00 93.16           C
ATOM   3124  O   LYS A 211     -10.308   0.246  13.757  1.00 93.16           O
ATOM   3125  HA  LYS A 211      -9.654   2.150  15.258  1.00 93.16           H
ATOM   3126  CB  LYS A 211      -9.551   0.938  17.001  1.00 93.16           C
ATOM   3127 1HB  LYS A 211      -9.162   1.760  17.602  1.00 93.16           H
ATOM   3128 2HB  LYS A 211     -10.221   0.365  17.642  1.00 93.16           H
ATOM   3129  CG  LYS A 211      -8.397   0.049  16.535  1.00 93.16           C
ATOM   3130 1HG  LYS A 211      -8.793  -0.865  16.094  1.00 93.16           H
ATOM   3131 2HG  LYS A 211      -7.831   0.560  15.756  1.00 93.16           H
ATOM   3132  CD  LYS A 211      -7.469  -0.301  17.701  1.00 93.16           C
ATOM   3133 1HD  LYS A 211      -7.091   0.614  18.157  1.00 93.16           H
ATOM   3134 2HD  LYS A 211      -8.031  -0.832  18.470  1.00 93.16           H
ATOM   3135  CE  LYS A 211      -6.298  -1.164  17.229  1.00 93.16           C
ATOM   3136 1HE  LYS A 211      -6.668  -2.121  16.862  1.00 93.16           H
ATOM   3137 2HE  LYS A 211      -5.792  -0.677  16.396  1.00 93.16           H
ATOM   3138  NZ  LYS A 211      -5.341  -1.388  18.336  1.00 93.16           N
ATOM   3139 1HZ  LYS A 211      -4.668  -2.096  18.063  1.00 93.16           H
ATOM   3140 2HZ  LYS A 211      -4.855  -0.523  18.543  1.00 93.16           H
ATOM   3141 3HZ  LYS A 211      -5.843  -1.700  19.159  1.00 93.16           H
ATOM   3142  HN  LYS A 211     -11.556   2.356  17.256  1.00 93.16           H
ATOM   3143  N   SER A 212     -11.876  -0.283  15.299  1.00 91.12           N
ATOM   3144  CA  SER A 212     -12.407  -1.402  14.539  1.00 91.12           C
ATOM   3145  C   SER A 212     -12.878  -0.924  13.164  1.00 91.12           C
ATOM   3146  O   SER A 212     -12.657  -1.598  12.159  1.00 91.12           O
ATOM   3147  HA  SER A 212     -11.578  -2.102  14.438  1.00 91.12           H
ATOM   3148  CB  SER A 212     -13.556  -2.080  15.288  1.00 91.12           C
ATOM   3149 1HB  SER A 212     -14.372  -1.370  15.420  1.00 91.12           H
ATOM   3150 2HB  SER A 212     -13.945  -2.903  14.688  1.00 91.12           H
ATOM   3151  OG  SER A 212     -13.147  -2.573  16.561  1.00 91.12           O
ATOM   3152  HG  SER A 212     -13.371  -1.909  17.273  1.00 91.12           H
ATOM   3153  HN  SER A 212     -12.346  -0.097  16.162  1.00 91.12           H
ATOM   3154  N   ALA A 213     -13.520   0.235  13.164  1.00 94.24           N
ATOM   3155  CA  ALA A 213     -14.039   0.802  11.931  1.00 94.24           C
ATOM   3156  C   ALA A 213     -12.874   1.135  10.997  1.00 94.24           C
ATOM   3157  O   ALA A 213     -12.919   0.822   9.808  1.00 94.24           O
ATOM   3158  HA  ALA A 213     -14.670   0.049  11.459  1.00 94.24           H
ATOM   3159  CB  ALA A 213     -14.895   2.029  12.254  1.00 94.24           C
ATOM   3160 1HB  ALA A 213     -15.725   1.733  12.897  1.00 94.24           H
ATOM   3161 2HB  ALA A 213     -14.286   2.772  12.767  1.00 94.24           H
ATOM   3162 3HB  ALA A 213     -15.285   2.454  11.329  1.00 94.24           H
ATOM   3163  HN  ALA A 213     -13.685   0.783  13.984  1.00 94.24           H
ATOM   3164  N   VAL A 214     -11.859   1.764  11.569  1.00 92.17           N
ATOM   3165  CA  VAL A 214     -10.715   2.205  10.789  1.00 92.17           C
ATOM   3166  C   VAL A 214     -10.049   0.990  10.139  1.00 92.17           C
ATOM   3167  O   VAL A 214      -9.692   1.029   8.963  1.00 92.17           O
ATOM   3168  HA  VAL A 214     -11.087   2.863  10.003  1.00 92.17           H
ATOM   3169  CB  VAL A 214      -9.760   3.011  11.670  1.00 92.17           C
ATOM   3170  HB  VAL A 214      -9.573   2.436  12.577  1.00 92.17           H
ATOM   3171  CG1 VAL A 214      -8.418   3.228  10.968  1.00 92.17           C
ATOM   3172 1HG1 VAL A 214      -7.961   2.263  10.750  1.00 92.17           H
ATOM   3173 2HG1 VAL A 214      -8.579   3.773  10.037  1.00 92.17           H
ATOM   3174 3HG1 VAL A 214      -7.758   3.804  11.616  1.00 92.17           H
ATOM   3175  CG2 VAL A 214     -10.386   4.345  12.081  1.00 92.17           C
ATOM   3176 1HG2 VAL A 214     -10.615   4.929  11.189  1.00 92.17           H
ATOM   3177 2HG2 VAL A 214     -11.304   4.159  12.639  1.00 92.17           H
ATOM   3178 3HG2 VAL A 214      -9.686   4.898  12.706  1.00 92.17           H
ATOM   3179  HN  VAL A 214     -11.810   1.973  12.546  1.00 92.17           H
ATOM   3180  N   LEU A 215      -9.901  -0.059  10.934  1.00 91.77           N
ATOM   3181  CA  LEU A 215      -9.214  -1.255  10.475  1.00 91.77           C
ATOM   3182  C   LEU A 215     -10.060  -1.944   9.403  1.00 91.77           C
ATOM   3183  O   LEU A 215      -9.537  -2.372   8.375  1.00 91.77           O
ATOM   3184  HA  LEU A 215      -8.274  -0.938  10.023  1.00 91.77           H
ATOM   3185  CB  LEU A 215      -8.865  -2.159  11.659  1.00 91.77           C
ATOM   3186 1HB  LEU A 215      -9.767  -2.315  12.250  1.00 91.77           H
ATOM   3187 2HB  LEU A 215      -8.567  -3.133  11.270  1.00 91.77           H
ATOM   3188  CG  LEU A 215      -7.760  -1.652  12.587  1.00 91.77           C
ATOM   3189  HG  LEU A 215      -8.088  -0.710  13.027  1.00 91.77           H
ATOM   3190  CD1 LEU A 215      -7.521  -2.630  13.740  1.00 91.77           C
ATOM   3191 1HD1 LEU A 215      -8.438  -2.742  14.317  1.00 91.77           H
ATOM   3192 2HD1 LEU A 215      -7.223  -3.598  13.339  1.00 91.77           H
ATOM   3193 3HD1 LEU A 215      -6.731  -2.245  14.385  1.00 91.77           H
ATOM   3194  CD2 LEU A 215      -6.476  -1.363  11.806  1.00 91.77           C
ATOM   3195 1HD2 LEU A 215      -6.133  -2.276  11.320  1.00 91.77           H
ATOM   3196 2HD2 LEU A 215      -6.675  -0.602  11.051  1.00 91.77           H
ATOM   3197 3HD2 LEU A 215      -5.708  -1.004  12.490  1.00 91.77           H
ATOM   3198  HN  LEU A 215     -10.240  -0.101  11.874  1.00 91.77           H
ATOM   3199  N   THR A 216     -11.353  -2.030   9.679  1.00 91.08           N
ATOM   3200  CA  THR A 216     -12.270  -2.695   8.770  1.00 91.08           C
ATOM   3201  C   THR A 216     -12.240  -2.024   7.395  1.00 91.08           C
ATOM   3202  O   THR A 216     -12.206  -2.702   6.370  1.00 91.08           O
ATOM   3203  HA  THR A 216     -11.932  -3.722   8.631  1.00 91.08           H
ATOM   3204  CB  THR A 216     -13.658  -2.697   9.415  1.00 91.08           C
ATOM   3205  HB  THR A 216     -14.024  -1.680   9.552  1.00 91.08           H
ATOM   3206  OG1 THR A 216     -13.484  -3.455  10.609  1.00 91.08           O
ATOM   3207  HG1 THR A 216     -13.458  -2.844  11.401  1.00 91.08           H
ATOM   3208  CG2 THR A 216     -14.678  -3.502   8.607  1.00 91.08           C
ATOM   3209 1HG2 THR A 216     -14.343  -4.537   8.528  1.00 91.08           H
ATOM   3210 2HG2 THR A 216     -14.772  -3.073   7.610  1.00 91.08           H
ATOM   3211 3HG2 THR A 216     -15.645  -3.471   9.109  1.00 91.08           H
ATOM   3212  HN  THR A 216     -11.775  -1.655  10.505  1.00 91.08           H
ATOM   3213  N   LEU A 217     -12.254  -0.699   7.419  1.00 88.31           N
ATOM   3214  CA  LEU A 217     -12.254   0.072   6.187  1.00 88.31           C
ATOM   3215  C   LEU A 217     -10.972  -0.222   5.406  1.00 88.31           C
ATOM   3216  O   LEU A 217     -10.996  -0.315   4.180  1.00 88.31           O
ATOM   3217  HA  LEU A 217     -13.105  -0.263   5.593  1.00 88.31           H
ATOM   3218  CB  LEU A 217     -12.466   1.558   6.485  1.00 88.31           C
ATOM   3219 1HB  LEU A 217     -13.302   1.654   7.178  1.00 88.31           H
ATOM   3220 2HB  LEU A 217     -11.582   1.934   6.999  1.00 88.31           H
ATOM   3221  CG  LEU A 217     -12.738   2.452   5.274  1.00 88.31           C
ATOM   3222  HG  LEU A 217     -11.971   2.256   4.525  1.00 88.31           H
ATOM   3223  CD1 LEU A 217     -14.088   2.116   4.636  1.00 88.31           C
ATOM   3224 1HD1 LEU A 217     -14.086   1.076   4.309  1.00 88.31           H
ATOM   3225 2HD1 LEU A 217     -14.882   2.266   5.367  1.00 88.31           H
ATOM   3226 3HD1 LEU A 217     -14.256   2.766   3.778  1.00 88.31           H
ATOM   3227  CD2 LEU A 217     -12.635   3.931   5.651  1.00 88.31           C
ATOM   3228 1HD2 LEU A 217     -13.366   4.161   6.426  1.00 88.31           H
ATOM   3229 2HD2 LEU A 217     -11.632   4.142   6.023  1.00 88.31           H
ATOM   3230 3HD2 LEU A 217     -12.833   4.545   4.772  1.00 88.31           H
ATOM   3231  HN  LEU A 217     -12.264  -0.155   8.258  1.00 88.31           H
ATOM   3232  N   LYS A 218      -9.884  -0.361   6.148  1.00 85.93           N
ATOM   3233  CA  LYS A 218      -8.589  -0.613   5.538  1.00 85.93           C
ATOM   3234  C   LYS A 218      -8.627  -1.959   4.811  1.00 85.93           C
ATOM   3235  O   LYS A 218      -8.140  -2.076   3.688  1.00 85.93           O
ATOM   3236  HA  LYS A 218      -8.416   0.172   4.802  1.00 85.93           H
ATOM   3237  CB  LYS A 218      -7.475  -0.509   6.582  1.00 85.93           C
ATOM   3238 1HB  LYS A 218      -7.587   0.416   7.148  1.00 85.93           H
ATOM   3239 2HB  LYS A 218      -7.562  -1.330   7.295  1.00 85.93           H
ATOM   3240  CG  LYS A 218      -6.097  -0.546   5.919  1.00 85.93           C
ATOM   3241 1HG  LYS A 218      -5.999  -1.456   5.327  1.00 85.93           H
ATOM   3242 2HG  LYS A 218      -5.998   0.294   5.231  1.00 85.93           H
ATOM   3243  CD  LYS A 218      -4.983  -0.489   6.966  1.00 85.93           C
ATOM   3244 1HD  LYS A 218      -5.035   0.456   7.507  1.00 85.93           H
ATOM   3245 2HD  LYS A 218      -5.127  -1.283   7.699  1.00 85.93           H
ATOM   3246  CE  LYS A 218      -3.608  -0.634   6.312  1.00 85.93           C
ATOM   3247 1HE  LYS A 218      -3.593  -1.517   5.673  1.00 85.93           H
ATOM   3248 2HE  LYS A 218      -3.411   0.226   5.671  1.00 85.93           H
ATOM   3249  NZ  LYS A 218      -2.552  -0.743   7.343  1.00 85.93           N
ATOM   3250 1HZ  LYS A 218      -1.711  -1.127   6.927  1.00 85.93           H
ATOM   3251 2HZ  LYS A 218      -2.352   0.177   7.721  1.00 85.93           H
ATOM   3252 3HZ  LYS A 218      -2.869  -1.352   8.089  1.00 85.93           H
ATOM   3253  HN  LYS A 218      -9.876  -0.303   7.147  1.00 85.93           H
ATOM   3254  N   VAL A 219      -9.210  -2.942   5.482  1.00 90.33           N
ATOM   3255  CA  VAL A 219      -9.233  -4.296   4.956  1.00 90.33           C
ATOM   3256  C   VAL A 219     -10.122  -4.340   3.712  1.00 90.33           C
ATOM   3257  O   VAL A 219      -9.742  -4.913   2.692  1.00 90.33           O
ATOM   3258  HA  VAL A 219      -8.214  -4.555   4.668  1.00 90.33           H
ATOM   3259  CB  VAL A 219      -9.680  -5.273   6.045  1.00 90.33           C
ATOM   3260  HB  VAL A 219     -10.634  -4.922   6.439  1.00 90.33           H
ATOM   3261  CG1 VAL A 219      -9.896  -6.674   5.470  1.00 90.33           C
ATOM   3262 1HG1 VAL A 219     -10.665  -6.636   4.698  1.00 90.33           H
ATOM   3263 2HG1 VAL A 219      -8.964  -7.037   5.037  1.00 90.33           H
ATOM   3264 3HG1 VAL A 219     -10.213  -7.349   6.265  1.00 90.33           H
ATOM   3265  CG2 VAL A 219      -8.677  -5.303   7.200  1.00 90.33           C
ATOM   3266 1HG2 VAL A 219      -7.703  -5.618   6.827  1.00 90.33           H
ATOM   3267 2HG2 VAL A 219      -8.595  -4.307   7.636  1.00 90.33           H
ATOM   3268 3HG2 VAL A 219      -9.019  -6.005   7.960  1.00 90.33           H
ATOM   3269  HN  VAL A 219      -9.660  -2.825   6.367  1.00 90.33           H
ATOM   3270  N   ILE A 220     -11.291  -3.727   3.836  1.00 90.48           N
ATOM   3271  CA  ILE A 220     -12.290  -3.800   2.784  1.00 90.48           C
ATOM   3272  C   ILE A 220     -11.739  -3.142   1.517  1.00 90.48           C
ATOM   3273  O   ILE A 220     -11.678  -3.772   0.463  1.00 90.48           O
ATOM   3274  HA  ILE A 220     -12.469  -4.855   2.575  1.00 90.48           H
ATOM   3275  CB  ILE A 220     -13.615  -3.202   3.261  1.00 90.48           C
ATOM   3276  HB  ILE A 220     -13.407  -2.239   3.727  1.00 90.48           H
ATOM   3277  CG1 ILE A 220     -14.264  -4.089   4.326  1.00 90.48           C
ATOM   3278 1HG1 ILE A 220     -14.508  -5.060   3.897  1.00 90.48           H
ATOM   3279 2HG1 ILE A 220     -13.557  -4.267   5.137  1.00 90.48           H
ATOM   3280  CG2 ILE A 220     -14.555  -2.941   2.083  1.00 90.48           C
ATOM   3281 1HG2 ILE A 220     -14.085  -2.241   1.392  1.00 90.48           H
ATOM   3282 2HG2 ILE A 220     -14.760  -3.879   1.567  1.00 90.48           H
ATOM   3283 3HG2 ILE A 220     -15.489  -2.516   2.450  1.00 90.48           H
ATOM   3284  CD1 ILE A 220     -15.532  -3.438   4.883  1.00 90.48           C
ATOM   3285 1HD1 ILE A 220     -15.280  -2.478   5.333  1.00 90.48           H
ATOM   3286 2HD1 ILE A 220     -16.246  -3.283   4.074  1.00 90.48           H
ATOM   3287 3HD1 ILE A 220     -15.974  -4.089   5.638  1.00 90.48           H
ATOM   3288  HN  ILE A 220     -11.558  -3.190   4.636  1.00 90.48           H
ATOM   3289  N   LEU A 221     -11.353  -1.883   1.663  1.00 89.18           N
ATOM   3290  CA  LEU A 221     -10.974  -1.079   0.514  1.00 89.18           C
ATOM   3291  C   LEU A 221      -9.544  -1.430   0.100  1.00 89.18           C
ATOM   3292  O   LEU A 221      -9.163  -1.241  -1.054  1.00 89.18           O
ATOM   3293  HA  LEU A 221     -11.644  -1.342  -0.304  1.00 89.18           H
ATOM   3294  CB  LEU A 221     -11.181   0.408   0.809  1.00 89.18           C
ATOM   3295 1HB  LEU A 221     -10.596   0.668   1.691  1.00 89.18           H
ATOM   3296 2HB  LEU A 221     -10.775   0.983  -0.024  1.00 89.18           H
ATOM   3297  CG  LEU A 221     -12.627   0.851   1.041  1.00 89.18           C
ATOM   3298  HG  LEU A 221     -13.009   0.324   1.915  1.00 89.18           H
ATOM   3299  CD1 LEU A 221     -12.699   2.348   1.347  1.00 89.18           C
ATOM   3300 1HD1 LEU A 221     -12.120   2.564   2.245  1.00 89.18           H
ATOM   3301 2HD1 LEU A 221     -12.292   2.911   0.508  1.00 89.18           H
ATOM   3302 3HD1 LEU A 221     -13.738   2.636   1.508  1.00 89.18           H
ATOM   3303  CD2 LEU A 221     -13.515   0.465  -0.144  1.00 89.18           C
ATOM   3304 1HD2 LEU A 221     -13.143   0.946  -1.049  1.00 89.18           H
ATOM   3305 2HD2 LEU A 221     -13.498  -0.617  -0.274  1.00 89.18           H
ATOM   3306 3HD2 LEU A 221     -14.538   0.792   0.047  1.00 89.18           H
ATOM   3307  HN  LEU A 221     -11.298  -1.413   2.544  1.00 89.18           H
ATOM   3308  N   GLY A 222      -8.790  -1.936   1.066  1.00 87.66           N
ATOM   3309  CA  GLY A 222      -7.367  -2.153   0.869  1.00 87.66           C
ATOM   3310  C   GLY A 222      -7.109  -3.472   0.138  1.00 87.66           C
ATOM   3311  O   GLY A 222      -6.085  -3.629  -0.525  1.00 87.66           O
ATOM   3312 1HA  GLY A 222      -6.946  -1.327   0.295  1.00 87.66           H
ATOM   3313 2HA  GLY A 222      -6.860  -2.162   1.833  1.00 87.66           H
ATOM   3314  HN  GLY A 222      -9.136  -2.196   1.967  1.00 87.66           H
ATOM   3315  N   PHE A 223      -8.055  -4.388   0.285  1.00 81.33           N
ATOM   3316  CA  PHE A 223      -7.867  -5.744  -0.202  1.00 81.33           C
ATOM   3317  C   PHE A 223      -9.116  -6.244  -0.930  1.00 81.33           C
ATOM   3318  O   PHE A 223      -9.084  -6.475  -2.137  1.00 81.33           O
ATOM   3319  HA  PHE A 223      -7.027  -5.724  -0.896  1.00 81.33           H
ATOM   3320  CB  PHE A 223      -7.616  -6.627   1.022  1.00 81.33           C
ATOM   3321 1HB  PHE A 223      -6.803  -6.198   1.607  1.00 81.33           H
ATOM   3322 2HB  PHE A 223      -8.504  -6.616   1.654  1.00 81.33           H
ATOM   3323  CG  PHE A 223      -7.269  -8.078   0.681  1.00 81.33           C
ATOM   3324  CD1 PHE A 223      -8.136  -9.077   0.998  1.00 81.33           C
ATOM   3325  HD1 PHE A 223      -9.078  -8.844   1.495  1.00 81.33           H
ATOM   3326  CD2 PHE A 223      -6.094  -8.369   0.062  1.00 81.33           C
ATOM   3327  HD2 PHE A 223      -5.399  -7.569  -0.192  1.00 81.33           H
ATOM   3328  CE1 PHE A 223      -7.814 -10.423   0.682  1.00 81.33           C
ATOM   3329  HE1 PHE A 223      -8.509 -11.224   0.936  1.00 81.33           H
ATOM   3330  CE2 PHE A 223      -5.772  -9.716  -0.254  1.00 81.33           C
ATOM   3331  HE2 PHE A 223      -4.830  -9.949  -0.750  1.00 81.33           H
ATOM   3332  CZ  PHE A 223      -6.639 -10.714   0.063  1.00 81.33           C
ATOM   3333  HZ  PHE A 223      -6.392 -11.748  -0.180  1.00 81.33           H
ATOM   3334  HN  PHE A 223      -8.936  -4.216   0.726  1.00 81.33           H
ATOM   3335  N   PHE A 224     -10.187  -6.396  -0.165  1.00 84.39           N
ATOM   3336  CA  PHE A 224     -11.334  -7.159  -0.626  1.00 84.39           C
ATOM   3337  C   PHE A 224     -11.903  -6.567  -1.917  1.00 84.39           C
ATOM   3338  O   PHE A 224     -12.065  -7.276  -2.910  1.00 84.39           O
ATOM   3339  HA  PHE A 224     -10.991  -8.176  -0.815  1.00 84.39           H
ATOM   3340  CB  PHE A 224     -12.397  -7.075   0.471  1.00 84.39           C
ATOM   3341 1HB  PHE A 224     -12.312  -6.111   0.972  1.00 84.39           H
ATOM   3342 2HB  PHE A 224     -13.384  -7.108   0.009  1.00 84.39           H
ATOM   3343  CG  PHE A 224     -12.302  -8.188   1.516  1.00 84.39           C
ATOM   3344  CD1 PHE A 224     -12.764  -9.434   1.227  1.00 84.39           C
ATOM   3345  HD1 PHE A 224     -13.202  -9.640   0.251  1.00 84.39           H
ATOM   3346  CD2 PHE A 224     -11.755  -7.931   2.735  1.00 84.39           C
ATOM   3347  HD2 PHE A 224     -11.385  -6.932   2.967  1.00 84.39           H
ATOM   3348  CE1 PHE A 224     -12.675 -10.467   2.198  1.00 84.39           C
ATOM   3349  HE1 PHE A 224     -13.045 -11.465   1.966  1.00 84.39           H
ATOM   3350  CE2 PHE A 224     -11.667  -8.964   3.705  1.00 84.39           C
ATOM   3351  HE2 PHE A 224     -11.229  -8.758   4.682  1.00 84.39           H
ATOM   3352  CZ  PHE A 224     -12.129 -10.210   3.416  1.00 84.39           C
ATOM   3353  HZ  PHE A 224     -12.060 -11.003   4.161  1.00 84.39           H
ATOM   3354  HN  PHE A 224     -10.278  -6.009   0.753  1.00 84.39           H
ATOM   3355  N   LEU A 225     -12.190  -5.275  -1.863  1.00 89.70           N
ATOM   3356  CA  LEU A 225     -12.809  -4.598  -2.989  1.00 89.70           C
ATOM   3357  C   LEU A 225     -11.907  -4.731  -4.218  1.00 89.70           C
ATOM   3358  O   LEU A 225     -12.338  -5.225  -5.258  1.00 89.70           O
ATOM   3359  HA  LEU A 225     -13.752  -5.104  -3.196  1.00 89.70           H
ATOM   3360  CB  LEU A 225     -13.143  -3.149  -2.626  1.00 89.70           C
ATOM   3361 1HB  LEU A 225     -13.870  -3.158  -1.814  1.00 89.70           H
ATOM   3362 2HB  LEU A 225     -12.240  -2.675  -2.240  1.00 89.70           H
ATOM   3363  CG  LEU A 225     -13.696  -2.284  -3.759  1.00 89.70           C
ATOM   3364  HG  LEU A 225     -13.052  -2.409  -4.630  1.00 89.70           H
ATOM   3365  CD1 LEU A 225     -15.098  -2.742  -4.165  1.00 89.70           C
ATOM   3366 1HD1 LEU A 225     -15.059  -3.777  -4.503  1.00 89.70           H
ATOM   3367 2HD1 LEU A 225     -15.767  -2.665  -3.308  1.00 89.70           H
ATOM   3368 3HD1 LEU A 225     -15.468  -2.110  -4.972  1.00 89.70           H
ATOM   3369  CD2 LEU A 225     -13.663  -0.801  -3.383  1.00 89.70           C
ATOM   3370 1HD2 LEU A 225     -14.270  -0.639  -2.492  1.00 89.70           H
ATOM   3371 2HD2 LEU A 225     -12.635  -0.499  -3.183  1.00 89.70           H
ATOM   3372 3HD2 LEU A 225     -14.062  -0.208  -4.207  1.00 89.70           H
ATOM   3373  HN  LEU A 225     -12.007  -4.695  -1.069  1.00 89.70           H
ATOM   3374  N   PRO A 226     -10.643  -4.296  -4.120  1.00 90.18           N
ATOM   3375  CA  PRO A 226      -9.718  -4.407  -5.251  1.00 90.18           C
ATOM   3376  C   PRO A 226      -9.642  -5.823  -5.797  1.00 90.18           C
ATOM   3377  O   PRO A 226      -9.694  -6.028  -7.009  1.00 90.18           O
ATOM   3378  HA  PRO A 226     -10.070  -3.798  -6.084  1.00 90.18           H
ATOM   3379  CB  PRO A 226      -8.379  -3.951  -4.669  1.00 90.18           C
ATOM   3380 1HB  PRO A 226      -7.801  -4.791  -4.284  1.00 90.18           H
ATOM   3381 2HB  PRO A 226      -7.761  -3.459  -5.421  1.00 90.18           H
ATOM   3382  CG  PRO A 226      -8.785  -2.990  -3.558  1.00 90.18           C
ATOM   3383 1HG  PRO A 226      -7.986  -2.853  -2.829  1.00 90.18           H
ATOM   3384 2HG  PRO A 226      -9.020  -1.999  -3.945  1.00 90.18           H
ATOM   3385  CD  PRO A 226     -10.002  -3.669  -2.950  1.00 90.18           C
ATOM   3386 1HD  PRO A 226      -9.720  -4.411  -2.203  1.00 90.18           H
ATOM   3387 2HD  PRO A 226     -10.658  -2.955  -2.454  1.00 90.18           H
ATOM   3388  N   PHE A 227      -9.521  -6.772  -4.880  1.00 84.18           N
ATOM   3389  CA  PHE A 227      -9.284  -8.154  -5.260  1.00 84.18           C
ATOM   3390  C   PHE A 227     -10.455  -8.706  -6.075  1.00 84.18           C
ATOM   3391  O   PHE A 227     -10.252  -9.335  -7.112  1.00 84.18           O
ATOM   3392  HA  PHE A 227      -8.380  -8.172  -5.868  1.00 84.18           H
ATOM   3393  CB  PHE A 227      -9.156  -8.958  -3.964  1.00 84.18           C
ATOM   3394 1HB  PHE A 227      -8.366  -8.520  -3.354  1.00 84.18           H
ATOM   3395 2HB  PHE A 227     -10.083  -8.867  -3.399  1.00 84.18           H
ATOM   3396  CG  PHE A 227      -8.850 -10.441  -4.181  1.00 84.18           C
ATOM   3397  CD1 PHE A 227      -9.852 -11.359  -4.113  1.00 84.18           C
ATOM   3398  HD1 PHE A 227     -10.872 -11.037  -3.904  1.00 84.18           H
ATOM   3399  CD2 PHE A 227      -7.577 -10.843  -4.441  1.00 84.18           C
ATOM   3400  HD2 PHE A 227      -6.774 -10.107  -4.495  1.00 84.18           H
ATOM   3401  CE1 PHE A 227      -9.568 -12.736  -4.313  1.00 84.18           C
ATOM   3402  HE1 PHE A 227     -10.371 -13.471  -4.258  1.00 84.18           H
ATOM   3403  CE2 PHE A 227      -7.294 -12.220  -4.641  1.00 84.18           C
ATOM   3404  HE2 PHE A 227      -6.273 -12.541  -4.849  1.00 84.18           H
ATOM   3405  CZ  PHE A 227      -8.295 -13.137  -4.573  1.00 84.18           C
ATOM   3406  HZ  PHE A 227      -8.078 -14.194  -4.727  1.00 84.18           H
ATOM   3407  HN  PHE A 227      -9.581  -6.608  -3.895  1.00 84.18           H
ATOM   3408  N   VAL A 228     -11.656  -8.452  -5.575  1.00 91.84           N
ATOM   3409  CA  VAL A 228     -12.857  -8.961  -6.214  1.00 91.84           C
ATOM   3410  C   VAL A 228     -12.947  -8.404  -7.636  1.00 91.84           C
ATOM   3411  O   VAL A 228     -13.230  -9.142  -8.579  1.00 91.84           O
ATOM   3412  HA  VAL A 228     -12.766 -10.046  -6.268  1.00 91.84           H
ATOM   3413  CB  VAL A 228     -14.084  -8.629  -5.363  1.00 91.84           C
ATOM   3414  HB  VAL A 228     -14.062  -7.561  -5.146  1.00 91.84           H
ATOM   3415  CG1 VAL A 228     -15.377  -8.928  -6.125  1.00 91.84           C
ATOM   3416 1HG1 VAL A 228     -15.409  -8.328  -7.034  1.00 91.84           H
ATOM   3417 2HG1 VAL A 228     -15.408  -9.986  -6.386  1.00 91.84           H
ATOM   3418 3HG1 VAL A 228     -16.233  -8.683  -5.497  1.00 91.84           H
ATOM   3419  CG2 VAL A 228     -14.046  -9.380  -4.031  1.00 91.84           C
ATOM   3420 1HG2 VAL A 228     -14.032 -10.453  -4.219  1.00 91.84           H
ATOM   3421 2HG2 VAL A 228     -13.151  -9.096  -3.478  1.00 91.84           H
ATOM   3422 3HG2 VAL A 228     -14.930  -9.125  -3.445  1.00 91.84           H
ATOM   3423  HN  VAL A 228     -11.814  -7.909  -4.749  1.00 91.84           H
ATOM   3424  N   VAL A 229     -12.701  -7.107  -7.746  1.00 91.59           N
ATOM   3425  CA  VAL A 229     -12.833  -6.426  -9.023  1.00 91.59           C
ATOM   3426  C   VAL A 229     -11.810  -6.996 -10.008  1.00 91.59           C
ATOM   3427  O   VAL A 229     -12.142  -7.279 -11.158  1.00 91.59           O
ATOM   3428  HA  VAL A 229     -13.835  -6.628  -9.402  1.00 91.59           H
ATOM   3429  CB  VAL A 229     -12.696  -4.915  -8.827  1.00 91.59           C
ATOM   3430  HB  VAL A 229     -11.767  -4.729  -8.289  1.00 91.59           H
ATOM   3431  CG1 VAL A 229     -12.611  -4.192 -10.173  1.00 91.59           C
ATOM   3432 1HG1 VAL A 229     -11.743  -4.553 -10.725  1.00 91.59           H
ATOM   3433 2HG1 VAL A 229     -13.516  -4.389 -10.749  1.00 91.59           H
ATOM   3434 3HG1 VAL A 229     -12.515  -3.120 -10.004  1.00 91.59           H
ATOM   3435  CG2 VAL A 229     -13.847  -4.365  -7.981  1.00 91.59           C
ATOM   3436 1HG2 VAL A 229     -14.794  -4.568  -8.481  1.00 91.59           H
ATOM   3437 2HG2 VAL A 229     -13.841  -4.846  -7.003  1.00 91.59           H
ATOM   3438 3HG2 VAL A 229     -13.725  -3.289  -7.857  1.00 91.59           H
ATOM   3439  HN  VAL A 229     -12.418  -6.525  -6.984  1.00 91.59           H
ATOM   3440  N   MET A 230     -10.587  -7.146  -9.521  1.00 84.23           N
ATOM   3441  CA  MET A 230      -9.506  -7.642 -10.355  1.00 84.23           C
ATOM   3442  C   MET A 230      -9.792  -9.066 -10.836  1.00 84.23           C
ATOM   3443  O   MET A 230      -9.629  -9.370 -12.016  1.00 84.23           O
ATOM   3444  HA  MET A 230      -9.459  -6.965 -11.208  1.00 84.23           H
ATOM   3445  CB  MET A 230      -8.199  -7.625  -9.559  1.00 84.23           C
ATOM   3446 1HB  MET A 230      -8.363  -8.061  -8.574  1.00 84.23           H
ATOM   3447 2HB  MET A 230      -7.455  -8.243 -10.062  1.00 84.23           H
ATOM   3448  CG  MET A 230      -7.667  -6.198  -9.409  1.00 84.23           C
ATOM   3449 1HG  MET A 230      -7.630  -5.710 -10.383  1.00 84.23           H
ATOM   3450 2HG  MET A 230      -8.343  -5.613  -8.785  1.00 84.23           H
ATOM   3451  SD  MET A 230      -6.038  -6.227  -8.680  1.00 84.23           S
ATOM   3452  CE  MET A 230      -6.451  -6.725  -7.017  1.00 84.23           C
ATOM   3453 1HE  MET A 230      -7.122  -5.989  -6.573  1.00 84.23           H
ATOM   3454 2HE  MET A 230      -6.943  -7.697  -7.040  1.00 84.23           H
ATOM   3455 3HE  MET A 230      -5.541  -6.793  -6.421  1.00 84.23           H
ATOM   3456  HN  MET A 230     -10.332  -6.937  -8.577  1.00 84.23           H
ATOM   3457  N   ALA A 231     -10.214  -9.900  -9.897  1.00 90.03           N
ATOM   3458  CA  ALA A 231     -10.452 -11.302 -10.194  1.00 90.03           C
ATOM   3459  C   ALA A 231     -11.508 -11.413 -11.295  1.00 90.03           C
ATOM   3460  O   ALA A 231     -11.356 -12.200 -12.229  1.00 90.03           O
ATOM   3461  HA  ALA A 231      -9.517 -11.729 -10.554  1.00 90.03           H
ATOM   3462  CB  ALA A 231     -10.866 -12.032  -8.914  1.00 90.03           C
ATOM   3463 1HB  ALA A 231     -10.070 -11.947  -8.174  1.00 90.03           H
ATOM   3464 2HB  ALA A 231     -11.778 -11.584  -8.519  1.00 90.03           H
ATOM   3465 3HB  ALA A 231     -11.045 -13.083  -9.137  1.00 90.03           H
ATOM   3466  HN  ALA A 231     -10.392  -9.632  -8.950  1.00 90.03           H
ATOM   3467  N   CYS A 232     -12.555 -10.614 -11.151  1.00 89.47           N
ATOM   3468  CA  CYS A 232     -13.648 -10.632 -12.108  1.00 89.47           C
ATOM   3469  C   CYS A 232     -13.109 -10.168 -13.462  1.00 89.47           C
ATOM   3470  O   CYS A 232     -13.368 -10.797 -14.486  1.00 89.47           O
ATOM   3471  HA  CYS A 232     -13.999 -11.663 -12.163  1.00 89.47           H
ATOM   3472  CB  CYS A 232     -14.825  -9.774 -11.638  1.00 89.47           C
ATOM   3473 1HB  CYS A 232     -14.474  -8.780 -11.364  1.00 89.47           H
ATOM   3474 2HB  CYS A 232     -15.540  -9.648 -12.451  1.00 89.47           H
ATOM   3475  SG  CYS A 232     -15.643 -10.565 -10.205  1.00 89.47           S
ATOM   3476  HG  CYS A 232     -14.785 -10.119  -9.292  1.00 89.47           H
ATOM   3477  HN  CYS A 232     -12.663  -9.965 -10.398  1.00 89.47           H
ATOM   3478  N   CYS A 233     -12.367  -9.071 -13.423  1.00 87.66           N
ATOM   3479  CA  CYS A 233     -11.892  -8.445 -14.646  1.00 87.66           C
ATOM   3480  C   CYS A 233     -11.086  -9.479 -15.433  1.00 87.66           C
ATOM   3481  O   CYS A 233     -11.331  -9.689 -16.620  1.00 87.66           O
ATOM   3482  HA  CYS A 233     -12.777  -8.137 -15.203  1.00 87.66           H
ATOM   3483  CB  CYS A 233     -11.075  -7.184 -14.355  1.00 87.66           C
ATOM   3484 1HB  CYS A 233     -10.345  -7.387 -13.571  1.00 87.66           H
ATOM   3485 2HB  CYS A 233     -10.516  -6.891 -15.243  1.00 87.66           H
ATOM   3486  SG  CYS A 233     -12.185  -5.824 -13.839  1.00 87.66           S
ATOM   3487  HG  CYS A 233     -12.349  -6.245 -12.588  1.00 87.66           H
ATOM   3488  HN  CYS A 233     -12.091  -8.612 -12.579  1.00 87.66           H
ATOM   3489  N   TYR A 234     -10.141 -10.098 -14.741  1.00 74.74           N
ATOM   3490  CA  TYR A 234      -9.184 -10.972 -15.397  1.00 74.74           C
ATOM   3491  C   TYR A 234      -9.837 -12.296 -15.800  1.00 74.74           C
ATOM   3492  O   TYR A 234      -9.443 -12.911 -16.790  1.00 74.74           O
ATOM   3493  HA  TYR A 234      -8.824 -10.466 -16.292  1.00 74.74           H
ATOM   3494  CB  TYR A 234      -8.090 -11.251 -14.364  1.00 74.74           C
ATOM   3495 1HB  TYR A 234      -8.538 -11.262 -13.370  1.00 74.74           H
ATOM   3496 2HB  TYR A 234      -7.683 -12.247 -14.541  1.00 74.74           H
ATOM   3497  CG  TYR A 234      -6.945 -10.237 -14.381  1.00 74.74           C
ATOM   3498  CD1 TYR A 234      -5.834 -10.463 -15.167  1.00 74.74           C
ATOM   3499  HD1 TYR A 234      -5.773 -11.365 -15.777  1.00 74.74           H
ATOM   3500  CD2 TYR A 234      -7.023  -9.095 -13.609  1.00 74.74           C
ATOM   3501  HD2 TYR A 234      -7.900  -8.917 -12.987  1.00 74.74           H
ATOM   3502  CE1 TYR A 234      -4.756  -9.508 -15.183  1.00 74.74           C
ATOM   3503  HE1 TYR A 234      -3.873  -9.675 -15.800  1.00 74.74           H
ATOM   3504  CE2 TYR A 234      -5.945  -8.141 -13.624  1.00 74.74           C
ATOM   3505  HE2 TYR A 234      -5.994  -7.235 -13.020  1.00 74.74           H
ATOM   3506  CZ  TYR A 234      -4.865  -8.394 -14.411  1.00 74.74           C
ATOM   3507  OH  TYR A 234      -3.847  -7.492 -14.426  1.00 74.74           O
ATOM   3508  HH  TYR A 234      -4.028  -6.761 -13.768  1.00 74.74           H
ATOM   3509  HN  TYR A 234     -10.023 -10.009 -13.752  1.00 74.74           H
ATOM   3510  N   THR A 235     -10.826 -12.695 -15.013  1.00 85.23           N
ATOM   3511  CA  THR A 235     -11.614 -13.871 -15.339  1.00 85.23           C
ATOM   3512  C   THR A 235     -12.238 -13.726 -16.729  1.00 85.23           C
ATOM   3513  O   THR A 235     -12.191 -14.655 -17.534  1.00 85.23           O
ATOM   3514  HA  THR A 235     -10.946 -14.732 -15.377  1.00 85.23           H
ATOM   3515  CB  THR A 235     -12.645 -14.072 -14.228  1.00 85.23           C
ATOM   3516  HB  THR A 235     -13.342 -13.235 -14.187  1.00 85.23           H
ATOM   3517  OG1 THR A 235     -11.859 -14.276 -13.057  1.00 85.23           O
ATOM   3518  HG1 THR A 235     -11.873 -13.454 -12.488  1.00 85.23           H
ATOM   3519  CG2 THR A 235     -13.426 -15.379 -14.383  1.00 85.23           C
ATOM   3520 1HG2 THR A 235     -12.735 -16.221 -14.356  1.00 85.23           H
ATOM   3521 2HG2 THR A 235     -13.956 -15.374 -15.336  1.00 85.23           H
ATOM   3522 3HG2 THR A 235     -14.144 -15.472 -13.568  1.00 85.23           H
ATOM   3523  HN  THR A 235     -11.090 -12.230 -14.168  1.00 85.23           H
ATOM   3524  N   ILE A 236     -12.808 -12.554 -16.967  1.00 84.15           N
ATOM   3525  CA  ILE A 236     -13.467 -12.286 -18.234  1.00 84.15           C
ATOM   3526  C   ILE A 236     -12.411 -12.151 -19.333  1.00 84.15           C
ATOM   3527  O   ILE A 236     -12.618 -12.608 -20.457  1.00 84.15           O
ATOM   3528  HA  ILE A 236     -14.096 -13.146 -18.464  1.00 84.15           H
ATOM   3529  CB  ILE A 236     -14.388 -11.070 -18.113  1.00 84.15           C
ATOM   3530  HB  ILE A 236     -13.791 -10.223 -17.775  1.00 84.15           H
ATOM   3531  CG1 ILE A 236     -15.472 -11.307 -17.060  1.00 84.15           C
ATOM   3532 1HG1 ILE A 236     -16.216 -12.003 -17.449  1.00 84.15           H
ATOM   3533 2HG1 ILE A 236     -15.032 -11.771 -16.177  1.00 84.15           H
ATOM   3534  CG2 ILE A 236     -14.980 -10.694 -19.472  1.00 84.15           C
ATOM   3535 1HG2 ILE A 236     -14.175 -10.454 -20.166  1.00 84.15           H
ATOM   3536 2HG2 ILE A 236     -15.558 -11.532 -19.861  1.00 84.15           H
ATOM   3537 3HG2 ILE A 236     -15.631  -9.827 -19.357  1.00 84.15           H
ATOM   3538  CD1 ILE A 236     -16.151  -9.993 -16.667  1.00 84.15           C
ATOM   3539 1HD1 ILE A 236     -15.409  -9.309 -16.257  1.00 84.15           H
ATOM   3540 2HD1 ILE A 236     -16.611  -9.545 -17.548  1.00 84.15           H
ATOM   3541 3HD1 ILE A 236     -16.918 -10.191 -15.918  1.00 84.15           H
ATOM   3542  HN  ILE A 236     -12.825 -11.798 -16.313  1.00 84.15           H
ATOM   3543  N   ILE A 237     -11.303 -11.521 -18.972  1.00 80.18           N
ATOM   3544  CA  ILE A 237     -10.224 -11.300 -19.920  1.00 80.18           C
ATOM   3545  C   ILE A 237      -9.759 -12.646 -20.479  1.00 80.18           C
ATOM   3546  O   ILE A 237      -9.682 -12.825 -21.693  1.00 80.18           O
ATOM   3547  HA  ILE A 237     -10.627 -10.706 -20.740  1.00 80.18           H
ATOM   3548  CB  ILE A 237      -9.104 -10.482 -19.275  1.00 80.18           C
ATOM   3549  HB  ILE A 237      -8.945 -10.857 -18.264  1.00 80.18           H
ATOM   3550  CG1 ILE A 237      -9.501  -9.009 -19.154  1.00 80.18           C
ATOM   3551 1HG1 ILE A 237      -9.479  -8.541 -20.138  1.00 80.18           H
ATOM   3552 2HG1 ILE A 237     -10.524  -8.934 -18.787  1.00 80.18           H
ATOM   3553  CG2 ILE A 237      -7.788 -10.660 -20.035  1.00 80.18           C
ATOM   3554 1HG2 ILE A 237      -7.502 -11.712 -20.025  1.00 80.18           H
ATOM   3555 2HG2 ILE A 237      -7.915 -10.328 -21.065  1.00 80.18           H
ATOM   3556 3HG2 ILE A 237      -7.008 -10.068 -19.555  1.00 80.18           H
ATOM   3557  CD1 ILE A 237      -8.558  -8.263 -18.208  1.00 80.18           C
ATOM   3558 1HD1 ILE A 237      -8.600  -8.719 -17.218  1.00 80.18           H
ATOM   3559 2HD1 ILE A 237      -7.539  -8.320 -18.591  1.00 80.18           H
ATOM   3560 3HD1 ILE A 237      -8.862  -7.219 -18.140  1.00 80.18           H
ATOM   3561  HN  ILE A 237     -11.137 -11.165 -18.052  1.00 80.18           H
ATOM   3562  N   ILE A 238      -9.461 -13.559 -19.566  1.00 78.15           N
ATOM   3563  CA  ILE A 238      -8.921 -14.852 -19.949  1.00 78.15           C
ATOM   3564  C   ILE A 238      -9.915 -15.565 -20.867  1.00 78.15           C
ATOM   3565  O   ILE A 238      -9.531 -16.113 -21.899  1.00 78.15           O
ATOM   3566  HA  ILE A 238      -8.003 -14.670 -20.509  1.00 78.15           H
ATOM   3567  CB  ILE A 238      -8.540 -15.663 -18.708  1.00 78.15           C
ATOM   3568  HB  ILE A 238      -9.370 -15.619 -18.003  1.00 78.15           H
ATOM   3569  CG1 ILE A 238      -7.322 -15.055 -18.009  1.00 78.15           C
ATOM   3570 1HG1 ILE A 238      -6.422 -15.274 -18.584  1.00 78.15           H
ATOM   3571 2HG1 ILE A 238      -7.422 -13.971 -17.973  1.00 78.15           H
ATOM   3572  CG2 ILE A 238      -8.323 -17.136 -19.060  1.00 78.15           C
ATOM   3573 1HG2 ILE A 238      -9.242 -17.548 -19.479  1.00 78.15           H
ATOM   3574 2HG2 ILE A 238      -7.520 -17.220 -19.793  1.00 78.15           H
ATOM   3575 3HG2 ILE A 238      -8.054 -17.689 -18.161  1.00 78.15           H
ATOM   3576  CD1 ILE A 238      -7.173 -15.606 -16.589  1.00 78.15           C
ATOM   3577 1HD1 ILE A 238      -8.064 -15.365 -16.011  1.00 78.15           H
ATOM   3578 2HD1 ILE A 238      -7.049 -16.688 -16.631  1.00 78.15           H
ATOM   3579 3HD1 ILE A 238      -6.300 -15.158 -16.115  1.00 78.15           H
ATOM   3580  HN  ILE A 238      -9.584 -13.427 -18.582  1.00 78.15           H
ATOM   3581  N   HIS A 239     -11.176 -15.534 -20.458  1.00 77.30           N
ATOM   3582  CA  HIS A 239     -12.221 -16.211 -21.206  1.00 77.30           C
ATOM   3583  C   HIS A 239     -12.261 -15.670 -22.637  1.00 77.30           C
ATOM   3584  O   HIS A 239     -12.377 -16.437 -23.592  1.00 77.30           O
ATOM   3585  HA  HIS A 239     -11.953 -17.267 -21.234  1.00 77.30           H
ATOM   3586  CB  HIS A 239     -13.567 -16.090 -20.489  1.00 77.30           C
ATOM   3587 1HB  HIS A 239     -13.452 -16.433 -19.461  1.00 77.30           H
ATOM   3588 2HB  HIS A 239     -13.851 -15.038 -20.444  1.00 77.30           H
ATOM   3589  CG  HIS A 239     -14.684 -16.870 -21.142  1.00 77.30           C
ATOM   3590  ND1 HIS A 239     -15.608 -16.287 -21.991  1.00 77.30           N
ATOM   3591  HD1 HIS A 239     -15.635 -15.322 -22.253  1.00 77.30           H
ATOM   3592  CD2 HIS A 239     -15.013 -18.191 -21.063  1.00 77.30           C
ATOM   3593  HD2 HIS A 239     -14.488 -18.944 -20.476  1.00 77.30           H
ATOM   3594  CE1 HIS A 239     -16.452 -17.224 -22.397  1.00 77.30           C
ATOM   3595  HE1 HIS A 239     -17.294 -17.078 -23.074  1.00 77.30           H
ATOM   3596  NE2 HIS A 239     -16.082 -18.403 -21.821  1.00 77.30           N
ATOM   3597  HN  HIS A 239     -11.485 -15.059 -19.635  1.00 77.30           H
ATOM   3598  N   THR A 240     -12.163 -14.352 -22.740  1.00 78.58           N
ATOM   3599  CA  THR A 240     -12.257 -13.694 -24.032  1.00 78.58           C
ATOM   3600  C   THR A 240     -11.074 -14.088 -24.919  1.00 78.58           C
ATOM   3601  O   THR A 240     -11.235 -14.287 -26.122  1.00 78.58           O
ATOM   3602  HA  THR A 240     -13.161 -14.043 -24.531  1.00 78.58           H
ATOM   3603  CB  THR A 240     -12.358 -12.187 -23.789  1.00 78.58           C
ATOM   3604  HB  THR A 240     -11.417 -11.790 -23.409  1.00 78.58           H
ATOM   3605  OG1 THR A 240     -13.479 -12.050 -22.919  1.00 78.58           O
ATOM   3606  HG1 THR A 240     -13.169 -11.951 -21.974  1.00 78.58           H
ATOM   3607  CG2 THR A 240     -12.766 -11.416 -25.046  1.00 78.58           C
ATOM   3608 1HG2 THR A 240     -13.740 -11.767 -25.388  1.00 78.58           H
ATOM   3609 2HG2 THR A 240     -12.025 -11.581 -25.829  1.00 78.58           H
ATOM   3610 3HG2 THR A 240     -12.823 -10.352 -24.818  1.00 78.58           H
ATOM   3611  HN  THR A 240     -12.022 -13.739 -21.963  1.00 78.58           H
ATOM   3612  N   LEU A 241      -9.913 -14.190 -24.290  1.00 74.42           N
ATOM   3613  CA  LEU A 241      -8.682 -14.428 -25.025  1.00 74.42           C
ATOM   3614  C   LEU A 241      -8.676 -15.866 -25.549  1.00 74.42           C
ATOM   3615  O   LEU A 241      -8.222 -16.123 -26.662  1.00 74.42           O
ATOM   3616  HA  LEU A 241      -8.675 -13.750 -25.879  1.00 74.42           H
ATOM   3617  CB  LEU A 241      -7.467 -14.083 -24.162  1.00 74.42           C
ATOM   3618 1HB  LEU A 241      -7.612 -14.520 -23.174  1.00 74.42           H
ATOM   3619 2HB  LEU A 241      -6.590 -14.562 -24.597  1.00 74.42           H
ATOM   3620  CG  LEU A 241      -7.167 -12.592 -23.991  1.00 74.42           C
ATOM   3621  HG  LEU A 241      -8.076 -12.099 -23.644  1.00 74.42           H
ATOM   3622  CD1 LEU A 241      -6.095 -12.368 -22.923  1.00 74.42           C
ATOM   3623 1HD1 LEU A 241      -6.443 -12.766 -21.970  1.00 74.42           H
ATOM   3624 2HD1 LEU A 241      -5.177 -12.877 -23.217  1.00 74.42           H
ATOM   3625 3HD1 LEU A 241      -5.902 -11.300 -22.822  1.00 74.42           H
ATOM   3626  CD2 LEU A 241      -6.788 -11.952 -25.328  1.00 74.42           C
ATOM   3627 1HD2 LEU A 241      -5.901 -12.443 -25.727  1.00 74.42           H
ATOM   3628 2HD2 LEU A 241      -7.613 -12.065 -26.032  1.00 74.42           H
ATOM   3629 3HD2 LEU A 241      -6.580 -10.893 -25.178  1.00 74.42           H
ATOM   3630  HN  LEU A 241      -9.804 -14.112 -23.299  1.00 74.42           H
ATOM   3631  N   ILE A 242      -9.186 -16.766 -24.720  1.00 75.46           N
ATOM   3632  CA  ILE A 242      -9.278 -18.165 -25.099  1.00 75.46           C
ATOM   3633  C   ILE A 242     -10.109 -18.289 -26.378  1.00 75.46           C
ATOM   3634  O   ILE A 242      -9.766 -19.061 -27.273  1.00 75.46           O
ATOM   3635  HA  ILE A 242      -8.267 -18.514 -25.310  1.00 75.46           H
ATOM   3636  CB  ILE A 242      -9.812 -19.002 -23.935  1.00 75.46           C
ATOM   3637  HB  ILE A 242     -10.690 -18.499 -23.528  1.00 75.46           H
ATOM   3638  CG1 ILE A 242      -8.781 -19.096 -22.809  1.00 75.46           C
ATOM   3639 1HG1 ILE A 242      -7.945 -19.718 -23.127  1.00 75.46           H
ATOM   3640 2HG1 ILE A 242      -8.379 -18.105 -22.596  1.00 75.46           H
ATOM   3641  CG2 ILE A 242     -10.265 -20.383 -24.415  1.00 75.46           C
ATOM   3642 1HG2 ILE A 242     -11.056 -20.269 -25.155  1.00 75.46           H
ATOM   3643 2HG2 ILE A 242      -9.420 -20.906 -24.863  1.00 75.46           H
ATOM   3644 3HG2 ILE A 242     -10.640 -20.956 -23.567  1.00 75.46           H
ATOM   3645  CD1 ILE A 242      -9.406 -19.681 -21.541  1.00 75.46           C
ATOM   3646 1HD1 ILE A 242     -10.227 -19.044 -21.212  1.00 75.46           H
ATOM   3647 2HD1 ILE A 242      -9.786 -20.681 -21.752  1.00 75.46           H
ATOM   3648 3HD1 ILE A 242      -8.652 -19.737 -20.756  1.00 75.46           H
ATOM   3649  HN  ILE A 242      -9.532 -16.552 -23.806  1.00 75.46           H
ATOM   3650  N   GLN A 243     -11.185 -17.517 -26.424  1.00 70.97           N
ATOM   3651  CA  GLN A 243     -12.083 -17.552 -27.565  1.00 70.97           C
ATOM   3652  C   GLN A 243     -11.411 -16.926 -28.789  1.00 70.97           C
ATOM   3653  O   GLN A 243     -11.636 -17.363 -29.917  1.00 70.97           O
ATOM   3654  HA  GLN A 243     -12.276 -18.609 -27.750  1.00 70.97           H
ATOM   3655  CB  GLN A 243     -13.404 -16.850 -27.245  1.00 70.97           C
ATOM   3656 1HB  GLN A 243     -13.204 -15.859 -26.838  1.00 70.97           H
ATOM   3657 2HB  GLN A 243     -13.976 -16.708 -28.162  1.00 70.97           H
ATOM   3658  CG  GLN A 243     -14.228 -17.662 -26.244  1.00 70.97           C
ATOM   3659 1HG  GLN A 243     -14.372 -18.674 -26.622  1.00 70.97           H
ATOM   3660 2HG  GLN A 243     -13.683 -17.748 -25.304  1.00 70.97           H
ATOM   3661  CD  GLN A 243     -15.588 -17.007 -25.993  1.00 70.97           C
ATOM   3662  OE1 GLN A 243     -15.832 -15.867 -26.354  1.00 70.97           O
ATOM   3663  NE2 GLN A 243     -16.455 -17.788 -25.357  1.00 70.97           N
ATOM   3664 1HE2 GLN A 243     -16.191 -18.714 -25.088  1.00 70.97           H
ATOM   3665 2HE2 GLN A 243     -17.373 -17.449 -25.147  1.00 70.97           H
ATOM   3666  HN  GLN A 243     -11.445 -16.878 -25.701  1.00 70.97           H
ATOM   3667  N   ALA A 244     -10.601 -15.912 -28.525  1.00 70.91           N
ATOM   3668  CA  ALA A 244     -10.090 -15.065 -29.590  1.00 70.91           C
ATOM   3669  C   ALA A 244      -9.001 -15.818 -30.357  1.00 70.91           C
ATOM   3670  O   ALA A 244      -8.682 -15.469 -31.492  1.00 70.91           O
ATOM   3671  HA  ALA A 244     -10.916 -14.848 -30.267  1.00 70.91           H
ATOM   3672  CB  ALA A 244      -9.581 -13.749 -28.996  1.00 70.91           C
ATOM   3673 1HB  ALA A 244     -10.400 -13.240 -28.488  1.00 70.91           H
ATOM   3674 2HB  ALA A 244      -8.784 -13.957 -28.283  1.00 70.91           H
ATOM   3675 3HB  ALA A 244      -9.198 -13.115 -29.795  1.00 70.91           H
ATOM   3676  HN  ALA A 244     -10.294 -15.666 -27.606  1.00 70.91           H
ATOM   3677  N   LYS A 245      -8.461 -16.838 -29.706  1.00 59.44           N
ATOM   3678  CA  LYS A 245      -7.406 -17.635 -30.307  1.00 59.44           C
ATOM   3679  C   LYS A 245      -6.324 -16.706 -30.861  1.00 59.44           C
ATOM   3680  O   LYS A 245      -5.365 -17.163 -31.480  1.00 59.44           O
ATOM   3681  HA  LYS A 245      -6.966 -18.244 -29.517  1.00 59.44           H
ATOM   3682  CB  LYS A 245      -7.985 -18.593 -31.349  1.00 59.44           C
ATOM   3683 1HB  LYS A 245      -8.673 -18.055 -32.002  1.00 59.44           H
ATOM   3684 2HB  LYS A 245      -7.184 -18.979 -31.980  1.00 59.44           H
ATOM   3685  CG  LYS A 245      -8.717 -19.757 -30.677  1.00 59.44           C
ATOM   3686 1HG  LYS A 245      -8.101 -20.163 -29.874  1.00 59.44           H
ATOM   3687 2HG  LYS A 245      -9.639 -19.396 -30.221  1.00 59.44           H
ATOM   3688  CD  LYS A 245      -9.039 -20.859 -31.688  1.00 59.44           C
ATOM   3689 1HD  LYS A 245      -9.755 -20.488 -32.421  1.00 59.44           H
ATOM   3690 2HD  LYS A 245      -8.136 -21.132 -32.234  1.00 59.44           H
ATOM   3691  CE  LYS A 245      -9.610 -22.095 -30.988  1.00 59.44           C
ATOM   3692 1HE  LYS A 245      -8.945 -22.404 -30.182  1.00 59.44           H
ATOM   3693 2HE  LYS A 245     -10.570 -21.851 -30.534  1.00 59.44           H
ATOM   3694  NZ  LYS A 245      -9.779 -23.204 -31.953  1.00 59.44           N
ATOM   3695 1HZ  LYS A 245     -10.178 -24.007 -31.478  1.00 59.44           H
ATOM   3696 2HZ  LYS A 245     -10.399 -22.911 -32.700  1.00 59.44           H
ATOM   3697 3HZ  LYS A 245      -8.877 -23.455 -32.341  1.00 59.44           H
ATOM   3698  HN  LYS A 245      -8.733 -17.121 -28.786  1.00 59.44           H
ATOM   3699  N   LYS A 246      -6.514 -15.417 -30.617  1.00 52.47           N
ATOM   3700  CA  LYS A 246      -5.658 -14.408 -31.218  1.00 52.47           C
ATOM   3701  C   LYS A 246      -4.404 -14.232 -30.360  1.00 52.47           C
ATOM   3702  O   LYS A 246      -4.475 -13.704 -29.251  1.00 52.47           O
ATOM   3703  HA  LYS A 246      -5.357 -14.776 -32.198  1.00 52.47           H
ATOM   3704  CB  LYS A 246      -6.437 -13.110 -31.442  1.00 52.47           C
ATOM   3705 1HB  LYS A 246      -7.079 -12.914 -30.583  1.00 52.47           H
ATOM   3706 2HB  LYS A 246      -5.742 -12.273 -31.517  1.00 52.47           H
ATOM   3707  CG  LYS A 246      -7.285 -13.191 -32.712  1.00 52.47           C
ATOM   3708 1HG  LYS A 246      -6.679 -13.573 -33.534  1.00 52.47           H
ATOM   3709 2HG  LYS A 246      -8.102 -13.897 -32.564  1.00 52.47           H
ATOM   3710  CD  LYS A 246      -7.851 -11.819 -33.083  1.00 52.47           C
ATOM   3711 1HD  LYS A 246      -8.523 -11.474 -32.296  1.00 52.47           H
ATOM   3712 2HD  LYS A 246      -7.040 -11.093 -33.150  1.00 52.47           H
ATOM   3713  CE  LYS A 246      -8.603 -11.877 -34.414  1.00 52.47           C
ATOM   3714 1HE  LYS A 246      -7.962 -12.311 -35.181  1.00 52.47           H
ATOM   3715 2HE  LYS A 246      -9.472 -12.527 -34.319  1.00 52.47           H
ATOM   3716  NZ  LYS A 246      -9.032 -10.522 -34.826  1.00 52.47           N
ATOM   3717 1HZ  LYS A 246      -9.546 -10.581 -35.698  1.00 52.47           H
ATOM   3718 2HZ  LYS A 246      -9.629 -10.123 -34.109  1.00 52.47           H
ATOM   3719 3HZ  LYS A 246      -8.217  -9.933 -34.953  1.00 52.47           H
ATOM   3720  HN  LYS A 246      -7.235 -15.061 -30.023  1.00 52.47           H
ATOM   3721  N   SER A 247      -3.285 -14.686 -30.905  1.00 56.05           N
ATOM   3722  CA  SER A 247      -2.044 -14.719 -30.149  1.00 56.05           C
ATOM   3723  C   SER A 247      -1.667 -13.307 -29.699  1.00 56.05           C
ATOM   3724  O   SER A 247      -1.250 -13.105 -28.560  1.00 56.05           O
ATOM   3725  HA  SER A 247      -2.249 -15.354 -29.287  1.00 56.05           H
ATOM   3726  CB  SER A 247      -0.912 -15.333 -30.976  1.00 56.05           C
ATOM   3727 1HB  SER A 247      -1.075 -16.406 -31.073  1.00 56.05           H
ATOM   3728 2HB  SER A 247      -0.930 -14.915 -31.982  1.00 56.05           H
ATOM   3729  OG  SER A 247       0.365 -15.099 -30.388  1.00 56.05           O
ATOM   3730  HG  SER A 247       0.437 -15.587 -29.519  1.00 56.05           H
ATOM   3731  HN  SER A 247      -3.217 -15.025 -31.843  1.00 56.05           H
ATOM   3732  N   SER A 248      -1.828 -12.365 -30.617  1.00 56.00           N
ATOM   3733  CA  SER A 248      -1.099 -11.110 -30.537  1.00 56.00           C
ATOM   3734  C   SER A 248      -1.424 -10.399 -29.222  1.00 56.00           C
ATOM   3735  O   SER A 248      -0.608  -9.635 -28.708  1.00 56.00           O
ATOM   3736  HA  SER A 248      -0.045 -11.386 -30.573  1.00 56.00           H
ATOM   3737  CB  SER A 248      -1.430 -10.205 -31.726  1.00 56.00           C
ATOM   3738 1HB  SER A 248      -0.709  -9.388 -31.771  1.00 56.00           H
ATOM   3739 2HB  SER A 248      -1.327 -10.771 -32.652  1.00 56.00           H
ATOM   3740  OG  SER A 248      -2.748  -9.671 -31.640  1.00 56.00           O
ATOM   3741  HG  SER A 248      -2.919  -9.057 -32.411  1.00 56.00           H
ATOM   3742  HN  SER A 248      -2.441 -12.448 -31.402  1.00 56.00           H
ATOM   3743  N   LYS A 249      -2.617 -10.675 -28.716  1.00 52.88           N
ATOM   3744  CA  LYS A 249      -3.102  -9.993 -27.528  1.00 52.88           C
ATOM   3745  C   LYS A 249      -2.389 -10.554 -26.296  1.00 52.88           C
ATOM   3746  O   LYS A 249      -2.490  -9.993 -25.207  1.00 52.88           O
ATOM   3747  HA  LYS A 249      -2.841  -8.939 -27.627  1.00 52.88           H
ATOM   3748  CB  LYS A 249      -4.627 -10.076 -27.448  1.00 52.88           C
ATOM   3749 1HB  LYS A 249      -4.950 -11.100 -27.636  1.00 52.88           H
ATOM   3750 2HB  LYS A 249      -4.957  -9.819 -26.441  1.00 52.88           H
ATOM   3751  CG  LYS A 249      -5.282  -9.135 -28.460  1.00 52.88           C
ATOM   3752 1HG  LYS A 249      -4.834  -8.144 -28.384  1.00 52.88           H
ATOM   3753 2HG  LYS A 249      -5.092  -9.493 -29.472  1.00 52.88           H
ATOM   3754  CD  LYS A 249      -6.790  -9.037 -28.223  1.00 52.88           C
ATOM   3755 1HD  LYS A 249      -7.252 -10.011 -28.389  1.00 52.88           H
ATOM   3756 2HD  LYS A 249      -6.982  -8.767 -27.185  1.00 52.88           H
ATOM   3757  CE  LYS A 249      -7.426  -8.001 -29.152  1.00 52.88           C
ATOM   3758 1HE  LYS A 249      -6.905  -7.048 -29.054  1.00 52.88           H
ATOM   3759 2HE  LYS A 249      -7.318  -8.318 -30.189  1.00 52.88           H
ATOM   3760  NZ  LYS A 249      -8.859  -7.824 -28.828  1.00 52.88           N
ATOM   3761 1HZ  LYS A 249      -9.267  -7.142 -29.458  1.00 52.88           H
ATOM   3762 2HZ  LYS A 249      -9.341  -8.711 -28.932  1.00 52.88           H
ATOM   3763 3HZ  LYS A 249      -8.952  -7.499 -27.872  1.00 52.88           H
ATOM   3764  HN  LYS A 249      -3.246 -11.349 -29.103  1.00 52.88           H
ATOM   3765  N   HIS A 250      -1.685 -11.656 -26.510  1.00 54.40           N
ATOM   3766  CA  HIS A 250      -1.132 -12.418 -25.403  1.00 54.40           C
ATOM   3767  C   HIS A 250      -0.019 -11.611 -24.731  1.00 54.40           C
ATOM   3768  O   HIS A 250       0.146 -11.669 -23.514  1.00 54.40           O
ATOM   3769  HA  HIS A 250      -1.942 -12.567 -24.690  1.00 54.40           H
ATOM   3770  CB  HIS A 250      -0.664 -13.797 -25.873  1.00 54.40           C
ATOM   3771 1HB  HIS A 250      -0.067 -13.679 -26.777  1.00 54.40           H
ATOM   3772 2HB  HIS A 250      -0.011 -14.226 -25.113  1.00 54.40           H
ATOM   3773  CG  HIS A 250      -1.790 -14.764 -26.153  1.00 54.40           C
ATOM   3774  ND1 HIS A 250      -2.458 -15.447 -25.152  1.00 54.40           N
ATOM   3775  HD1 HIS A 250      -2.273 -15.376 -24.171  1.00 54.40           H
ATOM   3776  CD2 HIS A 250      -2.358 -15.155 -27.330  1.00 54.40           C
ATOM   3777  HD2 HIS A 250      -2.069 -14.807 -28.322  1.00 54.40           H
ATOM   3778  CE1 HIS A 250      -3.383 -16.212 -25.713  1.00 54.40           C
ATOM   3779  HE1 HIS A 250      -4.074 -16.871 -25.187  1.00 54.40           H
ATOM   3780  NE2 HIS A 250      -3.319 -16.030 -27.063  1.00 54.40           N
ATOM   3781  HN  HIS A 250      -1.492 -12.029 -27.418  1.00 54.40           H
ATOM   3782  N   LYS A 251       0.717 -10.878 -25.554  1.00 57.48           N
ATOM   3783  CA  LYS A 251       1.876 -10.148 -25.072  1.00 57.48           C
ATOM   3784  C   LYS A 251       1.432  -9.136 -24.014  1.00 57.48           C
ATOM   3785  O   LYS A 251       2.014  -9.068 -22.932  1.00 57.48           O
ATOM   3786  HA  LYS A 251       2.545 -10.869 -24.601  1.00 57.48           H
ATOM   3787  CB  LYS A 251       2.638  -9.520 -26.241  1.00 57.48           C
ATOM   3788 1HB  LYS A 251       1.932  -9.149 -26.984  1.00 57.48           H
ATOM   3789 2HB  LYS A 251       3.209  -8.661 -25.888  1.00 57.48           H
ATOM   3790  CG  LYS A 251       3.582 -10.535 -26.889  1.00 57.48           C
ATOM   3791 1HG  LYS A 251       4.095 -11.106 -26.114  1.00 57.48           H
ATOM   3792 2HG  LYS A 251       3.006 -11.247 -27.480  1.00 57.48           H
ATOM   3793  CD  LYS A 251       4.610  -9.837 -27.781  1.00 57.48           C
ATOM   3794 1HD  LYS A 251       4.110  -9.401 -28.645  1.00 57.48           H
ATOM   3795 2HD  LYS A 251       5.074  -9.016 -27.233  1.00 57.48           H
ATOM   3796  CE  LYS A 251       5.687 -10.818 -28.249  1.00 57.48           C
ATOM   3797 1HE  LYS A 251       5.976 -11.470 -27.424  1.00 57.48           H
ATOM   3798 2HE  LYS A 251       5.287 -11.458 -29.035  1.00 57.48           H
ATOM   3799  NZ  LYS A 251       6.872 -10.087 -28.750  1.00 57.48           N
ATOM   3800 1HZ  LYS A 251       7.543 -10.748 -29.125  1.00 57.48           H
ATOM   3801 2HZ  LYS A 251       6.588  -9.443 -29.480  1.00 57.48           H
ATOM   3802 3HZ  LYS A 251       7.297  -9.569 -27.989  1.00 57.48           H
ATOM   3803  HN  LYS A 251       0.532 -10.780 -26.532  1.00 57.48           H
ATOM   3804  N   ALA A 252       0.405  -8.375 -24.363  1.00 64.87           N
ATOM   3805  CA  ALA A 252      -0.069  -7.313 -23.491  1.00 64.87           C
ATOM   3806  C   ALA A 252      -0.623  -7.926 -22.204  1.00 64.87           C
ATOM   3807  O   ALA A 252      -0.547  -7.315 -21.139  1.00 64.87           O
ATOM   3808  HA  ALA A 252       0.783  -6.680 -23.245  1.00 64.87           H
ATOM   3809  CB  ALA A 252      -1.111  -6.472 -24.232  1.00 64.87           C
ATOM   3810 1HB  ALA A 252      -0.659  -6.036 -25.123  1.00 64.87           H
ATOM   3811 2HB  ALA A 252      -1.949  -7.105 -24.523  1.00 64.87           H
ATOM   3812 3HB  ALA A 252      -1.467  -5.676 -23.578  1.00 64.87           H
ATOM   3813  HN  ALA A 252      -0.098  -8.474 -25.221  1.00 64.87           H
ATOM   3814  N   LEU A 253      -1.168  -9.125 -22.343  1.00 66.88           N
ATOM   3815  CA  LEU A 253      -1.766  -9.812 -21.211  1.00 66.88           C
ATOM   3816  C   LEU A 253      -0.667 -10.214 -20.226  1.00 66.88           C
ATOM   3817  O   LEU A 253      -0.848 -10.113 -19.013  1.00 66.88           O
ATOM   3818  HA  LEU A 253      -2.433  -9.106 -20.715  1.00 66.88           H
ATOM   3819  CB  LEU A 253      -2.624 -10.986 -21.688  1.00 66.88           C
ATOM   3820 1HB  LEU A 253      -3.241 -10.645 -22.519  1.00 66.88           H
ATOM   3821 2HB  LEU A 253      -1.962 -11.758 -22.079  1.00 66.88           H
ATOM   3822  CG  LEU A 253      -3.537 -11.620 -20.637  1.00 66.88           C
ATOM   3823  HG  LEU A 253      -2.971 -11.725 -19.712  1.00 66.88           H
ATOM   3824  CD1 LEU A 253      -4.735 -10.717 -20.335  1.00 66.88           C
ATOM   3825 1HD1 LEU A 253      -4.381  -9.758 -19.957  1.00 66.88           H
ATOM   3826 2HD1 LEU A 253      -5.310 -10.558 -21.247  1.00 66.88           H
ATOM   3827 3HD1 LEU A 253      -5.367 -11.192 -19.585  1.00 66.88           H
ATOM   3828  CD2 LEU A 253      -3.971 -13.024 -21.063  1.00 66.88           C
ATOM   3829 1HD2 LEU A 253      -4.512 -12.966 -22.008  1.00 66.88           H
ATOM   3830 2HD2 LEU A 253      -3.090 -13.654 -21.187  1.00 66.88           H
ATOM   3831 3HD2 LEU A 253      -4.619 -13.452 -20.299  1.00 66.88           H
ATOM   3832  HN  LEU A 253      -1.206  -9.625 -23.208  1.00 66.88           H
ATOM   3833  N   LYS A 254       0.448 -10.662 -20.783  1.00 68.18           N
ATOM   3834  CA  LYS A 254       1.523 -11.210 -19.973  1.00 68.18           C
ATOM   3835  C   LYS A 254       1.937 -10.180 -18.920  1.00 68.18           C
ATOM   3836  O   LYS A 254       2.116 -10.519 -17.751  1.00 68.18           O
ATOM   3837  HA  LYS A 254       1.131 -12.088 -19.461  1.00 68.18           H
ATOM   3838  CB  LYS A 254       2.677 -11.680 -20.860  1.00 68.18           C
ATOM   3839 1HB  LYS A 254       2.286 -12.267 -21.691  1.00 68.18           H
ATOM   3840 2HB  LYS A 254       3.185 -10.817 -21.290  1.00 68.18           H
ATOM   3841  CG  LYS A 254       3.676 -12.520 -20.061  1.00 68.18           C
ATOM   3842 1HG  LYS A 254       4.132 -11.907 -19.283  1.00 68.18           H
ATOM   3843 2HG  LYS A 254       3.152 -13.334 -19.559  1.00 68.18           H
ATOM   3844  CD  LYS A 254       4.764 -13.091 -20.972  1.00 68.18           C
ATOM   3845 1HD  LYS A 254       4.306 -13.670 -21.773  1.00 68.18           H
ATOM   3846 2HD  LYS A 254       5.314 -12.276 -21.442  1.00 68.18           H
ATOM   3847  CE  LYS A 254       5.731 -13.977 -20.183  1.00 68.18           C
ATOM   3848 1HE  LYS A 254       6.222 -13.388 -19.408  1.00 68.18           H
ATOM   3849 2HE  LYS A 254       5.178 -14.769 -19.678  1.00 68.18           H
ATOM   3850  NZ  LYS A 254       6.745 -14.568 -21.084  1.00 68.18           N
ATOM   3851 1HZ  LYS A 254       7.381 -15.145 -20.544  1.00 68.18           H
ATOM   3852 2HZ  LYS A 254       6.284 -15.137 -21.785  1.00 68.18           H
ATOM   3853 3HZ  LYS A 254       7.266 -13.826 -21.539  1.00 68.18           H
ATOM   3854  HN  LYS A 254       0.623 -10.656 -21.768  1.00 68.18           H
ATOM   3855  N   VAL A 255       2.076  -8.942 -19.371  1.00 69.95           N
ATOM   3856  CA  VAL A 255       2.505  -7.868 -18.492  1.00 69.95           C
ATOM   3857  C   VAL A 255       1.531  -7.757 -17.317  1.00 69.95           C
ATOM   3858  O   VAL A 255       1.945  -7.767 -16.159  1.00 69.95           O
ATOM   3859  HA  VAL A 255       3.490  -8.132 -18.106  1.00 69.95           H
ATOM   3860  CB  VAL A 255       2.639  -6.565 -19.283  1.00 69.95           C
ATOM   3861  HB  VAL A 255       1.653  -6.303 -19.666  1.00 69.95           H
ATOM   3862  CG1 VAL A 255       3.113  -5.423 -18.382  1.00 69.95           C
ATOM   3863 1HG1 VAL A 255       2.392  -5.272 -17.578  1.00 69.95           H
ATOM   3864 2HG1 VAL A 255       4.084  -5.675 -17.956  1.00 69.95           H
ATOM   3865 3HG1 VAL A 255       3.200  -4.509 -18.969  1.00 69.95           H
ATOM   3866  CG2 VAL A 255       3.576  -6.745 -20.479  1.00 69.95           C
ATOM   3867 1HG2 VAL A 255       4.563  -7.042 -20.127  1.00 69.95           H
ATOM   3868 2HG2 VAL A 255       3.178  -7.515 -21.140  1.00 69.95           H
ATOM   3869 3HG2 VAL A 255       3.653  -5.804 -21.024  1.00 69.95           H
ATOM   3870  HN  VAL A 255       1.902  -8.669 -20.318  1.00 69.95           H
ATOM   3871  N   THR A 256       0.254  -7.654 -17.657  1.00 68.50           N
ATOM   3872  CA  THR A 256      -0.760  -7.337 -16.666  1.00 68.50           C
ATOM   3873  C   THR A 256      -0.921  -8.495 -15.678  1.00 68.50           C
ATOM   3874  O   THR A 256      -1.114  -8.274 -14.484  1.00 68.50           O
ATOM   3875  HA  THR A 256      -0.423  -6.473 -16.093  1.00 68.50           H
ATOM   3876  CB  THR A 256      -2.052  -6.987 -17.407  1.00 68.50           C
ATOM   3877  HB  THR A 256      -2.894  -6.934 -16.718  1.00 68.50           H
ATOM   3878  OG1 THR A 256      -2.150  -7.981 -18.423  1.00 68.50           O
ATOM   3879  HG1 THR A 256      -2.361  -8.869 -18.013  1.00 68.50           H
ATOM   3880  CG2 THR A 256      -1.944  -5.672 -18.182  1.00 68.50           C
ATOM   3881 1HG2 THR A 256      -1.145  -5.749 -18.919  1.00 68.50           H
ATOM   3882 2HG2 THR A 256      -1.723  -4.859 -17.490  1.00 68.50           H
ATOM   3883 3HG2 THR A 256      -2.888  -5.471 -18.690  1.00 68.50           H
ATOM   3884  HN  THR A 256      -0.089  -7.783 -18.587  1.00 68.50           H
ATOM   3885  N   ILE A 257      -0.836  -9.704 -16.214  1.00 75.39           N
ATOM   3886  CA  ILE A 257      -0.934 -10.896 -15.390  1.00 75.39           C
ATOM   3887  C   ILE A 257       0.190 -10.886 -14.351  1.00 75.39           C
ATOM   3888  O   ILE A 257      -0.051 -11.123 -13.168  1.00 75.39           O
ATOM   3889  HA  ILE A 257      -1.888 -10.854 -14.866  1.00 75.39           H
ATOM   3890  CB  ILE A 257      -0.952 -12.152 -16.264  1.00 75.39           C
ATOM   3891  HB  ILE A 257      -0.151 -12.069 -16.998  1.00 75.39           H
ATOM   3892  CG1 ILE A 257      -2.267 -12.261 -17.039  1.00 75.39           C
ATOM   3893 1HG1 ILE A 257      -3.098 -12.356 -16.341  1.00 75.39           H
ATOM   3894 2HG1 ILE A 257      -2.433 -11.347 -17.610  1.00 75.39           H
ATOM   3895  CG2 ILE A 257      -0.673 -13.404 -15.430  1.00 75.39           C
ATOM   3896 1HG2 ILE A 257       0.308 -13.318 -14.963  1.00 75.39           H
ATOM   3897 2HG2 ILE A 257      -1.436 -13.504 -14.658  1.00 75.39           H
ATOM   3898 3HG2 ILE A 257      -0.692 -14.282 -16.076  1.00 75.39           H
ATOM   3899  CD1 ILE A 257      -2.247 -13.463 -17.985  1.00 75.39           C
ATOM   3900 1HD1 ILE A 257      -1.430 -13.352 -18.697  1.00 75.39           H
ATOM   3901 2HD1 ILE A 257      -2.105 -14.377 -17.408  1.00 75.39           H
ATOM   3902 3HD1 ILE A 257      -3.193 -13.517 -18.523  1.00 75.39           H
ATOM   3903  HN  ILE A 257      -0.703  -9.875 -17.190  1.00 75.39           H
ATOM   3904  N   THR A 258       1.394 -10.610 -14.831  1.00 79.57           N
ATOM   3905  CA  THR A 258       2.567 -10.644 -13.974  1.00 79.57           C
ATOM   3906  C   THR A 258       2.418  -9.642 -12.827  1.00 79.57           C
ATOM   3907  O   THR A 258       2.650  -9.982 -11.668  1.00 79.57           O
ATOM   3908  HA  THR A 258       2.637 -11.635 -13.527  1.00 79.57           H
ATOM   3909  CB  THR A 258       3.797 -10.390 -14.847  1.00 79.57           C
ATOM   3910  HB  THR A 258       3.788  -9.376 -15.247  1.00 79.57           H
ATOM   3911  OG1 THR A 258       3.757 -11.433 -15.817  1.00 79.57           O
ATOM   3912  HG1 THR A 258       3.308 -11.109 -16.650  1.00 79.57           H
ATOM   3913  CG2 THR A 258       5.108 -10.630 -14.096  1.00 79.57           C
ATOM   3914 1HG2 THR A 258       5.147 -11.665 -13.754  1.00 79.57           H
ATOM   3915 2HG2 THR A 258       5.162  -9.962 -13.237  1.00 79.57           H
ATOM   3916 3HG2 THR A 258       5.949 -10.436 -14.761  1.00 79.57           H
ATOM   3917  HN  THR A 258       1.573 -10.367 -15.784  1.00 79.57           H
ATOM   3918  N   VAL A 259       2.033  -8.428 -13.190  1.00 76.10           N
ATOM   3919  CA  VAL A 259       1.904  -7.360 -12.213  1.00 76.10           C
ATOM   3920  C   VAL A 259       0.861  -7.757 -11.166  1.00 76.10           C
ATOM   3921  O   VAL A 259       1.073  -7.565  -9.970  1.00 76.10           O
ATOM   3922  HA  VAL A 259       2.870  -7.247 -11.720  1.00 76.10           H
ATOM   3923  CB  VAL A 259       1.573  -6.043 -12.917  1.00 76.10           C
ATOM   3924  HB  VAL A 259       0.707  -6.213 -13.556  1.00 76.10           H
ATOM   3925  CG1 VAL A 259       1.204  -4.957 -11.905  1.00 76.10           C
ATOM   3926 1HG1 VAL A 259       0.333  -5.276 -11.332  1.00 76.10           H
ATOM   3927 2HG1 VAL A 259       2.043  -4.791 -11.229  1.00 76.10           H
ATOM   3928 3HG1 VAL A 259       0.974  -4.032 -12.432  1.00 76.10           H
ATOM   3929  CG2 VAL A 259       2.732  -5.591 -13.808  1.00 76.10           C
ATOM   3930 1HG2 VAL A 259       3.624  -5.447 -13.198  1.00 76.10           H
ATOM   3931 2HG2 VAL A 259       2.928  -6.352 -14.563  1.00 76.10           H
ATOM   3932 3HG2 VAL A 259       2.471  -4.653 -14.297  1.00 76.10           H
ATOM   3933  HN  VAL A 259       1.812  -8.169 -14.130  1.00 76.10           H
ATOM   3934  N   LEU A 260      -0.243  -8.302 -11.654  1.00 74.88           N
ATOM   3935  CA  LEU A 260      -1.341  -8.680 -10.780  1.00 74.88           C
ATOM   3936  C   LEU A 260      -0.863  -9.757  -9.804  1.00 74.88           C
ATOM   3937  O   LEU A 260      -1.087  -9.651  -8.600  1.00 74.88           O
ATOM   3938  HA  LEU A 260      -1.622  -7.796 -10.208  1.00 74.88           H
ATOM   3939  CB  LEU A 260      -2.563  -9.094 -11.603  1.00 74.88           C
ATOM   3940 1HB  LEU A 260      -2.763  -8.313 -12.337  1.00 74.88           H
ATOM   3941 2HB  LEU A 260      -2.312  -9.997 -12.159  1.00 74.88           H
ATOM   3942  CG  LEU A 260      -3.847  -9.354 -10.813  1.00 74.88           C
ATOM   3943  HG  LEU A 260      -3.580  -9.501  -9.766  1.00 74.88           H
ATOM   3944  CD1 LEU A 260      -4.783  -8.146 -10.875  1.00 74.88           C
ATOM   3945 1HD1 LEU A 260      -4.283  -7.276 -10.452  1.00 74.88           H
ATOM   3946 2HD1 LEU A 260      -5.047  -7.944 -11.914  1.00 74.88           H
ATOM   3947 3HD1 LEU A 260      -5.688  -8.358 -10.306  1.00 74.88           H
ATOM   3948  CD2 LEU A 260      -4.533 -10.636 -11.288  1.00 74.88           C
ATOM   3949 1HD2 LEU A 260      -4.785 -10.543 -12.344  1.00 74.88           H
ATOM   3950 2HD2 LEU A 260      -3.859 -11.482 -11.149  1.00 74.88           H
ATOM   3951 3HD2 LEU A 260      -5.442 -10.798 -10.710  1.00 74.88           H
ATOM   3952  HN  LEU A 260      -0.394  -8.486 -12.626  1.00 74.88           H
ATOM   3953  N   THR A 261      -0.214 -10.769 -10.361  1.00 83.38           N
ATOM   3954  CA  THR A 261       0.198 -11.918  -9.573  1.00 83.38           C
ATOM   3955  C   THR A 261       1.159 -11.486  -8.463  1.00 83.38           C
ATOM   3956  O   THR A 261       1.029 -11.923  -7.321  1.00 83.38           O
ATOM   3957  HA  THR A 261      -0.684 -12.336  -9.088  1.00 83.38           H
ATOM   3958  CB  THR A 261       0.797 -12.954 -10.526  1.00 83.38           C
ATOM   3959  HB  THR A 261       1.696 -12.568 -11.006  1.00 83.38           H
ATOM   3960  OG1 THR A 261      -0.277 -13.280 -11.404  1.00 83.38           O
ATOM   3961  HG1 THR A 261      -0.290 -12.647 -12.178  1.00 83.38           H
ATOM   3962  CG2 THR A 261       1.120 -14.276  -9.826  1.00 83.38           C
ATOM   3963 1HG2 THR A 261       0.207 -14.696  -9.404  1.00 83.38           H
ATOM   3964 2HG2 THR A 261       1.841 -14.098  -9.028  1.00 83.38           H
ATOM   3965 3HG2 THR A 261       1.542 -14.976 -10.547  1.00 83.38           H
ATOM   3966  HN  THR A 261       0.030 -10.811 -11.330  1.00 83.38           H
ATOM   3967  N   VAL A 262       2.102 -10.635  -8.839  1.00 86.14           N
ATOM   3968  CA  VAL A 262       3.105 -10.166  -7.897  1.00 86.14           C
ATOM   3969  C   VAL A 262       2.420  -9.378  -6.779  1.00 86.14           C
ATOM   3970  O   VAL A 262       2.760  -9.534  -5.607  1.00 86.14           O
ATOM   3971  HA  VAL A 262       3.585 -11.044  -7.465  1.00 86.14           H
ATOM   3972  CB  VAL A 262       4.174  -9.354  -8.632  1.00 86.14           C
ATOM   3973  HB  VAL A 262       3.669  -8.578  -9.207  1.00 86.14           H
ATOM   3974  CG1 VAL A 262       5.118  -8.668  -7.643  1.00 86.14           C
ATOM   3975 1HG1 VAL A 262       4.547  -7.996  -7.003  1.00 86.14           H
ATOM   3976 2HG1 VAL A 262       5.611  -9.422  -7.029  1.00 86.14           H
ATOM   3977 3HG1 VAL A 262       5.867  -8.098  -8.192  1.00 86.14           H
ATOM   3978  CG2 VAL A 262       4.952 -10.234  -9.613  1.00 86.14           C
ATOM   3979 1HG2 VAL A 262       5.440 -11.042  -9.068  1.00 86.14           H
ATOM   3980 2HG2 VAL A 262       4.265 -10.654 -10.348  1.00 86.14           H
ATOM   3981 3HG2 VAL A 262       5.705  -9.632 -10.122  1.00 86.14           H
ATOM   3982  HN  VAL A 262       2.187 -10.267  -9.765  1.00 86.14           H
ATOM   3983  N   PHE A 263       1.467  -8.549  -7.180  1.00 79.45           N
ATOM   3984  CA  PHE A 263       0.734  -7.734  -6.227  1.00 79.45           C
ATOM   3985  C   PHE A 263      -0.001  -8.609  -5.209  1.00 79.45           C
ATOM   3986  O   PHE A 263       0.159  -8.431  -4.002  1.00 79.45           O
ATOM   3987  HA  PHE A 263       1.461  -7.110  -5.708  1.00 79.45           H
ATOM   3988  CB  PHE A 263      -0.294  -6.928  -7.024  1.00 79.45           C
ATOM   3989 1HB  PHE A 263       0.232  -6.302  -7.745  1.00 79.45           H
ATOM   3990 2HB  PHE A 263      -0.917  -7.617  -7.595  1.00 79.45           H
ATOM   3991  CG  PHE A 263      -1.195  -6.042  -6.162  1.00 79.45           C
ATOM   3992  CD1 PHE A 263      -2.482  -6.411  -5.922  1.00 79.45           C
ATOM   3993  HD1 PHE A 263      -2.871  -7.337  -6.344  1.00 79.45           H
ATOM   3994  CD2 PHE A 263      -0.709  -4.886  -5.635  1.00 79.45           C
ATOM   3995  HD2 PHE A 263       0.322  -4.591  -5.828  1.00 79.45           H
ATOM   3996  CE1 PHE A 263      -3.318  -5.588  -5.122  1.00 79.45           C
ATOM   3997  HE1 PHE A 263      -4.350  -5.884  -4.929  1.00 79.45           H
ATOM   3998  CE2 PHE A 263      -1.545  -4.064  -4.835  1.00 79.45           C
ATOM   3999  HE2 PHE A 263      -1.156  -3.138  -4.413  1.00 79.45           H
ATOM   4000  CZ  PHE A 263      -2.832  -4.432  -4.595  1.00 79.45           C
ATOM   4001  HZ  PHE A 263      -3.474  -3.801  -3.980  1.00 79.45           H
ATOM   4002  HN  PHE A 263       1.195  -8.431  -8.135  1.00 79.45           H
ATOM   4003  N   VAL A 264      -0.791  -9.535  -5.733  1.00 85.40           N
ATOM   4004  CA  VAL A 264      -1.641 -10.358  -4.889  1.00 85.40           C
ATOM   4005  C   VAL A 264      -0.770 -11.148  -3.910  1.00 85.40           C
ATOM   4006  O   VAL A 264      -1.079 -11.226  -2.722  1.00 85.40           O
ATOM   4007  HA  VAL A 264      -2.288  -9.689  -4.322  1.00 85.40           H
ATOM   4008  CB  VAL A 264      -2.529 -11.253  -5.756  1.00 85.40           C
ATOM   4009  HB  VAL A 264      -1.884 -11.796  -6.447  1.00 85.40           H
ATOM   4010  CG1 VAL A 264      -3.272 -12.282  -4.901  1.00 85.40           C
ATOM   4011 1HG1 VAL A 264      -2.550 -12.908  -4.376  1.00 85.40           H
ATOM   4012 2HG1 VAL A 264      -3.899 -11.765  -4.175  1.00 85.40           H
ATOM   4013 3HG1 VAL A 264      -3.895 -12.905  -5.542  1.00 85.40           H
ATOM   4014  CG2 VAL A 264      -3.508 -10.418  -6.584  1.00 85.40           C
ATOM   4015 1HG2 VAL A 264      -4.144  -9.837  -5.916  1.00 85.40           H
ATOM   4016 2HG2 VAL A 264      -2.951  -9.744  -7.234  1.00 85.40           H
ATOM   4017 3HG2 VAL A 264      -4.126 -11.079  -7.190  1.00 85.40           H
ATOM   4018  HN  VAL A 264      -0.855  -9.726  -6.712  1.00 85.40           H
ATOM   4019  N   LEU A 265       0.302 -11.714  -4.446  1.00 87.91           N
ATOM   4020  CA  LEU A 265       1.152 -12.596  -3.664  1.00 87.91           C
ATOM   4021  C   LEU A 265       1.809 -11.797  -2.537  1.00 87.91           C
ATOM   4022  O   LEU A 265       2.016 -12.318  -1.441  1.00 87.91           O
ATOM   4023  HA  LEU A 265       0.511 -13.358  -3.220  1.00 87.91           H
ATOM   4024  CB  LEU A 265       2.152 -13.318  -4.570  1.00 87.91           C
ATOM   4025 1HB  LEU A 265       2.631 -12.578  -5.211  1.00 87.91           H
ATOM   4026 2HB  LEU A 265       2.933 -13.750  -3.944  1.00 87.91           H
ATOM   4027  CG  LEU A 265       1.577 -14.424  -5.457  1.00 87.91           C
ATOM   4028  HG  LEU A 265       0.782 -13.994  -6.066  1.00 87.91           H
ATOM   4029  CD1 LEU A 265       2.639 -14.966  -6.415  1.00 87.91           C
ATOM   4030 1HD1 LEU A 265       2.998 -14.159  -7.053  1.00 87.91           H
ATOM   4031 2HD1 LEU A 265       3.471 -15.375  -5.842  1.00 87.91           H
ATOM   4032 3HD1 LEU A 265       2.203 -15.751  -7.034  1.00 87.91           H
ATOM   4033  CD2 LEU A 265       0.948 -15.533  -4.611  1.00 87.91           C
ATOM   4034 1HD2 LEU A 265       1.706 -15.967  -3.959  1.00 87.91           H
ATOM   4035 2HD2 LEU A 265       0.143 -15.116  -4.005  1.00 87.91           H
ATOM   4036 3HD2 LEU A 265       0.547 -16.307  -5.266  1.00 87.91           H
ATOM   4037  HN  LEU A 265       0.592 -11.578  -5.393  1.00 87.91           H
ATOM   4038  N   SER A 266       2.119 -10.546  -2.844  1.00 89.42           N
ATOM   4039  CA  SER A 266       2.831  -9.699  -1.902  1.00 89.42           C
ATOM   4040  C   SER A 266       1.859  -9.141  -0.861  1.00 89.42           C
ATOM   4041  O   SER A 266       2.216  -8.982   0.305  1.00 89.42           O
ATOM   4042  HA  SER A 266       3.567 -10.349  -1.428  1.00 89.42           H
ATOM   4043  CB  SER A 266       3.551  -8.557  -2.623  1.00 89.42           C
ATOM   4044 1HB  SER A 266       4.060  -7.931  -1.891  1.00 89.42           H
ATOM   4045 2HB  SER A 266       4.317  -8.969  -3.279  1.00 89.42           H
ATOM   4046  OG  SER A 266       2.651  -7.759  -3.388  1.00 89.42           O
ATOM   4047  HG  SER A 266       2.660  -8.053  -4.343  1.00 89.42           H
ATOM   4048  HN  SER A 266       1.893 -10.112  -3.715  1.00 89.42           H
ATOM   4049  N   GLN A 267       0.649  -8.858  -1.321  1.00 84.56           N
ATOM   4050  CA  GLN A 267      -0.316  -8.147  -0.499  1.00 84.56           C
ATOM   4051  C   GLN A 267      -1.086  -9.129   0.387  1.00 84.56           C
ATOM   4052  O   GLN A 267      -1.503  -8.780   1.490  1.00 84.56           O
ATOM   4053  HA  GLN A 267       0.273  -7.472   0.121  1.00 84.56           H
ATOM   4054  CB  GLN A 267      -1.273  -7.325  -1.365  1.00 84.56           C
ATOM   4055 1HB  GLN A 267      -1.744  -7.970  -2.107  1.00 84.56           H
ATOM   4056 2HB  GLN A 267      -2.071  -6.916  -0.745  1.00 84.56           H
ATOM   4057  CG  GLN A 267      -0.533  -6.186  -2.070  1.00 84.56           C
ATOM   4058 1HG  GLN A 267       0.292  -6.591  -2.656  1.00 84.56           H
ATOM   4059 2HG  GLN A 267      -1.205  -5.687  -2.768  1.00 84.56           H
ATOM   4060  CD  GLN A 267       0.003  -5.171  -1.057  1.00 84.56           C
ATOM   4061  OE1 GLN A 267      -0.565  -4.952  -0.000  1.00 84.56           O
ATOM   4062  NE2 GLN A 267       1.125  -4.568  -1.439  1.00 84.56           N
ATOM   4063 1HE2 GLN A 267       1.540  -4.794  -2.320  1.00 84.56           H
ATOM   4064 2HE2 GLN A 267       1.554  -3.887  -0.844  1.00 84.56           H
ATOM   4065  HN  GLN A 267       0.325  -9.107  -2.234  1.00 84.56           H
ATOM   4066  N   PHE A 268      -1.250 -10.338  -0.130  1.00 90.40           N
ATOM   4067  CA  PHE A 268      -2.152 -11.298   0.485  1.00 90.40           C
ATOM   4068  C   PHE A 268      -1.722 -11.613   1.919  1.00 90.40           C
ATOM   4069  O   PHE A 268      -2.511 -11.473   2.852  1.00 90.40           O
ATOM   4070  HA  PHE A 268      -3.144 -10.848   0.495  1.00 90.40           H
ATOM   4071  CB  PHE A 268      -2.078 -12.578  -0.349  1.00 90.40           C
ATOM   4072 1HB  PHE A 268      -2.342 -12.343  -1.381  1.00 90.40           H
ATOM   4073 2HB  PHE A 268      -1.049 -12.937  -0.357  1.00 90.40           H
ATOM   4074  CG  PHE A 268      -2.990 -13.700   0.152  1.00 90.40           C
ATOM   4075  CD1 PHE A 268      -2.473 -14.715   0.896  1.00 90.40           C
ATOM   4076  HD1 PHE A 268      -1.410 -14.728   1.136  1.00 90.40           H
ATOM   4077  CD2 PHE A 268      -4.316 -13.684  -0.148  1.00 90.40           C
ATOM   4078  HD2 PHE A 268      -4.730 -12.871  -0.744  1.00 90.40           H
ATOM   4079  CE1 PHE A 268      -3.319 -15.756   1.361  1.00 90.40           C
ATOM   4080  HE1 PHE A 268      -2.906 -16.569   1.958  1.00 90.40           H
ATOM   4081  CE2 PHE A 268      -5.162 -14.725   0.317  1.00 90.40           C
ATOM   4082  HE2 PHE A 268      -6.225 -14.712   0.077  1.00 90.40           H
ATOM   4083  CZ  PHE A 268      -4.646 -15.739   1.062  1.00 90.40           C
ATOM   4084  HZ  PHE A 268      -5.295 -16.539   1.419  1.00 90.40           H
ATOM   4085  HN  PHE A 268      -0.782 -10.664  -0.951  1.00 90.40           H
ATOM   4086  N   PRO A 269      -0.469 -12.042   2.121  1.00 94.12           N
ATOM   4087  CA  PRO A 269      -0.004 -12.412   3.460  1.00 94.12           C
ATOM   4088  C   PRO A 269      -0.249 -11.312   4.480  1.00 94.12           C
ATOM   4089  O   PRO A 269      -0.692 -11.582   5.595  1.00 94.12           O
ATOM   4090  HA  PRO A 269      -0.565 -13.271   3.827  1.00 94.12           H
ATOM   4091  CB  PRO A 269       1.489 -12.681   3.264  1.00 94.12           C
ATOM   4092 1HB  PRO A 269       2.086 -11.788   3.447  1.00 94.12           H
ATOM   4093 2HB  PRO A 269       1.851 -13.451   3.946  1.00 94.12           H
ATOM   4094  CG  PRO A 269       1.579 -13.130   1.810  1.00 94.12           C
ATOM   4095 1HG  PRO A 269       2.589 -13.023   1.415  1.00 94.12           H
ATOM   4096 2HG  PRO A 269       1.315 -14.182   1.694  1.00 94.12           H
ATOM   4097  CD  PRO A 269       0.590 -12.213   1.110  1.00 94.12           C
ATOM   4098 1HD  PRO A 269       1.044 -11.259   0.841  1.00 94.12           H
ATOM   4099 2HD  PRO A 269       0.212 -12.653   0.188  1.00 94.12           H
ATOM   4100  N   TYR A 270       0.048 -10.089   4.067  1.00 91.26           N
ATOM   4101  CA  TYR A 270      -0.078  -8.947   4.956  1.00 91.26           C
ATOM   4102  C   TYR A 270      -1.535  -8.737   5.376  1.00 91.26           C
ATOM   4103  O   TYR A 270      -1.821  -8.531   6.554  1.00 91.26           O
ATOM   4104  HA  TYR A 270       0.523  -9.144   5.844  1.00 91.26           H
ATOM   4105  CB  TYR A 270       0.388  -7.732   4.152  1.00 91.26           C
ATOM   4106 1HB  TYR A 270       1.453  -7.832   3.945  1.00 91.26           H
ATOM   4107 2HB  TYR A 270      -0.124  -7.728   3.189  1.00 91.26           H
ATOM   4108  CG  TYR A 270       0.143  -6.392   4.849  1.00 91.26           C
ATOM   4109  CD1 TYR A 270      -0.736  -5.480   4.301  1.00 91.26           C
ATOM   4110  HD1 TYR A 270      -1.255  -5.713   3.372  1.00 91.26           H
ATOM   4111  CD2 TYR A 270       0.800  -6.096   6.026  1.00 91.26           C
ATOM   4112  HD2 TYR A 270       1.494  -6.817   6.459  1.00 91.26           H
ATOM   4113  CE1 TYR A 270      -0.967  -4.219   4.957  1.00 91.26           C
ATOM   4114  HE1 TYR A 270      -1.658  -3.489   4.535  1.00 91.26           H
ATOM   4115  CE2 TYR A 270       0.569  -4.836   6.682  1.00 91.26           C
ATOM   4116  HE2 TYR A 270       1.081  -4.589   7.612  1.00 91.26           H
ATOM   4117  CZ  TYR A 270      -0.303  -3.959   6.116  1.00 91.26           C
ATOM   4118  OH  TYR A 270      -0.521  -2.768   6.735  1.00 91.26           O
ATOM   4119  HH  TYR A 270      -0.028  -2.740   7.605  1.00 91.26           H
ATOM   4120  HN  TYR A 270       0.369  -9.872   3.145  1.00 91.26           H
ATOM   4121  N   ASN A 271      -2.416  -8.797   4.389  1.00 89.19           N
ATOM   4122  CA  ASN A 271      -3.822  -8.516   4.623  1.00 89.19           C
ATOM   4123  C   ASN A 271      -4.430  -9.641   5.463  1.00 89.19           C
ATOM   4124  O   ASN A 271      -5.422  -9.434   6.160  1.00 89.19           O
ATOM   4125  HA  ASN A 271      -3.841  -7.555   5.138  1.00 89.19           H
ATOM   4126  CB  ASN A 271      -4.596  -8.439   3.305  1.00 89.19           C
ATOM   4127 1HB  ASN A 271      -4.275  -9.244   2.644  1.00 89.19           H
ATOM   4128 2HB  ASN A 271      -5.659  -8.587   3.495  1.00 89.19           H
ATOM   4129  CG  ASN A 271      -4.377  -7.089   2.619  1.00 89.19           C
ATOM   4130  OD1 ASN A 271      -4.929  -6.072   3.004  1.00 89.19           O
ATOM   4131  ND2 ASN A 271      -3.544  -7.138   1.584  1.00 89.19           N
ATOM   4132 1HD2 ASN A 271      -3.124  -8.006   1.320  1.00 89.19           H
ATOM   4133 2HD2 ASN A 271      -3.336  -6.305   1.070  1.00 89.19           H
ATOM   4134  HN  ASN A 271      -2.184  -9.032   3.445  1.00 89.19           H
ATOM   4135  N   CYS A 272      -3.809 -10.808   5.370  1.00 94.34           N
ATOM   4136  CA  CYS A 272      -4.200 -11.933   6.202  1.00 94.34           C
ATOM   4137  C   CYS A 272      -3.993 -11.542   7.666  1.00 94.34           C
ATOM   4138  O   CYS A 272      -4.887 -11.721   8.492  1.00 94.34           O
ATOM   4139  HA  CYS A 272      -5.254 -12.122   5.997  1.00 94.34           H
ATOM   4140  CB  CYS A 272      -3.429 -13.203   5.835  1.00 94.34           C
ATOM   4141 1HB  CYS A 272      -2.362 -12.987   5.780  1.00 94.34           H
ATOM   4142 2HB  CYS A 272      -3.562 -13.956   6.612  1.00 94.34           H
ATOM   4143  SG  CYS A 272      -4.018 -13.851   4.228  1.00 94.34           S
ATOM   4144  HG  CYS A 272      -3.416 -12.932   3.479  1.00 94.34           H
ATOM   4145  HN  CYS A 272      -3.052 -10.990   4.741  1.00 94.34           H
ATOM   4146  N   ILE A 273      -2.809 -11.017   7.944  1.00 93.27           N
ATOM   4147  CA  ILE A 273      -2.465 -10.618   9.298  1.00 93.27           C
ATOM   4148  C   ILE A 273      -3.338  -9.431   9.712  1.00 93.27           C
ATOM   4149  O   ILE A 273      -3.801  -9.364  10.850  1.00 93.27           O
ATOM   4150  HA  ILE A 273      -2.692 -11.459   9.954  1.00 93.27           H
ATOM   4151  CB  ILE A 273      -0.964 -10.347   9.413  1.00 93.27           C
ATOM   4152  HB  ILE A 273      -0.697  -9.589   8.677  1.00 93.27           H
ATOM   4153  CG1 ILE A 273      -0.154 -11.602   9.083  1.00 93.27           C
ATOM   4154 1HG1 ILE A 273      -0.361 -11.915   8.060  1.00 93.27           H
ATOM   4155 2HG1 ILE A 273       0.911 -11.377   9.137  1.00 93.27           H
ATOM   4156  CG2 ILE A 273      -0.612  -9.783  10.791  1.00 93.27           C
ATOM   4157 1HG2 ILE A 273      -1.149  -8.848  10.948  1.00 93.27           H
ATOM   4158 2HG2 ILE A 273      -0.898 -10.500  11.560  1.00 93.27           H
ATOM   4159 3HG2 ILE A 273       0.461  -9.600  10.845  1.00 93.27           H
ATOM   4160  CD1 ILE A 273      -0.489 -12.741  10.048  1.00 93.27           C
ATOM   4161 1HD1 ILE A 273      -0.257 -12.433  11.068  1.00 93.27           H
ATOM   4162 2HD1 ILE A 273      -1.550 -12.980   9.974  1.00 93.27           H
ATOM   4163 3HD1 ILE A 273       0.101 -13.621   9.792  1.00 93.27           H
ATOM   4164  HN  ILE A 273      -2.092 -10.863   7.263  1.00 93.27           H
ATOM   4165  N   LEU A 274      -3.536  -8.525   8.767  1.00 90.17           N
ATOM   4166  CA  LEU A 274      -4.315  -7.327   9.030  1.00 90.17           C
ATOM   4167  C   LEU A 274      -5.739  -7.725   9.421  1.00 90.17           C
ATOM   4168  O   LEU A 274      -6.358  -7.080  10.266  1.00 90.17           O
ATOM   4169  HA  LEU A 274      -3.854  -6.817   9.876  1.00 90.17           H
ATOM   4170  CB  LEU A 274      -4.249  -6.372   7.836  1.00 90.17           C
ATOM   4171 1HB  LEU A 274      -3.206  -6.264   7.539  1.00 90.17           H
ATOM   4172 2HB  LEU A 274      -4.773  -6.833   6.998  1.00 90.17           H
ATOM   4173  CG  LEU A 274      -4.833  -4.976   8.061  1.00 90.17           C
ATOM   4174  HG  LEU A 274      -5.831  -5.087   8.484  1.00 90.17           H
ATOM   4175  CD1 LEU A 274      -3.998  -4.188   9.072  1.00 90.17           C
ATOM   4176 1HD1 LEU A 274      -3.985  -4.719  10.024  1.00 90.17           H
ATOM   4177 2HD1 LEU A 274      -2.979  -4.085   8.700  1.00 90.17           H
ATOM   4178 3HD1 LEU A 274      -4.435  -3.200   9.213  1.00 90.17           H
ATOM   4179  CD2 LEU A 274      -4.986  -4.226   6.736  1.00 90.17           C
ATOM   4180 1HD2 LEU A 274      -4.010  -4.124   6.261  1.00 90.17           H
ATOM   4181 2HD2 LEU A 274      -5.654  -4.782   6.078  1.00 90.17           H
ATOM   4182 3HD2 LEU A 274      -5.403  -3.237   6.925  1.00 90.17           H
ATOM   4183  HN  LEU A 274      -3.176  -8.599   7.837  1.00 90.17           H
ATOM   4184  N   LEU A 275      -6.218  -8.786   8.788  1.00 92.27           N
ATOM   4185  CA  LEU A 275      -7.553  -9.285   9.068  1.00 92.27           C
ATOM   4186  C   LEU A 275      -7.619  -9.767  10.518  1.00 92.27           C
ATOM   4187  O   LEU A 275      -8.562  -9.445  11.241  1.00 92.27           O
ATOM   4188  HA  LEU A 275      -8.245  -8.451   8.949  1.00 92.27           H
ATOM   4189  CB  LEU A 275      -7.951 -10.352   8.046  1.00 92.27           C
ATOM   4190 1HB  LEU A 275      -7.898  -9.912   7.051  1.00 92.27           H
ATOM   4191 2HB  LEU A 275      -7.213 -11.153   8.080  1.00 92.27           H
ATOM   4192  CG  LEU A 275      -9.340 -10.969   8.227  1.00 92.27           C
ATOM   4193  HG  LEU A 275      -9.408 -11.366   9.241  1.00 92.27           H
ATOM   4194  CD1 LEU A 275     -10.434  -9.910   8.082  1.00 92.27           C
ATOM   4195 1HD1 LEU A 275     -10.294  -9.137   8.838  1.00 92.27           H
ATOM   4196 2HD1 LEU A 275     -10.377  -9.462   7.090  1.00 92.27           H
ATOM   4197 3HD1 LEU A 275     -11.410 -10.375   8.216  1.00 92.27           H
ATOM   4198  CD2 LEU A 275      -9.548 -12.143   7.268  1.00 92.27           C
ATOM   4199 1HD2 LEU A 275      -9.452 -11.793   6.240  1.00 92.27           H
ATOM   4200 2HD2 LEU A 275      -8.797 -12.909   7.463  1.00 92.27           H
ATOM   4201 3HD2 LEU A 275     -10.542 -12.563   7.418  1.00 92.27           H
ATOM   4202  HN  LEU A 275      -5.711  -9.300   8.096  1.00 92.27           H
ATOM   4203  N   VAL A 276      -6.606 -10.530  10.901  1.00 94.16           N
ATOM   4204  CA  VAL A 276      -6.539 -11.062  12.252  1.00 94.16           C
ATOM   4205  C   VAL A 276      -6.557  -9.904  13.252  1.00 94.16           C
ATOM   4206  O   VAL A 276      -7.283  -9.948  14.244  1.00 94.16           O
ATOM   4207  HA  VAL A 276      -7.426 -11.675  12.409  1.00 94.16           H
ATOM   4208  CB  VAL A 276      -5.310 -11.960  12.400  1.00 94.16           C
ATOM   4209  HB  VAL A 276      -4.435 -11.385  12.095  1.00 94.16           H
ATOM   4210  CG1 VAL A 276      -5.110 -12.382  13.857  1.00 94.16           C
ATOM   4211 1HG1 VAL A 276      -4.971 -11.495  14.476  1.00 94.16           H
ATOM   4212 2HG1 VAL A 276      -5.988 -12.930  14.200  1.00 94.16           H
ATOM   4213 3HG1 VAL A 276      -4.230 -13.020  13.934  1.00 94.16           H
ATOM   4214  CG2 VAL A 276      -5.411 -13.182  11.485  1.00 94.16           C
ATOM   4215 1HG2 VAL A 276      -6.298 -13.759  11.745  1.00 94.16           H
ATOM   4216 2HG2 VAL A 276      -5.481 -12.855  10.447  1.00 94.16           H
ATOM   4217 3HG2 VAL A 276      -4.524 -13.804  11.609  1.00 94.16           H
ATOM   4218  HN  VAL A 276      -5.843 -10.786  10.308  1.00 94.16           H
ATOM   4219  N   GLN A 277      -5.749  -8.896  12.957  1.00 91.01           N
ATOM   4220  CA  GLN A 277      -5.646  -7.739  13.829  1.00 91.01           C
ATOM   4221  C   GLN A 277      -6.996  -7.025  13.926  1.00 91.01           C
ATOM   4222  O   GLN A 277      -7.351  -6.500  14.980  1.00 91.01           O
ATOM   4223  HA  GLN A 277      -5.367  -8.136  14.805  1.00 91.01           H
ATOM   4224  CB  GLN A 277      -4.554  -6.783  13.346  1.00 91.01           C
ATOM   4225 1HB  GLN A 277      -4.669  -6.605  12.277  1.00 91.01           H
ATOM   4226 2HB  GLN A 277      -4.664  -5.819  13.843  1.00 91.01           H
ATOM   4227  CG  GLN A 277      -3.163  -7.353  13.627  1.00 91.01           C
ATOM   4228 1HG  GLN A 277      -3.057  -7.555  14.693  1.00 91.01           H
ATOM   4229 2HG  GLN A 277      -3.044  -8.305  13.109  1.00 91.01           H
ATOM   4230  CD  GLN A 277      -2.071  -6.381  13.175  1.00 91.01           C
ATOM   4231  OE1 GLN A 277      -2.276  -5.526  12.330  1.00 91.01           O
ATOM   4232  NE2 GLN A 277      -0.902  -6.559  13.785  1.00 91.01           N
ATOM   4233 1HE2 GLN A 277      -0.800  -7.280  14.470  1.00 91.01           H
ATOM   4234 2HE2 GLN A 277      -0.125  -5.972  13.557  1.00 91.01           H
ATOM   4235  HN  GLN A 277      -5.173  -8.862  12.140  1.00 91.01           H
ATOM   4236  N   THR A 278      -7.713  -7.029  12.812  1.00 91.55           N
ATOM   4237  CA  THR A 278      -8.996  -6.351  12.744  1.00 91.55           C
ATOM   4238  C   THR A 278     -10.017  -7.050  13.644  1.00 91.55           C
ATOM   4239  O   THR A 278     -10.760  -6.394  14.373  1.00 91.55           O
ATOM   4240  HA  THR A 278      -8.870  -5.339  13.130  1.00 91.55           H
ATOM   4241  CB  THR A 278      -9.422  -6.289  11.276  1.00 91.55           C
ATOM   4242  HB  THR A 278      -9.599  -7.289  10.880  1.00 91.55           H
ATOM   4243  OG1 THR A 278      -8.380  -5.552  10.643  1.00 91.55           O
ATOM   4244  HG1 THR A 278      -7.730  -6.179  10.213  1.00 91.55           H
ATOM   4245  CG2 THR A 278     -10.669  -5.429  11.064  1.00 91.55           C
ATOM   4246 1HG2 THR A 278     -10.470  -4.411  11.398  1.00 91.55           H
ATOM   4247 2HG2 THR A 278     -11.499  -5.844  11.637  1.00 91.55           H
ATOM   4248 3HG2 THR A 278     -10.928  -5.419  10.005  1.00 91.55           H
ATOM   4249  HN  THR A 278      -7.431  -7.484  11.967  1.00 91.55           H
ATOM   4250  N   ILE A 279     -10.020  -8.373  13.565  1.00 92.22           N
ATOM   4251  CA  ILE A 279     -10.941  -9.168  14.359  1.00 92.22           C
ATOM   4252  C   ILE A 279     -10.593  -9.015  15.841  1.00 92.22           C
ATOM   4253  O   ILE A 279     -11.480  -8.849  16.677  1.00 92.22           O
ATOM   4254  HA  ILE A 279     -11.942  -8.768  14.197  1.00 92.22           H
ATOM   4255  CB  ILE A 279     -10.949 -10.620  13.877  1.00 92.22           C
ATOM   4256  HB  ILE A 279      -9.922 -10.984  13.871  1.00 92.22           H
ATOM   4257  CG1 ILE A 279     -11.471 -10.717  12.442  1.00 92.22           C
ATOM   4258 1HG1 ILE A 279     -12.546 -10.540  12.429  1.00 92.22           H
ATOM   4259 2HG1 ILE A 279     -11.013  -9.940  11.831  1.00 92.22           H
ATOM   4260  CG2 ILE A 279     -11.740 -11.512  14.836  1.00 92.22           C
ATOM   4261 1HG2 ILE A 279     -11.284 -11.475  15.825  1.00 92.22           H
ATOM   4262 2HG2 ILE A 279     -12.769 -11.158  14.896  1.00 92.22           H
ATOM   4263 3HG2 ILE A 279     -11.730 -12.538  14.469  1.00 92.22           H
ATOM   4264  CD1 ILE A 279     -11.167 -12.091  11.840  1.00 92.22           C
ATOM   4265 1HD1 ILE A 279     -10.090 -12.254  11.832  1.00 92.22           H
ATOM   4266 2HD1 ILE A 279     -11.647 -12.864  12.440  1.00 92.22           H
ATOM   4267 3HD1 ILE A 279     -11.549 -12.133  10.820  1.00 92.22           H
ATOM   4268  HN  ILE A 279      -9.410  -8.899  12.972  1.00 92.22           H
ATOM   4269  N   ASP A 280      -9.299  -9.075  16.121  1.00 91.57           N
ATOM   4270  CA  ASP A 280      -8.826  -9.004  17.494  1.00 91.57           C
ATOM   4271  C   ASP A 280      -9.164  -7.629  18.074  1.00 91.57           C
ATOM   4272  O   ASP A 280      -9.456  -7.508  19.263  1.00 91.57           O
ATOM   4273  HA  ASP A 280      -9.338  -9.814  18.015  1.00 91.57           H
ATOM   4274  CB  ASP A 280      -7.309  -9.188  17.564  1.00 91.57           C
ATOM   4275 1HB  ASP A 280      -7.028 -10.117  17.068  1.00 91.57           H
ATOM   4276 2HB  ASP A 280      -6.816  -8.378  17.026  1.00 91.57           H
ATOM   4277  CG  ASP A 280      -6.826  -9.212  19.015  1.00 91.57           C
ATOM   4278  OD1 ASP A 280      -7.428  -9.976  19.801  1.00 91.57           O
ATOM   4279  OD2 ASP A 280      -5.867  -8.466  19.307  1.00 91.57           O
ATOM   4280  HN  ASP A 280      -8.581  -9.170  15.432  1.00 91.57           H
ATOM   4281  N   ALA A 281      -9.112  -6.628  17.208  1.00 91.13           N
ATOM   4282  CA  ALA A 281      -9.413  -5.267  17.619  1.00 91.13           C
ATOM   4283  C   ALA A 281     -10.847  -5.205  18.150  1.00 91.13           C
ATOM   4284  O   ALA A 281     -11.160  -4.381  19.008  1.00 91.13           O
ATOM   4285  HA  ALA A 281      -8.726  -5.003  18.423  1.00 91.13           H
ATOM   4286  CB  ALA A 281      -9.185  -4.316  16.443  1.00 91.13           C
ATOM   4287 1HB  ALA A 281      -8.145  -4.377  16.123  1.00 91.13           H
ATOM   4288 2HB  ALA A 281      -9.837  -4.598  15.616  1.00 91.13           H
ATOM   4289 3HB  ALA A 281      -9.411  -3.295  16.752  1.00 91.13           H
ATOM   4290  HN  ALA A 281      -8.870  -6.734  16.244  1.00 91.13           H
ATOM   4291  N   TYR A 282     -11.680  -6.087  17.618  1.00 79.10           N
ATOM   4292  CA  TYR A 282     -13.081  -6.119  18.001  1.00 79.10           C
ATOM   4293  C   TYR A 282     -13.322  -7.141  19.114  1.00 79.10           C
ATOM   4294  O   TYR A 282     -13.985  -6.840  20.105  1.00 79.10           O
ATOM   4295  HA  TYR A 282     -13.353  -5.128  18.364  1.00 79.10           H
ATOM   4296  CB  TYR A 282     -13.850  -6.552  16.752  1.00 79.10           C
ATOM   4297 1HB  TYR A 282     -13.581  -5.895  15.925  1.00 79.10           H
ATOM   4298 2HB  TYR A 282     -13.535  -7.558  16.474  1.00 79.10           H
ATOM   4299  CG  TYR A 282     -15.371  -6.538  16.921  1.00 79.10           C
ATOM   4300  CD1 TYR A 282     -16.053  -7.718  17.131  1.00 79.10           C
ATOM   4301  HD1 TYR A 282     -15.508  -8.662  17.178  1.00 79.10           H
ATOM   4302  CD2 TYR A 282     -16.060  -5.343  16.862  1.00 79.10           C
ATOM   4303  HD2 TYR A 282     -15.521  -4.411  16.695  1.00 79.10           H
ATOM   4304  CE1 TYR A 282     -17.484  -7.705  17.291  1.00 79.10           C
ATOM   4305  HE1 TYR A 282     -18.035  -8.630  17.458  1.00 79.10           H
ATOM   4306  CE2 TYR A 282     -17.491  -5.330  17.021  1.00 79.10           C
ATOM   4307  HE2 TYR A 282     -18.048  -4.394  16.977  1.00 79.10           H
ATOM   4308  CZ  TYR A 282     -18.133  -6.511  17.228  1.00 79.10           C
ATOM   4309  OH  TYR A 282     -19.484  -6.498  17.378  1.00 79.10           O
ATOM   4310  HH  TYR A 282     -19.818  -7.425  17.552  1.00 79.10           H
ATOM   4311  HN  TYR A 282     -11.412  -6.769  16.938  1.00 79.10           H
ATOM   4312  N   ALA A 283     -12.770  -8.329  18.912  1.00 89.49           N
ATOM   4313  CA  ALA A 283     -13.126  -9.470  19.738  1.00 89.49           C
ATOM   4314  C   ALA A 283     -12.144  -9.575  20.907  1.00 89.49           C
ATOM   4315  O   ALA A 283     -12.452 -10.186  21.928  1.00 89.49           O
ATOM   4316  HA  ALA A 283     -14.128  -9.295  20.131  1.00 89.49           H
ATOM   4317  CB  ALA A 283     -13.148 -10.735  18.879  1.00 89.49           C
ATOM   4318 1HB  ALA A 283     -13.882 -10.621  18.082  1.00 89.49           H
ATOM   4319 2HB  ALA A 283     -12.161 -10.896  18.444  1.00 89.49           H
ATOM   4320 3HB  ALA A 283     -13.415 -11.591  19.499  1.00 89.49           H
ATOM   4321  HN  ALA A 283     -12.092  -8.517  18.201  1.00 89.49           H
ATOM   4322  N   MET A 284     -10.982  -8.968  20.717  1.00 83.17           N
ATOM   4323  CA  MET A 284      -9.951  -8.990  21.740  1.00 83.17           C
ATOM   4324  C   MET A 284      -9.729 -10.410  22.266  1.00 83.17           C
ATOM   4325  O   MET A 284      -9.645 -10.622  23.474  1.00 83.17           O
ATOM   4326  HA  MET A 284      -9.045  -8.630  21.252  1.00 83.17           H
ATOM   4327  CB  MET A 284     -10.360  -8.076  22.897  1.00 83.17           C
ATOM   4328 1HB  MET A 284     -11.272  -8.453  23.358  1.00 83.17           H
ATOM   4329 2HB  MET A 284      -9.586  -8.087  23.665  1.00 83.17           H
ATOM   4330  CG  MET A 284     -10.582  -6.642  22.411  1.00 83.17           C
ATOM   4331 1HG  MET A 284      -9.668  -6.256  21.960  1.00 83.17           H
ATOM   4332 2HG  MET A 284     -11.350  -6.627  21.637  1.00 83.17           H
ATOM   4333  SD  MET A 284     -11.074  -5.603  23.776  1.00 83.17           S
ATOM   4334  CE  MET A 284     -11.373  -4.072  22.909  1.00 83.17           C
ATOM   4335 1HE  MET A 284     -10.457  -3.750  22.415  1.00 83.17           H
ATOM   4336 2HE  MET A 284     -12.154  -4.223  22.164  1.00 83.17           H
ATOM   4337 3HE  MET A 284     -11.691  -3.309  23.619  1.00 83.17           H
ATOM   4338  HN  MET A 284     -10.740  -8.470  19.884  1.00 83.17           H
ATOM   4339  N   PHE A 285      -9.641 -11.345  21.331  1.00 85.33           N
ATOM   4340  CA  PHE A 285      -9.604 -12.754  21.684  1.00 85.33           C
ATOM   4341  C   PHE A 285      -8.176 -13.204  21.996  1.00 85.33           C
ATOM   4342  O   PHE A 285      -7.969 -14.281  22.554  1.00 85.33           O
ATOM   4343  HA  PHE A 285     -10.226 -12.882  22.570  1.00 85.33           H
ATOM   4344  CB  PHE A 285     -10.118 -13.532  20.470  1.00 85.33           C
ATOM   4345 1HB  PHE A 285     -10.272 -14.572  20.757  1.00 85.33           H
ATOM   4346 2HB  PHE A 285     -11.091 -13.134  20.182  1.00 85.33           H
ATOM   4347  CG  PHE A 285      -9.184 -13.485  19.260  1.00 85.33           C
ATOM   4348  CD1 PHE A 285      -9.325 -12.502  18.330  1.00 85.33           C
ATOM   4349  HD1 PHE A 285     -10.104 -11.749  18.447  1.00 85.33           H
ATOM   4350  CD2 PHE A 285      -8.212 -14.425  19.113  1.00 85.33           C
ATOM   4351  HD2 PHE A 285      -8.099 -15.212  19.858  1.00 85.33           H
ATOM   4352  CE1 PHE A 285      -8.458 -12.458  17.206  1.00 85.33           C
ATOM   4353  HE1 PHE A 285      -8.572 -11.671  16.461  1.00 85.33           H
ATOM   4354  CE2 PHE A 285      -7.345 -14.380  17.989  1.00 85.33           C
ATOM   4355  HE2 PHE A 285      -6.566 -15.134  17.872  1.00 85.33           H
ATOM   4356  CZ  PHE A 285      -7.487 -13.398  17.060  1.00 85.33           C
ATOM   4357  HZ  PHE A 285      -6.821 -13.364  16.197  1.00 85.33           H
ATOM   4358  HN  PHE A 285      -9.595 -11.153  20.351  1.00 85.33           H
ATOM   4359  N   ILE A 286      -7.228 -12.358  21.623  1.00 86.52           N
ATOM   4360  CA  ILE A 286      -5.826 -12.643  21.879  1.00 86.52           C
ATOM   4361  C   ILE A 286      -5.464 -12.170  23.289  1.00 86.52           C
ATOM   4362  O   ILE A 286      -5.291 -10.975  23.521  1.00 86.52           O
ATOM   4363  HA  ILE A 286      -5.699 -13.725  21.835  1.00 86.52           H
ATOM   4364  CB  ILE A 286      -4.947 -12.039  20.783  1.00 86.52           C
ATOM   4365  HB  ILE A 286      -5.107 -10.961  20.772  1.00 86.52           H
ATOM   4366  CG1 ILE A 286      -5.347 -12.568  19.405  1.00 86.52           C
ATOM   4367 1HG1 ILE A 286      -5.153 -13.640  19.352  1.00 86.52           H
ATOM   4368 2HG1 ILE A 286      -6.418 -12.431  19.255  1.00 86.52           H
ATOM   4369  CG2 ILE A 286      -3.464 -12.273  21.078  1.00 86.52           C
ATOM   4370 1HG2 ILE A 286      -3.205 -11.808  22.030  1.00 86.52           H
ATOM   4371 2HG2 ILE A 286      -3.269 -13.344  21.132  1.00 86.52           H
ATOM   4372 3HG2 ILE A 286      -2.861 -11.833  20.283  1.00 86.52           H
ATOM   4373  CD1 ILE A 286      -4.576 -11.850  18.296  1.00 86.52           C
ATOM   4374 1HD1 ILE A 286      -4.791 -10.782  18.336  1.00 86.52           H
ATOM   4375 2HD1 ILE A 286      -3.506 -12.010  18.435  1.00 86.52           H
ATOM   4376 3HD1 ILE A 286      -4.879 -12.246  17.327  1.00 86.52           H
ATOM   4377  HN  ILE A 286      -7.404 -11.492  21.154  1.00 86.52           H
ATOM   4378  N   SER A 287      -5.360 -13.133  24.193  1.00 85.17           N
ATOM   4379  CA  SER A 287      -5.016 -12.831  25.572  1.00 85.17           C
ATOM   4380  C   SER A 287      -3.603 -13.329  25.880  1.00 85.17           C
ATOM   4381  O   SER A 287      -3.020 -12.962  26.899  1.00 85.17           O
ATOM   4382  HA  SER A 287      -5.064 -11.745  25.650  1.00 85.17           H
ATOM   4383  CB  SER A 287      -6.022 -13.457  26.540  1.00 85.17           C
ATOM   4384 1HB  SER A 287      -5.723 -13.238  27.565  1.00 85.17           H
ATOM   4385 2HB  SER A 287      -7.001 -13.002  26.390  1.00 85.17           H
ATOM   4386  OG  SER A 287      -6.124 -14.867  26.367  1.00 85.17           O
ATOM   4387  HG  SER A 287      -6.818 -15.239  26.983  1.00 85.17           H
ATOM   4388  HN  SER A 287      -5.505 -14.103  23.996  1.00 85.17           H
ATOM   4389  N   ASN A 288      -3.092 -14.158  24.981  1.00 85.88           N
ATOM   4390  CA  ASN A 288      -1.796 -14.781  25.188  1.00 85.88           C
ATOM   4391  C   ASN A 288      -0.705 -13.888  24.592  1.00 85.88           C
ATOM   4392  O   ASN A 288      -0.738 -13.571  23.404  1.00 85.88           O
ATOM   4393  HA  ASN A 288      -1.700 -14.891  26.268  1.00 85.88           H
ATOM   4394  CB  ASN A 288      -1.722 -16.143  24.495  1.00 85.88           C
ATOM   4395 1HB  ASN A 288      -2.586 -16.745  24.777  1.00 85.88           H
ATOM   4396 2HB  ASN A 288      -1.767 -16.008  23.415  1.00 85.88           H
ATOM   4397  CG  ASN A 288      -0.435 -16.880  24.871  1.00 85.88           C
ATOM   4398  OD1 ASN A 288       0.654 -16.330  24.852  1.00 85.88           O
ATOM   4399  ND2 ASN A 288      -0.620 -18.152  25.211  1.00 85.88           N
ATOM   4400 1HD2 ASN A 288      -1.541 -18.543  25.206  1.00 85.88           H
ATOM   4401 2HD2 ASN A 288       0.161 -18.719  25.473  1.00 85.88           H
ATOM   4402  HN  ASN A 288      -3.548 -14.405  24.126  1.00 85.88           H
ATOM   4403  N   CYS A 289       0.235 -13.508  25.445  1.00 90.84           N
ATOM   4404  CA  CYS A 289       1.270 -12.570  25.047  1.00 90.84           C
ATOM   4405  C   CYS A 289       2.120 -13.225  23.957  1.00 90.84           C
ATOM   4406  O   CYS A 289       2.533 -12.564  23.005  1.00 90.84           O
ATOM   4407  HA  CYS A 289       0.761 -11.686  24.663  1.00 90.84           H
ATOM   4408  CB  CYS A 289       2.118 -12.124  26.241  1.00 90.84           C
ATOM   4409 1HB  CYS A 289       1.478 -11.704  27.016  1.00 90.84           H
ATOM   4410 2HB  CYS A 289       2.626 -12.984  26.678  1.00 90.84           H
ATOM   4411  SG  CYS A 289       3.348 -10.879  25.705  1.00 90.84           S
ATOM   4412  HN  CYS A 289       0.296 -13.830  26.390  1.00 90.84           H
ATOM   4413  N   ALA A 290       2.356 -14.517  24.131  1.00 93.01           N
ATOM   4414  CA  ALA A 290       3.213 -15.251  23.217  1.00 93.01           C
ATOM   4415  C   ALA A 290       2.610 -15.207  21.811  1.00 93.01           C
ATOM   4416  O   ALA A 290       3.328 -15.030  20.829  1.00 93.01           O
ATOM   4417  HA  ALA A 290       4.184 -14.756  23.202  1.00 93.01           H
ATOM   4418  CB  ALA A 290       3.397 -16.682  23.727  1.00 93.01           C
ATOM   4419 1HB  ALA A 290       3.856 -16.659  24.715  1.00 93.01           H
ATOM   4420 2HB  ALA A 290       2.426 -17.174  23.788  1.00 93.01           H
ATOM   4421 3HB  ALA A 290       4.041 -17.233  23.040  1.00 93.01           H
ATOM   4422  HN  ALA A 290       1.973 -15.059  24.879  1.00 93.01           H
ATOM   4423  N   VAL A 291       1.296 -15.370  21.761  1.00 93.05           N
ATOM   4424  CA  VAL A 291       0.587 -15.344  20.493  1.00 93.05           C
ATOM   4425  C   VAL A 291       0.672 -13.938  19.894  1.00 93.05           C
ATOM   4426  O   VAL A 291       0.908 -13.782  18.697  1.00 93.05           O
ATOM   4427  HA  VAL A 291       1.088 -16.041  19.821  1.00 93.05           H
ATOM   4428  CB  VAL A 291      -0.853 -15.824  20.688  1.00 93.05           C
ATOM   4429  HB  VAL A 291      -1.326 -15.172  21.422  1.00 93.05           H
ATOM   4430  CG1 VAL A 291      -1.647 -15.719  19.385  1.00 93.05           C
ATOM   4431 1HG1 VAL A 291      -1.667 -14.680  19.054  1.00 93.05           H
ATOM   4432 2HG1 VAL A 291      -1.174 -16.335  18.620  1.00 93.05           H
ATOM   4433 3HG1 VAL A 291      -2.667 -16.066  19.552  1.00 93.05           H
ATOM   4434  CG2 VAL A 291      -0.885 -17.252  21.236  1.00 93.05           C
ATOM   4435 1HG2 VAL A 291      -0.385 -17.921  20.536  1.00 93.05           H
ATOM   4436 2HG2 VAL A 291      -0.372 -17.284  22.198  1.00 93.05           H
ATOM   4437 3HG2 VAL A 291      -1.920 -17.568  21.366  1.00 93.05           H
ATOM   4438  HN  VAL A 291       0.719 -15.518  22.564  1.00 93.05           H
ATOM   4439  N   SER A 292       0.476 -12.950  20.755  1.00 93.40           N
ATOM   4440  CA  SER A 292       0.495 -11.564  20.321  1.00 93.40           C
ATOM   4441  C   SER A 292       1.863 -11.219  19.730  1.00 93.40           C
ATOM   4442  O   SER A 292       1.948 -10.559  18.695  1.00 93.40           O
ATOM   4443  HA  SER A 292      -0.281 -11.490  19.558  1.00 93.40           H
ATOM   4444  CB  SER A 292       0.163 -10.619  21.478  1.00 93.40           C
ATOM   4445 1HB  SER A 292      -0.762 -10.942  21.955  1.00 93.40           H
ATOM   4446 2HB  SER A 292       0.948 -10.680  22.232  1.00 93.40           H
ATOM   4447  OG  SER A 292       0.027  -9.269  21.042  1.00 93.40           O
ATOM   4448  HG  SER A 292      -0.802  -9.170  20.491  1.00 93.40           H
ATOM   4449  HN  SER A 292       0.307 -13.085  21.732  1.00 93.40           H
ATOM   4450  N   THR A 293       2.901 -11.682  20.412  1.00 89.57           N
ATOM   4451  CA  THR A 293       4.261 -11.396  19.991  1.00 89.57           C
ATOM   4452  C   THR A 293       4.516 -11.959  18.591  1.00 89.57           C
ATOM   4453  O   THR A 293       5.064 -11.271  17.732  1.00 89.57           O
ATOM   4454  HA  THR A 293       4.381 -10.314  19.927  1.00 89.57           H
ATOM   4455  CB  THR A 293       5.212 -11.953  21.052  1.00 89.57           C
ATOM   4456  HB  THR A 293       5.065 -13.026  21.182  1.00 89.57           H
ATOM   4457  OG1 THR A 293       4.955 -11.154  22.203  1.00 89.57           O
ATOM   4458  HG1 THR A 293       4.219 -11.561  22.745  1.00 89.57           H
ATOM   4459  CG2 THR A 293       6.681 -11.675  20.727  1.00 89.57           C
ATOM   4460 1HG2 THR A 293       6.842 -10.599  20.664  1.00 89.57           H
ATOM   4461 2HG2 THR A 293       6.935 -12.137  19.773  1.00 89.57           H
ATOM   4462 3HG2 THR A 293       7.312 -12.092  21.512  1.00 89.57           H
ATOM   4463  HN  THR A 293       2.822 -12.241  21.238  1.00 89.57           H
ATOM   4464  N   ASN A 294       4.106 -13.205  18.406  1.00 91.67           N
ATOM   4465  CA  ASN A 294       4.347 -13.894  17.150  1.00 91.67           C
ATOM   4466  C   ASN A 294       3.589 -13.181  16.028  1.00 91.67           C
ATOM   4467  O   ASN A 294       4.086 -13.075  14.908  1.00 91.67           O
ATOM   4468  HA  ASN A 294       5.428 -13.861  17.009  1.00 91.67           H
ATOM   4469  CB  ASN A 294       3.852 -15.340  17.210  1.00 91.67           C
ATOM   4470 1HB  ASN A 294       2.850 -15.368  17.639  1.00 91.67           H
ATOM   4471 2HB  ASN A 294       3.778 -15.745  16.201  1.00 91.67           H
ATOM   4472  CG  ASN A 294       4.795 -16.208  18.046  1.00 91.67           C
ATOM   4473  OD1 ASN A 294       5.948 -15.879  18.271  1.00 91.67           O
ATOM   4474  ND2 ASN A 294       4.242 -17.332  18.492  1.00 91.67           N
ATOM   4475 1HD2 ASN A 294       3.289 -17.543  18.272  1.00 91.67           H
ATOM   4476 2HD2 ASN A 294       4.778 -17.967  19.049  1.00 91.67           H
ATOM   4477  HN  ASN A 294       3.617 -13.741  19.095  1.00 91.67           H
ATOM   4478  N   ILE A 295       2.398 -12.710  16.369  1.00 92.11           N
ATOM   4479  CA  ILE A 295       1.563 -12.018  15.402  1.00 92.11           C
ATOM   4480  C   ILE A 295       2.262 -10.731  14.959  1.00 92.11           C
ATOM   4481  O   ILE A 295       2.260 -10.396  13.775  1.00 92.11           O
ATOM   4482  HA  ILE A 295       1.457 -12.670  14.535  1.00 92.11           H
ATOM   4483  CB  ILE A 295       0.161 -11.790  15.971  1.00 92.11           C
ATOM   4484  HB  ILE A 295       0.262 -11.432  16.996  1.00 92.11           H
ATOM   4485  CG1 ILE A 295      -0.628 -13.100  16.026  1.00 92.11           C
ATOM   4486 1HG1 ILE A 295      -0.859 -13.432  15.014  1.00 92.11           H
ATOM   4487 2HG1 ILE A 295      -0.016 -13.878  16.484  1.00 92.11           H
ATOM   4488  CG2 ILE A 295      -0.581 -10.707  15.185  1.00 92.11           C
ATOM   4489 1HG2 ILE A 295      -0.025  -9.772  15.243  1.00 92.11           H
ATOM   4490 2HG2 ILE A 295      -0.672 -11.013  14.143  1.00 92.11           H
ATOM   4491 3HG2 ILE A 295      -1.574 -10.566  15.611  1.00 92.11           H
ATOM   4492  CD1 ILE A 295      -1.923 -12.928  16.822  1.00 92.11           C
ATOM   4493 1HD1 ILE A 295      -1.686 -12.620  17.840  1.00 92.11           H
ATOM   4494 2HD1 ILE A 295      -2.542 -12.167  16.347  1.00 92.11           H
ATOM   4495 3HD1 ILE A 295      -2.464 -13.874  16.845  1.00 92.11           H
ATOM   4496  HN  ILE A 295       2.004 -12.795  17.284  1.00 92.11           H
ATOM   4497  N   ASP A 296       2.844 -10.046  15.932  1.00 92.96           N
ATOM   4498  CA  ASP A 296       3.492  -8.773  15.667  1.00 92.96           C
ATOM   4499  C   ASP A 296       4.691  -8.998  14.743  1.00 92.96           C
ATOM   4500  O   ASP A 296       4.939  -8.204  13.837  1.00 92.96           O
ATOM   4501  HA  ASP A 296       2.724  -8.150  15.209  1.00 92.96           H
ATOM   4502  CB  ASP A 296       4.006  -8.136  16.960  1.00 92.96           C
ATOM   4503 1HB  ASP A 296       4.557  -8.876  17.540  1.00 92.96           H
ATOM   4504 2HB  ASP A 296       4.703  -7.333  16.723  1.00 92.96           H
ATOM   4505  CG  ASP A 296       2.849  -7.584  17.796  1.00 92.96           C
ATOM   4506  OD1 ASP A 296       1.754  -7.424  17.214  1.00 92.96           O
ATOM   4507  OD2 ASP A 296       3.086  -7.335  18.998  1.00 92.96           O
ATOM   4508  HN  ASP A 296       2.878 -10.347  16.885  1.00 92.96           H
ATOM   4509  N   ILE A 297       5.403 -10.084  15.005  1.00 92.03           N
ATOM   4510  CA  ILE A 297       6.555 -10.437  14.193  1.00 92.03           C
ATOM   4511  C   ILE A 297       6.092 -10.763  12.771  1.00 92.03           C
ATOM   4512  O   ILE A 297       6.691 -10.306  11.799  1.00 92.03           O
ATOM   4513  HA  ILE A 297       7.206  -9.564  14.152  1.00 92.03           H
ATOM   4514  CB  ILE A 297       7.351 -11.565  14.853  1.00 92.03           C
ATOM   4515  HB  ILE A 297       6.656 -12.358  15.127  1.00 92.03           H
ATOM   4516  CG1 ILE A 297       8.018 -11.083  16.143  1.00 92.03           C
ATOM   4517 1HG1 ILE A 297       8.797 -10.358  15.905  1.00 92.03           H
ATOM   4518 2HG1 ILE A 297       7.285 -10.570  16.766  1.00 92.03           H
ATOM   4519  CG2 ILE A 297       8.362 -12.168  13.875  1.00 92.03           C
ATOM   4520 1HG2 ILE A 297       7.835 -12.572  13.011  1.00 92.03           H
ATOM   4521 2HG2 ILE A 297       9.057 -11.394  13.549  1.00 92.03           H
ATOM   4522 3HG2 ILE A 297       8.914 -12.967  14.370  1.00 92.03           H
ATOM   4523  CD1 ILE A 297       8.624 -12.255  16.918  1.00 92.03           C
ATOM   4524 1HD1 ILE A 297       7.839 -12.965  17.175  1.00 92.03           H
ATOM   4525 2HD1 ILE A 297       9.374 -12.750  16.300  1.00 92.03           H
ATOM   4526 3HD1 ILE A 297       9.092 -11.884  17.830  1.00 92.03           H
ATOM   4527  HN  ILE A 297       5.205 -10.716  15.754  1.00 92.03           H
ATOM   4528  N   CYS A 298       5.028 -11.550  12.696  1.00 94.31           N
ATOM   4529  CA  CYS A 298       4.473 -11.935  11.409  1.00 94.31           C
ATOM   4530  C   CYS A 298       4.082 -10.664  10.654  1.00 94.31           C
ATOM   4531  O   CYS A 298       4.289 -10.567   9.446  1.00 94.31           O
ATOM   4532  HA  CYS A 298       5.258 -12.475  10.879  1.00 94.31           H
ATOM   4533  CB  CYS A 298       3.289 -12.892  11.568  1.00 94.31           C
ATOM   4534 1HB  CYS A 298       2.608 -12.516  12.332  1.00 94.31           H
ATOM   4535 2HB  CYS A 298       2.726 -12.945  10.636  1.00 94.31           H
ATOM   4536  SG  CYS A 298       3.889 -14.558  12.031  1.00 94.31           S
ATOM   4537  HG  CYS A 298       4.114 -14.274  13.311  1.00 94.31           H
ATOM   4538  HN  CYS A 298       4.549 -11.921  13.491  1.00 94.31           H
ATOM   4539  N   PHE A 299       3.523  -9.720  11.398  1.00 93.99           N
ATOM   4540  CA  PHE A 299       3.094  -8.461  10.812  1.00 93.99           C
ATOM   4541  C   PHE A 299       4.273  -7.724  10.175  1.00 93.99           C
ATOM   4542  O   PHE A 299       4.169  -7.231   9.053  1.00 93.99           O
ATOM   4543  HA  PHE A 299       2.357  -8.696  10.044  1.00 93.99           H
ATOM   4544  CB  PHE A 299       2.528  -7.609  11.950  1.00 93.99           C
ATOM   4545 1HB  PHE A 299       1.693  -8.139  12.407  1.00 93.99           H
ATOM   4546 2HB  PHE A 299       3.293  -7.493  12.718  1.00 93.99           H
ATOM   4547  CG  PHE A 299       2.054  -6.222  11.511  1.00 93.99           C
ATOM   4548  CD1 PHE A 299       2.863  -5.142  11.678  1.00 93.99           C
ATOM   4549  HD1 PHE A 299       3.850  -5.264  12.125  1.00 93.99           H
ATOM   4550  CD2 PHE A 299       0.823  -6.069  10.953  1.00 93.99           C
ATOM   4551  HD2 PHE A 299       0.174  -6.935  10.819  1.00 93.99           H
ATOM   4552  CE1 PHE A 299       2.423  -3.855  11.271  1.00 93.99           C
ATOM   4553  HE1 PHE A 299       3.071  -2.989  11.406  1.00 93.99           H
ATOM   4554  CE2 PHE A 299       0.383  -4.782  10.546  1.00 93.99           C
ATOM   4555  HE2 PHE A 299      -0.604  -4.660  10.099  1.00 93.99           H
ATOM   4556  CZ  PHE A 299       1.192  -3.702  10.714  1.00 93.99           C
ATOM   4557  HZ  PHE A 299       0.854  -2.714  10.401  1.00 93.99           H
ATOM   4558  HN  PHE A 299       3.362  -9.805  12.381  1.00 93.99           H
ATOM   4559  N   GLN A 300       5.368  -7.670  10.919  1.00 90.03           N
ATOM   4560  CA  GLN A 300       6.551  -6.961  10.461  1.00 90.03           C
ATOM   4561  C   GLN A 300       7.030  -7.534   9.126  1.00 90.03           C
ATOM   4562  O   GLN A 300       7.318  -6.786   8.193  1.00 90.03           O
ATOM   4563  HA  GLN A 300       6.234  -5.926  10.327  1.00 90.03           H
ATOM   4564  CB  GLN A 300       7.663  -7.013  11.511  1.00 90.03           C
ATOM   4565 1HB  GLN A 300       7.805  -8.041  11.844  1.00 90.03           H
ATOM   4566 2HB  GLN A 300       8.603  -6.689  11.066  1.00 90.03           H
ATOM   4567  CG  GLN A 300       7.327  -6.124  12.710  1.00 90.03           C
ATOM   4568 1HG  GLN A 300       7.164  -5.100  12.374  1.00 90.03           H
ATOM   4569 2HG  GLN A 300       6.397  -6.461  13.168  1.00 90.03           H
ATOM   4570  CD  GLN A 300       8.452  -6.153  13.747  1.00 90.03           C
ATOM   4571  OE1 GLN A 300       9.625  -6.054  13.429  1.00 90.03           O
ATOM   4572  NE2 GLN A 300       8.029  -6.294  15.000  1.00 90.03           N
ATOM   4573 1HE2 GLN A 300       7.051  -6.369  15.192  1.00 90.03           H
ATOM   4574 2HE2 GLN A 300       8.690  -6.324  15.750  1.00 90.03           H
ATOM   4575  HN  GLN A 300       5.455  -8.100  11.818  1.00 90.03           H
ATOM   4576  N   VAL A 301       7.101  -8.856   9.078  1.00 94.75           N
ATOM   4577  CA  VAL A 301       7.653  -9.534   7.918  1.00 94.75           C
ATOM   4578  C   VAL A 301       6.747  -9.288   6.709  1.00 94.75           C
ATOM   4579  O   VAL A 301       7.217  -8.871   5.652  1.00 94.75           O
ATOM   4580  HA  VAL A 301       8.632  -9.098   7.717  1.00 94.75           H
ATOM   4581  CB  VAL A 301       7.850 -11.020   8.224  1.00 94.75           C
ATOM   4582  HB  VAL A 301       6.887 -11.431   8.526  1.00 94.75           H
ATOM   4583  CG1 VAL A 301       8.316 -11.780   6.980  1.00 94.75           C
ATOM   4584 1HG1 VAL A 301       7.568 -11.681   6.194  1.00 94.75           H
ATOM   4585 2HG1 VAL A 301       9.263 -11.365   6.635  1.00 94.75           H
ATOM   4586 3HG1 VAL A 301       8.448 -12.833   7.226  1.00 94.75           H
ATOM   4587  CG2 VAL A 301       8.829 -11.216   9.384  1.00 94.75           C
ATOM   4588 1HG2 VAL A 301       9.794 -10.782   9.122  1.00 94.75           H
ATOM   4589 2HG2 VAL A 301       8.439 -10.723  10.275  1.00 94.75           H
ATOM   4590 3HG2 VAL A 301       8.951 -12.281   9.581  1.00 94.75           H
ATOM   4591  HN  VAL A 301       6.790  -9.460   9.812  1.00 94.75           H
ATOM   4592  N   THR A 302       5.465  -9.558   6.907  1.00 94.02           N
ATOM   4593  CA  THR A 302       4.516  -9.525   5.807  1.00 94.02           C
ATOM   4594  C   THR A 302       4.352  -8.096   5.286  1.00 94.02           C
ATOM   4595  O   THR A 302       4.159  -7.886   4.090  1.00 94.02           O
ATOM   4596  HA  THR A 302       4.919 -10.120   4.988  1.00 94.02           H
ATOM   4597  CB  THR A 302       3.206 -10.148   6.295  1.00 94.02           C
ATOM   4598  HB  THR A 302       2.451 -10.131   5.509  1.00 94.02           H
ATOM   4599  OG1 THR A 302       2.887  -9.410   7.471  1.00 94.02           O
ATOM   4600  HG1 THR A 302       1.942  -9.591   7.743  1.00 94.02           H
ATOM   4601  CG2 THR A 302       3.390 -11.583   6.794  1.00 94.02           C
ATOM   4602 1HG2 THR A 302       4.096 -11.591   7.625  1.00 94.02           H
ATOM   4603 2HG2 THR A 302       3.776 -12.202   5.984  1.00 94.02           H
ATOM   4604 3HG2 THR A 302       2.431 -11.977   7.128  1.00 94.02           H
ATOM   4605  HN  THR A 302       5.074  -9.794   7.796  1.00 94.02           H
ATOM   4606  N   GLN A 303       4.434  -7.150   6.211  1.00 90.61           N
ATOM   4607  CA  GLN A 303       4.340  -5.745   5.854  1.00 90.61           C
ATOM   4608  C   GLN A 303       5.506  -5.348   4.946  1.00 90.61           C
ATOM   4609  O   GLN A 303       5.319  -4.622   3.971  1.00 90.61           O
ATOM   4610  HA  GLN A 303       3.399  -5.646   5.313  1.00 90.61           H
ATOM   4611  CB  GLN A 303       4.295  -4.864   7.104  1.00 90.61           C
ATOM   4612 1HB  GLN A 303       3.437  -5.140   7.717  1.00 90.61           H
ATOM   4613 2HB  GLN A 303       5.186  -5.035   7.707  1.00 90.61           H
ATOM   4614  CG  GLN A 303       4.204  -3.383   6.728  1.00 90.61           C
ATOM   4615 1HG  GLN A 303       5.141  -3.061   6.274  1.00 90.61           H
ATOM   4616 2HG  GLN A 303       3.422  -3.241   5.981  1.00 90.61           H
ATOM   4617  CD  GLN A 303       3.904  -2.523   7.957  1.00 90.61           C
ATOM   4618  OE1 GLN A 303       4.660  -2.477   8.914  1.00 90.61           O
ATOM   4619  NE2 GLN A 303       2.763  -1.845   7.878  1.00 90.61           N
ATOM   4620 1HE2 GLN A 303       2.188  -1.927   7.064  1.00 90.61           H
ATOM   4621 2HE2 GLN A 303       2.479  -1.254   8.633  1.00 90.61           H
ATOM   4622  HN  GLN A 303       4.563  -7.331   7.186  1.00 90.61           H
ATOM   4623  N   THR A 304       6.683  -5.843   5.298  1.00 92.09           N
ATOM   4624  CA  THR A 304       7.887  -5.510   4.555  1.00 92.09           C
ATOM   4625  C   THR A 304       7.795  -6.041   3.123  1.00 92.09           C
ATOM   4626  O   THR A 304       8.147  -5.341   2.174  1.00 92.09           O
ATOM   4627  HA  THR A 304       7.961  -4.425   4.490  1.00 92.09           H
ATOM   4628  CB  THR A 304       9.087  -6.059   5.330  1.00 92.09           C
ATOM   4629  HB  THR A 304       9.069  -7.148   5.355  1.00 92.09           H
ATOM   4630  OG1 THR A 304       9.006  -5.413   6.598  1.00 92.09           O
ATOM   4631  HG1 THR A 304       8.592  -6.028   7.269  1.00 92.09           H
ATOM   4632  CG2 THR A 304      10.423  -5.583   4.754  1.00 92.09           C
ATOM   4633 1HG2 THR A 304      10.468  -4.495   4.792  1.00 92.09           H
ATOM   4634 2HG2 THR A 304      10.511  -5.915   3.720  1.00 92.09           H
ATOM   4635 3HG2 THR A 304      11.241  -6.001   5.341  1.00 92.09           H
ATOM   4636  HN  THR A 304       6.822  -6.460   6.073  1.00 92.09           H
ATOM   4637  N   ILE A 305       7.319  -7.273   3.012  1.00 92.49           N
ATOM   4638  CA  ILE A 305       7.147  -7.893   1.710  1.00 92.49           C
ATOM   4639  C   ILE A 305       6.207  -7.036   0.861  1.00 92.49           C
ATOM   4640  O   ILE A 305       6.419  -6.879  -0.341  1.00 92.49           O
ATOM   4641  HA  ILE A 305       8.124  -7.916   1.227  1.00 92.49           H
ATOM   4642  CB  ILE A 305       6.685  -9.344   1.864  1.00 92.49           C
ATOM   4643  HB  ILE A 305       5.819  -9.357   2.525  1.00 92.49           H
ATOM   4644  CG1 ILE A 305       7.770 -10.197   2.524  1.00 92.49           C
ATOM   4645 1HG1 ILE A 305       8.575 -10.383   1.813  1.00 92.49           H
ATOM   4646 2HG1 ILE A 305       8.205  -9.654   3.363  1.00 92.49           H
ATOM   4647  CG2 ILE A 305       6.239  -9.923   0.521  1.00 92.49           C
ATOM   4648 1HG2 ILE A 305       5.411  -9.333   0.128  1.00 92.49           H
ATOM   4649 2HG2 ILE A 305       7.071  -9.895  -0.182  1.00 92.49           H
ATOM   4650 3HG2 ILE A 305       5.915 -10.955   0.659  1.00 92.49           H
ATOM   4651  CD1 ILE A 305       7.197 -11.529   3.014  1.00 92.49           C
ATOM   4652 1HD1 ILE A 305       6.410 -11.339   3.744  1.00 92.49           H
ATOM   4653 2HD1 ILE A 305       6.785 -12.080   2.169  1.00 92.49           H
ATOM   4654 3HD1 ILE A 305       7.989 -12.116   3.479  1.00 92.49           H
ATOM   4655  HN  ILE A 305       7.055  -7.842   3.790  1.00 92.49           H
ATOM   4656  N   ALA A 306       5.188  -6.502   1.519  1.00 92.09           N
ATOM   4657  CA  ALA A 306       4.190  -5.702   0.831  1.00 92.09           C
ATOM   4658  C   ALA A 306       4.850  -4.440   0.272  1.00 92.09           C
ATOM   4659  O   ALA A 306       4.505  -3.984  -0.817  1.00 92.09           O
ATOM   4660  HA  ALA A 306       3.801  -6.295   0.003  1.00 92.09           H
ATOM   4661  CB  ALA A 306       3.041  -5.383   1.790  1.00 92.09           C
ATOM   4662 1HB  ALA A 306       2.587  -6.312   2.135  1.00 92.09           H
ATOM   4663 2HB  ALA A 306       3.426  -4.827   2.645  1.00 92.09           H
ATOM   4664 3HB  ALA A 306       2.293  -4.782   1.274  1.00 92.09           H
ATOM   4665  HN  ALA A 306       5.040  -6.610   2.502  1.00 92.09           H
ATOM   4666  N   PHE A 307       5.789  -3.911   1.043  1.00 90.26           N
ATOM   4667  CA  PHE A 307       6.452  -2.672   0.672  1.00 90.26           C
ATOM   4668  C   PHE A 307       7.379  -2.884  -0.527  1.00 90.26           C
ATOM   4669  O   PHE A 307       7.551  -1.985  -1.348  1.00 90.26           O
ATOM   4670  HA  PHE A 307       5.674  -1.957   0.407  1.00 90.26           H
ATOM   4671  CB  PHE A 307       7.288  -2.235   1.877  1.00 90.26           C
ATOM   4672 1HB  PHE A 307       7.891  -3.078   2.213  1.00 90.26           H
ATOM   4673 2HB  PHE A 307       7.980  -1.454   1.561  1.00 90.26           H
ATOM   4674  CG  PHE A 307       6.459  -1.717   3.054  1.00 90.26           C
ATOM   4675  CD1 PHE A 307       5.109  -1.603   2.938  1.00 90.26           C
ATOM   4676  HD1 PHE A 307       4.617  -1.882   2.006  1.00 90.26           H
ATOM   4677  CD2 PHE A 307       7.073  -1.370   4.217  1.00 90.26           C
ATOM   4678  HD2 PHE A 307       8.155  -1.461   4.311  1.00 90.26           H
ATOM   4679  CE1 PHE A 307       4.340  -1.123   4.030  1.00 90.26           C
ATOM   4680  HE1 PHE A 307       3.258  -1.032   3.937  1.00 90.26           H
ATOM   4681  CE2 PHE A 307       6.304  -0.890   5.310  1.00 90.26           C
ATOM   4682  HE2 PHE A 307       6.796  -0.611   6.242  1.00 90.26           H
ATOM   4683  CZ  PHE A 307       4.954  -0.776   5.193  1.00 90.26           C
ATOM   4684  HZ  PHE A 307       4.363  -0.407   6.032  1.00 90.26           H
ATOM   4685  HN  PHE A 307       6.097  -4.314   1.905  1.00 90.26           H
ATOM   4686  N   PHE A 308       7.950  -4.077  -0.589  1.00 87.23           N
ATOM   4687  CA  PHE A 308       8.848  -4.422  -1.679  1.00 87.23           C
ATOM   4688  C   PHE A 308       8.130  -4.337  -3.027  1.00 87.23           C
ATOM   4689  O   PHE A 308       8.764  -4.130  -4.060  1.00 87.23           O
ATOM   4690  HA  PHE A 308       9.669  -3.705  -1.660  1.00 87.23           H
ATOM   4691  CB  PHE A 308       9.302  -5.864  -1.446  1.00 87.23           C
ATOM   4692 1HB  PHE A 308       8.534  -6.389  -0.878  1.00 87.23           H
ATOM   4693 2HB  PHE A 308       9.385  -6.368  -2.409  1.00 87.23           H
ATOM   4694  CG  PHE A 308      10.635  -5.985  -0.706  1.00 87.23           C
ATOM   4695  CD1 PHE A 308      11.802  -5.745  -1.363  1.00 87.23           C
ATOM   4696  HD1 PHE A 308      11.786  -5.467  -2.417  1.00 87.23           H
ATOM   4697  CD2 PHE A 308      10.655  -6.332   0.609  1.00 87.23           C
ATOM   4698  HD2 PHE A 308       9.720  -6.525   1.135  1.00 87.23           H
ATOM   4699  CE1 PHE A 308      13.039  -5.857  -0.676  1.00 87.23           C
ATOM   4700  HE1 PHE A 308      13.974  -5.665  -1.203  1.00 87.23           H
ATOM   4701  CE2 PHE A 308      11.892  -6.444   1.295  1.00 87.23           C
ATOM   4702  HE2 PHE A 308      11.908  -6.723   2.349  1.00 87.23           H
ATOM   4703  CZ  PHE A 308      13.059  -6.205   0.638  1.00 87.23           C
ATOM   4704  HZ  PHE A 308      14.009  -6.291   1.166  1.00 87.23           H
ATOM   4705  HN  PHE A 308       7.810  -4.801   0.087  1.00 87.23           H
ATOM   4706  N   HIS A 309       6.816  -4.501  -2.974  1.00 79.05           N
ATOM   4707  CA  HIS A 309       6.008  -4.472  -4.181  1.00 79.05           C
ATOM   4708  C   HIS A 309       6.183  -3.124  -4.883  1.00 79.05           C
ATOM   4709  O   HIS A 309       6.215  -3.059  -6.111  1.00 79.05           O
ATOM   4710  HA  HIS A 309       6.388  -5.262  -4.830  1.00 79.05           H
ATOM   4711  CB  HIS A 309       4.546  -4.791  -3.864  1.00 79.05           C
ATOM   4712 1HB  HIS A 309       4.485  -5.801  -3.458  1.00 79.05           H
ATOM   4713 2HB  HIS A 309       4.197  -4.113  -3.086  1.00 79.05           H
ATOM   4714  CG  HIS A 309       3.623  -4.687  -5.055  1.00 79.05           C
ATOM   4715  ND1 HIS A 309       2.868  -3.557  -5.321  1.00 79.05           N
ATOM   4716  HD1 HIS A 309       2.854  -2.721  -4.774  1.00 79.05           H
ATOM   4717  CD2 HIS A 309       3.341  -5.580  -6.046  1.00 79.05           C
ATOM   4718  HD2 HIS A 309       3.766  -6.579  -6.142  1.00 79.05           H
ATOM   4719  CE1 HIS A 309       2.167  -3.773  -6.425  1.00 79.05           C
ATOM   4720  HE1 HIS A 309       1.477  -3.072  -6.893  1.00 79.05           H
ATOM   4721  NE2 HIS A 309       2.462  -5.028  -6.872  1.00 79.05           N
ATOM   4722  HN  HIS A 309       6.305  -4.651  -2.127  1.00 79.05           H
ATOM   4723  N   SER A 310       6.290  -2.081  -4.073  1.00 83.57           N
ATOM   4724  CA  SER A 310       6.304  -0.726  -4.597  1.00 83.57           C
ATOM   4725  C   SER A 310       7.595  -0.480  -5.381  1.00 83.57           C
ATOM   4726  O   SER A 310       7.624   0.345  -6.292  1.00 83.57           O
ATOM   4727  HA  SER A 310       5.438  -0.662  -5.256  1.00 83.57           H
ATOM   4728  CB  SER A 310       6.163   0.301  -3.471  1.00 83.57           C
ATOM   4729 1HB  SER A 310       6.039   1.295  -3.901  1.00 83.57           H
ATOM   4730 2HB  SER A 310       5.262   0.087  -2.896  1.00 83.57           H
ATOM   4731  OG  SER A 310       7.292   0.298  -2.602  1.00 83.57           O
ATOM   4732  HG  SER A 310       7.191  -0.417  -1.911  1.00 83.57           H
ATOM   4733  HN  SER A 310       6.366  -2.151  -3.079  1.00 83.57           H
ATOM   4734  N   CYS A 311       8.630  -1.212  -4.997  1.00 86.56           N
ATOM   4735  CA  CYS A 311       9.923  -1.080  -5.648  1.00 86.56           C
ATOM   4736  C   CYS A 311       9.991  -2.095  -6.791  1.00 86.56           C
ATOM   4737  O   CYS A 311      10.852  -1.995  -7.664  1.00 86.56           O
ATOM   4738  HA  CYS A 311       9.977  -0.061  -6.031  1.00 86.56           H
ATOM   4739  CB  CYS A 311      11.075  -1.257  -4.658  1.00 86.56           C
ATOM   4740 1HB  CYS A 311      11.999  -0.869  -5.089  1.00 86.56           H
ATOM   4741 2HB  CYS A 311      10.880  -0.681  -3.753  1.00 86.56           H
ATOM   4742  SG  CYS A 311      11.276  -3.027  -4.241  1.00 86.56           S
ATOM   4743  HG  CYS A 311      12.308  -2.860  -3.419  1.00 86.56           H
ATOM   4744  HN  CYS A 311       8.597  -1.885  -4.258  1.00 86.56           H
ATOM   4745  N   LEU A 312       9.072  -3.048  -6.749  1.00 84.43           N
ATOM   4746  CA  LEU A 312       9.087  -4.144  -7.703  1.00 84.43           C
ATOM   4747  C   LEU A 312       8.440  -3.685  -9.011  1.00 84.43           C
ATOM   4748  O   LEU A 312       8.835  -4.123 -10.090  1.00 84.43           O
ATOM   4749  HA  LEU A 312      10.130  -4.390  -7.901  1.00 84.43           H
ATOM   4750  CB  LEU A 312       8.436  -5.390  -7.098  1.00 84.43           C
ATOM   4751 1HB  LEU A 312       7.523  -5.086  -6.585  1.00 84.43           H
ATOM   4752 2HB  LEU A 312       8.138  -6.051  -7.912  1.00 84.43           H
ATOM   4753  CG  LEU A 312       9.297  -6.188  -6.117  1.00 84.43           C
ATOM   4754  HG  LEU A 312       9.609  -5.520  -5.314  1.00 84.43           H
ATOM   4755  CD1 LEU A 312       8.492  -7.320  -5.476  1.00 84.43           C
ATOM   4756 1HD1 LEU A 312       7.643  -6.901  -4.935  1.00 84.43           H
ATOM   4757 2HD1 LEU A 312       8.130  -7.994  -6.253  1.00 84.43           H
ATOM   4758 3HD1 LEU A 312       9.128  -7.872  -4.784  1.00 84.43           H
ATOM   4759  CD2 LEU A 312      10.568  -6.702  -6.797  1.00 84.43           C
ATOM   4760 1HD2 LEU A 312      10.298  -7.349  -7.631  1.00 84.43           H
ATOM   4761 2HD2 LEU A 312      11.150  -5.858  -7.165  1.00 84.43           H
ATOM   4762 3HD2 LEU A 312      11.162  -7.266  -6.077  1.00 84.43           H
ATOM   4763  HN  LEU A 312       8.329  -3.080  -6.080  1.00 84.43           H
ATOM   4764  N   ASN A 313       7.456  -2.809  -8.871  1.00 78.83           N
ATOM   4765  CA  ASN A 313       6.658  -2.392 -10.011  1.00 78.83           C
ATOM   4766  C   ASN A 313       7.586  -1.935 -11.139  1.00 78.83           C
ATOM   4767  O   ASN A 313       7.523  -2.459 -12.250  1.00 78.83           O
ATOM   4768  HA  ASN A 313       6.069  -3.268 -10.284  1.00 78.83           H
ATOM   4769  CB  ASN A 313       5.745  -1.219  -9.646  1.00 78.83           C
ATOM   4770 1HB  ASN A 313       6.291  -0.509  -9.025  1.00 78.83           H
ATOM   4771 2HB  ASN A 313       5.448  -0.689 -10.550  1.00 78.83           H
ATOM   4772  CG  ASN A 313       4.500  -1.704  -8.900  1.00 78.83           C
ATOM   4773  OD1 ASN A 313       4.059  -2.833  -9.045  1.00 78.83           O
ATOM   4774  ND2 ASN A 313       3.961  -0.792  -8.097  1.00 78.83           N
ATOM   4775 1HD2 ASN A 313       4.373   0.116  -8.024  1.00 78.83           H
ATOM   4776 2HD2 ASN A 313       3.143  -1.014  -7.566  1.00 78.83           H
ATOM   4777  HN  ASN A 313       7.203  -2.386  -8.001  1.00 78.83           H
ATOM   4778  N   PRO A 314       8.460  -0.955 -10.876  1.00 79.21           N
ATOM   4779  CA  PRO A 314       9.345  -0.433 -11.920  1.00 79.21           C
ATOM   4780  C   PRO A 314      10.131  -1.533 -12.613  1.00 79.21           C
ATOM   4781  O   PRO A 314      10.290  -1.514 -13.833  1.00 79.21           O
ATOM   4782  HA  PRO A 314       8.757   0.037 -12.708  1.00 79.21           H
ATOM   4783  CB  PRO A 314      10.263   0.533 -11.168  1.00 79.21           C
ATOM   4784 1HB  PRO A 314      11.173   0.039 -10.828  1.00 79.21           H
ATOM   4785 2HB  PRO A 314      10.571   1.367 -11.798  1.00 79.21           H
ATOM   4786  CG  PRO A 314       9.403   0.998  -9.998  1.00 79.21           C
ATOM   4787 1HG  PRO A 314      10.009   1.404  -9.187  1.00 79.21           H
ATOM   4788 2HG  PRO A 314       8.715   1.790 -10.292  1.00 79.21           H
ATOM   4789  CD  PRO A 314       8.674  -0.270  -9.588  1.00 79.21           C
ATOM   4790 1HD  PRO A 314       9.269  -0.877  -8.906  1.00 79.21           H
ATOM   4791 2HD  PRO A 314       7.736  -0.051  -9.077  1.00 79.21           H
ATOM   4792  N   VAL A 315      10.607  -2.473 -11.810  1.00 81.39           N
ATOM   4793  CA  VAL A 315      11.451  -3.539 -12.322  1.00 81.39           C
ATOM   4794  C   VAL A 315      10.643  -4.403 -13.292  1.00 81.39           C
ATOM   4795  O   VAL A 315      11.151  -4.812 -14.335  1.00 81.39           O
ATOM   4796  HA  VAL A 315      12.273  -3.074 -12.867  1.00 81.39           H
ATOM   4797  CB  VAL A 315      12.046  -4.339 -11.161  1.00 81.39           C
ATOM   4798  HB  VAL A 315      11.221  -4.762 -10.588  1.00 81.39           H
ATOM   4799  CG1 VAL A 315      12.903  -5.497 -11.676  1.00 81.39           C
ATOM   4800 1HG1 VAL A 315      12.288  -6.163 -12.281  1.00 81.39           H
ATOM   4801 2HG1 VAL A 315      13.719  -5.103 -12.283  1.00 81.39           H
ATOM   4802 3HG1 VAL A 315      13.313  -6.049 -10.830  1.00 81.39           H
ATOM   4803  CG2 VAL A 315      12.851  -3.434 -10.226  1.00 81.39           C
ATOM   4804 1HG2 VAL A 315      13.665  -2.969 -10.783  1.00 81.39           H
ATOM   4805 2HG2 VAL A 315      12.200  -2.660  -9.820  1.00 81.39           H
ATOM   4806 3HG2 VAL A 315      13.262  -4.028  -9.410  1.00 81.39           H
ATOM   4807  HN  VAL A 315      10.424  -2.514 -10.827  1.00 81.39           H
ATOM   4808  N   LEU A 316       9.399  -4.656 -12.913  1.00 79.27           N
ATOM   4809  CA  LEU A 316       8.528  -5.495 -13.718  1.00 79.27           C
ATOM   4810  C   LEU A 316       8.387  -4.886 -15.114  1.00 79.27           C
ATOM   4811  O   LEU A 316       8.427  -5.601 -16.114  1.00 79.27           O
ATOM   4812  HA  LEU A 316       9.008  -6.469 -13.813  1.00 79.27           H
ATOM   4813  CB  LEU A 316       7.191  -5.717 -13.006  1.00 79.27           C
ATOM   4814 1HB  LEU A 316       6.772  -4.744 -12.750  1.00 79.27           H
ATOM   4815 2HB  LEU A 316       6.502  -6.186 -13.709  1.00 79.27           H
ATOM   4816  CG  LEU A 316       7.241  -6.570 -11.737  1.00 79.27           C
ATOM   4817  HG  LEU A 316       7.948  -6.112 -11.045  1.00 79.27           H
ATOM   4818  CD1 LEU A 316       5.879  -6.596 -11.040  1.00 79.27           C
ATOM   4819 1HD1 LEU A 316       5.591  -5.580 -10.768  1.00 79.27           H
ATOM   4820 2HD1 LEU A 316       5.134  -7.017 -11.715  1.00 79.27           H
ATOM   4821 3HD1 LEU A 316       5.942  -7.209 -10.141  1.00 79.27           H
ATOM   4822  CD2 LEU A 316       7.755  -7.978 -12.042  1.00 79.27           C
ATOM   4823 1HD2 LEU A 316       7.092  -8.460 -12.761  1.00 79.27           H
ATOM   4824 2HD2 LEU A 316       8.760  -7.915 -12.460  1.00 79.27           H
ATOM   4825 3HD2 LEU A 316       7.781  -8.563 -11.123  1.00 79.27           H
ATOM   4826  HN  LEU A 316       8.986  -4.299 -12.075  1.00 79.27           H
ATOM   4827  N   TYR A 317       8.225  -3.571 -15.138  1.00 67.97           N
ATOM   4828  CA  TYR A 317       8.038  -2.862 -16.392  1.00 67.97           C
ATOM   4829  C   TYR A 317       9.291  -2.954 -17.266  1.00 67.97           C
ATOM   4830  O   TYR A 317       9.194  -3.027 -18.490  1.00 67.97           O
ATOM   4831  HA  TYR A 317       7.203  -3.324 -16.918  1.00 67.97           H
ATOM   4832  CB  TYR A 317       7.798  -1.398 -16.018  1.00 67.97           C
ATOM   4833 1HB  TYR A 317       8.674  -1.021 -15.490  1.00 67.97           H
ATOM   4834 2HB  TYR A 317       7.699  -0.812 -16.931  1.00 67.97           H
ATOM   4835  CG  TYR A 317       6.560  -1.173 -15.148  1.00 67.97           C
ATOM   4836  CD1 TYR A 317       5.458  -1.991 -15.292  1.00 67.97           C
ATOM   4837  HD1 TYR A 317       5.469  -2.797 -16.026  1.00 67.97           H
ATOM   4838  CD2 TYR A 317       6.545  -0.153 -14.219  1.00 67.97           C
ATOM   4839  HD2 TYR A 317       7.416   0.493 -14.105  1.00 67.97           H
ATOM   4840  CE1 TYR A 317       4.292  -1.780 -14.474  1.00 67.97           C
ATOM   4841  HE1 TYR A 317       3.415  -2.418 -14.577  1.00 67.97           H
ATOM   4842  CE2 TYR A 317       5.379   0.059 -13.401  1.00 67.97           C
ATOM   4843  HE2 TYR A 317       5.354   0.861 -12.663  1.00 67.97           H
ATOM   4844  CZ  TYR A 317       4.311  -0.765 -13.568  1.00 67.97           C
ATOM   4845  OH  TYR A 317       3.210  -0.565 -12.795  1.00 67.97           O
ATOM   4846  HH  TYR A 317       2.563  -1.318 -12.919  1.00 67.97           H
ATOM   4847  HN  TYR A 317       8.221  -2.993 -14.321  1.00 67.97           H
ATOM   4848  N   VAL A 318      10.438  -2.947 -16.603  1.00 71.44           N
ATOM   4849  CA  VAL A 318      11.709  -2.994 -17.305  1.00 71.44           C
ATOM   4850  C   VAL A 318      11.834  -4.332 -18.036  1.00 71.44           C
ATOM   4851  O   VAL A 318      12.186  -4.370 -19.214  1.00 71.44           O
ATOM   4852  HA  VAL A 318      11.707  -2.190 -18.042  1.00 71.44           H
ATOM   4853  CB  VAL A 318      12.857  -2.737 -16.327  1.00 71.44           C
ATOM   4854  HB  VAL A 318      12.744  -3.425 -15.489  1.00 71.44           H
ATOM   4855  CG1 VAL A 318      14.210  -3.018 -16.984  1.00 71.44           C
ATOM   4856 1HG1 VAL A 318      14.250  -4.059 -17.304  1.00 71.44           H
ATOM   4857 2HG1 VAL A 318      14.336  -2.366 -17.849  1.00 71.44           H
ATOM   4858 3HG1 VAL A 318      15.009  -2.827 -16.267  1.00 71.44           H
ATOM   4859  CG2 VAL A 318      12.800  -1.311 -15.776  1.00 71.44           C
ATOM   4860 1HG2 VAL A 318      12.877  -0.600 -16.599  1.00 71.44           H
ATOM   4861 2HG2 VAL A 318      11.856  -1.161 -15.253  1.00 71.44           H
ATOM   4862 3HG2 VAL A 318      13.628  -1.155 -15.084  1.00 71.44           H
ATOM   4863  HN  VAL A 318      10.507  -2.910 -15.606  1.00 71.44           H
ATOM   4864  N   PHE A 319      11.538  -5.398 -17.307  1.00 71.04           N
ATOM   4865  CA  PHE A 319      11.783  -6.739 -17.808  1.00 71.04           C
ATOM   4866  C   PHE A 319      10.670  -7.180 -18.761  1.00 71.04           C
ATOM   4867  O   PHE A 319      10.932  -7.847 -19.761  1.00 71.04           O
ATOM   4868  HA  PHE A 319      12.731  -6.715 -18.347  1.00 71.04           H
ATOM   4869  CB  PHE A 319      11.802  -7.674 -16.597  1.00 71.04           C
ATOM   4870 1HB  PHE A 319      11.011  -7.376 -15.909  1.00 71.04           H
ATOM   4871 2HB  PHE A 319      11.571  -8.686 -16.928  1.00 71.04           H
ATOM   4872  CG  PHE A 319      13.134  -7.690 -15.844  1.00 71.04           C
ATOM   4873  CD1 PHE A 319      14.227  -8.271 -16.408  1.00 71.04           C
ATOM   4874  HD1 PHE A 319      14.154  -8.725 -17.396  1.00 71.04           H
ATOM   4875  CD2 PHE A 319      13.225  -7.124 -14.611  1.00 71.04           C
ATOM   4876  HD2 PHE A 319      12.349  -6.658 -14.159  1.00 71.04           H
ATOM   4877  CE1 PHE A 319      15.463  -8.286 -15.709  1.00 71.04           C
ATOM   4878  HE1 PHE A 319      16.339  -8.752 -16.161  1.00 71.04           H
ATOM   4879  CE2 PHE A 319      14.461  -7.139 -13.912  1.00 71.04           C
ATOM   4880  HE2 PHE A 319      14.534  -6.685 -12.924  1.00 71.04           H
ATOM   4881  CZ  PHE A 319      15.554  -7.720 -14.476  1.00 71.04           C
ATOM   4882  HZ  PHE A 319      16.503  -7.731 -13.940  1.00 71.04           H
ATOM   4883  HN  PHE A 319      11.140  -5.356 -16.391  1.00 71.04           H
ATOM   4884  N   VAL A 320       9.452  -6.791 -18.416  1.00 74.09           N
ATOM   4885  CA  VAL A 320       8.277  -7.339 -19.072  1.00 74.09           C
ATOM   4886  C   VAL A 320       7.797  -6.364 -20.149  1.00 74.09           C
ATOM   4887  O   VAL A 320       7.177  -6.772 -21.129  1.00 74.09           O
ATOM   4888  HA  VAL A 320       8.573  -8.272 -19.551  1.00 74.09           H
ATOM   4889  CB  VAL A 320       7.200  -7.661 -18.034  1.00 74.09           C
ATOM   4890  HB  VAL A 320       6.762  -6.719 -17.702  1.00 74.09           H
ATOM   4891  CG1 VAL A 320       6.083  -8.509 -18.647  1.00 74.09           C
ATOM   4892 1HG1 VAL A 320       5.623  -7.962 -19.470  1.00 74.09           H
ATOM   4893 2HG1 VAL A 320       6.500  -9.444 -19.019  1.00 74.09           H
ATOM   4894 3HG1 VAL A 320       5.331  -8.723 -17.887  1.00 74.09           H
ATOM   4895  CG2 VAL A 320       7.806  -8.353 -16.812  1.00 74.09           C
ATOM   4896 1HG2 VAL A 320       8.283  -9.284 -17.121  1.00 74.09           H
ATOM   4897 2HG2 VAL A 320       8.549  -7.699 -16.354  1.00 74.09           H
ATOM   4898 3HG2 VAL A 320       7.019  -8.571 -16.090  1.00 74.09           H
ATOM   4899  HN  VAL A 320       9.261  -6.114 -17.705  1.00 74.09           H
ATOM   4900  N   GLY A 321       8.102  -5.093 -19.929  1.00 75.42           N
ATOM   4901  CA  GLY A 321       7.596  -4.042 -20.795  1.00 75.42           C
ATOM   4902  C   GLY A 321       8.580  -3.742 -21.927  1.00 75.42           C
ATOM   4903  O   GLY A 321       9.504  -2.947 -21.757  1.00 75.42           O
ATOM   4904 1HA  GLY A 321       6.635  -4.341 -21.214  1.00 75.42           H
ATOM   4905 2HA  GLY A 321       7.421  -3.138 -20.211  1.00 75.42           H
ATOM   4906  HN  GLY A 321       8.683  -4.779 -19.178  1.00 75.42           H
ATOM   4907  N   GLU A 322       8.350  -4.394 -23.057  1.00 66.34           N
ATOM   4908  CA  GLU A 322       9.141  -4.132 -24.247  1.00 66.34           C
ATOM   4909  C   GLU A 322       9.096  -2.644 -24.597  1.00 66.34           C
ATOM   4910  O   GLU A 322      10.127  -2.039 -24.889  1.00 66.34           O
ATOM   4911  HA  GLU A 322      10.160  -4.420 -23.987  1.00 66.34           H
ATOM   4912  CB  GLU A 322       8.663  -4.987 -25.423  1.00 66.34           C
ATOM   4913 1HB  GLU A 322       7.576  -4.946 -25.488  1.00 66.34           H
ATOM   4914 2HB  GLU A 322       9.162  -4.666 -26.337  1.00 66.34           H
ATOM   4915  CG  GLU A 322       9.038  -6.456 -25.221  1.00 66.34           C
ATOM   4916 1HG  GLU A 322      10.114  -6.543 -25.069  1.00 66.34           H
ATOM   4917 2HG  GLU A 322       8.557  -6.837 -24.319  1.00 66.34           H
ATOM   4918  CD  GLU A 322       8.617  -7.300 -26.425  1.00 66.34           C
ATOM   4919  OE1 GLU A 322       8.856  -8.526 -26.371  1.00 66.34           O
ATOM   4920  OE2 GLU A 322       8.066  -6.701 -27.373  1.00 66.34           O
ATOM   4921  HN  GLU A 322       7.640  -5.089 -23.166  1.00 66.34           H
ATOM   4922  N   ARG A 323       7.891  -2.095 -24.558  1.00 63.59           N
ATOM   4923  CA  ARG A 323       7.687  -0.706 -24.933  1.00 63.59           C
ATOM   4924  C   ARG A 323       8.453   0.218 -23.984  1.00 63.59           C
ATOM   4925  O   ARG A 323       9.167   1.115 -24.427  1.00 63.59           O
ATOM   4926  HA  ARG A 323       8.075  -0.633 -25.949  1.00 63.59           H
ATOM   4927  CB  ARG A 323       6.202  -0.340 -24.904  1.00 63.59           C
ATOM   4928 1HB  ARG A 323       5.647  -1.006 -25.564  1.00 63.59           H
ATOM   4929 2HB  ARG A 323       5.808  -0.486 -23.899  1.00 63.59           H
ATOM   4930  CG  ARG A 323       5.988   1.112 -25.337  1.00 63.59           C
ATOM   4931 1HG  ARG A 323       6.502   1.781 -24.647  1.00 63.59           H
ATOM   4932 2HG  ARG A 323       6.427   1.271 -26.321  1.00 63.59           H
ATOM   4933  CD  ARG A 323       4.498   1.458 -25.375  1.00 63.59           C
ATOM   4934 1HD  ARG A 323       4.001   0.876 -26.151  1.00 63.59           H
ATOM   4935 2HD  ARG A 323       4.029   1.192 -24.427  1.00 63.59           H
ATOM   4936  NE  ARG A 323       4.320   2.904 -25.637  1.00 63.59           N
ATOM   4937  HE  ARG A 323       5.071   3.396 -26.078  1.00 63.59           H
ATOM   4938  CZ  ARG A 323       3.217   3.595 -25.320  1.00 63.59           C
ATOM   4939  NH1 ARG A 323       2.180   2.987 -24.727  1.00 63.59           N
ATOM   4940 1HH1 ARG A 323       2.226   2.010 -24.519  1.00 63.59           H
ATOM   4941 2HH1 ARG A 323       1.361   3.510 -24.494  1.00 63.59           H
ATOM   4942  NH2 ARG A 323       3.166   4.904 -25.604  1.00 63.59           N
ATOM   4943 1HH2 ARG A 323       2.350   5.434 -25.374  1.00 63.59           H
ATOM   4944 2HH2 ARG A 323       3.944   5.350 -26.046  1.00 63.59           H
ATOM   4945  HN  ARG A 323       7.064  -2.582 -24.276  1.00 63.59           H
ATOM   4946  N   PHE A 324       8.276  -0.034 -22.695  1.00 76.06           N
ATOM   4947  CA  PHE A 324       8.901   0.796 -21.678  1.00 76.06           C
ATOM   4948  C   PHE A 324      10.426   0.692 -21.747  1.00 76.06           C
ATOM   4949  O   PHE A 324      11.126   1.694 -21.611  1.00 76.06           O
ATOM   4950  HA  PHE A 324       8.599   1.825 -21.871  1.00 76.06           H
ATOM   4951  CB  PHE A 324       8.426   0.273 -20.321  1.00 76.06           C
ATOM   4952 1HB  PHE A 324       7.337   0.276 -20.302  1.00 76.06           H
ATOM   4953 2HB  PHE A 324       8.744  -0.764 -20.211  1.00 76.06           H
ATOM   4954  CG  PHE A 324       8.945   1.078 -19.128  1.00 76.06           C
ATOM   4955  CD1 PHE A 324      10.047   0.657 -18.450  1.00 76.06           C
ATOM   4956  HD1 PHE A 324      10.560  -0.254 -18.757  1.00 76.06           H
ATOM   4957  CD2 PHE A 324       8.305   2.216 -18.745  1.00 76.06           C
ATOM   4958  HD2 PHE A 324       7.422   2.553 -19.288  1.00 76.06           H
ATOM   4959  CE1 PHE A 324      10.528   1.405 -17.343  1.00 76.06           C
ATOM   4960  HE1 PHE A 324      11.411   1.068 -16.800  1.00 76.06           H
ATOM   4961  CE2 PHE A 324       8.786   2.963 -17.638  1.00 76.06           C
ATOM   4962  HE2 PHE A 324       8.273   3.874 -17.331  1.00 76.06           H
ATOM   4963  CZ  PHE A 324       9.888   2.542 -16.960  1.00 76.06           C
ATOM   4964  HZ  PHE A 324      10.257   3.116 -16.111  1.00 76.06           H
ATOM   4965  HN  PHE A 324       7.720  -0.787 -22.343  1.00 76.06           H
ATOM   4966  N   ARG A 325      10.895  -0.529 -21.957  1.00 73.93           N
ATOM   4967  CA  ARG A 325      12.325  -0.778 -22.034  1.00 73.93           C
ATOM   4968  C   ARG A 325      12.948   0.051 -23.159  1.00 73.93           C
ATOM   4969  O   ARG A 325      14.019   0.630 -22.987  1.00 73.93           O
ATOM   4970  HA  ARG A 325      12.713  -0.475 -21.062  1.00 73.93           H
ATOM   4971  CB  ARG A 325      12.613  -2.260 -22.282  1.00 73.93           C
ATOM   4972 1HB  ARG A 325      11.949  -2.871 -21.670  1.00 73.93           H
ATOM   4973 2HB  ARG A 325      12.403  -2.506 -23.323  1.00 73.93           H
ATOM   4974  CG  ARG A 325      14.069  -2.597 -21.956  1.00 73.93           C
ATOM   4975 1HG  ARG A 325      14.732  -1.923 -22.499  1.00 73.93           H
ATOM   4976 2HG  ARG A 325      14.254  -2.440 -20.894  1.00 73.93           H
ATOM   4977  CD  ARG A 325      14.392  -4.046 -22.326  1.00 73.93           C
ATOM   4978 1HD  ARG A 325      14.348  -4.173 -23.408  1.00 73.93           H
ATOM   4979 2HD  ARG A 325      15.409  -4.291 -22.018  1.00 73.93           H
ATOM   4980  NE  ARG A 325      13.431  -4.962 -21.672  1.00 73.93           N
ATOM   4981  HE  ARG A 325      12.889  -4.607 -20.911  1.00 73.93           H
ATOM   4982  CZ  ARG A 325      13.243  -6.238 -22.035  1.00 73.93           C
ATOM   4983  NH1 ARG A 325      13.942  -6.767 -23.048  1.00 73.93           N
ATOM   4984 1HH1 ARG A 325      14.611  -6.209 -23.539  1.00 73.93           H
ATOM   4985 2HH1 ARG A 325      13.796  -7.721 -23.313  1.00 73.93           H
ATOM   4986  NH2 ARG A 325      12.344  -6.977 -21.370  1.00 73.93           N
ATOM   4987 1HH2 ARG A 325      12.191  -7.931 -21.628  1.00 73.93           H
ATOM   4988 2HH2 ARG A 325      11.826  -6.574 -20.615  1.00 73.93           H
ATOM   4989  HN  ARG A 325      10.318  -1.337 -22.074  1.00 73.93           H
ATOM   4990  N   ARG A 326      12.251   0.081 -24.285  1.00 68.49           N
ATOM   4991  CA  ARG A 326      12.729   0.818 -25.442  1.00 68.49           C
ATOM   4992  C   ARG A 326      12.734   2.320 -25.150  1.00 68.49           C
ATOM   4993  O   ARG A 326      13.699   3.014 -25.465  1.00 68.49           O
ATOM   4994  HA  ARG A 326      13.740   0.448 -25.610  1.00 68.49           H
ATOM   4995  CB  ARG A 326      11.854   0.547 -26.668  1.00 68.49           C
ATOM   4996 1HB  ARG A 326      11.773  -0.527 -26.831  1.00 68.49           H
ATOM   4997 2HB  ARG A 326      10.846   0.920 -26.489  1.00 68.49           H
ATOM   4998  CG  ARG A 326      12.437   1.215 -27.915  1.00 68.49           C
ATOM   4999 1HG  ARG A 326      12.469   2.295 -27.773  1.00 68.49           H
ATOM   5000 2HG  ARG A 326      13.464   0.882 -28.064  1.00 68.49           H
ATOM   5001  CD  ARG A 326      11.603   0.884 -29.155  1.00 68.49           C
ATOM   5002 1HD  ARG A 326      10.564   1.169 -28.991  1.00 68.49           H
ATOM   5003 2HD  ARG A 326      11.961   1.459 -30.008  1.00 68.49           H
ATOM   5004  NE  ARG A 326      11.689  -0.564 -29.450  1.00 68.49           N
ATOM   5005  HE  ARG A 326      12.272  -1.128 -28.865  1.00 68.49           H
ATOM   5006  CZ  ARG A 326      11.034  -1.167 -30.452  1.00 68.49           C
ATOM   5007  NH1 ARG A 326      10.239  -0.460 -31.267  1.00 68.49           N
ATOM   5008 1HH1 ARG A 326      10.131   0.525 -31.130  1.00 68.49           H
ATOM   5009 2HH1 ARG A 326       9.754  -0.917 -32.012  1.00 68.49           H
ATOM   5010  NH2 ARG A 326      11.186  -2.486 -30.627  1.00 68.49           N
ATOM   5011 1HH2 ARG A 326      10.705  -2.951 -31.370  1.00 68.49           H
ATOM   5012 2HH2 ARG A 326      11.782  -3.006 -30.014  1.00 68.49           H
ATOM   5013  HN  ARG A 326      11.376  -0.386 -24.414  1.00 68.49           H
ATOM   5014  N   ASP A 327      11.645   2.777 -24.549  1.00 78.35           N
ATOM   5015  CA  ASP A 327      11.469   4.197 -24.299  1.00 78.35           C
ATOM   5016  C   ASP A 327      12.481   4.654 -23.245  1.00 78.35           C
ATOM   5017  O   ASP A 327      12.964   5.784 -23.292  1.00 78.35           O
ATOM   5018  HA  ASP A 327      11.626   4.680 -25.263  1.00 78.35           H
ATOM   5019  CB  ASP A 327      10.066   4.493 -23.766  1.00 78.35           C
ATOM   5020 1HB  ASP A 327       9.828   3.804 -22.956  1.00 78.35           H
ATOM   5021 2HB  ASP A 327      10.036   5.499 -23.348  1.00 78.35           H
ATOM   5022  CG  ASP A 327       9.020   4.365 -24.875  1.00 78.35           C
ATOM   5023  OD1 ASP A 327       9.445   4.273 -26.047  1.00 78.35           O
ATOM   5024  OD2 ASP A 327       7.820   4.363 -24.526  1.00 78.35           O
ATOM   5025  HN  ASP A 327      10.893   2.197 -24.237  1.00 78.35           H
ATOM   5026  N   LEU A 328      12.771   3.751 -22.320  1.00 80.63           N
ATOM   5027  CA  LEU A 328      13.752   4.030 -21.285  1.00 80.63           C
ATOM   5028  C   LEU A 328      15.111   4.297 -21.934  1.00 80.63           C
ATOM   5029  O   LEU A 328      15.726   5.334 -21.693  1.00 80.63           O
ATOM   5030  HA  LEU A 328      13.433   4.935 -20.767  1.00 80.63           H
ATOM   5031  CB  LEU A 328      13.776   2.902 -20.251  1.00 80.63           C
ATOM   5032 1HB  LEU A 328      12.802   2.864 -19.762  1.00 80.63           H
ATOM   5033 2HB  LEU A 328      13.905   1.956 -20.777  1.00 80.63           H
ATOM   5034  CG  LEU A 328      14.854   3.004 -19.171  1.00 80.63           C
ATOM   5035  HG  LEU A 328      15.823   3.090 -19.663  1.00 80.63           H
ATOM   5036  CD1 LEU A 328      14.664   4.263 -18.323  1.00 80.63           C
ATOM   5037 1HD1 LEU A 328      14.725   5.144 -18.962  1.00 80.63           H
ATOM   5038 2HD1 LEU A 328      13.688   4.232 -17.840  1.00 80.63           H
ATOM   5039 3HD1 LEU A 328      15.444   4.311 -17.563  1.00 80.63           H
ATOM   5040  CD2 LEU A 328      14.894   1.737 -18.314  1.00 80.63           C
ATOM   5041 1HD2 LEU A 328      13.928   1.595 -17.831  1.00 80.63           H
ATOM   5042 2HD2 LEU A 328      15.114   0.877 -18.947  1.00 80.63           H
ATOM   5043 3HD2 LEU A 328      15.670   1.836 -17.555  1.00 80.63           H
ATOM   5044  HN  LEU A 328      12.350   2.846 -22.270  1.00 80.63           H
ATOM   5045  N   VAL A 329      15.541   3.342 -22.747  1.00 80.63           N
ATOM   5046  CA  VAL A 329      16.854   3.418 -23.363  1.00 80.63           C
ATOM   5047  C   VAL A 329      16.929   4.669 -24.241  1.00 80.63           C
ATOM   5048  O   VAL A 329      17.971   5.318 -24.316  1.00 80.63           O
ATOM   5049  HA  VAL A 329      17.589   3.508 -22.562  1.00 80.63           H
ATOM   5050  CB  VAL A 329      17.147   2.129 -24.132  1.00 80.63           C
ATOM   5051  HB  VAL A 329      16.341   1.976 -24.849  1.00 80.63           H
ATOM   5052  CG1 VAL A 329      18.457   2.243 -24.915  1.00 80.63           C
ATOM   5053 1HG1 VAL A 329      18.384   3.065 -25.627  1.00 80.63           H
ATOM   5054 2HG1 VAL A 329      19.278   2.431 -24.224  1.00 80.63           H
ATOM   5055 3HG1 VAL A 329      18.641   1.313 -25.453  1.00 80.63           H
ATOM   5056  CG2 VAL A 329      17.174   0.923 -23.191  1.00 80.63           C
ATOM   5057 1HG2 VAL A 329      17.951   1.065 -22.440  1.00 80.63           H
ATOM   5058 2HG2 VAL A 329      16.207   0.824 -22.699  1.00 80.63           H
ATOM   5059 3HG2 VAL A 329      17.384   0.019 -23.764  1.00 80.63           H
ATOM   5060  HN  VAL A 329      15.009   2.529 -22.984  1.00 80.63           H
ATOM   5061  N   LYS A 330      15.810   4.969 -24.884  1.00 74.81           N
ATOM   5062  CA  LYS A 330      15.730   6.139 -25.741  1.00 74.81           C
ATOM   5063  C   LYS A 330      15.963   7.397 -24.902  1.00 74.81           C
[truncated: 117,162 more chars]
